# Supplementary material for: Large scale analyses of genotype-phenotype relationships of glycine decarboxylase mutations and neurological disease severity
Source: PLoS Comput Biol. 2020 May 18;16(5):e1007871. doi: 10.1371/journal.pcbi.1007871 (PMC7259800; doi:10.1371/journal.pcbi.1007871)
Supplement: S1 Appendix — (ZIP) [file pcbi.1007871.s011.zip › S1_Appendix/cluspro.TH.ecoli/model.002.03.pdb]

HEADER rec.pdb
REMARK original generated coordinate pdb file
ATOM      1  N   GLN A   4      22.318  45.643  17.313  1.00  0.00      RA0  N
ATOM      2  H   GLN A   4      21.354  45.819  17.131  1.00  0.00      RA0  H
ATOM      3  CA  GLN A   4      23.356  46.702  17.078  1.00  0.00      RA0  C
ATOM      4  CB  GLN A   4      22.868  48.052  17.603  1.00  0.00      RA0  C
ATOM      5  CG  GLN A   4      23.787  49.205  17.202  1.00  0.00      RA0  C
ATOM      6  CD  GLN A   4      23.188  50.515  17.665  1.00  0.00      RA0  C
ATOM      7  OE1 GLN A   4      22.890  50.716  18.835  1.00  0.00      RA0  O
ATOM      8  NE2 GLN A   4      23.018  51.403  16.669  1.00  0.00      RA0  N
ATOM      9 HE21 GLN A   4      23.275  51.185  15.728  1.00  0.00      RA0  H
ATOM     10 HE22 GLN A   4      22.628  52.305  16.855  1.00  0.00      RA0  H
ATOM     11  C   GLN A   4      24.669  46.292  17.706  1.00  0.00      RA0  C
ATOM     12  O   GLN A   4      24.709  45.892  18.876  1.00  0.00      RA0  O
ATOM     13  N   THR A   5      25.745  46.374  16.923  1.00  0.00      RA0  N
ATOM     14  H   THR A   5      25.673  46.794  16.023  1.00  0.00      RA0  H
ATOM     15  CA  THR A   5      27.040  45.928  17.398  1.00  0.00      RA0  C
ATOM     16  CB  THR A   5      27.993  45.734  16.194  1.00  0.00      RA0  C
ATOM     17  OG1 THR A   5      29.302  45.343  16.626  1.00  0.00      RA0  O
ATOM     18  HG1 THR A   5      29.760  44.996  15.850  1.00  0.00      RA0  H
ATOM     19  CG2 THR A   5      28.081  46.973  15.301  1.00  0.00      RA0  C
ATOM     20  C   THR A   5      27.567  46.895  18.439  1.00  0.00      RA0  C
ATOM     21  O   THR A   5      27.394  48.098  18.287  1.00  0.00      RA0  O
ATOM     22  N   PRO A   6      28.258  46.395  19.466  1.00  0.00      RA0  N
ATOM     23  CD  PRO A   6      28.411  44.983  19.788  1.00  0.00      RA0  C
ATOM     24  CA  PRO A   6      28.957  47.285  20.399  1.00  0.00      RA0  C
ATOM     25  CB  PRO A   6      29.665  46.299  21.334  1.00  0.00      RA0  C
ATOM     26  CG  PRO A   6      28.859  45.005  21.239  1.00  0.00      RA0  C
ATOM     27  C   PRO A   6      29.941  48.233  19.721  1.00  0.00      RA0  C
ATOM     28  O   PRO A   6      30.283  49.284  20.285  1.00  0.00      RA0  O
ATOM     29  N   LEU A   7      30.378  47.879  18.514  1.00  0.00      RA0  N
ATOM     30  H   LEU A   7      30.058  47.036  18.075  1.00  0.00      RA0  H
ATOM     31  CA  LEU A   7      31.322  48.712  17.757  1.00  0.00      RA0  C
ATOM     32  CB  LEU A   7      32.175  47.819  16.861  1.00  0.00      RA0  C
ATOM     33  CG  LEU A   7      33.074  46.900  17.677  1.00  0.00      RA0  C
ATOM     34  CD1 LEU A   7      33.836  45.900  16.811  1.00  0.00      RA0  C
ATOM     35  CD2 LEU A   7      34.020  47.728  18.535  1.00  0.00      RA0  C
ATOM     36  C   LEU A   7      30.719  49.845  16.928  1.00  0.00      RA0  C
ATOM     37  O   LEU A   7      31.447  50.554  16.256  1.00  0.00      RA0  O
ATOM     38  N   TYR A   8      29.406  50.055  17.033  1.00  0.00      RA0  N
ATOM     39  H   TYR A   8      28.875  49.478  17.657  1.00  0.00      RA0  H
ATOM     40  CA  TYR A   8      28.697  50.975  16.166  1.00  0.00      RA0  C
ATOM     41  CB  TYR A   8      27.231  51.034  16.581  1.00  0.00      RA0  C
ATOM     42  CG  TYR A   8      26.399  51.551  15.437  1.00  0.00      RA0  C
ATOM     43  CD1 TYR A   8      26.016  52.885  15.388  1.00  0.00      RA0  C
ATOM     44  CE1 TYR A   8      25.230  53.341  14.337  1.00  0.00      RA0  C
ATOM     45  CD2 TYR A   8      26.012  50.675  14.433  1.00  0.00      RA0  C
ATOM     46  CE2 TYR A   8      25.224  51.131  13.387  1.00  0.00      RA0  C
ATOM     47  CZ  TYR A   8      24.829  52.461  13.340  1.00  0.00      RA0  C
ATOM     48  OH  TYR A   8      24.034  52.903  12.303  1.00  0.00      RA0  O
ATOM     49  HH  TYR A   8      23.970  52.226  11.642  1.00  0.00      RA0  H
ATOM     50  C   TYR A   8      29.324  52.367  16.213  1.00  0.00      RA0  C
ATOM     51  O   TYR A   8      29.574  52.947  15.173  1.00  0.00      RA0  O
ATOM     52  N   GLU A   9      29.592  52.896  17.409  1.00  0.00      RA0  N
ATOM     53  H   GLU A   9      29.482  52.343  18.234  1.00  0.00      RA0  H
ATOM     54  CA  GLU A   9      30.170  54.230  17.533  1.00  0.00      RA0  C
ATOM     55  CB  GLU A   9      30.095  54.626  19.013  1.00  0.00      RA0  C
ATOM     56  CG  GLU A   9      30.986  55.776  19.481  1.00  0.00      RA0  C
ATOM     57  CD  GLU A   9      32.332  55.218  19.891  1.00  0.00      RA0  C
ATOM     58  OE1 GLU A   9      32.504  54.000  19.870  1.00  0.00      RA0  O
ATOM     59  OE2 GLU A   9      33.214  56.000  20.228  1.00  0.00      RA0  O
ATOM     60  C   GLU A   9      31.558  54.315  16.916  1.00  0.00      RA0  C
ATOM     61  O   GLU A   9      31.888  55.305  16.257  1.00  0.00      RA0  O
ATOM     62  N   GLN A  10      32.378  53.293  17.147  1.00  0.00      RA0  N
ATOM     63  H   GLN A  10      32.122  52.641  17.860  1.00  0.00      RA0  H
ATOM     64  CA  GLN A  10      33.695  53.234  16.494  1.00  0.00      RA0  C
ATOM     65  CB  GLN A  10      34.525  52.062  17.006  1.00  0.00      RA0  C
ATOM     66  CG  GLN A  10      35.134  52.382  18.365  1.00  0.00      RA0  C
ATOM     67  CD  GLN A  10      35.869  53.704  18.258  1.00  0.00      RA0  C
ATOM     68  OE1 GLN A  10      36.838  53.863  17.510  1.00  0.00      RA0  O
ATOM     69  NE2 GLN A  10      35.359  54.646  19.058  1.00  0.00      RA0  N
ATOM     70 HE21 GLN A  10      34.506  54.474  19.578  1.00  0.00      RA0  H
ATOM     71 HE22 GLN A  10      35.653  55.588  19.209  1.00  0.00      RA0  H
ATOM     72  C   GLN A  10      33.576  53.174  14.974  1.00  0.00      RA0  C
ATOM     73  O   GLN A  10      34.322  53.856  14.263  1.00  0.00      RA0  O
ATOM     74  N   HIS A  11      32.625  52.393  14.458  1.00  0.00      RA0  N
ATOM     75  H   HIS A  11      32.025  51.880  15.072  1.00  0.00      RA0  H
ATOM     76  CA  HIS A  11      32.386  52.402  13.014  1.00  0.00      RA0  C
ATOM     77  CB  HIS A  11      31.224  51.504  12.620  1.00  0.00      RA0  C
ATOM     78  CG  HIS A  11      31.497  50.058  12.927  1.00  0.00      RA0  C
ATOM     79  ND1 HIS A  11      32.634  49.408  12.617  1.00  0.00      RA0  N
ATOM     80  HD1 HIS A  11      33.410  49.746  12.115  1.00  0.00      RA0  H
ATOM     81  CD2 HIS A  11      30.619  49.167  13.544  1.00  0.00      RA0  C
ATOM     82  NE2 HIS A  11      31.240  47.969  13.608  1.00  0.00      RA0  N
ATOM     83  CE1 HIS A  11      32.479  48.116  13.040  1.00  0.00      RA0  C
ATOM     84  C   HIS A  11      32.086  53.799  12.504  1.00  0.00      RA0  C
ATOM     85  O   HIS A  11      32.635  54.214  11.489  1.00  0.00      RA0  O
ATOM     86  N   THR A  12      31.245  54.553  13.210  1.00  0.00      RA0  N
ATOM     87  H   THR A  12      30.754  54.205  14.015  1.00  0.00      RA0  H
ATOM     88  CA  THR A  12      30.918  55.903  12.727  1.00  0.00      RA0  C
ATOM     89  CB  THR A  12      29.741  56.404  13.543  1.00  0.00      RA0  C
ATOM     90  OG1 THR A  12      29.647  55.619  14.731  1.00  0.00      RA0  O
ATOM     91  HG1 THR A  12      30.387  55.859  15.282  1.00  0.00      RA0  H
ATOM     92  CG2 THR A  12      28.437  56.291  12.751  1.00  0.00      RA0  C
ATOM     93  C   THR A  12      32.141  56.811  12.783  1.00  0.00      RA0  C
ATOM     94  O   THR A  12      32.362  57.626  11.882  1.00  0.00      RA0  O
ATOM     95  N   LEU A  13      32.932  56.679  13.840  1.00  0.00      RA0  N
ATOM     96  H   LEU A  13      32.730  55.994  14.544  1.00  0.00      RA0  H
ATOM     97  CA  LEU A  13      34.150  57.471  13.973  1.00  0.00      RA0  C
ATOM     98  CB  LEU A  13      34.778  57.309  15.356  1.00  0.00      RA0  C
ATOM     99  CG  LEU A  13      33.909  57.907  16.462  1.00  0.00      RA0  C
ATOM    100  CD1 LEU A  13      34.620  57.858  17.812  1.00  0.00      RA0  C
ATOM    101  CD2 LEU A  13      33.444  59.324  16.123  1.00  0.00      RA0  C
ATOM    102  C   LEU A  13      35.166  57.137  12.881  1.00  0.00      RA0  C
ATOM    103  O   LEU A  13      35.982  57.983  12.507  1.00  0.00      RA0  O
ATOM    104  N   CYS A  14      35.106  55.903  12.378  1.00  0.00      RA0  N
ATOM    105  H   CYS A  14      34.453  55.248  12.762  1.00  0.00      RA0  H
ATOM    106  CA  CYS A  14      35.954  55.426  11.284  1.00  0.00      RA0  C
ATOM    107  CB  CYS A  14      36.263  53.943  11.489  1.00  0.00      RA0  C
ATOM    108  SG  CYS A  14      37.169  53.619  13.029  1.00  0.00      RA0  S
ATOM    109  C   CYS A  14      35.397  55.732   9.892  1.00  0.00      RA0  C
ATOM    110  O   CYS A  14      35.986  55.323   8.897  1.00  0.00      RA0  O
ATOM    111  N   GLY A  15      34.279  56.453   9.826  1.00  0.00      RA0  N
ATOM    112  H   GLY A  15      33.791  56.709  10.662  1.00  0.00      RA0  H
ATOM    113  CA  GLY A  15      33.716  56.889   8.549  1.00  0.00      RA0  C
ATOM    114  C   GLY A  15      32.884  55.831   7.838  1.00  0.00      RA0  C
ATOM    115  O   GLY A  15      32.760  55.840   6.615  1.00  0.00      RA0  O
ATOM    116  N   ALA A  16      32.291  54.925   8.598  1.00  0.00      RA0  N
ATOM    117  H   ALA A  16      32.392  54.967   9.594  1.00  0.00      RA0  H
ATOM    118  CA  ALA A  16      31.456  53.867   8.003  1.00  0.00      RA0  C
ATOM    119  CB  ALA A  16      30.861  52.978   9.084  1.00  0.00      RA0  C
ATOM    120  C   ALA A  16      30.290  54.405   7.149  1.00  0.00      RA0  C
ATOM    121  O   ALA A  16      29.627  55.384   7.501  1.00  0.00      RA0  O
ATOM    122  N   ARG A  17      30.083  53.784   5.991  1.00  0.00      RA0  N
ATOM    123  H   ARG A  17      30.671  53.013   5.744  1.00  0.00      RA0  H
ATOM    124  CA  ARG A  17      28.847  53.954   5.233  1.00  0.00      RA0  C
ATOM    125  CB  ARG A  17      29.121  54.053   3.730  1.00  0.00      RA0  C
ATOM    126  CG  ARG A  17      29.688  55.386   3.211  1.00  0.00      RA0  C
ATOM    127  CD  ARG A  17      31.107  55.741   3.669  1.00  0.00      RA0  C
ATOM    128  NE  ARG A  17      31.654  56.839   2.871  1.00  0.00      RA0  N
ATOM    129  HE  ARG A  17      31.126  57.060   2.045  1.00  0.00      RA0  H
ATOM    130  CZ  ARG A  17      32.856  57.390   3.221  1.00  0.00      RA0  C
ATOM    131  NH1 ARG A  17      33.451  57.015   4.374  1.00  0.00      RA0  N
ATOM    132 HH11 ARG A  17      34.378  57.286   4.652  1.00  0.00      RA0  H
ATOM    133 HH12 ARG A  17      32.981  56.420   5.043  1.00  0.00      RA0  H
ATOM    134  NH2 ARG A  17      33.441  58.292   2.400  1.00  0.00      RA0  N
ATOM    135 HH21 ARG A  17      34.321  58.723   2.618  1.00  0.00      RA0  H
ATOM    136 HH22 ARG A  17      33.014  58.565   1.533  1.00  0.00      RA0  H
ATOM    137  C   ARG A  17      28.052  52.692   5.551  1.00  0.00      RA0  C
ATOM    138  O   ARG A  17      28.424  51.601   5.152  1.00  0.00      RA0  O
ATOM    139  N   MSE A  18      26.942  52.849   6.263  1.00  0.00      RA0  N
ATOM    140  H   MSE A  18      26.565  53.766   6.385  1.00  0.00      RA0  H
ATOM    141  CA  MSE A  18      26.193  51.711   6.787  1.00  0.00      RA0  C
ATOM    142  CB  MSE A  18      25.446  52.093   8.064  1.00  0.00      RA0  C
ATOM    143  CG  MSE A  18      26.321  52.607   9.204  1.00  0.00      RA0  C
ATOM    144  SE  MSE A  18      27.429  51.357   9.861  1.00  0.00      RA0  S
ATOM    145  CE  MSE A  18      27.926  52.268  11.328  1.00  0.00      RA0  C
ATOM    146  C   MSE A  18      25.153  51.143   5.804  1.00  0.00      RA0  C
ATOM    147  O   MSE A  18      24.553  51.880   5.013  1.00  0.00      RA0  O
ATOM    148  N   VAL A  19      24.946  49.837   5.891  1.00  0.00      RA0  N
ATOM    149  H   VAL A  19      25.460  49.257   6.529  1.00  0.00      RA0  H
ATOM    150  CA  VAL A  19      23.825  49.171   5.232  1.00  0.00      RA0  C
ATOM    151  CB  VAL A  19      24.275  48.432   3.966  1.00  0.00      RA0  C
ATOM    152  CG1 VAL A  19      24.671  49.388   2.839  1.00  0.00      RA0  C
ATOM    153  CG2 VAL A  19      25.376  47.424   4.297  1.00  0.00      RA0  C
ATOM    154  C   VAL A  19      23.218  48.169   6.201  1.00  0.00      RA0  C
ATOM    155  O   VAL A  19      23.788  47.884   7.248  1.00  0.00      RA0  O
ATOM    156  N   ASP A  20      22.059  47.624   5.854  1.00  0.00      RA0  N
ATOM    157  H   ASP A  20      21.676  47.750   4.943  1.00  0.00      RA0  H
ATOM    158  CA  ASP A  20      21.501  46.561   6.663  1.00  0.00      RA0  C
ATOM    159  CB  ASP A  20      20.003  46.350   6.490  1.00  0.00      RA0  C
ATOM    160  CG  ASP A  20      19.704  45.120   7.321  1.00  0.00      RA0  C
ATOM    161  OD1 ASP A  20      19.931  45.186   8.520  1.00  0.00      RA0  O
ATOM    162  OD2 ASP A  20      19.335  44.075   6.785  1.00  0.00      RA0  O
ATOM    163  C   ASP A  20      22.132  45.251   6.279  1.00  0.00      RA0  C
ATOM    164  O   ASP A  20      22.216  44.922   5.097  1.00  0.00      RA0  O
ATOM    165  N   PHE A  21      22.592  44.496   7.272  1.00  0.00      RA0  N
ATOM    166  H   PHE A  21      22.306  44.766   8.190  1.00  0.00      RA0  H
ATOM    167  CA  PHE A  21      23.096  43.151   7.053  1.00  0.00      RA0  C
ATOM    168  CB  PHE A  21      24.582  43.113   7.389  1.00  0.00      RA0  C
ATOM    169  CG  PHE A  21      25.232  41.902   6.770  1.00  0.00      RA0  C
ATOM    170  CD1 PHE A  21      24.984  41.590   5.439  1.00  0.00      RA0  C
ATOM    171  CD2 PHE A  21      26.095  41.116   7.523  1.00  0.00      RA0  C
ATOM    172  CE1 PHE A  21      25.619  40.502   4.852  1.00  0.00      RA0  C
ATOM    173  CE2 PHE A  21      26.729  40.029   6.934  1.00  0.00      RA0  C
ATOM    174  CZ  PHE A  21      26.500  39.728   5.597  1.00  0.00      RA0  C
ATOM    175  C   PHE A  21      22.320  42.193   7.937  1.00  0.00      RA0  C
ATOM    176  O   PHE A  21      22.596  42.069   9.137  1.00  0.00      RA0  O
ATOM    177  N   HIS A  22      21.303  41.559   7.363  1.00  0.00      RA0  N
ATOM    178  H   HIS A  22      20.985  41.944   6.495  1.00  0.00      RA0  H
ATOM    179  CA  HIS A  22      20.471  40.614   8.117  1.00  0.00      RA0  C
ATOM    180  CB  HIS A  22      21.200  39.306   8.443  1.00  0.00      RA0  C
ATOM    181  CG  HIS A  22      21.994  38.788   7.271  1.00  0.00      RA0  C
ATOM    182  ND1 HIS A  22      21.520  38.653   6.018  1.00  0.00      RA0  N
ATOM    183  HD1 HIS A  22      20.619  38.884   5.705  1.00  0.00      RA0  H
ATOM    184  CD2 HIS A  22      23.322  38.354   7.300  1.00  0.00      RA0  C
ATOM    185  NE2 HIS A  22      23.643  37.952   6.048  1.00  0.00      RA0  N
ATOM    186  CE1 HIS A  22      22.537  38.136   5.257  1.00  0.00      RA0  C
ATOM    187  C   HIS A  22      19.960  41.183   9.440  1.00  0.00      RA0  C
ATOM    188  O   HIS A  22      19.955  40.491  10.463  1.00  0.00      RA0  O
ATOM    189  N   GLY A  23      19.505  42.437   9.388  1.00  0.00      RA0  N
ATOM    190  H   GLY A  23      19.615  43.020   8.573  1.00  0.00      RA0  H
ATOM    191  CA  GLY A  23      18.932  43.124  10.542  1.00  0.00      RA0  C
ATOM    192  C   GLY A  23      19.890  43.995  11.343  1.00  0.00      RA0  C
ATOM    193  O   GLY A  23      19.437  44.796  12.172  1.00  0.00      RA0  O
ATOM    194  N   TRP A  24      21.199  43.837  11.104  1.00  0.00      RA0  N
ATOM    195  H   TRP A  24      21.472  43.275  10.322  1.00  0.00      RA0  H
ATOM    196  CA  TRP A  24      22.255  44.642  11.761  1.00  0.00      RA0  C
ATOM    197  CB  TRP A  24      23.521  43.825  12.013  1.00  0.00      RA0  C
ATOM    198  CG  TRP A  24      23.334  42.671  12.965  1.00  0.00      RA0  C
ATOM    199  CD2 TRP A  24      23.852  42.551  14.306  1.00  0.00      RA0  C
ATOM    200  CE2 TRP A  24      23.488  41.275  14.792  1.00  0.00      RA0  C
ATOM    201  CE3 TRP A  24      24.593  43.407  15.111  1.00  0.00      RA0  C
ATOM    202  CD1 TRP A  24      22.682  41.457  12.713  1.00  0.00      RA0  C
ATOM    203  NE1 TRP A  24      22.774  40.632  13.789  1.00  0.00      RA0  N
ATOM    204  HE1 TRP A  24      22.432  39.711  13.823  1.00  0.00      RA0  H
ATOM    205  CZ2 TRP A  24      23.876  40.886  16.068  1.00  0.00      RA0  C
ATOM    206  CZ3 TRP A  24      24.976  43.006  16.385  1.00  0.00      RA0  C
ATOM    207  CH2 TRP A  24      24.619  41.751  16.863  1.00  0.00      RA0  C
ATOM    208  C   TRP A  24      22.688  45.819  10.866  1.00  0.00      RA0  C
ATOM    209  O   TRP A  24      22.888  45.636   9.658  1.00  0.00      RA0  O
ATOM    210  N   MSE A  25      22.893  46.987  11.457  1.00  0.00      RA0  N
ATOM    211  H   MSE A  25      22.788  47.042  12.446  1.00  0.00      RA0  H
ATOM    212  CA  MSE A  25      23.476  48.111  10.726  1.00  0.00      RA0  C
ATOM    213  CB  MSE A  25      22.976  49.439  11.283  1.00  0.00      RA0  C
ATOM    214  CG  MSE A  25      21.481  49.597  11.015  1.00  0.00      RA0  C
ATOM    215  SE  MSE A  25      21.127  49.603   9.252  1.00  0.00      RA0  S
ATOM    216  CE  MSE A  25      19.371  49.222   9.350  1.00  0.00      RA0  C
ATOM    217  C   MSE A  25      24.996  47.992  10.758  1.00  0.00      RA0  C
ATOM    218  O   MSE A  25      25.620  48.212  11.805  1.00  0.00      RA0  O
ATOM    219  N   MSE A  26      25.570  47.665   9.596  1.00  0.00      RA0  N
ATOM    220  H   MSE A  26      25.003  47.595   8.769  1.00  0.00      RA0  H
ATOM    221  CA  MSE A  26      26.991  47.305   9.476  1.00  0.00      RA0  C
ATOM    222  CB  MSE A  26      27.115  45.805   9.184  1.00  0.00      RA0  C
ATOM    223  CG  MSE A  26      26.560  44.890  10.271  1.00  0.00      RA0  C
ATOM    224  SE  MSE A  26      27.445  45.028  11.828  1.00  0.00      RA0  S
ATOM    225  CE  MSE A  26      29.012  44.352  11.259  1.00  0.00      RA0  C
ATOM    226  C   MSE A  26      27.654  48.087   8.358  1.00  0.00      RA0  C
ATOM    227  O   MSE A  26      27.010  48.437   7.362  1.00  0.00      RA0  O
ATOM    228  N   PRO A  27      28.947  48.385   8.499  1.00  0.00      RA0  N
ATOM    229  CD  PRO A  27      29.790  48.116   9.654  1.00  0.00      RA0  C
ATOM    230  CA  PRO A  27      29.642  49.103   7.432  1.00  0.00      RA0  C
ATOM    231  CB  PRO A  27      31.016  49.385   8.040  1.00  0.00      RA0  C
ATOM    232  CG  PRO A  27      30.865  49.182   9.544  1.00  0.00      RA0  C
ATOM    233  C   PRO A  27      29.809  48.337   6.132  1.00  0.00      RA0  C
ATOM    234  O   PRO A  27      30.370  47.255   6.112  1.00  0.00      RA0  O
ATOM    235  N   LEU A  28      29.304  48.907   5.043  1.00  0.00      RA0  N
ATOM    236  H   LEU A  28      28.809  49.771   5.140  1.00  0.00      RA0  H
ATOM    237  CA  LEU A  28      29.578  48.382   3.716  1.00  0.00      RA0  C
ATOM    238  CB  LEU A  28      28.648  49.017   2.685  1.00  0.00      RA0  C
ATOM    239  CG  LEU A  28      28.767  48.358   1.311  1.00  0.00      RA0  C
ATOM    240  CD1 LEU A  28      28.417  46.871   1.367  1.00  0.00      RA0  C
ATOM    241  CD2 LEU A  28      27.952  49.099   0.252  1.00  0.00      RA0  C
ATOM    242  C   LEU A  28      31.047  48.677   3.374  1.00  0.00      RA0  C
ATOM    243  O   LEU A  28      31.740  47.875   2.750  1.00  0.00      RA0  O
ATOM    244  N   HIS A  29      31.473  49.864   3.749  1.00  0.00      RA0  N
ATOM    245  H   HIS A  29      30.890  50.526   4.226  1.00  0.00      RA0  H
ATOM    246  CA  HIS A  29      32.866  50.280   3.592  1.00  0.00      RA0  C
ATOM    247  CB  HIS A  29      33.239  50.554   2.124  1.00  0.00      RA0  C
ATOM    248  CG  HIS A  29      32.250  51.470   1.444  1.00  0.00      RA0  C
ATOM    249  ND1 HIS A  29      31.265  51.036   0.637  1.00  0.00      RA0  N
ATOM    250  HD1 HIS A  29      31.079  50.102   0.395  1.00  0.00      RA0  H
ATOM    251  CD2 HIS A  29      32.195  52.863   1.504  1.00  0.00      RA0  C
ATOM    252  NE2 HIS A  29      31.167  53.269   0.724  1.00  0.00      RA0  N
ATOM    253  CE1 HIS A  29      30.591  52.143   0.188  1.00  0.00      RA0  C
ATOM    254  C   HIS A  29      33.078  51.495   4.461  1.00  0.00      RA0  C
ATOM    255  O   HIS A  29      32.143  52.009   5.054  1.00  0.00      RA0  O
ATOM    256  N   TYR A  30      34.310  51.984   4.483  1.00  0.00      RA0  N
ATOM    257  H   TYR A  30      35.059  51.472   4.039  1.00  0.00      RA0  H
ATOM    258  CA  TYR A  30      34.651  53.153   5.285  1.00  0.00      RA0  C
ATOM    259  CB  TYR A  30      35.694  52.801   6.347  1.00  0.00      RA0  C
ATOM    260  CG  TYR A  30      35.188  51.807   7.364  1.00  0.00      RA0  C
ATOM    261  CD1 TYR A  30      35.232  50.442   7.106  1.00  0.00      RA0  C
ATOM    262  CE1 TYR A  30      34.864  49.538   8.094  1.00  0.00      RA0  C
ATOM    263  CD2 TYR A  30      34.713  52.266   8.585  1.00  0.00      RA0  C
ATOM    264  CE2 TYR A  30      34.351  51.364   9.576  1.00  0.00      RA0  C
ATOM    265  CZ  TYR A  30      34.457  50.000   9.339  1.00  0.00      RA0  C
ATOM    266  OH  TYR A  30      34.164  49.107  10.349  1.00  0.00      RA0  O
ATOM    267  HH  TYR A  30      34.287  48.221  10.022  1.00  0.00      RA0  H
ATOM    268  C   TYR A  30      35.253  54.249   4.414  1.00  0.00      RA0  C
ATOM    269  O   TYR A  30      35.986  55.144   4.908  1.00  0.00      RA0  O
ATOM    270  N   GLY A  31      34.939  54.191   3.122  1.00  0.00      RA0  N
ATOM    271  H   GLY A  31      34.406  53.419   2.782  1.00  0.00      RA0  H
ATOM    272  CA  GLY A  31      35.396  55.192   2.164  1.00  0.00      RA0  C
ATOM    273  C   GLY A  31      35.870  54.611   0.843  1.00  0.00      RA0  C
ATOM    274  O   GLY A  31      35.830  55.287  -0.186  1.00  0.00      RA0  O
ATOM    275  N   SER A  32      36.371  53.386   0.873  1.00  0.00      RA0  N
ATOM    276  H   SER A  32      36.516  52.847   1.708  1.00  0.00      RA0  H
ATOM    277  CA  SER A  32      36.822  52.713  -0.340  1.00  0.00      RA0  C
ATOM    278  CB  SER A  32      38.070  53.419  -0.897  1.00  0.00      RA0  C
ATOM    279  OG  SER A  32      38.981  52.492  -1.475  1.00  0.00      RA0  O
ATOM    280  HG  SER A  32      39.544  52.307  -0.721  1.00  0.00      RA0  H
ATOM    281  C   SER A  32      36.839  51.207  -0.179  1.00  0.00      RA0  C
ATOM    282  O   SER A  32      37.762  50.674   0.427  1.00  0.00      RA0  O
ATOM    283  N   GLN A  33      35.845  50.502  -0.721  1.00  0.00      RA0  N
ATOM    284  H   GLN A  33      35.117  50.973  -1.215  1.00  0.00      RA0  H
ATOM    285  CA  GLN A  33      35.849  49.061  -0.607  1.00  0.00      RA0  C
ATOM    286  CB  GLN A  33      34.513  48.406  -0.961  1.00  0.00      RA0  C
ATOM    287  CG  GLN A  33      34.218  48.245  -2.449  1.00  0.00      RA0  C
ATOM    288  CD  GLN A  33      32.956  47.422  -2.569  1.00  0.00      RA0  C
ATOM    289  OE1 GLN A  33      31.958  47.691  -1.911  1.00  0.00      RA0  O
ATOM    290  NE2 GLN A  33      33.068  46.383  -3.416  1.00  0.00      RA0  N
ATOM    291 HE21 GLN A  33      33.914  46.212  -3.923  1.00  0.00      RA0  H
ATOM    292 HE22 GLN A  33      32.309  45.747  -3.566  1.00  0.00      RA0  H
ATOM    293  C   GLN A  33      37.031  48.413  -1.333  1.00  0.00      RA0  C
ATOM    294  O   GLN A  33      37.523  47.372  -0.893  1.00  0.00      RA0  O
ATOM    295  N   ILE A  34      37.509  49.068  -2.395  1.00  0.00      RA0  N
ATOM    296  H   ILE A  34      37.150  49.975  -2.603  1.00  0.00      RA0  H
ATOM    297  CA  ILE A  34      38.654  48.569  -3.148  1.00  0.00      RA0  C
ATOM    298  CB  ILE A  34      38.802  49.357  -4.449  1.00  0.00      RA0  C
ATOM    299  CG2 ILE A  34      39.996  48.868  -5.268  1.00  0.00      RA0  C
ATOM    300  CG1 ILE A  34      37.503  49.291  -5.255  1.00  0.00      RA0  C
ATOM    301  CD1 ILE A  34      37.157  47.866  -5.693  1.00  0.00      RA0  C
ATOM    302  C   ILE A  34      39.923  48.647  -2.283  1.00  0.00      RA0  C
ATOM    303  O   ILE A  34      40.670  47.668  -2.171  1.00  0.00      RA0  O
ATOM    304  N   ASP A  35      40.147  49.782  -1.638  1.00  0.00      RA0  N
ATOM    305  H   ASP A  35      39.508  50.550  -1.697  1.00  0.00      RA0  H
ATOM    306  CA  ASP A  35      41.325  49.899  -0.740  1.00  0.00      RA0  C
ATOM    307  CB  ASP A  35      41.684  51.332  -0.322  1.00  0.00      RA0  C
ATOM    308  CG  ASP A  35      41.146  51.670   1.054  1.00  0.00      RA0  C
ATOM    309  OD1 ASP A  35      41.749  51.276   2.041  1.00  0.00      RA0  O
ATOM    310  OD2 ASP A  35      40.125  52.339   1.165  1.00  0.00      RA0  O
ATOM    311  C   ASP A  35      41.294  48.934   0.434  1.00  0.00      RA0  C
ATOM    312  O   ASP A  35      42.322  48.467   0.867  1.00  0.00      RA0  O
ATOM    313  N   GLU A  36      40.101  48.658   0.971  1.00  0.00      RA0  N
ATOM    314  H   GLU A  36      39.307  49.165   0.629  1.00  0.00      RA0  H
ATOM    315  CA  GLU A  36      39.930  47.753   2.067  1.00  0.00      RA0  C
ATOM    316  CB  GLU A  36      38.458  47.853   2.499  1.00  0.00      RA0  C
ATOM    317  CG  GLU A  36      38.287  48.985   3.508  1.00  0.00      RA0  C
ATOM    318  CD  GLU A  36      36.954  49.721   3.453  1.00  0.00      RA0  C
ATOM    319  OE1 GLU A  36      35.911  49.081   3.569  1.00  0.00      RA0  O
ATOM    320  OE2 GLU A  36      36.969  50.954   3.347  1.00  0.00      RA0  O
ATOM    321  C   GLU A  36      40.307  46.333   1.615  1.00  0.00      RA0  C
ATOM    322  O   GLU A  36      41.005  45.602   2.312  1.00  0.00      RA0  O
ATOM    323  N   HIS A  37      39.879  45.973   0.420  1.00  0.00      RA0  N
ATOM    324  H   HIS A  37      39.311  46.613  -0.102  1.00  0.00      RA0  H
ATOM    325  CA  HIS A  37      40.215  44.681  -0.162  1.00  0.00      RA0  C
ATOM    326  CB  HIS A  37      39.547  44.558  -1.530  1.00  0.00      RA0  C
ATOM    327  CG  HIS A  37      39.746  43.173  -2.091  1.00  0.00      RA0  C
ATOM    328  ND1 HIS A  37      38.758  42.265  -2.167  1.00  0.00      RA0  N
ATOM    329  HD1 HIS A  37      37.826  42.389  -1.872  1.00  0.00      RA0  H
ATOM    330  CD2 HIS A  37      40.916  42.615  -2.612  1.00  0.00      RA0  C
ATOM    331  NE2 HIS A  37      40.623  41.356  -2.999  1.00  0.00      RA0  N
ATOM    332  CE1 HIS A  37      39.300  41.139  -2.733  1.00  0.00      RA0  C
ATOM    333  C   HIS A  37      41.729  44.562  -0.269  1.00  0.00      RA0  C
ATOM    334  O   HIS A  37      42.311  43.566   0.198  1.00  0.00      RA0  O
ATOM    335  N   HIS A  38      42.358  45.585  -0.838  1.00  0.00      RA0  N
ATOM    336  H   HIS A  38      41.834  46.386  -1.138  1.00  0.00      RA0  H
ATOM    337  CA  HIS A  38      43.808  45.520  -1.079  1.00  0.00      RA0  C
ATOM    338  CB  HIS A  38      44.279  46.652  -1.986  1.00  0.00      RA0  C
ATOM    339  CG  HIS A  38      43.777  46.448  -3.394  1.00  0.00      RA0  C
ATOM    340  ND1 HIS A  38      43.806  45.273  -4.052  1.00  0.00      RA0  N
ATOM    341  HD1 HIS A  38      44.130  44.408  -3.720  1.00  0.00      RA0  H
ATOM    342  CD2 HIS A  38      43.235  47.422  -4.235  1.00  0.00      RA0  C
ATOM    343  NE2 HIS A  38      42.938  46.822  -5.412  1.00  0.00      RA0  N
ATOM    344  CE1 HIS A  38      43.290  45.501  -5.301  1.00  0.00      RA0  C
ATOM    345  C   HIS A  38      44.615  45.560   0.230  1.00  0.00      RA0  C
ATOM    346  O   HIS A  38      45.719  44.999   0.309  1.00  0.00      RA0  O
ATOM    347  N   ALA A  39      44.057  46.171   1.266  1.00  0.00      RA0  N
ATOM    348  H   ALA A  39      43.199  46.675   1.148  1.00  0.00      RA0  H
ATOM    349  CA  ALA A  39      44.681  46.177   2.596  1.00  0.00      RA0  C
ATOM    350  CB  ALA A  39      43.873  47.029   3.577  1.00  0.00      RA0  C
ATOM    351  C   ALA A  39      44.804  44.774   3.160  1.00  0.00      RA0  C
ATOM    352  O   ALA A  39      45.803  44.428   3.774  1.00  0.00      RA0  O
ATOM    353  N   VAL A  40      43.775  43.962   2.980  1.00  0.00      RA0  N
ATOM    354  H   VAL A  40      42.982  44.275   2.452  1.00  0.00      RA0  H
ATOM    355  CA  VAL A  40      43.819  42.610   3.499  1.00  0.00      RA0  C
ATOM    356  CB  VAL A  40      42.426  41.994   3.511  1.00  0.00      RA0  C
ATOM    357  CG1 VAL A  40      42.463  40.539   3.975  1.00  0.00      RA0  C
ATOM    358  CG2 VAL A  40      41.500  42.846   4.380  1.00  0.00      RA0  C
ATOM    359  C   VAL A  40      44.815  41.795   2.686  1.00  0.00      RA0  C
ATOM    360  O   VAL A  40      45.540  40.958   3.235  1.00  0.00      RA0  O
ATOM    361  N   ARG A  41      44.833  42.021   1.384  1.00  0.00      RA0  N
ATOM    362  H   ARG A  41      44.208  42.700   0.995  1.00  0.00      RA0  H
ATOM    363  CA  ARG A  41      45.711  41.256   0.514  1.00  0.00      RA0  C
ATOM    364  CB  ARG A  41      45.377  41.517  -0.955  1.00  0.00      RA0  C
ATOM    365  CG  ARG A  41      44.048  40.928  -1.429  1.00  0.00      RA0  C
ATOM    366  CD  ARG A  41      44.045  39.399  -1.502  1.00  0.00      RA0  C
ATOM    367  NE  ARG A  41      42.769  38.917  -2.029  1.00  0.00      RA0  N
ATOM    368  HE  ARG A  41      42.397  39.368  -2.857  1.00  0.00      RA0  H
ATOM    369  CZ  ARG A  41      42.113  37.912  -1.380  1.00  0.00      RA0  C
ATOM    370  NH1 ARG A  41      42.694  37.290  -0.339  1.00  0.00      RA0  N
ATOM    371 HH11 ARG A  41      42.205  36.611   0.219  1.00  0.00      RA0  H
ATOM    372 HH12 ARG A  41      43.657  37.440  -0.062  1.00  0.00      RA0  H
ATOM    373  NH2 ARG A  41      40.881  37.553  -1.787  1.00  0.00      RA0  N
ATOM    374 HH21 ARG A  41      40.296  36.880  -1.318  1.00  0.00      RA0  H
ATOM    375 HH22 ARG A  41      40.518  37.975  -2.634  1.00  0.00      RA0  H
ATOM    376  C   ARG A  41      47.191  41.564   0.743  1.00  0.00      RA0  C
ATOM    377  O   ARG A  41      48.022  40.713   0.488  1.00  0.00      RA0  O
ATOM    378  N   THR A  42      47.504  42.765   1.203  1.00  0.00      RA0  N
ATOM    379  H   THR A  42      46.801  43.439   1.429  1.00  0.00      RA0  H
ATOM    380  CA  THR A  42      48.920  43.214   1.247  1.00  0.00      RA0  C
ATOM    381  CB  THR A  42      49.233  44.244   0.153  1.00  0.00      RA0  C
ATOM    382  OG1 THR A  42      48.282  45.307   0.144  1.00  0.00      RA0  O
ATOM    383  HG1 THR A  42      47.443  44.919  -0.067  1.00  0.00      RA0  H
ATOM    384  CG2 THR A  42      49.294  43.589  -1.228  1.00  0.00      RA0  C
ATOM    385  C   THR A  42      49.447  43.592   2.627  1.00  0.00      RA0  C
ATOM    386  O   THR A  42      50.678  43.744   2.797  1.00  0.00      RA0  O
ATOM    387  N   ASP A  43      48.563  43.801   3.601  1.00  0.00      RA0  N
ATOM    388  H   ASP A  43      47.579  43.655   3.493  1.00  0.00      RA0  H
ATOM    389  CA  ASP A  43      49.004  44.310   4.898  1.00  0.00      RA0  C
ATOM    390  CB  ASP A  43      49.097  45.840   4.901  1.00  0.00      RA0  C
ATOM    391  CG  ASP A  43      49.622  46.322   6.242  1.00  0.00      RA0  C
ATOM    392  OD1 ASP A  43      50.083  45.515   7.042  1.00  0.00      RA0  O
ATOM    393  OD2 ASP A  43      49.538  47.509   6.532  1.00  0.00      RA0  O
ATOM    394  C   ASP A  43      48.089  43.764   6.004  1.00  0.00      RA0  C
ATOM    395  O   ASP A  43      48.233  42.591   6.395  1.00  0.00      RA0  O
ATOM    396  N   ALA A  44      47.140  44.565   6.489  1.00  0.00      RA0  N
ATOM    397  H   ALA A  44      46.988  45.497   6.156  1.00  0.00      RA0  H
ATOM    398  CA  ALA A  44      46.194  44.086   7.503  1.00  0.00      RA0  C
ATOM    399  CB  ALA A  44      46.794  44.191   8.904  1.00  0.00      RA0  C
ATOM    400  C   ALA A  44      44.907  44.912   7.458  1.00  0.00      RA0  C
ATOM    401  O   ALA A  44      44.949  46.151   7.470  1.00  0.00      RA0  O
ATOM    402  N   GLY A  45      43.784  44.199   7.443  1.00  0.00      RA0  N
ATOM    403  H   GLY A  45      43.811  43.197   7.426  1.00  0.00      RA0  H
ATOM    404  CA  GLY A  45      42.471  44.813   7.598  1.00  0.00      RA0  C
ATOM    405  C   GLY A  45      41.689  44.078   8.662  1.00  0.00      RA0  C
ATOM    406  O   GLY A  45      42.001  42.941   8.989  1.00  0.00      RA0  O
ATOM    407  N   MSE A  46      40.634  44.695   9.171  1.00  0.00      RA0  N
ATOM    408  H   MSE A  46      40.383  45.620   8.872  1.00  0.00      RA0  H
ATOM    409  CA  MSE A  46      39.783  44.020  10.113  1.00  0.00      RA0  C
ATOM    410  CB  MSE A  46      40.166  44.380  11.545  1.00  0.00      RA0  C
ATOM    411  CG  MSE A  46      39.997  45.870  11.818  1.00  0.00      RA0  C
ATOM    412  SE  MSE A  46      40.451  46.306  13.496  1.00  0.00      RA0  S
ATOM    413  CE  MSE A  46      40.459  48.083  13.251  1.00  0.00      RA0  C
ATOM    414  C   MSE A  46      38.309  44.298   9.904  1.00  0.00      RA0  C
ATOM    415  O   MSE A  46      37.922  45.360   9.435  1.00  0.00      RA0  O
ATOM    416  N   PHE A  47      37.522  43.309  10.307  1.00  0.00      RA0  N
ATOM    417  H   PHE A  47      37.929  42.540  10.805  1.00  0.00      RA0  H
ATOM    418  CA  PHE A  47      36.079  43.300  10.121  1.00  0.00      RA0  C
ATOM    419  CB  PHE A  47      35.641  42.154   9.207  1.00  0.00      RA0  C
ATOM    420  CG  PHE A  47      36.377  42.153   7.890  1.00  0.00      RA0  C
ATOM    421  CD1 PHE A  47      37.572  41.453   7.760  1.00  0.00      RA0  C
ATOM    422  CD2 PHE A  47      35.846  42.831   6.801  1.00  0.00      RA0  C
ATOM    423  CE1 PHE A  47      38.230  41.422   6.538  1.00  0.00      RA0  C
ATOM    424  CE2 PHE A  47      36.502  42.796   5.577  1.00  0.00      RA0  C
ATOM    425  CZ  PHE A  47      37.690  42.088   5.446  1.00  0.00      RA0  C
ATOM    426  C   PHE A  47      35.406  43.063  11.465  1.00  0.00      RA0  C
ATOM    427  O   PHE A  47      35.855  42.232  12.288  1.00  0.00      RA0  O
ATOM    428  N   ASP A  48      34.328  43.799  11.710  1.00  0.00      RA0  N
ATOM    429  H   ASP A  48      33.951  44.388  10.999  1.00  0.00      RA0  H
ATOM    430  CA  ASP A  48      33.477  43.515  12.842  1.00  0.00      RA0  C
ATOM    431  CB  ASP A  48      32.503  44.625  13.193  1.00  0.00      RA0  C
ATOM    432  CG  ASP A  48      31.657  44.041  14.301  1.00  0.00      RA0  C
ATOM    433  OD1 ASP A  48      32.242  43.438  15.182  1.00  0.00      RA0  O
ATOM    434  OD2 ASP A  48      30.433  44.121  14.278  1.00  0.00      RA0  O
ATOM    435  C   ASP A  48      32.610  42.324  12.472  1.00  0.00      RA0  C
ATOM    436  O   ASP A  48      31.790  42.437  11.560  1.00  0.00      RA0  O
ATOM    437  N   VAL A  49      32.811  41.207  13.143  1.00  0.00      RA0  N
ATOM    438  H   VAL A  49      33.380  41.265  13.969  1.00  0.00      RA0  H
ATOM    439  CA  VAL A  49      31.989  40.024  12.914  1.00  0.00      RA0  C
ATOM    440  CB  VAL A  49      32.838  38.859  12.405  1.00  0.00      RA0  C
ATOM    441  CG1 VAL A  49      33.158  39.064  10.926  1.00  0.00      RA0  C
ATOM    442  CG2 VAL A  49      34.112  38.681  13.228  1.00  0.00      RA0  C
ATOM    443  C   VAL A  49      31.198  39.673  14.179  1.00  0.00      RA0  C
ATOM    444  O   VAL A  49      30.904  38.514  14.425  1.00  0.00      RA0  O
ATOM    445  N   SER A  50      30.753  40.704  14.897  1.00  0.00      RA0  N
ATOM    446  H   SER A  50      31.007  41.652  14.671  1.00  0.00      RA0  H
ATOM    447  CA  SER A  50      29.992  40.524  16.126  1.00  0.00      RA0  C
ATOM    448  CB  SER A  50      30.058  41.782  16.986  1.00  0.00      RA0  C
ATOM    449  OG  SER A  50      31.418  41.999  17.372  1.00  0.00      RA0  O
ATOM    450  HG  SER A  50      31.788  42.545  16.680  1.00  0.00      RA0  H
ATOM    451  C   SER A  50      28.561  40.100  15.828  1.00  0.00      RA0  C
ATOM    452  O   SER A  50      27.840  39.673  16.732  1.00  0.00      RA0  O
ATOM    453  N   HIS A  51      28.182  40.234  14.568  1.00  0.00      RA0  N
ATOM    454  H   HIS A  51      28.822  40.658  13.931  1.00  0.00      RA0  H
ATOM    455  CA  HIS A  51      26.905  39.713  14.046  1.00  0.00      RA0  C
ATOM    456  CB  HIS A  51      26.577  40.329  12.680  1.00  0.00      RA0  C
ATOM    457  CG  HIS A  51      27.316  39.610  11.577  1.00  0.00      RA0  C
ATOM    458  ND1 HIS A  51      26.701  38.824  10.675  1.00  0.00      RA0  N
ATOM    459  HD1 HIS A  51      25.734  38.675  10.619  1.00  0.00      RA0  H
ATOM    460  CD2 HIS A  51      28.687  39.625  11.300  1.00  0.00      RA0  C
ATOM    461  NE2 HIS A  51      28.888  38.832  10.219  1.00  0.00      RA0  N
ATOM    462  CE1 HIS A  51      27.668  38.339   9.834  1.00  0.00      RA0  C
ATOM    463  C   HIS A  51      26.854  38.188  14.001  1.00  0.00      RA0  C
ATOM    464  O   HIS A  51      25.781  37.616  13.793  1.00  0.00      RA0  O
ATOM    465  N   MSE A  52      27.981  37.529  14.208  1.00  0.00      RA0  N
ATOM    466  H   MSE A  52      28.813  37.987  14.526  1.00  0.00      RA0  H
ATOM    467  CA  MSE A  52      27.973  36.092  14.266  1.00  0.00      RA0  C
ATOM    468  CB  MSE A  52      29.262  35.503  13.692  1.00  0.00      RA0  C
ATOM    469  CG  MSE A  52      29.502  35.936  12.246  1.00  0.00      RA0  C
ATOM    470  SE  MSE A  52      30.947  35.167  11.499  1.00  0.00      RA0  S
ATOM    471  CE  MSE A  52      30.292  33.496  11.364  1.00  0.00      RA0  C
ATOM    472  C   MSE A  52      27.752  35.628  15.676  1.00  0.00      RA0  C
ATOM    473  O   MSE A  52      28.115  36.314  16.642  1.00  0.00      RA0  O
ATOM    474  N   THR A  53      27.146  34.449  15.781  1.00  0.00      RA0  N
ATOM    475  H   THR A  53      26.971  33.886  14.995  1.00  0.00      RA0  H
ATOM    476  CA  THR A  53      26.714  33.896  17.062  1.00  0.00      RA0  C
ATOM    477  CB  THR A  53      25.291  33.441  16.821  1.00  0.00      RA0  C
ATOM    478  OG1 THR A  53      24.511  34.600  16.481  1.00  0.00      RA0  O
ATOM    479  HG1 THR A  53      24.965  35.014  15.753  1.00  0.00      RA0  H
ATOM    480  CG2 THR A  53      24.698  32.672  18.000  1.00  0.00      RA0  C
ATOM    481  C   THR A  53      27.675  32.794  17.498  1.00  0.00      RA0  C
ATOM    482  O   THR A  53      27.947  31.852  16.754  1.00  0.00      RA0  O
ATOM    483  N   ILE A  54      28.219  32.942  18.699  1.00  0.00      RA0  N
ATOM    484  H   ILE A  54      27.928  33.701  19.283  1.00  0.00      RA0  H
ATOM    485  CA  ILE A  54      29.060  31.923  19.308  1.00  0.00      RA0  C
ATOM    486  CB  ILE A  54      30.194  32.599  20.071  1.00  0.00      RA0  C
ATOM    487  CG2 ILE A  54      31.088  31.575  20.767  1.00  0.00      RA0  C
ATOM    488  CG1 ILE A  54      30.978  33.521  19.136  1.00  0.00      RA0  C
ATOM    489  CD1 ILE A  54      32.049  34.324  19.873  1.00  0.00      RA0  C
ATOM    490  C   ILE A  54      28.161  31.103  20.242  1.00  0.00      RA0  C
ATOM    491  O   ILE A  54      27.425  31.665  21.073  1.00  0.00      RA0  O
ATOM    492  N   VAL A  55      28.184  29.787  20.052  1.00  0.00      RA0  N
ATOM    493  H   VAL A  55      28.853  29.374  19.434  1.00  0.00      RA0  H
ATOM    494  CA  VAL A  55      27.349  28.884  20.811  1.00  0.00      RA0  C
ATOM    495  CB  VAL A  55      26.453  28.087  19.863  1.00  0.00      RA0  C
ATOM    496  CG1 VAL A  55      25.564  27.118  20.639  1.00  0.00      RA0  C
ATOM    497  CG2 VAL A  55      25.652  29.007  18.943  1.00  0.00      RA0  C
ATOM    498  C   VAL A  55      28.281  27.951  21.538  1.00  0.00      RA0  C
ATOM    499  O   VAL A  55      29.040  27.205  20.907  1.00  0.00      RA0  O
ATOM    500  N   ASP A  56      28.211  27.986  22.860  1.00  0.00      RA0  N
ATOM    501  H   ASP A  56      27.577  28.598  23.319  1.00  0.00      RA0  H
ATOM    502  CA  ASP A  56      28.956  27.048  23.671  1.00  0.00      RA0  C
ATOM    503  CB  ASP A  56      29.439  27.724  24.976  1.00  0.00      RA0  C
ATOM    504  CG  ASP A  56      30.529  28.781  24.775  1.00  0.00      RA0  C
ATOM    505  OD1 ASP A  56      30.968  29.003  23.655  1.00  0.00      RA0  O
ATOM    506  OD2 ASP A  56      30.977  29.399  25.746  1.00  0.00      RA0  O
ATOM    507  C   ASP A  56      28.116  25.828  24.017  1.00  0.00      RA0  C
ATOM    508  O   ASP A  56      26.960  25.950  24.410  1.00  0.00      RA0  O
ATOM    509  N   LEU A  57      28.729  24.659  23.855  1.00  0.00      RA0  N
ATOM    510  H   LEU A  57      29.704  24.643  23.625  1.00  0.00      RA0  H
ATOM    511  CA  LEU A  57      28.103  23.379  24.134  1.00  0.00      RA0  C
ATOM    512  CB  LEU A  57      28.128  22.490  22.895  1.00  0.00      RA0  C
ATOM    513  CG  LEU A  57      27.406  23.063  21.679  1.00  0.00      RA0  C
ATOM    514  CD1 LEU A  57      27.518  22.110  20.493  1.00  0.00      RA0  C
ATOM    515  CD2 LEU A  57      25.950  23.413  21.978  1.00  0.00      RA0  C
ATOM    516  C   LEU A  57      28.813  22.653  25.271  1.00  0.00      RA0  C
ATOM    517  O   LEU A  57      30.009  22.434  25.190  1.00  0.00      RA0  O
ATOM    518  N   ARG A  58      28.069  22.237  26.300  1.00  0.00      RA0  N
ATOM    519  H   ARG A  58      27.080  22.409  26.319  1.00  0.00      RA0  H
ATOM    520  CA  ARG A  58      28.656  21.606  27.470  1.00  0.00      RA0  C
ATOM    521  CB  ARG A  58      28.545  22.580  28.625  1.00  0.00      RA0  C
ATOM    522  CG  ARG A  58      29.778  23.442  28.873  1.00  0.00      RA0  C
ATOM    523  CD  ARG A  58      29.995  23.578  30.379  1.00  0.00      RA0  C
ATOM    524  NE  ARG A  58      30.149  22.248  30.963  1.00  0.00      RA0  N
ATOM    525  HE  ARG A  58      30.998  21.735  30.762  1.00  0.00      RA0  H
ATOM    526  CZ  ARG A  58      29.114  21.642  31.617  1.00  0.00      RA0  C
ATOM    527  NH1 ARG A  58      27.977  22.330  31.863  1.00  0.00      RA0  N
ATOM    528 HH11 ARG A  58      27.141  21.980  32.296  1.00  0.00      RA0  H
ATOM    529 HH12 ARG A  58      27.814  23.283  31.558  1.00  0.00      RA0  H
ATOM    530  NH2 ARG A  58      29.245  20.348  31.960  1.00  0.00      RA0  N
ATOM    531 HH21 ARG A  58      28.567  19.819  32.466  1.00  0.00      RA0  H
ATOM    532 HH22 ARG A  58      30.085  19.849  31.668  1.00  0.00      RA0  H
ATOM    533  C   ARG A  58      27.929  20.296  27.806  1.00  0.00      RA0  C
ATOM    534  O   ARG A  58      26.718  20.205  27.682  1.00  0.00      RA0  O
ATOM    535  N   GLY A  59      28.672  19.309  28.271  1.00  0.00      RA0  N
ATOM    536  H   GLY A  59      29.662  19.428  28.402  1.00  0.00      RA0  H
ATOM    537  CA  GLY A  59      28.104  18.014  28.623  1.00  0.00      RA0  C
ATOM    538  C   GLY A  59      29.040  16.897  28.203  1.00  0.00      RA0  C
ATOM    539  O   GLY A  59      29.740  17.010  27.195  1.00  0.00      RA0  O
ATOM    540  N   SER A  60      29.039  15.806  28.966  1.00  0.00      RA0  N
ATOM    541  H   SER A  60      28.424  15.749  29.751  1.00  0.00      RA0  H
ATOM    542  CA  SER A  60      29.957  14.700  28.725  1.00  0.00      RA0  C
ATOM    543  CB  SER A  60      29.780  13.847  29.959  1.00  0.00      RA0  C
ATOM    544  OG  SER A  60      29.418  14.782  30.987  1.00  0.00      RA0  O
ATOM    545  HG  SER A  60      30.098  15.454  30.986  1.00  0.00      RA0  H
ATOM    546  C   SER A  60      29.752  14.043  27.361  1.00  0.00      RA0  C
ATOM    547  O   SER A  60      30.701  13.465  26.814  1.00  0.00      RA0  O
ATOM    548  N   ARG A  61      28.539  14.152  26.803  1.00  0.00      RA0  N
ATOM    549  H   ARG A  61      27.846  14.722  27.240  1.00  0.00      RA0  H
ATOM    550  CA  ARG A  61      28.235  13.580  25.491  1.00  0.00      RA0  C
ATOM    551  CB  ARG A  61      26.830  12.992  25.543  1.00  0.00      RA0  C
ATOM    552  CG  ARG A  61      26.640  12.139  26.802  1.00  0.00      RA0  C
ATOM    553  CD  ARG A  61      25.264  11.480  26.860  1.00  0.00      RA0  C
ATOM    554  NE  ARG A  61      25.061  10.706  25.643  1.00  0.00      RA0  N
ATOM    555  HE  ARG A  61      25.886  10.390  25.151  1.00  0.00      RA0  H
ATOM    556  CZ  ARG A  61      23.826  10.515  25.111  1.00  0.00      RA0  C
ATOM    557  NH1 ARG A  61      22.738  10.929  25.801  1.00  0.00      RA0  N
ATOM    558 HH11 ARG A  61      21.794  10.905  25.442  1.00  0.00      RA0  H
ATOM    559 HH12 ARG A  61      22.832  11.318  26.721  1.00  0.00      RA0  H
ATOM    560  NH2 ARG A  61      23.738   9.930  23.901  1.00  0.00      RA0  N
ATOM    561 HH21 ARG A  61      22.889   9.705  23.425  1.00  0.00      RA0  H
ATOM    562 HH22 ARG A  61      24.594   9.701  23.393  1.00  0.00      RA0  H
ATOM    563  C   ARG A  61      28.377  14.586  24.343  1.00  0.00      RA0  C
ATOM    564  O   ARG A  61      27.883  14.349  23.255  1.00  0.00      RA0  O
ATOM    565  N   THR A  62      29.068  15.696  24.556  1.00  0.00      RA0  N
ATOM    566  H   THR A  62      29.506  15.910  25.431  1.00  0.00      RA0  H
ATOM    567  CA  THR A  62      29.125  16.716  23.498  1.00  0.00      RA0  C
ATOM    568  CB  THR A  62      29.753  17.998  24.036  1.00  0.00      RA0  C
ATOM    569  OG1 THR A  62      29.005  18.442  25.168  1.00  0.00      RA0  O
ATOM    570  HG1 THR A  62      29.538  18.235  25.928  1.00  0.00      RA0  H
ATOM    571  CG2 THR A  62      29.780  19.097  22.978  1.00  0.00      RA0  C
ATOM    572  C   THR A  62      29.753  16.227  22.195  1.00  0.00      RA0  C
ATOM    573  O   THR A  62      29.208  16.500  21.115  1.00  0.00      RA0  O
ATOM    574  N   ARG A  63      30.862  15.494  22.279  1.00  0.00      RA0  N
ATOM    575  H   ARG A  63      31.248  15.288  23.179  1.00  0.00      RA0  H
ATOM    576  CA  ARG A  63      31.512  14.989  21.056  1.00  0.00      RA0  C
ATOM    577  CB  ARG A  63      32.855  14.319  21.350  1.00  0.00      RA0  C
ATOM    578  CG  ARG A  63      33.629  14.116  20.046  1.00  0.00      RA0  C
ATOM    579  CD  ARG A  63      34.925  13.318  20.178  1.00  0.00      RA0  C
ATOM    580  NE  ARG A  63      35.869  13.936  21.104  1.00  0.00      RA0  N
ATOM    581  HE  ARG A  63      35.776  13.799  22.107  1.00  0.00      RA0  H
ATOM    582  CZ  ARG A  63      36.942  14.648  20.658  1.00  0.00      RA0  C
ATOM    583  NH1 ARG A  63      37.067  14.957  19.353  1.00  0.00      RA0  N
ATOM    584 HH11 ARG A  63      37.881  15.447  19.022  1.00  0.00      RA0  H
ATOM    585 HH12 ARG A  63      36.377  14.745  18.655  1.00  0.00      RA0  H
ATOM    586  NH2 ARG A  63      37.877  15.034  21.540  1.00  0.00      RA0  N
ATOM    587 HH21 ARG A  63      38.717  15.520  21.301  1.00  0.00      RA0  H
ATOM    588 HH22 ARG A  63      37.703  14.821  22.523  1.00  0.00      RA0  H
ATOM    589  C   ARG A  63      30.575  14.030  20.331  1.00  0.00      RA0  C
ATOM    590  O   ARG A  63      30.398  14.108  19.117  1.00  0.00      RA0  O
ATOM    591  N   GLU A  64      29.966  13.136  21.094  1.00  0.00      RA0  N
ATOM    592  H   GLU A  64      30.094  13.169  22.083  1.00  0.00      RA0  H
ATOM    593  CA  GLU A  64      29.007  12.179  20.558  1.00  0.00      RA0  C
ATOM    594  CB  GLU A  64      28.369  11.350  21.675  1.00  0.00      RA0  C
ATOM    595  CG  GLU A  64      27.357  10.335  21.129  1.00  0.00      RA0  C
ATOM    596  CD  GLU A  64      26.445   9.863  22.242  1.00  0.00      RA0  C
ATOM    597  OE1 GLU A  64      26.637  10.266  23.381  1.00  0.00      RA0  O
ATOM    598  OE2 GLU A  64      25.505   9.119  21.978  1.00  0.00      RA0  O
ATOM    599  C   GLU A  64      27.896  12.887  19.786  1.00  0.00      RA0  C
ATOM    600  O   GLU A  64      27.583  12.517  18.641  1.00  0.00      RA0  O
ATOM    601  N   PHE A  65      27.315  13.903  20.412  1.00  0.00      RA0  N
ATOM    602  H   PHE A  65      27.592  14.105  21.353  1.00  0.00      RA0  H
ATOM    603  CA  PHE A  65      26.271  14.717  19.787  1.00  0.00      RA0  C
ATOM    604  CB  PHE A  65      25.863  15.845  20.739  1.00  0.00      RA0  C
ATOM    605  CG  PHE A  65      24.977  16.851  20.041  1.00  0.00      RA0  C
ATOM    606  CD1 PHE A  65      23.863  16.437  19.319  1.00  0.00      RA0  C
ATOM    607  CD2 PHE A  65      25.288  18.204  20.120  1.00  0.00      RA0  C
ATOM    608  CE1 PHE A  65      23.078  17.374  18.659  1.00  0.00      RA0  C
ATOM    609  CE2 PHE A  65      24.498  19.141  19.464  1.00  0.00      RA0  C
ATOM    610  CZ  PHE A  65      23.396  18.724  18.727  1.00  0.00      RA0  C
ATOM    611  C   PHE A  65      26.731  15.273  18.458  1.00  0.00      RA0  C
ATOM    612  O   PHE A  65      26.046  15.148  17.451  1.00  0.00      RA0  O
ATOM    613  N   LEU A  66      27.892  15.922  18.460  1.00  0.00      RA0  N
ATOM    614  H   LEU A  66      28.440  15.950  19.300  1.00  0.00      RA0  H
ATOM    615  CA  LEU A  66      28.377  16.573  17.243  1.00  0.00      RA0  C
ATOM    616  CB  LEU A  66      29.517  17.530  17.567  1.00  0.00      RA0  C
ATOM    617  CG  LEU A  66      29.018  18.732  18.362  1.00  0.00      RA0  C
ATOM    618  CD1 LEU A  66      30.167  19.641  18.786  1.00  0.00      RA0  C
ATOM    619  CD2 LEU A  66      27.940  19.499  17.596  1.00  0.00      RA0  C
ATOM    620  C   LEU A  66      28.764  15.604  16.132  1.00  0.00      RA0  C
ATOM    621  O   LEU A  66      28.697  15.968  14.960  1.00  0.00      RA0  O
ATOM    622  N   ARG A  67      29.192  14.397  16.484  1.00  0.00      RA0  N
ATOM    623  H   ARG A  67      29.253  14.163  17.457  1.00  0.00      RA0  H
ATOM    624  CA  ARG A  67      29.454  13.340  15.473  1.00  0.00      RA0  C
ATOM    625  CB  ARG A  67      30.072  12.066  16.059  1.00  0.00      RA0  C
ATOM    626  CG  ARG A  67      31.426  12.200  16.750  1.00  0.00      RA0  C
ATOM    627  CD  ARG A  67      32.088  10.834  16.961  1.00  0.00      RA0  C
ATOM    628  NE  ARG A  67      32.604  10.302  15.697  1.00  0.00      RA0  N
ATOM    629  HE  ARG A  67      33.060  10.962  15.075  1.00  0.00      RA0  H
ATOM    630  CZ  ARG A  67      32.535   8.978  15.372  1.00  0.00      RA0  C
ATOM    631  NH1 ARG A  67      31.858   8.118  16.168  1.00  0.00      RA0  N
ATOM    632 HH11 ARG A  67      31.779   7.138  15.953  1.00  0.00      RA0  H
ATOM    633 HH12 ARG A  67      31.399   8.435  17.002  1.00  0.00      RA0  H
ATOM    634  NH2 ARG A  67      33.145   8.554  14.247  1.00  0.00      RA0  N
ATOM    635 HH21 ARG A  67      33.144   7.601  13.930  1.00  0.00      RA0  H
ATOM    636 HH22 ARG A  67      33.633   9.229  13.668  1.00  0.00      RA0  H
ATOM    637  C   ARG A  67      28.188  12.911  14.731  1.00  0.00      RA0  C
ATOM    638  O   ARG A  67      28.254  12.355  13.637  1.00  0.00      RA0  O
ATOM    639  N   TYR A  68      27.042  13.117  15.373  1.00  0.00      RA0  N
ATOM    640  H   TYR A  68      27.043  13.518  16.290  1.00  0.00      RA0  H
ATOM    641  CA  TYR A  68      25.729  12.846  14.764  1.00  0.00      RA0  C
ATOM    642  CB  TYR A  68      24.783  12.375  15.869  1.00  0.00      RA0  C
ATOM    643  CG  TYR A  68      23.393  12.170  15.325  1.00  0.00      RA0  C
ATOM    644  CD1 TYR A  68      23.177  11.267  14.293  1.00  0.00      RA0  C
ATOM    645  CE1 TYR A  68      21.894  11.077  13.800  1.00  0.00      RA0  C
ATOM    646  CD2 TYR A  68      22.329  12.884  15.864  1.00  0.00      RA0  C
ATOM    647  CE2 TYR A  68      21.044  12.688  15.374  1.00  0.00      RA0  C
ATOM    648  CZ  TYR A  68      20.829  11.783  14.342  1.00  0.00      RA0  C
ATOM    649  OH  TYR A  68      19.556  11.586  13.850  1.00  0.00      RA0  O
ATOM    650  HH  TYR A  68      19.600  10.847  13.251  1.00  0.00      RA0  H
ATOM    651  C   TYR A  68      25.182  14.082  14.049  1.00  0.00      RA0  C
ATOM    652  O   TYR A  68      24.587  14.004  12.970  1.00  0.00      RA0  O
ATOM    653  N   LEU A  69      25.409  15.257  14.618  1.00  0.00      RA0  N
ATOM    654  H   LEU A  69      25.886  15.288  15.496  1.00  0.00      RA0  H
ATOM    655  CA  LEU A  69      24.885  16.493  14.010  1.00  0.00      RA0  C
ATOM    656  CB  LEU A  69      24.988  17.622  15.037  1.00  0.00      RA0  C
ATOM    657  CG  LEU A  69      24.234  18.891  14.637  1.00  0.00      RA0  C
ATOM    658  CD1 LEU A  69      22.722  18.678  14.681  1.00  0.00      RA0  C
ATOM    659  CD2 LEU A  69      24.663  20.100  15.467  1.00  0.00      RA0  C
ATOM    660  C   LEU A  69      25.563  16.920  12.701  1.00  0.00      RA0  C
ATOM    661  O   LEU A  69      24.902  17.411  11.761  1.00  0.00      RA0  O
ATOM    662  N   LEU A  70      26.889  16.776  12.653  1.00  0.00      RA0  N
ATOM    663  H   LEU A  70      27.368  16.244  13.354  1.00  0.00      RA0  H
ATOM    664  CA  LEU A  70      27.696  17.335  11.584  1.00  0.00      RA0  C
ATOM    665  CB  LEU A  70      28.892  18.083  12.170  1.00  0.00      RA0  C
ATOM    666  CG  LEU A  70      28.494  19.190  13.146  1.00  0.00      RA0  C
ATOM    667  CD1 LEU A  70      29.709  19.778  13.861  1.00  0.00      RA0  C
ATOM    668  CD2 LEU A  70      27.654  20.269  12.467  1.00  0.00      RA0  C
ATOM    669  C   LEU A  70      28.190  16.294  10.605  1.00  0.00      RA0  C
ATOM    670  O   LEU A  70      28.403  15.156  10.966  1.00  0.00      RA0  O
ATOM    671  N   ALA A  71      28.416  16.706   9.355  1.00  0.00      RA0  N
ATOM    672  H   ALA A  71      28.291  17.675   9.132  1.00  0.00      RA0  H
ATOM    673  CA  ALA A  71      28.853  15.767   8.340  1.00  0.00      RA0  C
ATOM    674  CB  ALA A  71      28.334  16.202   6.971  1.00  0.00      RA0  C
ATOM    675  C   ALA A  71      30.368  15.588   8.235  1.00  0.00      RA0  C
ATOM    676  O   ALA A  71      30.833  14.540   7.759  1.00  0.00      RA0  O
ATOM    677  N   ASN A  72      31.134  16.589   8.665  1.00  0.00      RA0  N
ATOM    678  H   ASN A  72      30.718  17.410   9.057  1.00  0.00      RA0  H
ATOM    679  CA  ASN A  72      32.539  16.342   8.981  1.00  0.00      RA0  C
ATOM    680  CB  ASN A  72      33.385  17.612   9.050  1.00  0.00      RA0  C
ATOM    681  CG  ASN A  72      34.824  17.267   8.717  1.00  0.00      RA0  C
ATOM    682  OD1 ASN A  72      35.271  16.128   8.825  1.00  0.00      RA0  O
ATOM    683  ND2 ASN A  72      35.545  18.305   8.286  1.00  0.00      RA0  N
ATOM    684 HD21 ASN A  72      35.158  19.227   8.197  1.00  0.00      RA0  H
ATOM    685 HD22 ASN A  72      36.504  18.153   8.024  1.00  0.00      RA0  H
ATOM    686  C   ASN A  72      32.503  15.581  10.309  1.00  0.00      RA0  C
ATOM    687  O   ASN A  72      31.427  15.435  10.899  1.00  0.00      RA0  O
ATOM    688  N   ASP A  73      33.647  15.069  10.759  1.00  0.00      RA0  N
ATOM    689  H   ASP A  73      34.521  15.280  10.324  1.00  0.00      RA0  H
ATOM    690  CA  ASP A  73      33.706  14.238  11.957  1.00  0.00      RA0  C
ATOM    691  CB  ASP A  73      34.151  12.793  11.736  1.00  0.00      RA0  C
ATOM    692  CG  ASP A  73      33.865  11.991  12.998  1.00  0.00      RA0  C
ATOM    693  OD1 ASP A  73      33.323  12.539  13.952  1.00  0.00      RA0  O
ATOM    694  OD2 ASP A  73      34.158  10.802  13.035  1.00  0.00      RA0  O
ATOM    695  C   ASP A  73      34.573  14.867  13.033  1.00  0.00      RA0  C
ATOM    696  O   ASP A  73      35.803  14.869  12.924  1.00  0.00      RA0  O
ATOM    697  N   VAL A  74      33.951  15.352  14.101  1.00  0.00      RA0  N
ATOM    698  H   VAL A  74      32.985  15.115  14.202  1.00  0.00      RA0  H
ATOM    699  CA  VAL A  74      34.717  16.007  15.148  1.00  0.00      RA0  C
ATOM    700  CB  VAL A  74      33.794  16.802  16.069  1.00  0.00      RA0  C
ATOM    701  CG1 VAL A  74      33.062  17.890  15.283  1.00  0.00      RA0  C
ATOM    702  CG2 VAL A  74      32.829  15.875  16.806  1.00  0.00      RA0  C
ATOM    703  C   VAL A  74      35.604  15.060  15.948  1.00  0.00      RA0  C
ATOM    704  O   VAL A  74      36.333  15.528  16.833  1.00  0.00      RA0  O
ATOM    705  N   ALA A  75      35.537  13.750  15.655  1.00  0.00      RA0  N
ATOM    706  H   ALA A  75      34.894  13.418  14.958  1.00  0.00      RA0  H
ATOM    707  CA  ALA A  75      36.504  12.790  16.211  1.00  0.00      RA0  C
ATOM    708  CB  ALA A  75      36.228  11.372  15.714  1.00  0.00      RA0  C
ATOM    709  C   ALA A  75      37.930  13.195  15.816  1.00  0.00      RA0  C
ATOM    710  O   ALA A  75      38.893  12.833  16.499  1.00  0.00      RA0  O
ATOM    711  N   LYS A  76      38.038  13.933  14.713  1.00  0.00      RA0  N
ATOM    712  H   LYS A  76      37.219  14.179  14.190  1.00  0.00      RA0  H
ATOM    713  CA  LYS A  76      39.319  14.412  14.204  1.00  0.00      RA0  C
ATOM    714  CB  LYS A  76      39.181  14.906  12.769  1.00  0.00      RA0  C
ATOM    715  CG  LYS A  76      38.640  13.894  11.764  1.00  0.00      RA0  C
ATOM    716  CD  LYS A  76      38.303  14.635  10.475  1.00  0.00      RA0  C
ATOM    717  CE  LYS A  76      37.710  13.761   9.377  1.00  0.00      RA0  C
ATOM    718  NZ  LYS A  76      37.412  14.647   8.253  1.00  0.00      RA0  N
ATOM    719  HZ1 LYS A  76      37.518  14.215   7.317  1.00  0.00      RA0  H
ATOM    720  HZ2 LYS A  76      36.517  15.163   8.335  1.00  0.00      RA0  H
ATOM    721  HZ3 LYS A  76      38.144  15.393   8.218  1.00  0.00      RA0  H
ATOM    722  C   LYS A  76      39.898  15.565  15.013  1.00  0.00      RA0  C
ATOM    723  O   LYS A  76      41.055  15.924  14.815  1.00  0.00      RA0  O
ATOM    724  N   LEU A  77      39.123  16.143  15.923  1.00  0.00      RA0  N
ATOM    725  H   LEU A  77      38.205  15.792  16.103  1.00  0.00      RA0  H
ATOM    726  CA  LEU A  77      39.623  17.176  16.810  1.00  0.00      RA0  C
ATOM    727  CB  LEU A  77      38.517  18.174  17.133  1.00  0.00      RA0  C
ATOM    728  CG  LEU A  77      37.952  18.863  15.888  1.00  0.00      RA0  C
ATOM    729  CD1 LEU A  77      36.828  19.841  16.237  1.00  0.00      RA0  C
ATOM    730  CD2 LEU A  77      39.050  19.522  15.051  1.00  0.00      RA0  C
ATOM    731  C   LEU A  77      40.167  16.489  18.054  1.00  0.00      RA0  C
ATOM    732  O   LEU A  77      39.427  16.189  18.980  1.00  0.00      RA0  O
ATOM    733  N   THR A  78      41.473  16.235  18.068  1.00  0.00      RA0  N
ATOM    734  H   THR A  78      42.007  16.353  17.229  1.00  0.00      RA0  H
ATOM    735  CA  THR A  78      42.107  15.488  19.185  1.00  0.00      RA0  C
ATOM    736  CB  THR A  78      42.725  14.323  18.456  1.00  0.00      RA0  C
ATOM    737  OG1 THR A  78      42.307  14.455  17.090  1.00  0.00      RA0  O
ATOM    738  HG1 THR A  78      41.544  13.897  16.979  1.00  0.00      RA0  H
ATOM    739  CG2 THR A  78      42.307  12.966  19.027  1.00  0.00      RA0  C
ATOM    740  C   THR A  78      43.078  16.304  20.027  1.00  0.00      RA0  C
ATOM    741  O   THR A  78      43.410  15.889  21.155  1.00  0.00      RA0  O
ATOM    742  N   LYS A  79      43.528  17.453  19.501  1.00  0.00      RA0  N
ATOM    743  H   LYS A  79      43.082  17.792  18.674  1.00  0.00      RA0  H
ATOM    744  CA  LYS A  79      44.312  18.401  20.272  1.00  0.00      RA0  C
ATOM    745  CB  LYS A  79      45.347  18.995  19.298  1.00  0.00      RA0  C
ATOM    746  CG  LYS A  79      45.505  18.164  18.003  1.00  0.00      RA0  C
ATOM    747  CD  LYS A  79      45.934  18.948  16.744  1.00  0.00      RA0  C
ATOM    748  CE  LYS A  79      45.952  18.087  15.463  1.00  0.00      RA0  C
ATOM    749  NZ  LYS A  79      46.005  18.897  14.231  1.00  0.00      RA0  N
ATOM    750  HZ1 LYS A  79      45.950  18.302  13.382  1.00  0.00      RA0  H
ATOM    751  HZ2 LYS A  79      45.157  19.493  14.114  1.00  0.00      RA0  H
ATOM    752  HZ3 LYS A  79      46.848  19.499  14.102  1.00  0.00      RA0  H
ATOM    753  C   LYS A  79      43.414  19.517  20.757  1.00  0.00      RA0  C
ATOM    754  O   LYS A  79      42.652  20.118  19.980  1.00  0.00      RA0  O
ATOM    755  N   SER A  80      43.494  19.801  22.042  1.00  0.00      RA0  N
ATOM    756  H   SER A  80      44.167  19.343  22.618  1.00  0.00      RA0  H
ATOM    757  CA  SER A  80      42.700  20.851  22.634  1.00  0.00      RA0  C
ATOM    758  CB  SER A  80      43.131  20.917  24.108  1.00  0.00      RA0  C
ATOM    759  OG  SER A  80      42.235  21.686  24.912  1.00  0.00      RA0  O
ATOM    760  HG  SER A  80      41.462  21.153  25.080  1.00  0.00      RA0  H
ATOM    761  C   SER A  80      42.842  22.179  21.880  1.00  0.00      RA0  C
ATOM    762  O   SER A  80      43.950  22.597  21.542  1.00  0.00      RA0  O
ATOM    763  N   GLY A  81      41.709  22.810  21.592  1.00  0.00      RA0  N
ATOM    764  H   GLY A  81      40.842  22.394  21.857  1.00  0.00      RA0  H
ATOM    765  CA  GLY A  81      41.659  24.027  20.776  1.00  0.00      RA0  C
ATOM    766  C   GLY A  81      41.477  23.854  19.277  1.00  0.00      RA0  C
ATOM    767  O   GLY A  81      41.195  24.831  18.591  1.00  0.00      RA0  O
ATOM    768  N   LYS A  82      41.617  22.633  18.765  1.00  0.00      RA0  N
ATOM    769  H   LYS A  82      41.770  21.869  19.396  1.00  0.00      RA0  H
ATOM    770  CA  LYS A  82      41.534  22.380  17.344  1.00  0.00      RA0  C
ATOM    771  CB  LYS A  82      42.128  21.020  16.992  1.00  0.00      RA0  C
ATOM    772  CG  LYS A  82      42.897  21.089  15.675  1.00  0.00      RA0  C
ATOM    773  CD  LYS A  82      43.952  22.196  15.662  1.00  0.00      RA0  C
ATOM    774  CE  LYS A  82      44.738  22.381  14.362  1.00  0.00      RA0  C
ATOM    775  NZ  LYS A  82      43.838  22.739  13.267  1.00  0.00      RA0  N
ATOM    776  HZ1 LYS A  82      43.057  23.335  13.597  1.00  0.00      RA0  H
ATOM    777  HZ2 LYS A  82      44.380  23.237  12.521  1.00  0.00      RA0  H
ATOM    778  HZ3 LYS A  82      43.433  21.873  12.851  1.00  0.00      RA0  H
ATOM    779  C   LYS A  82      40.106  22.609  16.820  1.00  0.00      RA0  C
ATOM    780  O   LYS A  82      39.126  22.282  17.484  1.00  0.00      RA0  O
ATOM    781  N   ALA A  83      40.029  23.199  15.641  1.00  0.00      RA0  N
ATOM    782  H   ALA A  83      40.872  23.399  15.144  1.00  0.00      RA0  H
ATOM    783  CA  ALA A  83      38.765  23.489  14.979  1.00  0.00      RA0  C
ATOM    784  CB  ALA A  83      38.624  24.992  14.746  1.00  0.00      RA0  C
ATOM    785  C   ALA A  83      38.671  22.791  13.623  1.00  0.00      RA0  C
ATOM    786  O   ALA A  83      39.659  22.429  13.001  1.00  0.00      RA0  O
ATOM    787  N   LEU A  84      37.443  22.581  13.172  1.00  0.00      RA0  N
ATOM    788  H   LEU A  84      36.645  22.825  13.726  1.00  0.00      RA0  H
ATOM    789  CA  LEU A  84      37.234  22.187  11.795  1.00  0.00      RA0  C
ATOM    790  CB  LEU A  84      37.213  20.656  11.586  1.00  0.00      RA0  C
ATOM    791  CG  LEU A  84      36.153  19.788  12.278  1.00  0.00      RA0  C
ATOM    792  CD1 LEU A  84      34.766  19.899  11.651  1.00  0.00      RA0  C
ATOM    793  CD2 LEU A  84      36.583  18.320  12.291  1.00  0.00      RA0  C
ATOM    794  C   LEU A  84      36.040  22.924  11.189  1.00  0.00      RA0  C
ATOM    795  O   LEU A  84      35.225  23.529  11.883  1.00  0.00      RA0  O
ATOM    796  N   TYR A  85      35.998  22.850   9.877  1.00  0.00      RA0  N
ATOM    797  H   TYR A  85      36.640  22.259   9.390  1.00  0.00      RA0  H
ATOM    798  CA  TYR A  85      34.907  23.412   9.072  1.00  0.00      RA0  C
ATOM    799  CB  TYR A  85      35.562  24.051   7.838  1.00  0.00      RA0  C
ATOM    800  CG  TYR A  85      34.590  24.663   6.852  1.00  0.00      RA0  C
ATOM    801  CD1 TYR A  85      34.408  26.040   6.831  1.00  0.00      RA0  C
ATOM    802  CE1 TYR A  85      33.587  26.623   5.874  1.00  0.00      RA0  C
ATOM    803  CD2 TYR A  85      33.913  23.870   5.933  1.00  0.00      RA0  C
ATOM    804  CE2 TYR A  85      33.082  24.450   4.982  1.00  0.00      RA0  C
ATOM    805  CZ  TYR A  85      32.922  25.829   4.946  1.00  0.00      RA0  C
ATOM    806  OH  TYR A  85      32.108  26.405   3.992  1.00  0.00      RA0  O
ATOM    807  HH  TYR A  85      31.466  26.955   4.460  1.00  0.00      RA0  H
ATOM    808  C   TYR A  85      33.967  22.272   8.678  1.00  0.00      RA0  C
ATOM    809  O   TYR A  85      34.404  21.226   8.177  1.00  0.00      RA0  O
ATOM    810  N   SER A  86      32.653  22.482   8.855  1.00  0.00      RA0  N
ATOM    811  H   SER A  86      32.288  23.353   9.200  1.00  0.00      RA0  H
ATOM    812  CA  SER A  86      31.685  21.431   8.538  1.00  0.00      RA0  C
ATOM    813  CB  SER A  86      31.452  20.588   9.804  1.00  0.00      RA0  C
ATOM    814  OG  SER A  86      30.666  19.409   9.536  1.00  0.00      RA0  O
ATOM    815  HG  SER A  86      29.755  19.701   9.487  1.00  0.00      RA0  H
ATOM    816  C   SER A  86      30.361  21.981   8.001  1.00  0.00      RA0  C
ATOM    817  O   SER A  86      29.965  23.107   8.309  1.00  0.00      RA0  O
ATOM    818  N   GLY A  87      29.716  21.168   7.167  1.00  0.00      RA0  N
ATOM    819  H   GLY A  87      30.157  20.306   6.923  1.00  0.00      RA0  H
ATOM    820  CA  GLY A  87      28.287  21.302   6.928  1.00  0.00      RA0  C
ATOM    821  C   GLY A  87      27.473  20.679   8.039  1.00  0.00      RA0  C
ATOM    822  O   GLY A  87      27.917  19.744   8.707  1.00  0.00      RA0  O
ATOM    823  N   MSE A  88      26.250  21.194   8.186  1.00  0.00      RA0  N
ATOM    824  H   MSE A  88      25.969  21.984   7.632  1.00  0.00      RA0  H
ATOM    825  CA  MSE A  88      25.238  20.667   9.074  1.00  0.00      RA0  C
ATOM    826  CB  MSE A  88      24.886  21.679  10.163  1.00  0.00      RA0  C
ATOM    827  CG  MSE A  88      23.740  21.200  11.056  1.00  0.00      RA0  C
ATOM    828  SE  MSE A  88      23.484  22.276  12.475  1.00  0.00      RA0  S
ATOM    829  CE  MSE A  88      23.350  23.837  11.589  1.00  0.00      RA0  C
ATOM    830  C   MSE A  88      24.063  20.421   8.138  1.00  0.00      RA0  C
ATOM    831  O   MSE A  88      23.555  21.362   7.509  1.00  0.00      RA0  O
ATOM    832  N   LEU A  89      23.687  19.165   8.001  1.00  0.00      RA0  N
ATOM    833  H   LEU A  89      23.956  18.466   8.665  1.00  0.00      RA0  H
ATOM    834  CA  LEU A  89      22.754  18.756   6.944  1.00  0.00      RA0  C
ATOM    835  CB  LEU A  89      23.298  17.566   6.157  1.00  0.00      RA0  C
ATOM    836  CG  LEU A  89      24.715  17.733   5.617  1.00  0.00      RA0  C
ATOM    837  CD1 LEU A  89      25.142  16.481   4.855  1.00  0.00      RA0  C
ATOM    838  CD2 LEU A  89      24.884  18.997   4.776  1.00  0.00      RA0  C
ATOM    839  C   LEU A  89      21.370  18.368   7.461  1.00  0.00      RA0  C
ATOM    840  O   LEU A  89      21.208  17.885   8.590  1.00  0.00      RA0  O
ATOM    841  N   ASN A  90      20.384  18.489   6.575  1.00  0.00      RA0  N
ATOM    842  H   ASN A  90      20.622  18.782   5.647  1.00  0.00      RA0  H
ATOM    843  CA  ASN A  90      19.064  17.944   6.872  1.00  0.00      RA0  C
ATOM    844  CB  ASN A  90      17.974  18.780   6.186  1.00  0.00      RA0  C
ATOM    845  CG  ASN A  90      18.147  18.787   4.675  1.00  0.00      RA0  C
ATOM    846  OD1 ASN A  90      18.358  17.761   4.036  1.00  0.00      RA0  O
ATOM    847  ND2 ASN A  90      18.030  20.008   4.124  1.00  0.00      RA0  N
ATOM    848 HD21 ASN A  90      17.945  20.834   4.697  1.00  0.00      RA0  H
ATOM    849 HD22 ASN A  90      18.034  20.217   3.141  1.00  0.00      RA0  H
ATOM    850  C   ASN A  90      19.018  16.487   6.403  1.00  0.00      RA0  C
ATOM    851  O   ASN A  90      19.973  15.979   5.830  1.00  0.00      RA0  O
ATOM    852  N   ALA A  91      17.918  15.791   6.668  1.00  0.00      RA0  N
ATOM    853  H   ALA A  91      17.129  16.247   7.072  1.00  0.00      RA0  H
ATOM    854  CA  ALA A  91      17.838  14.369   6.357  1.00  0.00      RA0  C
ATOM    855  CB  ALA A  91      16.558  13.765   6.935  1.00  0.00      RA0  C
ATOM    856  C   ALA A  91      17.886  14.091   4.858  1.00  0.00      RA0  C
ATOM    857  O   ALA A  91      18.229  12.989   4.455  1.00  0.00      RA0  O
ATOM    858  N   SER A  92      17.542  15.083   4.027  1.00  0.00      RA0  N
ATOM    859  H   SER A  92      17.301  15.996   4.350  1.00  0.00      RA0  H
ATOM    860  CA  SER A  92      17.594  14.959   2.575  1.00  0.00      RA0  C
ATOM    861  CB  SER A  92      16.542  15.950   2.128  1.00  0.00      RA0  C
ATOM    862  OG  SER A  92      15.731  16.209   3.289  1.00  0.00      RA0  O
ATOM    863  HG  SER A  92      15.114  16.879   3.025  1.00  0.00      RA0  H
ATOM    864  C   SER A  92      18.997  15.185   2.018  1.00  0.00      RA0  C
ATOM    865  O   SER A  92      19.215  15.090   0.808  1.00  0.00      RA0  O
ATOM    866  N   GLY A  93      19.932  15.485   2.901  1.00  0.00      RA0  N
ATOM    867  H   GLY A  93      19.695  15.646   3.861  1.00  0.00      RA0  H
ATOM    868  CA  GLY A  93      21.322  15.742   2.489  1.00  0.00      RA0  C
ATOM    869  C   GLY A  93      21.556  17.152   1.966  1.00  0.00      RA0  C
ATOM    870  O   GLY A  93      22.609  17.446   1.413  1.00  0.00      RA0  O
ATOM    871  N   GLY A  94      20.597  18.049   2.151  1.00  0.00      RA0  N
ATOM    872  H   GLY A  94      19.808  17.802   2.714  1.00  0.00      RA0  H
ATOM    873  CA  GLY A  94      20.797  19.454   1.844  1.00  0.00      RA0  C
ATOM    874  C   GLY A  94      21.469  20.174   3.011  1.00  0.00      RA0  C
ATOM    875  O   GLY A  94      21.515  19.672   4.143  1.00  0.00      RA0  O
ATOM    876  N   VAL A  95      22.004  21.355   2.748  1.00  0.00      RA0  N
ATOM    877  H   VAL A  95      21.822  21.814   1.874  1.00  0.00      RA0  H
ATOM    878  CA  VAL A  95      22.779  22.059   3.750  1.00  0.00      RA0  C
ATOM    879  CB  VAL A  95      23.938  22.808   3.094  1.00  0.00      RA0  C
ATOM    880  CG1 VAL A  95      24.865  23.417   4.144  1.00  0.00      RA0  C
ATOM    881  CG2 VAL A  95      24.701  21.904   2.130  1.00  0.00      RA0  C
ATOM    882  C   VAL A  95      21.909  23.021   4.523  1.00  0.00      RA0  C
ATOM    883  O   VAL A  95      21.337  23.957   3.934  1.00  0.00      RA0  O
ATOM    884  N   ILE A  96      21.837  22.795   5.828  1.00  0.00      RA0  N
ATOM    885  H   ILE A  96      22.351  22.025   6.204  1.00  0.00      RA0  H
ATOM    886  CA  ILE A  96      21.205  23.724   6.764  1.00  0.00      RA0  C
ATOM    887  CB  ILE A  96      20.924  23.008   8.089  1.00  0.00      RA0  C
ATOM    888  CG2 ILE A  96      20.334  23.932   9.150  1.00  0.00      RA0  C
ATOM    889  CG1 ILE A  96      20.038  21.792   7.865  1.00  0.00      RA0  C
ATOM    890  CD1 ILE A  96      19.692  21.109   9.184  1.00  0.00      RA0  C
ATOM    891  C   ILE A  96      22.105  24.922   7.010  1.00  0.00      RA0  C
ATOM    892  O   ILE A  96      21.636  26.055   7.018  1.00  0.00      RA0  O
ATOM    893  N   ASP A  97      23.403  24.677   7.207  1.00  0.00      RA0  N
ATOM    894  H   ASP A  97      23.796  23.757   7.259  1.00  0.00      RA0  H
ATOM    895  CA  ASP A  97      24.364  25.760   7.328  1.00  0.00      RA0  C
ATOM    896  CB  ASP A  97      24.228  26.772   8.496  1.00  0.00      RA0  C
ATOM    897  CG  ASP A  97      24.667  28.145   7.959  1.00  0.00      RA0  C
ATOM    898  OD1 ASP A  97      24.933  28.220   6.767  1.00  0.00      RA0  O
ATOM    899  OD2 ASP A  97      24.746  29.141   8.686  1.00  0.00      RA0  O
ATOM    900  C   ASP A  97      25.776  25.150   7.217  1.00  0.00      RA0  C
ATOM    901  O   ASP A  97      25.940  23.916   7.271  1.00  0.00      RA0  O
ATOM    902  N   ASP A  98      26.755  26.031   7.049  1.00  0.00      RA0  N
ATOM    903  H   ASP A  98      26.540  27.013   7.024  1.00  0.00      RA0  H
ATOM    904  CA  ASP A  98      28.135  25.692   7.330  1.00  0.00      RA0  C
ATOM    905  CB  ASP A  98      29.037  25.758   6.087  1.00  0.00      RA0  C
ATOM    906  CG  ASP A  98      29.883  27.010   5.984  1.00  0.00      RA0  C
ATOM    907  OD1 ASP A  98      29.722  27.752   5.018  1.00  0.00      RA0  O
ATOM    908  OD2 ASP A  98      30.792  27.188   6.788  1.00  0.00      RA0  O
ATOM    909  C   ASP A  98      28.626  26.441   8.568  1.00  0.00      RA0  C
ATOM    910  O   ASP A  98      28.047  27.450   8.983  1.00  0.00      RA0  O
ATOM    911  N   LEU A  99      29.680  25.920   9.185  1.00  0.00      RA0  N
ATOM    912  H   LEU A  99      30.201  25.172   8.771  1.00  0.00      RA0  H
ATOM    913  CA  LEU A  99      30.116  26.463  10.453  1.00  0.00      RA0  C
ATOM    914  CB  LEU A  99      29.138  26.063  11.572  1.00  0.00      RA0  C
ATOM    915  CG  LEU A  99      28.690  24.591  11.593  1.00  0.00      RA0  C
ATOM    916  CD1 LEU A  99      29.737  23.623  12.152  1.00  0.00      RA0  C
ATOM    917  CD2 LEU A  99      27.359  24.438  12.330  1.00  0.00      RA0  C
ATOM    918  C   LEU A  99      31.535  26.002  10.793  1.00  0.00      RA0  C
ATOM    919  O   LEU A  99      32.080  25.076  10.152  1.00  0.00      RA0  O
ATOM    920  N   ILE A 100      32.117  26.674  11.778  1.00  0.00      RA0  N
ATOM    921  H   ILE A 100      31.590  27.394  12.233  1.00  0.00      RA0  H
ATOM    922  CA  ILE A 100      33.357  26.250  12.405  1.00  0.00      RA0  C
ATOM    923  CB  ILE A 100      34.324  27.435  12.509  1.00  0.00      RA0  C
ATOM    924  CG2 ILE A 100      35.678  27.011  13.082  1.00  0.00      RA0  C
ATOM    925  CG1 ILE A 100      34.485  28.145  11.166  1.00  0.00      RA0  C
ATOM    926  CD1 ILE A 100      35.246  27.293  10.152  1.00  0.00      RA0  C
ATOM    927  C   ILE A 100      33.032  25.724  13.796  1.00  0.00      RA0  C
ATOM    928  O   ILE A 100      32.209  26.305  14.514  1.00  0.00      RA0  O
ATOM    929  N   VAL A 101      33.655  24.612  14.165  1.00  0.00      RA0  N
ATOM    930  H   VAL A 101      34.334  24.195  13.555  1.00  0.00      RA0  H
ATOM    931  CA  VAL A 101      33.464  24.010  15.481  1.00  0.00      RA0  C
ATOM    932  CB  VAL A 101      32.665  22.706  15.371  1.00  0.00      RA0  C
ATOM    933  CG1 VAL A 101      33.153  21.846  14.212  1.00  0.00      RA0  C
ATOM    934  CG2 VAL A 101      32.632  21.939  16.695  1.00  0.00      RA0  C
ATOM    935  C   VAL A 101      34.820  23.781  16.126  1.00  0.00      RA0  C
ATOM    936  O   VAL A 101      35.731  23.291  15.460  1.00  0.00      RA0  O
ATOM    937  N   TYR A 102      34.922  24.184  17.397  1.00  0.00      RA0  N
ATOM    938  H   TYR A 102      34.095  24.472  17.869  1.00  0.00      RA0  H
ATOM    939  CA  TYR A 102      36.137  24.019  18.230  1.00  0.00      RA0  C
ATOM    940  CB  TYR A 102      36.494  25.320  18.958  1.00  0.00      RA0  C
ATOM    941  CG  TYR A 102      36.677  26.494  18.021  1.00  0.00      RA0  C
ATOM    942  CD1 TYR A 102      35.569  27.175  17.529  1.00  0.00      RA0  C
ATOM    943  CE1 TYR A 102      35.738  28.262  16.683  1.00  0.00      RA0  C
ATOM    944  CD2 TYR A 102      37.955  26.912  17.668  1.00  0.00      RA0  C
ATOM    945  CE2 TYR A 102      38.125  28.003  16.821  1.00  0.00      RA0  C
ATOM    946  CZ  TYR A 102      37.014  28.676  16.325  1.00  0.00      RA0  C
ATOM    947  OH  TYR A 102      37.160  29.754  15.477  1.00  0.00      RA0  O
ATOM    948  HH  TYR A 102      38.075  29.924  15.284  1.00  0.00      RA0  H
ATOM    949  C   TYR A 102      35.944  22.933  19.282  1.00  0.00      RA0  C
ATOM    950  O   TYR A 102      34.884  22.843  19.913  1.00  0.00      RA0  O
ATOM    951  N   TYR A 103      36.987  22.137  19.493  1.00  0.00      RA0  N
ATOM    952  H   TYR A 103      37.826  22.282  18.961  1.00  0.00      RA0  H
ATOM    953  CA  TYR A 103      37.063  21.205  20.621  1.00  0.00      RA0  C
ATOM    954  CB  TYR A 103      37.648  19.887  20.118  1.00  0.00      RA0  C
ATOM    955  CG  TYR A 103      38.338  19.095  21.203  1.00  0.00      RA0  C
ATOM    956  CD1 TYR A 103      37.632  18.615  22.299  1.00  0.00      RA0  C
ATOM    957  CE1 TYR A 103      38.292  17.883  23.277  1.00  0.00      RA0  C
ATOM    958  CD2 TYR A 103      39.698  18.837  21.086  1.00  0.00      RA0  C
ATOM    959  CE2 TYR A 103      40.354  18.099  22.062  1.00  0.00      RA0  C
ATOM    960  CZ  TYR A 103      39.652  17.625  23.162  1.00  0.00      RA0  C
ATOM    961  OH  TYR A 103      40.303  16.897  24.135  1.00  0.00      RA0  O
ATOM    962  HH  TYR A 103      41.176  16.667  23.843  1.00  0.00      RA0  H
ATOM    963  C   TYR A 103      37.952  21.838  21.675  1.00  0.00      RA0  C
ATOM    964  O   TYR A 103      39.070  22.255  21.346  1.00  0.00      RA0  O
ATOM    965  N   PHE A 104      37.469  21.916  22.917  1.00  0.00      RA0  N
ATOM    966  H   PHE A 104      36.545  21.586  23.132  1.00  0.00      RA0  H
ATOM    967  CA  PHE A 104      38.297  22.371  24.068  1.00  0.00      RA0  C
ATOM    968  CB  PHE A 104      37.656  23.569  24.762  1.00  0.00      RA0  C
ATOM    969  CG  PHE A 104      37.588  24.727  23.798  1.00  0.00      RA0  C
ATOM    970  CD1 PHE A 104      38.760  25.277  23.293  1.00  0.00      RA0  C
ATOM    971  CD2 PHE A 104      36.355  25.244  23.420  1.00  0.00      RA0  C
ATOM    972  CE1 PHE A 104      38.702  26.360  22.425  1.00  0.00      RA0  C
ATOM    973  CE2 PHE A 104      36.298  26.329  22.556  1.00  0.00      RA0  C
ATOM    974  CZ  PHE A 104      37.470  26.892  22.065  1.00  0.00      RA0  C
ATOM    975  C   PHE A 104      38.549  21.234  25.057  1.00  0.00      RA0  C
ATOM    976  O   PHE A 104      39.695  20.881  25.318  1.00  0.00      RA0  O
ATOM    977  N   THR A 105      37.473  20.666  25.599  1.00  0.00      RA0  N
ATOM    978  H   THR A 105      36.550  21.025  25.447  1.00  0.00      RA0  H
ATOM    979  CA  THR A 105      37.528  19.428  26.379  1.00  0.00      RA0  C
ATOM    980  CB  THR A 105      37.445  19.954  27.793  1.00  0.00      RA0  C
ATOM    981  OG1 THR A 105      37.284  21.378  27.694  1.00  0.00      RA0  O
ATOM    982  HG1 THR A 105      37.363  21.723  28.574  1.00  0.00      RA0  H
ATOM    983  CG2 THR A 105      38.682  19.604  28.621  1.00  0.00      RA0  C
ATOM    984  C   THR A 105      36.371  18.515  25.975  1.00  0.00      RA0  C
ATOM    985  O   THR A 105      35.486  18.910  25.222  1.00  0.00      RA0  O
ATOM    986  N   GLU A 106      36.339  17.300  26.515  1.00  0.00      RA0  N
ATOM    987  H   GLU A 106      37.098  16.960  27.067  1.00  0.00      RA0  H
ATOM    988  CA  GLU A 106      35.233  16.397  26.204  1.00  0.00      RA0  C
ATOM    989  CB  GLU A 106      35.561  14.945  26.548  1.00  0.00      RA0  C
ATOM    990  CG  GLU A 106      36.827  14.451  25.822  1.00  0.00      RA0  C
ATOM    991  CD  GLU A 106      36.677  14.381  24.302  1.00  0.00      RA0  C
ATOM    992  OE1 GLU A 106      36.194  15.313  23.668  1.00  0.00      RA0  O
ATOM    993  OE2 GLU A 106      37.106  13.401  23.706  1.00  0.00      RA0  O
ATOM    994  C   GLU A 106      33.906  16.919  26.732  1.00  0.00      RA0  C
ATOM    995  O   GLU A 106      32.848  16.421  26.346  1.00  0.00      RA0  O
ATOM    996  N   ASP A 107      33.960  17.891  27.637  1.00  0.00      RA0  N
ATOM    997  H   ASP A 107      34.836  18.276  27.907  1.00  0.00      RA0  H
ATOM    998  CA  ASP A 107      32.769  18.505  28.199  1.00  0.00      RA0  C
ATOM    999  CB  ASP A 107      32.971  18.541  29.723  1.00  0.00      RA0  C
ATOM   1000  CG  ASP A 107      31.764  19.016  30.515  1.00  0.00      RA0  C
ATOM   1001  OD1 ASP A 107      30.716  18.374  30.490  1.00  0.00      RA0  O
ATOM   1002  OD2 ASP A 107      31.884  20.011  31.220  1.00  0.00      RA0  O
ATOM   1003  C   ASP A 107      32.470  19.884  27.594  1.00  0.00      RA0  C
ATOM   1004  O   ASP A 107      31.556  20.554  28.051  1.00  0.00      RA0  O
ATOM   1005  N   PHE A 108      33.236  20.316  26.583  1.00  0.00      RA0  N
ATOM   1006  H   PHE A 108      33.901  19.728  26.119  1.00  0.00      RA0  H
ATOM   1007  CA  PHE A 108      33.162  21.700  26.101  1.00  0.00      RA0  C
ATOM   1008  CB  PHE A 108      33.924  22.635  27.042  1.00  0.00      RA0  C
ATOM   1009  CG  PHE A 108      33.724  24.067  26.607  1.00  0.00      RA0  C
ATOM   1010  CD1 PHE A 108      32.485  24.487  26.136  1.00  0.00      RA0  C
ATOM   1011  CD2 PHE A 108      34.781  24.965  26.676  1.00  0.00      RA0  C
ATOM   1012  CE1 PHE A 108      32.316  25.797  25.708  1.00  0.00      RA0  C
ATOM   1013  CE2 PHE A 108      34.609  26.278  26.252  1.00  0.00      RA0  C
ATOM   1014  CZ  PHE A 108      33.379  26.690  25.755  1.00  0.00      RA0  C
ATOM   1015  C   PHE A 108      33.666  21.852  24.650  1.00  0.00      RA0  C
ATOM   1016  O   PHE A 108      34.880  21.753  24.368  1.00  0.00      RA0  O
ATOM   1017  N   PHE A 109      32.701  22.061  23.750  1.00  0.00      RA0  N
ATOM   1018  H   PHE A 109      31.761  22.162  24.093  1.00  0.00      RA0  H
ATOM   1019  CA  PHE A 109      32.924  22.476  22.360  1.00  0.00      RA0  C
ATOM   1020  CB  PHE A 109      32.344  21.446  21.384  1.00  0.00      RA0  C
ATOM   1021  CG  PHE A 109      33.140  20.158  21.300  1.00  0.00      RA0  C
ATOM   1022  CD1 PHE A 109      33.375  19.373  22.424  1.00  0.00      RA0  C
ATOM   1023  CD2 PHE A 109      33.613  19.736  20.062  1.00  0.00      RA0  C
ATOM   1024  CE1 PHE A 109      34.054  18.166  22.309  1.00  0.00      RA0  C
ATOM   1025  CE2 PHE A 109      34.289  18.528  19.943  1.00  0.00      RA0  C
ATOM   1026  CZ  PHE A 109      34.502  17.738  21.066  1.00  0.00      RA0  C
ATOM   1027  C   PHE A 109      32.241  23.819  22.089  1.00  0.00      RA0  C
ATOM   1028  O   PHE A 109      31.394  24.282  22.856  1.00  0.00      RA0  O
ATOM   1029  N   ARG A 110      32.585  24.424  20.962  1.00  0.00      RA0  N
ATOM   1030  H   ARG A 110      33.240  23.992  20.337  1.00  0.00      RA0  H
ATOM   1031  CA  ARG A 110      32.041  25.717  20.583  1.00  0.00      RA0  C
ATOM   1032  CB  ARG A 110      33.061  26.775  21.003  1.00  0.00      RA0  C
ATOM   1033  CG  ARG A 110      33.066  28.099  20.238  1.00  0.00      RA0  C
ATOM   1034  CD  ARG A 110      33.961  29.106  20.963  1.00  0.00      RA0  C
ATOM   1035  NE  ARG A 110      33.406  29.312  22.296  1.00  0.00      RA0  N
ATOM   1036  HE  ARG A 110      32.444  29.026  22.419  1.00  0.00      RA0  H
ATOM   1037  CZ  ARG A 110      34.083  29.867  23.338  1.00  0.00      RA0  C
ATOM   1038  NH1 ARG A 110      35.353  30.304  23.168  1.00  0.00      RA0  N
ATOM   1039 HH11 ARG A 110      35.891  30.731  23.905  1.00  0.00      RA0  H
ATOM   1040 HH12 ARG A 110      35.808  30.219  22.278  1.00  0.00      RA0  H
ATOM   1041  NH2 ARG A 110      33.451  29.960  24.525  1.00  0.00      RA0  N
ATOM   1042 HH21 ARG A 110      33.860  30.324  25.361  1.00  0.00      RA0  H
ATOM   1043 HH22 ARG A 110      32.484  29.637  24.608  1.00  0.00      RA0  H
ATOM   1044  C   ARG A 110      31.746  25.749  19.088  1.00  0.00      RA0  C
ATOM   1045  O   ARG A 110      32.562  25.276  18.300  1.00  0.00      RA0  O
ATOM   1046  N   LEU A 111      30.580  26.287  18.710  1.00  0.00      RA0  N
ATOM   1047  H   LEU A 111      29.993  26.715  19.397  1.00  0.00      RA0  H
ATOM   1048  CA  LEU A 111      30.212  26.506  17.300  1.00  0.00      RA0  C
ATOM   1049  CB  LEU A 111      28.812  25.959  17.023  1.00  0.00      RA0  C
ATOM   1050  CG  LEU A 111      28.630  24.456  17.210  1.00  0.00      RA0  C
ATOM   1051  CD1 LEU A 111      27.153  24.091  17.331  1.00  0.00      RA0  C
ATOM   1052  CD2 LEU A 111      29.289  23.662  16.088  1.00  0.00      RA0  C
ATOM   1053  C   LEU A 111      30.144  27.988  17.047  1.00  0.00      RA0  C
ATOM   1054  O   LEU A 111      29.820  28.761  17.961  1.00  0.00      RA0  O
ATOM   1055  N   VAL A 112      30.389  28.387  15.807  1.00  0.00      RA0  N
ATOM   1056  H   VAL A 112      30.679  27.732  15.104  1.00  0.00      RA0  H
ATOM   1057  CA  VAL A 112      30.190  29.775  15.392  1.00  0.00      RA0  C
ATOM   1058  CB  VAL A 112      31.527  30.473  15.118  1.00  0.00      RA0  C
ATOM   1059  CG1 VAL A 112      31.300  31.946  14.775  1.00  0.00      RA0  C
ATOM   1060  CG2 VAL A 112      32.505  30.321  16.285  1.00  0.00      RA0  C
ATOM   1061  C   VAL A 112      29.307  29.795  14.147  1.00  0.00      RA0  C
ATOM   1062  O   VAL A 112      29.639  29.175  13.139  1.00  0.00      RA0  O
ATOM   1063  N   VAL A 113      28.195  30.511  14.213  1.00  0.00      RA0  N
ATOM   1064  H   VAL A 113      27.979  31.043  15.033  1.00  0.00      RA0  H
ATOM   1065  CA  VAL A 113      27.286  30.606  13.069  1.00  0.00      RA0  C
ATOM   1066  CB  VAL A 113      26.022  29.759  13.284  1.00  0.00      RA0  C
ATOM   1067  CG1 VAL A 113      26.323  28.260  13.341  1.00  0.00      RA0  C
ATOM   1068  CG2 VAL A 113      25.242  30.239  14.510  1.00  0.00      RA0  C
ATOM   1069  C   VAL A 113      26.872  32.037  12.745  1.00  0.00      RA0  C
ATOM   1070  O   VAL A 113      26.968  32.956  13.570  1.00  0.00      RA0  O
ATOM   1071  N   ASN A 114      26.368  32.203  11.529  1.00  0.00      RA0  N
ATOM   1072  H   ASN A 114      26.149  31.378  11.002  1.00  0.00      RA0  H
ATOM   1073  CA  ASN A 114      25.969  33.509  11.022  1.00  0.00      RA0  C
ATOM   1074  CB  ASN A 114      25.814  33.431   9.497  1.00  0.00      RA0  C
ATOM   1075  CG  ASN A 114      27.032  32.824   8.834  1.00  0.00      RA0  C
ATOM   1076  OD1 ASN A 114      28.042  33.502   8.669  1.00  0.00      RA0  O
ATOM   1077  ND2 ASN A 114      26.889  31.527   8.475  1.00  0.00      RA0  N
ATOM   1078 HD21 ASN A 114      26.060  30.957   8.581  1.00  0.00      RA0  H
ATOM   1079 HD22 ASN A 114      27.621  30.983   8.057  1.00  0.00      RA0  H
ATOM   1080  C   ASN A 114      24.621  33.987  11.529  1.00  0.00      RA0  C
ATOM   1081  O   ASN A 114      23.769  33.189  11.905  1.00  0.00      RA0  O
ATOM   1082  N   SER A 115      24.446  35.308  11.508  1.00  0.00      RA0  N
ATOM   1083  H   SER A 115      25.219  35.898  11.283  1.00  0.00      RA0  H
ATOM   1084  CA  SER A 115      23.211  35.933  11.928  1.00  0.00      RA0  C
ATOM   1085  CB  SER A 115      23.335  37.459  11.881  1.00  0.00      RA0  C
ATOM   1086  OG  SER A 115      22.481  38.057  12.863  1.00  0.00      RA0  O
ATOM   1087  HG  SER A 115      21.596  37.759  12.678  1.00  0.00      RA0  H
ATOM   1088  C   SER A 115      22.004  35.426  11.128  1.00  0.00      RA0  C
ATOM   1089  O   SER A 115      20.951  35.137  11.684  1.00  0.00      RA0  O
ATOM   1090  N   ALA A 116      22.161  35.353   9.815  1.00  0.00      RA0  N
ATOM   1091  H   ALA A 116      23.061  35.500   9.412  1.00  0.00      RA0  H
ATOM   1092  CA  ALA A 116      21.043  35.018   8.928  1.00  0.00      RA0  C
ATOM   1093  CB  ALA A 116      21.508  34.976   7.473  1.00  0.00      RA0  C
ATOM   1094  C   ALA A 116      20.420  33.676   9.263  1.00  0.00      RA0  C
ATOM   1095  O   ALA A 116      19.203  33.489   9.107  1.00  0.00      RA0  O
ATOM   1096  N   THR A 117      21.240  32.742   9.737  1.00  0.00      RA0  N
ATOM   1097  H   THR A 117      22.227  32.863   9.840  1.00  0.00      RA0  H
ATOM   1098  CA  THR A 117      20.803  31.366  10.039  1.00  0.00      RA0  C
ATOM   1099  CB  THR A 117      21.820  30.526   9.298  1.00  0.00      RA0  C
ATOM   1100  OG1 THR A 117      22.892  31.382   8.864  1.00  0.00      RA0  O
ATOM   1101  HG1 THR A 117      23.569  30.727   8.652  1.00  0.00      RA0  H
ATOM   1102  CG2 THR A 117      21.202  29.833   8.091  1.00  0.00      RA0  C
ATOM   1103  C   THR A 117      20.765  31.032  11.528  1.00  0.00      RA0  C
ATOM   1104  O   THR A 117      20.453  29.895  11.901  1.00  0.00      RA0  O
ATOM   1105  N   ARG A 118      21.031  32.024  12.371  1.00  0.00      RA0  N
ATOM   1106  H   ARG A 118      21.284  32.916  11.998  1.00  0.00      RA0  H
ATOM   1107  CA  ARG A 118      21.119  31.830  13.819  1.00  0.00      RA0  C
ATOM   1108  CB  ARG A 118      21.347  33.197  14.470  1.00  0.00      RA0  C
ATOM   1109  CG  ARG A 118      21.227  33.220  15.992  1.00  0.00      RA0  C
ATOM   1110  CD  ARG A 118      21.375  34.637  16.553  1.00  0.00      RA0  C
ATOM   1111  NE  ARG A 118      20.920  34.705  17.940  1.00  0.00      RA0  N
ATOM   1112  HE  ARG A 118      19.954  34.421  18.055  1.00  0.00      RA0  H
ATOM   1113  CZ  ARG A 118      21.753  35.190  18.912  1.00  0.00      RA0  C
ATOM   1114  NH1 ARG A 118      23.022  35.524  18.610  1.00  0.00      RA0  N
ATOM   1115 HH11 ARG A 118      23.612  35.935  19.325  1.00  0.00      RA0  H
ATOM   1116 HH12 ARG A 118      23.435  35.373  17.701  1.00  0.00      RA0  H
ATOM   1117  NH2 ARG A 118      21.311  35.331  20.177  1.00  0.00      RA0  N
ATOM   1118 HH21 ARG A 118      21.933  35.667  20.913  1.00  0.00      RA0  H
ATOM   1119 HH22 ARG A 118      20.373  35.114  20.452  1.00  0.00      RA0  H
ATOM   1120  C   ARG A 118      19.916  31.116  14.423  1.00  0.00      RA0  C
ATOM   1121  O   ARG A 118      20.052  30.100  15.112  1.00  0.00      RA0  O
ATOM   1122  N   GLU A 119      18.728  31.646  14.183  1.00  0.00      RA0  N
ATOM   1123  H   GLU A 119      18.662  32.472  13.628  1.00  0.00      RA0  H
ATOM   1124  CA  GLU A 119      17.547  31.080  14.828  1.00  0.00      RA0  C
ATOM   1125  CB  GLU A 119      16.390  32.078  14.818  1.00  0.00      RA0  C
ATOM   1126  CG  GLU A 119      16.792  33.437  15.412  1.00  0.00      RA0  C
ATOM   1127  CD  GLU A 119      17.300  33.294  16.839  1.00  0.00      RA0  C
ATOM   1128  OE1 GLU A 119      16.832  32.415  17.556  1.00  0.00      RA0  O
ATOM   1129  OE2 GLU A 119      18.166  34.071  17.236  1.00  0.00      RA0  O
ATOM   1130  C   GLU A 119      17.167  29.693  14.294  1.00  0.00      RA0  C
ATOM   1131  O   GLU A 119      16.825  28.813  15.062  1.00  0.00      RA0  O
ATOM   1132  N   LYS A 120      17.286  29.493  12.992  1.00  0.00      RA0  N
ATOM   1133  H   LYS A 120      17.705  30.217  12.448  1.00  0.00      RA0  H
ATOM   1134  CA  LYS A 120      17.100  28.161  12.407  1.00  0.00      RA0  C
ATOM   1135  CB  LYS A 120      17.268  28.232  10.884  1.00  0.00      RA0  C
ATOM   1136  CG  LYS A 120      17.036  26.879  10.205  1.00  0.00      RA0  C
ATOM   1137  CD  LYS A 120      17.359  26.843   8.707  1.00  0.00      RA0  C
ATOM   1138  CE  LYS A 120      18.826  27.157   8.402  1.00  0.00      RA0  C
ATOM   1139  NZ  LYS A 120      19.193  26.667   7.065  1.00  0.00      RA0  N
ATOM   1140  HZ1 LYS A 120      20.198  26.853   6.858  1.00  0.00      RA0  H
ATOM   1141  HZ2 LYS A 120      19.080  25.631   7.038  1.00  0.00      RA0  H
ATOM   1142  HZ3 LYS A 120      18.626  27.028   6.279  1.00  0.00      RA0  H
ATOM   1143  C   LYS A 120      18.073  27.158  12.976  1.00  0.00      RA0  C
ATOM   1144  O   LYS A 120      17.715  26.044  13.303  1.00  0.00      RA0  O
ATOM   1145  N   ASP A 121      19.339  27.552  13.045  1.00  0.00      RA0  N
ATOM   1146  H   ASP A 121      19.664  28.410  12.651  1.00  0.00      RA0  H
ATOM   1147  CA  ASP A 121      20.385  26.683  13.575  1.00  0.00      RA0  C
ATOM   1148  CB  ASP A 121      21.775  27.258  13.346  1.00  0.00      RA0  C
ATOM   1149  CG  ASP A 121      22.004  27.407  11.858  1.00  0.00      RA0  C
ATOM   1150  OD1 ASP A 121      21.300  26.766  11.072  1.00  0.00      RA0  O
ATOM   1151  OD2 ASP A 121      22.875  28.190  11.495  1.00  0.00      RA0  O
ATOM   1152  C   ASP A 121      20.154  26.364  15.050  1.00  0.00      RA0  C
ATOM   1153  O   ASP A 121      20.295  25.218  15.483  1.00  0.00      RA0  O
ATOM   1154  N   LEU A 122      19.828  27.387  15.828  1.00  0.00      RA0  N
ATOM   1155  H   LEU A 122      19.743  28.295  15.416  1.00  0.00      RA0  H
ATOM   1156  CA  LEU A 122      19.602  27.193  17.256  1.00  0.00      RA0  C
ATOM   1157  CB  LEU A 122      19.361  28.517  17.979  1.00  0.00      RA0  C
ATOM   1158  CG  LEU A 122      20.638  29.345  18.120  1.00  0.00      RA0  C
ATOM   1159  CD1 LEU A 122      20.368  30.693  18.791  1.00  0.00      RA0  C
ATOM   1160  CD2 LEU A 122      21.744  28.557  18.822  1.00  0.00      RA0  C
ATOM   1161  C   LEU A 122      18.452  26.245  17.509  1.00  0.00      RA0  C
ATOM   1162  O   LEU A 122      18.522  25.412  18.398  1.00  0.00      RA0  O
ATOM   1163  N   SER A 123      17.383  26.364  16.730  1.00  0.00      RA0  N
ATOM   1164  H   SER A 123      17.358  27.059  16.009  1.00  0.00      RA0  H
ATOM   1165  CA  SER A 123      16.226  25.489  16.918  1.00  0.00      RA0  C
ATOM   1166  CB  SER A 123      15.085  26.072  16.093  1.00  0.00      RA0  C
ATOM   1167  OG  SER A 123      14.899  27.434  16.494  1.00  0.00      RA0  O
ATOM   1168  HG  SER A 123      15.583  27.960  16.089  1.00  0.00      RA0  H
ATOM   1169  C   SER A 123      16.595  24.052  16.582  1.00  0.00      RA0  C
ATOM   1170  O   SER A 123      16.212  23.125  17.291  1.00  0.00      RA0  O
ATOM   1171  N   TRP A 124      17.343  23.880  15.498  1.00  0.00      RA0  N
ATOM   1172  H   TRP A 124      17.647  24.674  14.964  1.00  0.00      RA0  H
ATOM   1173  CA  TRP A 124      17.787  22.548  15.055  1.00  0.00      RA0  C
ATOM   1174  CB  TRP A 124      18.419  22.677  13.667  1.00  0.00      RA0  C
ATOM   1175  CG  TRP A 124      18.817  21.330  13.110  1.00  0.00      RA0  C
ATOM   1176  CD2 TRP A 124      17.969  20.325  12.517  1.00  0.00      RA0  C
ATOM   1177  CE2 TRP A 124      18.797  19.253  12.110  1.00  0.00      RA0  C
ATOM   1178  CE3 TRP A 124      16.598  20.255  12.299  1.00  0.00      RA0  C
ATOM   1179  CD1 TRP A 124      20.115  20.805  13.029  1.00  0.00      RA0  C
ATOM   1180  NE1 TRP A 124      20.108  19.579  12.439  1.00  0.00      RA0  N
ATOM   1181  HE1 TRP A 124      20.895  19.023  12.255  1.00  0.00      RA0  H
ATOM   1182  CZ2 TRP A 124      18.234  18.145  11.489  1.00  0.00      RA0  C
ATOM   1183  CZ3 TRP A 124      16.048  19.140  11.678  1.00  0.00      RA0  C
ATOM   1184  CH2 TRP A 124      16.863  18.089  11.273  1.00  0.00      RA0  C
ATOM   1185  C   TRP A 124      18.760  21.909  16.045  1.00  0.00      RA0  C
ATOM   1186  O   TRP A 124      18.593  20.764  16.438  1.00  0.00      RA0  O
ATOM   1187  N   ILE A 125      19.761  22.681  16.455  1.00  0.00      RA0  N
ATOM   1188  H   ILE A 125      19.820  23.605  16.091  1.00  0.00      RA0  H
ATOM   1189  CA  ILE A 125      20.746  22.218  17.430  1.00  0.00      RA0  C
ATOM   1190  CB  ILE A 125      21.849  23.257  17.656  1.00  0.00      RA0  C
ATOM   1191  CG2 ILE A 125      22.771  22.872  18.815  1.00  0.00      RA0  C
ATOM   1192  CG1 ILE A 125      22.652  23.461  16.370  1.00  0.00      RA0  C
ATOM   1193  CD1 ILE A 125      23.551  24.696  16.438  1.00  0.00      RA0  C
ATOM   1194  C   ILE A 125      20.050  21.835  18.742  1.00  0.00      RA0  C
ATOM   1195  O   ILE A 125      20.290  20.760  19.269  1.00  0.00      RA0  O
ATOM   1196  N   THR A 126      19.185  22.715  19.246  1.00  0.00      RA0  N
ATOM   1197  H   THR A 126      19.020  23.583  18.781  1.00  0.00      RA0  H
ATOM   1198  CA  THR A 126      18.413  22.427  20.459  1.00  0.00      RA0  C
ATOM   1199  CB  THR A 126      17.575  23.644  20.842  1.00  0.00      RA0  C
ATOM   1200  OG1 THR A 126      18.449  24.768  21.012  1.00  0.00      RA0  O
ATOM   1201  HG1 THR A 126      18.612  25.117  20.145  1.00  0.00      RA0  H
ATOM   1202  CG2 THR A 126      16.766  23.408  22.120  1.00  0.00      RA0  C
ATOM   1203  C   THR A 126      17.638  21.140  20.388  1.00  0.00      RA0  C
ATOM   1204  O   THR A 126      17.679  20.344  21.333  1.00  0.00      RA0  O
ATOM   1205  N   GLN A 127      16.919  20.950  19.285  1.00  0.00      RA0  N
ATOM   1206  H   GLN A 127      16.931  21.647  18.565  1.00  0.00      RA0  H
ATOM   1207  CA  GLN A 127      16.103  19.760  19.063  1.00  0.00      RA0  C
ATOM   1208  CB  GLN A 127      15.406  19.879  17.707  1.00  0.00      RA0  C
ATOM   1209  CG  GLN A 127      14.535  18.679  17.336  1.00  0.00      RA0  C
ATOM   1210  CD  GLN A 127      13.854  18.962  16.013  1.00  0.00      RA0  C
ATOM   1211  OE1 GLN A 127      12.822  19.619  15.949  1.00  0.00      RA0  O
ATOM   1212  NE2 GLN A 127      14.488  18.432  14.952  1.00  0.00      RA0  N
ATOM   1213 HE21 GLN A 127      15.326  17.890  15.050  1.00  0.00      RA0  H
ATOM   1214 HE22 GLN A 127      14.151  18.565  14.022  1.00  0.00      RA0  H
ATOM   1215  C   GLN A 127      16.927  18.464  19.147  1.00  0.00      RA0  C
ATOM   1216  O   GLN A 127      16.596  17.540  19.877  1.00  0.00      RA0  O
ATOM   1217  N   HIS A 128      18.018  18.419  18.397  1.00  0.00      RA0  N
ATOM   1218  H   HIS A 128      18.299  19.240  17.892  1.00  0.00      RA0  H
ATOM   1219  CA  HIS A 128      18.844  17.228  18.341  1.00  0.00      RA0  C
ATOM   1220  CB  HIS A 128      19.639  17.156  17.035  1.00  0.00      RA0  C
ATOM   1221  CG  HIS A 128      18.689  16.786  15.924  1.00  0.00      RA0  C
ATOM   1222  ND1 HIS A 128      18.529  15.532  15.458  1.00  0.00      RA0  N
ATOM   1223  HD1 HIS A 128      19.013  14.728  15.747  1.00  0.00      RA0  H
ATOM   1224  CD2 HIS A 128      17.812  17.633  15.244  1.00  0.00      RA0  C
ATOM   1225  NE2 HIS A 128      17.112  16.875  14.365  1.00  0.00      RA0  N
ATOM   1226  CE1 HIS A 128      17.555  15.581  14.495  1.00  0.00      RA0  C
ATOM   1227  C   HIS A 128      19.769  17.062  19.563  1.00  0.00      RA0  C
ATOM   1228  O   HIS A 128      20.225  15.953  19.833  1.00  0.00      RA0  O
ATOM   1229  N   ALA A 129      20.027  18.136  20.308  1.00  0.00      RA0  N
ATOM   1230  H   ALA A 129      19.633  19.024  20.066  1.00  0.00      RA0  H
ATOM   1231  CA  ALA A 129      20.873  18.057  21.500  1.00  0.00      RA0  C
ATOM   1232  CB  ALA A 129      21.303  19.444  21.974  1.00  0.00      RA0  C
ATOM   1233  C   ALA A 129      20.202  17.338  22.680  1.00  0.00      RA0  C
ATOM   1234  O   ALA A 129      20.880  16.738  23.501  1.00  0.00      RA0  O
ATOM   1235  N   GLU A 130      18.881  17.425  22.754  1.00  0.00      RA0  N
ATOM   1236  H   GLU A 130      18.372  17.866  22.013  1.00  0.00      RA0  H
ATOM   1237  CA  GLU A 130      18.113  17.027  23.947  1.00  0.00      RA0  C
ATOM   1238  CB  GLU A 130      16.623  17.367  23.738  1.00  0.00      RA0  C
ATOM   1239  CG  GLU A 130      15.688  17.117  24.926  1.00  0.00      RA0  C
ATOM   1240  CD  GLU A 130      15.348  15.643  25.034  1.00  0.00      RA0  C
ATOM   1241  OE1 GLU A 130      15.296  14.977  24.003  1.00  0.00      RA0  O
ATOM   1242  OE2 GLU A 130      15.145  15.164  26.146  1.00  0.00      RA0  O
ATOM   1243  C   GLU A 130      18.400  15.609  24.440  1.00  0.00      RA0  C
ATOM   1244  O   GLU A 130      18.651  15.430  25.640  1.00  0.00      RA0  O
ATOM   1245  N   PRO A 131      18.393  14.603  23.570  1.00  0.00      RA0  N
ATOM   1246  CD  PRO A 131      18.043  14.605  22.145  1.00  0.00      RA0  C
ATOM   1247  CA  PRO A 131      18.648  13.234  24.018  1.00  0.00      RA0  C
ATOM   1248  CB  PRO A 131      18.323  12.359  22.801  1.00  0.00      RA0  C
ATOM   1249  CG  PRO A 131      17.473  13.223  21.882  1.00  0.00      RA0  C
ATOM   1250  C   PRO A 131      20.074  12.993  24.479  1.00  0.00      RA0  C
ATOM   1251  O   PRO A 131      20.319  12.039  25.221  1.00  0.00      RA0  O
ATOM   1252  N   PHE A 132      20.994  13.857  24.056  1.00  0.00      RA0  N
ATOM   1253  H   PHE A 132      20.708  14.667  23.540  1.00  0.00      RA0  H
ATOM   1254  CA  PHE A 132      22.381  13.799  24.487  1.00  0.00      RA0  C
ATOM   1255  CB  PHE A 132      23.314  14.295  23.381  1.00  0.00      RA0  C
ATOM   1256  CG  PHE A 132      23.126  13.527  22.094  1.00  0.00      RA0  C
ATOM   1257  CD1 PHE A 132      23.930  12.429  21.821  1.00  0.00      RA0  C
ATOM   1258  CD2 PHE A 132      22.167  13.928  21.171  1.00  0.00      RA0  C
ATOM   1259  CE1 PHE A 132      23.781  11.738  20.624  1.00  0.00      RA0  C
ATOM   1260  CE2 PHE A 132      22.017  13.238  19.975  1.00  0.00      RA0  C
ATOM   1261  CZ  PHE A 132      22.828  12.145  19.698  1.00  0.00      RA0  C
ATOM   1262  C   PHE A 132      22.668  14.592  25.770  1.00  0.00      RA0  C
ATOM   1263  O   PHE A 132      23.759  14.469  26.353  1.00  0.00      RA0  O
ATOM   1264  N   GLY A 133      21.702  15.400  26.203  1.00  0.00      RA0  N
ATOM   1265  H   GLY A 133      20.862  15.515  25.669  1.00  0.00      RA0  H
ATOM   1266  CA  GLY A 133      21.820  16.178  27.431  1.00  0.00      RA0  C
ATOM   1267  C   GLY A 133      22.832  17.306  27.350  1.00  0.00      RA0  C
ATOM   1268  O   GLY A 133      23.558  17.570  28.316  1.00  0.00      RA0  O
ATOM   1269  N   ILE A 134      22.864  17.993  26.212  1.00  0.00      RA0  N
ATOM   1270  H   ILE A 134      22.136  17.870  25.538  1.00  0.00      RA0  H
ATOM   1271  CA  ILE A 134      23.862  19.032  25.986  1.00  0.00      RA0  C
ATOM   1272  CB  ILE A 134      24.285  19.069  24.518  1.00  0.00      RA0  C
ATOM   1273  CG2 ILE A 134      25.362  20.125  24.269  1.00  0.00      RA0  C
ATOM   1274  CG1 ILE A 134      24.750  17.682  24.087  1.00  0.00      RA0  C
ATOM   1275  CD1 ILE A 134      25.852  17.145  24.998  1.00  0.00      RA0  C
ATOM   1276  C   ILE A 134      23.293  20.373  26.433  1.00  0.00      RA0  C
ATOM   1277  O   ILE A 134      22.166  20.722  26.075  1.00  0.00      RA0  O
ATOM   1278  N   GLU A 135      24.065  21.094  27.242  1.00  0.00      RA0  N
ATOM   1279  H   GLU A 135      24.978  20.754  27.461  1.00  0.00      RA0  H
ATOM   1280  CA  GLU A 135      23.728  22.449  27.678  1.00  0.00      RA0  C
ATOM   1281  CB  GLU A 135      24.467  22.593  29.016  1.00  0.00      RA0  C
ATOM   1282  CG  GLU A 135      24.616  23.968  29.666  1.00  0.00      RA0  C
ATOM   1283  CD  GLU A 135      25.581  23.822  30.833  1.00  0.00      RA0  C
ATOM   1284  OE1 GLU A 135      26.599  24.514  30.860  1.00  0.00      RA0  O
ATOM   1285  OE2 GLU A 135      25.351  22.981  31.702  1.00  0.00      RA0  O
ATOM   1286  C   GLU A 135      24.204  23.447  26.613  1.00  0.00      RA0  C
ATOM   1287  O   GLU A 135      25.387  23.508  26.304  1.00  0.00      RA0  O
ATOM   1288  N   ILE A 136      23.267  24.219  26.067  1.00  0.00      RA0  N
ATOM   1289  H   ILE A 136      22.357  24.247  26.476  1.00  0.00      RA0  H
ATOM   1290  CA  ILE A 136      23.543  25.167  24.980  1.00  0.00      RA0  C
ATOM   1291  CB  ILE A 136      22.476  25.002  23.902  1.00  0.00      RA0  C
ATOM   1292  CG2 ILE A 136      22.673  25.979  22.742  1.00  0.00      RA0  C
ATOM   1293  CG1 ILE A 136      22.428  23.545  23.446  1.00  0.00      RA0  C
ATOM   1294  CD1 ILE A 136      21.335  23.309  22.412  1.00  0.00      RA0  C
ATOM   1295  C   ILE A 136      23.525  26.578  25.545  1.00  0.00      RA0  C
ATOM   1296  O   ILE A 136      22.514  26.993  26.112  1.00  0.00      RA0  O
ATOM   1297  N   THR A 137      24.636  27.308  25.390  1.00  0.00      RA0  N
ATOM   1298  H   THR A 137      25.459  26.900  24.996  1.00  0.00      RA0  H
ATOM   1299  CA  THR A 137      24.751  28.675  25.878  1.00  0.00      RA0  C
ATOM   1300  CB  THR A 137      25.773  28.548  26.991  1.00  0.00      RA0  C
ATOM   1301  OG1 THR A 137      25.443  27.361  27.726  1.00  0.00      RA0  O
ATOM   1302  HG1 THR A 137      26.196  27.113  28.250  1.00  0.00      RA0  H
ATOM   1303  CG2 THR A 137      25.842  29.778  27.896  1.00  0.00      RA0  C
ATOM   1304  C   THR A 137      25.140  29.591  24.728  1.00  0.00      RA0  C
ATOM   1305  O   THR A 137      26.202  29.420  24.130  1.00  0.00      RA0  O
ATOM   1306  N   VAL A 138      24.276  30.548  24.409  1.00  0.00      RA0  N
ATOM   1307  H   VAL A 138      23.496  30.726  25.006  1.00  0.00      RA0  H
ATOM   1308  CA  VAL A 138      24.569  31.510  23.345  1.00  0.00      RA0  C
ATOM   1309  CB  VAL A 138      23.271  31.978  22.696  1.00  0.00      RA0  C
ATOM   1310  CG1 VAL A 138      23.558  32.879  21.499  1.00  0.00      RA0  C
ATOM   1311  CG2 VAL A 138      22.410  30.776  22.307  1.00  0.00      RA0  C
ATOM   1312  C   VAL A 138      25.368  32.678  23.936  1.00  0.00      RA0  C
ATOM   1313  O   VAL A 138      24.944  33.289  24.920  1.00  0.00      RA0  O
ATOM   1314  N   ARG A 139      26.488  33.018  23.307  1.00  0.00      RA0  N
ATOM   1315  H   ARG A 139      26.673  32.628  22.409  1.00  0.00      RA0  H
ATOM   1316  CA  ARG A 139      27.450  33.974  23.874  1.00  0.00      RA0  C
ATOM   1317  CB  ARG A 139      28.872  33.478  23.642  1.00  0.00      RA0  C
ATOM   1318  CG  ARG A 139      29.075  32.058  24.173  1.00  0.00      RA0  C
ATOM   1319  CD  ARG A 139      28.615  31.915  25.626  1.00  0.00      RA0  C
ATOM   1320  NE  ARG A 139      29.091  33.046  26.413  1.00  0.00      RA0  N
ATOM   1321  HE  ARG A 139      28.571  33.911  26.369  1.00  0.00      RA0  H
ATOM   1322  CZ  ARG A 139      30.278  32.994  27.062  1.00  0.00      RA0  C
ATOM   1323  NH1 ARG A 139      30.953  31.822  27.123  1.00  0.00      RA0  N
ATOM   1324 HH11 ARG A 139      31.795  31.706  27.647  1.00  0.00      RA0  H
ATOM   1325 HH12 ARG A 139      30.631  30.994  26.629  1.00  0.00      RA0  H
ATOM   1326  NH2 ARG A 139      30.741  34.130  27.620  1.00  0.00      RA0  N
ATOM   1327 HH21 ARG A 139      31.575  34.225  28.161  1.00  0.00      RA0  H
ATOM   1328 HH22 ARG A 139      30.226  35.003  27.485  1.00  0.00      RA0  H
ATOM   1329  C   ARG A 139      27.259  35.386  23.330  1.00  0.00      RA0  C
ATOM   1330  O   ARG A 139      28.145  35.986  22.706  1.00  0.00      RA0  O
ATOM   1331  N   ASP A 140      26.099  35.947  23.626  1.00  0.00      RA0  N
ATOM   1332  H   ASP A 140      25.417  35.428  24.145  1.00  0.00      RA0  H
ATOM   1333  CA  ASP A 140      25.763  37.288  23.171  1.00  0.00      RA0  C
ATOM   1334  CB  ASP A 140      24.240  37.498  23.143  1.00  0.00      RA0  C
ATOM   1335  CG  ASP A 140      23.530  36.527  22.200  1.00  0.00      RA0  C
ATOM   1336  OD1 ASP A 140      23.941  36.364  21.053  1.00  0.00      RA0  O
ATOM   1337  OD2 ASP A 140      22.527  35.940  22.595  1.00  0.00      RA0  O
ATOM   1338  C   ASP A 140      26.461  38.356  24.001  1.00  0.00      RA0  C
ATOM   1339  O   ASP A 140      26.303  39.538  23.728  1.00  0.00      RA0  O
ATOM   1340  N   ASP A 141      27.195  37.921  25.031  1.00  0.00      RA0  N
ATOM   1341  H   ASP A 141      27.324  36.945  25.205  1.00  0.00      RA0  H
ATOM   1342  CA  ASP A 141      28.079  38.774  25.811  1.00  0.00      RA0  C
ATOM   1343  CB  ASP A 141      28.320  38.135  27.184  1.00  0.00      RA0  C
ATOM   1344  CG  ASP A 141      29.136  36.853  27.066  1.00  0.00      RA0  C
ATOM   1345  OD1 ASP A 141      28.678  35.884  26.462  1.00  0.00      RA0  O
ATOM   1346  OD2 ASP A 141      30.229  36.789  27.619  1.00  0.00      RA0  O
ATOM   1347  C   ASP A 141      29.436  39.080  25.147  1.00  0.00      RA0  C
ATOM   1348  O   ASP A 141      30.193  39.924  25.662  1.00  0.00      RA0  O
ATOM   1349  N   LEU A 142      29.715  38.394  24.033  1.00  0.00      RA0  N
ATOM   1350  H   LEU A 142      29.034  37.792  23.612  1.00  0.00      RA0  H
ATOM   1351  CA  LEU A 142      30.966  38.532  23.283  1.00  0.00      RA0  C
ATOM   1352  CB  LEU A 142      31.614  37.166  23.048  1.00  0.00      RA0  C
ATOM   1353  CG  LEU A 142      31.907  36.377  24.326  1.00  0.00      RA0  C
ATOM   1354  CD1 LEU A 142      32.443  34.979  24.013  1.00  0.00      RA0  C
ATOM   1355  CD2 LEU A 142      32.840  37.133  25.271  1.00  0.00      RA0  C
ATOM   1356  C   LEU A 142      30.768  39.226  21.951  1.00  0.00      RA0  C
ATOM   1357  O   LEU A 142      29.785  38.975  21.236  1.00  0.00      RA0  O
ATOM   1358  N   SER A 143      31.742  40.055  21.608  1.00  0.00      RA0  N
ATOM   1359  H   SER A 143      32.496  40.277  22.223  1.00  0.00      RA0  H
ATOM   1360  CA  SER A 143      31.886  40.617  20.278  1.00  0.00      RA0  C
ATOM   1361  CB  SER A 143      32.142  42.087  20.497  1.00  0.00      RA0  C
ATOM   1362  OG  SER A 143      32.032  42.278  21.903  1.00  0.00      RA0  O
ATOM   1363  HG  SER A 143      31.129  42.043  22.101  1.00  0.00      RA0  H
ATOM   1364  C   SER A 143      33.074  39.904  19.640  1.00  0.00      RA0  C
ATOM   1365  O   SER A 143      33.806  39.158  20.310  1.00  0.00      RA0  O
ATOM   1366  N   MSE A 144      33.253  40.097  18.350  1.00  0.00      RA0  N
ATOM   1367  H   MSE A 144      32.690  40.718  17.800  1.00  0.00      RA0  H
ATOM   1368  CA  MSE A 144      34.328  39.411  17.655  1.00  0.00      RA0  C
ATOM   1369  CB  MSE A 144      33.845  38.030  17.198  1.00  0.00      RA0  C
ATOM   1370  CG  MSE A 144      34.949  37.127  16.646  1.00  0.00      RA0  C
ATOM   1371  SE  MSE A 144      34.395  35.429  16.427  1.00  0.00      RA0  S
ATOM   1372  CE  MSE A 144      32.874  35.772  15.529  1.00  0.00      RA0  C
ATOM   1373  C   MSE A 144      34.823  40.277  16.518  1.00  0.00      RA0  C
ATOM   1374  O   MSE A 144      34.018  40.927  15.822  1.00  0.00      RA0  O
ATOM   1375  N   ILE A 145      36.145  40.281  16.350  1.00  0.00      RA0  N
ATOM   1376  H   ILE A 145      36.722  39.723  16.951  1.00  0.00      RA0  H
ATOM   1377  CA  ILE A 145      36.817  41.057  15.315  1.00  0.00      RA0  C
ATOM   1378  CB  ILE A 145      37.632  42.196  15.943  1.00  0.00      RA0  C
ATOM   1379  CG2 ILE A 145      38.309  43.044  14.865  1.00  0.00      RA0  C
ATOM   1380  CG1 ILE A 145      36.780  43.050  16.886  1.00  0.00      RA0  C
ATOM   1381  CD1 ILE A 145      37.596  44.107  17.632  1.00  0.00      RA0  C
ATOM   1382  C   ILE A 145      37.729  40.128  14.530  1.00  0.00      RA0  C
ATOM   1383  O   ILE A 145      38.504  39.373  15.126  1.00  0.00      RA0  O
ATOM   1384  N   ALA A 146      37.627  40.164  13.204  1.00  0.00      RA0  N
ATOM   1385  H   ALA A 146      37.038  40.863  12.797  1.00  0.00      RA0  H
ATOM   1386  CA  ALA A 146      38.491  39.366  12.339  1.00  0.00      RA0  C
ATOM   1387  CB  ALA A 146      37.703  38.889  11.127  1.00  0.00      RA0  C
ATOM   1388  C   ALA A 146      39.592  40.260  11.825  1.00  0.00      RA0  C
ATOM   1389  O   ALA A 146      39.320  41.270  11.191  1.00  0.00      RA0  O
ATOM   1390  N   VAL A 147      40.832  39.879  12.100  1.00  0.00      RA0  N
ATOM   1391  H   VAL A 147      40.996  39.037  12.600  1.00  0.00      RA0  H
ATOM   1392  CA  VAL A 147      41.994  40.689  11.695  1.00  0.00      RA0  C
ATOM   1393  CB  VAL A 147      42.872  40.978  12.915  1.00  0.00      RA0  C
ATOM   1394  CG1 VAL A 147      44.032  41.906  12.561  1.00  0.00      RA0  C
ATOM   1395  CG2 VAL A 147      42.038  41.525  14.075  1.00  0.00      RA0  C
ATOM   1396  C   VAL A 147      42.735  39.835  10.682  1.00  0.00      RA0  C
ATOM   1397  O   VAL A 147      43.186  38.736  11.015  1.00  0.00      RA0  O
ATOM   1398  N   GLN A 148      42.820  40.325   9.451  1.00  0.00      RA0  N
ATOM   1399  H   GLN A 148      42.578  41.272   9.259  1.00  0.00      RA0  H
ATOM   1400  CA  GLN A 148      43.218  39.503   8.302  1.00  0.00      RA0  C
ATOM   1401  CB  GLN A 148      41.972  39.167   7.475  1.00  0.00      RA0  C
ATOM   1402  CG  GLN A 148      40.685  38.976   8.292  1.00  0.00      RA0  C
ATOM   1403  CD  GLN A 148      40.371  37.515   8.555  1.00  0.00      RA0  C
ATOM   1404  OE1 GLN A 148      39.604  36.913   7.803  1.00  0.00      RA0  O
ATOM   1405  NE2 GLN A 148      40.941  36.997   9.661  1.00  0.00      RA0  N
ATOM   1406 HE21 GLN A 148      41.575  37.514  10.245  1.00  0.00      RA0  H
ATOM   1407 HE22 GLN A 148      40.759  36.063   9.991  1.00  0.00      RA0  H
ATOM   1408  C   GLN A 148      44.283  40.159   7.421  1.00  0.00      RA0  C
ATOM   1409  O   GLN A 148      44.236  41.371   7.132  1.00  0.00      RA0  O
ATOM   1410  N   GLY A 149      45.222  39.347   6.947  1.00  0.00      RA0  N
ATOM   1411  H   GLY A 149      45.308  38.402   7.257  1.00  0.00      RA0  H
ATOM   1412  CA  GLY A 149      46.256  39.825   6.042  1.00  0.00      RA0  C
ATOM   1413  C   GLY A 149      47.621  39.353   6.499  1.00  0.00      RA0  C
ATOM   1414  O   GLY A 149      47.767  38.836   7.614  1.00  0.00      RA0  O
ATOM   1415  N   PRO A 150      48.615  39.532   5.647  1.00  0.00      RA0  N
ATOM   1416  CD  PRO A 150      48.491  40.147   4.332  1.00  0.00      RA0  C
ATOM   1417  CA  PRO A 150      49.959  39.020   5.916  1.00  0.00      RA0  C
ATOM   1418  CB  PRO A 150      50.689  39.249   4.588  1.00  0.00      RA0  C
ATOM   1419  CG  PRO A 150      49.932  40.378   3.898  1.00  0.00      RA0  C
ATOM   1420  C   PRO A 150      50.669  39.625   7.147  1.00  0.00      RA0  C
ATOM   1421  O   PRO A 150      51.533  38.974   7.746  1.00  0.00      RA0  O
ATOM   1422  N   ASN A 151      50.253  40.809   7.565  1.00  0.00      RA0  N
ATOM   1423  H   ASN A 151      49.535  41.285   7.050  1.00  0.00      RA0  H
ATOM   1424  CA  ASN A 151      50.760  41.443   8.778  1.00  0.00      RA0  C
ATOM   1425  CB  ASN A 151      51.187  42.892   8.552  1.00  0.00      RA0  C
ATOM   1426  CG  ASN A 151      52.502  42.985   7.815  1.00  0.00      RA0  C
ATOM   1427  OD1 ASN A 151      53.505  42.395   8.202  1.00  0.00      RA0  O
ATOM   1428  ND2 ASN A 151      52.438  43.760   6.717  1.00  0.00      RA0  N
ATOM   1429 HD21 ASN A 151      51.596  44.274   6.514  1.00  0.00      RA0  H
ATOM   1430 HD22 ASN A 151      53.195  43.871   6.075  1.00  0.00      RA0  H
ATOM   1431  C   ASN A 151      49.733  41.475   9.912  1.00  0.00      RA0  C
ATOM   1432  O   ASN A 151      49.956  42.116  10.946  1.00  0.00      RA0  O
ATOM   1433  N   ALA A 152      48.610  40.780   9.739  1.00  0.00      RA0  N
ATOM   1434  H   ALA A 152      48.501  40.202   8.927  1.00  0.00      RA0  H
ATOM   1435  CA  ALA A 152      47.525  40.831  10.724  1.00  0.00      RA0  C
ATOM   1436  CB  ALA A 152      46.308  40.084  10.209  1.00  0.00      RA0  C
ATOM   1437  C   ALA A 152      47.870  40.232  12.082  1.00  0.00      RA0  C
ATOM   1438  O   ALA A 152      47.643  40.855  13.112  1.00  0.00      RA0  O
ATOM   1439  N   GLN A 153      48.417  39.025  12.076  1.00  0.00      RA0  N
ATOM   1440  H   GLN A 153      48.620  38.601  11.194  1.00  0.00      RA0  H
ATOM   1441  CA  GLN A 153      48.786  38.360  13.322  1.00  0.00      RA0  C
ATOM   1442  CB  GLN A 153      49.248  36.939  13.024  1.00  0.00      RA0  C
ATOM   1443  CG  GLN A 153      48.078  36.150  12.438  1.00  0.00      RA0  C
ATOM   1444  CD  GLN A 153      48.548  34.799  11.956  1.00  0.00      RA0  C
ATOM   1445  OE1 GLN A 153      49.666  34.650  11.480  1.00  0.00      RA0  O
ATOM   1446  NE2 GLN A 153      47.632  33.826  12.097  1.00  0.00      RA0  N
ATOM   1447 HE21 GLN A 153      46.701  34.005  12.432  1.00  0.00      RA0  H
ATOM   1448 HE22 GLN A 153      47.865  32.876  11.886  1.00  0.00      RA0  H
ATOM   1449  C   GLN A 153      49.832  39.187  14.072  1.00  0.00      RA0  C
ATOM   1450  O   GLN A 153      49.689  39.419  15.253  1.00  0.00      RA0  O
ATOM   1451  N   ALA A 154      50.851  39.664  13.363  1.00  0.00      RA0  N
ATOM   1452  H   ALA A 154      50.899  39.473  12.385  1.00  0.00      RA0  H
ATOM   1453  CA  ALA A 154      51.905  40.471  13.987  1.00  0.00      RA0  C
ATOM   1454  CB  ALA A 154      52.975  40.833  12.957  1.00  0.00      RA0  C
ATOM   1455  C   ALA A 154      51.351  41.767  14.598  1.00  0.00      RA0  C
ATOM   1456  O   ALA A 154      51.682  42.119  15.731  1.00  0.00      RA0  O
ATOM   1457  N   LYS A 155      50.525  42.479  13.847  1.00  0.00      RA0  N
ATOM   1458  H   LYS A 155      50.271  42.156  12.933  1.00  0.00      RA0  H
ATOM   1459  CA  LYS A 155      49.955  43.733  14.328  1.00  0.00      RA0  C
ATOM   1460  CB  LYS A 155      49.236  44.477  13.206  1.00  0.00      RA0  C
ATOM   1461  CG  LYS A 155      50.191  45.186  12.245  1.00  0.00      RA0  C
ATOM   1462  CD  LYS A 155      49.436  45.829  11.081  1.00  0.00      RA0  C
ATOM   1463  CE  LYS A 155      50.311  46.699  10.177  1.00  0.00      RA0  C
ATOM   1464  NZ  LYS A 155      49.524  47.102   9.008  1.00  0.00      RA0  N
ATOM   1465  HZ1 LYS A 155      50.065  47.641   8.297  1.00  0.00      RA0  H
ATOM   1466  HZ2 LYS A 155      49.269  46.272   8.432  1.00  0.00      RA0  H
ATOM   1467  HZ3 LYS A 155      48.659  47.631   9.221  1.00  0.00      RA0  H
ATOM   1468  C   LYS A 155      49.019  43.509  15.502  1.00  0.00      RA0  C
ATOM   1469  O   LYS A 155      49.099  44.228  16.516  1.00  0.00      RA0  O
ATOM   1470  N   ALA A 156      48.162  42.490  15.413  1.00  0.00      RA0  N
ATOM   1471  H   ALA A 156      48.142  41.923  14.590  1.00  0.00      RA0  H
ATOM   1472  CA  ALA A 156      47.302  42.150  16.552  1.00  0.00      RA0  C
ATOM   1473  CB  ALA A 156      46.380  40.978  16.210  1.00  0.00      RA0  C
ATOM   1474  C   ALA A 156      48.114  41.792  17.779  1.00  0.00      RA0  C
ATOM   1475  O   ALA A 156      47.756  42.196  18.881  1.00  0.00      RA0  O
ATOM   1476  N   ALA A 157      49.205  41.055  17.580  1.00  0.00      RA0  N
ATOM   1477  H   ALA A 157      49.470  40.791  16.651  1.00  0.00      RA0  H
ATOM   1478  CA  ALA A 157      49.982  40.538  18.704  1.00  0.00      RA0  C
ATOM   1479  CB  ALA A 157      51.042  39.544  18.228  1.00  0.00      RA0  C
ATOM   1480  C   ALA A 157      50.677  41.640  19.516  1.00  0.00      RA0  C
ATOM   1481  O   ALA A 157      50.990  41.430  20.683  1.00  0.00      RA0  O
ATOM   1482  N   THR A 158      50.868  42.824  18.922  1.00  0.00      RA0  N
ATOM   1483  H   THR A 158      50.593  42.960  17.970  1.00  0.00      RA0  H
ATOM   1484  CA  THR A 158      51.429  43.975  19.664  1.00  0.00      RA0  C
ATOM   1485  CB  THR A 158      51.828  45.120  18.719  1.00  0.00      RA0  C
ATOM   1486  OG1 THR A 158      50.707  45.709  18.057  1.00  0.00      RA0  O
ATOM   1487  HG1 THR A 158      50.311  45.056  17.495  1.00  0.00      RA0  H
ATOM   1488  CG2 THR A 158      52.855  44.636  17.695  1.00  0.00      RA0  C
ATOM   1489  C   THR A 158      50.521  44.382  20.809  1.00  0.00      RA0  C
ATOM   1490  O   THR A 158      50.962  45.065  21.722  1.00  0.00      RA0  O
ATOM   1491  N   LEU A 159      49.248  43.993  20.740  1.00  0.00      RA0  N
ATOM   1492  H   LEU A 159      48.926  43.433  19.975  1.00  0.00      RA0  H
ATOM   1493  CA  LEU A 159      48.252  44.320  21.759  1.00  0.00      RA0  C
ATOM   1494  CB  LEU A 159      46.925  44.643  21.084  1.00  0.00      RA0  C
ATOM   1495  CG  LEU A 159      47.124  45.696  19.993  1.00  0.00      RA0  C
ATOM   1496  CD1 LEU A 159      45.869  45.864  19.149  1.00  0.00      RA0  C
ATOM   1497  CD2 LEU A 159      47.626  47.030  20.548  1.00  0.00      RA0  C
ATOM   1498  C   LEU A 159      48.105  43.238  22.813  1.00  0.00      RA0  C
ATOM   1499  O   LEU A 159      47.451  43.472  23.828  1.00  0.00      RA0  O
ATOM   1500  N   PHE A 160      48.698  42.073  22.573  1.00  0.00      RA0  N
ATOM   1501  H   PHE A 160      49.363  42.014  21.829  1.00  0.00      RA0  H
ATOM   1502  CA  PHE A 160      48.603  40.937  23.502  1.00  0.00      RA0  C
ATOM   1503  CB  PHE A 160      48.953  39.618  22.808  1.00  0.00      RA0  C
ATOM   1504  CG  PHE A 160      47.979  39.275  21.701  1.00  0.00      RA0  C
ATOM   1505  CD1 PHE A 160      46.774  39.957  21.561  1.00  0.00      RA0  C
ATOM   1506  CD2 PHE A 160      48.299  38.257  20.809  1.00  0.00      RA0  C
ATOM   1507  CE1 PHE A 160      45.912  39.647  20.516  1.00  0.00      RA0  C
ATOM   1508  CE2 PHE A 160      47.437  37.944  19.764  1.00  0.00      RA0  C
ATOM   1509  CZ  PHE A 160      46.250  38.650  19.608  1.00  0.00      RA0  C
ATOM   1510  C   PHE A 160      49.512  41.150  24.702  1.00  0.00      RA0  C
ATOM   1511  O   PHE A 160      50.613  41.693  24.567  1.00  0.00      RA0  O
ATOM   1512  N   ASN A 161      49.063  40.712  25.872  1.00  0.00      RA0  N
ATOM   1513  H   ASN A 161      48.166  40.273  25.880  1.00  0.00      RA0  H
ATOM   1514  CA  ASN A 161      49.950  40.653  27.032  1.00  0.00      RA0  C
ATOM   1515  CB  ASN A 161      49.200  40.736  28.366  1.00  0.00      RA0  C
ATOM   1516  CG  ASN A 161      48.436  39.464  28.668  1.00  0.00      RA0  C
ATOM   1517  OD1 ASN A 161      48.944  38.350  28.610  1.00  0.00      RA0  O
ATOM   1518  ND2 ASN A 161      47.165  39.700  29.036  1.00  0.00      RA0  N
ATOM   1519 HD21 ASN A 161      46.801  40.634  29.007  1.00  0.00      RA0  H
ATOM   1520 HD22 ASN A 161      46.542  38.979  29.338  1.00  0.00      RA0  H
ATOM   1521  C   ASN A 161      50.853  39.435  26.959  1.00  0.00      RA0  C
ATOM   1522  O   ASN A 161      50.729  38.619  26.053  1.00  0.00      RA0  O
ATOM   1523  N   ASP A 162      51.794  39.296  27.889  1.00  0.00      RA0  N
ATOM   1524  H   ASP A 162      52.006  40.010  28.558  1.00  0.00      RA0  H
ATOM   1525  CA  ASP A 162      52.735  38.177  27.810  1.00  0.00      RA0  C
ATOM   1526  CB  ASP A 162      53.884  38.413  28.783  1.00  0.00      RA0  C
ATOM   1527  CG  ASP A 162      54.649  39.585  28.187  1.00  0.00      RA0  C
ATOM   1528  OD1 ASP A 162      55.712  39.366  27.617  1.00  0.00      RA0  O
ATOM   1529  OD2 ASP A 162      54.144  40.707  28.191  1.00  0.00      RA0  O
ATOM   1530  C   ASP A 162      52.051  36.797  27.793  1.00  0.00      RA0  C
ATOM   1531  O   ASP A 162      52.419  35.931  27.012  1.00  0.00      RA0  O
ATOM   1532  N   ALA A 163      51.038  36.602  28.628  1.00  0.00      RA0  N
ATOM   1533  H   ALA A 163      50.660  37.388  29.118  1.00  0.00      RA0  H
ATOM   1534  CA  ALA A 163      50.345  35.322  28.698  1.00  0.00      RA0  C
ATOM   1535  CB  ALA A 163      49.338  35.305  29.849  1.00  0.00      RA0  C
ATOM   1536  C   ALA A 163      49.621  35.020  27.395  1.00  0.00      RA0  C
ATOM   1537  O   ALA A 163      49.547  33.860  26.982  1.00  0.00      RA0  O
ATOM   1538  N   GLN A 164      49.090  36.067  26.761  1.00  0.00      RA0  N
ATOM   1539  H   GLN A 164      49.264  36.980  27.136  1.00  0.00      RA0  H
ATOM   1540  CA  GLN A 164      48.368  35.918  25.499  1.00  0.00      RA0  C
ATOM   1541  CB  GLN A 164      47.535  37.165  25.232  1.00  0.00      RA0  C
ATOM   1542  CG  GLN A 164      46.503  37.342  26.344  1.00  0.00      RA0  C
ATOM   1543  CD  GLN A 164      45.802  38.668  26.189  1.00  0.00      RA0  C
ATOM   1544  OE1 GLN A 164      46.419  39.678  25.874  1.00  0.00      RA0  O
ATOM   1545  NE2 GLN A 164      44.491  38.620  26.459  1.00  0.00      RA0  N
ATOM   1546 HE21 GLN A 164      44.054  37.744  26.680  1.00  0.00      RA0  H
ATOM   1547 HE22 GLN A 164      43.907  39.431  26.424  1.00  0.00      RA0  H
ATOM   1548  C   GLN A 164      49.346  35.587  24.361  1.00  0.00      RA0  C
ATOM   1549  O   GLN A 164      49.126  34.668  23.565  1.00  0.00      RA0  O
ATOM   1550  N   ARG A 165      50.458  36.308  24.315  1.00  0.00      RA0  N
ATOM   1551  H   ARG A 165      50.611  37.032  24.988  1.00  0.00      RA0  H
ATOM   1552  CA  ARG A 165      51.531  35.935  23.381  1.00  0.00      RA0  C
ATOM   1553  CB  ARG A 165      52.675  36.945  23.481  1.00  0.00      RA0  C
ATOM   1554  CG  ARG A 165      52.502  38.049  22.432  1.00  0.00      RA0  C
ATOM   1555  CD  ARG A 165      53.456  39.238  22.581  1.00  0.00      RA0  C
ATOM   1556  NE  ARG A 165      52.972  40.198  23.574  1.00  0.00      RA0  N
ATOM   1557  HE  ARG A 165      52.155  40.740  23.329  1.00  0.00      RA0  H
ATOM   1558  CZ  ARG A 165      53.605  40.338  24.776  1.00  0.00      RA0  C
ATOM   1559  NH1 ARG A 165      54.682  39.581  25.067  1.00  0.00      RA0  N
ATOM   1560 HH11 ARG A 165      55.129  39.648  25.977  1.00  0.00      RA0  H
ATOM   1561 HH12 ARG A 165      55.080  38.920  24.429  1.00  0.00      RA0  H
ATOM   1562  NH2 ARG A 165      53.139  41.234  25.665  1.00  0.00      RA0  N
ATOM   1563 HH21 ARG A 165      53.572  41.327  26.579  1.00  0.00      RA0  H
ATOM   1564 HH22 ARG A 165      52.342  41.814  25.448  1.00  0.00      RA0  H
ATOM   1565  C   ARG A 165      51.980  34.494  23.535  1.00  0.00      RA0  C
ATOM   1566  O   ARG A 165      52.159  33.776  22.545  1.00  0.00      RA0  O
ATOM   1567  N   GLN A 166      52.157  34.057  24.776  1.00  0.00      RA0  N
ATOM   1568  H   GLN A 166      52.007  34.683  25.542  1.00  0.00      RA0  H
ATOM   1569  CA  GLN A 166      52.576  32.684  25.045  1.00  0.00      RA0  C
ATOM   1570  CB  GLN A 166      52.862  32.529  26.536  1.00  0.00      RA0  C
ATOM   1571  CG  GLN A 166      53.455  31.172  26.908  1.00  0.00      RA0  C
ATOM   1572  CD  GLN A 166      53.797  31.183  28.382  1.00  0.00      RA0  C
ATOM   1573  OE1 GLN A 166      53.219  30.469  29.192  1.00  0.00      RA0  O
ATOM   1574  NE2 GLN A 166      54.778  32.050  28.690  1.00  0.00      RA0  N
ATOM   1575 HE21 GLN A 166      55.214  32.604  27.979  1.00  0.00      RA0  H
ATOM   1576 HE22 GLN A 166      55.089  32.160  29.634  1.00  0.00      RA0  H
ATOM   1577  C   GLN A 166      51.533  31.681  24.562  1.00  0.00      RA0  C
ATOM   1578  O   GLN A 166      51.876  30.670  23.956  1.00  0.00      RA0  O
ATOM   1579  N   ALA A 167      50.258  31.982  24.804  1.00  0.00      RA0  N
ATOM   1580  H   ALA A 167      50.036  32.816  25.310  1.00  0.00      RA0  H
ATOM   1581  CA  ALA A 167      49.158  31.086  24.378  1.00  0.00      RA0  C
ATOM   1582  CB  ALA A 167      47.807  31.660  24.807  1.00  0.00      RA0  C
ATOM   1583  C   ALA A 167      49.116  30.813  22.872  1.00  0.00      RA0  C
ATOM   1584  O   ALA A 167      48.801  29.685  22.428  1.00  0.00      RA0  O
ATOM   1585  N   VAL A 168      49.425  31.834  22.089  1.00  0.00      RA0  N
ATOM   1586  H   VAL A 168      49.769  32.683  22.496  1.00  0.00      RA0  H
ATOM   1587  CA  VAL A 168      49.321  31.743  20.625  1.00  0.00      RA0  C
ATOM   1588  CB  VAL A 168      48.664  33.004  20.059  1.00  0.00      RA0  C
ATOM   1589  CG1 VAL A 168      47.306  33.228  20.719  1.00  0.00      RA0  C
ATOM   1590  CG2 VAL A 168      49.571  34.230  20.187  1.00  0.00      RA0  C
ATOM   1591  C   VAL A 168      50.657  31.484  19.929  1.00  0.00      RA0  C
ATOM   1592  O   VAL A 168      50.715  31.423  18.695  1.00  0.00      RA0  O
ATOM   1593  N   GLU A 169      51.728  31.355  20.708  1.00  0.00      RA0  N
ATOM   1594  H   GLU A 169      51.651  31.324  21.704  1.00  0.00      RA0  H
ATOM   1595  CA  GLU A 169      53.048  31.167  20.125  1.00  0.00      RA0  C
ATOM   1596  CB  GLU A 169      54.146  31.188  21.190  1.00  0.00      RA0  C
ATOM   1597  CG  GLU A 169      55.536  30.992  20.576  1.00  0.00      RA0  C
ATOM   1598  CD  GLU A 169      55.736  31.974  19.438  1.00  0.00      RA0  C
ATOM   1599  OE1 GLU A 169      55.879  33.163  19.704  1.00  0.00      RA0  O
ATOM   1600  OE2 GLU A 169      55.743  31.546  18.284  1.00  0.00      RA0  O
ATOM   1601  C   GLU A 169      53.058  29.870  19.317  1.00  0.00      RA0  C
ATOM   1602  O   GLU A 169      52.779  28.805  19.838  1.00  0.00      RA0  O
ATOM   1603  N   GLY A 170      53.408  29.971  18.043  1.00  0.00      RA0  N
ATOM   1604  H   GLY A 170      53.788  30.862  17.777  1.00  0.00      RA0  H
ATOM   1605  CA  GLY A 170      53.506  28.805  17.182  1.00  0.00      RA0  C
ATOM   1606  C   GLY A 170      52.162  28.201  16.796  1.00  0.00      RA0  C
ATOM   1607  O   GLY A 170      52.104  27.085  16.275  1.00  0.00      RA0  O
ATOM   1608  N   MSE A 171      51.077  28.930  17.048  1.00  0.00      RA0  N
ATOM   1609  H   MSE A 171      51.155  29.874  17.382  1.00  0.00      RA0  H
ATOM   1610  CA  MSE A 171      49.757  28.348  16.869  1.00  0.00      RA0  C
ATOM   1611  CB  MSE A 171      48.698  29.227  17.539  1.00  0.00      RA0  C
ATOM   1612  CG  MSE A 171      47.313  28.589  17.560  1.00  0.00      RA0  C
ATOM   1613  SE  MSE A 171      46.111  29.479  18.562  1.00  0.00      RA0  S
ATOM   1614  CE  MSE A 171      46.032  30.999  17.605  1.00  0.00      RA0  C
ATOM   1615  C   MSE A 171      49.476  28.143  15.389  1.00  0.00      RA0  C
ATOM   1616  O   MSE A 171      49.657  29.058  14.559  1.00  0.00      RA0  O
ATOM   1617  N   LYS A 172      49.040  26.931  15.073  1.00  0.00      RA0  N
ATOM   1618  H   LYS A 172      48.770  26.335  15.828  1.00  0.00      RA0  H
ATOM   1619  CA  LYS A 172      48.779  26.534  13.705  1.00  0.00      RA0  C
ATOM   1620  CB  LYS A 172      48.898  25.004  13.663  1.00  0.00      RA0  C
ATOM   1621  CG  LYS A 172      50.272  24.503  14.090  1.00  0.00      RA0  C
ATOM   1622  CD  LYS A 172      51.393  25.009  13.182  1.00  0.00      RA0  C
ATOM   1623  CE  LYS A 172      52.763  24.538  13.662  1.00  0.00      RA0  C
ATOM   1624  NZ  LYS A 172      52.958  24.986  15.048  1.00  0.00      RA0  N
ATOM   1625  HZ1 LYS A 172      53.945  24.867  15.342  1.00  0.00      RA0  H
ATOM   1626  HZ2 LYS A 172      52.692  25.990  15.146  1.00  0.00      RA0  H
ATOM   1627  HZ3 LYS A 172      52.336  24.444  15.678  1.00  0.00      RA0  H
ATOM   1628  C   LYS A 172      47.375  26.970  13.306  1.00  0.00      RA0  C
ATOM   1629  O   LYS A 172      46.557  27.358  14.161  1.00  0.00      RA0  O
ATOM   1630  N   PRO A 173      47.092  26.928  12.007  1.00  0.00      RA0  N
ATOM   1631  CD  PRO A 173      48.021  26.713  10.897  1.00  0.00      RA0  C
ATOM   1632  CA  PRO A 173      45.761  27.243  11.526  1.00  0.00      RA0  C
ATOM   1633  CB  PRO A 173      45.868  27.084  10.006  1.00  0.00      RA0  C
ATOM   1634  CG  PRO A 173      47.335  27.357   9.701  1.00  0.00      RA0  C
ATOM   1635  C   PRO A 173      44.672  26.386  12.117  1.00  0.00      RA0  C
ATOM   1636  O   PRO A 173      44.882  25.207  12.420  1.00  0.00      RA0  O
ATOM   1637  N   PHE A 174      43.490  26.985  12.253  1.00  0.00      RA0  N
ATOM   1638  H   PHE A 174      43.403  27.936  11.960  1.00  0.00      RA0  H
ATOM   1639  CA  PHE A 174      42.322  26.266  12.761  1.00  0.00      RA0  C
ATOM   1640  CB  PHE A 174      41.840  25.155  11.811  1.00  0.00      RA0  C
ATOM   1641  CG  PHE A 174      40.986  25.724  10.706  1.00  0.00      RA0  C
ATOM   1642  CD1 PHE A 174      41.594  26.298   9.568  1.00  0.00      RA0  C
ATOM   1643  CD2 PHE A 174      39.581  25.663  10.834  1.00  0.00      RA0  C
ATOM   1644  CE1 PHE A 174      40.783  26.821   8.542  1.00  0.00      RA0  C
ATOM   1645  CE2 PHE A 174      38.770  26.185   9.807  1.00  0.00      RA0  C
ATOM   1646  CZ  PHE A 174      39.379  26.759   8.672  1.00  0.00      RA0  C
ATOM   1647  C   PHE A 174      42.534  25.730  14.172  1.00  0.00      RA0  C
ATOM   1648  O   PHE A 174      42.263  24.574  14.453  1.00  0.00      RA0  O
ATOM   1649  N   PHE A 175      42.978  26.638  15.037  1.00  0.00      RA0  N
ATOM   1650  H   PHE A 175      43.193  27.576  14.755  1.00  0.00      RA0  H
ATOM   1651  CA  PHE A 175      42.992  26.464  16.470  1.00  0.00      RA0  C
ATOM   1652  CB  PHE A 175      44.440  26.521  16.954  1.00  0.00      RA0  C
ATOM   1653  CG  PHE A 175      45.088  25.222  17.362  1.00  0.00      RA0  C
ATOM   1654  CD1 PHE A 175      46.249  24.812  16.694  1.00  0.00      RA0  C
ATOM   1655  CD2 PHE A 175      44.568  24.488  18.426  1.00  0.00      RA0  C
ATOM   1656  CE1 PHE A 175      46.957  23.672  17.078  1.00  0.00      RA0  C
ATOM   1657  CE2 PHE A 175      45.273  23.347  18.811  1.00  0.00      RA0  C
ATOM   1658  CZ  PHE A 175      46.449  22.954  18.160  1.00  0.00      RA0  C
ATOM   1659  C   PHE A 175      42.410  27.704  17.092  1.00  0.00      RA0  C
ATOM   1660  O   PHE A 175      42.512  28.793  16.518  1.00  0.00      RA0  O
ATOM   1661  N   GLY A 176      41.847  27.534  18.283  1.00  0.00      RA0  N
ATOM   1662  H   GLY A 176      41.794  26.631  18.714  1.00  0.00      RA0  H
ATOM   1663  CA  GLY A 176      41.388  28.641  19.101  1.00  0.00      RA0  C
ATOM   1664  C   GLY A 176      41.825  28.478  20.534  1.00  0.00      RA0  C
ATOM   1665  O   GLY A 176      41.907  27.354  21.041  1.00  0.00      RA0  O
ATOM   1666  N   VAL A 177      42.139  29.584  21.200  1.00  0.00      RA0  N
ATOM   1667  H   VAL A 177      42.169  30.476  20.742  1.00  0.00      RA0  H
ATOM   1668  CA  VAL A 177      42.519  29.532  22.587  1.00  0.00      RA0  C
ATOM   1669  CB  VAL A 177      44.043  29.343  22.682  1.00  0.00      RA0  C
ATOM   1670  CG1 VAL A 177      44.792  30.478  21.978  1.00  0.00      RA0  C
ATOM   1671  CG2 VAL A 177      44.519  29.126  24.119  1.00  0.00      RA0  C
ATOM   1672  C   VAL A 177      42.041  30.750  23.388  1.00  0.00      RA0  C
ATOM   1673  O   VAL A 177      42.105  31.891  22.928  1.00  0.00      RA0  O
ATOM   1674  N   GLN A 178      41.555  30.479  24.588  1.00  0.00      RA0  N
ATOM   1675  H   GLN A 178      41.657  29.545  24.926  1.00  0.00      RA0  H
ATOM   1676  CA  GLN A 178      41.186  31.500  25.553  1.00  0.00      RA0  C
ATOM   1677  CB  GLN A 178      40.079  30.978  26.470  1.00  0.00      RA0  C
ATOM   1678  CG  GLN A 178      39.307  32.079  27.201  1.00  0.00      RA0  C
ATOM   1679  CD  GLN A 178      38.415  32.813  26.220  1.00  0.00      RA0  C
ATOM   1680  OE1 GLN A 178      37.715  32.208  25.406  1.00  0.00      RA0  O
ATOM   1681  NE2 GLN A 178      38.474  34.151  26.355  1.00  0.00      RA0  N
ATOM   1682 HE21 GLN A 178      39.034  34.571  27.079  1.00  0.00      RA0  H
ATOM   1683 HE22 GLN A 178      37.974  34.794  25.773  1.00  0.00      RA0  H
ATOM   1684  C   GLN A 178      42.415  31.912  26.358  1.00  0.00      RA0  C
ATOM   1685  O   GLN A 178      43.094  31.076  26.975  1.00  0.00      RA0  O
ATOM   1686  N   ALA A 179      42.707  33.204  26.330  1.00  0.00      RA0  N
ATOM   1687  H   ALA A 179      42.170  33.840  25.782  1.00  0.00      RA0  H
ATOM   1688  CA  ALA A 179      43.784  33.759  27.131  1.00  0.00      RA0  C
ATOM   1689  CB  ALA A 179      44.993  34.048  26.247  1.00  0.00      RA0  C
ATOM   1690  C   ALA A 179      43.255  35.042  27.758  1.00  0.00      RA0  C
ATOM   1691  O   ALA A 179      43.239  36.105  27.120  1.00  0.00      RA0  O
ATOM   1692  N   GLY A 180      42.746  34.898  28.984  1.00  0.00      RA0  N
ATOM   1693  H   GLY A 180      42.714  33.978  29.371  1.00  0.00      RA0  H
ATOM   1694  CA  GLY A 180      42.057  35.972  29.670  1.00  0.00      RA0  C
ATOM   1695  C   GLY A 180      40.810  36.407  28.929  1.00  0.00      RA0  C
ATOM   1696  O   GLY A 180      39.985  35.568  28.546  1.00  0.00      RA0  O
ATOM   1697  N   ASP A 181      40.701  37.712  28.683  1.00  0.00      RA0  N
ATOM   1698  H   ASP A 181      41.341  38.364  29.087  1.00  0.00      RA0  H
ATOM   1699  CA  ASP A 181      39.529  38.296  28.017  1.00  0.00      RA0  C
ATOM   1700  CB  ASP A 181      39.473  39.827  28.139  1.00  0.00      RA0  C
ATOM   1701  CG  ASP A 181      38.871  40.288  29.455  1.00  0.00      RA0  C
ATOM   1702  OD1 ASP A 181      39.509  40.100  30.486  1.00  0.00      RA0  O
ATOM   1703  OD2 ASP A 181      37.781  40.869  29.446  1.00  0.00      RA0  O
ATOM   1704  C   ASP A 181      39.459  37.959  26.533  1.00  0.00      RA0  C
ATOM   1705  O   ASP A 181      38.399  38.139  25.930  1.00  0.00      RA0  O
ATOM   1706  N   LEU A 182      40.560  37.449  25.952  1.00  0.00      RA0  N
ATOM   1707  H   LEU A 182      41.333  37.133  26.502  1.00  0.00      RA0  H
ATOM   1708  CA  LEU A 182      40.642  37.233  24.509  1.00  0.00      RA0  C
ATOM   1709  CB  LEU A 182      41.921  37.832  23.921  1.00  0.00      RA0  C
ATOM   1710  CG  LEU A 182      42.087  39.342  24.108  1.00  0.00      RA0  C
ATOM   1711  CD1 LEU A 182      43.357  39.850  23.425  1.00  0.00      RA0  C
ATOM   1712  CD2 LEU A 182      40.866  40.129  23.643  1.00  0.00      RA0  C
ATOM   1713  C   LEU A 182      40.566  35.774  24.165  1.00  0.00      RA0  C
ATOM   1714  O   LEU A 182      41.315  34.957  24.688  1.00  0.00      RA0  O
ATOM   1715  N   PHE A 183      39.626  35.464  23.275  1.00  0.00      RA0  N
ATOM   1716  H   PHE A 183      39.045  36.198  22.916  1.00  0.00      RA0  H
ATOM   1717  CA  PHE A 183      39.596  34.178  22.589  1.00  0.00      RA0  C
ATOM   1718  CB  PHE A 183      38.155  33.688  22.464  1.00  0.00      RA0  C
ATOM   1719  CG  PHE A 183      38.114  32.406  21.670  1.00  0.00      RA0  C
ATOM   1720  CD1 PHE A 183      38.716  31.259  22.171  1.00  0.00      RA0  C
ATOM   1721  CD2 PHE A 183      37.471  32.374  20.437  1.00  0.00      RA0  C
ATOM   1722  CE1 PHE A 183      38.674  30.080  21.439  1.00  0.00      RA0  C
ATOM   1723  CE2 PHE A 183      37.430  31.193  19.705  1.00  0.00      RA0  C
ATOM   1724  CZ  PHE A 183      38.031  30.045  20.207  1.00  0.00      RA0  C
ATOM   1725  C   PHE A 183      40.194  34.416  21.213  1.00  0.00      RA0  C
ATOM   1726  O   PHE A 183      39.650  35.194  20.429  1.00  0.00      RA0  O
ATOM   1727  N   ILE A 184      41.337  33.787  20.943  1.00  0.00      RA0  N
ATOM   1728  H   ILE A 184      41.708  33.091  21.559  1.00  0.00      RA0  H
ATOM   1729  CA  ILE A 184      42.100  34.086  19.731  1.00  0.00      RA0  C
ATOM   1730  CB  ILE A 184      43.507  34.550  20.111  1.00  0.00      RA0  C
ATOM   1731  CG2 ILE A 184      44.306  34.966  18.876  1.00  0.00      RA0  C
ATOM   1732  CG1 ILE A 184      43.448  35.658  21.164  1.00  0.00      RA0  C
ATOM   1733  CD1 ILE A 184      44.807  35.976  21.787  1.00  0.00      RA0  C
ATOM   1734  C   ILE A 184      42.159  32.841  18.879  1.00  0.00      RA0  C
ATOM   1735  O   ILE A 184      42.575  31.784  19.353  1.00  0.00      RA0  O
ATOM   1736  N   ALA A 185      41.710  32.970  17.637  1.00  0.00      RA0  N
ATOM   1737  H   ALA A 185      41.386  33.854  17.292  1.00  0.00      RA0  H
ATOM   1738  CA  ALA A 185      41.616  31.830  16.725  1.00  0.00      RA0  C
ATOM   1739  CB  ALA A 185      40.152  31.453  16.500  1.00  0.00      RA0  C
ATOM   1740  C   ALA A 185      42.277  32.134  15.389  1.00  0.00      RA0  C
ATOM   1741  O   ALA A 185      42.167  33.234  14.874  1.00  0.00      RA0  O
ATOM   1742  N   THR A 186      42.990  31.141  14.862  1.00  0.00      RA0  N
ATOM   1743  H   THR A 186      43.059  30.259  15.334  1.00  0.00      RA0  H
ATOM   1744  CA  THR A 186      43.633  31.230  13.551  1.00  0.00      RA0  C
ATOM   1745  CB  THR A 186      44.839  30.303  13.630  1.00  0.00      RA0  C
ATOM   1746  OG1 THR A 186      44.689  29.434  14.764  1.00  0.00      RA0  O
ATOM   1747  HG1 THR A 186      45.444  28.846  14.752  1.00  0.00      RA0  H
ATOM   1748  CG2 THR A 186      46.169  31.051  13.694  1.00  0.00      RA0  C
ATOM   1749  C   THR A 186      42.669  30.774  12.458  1.00  0.00      RA0  C
ATOM   1750  O   THR A 186      42.839  29.702  11.833  1.00  0.00      RA0  O
ATOM   1751  N   THR A 187      41.649  31.616  12.254  1.00  0.00      RA0  N
ATOM   1752  H   THR A 187      41.533  32.447  12.801  1.00  0.00      RA0  H
ATOM   1753  CA  THR A 187      40.588  31.408  11.282  1.00  0.00      RA0  C
ATOM   1754  CB  THR A 187      39.371  31.010  12.108  1.00  0.00      RA0  C
ATOM   1755  OG1 THR A 187      39.409  31.731  13.345  1.00  0.00      RA0  O
ATOM   1756  HG1 THR A 187      38.840  32.488  13.185  1.00  0.00      RA0  H
ATOM   1757  CG2 THR A 187      39.332  29.504  12.387  1.00  0.00      RA0  C
ATOM   1758  C   THR A 187      40.383  32.686  10.472  1.00  0.00      RA0  C
ATOM   1759  O   THR A 187      40.945  33.751  10.779  1.00  0.00      RA0  O
ATOM   1760  N   GLY A 188      39.570  32.584   9.423  1.00  0.00      RA0  N
ATOM   1761  H   GLY A 188      39.062  31.762   9.162  1.00  0.00      RA0  H
ATOM   1762  CA  GLY A 188      39.319  33.722   8.585  1.00  0.00      RA0  C
ATOM   1763  C   GLY A 188      38.484  33.350   7.377  1.00  0.00      RA0  C
ATOM   1764  O   GLY A 188      38.259  32.169   7.109  1.00  0.00      RA0  O
ATOM   1765  N   TYR A 189      38.034  34.376   6.693  1.00  0.00      RA0  N
ATOM   1766  H   TYR A 189      38.350  35.282   6.988  1.00  0.00      RA0  H
ATOM   1767  CA  TYR A 189      37.176  34.275   5.523  1.00  0.00      RA0  C
ATOM   1768  CB  TYR A 189      35.844  34.865   5.999  1.00  0.00      RA0  C
ATOM   1769  CG  TYR A 189      34.629  34.628   5.132  1.00  0.00      RA0  C
ATOM   1770  CD1 TYR A 189      34.341  33.386   4.577  1.00  0.00      RA0  C
ATOM   1771  CE1 TYR A 189      33.159  33.208   3.861  1.00  0.00      RA0  C
ATOM   1772  CD2 TYR A 189      33.752  35.688   4.942  1.00  0.00      RA0  C
ATOM   1773  CE2 TYR A 189      32.573  35.513   4.233  1.00  0.00      RA0  C
ATOM   1774  CZ  TYR A 189      32.275  34.272   3.688  1.00  0.00      RA0  C
ATOM   1775  OH  TYR A 189      31.111  34.118   2.964  1.00  0.00      RA0  O
ATOM   1776  HH  TYR A 189      30.752  34.968   2.740  1.00  0.00      RA0  H
ATOM   1777  C   TYR A 189      37.773  35.015   4.324  1.00  0.00      RA0  C
ATOM   1778  O   TYR A 189      37.037  35.478   3.454  1.00  0.00      RA0  O
ATOM   1779  N   THR A 190      39.113  35.092   4.246  1.00  0.00      RA0  N
ATOM   1780  H   THR A 190      39.681  34.680   4.956  1.00  0.00      RA0  H
ATOM   1781  CA  THR A 190      39.760  35.962   3.272  1.00  0.00      RA0  C
ATOM   1782  CB  THR A 190      40.388  36.952   4.214  1.00  0.00      RA0  C
ATOM   1783  OG1 THR A 190      40.620  36.204   5.418  1.00  0.00      RA0  O
ATOM   1784  HG1 THR A 190      40.413  36.778   6.150  1.00  0.00      RA0  H
ATOM   1785  CG2 THR A 190      39.463  38.132   4.522  1.00  0.00      RA0  C
ATOM   1786  C   THR A 190      40.745  35.308   2.321  1.00  0.00      RA0  C
ATOM   1787  O   THR A 190      41.059  35.900   1.287  1.00  0.00      RA0  O
ATOM   1788  N   GLY A 191      41.231  34.122   2.655  1.00  0.00      RA0  N
ATOM   1789  H   GLY A 191      40.942  33.715   3.520  1.00  0.00      RA0  H
ATOM   1790  CA  GLY A 191      42.315  33.493   1.897  1.00  0.00      RA0  C
ATOM   1791  C   GLY A 191      43.697  33.959   2.369  1.00  0.00      RA0  C
ATOM   1792  O   GLY A 191      44.704  33.636   1.746  1.00  0.00      RA0  O
ATOM   1793  N   GLU A 192      43.716  34.765   3.436  1.00  0.00      RA0  N
ATOM   1794  H   GLU A 192      42.900  34.949   3.981  1.00  0.00      RA0  H
ATOM   1795  CA  GLU A 192      44.948  35.243   4.050  1.00  0.00      RA0  C
ATOM   1796  CB  GLU A 192      44.950  36.772   4.079  1.00  0.00      RA0  C
ATOM   1797  CG  GLU A 192      44.591  37.389   2.723  1.00  0.00      RA0  C
ATOM   1798  CD  GLU A 192      45.529  36.862   1.658  1.00  0.00      RA0  C
ATOM   1799  OE1 GLU A 192      46.724  36.808   1.908  1.00  0.00      RA0  O
ATOM   1800  OE2 GLU A 192      45.067  36.487   0.583  1.00  0.00      RA0  O
ATOM   1801  C   GLU A 192      45.079  34.658   5.443  1.00  0.00      RA0  C
ATOM   1802  O   GLU A 192      44.120  34.139   6.001  1.00  0.00      RA0  O
ATOM   1803  N   ALA A 193      46.273  34.795   6.018  1.00  0.00      RA0  N
ATOM   1804  H   ALA A 193      46.967  35.291   5.498  1.00  0.00      RA0  H
ATOM   1805  CA  ALA A 193      46.501  34.558   7.441  1.00  0.00      RA0  C
ATOM   1806  CB  ALA A 193      47.996  34.586   7.762  1.00  0.00      RA0  C
ATOM   1807  C   ALA A 193      45.797  35.615   8.278  1.00  0.00      RA0  C
ATOM   1808  O   ALA A 193      45.417  36.662   7.786  1.00  0.00      RA0  O
ATOM   1809  N   GLY A 194      45.619  35.310   9.551  1.00  0.00      RA0  N
ATOM   1810  H   GLY A 194      45.858  34.423   9.949  1.00  0.00      RA0  H
ATOM   1811  CA  GLY A 194      44.989  36.252  10.455  1.00  0.00      RA0  C
ATOM   1812  C   GLY A 194      44.460  35.601  11.697  1.00  0.00      RA0  C
ATOM   1813  O   GLY A 194      44.756  34.437  11.964  1.00  0.00      RA0  O
ATOM   1814  N   TYR A 195      43.694  36.388  12.467  1.00  0.00      RA0  N
ATOM   1815  H   TYR A 195      43.417  37.303  12.174  1.00  0.00      RA0  H
ATOM   1816  CA  TYR A 195      43.018  35.893  13.639  1.00  0.00      RA0  C
ATOM   1817  CB  TYR A 195      43.590  36.516  14.913  1.00  0.00      RA0  C
ATOM   1818  CG  TYR A 195      44.940  35.954  15.281  1.00  0.00      RA0  C
ATOM   1819  CD1 TYR A 195      45.207  34.604  15.101  1.00  0.00      RA0  C
ATOM   1820  CE1 TYR A 195      46.438  34.089  15.484  1.00  0.00      RA0  C
ATOM   1821  CD2 TYR A 195      45.906  36.789  15.831  1.00  0.00      RA0  C
ATOM   1822  CE2 TYR A 195      47.135  36.271  16.221  1.00  0.00      RA0  C
ATOM   1823  CZ  TYR A 195      47.400  34.919  16.045  1.00  0.00      RA0  C
ATOM   1824  OH  TYR A 195      48.617  34.390  16.416  1.00  0.00      RA0  O
ATOM   1825  HH  TYR A 195      49.113  35.015  16.928  1.00  0.00      RA0  H
ATOM   1826  C   TYR A 195      41.549  36.328  13.574  1.00  0.00      RA0  C
ATOM   1827  O   TYR A 195      41.222  37.317  12.900  1.00  0.00      RA0  O
ATOM   1828  N   GLU A 196      40.713  35.591  14.292  1.00  0.00      RA0  N
ATOM   1829  H   GLU A 196      41.032  34.741  14.714  1.00  0.00      RA0  H
ATOM   1830  CA  GLU A 196      39.442  36.110  14.790  1.00  0.00      RA0  C
ATOM   1831  CB  GLU A 196      38.280  35.344  14.116  1.00  0.00      RA0  C
ATOM   1832  CG  GLU A 196      38.334  35.683  12.606  1.00  0.00      RA0  C
ATOM   1833  CD  GLU A 196      37.325  34.973  11.709  1.00  0.00      RA0  C
ATOM   1834  OE1 GLU A 196      37.286  33.745  11.751  1.00  0.00      RA0  O
ATOM   1835  OE2 GLU A 196      36.633  35.642  10.920  1.00  0.00      RA0  O
ATOM   1836  C   GLU A 196      39.548  36.155  16.312  1.00  0.00      RA0  C
ATOM   1837  O   GLU A 196      40.030  35.204  16.966  1.00  0.00      RA0  O
ATOM   1838  N   ILE A 197      39.134  37.269  16.880  1.00  0.00      RA0  N
ATOM   1839  H   ILE A 197      38.681  37.980  16.344  1.00  0.00      RA0  H
ATOM   1840  CA  ILE A 197      39.331  37.519  18.301  1.00  0.00      RA0  C
ATOM   1841  CB  ILE A 197      40.350  38.637  18.533  1.00  0.00      RA0  C
ATOM   1842  CG2 ILE A 197      40.531  38.890  20.030  1.00  0.00      RA0  C
ATOM   1843  CG1 ILE A 197      41.684  38.322  17.850  1.00  0.00      RA0  C
ATOM   1844  CD1 ILE A 197      42.714  39.442  17.986  1.00  0.00      RA0  C
ATOM   1845  C   ILE A 197      37.992  37.864  18.938  1.00  0.00      RA0  C
ATOM   1846  O   ILE A 197      37.379  38.861  18.577  1.00  0.00      RA0  O
ATOM   1847  N   ALA A 198      37.529  37.025  19.869  1.00  0.00      RA0  N
ATOM   1848  H   ALA A 198      38.121  36.286  20.192  1.00  0.00      RA0  H
ATOM   1849  CA  ALA A 198      36.277  37.299  20.579  1.00  0.00      RA0  C
ATOM   1850  CB  ALA A 198      35.434  36.031  20.701  1.00  0.00      RA0  C
ATOM   1851  C   ALA A 198      36.610  37.807  21.973  1.00  0.00      RA0  C
ATOM   1852  O   ALA A 198      37.544  37.323  22.614  1.00  0.00      RA0  O
ATOM   1853  N   LEU A 199      35.836  38.781  22.442  1.00  0.00      RA0  N
ATOM   1854  H   LEU A 199      35.048  39.132  21.924  1.00  0.00      RA0  H
ATOM   1855  CA  LEU A 199      36.077  39.382  23.745  1.00  0.00      RA0  C
ATOM   1856  CB  LEU A 199      37.194  40.428  23.557  1.00  0.00      RA0  C
ATOM   1857  CG  LEU A 199      36.850  41.721  22.797  1.00  0.00      RA0  C
ATOM   1858  CD1 LEU A 199      37.923  42.766  23.067  1.00  0.00      RA0  C
ATOM   1859  CD2 LEU A 199      36.652  41.567  21.284  1.00  0.00      RA0  C
ATOM   1860  C   LEU A 199      34.791  40.024  24.251  1.00  0.00      RA0  C
ATOM   1861  O   LEU A 199      33.848  40.211  23.482  1.00  0.00      RA0  O
ATOM   1862  N   PRO A 200      34.731  40.356  25.543  1.00  0.00      RA0  N
ATOM   1863  CD  PRO A 200      35.722  40.071  26.576  1.00  0.00      RA0  C
ATOM   1864  CA  PRO A 200      33.512  40.955  26.107  1.00  0.00      RA0  C
ATOM   1865  CB  PRO A 200      33.855  41.103  27.587  1.00  0.00      RA0  C
ATOM   1866  CG  PRO A 200      34.909  40.039  27.860  1.00  0.00      RA0  C
ATOM   1867  C   PRO A 200      33.071  42.178  25.358  1.00  0.00      RA0  C
ATOM   1868  O   PRO A 200      33.899  42.999  24.964  1.00  0.00      RA0  O
ATOM   1869  N   ASN A 201      31.760  42.311  25.160  1.00  0.00      RA0  N
ATOM   1870  H   ASN A 201      31.179  41.541  25.428  1.00  0.00      RA0  H
ATOM   1871  CA  ASN A 201      31.212  43.471  24.462  1.00  0.00      RA0  C
ATOM   1872  CB  ASN A 201      29.685  43.516  24.634  1.00  0.00      RA0  C
ATOM   1873  CG  ASN A 201      28.999  42.445  23.805  1.00  0.00      RA0  C
ATOM   1874  OD1 ASN A 201      29.466  42.067  22.739  1.00  0.00      RA0  O
ATOM   1875  ND2 ASN A 201      27.860  41.973  24.345  1.00  0.00      RA0  N
ATOM   1876 HD21 ASN A 201      27.505  42.297  25.221  1.00  0.00      RA0  H
ATOM   1877 HD22 ASN A 201      27.322  41.253  23.888  1.00  0.00      RA0  H
ATOM   1878  C   ASN A 201      31.800  44.788  24.983  1.00  0.00      RA0  C
ATOM   1879  O   ASN A 201      32.125  45.698  24.208  1.00  0.00      RA0  O
ATOM   1880  N   GLU A 202      31.935  44.870  26.299  1.00  0.00      RA0  N
ATOM   1881  H   GLU A 202      31.871  44.055  26.875  1.00  0.00      RA0  H
ATOM   1882  CA  GLU A 202      32.386  46.099  26.965  1.00  0.00      RA0  C
ATOM   1883  CB  GLU A 202      31.963  46.105  28.450  1.00  0.00      RA0  C
ATOM   1884  CG  GLU A 202      33.024  45.930  29.554  1.00  0.00      RA0  C
ATOM   1885  CD  GLU A 202      33.586  44.522  29.627  1.00  0.00      RA0  C
ATOM   1886  OE1 GLU A 202      33.822  43.915  28.594  1.00  0.00      RA0  O
ATOM   1887  OE2 GLU A 202      33.855  44.029  30.719  1.00  0.00      RA0  O
ATOM   1888  C   GLU A 202      33.868  46.439  26.747  1.00  0.00      RA0  C
ATOM   1889  O   GLU A 202      34.297  47.572  27.036  1.00  0.00      RA0  O
ATOM   1890  N   LYS A 203      34.639  45.457  26.281  1.00  0.00      RA0  N
ATOM   1891  H   LYS A 203      34.226  44.559  26.131  1.00  0.00      RA0  H
ATOM   1892  CA  LYS A 203      36.055  45.639  25.902  1.00  0.00      RA0  C
ATOM   1893  CB  LYS A 203      36.944  44.430  26.190  1.00  0.00      RA0  C
ATOM   1894  CG  LYS A 203      36.907  43.802  27.572  1.00  0.00      RA0  C
ATOM   1895  CD  LYS A 203      37.174  44.757  28.729  1.00  0.00      RA0  C
ATOM   1896  CE  LYS A 203      37.150  43.973  30.040  1.00  0.00      RA0  C
ATOM   1897  NZ  LYS A 203      36.071  42.979  29.975  1.00  0.00      RA0  N
ATOM   1898  HZ1 LYS A 203      36.466  42.034  29.760  1.00  0.00      RA0  H
ATOM   1899  HZ2 LYS A 203      35.524  42.978  30.858  1.00  0.00      RA0  H
ATOM   1900  HZ3 LYS A 203      35.345  43.259  29.277  1.00  0.00      RA0  H
ATOM   1901  C   LYS A 203      36.285  45.904  24.414  1.00  0.00      RA0  C
ATOM   1902  O   LYS A 203      37.393  46.235  23.996  1.00  0.00      RA0  O
ATOM   1903  N   ALA A 204      35.250  45.707  23.604  1.00  0.00      RA0  N
ATOM   1904  H   ALA A 204      34.350  45.514  23.999  1.00  0.00      RA0  H
ATOM   1905  CA  ALA A 204      35.403  45.662  22.157  1.00  0.00      RA0  C
ATOM   1906  CB  ALA A 204      34.088  45.253  21.495  1.00  0.00      RA0  C
ATOM   1907  C   ALA A 204      35.881  46.979  21.553  1.00  0.00      RA0  C
ATOM   1908  O   ALA A 204      36.794  46.997  20.704  1.00  0.00      RA0  O
ATOM   1909  N   ALA A 205      35.277  48.078  21.979  1.00  0.00      RA0  N
ATOM   1910  H   ALA A 205      34.669  48.022  22.770  1.00  0.00      RA0  H
ATOM   1911  CA  ALA A 205      35.531  49.388  21.340  1.00  0.00      RA0  C
ATOM   1912  CB  ALA A 205      34.615  50.461  21.930  1.00  0.00      RA0  C
ATOM   1913  C   ALA A 205      36.972  49.794  21.545  1.00  0.00      RA0  C
ATOM   1914  O   ALA A 205      37.616  50.274  20.637  1.00  0.00      RA0  O
ATOM   1915  N   ASP A 206      37.483  49.586  22.747  1.00  0.00      RA0  N
ATOM   1916  H   ASP A 206      36.932  49.272  23.525  1.00  0.00      RA0  H
ATOM   1917  CA  ASP A 206      38.866  49.965  23.032  1.00  0.00      RA0  C
ATOM   1918  CB  ASP A 206      39.157  49.816  24.524  1.00  0.00      RA0  C
ATOM   1919  CG  ASP A 206      38.018  50.397  25.333  1.00  0.00      RA0  C
ATOM   1920  OD1 ASP A 206      38.137  51.533  25.784  1.00  0.00      RA0  O
ATOM   1921  OD2 ASP A 206      37.014  49.705  25.508  1.00  0.00      RA0  O
ATOM   1922  C   ASP A 206      39.848  49.089  22.256  1.00  0.00      RA0  C
ATOM   1923  O   ASP A 206      40.889  49.562  21.834  1.00  0.00      RA0  O
ATOM   1924  N   PHE A 207      39.524  47.812  22.099  1.00  0.00      RA0  N
ATOM   1925  H   PHE A 207      38.659  47.489  22.490  1.00  0.00      RA0  H
ATOM   1926  CA  PHE A 207      40.396  46.894  21.394  1.00  0.00      RA0  C
ATOM   1927  CB  PHE A 207      39.935  45.459  21.620  1.00  0.00      RA0  C
ATOM   1928  CG  PHE A 207      40.925  44.489  21.023  1.00  0.00      RA0  C
ATOM   1929  CD1 PHE A 207      42.281  44.619  21.299  1.00  0.00      RA0  C
ATOM   1930  CD2 PHE A 207      40.477  43.458  20.207  1.00  0.00      RA0  C
ATOM   1931  CE1 PHE A 207      43.188  43.714  20.761  1.00  0.00      RA0  C
ATOM   1932  CE2 PHE A 207      41.384  42.553  19.670  1.00  0.00      RA0  C
ATOM   1933  CZ  PHE A 207      42.740  42.680  19.949  1.00  0.00      RA0  C
ATOM   1934  C   PHE A 207      40.414  47.237  19.906  1.00  0.00      RA0  C
ATOM   1935  O   PHE A 207      41.479  47.299  19.293  1.00  0.00      RA0  O
ATOM   1936  N   TRP A 208      39.238  47.512  19.343  1.00  0.00      RA0  N
ATOM   1937  H   TRP A 208      38.416  47.436  19.906  1.00  0.00      RA0  H
ATOM   1938  CA  TRP A 208      39.124  48.045  17.980  1.00  0.00      RA0  C
ATOM   1939  CB  TRP A 208      37.654  48.363  17.688  1.00  0.00      RA0  C
ATOM   1940  CG  TRP A 208      37.428  48.884  16.285  1.00  0.00      RA0  C
ATOM   1941  CD2 TRP A 208      37.068  48.135  15.103  1.00  0.00      RA0  C
ATOM   1942  CE2 TRP A 208      36.919  49.057  14.040  1.00  0.00      RA0  C
ATOM   1943  CE3 TRP A 208      36.863  46.781  14.869  1.00  0.00      RA0  C
ATOM   1944  CD1 TRP A 208      37.477  50.221  15.861  1.00  0.00      RA0  C
ATOM   1945  NE1 TRP A 208      37.177  50.331  14.540  1.00  0.00      RA0  N
ATOM   1946  HE1 TRP A 208      37.137  51.169  14.031  1.00  0.00      RA0  H
ATOM   1947  CZ2 TRP A 208      36.563  48.599  12.777  1.00  0.00      RA0  C
ATOM   1948  CZ3 TRP A 208      36.508  46.335  13.601  1.00  0.00      RA0  C
ATOM   1949  CH2 TRP A 208      36.359  47.241  12.557  1.00  0.00      RA0  C
ATOM   1950  C   TRP A 208      40.012  49.281  17.774  1.00  0.00      RA0  C
ATOM   1951  O   TRP A 208      40.789  49.361  16.814  1.00  0.00      RA0  O
ATOM   1952  N   ARG A 209      39.881  50.268  18.660  1.00  0.00      RA0  N
ATOM   1953  H   ARG A 209      39.240  50.172  19.426  1.00  0.00      RA0  H
ATOM   1954  CA  ARG A 209      40.678  51.485  18.541  1.00  0.00      RA0  C
ATOM   1955  CB  ARG A 209      40.388  52.363  19.756  1.00  0.00      RA0  C
ATOM   1956  CG  ARG A 209      39.161  53.249  19.629  1.00  0.00      RA0  C
ATOM   1957  CD  ARG A 209      39.573  54.706  19.408  1.00  0.00      RA0  C
ATOM   1958  NE  ARG A 209      40.694  54.807  18.473  1.00  0.00      RA0  N
ATOM   1959  HE  ARG A 209      41.634  54.853  18.855  1.00  0.00      RA0  H
ATOM   1960  CZ  ARG A 209      40.496  54.777  17.124  1.00  0.00      RA0  C
ATOM   1961  NH1 ARG A 209      39.247  54.650  16.613  1.00  0.00      RA0  N
ATOM   1962 HH11 ARG A 209      39.045  54.664  15.633  1.00  0.00      RA0  H
ATOM   1963 HH12 ARG A 209      38.437  54.514  17.208  1.00  0.00      RA0  H
ATOM   1964  NH2 ARG A 209      41.576  54.868  16.325  1.00  0.00      RA0  N
ATOM   1965 HH21 ARG A 209      41.558  54.872  15.327  1.00  0.00      RA0  H
ATOM   1966 HH22 ARG A 209      42.489  54.933  16.767  1.00  0.00      RA0  H
ATOM   1967  C   ARG A 209      42.182  51.183  18.623  1.00  0.00      RA0  C
ATOM   1968  O   ARG A 209      42.974  51.759  17.883  1.00  0.00      RA0  O
ATOM   1969  N   ALA A 210      42.564  50.281  19.527  1.00  0.00      RA0  N
ATOM   1970  H   ALA A 210      41.895  49.880  20.155  1.00  0.00      RA0  H
ATOM   1971  CA  ALA A 210      43.973  49.900  19.650  1.00  0.00      RA0  C
ATOM   1972  CB  ALA A 210      44.159  48.927  20.814  1.00  0.00      RA0  C
ATOM   1973  C   ALA A 210      44.485  49.255  18.351  1.00  0.00      RA0  C
ATOM   1974  O   ALA A 210      45.640  49.465  17.961  1.00  0.00      RA0  O
ATOM   1975  N   LEU A 211      43.615  48.486  17.688  1.00  0.00      RA0  N
ATOM   1976  H   LEU A 211      42.695  48.362  18.065  1.00  0.00      RA0  H
ATOM   1977  CA  LEU A 211      43.980  47.816  16.445  1.00  0.00      RA0  C
ATOM   1978  CB  LEU A 211      42.893  46.823  16.036  1.00  0.00      RA0  C
ATOM   1979  CG  LEU A 211      42.904  45.480  16.761  1.00  0.00      RA0  C
ATOM   1980  CD1 LEU A 211      41.538  44.799  16.691  1.00  0.00      RA0  C
ATOM   1981  CD2 LEU A 211      44.010  44.566  16.231  1.00  0.00      RA0  C
ATOM   1982  C   LEU A 211      44.160  48.818  15.300  1.00  0.00      RA0  C
ATOM   1983  O   LEU A 211      45.096  48.693  14.533  1.00  0.00      RA0  O
ATOM   1984  N   VAL A 212      43.303  49.829  15.232  1.00  0.00      RA0  N
ATOM   1985  H   VAL A 212      42.560  49.855  15.905  1.00  0.00      RA0  H
ATOM   1986  CA  VAL A 212      43.474  50.924  14.281  1.00  0.00      RA0  C
ATOM   1987  CB  VAL A 212      42.412  52.017  14.450  1.00  0.00      RA0  C
ATOM   1988  CG1 VAL A 212      42.636  53.129  13.424  1.00  0.00      RA0  C
ATOM   1989  CG2 VAL A 212      40.985  51.481  14.379  1.00  0.00      RA0  C
ATOM   1990  C   VAL A 212      44.844  51.543  14.477  1.00  0.00      RA0  C
ATOM   1991  O   VAL A 212      45.622  51.698  13.519  1.00  0.00      RA0  O
ATOM   1992  N   GLU A 213      45.154  51.866  15.726  1.00  0.00      RA0  N
ATOM   1993  H   GLU A 213      44.512  51.724  16.486  1.00  0.00      RA0  H
ATOM   1994  CA  GLU A 213      46.448  52.480  16.040  1.00  0.00      RA0  C
ATOM   1995  CB  GLU A 213      46.423  53.020  17.477  1.00  0.00      RA0  C
ATOM   1996  CG  GLU A 213      45.762  54.412  17.513  1.00  0.00      RA0  C
ATOM   1997  CD  GLU A 213      44.507  54.462  18.375  1.00  0.00      RA0  C
ATOM   1998  OE1 GLU A 213      43.606  55.239  18.061  1.00  0.00      RA0  O
ATOM   1999  OE2 GLU A 213      44.428  53.748  19.368  1.00  0.00      RA0  O
ATOM   2000  C   GLU A 213      47.628  51.559  15.686  1.00  0.00      RA0  C
ATOM   2001  O   GLU A 213      48.710  52.037  15.319  1.00  0.00      RA0  O
ATOM   2002  N   ALA A 214      47.415  50.247  15.776  1.00  0.00      RA0  N
ATOM   2003  H   ALA A 214      46.539  49.931  16.143  1.00  0.00      RA0  H
ATOM   2004  CA  ALA A 214      48.424  49.241  15.402  1.00  0.00      RA0  C
ATOM   2005  CB  ALA A 214      48.064  47.869  15.978  1.00  0.00      RA0  C
ATOM   2006  C   ALA A 214      48.627  49.103  13.890  1.00  0.00      RA0  C
ATOM   2007  O   ALA A 214      49.448  48.297  13.454  1.00  0.00      RA0  O
ATOM   2008  N   GLY A 215      47.862  49.854  13.101  1.00  0.00      RA0  N
ATOM   2009  H   GLY A 215      47.132  50.411  13.500  1.00  0.00      RA0  H
ATOM   2010  CA  GLY A 215      48.031  49.877  11.666  1.00  0.00      RA0  C
ATOM   2011  C   GLY A 215      47.119  48.898  10.949  1.00  0.00      RA0  C
ATOM   2012  O   GLY A 215      47.398  48.508   9.817  1.00  0.00      RA0  O
ATOM   2013  N   VAL A 216      46.016  48.507  11.586  1.00  0.00      RA0  N
ATOM   2014  H   VAL A 216      45.761  48.904  12.472  1.00  0.00      RA0  H
ATOM   2015  CA  VAL A 216      45.030  47.614  10.938  1.00  0.00      RA0  C
ATOM   2016  CB  VAL A 216      44.544  46.567  11.937  1.00  0.00      RA0  C
ATOM   2017  CG1 VAL A 216      43.724  45.499  11.227  1.00  0.00      RA0  C
ATOM   2018  CG2 VAL A 216      45.713  45.949  12.702  1.00  0.00      RA0  C
ATOM   2019  C   VAL A 216      43.867  48.464  10.407  1.00  0.00      RA0  C
ATOM   2020  O   VAL A 216      43.235  49.198  11.162  1.00  0.00      RA0  O
ATOM   2021  N   LYS A 217      43.595  48.357   9.112  1.00  0.00      RA0  N
ATOM   2022  H   LYS A 217      44.057  47.653   8.566  1.00  0.00      RA0  H
ATOM   2023  CA  LYS A 217      42.593  49.191   8.446  1.00  0.00      RA0  C
ATOM   2024  CB  LYS A 217      42.860  49.418   6.951  1.00  0.00      RA0  C
ATOM   2025  CG  LYS A 217      42.121  50.683   6.483  1.00  0.00      RA0  C
ATOM   2026  CD  LYS A 217      41.286  50.538   5.208  1.00  0.00      RA0  C
ATOM   2027  CE  LYS A 217      40.439  51.789   4.899  1.00  0.00      RA0  C
ATOM   2028  NZ  LYS A 217      39.740  51.623   3.616  1.00  0.00      RA0  N
ATOM   2029  HZ1 LYS A 217      38.751  51.296   3.690  1.00  0.00      RA0  H
ATOM   2030  HZ2 LYS A 217      39.794  52.459   2.998  1.00  0.00      RA0  H
ATOM   2031  HZ3 LYS A 217      40.277  50.949   3.029  1.00  0.00      RA0  H
ATOM   2032  C   LYS A 217      41.187  48.640   8.645  1.00  0.00      RA0  C
ATOM   2033  O   LYS A 217      40.949  47.459   8.367  1.00  0.00      RA0  O
ATOM   2034  N   PRO A 218      40.240  49.470   9.110  1.00  0.00      RA0  N
ATOM   2035  CD  PRO A 218      40.436  50.784   9.709  1.00  0.00      RA0  C
ATOM   2036  CA  PRO A 218      38.845  49.048   9.072  1.00  0.00      RA0  C
ATOM   2037  CB  PRO A 218      38.122  50.260   9.671  1.00  0.00      RA0  C
ATOM   2038  CG  PRO A 218      39.164  50.993  10.516  1.00  0.00      RA0  C
ATOM   2039  C   PRO A 218      38.347  48.677   7.649  1.00  0.00      RA0  C
ATOM   2040  O   PRO A 218      38.499  49.440   6.697  1.00  0.00      RA0  O
ATOM   2041  N   CYS A 219      37.719  47.510   7.563  1.00  0.00      RA0  N
ATOM   2042  H   CYS A 219      37.578  46.920   8.360  1.00  0.00      RA0  H
ATOM   2043  CA  CYS A 219      37.224  46.966   6.307  1.00  0.00      RA0  C
ATOM   2044  CB  CYS A 219      38.145  45.830   5.873  1.00  0.00      RA0  C
ATOM   2045  SG  CYS A 219      39.877  46.333   5.729  1.00  0.00      RA0  S
ATOM   2046  C   CYS A 219      35.773  46.522   6.465  1.00  0.00      RA0  C
ATOM   2047  O   CYS A 219      35.413  45.922   7.468  1.00  0.00      RA0  O
ATOM   2048  N   GLY A 220      34.983  46.773   5.422  1.00  0.00      RA0  N
ATOM   2049  H   GLY A 220      35.380  47.231   4.620  1.00  0.00      RA0  H
ATOM   2050  CA  GLY A 220      33.552  46.565   5.440  1.00  0.00      RA0  C
ATOM   2051  C   GLY A 220      33.083  45.327   4.699  1.00  0.00      RA0  C
ATOM   2052  O   GLY A 220      33.852  44.474   4.286  1.00  0.00      RA0  O
ATOM   2053  N   LEU A 221      31.771  45.231   4.564  1.00  0.00      RA0  N
ATOM   2054  H   LEU A 221      31.211  45.978   4.926  1.00  0.00      RA0  H
ATOM   2055  CA  LEU A 221      31.127  44.069   3.968  1.00  0.00      RA0  C
ATOM   2056  CB  LEU A 221      29.614  44.151   4.137  1.00  0.00      RA0  C
ATOM   2057  CG  LEU A 221      29.168  44.265   5.592  1.00  0.00      RA0  C
ATOM   2058  CD1 LEU A 221      27.683  44.602   5.676  1.00  0.00      RA0  C
ATOM   2059  CD2 LEU A 221      29.537  43.030   6.417  1.00  0.00      RA0  C
ATOM   2060  C   LEU A 221      31.454  43.911   2.501  1.00  0.00      RA0  C
ATOM   2061  O   LEU A 221      31.499  42.783   1.981  1.00  0.00      RA0  O
ATOM   2062  N   GLY A 222      31.651  45.020   1.799  1.00  0.00      RA0  N
ATOM   2063  H   GLY A 222      31.629  45.912   2.254  1.00  0.00      RA0  H
ATOM   2064  CA  GLY A 222      31.971  44.962   0.369  1.00  0.00      RA0  C
ATOM   2065  C   GLY A 222      33.273  44.205   0.122  1.00  0.00      RA0  C
ATOM   2066  O   GLY A 222      33.332  43.260  -0.639  1.00  0.00      RA0  O
ATOM   2067  N   ALA A 223      34.314  44.594   0.835  1.00  0.00      RA0  N
ATOM   2068  H   ALA A 223      34.195  45.335   1.495  1.00  0.00      RA0  H
ATOM   2069  CA  ALA A 223      35.586  43.875   0.781  1.00  0.00      RA0  C
ATOM   2070  CB  ALA A 223      36.655  44.636   1.561  1.00  0.00      RA0  C
ATOM   2071  C   ALA A 223      35.477  42.455   1.366  1.00  0.00      RA0  C
ATOM   2072  O   ALA A 223      36.089  41.507   0.856  1.00  0.00      RA0  O
ATOM   2073  N   ARG A 224      34.691  42.279   2.425  1.00  0.00      RA0  N
ATOM   2074  H   ARG A 224      34.235  43.064   2.848  1.00  0.00      RA0  H
ATOM   2075  CA  ARG A 224      34.478  40.940   2.972  1.00  0.00      RA0  C
ATOM   2076  CB  ARG A 224      33.690  40.817   4.300  1.00  0.00      RA0  C
ATOM   2077  CG  ARG A 224      33.927  39.448   5.002  1.00  0.00      RA0  C
ATOM   2078  CD  ARG A 224      33.883  39.441   6.552  1.00  0.00      RA0  C
ATOM   2079  NE  ARG A 224      33.893  38.094   7.165  1.00  0.00      RA0  N
ATOM   2080  HE  ARG A 224      33.111  37.513   6.913  1.00  0.00      RA0  H
ATOM   2081  CZ  ARG A 224      34.841  37.714   8.100  1.00  0.00      RA0  C
ATOM   2082  NH1 ARG A 224      35.893  38.523   8.327  1.00  0.00      RA0  N
ATOM   2083 HH11 ARG A 224      36.603  38.265   8.991  1.00  0.00      RA0  H
ATOM   2084 HH12 ARG A 224      36.003  39.398   7.849  1.00  0.00      RA0  H
ATOM   2085  NH2 ARG A 224      34.735  36.550   8.799  1.00  0.00      RA0  N
ATOM   2086 HH21 ARG A 224      35.412  36.253   9.504  1.00  0.00      RA0  H
ATOM   2087 HH22 ARG A 224      33.973  35.910   8.670  1.00  0.00      RA0  H
ATOM   2088  C   ARG A 224      34.041  40.003   1.827  1.00  0.00      RA0  C
ATOM   2089  O   ARG A 224      34.525  38.876   1.697  1.00  0.00      RA0  O
ATOM   2090  N   ASP A 225      33.130  40.476   0.983  1.00  0.00      RA0  N
ATOM   2091  H   ASP A 225      32.735  41.390   1.095  1.00  0.00      RA0  H
ATOM   2092  CA  ASP A 225      32.631  39.627  -0.077  1.00  0.00      RA0  C
ATOM   2093  CB  ASP A 225      31.203  39.863  -0.585  1.00  0.00      RA0  C
ATOM   2094  CG  ASP A 225      30.588  38.479  -0.820  1.00  0.00      RA0  C
ATOM   2095  OD1 ASP A 225      30.267  37.804   0.153  1.00  0.00      RA0  O
ATOM   2096  OD2 ASP A 225      30.452  38.034  -1.960  1.00  0.00      RA0  O
ATOM   2097  C   ASP A 225      33.641  39.385  -1.205  1.00  0.00      RA0  C
ATOM   2098  O   ASP A 225      33.788  38.242  -1.635  1.00  0.00      RA0  O
ATOM   2099  N   THR A 226      34.304  40.433  -1.695  1.00  0.00      RA0  N
ATOM   2100  H   THR A 226      34.202  41.313  -1.237  1.00  0.00      RA0  H
ATOM   2101  CA  THR A 226      35.314  40.237  -2.754  1.00  0.00      RA0  C
ATOM   2102  CB  THR A 226      35.716  41.649  -3.148  1.00  0.00      RA0  C
ATOM   2103  OG1 THR A 226      35.691  42.485  -1.983  1.00  0.00      RA0  O
ATOM   2104  HG1 THR A 226      34.786  42.775  -1.872  1.00  0.00      RA0  H
ATOM   2105  CG2 THR A 226      34.772  42.243  -4.190  1.00  0.00      RA0  C
ATOM   2106  C   THR A 226      36.448  39.327  -2.276  1.00  0.00      RA0  C
ATOM   2107  O   THR A 226      36.926  38.467  -3.028  1.00  0.00      RA0  O
ATOM   2108  N   LEU A 227      36.856  39.517  -1.033  1.00  0.00      RA0  N
ATOM   2109  H   LEU A 227      36.399  40.206  -0.469  1.00  0.00      RA0  H
ATOM   2110  CA  LEU A 227      37.914  38.685  -0.456  1.00  0.00      RA0  C
ATOM   2111  CB  LEU A 227      38.295  39.175   0.939  1.00  0.00      RA0  C
ATOM   2112  CG  LEU A 227      39.068  40.493   0.935  1.00  0.00      RA0  C
ATOM   2113  CD1 LEU A 227      38.909  41.247   2.249  1.00  0.00      RA0  C
ATOM   2114  CD2 LEU A 227      40.539  40.294   0.588  1.00  0.00      RA0  C
ATOM   2115  C   LEU A 227      37.532  37.211  -0.385  1.00  0.00      RA0  C
ATOM   2116  O   LEU A 227      38.288  36.330  -0.819  1.00  0.00      RA0  O
ATOM   2117  N   ARG A 228      36.357  36.916   0.162  1.00  0.00      RA0  N
ATOM   2118  H   ARG A 228      35.731  37.639   0.468  1.00  0.00      RA0  H
ATOM   2119  CA  ARG A 228      35.964  35.525   0.333  1.00  0.00      RA0  C
ATOM   2120  CB  ARG A 228      34.762  35.409   1.280  1.00  0.00      RA0  C
ATOM   2121  CG  ARG A 228      33.401  35.854   0.732  1.00  0.00      RA0  C
ATOM   2122  CD  ARG A 228      32.595  34.753   0.030  1.00  0.00      RA0  C
ATOM   2123  NE  ARG A 228      31.515  35.351  -0.741  1.00  0.00      RA0  N
ATOM   2124  HE  ARG A 228      31.368  36.350  -0.643  1.00  0.00      RA0  H
ATOM   2125  CZ  ARG A 228      30.688  34.612  -1.529  1.00  0.00      RA0  C
ATOM   2126  NH1 ARG A 228      30.863  33.270  -1.642  1.00  0.00      RA0  N
ATOM   2127 HH11 ARG A 228      30.218  32.683  -2.160  1.00  0.00      RA0  H
ATOM   2128 HH12 ARG A 228      31.636  32.785  -1.207  1.00  0.00      RA0  H
ATOM   2129  NH2 ARG A 228      29.703  35.266  -2.176  1.00  0.00      RA0  N
ATOM   2130 HH21 ARG A 228      29.028  34.804  -2.769  1.00  0.00      RA0  H
ATOM   2131 HH22 ARG A 228      29.641  36.276  -2.066  1.00  0.00      RA0  H
ATOM   2132  C   ARG A 228      35.668  34.814  -1.003  1.00  0.00      RA0  C
ATOM   2133  O   ARG A 228      35.923  33.623  -1.156  1.00  0.00      RA0  O
ATOM   2134  N   LEU A 229      35.145  35.532  -1.977  1.00  0.00      RA0  N
ATOM   2135  H   LEU A 229      34.916  36.498  -1.827  1.00  0.00      RA0  H
ATOM   2136  CA  LEU A 229      34.809  34.909  -3.261  1.00  0.00      RA0  C
ATOM   2137  CB  LEU A 229      33.936  35.840  -4.098  1.00  0.00      RA0  C
ATOM   2138  CG  LEU A 229      33.469  35.144  -5.374  1.00  0.00      RA0  C
ATOM   2139  CD1 LEU A 229      32.678  33.886  -5.037  1.00  0.00      RA0  C
ATOM   2140  CD2 LEU A 229      32.690  36.068  -6.304  1.00  0.00      RA0  C
ATOM   2141  C   LEU A 229      36.111  34.576  -4.022  1.00  0.00      RA0  C
ATOM   2142  O   LEU A 229      36.287  33.467  -4.555  1.00  0.00      RA0  O
ATOM   2143  N   GLU A 230      37.034  35.540  -4.032  1.00  0.00      RA0  N
ATOM   2144  H   GLU A 230      36.834  36.435  -3.625  1.00  0.00      RA0  H
ATOM   2145  CA  GLU A 230      38.381  35.294  -4.562  1.00  0.00      RA0  C
ATOM   2146  CB  GLU A 230      39.305  36.500  -4.420  1.00  0.00      RA0  C
ATOM   2147  CG  GLU A 230      38.984  37.682  -5.335  1.00  0.00      RA0  C
ATOM   2148  CD  GLU A 230      40.043  38.743  -5.129  1.00  0.00      RA0  C
ATOM   2149  OE1 GLU A 230      40.927  38.534  -4.309  1.00  0.00      RA0  O
ATOM   2150  OE2 GLU A 230      40.003  39.779  -5.783  1.00  0.00      RA0  O
ATOM   2151  C   GLU A 230      39.019  34.066  -3.917  1.00  0.00      RA0  C
ATOM   2152  O   GLU A 230      39.668  33.269  -4.598  1.00  0.00      RA0  O
ATOM   2153  N   ALA A 231      38.831  33.907  -2.617  1.00  0.00      RA0  N
ATOM   2154  H   ALA A 231      38.267  34.570  -2.123  1.00  0.00      RA0  H
ATOM   2155  CA  ALA A 231      39.380  32.767  -1.858  1.00  0.00      RA0  C
ATOM   2156  CB  ALA A 231      39.397  33.100  -0.371  1.00  0.00      RA0  C
ATOM   2157  C   ALA A 231      38.647  31.439  -2.040  1.00  0.00      RA0  C
ATOM   2158  O   ALA A 231      39.074  30.408  -1.501  1.00  0.00      RA0  O
ATOM   2159  N   GLY A 232      37.567  31.457  -2.827  1.00  0.00      RA0  N
ATOM   2160  H   GLY A 232      37.244  32.320  -3.211  1.00  0.00      RA0  H
ATOM   2161  CA  GLY A 232      36.742  30.290  -3.072  1.00  0.00      RA0  C
ATOM   2162  C   GLY A 232      35.941  29.830  -1.874  1.00  0.00      RA0  C
ATOM   2163  O   GLY A 232      35.687  28.643  -1.730  1.00  0.00      RA0  O
ATOM   2164  N   MSE A 233      35.543  30.755  -1.019  1.00  0.00      RA0  N
ATOM   2165  H   MSE A 233      35.616  31.724  -1.256  1.00  0.00      RA0  H
ATOM   2166  CA  MSE A 233      34.851  30.396   0.205  1.00  0.00      RA0  C
ATOM   2167  CB  MSE A 233      35.387  31.211   1.380  1.00  0.00      RA0  C
ATOM   2168  CG  MSE A 233      36.847  30.880   1.686  1.00  0.00      RA0  C
ATOM   2169  SE  MSE A 233      37.523  31.878   3.022  1.00  0.00      RA0  S
ATOM   2170  CE  MSE A 233      39.114  31.052   3.170  1.00  0.00      RA0  C
ATOM   2171  C   MSE A 233      33.343  30.613   0.033  1.00  0.00      RA0  C
ATOM   2172  O   MSE A 233      32.922  31.559  -0.633  1.00  0.00      RA0  O
ATOM   2173  N   ASN A 234      32.553  29.646   0.524  1.00  0.00      RA0  N
ATOM   2174  H   ASN A 234      32.936  28.964   1.144  1.00  0.00      RA0  H
ATOM   2175  CA  ASN A 234      31.112  29.673   0.312  1.00  0.00      RA0  C
ATOM   2176  CB  ASN A 234      30.494  28.307   0.618  1.00  0.00      RA0  C
ATOM   2177  CG  ASN A 234      30.854  27.306  -0.455  1.00  0.00      RA0  C
ATOM   2178  OD1 ASN A 234      31.344  27.657  -1.522  1.00  0.00      RA0  O
ATOM   2179  ND2 ASN A 234      30.576  26.037  -0.116  1.00  0.00      RA0  N
ATOM   2180 HD21 ASN A 234      30.215  25.806   0.789  1.00  0.00      RA0  H
ATOM   2181 HD22 ASN A 234      30.739  25.287  -0.765  1.00  0.00      RA0  H
ATOM   2182  C   ASN A 234      30.404  30.690   1.155  1.00  0.00      RA0  C
ATOM   2183  O   ASN A 234      30.860  31.034   2.257  1.00  0.00      RA0  O
ATOM   2184  N   LEU A 235      29.266  31.150   0.627  1.00  0.00      RA0  N
ATOM   2185  H   LEU A 235      28.997  30.872  -0.300  1.00  0.00      RA0  H
ATOM   2186  CA  LEU A 235      28.326  31.974   1.328  1.00  0.00      RA0  C
ATOM   2187  CB  LEU A 235      28.229  33.348   0.671  1.00  0.00      RA0  C
ATOM   2188  CG  LEU A 235      27.265  34.305   1.372  1.00  0.00      RA0  C
ATOM   2189  CD1 LEU A 235      27.662  34.554   2.828  1.00  0.00      RA0  C
ATOM   2190  CD2 LEU A 235      27.106  35.608   0.589  1.00  0.00      RA0  C
ATOM   2191  C   LEU A 235      26.971  31.277   1.303  1.00  0.00      RA0  C
ATOM   2192  O   LEU A 235      26.360  31.076   0.224  1.00  0.00      RA0  O
ATOM   2193  N   TYR A 236      26.522  30.899   2.494  1.00  0.00      RA0  N
ATOM   2194  H   TYR A 236      27.061  31.109   3.309  1.00  0.00      RA0  H
ATOM   2195  CA  TYR A 236      25.247  30.214   2.640  1.00  0.00      RA0  C
ATOM   2196  CB  TYR A 236      24.916  29.899   4.092  1.00  0.00      RA0  C
ATOM   2197  CG  TYR A 236      23.674  29.032   4.162  1.00  0.00      RA0  C
ATOM   2198  CD1 TYR A 236      23.737  27.684   3.824  1.00  0.00      RA0  C
ATOM   2199  CE1 TYR A 236      22.613  26.875   3.958  1.00  0.00      RA0  C
ATOM   2200  CD2 TYR A 236      22.468  29.576   4.586  1.00  0.00      RA0  C
ATOM   2201  CE2 TYR A 236      21.343  28.769   4.710  1.00  0.00      RA0  C
ATOM   2202  CZ  TYR A 236      21.417  27.412   4.422  1.00  0.00      RA0  C
ATOM   2203  OH  TYR A 236      20.303  26.608   4.613  1.00  0.00      RA0  O
ATOM   2204  HH  TYR A 236      20.529  25.709   4.355  1.00  0.00      RA0  H
ATOM   2205  C   TYR A 236      24.144  31.086   2.032  1.00  0.00      RA0  C
ATOM   2206  O   TYR A 236      24.106  32.313   2.217  1.00  0.00      RA0  O
ATOM   2207  N   GLY A 237      23.246  30.435   1.316  1.00  0.00      RA0  N
ATOM   2208  H   GLY A 237      23.348  29.450   1.182  1.00  0.00      RA0  H
ATOM   2209  CA  GLY A 237      22.192  31.105   0.599  1.00  0.00      RA0  C
ATOM   2210  C   GLY A 237      22.547  31.302  -0.857  1.00  0.00      RA0  C
ATOM   2211  O   GLY A 237      21.666  31.439  -1.692  1.00  0.00      RA0  O
ATOM   2212  N   GLN A 238      23.843  31.343  -1.166  1.00  0.00      RA0  N
ATOM   2213  H   GLN A 238      24.540  31.221  -0.460  1.00  0.00      RA0  H
ATOM   2214  CA  GLN A 238      24.307  31.522  -2.538  1.00  0.00      RA0  C
ATOM   2215  CB  GLN A 238      25.180  32.769  -2.661  1.00  0.00      RA0  C
ATOM   2216  CG  GLN A 238      24.256  33.990  -2.581  1.00  0.00      RA0  C
ATOM   2217  CD  GLN A 238      25.002  35.294  -2.771  1.00  0.00      RA0  C
ATOM   2218  OE1 GLN A 238      24.662  36.317  -2.187  1.00  0.00      RA0  O
ATOM   2219  NE2 GLN A 238      26.035  35.227  -3.620  1.00  0.00      RA0  N
ATOM   2220 HE21 GLN A 238      26.238  34.415  -4.182  1.00  0.00      RA0  H
ATOM   2221 HE22 GLN A 238      26.688  35.970  -3.751  1.00  0.00      RA0  H
ATOM   2222  C   GLN A 238      24.942  30.239  -3.057  1.00  0.00      RA0  C
ATOM   2223  O   GLN A 238      24.418  29.622  -3.995  1.00  0.00      RA0  O
ATOM   2224  N   GLU A 239      26.053  29.798  -2.480  1.00  0.00      RA0  N
ATOM   2225  H   GLU A 239      26.490  30.337  -1.756  1.00  0.00      RA0  H
ATOM   2226  CA  GLU A 239      26.675  28.534  -2.930  1.00  0.00      RA0  C
ATOM   2227  CB  GLU A 239      28.124  28.498  -2.453  1.00  0.00      RA0  C
ATOM   2228  CG  GLU A 239      29.134  29.244  -3.337  1.00  0.00      RA0  C
ATOM   2229  CD  GLU A 239      28.825  30.721  -3.490  1.00  0.00      RA0  C
ATOM   2230  OE1 GLU A 239      28.871  31.465  -2.510  1.00  0.00      RA0  O
ATOM   2231  OE2 GLU A 239      28.567  31.138  -4.614  1.00  0.00      RA0  O
ATOM   2232  C   GLU A 239      25.933  27.271  -2.514  1.00  0.00      RA0  C
ATOM   2233  O   GLU A 239      26.139  26.226  -3.112  1.00  0.00      RA0  O
ATOM   2234  N   MSE A 240      25.119  27.368  -1.464  1.00  0.00      RA0  N
ATOM   2235  H   MSE A 240      24.987  28.228  -0.972  1.00  0.00      RA0  H
ATOM   2236  CA  MSE A 240      24.269  26.270  -1.053  1.00  0.00      RA0  C
ATOM   2237  CB  MSE A 240      25.054  25.207  -0.279  1.00  0.00      RA0  C
ATOM   2238  CG  MSE A 240      25.628  25.676   1.061  1.00  0.00      RA0  C
ATOM   2239  SE  MSE A 240      26.926  26.915   0.933  1.00  0.00      RA0  S
ATOM   2240  CE  MSE A 240      27.383  26.951   2.673  1.00  0.00      RA0  C
ATOM   2241  C   MSE A 240      23.074  26.743  -0.209  1.00  0.00      RA0  C
ATOM   2242  O   MSE A 240      23.028  27.868   0.285  1.00  0.00      RA0  O
ATOM   2243  N   ASP A 241      22.115  25.848  -0.068  1.00  0.00      RA0  N
ATOM   2244  H   ASP A 241      22.066  24.962  -0.534  1.00  0.00      RA0  H
ATOM   2245  CA  ASP A 241      20.985  26.060   0.851  1.00  0.00      RA0  C
ATOM   2246  CB  ASP A 241      19.934  26.957   0.194  1.00  0.00      RA0  C
ATOM   2247  CG  ASP A 241      19.083  26.094  -0.717  1.00  0.00      RA0  C
ATOM   2248  OD1 ASP A 241      19.616  25.461  -1.618  1.00  0.00      RA0  O
ATOM   2249  OD2 ASP A 241      17.890  25.964  -0.465  1.00  0.00      RA0  O
ATOM   2250  C   ASP A 241      20.379  24.703   1.105  1.00  0.00      RA0  C
ATOM   2251  O   ASP A 241      20.979  23.675   0.726  1.00  0.00      RA0  O
ATOM   2252  N   GLU A 242      19.212  24.647   1.743  1.00  0.00      RA0  N
ATOM   2253  H   GLU A 242      18.647  25.470   1.786  1.00  0.00      RA0  H
ATOM   2254  CA  GLU A 242      18.651  23.352   2.133  1.00  0.00      RA0  C
ATOM   2255  CB  GLU A 242      17.365  23.586   2.925  1.00  0.00      RA0  C
ATOM   2256  CG  GLU A 242      17.470  24.576   4.084  1.00  0.00      RA0  C
ATOM   2257  CD  GLU A 242      17.932  23.865   5.335  1.00  0.00      RA0  C
ATOM   2258  OE1 GLU A 242      18.239  22.680   5.270  1.00  0.00      RA0  O
ATOM   2259  OE2 GLU A 242      17.961  24.496   6.386  1.00  0.00      RA0  O
ATOM   2260  C   GLU A 242      18.278  22.431   0.982  1.00  0.00      RA0  C
ATOM   2261  O   GLU A 242      18.046  21.243   1.204  1.00  0.00      RA0  O
ATOM   2262  N   THR A 243      18.251  22.974  -0.234  1.00  0.00      RA0  N
ATOM   2263  H   THR A 243      18.482  23.940  -0.378  1.00  0.00      RA0  H
ATOM   2264  CA  THR A 243      17.926  22.200  -1.441  1.00  0.00      RA0  C
ATOM   2265  CB  THR A 243      16.910  22.987  -2.286  1.00  0.00      RA0  C
ATOM   2266  OG1 THR A 243      17.414  24.239  -2.768  1.00  0.00      RA0  O
ATOM   2267  HG1 THR A 243      17.775  24.747  -2.034  1.00  0.00      RA0  H
ATOM   2268  CG2 THR A 243      15.629  23.214  -1.481  1.00  0.00      RA0  C
ATOM   2269  C   THR A 243      19.141  21.692  -2.195  1.00  0.00      RA0  C
ATOM   2270  O   THR A 243      18.994  20.964  -3.182  1.00  0.00      RA0  O
ATOM   2271  N   ILE A 244      20.331  22.094  -1.749  1.00  0.00      RA0  N
ATOM   2272  H   ILE A 244      20.399  22.641  -0.911  1.00  0.00      RA0  H
ATOM   2273  CA  ILE A 244      21.581  21.781  -2.428  1.00  0.00      RA0  C
ATOM   2274  CB  ILE A 244      22.319  23.071  -2.811  1.00  0.00      RA0  C
ATOM   2275  CG2 ILE A 244      23.716  22.810  -3.379  1.00  0.00      RA0  C
ATOM   2276  CG1 ILE A 244      21.467  23.854  -3.807  1.00  0.00      RA0  C
ATOM   2277  CD1 ILE A 244      21.069  22.987  -5.002  1.00  0.00      RA0  C
ATOM   2278  C   ILE A 244      22.465  20.857  -1.601  1.00  0.00      RA0  C
ATOM   2279  O   ILE A 244      22.743  21.144  -0.436  1.00  0.00      RA0  O
ATOM   2280  N   SER A 245      22.978  19.801  -2.244  1.00  0.00      RA0  N
ATOM   2281  H   SER A 245      22.807  19.693  -3.220  1.00  0.00      RA0  H
ATOM   2282  CA  SER A 245      23.866  18.868  -1.601  1.00  0.00      RA0  C
ATOM   2283  CB  SER A 245      23.978  17.656  -2.529  1.00  0.00      RA0  C
ATOM   2284  OG  SER A 245      24.930  16.710  -2.034  1.00  0.00      RA0  O
ATOM   2285  HG  SER A 245      24.406  15.963  -1.742  1.00  0.00      RA0  H
ATOM   2286  C   SER A 245      25.237  19.526  -1.367  1.00  0.00      RA0  C
ATOM   2287  O   SER A 245      25.682  20.283  -2.225  1.00  0.00      RA0  O
ATOM   2288  N   PRO A 246      25.924  19.234  -0.270  1.00  0.00      RA0  N
ATOM   2289  CD  PRO A 246      25.498  18.391   0.837  1.00  0.00      RA0  C
ATOM   2290  CA  PRO A 246      27.298  19.749  -0.108  1.00  0.00      RA0  C
ATOM   2291  CB  PRO A 246      27.701  19.200   1.266  1.00  0.00      RA0  C
ATOM   2292  CG  PRO A 246      26.804  17.990   1.507  1.00  0.00      RA0  C
ATOM   2293  C   PRO A 246      28.197  19.301  -1.264  1.00  0.00      RA0  C
ATOM   2294  O   PRO A 246      29.143  20.032  -1.632  1.00  0.00      RA0  O
ATOM   2295  N   LEU A 247      27.880  18.149  -1.874  1.00  0.00      RA0  N
ATOM   2296  H   LEU A 247      27.074  17.634  -1.576  1.00  0.00      RA0  H
ATOM   2297  CA  LEU A 247      28.665  17.623  -2.980  1.00  0.00      RA0  C
ATOM   2298  CB  LEU A 247      28.199  16.213  -3.351  1.00  0.00      RA0  C
ATOM   2299  CG  LEU A 247      28.197  15.221  -2.182  1.00  0.00      RA0  C
ATOM   2300  CD1 LEU A 247      27.573  13.887  -2.588  1.00  0.00      RA0  C
ATOM   2301  CD2 LEU A 247      29.582  15.030  -1.561  1.00  0.00      RA0  C
ATOM   2302  C   LEU A 247      28.625  18.535  -4.204  1.00  0.00      RA0  C
ATOM   2303  O   LEU A 247      29.546  18.526  -5.009  1.00  0.00      RA0  O
ATOM   2304  N   ALA A 248      27.568  19.327  -4.321  1.00  0.00      RA0  N
ATOM   2305  H   ALA A 248      26.912  19.375  -3.572  1.00  0.00      RA0  H
ATOM   2306  CA  ALA A 248      27.369  20.270  -5.437  1.00  0.00      RA0  C
ATOM   2307  CB  ALA A 248      25.897  20.309  -5.851  1.00  0.00      RA0  C
ATOM   2308  C   ALA A 248      27.794  21.707  -5.074  1.00  0.00      RA0  C
ATOM   2309  O   ALA A 248      27.575  22.639  -5.859  1.00  0.00      RA0  O
ATOM   2310  N   ALA A 249      28.371  21.860  -3.885  1.00  0.00      RA0  N
ATOM   2311  H   ALA A 249      28.598  21.065  -3.319  1.00  0.00      RA0  H
ATOM   2312  CA  ALA A 249      28.788  23.152  -3.359  1.00  0.00      RA0  C
ATOM   2313  CB  ALA A 249      27.961  23.515  -2.127  1.00  0.00      RA0  C
ATOM   2314  C   ALA A 249      30.270  23.147  -2.963  1.00  0.00      RA0  C
ATOM   2315  O   ALA A 249      30.702  23.907  -2.115  1.00  0.00      RA0  O
ATOM   2316  N   ASN A 250      31.036  22.280  -3.607  1.00  0.00      RA0  N
ATOM   2317  H   ASN A 250      30.641  21.601  -4.223  1.00  0.00      RA0  H
ATOM   2318  CA  ASN A 250      32.482  22.179  -3.337  1.00  0.00      RA0  C
ATOM   2319  CB  ASN A 250      33.343  23.299  -3.924  1.00  0.00      RA0  C
ATOM   2320  CG  ASN A 250      34.672  22.697  -4.356  1.00  0.00      RA0  C
ATOM   2321  OD1 ASN A 250      34.872  22.335  -5.508  1.00  0.00      RA0  O
ATOM   2322  ND2 ASN A 250      35.596  22.631  -3.395  1.00  0.00      RA0  N
ATOM   2323 HD21 ASN A 250      35.348  22.878  -2.458  1.00  0.00      RA0  H
ATOM   2324 HD22 ASN A 250      36.516  22.303  -3.603  1.00  0.00      RA0  H
ATOM   2325  C   ASN A 250      32.761  21.910  -1.864  1.00  0.00      RA0  C
ATOM   2326  O   ASN A 250      33.743  22.427  -1.336  1.00  0.00      RA0  O
ATOM   2327  N   MSE A 251      31.903  21.100  -1.211  1.00  0.00      RA0  N
ATOM   2328  H   MSE A 251      31.219  20.639  -1.784  1.00  0.00      RA0  H
ATOM   2329  CA  MSE A 251      32.087  20.727   0.185  1.00  0.00      RA0  C
ATOM   2330  CB  MSE A 251      30.917  21.201   1.047  1.00  0.00      RA0  C
ATOM   2331  CG  MSE A 251      30.719  22.716   1.038  1.00  0.00      RA0  C
ATOM   2332  SE  MSE A 251      29.297  23.235   2.012  1.00  0.00      RA0  S
ATOM   2333  CE  MSE A 251      29.916  22.745   3.628  1.00  0.00      RA0  C
ATOM   2334  C   MSE A 251      32.289  19.230   0.356  1.00  0.00      RA0  C
ATOM   2335  O   MSE A 251      32.310  18.724   1.466  1.00  0.00      RA0  O
ATOM   2336  N   GLY A 252      32.527  18.521  -0.744  1.00  0.00      RA0  N
ATOM   2337  H   GLY A 252      32.538  18.973  -1.639  1.00  0.00      RA0  H
ATOM   2338  CA  GLY A 252      32.811  17.085  -0.658  1.00  0.00      RA0  C
ATOM   2339  C   GLY A 252      33.976  16.799   0.295  1.00  0.00      RA0  C
ATOM   2340  O   GLY A 252      33.971  15.798   1.058  1.00  0.00      RA0  O
ATOM   2341  N   TRP A 253      34.991  17.641   0.210  1.00  0.00      RA0  N
ATOM   2342  H   TRP A 253      34.912  18.361  -0.484  1.00  0.00      RA0  H
ATOM   2343  CA  TRP A 253      36.197  17.479   0.996  1.00  0.00      RA0  C
ATOM   2344  CB  TRP A 253      37.269  18.483   0.540  1.00  0.00      RA0  C
ATOM   2345  CG  TRP A 253      36.849  19.921   0.741  1.00  0.00      RA0  C
ATOM   2346  CD2 TRP A 253      37.258  20.832   1.783  1.00  0.00      RA0  C
ATOM   2347  CE2 TRP A 253      36.588  22.080   1.543  1.00  0.00      RA0  C
ATOM   2348  CE3 TRP A 253      38.125  20.700   2.889  1.00  0.00      RA0  C
ATOM   2349  CD1 TRP A 253      35.968  20.656  -0.064  1.00  0.00      RA0  C
ATOM   2350  NE1 TRP A 253      35.807  21.921   0.402  1.00  0.00      RA0  N
ATOM   2351  HE1 TRP A 253      35.219  22.590  -0.019  1.00  0.00      RA0  H
ATOM   2352  CZ2 TRP A 253      36.799  23.169   2.415  1.00  0.00      RA0  C
ATOM   2353  CZ3 TRP A 253      38.328  21.797   3.753  1.00  0.00      RA0  C
ATOM   2354  CH2 TRP A 253      37.669  23.024   3.518  1.00  0.00      RA0  C
ATOM   2355  C   TRP A 253      35.916  17.534   2.484  1.00  0.00      RA0  C
ATOM   2356  O   TRP A 253      36.757  17.128   3.276  1.00  0.00      RA0  O
ATOM   2357  N   THR A 254      34.758  18.071   2.869  1.00  0.00      RA0  N
ATOM   2358  H   THR A 254      34.093  18.344   2.177  1.00  0.00      RA0  H
ATOM   2359  CA  THR A 254      34.404  18.171   4.283  1.00  0.00      RA0  C
ATOM   2360  CB  THR A 254      33.703  19.504   4.625  1.00  0.00      RA0  C
ATOM   2361  OG1 THR A 254      32.386  19.588   4.063  1.00  0.00      RA0  O
ATOM   2362  HG1 THR A 254      32.459  19.424   3.128  1.00  0.00      RA0  H
ATOM   2363  CG2 THR A 254      34.541  20.709   4.213  1.00  0.00      RA0  C
ATOM   2364  C   THR A 254      33.587  16.989   4.797  1.00  0.00      RA0  C
ATOM   2365  O   THR A 254      33.267  16.939   5.988  1.00  0.00      RA0  O
ATOM   2366  N   ILE A 255      33.257  16.046   3.925  1.00  0.00      RA0  N
ATOM   2367  H   ILE A 255      33.634  16.056   2.997  1.00  0.00      RA0  H
ATOM   2368  CA  ILE A 255      32.444  14.906   4.342  1.00  0.00      RA0  C
ATOM   2369  CB  ILE A 255      31.454  14.434   3.274  1.00  0.00      RA0  C
ATOM   2370  CG2 ILE A 255      30.421  13.517   3.938  1.00  0.00      RA0  C
ATOM   2371  CG1 ILE A 255      30.790  15.597   2.523  1.00  0.00      RA0  C
ATOM   2372  CD1 ILE A 255      29.979  16.548   3.409  1.00  0.00      RA0  C
ATOM   2373  C   ILE A 255      33.352  13.791   4.823  1.00  0.00      RA0  C
ATOM   2374  O   ILE A 255      34.159  13.254   4.058  1.00  0.00      RA0  O
ATOM   2375  N   ALA A 256      33.192  13.431   6.087  1.00  0.00      RA0  N
ATOM   2376  H   ALA A 256      32.449  13.880   6.585  1.00  0.00      RA0  H
ATOM   2377  CA  ALA A 256      33.960  12.356   6.709  1.00  0.00      RA0  C
ATOM   2378  CB  ALA A 256      34.211  12.647   8.179  1.00  0.00      RA0  C
ATOM   2379  C   ALA A 256      33.215  11.032   6.566  1.00  0.00      RA0  C
ATOM   2380  O   ALA A 256      32.539  10.595   7.469  1.00  0.00      RA0  O
ATOM   2381  N   TRP A 257      33.338  10.385   5.405  1.00  0.00      RA0  N
ATOM   2382  H   TRP A 257      33.892  10.824   4.696  1.00  0.00      RA0  H
ATOM   2383  CA  TRP A 257      32.592   9.142   5.141  1.00  0.00      RA0  C
ATOM   2384  CB  TRP A 257      32.742   8.707   3.680  1.00  0.00      RA0  C
ATOM   2385  CG  TRP A 257      32.361   9.825   2.735  1.00  0.00      RA0  C
ATOM   2386  CD2 TRP A 257      31.050  10.183   2.241  1.00  0.00      RA0  C
ATOM   2387  CE2 TRP A 257      31.223  11.292   1.347  1.00  0.00      RA0  C
ATOM   2388  CE3 TRP A 257      29.758   9.672   2.475  1.00  0.00      RA0  C
ATOM   2389  CD1 TRP A 257      33.241  10.733   2.129  1.00  0.00      RA0  C
ATOM   2390  NE1 TRP A 257      32.575  11.596   1.319  1.00  0.00      RA0  N
ATOM   2391  HE1 TRP A 257      32.976  12.340   0.823  1.00  0.00      RA0  H
ATOM   2392  CZ2 TRP A 257      30.108  11.856   0.692  1.00  0.00      RA0  C
ATOM   2393  CZ3 TRP A 257      28.648  10.248   1.821  1.00  0.00      RA0  C
ATOM   2394  CH2 TRP A 257      28.824  11.327   0.929  1.00  0.00      RA0  C
ATOM   2395  C   TRP A 257      33.013   8.009   6.068  1.00  0.00      RA0  C
ATOM   2396  O   TRP A 257      32.180   7.220   6.548  1.00  0.00      RA0  O
ATOM   2397  N   GLU A 258      34.316   7.914   6.324  1.00  0.00      RA0  N
ATOM   2398  H   GLU A 258      34.952   8.620   6.027  1.00  0.00      RA0  H
ATOM   2399  CA  GLU A 258      34.824   6.879   7.215  1.00  0.00      RA0  C
ATOM   2400  CB  GLU A 258      36.045   6.202   6.597  1.00  0.00      RA0  C
ATOM   2401  CG  GLU A 258      35.603   5.580   5.267  1.00  0.00      RA0  C
ATOM   2402  CD  GLU A 258      34.302   4.823   5.476  1.00  0.00      RA0  C
ATOM   2403  OE1 GLU A 258      34.281   3.917   6.305  1.00  0.00      RA0  O
ATOM   2404  OE2 GLU A 258      33.306   5.158   4.830  1.00  0.00      RA0  O
ATOM   2405  C   GLU A 258      35.008   7.492   8.597  1.00  0.00      RA0  C
ATOM   2406  O   GLU A 258      35.400   8.650   8.685  1.00  0.00      RA0  O
ATOM   2407  N   PRO A 259      34.736   6.765   9.685  1.00  0.00      RA0  N
ATOM   2408  CD  PRO A 259      34.883   7.312  11.029  1.00  0.00      RA0  C
ATOM   2409  CA  PRO A 259      34.299   5.371   9.697  1.00  0.00      RA0  C
ATOM   2410  CB  PRO A 259      34.595   4.959  11.139  1.00  0.00      RA0  C
ATOM   2411  CG  PRO A 259      34.356   6.224  11.955  1.00  0.00      RA0  C
ATOM   2412  C   PRO A 259      32.834   5.247   9.296  1.00  0.00      RA0  C
ATOM   2413  O   PRO A 259      32.029   6.113   9.667  1.00  0.00      RA0  O
ATOM   2414  N   ALA A 260      32.529   4.188   8.555  1.00  0.00      RA0  N
ATOM   2415  H   ALA A 260      33.288   3.663   8.161  1.00  0.00      RA0  H
ATOM   2416  CA  ALA A 260      31.192   3.923   8.026  1.00  0.00      RA0  C
ATOM   2417  CB  ALA A 260      31.183   2.642   7.192  1.00  0.00      RA0  C
ATOM   2418  C   ALA A 260      30.138   3.805   9.102  1.00  0.00      RA0  C
ATOM   2419  O   ALA A 260      28.960   4.052   8.837  1.00  0.00      RA0  O
ATOM   2420  N   ASP A 261      30.539   3.435  10.314  1.00  0.00      RA0  N
ATOM   2421  H   ASP A 261      31.507   3.315  10.550  1.00  0.00      RA0  H
ATOM   2422  CA  ASP A 261      29.585   3.218  11.397  1.00  0.00      RA0  C
ATOM   2423  CB  ASP A 261      30.270   2.325  12.426  1.00  0.00      RA0  C
ATOM   2424  CG  ASP A 261      31.596   2.987  12.795  1.00  0.00      RA0  C
ATOM   2425  OD1 ASP A 261      32.601   2.647  12.173  1.00  0.00      RA0  O
ATOM   2426  OD2 ASP A 261      31.633   3.863  13.663  1.00  0.00      RA0  O
ATOM   2427  C   ASP A 261      29.212   4.466  12.159  1.00  0.00      RA0  C
ATOM   2428  O   ASP A 261      28.453   4.397  13.132  1.00  0.00      RA0  O
ATOM   2429  N   ARG A 262      29.736   5.609  11.747  1.00  0.00      RA0  N
ATOM   2430  H   ARG A 262      30.357   5.609  10.964  1.00  0.00      RA0  H
ATOM   2431  CA  ARG A 262      29.318   6.867  12.343  1.00  0.00      RA0  C
ATOM   2432  CB  ARG A 262      30.379   7.959  12.220  1.00  0.00      RA0  C
ATOM   2433  CG  ARG A 262      29.810   9.281  12.748  1.00  0.00      RA0  C
ATOM   2434  CD  ARG A 262      30.700  10.502  12.537  1.00  0.00      RA0  C
ATOM   2435  NE  ARG A 262      30.970  10.763  11.126  1.00  0.00      RA0  N
ATOM   2436  HE  ARG A 262      31.522  10.080  10.638  1.00  0.00      RA0  H
ATOM   2437  CZ  ARG A 262      30.569  11.957  10.595  1.00  0.00      RA0  C
ATOM   2438  NH1 ARG A 262      29.792  12.791  11.330  1.00  0.00      RA0  N
ATOM   2439 HH11 ARG A 262      29.537  13.729  11.047  1.00  0.00      RA0  H
ATOM   2440 HH12 ARG A 262      29.396  12.513  12.218  1.00  0.00      RA0  H
ATOM   2441  NH2 ARG A 262      30.963  12.263   9.336  1.00  0.00      RA0  N
ATOM   2442 HH21 ARG A 262      30.731  13.135   8.885  1.00  0.00      RA0  H
ATOM   2443 HH22 ARG A 262      31.513  11.616   8.787  1.00  0.00      RA0  H
ATOM   2444  C   ARG A 262      28.042   7.389  11.657  1.00  0.00      RA0  C
ATOM   2445  O   ARG A 262      28.080   7.868  10.541  1.00  0.00      RA0  O
ATOM   2446  N   ASP A 263      26.942   7.332  12.388  1.00  0.00      RA0  N
ATOM   2447  H   ASP A 263      26.996   6.972  13.317  1.00  0.00      RA0  H
ATOM   2448  CA  ASP A 263      25.668   7.872  11.955  1.00  0.00      RA0  C
ATOM   2449  CB  ASP A 263      24.501   7.288  12.743  1.00  0.00      RA0  C
ATOM   2450  CG  ASP A 263      23.224   7.866  12.171  1.00  0.00      RA0  C
ATOM   2451  OD1 ASP A 263      23.172   8.077  10.961  1.00  0.00      RA0  O
ATOM   2452  OD2 ASP A 263      22.293   8.114  12.933  1.00  0.00      RA0  O
ATOM   2453  C   ASP A 263      25.683   9.379  12.085  1.00  0.00      RA0  C
ATOM   2454  O   ASP A 263      26.083   9.924  13.117  1.00  0.00      RA0  O
ATOM   2455  N   PHE A 264      25.256  10.062  11.034  1.00  0.00      RA0  N
ATOM   2456  H   PHE A 264      24.737   9.566  10.331  1.00  0.00      RA0  H
ATOM   2457  CA  PHE A 264      25.059  11.496  11.096  1.00  0.00      RA0  C
ATOM   2458  CB  PHE A 264      26.329  12.290  10.751  1.00  0.00      RA0  C
ATOM   2459  CG  PHE A 264      26.775  12.139   9.315  1.00  0.00      RA0  C
ATOM   2460  CD1 PHE A 264      26.264  12.978   8.331  1.00  0.00      RA0  C
ATOM   2461  CD2 PHE A 264      27.732  11.188   8.983  1.00  0.00      RA0  C
ATOM   2462  CE1 PHE A 264      26.741  12.897   7.028  1.00  0.00      RA0  C
ATOM   2463  CE2 PHE A 264      28.217  11.113   7.682  1.00  0.00      RA0  C
ATOM   2464  CZ  PHE A 264      27.737  11.981   6.709  1.00  0.00      RA0  C
ATOM   2465  C   PHE A 264      23.870  11.875  10.224  1.00  0.00      RA0  C
ATOM   2466  O   PHE A 264      23.512  11.145   9.305  1.00  0.00      RA0  O
ATOM   2467  N   ILE A 265      23.266  13.012  10.523  1.00  0.00      RA0  N
ATOM   2468  H   ILE A 265      23.693  13.594  11.218  1.00  0.00      RA0  H
ATOM   2469  CA  ILE A 265      22.069  13.439   9.815  1.00  0.00      RA0  C
ATOM   2470  CB  ILE A 265      21.448  14.657  10.504  1.00  0.00      RA0  C
ATOM   2471  CG2 ILE A 265      20.094  15.011   9.885  1.00  0.00      RA0  C
ATOM   2472  CG1 ILE A 265      21.355  14.464  12.014  1.00  0.00      RA0  C
ATOM   2473  CD1 ILE A 265      20.969  15.753  12.737  1.00  0.00      RA0  C
ATOM   2474  C   ILE A 265      22.411  13.803   8.383  1.00  0.00      RA0  C
ATOM   2475  O   ILE A 265      23.336  14.573   8.142  1.00  0.00      RA0  O
ATOM   2476  N   GLY A 266      21.694  13.189   7.447  1.00  0.00      RA0  N
ATOM   2477  H   GLY A 266      21.034  12.482   7.702  1.00  0.00      RA0  H
ATOM   2478  CA  GLY A 266      21.956  13.377   6.009  1.00  0.00      RA0  C
ATOM   2479  C   GLY A 266      22.772  12.263   5.385  1.00  0.00      RA0  C
ATOM   2480  O   GLY A 266      22.902  12.218   4.166  1.00  0.00      RA0  O
ATOM   2481  N   ARG A 267      23.273  11.338   6.203  1.00  0.00      RA0  N
ATOM   2482  H   ARG A 267      23.030  11.332   7.175  1.00  0.00      RA0  H
ATOM   2483  CA  ARG A 267      24.264  10.372   5.743  1.00  0.00      RA0  C
ATOM   2484  CB  ARG A 267      24.885   9.441   6.800  1.00  0.00      RA0  C
ATOM   2485  CG  ARG A 267      26.027   8.694   6.080  1.00  0.00      RA0  C
ATOM   2486  CD  ARG A 267      26.909   7.682   6.821  1.00  0.00      RA0  C
ATOM   2487  NE  ARG A 267      27.879   7.125   5.868  1.00  0.00      RA0  N
ATOM   2488  HE  ARG A 267      27.575   6.999   4.912  1.00  0.00      RA0  H
ATOM   2489  CZ  ARG A 267      29.165   6.817   6.222  1.00  0.00      RA0  C
ATOM   2490  NH1 ARG A 267      29.579   6.978   7.500  1.00  0.00      RA0  N
ATOM   2491 HH11 ARG A 267      30.552   6.846   7.737  1.00  0.00      RA0  H
ATOM   2492 HH12 ARG A 267      28.953   7.225   8.249  1.00  0.00      RA0  H
ATOM   2493  NH2 ARG A 267      30.012   6.365   5.269  1.00  0.00      RA0  N
ATOM   2494 HH21 ARG A 267      30.980   6.135   5.468  1.00  0.00      RA0  H
ATOM   2495 HH22 ARG A 267      29.699   6.259   4.311  1.00  0.00      RA0  H
ATOM   2496  C   ARG A 267      23.779   9.532   4.586  1.00  0.00      RA0  C
ATOM   2497  O   ARG A 267      24.436   9.471   3.571  1.00  0.00      RA0  O
ATOM   2498  N   GLU A 268      22.630   8.882   4.712  1.00  0.00      RA0  N
ATOM   2499  H   GLU A 268      22.001   9.182   5.432  1.00  0.00      RA0  H
ATOM   2500  CA  GLU A 268      22.198   7.978   3.636  1.00  0.00      RA0  C
ATOM   2501  CB  GLU A 268      21.057   7.058   4.103  1.00  0.00      RA0  C
ATOM   2502  CG  GLU A 268      20.196   7.577   5.265  1.00  0.00      RA0  C
ATOM   2503  CD  GLU A 268      19.659   8.954   4.936  1.00  0.00      RA0  C
ATOM   2504  OE1 GLU A 268      18.822   9.055   4.048  1.00  0.00      RA0  O
ATOM   2505  OE2 GLU A 268      20.135   9.930   5.518  1.00  0.00      RA0  O
ATOM   2506  C   GLU A 268      21.822   8.751   2.370  1.00  0.00      RA0  C
ATOM   2507  O   GLU A 268      22.071   8.283   1.265  1.00  0.00      RA0  O
ATOM   2508  N   ALA A 269      21.224   9.927   2.516  1.00  0.00      RA0  N
ATOM   2509  H   ALA A 269      20.866  10.175   3.424  1.00  0.00      RA0  H
ATOM   2510  CA  ALA A 269      20.878  10.736   1.313  1.00  0.00      RA0  C
ATOM   2511  CB  ALA A 269      20.114  11.983   1.728  1.00  0.00      RA0  C
ATOM   2512  C   ALA A 269      22.157  11.136   0.573  1.00  0.00      RA0  C
ATOM   2513  O   ALA A 269      22.237  11.113  -0.660  1.00  0.00      RA0  O
ATOM   2514  N   LEU A 270      23.169  11.466   1.347  1.00  0.00      RA0  N
ATOM   2515  H   LEU A 270      23.042  11.438   2.342  1.00  0.00      RA0  H
ATOM   2516  CA  LEU A 270      24.458  11.851   0.806  1.00  0.00      RA0  C
ATOM   2517  CB  LEU A 270      25.339  12.395   1.921  1.00  0.00      RA0  C
ATOM   2518  CG  LEU A 270      26.188  13.549   1.411  1.00  0.00      RA0  C
ATOM   2519  CD1 LEU A 270      25.324  14.583   0.698  1.00  0.00      RA0  C
ATOM   2520  CD2 LEU A 270      27.021  14.165   2.528  1.00  0.00      RA0  C
ATOM   2521  C   LEU A 270      25.115  10.691   0.071  1.00  0.00      RA0  C
ATOM   2522  O   LEU A 270      25.678  10.870  -1.011  1.00  0.00      RA0  O
ATOM   2523  N   GLU A 271      25.041   9.490   0.650  1.00  0.00      RA0  N
ATOM   2524  H   GLU A 271      24.607   9.402   1.550  1.00  0.00      RA0  H
ATOM   2525  CA  GLU A 271      25.599   8.306   0.008  1.00  0.00      RA0  C
ATOM   2526  CB  GLU A 271      25.537   7.074   0.923  1.00  0.00      RA0  C
ATOM   2527  CG  GLU A 271      26.391   7.131   2.204  1.00  0.00      RA0  C
ATOM   2528  CD  GLU A 271      27.886   6.991   1.930  1.00  0.00      RA0  C
ATOM   2529  OE1 GLU A 271      28.644   6.715   2.863  1.00  0.00      RA0  O
ATOM   2530  OE2 GLU A 271      28.310   7.163   0.792  1.00  0.00      RA0  O
ATOM   2531  C   GLU A 271      24.949   8.043  -1.335  1.00  0.00      RA0  C
ATOM   2532  O   GLU A 271      25.613   7.631  -2.296  1.00  0.00      RA0  O
ATOM   2533  N   VAL A 272      23.629   8.230  -1.400  1.00  0.00      RA0  N
ATOM   2534  H   VAL A 272      23.140   8.522  -0.575  1.00  0.00      RA0  H
ATOM   2535  CA  VAL A 272      22.913   8.064  -2.654  1.00  0.00      RA0  C
ATOM   2536  CB  VAL A 272      21.402   8.125  -2.415  1.00  0.00      RA0  C
ATOM   2537  CG1 VAL A 272      20.617   8.118  -3.728  1.00  0.00      RA0  C
ATOM   2538  CG2 VAL A 272      20.965   6.991  -1.488  1.00  0.00      RA0  C
ATOM   2539  C   VAL A 272      23.351   9.134  -3.669  1.00  0.00      RA0  C
ATOM   2540  O   VAL A 272      23.580   8.838  -4.844  1.00  0.00      RA0  O
ATOM   2541  N   GLN A 273      23.486  10.370  -3.202  1.00  0.00      RA0  N
ATOM   2542  H   GLN A 273      23.322  10.541  -2.229  1.00  0.00      RA0  H
ATOM   2543  CA  GLN A 273      23.943  11.461  -4.065  1.00  0.00      RA0  C
ATOM   2544  CB  GLN A 273      23.819  12.780  -3.305  1.00  0.00      RA0  C
ATOM   2545  CG  GLN A 273      22.331  13.056  -3.063  1.00  0.00      RA0  C
ATOM   2546  CD  GLN A 273      22.143  14.016  -1.907  1.00  0.00      RA0  C
ATOM   2547  OE1 GLN A 273      23.007  14.828  -1.600  1.00  0.00      RA0  O
ATOM   2548  NE2 GLN A 273      20.952  13.889  -1.292  1.00  0.00      RA0  N
ATOM   2549 HE21 GLN A 273      20.333  13.151  -1.557  1.00  0.00      RA0  H
ATOM   2550 HE22 GLN A 273      20.625  14.485  -0.551  1.00  0.00      RA0  H
ATOM   2551  C   GLN A 273      25.334  11.173  -4.634  1.00  0.00      RA0  C
ATOM   2552  O   GLN A 273      25.568  11.387  -5.817  1.00  0.00      RA0  O
ATOM   2553  N   ARG A 274      26.231  10.646  -3.796  1.00  0.00      RA0  N
ATOM   2554  H   ARG A 274      25.978  10.497  -2.839  1.00  0.00      RA0  H
ATOM   2555  CA  ARG A 274      27.565  10.283  -4.262  1.00  0.00      RA0  C
ATOM   2556  CB  ARG A 274      28.399   9.899  -3.034  1.00  0.00      RA0  C
ATOM   2557  CG  ARG A 274      29.822   9.444  -3.346  1.00  0.00      RA0  C
ATOM   2558  CD  ARG A 274      30.725   9.397  -2.115  1.00  0.00      RA0  C
ATOM   2559  NE  ARG A 274      30.350   8.382  -1.123  1.00  0.00      RA0  N
ATOM   2560  HE  ARG A 274      29.386   8.177  -0.910  1.00  0.00      RA0  H
ATOM   2561  CZ  ARG A 274      31.329   7.811  -0.393  1.00  0.00      RA0  C
ATOM   2562  NH1 ARG A 274      32.607   8.017  -0.724  1.00  0.00      RA0  N
ATOM   2563 HH11 ARG A 274      33.368   7.717  -0.151  1.00  0.00      RA0  H
ATOM   2564 HH12 ARG A 274      32.819   8.491  -1.584  1.00  0.00      RA0  H
ATOM   2565  NH2 ARG A 274      31.016   7.056   0.659  1.00  0.00      RA0  N
ATOM   2566 HH21 ARG A 274      31.686   6.584   1.226  1.00  0.00      RA0  H
ATOM   2567 HH22 ARG A 274      30.039   6.950   0.911  1.00  0.00      RA0  H
ATOM   2568  C   ARG A 274      27.530   9.170  -5.311  1.00  0.00      RA0  C
ATOM   2569  O   ARG A 274      28.216   9.245  -6.333  1.00  0.00      RA0  O
ATOM   2570  N   GLU A 275      26.704   8.163  -5.069  1.00  0.00      RA0  N
ATOM   2571  H   GLU A 275      26.246   8.122  -4.183  1.00  0.00      RA0  H
ATOM   2572  CA  GLU A 275      26.486   7.079  -6.026  1.00  0.00      RA0  C
ATOM   2573  CB  GLU A 275      26.024   5.784  -5.380  1.00  0.00      RA0  C
ATOM   2574  CG  GLU A 275      27.042   5.342  -4.294  1.00  0.00      RA0  C
ATOM   2575  CD  GLU A 275      28.518   5.310  -4.746  1.00  0.00      RA0  C
ATOM   2576  OE1 GLU A 275      28.850   4.757  -5.792  1.00  0.00      RA0  O
ATOM   2577  OE2 GLU A 275      29.384   5.802  -4.022  1.00  0.00      RA0  O
ATOM   2578  C   GLU A 275      25.951   7.572  -7.361  1.00  0.00      RA0  C
ATOM   2579  O   GLU A 275      26.364   7.113  -8.426  1.00  0.00      RA0  O
ATOM   2580  N   HIS A 276      24.971   8.463  -7.308  1.00  0.00      RA0  N
ATOM   2581  H   HIS A 276      24.725   8.850  -6.419  1.00  0.00      RA0  H
ATOM   2582  CA  HIS A 276      24.309   8.917  -8.514  1.00  0.00      RA0  C
ATOM   2583  CB  HIS A 276      22.922   9.480  -8.195  1.00  0.00      RA0  C
ATOM   2584  CG  HIS A 276      21.907   8.379  -7.988  1.00  0.00      RA0  C
ATOM   2585  ND1 HIS A 276      20.664   8.429  -8.500  1.00  0.00      RA0  N
ATOM   2586  HD1 HIS A 276      20.299   9.152  -9.051  1.00  0.00      RA0  H
ATOM   2587  CD2 HIS A 276      22.046   7.187  -7.268  1.00  0.00      RA0  C
ATOM   2588  NE2 HIS A 276      20.867   6.520  -7.354  1.00  0.00      RA0  N
ATOM   2589  CE1 HIS A 276      20.018   7.284  -8.111  1.00  0.00      RA0  C
ATOM   2590  C   HIS A 276      25.104   9.966  -9.265  1.00  0.00      RA0  C
ATOM   2591  O   HIS A 276      24.933  10.098 -10.475  1.00  0.00      RA0  O
ATOM   2592  N   GLY A 277      25.919  10.718  -8.523  1.00  0.00      RA0  N
ATOM   2593  H   GLY A 277      25.942  10.588  -7.532  1.00  0.00      RA0  H
ATOM   2594  CA  GLY A 277      26.588  11.904  -9.048  1.00  0.00      RA0  C
ATOM   2595  C   GLY A 277      25.760  13.145  -8.814  1.00  0.00      RA0  C
ATOM   2596  O   GLY A 277      24.514  13.078  -8.742  1.00  0.00      RA0  O
ATOM   2597  N   THR A 278      26.440  14.288  -8.703  1.00  0.00      RA0  N
ATOM   2598  H   THR A 278      27.426  14.344  -8.859  1.00  0.00      RA0  H
ATOM   2599  CA  THR A 278      25.757  15.568  -8.526  1.00  0.00      RA0  C
ATOM   2600  CB  THR A 278      25.929  15.894  -7.040  1.00  0.00      RA0  C
ATOM   2601  OG1 THR A 278      26.068  14.671  -6.302  1.00  0.00      RA0  O
ATOM   2602  HG1 THR A 278      26.874  14.257  -6.584  1.00  0.00      RA0  H
ATOM   2603  CG2 THR A 278      24.765  16.706  -6.467  1.00  0.00      RA0  C
ATOM   2604  C   THR A 278      26.320  16.617  -9.470  1.00  0.00      RA0  C
ATOM   2605  O   THR A 278      27.309  16.391 -10.188  1.00  0.00      RA0  O
ATOM   2606  N   GLU A 279      25.679  17.769  -9.444  1.00  0.00      RA0  N
ATOM   2607  H   GLU A 279      24.893  17.883  -8.843  1.00  0.00      RA0  H
ATOM   2608  CA  GLU A 279      26.239  18.968 -10.038  1.00  0.00      RA0  C
ATOM   2609  CB  GLU A 279      25.303  20.161  -9.880  1.00  0.00      RA0  C
ATOM   2610  CG  GLU A 279      23.878  20.009 -10.391  1.00  0.00      RA0  C
ATOM   2611  CD  GLU A 279      23.153  21.257  -9.942  1.00  0.00      RA0  C
ATOM   2612  OE1 GLU A 279      21.962  21.202  -9.659  1.00  0.00      RA0  O
ATOM   2613  OE2 GLU A 279      23.791  22.298  -9.821  1.00  0.00      RA0  O
ATOM   2614  C   GLU A 279      27.507  19.356  -9.262  1.00  0.00      RA0  C
ATOM   2615  O   GLU A 279      27.809  18.772  -8.218  1.00  0.00      RA0  O
ATOM   2616  N   LYS A 280      28.275  20.295  -9.804  1.00  0.00      RA0  N
ATOM   2617  H   LYS A 280      28.009  20.777 -10.643  1.00  0.00      RA0  H
ATOM   2618  CA  LYS A 280      29.527  20.680  -9.184  1.00  0.00      RA0  C
ATOM   2619  CB  LYS A 280      30.730  19.856  -9.672  1.00  0.00      RA0  C
ATOM   2620  CG  LYS A 280      31.278  20.025 -11.091  1.00  0.00      RA0  C
ATOM   2621  CD  LYS A 280      32.278  18.887 -11.346  1.00  0.00      RA0  C
ATOM   2622  CE  LYS A 280      33.087  18.950 -12.647  1.00  0.00      RA0  C
ATOM   2623  NZ  LYS A 280      33.645  17.618 -12.934  1.00  0.00      RA0  N
ATOM   2624  HZ1 LYS A 280      34.361  17.626 -13.682  1.00  0.00      RA0  H
ATOM   2625  HZ2 LYS A 280      34.002  17.136 -12.087  1.00  0.00      RA0  H
ATOM   2626  HZ3 LYS A 280      32.861  17.008 -13.265  1.00  0.00      RA0  H
ATOM   2627  C   LYS A 280      29.683  22.178  -9.211  1.00  0.00      RA0  C
ATOM   2628  O   LYS A 280      29.246  22.849 -10.129  1.00  0.00      RA0  O
ATOM   2629  N   LEU A 281      30.353  22.677  -8.200  1.00  0.00      RA0  N
ATOM   2630  H   LEU A 281      30.804  22.065  -7.551  1.00  0.00      RA0  H
ATOM   2631  CA  LEU A 281      30.658  24.089  -8.112  1.00  0.00      RA0  C
ATOM   2632  CB  LEU A 281      30.677  24.515  -6.645  1.00  0.00      RA0  C
ATOM   2633  CG  LEU A 281      30.824  26.021  -6.424  1.00  0.00      RA0  C
ATOM   2634  CD1 LEU A 281      29.558  26.778  -6.822  1.00  0.00      RA0  C
ATOM   2635  CD2 LEU A 281      31.231  26.343  -4.987  1.00  0.00      RA0  C
ATOM   2636  C   LEU A 281      32.011  24.336  -8.760  1.00  0.00      RA0  C
ATOM   2637  O   LEU A 281      33.034  23.759  -8.374  1.00  0.00      RA0  O
ATOM   2638  N   VAL A 282      32.001  25.160  -9.805  1.00  0.00      RA0  N
ATOM   2639  H   VAL A 282      31.161  25.641 -10.040  1.00  0.00      RA0  H
ATOM   2640  CA  VAL A 282      33.204  25.528 -10.522  1.00  0.00      RA0  C
ATOM   2641  CB  VAL A 282      33.128  25.102 -11.990  1.00  0.00      RA0  C
ATOM   2642  CG1 VAL A 282      33.004  23.583 -12.122  1.00  0.00      RA0  C
ATOM   2643  CG2 VAL A 282      32.018  25.857 -12.724  1.00  0.00      RA0  C
ATOM   2644  C   VAL A 282      33.445  27.044 -10.439  1.00  0.00      RA0  C
ATOM   2645  O   VAL A 282      32.574  27.810 -10.004  1.00  0.00      RA0  O
ATOM   2646  N   GLY A 283      34.626  27.468 -10.858  1.00  0.00      RA0  N
ATOM   2647  H   GLY A 283      35.249  26.812 -11.286  1.00  0.00      RA0  H
ATOM   2648  CA  GLY A 283      34.939  28.875 -11.012  1.00  0.00      RA0  C
ATOM   2649  C   GLY A 283      34.754  29.281 -12.453  1.00  0.00      RA0  C
ATOM   2650  O   GLY A 283      34.875  28.456 -13.373  1.00  0.00      RA0  O
ATOM   2651  N   LEU A 284      34.425  30.550 -12.656  1.00  0.00      RA0  N
ATOM   2652  H   LEU A 284      34.307  31.167 -11.875  1.00  0.00      RA0  H
ATOM   2653  CA  LEU A 284      34.368  31.156 -13.992  1.00  0.00      RA0  C
ATOM   2654  CB  LEU A 284      32.943  31.551 -14.376  1.00  0.00      RA0  C
ATOM   2655  CG  LEU A 284      31.933  30.408 -14.452  1.00  0.00      RA0  C
ATOM   2656  CD1 LEU A 284      30.537  30.949 -14.754  1.00  0.00      RA0  C
ATOM   2657  CD2 LEU A 284      32.345  29.326 -15.450  1.00  0.00      RA0  C
ATOM   2658  C   LEU A 284      35.194  32.425 -13.939  1.00  0.00      RA0  C
ATOM   2659  O   LEU A 284      35.170  33.133 -12.939  1.00  0.00      RA0  O
ATOM   2660  N   VAL A 285      35.932  32.657 -15.018  1.00  0.00      RA0  N
ATOM   2661  H   VAL A 285      35.892  32.011 -15.783  1.00  0.00      RA0  H
ATOM   2662  CA  VAL A 285      36.717  33.865 -15.231  1.00  0.00      RA0  C
ATOM   2663  CB  VAL A 285      38.199  33.475 -15.267  1.00  0.00      RA0  C
ATOM   2664  CG1 VAL A 285      39.080  34.577 -15.855  1.00  0.00      RA0  C
ATOM   2665  CG2 VAL A 285      38.671  33.012 -13.888  1.00  0.00      RA0  C
ATOM   2666  C   VAL A 285      36.307  34.525 -16.554  1.00  0.00      RA0  C
ATOM   2667  O   VAL A 285      36.271  33.894 -17.616  1.00  0.00      RA0  O
ATOM   2668  N   MSE A 286      36.020  35.818 -16.490  1.00  0.00      RA0  N
ATOM   2669  H   MSE A 286      36.102  36.316 -15.621  1.00  0.00      RA0  H
ATOM   2670  CA  MSE A 286      35.698  36.579 -17.670  1.00  0.00      RA0  C
ATOM   2671  CB  MSE A 286      34.250  37.052 -17.639  1.00  0.00      RA0  C
ATOM   2672  CG  MSE A 286      33.844  37.715 -18.955  1.00  0.00      RA0  C
ATOM   2673  SE  MSE A 286      32.135  38.264 -18.926  1.00  0.00      RA0  S
ATOM   2674  CE  MSE A 286      32.313  39.485 -17.626  1.00  0.00      RA0  C
ATOM   2675  C   MSE A 286      36.644  37.771 -17.754  1.00  0.00      RA0  C
ATOM   2676  O   MSE A 286      36.491  38.724 -17.011  1.00  0.00      RA0  O
ATOM   2677  N   THR A 287      37.660  37.670 -18.609  1.00  0.00      RA0  N
ATOM   2678  H   THR A 287      37.820  36.823 -19.115  1.00  0.00      RA0  H
ATOM   2679  CA  THR A 287      38.602  38.789 -18.835  1.00  0.00      RA0  C
ATOM   2680  CB  THR A 287      39.804  38.092 -19.428  1.00  0.00      RA0  C
ATOM   2681  OG1 THR A 287      39.690  36.705 -19.071  1.00  0.00      RA0  O
ATOM   2682  HG1 THR A 287      40.510  36.291 -19.314  1.00  0.00      RA0  H
ATOM   2683  CG2 THR A 287      41.128  38.690 -18.948  1.00  0.00      RA0  C
ATOM   2684  C   THR A 287      38.007  39.900 -19.698  1.00  0.00      RA0  C
ATOM   2685  O   THR A 287      38.496  41.041 -19.694  1.00  0.00      RA0  O
ATOM   2686  N   GLU A 288      36.976  39.563 -20.459  1.00  0.00      RA0  N
ATOM   2687  H   GLU A 288      36.561  38.663 -20.350  1.00  0.00      RA0  H
ATOM   2688  CA  GLU A 288      36.258  40.542 -21.252  1.00  0.00      RA0  C
ATOM   2689  CB  GLU A 288      35.274  39.909 -22.260  1.00  0.00      RA0  C
ATOM   2690  CG  GLU A 288      35.181  40.594 -23.648  1.00  0.00      RA0  C
ATOM   2691  CD  GLU A 288      33.837  41.279 -23.913  1.00  0.00      RA0  C
ATOM   2692  OE1 GLU A 288      33.511  42.237 -23.218  1.00  0.00      RA0  O
ATOM   2693  OE2 GLU A 288      33.102  40.878 -24.828  1.00  0.00      RA0  O
ATOM   2694  C   GLU A 288      35.578  41.524 -20.326  1.00  0.00      RA0  C
ATOM   2695  O   GLU A 288      35.261  41.196 -19.186  1.00  0.00      RA0  O
ATOM   2696  N   LYS A 289      35.355  42.734 -20.814  1.00  0.00      RA0  N
ATOM   2697  H   LYS A 289      35.268  42.808 -21.810  1.00  0.00      RA0  H
ATOM   2698  CA  LYS A 289      34.808  43.781 -19.965  1.00  0.00      RA0  C
ATOM   2699  CB  LYS A 289      35.117  45.184 -20.480  1.00  0.00      RA0  C
ATOM   2700  CG  LYS A 289      36.646  45.313 -20.399  1.00  0.00      RA0  C
ATOM   2701  CD  LYS A 289      37.171  44.718 -19.080  1.00  0.00      RA0  C
ATOM   2702  CE  LYS A 289      38.674  44.415 -19.061  1.00  0.00      RA0  C
ATOM   2703  NZ  LYS A 289      38.929  43.250 -18.196  1.00  0.00      RA0  N
ATOM   2704  HZ1 LYS A 289      39.948  43.142 -18.032  1.00  0.00      RA0  H
ATOM   2705  HZ2 LYS A 289      38.449  43.350 -17.279  1.00  0.00      RA0  H
ATOM   2706  HZ3 LYS A 289      38.583  42.388 -18.675  1.00  0.00      RA0  H
ATOM   2707  C   LYS A 289      33.379  43.426 -19.595  1.00  0.00      RA0  C
ATOM   2708  O   LYS A 289      32.632  42.874 -20.400  1.00  0.00      RA0  O
ATOM   2709  N   GLY A 290      33.013  43.721 -18.356  1.00  0.00      RA0  N
ATOM   2710  H   GLY A 290      33.673  44.008 -17.662  1.00  0.00      RA0  H
ATOM   2711  CA  GLY A 290      31.687  43.389 -17.865  1.00  0.00      RA0  C
ATOM   2712  C   GLY A 290      31.833  42.752 -16.507  1.00  0.00      RA0  C
ATOM   2713  O   GLY A 290      32.950  42.444 -16.062  1.00  0.00      RA0  O
ATOM   2714  N   VAL A 291      30.708  42.562 -15.838  1.00  0.00      RA0  N
ATOM   2715  H   VAL A 291      29.805  42.745 -16.228  1.00  0.00      RA0  H
ATOM   2716  CA  VAL A 291      30.709  41.920 -14.517  1.00  0.00      RA0  C
ATOM   2717  CB  VAL A 291      30.399  42.936 -13.405  1.00  0.00      RA0  C
ATOM   2718  CG1 VAL A 291      30.406  42.275 -12.024  1.00  0.00      RA0  C
ATOM   2719  CG2 VAL A 291      31.357  44.129 -13.442  1.00  0.00      RA0  C
ATOM   2720  C   VAL A 291      29.698  40.769 -14.489  1.00  0.00      RA0  C
ATOM   2721  O   VAL A 291      28.548  40.905 -14.924  1.00  0.00      RA0  O
ATOM   2722  N   LEU A 292      30.166  39.625 -14.000  1.00  0.00      RA0  N
ATOM   2723  H   LEU A 292      31.055  39.640 -13.547  1.00  0.00      RA0  H
ATOM   2724  CA  LEU A 292      29.327  38.462 -13.794  1.00  0.00      RA0  C
ATOM   2725  CB  LEU A 292      30.205  37.231 -13.567  1.00  0.00      RA0  C
ATOM   2726  CG  LEU A 292      31.073  36.889 -14.779  1.00  0.00      RA0  C
ATOM   2727  CD1 LEU A 292      32.114  35.815 -14.458  1.00  0.00      RA0  C
ATOM   2728  CD2 LEU A 292      30.219  36.514 -15.990  1.00  0.00      RA0  C
ATOM   2729  C   LEU A 292      28.431  38.707 -12.569  1.00  0.00      RA0  C
ATOM   2730  O   LEU A 292      28.914  39.162 -11.524  1.00  0.00      RA0  O
ATOM   2731  N   ARG A 293      27.134  38.411 -12.709  1.00  0.00      RA0  N
ATOM   2732  H   ARG A 293      26.817  37.916 -13.517  1.00  0.00      RA0  H
ATOM   2733  CA  ARG A 293      26.157  38.651 -11.644  1.00  0.00      RA0  C
ATOM   2734  CB  ARG A 293      24.809  39.212 -12.082  1.00  0.00      RA0  C
ATOM   2735  CG  ARG A 293      24.549  40.529 -12.792  1.00  0.00      RA0  C
ATOM   2736  CD  ARG A 293      23.023  40.743 -12.784  1.00  0.00      RA0  C
ATOM   2737  NE  ARG A 293      22.289  39.527 -13.169  1.00  0.00      RA0  N
ATOM   2738  HE  ARG A 293      22.439  39.195 -14.105  1.00  0.00      RA0  H
ATOM   2739  CZ  ARG A 293      21.464  38.884 -12.265  1.00  0.00      RA0  C
ATOM   2740  NH1 ARG A 293      21.331  39.351 -11.008  1.00  0.00      RA0  N
ATOM   2741 HH11 ARG A 293      20.803  38.805 -10.325  1.00  0.00      RA0  H
ATOM   2742 HH12 ARG A 293      21.748  40.198 -10.680  1.00  0.00      RA0  H
ATOM   2743  NH2 ARG A 293      20.796  37.769 -12.622  1.00  0.00      RA0  N
ATOM   2744 HH21 ARG A 293      20.257  37.280 -11.912  1.00  0.00      RA0  H
ATOM   2745 HH22 ARG A 293      20.799  37.368 -13.537  1.00  0.00      RA0  H
ATOM   2746  C   ARG A 293      25.599  37.355 -11.079  1.00  0.00      RA0  C
ATOM   2747  O   ARG A 293      25.424  36.381 -11.806  1.00  0.00      RA0  O
ATOM   2748  N   ASN A 294      25.240  37.378  -9.799  1.00  0.00      RA0  N
ATOM   2749  H   ASN A 294      25.471  38.168  -9.234  1.00  0.00      RA0  H
ATOM   2750  CA  ASN A 294      24.497  36.266  -9.191  1.00  0.00      RA0  C
ATOM   2751  CB  ASN A 294      23.952  36.612  -7.803  1.00  0.00      RA0  C
ATOM   2752  CG  ASN A 294      25.048  36.840  -6.789  1.00  0.00      RA0  C
ATOM   2753  OD1 ASN A 294      26.236  36.884  -7.104  1.00  0.00      RA0  O
ATOM   2754  ND2 ASN A 294      24.567  37.022  -5.547  1.00  0.00      RA0  N
ATOM   2755 HD21 ASN A 294      23.583  36.961  -5.375  1.00  0.00      RA0  H
ATOM   2756 HD22 ASN A 294      25.135  37.199  -4.741  1.00  0.00      RA0  H
ATOM   2757  C   ASN A 294      23.291  35.885 -10.049  1.00  0.00      RA0  C
ATOM   2758  O   ASN A 294      22.611  36.762 -10.617  1.00  0.00      RA0  O
ATOM   2759  N   GLU A 295      23.046  34.590 -10.131  1.00  0.00      RA0  N
ATOM   2760  H   GLU A 295      23.674  33.960  -9.677  1.00  0.00      RA0  H
ATOM   2761  CA  GLU A 295      21.881  34.003 -10.797  1.00  0.00      RA0  C
ATOM   2762  CB  GLU A 295      20.481  34.476 -10.323  1.00  0.00      RA0  C
ATOM   2763  CG  GLU A 295      20.257  35.327  -9.060  1.00  0.00      RA0  C
ATOM   2764  CD  GLU A 295      19.992  36.762  -9.496  1.00  0.00      RA0  C
ATOM   2765  OE1 GLU A 295      19.286  36.964 -10.479  1.00  0.00      RA0  O
ATOM   2766  OE2 GLU A 295      20.531  37.693  -8.904  1.00  0.00      RA0  O
ATOM   2767  C   GLU A 295      21.911  34.023 -12.341  1.00  0.00      RA0  C
ATOM   2768  O   GLU A 295      20.986  33.530 -12.981  1.00  0.00      RA0  O
ATOM   2769  N   LEU A 296      22.949  34.586 -12.954  1.00  0.00      RA0  N
ATOM   2770  H   LEU A 296      23.689  34.969 -12.400  1.00  0.00      RA0  H
ATOM   2771  CA  LEU A 296      23.110  34.493 -14.398  1.00  0.00      RA0  C
ATOM   2772  CB  LEU A 296      24.349  35.307 -14.787  1.00  0.00      RA0  C
ATOM   2773  CG  LEU A 296      24.478  35.701 -16.259  1.00  0.00      RA0  C
ATOM   2774  CD1 LEU A 296      23.348  36.630 -16.705  1.00  0.00      RA0  C
ATOM   2775  CD2 LEU A 296      25.844  36.326 -16.544  1.00  0.00      RA0  C
ATOM   2776  C   LEU A 296      23.217  33.013 -14.834  1.00  0.00      RA0  C
ATOM   2777  O   LEU A 296      23.923  32.228 -14.197  1.00  0.00      RA0  O
ATOM   2778  N   PRO A 297      22.509  32.611 -15.885  1.00  0.00      RA0  N
ATOM   2779  CD  PRO A 297      21.467  33.367 -16.562  1.00  0.00      RA0  C
ATOM   2780  CA  PRO A 297      22.690  31.265 -16.443  1.00  0.00      RA0  C
ATOM   2781  CB  PRO A 297      21.585  31.186 -17.501  1.00  0.00      RA0  C
ATOM   2782  CG  PRO A 297      20.581  32.284 -17.157  1.00  0.00      RA0  C
ATOM   2783  C   PRO A 297      24.068  31.043 -17.084  1.00  0.00      RA0  C
ATOM   2784  O   PRO A 297      24.695  31.984 -17.585  1.00  0.00      RA0  O
ATOM   2785  N   VAL A 298      24.496  29.790 -17.072  1.00  0.00      RA0  N
ATOM   2786  H   VAL A 298      23.909  29.074 -16.682  1.00  0.00      RA0  H
ATOM   2787  CA  VAL A 298      25.767  29.376 -17.650  1.00  0.00      RA0  C
ATOM   2788  CB  VAL A 298      26.715  28.918 -16.538  1.00  0.00      RA0  C
ATOM   2789  CG1 VAL A 298      28.072  28.512 -17.106  1.00  0.00      RA0  C
ATOM   2790  CG2 VAL A 298      26.840  29.961 -15.430  1.00  0.00      RA0  C
ATOM   2791  C   VAL A 298      25.457  28.200 -18.559  1.00  0.00      RA0  C
ATOM   2792  O   VAL A 298      24.972  27.172 -18.079  1.00  0.00      RA0  O
ATOM   2793  N   ARG A 299      25.730  28.330 -19.853  1.00  0.00      RA0  N
ATOM   2794  H   ARG A 299      26.209  29.133 -20.203  1.00  0.00      RA0  H
ATOM   2795  CA  ARG A 299      25.339  27.304 -20.783  1.00  0.00      RA0  C
ATOM   2796  CB  ARG A 299      24.377  27.854 -21.827  1.00  0.00      RA0  C
ATOM   2797  CG  ARG A 299      23.053  28.213 -21.177  1.00  0.00      RA0  C
ATOM   2798  CD  ARG A 299      21.992  28.667 -22.170  1.00  0.00      RA0  C
ATOM   2799  NE  ARG A 299      20.736  28.780 -21.446  1.00  0.00      RA0  N
ATOM   2800  HE  ARG A 299      20.470  27.993 -20.869  1.00  0.00      RA0  H
ATOM   2801  CZ  ARG A 299      19.997  29.917 -21.443  1.00  0.00      RA0  C
ATOM   2802  NH1 ARG A 299      20.348  30.939 -22.258  1.00  0.00      RA0  N
ATOM   2803 HH11 ARG A 299      19.843  31.804 -22.291  1.00  0.00      RA0  H
ATOM   2804 HH12 ARG A 299      21.146  30.865 -22.865  1.00  0.00      RA0  H
ATOM   2805  NH2 ARG A 299      18.938  29.985 -20.613  1.00  0.00      RA0  N
ATOM   2806 HH21 ARG A 299      18.274  30.729 -20.561  1.00  0.00      RA0  H
ATOM   2807 HH22 ARG A 299      18.807  29.225 -19.940  1.00  0.00      RA0  H
ATOM   2808  C   ARG A 299      26.519  26.656 -21.488  1.00  0.00      RA0  C
ATOM   2809  O   ARG A 299      27.532  27.302 -21.806  1.00  0.00      RA0  O
ATOM   2810  N   PHE A 300      26.362  25.362 -21.718  1.00  0.00      RA0  N
ATOM   2811  H   PHE A 300      25.522  24.874 -21.453  1.00  0.00      RA0  H
ATOM   2812  CA  PHE A 300      27.330  24.589 -22.461  1.00  0.00      RA0  C
ATOM   2813  CB  PHE A 300      28.559  24.259 -21.599  1.00  0.00      RA0  C
ATOM   2814  CG  PHE A 300      28.188  23.448 -20.374  1.00  0.00      RA0  C
ATOM   2815  CD1 PHE A 300      27.745  24.085 -19.218  1.00  0.00      RA0  C
ATOM   2816  CD2 PHE A 300      28.305  22.062 -20.394  1.00  0.00      RA0  C
ATOM   2817  CE1 PHE A 300      27.439  23.342 -18.084  1.00  0.00      RA0  C
ATOM   2818  CE2 PHE A 300      27.999  21.319 -19.260  1.00  0.00      RA0  C
ATOM   2819  CZ  PHE A 300      27.578  21.959 -18.101  1.00  0.00      RA0  C
ATOM   2820  C   PHE A 300      26.674  23.306 -22.983  1.00  0.00      RA0  C
ATOM   2821  O   PHE A 300      25.535  22.967 -22.621  1.00  0.00      RA0  O
ATOM   2822  N   THR A 301      27.376  22.629 -23.884  1.00  0.00      RA0  N
ATOM   2823  H   THR A 301      28.280  22.908 -24.200  1.00  0.00      RA0  H
ATOM   2824  CA  THR A 301      26.934  21.344 -24.416  1.00  0.00      RA0  C
ATOM   2825  CB  THR A 301      26.795  21.600 -25.899  1.00  0.00      RA0  C
ATOM   2826  OG1 THR A 301      26.372  22.963 -26.070  1.00  0.00      RA0  O
ATOM   2827  HG1 THR A 301      26.252  23.088 -27.001  1.00  0.00      RA0  H
ATOM   2828  CG2 THR A 301      25.851  20.618 -26.590  1.00  0.00      RA0  C
ATOM   2829  C   THR A 301      27.989  20.306 -24.065  1.00  0.00      RA0  C
ATOM   2830  O   THR A 301      29.174  20.558 -24.288  1.00  0.00      RA0  O
ATOM   2831  N   ASP A 302      27.580  19.152 -23.528  1.00  0.00      RA0  N
ATOM   2832  H   ASP A 302      26.609  18.911 -23.479  1.00  0.00      RA0  H
ATOM   2833  CA  ASP A 302      28.564  18.123 -23.156  1.00  0.00      RA0  C
ATOM   2834  CB  ASP A 302      27.982  17.209 -22.072  1.00  0.00      RA0  C
ATOM   2835  CG  ASP A 302      27.501  15.918 -22.701  1.00  0.00      RA0  C
ATOM   2836  OD1 ASP A 302      26.586  15.942 -23.512  1.00  0.00      RA0  O
ATOM   2837  OD2 ASP A 302      28.096  14.880 -22.439  1.00  0.00      RA0  O
ATOM   2838  C   ASP A 302      28.993  17.345 -24.374  1.00  0.00      RA0  C
ATOM   2839  O   ASP A 302      28.489  17.576 -25.474  1.00  0.00      RA0  O
ATOM   2840  N   ALA A 303      29.948  16.438 -24.178  1.00  0.00      RA0  N
ATOM   2841  H   ALA A 303      30.078  16.118 -23.239  1.00  0.00      RA0  H
ATOM   2842  CA  ALA A 303      30.554  15.735 -25.303  1.00  0.00      RA0  C
ATOM   2843  CB  ALA A 303      31.693  14.837 -24.821  1.00  0.00      RA0  C
ATOM   2844  C   ALA A 303      29.544  14.886 -26.056  1.00  0.00      RA0  C
ATOM   2845  O   ALA A 303      29.715  14.642 -27.238  1.00  0.00      RA0  O
ATOM   2846  N   GLN A 304      28.482  14.467 -25.370  1.00  0.00      RA0  N
ATOM   2847  H   GLN A 304      28.325  14.779 -24.429  1.00  0.00      RA0  H
ATOM   2848  CA  GLN A 304      27.435  13.648 -25.963  1.00  0.00      RA0  C
ATOM   2849  CB  GLN A 304      26.869  12.648 -24.958  1.00  0.00      RA0  C
ATOM   2850  CG  GLN A 304      27.419  11.233 -25.187  1.00  0.00      RA0  C
ATOM   2851  CD  GLN A 304      28.911  11.137 -24.905  1.00  0.00      RA0  C
ATOM   2852  OE1 GLN A 304      29.332  10.691 -23.844  1.00  0.00      RA0  O
ATOM   2853  NE2 GLN A 304      29.704  11.498 -25.934  1.00  0.00      RA0  N
ATOM   2854 HE21 GLN A 304      29.326  11.902 -26.769  1.00  0.00      RA0  H
ATOM   2855 HE22 GLN A 304      30.696  11.394 -25.880  1.00  0.00      RA0  H
ATOM   2856  C   GLN A 304      26.352  14.498 -26.663  1.00  0.00      RA0  C
ATOM   2857  O   GLN A 304      25.423  13.951 -27.245  1.00  0.00      RA0  O
ATOM   2858  N   GLY A 305      26.476  15.823 -26.599  1.00  0.00      RA0  N
ATOM   2859  H   GLY A 305      27.161  16.212 -25.979  1.00  0.00      RA0  H
ATOM   2860  CA  GLY A 305      25.537  16.742 -27.241  1.00  0.00      RA0  C
ATOM   2861  C   GLY A 305      24.366  17.210 -26.386  1.00  0.00      RA0  C
ATOM   2862  O   GLY A 305      23.473  17.922 -26.886  1.00  0.00      RA0  O
ATOM   2863  N   ASN A 306      24.350  16.828 -25.110  1.00  0.00      RA0  N
ATOM   2864  H   ASN A 306      25.162  16.389 -24.727  1.00  0.00      RA0  H
ATOM   2865  CA  ASN A 306      23.293  17.265 -24.215  1.00  0.00      RA0  C
ATOM   2866  CB  ASN A 306      23.328  16.526 -22.876  1.00  0.00      RA0  C
ATOM   2867  CG  ASN A 306      23.102  15.041 -23.029  1.00  0.00      RA0  C
ATOM   2868  OD1 ASN A 306      21.979  14.576 -23.207  1.00  0.00      RA0  O
ATOM   2869  ND2 ASN A 306      24.230  14.317 -22.920  1.00  0.00      RA0  N
ATOM   2870 HD21 ASN A 306      25.119  14.780 -22.795  1.00  0.00      RA0  H
ATOM   2871 HD22 ASN A 306      24.261  13.321 -22.962  1.00  0.00      RA0  H
ATOM   2872  C   ASN A 306      23.555  18.737 -23.892  1.00  0.00      RA0  C
ATOM   2873  O   ASN A 306      24.662  19.087 -23.502  1.00  0.00      RA0  O
ATOM   2874  N   GLN A 307      22.558  19.592 -24.094  1.00  0.00      RA0  N
ATOM   2875  H   GLN A 307      21.655  19.227 -24.310  1.00  0.00      RA0  H
ATOM   2876  CA  GLN A 307      22.691  21.008 -23.702  1.00  0.00      RA0  C
ATOM   2877  CB  GLN A 307      21.763  21.849 -24.569  1.00  0.00      RA0  C
ATOM   2878  CG  GLN A 307      22.131  21.627 -26.035  1.00  0.00      RA0  C
ATOM   2879  CD  GLN A 307      21.076  22.228 -26.933  1.00  0.00      RA0  C
ATOM   2880  OE1 GLN A 307      20.596  23.337 -26.729  1.00  0.00      RA0  O
ATOM   2881  NE2 GLN A 307      20.731  21.413 -27.945  1.00  0.00      RA0  N
ATOM   2882 HE21 GLN A 307      21.177  20.520 -28.042  1.00  0.00      RA0  H
ATOM   2883 HE22 GLN A 307      20.036  21.677 -28.615  1.00  0.00      RA0  H
ATOM   2884  C   GLN A 307      22.391  21.139 -22.219  1.00  0.00      RA0  C
ATOM   2885  O   GLN A 307      21.406  20.566 -21.713  1.00  0.00      RA0  O
ATOM   2886  N   HIS A 308      23.245  21.895 -21.530  1.00  0.00      RA0  N
ATOM   2887  H   HIS A 308      23.929  22.439 -22.011  1.00  0.00      RA0  H
ATOM   2888  CA  HIS A 308      23.174  22.063 -20.094  1.00  0.00      RA0  C
ATOM   2889  CB  HIS A 308      24.330  21.332 -19.424  1.00  0.00      RA0  C
ATOM   2890  CG  HIS A 308      24.069  19.841 -19.438  1.00  0.00      RA0  C
ATOM   2891  ND1 HIS A 308      22.867  19.285 -19.690  1.00  0.00      RA0  N
ATOM   2892  HD1 HIS A 308      22.041  19.743 -19.969  1.00  0.00      RA0  H
ATOM   2893  CD2 HIS A 308      24.985  18.820 -19.170  1.00  0.00      RA0  C
ATOM   2894  NE2 HIS A 308      24.316  17.644 -19.258  1.00  0.00      RA0  N
ATOM   2895  CE1 HIS A 308      23.016  17.929 -19.576  1.00  0.00      RA0  C
ATOM   2896  C   HIS A 308      23.109  23.530 -19.723  1.00  0.00      RA0  C
ATOM   2897  O   HIS A 308      23.609  24.399 -20.439  1.00  0.00      RA0  O
ATOM   2898  N   GLU A 309      22.458  23.777 -18.599  1.00  0.00      RA0  N
ATOM   2899  H   GLU A 309      22.043  23.057 -18.043  1.00  0.00      RA0  H
ATOM   2900  CA  GLU A 309      22.377  25.103 -18.018  1.00  0.00      RA0  C
ATOM   2901  CB  GLU A 309      21.025  25.743 -18.359  1.00  0.00      RA0  C
ATOM   2902  CG  GLU A 309      20.879  27.191 -17.884  1.00  0.00      RA0  C
ATOM   2903  CD  GLU A 309      19.682  27.837 -18.562  1.00  0.00      RA0  C
ATOM   2904  OE1 GLU A 309      19.199  27.318 -19.564  1.00  0.00      RA0  O
ATOM   2905  OE2 GLU A 309      19.256  28.908 -18.145  1.00  0.00      RA0  O
ATOM   2906  C   GLU A 309      22.650  25.033 -16.528  1.00  0.00      RA0  C
ATOM   2907  O   GLU A 309      21.931  24.375 -15.789  1.00  0.00      RA0  O
ATOM   2908  N   GLY A 310      23.709  25.710 -16.106  1.00  0.00      RA0  N
ATOM   2909  H   GLY A 310      24.196  26.264 -16.769  1.00  0.00      RA0  H
ATOM   2910  CA  GLY A 310      23.991  25.941 -14.712  1.00  0.00      RA0  C
ATOM   2911  C   GLY A 310      23.645  27.360 -14.335  1.00  0.00      RA0  C
ATOM   2912  O   GLY A 310      22.960  28.061 -15.068  1.00  0.00      RA0  O
ATOM   2913  N   ILE A 311      24.158  27.787 -13.192  1.00  0.00      RA0  N
ATOM   2914  H   ILE A 311      24.730  27.186 -12.626  1.00  0.00      RA0  H
ATOM   2915  CA  ILE A 311      23.850  29.107 -12.679  1.00  0.00      RA0  C
ATOM   2916  CB  ILE A 311      22.546  29.013 -11.873  1.00  0.00      RA0  C
ATOM   2917  CG2 ILE A 311      22.662  27.993 -10.736  1.00  0.00      RA0  C
ATOM   2918  CG1 ILE A 311      22.063  30.376 -11.390  1.00  0.00      RA0  C
ATOM   2919  CD1 ILE A 311      20.735  30.284 -10.639  1.00  0.00      RA0  C
ATOM   2920  C   ILE A 311      24.996  29.670 -11.857  1.00  0.00      RA0  C
ATOM   2921  O   ILE A 311      25.632  28.948 -11.116  1.00  0.00      RA0  O
ATOM   2922  N   ILE A 312      25.275  30.961 -12.016  1.00  0.00      RA0  N
ATOM   2923  H   ILE A 312      24.705  31.495 -12.641  1.00  0.00      RA0  H
ATOM   2924  CA  ILE A 312      26.184  31.649 -11.097  1.00  0.00      RA0  C
ATOM   2925  CB  ILE A 312      26.552  33.020 -11.666  1.00  0.00      RA0  C
ATOM   2926  CG2 ILE A 312      27.362  33.856 -10.678  1.00  0.00      RA0  C
ATOM   2927  CG1 ILE A 312      27.294  32.844 -12.989  1.00  0.00      RA0  C
ATOM   2928  CD1 ILE A 312      27.764  34.170 -13.583  1.00  0.00      RA0  C
ATOM   2929  C   ILE A 312      25.583  31.771  -9.706  1.00  0.00      RA0  C
ATOM   2930  O   ILE A 312      24.445  32.273  -9.526  1.00  0.00      RA0  O
ATOM   2931  N   THR A 313      26.355  31.344  -8.720  1.00  0.00      RA0  N
ATOM   2932  H   THR A 313      27.267  30.952  -8.863  1.00  0.00      RA0  H
ATOM   2933  CA  THR A 313      25.942  31.436  -7.336  1.00  0.00      RA0  C
ATOM   2934  CB  THR A 313      26.455  30.165  -6.677  1.00  0.00      RA0  C
ATOM   2935  OG1 THR A 313      27.799  29.923  -7.102  1.00  0.00      RA0  O
ATOM   2936  HG1 THR A 313      28.320  30.159  -6.330  1.00  0.00      RA0  H
ATOM   2937  CG2 THR A 313      25.584  28.969  -7.065  1.00  0.00      RA0  C
ATOM   2938  C   THR A 313      26.412  32.753  -6.728  1.00  0.00      RA0  C
ATOM   2939  O   THR A 313      25.665  33.424  -5.992  1.00  0.00      RA0  O
ATOM   2940  N   SER A 314      27.657  33.130  -7.030  1.00  0.00      RA0  N
ATOM   2941  H   SER A 314      28.269  32.539  -7.559  1.00  0.00      RA0  H
ATOM   2942  CA  SER A 314      28.190  34.438  -6.623  1.00  0.00      RA0  C
ATOM   2943  CB  SER A 314      29.016  34.304  -5.340  1.00  0.00      RA0  C
ATOM   2944  OG  SER A 314      28.247  33.889  -4.204  1.00  0.00      RA0  O
ATOM   2945  HG  SER A 314      28.282  32.925  -4.192  1.00  0.00      RA0  H
ATOM   2946  C   SER A 314      29.105  34.945  -7.690  1.00  0.00      RA0  C
ATOM   2947  O   SER A 314      29.994  34.209  -8.140  1.00  0.00      RA0  O
ATOM   2948  N   GLY A 315      28.901  36.186  -8.097  1.00  0.00      RA0  N
ATOM   2949  H   GLY A 315      28.174  36.745  -7.687  1.00  0.00      RA0  H
ATOM   2950  CA  GLY A 315      29.794  36.828  -9.023  1.00  0.00      RA0  C
ATOM   2951  C   GLY A 315      30.290  38.164  -8.514  1.00  0.00      RA0  C
ATOM   2952  O   GLY A 315      29.679  38.787  -7.626  1.00  0.00      RA0  O
ATOM   2953  N   THR A 316      31.434  38.590  -9.028  1.00  0.00      RA0  N
ATOM   2954  H   THR A 316      31.963  38.051  -9.690  1.00  0.00      RA0  H
ATOM   2955  CA  THR A 316      31.988  39.885  -8.655  1.00  0.00      RA0  C
ATOM   2956  CB  THR A 316      32.454  39.653  -7.205  1.00  0.00      RA0  C
ATOM   2957  OG1 THR A 316      31.564  40.323  -6.314  1.00  0.00      RA0  O
ATOM   2958  HG1 THR A 316      30.709  39.915  -6.457  1.00  0.00      RA0  H
ATOM   2959  CG2 THR A 316      33.928  39.895  -6.886  1.00  0.00      RA0  C
ATOM   2960  C   THR A 316      33.059  40.335  -9.637  1.00  0.00      RA0  C
ATOM   2961  O   THR A 316      33.493  39.572 -10.521  1.00  0.00      RA0  O
ATOM   2962  N   PHE A 317      33.474  41.591  -9.496  1.00  0.00      RA0  N
ATOM   2963  H   PHE A 317      33.124  42.139  -8.737  1.00  0.00      RA0  H
ATOM   2964  CA  PHE A 317      34.704  42.043 -10.130  1.00  0.00      RA0  C
ATOM   2965  CB  PHE A 317      34.551  43.496 -10.574  1.00  0.00      RA0  C
ATOM   2966  CG  PHE A 317      35.691  43.890 -11.481  1.00  0.00      RA0  C
ATOM   2967  CD1 PHE A 317      36.847  44.453 -10.952  1.00  0.00      RA0  C
ATOM   2968  CD2 PHE A 317      35.573  43.696 -12.852  1.00  0.00      RA0  C
ATOM   2969  CE1 PHE A 317      37.876  44.844 -11.799  1.00  0.00      RA0  C
ATOM   2970  CE2 PHE A 317      36.601  44.091 -13.699  1.00  0.00      RA0  C
ATOM   2971  CZ  PHE A 317      37.746  44.676 -13.172  1.00  0.00      RA0  C
ATOM   2972  C   PHE A 317      35.833  41.884  -9.098  1.00  0.00      RA0  C
ATOM   2973  O   PHE A 317      35.757  42.443  -7.987  1.00  0.00      RA0  O
ATOM   2974  N   SER A 318      36.827  41.062  -9.440  1.00  0.00      RA0  N
ATOM   2975  H   SER A 318      36.898  40.700 -10.371  1.00  0.00      RA0  H
ATOM   2976  CA  SER A 318      37.974  40.804  -8.559  1.00  0.00      RA0  C
ATOM   2977  CB  SER A 318      38.612  39.504  -9.066  1.00  0.00      RA0  C
ATOM   2978  OG  SER A 318      39.881  39.230  -8.463  1.00  0.00      RA0  O
ATOM   2979  HG  SER A 318      39.728  39.134  -7.521  1.00  0.00      RA0  H
ATOM   2980  C   SER A 318      38.959  41.989  -8.500  1.00  0.00      RA0  C
ATOM   2981  O   SER A 318      39.617  42.278  -9.506  1.00  0.00      RA0  O
ATOM   2982  N   PRO A 319      39.077  42.671  -7.354  1.00  0.00      RA0  N
ATOM   2983  CD  PRO A 319      38.280  42.505  -6.149  1.00  0.00      RA0  C
ATOM   2984  CA  PRO A 319      40.064  43.743  -7.245  1.00  0.00      RA0  C
ATOM   2985  CB  PRO A 319      39.790  44.314  -5.848  1.00  0.00      RA0  C
ATOM   2986  CG  PRO A 319      38.371  43.874  -5.492  1.00  0.00      RA0  C
ATOM   2987  C   PRO A 319      41.499  43.247  -7.414  1.00  0.00      RA0  C
ATOM   2988  O   PRO A 319      42.308  43.949  -7.980  1.00  0.00      RA0  O
ATOM   2989  N   THR A 320      41.809  42.052  -6.922  1.00  0.00      RA0  N
ATOM   2990  H   THR A 320      41.156  41.474  -6.426  1.00  0.00      RA0  H
ATOM   2991  CA  THR A 320      43.177  41.529  -7.035  1.00  0.00      RA0  C
ATOM   2992  CB  THR A 320      43.268  40.373  -6.056  1.00  0.00      RA0  C
ATOM   2993  OG1 THR A 320      42.595  40.757  -4.853  1.00  0.00      RA0  O
ATOM   2994  HG1 THR A 320      41.756  40.281  -4.847  1.00  0.00      RA0  H
ATOM   2995  CG2 THR A 320      44.711  39.954  -5.773  1.00  0.00      RA0  C
ATOM   2996  C   THR A 320      43.516  41.153  -8.466  1.00  0.00      RA0  C
ATOM   2997  O   THR A 320      44.624  41.454  -8.958  1.00  0.00      RA0  O
ATOM   2998  N   LEU A 321      42.585  40.511  -9.159  1.00  0.00      RA0  N
ATOM   2999  H   LEU A 321      41.678  40.335  -8.767  1.00  0.00      RA0  H
ATOM   3000  CA  LEU A 321      42.878  40.035 -10.511  1.00  0.00      RA0  C
ATOM   3001  CB  LEU A 321      42.069  38.777 -10.805  1.00  0.00      RA0  C
ATOM   3002  CG  LEU A 321      42.399  37.640  -9.843  1.00  0.00      RA0  C
ATOM   3003  CD1 LEU A 321      41.436  36.462  -9.989  1.00  0.00      RA0  C
ATOM   3004  CD2 LEU A 321      43.856  37.213  -9.977  1.00  0.00      RA0  C
ATOM   3005  C   LEU A 321      42.640  41.067 -11.603  1.00  0.00      RA0  C
ATOM   3006  O   LEU A 321      43.277  41.029 -12.647  1.00  0.00      RA0  O
ATOM   3007  N   GLY A 322      41.710  41.986 -11.366  1.00  0.00      RA0  N
ATOM   3008  H   GLY A 322      41.205  41.953 -10.504  1.00  0.00      RA0  H
ATOM   3009  CA  GLY A 322      41.354  43.001 -12.326  1.00  0.00      RA0  C
ATOM   3010  C   GLY A 322      40.411  42.552 -13.429  1.00  0.00      RA0  C
ATOM   3011  O   GLY A 322      40.387  43.142 -14.494  1.00  0.00      RA0  O
ATOM   3012  N   TYR A 323      39.611  41.518 -13.164  1.00  0.00      RA0  N
ATOM   3013  H   TYR A 323      39.608  41.065 -12.269  1.00  0.00      RA0  H
ATOM   3014  CA  TYR A 323      38.576  41.082 -14.083  1.00  0.00      RA0  C
ATOM   3015  CB  TYR A 323      39.142  40.208 -15.213  1.00  0.00      RA0  C
ATOM   3016  CG  TYR A 323      40.000  39.074 -14.696  1.00  0.00      RA0  C
ATOM   3017  CD1 TYR A 323      39.430  37.993 -14.032  1.00  0.00      RA0  C
ATOM   3018  CE1 TYR A 323      40.228  36.942 -13.599  1.00  0.00      RA0  C
ATOM   3019  CD2 TYR A 323      41.373  39.103 -14.909  1.00  0.00      RA0  C
ATOM   3020  CE2 TYR A 323      42.170  38.045 -14.487  1.00  0.00      RA0  C
ATOM   3021  CZ  TYR A 323      41.596  36.958 -13.839  1.00  0.00      RA0  C
ATOM   3022  OH  TYR A 323      42.378  35.896 -13.434  1.00  0.00      RA0  O
ATOM   3023  HH  TYR A 323      43.295  36.101 -13.573  1.00  0.00      RA0  H
ATOM   3024  C   TYR A 323      37.495  40.349 -13.273  1.00  0.00      RA0  C
ATOM   3025  O   TYR A 323      37.658  40.139 -12.075  1.00  0.00      RA0  O
ATOM   3026  N   SER A 324      36.418  39.952 -13.952  1.00  0.00      RA0  N
ATOM   3027  H   SER A 324      36.370  39.983 -14.951  1.00  0.00      RA0  H
ATOM   3028  CA  SER A 324      35.267  39.346 -13.283  1.00  0.00      RA0  C
ATOM   3029  CB  SER A 324      34.191  39.747 -14.247  1.00  0.00      RA0  C
ATOM   3030  OG  SER A 324      34.769  40.901 -14.878  1.00  0.00      RA0  O
ATOM   3031  HG  SER A 324      34.121  41.238 -15.488  1.00  0.00      RA0  H
ATOM   3032  C   SER A 324      35.474  37.865 -12.982  1.00  0.00      RA0  C
ATOM   3033  O   SER A 324      36.028  37.139 -13.800  1.00  0.00      RA0  O
ATOM   3034  N   ILE A 325      35.016  37.433 -11.809  1.00  0.00      RA0  N
ATOM   3035  H   ILE A 325      34.510  38.039 -11.190  1.00  0.00      RA0  H
ATOM   3036  CA  ILE A 325      35.057  36.023 -11.440  1.00  0.00      RA0  C
ATOM   3037  CB  ILE A 325      36.151  35.752 -10.406  1.00  0.00      RA0  C
ATOM   3038  CG2 ILE A 325      37.558  35.925 -10.980  1.00  0.00      RA0  C
ATOM   3039  CG1 ILE A 325      35.907  36.606  -9.162  1.00  0.00      RA0  C
ATOM   3040  CD1 ILE A 325      36.798  36.207  -7.991  1.00  0.00      RA0  C
ATOM   3041  C   ILE A 325      33.720  35.598 -10.854  1.00  0.00      RA0  C
ATOM   3042  O   ILE A 325      32.936  36.431 -10.374  1.00  0.00      RA0  O
ATOM   3043  N   ALA A 326      33.504  34.293 -10.824  1.00  0.00      RA0  N
ATOM   3044  H   ALA A 326      34.141  33.637 -11.239  1.00  0.00      RA0  H
ATOM   3045  CA  ALA A 326      32.285  33.768 -10.225  1.00  0.00      RA0  C
ATOM   3046  CB  ALA A 326      31.140  33.810 -11.237  1.00  0.00      RA0  C
ATOM   3047  C   ALA A 326      32.440  32.346  -9.779  1.00  0.00      RA0  C
ATOM   3048  O   ALA A 326      33.253  31.591 -10.332  1.00  0.00      RA0  O
ATOM   3049  N   LEU A 327      31.649  31.977  -8.775  1.00  0.00      RA0  N
ATOM   3050  H   LEU A 327      31.005  32.649  -8.409  1.00  0.00      RA0  H
ATOM   3051  CA  LEU A 327      31.360  30.590  -8.485  1.00  0.00      RA0  C
ATOM   3052  CB  LEU A 327      31.270  30.333  -6.982  1.00  0.00      RA0  C
ATOM   3053  CG  LEU A 327      32.630  30.488  -6.299  1.00  0.00      RA0  C
ATOM   3054  CD1 LEU A 327      32.590  30.093  -4.821  1.00  0.00      RA0  C
ATOM   3055  CD2 LEU A 327      33.727  29.746  -7.056  1.00  0.00      RA0  C
ATOM   3056  C   LEU A 327      30.035  30.255  -9.205  1.00  0.00      RA0  C
ATOM   3057  O   LEU A 327      29.129  31.098  -9.287  1.00  0.00      RA0  O
ATOM   3058  N   ALA A 328      29.974  29.054  -9.764  1.00  0.00      RA0  N
ATOM   3059  H   ALA A 328      30.745  28.415  -9.687  1.00  0.00      RA0  H
ATOM   3060  CA  ALA A 328      28.781  28.571 -10.476  1.00  0.00      RA0  C
ATOM   3061  CB  ALA A 328      28.922  28.807 -11.979  1.00  0.00      RA0  C
ATOM   3062  C   ALA A 328      28.548  27.092 -10.243  1.00  0.00      RA0  C
ATOM   3063  O   ALA A 328      29.489  26.294 -10.209  1.00  0.00      RA0  O
ATOM   3064  N   ARG A 329      27.274  26.747 -10.086  1.00  0.00      RA0  N
ATOM   3065  H   ARG A 329      26.577  27.453 -10.226  1.00  0.00      RA0  H
ATOM   3066  CA  ARG A 329      26.834  25.349 -10.011  1.00  0.00      RA0  C
ATOM   3067  CB  ARG A 329      25.656  25.220  -9.064  1.00  0.00      RA0  C
ATOM   3068  CG  ARG A 329      26.050  24.981  -7.611  1.00  0.00      RA0  C
ATOM   3069  CD  ARG A 329      24.786  24.790  -6.780  1.00  0.00      RA0  C
ATOM   3070  NE  ARG A 329      23.836  23.987  -7.548  1.00  0.00      RA0  N
ATOM   3071  HE  ARG A 329      24.168  23.153  -8.015  1.00  0.00      RA0  H
ATOM   3072  CZ  ARG A 329      22.558  24.416  -7.741  1.00  0.00      RA0  C
ATOM   3073  NH1 ARG A 329      22.132  25.529  -7.098  1.00  0.00      RA0  N
ATOM   3074 HH11 ARG A 329      21.201  25.887  -7.196  1.00  0.00      RA0  H
ATOM   3075 HH12 ARG A 329      22.744  26.033  -6.482  1.00  0.00      RA0  H
ATOM   3076  NH2 ARG A 329      21.753  23.716  -8.566  1.00  0.00      RA0  N
ATOM   3077 HH21 ARG A 329      20.790  23.907  -8.750  1.00  0.00      RA0  H
ATOM   3078 HH22 ARG A 329      22.135  22.909  -9.065  1.00  0.00      RA0  H
ATOM   3079  C   ARG A 329      26.426  24.886 -11.388  1.00  0.00      RA0  C
ATOM   3080  O   ARG A 329      25.532  25.466 -11.999  1.00  0.00      RA0  O
ATOM   3081  N   VAL A 330      27.076  23.837 -11.877  1.00  0.00      RA0  N
ATOM   3082  H   VAL A 330      27.746  23.342 -11.316  1.00  0.00      RA0  H
ATOM   3083  CA  VAL A 330      26.872  23.373 -13.250  1.00  0.00      RA0  C
ATOM   3084  CB  VAL A 330      28.033  23.816 -14.154  1.00  0.00      RA0  C
ATOM   3085  CG1 VAL A 330      28.076  25.334 -14.342  1.00  0.00      RA0  C
ATOM   3086  CG2 VAL A 330      29.361  23.250 -13.652  1.00  0.00      RA0  C
ATOM   3087  C   VAL A 330      26.727  21.859 -13.287  1.00  0.00      RA0  C
ATOM   3088  O   VAL A 330      27.312  21.162 -12.449  1.00  0.00      RA0  O
ATOM   3089  N   PRO A 331      25.943  21.344 -14.233  1.00  0.00      RA0  N
ATOM   3090  CD  PRO A 331      25.024  22.079 -15.091  1.00  0.00      RA0  C
ATOM   3091  CA  PRO A 331      25.950  19.905 -14.494  1.00  0.00      RA0  C
ATOM   3092  CB  PRO A 331      24.981  19.774 -15.672  1.00  0.00      RA0  C
ATOM   3093  CG  PRO A 331      24.072  21.000 -15.586  1.00  0.00      RA0  C
ATOM   3094  C   PRO A 331      27.348  19.347 -14.784  1.00  0.00      RA0  C
ATOM   3095  O   PRO A 331      28.232  20.051 -15.286  1.00  0.00      RA0  O
ATOM   3096  N   GLU A 332      27.531  18.066 -14.471  1.00  0.00      RA0  N
ATOM   3097  H   GLU A 332      26.767  17.549 -14.093  1.00  0.00      RA0  H
ATOM   3098  CA  GLU A 332      28.723  17.330 -14.878  1.00  0.00      RA0  C
ATOM   3099  CB  GLU A 332      28.802  15.906 -14.326  1.00  0.00      RA0  C
ATOM   3100  CG  GLU A 332      29.673  15.772 -13.067  1.00  0.00      RA0  C
ATOM   3101  CD  GLU A 332      31.158  16.011 -13.339  1.00  0.00      RA0  C
ATOM   3102  OE1 GLU A 332      31.535  16.614 -14.344  1.00  0.00      RA0  O
ATOM   3103  OE2 GLU A 332      31.984  15.643 -12.506  1.00  0.00      RA0  O
ATOM   3104  C   GLU A 332      28.862  17.352 -16.391  1.00  0.00      RA0  C
ATOM   3105  O   GLU A 332      27.873  17.349 -17.132  1.00  0.00      RA0  O
ATOM   3106  N   GLY A 333      30.109  17.367 -16.828  1.00  0.00      RA0  N
ATOM   3107  H   GLY A 333      30.833  17.357 -16.135  1.00  0.00      RA0  H
ATOM   3108  CA  GLY A 333      30.447  17.276 -18.229  1.00  0.00      RA0  C
ATOM   3109  C   GLY A 333      30.902  18.586 -18.822  1.00  0.00      RA0  C
ATOM   3110  O   GLY A 333      31.150  18.640 -20.008  1.00  0.00      RA0  O
ATOM   3111  N   ILE A 334      31.018  19.642 -18.012  1.00  0.00      RA0  N
ATOM   3112  H   ILE A 334      30.812  19.532 -17.043  1.00  0.00      RA0  H
ATOM   3113  CA  ILE A 334      31.517  20.923 -18.524  1.00  0.00      RA0  C
ATOM   3114  CB  ILE A 334      31.319  22.010 -17.455  1.00  0.00      RA0  C
ATOM   3115  CG2 ILE A 334      32.202  21.769 -16.229  1.00  0.00      RA0  C
ATOM   3116  CG1 ILE A 334      31.457  23.422 -18.029  1.00  0.00      RA0  C
ATOM   3117  CD1 ILE A 334      30.985  24.492 -17.045  1.00  0.00      RA0  C
ATOM   3118  C   ILE A 334      32.975  20.818 -19.015  1.00  0.00      RA0  C
ATOM   3119  O   ILE A 334      33.771  20.034 -18.478  1.00  0.00      RA0  O
ATOM   3120  N   GLY A 335      33.296  21.587 -20.051  1.00  0.00      RA0  N
ATOM   3121  H   GLY A 335      32.607  22.227 -20.385  1.00  0.00      RA0  H
ATOM   3122  CA  GLY A 335      34.659  21.696 -20.582  1.00  0.00      RA0  C
ATOM   3123  C   GLY A 335      35.442  22.889 -20.041  1.00  0.00      RA0  C
ATOM   3124  O   GLY A 335      35.270  23.319 -18.883  1.00  0.00      RA0  O
ATOM   3125  N   GLU A 336      36.312  23.417 -20.896  1.00  0.00      RA0  N
ATOM   3126  H   GLU A 336      36.347  23.077 -21.833  1.00  0.00      RA0  H
ATOM   3127  CA  GLU A 336      37.242  24.464 -20.519  1.00  0.00      RA0  C
ATOM   3128  CB  GLU A 336      38.413  24.428 -21.497  1.00  0.00      RA0  C
ATOM   3129  CG  GLU A 336      39.762  24.049 -20.894  1.00  0.00      RA0  C
ATOM   3130  CD  GLU A 336      40.234  25.180 -20.005  1.00  0.00      RA0  C
ATOM   3131  OE1 GLU A 336      40.061  26.343 -20.364  1.00  0.00      RA0  O
ATOM   3132  OE2 GLU A 336      40.778  24.913 -18.938  1.00  0.00      RA0  O
ATOM   3133  C   GLU A 336      36.572  25.829 -20.582  1.00  0.00      RA0  C
ATOM   3134  O   GLU A 336      37.055  26.778 -19.986  1.00  0.00      RA0  O
ATOM   3135  N   THR A 337      35.461  25.909 -21.305  1.00  0.00      RA0  N
ATOM   3136  H   THR A 337      35.073  25.132 -21.793  1.00  0.00      RA0  H
ATOM   3137  CA  THR A 337      34.717  27.161 -21.467  1.00  0.00      RA0  C
ATOM   3138  CB  THR A 337      35.171  27.571 -22.865  1.00  0.00      RA0  C
ATOM   3139  OG1 THR A 337      36.525  27.129 -23.025  1.00  0.00      RA0  O
ATOM   3140  HG1 THR A 337      37.011  27.478 -22.283  1.00  0.00      RA0  H
ATOM   3141  CG2 THR A 337      35.011  29.047 -23.231  1.00  0.00      RA0  C
ATOM   3142  C   THR A 337      33.204  26.953 -21.365  1.00  0.00      RA0  C
ATOM   3143  O   THR A 337      32.696  25.840 -21.477  1.00  0.00      RA0  O
ATOM   3144  N   ALA A 338      32.487  28.051 -21.176  1.00  0.00      RA0  N
ATOM   3145  H   ALA A 338      32.917  28.954 -21.088  1.00  0.00      RA0  H
ATOM   3146  CA  ALA A 338      31.041  28.030 -21.187  1.00  0.00      RA0  C
ATOM   3147  CB  ALA A 338      30.492  27.751 -19.789  1.00  0.00      RA0  C
ATOM   3148  C   ALA A 338      30.565  29.390 -21.661  1.00  0.00      RA0  C
ATOM   3149  O   ALA A 338      31.390  30.274 -21.979  1.00  0.00      RA0  O
ATOM   3150  N   ILE A 339      29.248  29.554 -21.759  1.00  0.00      RA0  N
ATOM   3151  H   ILE A 339      28.602  28.840 -21.483  1.00  0.00      RA0  H
ATOM   3152  CA  ILE A 339      28.680  30.798 -22.271  1.00  0.00      RA0  C
ATOM   3153  CB  ILE A 339      27.886  30.466 -23.537  1.00  0.00      RA0  C
ATOM   3154  CG2 ILE A 339      27.167  31.694 -24.077  1.00  0.00      RA0  C
ATOM   3155  CG1 ILE A 339      28.747  29.789 -24.604  1.00  0.00      RA0  C
ATOM   3156  CD1 ILE A 339      29.783  30.734 -25.209  1.00  0.00      RA0  C
ATOM   3157  C   ILE A 339      27.754  31.433 -21.261  1.00  0.00      RA0  C
ATOM   3158  O   ILE A 339      26.894  30.753 -20.693  1.00  0.00      RA0  O
ATOM   3159  N   VAL A 340      27.913  32.744 -21.070  1.00  0.00      RA0  N
ATOM   3160  H   VAL A 340      28.601  33.258 -21.586  1.00  0.00      RA0  H
ATOM   3161  CA  VAL A 340      26.991  33.543 -20.267  1.00  0.00      RA0  C
ATOM   3162  CB  VAL A 340      27.651  34.072 -18.991  1.00  0.00      RA0  C
ATOM   3163  CG1 VAL A 340      28.097  32.934 -18.072  1.00  0.00      RA0  C
ATOM   3164  CG2 VAL A 340      28.787  35.036 -19.320  1.00  0.00      RA0  C
ATOM   3165  C   VAL A 340      26.496  34.702 -21.155  1.00  0.00      RA0  C
ATOM   3166  O   VAL A 340      27.145  35.050 -22.142  1.00  0.00      RA0  O
ATOM   3167  N   GLN A 341      25.339  35.269 -20.835  1.00  0.00      RA0  N
ATOM   3168  H   GLN A 341      24.896  35.008 -19.980  1.00  0.00      RA0  H
ATOM   3169  CA  GLN A 341      24.821  36.437 -21.565  1.00  0.00      RA0  C
ATOM   3170  CB  GLN A 341      23.302  36.370 -21.473  1.00  0.00      RA0  C
ATOM   3171  CG  GLN A 341      22.661  36.003 -22.802  1.00  0.00      RA0  C
ATOM   3172  CD  GLN A 341      22.694  37.236 -23.667  1.00  0.00      RA0  C
ATOM   3173  OE1 GLN A 341      22.886  38.350 -23.178  1.00  0.00      RA0  O
ATOM   3174  NE2 GLN A 341      22.435  36.985 -24.958  1.00  0.00      RA0  N
ATOM   3175 HE21 GLN A 341      22.466  36.025 -25.268  1.00  0.00      RA0  H
ATOM   3176 HE22 GLN A 341      22.247  37.651 -25.680  1.00  0.00      RA0  H
ATOM   3177  C   GLN A 341      25.349  37.761 -20.982  1.00  0.00      RA0  C
ATOM   3178  O   GLN A 341      25.161  38.040 -19.801  1.00  0.00      RA0  O
ATOM   3179  N   ILE A 342      26.028  38.563 -21.807  1.00  0.00      RA0  N
ATOM   3180  H   ILE A 342      26.173  38.301 -22.756  1.00  0.00      RA0  H
ATOM   3181  CA  ILE A 342      26.585  39.864 -21.359  1.00  0.00      RA0  C
ATOM   3182  CB  ILE A 342      28.088  39.804 -21.056  1.00  0.00      RA0  C
ATOM   3183  CG2 ILE A 342      28.624  41.191 -20.703  1.00  0.00      RA0  C
ATOM   3184  CG1 ILE A 342      28.417  38.836 -19.916  1.00  0.00      RA0  C
ATOM   3185  CD1 ILE A 342      27.988  39.362 -18.545  1.00  0.00      RA0  C
ATOM   3186  C   ILE A 342      26.260  40.925 -22.412  1.00  0.00      RA0  C
ATOM   3187  O   ILE A 342      26.634  40.773 -23.577  1.00  0.00      RA0  O
ATOM   3188  N   ARG A 343      25.548  41.979 -22.001  1.00  0.00      RA0  N
ATOM   3189  H   ARG A 343      25.266  41.998 -21.043  1.00  0.00      RA0  H
ATOM   3190  CA  ARG A 343      25.081  43.025 -22.916  1.00  0.00      RA0  C
ATOM   3191  CB  ARG A 343      26.271  43.850 -23.433  1.00  0.00      RA0  C
ATOM   3192  CG  ARG A 343      27.252  44.228 -22.316  1.00  0.00      RA0  C
ATOM   3193  CD  ARG A 343      28.560  44.868 -22.798  1.00  0.00      RA0  C
ATOM   3194  NE  ARG A 343      29.247  44.046 -23.799  1.00  0.00      RA0  N
ATOM   3195  HE  ARG A 343      28.785  43.991 -24.690  1.00  0.00      RA0  H
ATOM   3196  CZ  ARG A 343      30.450  43.448 -23.516  1.00  0.00      RA0  C
ATOM   3197  NH1 ARG A 343      30.968  43.500 -22.277  1.00  0.00      RA0  N
ATOM   3198 HH11 ARG A 343      31.857  43.055 -22.055  1.00  0.00      RA0  H
ATOM   3199 HH12 ARG A 343      30.520  43.959 -21.510  1.00  0.00      RA0  H
ATOM   3200  NH2 ARG A 343      31.121  42.804 -24.486  1.00  0.00      RA0  N
ATOM   3201 HH21 ARG A 343      32.011  42.346 -24.280  1.00  0.00      RA0  H
ATOM   3202 HH22 ARG A 343      30.797  42.751 -25.426  1.00  0.00      RA0  H
ATOM   3203  C   ARG A 343      24.265  42.442 -24.067  1.00  0.00      RA0  C
ATOM   3204  O   ARG A 343      24.450  42.807 -25.229  1.00  0.00      RA0  O
ATOM   3205  N   ASN A 344      23.366  41.521 -23.721  1.00  0.00      RA0  N
ATOM   3206  H   ASN A 344      23.348  41.161 -22.790  1.00  0.00      RA0  H
ATOM   3207  CA  ASN A 344      22.421  40.918 -24.669  1.00  0.00      RA0  C
ATOM   3208  CB  ASN A 344      21.499  41.940 -25.343  1.00  0.00      RA0  C
ATOM   3209  CG  ASN A 344      20.208  41.271 -25.786  1.00  0.00      RA0  C
ATOM   3210  OD1 ASN A 344      19.269  41.138 -25.007  1.00  0.00      RA0  O
ATOM   3211  ND2 ASN A 344      20.160  40.939 -27.087  1.00  0.00      RA0  N
ATOM   3212 HD21 ASN A 344      21.022  40.927 -27.602  1.00  0.00      RA0  H
ATOM   3213 HD22 ASN A 344      19.320  40.657 -27.548  1.00  0.00      RA0  H
ATOM   3214  C   ASN A 344      23.093  40.014 -25.721  1.00  0.00      RA0  C
ATOM   3215  O   ASN A 344      22.540  39.768 -26.793  1.00  0.00      RA0  O
ATOM   3216  N   ARG A 345      24.282  39.515 -25.398  1.00  0.00      RA0  N
ATOM   3217  H   ARG A 345      24.652  39.580 -24.470  1.00  0.00      RA0  H
ATOM   3218  CA  ARG A 345      25.063  38.723 -26.332  1.00  0.00      RA0  C
ATOM   3219  CB  ARG A 345      26.152  39.684 -26.847  1.00  0.00      RA0  C
ATOM   3220  CG  ARG A 345      27.014  39.339 -28.070  1.00  0.00      RA0  C
ATOM   3221  CD  ARG A 345      28.418  39.976 -27.988  1.00  0.00      RA0  C
ATOM   3222  NE  ARG A 345      29.199  39.229 -27.005  1.00  0.00      RA0  N
ATOM   3223  HE  ARG A 345      28.729  38.388 -26.720  1.00  0.00      RA0  H
ATOM   3224  CZ  ARG A 345      30.449  39.518 -26.523  1.00  0.00      RA0  C
ATOM   3225  NH1 ARG A 345      31.008  38.668 -25.643  1.00  0.00      RA0  N
ATOM   3226 HH11 ARG A 345      31.886  38.867 -25.183  1.00  0.00      RA0  H
ATOM   3227 HH12 ARG A 345      30.548  37.799 -25.426  1.00  0.00      RA0  H
ATOM   3228  NH2 ARG A 345      31.123  40.622 -26.907  1.00  0.00      RA0  N
ATOM   3229 HH21 ARG A 345      32.019  40.837 -26.480  1.00  0.00      RA0  H
ATOM   3230 HH22 ARG A 345      30.774  41.234 -27.620  1.00  0.00      RA0  H
ATOM   3231  C   ARG A 345      25.727  37.587 -25.583  1.00  0.00      RA0  C
ATOM   3232  O   ARG A 345      25.883  37.655 -24.383  1.00  0.00      RA0  O
ATOM   3233  N   GLU A 346      26.084  36.536 -26.309  1.00  0.00      RA0  N
ATOM   3234  H   GLU A 346      25.828  36.489 -27.271  1.00  0.00      RA0  H
ATOM   3235  CA  GLU A 346      26.852  35.451 -25.729  1.00  0.00      RA0  C
ATOM   3236  CB  GLU A 346      26.789  34.204 -26.611  1.00  0.00      RA0  C
ATOM   3237  CG  GLU A 346      25.384  33.882 -27.143  1.00  0.00      RA0  C
ATOM   3238  CD  GLU A 346      24.306  34.021 -26.078  1.00  0.00      RA0  C
ATOM   3239  OE1 GLU A 346      24.466  33.515 -24.970  1.00  0.00      RA0  O
ATOM   3240  OE2 GLU A 346      23.293  34.652 -26.367  1.00  0.00      RA0  O
ATOM   3241  C   GLU A 346      28.269  35.924 -25.459  1.00  0.00      RA0  C
ATOM   3242  O   GLU A 346      28.894  36.633 -26.287  1.00  0.00      RA0  O
ATOM   3243  N   MSE A 347      28.756  35.515 -24.305  1.00  0.00      RA0  N
ATOM   3244  H   MSE A 347      28.178  34.960 -23.701  1.00  0.00      RA0  H
ATOM   3245  CA  MSE A 347      30.084  35.818 -23.850  1.00  0.00      RA0  C
ATOM   3246  CB  MSE A 347      29.998  36.760 -22.660  1.00  0.00      RA0  C
ATOM   3247  CG  MSE A 347      31.345  36.908 -21.964  1.00  0.00      RA0  C
ATOM   3248  SE  MSE A 347      32.392  38.062 -22.836  1.00  0.00      RA0  S
ATOM   3249  CE  MSE A 347      31.505  39.526 -22.293  1.00  0.00      RA0  C
ATOM   3250  C   MSE A 347      30.685  34.509 -23.359  1.00  0.00      RA0  C
ATOM   3251  O   MSE A 347      30.230  33.957 -22.361  1.00  0.00      RA0  O
ATOM   3252  N   PRO A 348      31.711  34.019 -24.045  1.00  0.00      RA0  N
ATOM   3253  CD  PRO A 348      32.204  34.517 -25.320  1.00  0.00      RA0  C
ATOM   3254  CA  PRO A 348      32.458  32.885 -23.541  1.00  0.00      RA0  C
ATOM   3255  CB  PRO A 348      33.429  32.573 -24.687  1.00  0.00      RA0  C
ATOM   3256  CG  PRO A 348      32.889  33.298 -25.920  1.00  0.00      RA0  C
ATOM   3257  C   PRO A 348      33.202  33.247 -22.267  1.00  0.00      RA0  C
ATOM   3258  O   PRO A 348      33.696  34.375 -22.104  1.00  0.00      RA0  O
ATOM   3259  N   VAL A 349      33.222  32.312 -21.336  1.00  0.00      RA0  N
ATOM   3260  H   VAL A 349      32.830  31.408 -21.509  1.00  0.00      RA0  H
ATOM   3261  CA  VAL A 349      33.948  32.492 -20.109  1.00  0.00      RA0  C
ATOM   3262  CB  VAL A 349      33.013  32.641 -18.904  1.00  0.00      RA0  C
ATOM   3263  CG1 VAL A 349      32.307  33.993 -18.915  1.00  0.00      RA0  C
ATOM   3264  CG2 VAL A 349      32.027  31.476 -18.806  1.00  0.00      RA0  C
ATOM   3265  C   VAL A 349      34.827  31.280 -19.931  1.00  0.00      RA0  C
ATOM   3266  O   VAL A 349      34.558  30.225 -20.490  1.00  0.00      RA0  O
ATOM   3267  N   LYS A 350      35.887  31.447 -19.159  1.00  0.00      RA0  N
ATOM   3268  H   LYS A 350      35.999  32.303 -18.651  1.00  0.00      RA0  H
ATOM   3269  CA  LYS A 350      36.790  30.350 -18.882  1.00  0.00      RA0  C
ATOM   3270  CB  LYS A 350      38.257  30.777 -18.731  1.00  0.00      RA0  C
ATOM   3271  CG  LYS A 350      39.021  29.583 -18.149  1.00  0.00      RA0  C
ATOM   3272  CD  LYS A 350      40.542  29.579 -18.147  1.00  0.00      RA0  C
ATOM   3273  CE  LYS A 350      41.030  28.318 -17.425  1.00  0.00      RA0  C
ATOM   3274  NZ  LYS A 350      40.248  27.158 -17.870  1.00  0.00      RA0  N
ATOM   3275  HZ1 LYS A 350      39.371  26.995 -17.340  1.00  0.00      RA0  H
ATOM   3276  HZ2 LYS A 350      40.007  27.194 -18.883  1.00  0.00      RA0  H
ATOM   3277  HZ3 LYS A 350      40.795  26.273 -17.827  1.00  0.00      RA0  H
ATOM   3278  C   LYS A 350      36.316  29.641 -17.614  1.00  0.00      RA0  C
ATOM   3279  O   LYS A 350      35.999  30.274 -16.601  1.00  0.00      RA0  O
ATOM   3280  N   VAL A 351      36.255  28.318 -17.676  1.00  0.00      RA0  N
ATOM   3281  H   VAL A 351      36.591  27.847 -18.494  1.00  0.00      RA0  H
ATOM   3282  CA  VAL A 351      35.904  27.497 -16.539  1.00  0.00      RA0  C
ATOM   3283  CB  VAL A 351      35.117  26.273 -16.999  1.00  0.00      RA0  C
ATOM   3284  CG1 VAL A 351      34.715  25.377 -15.826  1.00  0.00      RA0  C
ATOM   3285  CG2 VAL A 351      33.914  26.717 -17.827  1.00  0.00      RA0  C
ATOM   3286  C   VAL A 351      37.164  27.076 -15.787  1.00  0.00      RA0  C
ATOM   3287  O   VAL A 351      38.088  26.550 -16.388  1.00  0.00      RA0  O
ATOM   3288  N   THR A 352      37.174  27.295 -14.482  1.00  0.00      RA0  N
ATOM   3289  H   THR A 352      36.341  27.559 -13.999  1.00  0.00      RA0  H
ATOM   3290  CA  THR A 352      38.346  27.051 -13.661  1.00  0.00      RA0  C
ATOM   3291  CB  THR A 352      38.933  28.452 -13.493  1.00  0.00      RA0  C
ATOM   3292  OG1 THR A 352      38.570  29.224 -14.651  1.00  0.00      RA0  O
ATOM   3293  HG1 THR A 352      37.646  29.432 -14.566  1.00  0.00      RA0  H
ATOM   3294  CG2 THR A 352      40.453  28.468 -13.302  1.00  0.00      RA0  C
ATOM   3295  C   THR A 352      37.972  26.343 -12.384  1.00  0.00      RA0  C
ATOM   3296  O   THR A 352      36.804  26.043 -12.109  1.00  0.00      RA0  O
ATOM   3297  N   LYS A 353      38.988  26.084 -11.576  1.00  0.00      RA0  N
ATOM   3298  H   LYS A 353      39.898  26.345 -11.885  1.00  0.00      RA0  H
ATOM   3299  CA  LYS A 353      38.787  25.613 -10.208  1.00  0.00      RA0  C
ATOM   3300  CB  LYS A 353      40.127  25.397  -9.487  1.00  0.00      RA0  C
ATOM   3301  CG  LYS A 353      41.324  25.041 -10.361  1.00  0.00      RA0  C
ATOM   3302  CD  LYS A 353      42.590  24.818  -9.541  1.00  0.00      RA0  C
ATOM   3303  CE  LYS A 353      43.794  24.742 -10.471  1.00  0.00      RA0  C
ATOM   3304  NZ  LYS A 353      44.784  23.811  -9.931  1.00  0.00      RA0  N
ATOM   3305  HZ1 LYS A 353      45.477  23.618 -10.684  1.00  0.00      RA0  H
ATOM   3306  HZ2 LYS A 353      45.353  24.218  -9.160  1.00  0.00      RA0  H
ATOM   3307  HZ3 LYS A 353      44.338  22.911  -9.657  1.00  0.00      RA0  H
ATOM   3308  C   LYS A 353      38.029  26.695  -9.424  1.00  0.00      RA0  C
ATOM   3309  O   LYS A 353      38.202  27.881  -9.719  1.00  0.00      RA0  O
ATOM   3310  N   PRO A 354      37.258  26.302  -8.410  1.00  0.00      RA0  N
ATOM   3311  CD  PRO A 354      36.987  24.918  -8.015  1.00  0.00      RA0  C
ATOM   3312  CA  PRO A 354      36.501  27.253  -7.598  1.00  0.00      RA0  C
ATOM   3313  CB  PRO A 354      35.406  26.365  -7.002  1.00  0.00      RA0  C
ATOM   3314  CG  PRO A 354      36.109  25.033  -6.779  1.00  0.00      RA0  C
ATOM   3315  C   PRO A 354      37.339  27.971  -6.530  1.00  0.00      RA0  C
ATOM   3316  O   PRO A 354      37.011  27.956  -5.349  1.00  0.00      RA0  O
ATOM   3317  N   VAL A 355      38.428  28.601  -6.960  1.00  0.00      RA0  N
ATOM   3318  H   VAL A 355      38.690  28.635  -7.927  1.00  0.00      RA0  H
ATOM   3319  CA  VAL A 355      39.315  29.351  -6.064  1.00  0.00      RA0  C
ATOM   3320  CB  VAL A 355      40.160  28.402  -5.180  1.00  0.00      RA0  C
ATOM   3321  CG1 VAL A 355      40.987  27.400  -5.995  1.00  0.00      RA0  C
ATOM   3322  CG2 VAL A 355      41.001  29.165  -4.152  1.00  0.00      RA0  C
ATOM   3323  C   VAL A 355      40.171  30.197  -7.002  1.00  0.00      RA0  C
ATOM   3324  O   VAL A 355      40.488  29.763  -8.113  1.00  0.00      RA0  O
ATOM   3325  N   PHE A 356      40.529  31.393  -6.555  1.00  0.00      RA0  N
ATOM   3326  H   PHE A 356      40.266  31.689  -5.635  1.00  0.00      RA0  H
ATOM   3327  CA  PHE A 356      41.155  32.376  -7.446  1.00  0.00      RA0  C
ATOM   3328  CB  PHE A 356      40.145  33.458  -7.848  1.00  0.00      RA0  C
ATOM   3329  CG  PHE A 356      38.872  32.843  -8.384  1.00  0.00      RA0  C
ATOM   3330  CD1 PHE A 356      37.749  32.754  -7.568  1.00  0.00      RA0  C
ATOM   3331  CD2 PHE A 356      38.820  32.369  -9.689  1.00  0.00      RA0  C
ATOM   3332  CE1 PHE A 356      36.573  32.201  -8.060  1.00  0.00      RA0  C
ATOM   3333  CE2 PHE A 356      37.644  31.815 -10.181  1.00  0.00      RA0  C
ATOM   3334  CZ  PHE A 356      36.519  31.737  -9.368  1.00  0.00      RA0  C
ATOM   3335  C   PHE A 356      42.409  33.037  -6.865  1.00  0.00      RA0  C
ATOM   3336  O   PHE A 356      43.353  33.247  -7.599  1.00  0.00      RA0  O
ATOM   3337  N   VAL A 357      42.399  33.345  -5.575  1.00  0.00      RA0  N
ATOM   3338  H   VAL A 357      41.584  33.145  -5.025  1.00  0.00      RA0  H
ATOM   3339  CA  VAL A 357      43.499  34.057  -4.912  1.00  0.00      RA0  C
ATOM   3340  CB  VAL A 357      43.208  35.570  -4.793  1.00  0.00      RA0  C
ATOM   3341  CG1 VAL A 357      44.331  36.323  -4.072  1.00  0.00      RA0  C
ATOM   3342  CG2 VAL A 357      42.930  36.220  -6.148  1.00  0.00      RA0  C
ATOM   3343  C   VAL A 357      43.699  33.458  -3.520  1.00  0.00      RA0  C
ATOM   3344  O   VAL A 357      42.740  33.229  -2.797  1.00  0.00      RA0  O
ATOM   3345  N   ARG A 358      44.946  33.183  -3.150  1.00  0.00      RA0  N
ATOM   3346  H   ARG A 358      45.707  33.341  -3.786  1.00  0.00      RA0  H
ATOM   3347  CA  ARG A 358      45.290  32.775  -1.790  1.00  0.00      RA0  C
ATOM   3348  CB  ARG A 358      45.370  31.255  -1.765  1.00  0.00      RA0  C
ATOM   3349  CG  ARG A 358      44.111  30.571  -1.224  1.00  0.00      RA0  C
ATOM   3350  CD  ARG A 358      44.330  29.944   0.158  1.00  0.00      RA0  C
ATOM   3351  NE  ARG A 358      44.813  30.930   1.122  1.00  0.00      RA0  N
ATOM   3352  HE  ARG A 358      44.239  31.726   1.301  1.00  0.00      RA0  H
ATOM   3353  CZ  ARG A 358      46.048  30.878   1.661  1.00  0.00      RA0  C
ATOM   3354  NH1 ARG A 358      46.907  29.933   1.328  1.00  0.00      RA0  N
ATOM   3355 HH11 ARG A 358      47.813  29.843   1.730  1.00  0.00      RA0  H
ATOM   3356 HH12 ARG A 358      46.701  29.302   0.564  1.00  0.00      RA0  H
ATOM   3357  NH2 ARG A 358      46.414  31.827   2.508  1.00  0.00      RA0  N
ATOM   3358 HH21 ARG A 358      47.328  31.858   2.928  1.00  0.00      RA0  H
ATOM   3359 HH22 ARG A 358      45.797  32.594   2.689  1.00  0.00      RA0  H
ATOM   3360  C   ARG A 358      46.601  33.472  -1.436  1.00  0.00      RA0  C
ATOM   3361  O   ARG A 358      47.474  33.559  -2.291  1.00  0.00      RA0  O
ATOM   3362  N   ASN A 359      46.729  33.924  -0.197  1.00  0.00      RA0  N
ATOM   3363  H   ASN A 359      45.907  34.060   0.355  1.00  0.00      RA0  H
ATOM   3364  CA  ASN A 359      47.998  34.501   0.307  1.00  0.00      RA0  C
ATOM   3365  CB  ASN A 359      49.159  33.478   0.364  1.00  0.00      RA0  C
ATOM   3366  CG  ASN A 359      49.194  32.465   1.486  1.00  0.00      RA0  C
ATOM   3367  OD1 ASN A 359      48.855  32.697   2.642  1.00  0.00      RA0  O
ATOM   3368  ND2 ASN A 359      49.738  31.306   1.103  1.00  0.00      RA0  N
ATOM   3369 HD21 ASN A 359      49.695  31.058   0.128  1.00  0.00      RA0  H
ATOM   3370 HD22 ASN A 359      50.230  30.679   1.706  1.00  0.00      RA0  H
ATOM   3371  C   ASN A 359      48.561  35.541  -0.626  1.00  0.00      RA0  C
ATOM   3372  O   ASN A 359      49.753  35.507  -1.003  1.00  0.00      RA0  O
ATOM   3373  N   GLY A 360      47.702  36.480  -1.005  1.00  0.00      RA0  N
ATOM   3374  H   GLY A 360      46.822  36.489  -0.519  1.00  0.00      RA0  H
ATOM   3375  CA  GLY A 360      48.109  37.622  -1.768  1.00  0.00      RA0  C
ATOM   3376  C   GLY A 360      48.455  37.393  -3.200  1.00  0.00      RA0  C
ATOM   3377  O   GLY A 360      48.970  38.312  -3.858  1.00  0.00      RA0  O
ATOM   3378  N   LYS A 361      48.157  36.206  -3.727  1.00  0.00      RA0  N
ATOM   3379  H   LYS A 361      47.789  35.476  -3.147  1.00  0.00      RA0  H
ATOM   3380  CA  LYS A 361      48.555  35.894  -5.075  1.00  0.00      RA0  C
ATOM   3381  CB  LYS A 361      49.879  35.117  -4.994  1.00  0.00      RA0  C
ATOM   3382  CG  LYS A 361      50.332  34.469  -6.305  1.00  0.00      RA0  C
ATOM   3383  CD  LYS A 361      51.459  33.444  -6.150  1.00  0.00      RA0  C
ATOM   3384  CE  LYS A 361      51.651  32.570  -7.400  1.00  0.00      RA0  C
ATOM   3385  NZ  LYS A 361      50.516  31.649  -7.581  1.00  0.00      RA0  N
ATOM   3386  HZ1 LYS A 361      50.399  31.426  -8.588  1.00  0.00      RA0  H
ATOM   3387  HZ2 LYS A 361      50.661  30.758  -7.057  1.00  0.00      RA0  H
ATOM   3388  HZ3 LYS A 361      49.635  32.109  -7.264  1.00  0.00      RA0  H
ATOM   3389  C   LYS A 361      47.501  35.067  -5.793  1.00  0.00      RA0  C
ATOM   3390  O   LYS A 361      46.890  34.198  -5.193  1.00  0.00      RA0  O
ATOM   3391  N   ALA A 362      47.345  35.328  -7.092  1.00  0.00      RA0  N
ATOM   3392  H   ALA A 362      47.872  36.086  -7.465  1.00  0.00      RA0  H
ATOM   3393  CA  ALA A 362      46.536  34.514  -7.970  1.00  0.00      RA0  C
ATOM   3394  CB  ALA A 362      46.687  34.968  -9.420  1.00  0.00      RA0  C
ATOM   3395  C   ALA A 362      47.009  33.070  -7.892  1.00  0.00      RA0  C
ATOM   3396  O   ALA A 362      48.212  32.796  -7.850  1.00  0.00      RA0  O
ATOM   3397  N   VAL A 363      46.048  32.154  -7.859  1.00  0.00      RA0  N
ATOM   3398  H   VAL A 363      45.102  32.476  -7.940  1.00  0.00      RA0  H
ATOM   3399  CA  VAL A 363      46.343  30.718  -7.868  1.00  0.00      RA0  C
ATOM   3400  CB  VAL A 363      45.091  29.863  -7.643  1.00  0.00      RA0  C
ATOM   3401  CG1 VAL A 363      44.501  30.115  -6.254  1.00  0.00      RA0  C
ATOM   3402  CG2 VAL A 363      44.073  30.037  -8.772  1.00  0.00      RA0  C
ATOM   3403  C   VAL A 363      47.023  30.360  -9.192  1.00  0.00      RA0  C
ATOM   3404  O   VAL A 363      46.891  31.065 -10.242  1.00  0.00      RA0  O
ATOM   3405  N   ALA A 364      47.768  29.261  -9.159  1.00  0.00      RA0  N
ATOM   3406  H   ALA A 364      47.727  28.668  -8.354  1.00  0.00      RA0  H
ATOM   3407  CA  ALA A 364      48.611  28.868 -10.295  1.00  0.00      RA0  C
ATOM   3408  CB  ALA A 364      49.296  27.529 -10.043  1.00  0.00      RA0  C
ATOM   3409  C   ALA A 364      47.902  28.848 -11.638  1.00  0.00      RA0  C
ATOM   3410  O   ALA A 364      48.486  29.249 -12.620  1.00  0.00      RA0  O
ATOM   3411  N   GLY A 365      46.645  28.411 -11.692  1.00  0.00      RA0  N
ATOM   3412  H   GLY A 365      46.274  27.970 -10.876  1.00  0.00      RA0  H
ATOM   3413  CA  GLY A 365      45.936  28.351 -12.980  1.00  0.00      RA0  C
ATOM   3414  C   GLY A 365      45.653  29.709 -13.591  1.00  0.00      RA0  C
ATOM   3415  O   GLY A 365      45.342  29.814 -14.775  1.00  0.00      RA0  O
ATOM   3416  N   LEU A 366      45.784  30.757 -12.792  1.00  0.00      RA0  N
ATOM   3417  H   LEU A 366      46.120  30.649 -11.861  1.00  0.00      RA0  H
ATOM   3418  CA  LEU A 366      45.544  32.127 -13.278  1.00  0.00      RA0  C
ATOM   3419  CB  LEU A 366      44.561  32.850 -12.356  1.00  0.00      RA0  C
ATOM   3420  CG  LEU A 366      43.195  32.166 -12.302  1.00  0.00      RA0  C
ATOM   3421  CD1 LEU A 366      42.278  32.817 -11.268  1.00  0.00      RA0  C
ATOM   3422  CD2 LEU A 366      42.540  32.097 -13.683  1.00  0.00      RA0  C
ATOM   3423  C   LEU A 366      46.807  32.966 -13.459  1.00  0.00      RA0  C
ATOM   3424  O   LEU A 366      46.720  34.191 -13.624  1.00  0.00      RA0  O
ATOM   3425  N   CYS A 367      47.976  32.332 -13.390  1.00  0.00      RA0  N
ATOM   3426  H   CYS A 367      48.059  31.340 -13.251  1.00  0.00      RA0  H
ATOM   3427  CA  CYS A 367      49.235  33.019 -13.722  1.00  0.00      RA0  C
ATOM   3428  CB  CYS A 367      49.743  33.744 -12.473  1.00  0.00      RA0  C
ATOM   3429  SG  CYS A 367      49.889  32.682 -11.006  1.00  0.00      RA0  S
ATOM   3430  C   CYS A 367      50.294  32.088 -14.318  1.00  0.00      RA0  C
ATOM   3431  O   CYS A 367      50.122  30.864 -14.369  1.00  0.00      RA0  O
END
HEADER lig.002.03.pdb
ATOM      1  N   ASN A   2      64.495  12.179  -1.393  1.00  0.00      LA0  N
ATOM      2  H   ASN A   2      64.063  13.033  -1.691  1.00  0.00      LA0  H
ATOM      3  CA  ASN A   2      63.658  11.102  -0.864  1.00  0.00      LA0  C
ATOM      4  CB  ASN A   2      63.012  11.531   0.459  1.00  0.00      LA0  C
ATOM      5  CG  ASN A   2      62.212  10.390   1.061  1.00  0.00      LA0  C
ATOM      6  OD1 ASN A   2      62.433   9.219   0.779  1.00  0.00      LA0  O
ATOM      7  ND2 ASN A   2      61.267  10.781   1.913  1.00  0.00      LA0  N
ATOM      8 HD21 ASN A   2      61.076  11.761   2.053  1.00  0.00      LA0  H
ATOM      9 HD22 ASN A   2      60.715  10.119   2.409  1.00  0.00      LA0  H
ATOM     10  C   ASN A   2      62.608  10.645  -1.860  1.00  0.00      LA0  C
ATOM     11  O   ASN A   2      61.545  11.241  -1.999  1.00  0.00      LA0  O
ATOM     12  N   VAL A   3      62.961   9.556  -2.553  1.00  0.00      LA0  N
ATOM     13  H   VAL A   3      63.853   9.129  -2.410  1.00  0.00      LA0  H
ATOM     14  CA  VAL A   3      62.001   8.977  -3.492  1.00  0.00      LA0  C
ATOM     15  CB  VAL A   3      62.546   9.098  -4.930  1.00  0.00      LA0  C
ATOM     16  CG1 VAL A   3      61.579   8.550  -5.979  1.00  0.00      LA0  C
ATOM     17  CG2 VAL A   3      62.916  10.546  -5.268  1.00  0.00      LA0  C
ATOM     18  C   VAL A   3      61.672   7.532  -3.116  1.00  0.00      LA0  C
ATOM     19  O   VAL A   3      62.335   6.585  -3.521  1.00  0.00      LA0  O
ATOM     20  N   PRO A   4      60.624   7.379  -2.274  1.00  0.00      LA0  N
ATOM     21  CD  PRO A   4      59.831   8.421  -1.644  1.00  0.00      LA0  C
ATOM     22  CA  PRO A   4      60.212   6.036  -1.852  1.00  0.00      LA0  C
ATOM     23  CB  PRO A   4      59.061   6.318  -0.883  1.00  0.00      LA0  C
ATOM     24  CG  PRO A   4      59.285   7.745  -0.396  1.00  0.00      LA0  C
ATOM     25  C   PRO A   4      59.842   5.109  -2.999  1.00  0.00      LA0  C
ATOM     26  O   PRO A   4      59.137   5.454  -3.945  1.00  0.00      LA0  O
ATOM     27  N   ALA A   5      60.401   3.898  -2.875  1.00  0.00      LA0  N
ATOM     28  H   ALA A   5      60.868   3.675  -2.022  1.00  0.00      LA0  H
ATOM     29  CA  ALA A   5      60.364   2.968  -4.000  1.00  0.00      LA0  C
ATOM     30  CB  ALA A   5      61.352   1.823  -3.770  1.00  0.00      LA0  C
ATOM     31  C   ALA A   5      59.005   2.379  -4.333  1.00  0.00      LA0  C
ATOM     32  O   ALA A   5      58.786   1.848  -5.413  1.00  0.00      LA0  O
ATOM     33  N   GLU A   6      58.096   2.480  -3.355  1.00  0.00      LA0  N
ATOM     34  H   GLU A   6      58.250   2.991  -2.507  1.00  0.00      LA0  H
ATOM     35  CA  GLU A   6      56.781   1.893  -3.588  1.00  0.00      LA0  C
ATOM     36  CB  GLU A   6      56.168   1.431  -2.253  1.00  0.00      LA0  C
ATOM     37  CG  GLU A   6      55.364   2.436  -1.401  1.00  0.00      LA0  C
ATOM     38  CD  GLU A   6      56.161   3.579  -0.778  1.00  0.00      LA0  C
ATOM     39  OE1 GLU A   6      55.530   4.498  -0.248  1.00  0.00      LA0  O
ATOM     40  OE2 GLU A   6      57.391   3.555  -0.800  1.00  0.00      LA0  O
ATOM     41  C   GLU A   6      55.825   2.750  -4.407  1.00  0.00      LA0  C
ATOM     42  O   GLU A   6      54.699   2.369  -4.712  1.00  0.00      LA0  O
ATOM     43  N   LEU A   7      56.319   3.949  -4.740  1.00  0.00      LA0  N
ATOM     44  H   LEU A   7      57.267   4.206  -4.555  1.00  0.00      LA0  H
ATOM     45  CA  LEU A   7      55.396   4.885  -5.359  1.00  0.00      LA0  C
ATOM     46  CB  LEU A   7      55.605   6.274  -4.773  1.00  0.00      LA0  C
ATOM     47  CG  LEU A   7      55.475   6.301  -3.258  1.00  0.00      LA0  C
ATOM     48  CD1 LEU A   7      56.031   7.582  -2.663  1.00  0.00      LA0  C
ATOM     49  CD2 LEU A   7      54.037   6.084  -2.826  1.00  0.00      LA0  C
ATOM     50  C   LEU A   7      55.467   4.959  -6.866  1.00  0.00      LA0  C
ATOM     51  O   LEU A   7      56.516   4.896  -7.496  1.00  0.00      LA0  O
ATOM     52  N   LYS A   8      54.263   5.159  -7.407  1.00  0.00      LA0  N
ATOM     53  H   LYS A   8      53.471   5.143  -6.797  1.00  0.00      LA0  H
ATOM     54  CA  LYS A   8      54.181   5.774  -8.724  1.00  0.00      LA0  C
ATOM     55  CB  LYS A   8      52.900   5.295  -9.402  1.00  0.00      LA0  C
ATOM     56  CG  LYS A   8      53.105   3.934 -10.068  1.00  0.00      LA0  C
ATOM     57  CD  LYS A   8      53.578   4.113 -11.508  1.00  0.00      LA0  C
ATOM     58  CE  LYS A   8      54.039   2.837 -12.204  1.00  0.00      LA0  C
ATOM     59  NZ  LYS A   8      53.883   3.006 -13.653  1.00  0.00      LA0  N
ATOM     60  HZ1 LYS A   8      54.128   2.120 -14.154  1.00  0.00      LA0  H
ATOM     61  HZ2 LYS A   8      52.872   3.109 -13.873  1.00  0.00      LA0  H
ATOM     62  HZ3 LYS A   8      54.398   3.816 -14.054  1.00  0.00      LA0  H
ATOM     63  C   LYS A   8      54.211   7.281  -8.548  1.00  0.00      LA0  C
ATOM     64  O   LYS A   8      54.010   7.782  -7.449  1.00  0.00      LA0  O
ATOM     65  N   TYR A   9      54.487   7.983  -9.646  1.00  0.00      LA0  N
ATOM     66  H   TYR A   9      54.668   7.521 -10.515  1.00  0.00      LA0  H
ATOM     67  CA  TYR A   9      54.658   9.429  -9.538  1.00  0.00      LA0  C
ATOM     68  CB  TYR A   9      56.143   9.802  -9.465  1.00  0.00      LA0  C
ATOM     69  CG  TYR A   9      56.796   9.322  -8.189  1.00  0.00      LA0  C
ATOM     70  CD1 TYR A   9      57.445   8.071  -8.171  1.00  0.00      LA0  C
ATOM     71  CE1 TYR A   9      58.072   7.646  -6.989  1.00  0.00      LA0  C
ATOM     72  CD2 TYR A   9      56.752  10.153  -7.054  1.00  0.00      LA0  C
ATOM     73  CE2 TYR A   9      57.385   9.730  -5.874  1.00  0.00      LA0  C
ATOM     74  CZ  TYR A   9      58.035   8.482  -5.855  1.00  0.00      LA0  C
ATOM     75  OH  TYR A   9      58.644   8.074  -4.686  1.00  0.00      LA0  O
ATOM     76  HH  TYR A   9      58.772   7.126  -4.700  1.00  0.00      LA0  H
ATOM     77  C   TYR A   9      54.064  10.107 -10.748  1.00  0.00      LA0  C
ATOM     78  O   TYR A   9      54.007   9.527 -11.829  1.00  0.00      LA0  O
ATOM     79  N   SER A  10      53.630  11.353 -10.543  1.00  0.00      LA0  N
ATOM     80  H   SER A  10      53.720  11.812  -9.657  1.00  0.00      LA0  H
ATOM     81  CA  SER A  10      53.330  12.106 -11.752  1.00  0.00      LA0  C
ATOM     82  CB  SER A  10      52.176  13.081 -11.494  1.00  0.00      LA0  C
ATOM     83  OG  SER A  10      52.570  14.104 -10.574  1.00  0.00      LA0  O
ATOM     84  HG  SER A  10      51.749  14.579 -10.381  1.00  0.00      LA0  H
ATOM     85  C   SER A  10      54.589  12.786 -12.264  1.00  0.00      LA0  C
ATOM     86  O   SER A  10      55.682  12.563 -11.757  1.00  0.00      LA0  O
ATOM     87  N   LYS A  11      54.400  13.637 -13.281  1.00  0.00      LA0  N
ATOM     88  H   LYS A  11      53.482  13.825 -13.633  1.00  0.00      LA0  H
ATOM     89  CA  LYS A  11      55.504  14.554 -13.570  1.00  0.00      LA0  C
ATOM     90  CB  LYS A  11      55.538  14.885 -15.066  1.00  0.00      LA0  C
ATOM     91  CG  LYS A  11      55.159  13.677 -15.932  1.00  0.00      LA0  C
ATOM     92  CD  LYS A  11      54.971  13.959 -17.426  1.00  0.00      LA0  C
ATOM     93  CE  LYS A  11      54.018  15.118 -17.744  1.00  0.00      LA0  C
ATOM     94  NZ  LYS A  11      52.751  15.005 -17.008  1.00  0.00      LA0  N
ATOM     95  HZ1 LYS A  11      52.235  15.912 -17.062  1.00  0.00      LA0  H
ATOM     96  HZ2 LYS A  11      52.139  14.211 -17.260  1.00  0.00      LA0  H
ATOM     97  HZ3 LYS A  11      52.929  15.005 -15.978  1.00  0.00      LA0  H
ATOM     98  C   LYS A  11      55.366  15.825 -12.741  1.00  0.00      LA0  C
ATOM     99  O   LYS A  11      56.317  16.515 -12.405  1.00  0.00      LA0  O
ATOM    100  N   GLU A  12      54.086  16.067 -12.433  1.00  0.00      LA0  N
ATOM    101  H   GLU A  12      53.370  15.449 -12.750  1.00  0.00      LA0  H
ATOM    102  CA  GLU A  12      53.574  17.270 -11.796  1.00  0.00      LA0  C
ATOM    103  CB  GLU A  12      52.077  17.326 -12.117  1.00  0.00      LA0  C
ATOM    104  CG  GLU A  12      51.659  17.604 -13.577  1.00  0.00      LA0  C
ATOM    105  CD  GLU A  12      52.173  16.622 -14.630  1.00  0.00      LA0  C
ATOM    106  OE1 GLU A  12      52.178  15.400 -14.443  1.00  0.00      LA0  O
ATOM    107  OE2 GLU A  12      52.573  17.086 -15.691  1.00  0.00      LA0  O
ATOM    108  C   GLU A  12      53.844  17.378 -10.297  1.00  0.00      LA0  C
ATOM    109  O   GLU A  12      53.634  18.425  -9.695  1.00  0.00      LA0  O
ATOM    110  N   HIS A  13      54.376  16.255  -9.760  1.00  0.00      LA0  N
ATOM    111  H   HIS A  13      54.232  15.434 -10.312  1.00  0.00      LA0  H
ATOM    112  CA  HIS A  13      55.007  16.105  -8.437  1.00  0.00      LA0  C
ATOM    113  CB  HIS A  13      55.650  17.372  -7.836  1.00  0.00      LA0  C
ATOM    114  CG  HIS A  13      56.714  17.950  -8.740  1.00  0.00      LA0  C
ATOM    115  ND1 HIS A  13      57.818  17.288  -9.126  1.00  0.00      LA0  N
ATOM    116  HD1 HIS A  13      58.065  16.372  -8.873  1.00  0.00      LA0  H
ATOM    117  CD2 HIS A  13      56.744  19.231  -9.299  1.00  0.00      LA0  C
ATOM    118  NE2 HIS A  13      57.883  19.327 -10.026  1.00  0.00      LA0  N
ATOM    119  CE1 HIS A  13      58.545  18.132  -9.923  1.00  0.00      LA0  C
ATOM    120  C   HIS A  13      54.176  15.420  -7.366  1.00  0.00      LA0  C
ATOM    121  O   HIS A  13      54.543  15.403  -6.189  1.00  0.00      LA0  O
ATOM    122  N   GLU A  14      53.070  14.816  -7.813  1.00  0.00      LA0  N
ATOM    123  H   GLU A  14      52.739  14.961  -8.747  1.00  0.00      LA0  H
ATOM    124  CA  GLU A  14      52.369  13.906  -6.912  1.00  0.00      LA0  C
ATOM    125  CB  GLU A  14      50.908  13.666  -7.310  1.00  0.00      LA0  C
ATOM    126  CG  GLU A  14      50.035  14.886  -7.609  1.00  0.00      LA0  C
ATOM    127  CD  GLU A  14      50.276  15.357  -9.027  1.00  0.00      LA0  C
ATOM    128  OE1 GLU A  14      50.953  16.359  -9.209  1.00  0.00      LA0  O
ATOM    129  OE2 GLU A  14      49.828  14.700  -9.962  1.00  0.00      LA0  O
ATOM    130  C   GLU A  14      53.035  12.547  -6.832  1.00  0.00      LA0  C
ATOM    131  O   GLU A  14      53.783  12.128  -7.711  1.00  0.00      LA0  O
ATOM    132  N   TRP A  15      52.697  11.861  -5.739  1.00  0.00      LA0  N
ATOM    133  H   TRP A  15      52.091  12.286  -5.069  1.00  0.00      LA0  H
ATOM    134  CA  TRP A  15      52.954  10.430  -5.688  1.00  0.00      LA0  C
ATOM    135  CB  TRP A  15      53.887  10.042  -4.536  1.00  0.00      LA0  C
ATOM    136  CG  TRP A  15      53.369  10.467  -3.179  1.00  0.00      LA0  C
ATOM    137  CD2 TRP A  15      52.427   9.807  -2.302  1.00  0.00      LA0  C
ATOM    138  CE2 TRP A  15      52.313  10.613  -1.119  1.00  0.00      LA0  C
ATOM    139  CE3 TRP A  15      51.670   8.622  -2.411  1.00  0.00      LA0  C
ATOM    140  CD1 TRP A  15      53.758  11.617  -2.486  1.00  0.00      LA0  C
ATOM    141  NE1 TRP A  15      53.147  11.713  -1.277  1.00  0.00      LA0  N
ATOM    142  HE1 TRP A  15      53.273  12.443  -0.623  1.00  0.00      LA0  H
ATOM    143  CZ2 TRP A  15      51.450  10.219  -0.075  1.00  0.00      LA0  C
ATOM    144  CZ3 TRP A  15      50.810   8.238  -1.361  1.00  0.00      LA0  C
ATOM    145  CH2 TRP A  15      50.700   9.032  -0.200  1.00  0.00      LA0  C
ATOM    146  C   TRP A  15      51.653   9.673  -5.596  1.00  0.00      LA0  C
ATOM    147  O   TRP A  15      50.612  10.222  -5.248  1.00  0.00      LA0  O
ATOM    148  N   LEU A  16      51.780   8.385  -5.914  1.00  0.00      LA0  N
ATOM    149  H   LEU A  16      52.677   8.026  -6.173  1.00  0.00      LA0  H
ATOM    150  CA  LEU A  16      50.622   7.513  -5.932  1.00  0.00      LA0  C
ATOM    151  CB  LEU A  16      50.142   7.326  -7.369  1.00  0.00      LA0  C
ATOM    152  CG  LEU A  16      48.739   6.737  -7.415  1.00  0.00      LA0  C
ATOM    153  CD1 LEU A  16      47.728   7.753  -6.911  1.00  0.00      LA0  C
ATOM    154  CD2 LEU A  16      48.359   6.214  -8.793  1.00  0.00      LA0  C
ATOM    155  C   LEU A  16      50.973   6.172  -5.331  1.00  0.00      LA0  C
ATOM    156  O   LEU A  16      51.854   5.473  -5.816  1.00  0.00      LA0  O
ATOM    157  N   ARG A  17      50.253   5.841  -4.260  1.00  0.00      LA0  N
ATOM    158  H   ARG A  17      49.549   6.461  -3.913  1.00  0.00      LA0  H
ATOM    159  CA  ARG A  17      50.492   4.529  -3.675  1.00  0.00      LA0  C
ATOM    160  CB  ARG A  17      50.854   4.688  -2.196  1.00  0.00      LA0  C
ATOM    161  CG  ARG A  17      51.351   3.420  -1.492  1.00  0.00      LA0  C
ATOM    162  CD  ARG A  17      52.169   3.724  -0.233  1.00  0.00      LA0  C
ATOM    163  NE  ARG A  17      51.494   4.691   0.624  1.00  0.00      LA0  N
ATOM    164  HE  ARG A  17      50.517   4.570   0.824  1.00  0.00      LA0  H
ATOM    165  CZ  ARG A  17      52.129   5.768   1.122  1.00  0.00      LA0  C
ATOM    166  NH1 ARG A  17      53.433   5.969   0.918  1.00  0.00      LA0  N
ATOM    167 HH11 ARG A  17      53.883   6.790   1.267  1.00  0.00      LA0  H
ATOM    168 HH12 ARG A  17      54.011   5.306   0.413  1.00  0.00      LA0  H
ATOM    169  NH2 ARG A  17      51.411   6.638   1.823  1.00  0.00      LA0  N
ATOM    170 HH21 ARG A  17      51.826   7.472   2.206  1.00  0.00      LA0  H
ATOM    171 HH22 ARG A  17      50.427   6.455   1.959  1.00  0.00      LA0  H
ATOM    172  C   ARG A  17      49.306   3.617  -3.866  1.00  0.00      LA0  C
ATOM    173  O   ARG A  17      48.158   4.024  -3.729  1.00  0.00      LA0  O
ATOM    174  N   LYS A  18      49.641   2.357  -4.173  1.00  0.00      LA0  N
ATOM    175  H   LYS A  18      50.606   2.118  -4.272  1.00  0.00      LA0  H
ATOM    176  CA  LYS A  18      48.629   1.322  -3.991  1.00  0.00      LA0  C
ATOM    177  CB  LYS A  18      48.980   0.091  -4.830  1.00  0.00      LA0  C
ATOM    178  CG  LYS A  18      47.926  -1.023  -4.809  1.00  0.00      LA0  C
ATOM    179  CD  LYS A  18      46.589  -0.535  -5.357  1.00  0.00      LA0  C
ATOM    180  CE  LYS A  18      45.601  -1.652  -5.675  1.00  0.00      LA0  C
ATOM    181  NZ  LYS A  18      44.516  -1.084  -6.481  1.00  0.00      LA0  N
ATOM    182  HZ1 LYS A  18      43.948  -1.834  -6.936  1.00  0.00      LA0  H
ATOM    183  HZ2 LYS A  18      43.892  -0.442  -5.952  1.00  0.00      LA0  H
ATOM    184  HZ3 LYS A  18      44.899  -0.611  -7.329  1.00  0.00      LA0  H
ATOM    185  C   LYS A  18      48.565   0.965  -2.521  1.00  0.00      LA0  C
ATOM    186  O   LYS A  18      49.418   0.258  -1.999  1.00  0.00      LA0  O
ATOM    187  N   GLU A  19      47.554   1.528  -1.862  1.00  0.00      LA0  N
ATOM    188  H   GLU A  19      46.816   2.013  -2.339  1.00  0.00      LA0  H
ATOM    189  CA  GLU A  19      47.539   1.233  -0.437  1.00  0.00      LA0  C
ATOM    190  CB  GLU A  19      47.113   2.467   0.349  1.00  0.00      LA0  C
ATOM    191  CG  GLU A  19      48.334   3.108   1.017  1.00  0.00      LA0  C
ATOM    192  CD  GLU A  19      48.001   4.482   1.564  1.00  0.00      LA0  C
ATOM    193  OE1 GLU A  19      48.832   5.382   1.463  1.00  0.00      LA0  O
ATOM    194  OE2 GLU A  19      46.885   4.681   2.032  1.00  0.00      LA0  O
ATOM    195  C   GLU A  19      46.749  -0.011  -0.100  1.00  0.00      LA0  C
ATOM    196  O   GLU A  19      46.103  -0.610  -0.951  1.00  0.00      LA0  O
ATOM    197  N   ALA A  20      46.845  -0.390   1.186  1.00  0.00      LA0  N
ATOM    198  H   ALA A  20      47.364   0.179   1.820  1.00  0.00      LA0  H
ATOM    199  CA  ALA A  20      46.251  -1.661   1.613  1.00  0.00      LA0  C
ATOM    200  CB  ALA A  20      46.627  -1.960   3.065  1.00  0.00      LA0  C
ATOM    201  C   ALA A  20      44.740  -1.759   1.474  1.00  0.00      LA0  C
ATOM    202  O   ALA A  20      44.163  -2.834   1.380  1.00  0.00      LA0  O
ATOM    203  N   ASP A  21      44.124  -0.571   1.458  1.00  0.00      LA0  N
ATOM    204  H   ASP A  21      44.627   0.292   1.450  1.00  0.00      LA0  H
ATOM    205  CA  ASP A  21      42.683  -0.499   1.233  1.00  0.00      LA0  C
ATOM    206  CB  ASP A  21      42.152   0.840   1.767  1.00  0.00      LA0  C
ATOM    207  CG  ASP A  21      42.715   2.064   1.047  1.00  0.00      LA0  C
ATOM    208  OD1 ASP A  21      43.748   2.009   0.384  1.00  0.00      LA0  O
ATOM    209  OD2 ASP A  21      42.118   3.122   1.144  1.00  0.00      LA0  O
ATOM    210  C   ASP A  21      42.248  -0.732  -0.209  1.00  0.00      LA0  C
ATOM    211  O   ASP A  21      41.072  -0.836  -0.534  1.00  0.00      LA0  O
ATOM    212  N   GLY A  22      43.262  -0.808  -1.080  1.00  0.00      LA0  N
ATOM    213  H   GLY A  22      44.198  -0.628  -0.784  1.00  0.00      LA0  H
ATOM    214  CA  GLY A  22      42.955  -1.026  -2.485  1.00  0.00      LA0  C
ATOM    215  C   GLY A  22      42.977   0.247  -3.304  1.00  0.00      LA0  C
ATOM    216  O   GLY A  22      43.167   0.219  -4.521  1.00  0.00      LA0  O
ATOM    217  N   THR A  23      42.767   1.367  -2.591  1.00  0.00      LA0  N
ATOM    218  H   THR A  23      42.806   1.367  -1.591  1.00  0.00      LA0  H
ATOM    219  CA  THR A  23      42.678   2.614  -3.338  1.00  0.00      LA0  C
ATOM    220  CB  THR A  23      41.994   3.718  -2.516  1.00  0.00      LA0  C
ATOM    221  OG1 THR A  23      42.764   4.056  -1.356  1.00  0.00      LA0  O
ATOM    222  HG1 THR A  23      42.561   3.376  -0.709  1.00  0.00      LA0  H
ATOM    223  CG2 THR A  23      40.561   3.344  -2.133  1.00  0.00      LA0  C
ATOM    224  C   THR A  23      44.025   3.091  -3.832  1.00  0.00      LA0  C
ATOM    225  O   THR A  23      45.082   2.554  -3.507  1.00  0.00      LA0  O
ATOM    226  N   TYR A  24      43.924   4.158  -4.627  1.00  0.00      LA0  N
ATOM    227  H   TYR A  24      43.039   4.535  -4.901  1.00  0.00      LA0  H
ATOM    228  CA  TYR A  24      45.152   4.894  -4.851  1.00  0.00      LA0  C
ATOM    229  CB  TYR A  24      45.289   5.231  -6.334  1.00  0.00      LA0  C
ATOM    230  CG  TYR A  24      45.499   3.944  -7.086  1.00  0.00      LA0  C
ATOM    231  CD1 TYR A  24      44.421   3.378  -7.795  1.00  0.00      LA0  C
ATOM    232  CE1 TYR A  24      44.578   2.103  -8.359  1.00  0.00      LA0  C
ATOM    233  CD2 TYR A  24      46.763   3.326  -7.018  1.00  0.00      LA0  C
ATOM    234  CE2 TYR A  24      46.919   2.055  -7.583  1.00  0.00      LA0  C
ATOM    235  CZ  TYR A  24      45.809   1.439  -8.192  1.00  0.00      LA0  C
ATOM    236  OH  TYR A  24      45.934   0.124  -8.586  1.00  0.00      LA0  O
ATOM    237  HH  TYR A  24      45.229  -0.109  -9.197  1.00  0.00      LA0  H
ATOM    238  C   TYR A  24      45.181   6.113  -3.967  1.00  0.00      LA0  C
ATOM    239  O   TYR A  24      44.282   6.948  -3.992  1.00  0.00      LA0  O
ATOM    240  N   THR A  25      46.245   6.158  -3.170  1.00  0.00      LA0  N
ATOM    241  H   THR A  25      46.916   5.415  -3.172  1.00  0.00      LA0  H
ATOM    242  CA  THR A  25      46.441   7.359  -2.376  1.00  0.00      LA0  C
ATOM    243  CB  THR A  25      46.983   6.979  -0.999  1.00  0.00      LA0  C
ATOM    244  OG1 THR A  25      46.226   5.901  -0.431  1.00  0.00      LA0  O
ATOM    245  HG1 THR A  25      46.773   5.650   0.321  1.00  0.00      LA0  H
ATOM    246  CG2 THR A  25      47.004   8.167  -0.038  1.00  0.00      LA0  C
ATOM    247  C   THR A  25      47.378   8.314  -3.089  1.00  0.00      LA0  C
ATOM    248  O   THR A  25      48.497   7.969  -3.446  1.00  0.00      LA0  O
ATOM    249  N   VAL A  26      46.852   9.519  -3.302  1.00  0.00      LA0  N
ATOM    250  H   VAL A  26      45.945   9.714  -2.936  1.00  0.00      LA0  H
ATOM    251  CA  VAL A  26      47.661  10.591  -3.867  1.00  0.00      LA0  C
ATOM    252  CB  VAL A  26      46.788  11.450  -4.790  1.00  0.00      LA0  C
ATOM    253  CG1 VAL A  26      47.577  12.561  -5.488  1.00  0.00      LA0  C
ATOM    254  CG2 VAL A  26      46.024  10.581  -5.784  1.00  0.00      LA0  C
ATOM    255  C   VAL A  26      48.193  11.443  -2.737  1.00  0.00      LA0  C
ATOM    256  O   VAL A  26      47.479  11.711  -1.777  1.00  0.00      LA0  O
ATOM    257  N   GLY A  27      49.443  11.876  -2.896  1.00  0.00      LA0  N
ATOM    258  H   GLY A  27      49.983  11.572  -3.687  1.00  0.00      LA0  H
ATOM    259  CA  GLY A  27      49.968  12.895  -1.991  1.00  0.00      LA0  C
ATOM    260  C   GLY A  27      50.993  13.710  -2.739  1.00  0.00      LA0  C
ATOM    261  O   GLY A  27      51.242  13.444  -3.906  1.00  0.00      LA0  O
ATOM    262  N   ILE A  28      51.583  14.697  -2.059  1.00  0.00      LA0  N
ATOM    263  H   ILE A  28      51.418  14.824  -1.079  1.00  0.00      LA0  H
ATOM    264  CA  ILE A  28      52.664  15.365  -2.786  1.00  0.00      LA0  C
ATOM    265  CB  ILE A  28      52.548  16.893  -2.754  1.00  0.00      LA0  C
ATOM    266  CG2 ILE A  28      51.680  17.358  -3.923  1.00  0.00      LA0  C
ATOM    267  CG1 ILE A  28      52.083  17.431  -1.397  1.00  0.00      LA0  C
ATOM    268  CD1 ILE A  28      51.908  18.951  -1.396  1.00  0.00      LA0  C
ATOM    269  C   ILE A  28      54.033  14.900  -2.347  1.00  0.00      LA0  C
ATOM    270  O   ILE A  28      54.210  14.387  -1.249  1.00  0.00      LA0  O
ATOM    271  N   THR A  29      54.983  15.043  -3.277  1.00  0.00      LA0  N
ATOM    272  H   THR A  29      54.781  15.502  -4.144  1.00  0.00      LA0  H
ATOM    273  CA  THR A  29      56.304  14.498  -2.974  1.00  0.00      LA0  C
ATOM    274  CB  THR A  29      57.051  14.185  -4.272  1.00  0.00      LA0  C
ATOM    275  OG1 THR A  29      57.138  15.348  -5.110  1.00  0.00      LA0  O
ATOM    276  HG1 THR A  29      56.282  15.430  -5.534  1.00  0.00      LA0  H
ATOM    277  CG2 THR A  29      56.394  13.035  -5.025  1.00  0.00      LA0  C
ATOM    278  C   THR A  29      57.156  15.376  -2.078  1.00  0.00      LA0  C
ATOM    279  O   THR A  29      56.833  16.526  -1.799  1.00  0.00      LA0  O
ATOM    280  N   GLU A  30      58.302  14.787  -1.698  1.00  0.00      LA0  N
ATOM    281  H   GLU A  30      58.471  13.832  -1.929  1.00  0.00      LA0  H
ATOM    282  CA  GLU A  30      59.339  15.534  -0.990  1.00  0.00      LA0  C
ATOM    283  CB  GLU A  30      60.546  14.635  -0.722  1.00  0.00      LA0  C
ATOM    284  CG  GLU A  30      61.275  14.950   0.585  1.00  0.00      LA0  C
ATOM    285  CD  GLU A  30      60.386  14.601   1.764  1.00  0.00      LA0  C
ATOM    286  OE1 GLU A  30      60.014  15.506   2.501  1.00  0.00      LA0  O
ATOM    287  OE2 GLU A  30      60.059  13.429   1.942  1.00  0.00      LA0  O
ATOM    288  C   GLU A  30      59.761  16.758  -1.772  1.00  0.00      LA0  C
ATOM    289  O   GLU A  30      59.696  17.884  -1.305  1.00  0.00      LA0  O
ATOM    290  N   HIS A  31      60.094  16.488  -3.048  1.00  0.00      LA0  N
ATOM    291  H   HIS A  31      60.226  15.541  -3.329  1.00  0.00      LA0  H
ATOM    292  CA  HIS A  31      60.449  17.614  -3.912  1.00  0.00      LA0  C
ATOM    293  CB  HIS A  31      60.911  17.132  -5.287  1.00  0.00      LA0  C
ATOM    294  CG  HIS A  31      61.726  18.230  -5.932  1.00  0.00      LA0  C
ATOM    295  ND1 HIS A  31      62.862  18.721  -5.406  1.00  0.00      LA0  N
ATOM    296  HD1 HIS A  31      63.294  18.469  -4.550  1.00  0.00      LA0  H
ATOM    297  CD2 HIS A  31      61.450  18.912  -7.120  1.00  0.00      LA0  C
ATOM    298  NE2 HIS A  31      62.439  19.821  -7.298  1.00  0.00      LA0  N
ATOM    299  CE1 HIS A  31      63.309  19.705  -6.243  1.00  0.00      LA0  C
ATOM    300  C   HIS A  31      59.384  18.693  -4.025  1.00  0.00      LA0  C
ATOM    301  O   HIS A  31      59.646  19.890  -3.992  1.00  0.00      LA0  O
ATOM    302  N   ALA A  32      58.130  18.211  -4.091  1.00  0.00      LA0  N
ATOM    303  H   ALA A  32      57.961  17.227  -4.148  1.00  0.00      LA0  H
ATOM    304  CA  ALA A  32      57.043  19.185  -4.011  1.00  0.00      LA0  C
ATOM    305  CB  ALA A  32      55.680  18.506  -4.127  1.00  0.00      LA0  C
ATOM    306  C   ALA A  32      57.072  20.042  -2.753  1.00  0.00      LA0  C
ATOM    307  O   ALA A  32      56.861  21.249  -2.799  1.00  0.00      LA0  O
ATOM    308  N   GLN A  33      57.385  19.390  -1.621  1.00  0.00      LA0  N
ATOM    309  H   GLN A  33      57.596  18.409  -1.609  1.00  0.00      LA0  H
ATOM    310  CA  GLN A  33      57.558  20.234  -0.445  1.00  0.00      LA0  C
ATOM    311  CB  GLN A  33      57.266  19.508   0.878  1.00  0.00      LA0  C
ATOM    312  CG  GLN A  33      58.410  18.709   1.513  1.00  0.00      LA0  C
ATOM    313  CD  GLN A  33      58.354  18.918   3.013  1.00  0.00      LA0  C
ATOM    314  OE1 GLN A  33      57.958  19.976   3.492  1.00  0.00      LA0  O
ATOM    315  NE2 GLN A  33      58.762  17.877   3.738  1.00  0.00      LA0  N
ATOM    316 HE21 GLN A  33      59.114  17.044   3.298  1.00  0.00      LA0  H
ATOM    317 HE22 GLN A  33      58.727  17.891   4.738  1.00  0.00      LA0  H
ATOM    318  C   GLN A  33      58.838  21.059  -0.386  1.00  0.00      LA0  C
ATOM    319  O   GLN A  33      58.871  22.093   0.256  1.00  0.00      LA0  O
ATOM    320  N   GLU A  34      59.881  20.639  -1.114  1.00  0.00      LA0  N
ATOM    321  H   GLU A  34      59.870  19.745  -1.561  1.00  0.00      LA0  H
ATOM    322  CA  GLU A  34      61.043  21.531  -1.216  1.00  0.00      LA0  C
ATOM    323  CB  GLU A  34      62.156  20.859  -2.018  1.00  0.00      LA0  C
ATOM    324  CG  GLU A  34      62.696  19.572  -1.385  1.00  0.00      LA0  C
ATOM    325  CD  GLU A  34      63.572  18.847  -2.390  1.00  0.00      LA0  C
ATOM    326  OE1 GLU A  34      64.455  19.468  -2.977  1.00  0.00      LA0  O
ATOM    327  OE2 GLU A  34      63.342  17.664  -2.631  1.00  0.00      LA0  O
ATOM    328  C   GLU A  34      60.666  22.862  -1.856  1.00  0.00      LA0  C
ATOM    329  O   GLU A  34      60.894  23.961  -1.341  1.00  0.00      LA0  O
ATOM    330  N   LEU A  35      59.987  22.688  -3.005  1.00  0.00      LA0  N
ATOM    331  H   LEU A  35      59.893  21.751  -3.355  1.00  0.00      LA0  H
ATOM    332  CA  LEU A  35      59.407  23.832  -3.709  1.00  0.00      LA0  C
ATOM    333  CB  LEU A  35      58.604  23.361  -4.928  1.00  0.00      LA0  C
ATOM    334  CG  LEU A  35      59.397  22.496  -5.913  1.00  0.00      LA0  C
ATOM    335  CD1 LEU A  35      58.480  21.827  -6.937  1.00  0.00      LA0  C
ATOM    336  CD2 LEU A  35      60.545  23.260  -6.576  1.00  0.00      LA0  C
ATOM    337  C   LEU A  35      58.537  24.684  -2.799  1.00  0.00      LA0  C
ATOM    338  O   LEU A  35      58.810  25.852  -2.540  1.00  0.00      LA0  O
ATOM    339  N   LEU A  36      57.502  24.014  -2.272  1.00  0.00      LA0  N
ATOM    340  H   LEU A  36      57.378  23.046  -2.496  1.00  0.00      LA0  H
ATOM    341  CA  LEU A  36      56.622  24.688  -1.321  1.00  0.00      LA0  C
ATOM    342  CB  LEU A  36      55.358  23.859  -1.089  1.00  0.00      LA0  C
ATOM    343  CG  LEU A  36      54.585  23.564  -2.373  1.00  0.00      LA0  C
ATOM    344  CD1 LEU A  36      53.571  22.444  -2.164  1.00  0.00      LA0  C
ATOM    345  CD2 LEU A  36      53.950  24.819  -2.966  1.00  0.00      LA0  C
ATOM    346  C   LEU A  36      57.322  25.040  -0.018  1.00  0.00      LA0  C
ATOM    347  O   LEU A  36      57.846  26.137   0.127  1.00  0.00      LA0  O
ATOM    348  N   GLY A  37      57.351  24.080   0.908  1.00  0.00      LA0  N
ATOM    349  H   GLY A  37      56.980  23.170   0.737  1.00  0.00      LA0  H
ATOM    350  CA  GLY A  37      57.989  24.341   2.195  1.00  0.00      LA0  C
ATOM    351  C   GLY A  37      56.945  24.776   3.183  1.00  0.00      LA0  C
ATOM    352  O   GLY A  37      55.778  24.457   3.001  1.00  0.00      LA0  O
ATOM    353  N   ASP A  38      57.425  25.520   4.191  1.00  0.00      LA0  N
ATOM    354  H   ASP A  38      58.414  25.651   4.195  1.00  0.00      LA0  H
ATOM    355  CA  ASP A  38      56.660  26.544   4.916  1.00  0.00      LA0  C
ATOM    356  CB  ASP A  38      57.328  27.918   4.638  1.00  0.00      LA0  C
ATOM    357  CG  ASP A  38      57.871  28.095   3.207  1.00  0.00      LA0  C
ATOM    358  OD1 ASP A  38      58.858  27.454   2.829  1.00  0.00      LA0  O
ATOM    359  OD2 ASP A  38      57.321  28.898   2.465  1.00  0.00      LA0  O
ATOM    360  C   ASP A  38      55.130  26.576   4.790  1.00  0.00      LA0  C
ATOM    361  O   ASP A  38      54.524  27.548   4.353  1.00  0.00      LA0  O
ATOM    362  N   MET A  39      54.526  25.439   5.174  1.00  0.00      LA0  N
ATOM    363  H   MET A  39      55.045  24.733   5.657  1.00  0.00      LA0  H
ATOM    364  CA  MET A  39      53.180  25.163   4.668  1.00  0.00      LA0  C
ATOM    365  CB  MET A  39      52.889  23.659   4.738  1.00  0.00      LA0  C
ATOM    366  CG  MET A  39      51.714  23.178   3.878  1.00  0.00      LA0  C
ATOM    367  SD  MET A  39      51.943  23.443   2.112  1.00  0.00      LA0  S
ATOM    368  CE  MET A  39      53.440  22.472   1.893  1.00  0.00      LA0  C
ATOM    369  C   MET A  39      52.054  25.968   5.280  1.00  0.00      LA0  C
ATOM    370  O   MET A  39      51.811  25.956   6.480  1.00  0.00      LA0  O
ATOM    371  N   VAL A  40      51.359  26.656   4.369  1.00  0.00      LA0  N
ATOM    372  H   VAL A  40      51.630  26.598   3.408  1.00  0.00      LA0  H
ATOM    373  CA  VAL A  40      50.159  27.365   4.797  1.00  0.00      LA0  C
ATOM    374  CB  VAL A  40      50.113  28.764   4.163  1.00  0.00      LA0  C
ATOM    375  CG1 VAL A  40      48.852  29.558   4.524  1.00  0.00      LA0  C
ATOM    376  CG2 VAL A  40      51.366  29.543   4.555  1.00  0.00      LA0  C
ATOM    377  C   VAL A  40      48.891  26.583   4.506  1.00  0.00      LA0  C
ATOM    378  O   VAL A  40      48.003  26.466   5.340  1.00  0.00      LA0  O
ATOM    379  N   PHE A  41      48.826  26.071   3.268  1.00  0.00      LA0  N
ATOM    380  H   PHE A  41      49.585  26.119   2.612  1.00  0.00      LA0  H
ATOM    381  CA  PHE A  41      47.540  25.503   2.873  1.00  0.00      LA0  C
ATOM    382  CB  PHE A  41      46.619  26.620   2.357  1.00  0.00      LA0  C
ATOM    383  CG  PHE A  41      45.186  26.156   2.207  1.00  0.00      LA0  C
ATOM    384  CD1 PHE A  41      44.476  25.686   3.335  1.00  0.00      LA0  C
ATOM    385  CD2 PHE A  41      44.580  26.209   0.933  1.00  0.00      LA0  C
ATOM    386  CE1 PHE A  41      43.141  25.260   3.185  1.00  0.00      LA0  C
ATOM    387  CE2 PHE A  41      43.245  25.788   0.784  1.00  0.00      LA0  C
ATOM    388  CZ  PHE A  41      42.539  25.316   1.911  1.00  0.00      LA0  C
ATOM    389  C   PHE A  41      47.683  24.406   1.844  1.00  0.00      LA0  C
ATOM    390  O   PHE A  41      48.517  24.467   0.951  1.00  0.00      LA0  O
ATOM    391  N   VAL A  42      46.818  23.399   2.006  1.00  0.00      LA0  N
ATOM    392  H   VAL A  42      46.182  23.365   2.776  1.00  0.00      LA0  H
ATOM    393  CA  VAL A  42      46.601  22.500   0.880  1.00  0.00      LA0  C
ATOM    394  CB  VAL A  42      47.107  21.078   1.174  1.00  0.00      LA0  C
ATOM    395  CG1 VAL A  42      46.957  20.157  -0.042  1.00  0.00      LA0  C
ATOM    396  CG2 VAL A  42      48.560  21.093   1.652  1.00  0.00      LA0  C
ATOM    397  C   VAL A  42      45.114  22.505   0.600  1.00  0.00      LA0  C
ATOM    398  O   VAL A  42      44.306  22.366   1.511  1.00  0.00      LA0  O
ATOM    399  N   ASP A  43      44.817  22.725  -0.679  1.00  0.00      LA0  N
ATOM    400  H   ASP A  43      45.550  22.754  -1.357  1.00  0.00      LA0  H
ATOM    401  CA  ASP A  43      43.441  22.677  -1.157  1.00  0.00      LA0  C
ATOM    402  CB  ASP A  43      43.378  23.673  -2.325  1.00  0.00      LA0  C
ATOM    403  CG  ASP A  43      42.179  23.510  -3.231  1.00  0.00      LA0  C
ATOM    404  OD1 ASP A  43      41.056  23.489  -2.735  1.00  0.00      LA0  O
ATOM    405  OD2 ASP A  43      42.387  23.399  -4.436  1.00  0.00      LA0  O
ATOM    406  C   ASP A  43      43.092  21.228  -1.470  1.00  0.00      LA0  C
ATOM    407  O   ASP A  43      43.970  20.372  -1.541  1.00  0.00      LA0  O
ATOM    408  N   LEU A  44      41.784  20.962  -1.558  1.00  0.00      LA0  N
ATOM    409  H   LEU A  44      41.150  21.727  -1.712  1.00  0.00      LA0  H
ATOM    410  CA  LEU A  44      41.342  19.572  -1.523  1.00  0.00      LA0  C
ATOM    411  CB  LEU A  44      40.889  19.200  -0.105  1.00  0.00      LA0  C
ATOM    412  CG  LEU A  44      42.009  19.185   0.941  1.00  0.00      LA0  C
ATOM    413  CD1 LEU A  44      41.455  19.248   2.359  1.00  0.00      LA0  C
ATOM    414  CD2 LEU A  44      42.966  18.006   0.762  1.00  0.00      LA0  C
ATOM    415  C   LEU A  44      40.239  19.287  -2.529  1.00  0.00      LA0  C
ATOM    416  O   LEU A  44      39.175  19.892  -2.511  1.00  0.00      LA0  O
ATOM    417  N   PRO A  45      40.533  18.310  -3.420  1.00  0.00      LA0  N
ATOM    418  CD  PRO A  45      41.747  17.504  -3.469  1.00  0.00      LA0  C
ATOM    419  CA  PRO A  45      39.585  17.979  -4.489  1.00  0.00      LA0  C
ATOM    420  CB  PRO A  45      40.344  16.932  -5.310  1.00  0.00      LA0  C
ATOM    421  CG  PRO A  45      41.351  16.321  -4.340  1.00  0.00      LA0  C
ATOM    422  C   PRO A  45      38.239  17.476  -3.999  1.00  0.00      LA0  C
ATOM    423  O   PRO A  45      38.108  16.807  -2.979  1.00  0.00      LA0  O
ATOM    424  N   GLU A  46      37.239  17.829  -4.818  1.00  0.00      LA0  N
ATOM    425  H   GLU A  46      37.436  18.401  -5.610  1.00  0.00      LA0  H
ATOM    426  CA  GLU A  46      35.862  17.497  -4.470  1.00  0.00      LA0  C
ATOM    427  CB  GLU A  46      34.901  18.214  -5.426  1.00  0.00      LA0  C
ATOM    428  CG  GLU A  46      33.417  18.169  -5.023  1.00  0.00      LA0  C
ATOM    429  CD  GLU A  46      33.117  18.941  -3.744  1.00  0.00      LA0  C
ATOM    430  OE1 GLU A  46      34.022  19.264  -2.972  1.00  0.00      LA0  O
ATOM    431  OE2 GLU A  46      31.947  19.214  -3.491  1.00  0.00      LA0  O
ATOM    432  C   GLU A  46      35.543  16.017  -4.346  1.00  0.00      LA0  C
ATOM    433  O   GLU A  46      35.490  15.256  -5.306  1.00  0.00      LA0  O
ATOM    434  N   VAL A  47      35.331  15.640  -3.082  1.00  0.00      LA0  N
ATOM    435  H   VAL A  47      35.344  16.359  -2.391  1.00  0.00      LA0  H
ATOM    436  CA  VAL A  47      34.941  14.258  -2.815  1.00  0.00      LA0  C
ATOM    437  CB  VAL A  47      35.080  13.963  -1.318  1.00  0.00      LA0  C
ATOM    438  CG1 VAL A  47      34.668  12.547  -0.945  1.00  0.00      LA0  C
ATOM    439  CG2 VAL A  47      36.499  14.246  -0.844  1.00  0.00      LA0  C
ATOM    440  C   VAL A  47      33.530  13.987  -3.305  1.00  0.00      LA0  C
ATOM    441  O   VAL A  47      32.614  14.756  -3.053  1.00  0.00      LA0  O
ATOM    442  N   GLY A  48      33.403  12.875  -4.036  1.00  0.00      LA0  N
ATOM    443  H   GLY A  48      34.180  12.256  -4.166  1.00  0.00      LA0  H
ATOM    444  CA  GLY A  48      32.117  12.660  -4.694  1.00  0.00      LA0  C
ATOM    445  C   GLY A  48      32.058  13.208  -6.111  1.00  0.00      LA0  C
ATOM    446  O   GLY A  48      31.056  13.098  -6.806  1.00  0.00      LA0  O
ATOM    447  N   ALA A  49      33.188  13.797  -6.528  1.00  0.00      LA0  N
ATOM    448  H   ALA A  49      33.991  13.937  -5.948  1.00  0.00      LA0  H
ATOM    449  CA  ALA A  49      33.267  14.132  -7.941  1.00  0.00      LA0  C
ATOM    450  CB  ALA A  49      33.559  15.621  -8.139  1.00  0.00      LA0  C
ATOM    451  C   ALA A  49      34.352  13.320  -8.608  1.00  0.00      LA0  C
ATOM    452  O   ALA A  49      35.235  12.763  -7.961  1.00  0.00      LA0  O
ATOM    453  N   THR A  50      34.239  13.286  -9.936  1.00  0.00      LA0  N
ATOM    454  H   THR A  50      33.484  13.742 -10.405  1.00  0.00      LA0  H
ATOM    455  CA  THR A  50      35.251  12.578 -10.706  1.00  0.00      LA0  C
ATOM    456  CB  THR A  50      34.538  11.836 -11.841  1.00  0.00      LA0  C
ATOM    457  OG1 THR A  50      33.400  11.145 -11.312  1.00  0.00      LA0  O
ATOM    458  HG1 THR A  50      32.853  10.905 -12.049  1.00  0.00      LA0  H
ATOM    459  CG2 THR A  50      35.440  10.868 -12.613  1.00  0.00      LA0  C
ATOM    460  C   THR A  50      36.306  13.533 -11.235  1.00  0.00      LA0  C
ATOM    461  O   THR A  50      35.989  14.613 -11.725  1.00  0.00      LA0  O
ATOM    462  N   VAL A  51      37.561  13.083 -11.110  1.00  0.00      LA0  N
ATOM    463  H   VAL A  51      37.731  12.204 -10.659  1.00  0.00      LA0  H
ATOM    464  CA  VAL A  51      38.630  13.737 -11.862  1.00  0.00      LA0  C
ATOM    465  CB  VAL A  51      39.757  14.226 -10.937  1.00  0.00      LA0  C
ATOM    466  CG1 VAL A  51      39.260  15.327  -9.998  1.00  0.00      LA0  C
ATOM    467  CG2 VAL A  51      40.433  13.075 -10.183  1.00  0.00      LA0  C
ATOM    468  C   VAL A  51      39.170  12.766 -12.895  1.00  0.00      LA0  C
ATOM    469  O   VAL A  51      38.818  11.588 -12.885  1.00  0.00      LA0  O
ATOM    470  N   SER A  52      40.045  13.289 -13.748  1.00  0.00      LA0  N
ATOM    471  H   SER A  52      40.232  14.273 -13.771  1.00  0.00      LA0  H
ATOM    472  CA  SER A  52      40.665  12.415 -14.732  1.00  0.00      LA0  C
ATOM    473  CB  SER A  52      40.241  12.827 -16.146  1.00  0.00      LA0  C
ATOM    474  OG  SER A  52      39.041  13.612 -16.093  1.00  0.00      LA0  O
ATOM    475  HG  SER A  52      39.339  14.500 -15.853  1.00  0.00      LA0  H
ATOM    476  C   SER A  52      42.174  12.397 -14.596  1.00  0.00      LA0  C
ATOM    477  O   SER A  52      42.778  13.270 -13.983  1.00  0.00      LA0  O
ATOM    478  N   ALA A  53      42.774  11.367 -15.207  1.00  0.00      LA0  N
ATOM    479  H   ALA A  53      42.218  10.645 -15.623  1.00  0.00      LA0  H
ATOM    480  CA  ALA A  53      44.233  11.331 -15.271  1.00  0.00      LA0  C
ATOM    481  CB  ALA A  53      44.707   9.977 -15.805  1.00  0.00      LA0  C
ATOM    482  C   ALA A  53      44.784  12.435 -16.154  1.00  0.00      LA0  C
ATOM    483  O   ALA A  53      44.827  12.330 -17.375  1.00  0.00      LA0  O
ATOM    484  N   GLY A  54      45.182  13.515 -15.479  1.00  0.00      LA0  N
ATOM    485  H   GLY A  54      45.130  13.524 -14.477  1.00  0.00      LA0  H
ATOM    486  CA  GLY A  54      45.606  14.673 -16.256  1.00  0.00      LA0  C
ATOM    487  C   GLY A  54      44.897  15.962 -15.889  1.00  0.00      LA0  C
ATOM    488  O   GLY A  54      45.349  17.049 -16.233  1.00  0.00      LA0  O
ATOM    489  N   ASP A  55      43.785  15.800 -15.154  1.00  0.00      LA0  N
ATOM    490  H   ASP A  55      43.419  14.899 -14.922  1.00  0.00      LA0  H
ATOM    491  CA  ASP A  55      43.151  16.985 -14.573  1.00  0.00      LA0  C
ATOM    492  CB  ASP A  55      41.780  16.658 -13.954  1.00  0.00      LA0  C
ATOM    493  CG  ASP A  55      40.719  16.187 -14.942  1.00  0.00      LA0  C
ATOM    494  OD1 ASP A  55      41.019  15.913 -16.099  1.00  0.00      LA0  O
ATOM    495  OD2 ASP A  55      39.571  16.039 -14.530  1.00  0.00      LA0  O
ATOM    496  C   ASP A  55      44.043  17.534 -13.478  1.00  0.00      LA0  C
ATOM    497  O   ASP A  55      45.054  16.931 -13.122  1.00  0.00      LA0  O
ATOM    498  N   ASP A  56      43.641  18.683 -12.927  1.00  0.00      LA0  N
ATOM    499  H   ASP A  56      42.798  19.151 -13.184  1.00  0.00      LA0  H
ATOM    500  CA  ASP A  56      44.323  18.983 -11.678  1.00  0.00      LA0  C
ATOM    501  CB  ASP A  56      44.686  20.475 -11.563  1.00  0.00      LA0  C
ATOM    502  CG  ASP A  56      43.580  21.337 -10.998  1.00  0.00      LA0  C
ATOM    503  OD1 ASP A  56      42.877  21.986 -11.761  1.00  0.00      LA0  O
ATOM    504  OD2 ASP A  56      43.480  21.430  -9.779  1.00  0.00      LA0  O
ATOM    505  C   ASP A  56      43.567  18.409 -10.496  1.00  0.00      LA0  C
ATOM    506  O   ASP A  56      42.508  17.808 -10.647  1.00  0.00      LA0  O
ATOM    507  N   CYS A  57      44.154  18.591  -9.316  1.00  0.00      LA0  N
ATOM    508  H   CYS A  57      45.019  19.085  -9.249  1.00  0.00      LA0  H
ATOM    509  CA  CYS A  57      43.344  18.223  -8.167  1.00  0.00      LA0  C
ATOM    510  CB  CYS A  57      43.865  16.950  -7.501  1.00  0.00      LA0  C
ATOM    511  SG  CYS A  57      45.375  17.177  -6.528  1.00  0.00      LA0  S
ATOM    512  C   CYS A  57      43.157  19.328  -7.153  1.00  0.00      LA0  C
ATOM    513  O   CYS A  57      42.198  19.311  -6.390  1.00  0.00      LA0  O
ATOM    514  N   ALA A  58      44.134  20.253  -7.141  1.00  0.00      LA0  N
ATOM    515  H   ALA A  58      44.789  20.340  -7.894  1.00  0.00      LA0  H
ATOM    516  CA  ALA A  58      44.174  21.208  -6.039  1.00  0.00      LA0  C
ATOM    517  CB  ALA A  58      44.556  20.499  -4.733  1.00  0.00      LA0  C
ATOM    518  C   ALA A  58      45.168  22.330  -6.276  1.00  0.00      LA0  C
ATOM    519  O   ALA A  58      45.858  22.393  -7.293  1.00  0.00      LA0  O
ATOM    520  N   VAL A  59      45.228  23.196  -5.260  1.00  0.00      LA0  N
ATOM    521  H   VAL A  59      44.482  23.149  -4.590  1.00  0.00      LA0  H
ATOM    522  CA  VAL A  59      46.314  24.159  -5.075  1.00  0.00      LA0  C
ATOM    523  CB  VAL A  59      45.678  25.562  -4.956  1.00  0.00      LA0  C
ATOM    524  CG1 VAL A  59      46.651  26.698  -4.622  1.00  0.00      LA0  C
ATOM    525  CG2 VAL A  59      44.893  25.885  -6.229  1.00  0.00      LA0  C
ATOM    526  C   VAL A  59      47.094  23.755  -3.820  1.00  0.00      LA0  C
ATOM    527  O   VAL A  59      46.546  23.144  -2.911  1.00  0.00      LA0  O
ATOM    528  N   ALA A  60      48.391  24.090  -3.788  1.00  0.00      LA0  N
ATOM    529  H   ALA A  60      48.814  24.570  -4.556  1.00  0.00      LA0  H
ATOM    530  CA  ALA A  60      49.122  23.912  -2.533  1.00  0.00      LA0  C
ATOM    531  CB  ALA A  60      49.891  22.599  -2.484  1.00  0.00      LA0  C
ATOM    532  C   ALA A  60      50.121  25.022  -2.354  1.00  0.00      LA0  C
ATOM    533  O   ALA A  60      50.710  25.509  -3.314  1.00  0.00      LA0  O
ATOM    534  N   GLU A  61      50.255  25.425  -1.087  1.00  0.00      LA0  N
ATOM    535  H   GLU A  61      49.771  24.960  -0.345  1.00  0.00      LA0  H
ATOM    536  CA  GLU A  61      50.942  26.681  -0.828  1.00  0.00      LA0  C
ATOM    537  CB  GLU A  61      49.963  27.820  -0.656  1.00  0.00      LA0  C
ATOM    538  CG  GLU A  61      49.038  28.071  -1.829  1.00  0.00      LA0  C
ATOM    539  CD  GLU A  61      47.971  28.960  -1.285  1.00  0.00      LA0  C
ATOM    540  OE1 GLU A  61      46.902  28.448  -0.973  1.00  0.00      LA0  O
ATOM    541  OE2 GLU A  61      48.233  30.144  -1.089  1.00  0.00      LA0  O
ATOM    542  C   GLU A  61      51.739  26.682   0.442  1.00  0.00      LA0  C
ATOM    543  O   GLU A  61      51.281  26.299   1.517  1.00  0.00      LA0  O
ATOM    544  N   SER A  62      52.940  27.212   0.272  1.00  0.00      LA0  N
ATOM    545  H   SER A  62      53.269  27.483  -0.633  1.00  0.00      LA0  H
ATOM    546  CA  SER A  62      53.643  27.658   1.454  1.00  0.00      LA0  C
ATOM    547  CB  SER A  62      55.075  27.191   1.302  1.00  0.00      LA0  C
ATOM    548  OG  SER A  62      55.687  27.706   0.114  1.00  0.00      LA0  O
ATOM    549  HG  SER A  62      56.622  27.635   0.321  1.00  0.00      LA0  H
ATOM    550  C   SER A  62      53.457  29.159   1.629  1.00  0.00      LA0  C
ATOM    551  O   SER A  62      52.426  29.689   1.228  1.00  0.00      LA0  O
ATOM    552  N   VAL A  63      54.476  29.841   2.182  1.00  0.00      LA0  N
ATOM    553  H   VAL A  63      55.270  29.387   2.594  1.00  0.00      LA0  H
ATOM    554  CA  VAL A  63      54.488  31.266   1.853  1.00  0.00      LA0  C
ATOM    555  CB  VAL A  63      54.925  32.170   3.024  1.00  0.00      LA0  C
ATOM    556  CG1 VAL A  63      53.858  32.187   4.118  1.00  0.00      LA0  C
ATOM    557  CG2 VAL A  63      56.313  31.844   3.584  1.00  0.00      LA0  C
ATOM    558  C   VAL A  63      55.292  31.562   0.596  1.00  0.00      LA0  C
ATOM    559  O   VAL A  63      54.976  32.455  -0.177  1.00  0.00      LA0  O
ATOM    560  N   LYS A  64      56.353  30.761   0.406  1.00  0.00      LA0  N
ATOM    561  H   LYS A  64      56.566  30.027   1.054  1.00  0.00      LA0  H
ATOM    562  CA  LYS A  64      57.217  31.065  -0.730  1.00  0.00      LA0  C
ATOM    563  CB  LYS A  64      58.666  30.635  -0.444  1.00  0.00      LA0  C
ATOM    564  CG  LYS A  64      59.050  29.172  -0.705  1.00  0.00      LA0  C
ATOM    565  CD  LYS A  64      60.451  28.867  -0.160  1.00  0.00      LA0  C
ATOM    566  CE  LYS A  64      61.077  27.548  -0.635  1.00  0.00      LA0  C
ATOM    567  NZ  LYS A  64      60.185  26.418  -0.370  1.00  0.00      LA0  N
ATOM    568  HZ1 LYS A  64      60.641  25.492  -0.523  1.00  0.00      LA0  H
ATOM    569  HZ2 LYS A  64      59.749  26.480   0.577  1.00  0.00      LA0  H
ATOM    570  HZ3 LYS A  64      59.375  26.462  -1.027  1.00  0.00      LA0  H
ATOM    571  C   LYS A  64      56.715  30.606  -2.091  1.00  0.00      LA0  C
ATOM    572  O   LYS A  64      57.119  31.118  -3.128  1.00  0.00      LA0  O
ATOM    573  N   ALA A  65      55.809  29.618  -2.057  1.00  0.00      LA0  N
ATOM    574  H   ALA A  65      55.540  29.171  -1.201  1.00  0.00      LA0  H
ATOM    575  CA  ALA A  65      55.294  29.160  -3.341  1.00  0.00      LA0  C
ATOM    576  CB  ALA A  65      56.075  27.941  -3.834  1.00  0.00      LA0  C
ATOM    577  C   ALA A  65      53.824  28.816  -3.287  1.00  0.00      LA0  C
ATOM    578  O   ALA A  65      53.368  28.067  -2.436  1.00  0.00      LA0  O
ATOM    579  N   ALA A  66      53.093  29.403  -4.243  1.00  0.00      LA0  N
ATOM    580  H   ALA A  66      53.545  30.013  -4.890  1.00  0.00      LA0  H
ATOM    581  CA  ALA A  66      51.667  29.087  -4.311  1.00  0.00      LA0  C
ATOM    582  CB  ALA A  66      50.827  30.349  -4.105  1.00  0.00      LA0  C
ATOM    583  C   ALA A  66      51.315  28.452  -5.643  1.00  0.00      LA0  C
ATOM    584  O   ALA A  66      51.097  29.146  -6.642  1.00  0.00      LA0  O
ATOM    585  N   SER A  67      51.347  27.112  -5.595  1.00  0.00      LA0  N
ATOM    586  H   SER A  67      51.330  26.672  -4.693  1.00  0.00      LA0  H
ATOM    587  CA  SER A  67      51.362  26.260  -6.784  1.00  0.00      LA0  C
ATOM    588  CB  SER A  67      52.583  25.331  -6.687  1.00  0.00      LA0  C
ATOM    589  OG  SER A  67      52.821  24.658  -7.929  1.00  0.00      LA0  O
ATOM    590  HG  SER A  67      52.704  23.723  -7.760  1.00  0.00      LA0  H
ATOM    591  C   SER A  67      50.077  25.458  -6.951  1.00  0.00      LA0  C
ATOM    592  O   SER A  67      49.167  25.536  -6.138  1.00  0.00      LA0  O
ATOM    593  N   ASP A  68      50.064  24.683  -8.043  1.00  0.00      LA0  N
ATOM    594  H   ASP A  68      50.877  24.662  -8.626  1.00  0.00      LA0  H
ATOM    595  CA  ASP A  68      48.996  23.713  -8.284  1.00  0.00      LA0  C
ATOM    596  CB  ASP A  68      48.686  23.675  -9.779  1.00  0.00      LA0  C
ATOM    597  CG  ASP A  68      47.472  24.493 -10.172  1.00  0.00      LA0  C
ATOM    598  OD1 ASP A  68      46.923  25.240  -9.363  1.00  0.00      LA0  O
ATOM    599  OD2 ASP A  68      47.012  24.330 -11.297  1.00  0.00      LA0  O
ATOM    600  C   ASP A  68      49.435  22.327  -7.848  1.00  0.00      LA0  C
ATOM    601  O   ASP A  68      50.600  22.128  -7.509  1.00  0.00      LA0  O
ATOM    602  N   ILE A  69      48.466  21.394  -7.893  1.00  0.00      LA0  N
ATOM    603  H   ILE A  69      47.525  21.684  -8.094  1.00  0.00      LA0  H
ATOM    604  CA  ILE A  69      48.711  19.952  -7.754  1.00  0.00      LA0  C
ATOM    605  CB  ILE A  69      48.269  19.436  -6.374  1.00  0.00      LA0  C
ATOM    606  CG2 ILE A  69      48.696  17.983  -6.171  1.00  0.00      LA0  C
ATOM    607  CG1 ILE A  69      48.739  20.303  -5.211  1.00  0.00      LA0  C
ATOM    608  CD1 ILE A  69      48.131  19.838  -3.888  1.00  0.00      LA0  C
ATOM    609  C   ILE A  69      47.853  19.268  -8.809  1.00  0.00      LA0  C
ATOM    610  O   ILE A  69      46.767  19.765  -9.094  1.00  0.00      LA0  O
ATOM    611  N   TYR A  70      48.343  18.162  -9.393  1.00  0.00      LA0  N
ATOM    612  H   TYR A  70      49.197  17.704  -9.123  1.00  0.00      LA0  H
ATOM    613  CA  TYR A  70      47.515  17.561 -10.438  1.00  0.00      LA0  C
ATOM    614  CB  TYR A  70      48.281  17.533 -11.772  1.00  0.00      LA0  C
ATOM    615  CG  TYR A  70      48.291  18.925 -12.376  1.00  0.00      LA0  C
ATOM    616  CD1 TYR A  70      47.474  19.188 -13.495  1.00  0.00      LA0  C
ATOM    617  CE1 TYR A  70      47.373  20.506 -13.976  1.00  0.00      LA0  C
ATOM    618  CD2 TYR A  70      49.087  19.934 -11.794  1.00  0.00      LA0  C
ATOM    619  CE2 TYR A  70      48.980  21.251 -12.266  1.00  0.00      LA0  C
ATOM    620  CZ  TYR A  70      48.094  21.528 -13.325  1.00  0.00      LA0  C
ATOM    621  OH  TYR A  70      47.921  22.840 -13.722  1.00  0.00      LA0  O
ATOM    622  HH  TYR A  70      47.759  23.381 -12.947  1.00  0.00      LA0  H
ATOM    623  C   TYR A  70      46.887  16.230 -10.044  1.00  0.00      LA0  C
ATOM    624  O   TYR A  70      46.885  15.841  -8.881  1.00  0.00      LA0  O
ATOM    625  N   ALA A  71      46.289  15.570 -11.047  1.00  0.00      LA0  N
ATOM    626  H   ALA A  71      46.266  15.937 -11.979  1.00  0.00      LA0  H
ATOM    627  CA  ALA A  71      45.602  14.319 -10.747  1.00  0.00      LA0  C
ATOM    628  CB  ALA A  71      44.102  14.443 -11.025  1.00  0.00      LA0  C
ATOM    629  C   ALA A  71      46.160  13.144 -11.531  1.00  0.00      LA0  C
ATOM    630  O   ALA A  71      46.017  13.036 -12.744  1.00  0.00      LA0  O
ATOM    631  N   PRO A  72      46.826  12.243 -10.771  1.00  0.00      LA0  N
ATOM    632  CD  PRO A  72      47.073  12.343  -9.337  1.00  0.00      LA0  C
ATOM    633  CA  PRO A  72      47.465  11.067 -11.373  1.00  0.00      LA0  C
ATOM    634  CB  PRO A  72      48.079  10.358 -10.160  1.00  0.00      LA0  C
ATOM    635  CG  PRO A  72      48.284  11.447  -9.116  1.00  0.00      LA0  C
ATOM    636  C   PRO A  72      46.567  10.145 -12.189  1.00  0.00      LA0  C
ATOM    637  O   PRO A  72      46.916   9.716 -13.281  1.00  0.00      LA0  O
ATOM    638  N   VAL A  73      45.423   9.806 -11.573  1.00  0.00      LA0  N
ATOM    639  H   VAL A  73      45.115  10.288 -10.755  1.00  0.00      LA0  H
ATOM    640  CA  VAL A  73      44.535   8.805 -12.169  1.00  0.00      LA0  C
ATOM    641  CB  VAL A  73      44.633   7.461 -11.427  1.00  0.00      LA0  C
ATOM    642  CG1 VAL A  73      45.969   6.770 -11.697  1.00  0.00      LA0  C
ATOM    643  CG2 VAL A  73      44.372   7.610  -9.927  1.00  0.00      LA0  C
ATOM    644  C   VAL A  73      43.109   9.317 -12.157  1.00  0.00      LA0  C
ATOM    645  O   VAL A  73      42.826  10.330 -11.524  1.00  0.00      LA0  O
ATOM    646  N   SER A  74      42.239   8.600 -12.874  1.00  0.00      LA0  N
ATOM    647  H   SER A  74      42.472   7.708 -13.274  1.00  0.00      LA0  H
ATOM    648  CA  SER A  74      40.860   9.075 -12.895  1.00  0.00      LA0  C
ATOM    649  CB  SER A  74      40.243   8.853 -14.279  1.00  0.00      LA0  C
ATOM    650  OG  SER A  74      41.243   9.025 -15.294  1.00  0.00      LA0  O
ATOM    651  HG  SER A  74      41.691   8.175 -15.322  1.00  0.00      LA0  H
ATOM    652  C   SER A  74      40.015   8.437 -11.810  1.00  0.00      LA0  C
ATOM    653  O   SER A  74      40.443   7.514 -11.126  1.00  0.00      LA0  O
ATOM    654  N   GLY A  75      38.791   8.961 -11.679  1.00  0.00      LA0  N
ATOM    655  H   GLY A  75      38.549   9.806 -12.159  1.00  0.00      LA0  H
ATOM    656  CA  GLY A  75      37.872   8.312 -10.753  1.00  0.00      LA0  C
ATOM    657  C   GLY A  75      37.304   9.280  -9.739  1.00  0.00      LA0  C
ATOM    658  O   GLY A  75      37.574  10.476  -9.767  1.00  0.00      LA0  O
ATOM    659  N   GLU A  76      36.482   8.705  -8.852  1.00  0.00      LA0  N
ATOM    660  H   GLU A  76      36.450   7.704  -8.821  1.00  0.00      LA0  H
ATOM    661  CA  GLU A  76      35.848   9.536  -7.827  1.00  0.00      LA0  C
ATOM    662  CB  GLU A  76      34.559   8.863  -7.341  1.00  0.00      LA0  C
ATOM    663  CG  GLU A  76      33.869   9.481  -6.110  1.00  0.00      LA0  C
ATOM    664  CD  GLU A  76      32.783   8.546  -5.615  1.00  0.00      LA0  C
ATOM    665  OE1 GLU A  76      31.872   8.256  -6.378  1.00  0.00      LA0  O
ATOM    666  OE2 GLU A  76      32.867   8.042  -4.492  1.00  0.00      LA0  O
ATOM    667  C   GLU A  76      36.786   9.758  -6.662  1.00  0.00      LA0  C
ATOM    668  O   GLU A  76      37.447   8.841  -6.187  1.00  0.00      LA0  O
ATOM    669  N   ILE A  77      36.812  11.004  -6.185  1.00  0.00      LA0  N
ATOM    670  H   ILE A  77      36.244  11.708  -6.618  1.00  0.00      LA0  H
ATOM    671  CA  ILE A  77      37.527  11.187  -4.923  1.00  0.00      LA0  C
ATOM    672  CB  ILE A  77      37.800  12.675  -4.658  1.00  0.00      LA0  C
ATOM    673  CG2 ILE A  77      38.811  12.838  -3.522  1.00  0.00      LA0  C
ATOM    674  CG1 ILE A  77      38.205  13.449  -5.918  1.00  0.00      LA0  C
ATOM    675  CD1 ILE A  77      39.530  13.003  -6.530  1.00  0.00      LA0  C
ATOM    676  C   ILE A  77      36.712  10.593  -3.783  1.00  0.00      LA0  C
ATOM    677  O   ILE A  77      35.635  11.088  -3.479  1.00  0.00      LA0  O
ATOM    678  N   VAL A  78      37.233   9.511  -3.181  1.00  0.00      LA0  N
ATOM    679  H   VAL A  78      38.158   9.213  -3.424  1.00  0.00      LA0  H
ATOM    680  CA  VAL A  78      36.421   8.926  -2.108  1.00  0.00      LA0  C
ATOM    681  CB  VAL A  78      36.577   7.409  -1.943  1.00  0.00      LA0  C
ATOM    682  CG1 VAL A  78      35.602   6.682  -2.855  1.00  0.00      LA0  C
ATOM    683  CG2 VAL A  78      38.020   6.913  -2.048  1.00  0.00      LA0  C
ATOM    684  C   VAL A  78      36.551   9.574  -0.751  1.00  0.00      LA0  C
ATOM    685  O   VAL A  78      35.634   9.517   0.061  1.00  0.00      LA0  O
ATOM    686  N   ALA A  79      37.727  10.182  -0.547  1.00  0.00      LA0  N
ATOM    687  H   ALA A  79      38.454  10.144  -1.236  1.00  0.00      LA0  H
ATOM    688  CA  ALA A  79      37.974  10.907   0.694  1.00  0.00      LA0  C
ATOM    689  CB  ALA A  79      38.246   9.952   1.862  1.00  0.00      LA0  C
ATOM    690  C   ALA A  79      39.200  11.762   0.504  1.00  0.00      LA0  C
ATOM    691  O   ALA A  79      40.071  11.427  -0.290  1.00  0.00      LA0  O
ATOM    692  N   VAL A  80      39.233  12.869   1.247  1.00  0.00      LA0  N
ATOM    693  H   VAL A  80      38.511  13.084   1.903  1.00  0.00      LA0  H
ATOM    694  CA  VAL A  80      40.486  13.614   1.265  1.00  0.00      LA0  C
ATOM    695  CB  VAL A  80      40.304  15.081   0.855  1.00  0.00      LA0  C
ATOM    696  CG1 VAL A  80      39.974  15.241  -0.625  1.00  0.00      LA0  C
ATOM    697  CG2 VAL A  80      39.316  15.785   1.781  1.00  0.00      LA0  C
ATOM    698  C   VAL A  80      41.095  13.559   2.644  1.00  0.00      LA0  C
ATOM    699  O   VAL A  80      40.519  13.025   3.584  1.00  0.00      LA0  O
ATOM    700  N   ASN A  81      42.266  14.184   2.719  1.00  0.00      LA0  N
ATOM    701  H   ASN A  81      42.683  14.562   1.892  1.00  0.00      LA0  H
ATOM    702  CA  ASN A  81      42.839  14.476   4.019  1.00  0.00      LA0  C
ATOM    703  CB  ASN A  81      44.340  14.238   3.942  1.00  0.00      LA0  C
ATOM    704  CG  ASN A  81      45.012  14.429   5.283  1.00  0.00      LA0  C
ATOM    705  OD1 ASN A  81      44.381  14.674   6.304  1.00  0.00      LA0  O
ATOM    706  ND2 ASN A  81      46.336  14.302   5.223  1.00  0.00      LA0  N
ATOM    707 HD21 ASN A  81      46.768  14.130   4.333  1.00  0.00      LA0  H
ATOM    708 HD22 ASN A  81      46.962  14.388   5.997  1.00  0.00      LA0  H
ATOM    709  C   ASN A  81      42.523  15.903   4.413  1.00  0.00      LA0  C
ATOM    710  O   ASN A  81      43.323  16.814   4.249  1.00  0.00      LA0  O
ATOM    711  N   ASP A  82      41.314  16.069   4.958  1.00  0.00      LA0  N
ATOM    712  H   ASP A  82      40.688  15.306   5.130  1.00  0.00      LA0  H
ATOM    713  CA  ASP A  82      40.981  17.396   5.482  1.00  0.00      LA0  C
ATOM    714  CB  ASP A  82      39.467  17.548   5.702  1.00  0.00      LA0  C
ATOM    715  CG  ASP A  82      38.951  16.613   6.781  1.00  0.00      LA0  C
ATOM    716  OD1 ASP A  82      38.230  17.060   7.668  1.00  0.00      LA0  O
ATOM    717  OD2 ASP A  82      39.252  15.420   6.749  1.00  0.00      LA0  O
ATOM    718  C   ASP A  82      41.790  17.810   6.706  1.00  0.00      LA0  C
ATOM    719  O   ASP A  82      41.915  18.983   7.051  1.00  0.00      LA0  O
ATOM    720  N   ALA A  83      42.426  16.793   7.312  1.00  0.00      LA0  N
ATOM    721  H   ALA A  83      42.289  15.851   7.008  1.00  0.00      LA0  H
ATOM    722  CA  ALA A  83      43.419  17.121   8.331  1.00  0.00      LA0  C
ATOM    723  CB  ALA A  83      43.825  15.886   9.140  1.00  0.00      LA0  C
ATOM    724  C   ALA A  83      44.665  17.837   7.819  1.00  0.00      LA0  C
ATOM    725  O   ALA A  83      45.462  18.336   8.600  1.00  0.00      LA0  O
ATOM    726  N   LEU A  84      44.778  17.943   6.481  1.00  0.00      LA0  N
ATOM    727  H   LEU A  84      44.169  17.436   5.872  1.00  0.00      LA0  H
ATOM    728  CA  LEU A  84      45.738  18.918   5.957  1.00  0.00      LA0  C
ATOM    729  CB  LEU A  84      45.970  18.752   4.456  1.00  0.00      LA0  C
ATOM    730  CG  LEU A  84      46.682  17.456   4.080  1.00  0.00      LA0  C
ATOM    731  CD1 LEU A  84      46.842  17.328   2.568  1.00  0.00      LA0  C
ATOM    732  CD2 LEU A  84      48.015  17.300   4.811  1.00  0.00      LA0  C
ATOM    733  C   LEU A  84      45.326  20.351   6.229  1.00  0.00      LA0  C
ATOM    734  O   LEU A  84      46.090  21.156   6.742  1.00  0.00      LA0  O
ATOM    735  N   SER A  85      44.057  20.636   5.900  1.00  0.00      LA0  N
ATOM    736  H   SER A  85      43.448  19.978   5.455  1.00  0.00      LA0  H
ATOM    737  CA  SER A  85      43.547  21.965   6.243  1.00  0.00      LA0  C
ATOM    738  CB  SER A  85      42.175  22.174   5.596  1.00  0.00      LA0  C
ATOM    739  OG  SER A  85      41.599  20.906   5.249  1.00  0.00      LA0  O
ATOM    740  HG  SER A  85      41.370  20.465   6.064  1.00  0.00      LA0  H
ATOM    741  C   SER A  85      43.521  22.262   7.737  1.00  0.00      LA0  C
ATOM    742  O   SER A  85      43.670  23.393   8.183  1.00  0.00      LA0  O
ATOM    743  N   ASP A  86      43.354  21.164   8.493  1.00  0.00      LA0  N
ATOM    744  H   ASP A  86      43.131  20.293   8.056  1.00  0.00      LA0  H
ATOM    745  CA  ASP A  86      43.507  21.256   9.943  1.00  0.00      LA0  C
ATOM    746  CB  ASP A  86      43.040  19.939  10.586  1.00  0.00      LA0  C
ATOM    747  CG  ASP A  86      43.173  20.006  12.092  1.00  0.00      LA0  C
ATOM    748  OD1 ASP A  86      42.299  20.566  12.730  1.00  0.00      LA0  O
ATOM    749  OD2 ASP A  86      44.196  19.603  12.632  1.00  0.00      LA0  O
ATOM    750  C   ASP A  86      44.921  21.623  10.392  1.00  0.00      LA0  C
ATOM    751  O   ASP A  86      45.140  22.575  11.132  1.00  0.00      LA0  O
ATOM    752  N   SER A  87      45.853  20.791   9.931  1.00  0.00      LA0  N
ATOM    753  H   SER A  87      45.586  20.044   9.327  1.00  0.00      LA0  H
ATOM    754  CA  SER A  87      47.246  20.912  10.338  1.00  0.00      LA0  C
ATOM    755  CB  SER A  87      47.570  19.822  11.367  1.00  0.00      LA0  C
ATOM    756  OG  SER A  87      47.481  20.320  12.720  1.00  0.00      LA0  O
ATOM    757  HG  SER A  87      48.268  20.884  12.781  1.00  0.00      LA0  H
ATOM    758  C   SER A  87      48.173  20.791   9.136  1.00  0.00      LA0  C
ATOM    759  O   SER A  87      48.691  19.725   8.816  1.00  0.00      LA0  O
ATOM    760  N   PRO A  88      48.396  21.946   8.463  1.00  0.00      LA0  N
ATOM    761  CD  PRO A  88      47.902  23.278   8.796  1.00  0.00      LA0  C
ATOM    762  CA  PRO A  88      49.215  21.926   7.244  1.00  0.00      LA0  C
ATOM    763  CB  PRO A  88      49.107  23.370   6.742  1.00  0.00      LA0  C
ATOM    764  CG  PRO A  88      48.787  24.207   7.976  1.00  0.00      LA0  C
ATOM    765  C   PRO A  88      50.640  21.428   7.455  1.00  0.00      LA0  C
ATOM    766  O   PRO A  88      51.292  20.930   6.540  1.00  0.00      LA0  O
ATOM    767  N   GLU A  89      51.081  21.528   8.722  1.00  0.00      LA0  N
ATOM    768  H   GLU A  89      50.516  21.972   9.421  1.00  0.00      LA0  H
ATOM    769  CA  GLU A  89      52.371  20.969   9.115  1.00  0.00      LA0  C
ATOM    770  CB  GLU A  89      52.611  21.124  10.628  1.00  0.00      LA0  C
ATOM    771  CG  GLU A  89      51.601  20.449  11.576  1.00  0.00      LA0  C
ATOM    772  CD  GLU A  89      50.523  21.405  12.077  1.00  0.00      LA0  C
ATOM    773  OE1 GLU A  89      50.056  22.257  11.328  1.00  0.00      LA0  O
ATOM    774  OE2 GLU A  89      50.119  21.281  13.231  1.00  0.00      LA0  O
ATOM    775  C   GLU A  89      52.652  19.546   8.644  1.00  0.00      LA0  C
ATOM    776  O   GLU A  89      53.789  19.209   8.344  1.00  0.00      LA0  O
ATOM    777  N   LEU A  90      51.570  18.750   8.523  1.00  0.00      LA0  N
ATOM    778  H   LEU A  90      50.674  19.104   8.800  1.00  0.00      LA0  H
ATOM    779  CA  LEU A  90      51.705  17.378   8.011  1.00  0.00      LA0  C
ATOM    780  CB  LEU A  90      50.332  16.728   7.836  1.00  0.00      LA0  C
ATOM    781  CG  LEU A  90      49.534  16.554   9.129  1.00  0.00      LA0  C
ATOM    782  CD1 LEU A  90      48.116  16.058   8.840  1.00  0.00      LA0  C
ATOM    783  CD2 LEU A  90      50.259  15.663  10.140  1.00  0.00      LA0  C
ATOM    784  C   LEU A  90      52.491  17.219   6.714  1.00  0.00      LA0  C
ATOM    785  O   LEU A  90      53.235  16.270   6.498  1.00  0.00      LA0  O
ATOM    786  N   VAL A  91      52.302  18.212   5.830  1.00  0.00      LA0  N
ATOM    787  H   VAL A  91      51.759  19.018   6.073  1.00  0.00      LA0  H
ATOM    788  CA  VAL A  91      53.070  18.109   4.589  1.00  0.00      LA0  C
ATOM    789  CB  VAL A  91      52.510  19.033   3.501  1.00  0.00      LA0  C
ATOM    790  CG1 VAL A  91      53.154  18.745   2.143  1.00  0.00      LA0  C
ATOM    791  CG2 VAL A  91      50.992  18.921   3.407  1.00  0.00      LA0  C
ATOM    792  C   VAL A  91      54.556  18.362   4.791  1.00  0.00      LA0  C
ATOM    793  O   VAL A  91      55.412  17.809   4.117  1.00  0.00      LA0  O
ATOM    794  N   ASN A  92      54.819  19.240   5.768  1.00  0.00      LA0  N
ATOM    795  H   ASN A  92      54.095  19.555   6.380  1.00  0.00      LA0  H
ATOM    796  CA  ASN A  92      56.227  19.498   6.054  1.00  0.00      LA0  C
ATOM    797  CB  ASN A  92      56.452  20.828   6.787  1.00  0.00      LA0  C
ATOM    798  CG  ASN A  92      56.061  22.047   5.962  1.00  0.00      LA0  C
ATOM    799  OD1 ASN A  92      55.611  23.052   6.495  1.00  0.00      LA0  O
ATOM    800  ND2 ASN A  92      56.221  21.945   4.639  1.00  0.00      LA0  N
ATOM    801 HD21 ASN A  92      56.688  21.163   4.215  1.00  0.00      LA0  H
ATOM    802 HD22 ASN A  92      55.871  22.676   4.053  1.00  0.00      LA0  H
ATOM    803  C   ASN A  92      56.910  18.376   6.807  1.00  0.00      LA0  C
ATOM    804  O   ASN A  92      58.105  18.158   6.659  1.00  0.00      LA0  O
ATOM    805  N   SER A  93      56.108  17.666   7.616  1.00  0.00      LA0  N
ATOM    806  H   SER A  93      55.133  17.858   7.746  1.00  0.00      LA0  H
ATOM    807  CA  SER A  93      56.685  16.528   8.322  1.00  0.00      LA0  C
ATOM    808  CB  SER A  93      55.780  16.143   9.498  1.00  0.00      LA0  C
ATOM    809  OG  SER A  93      54.403  16.300   9.131  1.00  0.00      LA0  O
ATOM    810  HG  SER A  93      54.087  15.432   8.859  1.00  0.00      LA0  H
ATOM    811  C   SER A  93      56.989  15.341   7.426  1.00  0.00      LA0  C
ATOM    812  O   SER A  93      58.125  14.899   7.308  1.00  0.00      LA0  O
ATOM    813  N   GLU A  94      55.914  14.845   6.799  1.00  0.00      LA0  N
ATOM    814  H   GLU A  94      54.985  15.177   6.994  1.00  0.00      LA0  H
ATOM    815  CA  GLU A  94      56.082  13.689   5.925  1.00  0.00      LA0  C
ATOM    816  CB  GLU A  94      56.119  12.348   6.690  1.00  0.00      LA0  C
ATOM    817  CG  GLU A  94      55.658  12.330   8.157  1.00  0.00      LA0  C
ATOM    818  CD  GLU A  94      54.159  12.517   8.282  1.00  0.00      LA0  C
ATOM    819  OE1 GLU A  94      53.465  11.519   8.442  1.00  0.00      LA0  O
ATOM    820  OE2 GLU A  94      53.687  13.651   8.238  1.00  0.00      LA0  O
ATOM    821  C   GLU A  94      55.055  13.638   4.814  1.00  0.00      LA0  C
ATOM    822  O   GLU A  94      53.984  13.049   4.913  1.00  0.00      LA0  O
ATOM    823  N   PRO A  95      55.434  14.246   3.669  1.00  0.00      LA0  N
ATOM    824  CD  PRO A  95      56.717  14.883   3.385  1.00  0.00      LA0  C
ATOM    825  CA  PRO A  95      54.494  14.304   2.544  1.00  0.00      LA0  C
ATOM    826  CB  PRO A  95      55.226  15.224   1.562  1.00  0.00      LA0  C
ATOM    827  CG  PRO A  95      56.708  15.050   1.872  1.00  0.00      LA0  C
ATOM    828  C   PRO A  95      54.095  12.937   1.984  1.00  0.00      LA0  C
ATOM    829  O   PRO A  95      53.046  12.766   1.376  1.00  0.00      LA0  O
ATOM    830  N   TYR A  96      54.963  11.946   2.251  1.00  0.00      LA0  N
ATOM    831  H   TYR A  96      55.820  12.162   2.716  1.00  0.00      LA0  H
ATOM    832  CA  TYR A  96      54.631  10.577   1.848  1.00  0.00      LA0  C
ATOM    833  CB  TYR A  96      55.917   9.770   1.661  1.00  0.00      LA0  C
ATOM    834  CG  TYR A  96      56.748  10.395   0.565  1.00  0.00      LA0  C
ATOM    835  CD1 TYR A  96      56.255  10.367  -0.752  1.00  0.00      LA0  C
ATOM    836  CE1 TYR A  96      57.009  10.946  -1.783  1.00  0.00      LA0  C
ATOM    837  CD2 TYR A  96      57.987  10.988   0.881  1.00  0.00      LA0  C
ATOM    838  CE2 TYR A  96      58.746  11.561  -0.153  1.00  0.00      LA0  C
ATOM    839  CZ  TYR A  96      58.244  11.535  -1.469  1.00  0.00      LA0  C
ATOM    840  OH  TYR A  96      58.973  12.110  -2.492  1.00  0.00      LA0  O
ATOM    841  HH  TYR A  96      59.897  11.897  -2.350  1.00  0.00      LA0  H
ATOM    842  C   TYR A  96      53.646   9.825   2.738  1.00  0.00      LA0  C
ATOM    843  O   TYR A  96      53.136   8.758   2.388  1.00  0.00      LA0  O
ATOM    844  N   ALA A  97      53.415  10.424   3.913  1.00  0.00      LA0  N
ATOM    845  H   ALA A  97      53.850  11.289   4.163  1.00  0.00      LA0  H
ATOM    846  CA  ALA A  97      52.413   9.867   4.810  1.00  0.00      LA0  C
ATOM    847  CB  ALA A  97      53.071   9.253   6.049  1.00  0.00      LA0  C
ATOM    848  C   ALA A  97      51.371  10.910   5.177  1.00  0.00      LA0  C
ATOM    849  O   ALA A  97      50.326  10.977   4.544  1.00  0.00      LA0  O
ATOM    850  N   GLY A  98      51.682  11.741   6.185  1.00  0.00      LA0  N
ATOM    851  H   GLY A  98      52.559  11.712   6.675  1.00  0.00      LA0  H
ATOM    852  CA  GLY A  98      50.713  12.743   6.633  1.00  0.00      LA0  C
ATOM    853  C   GLY A  98      50.276  13.717   5.556  1.00  0.00      LA0  C
ATOM    854  O   GLY A  98      49.127  14.135   5.481  1.00  0.00      LA0  O
ATOM    855  N   GLY A  99      51.243  14.023   4.681  1.00  0.00      LA0  N
ATOM    856  H   GLY A  99      52.160  13.668   4.868  1.00  0.00      LA0  H
ATOM    857  CA  GLY A  99      50.932  14.861   3.524  1.00  0.00      LA0  C
ATOM    858  C   GLY A  99      50.231  14.185   2.349  1.00  0.00      LA0  C
ATOM    859  O   GLY A  99      50.305  14.646   1.212  1.00  0.00      LA0  O
ATOM    860  N   TRP A 100      49.519  13.086   2.655  1.00  0.00      LA0  N
ATOM    861  H   TRP A 100      49.498  12.715   3.584  1.00  0.00      LA0  H
ATOM    862  CA  TRP A 100      48.615  12.588   1.625  1.00  0.00      LA0  C
ATOM    863  CB  TRP A 100      48.155  11.147   1.912  1.00  0.00      LA0  C
ATOM    864  CG  TRP A 100      47.118  11.042   3.016  1.00  0.00      LA0  C
ATOM    865  CD2 TRP A 100      45.696  10.822   2.878  1.00  0.00      LA0  C
ATOM    866  CE2 TRP A 100      45.138  10.776   4.200  1.00  0.00      LA0  C
ATOM    867  CE3 TRP A 100      44.852  10.664   1.757  1.00  0.00      LA0  C
ATOM    868  CD1 TRP A 100      47.336  11.119   4.400  1.00  0.00      LA0  C
ATOM    869  NE1 TRP A 100      46.180  10.964   5.100  1.00  0.00      LA0  N
ATOM    870  HE1 TRP A 100      46.104  10.992   6.076  1.00  0.00      LA0  H
ATOM    871  CZ2 TRP A 100      43.752  10.570   4.374  1.00  0.00      LA0  C
ATOM    872  CZ3 TRP A 100      43.468  10.461   1.945  1.00  0.00      LA0  C
ATOM    873  CH2 TRP A 100      42.921  10.413   3.245  1.00  0.00      LA0  C
ATOM    874  C   TRP A 100      47.445  13.529   1.415  1.00  0.00      LA0  C
ATOM    875  O   TRP A 100      46.937  14.122   2.355  1.00  0.00      LA0  O
ATOM    876  N   ILE A 101      47.067  13.655   0.144  1.00  0.00      LA0  N
ATOM    877  H   ILE A 101      47.512  13.084  -0.541  1.00  0.00      LA0  H
ATOM    878  CA  ILE A 101      45.986  14.574  -0.193  1.00  0.00      LA0  C
ATOM    879  CB  ILE A 101      46.310  15.317  -1.496  1.00  0.00      LA0  C
ATOM    880  CG2 ILE A 101      45.280  16.403  -1.828  1.00  0.00      LA0  C
ATOM    881  CG1 ILE A 101      47.722  15.897  -1.453  1.00  0.00      LA0  C
ATOM    882  CD1 ILE A 101      48.205  16.269  -2.850  1.00  0.00      LA0  C
ATOM    883  C   ILE A 101      44.639  13.881  -0.281  1.00  0.00      LA0  C
ATOM    884  O   ILE A 101      43.661  14.314   0.314  1.00  0.00      LA0  O
ATOM    885  N   PHE A 102      44.618  12.783  -1.056  1.00  0.00      LA0  N
ATOM    886  H   PHE A 102      45.448  12.401  -1.468  1.00  0.00      LA0  H
ATOM    887  CA  PHE A 102      43.322  12.127  -1.235  1.00  0.00      LA0  C
ATOM    888  CB  PHE A 102      42.422  12.881  -2.232  1.00  0.00      LA0  C
ATOM    889  CG  PHE A 102      42.923  12.882  -3.660  1.00  0.00      LA0  C
ATOM    890  CD1 PHE A 102      43.827  13.881  -4.081  1.00  0.00      LA0  C
ATOM    891  CD2 PHE A 102      42.435  11.913  -4.563  1.00  0.00      LA0  C
ATOM    892  CE1 PHE A 102      44.190  13.958  -5.438  1.00  0.00      LA0  C
ATOM    893  CE2 PHE A 102      42.801  11.987  -5.921  1.00  0.00      LA0  C
ATOM    894  CZ  PHE A 102      43.648  13.030  -6.352  1.00  0.00      LA0  C
ATOM    895  C   PHE A 102      43.419  10.660  -1.582  1.00  0.00      LA0  C
ATOM    896  O   PHE A 102      44.477  10.157  -1.931  1.00  0.00      LA0  O
ATOM    897  N   LYS A 103      42.263  10.000  -1.477  1.00  0.00      LA0  N
ATOM    898  H   LYS A 103      41.440  10.483  -1.177  1.00  0.00      LA0  H
ATOM    899  CA  LYS A 103      42.162   8.628  -1.956  1.00  0.00      LA0  C
ATOM    900  CB  LYS A 103      41.811   7.684  -0.811  1.00  0.00      LA0  C
ATOM    901  CG  LYS A 103      43.036   7.242  -0.018  1.00  0.00      LA0  C
ATOM    902  CD  LYS A 103      42.649   6.392   1.190  1.00  0.00      LA0  C
ATOM    903  CE  LYS A 103      43.845   5.711   1.856  1.00  0.00      LA0  C
ATOM    904  NZ  LYS A 103      44.407   4.675   0.977  1.00  0.00      LA0  N
ATOM    905  HZ1 LYS A 103      45.261   4.287   1.427  1.00  0.00      LA0  H
ATOM    906  HZ2 LYS A 103      43.726   3.894   0.827  1.00  0.00      LA0  H
ATOM    907  HZ3 LYS A 103      44.697   5.070   0.058  1.00  0.00      LA0  H
ATOM    908  C   LYS A 103      41.106   8.548  -3.030  1.00  0.00      LA0  C
ATOM    909  O   LYS A 103      40.111   9.270  -3.005  1.00  0.00      LA0  O
ATOM    910  N   ILE A 104      41.363   7.646  -3.980  1.00  0.00      LA0  N
ATOM    911  H   ILE A 104      42.213   7.115  -3.968  1.00  0.00      LA0  H
ATOM    912  CA  ILE A 104      40.472   7.647  -5.132  1.00  0.00      LA0  C
ATOM    913  CB  ILE A 104      41.204   8.343  -6.297  1.00  0.00      LA0  C
ATOM    914  CG2 ILE A 104      42.482   7.603  -6.683  1.00  0.00      LA0  C
ATOM    915  CG1 ILE A 104      40.319   8.647  -7.503  1.00  0.00      LA0  C
ATOM    916  CD1 ILE A 104      41.010   9.594  -8.483  1.00  0.00      LA0  C
ATOM    917  C   ILE A 104      39.897   6.279  -5.485  1.00  0.00      LA0  C
ATOM    918  O   ILE A 104      40.583   5.262  -5.537  1.00  0.00      LA0  O
ATOM    919  N   LYS A 105      38.577   6.330  -5.724  1.00  0.00      LA0  N
ATOM    920  H   LYS A 105      38.145   7.225  -5.614  1.00  0.00      LA0  H
ATOM    921  CA  LYS A 105      37.803   5.288  -6.403  1.00  0.00      LA0  C
ATOM    922  CB  LYS A 105      36.322   5.621  -6.171  1.00  0.00      LA0  C
ATOM    923  CG  LYS A 105      35.159   4.634  -6.386  1.00  0.00      LA0  C
ATOM    924  CD  LYS A 105      33.881   5.431  -6.063  1.00  0.00      LA0  C
ATOM    925  CE  LYS A 105      32.475   4.805  -5.988  1.00  0.00      LA0  C
ATOM    926  NZ  LYS A 105      31.498   5.859  -5.642  1.00  0.00      LA0  N
ATOM    927  HZ1 LYS A 105      30.551   5.511  -5.348  1.00  0.00      LA0  H
ATOM    928  HZ2 LYS A 105      31.858   6.507  -4.906  1.00  0.00      LA0  H
ATOM    929  HZ3 LYS A 105      31.347   6.531  -6.423  1.00  0.00      LA0  H
ATOM    930  C   LYS A 105      38.158   5.349  -7.880  1.00  0.00      LA0  C
ATOM    931  O   LYS A 105      37.418   5.878  -8.702  1.00  0.00      LA0  O
ATOM    932  N   ALA A 106      39.380   4.858  -8.135  1.00  0.00      LA0  N
ATOM    933  H   ALA A 106      39.880   4.406  -7.398  1.00  0.00      LA0  H
ATOM    934  CA  ALA A 106      39.974   5.016  -9.459  1.00  0.00      LA0  C
ATOM    935  CB  ALA A 106      41.464   4.676  -9.415  1.00  0.00      LA0  C
ATOM    936  C   ALA A 106      39.306   4.170 -10.517  1.00  0.00      LA0  C
ATOM    937  O   ALA A 106      38.543   3.261 -10.209  1.00  0.00      LA0  O
ATOM    938  N   SER A 107      39.623   4.511 -11.770  1.00  0.00      LA0  N
ATOM    939  H   SER A 107      40.287   5.237 -11.971  1.00  0.00      LA0  H
ATOM    940  CA  SER A 107      38.979   3.793 -12.864  1.00  0.00      LA0  C
ATOM    941  CB  SER A 107      39.104   4.582 -14.168  1.00  0.00      LA0  C
ATOM    942  OG  SER A 107      39.524   5.922 -13.886  1.00  0.00      LA0  O
ATOM    943  HG  SER A 107      40.487   5.898 -13.935  1.00  0.00      LA0  H
ATOM    944  C   SER A 107      39.475   2.373 -13.062  1.00  0.00      LA0  C
ATOM    945  O   SER A 107      38.700   1.425 -13.124  1.00  0.00      LA0  O
ATOM    946  N   ASP A 108      40.808   2.279 -13.163  1.00  0.00      LA0  N
ATOM    947  H   ASP A 108      41.403   3.089 -13.103  1.00  0.00      LA0  H
ATOM    948  CA  ASP A 108      41.394   0.974 -13.459  1.00  0.00      LA0  C
ATOM    949  CB  ASP A 108      41.433   0.763 -14.988  1.00  0.00      LA0  C
ATOM    950  CG  ASP A 108      41.789  -0.653 -15.449  1.00  0.00      LA0  C
ATOM    951  OD1 ASP A 108      42.278  -1.468 -14.673  1.00  0.00      LA0  O
ATOM    952  OD2 ASP A 108      41.625  -0.933 -16.631  1.00  0.00      LA0  O
ATOM    953  C   ASP A 108      42.777   0.903 -12.850  1.00  0.00      LA0  C
ATOM    954  O   ASP A 108      43.512   1.881 -12.786  1.00  0.00      LA0  O
ATOM    955  N   GLU A 109      43.122  -0.310 -12.410  1.00  0.00      LA0  N
ATOM    956  H   GLU A 109      42.492  -1.050 -12.650  1.00  0.00      LA0  H
ATOM    957  CA  GLU A 109      44.498  -0.559 -11.984  1.00  0.00      LA0  C
ATOM    958  CB  GLU A 109      44.643  -2.021 -11.547  1.00  0.00      LA0  C
ATOM    959  CG  GLU A 109      43.556  -2.532 -10.586  1.00  0.00      LA0  C
ATOM    960  CD  GLU A 109      43.784  -2.069  -9.158  1.00  0.00      LA0  C
ATOM    961  OE1 GLU A 109      44.238  -2.865  -8.343  1.00  0.00      LA0  O
ATOM    962  OE2 GLU A 109      43.497  -0.923  -8.824  1.00  0.00      LA0  O
ATOM    963  C   GLU A 109      45.516  -0.219 -13.072  1.00  0.00      LA0  C
ATOM    964  O   GLU A 109      46.614   0.265 -12.817  1.00  0.00      LA0  O
ATOM    965  N   SER A 110      45.086  -0.459 -14.325  1.00  0.00      LA0  N
ATOM    966  H   SER A 110      44.160  -0.812 -14.485  1.00  0.00      LA0  H
ATOM    967  CA  SER A 110      45.974  -0.177 -15.452  1.00  0.00      LA0  C
ATOM    968  CB  SER A 110      45.346  -0.664 -16.761  1.00  0.00      LA0  C
ATOM    969  OG  SER A 110      44.216   0.143 -17.099  1.00  0.00      LA0  O
ATOM    970  HG  SER A 110      43.426  -0.368 -16.897  1.00  0.00      LA0  H
ATOM    971  C   SER A 110      46.454   1.266 -15.576  1.00  0.00      LA0  C
ATOM    972  O   SER A 110      47.522   1.545 -16.115  1.00  0.00      LA0  O
ATOM    973  N   GLU A 111      45.645   2.182 -15.003  1.00  0.00      LA0  N
ATOM    974  H   GLU A 111      44.781   1.896 -14.581  1.00  0.00      LA0  H
ATOM    975  CA  GLU A 111      46.018   3.599 -15.034  1.00  0.00      LA0  C
ATOM    976  CB  GLU A 111      44.967   4.471 -14.342  1.00  0.00      LA0  C
ATOM    977  CG  GLU A 111      43.567   4.407 -14.960  1.00  0.00      LA0  C
ATOM    978  CD  GLU A 111      42.647   5.400 -14.271  1.00  0.00      LA0  C
ATOM    979  OE1 GLU A 111      42.199   5.149 -13.156  1.00  0.00      LA0  O
ATOM    980  OE2 GLU A 111      42.338   6.428 -14.861  1.00  0.00      LA0  O
ATOM    981  C   GLU A 111      47.405   3.920 -14.483  1.00  0.00      LA0  C
ATOM    982  O   GLU A 111      48.026   4.917 -14.838  1.00  0.00      LA0  O
ATOM    983  N   LEU A 112      47.898   2.996 -13.634  1.00  0.00      LA0  N
ATOM    984  H   LEU A 112      47.317   2.223 -13.367  1.00  0.00      LA0  H
ATOM    985  CA  LEU A 112      49.282   3.076 -13.159  1.00  0.00      LA0  C
ATOM    986  CB  LEU A 112      49.642   1.827 -12.355  1.00  0.00      LA0  C
ATOM    987  CG  LEU A 112      48.929   1.739 -11.007  1.00  0.00      LA0  C
ATOM    988  CD1 LEU A 112      49.129   0.375 -10.346  1.00  0.00      LA0  C
ATOM    989  CD2 LEU A 112      49.344   2.882 -10.083  1.00  0.00      LA0  C
ATOM    990  C   LEU A 112      50.356   3.315 -14.213  1.00  0.00      LA0  C
ATOM    991  O   LEU A 112      51.366   3.969 -13.959  1.00  0.00      LA0  O
ATOM    992  N   GLU A 113      50.115   2.784 -15.420  1.00  0.00      LA0  N
ATOM    993  H   GLU A 113      49.281   2.269 -15.630  1.00  0.00      LA0  H
ATOM    994  CA  GLU A 113      51.188   2.979 -16.393  1.00  0.00      LA0  C
ATOM    995  CB  GLU A 113      51.427   1.724 -17.240  1.00  0.00      LA0  C
ATOM    996  CG  GLU A 113      51.781   0.502 -16.373  1.00  0.00      LA0  C
ATOM    997  CD  GLU A 113      52.810   0.874 -15.313  1.00  0.00      LA0  C
ATOM    998  OE1 GLU A 113      53.939   1.226 -15.643  1.00  0.00      LA0  O
ATOM    999  OE2 GLU A 113      52.466   0.892 -14.136  1.00  0.00      LA0  O
ATOM   1000  C   GLU A 113      51.167   4.264 -17.194  1.00  0.00      LA0  C
ATOM   1001  O   GLU A 113      51.965   4.502 -18.089  1.00  0.00      LA0  O
ATOM   1002  N   SER A 114      50.259   5.142 -16.755  1.00  0.00      LA0  N
ATOM   1003  H   SER A 114      49.529   4.879 -16.125  1.00  0.00      LA0  H
ATOM   1004  CA  SER A 114      50.425   6.541 -17.138  1.00  0.00      LA0  C
ATOM   1005  CB  SER A 114      49.093   7.273 -16.964  1.00  0.00      LA0  C
ATOM   1006  OG  SER A 114      48.012   6.370 -17.228  1.00  0.00      LA0  O
ATOM   1007  HG  SER A 114      47.743   6.024 -16.380  1.00  0.00      LA0  H
ATOM   1008  C   SER A 114      51.520   7.257 -16.350  1.00  0.00      LA0  C
ATOM   1009  O   SER A 114      51.920   8.377 -16.649  1.00  0.00      LA0  O
ATOM   1010  N   LEU A 115      51.957   6.572 -15.279  1.00  0.00      LA0  N
ATOM   1011  H   LEU A 115      51.700   5.621 -15.109  1.00  0.00      LA0  H
ATOM   1012  CA  LEU A 115      52.765   7.274 -14.293  1.00  0.00      LA0  C
ATOM   1013  CB  LEU A 115      52.027   7.273 -12.957  1.00  0.00      LA0  C
ATOM   1014  CG  LEU A 115      50.643   7.910 -13.047  1.00  0.00      LA0  C
ATOM   1015  CD1 LEU A 115      49.778   7.494 -11.867  1.00  0.00      LA0  C
ATOM   1016  CD2 LEU A 115      50.707   9.428 -13.228  1.00  0.00      LA0  C
ATOM   1017  C   LEU A 115      54.158   6.705 -14.129  1.00  0.00      LA0  C
ATOM   1018  O   LEU A 115      54.426   5.530 -14.376  1.00  0.00      LA0  O
ATOM   1019  N   LEU A 116      55.027   7.623 -13.688  1.00  0.00      LA0  N
ATOM   1020  H   LEU A 116      54.656   8.495 -13.363  1.00  0.00      LA0  H
ATOM   1021  CA  LEU A 116      56.444   7.324 -13.490  1.00  0.00      LA0  C
ATOM   1022  CB  LEU A 116      57.227   8.609 -13.176  1.00  0.00      LA0  C
ATOM   1023  CG  LEU A 116      57.500   9.595 -14.323  1.00  0.00      LA0  C
ATOM   1024  CD1 LEU A 116      56.249  10.255 -14.904  1.00  0.00      LA0  C
ATOM   1025  CD2 LEU A 116      58.502  10.661 -13.880  1.00  0.00      LA0  C
ATOM   1026  C   LEU A 116      56.628   6.365 -12.335  1.00  0.00      LA0  C
ATOM   1027  O   LEU A 116      55.811   6.317 -11.425  1.00  0.00      LA0  O
ATOM   1028  N   ASP A 117      57.722   5.610 -12.404  1.00  0.00      LA0  N
ATOM   1029  H   ASP A 117      58.378   5.629 -13.162  1.00  0.00      LA0  H
ATOM   1030  CA  ASP A 117      58.112   4.855 -11.219  1.00  0.00      LA0  C
ATOM   1031  CB  ASP A 117      58.759   3.532 -11.654  1.00  0.00      LA0  C
ATOM   1032  CG  ASP A 117      60.044   3.809 -12.413  1.00  0.00      LA0  C
ATOM   1033  OD1 ASP A 117      61.104   3.717 -11.811  1.00  0.00      LA0  O
ATOM   1034  OD2 ASP A 117      59.979   4.171 -13.581  1.00  0.00      LA0  O
ATOM   1035  C   ASP A 117      59.044   5.693 -10.356  1.00  0.00      LA0  C
ATOM   1036  O   ASP A 117      59.307   6.855 -10.657  1.00  0.00      LA0  O
ATOM   1037  N   ALA A 118      59.554   5.051  -9.291  1.00  0.00      LA0  N
ATOM   1038  H   ALA A 118      59.268   4.114  -9.102  1.00  0.00      LA0  H
ATOM   1039  CA  ALA A 118      60.540   5.729  -8.450  1.00  0.00      LA0  C
ATOM   1040  CB  ALA A 118      60.995   4.813  -7.312  1.00  0.00      LA0  C
ATOM   1041  C   ALA A 118      61.754   6.240  -9.209  1.00  0.00      LA0  C
ATOM   1042  O   ALA A 118      62.038   7.431  -9.241  1.00  0.00      LA0  O
ATOM   1043  N   THR A 119      62.428   5.286  -9.863  1.00  0.00      LA0  N
ATOM   1044  H   THR A 119      62.108   4.340  -9.889  1.00  0.00      LA0  H
ATOM   1045  CA  THR A 119      63.632   5.638 -10.615  1.00  0.00      LA0  C
ATOM   1046  CB  THR A 119      64.263   4.385 -11.231  1.00  0.00      LA0  C
ATOM   1047  OG1 THR A 119      63.630   3.188 -10.748  1.00  0.00      LA0  O
ATOM   1048  HG1 THR A 119      62.804   3.127 -11.229  1.00  0.00      LA0  H
ATOM   1049  CG2 THR A 119      65.774   4.350 -10.999  1.00  0.00      LA0  C
ATOM   1050  C   THR A 119      63.414   6.699 -11.684  1.00  0.00      LA0  C
ATOM   1051  O   THR A 119      64.200   7.620 -11.874  1.00  0.00      LA0  O
ATOM   1052  N   ALA A 120      62.263   6.564 -12.369  1.00  0.00      LA0  N
ATOM   1053  H   ALA A 120      61.679   5.753 -12.246  1.00  0.00      LA0  H
ATOM   1054  CA  ALA A 120      61.943   7.621 -13.328  1.00  0.00      LA0  C
ATOM   1055  CB  ALA A 120      60.710   7.267 -14.155  1.00  0.00      LA0  C
ATOM   1056  C   ALA A 120      61.740   8.995 -12.707  1.00  0.00      LA0  C
ATOM   1057  O   ALA A 120      62.104  10.018 -13.274  1.00  0.00      LA0  O
ATOM   1058  N   TYR A 121      61.164   8.983 -11.496  1.00  0.00      LA0  N
ATOM   1059  H   TYR A 121      60.894   8.120 -11.061  1.00  0.00      LA0  H
ATOM   1060  CA  TYR A 121      61.040  10.257 -10.791  1.00  0.00      LA0  C
ATOM   1061  CB  TYR A 121      60.108  10.108  -9.586  1.00  0.00      LA0  C
ATOM   1062  CG  TYR A 121      59.663  11.452  -9.050  1.00  0.00      LA0  C
ATOM   1063  CD1 TYR A 121      58.885  12.299  -9.866  1.00  0.00      LA0  C
ATOM   1064  CE1 TYR A 121      58.445  13.528  -9.350  1.00  0.00      LA0  C
ATOM   1065  CD2 TYR A 121      60.027  11.813  -7.736  1.00  0.00      LA0  C
ATOM   1066  CE2 TYR A 121      59.584  13.041  -7.218  1.00  0.00      LA0  C
ATOM   1067  CZ  TYR A 121      58.793  13.879  -8.031  1.00  0.00      LA0  C
ATOM   1068  OH  TYR A 121      58.340  15.083  -7.529  1.00  0.00      LA0  O
ATOM   1069  HH  TYR A 121      58.296  15.052  -6.575  1.00  0.00      LA0  H
ATOM   1070  C   TYR A 121      62.373  10.867 -10.389  1.00  0.00      LA0  C
ATOM   1071  O   TYR A 121      62.582  12.070 -10.492  1.00  0.00      LA0  O
ATOM   1072  N   GLU A 122      63.281   9.974  -9.959  1.00  0.00      LA0  N
ATOM   1073  H   GLU A 122      63.030   9.009  -9.853  1.00  0.00      LA0  H
ATOM   1074  CA  GLU A 122      64.643  10.432  -9.673  1.00  0.00      LA0  C
ATOM   1075  CB  GLU A 122      65.525   9.282  -9.186  1.00  0.00      LA0  C
ATOM   1076  CG  GLU A 122      64.982   8.591  -7.936  1.00  0.00      LA0  C
ATOM   1077  CD  GLU A 122      65.917   7.479  -7.514  1.00  0.00      LA0  C
ATOM   1078  OE1 GLU A 122      65.946   6.448  -8.184  1.00  0.00      LA0  O
ATOM   1079  OE2 GLU A 122      66.610   7.646  -6.512  1.00  0.00      LA0  O
ATOM   1080  C   GLU A 122      65.288  11.102 -10.872  1.00  0.00      LA0  C
ATOM   1081  O   GLU A 122      65.761  12.230 -10.811  1.00  0.00      LA0  O
ATOM   1082  N   ALA A 123      65.213  10.361 -11.995  1.00  0.00      LA0  N
ATOM   1083  H   ALA A 123      64.850   9.431 -11.928  1.00  0.00      LA0  H
ATOM   1084  CA  ALA A 123      65.694  10.901 -13.268  1.00  0.00      LA0  C
ATOM   1085  CB  ALA A 123      65.330   9.969 -14.427  1.00  0.00      LA0  C
ATOM   1086  C   ALA A 123      65.171  12.298 -13.554  1.00  0.00      LA0  C
ATOM   1087  O   ALA A 123      65.937  13.241 -13.670  1.00  0.00      LA0  O
ATOM   1088  N   LEU A 124      63.828  12.392 -13.547  1.00  0.00      LA0  N
ATOM   1089  H   LEU A 124      63.300  11.545 -13.486  1.00  0.00      LA0  H
ATOM   1090  CA  LEU A 124      63.143  13.672 -13.759  1.00  0.00      LA0  C
ATOM   1091  CB  LEU A 124      61.664  13.509 -13.392  1.00  0.00      LA0  C
ATOM   1092  CG  LEU A 124      60.764  14.694 -13.753  1.00  0.00      LA0  C
ATOM   1093  CD1 LEU A 124      60.659  14.900 -15.266  1.00  0.00      LA0  C
ATOM   1094  CD2 LEU A 124      59.391  14.579 -13.090  1.00  0.00      LA0  C
ATOM   1095  C   LEU A 124      63.745  14.875 -13.037  1.00  0.00      LA0  C
ATOM   1096  O   LEU A 124      63.846  15.979 -13.562  1.00  0.00      LA0  O
ATOM   1097  N   LEU A 125      64.142  14.608 -11.783  1.00  0.00      LA0  N
ATOM   1098  H   LEU A 125      64.116  13.668 -11.436  1.00  0.00      LA0  H
ATOM   1099  CA  LEU A 125      64.740  15.700 -11.016  1.00  0.00      LA0  C
ATOM   1100  CB  LEU A 125      64.916  15.288  -9.550  1.00  0.00      LA0  C
ATOM   1101  CG  LEU A 125      63.635  14.734  -8.909  1.00  0.00      LA0  C
ATOM   1102  CD1 LEU A 125      63.890  14.195  -7.502  1.00  0.00      LA0  C
ATOM   1103  CD2 LEU A 125      62.474  15.731  -8.941  1.00  0.00      LA0  C
ATOM   1104  C   LEU A 125      66.041  16.216 -11.616  1.00  0.00      LA0  C
ATOM   1105  O   LEU A 125      66.247  17.414 -11.776  1.00  0.00      LA0  O
ATOM   1106  N   GLU A 126      66.883  15.238 -11.983  1.00  0.00      LA0  N
ATOM   1107  H   GLU A 126      66.606  14.280 -11.890  1.00  0.00      LA0  H
ATOM   1108  CA  GLU A 126      68.139  15.577 -12.654  1.00  0.00      LA0  C
ATOM   1109  CB  GLU A 126      69.034  14.337 -12.761  1.00  0.00      LA0  C
ATOM   1110  CG  GLU A 126      69.422  13.704 -11.417  1.00  0.00      LA0  C
ATOM   1111  CD  GLU A 126      70.416  14.575 -10.666  1.00  0.00      LA0  C
ATOM   1112  OE1 GLU A 126      70.006  15.285  -9.749  1.00  0.00      LA0  O
ATOM   1113  OE2 GLU A 126      71.604  14.522 -10.985  1.00  0.00      LA0  O
ATOM   1114  C   GLU A 126      67.944  16.213 -14.025  1.00  0.00      LA0  C
ATOM   1115  O   GLU A 126      68.622  17.164 -14.396  1.00  0.00      LA0  O
ATOM   1116  N   ASP A 127      66.946  15.671 -14.751  1.00  0.00      LA0  N
ATOM   1117  H   ASP A 127      66.504  14.830 -14.444  1.00  0.00      LA0  H
ATOM   1118  CA  ASP A 127      66.571  16.221 -16.060  1.00  0.00      LA0  C
ATOM   1119  CB  ASP A 127      65.341  15.507 -16.644  1.00  0.00      LA0  C
ATOM   1120  CG  ASP A 127      65.621  14.057 -17.016  1.00  0.00      LA0  C
ATOM   1121  OD1 ASP A 127      66.578  13.801 -17.746  1.00  0.00      LA0  O
ATOM   1122  OD2 ASP A 127      64.857  13.186 -16.602  1.00  0.00      LA0  O
ATOM   1123  C   ASP A 127      66.312  17.718 -16.028  1.00  0.00      LA0  C
ATOM   1124  O   ASP A 127      66.756  18.481 -16.880  1.00  0.00      LA0  O
ATOM   1125  N   GLU A 128      65.593  18.114 -14.964  1.00  0.00      LA0  N
ATOM   1126  H   GLU A 128      65.188  17.432 -14.351  1.00  0.00      LA0  H
ATOM   1127  CA  GLU A 128      65.612  19.542 -14.661  1.00  0.00      LA0  C
ATOM   1128  CB  GLU A 128      64.193  20.113 -14.549  1.00  0.00      LA0  C
ATOM   1129  CG  GLU A 128      64.194  21.646 -14.628  1.00  0.00      LA0  C
ATOM   1130  CD  GLU A 128      62.784  22.198 -14.559  1.00  0.00      LA0  C
ATOM   1131  OE1 GLU A 128      62.119  22.250 -15.594  1.00  0.00      LA0  O
ATOM   1132  OE2 GLU A 128      62.364  22.602 -13.477  1.00  0.00      LA0  O
ATOM   1133  C   GLU A 128      66.448  19.865 -13.433  1.00  0.00      LA0  C
ATOM   1134  O   GLU A 128      67.263  20.785 -13.401  1.00  0.00      LA0  O
END
