# Supplementary material for: Large scale analyses of genotype-phenotype relationships of glycine decarboxylase mutations and neurological disease severity
Source: PLoS Comput Biol. 2020 May 18;16(5):e1007871. doi: 10.1371/journal.pcbi.1007871 (PMC7259800; doi:10.1371/journal.pcbi.1007871)
Supplement: S1 Appendix — (ZIP) [file pcbi.1007871.s011.zip › S1_Appendix/cluspro.TH.ecoli/model.002.04.pdb]

HEADER rec.pdb
REMARK original generated coordinate pdb file
ATOM      1  N   GLN A   4      22.318  45.643  17.313  1.00  0.00      RA0  N
ATOM      2  H   GLN A   4      21.353  45.823  17.141  1.00  0.00      RA0  H
ATOM      3  CA  GLN A   4      23.356  46.702  17.078  1.00  0.00      RA0  C
ATOM      4  CB  GLN A   4      22.868  48.052  17.605  1.00  0.00      RA0  C
ATOM      5  CG  GLN A   4      23.786  49.205  17.203  1.00  0.00      RA0  C
ATOM      6  CD  GLN A   4      23.186  50.514  17.669  1.00  0.00      RA0  C
ATOM      7  OE1 GLN A   4      22.878  50.708  18.838  1.00  0.00      RA0  O
ATOM      8  NE2 GLN A   4      23.027  51.409  16.677  1.00  0.00      RA0  N
ATOM      9 HE21 GLN A   4      23.292  51.196  15.737  1.00  0.00      RA0  H
ATOM     10 HE22 GLN A   4      22.637  52.311  16.865  1.00  0.00      RA0  H
ATOM     11  C   GLN A   4      24.669  46.292  17.706  1.00  0.00      RA0  C
ATOM     12  O   GLN A   4      24.709  45.892  18.876  1.00  0.00      RA0  O
ATOM     13  N   THR A   5      25.745  46.374  16.923  1.00  0.00      RA0  N
ATOM     14  H   THR A   5      25.673  46.794  16.023  1.00  0.00      RA0  H
ATOM     15  CA  THR A   5      27.040  45.928  17.398  1.00  0.00      RA0  C
ATOM     16  CB  THR A   5      27.994  45.734  16.194  1.00  0.00      RA0  C
ATOM     17  OG1 THR A   5      29.303  45.343  16.626  1.00  0.00      RA0  O
ATOM     18  HG1 THR A   5      29.761  44.997  15.850  1.00  0.00      RA0  H
ATOM     19  CG2 THR A   5      28.079  46.973  15.299  1.00  0.00      RA0  C
ATOM     20  C   THR A   5      27.567  46.895  18.439  1.00  0.00      RA0  C
ATOM     21  O   THR A   5      27.394  48.098  18.287  1.00  0.00      RA0  O
ATOM     22  N   PRO A   6      28.258  46.395  19.466  1.00  0.00      RA0  N
ATOM     23  CD  PRO A   6      28.410  44.983  19.789  1.00  0.00      RA0  C
ATOM     24  CA  PRO A   6      28.957  47.285  20.399  1.00  0.00      RA0  C
ATOM     25  CB  PRO A   6      29.665  46.299  21.333  1.00  0.00      RA0  C
ATOM     26  CG  PRO A   6      28.859  45.006  21.240  1.00  0.00      RA0  C
ATOM     27  C   PRO A   6      29.941  48.233  19.721  1.00  0.00      RA0  C
ATOM     28  O   PRO A   6      30.283  49.284  20.285  1.00  0.00      RA0  O
ATOM     29  N   LEU A   7      30.378  47.879  18.514  1.00  0.00      RA0  N
ATOM     30  H   LEU A   7      30.058  47.036  18.075  1.00  0.00      RA0  H
ATOM     31  CA  LEU A   7      31.322  48.712  17.757  1.00  0.00      RA0  C
ATOM     32  CB  LEU A   7      32.175  47.819  16.861  1.00  0.00      RA0  C
ATOM     33  CG  LEU A   7      33.075  46.900  17.677  1.00  0.00      RA0  C
ATOM     34  CD1 LEU A   7      33.838  45.902  16.811  1.00  0.00      RA0  C
ATOM     35  CD2 LEU A   7      34.021  47.728  18.535  1.00  0.00      RA0  C
ATOM     36  C   LEU A   7      30.719  49.845  16.928  1.00  0.00      RA0  C
ATOM     37  O   LEU A   7      31.447  50.554  16.256  1.00  0.00      RA0  O
ATOM     38  N   TYR A   8      29.406  50.055  17.033  1.00  0.00      RA0  N
ATOM     39  H   TYR A   8      28.875  49.477  17.656  1.00  0.00      RA0  H
ATOM     40  CA  TYR A   8      28.697  50.975  16.166  1.00  0.00      RA0  C
ATOM     41  CB  TYR A   8      27.232  51.034  16.581  1.00  0.00      RA0  C
ATOM     42  CG  TYR A   8      26.401  51.547  15.434  1.00  0.00      RA0  C
ATOM     43  CD1 TYR A   8      26.011  52.881  15.384  1.00  0.00      RA0  C
ATOM     44  CE1 TYR A   8      25.226  53.333  14.330  1.00  0.00      RA0  C
ATOM     45  CD2 TYR A   8      26.022  50.668  14.427  1.00  0.00      RA0  C
ATOM     46  CE2 TYR A   8      25.236  51.121  13.377  1.00  0.00      RA0  C
ATOM     47  CZ  TYR A   8      24.834  52.451  13.330  1.00  0.00      RA0  C
ATOM     48  OH  TYR A   8      24.042  52.889  12.289  1.00  0.00      RA0  O
ATOM     49  HH  TYR A   8      23.985  52.212  11.627  1.00  0.00      RA0  H
ATOM     50  C   TYR A   8      29.324  52.367  16.213  1.00  0.00      RA0  C
ATOM     51  O   TYR A   8      29.574  52.947  15.173  1.00  0.00      RA0  O
ATOM     52  N   GLU A   9      29.592  52.896  17.409  1.00  0.00      RA0  N
ATOM     53  H   GLU A   9      29.484  52.342  18.233  1.00  0.00      RA0  H
ATOM     54  CA  GLU A   9      30.170  54.230  17.533  1.00  0.00      RA0  C
ATOM     55  CB  GLU A   9      30.095  54.622  19.013  1.00  0.00      RA0  C
ATOM     56  CG  GLU A   9      30.981  55.774  19.481  1.00  0.00      RA0  C
ATOM     57  CD  GLU A   9      32.330  55.222  19.888  1.00  0.00      RA0  C
ATOM     58  OE1 GLU A   9      32.505  54.003  19.874  1.00  0.00      RA0  O
ATOM     59  OE2 GLU A   9      33.211  56.009  20.213  1.00  0.00      RA0  O
ATOM     60  C   GLU A   9      31.558  54.315  16.916  1.00  0.00      RA0  C
ATOM     61  O   GLU A   9      31.888  55.305  16.257  1.00  0.00      RA0  O
ATOM     62  N   GLN A  10      32.378  53.293  17.147  1.00  0.00      RA0  N
ATOM     63  H   GLN A  10      32.122  52.642  17.861  1.00  0.00      RA0  H
ATOM     64  CA  GLN A  10      33.695  53.234  16.494  1.00  0.00      RA0  C
ATOM     65  CB  GLN A  10      34.525  52.063  17.008  1.00  0.00      RA0  C
ATOM     66  CG  GLN A  10      35.125  52.374  18.373  1.00  0.00      RA0  C
ATOM     67  CD  GLN A  10      35.874  53.689  18.282  1.00  0.00      RA0  C
ATOM     68  OE1 GLN A  10      36.856  53.843  17.551  1.00  0.00      RA0  O
ATOM     69  NE2 GLN A  10      35.358  54.633  19.075  1.00  0.00      RA0  N
ATOM     70 HE21 GLN A  10      34.495  54.466  19.580  1.00  0.00      RA0  H
ATOM     71 HE22 GLN A  10      35.658  55.570  19.237  1.00  0.00      RA0  H
ATOM     72  C   GLN A  10      33.576  53.174  14.974  1.00  0.00      RA0  C
ATOM     73  O   GLN A  10      34.322  53.856  14.263  1.00  0.00      RA0  O
ATOM     74  N   HIS A  11      32.625  52.393  14.458  1.00  0.00      RA0  N
ATOM     75  H   HIS A  11      32.025  51.880  15.072  1.00  0.00      RA0  H
ATOM     76  CA  HIS A  11      32.386  52.402  13.014  1.00  0.00      RA0  C
ATOM     77  CB  HIS A  11      31.223  51.504  12.619  1.00  0.00      RA0  C
ATOM     78  CG  HIS A  11      31.496  50.058  12.927  1.00  0.00      RA0  C
ATOM     79  ND1 HIS A  11      32.632  49.408  12.616  1.00  0.00      RA0  N
ATOM     80  HD1 HIS A  11      33.409  49.745  12.114  1.00  0.00      RA0  H
ATOM     81  CD2 HIS A  11      30.619  49.168  13.544  1.00  0.00      RA0  C
ATOM     82  NE2 HIS A  11      31.239  47.970  13.608  1.00  0.00      RA0  N
ATOM     83  CE1 HIS A  11      32.478  48.117  13.039  1.00  0.00      RA0  C
ATOM     84  C   HIS A  11      32.086  53.799  12.504  1.00  0.00      RA0  C
ATOM     85  O   HIS A  11      32.635  54.214  11.489  1.00  0.00      RA0  O
ATOM     86  N   THR A  12      31.245  54.553  13.210  1.00  0.00      RA0  N
ATOM     87  H   THR A  12      30.755  54.205  14.015  1.00  0.00      RA0  H
ATOM     88  CA  THR A  12      30.918  55.903  12.727  1.00  0.00      RA0  C
ATOM     89  CB  THR A  12      29.743  56.405  13.540  1.00  0.00      RA0  C
ATOM     90  OG1 THR A  12      29.642  55.621  14.727  1.00  0.00      RA0  O
ATOM     91  HG1 THR A  12      30.378  55.860  15.283  1.00  0.00      RA0  H
ATOM     92  CG2 THR A  12      28.440  56.292  12.753  1.00  0.00      RA0  C
ATOM     93  C   THR A  12      32.141  56.811  12.783  1.00  0.00      RA0  C
ATOM     94  O   THR A  12      32.362  57.626  11.882  1.00  0.00      RA0  O
ATOM     95  N   LEU A  13      32.932  56.679  13.840  1.00  0.00      RA0  N
ATOM     96  H   LEU A  13      32.729  55.995  14.545  1.00  0.00      RA0  H
ATOM     97  CA  LEU A  13      34.150  57.471  13.973  1.00  0.00      RA0  C
ATOM     98  CB  LEU A  13      34.779  57.308  15.355  1.00  0.00      RA0  C
ATOM     99  CG  LEU A  13      33.913  57.907  16.462  1.00  0.00      RA0  C
ATOM    100  CD1 LEU A  13      34.628  57.861  17.810  1.00  0.00      RA0  C
ATOM    101  CD2 LEU A  13      33.446  59.324  16.122  1.00  0.00      RA0  C
ATOM    102  C   LEU A  13      35.166  57.137  12.881  1.00  0.00      RA0  C
ATOM    103  O   LEU A  13      35.982  57.983  12.507  1.00  0.00      RA0  O
ATOM    104  N   CYS A  14      35.106  55.903  12.378  1.00  0.00      RA0  N
ATOM    105  H   CYS A  14      34.453  55.248  12.762  1.00  0.00      RA0  H
ATOM    106  CA  CYS A  14      35.954  55.426  11.284  1.00  0.00      RA0  C
ATOM    107  CB  CYS A  14      36.264  53.944  11.491  1.00  0.00      RA0  C
ATOM    108  SG  CYS A  14      37.168  53.623  13.032  1.00  0.00      RA0  S
ATOM    109  C   CYS A  14      35.397  55.732   9.892  1.00  0.00      RA0  C
ATOM    110  O   CYS A  14      35.986  55.323   8.897  1.00  0.00      RA0  O
ATOM    111  N   GLY A  15      34.279  56.453   9.826  1.00  0.00      RA0  N
ATOM    112  H   GLY A  15      33.791  56.709  10.662  1.00  0.00      RA0  H
ATOM    113  CA  GLY A  15      33.716  56.889   8.549  1.00  0.00      RA0  C
ATOM    114  C   GLY A  15      32.884  55.831   7.838  1.00  0.00      RA0  C
ATOM    115  O   GLY A  15      32.760  55.840   6.615  1.00  0.00      RA0  O
ATOM    116  N   ALA A  16      32.291  54.925   8.598  1.00  0.00      RA0  N
ATOM    117  H   ALA A  16      32.393  54.966   9.594  1.00  0.00      RA0  H
ATOM    118  CA  ALA A  16      31.456  53.867   8.003  1.00  0.00      RA0  C
ATOM    119  CB  ALA A  16      30.862  52.977   9.084  1.00  0.00      RA0  C
ATOM    120  C   ALA A  16      30.290  54.405   7.149  1.00  0.00      RA0  C
ATOM    121  O   ALA A  16      29.627  55.384   7.501  1.00  0.00      RA0  O
ATOM    122  N   ARG A  17      30.083  53.784   5.991  1.00  0.00      RA0  N
ATOM    123  H   ARG A  17      30.671  53.013   5.744  1.00  0.00      RA0  H
ATOM    124  CA  ARG A  17      28.847  53.954   5.233  1.00  0.00      RA0  C
ATOM    125  CB  ARG A  17      29.119  54.049   3.729  1.00  0.00      RA0  C
ATOM    126  CG  ARG A  17      29.683  55.381   3.208  1.00  0.00      RA0  C
ATOM    127  CD  ARG A  17      31.100  55.739   3.670  1.00  0.00      RA0  C
ATOM    128  NE  ARG A  17      31.639  56.853   2.890  1.00  0.00      RA0  N
ATOM    129  HE  ARG A  17      31.093  57.102   2.083  1.00  0.00      RA0  H
ATOM    130  CZ  ARG A  17      32.854  57.381   3.228  1.00  0.00      RA0  C
ATOM    131  NH1 ARG A  17      33.467  56.972   4.359  1.00  0.00      RA0  N
ATOM    132 HH11 ARG A  17      34.406  57.217   4.621  1.00  0.00      RA0  H
ATOM    133 HH12 ARG A  17      33.000  56.374   5.027  1.00  0.00      RA0  H
ATOM    134  NH2 ARG A  17      33.432  58.297   2.418  1.00  0.00      RA0  N
ATOM    135 HH21 ARG A  17      34.323  58.710   2.627  1.00  0.00      RA0  H
ATOM    136 HH22 ARG A  17      32.989  58.599   1.569  1.00  0.00      RA0  H
ATOM    137  C   ARG A  17      28.052  52.692   5.551  1.00  0.00      RA0  C
ATOM    138  O   ARG A  17      28.424  51.601   5.152  1.00  0.00      RA0  O
ATOM    139  N   MSE A  18      26.942  52.849   6.263  1.00  0.00      RA0  N
ATOM    140  H   MSE A  18      26.565  53.766   6.385  1.00  0.00      RA0  H
ATOM    141  CA  MSE A  18      26.193  51.711   6.787  1.00  0.00      RA0  C
ATOM    142  CB  MSE A  18      25.446  52.093   8.064  1.00  0.00      RA0  C
ATOM    143  CG  MSE A  18      26.320  52.613   9.202  1.00  0.00      RA0  C
ATOM    144  SE  MSE A  18      27.433  51.370   9.863  1.00  0.00      RA0  S
ATOM    145  CE  MSE A  18      27.930  52.291  11.325  1.00  0.00      RA0  C
ATOM    146  C   MSE A  18      25.153  51.143   5.804  1.00  0.00      RA0  C
ATOM    147  O   MSE A  18      24.553  51.880   5.013  1.00  0.00      RA0  O
ATOM    148  N   VAL A  19      24.946  49.837   5.891  1.00  0.00      RA0  N
ATOM    149  H   VAL A  19      25.460  49.257   6.529  1.00  0.00      RA0  H
ATOM    150  CA  VAL A  19      23.825  49.171   5.232  1.00  0.00      RA0  C
ATOM    151  CB  VAL A  19      24.274  48.432   3.965  1.00  0.00      RA0  C
ATOM    152  CG1 VAL A  19      24.671  49.388   2.839  1.00  0.00      RA0  C
ATOM    153  CG2 VAL A  19      25.376  47.424   4.297  1.00  0.00      RA0  C
ATOM    154  C   VAL A  19      23.218  48.169   6.201  1.00  0.00      RA0  C
ATOM    155  O   VAL A  19      23.788  47.884   7.248  1.00  0.00      RA0  O
ATOM    156  N   ASP A  20      22.059  47.624   5.854  1.00  0.00      RA0  N
ATOM    157  H   ASP A  20      21.676  47.750   4.943  1.00  0.00      RA0  H
ATOM    158  CA  ASP A  20      21.501  46.561   6.663  1.00  0.00      RA0  C
ATOM    159  CB  ASP A  20      20.003  46.350   6.490  1.00  0.00      RA0  C
ATOM    160  CG  ASP A  20      19.704  45.119   7.321  1.00  0.00      RA0  C
ATOM    161  OD1 ASP A  20      19.932  45.185   8.520  1.00  0.00      RA0  O
ATOM    162  OD2 ASP A  20      19.337  44.074   6.784  1.00  0.00      RA0  O
ATOM    163  C   ASP A  20      22.132  45.251   6.279  1.00  0.00      RA0  C
ATOM    164  O   ASP A  20      22.216  44.922   5.097  1.00  0.00      RA0  O
ATOM    165  N   PHE A  21      22.592  44.496   7.272  1.00  0.00      RA0  N
ATOM    166  H   PHE A  21      22.305  44.766   8.190  1.00  0.00      RA0  H
ATOM    167  CA  PHE A  21      23.096  43.151   7.053  1.00  0.00      RA0  C
ATOM    168  CB  PHE A  21      24.582  43.111   7.388  1.00  0.00      RA0  C
ATOM    169  CG  PHE A  21      25.233  41.911   6.749  1.00  0.00      RA0  C
ATOM    170  CD1 PHE A  21      24.978  41.616   5.415  1.00  0.00      RA0  C
ATOM    171  CD2 PHE A  21      26.102  41.117   7.485  1.00  0.00      RA0  C
ATOM    172  CE1 PHE A  21      25.613  40.539   4.809  1.00  0.00      RA0  C
ATOM    173  CE2 PHE A  21      26.737  40.040   6.878  1.00  0.00      RA0  C
ATOM    174  CZ  PHE A  21      26.500  39.757   5.538  1.00  0.00      RA0  C
ATOM    175  C   PHE A  21      22.320  42.193   7.937  1.00  0.00      RA0  C
ATOM    176  O   PHE A  21      22.596  42.069   9.137  1.00  0.00      RA0  O
ATOM    177  N   HIS A  22      21.303  41.559   7.363  1.00  0.00      RA0  N
ATOM    178  H   HIS A  22      20.985  41.944   6.495  1.00  0.00      RA0  H
ATOM    179  CA  HIS A  22      20.471  40.614   8.117  1.00  0.00      RA0  C
ATOM    180  CB  HIS A  22      21.199  39.306   8.447  1.00  0.00      RA0  C
ATOM    181  CG  HIS A  22      22.014  38.793   7.287  1.00  0.00      RA0  C
ATOM    182  ND1 HIS A  22      21.559  38.654   6.028  1.00  0.00      RA0  N
ATOM    183  HD1 HIS A  22      20.663  38.880   5.701  1.00  0.00      RA0  H
ATOM    184  CD2 HIS A  22      23.343  38.366   7.338  1.00  0.00      RA0  C
ATOM    185  NE2 HIS A  22      23.686  37.965   6.091  1.00  0.00      RA0  N
ATOM    186  CE1 HIS A  22      22.591  38.142   5.283  1.00  0.00      RA0  C
ATOM    187  C   HIS A  22      19.960  41.183   9.440  1.00  0.00      RA0  C
ATOM    188  O   HIS A  22      19.955  40.491  10.463  1.00  0.00      RA0  O
ATOM    189  N   GLY A  23      19.505  42.437   9.388  1.00  0.00      RA0  N
ATOM    190  H   GLY A  23      19.615  43.020   8.573  1.00  0.00      RA0  H
ATOM    191  CA  GLY A  23      18.932  43.124  10.542  1.00  0.00      RA0  C
ATOM    192  C   GLY A  23      19.890  43.995  11.343  1.00  0.00      RA0  C
ATOM    193  O   GLY A  23      19.437  44.796  12.172  1.00  0.00      RA0  O
ATOM    194  N   TRP A  24      21.199  43.837  11.104  1.00  0.00      RA0  N
ATOM    195  H   TRP A  24      21.472  43.276  10.322  1.00  0.00      RA0  H
ATOM    196  CA  TRP A  24      22.255  44.642  11.761  1.00  0.00      RA0  C
ATOM    197  CB  TRP A  24      23.520  43.825  12.013  1.00  0.00      RA0  C
ATOM    198  CG  TRP A  24      23.334  42.671  12.965  1.00  0.00      RA0  C
ATOM    199  CD2 TRP A  24      23.849  42.552  14.308  1.00  0.00      RA0  C
ATOM    200  CE2 TRP A  24      23.487  41.275  14.793  1.00  0.00      RA0  C
ATOM    201  CE3 TRP A  24      24.592  43.408  15.112  1.00  0.00      RA0  C
ATOM    202  CD1 TRP A  24      22.681  41.457  12.714  1.00  0.00      RA0  C
ATOM    203  NE1 TRP A  24      22.771  40.632  13.790  1.00  0.00      RA0  N
ATOM    204  HE1 TRP A  24      22.429  39.711  13.824  1.00  0.00      RA0  H
ATOM    205  CZ2 TRP A  24      23.872  40.887  16.070  1.00  0.00      RA0  C
ATOM    206  CZ3 TRP A  24      24.972  43.007  16.387  1.00  0.00      RA0  C
ATOM    207  CH2 TRP A  24      24.615  41.752  16.865  1.00  0.00      RA0  C
ATOM    208  C   TRP A  24      22.688  45.819  10.866  1.00  0.00      RA0  C
ATOM    209  O   TRP A  24      22.888  45.636   9.658  1.00  0.00      RA0  O
ATOM    210  N   MSE A  25      22.893  46.987  11.457  1.00  0.00      RA0  N
ATOM    211  H   MSE A  25      22.787  47.043  12.446  1.00  0.00      RA0  H
ATOM    212  CA  MSE A  25      23.476  48.111  10.726  1.00  0.00      RA0  C
ATOM    213  CB  MSE A  25      22.976  49.439  11.284  1.00  0.00      RA0  C
ATOM    214  CG  MSE A  25      21.484  49.603  11.003  1.00  0.00      RA0  C
ATOM    215  SE  MSE A  25      21.143  49.617   9.237  1.00  0.00      RA0  S
ATOM    216  CE  MSE A  25      19.382  49.255   9.320  1.00  0.00      RA0  C
ATOM    217  C   MSE A  25      24.996  47.992  10.758  1.00  0.00      RA0  C
ATOM    218  O   MSE A  25      25.620  48.212  11.805  1.00  0.00      RA0  O
ATOM    219  N   MSE A  26      25.570  47.665   9.596  1.00  0.00      RA0  N
ATOM    220  H   MSE A  26      25.003  47.594   8.769  1.00  0.00      RA0  H
ATOM    221  CA  MSE A  26      26.991  47.305   9.476  1.00  0.00      RA0  C
ATOM    222  CB  MSE A  26      27.116  45.805   9.185  1.00  0.00      RA0  C
ATOM    223  CG  MSE A  26      26.557  44.889  10.271  1.00  0.00      RA0  C
ATOM    224  SE  MSE A  26      27.444  45.027  11.827  1.00  0.00      RA0  S
ATOM    225  CE  MSE A  26      29.012  44.351  11.260  1.00  0.00      RA0  C
ATOM    226  C   MSE A  26      27.654  48.087   8.358  1.00  0.00      RA0  C
ATOM    227  O   MSE A  26      27.010  48.437   7.362  1.00  0.00      RA0  O
ATOM    228  N   PRO A  27      28.947  48.385   8.499  1.00  0.00      RA0  N
ATOM    229  CD  PRO A  27      29.790  48.116   9.654  1.00  0.00      RA0  C
ATOM    230  CA  PRO A  27      29.642  49.103   7.432  1.00  0.00      RA0  C
ATOM    231  CB  PRO A  27      31.016  49.385   8.040  1.00  0.00      RA0  C
ATOM    232  CG  PRO A  27      30.865  49.182   9.544  1.00  0.00      RA0  C
ATOM    233  C   PRO A  27      29.809  48.337   6.132  1.00  0.00      RA0  C
ATOM    234  O   PRO A  27      30.370  47.255   6.112  1.00  0.00      RA0  O
ATOM    235  N   LEU A  28      29.304  48.907   5.043  1.00  0.00      RA0  N
ATOM    236  H   LEU A  28      28.809  49.771   5.139  1.00  0.00      RA0  H
ATOM    237  CA  LEU A  28      29.578  48.382   3.716  1.00  0.00      RA0  C
ATOM    238  CB  LEU A  28      28.650  49.020   2.686  1.00  0.00      RA0  C
ATOM    239  CG  LEU A  28      28.775  48.369   1.308  1.00  0.00      RA0  C
ATOM    240  CD1 LEU A  28      28.427  46.880   1.355  1.00  0.00      RA0  C
ATOM    241  CD2 LEU A  28      27.961  49.113   0.250  1.00  0.00      RA0  C
ATOM    242  C   LEU A  28      31.047  48.677   3.374  1.00  0.00      RA0  C
ATOM    243  O   LEU A  28      31.740  47.875   2.750  1.00  0.00      RA0  O
ATOM    244  N   HIS A  29      31.473  49.864   3.749  1.00  0.00      RA0  N
ATOM    245  H   HIS A  29      30.890  50.526   4.225  1.00  0.00      RA0  H
ATOM    246  CA  HIS A  29      32.866  50.280   3.592  1.00  0.00      RA0  C
ATOM    247  CB  HIS A  29      33.254  50.539   2.128  1.00  0.00      RA0  C
ATOM    248  CG  HIS A  29      32.273  51.444   1.426  1.00  0.00      RA0  C
ATOM    249  ND1 HIS A  29      31.345  51.002   0.557  1.00  0.00      RA0  N
ATOM    250  HD1 HIS A  29      31.201  50.068   0.279  1.00  0.00      RA0  H
ATOM    251  CD2 HIS A  29      32.167  52.832   1.527  1.00  0.00      RA0  C
ATOM    252  NE2 HIS A  29      31.163  53.227   0.710  1.00  0.00      RA0  N
ATOM    253  CE1 HIS A  29      30.654  52.100   0.111  1.00  0.00      RA0  C
ATOM    254  C   HIS A  29      33.078  51.495   4.461  1.00  0.00      RA0  C
ATOM    255  O   HIS A  29      32.143  52.009   5.054  1.00  0.00      RA0  O
ATOM    256  N   TYR A  30      34.310  51.984   4.483  1.00  0.00      RA0  N
ATOM    257  H   TYR A  30      35.060  51.475   4.038  1.00  0.00      RA0  H
ATOM    258  CA  TYR A  30      34.651  53.153   5.285  1.00  0.00      RA0  C
ATOM    259  CB  TYR A  30      35.695  52.801   6.345  1.00  0.00      RA0  C
ATOM    260  CG  TYR A  30      35.189  51.807   7.363  1.00  0.00      RA0  C
ATOM    261  CD1 TYR A  30      35.234  50.441   7.103  1.00  0.00      RA0  C
ATOM    262  CE1 TYR A  30      34.867  49.536   8.092  1.00  0.00      RA0  C
ATOM    263  CD2 TYR A  30      34.714  52.267   8.585  1.00  0.00      RA0  C
ATOM    264  CE2 TYR A  30      34.352  51.363   9.576  1.00  0.00      RA0  C
ATOM    265  CZ  TYR A  30      34.459  49.999   9.338  1.00  0.00      RA0  C
ATOM    266  OH  TYR A  30      34.166  49.105  10.349  1.00  0.00      RA0  O
ATOM    267  HH  TYR A  30      34.284  48.220  10.019  1.00  0.00      RA0  H
ATOM    268  C   TYR A  30      35.253  54.249   4.414  1.00  0.00      RA0  C
ATOM    269  O   TYR A  30      35.986  55.144   4.908  1.00  0.00      RA0  O
ATOM    270  N   GLY A  31      34.939  54.191   3.122  1.00  0.00      RA0  N
ATOM    271  H   GLY A  31      34.416  53.414   2.777  1.00  0.00      RA0  H
ATOM    272  CA  GLY A  31      35.396  55.192   2.164  1.00  0.00      RA0  C
ATOM    273  C   GLY A  31      35.870  54.611   0.843  1.00  0.00      RA0  C
ATOM    274  O   GLY A  31      35.830  55.287  -0.186  1.00  0.00      RA0  O
ATOM    275  N   SER A  32      36.371  53.386   0.873  1.00  0.00      RA0  N
ATOM    276  H   SER A  32      36.528  52.854   1.709  1.00  0.00      RA0  H
ATOM    277  CA  SER A  32      36.822  52.713  -0.340  1.00  0.00      RA0  C
ATOM    278  CB  SER A  32      38.055  53.434  -0.924  1.00  0.00      RA0  C
ATOM    279  OG  SER A  32      38.995  52.527  -1.490  1.00  0.00      RA0  O
ATOM    280  HG  SER A  32      39.606  52.425  -0.757  1.00  0.00      RA0  H
ATOM    281  C   SER A  32      36.839  51.207  -0.179  1.00  0.00      RA0  C
ATOM    282  O   SER A  32      37.762  50.674   0.427  1.00  0.00      RA0  O
ATOM    283  N   GLN A  33      35.845  50.502  -0.721  1.00  0.00      RA0  N
ATOM    284  H   GLN A  33      35.117  50.973  -1.214  1.00  0.00      RA0  H
ATOM    285  CA  GLN A  33      35.849  49.061  -0.607  1.00  0.00      RA0  C
ATOM    286  CB  GLN A  33      34.511  48.409  -0.955  1.00  0.00      RA0  C
ATOM    287  CG  GLN A  33      34.189  48.278  -2.440  1.00  0.00      RA0  C
ATOM    288  CD  GLN A  33      32.904  47.489  -2.546  1.00  0.00      RA0  C
ATOM    289  OE1 GLN A  33      31.914  47.797  -1.891  1.00  0.00      RA0  O
ATOM    290  NE2 GLN A  33      32.987  46.434  -3.377  1.00  0.00      RA0  N
ATOM    291 HE21 GLN A  33      33.827  46.233  -3.883  1.00  0.00      RA0  H
ATOM    292 HE22 GLN A  33      32.211  45.816  -3.516  1.00  0.00      RA0  H
ATOM    293  C   GLN A  33      37.031  48.413  -1.333  1.00  0.00      RA0  C
ATOM    294  O   GLN A  33      37.523  47.372  -0.893  1.00  0.00      RA0  O
ATOM    295  N   ILE A  34      37.509  49.068  -2.395  1.00  0.00      RA0  N
ATOM    296  H   ILE A  34      37.151  49.975  -2.606  1.00  0.00      RA0  H
ATOM    297  CA  ILE A  34      38.654  48.569  -3.148  1.00  0.00      RA0  C
ATOM    298  CB  ILE A  34      38.802  49.357  -4.449  1.00  0.00      RA0  C
ATOM    299  CG2 ILE A  34      39.996  48.868  -5.268  1.00  0.00      RA0  C
ATOM    300  CG1 ILE A  34      37.503  49.292  -5.255  1.00  0.00      RA0  C
ATOM    301  CD1 ILE A  34      37.157  47.867  -5.693  1.00  0.00      RA0  C
ATOM    302  C   ILE A  34      39.923  48.647  -2.283  1.00  0.00      RA0  C
ATOM    303  O   ILE A  34      40.670  47.668  -2.171  1.00  0.00      RA0  O
ATOM    304  N   ASP A  35      40.147  49.782  -1.638  1.00  0.00      RA0  N
ATOM    305  H   ASP A  35      39.495  50.540  -1.678  1.00  0.00      RA0  H
ATOM    306  CA  ASP A  35      41.325  49.899  -0.740  1.00  0.00      RA0  C
ATOM    307  CB  ASP A  35      41.700  51.329  -0.311  1.00  0.00      RA0  C
ATOM    308  CG  ASP A  35      41.141  51.652   1.059  1.00  0.00      RA0  C
ATOM    309  OD1 ASP A  35      41.756  51.285   2.050  1.00  0.00      RA0  O
ATOM    310  OD2 ASP A  35      40.115  52.318   1.160  1.00  0.00      RA0  O
ATOM    311  C   ASP A  35      41.294  48.934   0.434  1.00  0.00      RA0  C
ATOM    312  O   ASP A  35      42.322  48.467   0.867  1.00  0.00      RA0  O
ATOM    313  N   GLU A  36      40.101  48.658   0.971  1.00  0.00      RA0  N
ATOM    314  H   GLU A  36      39.310  49.174   0.637  1.00  0.00      RA0  H
ATOM    315  CA  GLU A  36      39.930  47.753   2.067  1.00  0.00      RA0  C
ATOM    316  CB  GLU A  36      38.455  47.851   2.490  1.00  0.00      RA0  C
ATOM    317  CG  GLU A  36      38.273  48.962   3.520  1.00  0.00      RA0  C
ATOM    318  CD  GLU A  36      36.949  49.710   3.454  1.00  0.00      RA0  C
ATOM    319  OE1 GLU A  36      35.902  49.080   3.570  1.00  0.00      RA0  O
ATOM    320  OE2 GLU A  36      36.973  50.942   3.342  1.00  0.00      RA0  O
ATOM    321  C   GLU A  36      40.307  46.333   1.615  1.00  0.00      RA0  C
ATOM    322  O   GLU A  36      41.005  45.602   2.312  1.00  0.00      RA0  O
ATOM    323  N   HIS A  37      39.879  45.973   0.420  1.00  0.00      RA0  N
ATOM    324  H   HIS A  37      39.316  46.615  -0.105  1.00  0.00      RA0  H
ATOM    325  CA  HIS A  37      40.215  44.681  -0.162  1.00  0.00      RA0  C
ATOM    326  CB  HIS A  37      39.548  44.558  -1.530  1.00  0.00      RA0  C
ATOM    327  CG  HIS A  37      39.747  43.173  -2.091  1.00  0.00      RA0  C
ATOM    328  ND1 HIS A  37      38.760  42.265  -2.168  1.00  0.00      RA0  N
ATOM    329  HD1 HIS A  37      37.827  42.390  -1.873  1.00  0.00      RA0  H
ATOM    330  CD2 HIS A  37      40.918  42.616  -2.611  1.00  0.00      RA0  C
ATOM    331  NE2 HIS A  37      40.625  41.357  -2.999  1.00  0.00      RA0  N
ATOM    332  CE1 HIS A  37      39.302  41.139  -2.733  1.00  0.00      RA0  C
ATOM    333  C   HIS A  37      41.729  44.562  -0.269  1.00  0.00      RA0  C
ATOM    334  O   HIS A  37      42.311  43.566   0.198  1.00  0.00      RA0  O
ATOM    335  N   HIS A  38      42.358  45.585  -0.838  1.00  0.00      RA0  N
ATOM    336  H   HIS A  38      41.834  46.386  -1.137  1.00  0.00      RA0  H
ATOM    337  CA  HIS A  38      43.808  45.520  -1.079  1.00  0.00      RA0  C
ATOM    338  CB  HIS A  38      44.279  46.652  -1.987  1.00  0.00      RA0  C
ATOM    339  CG  HIS A  38      43.777  46.447  -3.394  1.00  0.00      RA0  C
ATOM    340  ND1 HIS A  38      43.809  45.271  -4.051  1.00  0.00      RA0  N
ATOM    341  HD1 HIS A  38      44.134  44.407  -3.719  1.00  0.00      RA0  H
ATOM    342  CD2 HIS A  38      43.234  47.420  -4.235  1.00  0.00      RA0  C
ATOM    343  NE2 HIS A  38      42.937  46.819  -5.412  1.00  0.00      RA0  N
ATOM    344  CE1 HIS A  38      43.291  45.498  -5.300  1.00  0.00      RA0  C
ATOM    345  C   HIS A  38      44.615  45.560   0.230  1.00  0.00      RA0  C
ATOM    346  O   HIS A  38      45.719  44.999   0.309  1.00  0.00      RA0  O
ATOM    347  N   ALA A  39      44.057  46.171   1.266  1.00  0.00      RA0  N
ATOM    348  H   ALA A  39      43.198  46.674   1.148  1.00  0.00      RA0  H
ATOM    349  CA  ALA A  39      44.681  46.177   2.596  1.00  0.00      RA0  C
ATOM    350  CB  ALA A  39      43.873  47.029   3.577  1.00  0.00      RA0  C
ATOM    351  C   ALA A  39      44.804  44.774   3.160  1.00  0.00      RA0  C
ATOM    352  O   ALA A  39      45.803  44.428   3.774  1.00  0.00      RA0  O
ATOM    353  N   VAL A  40      43.775  43.962   2.980  1.00  0.00      RA0  N
ATOM    354  H   VAL A  40      42.982  44.274   2.450  1.00  0.00      RA0  H
ATOM    355  CA  VAL A  40      43.819  42.610   3.499  1.00  0.00      RA0  C
ATOM    356  CB  VAL A  40      42.427  41.994   3.510  1.00  0.00      RA0  C
ATOM    357  CG1 VAL A  40      42.464  40.540   3.976  1.00  0.00      RA0  C
ATOM    358  CG2 VAL A  40      41.500  42.847   4.378  1.00  0.00      RA0  C
ATOM    359  C   VAL A  40      44.815  41.795   2.686  1.00  0.00      RA0  C
ATOM    360  O   VAL A  40      45.540  40.958   3.235  1.00  0.00      RA0  O
ATOM    361  N   ARG A  41      44.833  42.021   1.384  1.00  0.00      RA0  N
ATOM    362  H   ARG A  41      44.207  42.698   0.994  1.00  0.00      RA0  H
ATOM    363  CA  ARG A  41      45.711  41.256   0.514  1.00  0.00      RA0  C
ATOM    364  CB  ARG A  41      45.375  41.515  -0.955  1.00  0.00      RA0  C
ATOM    365  CG  ARG A  41      44.042  40.932  -1.425  1.00  0.00      RA0  C
ATOM    366  CD  ARG A  41      44.029  39.403  -1.491  1.00  0.00      RA0  C
ATOM    367  NE  ARG A  41      42.751  38.924  -2.016  1.00  0.00      RA0  N
ATOM    368  HE  ARG A  41      42.375  39.378  -2.841  1.00  0.00      RA0  H
ATOM    369  CZ  ARG A  41      42.101  37.908  -1.377  1.00  0.00      RA0  C
ATOM    370  NH1 ARG A  41      42.687  37.283  -0.342  1.00  0.00      RA0  N
ATOM    371 HH11 ARG A  41      42.211  36.589   0.210  1.00  0.00      RA0  H
ATOM    372 HH12 ARG A  41      43.647  37.442  -0.061  1.00  0.00      RA0  H
ATOM    373  NH2 ARG A  41      40.873  37.543  -1.787  1.00  0.00      RA0  N
ATOM    374 HH21 ARG A  41      40.294  36.863  -1.321  1.00  0.00      RA0  H
ATOM    375 HH22 ARG A  41      40.507  37.965  -2.633  1.00  0.00      RA0  H
ATOM    376  C   ARG A  41      47.191  41.564   0.743  1.00  0.00      RA0  C
ATOM    377  O   ARG A  41      48.022  40.713   0.488  1.00  0.00      RA0  O
ATOM    378  N   THR A  42      47.504  42.765   1.203  1.00  0.00      RA0  N
ATOM    379  H   THR A  42      46.800  43.437   1.430  1.00  0.00      RA0  H
ATOM    380  CA  THR A  42      48.920  43.214   1.247  1.00  0.00      RA0  C
ATOM    381  CB  THR A  42      49.236  44.242   0.152  1.00  0.00      RA0  C
ATOM    382  OG1 THR A  42      48.280  45.302   0.135  1.00  0.00      RA0  O
ATOM    383  HG1 THR A  42      47.442  44.908  -0.069  1.00  0.00      RA0  H
ATOM    384  CG2 THR A  42      49.303  43.582  -1.228  1.00  0.00      RA0  C
ATOM    385  C   THR A  42      49.447  43.592   2.627  1.00  0.00      RA0  C
ATOM    386  O   THR A  42      50.678  43.744   2.797  1.00  0.00      RA0  O
ATOM    387  N   ASP A  43      48.563  43.801   3.601  1.00  0.00      RA0  N
ATOM    388  H   ASP A  43      47.579  43.650   3.494  1.00  0.00      RA0  H
ATOM    389  CA  ASP A  43      49.004  44.310   4.898  1.00  0.00      RA0  C
ATOM    390  CB  ASP A  43      49.098  45.841   4.902  1.00  0.00      RA0  C
ATOM    391  CG  ASP A  43      49.623  46.320   6.243  1.00  0.00      RA0  C
ATOM    392  OD1 ASP A  43      50.084  45.512   7.043  1.00  0.00      RA0  O
ATOM    393  OD2 ASP A  43      49.540  47.507   6.533  1.00  0.00      RA0  O
ATOM    394  C   ASP A  43      48.089  43.764   6.004  1.00  0.00      RA0  C
ATOM    395  O   ASP A  43      48.233  42.591   6.395  1.00  0.00      RA0  O
ATOM    396  N   ALA A  44      47.140  44.565   6.489  1.00  0.00      RA0  N
ATOM    397  H   ALA A  44      46.987  45.496   6.154  1.00  0.00      RA0  H
ATOM    398  CA  ALA A  44      46.194  44.086   7.503  1.00  0.00      RA0  C
ATOM    399  CB  ALA A  44      46.794  44.191   8.905  1.00  0.00      RA0  C
ATOM    400  C   ALA A  44      44.907  44.912   7.458  1.00  0.00      RA0  C
ATOM    401  O   ALA A  44      44.949  46.151   7.470  1.00  0.00      RA0  O
ATOM    402  N   GLY A  45      43.784  44.199   7.443  1.00  0.00      RA0  N
ATOM    403  H   GLY A  45      43.811  43.197   7.426  1.00  0.00      RA0  H
ATOM    404  CA  GLY A  45      42.471  44.813   7.598  1.00  0.00      RA0  C
ATOM    405  C   GLY A  45      41.689  44.078   8.662  1.00  0.00      RA0  C
ATOM    406  O   GLY A  45      42.001  42.941   8.989  1.00  0.00      RA0  O
ATOM    407  N   MSE A  46      40.634  44.695   9.171  1.00  0.00      RA0  N
ATOM    408  H   MSE A  46      40.383  45.621   8.873  1.00  0.00      RA0  H
ATOM    409  CA  MSE A  46      39.783  44.020  10.113  1.00  0.00      RA0  C
ATOM    410  CB  MSE A  46      40.166  44.379  11.545  1.00  0.00      RA0  C
ATOM    411  CG  MSE A  46      39.997  45.869  11.819  1.00  0.00      RA0  C
ATOM    412  SE  MSE A  46      40.451  46.304  13.497  1.00  0.00      RA0  S
ATOM    413  CE  MSE A  46      40.464  48.081  13.251  1.00  0.00      RA0  C
ATOM    414  C   MSE A  46      38.309  44.298   9.904  1.00  0.00      RA0  C
ATOM    415  O   MSE A  46      37.922  45.360   9.435  1.00  0.00      RA0  O
ATOM    416  N   PHE A  47      37.522  43.309  10.307  1.00  0.00      RA0  N
ATOM    417  H   PHE A  47      37.927  42.541  10.806  1.00  0.00      RA0  H
ATOM    418  CA  PHE A  47      36.079  43.300  10.121  1.00  0.00      RA0  C
ATOM    419  CB  PHE A  47      35.652  42.162   9.193  1.00  0.00      RA0  C
ATOM    420  CG  PHE A  47      36.398  42.183   7.880  1.00  0.00      RA0  C
ATOM    421  CD1 PHE A  47      37.620  41.531   7.758  1.00  0.00      RA0  C
ATOM    422  CD2 PHE A  47      35.847  42.835   6.784  1.00  0.00      RA0  C
ATOM    423  CE1 PHE A  47      38.281  41.512   6.538  1.00  0.00      RA0  C
ATOM    424  CE2 PHE A  47      36.506  42.812   5.562  1.00  0.00      RA0  C
ATOM    425  CZ  PHE A  47      37.717  42.144   5.438  1.00  0.00      RA0  C
ATOM    426  C   PHE A  47      35.406  43.063  11.465  1.00  0.00      RA0  C
ATOM    427  O   PHE A  47      35.855  42.232  12.288  1.00  0.00      RA0  O
ATOM    428  N   ASP A  48      34.328  43.799  11.710  1.00  0.00      RA0  N
ATOM    429  H   ASP A  48      33.950  44.387  10.999  1.00  0.00      RA0  H
ATOM    430  CA  ASP A  48      33.477  43.515  12.842  1.00  0.00      RA0  C
ATOM    431  CB  ASP A  48      32.503  44.626  13.194  1.00  0.00      RA0  C
ATOM    432  CG  ASP A  48      31.657  44.043  14.302  1.00  0.00      RA0  C
ATOM    433  OD1 ASP A  48      32.241  43.440  15.183  1.00  0.00      RA0  O
ATOM    434  OD2 ASP A  48      30.433  44.124  14.278  1.00  0.00      RA0  O
ATOM    435  C   ASP A  48      32.610  42.324  12.472  1.00  0.00      RA0  C
ATOM    436  O   ASP A  48      31.790  42.437  11.560  1.00  0.00      RA0  O
ATOM    437  N   VAL A  49      32.811  41.207  13.143  1.00  0.00      RA0  N
ATOM    438  H   VAL A  49      33.381  41.264  13.968  1.00  0.00      RA0  H
ATOM    439  CA  VAL A  49      31.989  40.024  12.914  1.00  0.00      RA0  C
ATOM    440  CB  VAL A  49      32.838  38.858  12.404  1.00  0.00      RA0  C
ATOM    441  CG1 VAL A  49      33.151  39.044  10.919  1.00  0.00      RA0  C
ATOM    442  CG2 VAL A  49      34.117  38.690  13.222  1.00  0.00      RA0  C
ATOM    443  C   VAL A  49      31.198  39.673  14.179  1.00  0.00      RA0  C
ATOM    444  O   VAL A  49      30.904  38.514  14.425  1.00  0.00      RA0  O
ATOM    445  N   SER A  50      30.753  40.704  14.897  1.00  0.00      RA0  N
ATOM    446  H   SER A  50      31.007  41.652  14.671  1.00  0.00      RA0  H
ATOM    447  CA  SER A  50      29.992  40.524  16.126  1.00  0.00      RA0  C
ATOM    448  CB  SER A  50      30.058  41.782  16.986  1.00  0.00      RA0  C
ATOM    449  OG  SER A  50      31.418  41.999  17.373  1.00  0.00      RA0  O
ATOM    450  HG  SER A  50      31.789  42.542  16.678  1.00  0.00      RA0  H
ATOM    451  C   SER A  50      28.561  40.100  15.828  1.00  0.00      RA0  C
ATOM    452  O   SER A  50      27.840  39.673  16.732  1.00  0.00      RA0  O
ATOM    453  N   HIS A  51      28.182  40.234  14.568  1.00  0.00      RA0  N
ATOM    454  H   HIS A  51      28.822  40.657  13.930  1.00  0.00      RA0  H
ATOM    455  CA  HIS A  51      26.905  39.713  14.046  1.00  0.00      RA0  C
ATOM    456  CB  HIS A  51      26.573  40.331  12.683  1.00  0.00      RA0  C
ATOM    457  CG  HIS A  51      27.304  39.615  11.573  1.00  0.00      RA0  C
ATOM    458  ND1 HIS A  51      26.679  38.861  10.652  1.00  0.00      RA0  N
ATOM    459  HD1 HIS A  51      25.710  38.736  10.583  1.00  0.00      RA0  H
ATOM    460  CD2 HIS A  51      28.677  39.604  11.309  1.00  0.00      RA0  C
ATOM    461  NE2 HIS A  51      28.871  38.826  10.216  1.00  0.00      RA0  N
ATOM    462  CE1 HIS A  51      27.644  38.369   9.811  1.00  0.00      RA0  C
ATOM    463  C   HIS A  51      26.854  38.188  14.001  1.00  0.00      RA0  C
ATOM    464  O   HIS A  51      25.781  37.616  13.793  1.00  0.00      RA0  O
ATOM    465  N   MSE A  52      27.981  37.529  14.208  1.00  0.00      RA0  N
ATOM    466  H   MSE A  52      28.814  37.987  14.525  1.00  0.00      RA0  H
ATOM    467  CA  MSE A  52      27.973  36.092  14.266  1.00  0.00      RA0  C
ATOM    468  CB  MSE A  52      29.261  35.502  13.692  1.00  0.00      RA0  C
ATOM    469  CG  MSE A  52      29.500  35.934  12.245  1.00  0.00      RA0  C
ATOM    470  SE  MSE A  52      30.944  35.158  11.500  1.00  0.00      RA0  S
ATOM    471  CE  MSE A  52      30.284  33.488  11.364  1.00  0.00      RA0  C
ATOM    472  C   MSE A  52      27.752  35.628  15.676  1.00  0.00      RA0  C
ATOM    473  O   MSE A  52      28.115  36.314  16.642  1.00  0.00      RA0  O
ATOM    474  N   THR A  53      27.146  34.449  15.781  1.00  0.00      RA0  N
ATOM    475  H   THR A  53      26.971  33.886  14.995  1.00  0.00      RA0  H
ATOM    476  CA  THR A  53      26.714  33.896  17.062  1.00  0.00      RA0  C
ATOM    477  CB  THR A  53      25.291  33.441  16.821  1.00  0.00      RA0  C
ATOM    478  OG1 THR A  53      24.511  34.600  16.481  1.00  0.00      RA0  O
ATOM    479  HG1 THR A  53      24.965  35.013  15.751  1.00  0.00      RA0  H
ATOM    480  CG2 THR A  53      24.697  32.673  17.999  1.00  0.00      RA0  C
ATOM    481  C   THR A  53      27.675  32.794  17.498  1.00  0.00      RA0  C
ATOM    482  O   THR A  53      27.947  31.852  16.754  1.00  0.00      RA0  O
ATOM    483  N   ILE A  54      28.219  32.942  18.699  1.00  0.00      RA0  N
ATOM    484  H   ILE A  54      27.928  33.701  19.283  1.00  0.00      RA0  H
ATOM    485  CA  ILE A  54      29.060  31.923  19.308  1.00  0.00      RA0  C
ATOM    486  CB  ILE A  54      30.195  32.598  20.071  1.00  0.00      RA0  C
ATOM    487  CG2 ILE A  54      31.088  31.574  20.767  1.00  0.00      RA0  C
ATOM    488  CG1 ILE A  54      30.978  33.520  19.136  1.00  0.00      RA0  C
ATOM    489  CD1 ILE A  54      32.049  34.325  19.873  1.00  0.00      RA0  C
ATOM    490  C   ILE A  54      28.161  31.103  20.242  1.00  0.00      RA0  C
ATOM    491  O   ILE A  54      27.425  31.665  21.073  1.00  0.00      RA0  O
ATOM    492  N   VAL A  55      28.184  29.787  20.052  1.00  0.00      RA0  N
ATOM    493  H   VAL A  55      28.854  29.374  19.434  1.00  0.00      RA0  H
ATOM    494  CA  VAL A  55      27.349  28.884  20.811  1.00  0.00      RA0  C
ATOM    495  CB  VAL A  55      26.454  28.086  19.862  1.00  0.00      RA0  C
ATOM    496  CG1 VAL A  55      25.564  27.118  20.639  1.00  0.00      RA0  C
ATOM    497  CG2 VAL A  55      25.652  29.008  18.943  1.00  0.00      RA0  C
ATOM    498  C   VAL A  55      28.281  27.951  21.538  1.00  0.00      RA0  C
ATOM    499  O   VAL A  55      29.040  27.205  20.907  1.00  0.00      RA0  O
ATOM    500  N   ASP A  56      28.211  27.986  22.860  1.00  0.00      RA0  N
ATOM    501  H   ASP A  56      27.577  28.598  23.319  1.00  0.00      RA0  H
ATOM    502  CA  ASP A  56      28.956  27.048  23.671  1.00  0.00      RA0  C
ATOM    503  CB  ASP A  56      29.440  27.724  24.979  1.00  0.00      RA0  C
ATOM    504  CG  ASP A  56      30.530  28.782  24.775  1.00  0.00      RA0  C
ATOM    505  OD1 ASP A  56      30.969  29.002  23.653  1.00  0.00      RA0  O
ATOM    506  OD2 ASP A  56      30.977  29.401  25.745  1.00  0.00      RA0  O
ATOM    507  C   ASP A  56      28.116  25.828  24.017  1.00  0.00      RA0  C
ATOM    508  O   ASP A  56      26.960  25.950  24.410  1.00  0.00      RA0  O
ATOM    509  N   LEU A  57      28.729  24.659  23.855  1.00  0.00      RA0  N
ATOM    510  H   LEU A  57      29.703  24.643  23.625  1.00  0.00      RA0  H
ATOM    511  CA  LEU A  57      28.103  23.379  24.134  1.00  0.00      RA0  C
ATOM    512  CB  LEU A  57      28.127  22.490  22.896  1.00  0.00      RA0  C
ATOM    513  CG  LEU A  57      27.406  23.062  21.679  1.00  0.00      RA0  C
ATOM    514  CD1 LEU A  57      27.517  22.109  20.493  1.00  0.00      RA0  C
ATOM    515  CD2 LEU A  57      25.950  23.413  21.977  1.00  0.00      RA0  C
ATOM    516  C   LEU A  57      28.813  22.653  25.271  1.00  0.00      RA0  C
ATOM    517  O   LEU A  57      30.009  22.434  25.190  1.00  0.00      RA0  O
ATOM    518  N   ARG A  58      28.069  22.237  26.300  1.00  0.00      RA0  N
ATOM    519  H   ARG A  58      27.081  22.410  26.320  1.00  0.00      RA0  H
ATOM    520  CA  ARG A  58      28.656  21.606  27.470  1.00  0.00      RA0  C
ATOM    521  CB  ARG A  58      28.570  22.575  28.629  1.00  0.00      RA0  C
ATOM    522  CG  ARG A  58      29.837  23.374  28.905  1.00  0.00      RA0  C
ATOM    523  CD  ARG A  58      30.016  23.508  30.416  1.00  0.00      RA0  C
ATOM    524  NE  ARG A  58      30.129  22.177  31.012  1.00  0.00      RA0  N
ATOM    525  HE  ARG A  58      30.978  21.659  30.838  1.00  0.00      RA0  H
ATOM    526  CZ  ARG A  58      29.067  21.558  31.610  1.00  0.00      RA0  C
ATOM    527  NH1 ARG A  58      27.923  22.245  31.830  1.00  0.00      RA0  N
ATOM    528 HH11 ARG A  58      27.069  21.896  32.234  1.00  0.00      RA0  H
ATOM    529 HH12 ARG A  58      27.782  23.204  31.531  1.00  0.00      RA0  H
ATOM    530  NH2 ARG A  58      29.185  20.249  31.918  1.00  0.00      RA0  N
ATOM    531 HH21 ARG A  58      28.486  19.715  32.389  1.00  0.00      RA0  H
ATOM    532 HH22 ARG A  58      30.030  19.749  31.635  1.00  0.00      RA0  H
ATOM    533  C   ARG A  58      27.929  20.296  27.806  1.00  0.00      RA0  C
ATOM    534  O   ARG A  58      26.718  20.205  27.682  1.00  0.00      RA0  O
ATOM    535  N   GLY A  59      28.672  19.309  28.271  1.00  0.00      RA0  N
ATOM    536  H   GLY A  59      29.662  19.427  28.400  1.00  0.00      RA0  H
ATOM    537  CA  GLY A  59      28.104  18.014  28.623  1.00  0.00      RA0  C
ATOM    538  C   GLY A  59      29.040  16.897  28.203  1.00  0.00      RA0  C
ATOM    539  O   GLY A  59      29.740  17.010  27.195  1.00  0.00      RA0  O
ATOM    540  N   SER A  60      29.039  15.806  28.966  1.00  0.00      RA0  N
ATOM    541  H   SER A  60      28.436  15.754  29.761  1.00  0.00      RA0  H
ATOM    542  CA  SER A  60      29.957  14.700  28.725  1.00  0.00      RA0  C
ATOM    543  CB  SER A  60      29.785  13.847  29.959  1.00  0.00      RA0  C
ATOM    544  OG  SER A  60      29.439  14.783  30.991  1.00  0.00      RA0  O
ATOM    545  HG  SER A  60      30.121  15.453  30.981  1.00  0.00      RA0  H
ATOM    546  C   SER A  60      29.752  14.043  27.361  1.00  0.00      RA0  C
ATOM    547  O   SER A  60      30.701  13.465  26.814  1.00  0.00      RA0  O
ATOM    548  N   ARG A  61      28.539  14.152  26.803  1.00  0.00      RA0  N
ATOM    549  H   ARG A  61      27.847  14.723  27.240  1.00  0.00      RA0  H
ATOM    550  CA  ARG A  61      28.235  13.580  25.491  1.00  0.00      RA0  C
ATOM    551  CB  ARG A  61      26.829  12.992  25.544  1.00  0.00      RA0  C
ATOM    552  CG  ARG A  61      26.640  12.141  26.803  1.00  0.00      RA0  C
ATOM    553  CD  ARG A  61      25.264  11.481  26.862  1.00  0.00      RA0  C
ATOM    554  NE  ARG A  61      25.061  10.706  25.646  1.00  0.00      RA0  N
ATOM    555  HE  ARG A  61      25.886  10.390  25.153  1.00  0.00      RA0  H
ATOM    556  CZ  ARG A  61      23.826  10.515  25.114  1.00  0.00      RA0  C
ATOM    557  NH1 ARG A  61      22.738  10.930  25.804  1.00  0.00      RA0  N
ATOM    558 HH11 ARG A  61      21.793  10.906  25.443  1.00  0.00      RA0  H
ATOM    559 HH12 ARG A  61      22.832  11.319  26.723  1.00  0.00      RA0  H
ATOM    560  NH2 ARG A  61      23.738   9.930  23.904  1.00  0.00      RA0  N
ATOM    561 HH21 ARG A  61      22.889   9.704  23.427  1.00  0.00      RA0  H
ATOM    562 HH22 ARG A  61      24.594   9.701  23.396  1.00  0.00      RA0  H
ATOM    563  C   ARG A  61      28.377  14.586  24.343  1.00  0.00      RA0  C
ATOM    564  O   ARG A  61      27.883  14.349  23.255  1.00  0.00      RA0  O
ATOM    565  N   THR A  62      29.068  15.696  24.556  1.00  0.00      RA0  N
ATOM    566  H   THR A  62      29.506  15.911  25.432  1.00  0.00      RA0  H
ATOM    567  CA  THR A  62      29.125  16.716  23.498  1.00  0.00      RA0  C
ATOM    568  CB  THR A  62      29.750  17.999  24.034  1.00  0.00      RA0  C
ATOM    569  OG1 THR A  62      29.006  18.441  25.170  1.00  0.00      RA0  O
ATOM    570  HG1 THR A  62      29.543  18.233  25.928  1.00  0.00      RA0  H
ATOM    571  CG2 THR A  62      29.775  19.098  22.975  1.00  0.00      RA0  C
ATOM    572  C   THR A  62      29.753  16.227  22.195  1.00  0.00      RA0  C
ATOM    573  O   THR A  62      29.208  16.500  21.115  1.00  0.00      RA0  O
ATOM    574  N   ARG A  63      30.862  15.494  22.279  1.00  0.00      RA0  N
ATOM    575  H   ARG A  63      31.248  15.288  23.179  1.00  0.00      RA0  H
ATOM    576  CA  ARG A  63      31.512  14.989  21.056  1.00  0.00      RA0  C
ATOM    577  CB  ARG A  63      32.854  14.318  21.350  1.00  0.00      RA0  C
ATOM    578  CG  ARG A  63      33.626  14.112  20.044  1.00  0.00      RA0  C
ATOM    579  CD  ARG A  63      34.923  13.315  20.175  1.00  0.00      RA0  C
ATOM    580  NE  ARG A  63      35.868  13.933  21.100  1.00  0.00      RA0  N
ATOM    581  HE  ARG A  63      35.777  13.798  22.103  1.00  0.00      RA0  H
ATOM    582  CZ  ARG A  63      36.937  14.651  20.654  1.00  0.00      RA0  C
ATOM    583  NH1 ARG A  63      37.063  14.961  19.350  1.00  0.00      RA0  N
ATOM    584 HH11 ARG A  63      37.875  15.455  19.019  1.00  0.00      RA0  H
ATOM    585 HH12 ARG A  63      36.375  14.744  18.650  1.00  0.00      RA0  H
ATOM    586  NH2 ARG A  63      37.868  15.043  21.538  1.00  0.00      RA0  N
ATOM    587 HH21 ARG A  63      38.706  15.534  21.302  1.00  0.00      RA0  H
ATOM    588 HH22 ARG A  63      37.694  14.827  22.520  1.00  0.00      RA0  H
ATOM    589  C   ARG A  63      30.575  14.030  20.331  1.00  0.00      RA0  C
ATOM    590  O   ARG A  63      30.398  14.108  19.117  1.00  0.00      RA0  O
ATOM    591  N   GLU A  64      29.966  13.136  21.094  1.00  0.00      RA0  N
ATOM    592  H   GLU A  64      30.095  13.169  22.083  1.00  0.00      RA0  H
ATOM    593  CA  GLU A  64      29.007  12.179  20.558  1.00  0.00      RA0  C
ATOM    594  CB  GLU A  64      28.369  11.350  21.674  1.00  0.00      RA0  C
ATOM    595  CG  GLU A  64      27.356  10.336  21.130  1.00  0.00      RA0  C
ATOM    596  CD  GLU A  64      26.445   9.863  22.245  1.00  0.00      RA0  C
ATOM    597  OE1 GLU A  64      26.637  10.268  23.383  1.00  0.00      RA0  O
ATOM    598  OE2 GLU A  64      25.506   9.118  21.982  1.00  0.00      RA0  O
ATOM    599  C   GLU A  64      27.896  12.887  19.786  1.00  0.00      RA0  C
ATOM    600  O   GLU A  64      27.583  12.517  18.641  1.00  0.00      RA0  O
ATOM    601  N   PHE A  65      27.315  13.903  20.412  1.00  0.00      RA0  N
ATOM    602  H   PHE A  65      27.592  14.105  21.353  1.00  0.00      RA0  H
ATOM    603  CA  PHE A  65      26.271  14.717  19.787  1.00  0.00      RA0  C
ATOM    604  CB  PHE A  65      25.863  15.844  20.739  1.00  0.00      RA0  C
ATOM    605  CG  PHE A  65      24.978  16.851  20.041  1.00  0.00      RA0  C
ATOM    606  CD1 PHE A  65      23.863  16.439  19.320  1.00  0.00      RA0  C
ATOM    607  CD2 PHE A  65      25.289  18.204  20.120  1.00  0.00      RA0  C
ATOM    608  CE1 PHE A  65      23.078  17.375  18.659  1.00  0.00      RA0  C
ATOM    609  CE2 PHE A  65      24.499  19.141  19.465  1.00  0.00      RA0  C
ATOM    610  CZ  PHE A  65      23.397  18.725  18.728  1.00  0.00      RA0  C
ATOM    611  C   PHE A  65      26.731  15.273  18.458  1.00  0.00      RA0  C
ATOM    612  O   PHE A  65      26.046  15.148  17.451  1.00  0.00      RA0  O
ATOM    613  N   LEU A  66      27.892  15.922  18.460  1.00  0.00      RA0  N
ATOM    614  H   LEU A  66      28.440  15.950  19.300  1.00  0.00      RA0  H
ATOM    615  CA  LEU A  66      28.377  16.573  17.243  1.00  0.00      RA0  C
ATOM    616  CB  LEU A  66      29.517  17.529  17.567  1.00  0.00      RA0  C
ATOM    617  CG  LEU A  66      29.019  18.732  18.362  1.00  0.00      RA0  C
ATOM    618  CD1 LEU A  66      30.167  19.641  18.786  1.00  0.00      RA0  C
ATOM    619  CD2 LEU A  66      27.941  19.499  17.596  1.00  0.00      RA0  C
ATOM    620  C   LEU A  66      28.764  15.604  16.132  1.00  0.00      RA0  C
ATOM    621  O   LEU A  66      28.697  15.968  14.960  1.00  0.00      RA0  O
ATOM    622  N   ARG A  67      29.192  14.397  16.484  1.00  0.00      RA0  N
ATOM    623  H   ARG A  67      29.254  14.163  17.457  1.00  0.00      RA0  H
ATOM    624  CA  ARG A  67      29.454  13.340  15.473  1.00  0.00      RA0  C
ATOM    625  CB  ARG A  67      30.068  12.065  16.060  1.00  0.00      RA0  C
ATOM    626  CG  ARG A  67      31.419  12.195  16.759  1.00  0.00      RA0  C
ATOM    627  CD  ARG A  67      32.078  10.826  16.967  1.00  0.00      RA0  C
ATOM    628  NE  ARG A  67      32.590  10.294  15.702  1.00  0.00      RA0  N
ATOM    629  HE  ARG A  67      33.041  10.953  15.076  1.00  0.00      RA0  H
ATOM    630  CZ  ARG A  67      32.522   8.968  15.382  1.00  0.00      RA0  C
ATOM    631  NH1 ARG A  67      31.846   8.111  16.181  1.00  0.00      RA0  N
ATOM    632 HH11 ARG A  67      31.766   7.130  15.969  1.00  0.00      RA0  H
ATOM    633 HH12 ARG A  67      31.387   8.430  17.014  1.00  0.00      RA0  H
ATOM    634  NH2 ARG A  67      33.130   8.538  14.259  1.00  0.00      RA0  N
ATOM    635 HH21 ARG A  67      33.132   7.585  13.942  1.00  0.00      RA0  H
ATOM    636 HH22 ARG A  67      33.618   9.213  13.678  1.00  0.00      RA0  H
ATOM    637  C   ARG A  67      28.188  12.911  14.731  1.00  0.00      RA0  C
ATOM    638  O   ARG A  67      28.254  12.355  13.637  1.00  0.00      RA0  O
ATOM    639  N   TYR A  68      27.042  13.117  15.373  1.00  0.00      RA0  N
ATOM    640  H   TYR A  68      27.043  13.519  16.290  1.00  0.00      RA0  H
ATOM    641  CA  TYR A  68      25.729  12.846  14.764  1.00  0.00      RA0  C
ATOM    642  CB  TYR A  68      24.781  12.376  15.867  1.00  0.00      RA0  C
ATOM    643  CG  TYR A  68      23.396  12.157  15.315  1.00  0.00      RA0  C
ATOM    644  CD1 TYR A  68      23.198  11.256  14.276  1.00  0.00      RA0  C
ATOM    645  CE1 TYR A  68      21.920  11.053  13.774  1.00  0.00      RA0  C
ATOM    646  CD2 TYR A  68      22.320  12.854  15.853  1.00  0.00      RA0  C
ATOM    647  CE2 TYR A  68      21.040  12.645  15.354  1.00  0.00      RA0  C
ATOM    648  CZ  TYR A  68      20.842  11.743  14.315  1.00  0.00      RA0  C
ATOM    649  OH  TYR A  68      19.574  11.532  13.814  1.00  0.00      RA0  O
ATOM    650  HH  TYR A  68      19.631  10.793  13.216  1.00  0.00      RA0  H
ATOM    651  C   TYR A  68      25.182  14.082  14.049  1.00  0.00      RA0  C
ATOM    652  O   TYR A  68      24.587  14.004  12.970  1.00  0.00      RA0  O
ATOM    653  N   LEU A  69      25.409  15.257  14.618  1.00  0.00      RA0  N
ATOM    654  H   LEU A  69      25.887  15.288  15.496  1.00  0.00      RA0  H
ATOM    655  CA  LEU A  69      24.885  16.493  14.010  1.00  0.00      RA0  C
ATOM    656  CB  LEU A  69      24.988  17.623  15.037  1.00  0.00      RA0  C
ATOM    657  CG  LEU A  69      24.234  18.891  14.637  1.00  0.00      RA0  C
ATOM    658  CD1 LEU A  69      22.722  18.677  14.681  1.00  0.00      RA0  C
ATOM    659  CD2 LEU A  69      24.662  20.100  15.467  1.00  0.00      RA0  C
ATOM    660  C   LEU A  69      25.563  16.920  12.701  1.00  0.00      RA0  C
ATOM    661  O   LEU A  69      24.902  17.411  11.761  1.00  0.00      RA0  O
ATOM    662  N   LEU A  70      26.889  16.776  12.653  1.00  0.00      RA0  N
ATOM    663  H   LEU A  70      27.368  16.243  13.353  1.00  0.00      RA0  H
ATOM    664  CA  LEU A  70      27.696  17.335  11.584  1.00  0.00      RA0  C
ATOM    665  CB  LEU A  70      28.892  18.083  12.171  1.00  0.00      RA0  C
ATOM    666  CG  LEU A  70      28.493  19.190  13.145  1.00  0.00      RA0  C
ATOM    667  CD1 LEU A  70      29.708  19.779  13.862  1.00  0.00      RA0  C
ATOM    668  CD2 LEU A  70      27.654  20.270  12.464  1.00  0.00      RA0  C
ATOM    669  C   LEU A  70      28.190  16.294  10.605  1.00  0.00      RA0  C
ATOM    670  O   LEU A  70      28.403  15.156  10.966  1.00  0.00      RA0  O
ATOM    671  N   ALA A  71      28.416  16.706   9.355  1.00  0.00      RA0  N
ATOM    672  H   ALA A  71      28.297  17.676   9.133  1.00  0.00      RA0  H
ATOM    673  CA  ALA A  71      28.853  15.767   8.340  1.00  0.00      RA0  C
ATOM    674  CB  ALA A  71      28.332  16.200   6.972  1.00  0.00      RA0  C
ATOM    675  C   ALA A  71      30.368  15.588   8.235  1.00  0.00      RA0  C
ATOM    676  O   ALA A  71      30.833  14.540   7.759  1.00  0.00      RA0  O
ATOM    677  N   ASN A  72      31.134  16.589   8.665  1.00  0.00      RA0  N
ATOM    678  H   ASN A  72      30.720  17.408   9.062  1.00  0.00      RA0  H
ATOM    679  CA  ASN A  72      32.539  16.342   8.981  1.00  0.00      RA0  C
ATOM    680  CB  ASN A  72      33.302  17.664   9.071  1.00  0.00      RA0  C
ATOM    681  CG  ASN A  72      34.780  17.476   8.804  1.00  0.00      RA0  C
ATOM    682  OD1 ASN A  72      35.385  16.480   9.165  1.00  0.00      RA0  O
ATOM    683  ND2 ASN A  72      35.351  18.490   8.152  1.00  0.00      RA0  N
ATOM    684 HD21 ASN A  72      34.849  19.328   7.924  1.00  0.00      RA0  H
ATOM    685 HD22 ASN A  72      36.309  18.390   7.892  1.00  0.00      RA0  H
ATOM    686  C   ASN A  72      32.503  15.581  10.309  1.00  0.00      RA0  C
ATOM    687  O   ASN A  72      31.427  15.435  10.899  1.00  0.00      RA0  O
ATOM    688  N   ASP A  73      33.647  15.069  10.759  1.00  0.00      RA0  N
ATOM    689  H   ASP A  73      34.502  15.239  10.263  1.00  0.00      RA0  H
ATOM    690  CA  ASP A  73      33.706  14.238  11.957  1.00  0.00      RA0  C
ATOM    691  CB  ASP A  73      34.126  12.781  11.762  1.00  0.00      RA0  C
ATOM    692  CG  ASP A  73      33.817  12.007  13.039  1.00  0.00      RA0  C
ATOM    693  OD1 ASP A  73      33.262  12.574  13.976  1.00  0.00      RA0  O
ATOM    694  OD2 ASP A  73      34.102  10.817  13.109  1.00  0.00      RA0  O
ATOM    695  C   ASP A  73      34.573  14.867  13.033  1.00  0.00      RA0  C
ATOM    696  O   ASP A  73      35.803  14.869  12.924  1.00  0.00      RA0  O
ATOM    697  N   VAL A  74      33.951  15.352  14.101  1.00  0.00      RA0  N
ATOM    698  H   VAL A  74      32.988  15.101  14.200  1.00  0.00      RA0  H
ATOM    699  CA  VAL A  74      34.717  16.007  15.148  1.00  0.00      RA0  C
ATOM    700  CB  VAL A  74      33.789  16.798  16.068  1.00  0.00      RA0  C
ATOM    701  CG1 VAL A  74      33.050  17.879  15.279  1.00  0.00      RA0  C
ATOM    702  CG2 VAL A  74      32.829  15.867  16.806  1.00  0.00      RA0  C
ATOM    703  C   VAL A  74      35.604  15.060  15.948  1.00  0.00      RA0  C
ATOM    704  O   VAL A  74      36.333  15.528  16.833  1.00  0.00      RA0  O
ATOM    705  N   ALA A  75      35.537  13.750  15.655  1.00  0.00      RA0  N
ATOM    706  H   ALA A  75      34.902  13.421  14.949  1.00  0.00      RA0  H
ATOM    707  CA  ALA A  75      36.504  12.790  16.211  1.00  0.00      RA0  C
ATOM    708  CB  ALA A  75      36.228  11.371  15.716  1.00  0.00      RA0  C
ATOM    709  C   ALA A  75      37.930  13.195  15.816  1.00  0.00      RA0  C
ATOM    710  O   ALA A  75      38.893  12.833  16.499  1.00  0.00      RA0  O
ATOM    711  N   LYS A  76      38.038  13.933  14.713  1.00  0.00      RA0  N
ATOM    712  H   LYS A  76      37.225  14.159  14.170  1.00  0.00      RA0  H
ATOM    713  CA  LYS A  76      39.319  14.412  14.204  1.00  0.00      RA0  C
ATOM    714  CB  LYS A  76      39.154  14.767  12.723  1.00  0.00      RA0  C
ATOM    715  CG  LYS A  76      40.430  14.749  11.873  1.00  0.00      RA0  C
ATOM    716  CD  LYS A  76      40.080  14.962  10.401  1.00  0.00      RA0  C
ATOM    717  CE  LYS A  76      41.245  14.837   9.415  1.00  0.00      RA0  C
ATOM    718  NZ  LYS A  76      40.693  14.801   8.058  1.00  0.00      RA0  N
ATOM    719  HZ1 LYS A  76      40.588  13.823   7.713  1.00  0.00      RA0  H
ATOM    720  HZ2 LYS A  76      39.698  15.108   8.069  1.00  0.00      RA0  H
ATOM    721  HZ3 LYS A  76      41.226  15.343   7.348  1.00  0.00      RA0  H
ATOM    722  C   LYS A  76      39.898  15.565  15.013  1.00  0.00      RA0  C
ATOM    723  O   LYS A  76      41.055  15.924  14.815  1.00  0.00      RA0  O
ATOM    724  N   LEU A  77      39.123  16.143  15.923  1.00  0.00      RA0  N
ATOM    725  H   LEU A  77      38.208  15.781  16.097  1.00  0.00      RA0  H
ATOM    726  CA  LEU A  77      39.623  17.176  16.810  1.00  0.00      RA0  C
ATOM    727  CB  LEU A  77      38.499  18.141  17.171  1.00  0.00      RA0  C
ATOM    728  CG  LEU A  77      37.816  18.772  15.959  1.00  0.00      RA0  C
ATOM    729  CD1 LEU A  77      36.679  19.714  16.358  1.00  0.00      RA0  C
ATOM    730  CD2 LEU A  77      38.825  19.461  15.047  1.00  0.00      RA0  C
ATOM    731  C   LEU A  77      40.167  16.489  18.054  1.00  0.00      RA0  C
ATOM    732  O   LEU A  77      39.427  16.189  18.980  1.00  0.00      RA0  O
ATOM    733  N   THR A  78      41.473  16.235  18.068  1.00  0.00      RA0  N
ATOM    734  H   THR A  78      41.983  16.295  17.208  1.00  0.00      RA0  H
ATOM    735  CA  THR A  78      42.107  15.488  19.185  1.00  0.00      RA0  C
ATOM    736  CB  THR A  78      42.697  14.307  18.457  1.00  0.00      RA0  C
ATOM    737  OG1 THR A  78      41.993  14.235  17.208  1.00  0.00      RA0  O
ATOM    738  HG1 THR A  78      41.228  13.682  17.343  1.00  0.00      RA0  H
ATOM    739  CG2 THR A  78      42.606  12.994  19.236  1.00  0.00      RA0  C
ATOM    740  C   THR A  78      43.078  16.304  20.027  1.00  0.00      RA0  C
ATOM    741  O   THR A  78      43.410  15.889  21.155  1.00  0.00      RA0  O
ATOM    742  N   LYS A  79      43.528  17.453  19.501  1.00  0.00      RA0  N
ATOM    743  H   LYS A  79      43.132  17.790  18.649  1.00  0.00      RA0  H
ATOM    744  CA  LYS A  79      44.312  18.401  20.272  1.00  0.00      RA0  C
ATOM    745  CB  LYS A  79      45.481  18.949  19.451  1.00  0.00      RA0  C
ATOM    746  CG  LYS A  79      46.409  17.845  18.937  1.00  0.00      RA0  C
ATOM    747  CD  LYS A  79      47.762  18.392  18.474  1.00  0.00      RA0  C
ATOM    748  CE  LYS A  79      48.744  17.296  18.045  1.00  0.00      RA0  C
ATOM    749  NZ  LYS A  79      48.512  16.893  16.654  1.00  0.00      RA0  N
ATOM    750  HZ1 LYS A  79      49.135  16.098  16.386  1.00  0.00      RA0  H
ATOM    751  HZ2 LYS A  79      47.542  16.656  16.393  1.00  0.00      RA0  H
ATOM    752  HZ3 LYS A  79      48.897  17.607  15.994  1.00  0.00      RA0  H
ATOM    753  C   LYS A  79      43.414  19.517  20.757  1.00  0.00      RA0  C
ATOM    754  O   LYS A  79      42.652  20.118  19.980  1.00  0.00      RA0  O
ATOM    755  N   SER A  80      43.494  19.801  22.042  1.00  0.00      RA0  N
ATOM    756  H   SER A  80      44.165  19.344  22.621  1.00  0.00      RA0  H
ATOM    757  CA  SER A  80      42.700  20.851  22.634  1.00  0.00      RA0  C
ATOM    758  CB  SER A  80      43.132  20.916  24.108  1.00  0.00      RA0  C
ATOM    759  OG  SER A  80      42.237  21.684  24.914  1.00  0.00      RA0  O
ATOM    760  HG  SER A  80      41.461  21.152  25.078  1.00  0.00      RA0  H
ATOM    761  C   SER A  80      42.842  22.179  21.880  1.00  0.00      RA0  C
ATOM    762  O   SER A  80      43.950  22.597  21.542  1.00  0.00      RA0  O
ATOM    763  N   GLY A  81      41.709  22.810  21.592  1.00  0.00      RA0  N
ATOM    764  H   GLY A  81      40.841  22.395  21.857  1.00  0.00      RA0  H
ATOM    765  CA  GLY A  81      41.659  24.027  20.776  1.00  0.00      RA0  C
ATOM    766  C   GLY A  81      41.477  23.854  19.277  1.00  0.00      RA0  C
ATOM    767  O   GLY A  81      41.195  24.831  18.591  1.00  0.00      RA0  O
ATOM    768  N   LYS A  82      41.617  22.633  18.765  1.00  0.00      RA0  N
ATOM    769  H   LYS A  82      41.742  21.860  19.389  1.00  0.00      RA0  H
ATOM    770  CA  LYS A  82      41.534  22.380  17.344  1.00  0.00      RA0  C
ATOM    771  CB  LYS A  82      42.119  21.015  16.931  1.00  0.00      RA0  C
ATOM    772  CG  LYS A  82      42.195  20.755  15.410  1.00  0.00      RA0  C
ATOM    773  CD  LYS A  82      43.156  21.631  14.588  1.00  0.00      RA0  C
ATOM    774  CE  LYS A  82      42.839  21.606  13.081  1.00  0.00      RA0  C
ATOM    775  NZ  LYS A  82      43.771  22.415  12.272  1.00  0.00      RA0  N
ATOM    776  HZ1 LYS A  82      43.321  22.650  11.359  1.00  0.00      RA0  H
ATOM    777  HZ2 LYS A  82      44.107  23.308  12.686  1.00  0.00      RA0  H
ATOM    778  HZ3 LYS A  82      44.559  21.841  11.900  1.00  0.00      RA0  H
ATOM    779  C   LYS A  82      40.106  22.609  16.820  1.00  0.00      RA0  C
ATOM    780  O   LYS A  82      39.126  22.282  17.484  1.00  0.00      RA0  O
ATOM    781  N   ALA A  83      40.029  23.199  15.641  1.00  0.00      RA0  N
ATOM    782  H   ALA A  83      40.860  23.419  15.128  1.00  0.00      RA0  H
ATOM    783  CA  ALA A  83      38.765  23.489  14.979  1.00  0.00      RA0  C
ATOM    784  CB  ALA A  83      38.621  24.991  14.745  1.00  0.00      RA0  C
ATOM    785  C   ALA A  83      38.671  22.791  13.623  1.00  0.00      RA0  C
ATOM    786  O   ALA A  83      39.659  22.429  13.001  1.00  0.00      RA0  O
ATOM    787  N   LEU A  84      37.443  22.581  13.172  1.00  0.00      RA0  N
ATOM    788  H   LEU A  84      36.641  22.831  13.722  1.00  0.00      RA0  H
ATOM    789  CA  LEU A  84      37.234  22.187  11.795  1.00  0.00      RA0  C
ATOM    790  CB  LEU A  84      37.208  20.656  11.590  1.00  0.00      RA0  C
ATOM    791  CG  LEU A  84      36.136  19.794  12.274  1.00  0.00      RA0  C
ATOM    792  CD1 LEU A  84      34.749  19.929  11.653  1.00  0.00      RA0  C
ATOM    793  CD2 LEU A  84      36.544  18.319  12.264  1.00  0.00      RA0  C
ATOM    794  C   LEU A  84      36.040  22.924  11.189  1.00  0.00      RA0  C
ATOM    795  O   LEU A  84      35.225  23.529  11.883  1.00  0.00      RA0  O
ATOM    796  N   TYR A  85      35.998  22.850   9.877  1.00  0.00      RA0  N
ATOM    797  H   TYR A  85      36.642  22.262   9.390  1.00  0.00      RA0  H
ATOM    798  CA  TYR A  85      34.907  23.412   9.072  1.00  0.00      RA0  C
ATOM    799  CB  TYR A  85      35.560  24.051   7.835  1.00  0.00      RA0  C
ATOM    800  CG  TYR A  85      34.589  24.646   6.833  1.00  0.00      RA0  C
ATOM    801  CD1 TYR A  85      34.378  26.020   6.808  1.00  0.00      RA0  C
ATOM    802  CE1 TYR A  85      33.546  26.583   5.845  1.00  0.00      RA0  C
ATOM    803  CD2 TYR A  85      33.942  23.838   5.903  1.00  0.00      RA0  C
ATOM    804  CE2 TYR A  85      33.101  24.399   4.948  1.00  0.00      RA0  C
ATOM    805  CZ  TYR A  85      32.899  25.774   4.917  1.00  0.00      RA0  C
ATOM    806  OH  TYR A  85      32.054  26.326   3.973  1.00  0.00      RA0  O
ATOM    807  HH  TYR A  85      31.443  26.909   4.440  1.00  0.00      RA0  H
ATOM    808  C   TYR A  85      33.967  22.272   8.678  1.00  0.00      RA0  C
ATOM    809  O   TYR A  85      34.404  21.226   8.177  1.00  0.00      RA0  O
ATOM    810  N   SER A  86      32.653  22.482   8.855  1.00  0.00      RA0  N
ATOM    811  H   SER A  86      32.288  23.354   9.198  1.00  0.00      RA0  H
ATOM    812  CA  SER A  86      31.685  21.431   8.538  1.00  0.00      RA0  C
ATOM    813  CB  SER A  86      31.436  20.605   9.811  1.00  0.00      RA0  C
ATOM    814  OG  SER A  86      30.642  19.430   9.550  1.00  0.00      RA0  O
ATOM    815  HG  SER A  86      29.732  19.724   9.504  1.00  0.00      RA0  H
ATOM    816  C   SER A  86      30.361  21.981   8.001  1.00  0.00      RA0  C
ATOM    817  O   SER A  86      29.965  23.107   8.309  1.00  0.00      RA0  O
ATOM    818  N   GLY A  87      29.716  21.168   7.167  1.00  0.00      RA0  N
ATOM    819  H   GLY A  87      30.156  20.304   6.926  1.00  0.00      RA0  H
ATOM    820  CA  GLY A  87      28.287  21.302   6.928  1.00  0.00      RA0  C
ATOM    821  C   GLY A  87      27.473  20.679   8.039  1.00  0.00      RA0  C
ATOM    822  O   GLY A  87      27.917  19.744   8.707  1.00  0.00      RA0  O
ATOM    823  N   MSE A  88      26.250  21.194   8.186  1.00  0.00      RA0  N
ATOM    824  H   MSE A  88      25.969  21.984   7.632  1.00  0.00      RA0  H
ATOM    825  CA  MSE A  88      25.238  20.667   9.074  1.00  0.00      RA0  C
ATOM    826  CB  MSE A  88      24.886  21.679  10.162  1.00  0.00      RA0  C
ATOM    827  CG  MSE A  88      23.739  21.199  11.055  1.00  0.00      RA0  C
ATOM    828  SE  MSE A  88      23.484  22.276  12.476  1.00  0.00      RA0  S
ATOM    829  CE  MSE A  88      23.350  23.838  11.589  1.00  0.00      RA0  C
ATOM    830  C   MSE A  88      24.063  20.421   8.138  1.00  0.00      RA0  C
ATOM    831  O   MSE A  88      23.555  21.362   7.509  1.00  0.00      RA0  O
ATOM    832  N   LEU A  89      23.687  19.165   8.001  1.00  0.00      RA0  N
ATOM    833  H   LEU A  89      23.956  18.466   8.665  1.00  0.00      RA0  H
ATOM    834  CA  LEU A  89      22.754  18.756   6.944  1.00  0.00      RA0  C
ATOM    835  CB  LEU A  89      23.298  17.565   6.157  1.00  0.00      RA0  C
ATOM    836  CG  LEU A  89      24.716  17.732   5.619  1.00  0.00      RA0  C
ATOM    837  CD1 LEU A  89      25.143  16.478   4.860  1.00  0.00      RA0  C
ATOM    838  CD2 LEU A  89      24.885  18.994   4.775  1.00  0.00      RA0  C
ATOM    839  C   LEU A  89      21.370  18.368   7.461  1.00  0.00      RA0  C
ATOM    840  O   LEU A  89      21.208  17.885   8.590  1.00  0.00      RA0  O
ATOM    841  N   ASN A  90      20.384  18.489   6.575  1.00  0.00      RA0  N
ATOM    842  H   ASN A  90      20.622  18.781   5.646  1.00  0.00      RA0  H
ATOM    843  CA  ASN A  90      19.064  17.944   6.872  1.00  0.00      RA0  C
ATOM    844  CB  ASN A  90      17.974  18.780   6.185  1.00  0.00      RA0  C
ATOM    845  CG  ASN A  90      18.148  18.787   4.674  1.00  0.00      RA0  C
ATOM    846  OD1 ASN A  90      18.360  17.761   4.036  1.00  0.00      RA0  O
ATOM    847  ND2 ASN A  90      18.031  20.008   4.123  1.00  0.00      RA0  N
ATOM    848 HD21 ASN A  90      17.944  20.834   4.696  1.00  0.00      RA0  H
ATOM    849 HD22 ASN A  90      18.035  20.218   3.141  1.00  0.00      RA0  H
ATOM    850  C   ASN A  90      19.018  16.487   6.403  1.00  0.00      RA0  C
ATOM    851  O   ASN A  90      19.973  15.979   5.830  1.00  0.00      RA0  O
ATOM    852  N   ALA A  91      17.918  15.791   6.668  1.00  0.00      RA0  N
ATOM    853  H   ALA A  91      17.128  16.247   7.072  1.00  0.00      RA0  H
ATOM    854  CA  ALA A  91      17.838  14.369   6.357  1.00  0.00      RA0  C
ATOM    855  CB  ALA A  91      16.558  13.765   6.935  1.00  0.00      RA0  C
ATOM    856  C   ALA A  91      17.886  14.091   4.858  1.00  0.00      RA0  C
ATOM    857  O   ALA A  91      18.229  12.989   4.455  1.00  0.00      RA0  O
ATOM    858  N   SER A  92      17.542  15.083   4.027  1.00  0.00      RA0  N
ATOM    859  H   SER A  92      17.303  15.996   4.351  1.00  0.00      RA0  H
ATOM    860  CA  SER A  92      17.594  14.959   2.575  1.00  0.00      RA0  C
ATOM    861  CB  SER A  92      16.542  15.951   2.128  1.00  0.00      RA0  C
ATOM    862  OG  SER A  92      15.732  16.211   3.290  1.00  0.00      RA0  O
ATOM    863  HG  SER A  92      15.114  16.879   3.024  1.00  0.00      RA0  H
ATOM    864  C   SER A  92      18.997  15.185   2.018  1.00  0.00      RA0  C
ATOM    865  O   SER A  92      19.215  15.090   0.808  1.00  0.00      RA0  O
ATOM    866  N   GLY A  93      19.932  15.485   2.901  1.00  0.00      RA0  N
ATOM    867  H   GLY A  93      19.695  15.645   3.861  1.00  0.00      RA0  H
ATOM    868  CA  GLY A  93      21.322  15.742   2.489  1.00  0.00      RA0  C
ATOM    869  C   GLY A  93      21.556  17.152   1.966  1.00  0.00      RA0  C
ATOM    870  O   GLY A  93      22.609  17.446   1.413  1.00  0.00      RA0  O
ATOM    871  N   GLY A  94      20.597  18.049   2.151  1.00  0.00      RA0  N
ATOM    872  H   GLY A  94      19.808  17.802   2.714  1.00  0.00      RA0  H
ATOM    873  CA  GLY A  94      20.797  19.454   1.844  1.00  0.00      RA0  C
ATOM    874  C   GLY A  94      21.469  20.174   3.011  1.00  0.00      RA0  C
ATOM    875  O   GLY A  94      21.515  19.672   4.143  1.00  0.00      RA0  O
ATOM    876  N   VAL A  95      22.004  21.355   2.748  1.00  0.00      RA0  N
ATOM    877  H   VAL A  95      21.821  21.814   1.874  1.00  0.00      RA0  H
ATOM    878  CA  VAL A  95      22.779  22.059   3.750  1.00  0.00      RA0  C
ATOM    879  CB  VAL A  95      23.939  22.808   3.094  1.00  0.00      RA0  C
ATOM    880  CG1 VAL A  95      24.866  23.415   4.145  1.00  0.00      RA0  C
ATOM    881  CG2 VAL A  95      24.701  21.903   2.129  1.00  0.00      RA0  C
ATOM    882  C   VAL A  95      21.909  23.021   4.523  1.00  0.00      RA0  C
ATOM    883  O   VAL A  95      21.337  23.957   3.934  1.00  0.00      RA0  O
ATOM    884  N   ILE A  96      21.837  22.795   5.828  1.00  0.00      RA0  N
ATOM    885  H   ILE A  96      22.351  22.025   6.204  1.00  0.00      RA0  H
ATOM    886  CA  ILE A  96      21.205  23.724   6.764  1.00  0.00      RA0  C
ATOM    887  CB  ILE A  96      20.925  23.007   8.089  1.00  0.00      RA0  C
ATOM    888  CG2 ILE A  96      20.336  23.933   9.150  1.00  0.00      RA0  C
ATOM    889  CG1 ILE A  96      20.037  21.791   7.865  1.00  0.00      RA0  C
ATOM    890  CD1 ILE A  96      19.693  21.107   9.183  1.00  0.00      RA0  C
ATOM    891  C   ILE A  96      22.105  24.922   7.010  1.00  0.00      RA0  C
ATOM    892  O   ILE A  96      21.636  26.055   7.018  1.00  0.00      RA0  O
ATOM    893  N   ASP A  97      23.403  24.677   7.207  1.00  0.00      RA0  N
ATOM    894  H   ASP A  97      23.796  23.757   7.258  1.00  0.00      RA0  H
ATOM    895  CA  ASP A  97      24.364  25.760   7.328  1.00  0.00      RA0  C
ATOM    896  CB  ASP A  97      24.227  26.772   8.497  1.00  0.00      RA0  C
ATOM    897  CG  ASP A  97      24.666  28.145   7.957  1.00  0.00      RA0  C
ATOM    898  OD1 ASP A  97      24.933  28.220   6.765  1.00  0.00      RA0  O
ATOM    899  OD2 ASP A  97      24.743  29.141   8.684  1.00  0.00      RA0  O
ATOM    900  C   ASP A  97      25.776  25.150   7.217  1.00  0.00      RA0  C
ATOM    901  O   ASP A  97      25.940  23.916   7.271  1.00  0.00      RA0  O
ATOM    902  N   ASP A  98      26.755  26.031   7.049  1.00  0.00      RA0  N
ATOM    903  H   ASP A  98      26.541  27.013   7.021  1.00  0.00      RA0  H
ATOM    904  CA  ASP A  98      28.135  25.692   7.330  1.00  0.00      RA0  C
ATOM    905  CB  ASP A  98      29.039  25.756   6.088  1.00  0.00      RA0  C
ATOM    906  CG  ASP A  98      29.871  27.017   5.973  1.00  0.00      RA0  C
ATOM    907  OD1 ASP A  98      29.700  27.750   5.001  1.00  0.00      RA0  O
ATOM    908  OD2 ASP A  98      30.777  27.211   6.777  1.00  0.00      RA0  O
ATOM    909  C   ASP A  98      28.626  26.441   8.568  1.00  0.00      RA0  C
ATOM    910  O   ASP A  98      28.047  27.450   8.983  1.00  0.00      RA0  O
ATOM    911  N   LEU A  99      29.680  25.920   9.185  1.00  0.00      RA0  N
ATOM    912  H   LEU A  99      30.201  25.171   8.771  1.00  0.00      RA0  H
ATOM    913  CA  LEU A  99      30.116  26.463  10.453  1.00  0.00      RA0  C
ATOM    914  CB  LEU A  99      29.138  26.063  11.572  1.00  0.00      RA0  C
ATOM    915  CG  LEU A  99      28.691  24.591  11.594  1.00  0.00      RA0  C
ATOM    916  CD1 LEU A  99      29.738  23.625  12.158  1.00  0.00      RA0  C
ATOM    917  CD2 LEU A  99      27.359  24.438  12.328  1.00  0.00      RA0  C
ATOM    918  C   LEU A  99      31.535  26.002  10.793  1.00  0.00      RA0  C
ATOM    919  O   LEU A  99      32.080  25.076  10.152  1.00  0.00      RA0  O
ATOM    920  N   ILE A 100      32.117  26.674  11.778  1.00  0.00      RA0  N
ATOM    921  H   ILE A 100      31.590  27.394  12.233  1.00  0.00      RA0  H
ATOM    922  CA  ILE A 100      33.357  26.250  12.405  1.00  0.00      RA0  C
ATOM    923  CB  ILE A 100      34.324  27.435  12.510  1.00  0.00      RA0  C
ATOM    924  CG2 ILE A 100      35.683  27.004  13.065  1.00  0.00      RA0  C
ATOM    925  CG1 ILE A 100      34.469  28.162  11.174  1.00  0.00      RA0  C
ATOM    926  CD1 ILE A 100      35.211  27.324  10.135  1.00  0.00      RA0  C
ATOM    927  C   ILE A 100      33.032  25.724  13.796  1.00  0.00      RA0  C
ATOM    928  O   ILE A 100      32.209  26.305  14.514  1.00  0.00      RA0  O
ATOM    929  N   VAL A 101      33.655  24.612  14.165  1.00  0.00      RA0  N
ATOM    930  H   VAL A 101      34.333  24.195  13.554  1.00  0.00      RA0  H
ATOM    931  CA  VAL A 101      33.464  24.010  15.481  1.00  0.00      RA0  C
ATOM    932  CB  VAL A 101      32.661  22.708  15.375  1.00  0.00      RA0  C
ATOM    933  CG1 VAL A 101      33.148  21.845  14.218  1.00  0.00      RA0  C
ATOM    934  CG2 VAL A 101      32.628  21.944  16.701  1.00  0.00      RA0  C
ATOM    935  C   VAL A 101      34.820  23.781  16.126  1.00  0.00      RA0  C
ATOM    936  O   VAL A 101      35.731  23.291  15.460  1.00  0.00      RA0  O
ATOM    937  N   TYR A 102      34.922  24.184  17.397  1.00  0.00      RA0  N
ATOM    938  H   TYR A 102      34.096  24.472  17.869  1.00  0.00      RA0  H
ATOM    939  CA  TYR A 102      36.137  24.019  18.230  1.00  0.00      RA0  C
ATOM    940  CB  TYR A 102      36.491  25.320  18.958  1.00  0.00      RA0  C
ATOM    941  CG  TYR A 102      36.682  26.492  18.019  1.00  0.00      RA0  C
ATOM    942  CD1 TYR A 102      35.580  27.175  17.518  1.00  0.00      RA0  C
ATOM    943  CE1 TYR A 102      35.757  28.261  16.671  1.00  0.00      RA0  C
ATOM    944  CD2 TYR A 102      37.965  26.905  17.674  1.00  0.00      RA0  C
ATOM    945  CE2 TYR A 102      38.144  27.994  16.826  1.00  0.00      RA0  C
ATOM    946  CZ  TYR A 102      37.039  28.670  16.321  1.00  0.00      RA0  C
ATOM    947  OH  TYR A 102      37.196  29.747  15.472  1.00  0.00      RA0  O
ATOM    948  HH  TYR A 102      38.115  29.906  15.286  1.00  0.00      RA0  H
ATOM    949  C   TYR A 102      35.944  22.933  19.282  1.00  0.00      RA0  C
ATOM    950  O   TYR A 102      34.884  22.843  19.913  1.00  0.00      RA0  O
ATOM    951  N   TYR A 103      36.987  22.137  19.493  1.00  0.00      RA0  N
ATOM    952  H   TYR A 103      37.827  22.284  18.964  1.00  0.00      RA0  H
ATOM    953  CA  TYR A 103      37.063  21.205  20.621  1.00  0.00      RA0  C
ATOM    954  CB  TYR A 103      37.653  19.889  20.123  1.00  0.00      RA0  C
ATOM    955  CG  TYR A 103      38.329  19.096  21.217  1.00  0.00      RA0  C
ATOM    956  CD1 TYR A 103      37.606  18.610  22.299  1.00  0.00      RA0  C
ATOM    957  CE1 TYR A 103      38.251  17.880  23.289  1.00  0.00      RA0  C
ATOM    958  CD2 TYR A 103      39.693  18.842  21.124  1.00  0.00      RA0  C
ATOM    959  CE2 TYR A 103      40.336  18.107  22.111  1.00  0.00      RA0  C
ATOM    960  CZ  TYR A 103      39.615  17.630  23.198  1.00  0.00      RA0  C
ATOM    961  OH  TYR A 103      40.251  16.907  24.185  1.00  0.00      RA0  O
ATOM    962  HH  TYR A 103      41.130  16.681  23.912  1.00  0.00      RA0  H
ATOM    963  C   TYR A 103      37.952  21.838  21.675  1.00  0.00      RA0  C
ATOM    964  O   TYR A 103      39.070  22.255  21.346  1.00  0.00      RA0  O
ATOM    965  N   PHE A 104      37.469  21.916  22.917  1.00  0.00      RA0  N
ATOM    966  H   PHE A 104      36.545  21.586  23.132  1.00  0.00      RA0  H
ATOM    967  CA  PHE A 104      38.297  22.371  24.068  1.00  0.00      RA0  C
ATOM    968  CB  PHE A 104      37.655  23.569  24.762  1.00  0.00      RA0  C
ATOM    969  CG  PHE A 104      37.589  24.726  23.798  1.00  0.00      RA0  C
ATOM    970  CD1 PHE A 104      38.762  25.278  23.297  1.00  0.00      RA0  C
ATOM    971  CD2 PHE A 104      36.357  25.242  23.416  1.00  0.00      RA0  C
ATOM    972  CE1 PHE A 104      38.706  26.360  22.428  1.00  0.00      RA0  C
ATOM    973  CE2 PHE A 104      36.301  26.327  22.550  1.00  0.00      RA0  C
ATOM    974  CZ  PHE A 104      37.474  26.890  22.064  1.00  0.00      RA0  C
ATOM    975  C   PHE A 104      38.549  21.234  25.057  1.00  0.00      RA0  C
ATOM    976  O   PHE A 104      39.695  20.881  25.318  1.00  0.00      RA0  O
ATOM    977  N   THR A 105      37.473  20.666  25.599  1.00  0.00      RA0  N
ATOM    978  H   THR A 105      36.550  21.025  25.447  1.00  0.00      RA0  H
ATOM    979  CA  THR A 105      37.528  19.428  26.379  1.00  0.00      RA0  C
ATOM    980  CB  THR A 105      37.444  19.953  27.793  1.00  0.00      RA0  C
ATOM    981  OG1 THR A 105      37.282  21.378  27.696  1.00  0.00      RA0  O
ATOM    982  HG1 THR A 105      37.369  21.722  28.575  1.00  0.00      RA0  H
ATOM    983  CG2 THR A 105      38.681  19.603  28.621  1.00  0.00      RA0  C
ATOM    984  C   THR A 105      36.371  18.515  25.975  1.00  0.00      RA0  C
ATOM    985  O   THR A 105      35.486  18.910  25.222  1.00  0.00      RA0  O
ATOM    986  N   GLU A 106      36.339  17.300  26.515  1.00  0.00      RA0  N
ATOM    987  H   GLU A 106      37.098  16.960  27.066  1.00  0.00      RA0  H
ATOM    988  CA  GLU A 106      35.233  16.397  26.204  1.00  0.00      RA0  C
ATOM    989  CB  GLU A 106      35.561  14.944  26.546  1.00  0.00      RA0  C
ATOM    990  CG  GLU A 106      36.825  14.449  25.818  1.00  0.00      RA0  C
ATOM    991  CD  GLU A 106      36.674  14.377  24.298  1.00  0.00      RA0  C
ATOM    992  OE1 GLU A 106      36.172  15.299  23.665  1.00  0.00      RA0  O
ATOM    993  OE2 GLU A 106      37.119  13.404  23.701  1.00  0.00      RA0  O
ATOM    994  C   GLU A 106      33.906  16.919  26.732  1.00  0.00      RA0  C
ATOM    995  O   GLU A 106      32.848  16.421  26.346  1.00  0.00      RA0  O
ATOM    996  N   ASP A 107      33.960  17.891  27.637  1.00  0.00      RA0  N
ATOM    997  H   ASP A 107      34.837  18.274  27.907  1.00  0.00      RA0  H
ATOM    998  CA  ASP A 107      32.769  18.505  28.199  1.00  0.00      RA0  C
ATOM    999  CB  ASP A 107      32.970  18.530  29.721  1.00  0.00      RA0  C
ATOM   1000  CG  ASP A 107      31.745  18.955  30.512  1.00  0.00      RA0  C
ATOM   1001  OD1 ASP A 107      30.705  18.302  30.450  1.00  0.00      RA0  O
ATOM   1002  OD2 ASP A 107      31.847  19.920  31.261  1.00  0.00      RA0  O
ATOM   1003  C   ASP A 107      32.470  19.884  27.594  1.00  0.00      RA0  C
ATOM   1004  O   ASP A 107      31.556  20.554  28.051  1.00  0.00      RA0  O
ATOM   1005  N   PHE A 108      33.236  20.316  26.583  1.00  0.00      RA0  N
ATOM   1006  H   PHE A 108      33.901  19.728  26.118  1.00  0.00      RA0  H
ATOM   1007  CA  PHE A 108      33.162  21.700  26.101  1.00  0.00      RA0  C
ATOM   1008  CB  PHE A 108      33.927  22.632  27.041  1.00  0.00      RA0  C
ATOM   1009  CG  PHE A 108      33.725  24.064  26.607  1.00  0.00      RA0  C
ATOM   1010  CD1 PHE A 108      32.485  24.483  26.139  1.00  0.00      RA0  C
ATOM   1011  CD2 PHE A 108      34.782  24.963  26.673  1.00  0.00      RA0  C
ATOM   1012  CE1 PHE A 108      32.313  25.792  25.711  1.00  0.00      RA0  C
ATOM   1013  CE2 PHE A 108      34.607  26.275  26.247  1.00  0.00      RA0  C
ATOM   1014  CZ  PHE A 108      33.376  26.685  25.754  1.00  0.00      RA0  C
ATOM   1015  C   PHE A 108      33.666  21.852  24.650  1.00  0.00      RA0  C
ATOM   1016  O   PHE A 108      34.880  21.753  24.368  1.00  0.00      RA0  O
ATOM   1017  N   PHE A 109      32.701  22.061  23.750  1.00  0.00      RA0  N
ATOM   1018  H   PHE A 109      31.761  22.162  24.093  1.00  0.00      RA0  H
ATOM   1019  CA  PHE A 109      32.924  22.476  22.360  1.00  0.00      RA0  C
ATOM   1020  CB  PHE A 109      32.343  21.446  21.384  1.00  0.00      RA0  C
ATOM   1021  CG  PHE A 109      33.137  20.158  21.300  1.00  0.00      RA0  C
ATOM   1022  CD1 PHE A 109      33.367  19.370  22.422  1.00  0.00      RA0  C
ATOM   1023  CD2 PHE A 109      33.614  19.740  20.062  1.00  0.00      RA0  C
ATOM   1024  CE1 PHE A 109      34.044  18.162  22.306  1.00  0.00      RA0  C
ATOM   1025  CE2 PHE A 109      34.289  18.530  19.942  1.00  0.00      RA0  C
ATOM   1026  CZ  PHE A 109      34.495  17.737  21.063  1.00  0.00      RA0  C
ATOM   1027  C   PHE A 109      32.241  23.819  22.089  1.00  0.00      RA0  C
ATOM   1028  O   PHE A 109      31.394  24.282  22.856  1.00  0.00      RA0  O
ATOM   1029  N   ARG A 110      32.585  24.424  20.962  1.00  0.00      RA0  N
ATOM   1030  H   ARG A 110      33.240  23.992  20.336  1.00  0.00      RA0  H
ATOM   1031  CA  ARG A 110      32.041  25.717  20.583  1.00  0.00      RA0  C
ATOM   1032  CB  ARG A 110      33.062  26.775  21.003  1.00  0.00      RA0  C
ATOM   1033  CG  ARG A 110      33.069  28.098  20.238  1.00  0.00      RA0  C
ATOM   1034  CD  ARG A 110      33.965  29.103  20.964  1.00  0.00      RA0  C
ATOM   1035  NE  ARG A 110      33.409  29.309  22.296  1.00  0.00      RA0  N
ATOM   1036  HE  ARG A 110      32.446  29.026  22.419  1.00  0.00      RA0  H
ATOM   1037  CZ  ARG A 110      34.086  29.861  23.341  1.00  0.00      RA0  C
ATOM   1038  NH1 ARG A 110      35.357  30.297  23.172  1.00  0.00      RA0  N
ATOM   1039 HH11 ARG A 110      35.895  30.722  23.911  1.00  0.00      RA0  H
ATOM   1040 HH12 ARG A 110      35.812  30.212  22.282  1.00  0.00      RA0  H
ATOM   1041  NH2 ARG A 110      33.453  29.955  24.528  1.00  0.00      RA0  N
ATOM   1042 HH21 ARG A 110      33.863  30.315  25.364  1.00  0.00      RA0  H
ATOM   1043 HH22 ARG A 110      32.485  29.633  24.608  1.00  0.00      RA0  H
ATOM   1044  C   ARG A 110      31.746  25.749  19.088  1.00  0.00      RA0  C
ATOM   1045  O   ARG A 110      32.562  25.276  18.300  1.00  0.00      RA0  O
ATOM   1046  N   LEU A 111      30.580  26.287  18.710  1.00  0.00      RA0  N
ATOM   1047  H   LEU A 111      29.993  26.715  19.397  1.00  0.00      RA0  H
ATOM   1048  CA  LEU A 111      30.212  26.506  17.300  1.00  0.00      RA0  C
ATOM   1049  CB  LEU A 111      28.812  25.960  17.023  1.00  0.00      RA0  C
ATOM   1050  CG  LEU A 111      28.628  24.457  17.212  1.00  0.00      RA0  C
ATOM   1051  CD1 LEU A 111      27.150  24.094  17.337  1.00  0.00      RA0  C
ATOM   1052  CD2 LEU A 111      29.284  23.660  16.091  1.00  0.00      RA0  C
ATOM   1053  C   LEU A 111      30.144  27.988  17.047  1.00  0.00      RA0  C
ATOM   1054  O   LEU A 111      29.820  28.761  17.961  1.00  0.00      RA0  O
ATOM   1055  N   VAL A 112      30.389  28.387  15.807  1.00  0.00      RA0  N
ATOM   1056  H   VAL A 112      30.679  27.732  15.104  1.00  0.00      RA0  H
ATOM   1057  CA  VAL A 112      30.190  29.775  15.392  1.00  0.00      RA0  C
ATOM   1058  CB  VAL A 112      31.528  30.473  15.117  1.00  0.00      RA0  C
ATOM   1059  CG1 VAL A 112      31.300  31.947  14.777  1.00  0.00      RA0  C
ATOM   1060  CG2 VAL A 112      32.507  30.318  16.284  1.00  0.00      RA0  C
ATOM   1061  C   VAL A 112      29.307  29.795  14.147  1.00  0.00      RA0  C
ATOM   1062  O   VAL A 112      29.639  29.175  13.139  1.00  0.00      RA0  O
ATOM   1063  N   VAL A 113      28.195  30.511  14.213  1.00  0.00      RA0  N
ATOM   1064  H   VAL A 113      27.979  31.044  15.032  1.00  0.00      RA0  H
ATOM   1065  CA  VAL A 113      27.286  30.606  13.069  1.00  0.00      RA0  C
ATOM   1066  CB  VAL A 113      26.021  29.759  13.284  1.00  0.00      RA0  C
ATOM   1067  CG1 VAL A 113      26.323  28.260  13.341  1.00  0.00      RA0  C
ATOM   1068  CG2 VAL A 113      25.242  30.239  14.510  1.00  0.00      RA0  C
ATOM   1069  C   VAL A 113      26.872  32.037  12.745  1.00  0.00      RA0  C
ATOM   1070  O   VAL A 113      26.968  32.956  13.570  1.00  0.00      RA0  O
ATOM   1071  N   ASN A 114      26.368  32.203  11.529  1.00  0.00      RA0  N
ATOM   1072  H   ASN A 114      26.149  31.378  11.001  1.00  0.00      RA0  H
ATOM   1073  CA  ASN A 114      25.969  33.509  11.022  1.00  0.00      RA0  C
ATOM   1074  CB  ASN A 114      25.813  33.431   9.497  1.00  0.00      RA0  C
ATOM   1075  CG  ASN A 114      27.032  32.830   8.831  1.00  0.00      RA0  C
ATOM   1076  OD1 ASN A 114      28.039  33.512   8.664  1.00  0.00      RA0  O
ATOM   1077  ND2 ASN A 114      26.895  31.532   8.474  1.00  0.00      RA0  N
ATOM   1078 HD21 ASN A 114      26.069  30.958   8.580  1.00  0.00      RA0  H
ATOM   1079 HD22 ASN A 114      27.630  30.993   8.056  1.00  0.00      RA0  H
ATOM   1080  C   ASN A 114      24.621  33.987  11.529  1.00  0.00      RA0  C
ATOM   1081  O   ASN A 114      23.769  33.189  11.905  1.00  0.00      RA0  O
ATOM   1082  N   SER A 115      24.446  35.308  11.508  1.00  0.00      RA0  N
ATOM   1083  H   SER A 115      25.218  35.898  11.282  1.00  0.00      RA0  H
ATOM   1084  CA  SER A 115      23.211  35.933  11.928  1.00  0.00      RA0  C
ATOM   1085  CB  SER A 115      23.336  37.459  11.882  1.00  0.00      RA0  C
ATOM   1086  OG  SER A 115      22.482  38.057  12.863  1.00  0.00      RA0  O
ATOM   1087  HG  SER A 115      21.597  37.752  12.683  1.00  0.00      RA0  H
ATOM   1088  C   SER A 115      22.004  35.426  11.128  1.00  0.00      RA0  C
ATOM   1089  O   SER A 115      20.951  35.137  11.684  1.00  0.00      RA0  O
ATOM   1090  N   ALA A 116      22.161  35.353   9.815  1.00  0.00      RA0  N
ATOM   1091  H   ALA A 116      23.061  35.500   9.412  1.00  0.00      RA0  H
ATOM   1092  CA  ALA A 116      21.043  35.018   8.928  1.00  0.00      RA0  C
ATOM   1093  CB  ALA A 116      21.508  34.977   7.472  1.00  0.00      RA0  C
ATOM   1094  C   ALA A 116      20.420  33.676   9.263  1.00  0.00      RA0  C
ATOM   1095  O   ALA A 116      19.203  33.489   9.107  1.00  0.00      RA0  O
ATOM   1096  N   THR A 117      21.240  32.742   9.737  1.00  0.00      RA0  N
ATOM   1097  H   THR A 117      22.227  32.864   9.839  1.00  0.00      RA0  H
ATOM   1098  CA  THR A 117      20.803  31.366  10.039  1.00  0.00      RA0  C
ATOM   1099  CB  THR A 117      21.822  30.526   9.299  1.00  0.00      RA0  C
ATOM   1100  OG1 THR A 117      22.892  31.384   8.861  1.00  0.00      RA0  O
ATOM   1101  HG1 THR A 117      23.570  30.729   8.649  1.00  0.00      RA0  H
ATOM   1102  CG2 THR A 117      21.205  29.829   8.093  1.00  0.00      RA0  C
ATOM   1103  C   THR A 117      20.765  31.032  11.528  1.00  0.00      RA0  C
ATOM   1104  O   THR A 117      20.453  29.895  11.901  1.00  0.00      RA0  O
ATOM   1105  N   ARG A 118      21.031  32.024  12.371  1.00  0.00      RA0  N
ATOM   1106  H   ARG A 118      21.284  32.915  11.997  1.00  0.00      RA0  H
ATOM   1107  CA  ARG A 118      21.119  31.830  13.819  1.00  0.00      RA0  C
ATOM   1108  CB  ARG A 118      21.347  33.197  14.470  1.00  0.00      RA0  C
ATOM   1109  CG  ARG A 118      21.227  33.220  15.993  1.00  0.00      RA0  C
ATOM   1110  CD  ARG A 118      21.374  34.637  16.552  1.00  0.00      RA0  C
ATOM   1111  NE  ARG A 118      20.920  34.706  17.939  1.00  0.00      RA0  N
ATOM   1112  HE  ARG A 118      19.953  34.423  18.056  1.00  0.00      RA0  H
ATOM   1113  CZ  ARG A 118      21.753  35.191  18.911  1.00  0.00      RA0  C
ATOM   1114  NH1 ARG A 118      23.023  35.525  18.609  1.00  0.00      RA0  N
ATOM   1115 HH11 ARG A 118      23.613  35.935  19.325  1.00  0.00      RA0  H
ATOM   1116 HH12 ARG A 118      23.436  35.373  17.701  1.00  0.00      RA0  H
ATOM   1117  NH2 ARG A 118      21.311  35.332  20.176  1.00  0.00      RA0  N
ATOM   1118 HH21 ARG A 118      21.933  35.668  20.912  1.00  0.00      RA0  H
ATOM   1119 HH22 ARG A 118      20.373  35.115  20.451  1.00  0.00      RA0  H
ATOM   1120  C   ARG A 118      19.916  31.116  14.423  1.00  0.00      RA0  C
ATOM   1121  O   ARG A 118      20.052  30.100  15.112  1.00  0.00      RA0  O
ATOM   1122  N   GLU A 119      18.728  31.646  14.183  1.00  0.00      RA0  N
ATOM   1123  H   GLU A 119      18.662  32.472  13.627  1.00  0.00      RA0  H
ATOM   1124  CA  GLU A 119      17.547  31.080  14.828  1.00  0.00      RA0  C
ATOM   1125  CB  GLU A 119      16.390  32.078  14.818  1.00  0.00      RA0  C
ATOM   1126  CG  GLU A 119      16.792  33.438  15.410  1.00  0.00      RA0  C
ATOM   1127  CD  GLU A 119      17.302  33.296  16.837  1.00  0.00      RA0  C
ATOM   1128  OE1 GLU A 119      16.836  32.417  17.555  1.00  0.00      RA0  O
ATOM   1129  OE2 GLU A 119      18.166  34.076  17.234  1.00  0.00      RA0  O
ATOM   1130  C   GLU A 119      17.167  29.693  14.294  1.00  0.00      RA0  C
ATOM   1131  O   GLU A 119      16.825  28.813  15.062  1.00  0.00      RA0  O
ATOM   1132  N   LYS A 120      17.286  29.493  12.992  1.00  0.00      RA0  N
ATOM   1133  H   LYS A 120      17.705  30.217  12.448  1.00  0.00      RA0  H
ATOM   1134  CA  LYS A 120      17.100  28.161  12.407  1.00  0.00      RA0  C
ATOM   1135  CB  LYS A 120      17.267  28.231  10.884  1.00  0.00      RA0  C
ATOM   1136  CG  LYS A 120      17.034  26.878  10.205  1.00  0.00      RA0  C
ATOM   1137  CD  LYS A 120      17.357  26.843   8.707  1.00  0.00      RA0  C
ATOM   1138  CE  LYS A 120      18.825  27.156   8.402  1.00  0.00      RA0  C
ATOM   1139  NZ  LYS A 120      19.192  26.667   7.065  1.00  0.00      RA0  N
ATOM   1140  HZ1 LYS A 120      20.197  26.851   6.859  1.00  0.00      RA0  H
ATOM   1141  HZ2 LYS A 120      19.080  25.631   7.038  1.00  0.00      RA0  H
ATOM   1142  HZ3 LYS A 120      18.624  27.027   6.279  1.00  0.00      RA0  H
ATOM   1143  C   LYS A 120      18.073  27.158  12.976  1.00  0.00      RA0  C
ATOM   1144  O   LYS A 120      17.715  26.044  13.303  1.00  0.00      RA0  O
ATOM   1145  N   ASP A 121      19.339  27.552  13.045  1.00  0.00      RA0  N
ATOM   1146  H   ASP A 121      19.664  28.410  12.650  1.00  0.00      RA0  H
ATOM   1147  CA  ASP A 121      20.385  26.683  13.575  1.00  0.00      RA0  C
ATOM   1148  CB  ASP A 121      21.775  27.259  13.346  1.00  0.00      RA0  C
ATOM   1149  CG  ASP A 121      22.004  27.407  11.858  1.00  0.00      RA0  C
ATOM   1150  OD1 ASP A 121      21.300  26.766  11.072  1.00  0.00      RA0  O
ATOM   1151  OD2 ASP A 121      22.876  28.188  11.495  1.00  0.00      RA0  O
ATOM   1152  C   ASP A 121      20.154  26.364  15.050  1.00  0.00      RA0  C
ATOM   1153  O   ASP A 121      20.295  25.218  15.483  1.00  0.00      RA0  O
ATOM   1154  N   LEU A 122      19.828  27.387  15.828  1.00  0.00      RA0  N
ATOM   1155  H   LEU A 122      19.744  28.295  15.416  1.00  0.00      RA0  H
ATOM   1156  CA  LEU A 122      19.602  27.193  17.256  1.00  0.00      RA0  C
ATOM   1157  CB  LEU A 122      19.361  28.517  17.978  1.00  0.00      RA0  C
ATOM   1158  CG  LEU A 122      20.638  29.345  18.120  1.00  0.00      RA0  C
ATOM   1159  CD1 LEU A 122      20.369  30.693  18.791  1.00  0.00      RA0  C
ATOM   1160  CD2 LEU A 122      21.744  28.557  18.822  1.00  0.00      RA0  C
ATOM   1161  C   LEU A 122      18.452  26.245  17.509  1.00  0.00      RA0  C
ATOM   1162  O   LEU A 122      18.522  25.412  18.398  1.00  0.00      RA0  O
ATOM   1163  N   SER A 123      17.383  26.364  16.730  1.00  0.00      RA0  N
ATOM   1164  H   SER A 123      17.359  27.058  16.009  1.00  0.00      RA0  H
ATOM   1165  CA  SER A 123      16.226  25.489  16.918  1.00  0.00      RA0  C
ATOM   1166  CB  SER A 123      15.086  26.072  16.093  1.00  0.00      RA0  C
ATOM   1167  OG  SER A 123      14.899  27.434  16.495  1.00  0.00      RA0  O
ATOM   1168  HG  SER A 123      15.583  27.959  16.088  1.00  0.00      RA0  H
ATOM   1169  C   SER A 123      16.595  24.052  16.582  1.00  0.00      RA0  C
ATOM   1170  O   SER A 123      16.212  23.125  17.291  1.00  0.00      RA0  O
ATOM   1171  N   TRP A 124      17.343  23.880  15.498  1.00  0.00      RA0  N
ATOM   1172  H   TRP A 124      17.647  24.674  14.964  1.00  0.00      RA0  H
ATOM   1173  CA  TRP A 124      17.787  22.548  15.055  1.00  0.00      RA0  C
ATOM   1174  CB  TRP A 124      18.419  22.677  13.666  1.00  0.00      RA0  C
ATOM   1175  CG  TRP A 124      18.818  21.331  13.109  1.00  0.00      RA0  C
ATOM   1176  CD2 TRP A 124      17.970  20.324  12.518  1.00  0.00      RA0  C
ATOM   1177  CE2 TRP A 124      18.800  19.255  12.106  1.00  0.00      RA0  C
ATOM   1178  CE3 TRP A 124      16.601  20.256  12.293  1.00  0.00      RA0  C
ATOM   1179  CD1 TRP A 124      20.116  20.805  13.031  1.00  0.00      RA0  C
ATOM   1180  NE1 TRP A 124      20.111  19.580  12.441  1.00  0.00      RA0  N
ATOM   1181  HE1 TRP A 124      20.898  19.024  12.257  1.00  0.00      RA0  H
ATOM   1182  CZ2 TRP A 124      18.238  18.146  11.487  1.00  0.00      RA0  C
ATOM   1183  CZ3 TRP A 124      16.051  19.140  11.673  1.00  0.00      RA0  C
ATOM   1184  CH2 TRP A 124      16.867  18.090  11.268  1.00  0.00      RA0  C
ATOM   1185  C   TRP A 124      18.760  21.909  16.045  1.00  0.00      RA0  C
ATOM   1186  O   TRP A 124      18.593  20.764  16.438  1.00  0.00      RA0  O
ATOM   1187  N   ILE A 125      19.761  22.681  16.455  1.00  0.00      RA0  N
ATOM   1188  H   ILE A 125      19.820  23.605  16.091  1.00  0.00      RA0  H
ATOM   1189  CA  ILE A 125      20.746  22.218  17.430  1.00  0.00      RA0  C
ATOM   1190  CB  ILE A 125      21.849  23.257  17.656  1.00  0.00      RA0  C
ATOM   1191  CG2 ILE A 125      22.771  22.872  18.815  1.00  0.00      RA0  C
ATOM   1192  CG1 ILE A 125      22.652  23.461  16.370  1.00  0.00      RA0  C
ATOM   1193  CD1 ILE A 125      23.550  24.697  16.437  1.00  0.00      RA0  C
ATOM   1194  C   ILE A 125      20.050  21.835  18.742  1.00  0.00      RA0  C
ATOM   1195  O   ILE A 125      20.290  20.760  19.269  1.00  0.00      RA0  O
ATOM   1196  N   THR A 126      19.185  22.715  19.246  1.00  0.00      RA0  N
ATOM   1197  H   THR A 126      19.021  23.584  18.781  1.00  0.00      RA0  H
ATOM   1198  CA  THR A 126      18.413  22.427  20.459  1.00  0.00      RA0  C
ATOM   1199  CB  THR A 126      17.577  23.645  20.844  1.00  0.00      RA0  C
ATOM   1200  OG1 THR A 126      18.451  24.769  21.012  1.00  0.00      RA0  O
ATOM   1201  HG1 THR A 126      18.612  25.118  20.144  1.00  0.00      RA0  H
ATOM   1202  CG2 THR A 126      16.765  23.408  22.120  1.00  0.00      RA0  C
ATOM   1203  C   THR A 126      17.638  21.140  20.388  1.00  0.00      RA0  C
ATOM   1204  O   THR A 126      17.679  20.344  21.333  1.00  0.00      RA0  O
ATOM   1205  N   GLN A 127      16.919  20.950  19.285  1.00  0.00      RA0  N
ATOM   1206  H   GLN A 127      16.931  21.647  18.565  1.00  0.00      RA0  H
ATOM   1207  CA  GLN A 127      16.103  19.760  19.063  1.00  0.00      RA0  C
ATOM   1208  CB  GLN A 127      15.406  19.880  17.707  1.00  0.00      RA0  C
ATOM   1209  CG  GLN A 127      14.534  18.681  17.334  1.00  0.00      RA0  C
ATOM   1210  CD  GLN A 127      13.853  18.968  16.012  1.00  0.00      RA0  C
ATOM   1211  OE1 GLN A 127      12.818  19.621  15.951  1.00  0.00      RA0  O
ATOM   1212  NE2 GLN A 127      14.490  18.447  14.949  1.00  0.00      RA0  N
ATOM   1213 HE21 GLN A 127      15.330  17.908  15.044  1.00  0.00      RA0  H
ATOM   1214 HE22 GLN A 127      14.153  18.586  14.019  1.00  0.00      RA0  H
ATOM   1215  C   GLN A 127      16.927  18.464  19.147  1.00  0.00      RA0  C
ATOM   1216  O   GLN A 127      16.596  17.540  19.877  1.00  0.00      RA0  O
ATOM   1217  N   HIS A 128      18.018  18.419  18.397  1.00  0.00      RA0  N
ATOM   1218  H   HIS A 128      18.299  19.240  17.892  1.00  0.00      RA0  H
ATOM   1219  CA  HIS A 128      18.844  17.228  18.341  1.00  0.00      RA0  C
ATOM   1220  CB  HIS A 128      19.638  17.157  17.036  1.00  0.00      RA0  C
ATOM   1221  CG  HIS A 128      18.687  16.790  15.924  1.00  0.00      RA0  C
ATOM   1222  ND1 HIS A 128      18.522  15.537  15.457  1.00  0.00      RA0  N
ATOM   1223  HD1 HIS A 128      19.003  14.731  15.747  1.00  0.00      RA0  H
ATOM   1224  CD2 HIS A 128      17.814  17.642  15.244  1.00  0.00      RA0  C
ATOM   1225  NE2 HIS A 128      17.111  16.886  14.364  1.00  0.00      RA0  N
ATOM   1226  CE1 HIS A 128      17.548  15.591  14.493  1.00  0.00      RA0  C
ATOM   1227  C   HIS A 128      19.769  17.062  19.563  1.00  0.00      RA0  C
ATOM   1228  O   HIS A 128      20.225  15.953  19.833  1.00  0.00      RA0  O
ATOM   1229  N   ALA A 129      20.027  18.136  20.308  1.00  0.00      RA0  N
ATOM   1230  H   ALA A 129      19.633  19.024  20.066  1.00  0.00      RA0  H
ATOM   1231  CA  ALA A 129      20.873  18.057  21.500  1.00  0.00      RA0  C
ATOM   1232  CB  ALA A 129      21.303  19.444  21.974  1.00  0.00      RA0  C
ATOM   1233  C   ALA A 129      20.202  17.338  22.680  1.00  0.00      RA0  C
ATOM   1234  O   ALA A 129      20.880  16.738  23.501  1.00  0.00      RA0  O
ATOM   1235  N   GLU A 130      18.881  17.425  22.754  1.00  0.00      RA0  N
ATOM   1236  H   GLU A 130      18.372  17.866  22.013  1.00  0.00      RA0  H
ATOM   1237  CA  GLU A 130      18.113  17.027  23.947  1.00  0.00      RA0  C
ATOM   1238  CB  GLU A 130      16.624  17.367  23.738  1.00  0.00      RA0  C
ATOM   1239  CG  GLU A 130      15.688  17.118  24.927  1.00  0.00      RA0  C
ATOM   1240  CD  GLU A 130      15.349  15.644  25.034  1.00  0.00      RA0  C
ATOM   1241  OE1 GLU A 130      15.297  14.977  24.003  1.00  0.00      RA0  O
ATOM   1242  OE2 GLU A 130      15.145  15.165  26.146  1.00  0.00      RA0  O
ATOM   1243  C   GLU A 130      18.400  15.609  24.440  1.00  0.00      RA0  C
ATOM   1244  O   GLU A 130      18.651  15.430  25.640  1.00  0.00      RA0  O
ATOM   1245  N   PRO A 131      18.393  14.603  23.570  1.00  0.00      RA0  N
ATOM   1246  CD  PRO A 131      18.043  14.605  22.145  1.00  0.00      RA0  C
ATOM   1247  CA  PRO A 131      18.648  13.234  24.018  1.00  0.00      RA0  C
ATOM   1248  CB  PRO A 131      18.321  12.359  22.802  1.00  0.00      RA0  C
ATOM   1249  CG  PRO A 131      17.473  13.223  21.881  1.00  0.00      RA0  C
ATOM   1250  C   PRO A 131      20.074  12.993  24.479  1.00  0.00      RA0  C
ATOM   1251  O   PRO A 131      20.319  12.039  25.221  1.00  0.00      RA0  O
ATOM   1252  N   PHE A 132      20.994  13.857  24.056  1.00  0.00      RA0  N
ATOM   1253  H   PHE A 132      20.708  14.667  23.540  1.00  0.00      RA0  H
ATOM   1254  CA  PHE A 132      22.381  13.799  24.487  1.00  0.00      RA0  C
ATOM   1255  CB  PHE A 132      23.314  14.295  23.381  1.00  0.00      RA0  C
ATOM   1256  CG  PHE A 132      23.126  13.527  22.094  1.00  0.00      RA0  C
ATOM   1257  CD1 PHE A 132      23.930  12.428  21.822  1.00  0.00      RA0  C
ATOM   1258  CD2 PHE A 132      22.168  13.927  21.171  1.00  0.00      RA0  C
ATOM   1259  CE1 PHE A 132      23.782  11.737  20.625  1.00  0.00      RA0  C
ATOM   1260  CE2 PHE A 132      22.018  13.237  19.975  1.00  0.00      RA0  C
ATOM   1261  CZ  PHE A 132      22.829  12.143  19.699  1.00  0.00      RA0  C
ATOM   1262  C   PHE A 132      22.668  14.592  25.770  1.00  0.00      RA0  C
ATOM   1263  O   PHE A 132      23.759  14.469  26.353  1.00  0.00      RA0  O
ATOM   1264  N   GLY A 133      21.702  15.400  26.203  1.00  0.00      RA0  N
ATOM   1265  H   GLY A 133      20.862  15.515  25.669  1.00  0.00      RA0  H
ATOM   1266  CA  GLY A 133      21.820  16.178  27.431  1.00  0.00      RA0  C
ATOM   1267  C   GLY A 133      22.832  17.306  27.350  1.00  0.00      RA0  C
ATOM   1268  O   GLY A 133      23.558  17.570  28.316  1.00  0.00      RA0  O
ATOM   1269  N   ILE A 134      22.864  17.993  26.212  1.00  0.00      RA0  N
ATOM   1270  H   ILE A 134      22.136  17.869  25.538  1.00  0.00      RA0  H
ATOM   1271  CA  ILE A 134      23.862  19.032  25.986  1.00  0.00      RA0  C
ATOM   1272  CB  ILE A 134      24.285  19.069  24.518  1.00  0.00      RA0  C
ATOM   1273  CG2 ILE A 134      25.362  20.126  24.269  1.00  0.00      RA0  C
ATOM   1274  CG1 ILE A 134      24.751  17.682  24.088  1.00  0.00      RA0  C
ATOM   1275  CD1 ILE A 134      25.853  17.145  25.000  1.00  0.00      RA0  C
ATOM   1276  C   ILE A 134      23.293  20.373  26.433  1.00  0.00      RA0  C
ATOM   1277  O   ILE A 134      22.166  20.722  26.075  1.00  0.00      RA0  O
ATOM   1278  N   GLU A 135      24.065  21.094  27.242  1.00  0.00      RA0  N
ATOM   1279  H   GLU A 135      24.978  20.753  27.461  1.00  0.00      RA0  H
ATOM   1280  CA  GLU A 135      23.728  22.449  27.678  1.00  0.00      RA0  C
ATOM   1281  CB  GLU A 135      24.488  22.595  28.999  1.00  0.00      RA0  C
ATOM   1282  CG  GLU A 135      24.687  23.981  29.608  1.00  0.00      RA0  C
ATOM   1283  CD  GLU A 135      25.619  23.833  30.798  1.00  0.00      RA0  C
ATOM   1284  OE1 GLU A 135      26.654  24.497  30.838  1.00  0.00      RA0  O
ATOM   1285  OE2 GLU A 135      25.347  23.013  31.674  1.00  0.00      RA0  O
ATOM   1286  C   GLU A 135      24.204  23.447  26.613  1.00  0.00      RA0  C
ATOM   1287  O   GLU A 135      25.387  23.508  26.304  1.00  0.00      RA0  O
ATOM   1288  N   ILE A 136      23.267  24.219  26.067  1.00  0.00      RA0  N
ATOM   1289  H   ILE A 136      22.357  24.247  26.475  1.00  0.00      RA0  H
ATOM   1290  CA  ILE A 136      23.543  25.167  24.980  1.00  0.00      RA0  C
ATOM   1291  CB  ILE A 136      22.476  25.002  23.902  1.00  0.00      RA0  C
ATOM   1292  CG2 ILE A 136      22.673  25.979  22.742  1.00  0.00      RA0  C
ATOM   1293  CG1 ILE A 136      22.428  23.545  23.446  1.00  0.00      RA0  C
ATOM   1294  CD1 ILE A 136      21.335  23.309  22.412  1.00  0.00      RA0  C
ATOM   1295  C   ILE A 136      23.525  26.578  25.545  1.00  0.00      RA0  C
ATOM   1296  O   ILE A 136      22.514  26.993  26.112  1.00  0.00      RA0  O
ATOM   1297  N   THR A 137      24.636  27.308  25.390  1.00  0.00      RA0  N
ATOM   1298  H   THR A 137      25.458  26.901  24.993  1.00  0.00      RA0  H
ATOM   1299  CA  THR A 137      24.751  28.675  25.878  1.00  0.00      RA0  C
ATOM   1300  CB  THR A 137      25.769  28.553  26.995  1.00  0.00      RA0  C
ATOM   1301  OG1 THR A 137      25.439  27.370  27.736  1.00  0.00      RA0  O
ATOM   1302  HG1 THR A 137      26.201  27.107  28.239  1.00  0.00      RA0  H
ATOM   1303  CG2 THR A 137      25.831  29.789  27.895  1.00  0.00      RA0  C
ATOM   1304  C   THR A 137      25.140  29.591  24.728  1.00  0.00      RA0  C
ATOM   1305  O   THR A 137      26.202  29.420  24.130  1.00  0.00      RA0  O
ATOM   1306  N   VAL A 138      24.276  30.548  24.409  1.00  0.00      RA0  N
ATOM   1307  H   VAL A 138      23.496  30.726  25.006  1.00  0.00      RA0  H
ATOM   1308  CA  VAL A 138      24.569  31.510  23.345  1.00  0.00      RA0  C
ATOM   1309  CB  VAL A 138      23.271  31.978  22.696  1.00  0.00      RA0  C
ATOM   1310  CG1 VAL A 138      23.557  32.879  21.499  1.00  0.00      RA0  C
ATOM   1311  CG2 VAL A 138      22.410  30.775  22.307  1.00  0.00      RA0  C
ATOM   1312  C   VAL A 138      25.368  32.678  23.936  1.00  0.00      RA0  C
ATOM   1313  O   VAL A 138      24.944  33.289  24.920  1.00  0.00      RA0  O
ATOM   1314  N   ARG A 139      26.488  33.018  23.307  1.00  0.00      RA0  N
ATOM   1315  H   ARG A 139      26.673  32.628  22.409  1.00  0.00      RA0  H
ATOM   1316  CA  ARG A 139      27.450  33.974  23.874  1.00  0.00      RA0  C
ATOM   1317  CB  ARG A 139      28.871  33.477  23.642  1.00  0.00      RA0  C
ATOM   1318  CG  ARG A 139      29.072  32.058  24.175  1.00  0.00      RA0  C
ATOM   1319  CD  ARG A 139      28.613  31.916  25.627  1.00  0.00      RA0  C
ATOM   1320  NE  ARG A 139      29.091  33.047  26.414  1.00  0.00      RA0  N
ATOM   1321  HE  ARG A 139      28.569  33.912  26.371  1.00  0.00      RA0  H
ATOM   1322  CZ  ARG A 139      30.279  32.995  27.059  1.00  0.00      RA0  C
ATOM   1323  NH1 ARG A 139      30.955  31.823  27.119  1.00  0.00      RA0  N
ATOM   1324 HH11 ARG A 139      31.798  31.708  27.641  1.00  0.00      RA0  H
ATOM   1325 HH12 ARG A 139      30.631  30.994  26.626  1.00  0.00      RA0  H
ATOM   1326  NH2 ARG A 139      30.744  34.131  27.616  1.00  0.00      RA0  N
ATOM   1327 HH21 ARG A 139      31.581  34.226  28.154  1.00  0.00      RA0  H
ATOM   1328 HH22 ARG A 139      30.229  35.005  27.482  1.00  0.00      RA0  H
ATOM   1329  C   ARG A 139      27.259  35.386  23.330  1.00  0.00      RA0  C
ATOM   1330  O   ARG A 139      28.145  35.986  22.706  1.00  0.00      RA0  O
ATOM   1331  N   ASP A 140      26.099  35.947  23.626  1.00  0.00      RA0  N
ATOM   1332  H   ASP A 140      25.417  35.428  24.145  1.00  0.00      RA0  H
ATOM   1333  CA  ASP A 140      25.763  37.288  23.171  1.00  0.00      RA0  C
ATOM   1334  CB  ASP A 140      24.240  37.498  23.142  1.00  0.00      RA0  C
ATOM   1335  CG  ASP A 140      23.530  36.528  22.199  1.00  0.00      RA0  C
ATOM   1336  OD1 ASP A 140      23.941  36.365  21.052  1.00  0.00      RA0  O
ATOM   1337  OD2 ASP A 140      22.527  35.940  22.594  1.00  0.00      RA0  O
ATOM   1338  C   ASP A 140      26.461  38.356  24.001  1.00  0.00      RA0  C
ATOM   1339  O   ASP A 140      26.303  39.538  23.728  1.00  0.00      RA0  O
ATOM   1340  N   ASP A 141      27.195  37.921  25.031  1.00  0.00      RA0  N
ATOM   1341  H   ASP A 141      27.323  36.945  25.205  1.00  0.00      RA0  H
ATOM   1342  CA  ASP A 141      28.079  38.774  25.811  1.00  0.00      RA0  C
ATOM   1343  CB  ASP A 141      28.319  38.135  27.184  1.00  0.00      RA0  C
ATOM   1344  CG  ASP A 141      29.137  36.853  27.066  1.00  0.00      RA0  C
ATOM   1345  OD1 ASP A 141      28.678  35.885  26.462  1.00  0.00      RA0  O
ATOM   1346  OD2 ASP A 141      30.229  36.790  27.619  1.00  0.00      RA0  O
ATOM   1347  C   ASP A 141      29.436  39.080  25.147  1.00  0.00      RA0  C
ATOM   1348  O   ASP A 141      30.193  39.924  25.662  1.00  0.00      RA0  O
ATOM   1349  N   LEU A 142      29.715  38.394  24.033  1.00  0.00      RA0  N
ATOM   1350  H   LEU A 142      29.034  37.792  23.612  1.00  0.00      RA0  H
ATOM   1351  CA  LEU A 142      30.966  38.532  23.283  1.00  0.00      RA0  C
ATOM   1352  CB  LEU A 142      31.614  37.166  23.048  1.00  0.00      RA0  C
ATOM   1353  CG  LEU A 142      31.907  36.376  24.326  1.00  0.00      RA0  C
ATOM   1354  CD1 LEU A 142      32.443  34.979  24.013  1.00  0.00      RA0  C
ATOM   1355  CD2 LEU A 142      32.839  37.132  25.272  1.00  0.00      RA0  C
ATOM   1356  C   LEU A 142      30.768  39.226  21.951  1.00  0.00      RA0  C
ATOM   1357  O   LEU A 142      29.785  38.975  21.236  1.00  0.00      RA0  O
ATOM   1358  N   SER A 143      31.742  40.055  21.608  1.00  0.00      RA0  N
ATOM   1359  H   SER A 143      32.496  40.278  22.223  1.00  0.00      RA0  H
ATOM   1360  CA  SER A 143      31.886  40.617  20.278  1.00  0.00      RA0  C
ATOM   1361  CB  SER A 143      32.142  42.086  20.498  1.00  0.00      RA0  C
ATOM   1362  OG  SER A 143      32.033  42.277  21.904  1.00  0.00      RA0  O
ATOM   1363  HG  SER A 143      31.130  42.042  22.103  1.00  0.00      RA0  H
ATOM   1364  C   SER A 143      33.074  39.904  19.640  1.00  0.00      RA0  C
ATOM   1365  O   SER A 143      33.806  39.158  20.310  1.00  0.00      RA0  O
ATOM   1366  N   MSE A 144      33.253  40.097  18.350  1.00  0.00      RA0  N
ATOM   1367  H   MSE A 144      32.690  40.718  17.800  1.00  0.00      RA0  H
ATOM   1368  CA  MSE A 144      34.328  39.411  17.655  1.00  0.00      RA0  C
ATOM   1369  CB  MSE A 144      33.845  38.031  17.197  1.00  0.00      RA0  C
ATOM   1370  CG  MSE A 144      34.951  37.131  16.640  1.00  0.00      RA0  C
ATOM   1371  SE  MSE A 144      34.397  35.432  16.412  1.00  0.00      RA0  S
ATOM   1372  CE  MSE A 144      32.878  35.779  15.511  1.00  0.00      RA0  C
ATOM   1373  C   MSE A 144      34.823  40.277  16.518  1.00  0.00      RA0  C
ATOM   1374  O   MSE A 144      34.018  40.927  15.822  1.00  0.00      RA0  O
ATOM   1375  N   ILE A 145      36.145  40.281  16.350  1.00  0.00      RA0  N
ATOM   1376  H   ILE A 145      36.722  39.723  16.950  1.00  0.00      RA0  H
ATOM   1377  CA  ILE A 145      36.817  41.057  15.315  1.00  0.00      RA0  C
ATOM   1378  CB  ILE A 145      37.632  42.195  15.943  1.00  0.00      RA0  C
ATOM   1379  CG2 ILE A 145      38.310  43.043  14.865  1.00  0.00      RA0  C
ATOM   1380  CG1 ILE A 145      36.781  43.050  16.886  1.00  0.00      RA0  C
ATOM   1381  CD1 ILE A 145      37.597  44.107  17.632  1.00  0.00      RA0  C
ATOM   1382  C   ILE A 145      37.729  40.128  14.530  1.00  0.00      RA0  C
ATOM   1383  O   ILE A 145      38.504  39.373  15.126  1.00  0.00      RA0  O
ATOM   1384  N   ALA A 146      37.627  40.164  13.204  1.00  0.00      RA0  N
ATOM   1385  H   ALA A 146      37.035  40.860  12.797  1.00  0.00      RA0  H
ATOM   1386  CA  ALA A 146      38.491  39.366  12.339  1.00  0.00      RA0  C
ATOM   1387  CB  ALA A 146      37.699  38.891  11.132  1.00  0.00      RA0  C
ATOM   1388  C   ALA A 146      39.592  40.260  11.825  1.00  0.00      RA0  C
ATOM   1389  O   ALA A 146      39.320  41.270  11.191  1.00  0.00      RA0  O
ATOM   1390  N   VAL A 147      40.832  39.879  12.100  1.00  0.00      RA0  N
ATOM   1391  H   VAL A 147      40.995  39.036  12.599  1.00  0.00      RA0  H
ATOM   1392  CA  VAL A 147      41.994  40.689  11.695  1.00  0.00      RA0  C
ATOM   1393  CB  VAL A 147      42.872  40.977  12.916  1.00  0.00      RA0  C
ATOM   1394  CG1 VAL A 147      44.032  41.907  12.560  1.00  0.00      RA0  C
ATOM   1395  CG2 VAL A 147      42.038  41.525  14.075  1.00  0.00      RA0  C
ATOM   1396  C   VAL A 147      42.735  39.835  10.682  1.00  0.00      RA0  C
ATOM   1397  O   VAL A 147      43.186  38.736  11.015  1.00  0.00      RA0  O
ATOM   1398  N   GLN A 148      42.820  40.325   9.451  1.00  0.00      RA0  N
ATOM   1399  H   GLN A 148      42.581  41.273   9.260  1.00  0.00      RA0  H
ATOM   1400  CA  GLN A 148      43.218  39.503   8.302  1.00  0.00      RA0  C
ATOM   1401  CB  GLN A 148      41.975  39.166   7.471  1.00  0.00      RA0  C
ATOM   1402  CG  GLN A 148      40.676  39.037   8.280  1.00  0.00      RA0  C
ATOM   1403  CD  GLN A 148      40.301  37.593   8.557  1.00  0.00      RA0  C
ATOM   1404  OE1 GLN A 148      39.466  37.037   7.843  1.00  0.00      RA0  O
ATOM   1405  NE2 GLN A 148      40.901  37.042   9.630  1.00  0.00      RA0  N
ATOM   1406 HE21 GLN A 148      41.586  37.525  10.184  1.00  0.00      RA0  H
ATOM   1407 HE22 GLN A 148      40.694  36.116   9.967  1.00  0.00      RA0  H
ATOM   1408  C   GLN A 148      44.283  40.159   7.421  1.00  0.00      RA0  C
ATOM   1409  O   GLN A 148      44.236  41.371   7.132  1.00  0.00      RA0  O
ATOM   1410  N   GLY A 149      45.222  39.347   6.947  1.00  0.00      RA0  N
ATOM   1411  H   GLY A 149      45.307  38.398   7.247  1.00  0.00      RA0  H
ATOM   1412  CA  GLY A 149      46.256  39.825   6.042  1.00  0.00      RA0  C
ATOM   1413  C   GLY A 149      47.621  39.353   6.499  1.00  0.00      RA0  C
ATOM   1414  O   GLY A 149      47.767  38.836   7.614  1.00  0.00      RA0  O
ATOM   1415  N   PRO A 150      48.615  39.532   5.647  1.00  0.00      RA0  N
ATOM   1416  CD  PRO A 150      48.490  40.143   4.331  1.00  0.00      RA0  C
ATOM   1417  CA  PRO A 150      49.959  39.020   5.916  1.00  0.00      RA0  C
ATOM   1418  CB  PRO A 150      50.689  39.248   4.588  1.00  0.00      RA0  C
ATOM   1419  CG  PRO A 150      49.930  40.375   3.895  1.00  0.00      RA0  C
ATOM   1420  C   PRO A 150      50.669  39.625   7.147  1.00  0.00      RA0  C
ATOM   1421  O   PRO A 150      51.533  38.974   7.746  1.00  0.00      RA0  O
ATOM   1422  N   ASN A 151      50.253  40.809   7.565  1.00  0.00      RA0  N
ATOM   1423  H   ASN A 151      49.534  41.284   7.050  1.00  0.00      RA0  H
ATOM   1424  CA  ASN A 151      50.760  41.443   8.778  1.00  0.00      RA0  C
ATOM   1425  CB  ASN A 151      51.181  42.895   8.553  1.00  0.00      RA0  C
ATOM   1426  CG  ASN A 151      52.503  42.995   7.830  1.00  0.00      RA0  C
ATOM   1427  OD1 ASN A 151      53.507  42.420   8.234  1.00  0.00      RA0  O
ATOM   1428  ND2 ASN A 151      52.443  43.763   6.728  1.00  0.00      RA0  N
ATOM   1429 HD21 ASN A 151      51.599  44.267   6.513  1.00  0.00      RA0  H
ATOM   1430 HD22 ASN A 151      53.205  43.876   6.093  1.00  0.00      RA0  H
ATOM   1431  C   ASN A 151      49.733  41.475   9.912  1.00  0.00      RA0  C
ATOM   1432  O   ASN A 151      49.956  42.116  10.946  1.00  0.00      RA0  O
ATOM   1433  N   ALA A 152      48.610  40.780   9.739  1.00  0.00      RA0  N
ATOM   1434  H   ALA A 152      48.501  40.202   8.927  1.00  0.00      RA0  H
ATOM   1435  CA  ALA A 152      47.525  40.831  10.724  1.00  0.00      RA0  C
ATOM   1436  CB  ALA A 152      46.308  40.084  10.209  1.00  0.00      RA0  C
ATOM   1437  C   ALA A 152      47.870  40.232  12.082  1.00  0.00      RA0  C
ATOM   1438  O   ALA A 152      47.643  40.855  13.112  1.00  0.00      RA0  O
ATOM   1439  N   GLN A 153      48.417  39.025  12.076  1.00  0.00      RA0  N
ATOM   1440  H   GLN A 153      48.618  38.600  11.194  1.00  0.00      RA0  H
ATOM   1441  CA  GLN A 153      48.786  38.360  13.322  1.00  0.00      RA0  C
ATOM   1442  CB  GLN A 153      49.252  36.939  13.029  1.00  0.00      RA0  C
ATOM   1443  CG  GLN A 153      48.090  36.137  12.445  1.00  0.00      RA0  C
ATOM   1444  CD  GLN A 153      48.574  34.777  12.005  1.00  0.00      RA0  C
ATOM   1445  OE1 GLN A 153      49.720  34.611  11.607  1.00  0.00      RA0  O
ATOM   1446  NE2 GLN A 153      47.638  33.815  12.090  1.00  0.00      RA0  N
ATOM   1447 HE21 GLN A 153      46.693  34.001  12.379  1.00  0.00      RA0  H
ATOM   1448 HE22 GLN A 153      47.872  32.866  11.879  1.00  0.00      RA0  H
ATOM   1449  C   GLN A 153      49.832  39.187  14.072  1.00  0.00      RA0  C
ATOM   1450  O   GLN A 153      49.689  39.419  15.253  1.00  0.00      RA0  O
ATOM   1451  N   ALA A 154      50.851  39.664  13.363  1.00  0.00      RA0  N
ATOM   1452  H   ALA A 154      50.899  39.472  12.385  1.00  0.00      RA0  H
ATOM   1453  CA  ALA A 154      51.905  40.471  13.987  1.00  0.00      RA0  C
ATOM   1454  CB  ALA A 154      52.975  40.833  12.957  1.00  0.00      RA0  C
ATOM   1455  C   ALA A 154      51.351  41.767  14.598  1.00  0.00      RA0  C
ATOM   1456  O   ALA A 154      51.682  42.119  15.731  1.00  0.00      RA0  O
ATOM   1457  N   LYS A 155      50.525  42.479  13.847  1.00  0.00      RA0  N
ATOM   1458  H   LYS A 155      50.272  42.157  12.933  1.00  0.00      RA0  H
ATOM   1459  CA  LYS A 155      49.955  43.733  14.328  1.00  0.00      RA0  C
ATOM   1460  CB  LYS A 155      49.236  44.476  13.205  1.00  0.00      RA0  C
ATOM   1461  CG  LYS A 155      50.190  45.187  12.245  1.00  0.00      RA0  C
ATOM   1462  CD  LYS A 155      49.435  45.830  11.081  1.00  0.00      RA0  C
ATOM   1463  CE  LYS A 155      50.311  46.698  10.176  1.00  0.00      RA0  C
ATOM   1464  NZ  LYS A 155      49.525  47.101   9.005  1.00  0.00      RA0  N
ATOM   1465  HZ1 LYS A 155      50.065  47.644   8.296  1.00  0.00      RA0  H
ATOM   1466  HZ2 LYS A 155      49.270  46.271   8.429  1.00  0.00      RA0  H
ATOM   1467  HZ3 LYS A 155      48.657  47.626   9.217  1.00  0.00      RA0  H
ATOM   1468  C   LYS A 155      49.019  43.509  15.502  1.00  0.00      RA0  C
ATOM   1469  O   LYS A 155      49.099  44.228  16.516  1.00  0.00      RA0  O
ATOM   1470  N   ALA A 156      48.162  42.490  15.413  1.00  0.00      RA0  N
ATOM   1471  H   ALA A 156      48.142  41.923  14.590  1.00  0.00      RA0  H
ATOM   1472  CA  ALA A 156      47.302  42.150  16.552  1.00  0.00      RA0  C
ATOM   1473  CB  ALA A 156      46.380  40.978  16.210  1.00  0.00      RA0  C
ATOM   1474  C   ALA A 156      48.114  41.792  17.779  1.00  0.00      RA0  C
ATOM   1475  O   ALA A 156      47.756  42.196  18.881  1.00  0.00      RA0  O
ATOM   1476  N   ALA A 157      49.205  41.055  17.580  1.00  0.00      RA0  N
ATOM   1477  H   ALA A 157      49.470  40.791  16.651  1.00  0.00      RA0  H
ATOM   1478  CA  ALA A 157      49.982  40.538  18.704  1.00  0.00      RA0  C
ATOM   1479  CB  ALA A 157      51.042  39.544  18.228  1.00  0.00      RA0  C
ATOM   1480  C   ALA A 157      50.677  41.640  19.516  1.00  0.00      RA0  C
ATOM   1481  O   ALA A 157      50.990  41.430  20.683  1.00  0.00      RA0  O
ATOM   1482  N   THR A 158      50.868  42.824  18.922  1.00  0.00      RA0  N
ATOM   1483  H   THR A 158      50.593  42.961  17.970  1.00  0.00      RA0  H
ATOM   1484  CA  THR A 158      51.429  43.975  19.664  1.00  0.00      RA0  C
ATOM   1485  CB  THR A 158      51.827  45.120  18.719  1.00  0.00      RA0  C
ATOM   1486  OG1 THR A 158      50.707  45.709  18.057  1.00  0.00      RA0  O
ATOM   1487  HG1 THR A 158      50.312  45.057  17.493  1.00  0.00      RA0  H
ATOM   1488  CG2 THR A 158      52.854  44.636  17.695  1.00  0.00      RA0  C
ATOM   1489  C   THR A 158      50.521  44.382  20.809  1.00  0.00      RA0  C
ATOM   1490  O   THR A 158      50.962  45.065  21.722  1.00  0.00      RA0  O
ATOM   1491  N   LEU A 159      49.248  43.993  20.740  1.00  0.00      RA0  N
ATOM   1492  H   LEU A 159      48.926  43.433  19.975  1.00  0.00      RA0  H
ATOM   1493  CA  LEU A 159      48.252  44.320  21.759  1.00  0.00      RA0  C
ATOM   1494  CB  LEU A 159      46.925  44.643  21.084  1.00  0.00      RA0  C
ATOM   1495  CG  LEU A 159      47.124  45.696  19.993  1.00  0.00      RA0  C
ATOM   1496  CD1 LEU A 159      45.869  45.865  19.149  1.00  0.00      RA0  C
ATOM   1497  CD2 LEU A 159      47.626  47.031  20.549  1.00  0.00      RA0  C
ATOM   1498  C   LEU A 159      48.105  43.238  22.813  1.00  0.00      RA0  C
ATOM   1499  O   LEU A 159      47.451  43.472  23.828  1.00  0.00      RA0  O
ATOM   1500  N   PHE A 160      48.698  42.073  22.573  1.00  0.00      RA0  N
ATOM   1501  H   PHE A 160      49.361  42.013  21.827  1.00  0.00      RA0  H
ATOM   1502  CA  PHE A 160      48.603  40.937  23.502  1.00  0.00      RA0  C
ATOM   1503  CB  PHE A 160      48.955  39.618  22.809  1.00  0.00      RA0  C
ATOM   1504  CG  PHE A 160      47.984  39.272  21.701  1.00  0.00      RA0  C
ATOM   1505  CD1 PHE A 160      46.781  39.955  21.553  1.00  0.00      RA0  C
ATOM   1506  CD2 PHE A 160      48.305  38.249  20.816  1.00  0.00      RA0  C
ATOM   1507  CE1 PHE A 160      45.922  39.640  20.507  1.00  0.00      RA0  C
ATOM   1508  CE2 PHE A 160      47.446  37.931  19.770  1.00  0.00      RA0  C
ATOM   1509  CZ  PHE A 160      46.261  38.637  19.607  1.00  0.00      RA0  C
ATOM   1510  C   PHE A 160      49.512  41.150  24.702  1.00  0.00      RA0  C
ATOM   1511  O   PHE A 160      50.613  41.693  24.567  1.00  0.00      RA0  O
ATOM   1512  N   ASN A 161      49.063  40.712  25.872  1.00  0.00      RA0  N
ATOM   1513  H   ASN A 161      48.167  40.272  25.880  1.00  0.00      RA0  H
ATOM   1514  CA  ASN A 161      49.950  40.653  27.032  1.00  0.00      RA0  C
ATOM   1515  CB  ASN A 161      49.201  40.737  28.366  1.00  0.00      RA0  C
ATOM   1516  CG  ASN A 161      48.436  39.465  28.669  1.00  0.00      RA0  C
ATOM   1517  OD1 ASN A 161      48.944  38.351  28.610  1.00  0.00      RA0  O
ATOM   1518  ND2 ASN A 161      47.165  39.701  29.038  1.00  0.00      RA0  N
ATOM   1519 HD21 ASN A 161      46.801  40.634  29.010  1.00  0.00      RA0  H
ATOM   1520 HD22 ASN A 161      46.542  38.979  29.340  1.00  0.00      RA0  H
ATOM   1521  C   ASN A 161      50.853  39.435  26.959  1.00  0.00      RA0  C
ATOM   1522  O   ASN A 161      50.729  38.619  26.053  1.00  0.00      RA0  O
ATOM   1523  N   ASP A 162      51.794  39.296  27.889  1.00  0.00      RA0  N
ATOM   1524  H   ASP A 162      52.007  40.011  28.556  1.00  0.00      RA0  H
ATOM   1525  CA  ASP A 162      52.735  38.177  27.810  1.00  0.00      RA0  C
ATOM   1526  CB  ASP A 162      53.897  38.415  28.766  1.00  0.00      RA0  C
ATOM   1527  CG  ASP A 162      54.664  39.578  28.148  1.00  0.00      RA0  C
ATOM   1528  OD1 ASP A 162      55.731  39.352  27.587  1.00  0.00      RA0  O
ATOM   1529  OD2 ASP A 162      54.154  40.699  28.125  1.00  0.00      RA0  O
ATOM   1530  C   ASP A 162      52.051  36.797  27.793  1.00  0.00      RA0  C
ATOM   1531  O   ASP A 162      52.419  35.931  27.012  1.00  0.00      RA0  O
ATOM   1532  N   ALA A 163      51.038  36.602  28.628  1.00  0.00      RA0  N
ATOM   1533  H   ALA A 163      50.660  37.388  29.117  1.00  0.00      RA0  H
ATOM   1534  CA  ALA A 163      50.345  35.322  28.698  1.00  0.00      RA0  C
ATOM   1535  CB  ALA A 163      49.338  35.305  29.849  1.00  0.00      RA0  C
ATOM   1536  C   ALA A 163      49.621  35.020  27.395  1.00  0.00      RA0  C
ATOM   1537  O   ALA A 163      49.547  33.860  26.982  1.00  0.00      RA0  O
ATOM   1538  N   GLN A 164      49.090  36.067  26.761  1.00  0.00      RA0  N
ATOM   1539  H   GLN A 164      49.265  36.980  27.135  1.00  0.00      RA0  H
ATOM   1540  CA  GLN A 164      48.368  35.918  25.499  1.00  0.00      RA0  C
ATOM   1541  CB  GLN A 164      47.536  37.165  25.233  1.00  0.00      RA0  C
ATOM   1542  CG  GLN A 164      46.505  37.343  26.345  1.00  0.00      RA0  C
ATOM   1543  CD  GLN A 164      45.803  38.668  26.190  1.00  0.00      RA0  C
ATOM   1544  OE1 GLN A 164      46.419  39.679  25.877  1.00  0.00      RA0  O
ATOM   1545  NE2 GLN A 164      44.491  38.618  26.455  1.00  0.00      RA0  N
ATOM   1546 HE21 GLN A 164      44.054  37.742  26.675  1.00  0.00      RA0  H
ATOM   1547 HE22 GLN A 164      43.907  39.429  26.419  1.00  0.00      RA0  H
ATOM   1548  C   GLN A 164      49.346  35.587  24.361  1.00  0.00      RA0  C
ATOM   1549  O   GLN A 164      49.126  34.668  23.565  1.00  0.00      RA0  O
ATOM   1550  N   ARG A 165      50.458  36.308  24.315  1.00  0.00      RA0  N
ATOM   1551  H   ARG A 165      50.613  37.030  24.989  1.00  0.00      RA0  H
ATOM   1552  CA  ARG A 165      51.531  35.935  23.381  1.00  0.00      RA0  C
ATOM   1553  CB  ARG A 165      52.673  36.946  23.479  1.00  0.00      RA0  C
ATOM   1554  CG  ARG A 165      52.506  38.045  22.425  1.00  0.00      RA0  C
ATOM   1555  CD  ARG A 165      53.446  39.243  22.588  1.00  0.00      RA0  C
ATOM   1556  NE  ARG A 165      52.934  40.200  23.569  1.00  0.00      RA0  N
ATOM   1557  HE  ARG A 165      52.103  40.716  23.320  1.00  0.00      RA0  H
ATOM   1558  CZ  ARG A 165      53.570  40.377  24.766  1.00  0.00      RA0  C
ATOM   1559  NH1 ARG A 165      54.669  39.655  25.062  1.00  0.00      RA0  N
ATOM   1560 HH11 ARG A 165      55.107  39.734  25.977  1.00  0.00      RA0  H
ATOM   1561 HH12 ARG A 165      55.093  39.011  24.425  1.00  0.00      RA0  H
ATOM   1562  NH2 ARG A 165      53.086  41.272  25.645  1.00  0.00      RA0  N
ATOM   1563 HH21 ARG A 165      53.520  41.386  26.556  1.00  0.00      RA0  H
ATOM   1564 HH22 ARG A 165      52.274  41.831  25.422  1.00  0.00      RA0  H
ATOM   1565  C   ARG A 165      51.980  34.494  23.535  1.00  0.00      RA0  C
ATOM   1566  O   ARG A 165      52.159  33.776  22.545  1.00  0.00      RA0  O
ATOM   1567  N   GLN A 166      52.157  34.057  24.776  1.00  0.00      RA0  N
ATOM   1568  H   GLN A 166      52.010  34.684  25.542  1.00  0.00      RA0  H
ATOM   1569  CA  GLN A 166      52.576  32.684  25.045  1.00  0.00      RA0  C
ATOM   1570  CB  GLN A 166      52.861  32.529  26.536  1.00  0.00      RA0  C
ATOM   1571  CG  GLN A 166      53.450  31.171  26.909  1.00  0.00      RA0  C
ATOM   1572  CD  GLN A 166      53.790  31.181  28.383  1.00  0.00      RA0  C
ATOM   1573  OE1 GLN A 166      53.210  30.467  29.192  1.00  0.00      RA0  O
ATOM   1574  NE2 GLN A 166      54.772  32.046  28.693  1.00  0.00      RA0  N
ATOM   1575 HE21 GLN A 166      55.211  32.600  27.984  1.00  0.00      RA0  H
ATOM   1576 HE22 GLN A 166      55.082  32.155  29.637  1.00  0.00      RA0  H
ATOM   1577  C   GLN A 166      51.533  31.681  24.562  1.00  0.00      RA0  C
ATOM   1578  O   GLN A 166      51.876  30.670  23.956  1.00  0.00      RA0  O
ATOM   1579  N   ALA A 167      50.258  31.982  24.804  1.00  0.00      RA0  N
ATOM   1580  H   ALA A 167      50.036  32.816  25.310  1.00  0.00      RA0  H
ATOM   1581  CA  ALA A 167      49.158  31.086  24.378  1.00  0.00      RA0  C
ATOM   1582  CB  ALA A 167      47.807  31.660  24.807  1.00  0.00      RA0  C
ATOM   1583  C   ALA A 167      49.116  30.813  22.872  1.00  0.00      RA0  C
ATOM   1584  O   ALA A 167      48.801  29.685  22.428  1.00  0.00      RA0  O
ATOM   1585  N   VAL A 168      49.425  31.834  22.089  1.00  0.00      RA0  N
ATOM   1586  H   VAL A 168      49.769  32.683  22.496  1.00  0.00      RA0  H
ATOM   1587  CA  VAL A 168      49.321  31.743  20.625  1.00  0.00      RA0  C
ATOM   1588  CB  VAL A 168      48.664  33.004  20.058  1.00  0.00      RA0  C
ATOM   1589  CG1 VAL A 168      47.305  33.228  20.717  1.00  0.00      RA0  C
ATOM   1590  CG2 VAL A 168      49.571  34.230  20.188  1.00  0.00      RA0  C
ATOM   1591  C   VAL A 168      50.657  31.484  19.929  1.00  0.00      RA0  C
ATOM   1592  O   VAL A 168      50.715  31.423  18.695  1.00  0.00      RA0  O
ATOM   1593  N   GLU A 169      51.728  31.355  20.708  1.00  0.00      RA0  N
ATOM   1594  H   GLU A 169      51.651  31.324  21.704  1.00  0.00      RA0  H
ATOM   1595  CA  GLU A 169      53.048  31.167  20.125  1.00  0.00      RA0  C
ATOM   1596  CB  GLU A 169      54.146  31.190  21.189  1.00  0.00      RA0  C
ATOM   1597  CG  GLU A 169      55.536  30.989  20.578  1.00  0.00      RA0  C
ATOM   1598  CD  GLU A 169      55.739  31.969  19.437  1.00  0.00      RA0  C
ATOM   1599  OE1 GLU A 169      55.884  33.159  19.701  1.00  0.00      RA0  O
ATOM   1600  OE2 GLU A 169      55.747  31.538  18.283  1.00  0.00      RA0  O
ATOM   1601  C   GLU A 169      53.058  29.870  19.317  1.00  0.00      RA0  C
ATOM   1602  O   GLU A 169      52.779  28.805  19.838  1.00  0.00      RA0  O
ATOM   1603  N   GLY A 170      53.408  29.971  18.043  1.00  0.00      RA0  N
ATOM   1604  H   GLY A 170      53.788  30.862  17.777  1.00  0.00      RA0  H
ATOM   1605  CA  GLY A 170      53.506  28.805  17.182  1.00  0.00      RA0  C
ATOM   1606  C   GLY A 170      52.162  28.201  16.796  1.00  0.00      RA0  C
ATOM   1607  O   GLY A 170      52.104  27.085  16.275  1.00  0.00      RA0  O
ATOM   1608  N   MSE A 171      51.077  28.930  17.048  1.00  0.00      RA0  N
ATOM   1609  H   MSE A 171      51.154  29.874  17.382  1.00  0.00      RA0  H
ATOM   1610  CA  MSE A 171      49.757  28.348  16.869  1.00  0.00      RA0  C
ATOM   1611  CB  MSE A 171      48.682  29.210  17.539  1.00  0.00      RA0  C
ATOM   1612  CG  MSE A 171      47.296  28.566  17.507  1.00  0.00      RA0  C
ATOM   1613  SE  MSE A 171      46.066  29.418  18.513  1.00  0.00      RA0  S
ATOM   1614  CE  MSE A 171      46.017  30.978  17.619  1.00  0.00      RA0  C
ATOM   1615  C   MSE A 171      49.476  28.143  15.389  1.00  0.00      RA0  C
ATOM   1616  O   MSE A 171      49.657  29.058  14.559  1.00  0.00      RA0  O
ATOM   1617  N   LYS A 172      49.040  26.931  15.073  1.00  0.00      RA0  N
ATOM   1618  H   LYS A 172      48.705  26.356  15.816  1.00  0.00      RA0  H
ATOM   1619  CA  LYS A 172      48.779  26.534  13.705  1.00  0.00      RA0  C
ATOM   1620  CB  LYS A 172      48.944  25.006  13.673  1.00  0.00      RA0  C
ATOM   1621  CG  LYS A 172      50.292  24.497  14.196  1.00  0.00      RA0  C
ATOM   1622  CD  LYS A 172      51.481  24.977  13.363  1.00  0.00      RA0  C
ATOM   1623  CE  LYS A 172      52.829  24.465  13.879  1.00  0.00      RA0  C
ATOM   1624  NZ  LYS A 172      53.079  25.000  15.223  1.00  0.00      RA0  N
ATOM   1625  HZ1 LYS A 172      54.057  24.815  15.515  1.00  0.00      RA0  H
ATOM   1626  HZ2 LYS A 172      52.907  26.030  15.237  1.00  0.00      RA0  H
ATOM   1627  HZ3 LYS A 172      52.422  24.587  15.911  1.00  0.00      RA0  H
ATOM   1628  C   LYS A 172      47.375  26.970  13.306  1.00  0.00      RA0  C
ATOM   1629  O   LYS A 172      46.557  27.358  14.161  1.00  0.00      RA0  O
ATOM   1630  N   PRO A 173      47.092  26.928  12.007  1.00  0.00      RA0  N
ATOM   1631  CD  PRO A 173      48.021  26.702  10.899  1.00  0.00      RA0  C
ATOM   1632  CA  PRO A 173      45.761  27.243  11.526  1.00  0.00      RA0  C
ATOM   1633  CB  PRO A 173      45.864  27.070  10.009  1.00  0.00      RA0  C
ATOM   1634  CG  PRO A 173      47.331  27.324   9.697  1.00  0.00      RA0  C
ATOM   1635  C   PRO A 173      44.672  26.386  12.117  1.00  0.00      RA0  C
ATOM   1636  O   PRO A 173      44.882  25.207  12.420  1.00  0.00      RA0  O
ATOM   1637  N   PHE A 174      43.490  26.985  12.253  1.00  0.00      RA0  N
ATOM   1638  H   PHE A 174      43.399  27.944  11.995  1.00  0.00      RA0  H
ATOM   1639  CA  PHE A 174      42.322  26.266  12.761  1.00  0.00      RA0  C
ATOM   1640  CB  PHE A 174      41.836  25.173  11.805  1.00  0.00      RA0  C
ATOM   1641  CG  PHE A 174      40.846  25.751  10.825  1.00  0.00      RA0  C
ATOM   1642  CD1 PHE A 174      41.235  26.737   9.926  1.00  0.00      RA0  C
ATOM   1643  CD2 PHE A 174      39.535  25.290  10.828  1.00  0.00      RA0  C
ATOM   1644  CE1 PHE A 174      40.310  27.265   9.033  1.00  0.00      RA0  C
ATOM   1645  CE2 PHE A 174      38.611  25.817   9.935  1.00  0.00      RA0  C
ATOM   1646  CZ  PHE A 174      38.998  26.806   9.038  1.00  0.00      RA0  C
ATOM   1647  C   PHE A 174      42.534  25.730  14.172  1.00  0.00      RA0  C
ATOM   1648  O   PHE A 174      42.263  24.574  14.453  1.00  0.00      RA0  O
ATOM   1649  N   PHE A 175      42.978  26.638  15.037  1.00  0.00      RA0  N
ATOM   1650  H   PHE A 175      43.197  27.577  14.758  1.00  0.00      RA0  H
ATOM   1651  CA  PHE A 175      42.992  26.464  16.470  1.00  0.00      RA0  C
ATOM   1652  CB  PHE A 175      44.411  26.300  17.010  1.00  0.00      RA0  C
ATOM   1653  CG  PHE A 175      44.981  24.923  16.772  1.00  0.00      RA0  C
ATOM   1654  CD1 PHE A 175      45.615  24.618  15.573  1.00  0.00      RA0  C
ATOM   1655  CD2 PHE A 175      44.899  23.966  17.775  1.00  0.00      RA0  C
ATOM   1656  CE1 PHE A 175      46.198  23.370  15.394  1.00  0.00      RA0  C
ATOM   1657  CE2 PHE A 175      45.482  22.717  17.597  1.00  0.00      RA0  C
ATOM   1658  CZ  PHE A 175      46.147  22.426  16.412  1.00  0.00      RA0  C
ATOM   1659  C   PHE A 175      42.410  27.704  17.092  1.00  0.00      RA0  C
ATOM   1660  O   PHE A 175      42.512  28.793  16.518  1.00  0.00      RA0  O
ATOM   1661  N   GLY A 176      41.847  27.534  18.283  1.00  0.00      RA0  N
ATOM   1662  H   GLY A 176      41.796  26.630  18.712  1.00  0.00      RA0  H
ATOM   1663  CA  GLY A 176      41.388  28.641  19.101  1.00  0.00      RA0  C
ATOM   1664  C   GLY A 176      41.825  28.478  20.534  1.00  0.00      RA0  C
ATOM   1665  O   GLY A 176      41.907  27.354  21.041  1.00  0.00      RA0  O
ATOM   1666  N   VAL A 177      42.139  29.584  21.200  1.00  0.00      RA0  N
ATOM   1667  H   VAL A 177      42.169  30.476  20.741  1.00  0.00      RA0  H
ATOM   1668  CA  VAL A 177      42.519  29.532  22.587  1.00  0.00      RA0  C
ATOM   1669  CB  VAL A 177      44.043  29.344  22.681  1.00  0.00      RA0  C
ATOM   1670  CG1 VAL A 177      44.791  30.475  21.972  1.00  0.00      RA0  C
ATOM   1671  CG2 VAL A 177      44.521  29.131  24.119  1.00  0.00      RA0  C
ATOM   1672  C   VAL A 177      42.041  30.750  23.388  1.00  0.00      RA0  C
ATOM   1673  O   VAL A 177      42.105  31.891  22.928  1.00  0.00      RA0  O
ATOM   1674  N   GLN A 178      41.555  30.479  24.588  1.00  0.00      RA0  N
ATOM   1675  H   GLN A 178      41.657  29.545  24.926  1.00  0.00      RA0  H
ATOM   1676  CA  GLN A 178      41.186  31.500  25.553  1.00  0.00      RA0  C
ATOM   1677  CB  GLN A 178      40.080  30.977  26.470  1.00  0.00      RA0  C
ATOM   1678  CG  GLN A 178      39.307  32.077  27.201  1.00  0.00      RA0  C
ATOM   1679  CD  GLN A 178      38.414  32.811  26.220  1.00  0.00      RA0  C
ATOM   1680  OE1 GLN A 178      37.714  32.205  25.406  1.00  0.00      RA0  O
ATOM   1681  NE2 GLN A 178      38.471  34.149  26.355  1.00  0.00      RA0  N
ATOM   1682 HE21 GLN A 178      39.031  34.569  27.080  1.00  0.00      RA0  H
ATOM   1683 HE22 GLN A 178      37.970  34.792  25.774  1.00  0.00      RA0  H
ATOM   1684  C   GLN A 178      42.415  31.912  26.358  1.00  0.00      RA0  C
ATOM   1685  O   GLN A 178      43.094  31.076  26.975  1.00  0.00      RA0  O
ATOM   1686  N   ALA A 179      42.707  33.204  26.330  1.00  0.00      RA0  N
ATOM   1687  H   ALA A 179      42.171  33.839  25.782  1.00  0.00      RA0  H
ATOM   1688  CA  ALA A 179      43.784  33.759  27.131  1.00  0.00      RA0  C
ATOM   1689  CB  ALA A 179      44.993  34.049  26.247  1.00  0.00      RA0  C
ATOM   1690  C   ALA A 179      43.255  35.042  27.758  1.00  0.00      RA0  C
ATOM   1691  O   ALA A 179      43.239  36.105  27.120  1.00  0.00      RA0  O
ATOM   1692  N   GLY A 180      42.746  34.898  28.984  1.00  0.00      RA0  N
ATOM   1693  H   GLY A 180      42.714  33.978  29.371  1.00  0.00      RA0  H
ATOM   1694  CA  GLY A 180      42.057  35.972  29.670  1.00  0.00      RA0  C
ATOM   1695  C   GLY A 180      40.810  36.407  28.929  1.00  0.00      RA0  C
ATOM   1696  O   GLY A 180      39.985  35.568  28.546  1.00  0.00      RA0  O
ATOM   1697  N   ASP A 181      40.701  37.712  28.683  1.00  0.00      RA0  N
ATOM   1698  H   ASP A 181      41.345  38.363  29.082  1.00  0.00      RA0  H
ATOM   1699  CA  ASP A 181      39.529  38.296  28.017  1.00  0.00      RA0  C
ATOM   1700  CB  ASP A 181      39.487  39.826  28.138  1.00  0.00      RA0  C
ATOM   1701  CG  ASP A 181      38.877  40.287  29.450  1.00  0.00      RA0  C
ATOM   1702  OD1 ASP A 181      39.514  40.106  30.484  1.00  0.00      RA0  O
ATOM   1703  OD2 ASP A 181      37.790  40.871  29.433  1.00  0.00      RA0  O
ATOM   1704  C   ASP A 181      39.459  37.959  26.533  1.00  0.00      RA0  C
ATOM   1705  O   ASP A 181      38.399  38.139  25.930  1.00  0.00      RA0  O
ATOM   1706  N   LEU A 182      40.560  37.449  25.952  1.00  0.00      RA0  N
ATOM   1707  H   LEU A 182      41.332  37.133  26.503  1.00  0.00      RA0  H
ATOM   1708  CA  LEU A 182      40.642  37.233  24.509  1.00  0.00      RA0  C
ATOM   1709  CB  LEU A 182      41.922  37.830  23.921  1.00  0.00      RA0  C
ATOM   1710  CG  LEU A 182      42.092  39.340  24.106  1.00  0.00      RA0  C
ATOM   1711  CD1 LEU A 182      43.360  39.845  23.416  1.00  0.00      RA0  C
ATOM   1712  CD2 LEU A 182      40.870  40.129  23.644  1.00  0.00      RA0  C
ATOM   1713  C   LEU A 182      40.566  35.774  24.165  1.00  0.00      RA0  C
ATOM   1714  O   LEU A 182      41.315  34.957  24.688  1.00  0.00      RA0  O
ATOM   1715  N   PHE A 183      39.626  35.464  23.275  1.00  0.00      RA0  N
ATOM   1716  H   PHE A 183      39.045  36.198  22.916  1.00  0.00      RA0  H
ATOM   1717  CA  PHE A 183      39.596  34.178  22.589  1.00  0.00      RA0  C
ATOM   1718  CB  PHE A 183      38.155  33.688  22.465  1.00  0.00      RA0  C
ATOM   1719  CG  PHE A 183      38.113  32.406  21.670  1.00  0.00      RA0  C
ATOM   1720  CD1 PHE A 183      38.717  31.260  22.170  1.00  0.00      RA0  C
ATOM   1721  CD2 PHE A 183      37.470  32.374  20.438  1.00  0.00      RA0  C
ATOM   1722  CE1 PHE A 183      38.675  30.080  21.438  1.00  0.00      RA0  C
ATOM   1723  CE2 PHE A 183      37.428  31.194  19.706  1.00  0.00      RA0  C
ATOM   1724  CZ  PHE A 183      38.030  30.046  20.207  1.00  0.00      RA0  C
ATOM   1725  C   PHE A 183      40.194  34.416  21.213  1.00  0.00      RA0  C
ATOM   1726  O   PHE A 183      39.650  35.194  20.429  1.00  0.00      RA0  O
ATOM   1727  N   ILE A 184      41.337  33.787  20.943  1.00  0.00      RA0  N
ATOM   1728  H   ILE A 184      41.708  33.091  21.559  1.00  0.00      RA0  H
ATOM   1729  CA  ILE A 184      42.100  34.086  19.731  1.00  0.00      RA0  C
ATOM   1730  CB  ILE A 184      43.507  34.550  20.111  1.00  0.00      RA0  C
ATOM   1731  CG2 ILE A 184      44.305  34.969  18.877  1.00  0.00      RA0  C
ATOM   1732  CG1 ILE A 184      43.448  35.655  21.167  1.00  0.00      RA0  C
ATOM   1733  CD1 ILE A 184      44.807  35.973  21.791  1.00  0.00      RA0  C
ATOM   1734  C   ILE A 184      42.159  32.841  18.879  1.00  0.00      RA0  C
ATOM   1735  O   ILE A 184      42.575  31.784  19.353  1.00  0.00      RA0  O
ATOM   1736  N   ALA A 185      41.710  32.970  17.637  1.00  0.00      RA0  N
ATOM   1737  H   ALA A 185      41.387  33.854  17.292  1.00  0.00      RA0  H
ATOM   1738  CA  ALA A 185      41.616  31.830  16.725  1.00  0.00      RA0  C
ATOM   1739  CB  ALA A 185      40.152  31.447  16.516  1.00  0.00      RA0  C
ATOM   1740  C   ALA A 185      42.277  32.134  15.389  1.00  0.00      RA0  C
ATOM   1741  O   ALA A 185      42.167  33.234  14.874  1.00  0.00      RA0  O
ATOM   1742  N   THR A 186      42.990  31.141  14.862  1.00  0.00      RA0  N
ATOM   1743  H   THR A 186      43.056  30.258  15.333  1.00  0.00      RA0  H
ATOM   1744  CA  THR A 186      43.633  31.230  13.551  1.00  0.00      RA0  C
ATOM   1745  CB  THR A 186      44.839  30.303  13.632  1.00  0.00      RA0  C
ATOM   1746  OG1 THR A 186      44.682  29.428  14.760  1.00  0.00      RA0  O
ATOM   1747  HG1 THR A 186      45.434  28.837  14.750  1.00  0.00      RA0  H
ATOM   1748  CG2 THR A 186      46.168  31.050  13.708  1.00  0.00      RA0  C
ATOM   1749  C   THR A 186      42.669  30.774  12.458  1.00  0.00      RA0  C
ATOM   1750  O   THR A 186      42.839  29.702  11.833  1.00  0.00      RA0  O
ATOM   1751  N   THR A 187      41.649  31.616  12.254  1.00  0.00      RA0  N
ATOM   1752  H   THR A 187      41.535  32.441  12.809  1.00  0.00      RA0  H
ATOM   1753  CA  THR A 187      40.588  31.408  11.282  1.00  0.00      RA0  C
ATOM   1754  CB  THR A 187      39.394  31.021  12.135  1.00  0.00      RA0  C
ATOM   1755  OG1 THR A 187      39.557  31.641  13.416  1.00  0.00      RA0  O
ATOM   1756  HG1 THR A 187      39.040  32.444  13.352  1.00  0.00      RA0  H
ATOM   1757  CG2 THR A 187      39.273  29.504  12.309  1.00  0.00      RA0  C
ATOM   1758  C   THR A 187      40.383  32.686  10.472  1.00  0.00      RA0  C
ATOM   1759  O   THR A 187      40.945  33.751  10.779  1.00  0.00      RA0  O
ATOM   1760  N   GLY A 188      39.570  32.584   9.423  1.00  0.00      RA0  N
ATOM   1761  H   GLY A 188      39.071  31.759   9.154  1.00  0.00      RA0  H
ATOM   1762  CA  GLY A 188      39.319  33.722   8.585  1.00  0.00      RA0  C
ATOM   1763  C   GLY A 188      38.484  33.350   7.377  1.00  0.00      RA0  C
ATOM   1764  O   GLY A 188      38.259  32.169   7.109  1.00  0.00      RA0  O
ATOM   1765  N   TYR A 189      38.034  34.376   6.693  1.00  0.00      RA0  N
ATOM   1766  H   TYR A 189      38.355  35.283   6.978  1.00  0.00      RA0  H
ATOM   1767  CA  TYR A 189      37.176  34.275   5.523  1.00  0.00      RA0  C
ATOM   1768  CB  TYR A 189      35.843  34.862   5.999  1.00  0.00      RA0  C
ATOM   1769  CG  TYR A 189      34.628  34.618   5.134  1.00  0.00      RA0  C
ATOM   1770  CD1 TYR A 189      34.359  33.379   4.562  1.00  0.00      RA0  C
ATOM   1771  CE1 TYR A 189      33.178  33.192   3.846  1.00  0.00      RA0  C
ATOM   1772  CD2 TYR A 189      33.732  35.666   4.963  1.00  0.00      RA0  C
ATOM   1773  CE2 TYR A 189      32.555  35.481   4.253  1.00  0.00      RA0  C
ATOM   1774  CZ  TYR A 189      32.278  34.244   3.689  1.00  0.00      RA0  C
ATOM   1775  OH  TYR A 189      31.118  34.083   2.961  1.00  0.00      RA0  O
ATOM   1776  HH  TYR A 189      30.729  34.929   2.777  1.00  0.00      RA0  H
ATOM   1777  C   TYR A 189      37.773  35.015   4.324  1.00  0.00      RA0  C
ATOM   1778  O   TYR A 189      37.037  35.478   3.454  1.00  0.00      RA0  O
ATOM   1779  N   THR A 190      39.113  35.092   4.246  1.00  0.00      RA0  N
ATOM   1780  H   THR A 190      39.681  34.658   4.942  1.00  0.00      RA0  H
ATOM   1781  CA  THR A 190      39.760  35.962   3.272  1.00  0.00      RA0  C
ATOM   1782  CB  THR A 190      40.368  36.948   4.233  1.00  0.00      RA0  C
ATOM   1783  OG1 THR A 190      40.470  36.225   5.472  1.00  0.00      RA0  O
ATOM   1784  HG1 THR A 190      40.310  36.846   6.176  1.00  0.00      RA0  H
ATOM   1785  CG2 THR A 190      39.474  38.172   4.450  1.00  0.00      RA0  C
ATOM   1786  C   THR A 190      40.745  35.308   2.321  1.00  0.00      RA0  C
ATOM   1787  O   THR A 190      41.059  35.900   1.287  1.00  0.00      RA0  O
ATOM   1788  N   GLY A 191      41.231  34.122   2.655  1.00  0.00      RA0  N
ATOM   1789  H   GLY A 191      40.952  33.700   3.515  1.00  0.00      RA0  H
ATOM   1790  CA  GLY A 191      42.315  33.493   1.897  1.00  0.00      RA0  C
ATOM   1791  C   GLY A 191      43.697  33.959   2.369  1.00  0.00      RA0  C
ATOM   1792  O   GLY A 191      44.704  33.636   1.746  1.00  0.00      RA0  O
ATOM   1793  N   GLU A 192      43.716  34.765   3.436  1.00  0.00      RA0  N
ATOM   1794  H   GLU A 192      42.905  34.916   3.994  1.00  0.00      RA0  H
ATOM   1795  CA  GLU A 192      44.948  35.243   4.050  1.00  0.00      RA0  C
ATOM   1796  CB  GLU A 192      44.963  36.772   4.060  1.00  0.00      RA0  C
ATOM   1797  CG  GLU A 192      44.569  37.400   2.716  1.00  0.00      RA0  C
ATOM   1798  CD  GLU A 192      45.520  36.972   1.612  1.00  0.00      RA0  C
ATOM   1799  OE1 GLU A 192      46.723  37.101   1.787  1.00  0.00      RA0  O
ATOM   1800  OE2 GLU A 192      45.062  36.524   0.562  1.00  0.00      RA0  O
ATOM   1801  C   GLU A 192      45.079  34.658   5.443  1.00  0.00      RA0  C
ATOM   1802  O   GLU A 192      44.120  34.139   6.001  1.00  0.00      RA0  O
ATOM   1803  N   ALA A 193      46.273  34.795   6.018  1.00  0.00      RA0  N
ATOM   1804  H   ALA A 193      46.990  35.214   5.460  1.00  0.00      RA0  H
ATOM   1805  CA  ALA A 193      46.501  34.558   7.441  1.00  0.00      RA0  C
ATOM   1806  CB  ALA A 193      47.996  34.587   7.762  1.00  0.00      RA0  C
ATOM   1807  C   ALA A 193      45.797  35.615   8.278  1.00  0.00      RA0  C
ATOM   1808  O   ALA A 193      45.417  36.662   7.786  1.00  0.00      RA0  O
ATOM   1809  N   GLY A 194      45.619  35.310   9.551  1.00  0.00      RA0  N
ATOM   1810  H   GLY A 194      45.858  34.420   9.941  1.00  0.00      RA0  H
ATOM   1811  CA  GLY A 194      44.989  36.252  10.455  1.00  0.00      RA0  C
ATOM   1812  C   GLY A 194      44.460  35.601  11.697  1.00  0.00      RA0  C
ATOM   1813  O   GLY A 194      44.756  34.437  11.964  1.00  0.00      RA0  O
ATOM   1814  N   TYR A 195      43.694  36.388  12.467  1.00  0.00      RA0  N
ATOM   1815  H   TYR A 195      43.416  37.303  12.173  1.00  0.00      RA0  H
ATOM   1816  CA  TYR A 195      43.018  35.893  13.639  1.00  0.00      RA0  C
ATOM   1817  CB  TYR A 195      43.591  36.518  14.914  1.00  0.00      RA0  C
ATOM   1818  CG  TYR A 195      44.938  35.953  15.283  1.00  0.00      RA0  C
ATOM   1819  CD1 TYR A 195      45.200  34.600  15.111  1.00  0.00      RA0  C
ATOM   1820  CE1 TYR A 195      46.428  34.084  15.501  1.00  0.00      RA0  C
ATOM   1821  CD2 TYR A 195      45.907  36.788  15.829  1.00  0.00      RA0  C
ATOM   1822  CE2 TYR A 195      47.133  36.267  16.225  1.00  0.00      RA0  C
ATOM   1823  CZ  TYR A 195      47.392  34.912  16.060  1.00  0.00      RA0  C
ATOM   1824  OH  TYR A 195      48.605  34.379  16.440  1.00  0.00      RA0  O
ATOM   1825  HH  TYR A 195      49.111  35.013  16.932  1.00  0.00      RA0  H
ATOM   1826  C   TYR A 195      41.549  36.328  13.574  1.00  0.00      RA0  C
ATOM   1827  O   TYR A 195      41.222  37.317  12.900  1.00  0.00      RA0  O
ATOM   1828  N   GLU A 196      40.713  35.591  14.292  1.00  0.00      RA0  N
ATOM   1829  H   GLU A 196      41.037  34.746  14.720  1.00  0.00      RA0  H
ATOM   1830  CA  GLU A 196      39.442  36.110  14.790  1.00  0.00      RA0  C
ATOM   1831  CB  GLU A 196      38.284  35.351  14.110  1.00  0.00      RA0  C
ATOM   1832  CG  GLU A 196      38.443  35.626  12.597  1.00  0.00      RA0  C
ATOM   1833  CD  GLU A 196      37.390  35.023  11.681  1.00  0.00      RA0  C
ATOM   1834  OE1 GLU A 196      37.237  33.806  11.694  1.00  0.00      RA0  O
ATOM   1835  OE2 GLU A 196      36.775  35.764  10.899  1.00  0.00      RA0  O
ATOM   1836  C   GLU A 196      39.548  36.155  16.312  1.00  0.00      RA0  C
ATOM   1837  O   GLU A 196      40.030  35.204  16.966  1.00  0.00      RA0  O
ATOM   1838  N   ILE A 197      39.134  37.269  16.880  1.00  0.00      RA0  N
ATOM   1839  H   ILE A 197      38.680  37.980  16.344  1.00  0.00      RA0  H
ATOM   1840  CA  ILE A 197      39.331  37.519  18.301  1.00  0.00      RA0  C
ATOM   1841  CB  ILE A 197      40.351  38.636  18.533  1.00  0.00      RA0  C
ATOM   1842  CG2 ILE A 197      40.530  38.890  20.030  1.00  0.00      RA0  C
ATOM   1843  CG1 ILE A 197      41.685  38.319  17.852  1.00  0.00      RA0  C
ATOM   1844  CD1 ILE A 197      42.718  39.437  17.991  1.00  0.00      RA0  C
ATOM   1845  C   ILE A 197      37.992  37.864  18.938  1.00  0.00      RA0  C
ATOM   1846  O   ILE A 197      37.379  38.861  18.577  1.00  0.00      RA0  O
ATOM   1847  N   ALA A 198      37.529  37.025  19.869  1.00  0.00      RA0  N
ATOM   1848  H   ALA A 198      38.121  36.286  20.192  1.00  0.00      RA0  H
ATOM   1849  CA  ALA A 198      36.277  37.299  20.579  1.00  0.00      RA0  C
ATOM   1850  CB  ALA A 198      35.433  36.031  20.700  1.00  0.00      RA0  C
ATOM   1851  C   ALA A 198      36.610  37.807  21.973  1.00  0.00      RA0  C
ATOM   1852  O   ALA A 198      37.544  37.323  22.614  1.00  0.00      RA0  O
ATOM   1853  N   LEU A 199      35.836  38.781  22.442  1.00  0.00      RA0  N
ATOM   1854  H   LEU A 199      35.048  39.132  21.924  1.00  0.00      RA0  H
ATOM   1855  CA  LEU A 199      36.077  39.382  23.745  1.00  0.00      RA0  C
ATOM   1856  CB  LEU A 199      37.193  40.424  23.549  1.00  0.00      RA0  C
ATOM   1857  CG  LEU A 199      36.847  41.716  22.788  1.00  0.00      RA0  C
ATOM   1858  CD1 LEU A 199      37.924  42.753  23.069  1.00  0.00      RA0  C
ATOM   1859  CD2 LEU A 199      36.647  41.574  21.273  1.00  0.00      RA0  C
ATOM   1860  C   LEU A 199      34.791  40.024  24.251  1.00  0.00      RA0  C
ATOM   1861  O   LEU A 199      33.848  40.211  23.482  1.00  0.00      RA0  O
ATOM   1862  N   PRO A 200      34.731  40.356  25.543  1.00  0.00      RA0  N
ATOM   1863  CD  PRO A 200      35.715  40.058  26.580  1.00  0.00      RA0  C
ATOM   1864  CA  PRO A 200      33.512  40.955  26.107  1.00  0.00      RA0  C
ATOM   1865  CB  PRO A 200      33.852  41.108  27.586  1.00  0.00      RA0  C
ATOM   1866  CG  PRO A 200      34.898  40.037  27.862  1.00  0.00      RA0  C
ATOM   1867  C   PRO A 200      33.071  42.178  25.358  1.00  0.00      RA0  C
ATOM   1868  O   PRO A 200      33.899  42.999  24.964  1.00  0.00      RA0  O
ATOM   1869  N   ASN A 201      31.760  42.311  25.160  1.00  0.00      RA0  N
ATOM   1870  H   ASN A 201      31.178  41.541  25.428  1.00  0.00      RA0  H
ATOM   1871  CA  ASN A 201      31.212  43.471  24.462  1.00  0.00      RA0  C
ATOM   1872  CB  ASN A 201      29.685  43.516  24.635  1.00  0.00      RA0  C
ATOM   1873  CG  ASN A 201      28.998  42.446  23.805  1.00  0.00      RA0  C
ATOM   1874  OD1 ASN A 201      29.467  42.067  22.739  1.00  0.00      RA0  O
ATOM   1875  ND2 ASN A 201      27.860  41.973  24.345  1.00  0.00      RA0  N
ATOM   1876 HD21 ASN A 201      27.505  42.297  25.221  1.00  0.00      RA0  H
ATOM   1877 HD22 ASN A 201      27.322  41.254  23.887  1.00  0.00      RA0  H
ATOM   1878  C   ASN A 201      31.800  44.788  24.983  1.00  0.00      RA0  C
ATOM   1879  O   ASN A 201      32.125  45.698  24.208  1.00  0.00      RA0  O
ATOM   1880  N   GLU A 202      31.935  44.870  26.299  1.00  0.00      RA0  N
ATOM   1881  H   GLU A 202      31.872  44.057  26.877  1.00  0.00      RA0  H
ATOM   1882  CA  GLU A 202      32.386  46.099  26.965  1.00  0.00      RA0  C
ATOM   1883  CB  GLU A 202      31.968  46.109  28.453  1.00  0.00      RA0  C
ATOM   1884  CG  GLU A 202      33.033  45.931  29.554  1.00  0.00      RA0  C
ATOM   1885  CD  GLU A 202      33.581  44.517  29.626  1.00  0.00      RA0  C
ATOM   1886  OE1 GLU A 202      33.818  43.917  28.591  1.00  0.00      RA0  O
ATOM   1887  OE2 GLU A 202      33.841  44.014  30.718  1.00  0.00      RA0  O
ATOM   1888  C   GLU A 202      33.868  46.439  26.747  1.00  0.00      RA0  C
ATOM   1889  O   GLU A 202      34.297  47.572  27.036  1.00  0.00      RA0  O
ATOM   1890  N   LYS A 203      34.639  45.457  26.281  1.00  0.00      RA0  N
ATOM   1891  H   LYS A 203      34.227  44.557  26.139  1.00  0.00      RA0  H
ATOM   1892  CA  LYS A 203      36.055  45.639  25.902  1.00  0.00      RA0  C
ATOM   1893  CB  LYS A 203      36.945  44.433  26.212  1.00  0.00      RA0  C
ATOM   1894  CG  LYS A 203      36.902  43.804  27.593  1.00  0.00      RA0  C
ATOM   1895  CD  LYS A 203      37.175  44.768  28.738  1.00  0.00      RA0  C
ATOM   1896  CE  LYS A 203      37.155  43.977  30.043  1.00  0.00      RA0  C
ATOM   1897  NZ  LYS A 203      36.082  42.973  29.977  1.00  0.00      RA0  N
ATOM   1898  HZ1 LYS A 203      36.476  42.028  29.755  1.00  0.00      RA0  H
ATOM   1899  HZ2 LYS A 203      35.538  42.958  30.862  1.00  0.00      RA0  H
ATOM   1900  HZ3 LYS A 203      35.344  43.253  29.291  1.00  0.00      RA0  H
ATOM   1901  C   LYS A 203      36.285  45.904  24.414  1.00  0.00      RA0  C
ATOM   1902  O   LYS A 203      37.393  46.235  23.996  1.00  0.00      RA0  O
ATOM   1903  N   ALA A 204      35.250  45.707  23.604  1.00  0.00      RA0  N
ATOM   1904  H   ALA A 204      34.349  45.517  23.999  1.00  0.00      RA0  H
ATOM   1905  CA  ALA A 204      35.403  45.662  22.157  1.00  0.00      RA0  C
ATOM   1906  CB  ALA A 204      34.089  45.253  21.494  1.00  0.00      RA0  C
ATOM   1907  C   ALA A 204      35.881  46.979  21.553  1.00  0.00      RA0  C
ATOM   1908  O   ALA A 204      36.794  46.997  20.704  1.00  0.00      RA0  O
ATOM   1909  N   ALA A 205      35.277  48.078  21.979  1.00  0.00      RA0  N
ATOM   1910  H   ALA A 205      34.669  48.022  22.771  1.00  0.00      RA0  H
ATOM   1911  CA  ALA A 205      35.531  49.388  21.340  1.00  0.00      RA0  C
ATOM   1912  CB  ALA A 205      34.616  50.461  21.930  1.00  0.00      RA0  C
ATOM   1913  C   ALA A 205      36.972  49.794  21.545  1.00  0.00      RA0  C
ATOM   1914  O   ALA A 205      37.616  50.274  20.637  1.00  0.00      RA0  O
ATOM   1915  N   ASP A 206      37.483  49.586  22.747  1.00  0.00      RA0  N
ATOM   1916  H   ASP A 206      36.945  49.269  23.532  1.00  0.00      RA0  H
ATOM   1917  CA  ASP A 206      38.866  49.965  23.032  1.00  0.00      RA0  C
ATOM   1918  CB  ASP A 206      39.152  49.813  24.524  1.00  0.00      RA0  C
ATOM   1919  CG  ASP A 206      38.014  50.396  25.333  1.00  0.00      RA0  C
ATOM   1920  OD1 ASP A 206      38.130  51.537  25.772  1.00  0.00      RA0  O
ATOM   1921  OD2 ASP A 206      37.012  49.704  25.516  1.00  0.00      RA0  O
ATOM   1922  C   ASP A 206      39.848  49.089  22.256  1.00  0.00      RA0  C
ATOM   1923  O   ASP A 206      40.889  49.562  21.834  1.00  0.00      RA0  O
ATOM   1924  N   PHE A 207      39.524  47.812  22.099  1.00  0.00      RA0  N
ATOM   1925  H   PHE A 207      38.659  47.488  22.490  1.00  0.00      RA0  H
ATOM   1926  CA  PHE A 207      40.396  46.894  21.394  1.00  0.00      RA0  C
ATOM   1927  CB  PHE A 207      39.936  45.458  21.620  1.00  0.00      RA0  C
ATOM   1928  CG  PHE A 207      40.926  44.489  21.023  1.00  0.00      RA0  C
ATOM   1929  CD1 PHE A 207      42.282  44.619  21.298  1.00  0.00      RA0  C
ATOM   1930  CD2 PHE A 207      40.478  43.458  20.206  1.00  0.00      RA0  C
ATOM   1931  CE1 PHE A 207      43.189  43.713  20.760  1.00  0.00      RA0  C
ATOM   1932  CE2 PHE A 207      41.385  42.554  19.668  1.00  0.00      RA0  C
ATOM   1933  CZ  PHE A 207      42.740  42.680  19.947  1.00  0.00      RA0  C
ATOM   1934  C   PHE A 207      40.414  47.237  19.906  1.00  0.00      RA0  C
ATOM   1935  O   PHE A 207      41.479  47.299  19.293  1.00  0.00      RA0  O
ATOM   1936  N   TRP A 208      39.238  47.512  19.343  1.00  0.00      RA0  N
ATOM   1937  H   TRP A 208      38.415  47.435  19.906  1.00  0.00      RA0  H
ATOM   1938  CA  TRP A 208      39.124  48.045  17.980  1.00  0.00      RA0  C
ATOM   1939  CB  TRP A 208      37.653  48.363  17.688  1.00  0.00      RA0  C
ATOM   1940  CG  TRP A 208      37.427  48.882  16.285  1.00  0.00      RA0  C
ATOM   1941  CD2 TRP A 208      37.069  48.133  15.103  1.00  0.00      RA0  C
ATOM   1942  CE2 TRP A 208      36.918  49.055  14.040  1.00  0.00      RA0  C
ATOM   1943  CE3 TRP A 208      36.865  46.778  14.870  1.00  0.00      RA0  C
ATOM   1944  CD1 TRP A 208      37.475  50.220  15.861  1.00  0.00      RA0  C
ATOM   1945  NE1 TRP A 208      37.174  50.328  14.540  1.00  0.00      RA0  N
ATOM   1946  HE1 TRP A 208      37.133  51.166  14.030  1.00  0.00      RA0  H
ATOM   1947  CZ2 TRP A 208      36.563  48.595  12.777  1.00  0.00      RA0  C
ATOM   1948  CZ3 TRP A 208      36.511  46.332  13.602  1.00  0.00      RA0  C
ATOM   1949  CH2 TRP A 208      36.360  47.237  12.558  1.00  0.00      RA0  C
ATOM   1950  C   TRP A 208      40.012  49.281  17.774  1.00  0.00      RA0  C
ATOM   1951  O   TRP A 208      40.789  49.361  16.814  1.00  0.00      RA0  O
ATOM   1952  N   ARG A 209      39.881  50.268  18.660  1.00  0.00      RA0  N
ATOM   1953  H   ARG A 209      39.239  50.173  19.426  1.00  0.00      RA0  H
ATOM   1954  CA  ARG A 209      40.678  51.485  18.541  1.00  0.00      RA0  C
ATOM   1955  CB  ARG A 209      40.392  52.349  19.767  1.00  0.00      RA0  C
ATOM   1956  CG  ARG A 209      39.256  53.345  19.623  1.00  0.00      RA0  C
ATOM   1957  CD  ARG A 209      39.794  54.750  19.340  1.00  0.00      RA0  C
ATOM   1958  NE  ARG A 209      40.847  54.740  18.324  1.00  0.00      RA0  N
ATOM   1959  HE  ARG A 209      41.816  54.722  18.637  1.00  0.00      RA0  H
ATOM   1960  CZ  ARG A 209      40.525  54.715  16.999  1.00  0.00      RA0  C
ATOM   1961  NH1 ARG A 209      39.231  54.629  16.600  1.00  0.00      RA0  N
ATOM   1962 HH11 ARG A 209      38.944  54.651  15.640  1.00  0.00      RA0  H
ATOM   1963 HH12 ARG A 209      38.469  54.516  17.259  1.00  0.00      RA0  H
ATOM   1964  NH2 ARG A 209      41.526  54.770  16.104  1.00  0.00      RA0  N
ATOM   1965 HH21 ARG A 209      41.407  54.770  15.112  1.00  0.00      RA0  H
ATOM   1966 HH22 ARG A 209      42.482  54.807  16.447  1.00  0.00      RA0  H
ATOM   1967  C   ARG A 209      42.182  51.183  18.623  1.00  0.00      RA0  C
ATOM   1968  O   ARG A 209      42.974  51.759  17.883  1.00  0.00      RA0  O
ATOM   1969  N   ALA A 210      42.564  50.281  19.527  1.00  0.00      RA0  N
ATOM   1970  H   ALA A 210      41.893  49.877  20.151  1.00  0.00      RA0  H
ATOM   1971  CA  ALA A 210      43.973  49.900  19.650  1.00  0.00      RA0  C
ATOM   1972  CB  ALA A 210      44.158  48.927  20.814  1.00  0.00      RA0  C
ATOM   1973  C   ALA A 210      44.485  49.255  18.351  1.00  0.00      RA0  C
ATOM   1974  O   ALA A 210      45.640  49.465  17.961  1.00  0.00      RA0  O
ATOM   1975  N   LEU A 211      43.615  48.486  17.688  1.00  0.00      RA0  N
ATOM   1976  H   LEU A 211      42.694  48.363  18.063  1.00  0.00      RA0  H
ATOM   1977  CA  LEU A 211      43.980  47.816  16.445  1.00  0.00      RA0  C
ATOM   1978  CB  LEU A 211      42.893  46.823  16.035  1.00  0.00      RA0  C
ATOM   1979  CG  LEU A 211      42.904  45.480  16.761  1.00  0.00      RA0  C
ATOM   1980  CD1 LEU A 211      41.538  44.800  16.691  1.00  0.00      RA0  C
ATOM   1981  CD2 LEU A 211      44.009  44.565  16.231  1.00  0.00      RA0  C
ATOM   1982  C   LEU A 211      44.160  48.818  15.300  1.00  0.00      RA0  C
ATOM   1983  O   LEU A 211      45.096  48.693  14.533  1.00  0.00      RA0  O
ATOM   1984  N   VAL A 212      43.303  49.829  15.232  1.00  0.00      RA0  N
ATOM   1985  H   VAL A 212      42.563  49.858  15.907  1.00  0.00      RA0  H
ATOM   1986  CA  VAL A 212      43.474  50.924  14.281  1.00  0.00      RA0  C
ATOM   1987  CB  VAL A 212      42.410  52.016  14.423  1.00  0.00      RA0  C
ATOM   1988  CG1 VAL A 212      42.629  53.086  13.351  1.00  0.00      RA0  C
ATOM   1989  CG2 VAL A 212      40.983  51.474  14.376  1.00  0.00      RA0  C
ATOM   1990  C   VAL A 212      44.844  51.543  14.477  1.00  0.00      RA0  C
ATOM   1991  O   VAL A 212      45.622  51.698  13.519  1.00  0.00      RA0  O
ATOM   1992  N   GLU A 213      45.154  51.866  15.726  1.00  0.00      RA0  N
ATOM   1993  H   GLU A 213      44.498  51.759  16.479  1.00  0.00      RA0  H
ATOM   1994  CA  GLU A 213      46.448  52.480  16.040  1.00  0.00      RA0  C
ATOM   1995  CB  GLU A 213      46.529  52.861  17.533  1.00  0.00      RA0  C
ATOM   1996  CG  GLU A 213      46.103  54.280  17.984  1.00  0.00      RA0  C
ATOM   1997  CD  GLU A 213      44.595  54.475  18.136  1.00  0.00      RA0  C
ATOM   1998  OE1 GLU A 213      43.981  55.110  17.278  1.00  0.00      RA0  O
ATOM   1999  OE2 GLU A 213      44.024  54.051  19.140  1.00  0.00      RA0  O
ATOM   2000  C   GLU A 213      47.628  51.559  15.686  1.00  0.00      RA0  C
ATOM   2001  O   GLU A 213      48.710  52.037  15.319  1.00  0.00      RA0  O
ATOM   2002  N   ALA A 214      47.415  50.247  15.776  1.00  0.00      RA0  N
ATOM   2003  H   ALA A 214      46.537  49.932  16.139  1.00  0.00      RA0  H
ATOM   2004  CA  ALA A 214      48.424  49.241  15.402  1.00  0.00      RA0  C
ATOM   2005  CB  ALA A 214      48.064  47.869  15.978  1.00  0.00      RA0  C
ATOM   2006  C   ALA A 214      48.627  49.103  13.890  1.00  0.00      RA0  C
ATOM   2007  O   ALA A 214      49.448  48.297  13.454  1.00  0.00      RA0  O
ATOM   2008  N   GLY A 215      47.862  49.854  13.101  1.00  0.00      RA0  N
ATOM   2009  H   GLY A 215      47.133  50.412  13.500  1.00  0.00      RA0  H
ATOM   2010  CA  GLY A 215      48.031  49.877  11.666  1.00  0.00      RA0  C
ATOM   2011  C   GLY A 215      47.119  48.898  10.949  1.00  0.00      RA0  C
ATOM   2012  O   GLY A 215      47.398  48.508   9.817  1.00  0.00      RA0  O
ATOM   2013  N   VAL A 216      46.016  48.507  11.586  1.00  0.00      RA0  N
ATOM   2014  H   VAL A 216      45.761  48.905  12.472  1.00  0.00      RA0  H
ATOM   2015  CA  VAL A 216      45.030  47.614  10.938  1.00  0.00      RA0  C
ATOM   2016  CB  VAL A 216      44.544  46.567  11.937  1.00  0.00      RA0  C
ATOM   2017  CG1 VAL A 216      43.723  45.499  11.227  1.00  0.00      RA0  C
ATOM   2018  CG2 VAL A 216      45.713  45.948  12.702  1.00  0.00      RA0  C
ATOM   2019  C   VAL A 216      43.867  48.464  10.407  1.00  0.00      RA0  C
ATOM   2020  O   VAL A 216      43.235  49.198  11.162  1.00  0.00      RA0  O
ATOM   2021  N   LYS A 217      43.595  48.357   9.112  1.00  0.00      RA0  N
ATOM   2022  H   LYS A 217      44.057  47.653   8.566  1.00  0.00      RA0  H
ATOM   2023  CA  LYS A 217      42.593  49.191   8.446  1.00  0.00      RA0  C
ATOM   2024  CB  LYS A 217      42.850  49.387   6.948  1.00  0.00      RA0  C
ATOM   2025  CG  LYS A 217      42.043  50.609   6.487  1.00  0.00      RA0  C
ATOM   2026  CD  LYS A 217      41.317  50.492   5.147  1.00  0.00      RA0  C
ATOM   2027  CE  LYS A 217      40.366  51.684   4.926  1.00  0.00      RA0  C
ATOM   2028  NZ  LYS A 217      39.734  51.593   3.604  1.00  0.00      RA0  N
ATOM   2029  HZ1 LYS A 217      38.724  51.329   3.627  1.00  0.00      RA0  H
ATOM   2030  HZ2 LYS A 217      39.871  52.435   3.009  1.00  0.00      RA0  H
ATOM   2031  HZ3 LYS A 217      40.256  50.898   3.029  1.00  0.00      RA0  H
ATOM   2032  C   LYS A 217      41.187  48.640   8.645  1.00  0.00      RA0  C
ATOM   2033  O   LYS A 217      40.949  47.459   8.367  1.00  0.00      RA0  O
ATOM   2034  N   PRO A 218      40.240  49.470   9.110  1.00  0.00      RA0  N
ATOM   2035  CD  PRO A 218      40.434  50.788   9.703  1.00  0.00      RA0  C
ATOM   2036  CA  PRO A 218      38.845  49.048   9.072  1.00  0.00      RA0  C
ATOM   2037  CB  PRO A 218      38.119  50.264   9.658  1.00  0.00      RA0  C
ATOM   2038  CG  PRO A 218      39.154  51.012  10.495  1.00  0.00      RA0  C
ATOM   2039  C   PRO A 218      38.347  48.677   7.649  1.00  0.00      RA0  C
ATOM   2040  O   PRO A 218      38.499  49.440   6.697  1.00  0.00      RA0  O
ATOM   2041  N   CYS A 219      37.719  47.510   7.563  1.00  0.00      RA0  N
ATOM   2042  H   CYS A 219      37.578  46.920   8.361  1.00  0.00      RA0  H
ATOM   2043  CA  CYS A 219      37.224  46.966   6.307  1.00  0.00      RA0  C
ATOM   2044  CB  CYS A 219      38.148  45.833   5.871  1.00  0.00      RA0  C
ATOM   2045  SG  CYS A 219      39.880  46.340   5.735  1.00  0.00      RA0  S
ATOM   2046  C   CYS A 219      35.773  46.522   6.465  1.00  0.00      RA0  C
ATOM   2047  O   CYS A 219      35.413  45.922   7.468  1.00  0.00      RA0  O
ATOM   2048  N   GLY A 220      34.983  46.773   5.422  1.00  0.00      RA0  N
ATOM   2049  H   GLY A 220      35.382  47.227   4.619  1.00  0.00      RA0  H
ATOM   2050  CA  GLY A 220      33.552  46.565   5.440  1.00  0.00      RA0  C
ATOM   2051  C   GLY A 220      33.083  45.327   4.699  1.00  0.00      RA0  C
ATOM   2052  O   GLY A 220      33.852  44.474   4.286  1.00  0.00      RA0  O
ATOM   2053  N   LEU A 221      31.771  45.231   4.564  1.00  0.00      RA0  N
ATOM   2054  H   LEU A 221      31.211  45.977   4.927  1.00  0.00      RA0  H
ATOM   2055  CA  LEU A 221      31.127  44.069   3.968  1.00  0.00      RA0  C
ATOM   2056  CB  LEU A 221      29.614  44.152   4.137  1.00  0.00      RA0  C
ATOM   2057  CG  LEU A 221      29.168  44.272   5.591  1.00  0.00      RA0  C
ATOM   2058  CD1 LEU A 221      27.683  44.611   5.673  1.00  0.00      RA0  C
ATOM   2059  CD2 LEU A 221      29.535  43.040   6.421  1.00  0.00      RA0  C
ATOM   2060  C   LEU A 221      31.454  43.911   2.501  1.00  0.00      RA0  C
ATOM   2061  O   LEU A 221      31.499  42.783   1.981  1.00  0.00      RA0  O
ATOM   2062  N   GLY A 222      31.651  45.020   1.799  1.00  0.00      RA0  N
ATOM   2063  H   GLY A 222      31.628  45.912   2.254  1.00  0.00      RA0  H
ATOM   2064  CA  GLY A 222      31.971  44.962   0.369  1.00  0.00      RA0  C
ATOM   2065  C   GLY A 222      33.273  44.205   0.122  1.00  0.00      RA0  C
ATOM   2066  O   GLY A 222      33.332  43.260  -0.639  1.00  0.00      RA0  O
ATOM   2067  N   ALA A 223      34.314  44.594   0.835  1.00  0.00      RA0  N
ATOM   2068  H   ALA A 223      34.194  45.333   1.497  1.00  0.00      RA0  H
ATOM   2069  CA  ALA A 223      35.586  43.875   0.781  1.00  0.00      RA0  C
ATOM   2070  CB  ALA A 223      36.655  44.636   1.560  1.00  0.00      RA0  C
ATOM   2071  C   ALA A 223      35.477  42.455   1.366  1.00  0.00      RA0  C
ATOM   2072  O   ALA A 223      36.089  41.507   0.856  1.00  0.00      RA0  O
ATOM   2073  N   ARG A 224      34.691  42.279   2.425  1.00  0.00      RA0  N
ATOM   2074  H   ARG A 224      34.233  43.063   2.847  1.00  0.00      RA0  H
ATOM   2075  CA  ARG A 224      34.478  40.940   2.972  1.00  0.00      RA0  C
ATOM   2076  CB  ARG A 224      33.702  40.815   4.300  1.00  0.00      RA0  C
ATOM   2077  CG  ARG A 224      33.979  39.451   4.991  1.00  0.00      RA0  C
ATOM   2078  CD  ARG A 224      34.156  39.482   6.529  1.00  0.00      RA0  C
ATOM   2079  NE  ARG A 224      34.180  38.149   7.165  1.00  0.00      RA0  N
ATOM   2080  HE  ARG A 224      33.376  37.577   6.975  1.00  0.00      RA0  H
ATOM   2081  CZ  ARG A 224      35.171  37.782   8.056  1.00  0.00      RA0  C
ATOM   2082  NH1 ARG A 224      36.266  38.558   8.174  1.00  0.00      RA0  N
ATOM   2083 HH11 ARG A 224      37.018  38.295   8.790  1.00  0.00      RA0  H
ATOM   2084 HH12 ARG A 224      36.372  39.410   7.657  1.00  0.00      RA0  H
ATOM   2085  NH2 ARG A 224      35.060  36.657   8.811  1.00  0.00      RA0  N
ATOM   2086 HH21 ARG A 224      35.753  36.373   9.505  1.00  0.00      RA0  H
ATOM   2087 HH22 ARG A 224      34.279  36.031   8.745  1.00  0.00      RA0  H
ATOM   2088  C   ARG A 224      34.041  40.003   1.827  1.00  0.00      RA0  C
ATOM   2089  O   ARG A 224      34.525  38.876   1.697  1.00  0.00      RA0  O
ATOM   2090  N   ASP A 225      33.130  40.476   0.983  1.00  0.00      RA0  N
ATOM   2091  H   ASP A 225      32.735  41.390   1.095  1.00  0.00      RA0  H
ATOM   2092  CA  ASP A 225      32.631  39.627  -0.077  1.00  0.00      RA0  C
ATOM   2093  CB  ASP A 225      31.206  39.864  -0.587  1.00  0.00      RA0  C
ATOM   2094  CG  ASP A 225      30.592  38.482  -0.843  1.00  0.00      RA0  C
ATOM   2095  OD1 ASP A 225      30.239  37.806   0.119  1.00  0.00      RA0  O
ATOM   2096  OD2 ASP A 225      30.490  38.040  -1.987  1.00  0.00      RA0  O
ATOM   2097  C   ASP A 225      33.641  39.385  -1.205  1.00  0.00      RA0  C
ATOM   2098  O   ASP A 225      33.788  38.242  -1.635  1.00  0.00      RA0  O
ATOM   2099  N   THR A 226      34.304  40.433  -1.695  1.00  0.00      RA0  N
ATOM   2100  H   THR A 226      34.204  41.313  -1.235  1.00  0.00      RA0  H
ATOM   2101  CA  THR A 226      35.314  40.237  -2.754  1.00  0.00      RA0  C
ATOM   2102  CB  THR A 226      35.719  41.650  -3.147  1.00  0.00      RA0  C
ATOM   2103  OG1 THR A 226      35.693  42.481  -1.977  1.00  0.00      RA0  O
ATOM   2104  HG1 THR A 226      34.789  42.774  -1.866  1.00  0.00      RA0  H
ATOM   2105  CG2 THR A 226      34.770  42.244  -4.186  1.00  0.00      RA0  C
ATOM   2106  C   THR A 226      36.448  39.327  -2.276  1.00  0.00      RA0  C
ATOM   2107  O   THR A 226      36.926  38.467  -3.028  1.00  0.00      RA0  O
ATOM   2108  N   LEU A 227      36.856  39.517  -1.033  1.00  0.00      RA0  N
ATOM   2109  H   LEU A 227      36.400  40.207  -0.469  1.00  0.00      RA0  H
ATOM   2110  CA  LEU A 227      37.914  38.685  -0.456  1.00  0.00      RA0  C
ATOM   2111  CB  LEU A 227      38.297  39.180   0.937  1.00  0.00      RA0  C
ATOM   2112  CG  LEU A 227      39.070  40.498   0.925  1.00  0.00      RA0  C
ATOM   2113  CD1 LEU A 227      38.908  41.266   2.231  1.00  0.00      RA0  C
ATOM   2114  CD2 LEU A 227      40.543  40.295   0.586  1.00  0.00      RA0  C
ATOM   2115  C   LEU A 227      37.532  37.211  -0.385  1.00  0.00      RA0  C
ATOM   2116  O   LEU A 227      38.288  36.330  -0.819  1.00  0.00      RA0  O
ATOM   2117  N   ARG A 228      36.357  36.916   0.162  1.00  0.00      RA0  N
ATOM   2118  H   ARG A 228      35.731  37.639   0.467  1.00  0.00      RA0  H
ATOM   2119  CA  ARG A 228      35.964  35.525   0.333  1.00  0.00      RA0  C
ATOM   2120  CB  ARG A 228      34.766  35.409   1.283  1.00  0.00      RA0  C
ATOM   2121  CG  ARG A 228      33.403  35.855   0.740  1.00  0.00      RA0  C
ATOM   2122  CD  ARG A 228      32.597  34.756   0.033  1.00  0.00      RA0  C
ATOM   2123  NE  ARG A 228      31.524  35.358  -0.744  1.00  0.00      RA0  N
ATOM   2124  HE  ARG A 228      31.382  36.357  -0.649  1.00  0.00      RA0  H
ATOM   2125  CZ  ARG A 228      30.696  34.621  -1.531  1.00  0.00      RA0  C
ATOM   2126  NH1 ARG A 228      30.863  33.279  -1.641  1.00  0.00      RA0  N
ATOM   2127 HH11 ARG A 228      30.217  32.693  -2.158  1.00  0.00      RA0  H
ATOM   2128 HH12 ARG A 228      31.632  32.789  -1.203  1.00  0.00      RA0  H
ATOM   2129  NH2 ARG A 228      29.718  35.280  -2.182  1.00  0.00      RA0  N
ATOM   2130 HH21 ARG A 228      29.041  34.821  -2.776  1.00  0.00      RA0  H
ATOM   2131 HH22 ARG A 228      29.663  36.290  -2.075  1.00  0.00      RA0  H
ATOM   2132  C   ARG A 228      35.668  34.814  -1.003  1.00  0.00      RA0  C
ATOM   2133  O   ARG A 228      35.923  33.623  -1.156  1.00  0.00      RA0  O
ATOM   2134  N   LEU A 229      35.145  35.532  -1.977  1.00  0.00      RA0  N
ATOM   2135  H   LEU A 229      34.916  36.498  -1.826  1.00  0.00      RA0  H
ATOM   2136  CA  LEU A 229      34.809  34.909  -3.261  1.00  0.00      RA0  C
ATOM   2137  CB  LEU A 229      33.936  35.842  -4.098  1.00  0.00      RA0  C
ATOM   2138  CG  LEU A 229      33.465  35.142  -5.370  1.00  0.00      RA0  C
ATOM   2139  CD1 LEU A 229      32.670  33.888  -5.028  1.00  0.00      RA0  C
ATOM   2140  CD2 LEU A 229      32.687  36.067  -6.303  1.00  0.00      RA0  C
ATOM   2141  C   LEU A 229      36.111  34.576  -4.022  1.00  0.00      RA0  C
ATOM   2142  O   LEU A 229      36.287  33.467  -4.555  1.00  0.00      RA0  O
ATOM   2143  N   GLU A 230      37.034  35.540  -4.032  1.00  0.00      RA0  N
ATOM   2144  H   GLU A 230      36.835  36.435  -3.624  1.00  0.00      RA0  H
ATOM   2145  CA  GLU A 230      38.381  35.294  -4.562  1.00  0.00      RA0  C
ATOM   2146  CB  GLU A 230      39.304  36.499  -4.424  1.00  0.00      RA0  C
ATOM   2147  CG  GLU A 230      38.984  37.682  -5.338  1.00  0.00      RA0  C
ATOM   2148  CD  GLU A 230      40.040  38.745  -5.130  1.00  0.00      RA0  C
ATOM   2149  OE1 GLU A 230      40.920  38.540  -4.305  1.00  0.00      RA0  O
ATOM   2150  OE2 GLU A 230      40.001  39.779  -5.789  1.00  0.00      RA0  O
ATOM   2151  C   GLU A 230      39.019  34.066  -3.917  1.00  0.00      RA0  C
ATOM   2152  O   GLU A 230      39.668  33.269  -4.598  1.00  0.00      RA0  O
ATOM   2153  N   ALA A 231      38.831  33.907  -2.617  1.00  0.00      RA0  N
ATOM   2154  H   ALA A 231      38.268  34.569  -2.120  1.00  0.00      RA0  H
ATOM   2155  CA  ALA A 231      39.380  32.767  -1.858  1.00  0.00      RA0  C
ATOM   2156  CB  ALA A 231      39.396  33.103  -0.371  1.00  0.00      RA0  C
ATOM   2157  C   ALA A 231      38.647  31.439  -2.040  1.00  0.00      RA0  C
ATOM   2158  O   ALA A 231      39.074  30.408  -1.501  1.00  0.00      RA0  O
ATOM   2159  N   GLY A 232      37.567  31.457  -2.827  1.00  0.00      RA0  N
ATOM   2160  H   GLY A 232      37.248  32.325  -3.198  1.00  0.00      RA0  H
ATOM   2161  CA  GLY A 232      36.742  30.290  -3.072  1.00  0.00      RA0  C
ATOM   2162  C   GLY A 232      35.941  29.830  -1.874  1.00  0.00      RA0  C
ATOM   2163  O   GLY A 232      35.687  28.643  -1.730  1.00  0.00      RA0  O
ATOM   2164  N   MSE A 233      35.543  30.755  -1.019  1.00  0.00      RA0  N
ATOM   2165  H   MSE A 233      35.626  31.719  -1.262  1.00  0.00      RA0  H
ATOM   2166  CA  MSE A 233      34.851  30.396   0.205  1.00  0.00      RA0  C
ATOM   2167  CB  MSE A 233      35.391  31.209   1.380  1.00  0.00      RA0  C
ATOM   2168  CG  MSE A 233      36.849  30.868   1.689  1.00  0.00      RA0  C
ATOM   2169  SE  MSE A 233      37.531  31.873   3.016  1.00  0.00      RA0  S
ATOM   2170  CE  MSE A 233      39.116  31.034   3.170  1.00  0.00      RA0  C
ATOM   2171  C   MSE A 233      33.343  30.613   0.033  1.00  0.00      RA0  C
ATOM   2172  O   MSE A 233      32.922  31.559  -0.633  1.00  0.00      RA0  O
ATOM   2173  N   ASN A 234      32.553  29.646   0.524  1.00  0.00      RA0  N
ATOM   2174  H   ASN A 234      32.946  28.956   1.131  1.00  0.00      RA0  H
ATOM   2175  CA  ASN A 234      31.112  29.673   0.312  1.00  0.00      RA0  C
ATOM   2176  CB  ASN A 234      30.503  28.300   0.612  1.00  0.00      RA0  C
ATOM   2177  CG  ASN A 234      30.896  27.300  -0.454  1.00  0.00      RA0  C
ATOM   2178  OD1 ASN A 234      31.235  27.658  -1.575  1.00  0.00      RA0  O
ATOM   2179  ND2 ASN A 234      30.816  26.022  -0.047  1.00  0.00      RA0  N
ATOM   2180 HD21 ASN A 234      30.599  25.790   0.903  1.00  0.00      RA0  H
ATOM   2181 HD22 ASN A 234      30.990  25.270  -0.692  1.00  0.00      RA0  H
ATOM   2182  C   ASN A 234      30.404  30.690   1.155  1.00  0.00      RA0  C
ATOM   2183  O   ASN A 234      30.860  31.034   2.257  1.00  0.00      RA0  O
ATOM   2184  N   LEU A 235      29.266  31.150   0.627  1.00  0.00      RA0  N
ATOM   2185  H   LEU A 235      28.997  30.870  -0.299  1.00  0.00      RA0  H
ATOM   2186  CA  LEU A 235      28.326  31.974   1.328  1.00  0.00      RA0  C
ATOM   2187  CB  LEU A 235      28.229  33.346   0.667  1.00  0.00      RA0  C
ATOM   2188  CG  LEU A 235      27.260  34.303   1.362  1.00  0.00      RA0  C
ATOM   2189  CD1 LEU A 235      27.660  34.569   2.814  1.00  0.00      RA0  C
ATOM   2190  CD2 LEU A 235      27.088  35.598   0.567  1.00  0.00      RA0  C
ATOM   2191  C   LEU A 235      26.971  31.277   1.303  1.00  0.00      RA0  C
ATOM   2192  O   LEU A 235      26.360  31.076   0.224  1.00  0.00      RA0  O
ATOM   2193  N   TYR A 236      26.522  30.899   2.494  1.00  0.00      RA0  N
ATOM   2194  H   TYR A 236      27.062  31.106   3.309  1.00  0.00      RA0  H
ATOM   2195  CA  TYR A 236      25.247  30.214   2.640  1.00  0.00      RA0  C
ATOM   2196  CB  TYR A 236      24.915  29.900   4.091  1.00  0.00      RA0  C
ATOM   2197  CG  TYR A 236      23.672  29.034   4.162  1.00  0.00      RA0  C
ATOM   2198  CD1 TYR A 236      23.735  27.686   3.823  1.00  0.00      RA0  C
ATOM   2199  CE1 TYR A 236      22.610  26.876   3.957  1.00  0.00      RA0  C
ATOM   2200  CD2 TYR A 236      22.465  29.579   4.587  1.00  0.00      RA0  C
ATOM   2201  CE2 TYR A 236      21.340  28.771   4.712  1.00  0.00      RA0  C
ATOM   2202  CZ  TYR A 236      21.414  27.414   4.423  1.00  0.00      RA0  C
ATOM   2203  OH  TYR A 236      20.300  26.610   4.614  1.00  0.00      RA0  O
ATOM   2204  HH  TYR A 236      20.527  25.710   4.357  1.00  0.00      RA0  H
ATOM   2205  C   TYR A 236      24.144  31.086   2.032  1.00  0.00      RA0  C
ATOM   2206  O   TYR A 236      24.106  32.313   2.217  1.00  0.00      RA0  O
ATOM   2207  N   GLY A 237      23.246  30.435   1.316  1.00  0.00      RA0  N
ATOM   2208  H   GLY A 237      23.348  29.450   1.182  1.00  0.00      RA0  H
ATOM   2209  CA  GLY A 237      22.192  31.105   0.599  1.00  0.00      RA0  C
ATOM   2210  C   GLY A 237      22.547  31.302  -0.857  1.00  0.00      RA0  C
ATOM   2211  O   GLY A 237      21.666  31.439  -1.692  1.00  0.00      RA0  O
ATOM   2212  N   GLN A 238      23.843  31.343  -1.166  1.00  0.00      RA0  N
ATOM   2213  H   GLN A 238      24.540  31.220  -0.460  1.00  0.00      RA0  H
ATOM   2214  CA  GLN A 238      24.307  31.522  -2.538  1.00  0.00      RA0  C
ATOM   2215  CB  GLN A 238      25.174  32.773  -2.662  1.00  0.00      RA0  C
ATOM   2216  CG  GLN A 238      24.241  33.988  -2.605  1.00  0.00      RA0  C
ATOM   2217  CD  GLN A 238      24.981  35.298  -2.772  1.00  0.00      RA0  C
ATOM   2218  OE1 GLN A 238      24.613  36.317  -2.198  1.00  0.00      RA0  O
ATOM   2219  NE2 GLN A 238      26.043  35.241  -3.586  1.00  0.00      RA0  N
ATOM   2220 HE21 GLN A 238      26.270  34.434  -4.144  1.00  0.00      RA0  H
ATOM   2221 HE22 GLN A 238      26.695  35.989  -3.690  1.00  0.00      RA0  H
ATOM   2222  C   GLN A 238      24.942  30.239  -3.057  1.00  0.00      RA0  C
ATOM   2223  O   GLN A 238      24.418  29.622  -3.995  1.00  0.00      RA0  O
ATOM   2224  N   GLU A 239      26.053  29.798  -2.480  1.00  0.00      RA0  N
ATOM   2225  H   GLU A 239      26.490  30.337  -1.756  1.00  0.00      RA0  H
ATOM   2226  CA  GLU A 239      26.675  28.534  -2.930  1.00  0.00      RA0  C
ATOM   2227  CB  GLU A 239      28.125  28.506  -2.460  1.00  0.00      RA0  C
ATOM   2228  CG  GLU A 239      29.123  29.258  -3.352  1.00  0.00      RA0  C
ATOM   2229  CD  GLU A 239      28.815  30.735  -3.501  1.00  0.00      RA0  C
ATOM   2230  OE1 GLU A 239      28.866  31.479  -2.521  1.00  0.00      RA0  O
ATOM   2231  OE2 GLU A 239      28.552  31.154  -4.623  1.00  0.00      RA0  O
ATOM   2232  C   GLU A 239      25.933  27.271  -2.514  1.00  0.00      RA0  C
ATOM   2233  O   GLU A 239      26.139  26.226  -3.112  1.00  0.00      RA0  O
ATOM   2234  N   MSE A 240      25.119  27.368  -1.464  1.00  0.00      RA0  N
ATOM   2235  H   MSE A 240      24.988  28.227  -0.970  1.00  0.00      RA0  H
ATOM   2236  CA  MSE A 240      24.269  26.270  -1.053  1.00  0.00      RA0  C
ATOM   2237  CB  MSE A 240      25.054  25.210  -0.276  1.00  0.00      RA0  C
ATOM   2238  CG  MSE A 240      25.618  25.681   1.068  1.00  0.00      RA0  C
ATOM   2239  SE  MSE A 240      26.903  26.935   0.947  1.00  0.00      RA0  S
ATOM   2240  CE  MSE A 240      27.371  26.955   2.683  1.00  0.00      RA0  C
ATOM   2241  C   MSE A 240      23.074  26.743  -0.209  1.00  0.00      RA0  C
ATOM   2242  O   MSE A 240      23.028  27.868   0.285  1.00  0.00      RA0  O
ATOM   2243  N   ASP A 241      22.115  25.848  -0.068  1.00  0.00      RA0  N
ATOM   2244  H   ASP A 241      22.069  24.961  -0.532  1.00  0.00      RA0  H
ATOM   2245  CA  ASP A 241      20.985  26.060   0.851  1.00  0.00      RA0  C
ATOM   2246  CB  ASP A 241      19.934  26.958   0.194  1.00  0.00      RA0  C
ATOM   2247  CG  ASP A 241      19.080  26.095  -0.715  1.00  0.00      RA0  C
ATOM   2248  OD1 ASP A 241      19.609  25.459  -1.616  1.00  0.00      RA0  O
ATOM   2249  OD2 ASP A 241      17.887  25.970  -0.462  1.00  0.00      RA0  O
ATOM   2250  C   ASP A 241      20.379  24.703   1.105  1.00  0.00      RA0  C
ATOM   2251  O   ASP A 241      20.979  23.675   0.726  1.00  0.00      RA0  O
ATOM   2252  N   GLU A 242      19.212  24.647   1.743  1.00  0.00      RA0  N
ATOM   2253  H   GLU A 242      18.647  25.470   1.789  1.00  0.00      RA0  H
ATOM   2254  CA  GLU A 242      18.651  23.352   2.133  1.00  0.00      RA0  C
ATOM   2255  CB  GLU A 242      17.366  23.587   2.926  1.00  0.00      RA0  C
ATOM   2256  CG  GLU A 242      17.469  24.575   4.086  1.00  0.00      RA0  C
ATOM   2257  CD  GLU A 242      17.932  23.864   5.335  1.00  0.00      RA0  C
ATOM   2258  OE1 GLU A 242      18.239  22.680   5.269  1.00  0.00      RA0  O
ATOM   2259  OE2 GLU A 242      17.961  24.495   6.386  1.00  0.00      RA0  O
ATOM   2260  C   GLU A 242      18.278  22.431   0.982  1.00  0.00      RA0  C
ATOM   2261  O   GLU A 242      18.046  21.243   1.204  1.00  0.00      RA0  O
ATOM   2262  N   THR A 243      18.251  22.974  -0.234  1.00  0.00      RA0  N
ATOM   2263  H   THR A 243      18.482  23.940  -0.378  1.00  0.00      RA0  H
ATOM   2264  CA  THR A 243      17.926  22.200  -1.441  1.00  0.00      RA0  C
ATOM   2265  CB  THR A 243      16.908  22.985  -2.284  1.00  0.00      RA0  C
ATOM   2266  OG1 THR A 243      17.408  24.239  -2.763  1.00  0.00      RA0  O
ATOM   2267  HG1 THR A 243      17.769  24.745  -2.029  1.00  0.00      RA0  H
ATOM   2268  CG2 THR A 243      15.625  23.207  -1.482  1.00  0.00      RA0  C
ATOM   2269  C   THR A 243      19.141  21.692  -2.195  1.00  0.00      RA0  C
ATOM   2270  O   THR A 243      18.994  20.964  -3.182  1.00  0.00      RA0  O
ATOM   2271  N   ILE A 244      20.331  22.094  -1.749  1.00  0.00      RA0  N
ATOM   2272  H   ILE A 244      20.399  22.644  -0.914  1.00  0.00      RA0  H
ATOM   2273  CA  ILE A 244      21.581  21.781  -2.428  1.00  0.00      RA0  C
ATOM   2274  CB  ILE A 244      22.320  23.071  -2.809  1.00  0.00      RA0  C
ATOM   2275  CG2 ILE A 244      23.717  22.808  -3.377  1.00  0.00      RA0  C
ATOM   2276  CG1 ILE A 244      21.472  23.861  -3.802  1.00  0.00      RA0  C
ATOM   2277  CD1 ILE A 244      21.090  23.005  -5.011  1.00  0.00      RA0  C
ATOM   2278  C   ILE A 244      22.465  20.857  -1.601  1.00  0.00      RA0  C
ATOM   2279  O   ILE A 244      22.743  21.144  -0.436  1.00  0.00      RA0  O
ATOM   2280  N   SER A 245      22.978  19.801  -2.244  1.00  0.00      RA0  N
ATOM   2281  H   SER A 245      22.801  19.693  -3.219  1.00  0.00      RA0  H
ATOM   2282  CA  SER A 245      23.866  18.868  -1.601  1.00  0.00      RA0  C
ATOM   2283  CB  SER A 245      23.980  17.671  -2.547  1.00  0.00      RA0  C
ATOM   2284  OG  SER A 245      24.932  16.716  -2.069  1.00  0.00      RA0  O
ATOM   2285  HG  SER A 245      24.399  15.986  -1.748  1.00  0.00      RA0  H
ATOM   2286  C   SER A 245      25.237  19.526  -1.367  1.00  0.00      RA0  C
ATOM   2287  O   SER A 245      25.682  20.283  -2.225  1.00  0.00      RA0  O
ATOM   2288  N   PRO A 246      25.924  19.234  -0.270  1.00  0.00      RA0  N
ATOM   2289  CD  PRO A 246      25.500  18.391   0.836  1.00  0.00      RA0  C
ATOM   2290  CA  PRO A 246      27.298  19.749  -0.108  1.00  0.00      RA0  C
ATOM   2291  CB  PRO A 246      27.703  19.203   1.265  1.00  0.00      RA0  C
ATOM   2292  CG  PRO A 246      26.808  17.992   1.505  1.00  0.00      RA0  C
ATOM   2293  C   PRO A 246      28.197  19.301  -1.264  1.00  0.00      RA0  C
ATOM   2294  O   PRO A 246      29.143  20.032  -1.632  1.00  0.00      RA0  O
ATOM   2295  N   LEU A 247      27.880  18.149  -1.874  1.00  0.00      RA0  N
ATOM   2296  H   LEU A 247      27.054  17.647  -1.609  1.00  0.00      RA0  H
ATOM   2297  CA  LEU A 247      28.665  17.623  -2.980  1.00  0.00      RA0  C
ATOM   2298  CB  LEU A 247      28.216  16.204  -3.340  1.00  0.00      RA0  C
ATOM   2299  CG  LEU A 247      28.083  15.251  -2.144  1.00  0.00      RA0  C
ATOM   2300  CD1 LEU A 247      27.586  13.876  -2.585  1.00  0.00      RA0  C
ATOM   2301  CD2 LEU A 247      29.355  15.152  -1.300  1.00  0.00      RA0  C
ATOM   2302  C   LEU A 247      28.625  18.535  -4.204  1.00  0.00      RA0  C
ATOM   2303  O   LEU A 247      29.546  18.526  -5.009  1.00  0.00      RA0  O
ATOM   2304  N   ALA A 248      27.568  19.327  -4.321  1.00  0.00      RA0  N
ATOM   2305  H   ALA A 248      26.903  19.366  -3.578  1.00  0.00      RA0  H
ATOM   2306  CA  ALA A 248      27.369  20.270  -5.437  1.00  0.00      RA0  C
ATOM   2307  CB  ALA A 248      25.897  20.293  -5.852  1.00  0.00      RA0  C
ATOM   2308  C   ALA A 248      27.794  21.707  -5.074  1.00  0.00      RA0  C
ATOM   2309  O   ALA A 248      27.575  22.639  -5.859  1.00  0.00      RA0  O
ATOM   2310  N   ALA A 249      28.371  21.860  -3.885  1.00  0.00      RA0  N
ATOM   2311  H   ALA A 249      28.563  21.070  -3.302  1.00  0.00      RA0  H
ATOM   2312  CA  ALA A 249      28.788  23.152  -3.359  1.00  0.00      RA0  C
ATOM   2313  CB  ALA A 249      27.961  23.516  -2.128  1.00  0.00      RA0  C
ATOM   2314  C   ALA A 249      30.270  23.147  -2.963  1.00  0.00      RA0  C
ATOM   2315  O   ALA A 249      30.702  23.907  -2.115  1.00  0.00      RA0  O
ATOM   2316  N   ASN A 250      31.036  22.280  -3.607  1.00  0.00      RA0  N
ATOM   2317  H   ASN A 250      30.636  21.708  -4.320  1.00  0.00      RA0  H
ATOM   2318  CA  ASN A 250      32.482  22.179  -3.337  1.00  0.00      RA0  C
ATOM   2319  CB  ASN A 250      33.224  23.431  -3.842  1.00  0.00      RA0  C
ATOM   2320  CG  ASN A 250      34.730  23.252  -3.973  1.00  0.00      RA0  C
ATOM   2321  OD1 ASN A 250      35.234  22.812  -5.000  1.00  0.00      RA0  O
ATOM   2322  ND2 ASN A 250      35.438  23.744  -2.949  1.00  0.00      RA0  N
ATOM   2323 HD21 ASN A 250      34.995  23.909  -2.064  1.00  0.00      RA0  H
ATOM   2324 HD22 ASN A 250      36.416  23.942  -2.952  1.00  0.00      RA0  H
ATOM   2325  C   ASN A 250      32.761  21.910  -1.864  1.00  0.00      RA0  C
ATOM   2326  O   ASN A 250      33.743  22.427  -1.336  1.00  0.00      RA0  O
ATOM   2327  N   MSE A 251      31.903  21.100  -1.211  1.00  0.00      RA0  N
ATOM   2328  H   MSE A 251      31.121  20.738  -1.719  1.00  0.00      RA0  H
ATOM   2329  CA  MSE A 251      32.087  20.727   0.185  1.00  0.00      RA0  C
ATOM   2330  CB  MSE A 251      30.919  21.200   1.051  1.00  0.00      RA0  C
ATOM   2331  CG  MSE A 251      30.703  22.712   1.032  1.00  0.00      RA0  C
ATOM   2332  SE  MSE A 251      29.284  23.211   2.019  1.00  0.00      RA0  S
ATOM   2333  CE  MSE A 251      29.921  22.696   3.621  1.00  0.00      RA0  C
ATOM   2334  C   MSE A 251      32.289  19.230   0.356  1.00  0.00      RA0  C
ATOM   2335  O   MSE A 251      32.310  18.724   1.466  1.00  0.00      RA0  O
ATOM   2336  N   GLY A 252      32.527  18.521  -0.744  1.00  0.00      RA0  N
ATOM   2337  H   GLY A 252      32.770  19.007  -1.588  1.00  0.00      RA0  H
ATOM   2338  CA  GLY A 252      32.811  17.085  -0.658  1.00  0.00      RA0  C
ATOM   2339  C   GLY A 252      33.976  16.799   0.295  1.00  0.00      RA0  C
ATOM   2340  O   GLY A 252      33.971  15.798   1.058  1.00  0.00      RA0  O
ATOM   2341  N   TRP A 253      34.991  17.641   0.210  1.00  0.00      RA0  N
ATOM   2342  H   TRP A 253      34.940  18.372  -0.475  1.00  0.00      RA0  H
ATOM   2343  CA  TRP A 253      36.197  17.479   0.996  1.00  0.00      RA0  C
ATOM   2344  CB  TRP A 253      37.333  18.425   0.571  1.00  0.00      RA0  C
ATOM   2345  CG  TRP A 253      37.229  19.825   1.142  1.00  0.00      RA0  C
ATOM   2346  CD2 TRP A 253      37.737  20.301   2.408  1.00  0.00      RA0  C
ATOM   2347  CE2 TRP A 253      37.437  21.700   2.488  1.00  0.00      RA0  C
ATOM   2348  CE3 TRP A 253      38.429  19.673   3.467  1.00  0.00      RA0  C
ATOM   2349  CD1 TRP A 253      36.653  20.950   0.532  1.00  0.00      RA0  C
ATOM   2350  NE1 TRP A 253      36.779  22.053   1.317  1.00  0.00      RA0  N
ATOM   2351  HE1 TRP A 253      36.583  22.989   1.052  1.00  0.00      RA0  H
ATOM   2352  CZ2 TRP A 253      37.830  22.441   3.623  1.00  0.00      RA0  C
ATOM   2353  CZ3 TRP A 253      38.816  20.422   4.597  1.00  0.00      RA0  C
ATOM   2354  CH2 TRP A 253      38.519  21.800   4.675  1.00  0.00      RA0  C
ATOM   2355  C   TRP A 253      35.916  17.534   2.484  1.00  0.00      RA0  C
ATOM   2356  O   TRP A 253      36.757  17.128   3.276  1.00  0.00      RA0  O
ATOM   2357  N   THR A 254      34.758  18.071   2.869  1.00  0.00      RA0  N
ATOM   2358  H   THR A 254      34.103  18.361   2.175  1.00  0.00      RA0  H
ATOM   2359  CA  THR A 254      34.404  18.171   4.283  1.00  0.00      RA0  C
ATOM   2360  CB  THR A 254      33.687  19.498   4.610  1.00  0.00      RA0  C
ATOM   2361  OG1 THR A 254      32.360  19.547   4.066  1.00  0.00      RA0  O
ATOM   2362  HG1 THR A 254      32.437  19.438   3.124  1.00  0.00      RA0  H
ATOM   2363  CG2 THR A 254      34.494  20.709   4.154  1.00  0.00      RA0  C
ATOM   2364  C   THR A 254      33.587  16.989   4.797  1.00  0.00      RA0  C
ATOM   2365  O   THR A 254      33.267  16.939   5.988  1.00  0.00      RA0  O
ATOM   2366  N   ILE A 255      33.257  16.046   3.925  1.00  0.00      RA0  N
ATOM   2367  H   ILE A 255      33.645  16.050   3.002  1.00  0.00      RA0  H
ATOM   2368  CA  ILE A 255      32.444  14.906   4.342  1.00  0.00      RA0  C
ATOM   2369  CB  ILE A 255      31.500  14.433   3.230  1.00  0.00      RA0  C
ATOM   2370  CG2 ILE A 255      30.492  13.431   3.800  1.00  0.00      RA0  C
ATOM   2371  CG1 ILE A 255      30.807  15.603   2.517  1.00  0.00      RA0  C
ATOM   2372  CD1 ILE A 255      29.960  16.496   3.431  1.00  0.00      RA0  C
ATOM   2373  C   ILE A 255      33.352  13.791   4.823  1.00  0.00      RA0  C
ATOM   2374  O   ILE A 255      34.159  13.254   4.058  1.00  0.00      RA0  O
ATOM   2375  N   ALA A 256      33.192  13.431   6.087  1.00  0.00      RA0  N
ATOM   2376  H   ALA A 256      32.496  13.927   6.608  1.00  0.00      RA0  H
ATOM   2377  CA  ALA A 256      33.960  12.356   6.709  1.00  0.00      RA0  C
ATOM   2378  CB  ALA A 256      34.209  12.660   8.181  1.00  0.00      RA0  C
ATOM   2379  C   ALA A 256      33.215  11.032   6.566  1.00  0.00      RA0  C
ATOM   2380  O   ALA A 256      32.539  10.595   7.469  1.00  0.00      RA0  O
ATOM   2381  N   TRP A 257      33.338  10.385   5.405  1.00  0.00      RA0  N
ATOM   2382  H   TRP A 257      33.955  10.785   4.724  1.00  0.00      RA0  H
ATOM   2383  CA  TRP A 257      32.592   9.142   5.141  1.00  0.00      RA0  C
ATOM   2384  CB  TRP A 257      32.808   8.630   3.727  1.00  0.00      RA0  C
ATOM   2385  CG  TRP A 257      32.083   9.473   2.720  1.00  0.00      RA0  C
ATOM   2386  CD2 TRP A 257      30.695   9.860   2.674  1.00  0.00      RA0  C
ATOM   2387  CE2 TRP A 257      30.510  10.596   1.454  1.00  0.00      RA0  C
ATOM   2388  CE3 TRP A 257      29.604   9.636   3.539  1.00  0.00      RA0  C
ATOM   2389  CD1 TRP A 257      32.648  10.010   1.565  1.00  0.00      RA0  C
ATOM   2390  NE1 TRP A 257      31.740  10.671   0.814  1.00  0.00      RA0  N
ATOM   2391  HE1 TRP A 257      31.943  11.110  -0.043  1.00  0.00      RA0  H
ATOM   2392  CZ2 TRP A 257      29.236  11.095   1.125  1.00  0.00      RA0  C
ATOM   2393  CZ3 TRP A 257      28.335  10.146   3.204  1.00  0.00      RA0  C
ATOM   2394  CH2 TRP A 257      28.157  10.855   1.998  1.00  0.00      RA0  C
ATOM   2395  C   TRP A 257      33.013   8.009   6.068  1.00  0.00      RA0  C
ATOM   2396  O   TRP A 257      32.180   7.220   6.548  1.00  0.00      RA0  O
ATOM   2397  N   GLU A 258      34.316   7.914   6.324  1.00  0.00      RA0  N
ATOM   2398  H   GLU A 258      34.947   8.601   5.967  1.00  0.00      RA0  H
ATOM   2399  CA  GLU A 258      34.824   6.879   7.215  1.00  0.00      RA0  C
ATOM   2400  CB  GLU A 258      36.049   6.205   6.601  1.00  0.00      RA0  C
ATOM   2401  CG  GLU A 258      35.607   5.490   5.316  1.00  0.00      RA0  C
ATOM   2402  CD  GLU A 258      34.331   4.701   5.586  1.00  0.00      RA0  C
ATOM   2403  OE1 GLU A 258      34.369   3.780   6.402  1.00  0.00      RA0  O
ATOM   2404  OE2 GLU A 258      33.297   5.014   4.988  1.00  0.00      RA0  O
ATOM   2405  C   GLU A 258      35.008   7.492   8.597  1.00  0.00      RA0  C
ATOM   2406  O   GLU A 258      35.400   8.650   8.685  1.00  0.00      RA0  O
ATOM   2407  N   PRO A 259      34.736   6.765   9.685  1.00  0.00      RA0  N
ATOM   2408  CD  PRO A 259      34.885   7.312  11.029  1.00  0.00      RA0  C
ATOM   2409  CA  PRO A 259      34.299   5.371   9.697  1.00  0.00      RA0  C
ATOM   2410  CB  PRO A 259      34.600   4.961  11.137  1.00  0.00      RA0  C
ATOM   2411  CG  PRO A 259      34.360   6.223  11.955  1.00  0.00      RA0  C
ATOM   2412  C   PRO A 259      32.834   5.247   9.296  1.00  0.00      RA0  C
ATOM   2413  O   PRO A 259      32.029   6.113   9.667  1.00  0.00      RA0  O
ATOM   2414  N   ALA A 260      32.529   4.188   8.555  1.00  0.00      RA0  N
ATOM   2415  H   ALA A 260      33.288   3.658   8.167  1.00  0.00      RA0  H
ATOM   2416  CA  ALA A 260      31.192   3.923   8.026  1.00  0.00      RA0  C
ATOM   2417  CB  ALA A 260      31.183   2.641   7.192  1.00  0.00      RA0  C
ATOM   2418  C   ALA A 260      30.138   3.805   9.102  1.00  0.00      RA0  C
ATOM   2419  O   ALA A 260      28.960   4.052   8.837  1.00  0.00      RA0  O
ATOM   2420  N   ASP A 261      30.539   3.435  10.314  1.00  0.00      RA0  N
ATOM   2421  H   ASP A 261      31.507   3.318  10.551  1.00  0.00      RA0  H
ATOM   2422  CA  ASP A 261      29.585   3.218  11.397  1.00  0.00      RA0  C
ATOM   2423  CB  ASP A 261      30.266   2.329  12.430  1.00  0.00      RA0  C
ATOM   2424  CG  ASP A 261      31.579   3.005  12.820  1.00  0.00      RA0  C
ATOM   2425  OD1 ASP A 261      32.591   2.694  12.198  1.00  0.00      RA0  O
ATOM   2426  OD2 ASP A 261      31.597   3.863  13.705  1.00  0.00      RA0  O
ATOM   2427  C   ASP A 261      29.212   4.466  12.159  1.00  0.00      RA0  C
ATOM   2428  O   ASP A 261      28.453   4.397  13.132  1.00  0.00      RA0  O
ATOM   2429  N   ARG A 262      29.736   5.609  11.747  1.00  0.00      RA0  N
ATOM   2430  H   ARG A 262      30.354   5.610  10.962  1.00  0.00      RA0  H
ATOM   2431  CA  ARG A 262      29.318   6.867  12.343  1.00  0.00      RA0  C
ATOM   2432  CB  ARG A 262      30.380   7.959  12.218  1.00  0.00      RA0  C
ATOM   2433  CG  ARG A 262      29.805   9.283  12.735  1.00  0.00      RA0  C
ATOM   2434  CD  ARG A 262      30.698  10.504  12.538  1.00  0.00      RA0  C
ATOM   2435  NE  ARG A 262      30.995  10.768  11.133  1.00  0.00      RA0  N
ATOM   2436  HE  ARG A 262      31.561  10.090  10.652  1.00  0.00      RA0  H
ATOM   2437  CZ  ARG A 262      30.616  11.968  10.601  1.00  0.00      RA0  C
ATOM   2438  NH1 ARG A 262      29.835  12.807  11.328  1.00  0.00      RA0  N
ATOM   2439 HH11 ARG A 262      29.598  13.749  11.043  1.00  0.00      RA0  H
ATOM   2440 HH12 ARG A 262      29.424  12.530  12.209  1.00  0.00      RA0  H
ATOM   2441  NH2 ARG A 262      31.034  12.276   9.350  1.00  0.00      RA0  N
ATOM   2442 HH21 ARG A 262      30.815  13.150   8.897  1.00  0.00      RA0  H
ATOM   2443 HH22 ARG A 262      31.595  11.631   8.810  1.00  0.00      RA0  H
ATOM   2444  C   ARG A 262      28.042   7.389  11.657  1.00  0.00      RA0  C
ATOM   2445  O   ARG A 262      28.080   7.868  10.541  1.00  0.00      RA0  O
ATOM   2446  N   ASP A 263      26.942   7.332  12.388  1.00  0.00      RA0  N
ATOM   2447  H   ASP A 263      26.996   6.972  13.317  1.00  0.00      RA0  H
ATOM   2448  CA  ASP A 263      25.668   7.872  11.955  1.00  0.00      RA0  C
ATOM   2449  CB  ASP A 263      24.500   7.287  12.742  1.00  0.00      RA0  C
ATOM   2450  CG  ASP A 263      23.220   7.857  12.166  1.00  0.00      RA0  C
ATOM   2451  OD1 ASP A 263      23.173   8.077  10.958  1.00  0.00      RA0  O
ATOM   2452  OD2 ASP A 263      22.281   8.089  12.924  1.00  0.00      RA0  O
ATOM   2453  C   ASP A 263      25.683   9.379  12.085  1.00  0.00      RA0  C
ATOM   2454  O   ASP A 263      26.083   9.924  13.117  1.00  0.00      RA0  O
ATOM   2455  N   PHE A 264      25.256  10.062  11.034  1.00  0.00      RA0  N
ATOM   2456  H   PHE A 264      24.737   9.566  10.331  1.00  0.00      RA0  H
ATOM   2457  CA  PHE A 264      25.059  11.496  11.096  1.00  0.00      RA0  C
ATOM   2458  CB  PHE A 264      26.330  12.289  10.754  1.00  0.00      RA0  C
ATOM   2459  CG  PHE A 264      26.793  12.122   9.324  1.00  0.00      RA0  C
ATOM   2460  CD1 PHE A 264      26.290  12.946   8.323  1.00  0.00      RA0  C
ATOM   2461  CD2 PHE A 264      27.759  11.171   9.015  1.00  0.00      RA0  C
ATOM   2462  CE1 PHE A 264      26.784  12.851   7.028  1.00  0.00      RA0  C
ATOM   2463  CE2 PHE A 264      28.259  11.082   7.721  1.00  0.00      RA0  C
ATOM   2464  CZ  PHE A 264      27.788  11.937   6.732  1.00  0.00      RA0  C
ATOM   2465  C   PHE A 264      23.870  11.875  10.224  1.00  0.00      RA0  C
ATOM   2466  O   PHE A 264      23.512  11.145   9.305  1.00  0.00      RA0  O
ATOM   2467  N   ILE A 265      23.266  13.012  10.523  1.00  0.00      RA0  N
ATOM   2468  H   ILE A 265      23.693  13.594  11.218  1.00  0.00      RA0  H
ATOM   2469  CA  ILE A 265      22.069  13.439   9.815  1.00  0.00      RA0  C
ATOM   2470  CB  ILE A 265      21.448  14.656  10.505  1.00  0.00      RA0  C
ATOM   2471  CG2 ILE A 265      20.095  15.011   9.885  1.00  0.00      RA0  C
ATOM   2472  CG1 ILE A 265      21.353  14.460  12.015  1.00  0.00      RA0  C
ATOM   2473  CD1 ILE A 265      20.967  15.748  12.741  1.00  0.00      RA0  C
ATOM   2474  C   ILE A 265      22.411  13.803   8.383  1.00  0.00      RA0  C
ATOM   2475  O   ILE A 265      23.336  14.573   8.142  1.00  0.00      RA0  O
ATOM   2476  N   GLY A 266      21.694  13.189   7.447  1.00  0.00      RA0  N
ATOM   2477  H   GLY A 266      21.035  12.481   7.702  1.00  0.00      RA0  H
ATOM   2478  CA  GLY A 266      21.956  13.377   6.009  1.00  0.00      RA0  C
ATOM   2479  C   GLY A 266      22.772  12.263   5.385  1.00  0.00      RA0  C
ATOM   2480  O   GLY A 266      22.902  12.218   4.166  1.00  0.00      RA0  O
ATOM   2481  N   ARG A 267      23.273  11.338   6.203  1.00  0.00      RA0  N
ATOM   2482  H   ARG A 267      23.028  11.331   7.175  1.00  0.00      RA0  H
ATOM   2483  CA  ARG A 267      24.264  10.372   5.743  1.00  0.00      RA0  C
ATOM   2484  CB  ARG A 267      24.889   9.444   6.800  1.00  0.00      RA0  C
ATOM   2485  CG  ARG A 267      26.029   8.704   6.072  1.00  0.00      RA0  C
ATOM   2486  CD  ARG A 267      26.918   7.693   6.804  1.00  0.00      RA0  C
ATOM   2487  NE  ARG A 267      27.879   7.141   5.840  1.00  0.00      RA0  N
ATOM   2488  HE  ARG A 267      27.564   7.011   4.890  1.00  0.00      RA0  H
ATOM   2489  CZ  ARG A 267      29.169   6.840   6.182  1.00  0.00      RA0  C
ATOM   2490  NH1 ARG A 267      29.595   7.005   7.456  1.00  0.00      RA0  N
ATOM   2491 HH11 ARG A 267      30.573   6.880   7.683  1.00  0.00      RA0  H
ATOM   2492 HH12 ARG A 267      28.975   7.250   8.211  1.00  0.00      RA0  H
ATOM   2493  NH2 ARG A 267      30.007   6.390   5.220  1.00  0.00      RA0  N
ATOM   2494 HH21 ARG A 267      30.975   6.155   5.411  1.00  0.00      RA0  H
ATOM   2495 HH22 ARG A 267      29.687   6.289   4.264  1.00  0.00      RA0  H
ATOM   2496  C   ARG A 267      23.779   9.532   4.586  1.00  0.00      RA0  C
ATOM   2497  O   ARG A 267      24.436   9.471   3.571  1.00  0.00      RA0  O
ATOM   2498  N   GLU A 268      22.630   8.882   4.712  1.00  0.00      RA0  N
ATOM   2499  H   GLU A 268      22.006   9.170   5.441  1.00  0.00      RA0  H
ATOM   2500  CA  GLU A 268      22.198   7.978   3.636  1.00  0.00      RA0  C
ATOM   2501  CB  GLU A 268      21.049   7.069   4.106  1.00  0.00      RA0  C
ATOM   2502  CG  GLU A 268      20.176   7.605   5.253  1.00  0.00      RA0  C
ATOM   2503  CD  GLU A 268      19.644   8.981   4.905  1.00  0.00      RA0  C
ATOM   2504  OE1 GLU A 268      18.784   9.072   4.037  1.00  0.00      RA0  O
ATOM   2505  OE2 GLU A 268      20.144   9.966   5.452  1.00  0.00      RA0  O
ATOM   2506  C   GLU A 268      21.822   8.751   2.370  1.00  0.00      RA0  C
ATOM   2507  O   GLU A 268      22.071   8.283   1.265  1.00  0.00      RA0  O
ATOM   2508  N   ALA A 269      21.224   9.927   2.516  1.00  0.00      RA0  N
ATOM   2509  H   ALA A 269      20.882  10.184   3.427  1.00  0.00      RA0  H
ATOM   2510  CA  ALA A 269      20.878  10.736   1.313  1.00  0.00      RA0  C
ATOM   2511  CB  ALA A 269      20.113  11.983   1.728  1.00  0.00      RA0  C
ATOM   2512  C   ALA A 269      22.157  11.136   0.573  1.00  0.00      RA0  C
ATOM   2513  O   ALA A 269      22.237  11.113  -0.660  1.00  0.00      RA0  O
ATOM   2514  N   LEU A 270      23.169  11.466   1.347  1.00  0.00      RA0  N
ATOM   2515  H   LEU A 270      23.044  11.431   2.342  1.00  0.00      RA0  H
ATOM   2516  CA  LEU A 270      24.458  11.851   0.806  1.00  0.00      RA0  C
ATOM   2517  CB  LEU A 270      25.300  12.465   1.912  1.00  0.00      RA0  C
ATOM   2518  CG  LEU A 270      26.135  13.612   1.363  1.00  0.00      RA0  C
ATOM   2519  CD1 LEU A 270      25.248  14.626   0.650  1.00  0.00      RA0  C
ATOM   2520  CD2 LEU A 270      26.995  14.254   2.445  1.00  0.00      RA0  C
ATOM   2521  C   LEU A 270      25.115  10.691   0.071  1.00  0.00      RA0  C
ATOM   2522  O   LEU A 270      25.678  10.870  -1.011  1.00  0.00      RA0  O
ATOM   2523  N   GLU A 271      25.041   9.490   0.650  1.00  0.00      RA0  N
ATOM   2524  H   GLU A 271      24.596   9.396   1.543  1.00  0.00      RA0  H
ATOM   2525  CA  GLU A 271      25.599   8.306   0.008  1.00  0.00      RA0  C
ATOM   2526  CB  GLU A 271      25.592   7.072   0.924  1.00  0.00      RA0  C
ATOM   2527  CG  GLU A 271      26.471   7.158   2.189  1.00  0.00      RA0  C
ATOM   2528  CD  GLU A 271      27.974   7.136   1.898  1.00  0.00      RA0  C
ATOM   2529  OE1 GLU A 271      28.740   6.626   2.719  1.00  0.00      RA0  O
ATOM   2530  OE2 GLU A 271      28.404   7.650   0.871  1.00  0.00      RA0  O
ATOM   2531  C   GLU A 271      24.949   8.043  -1.335  1.00  0.00      RA0  C
ATOM   2532  O   GLU A 271      25.613   7.631  -2.296  1.00  0.00      RA0  O
ATOM   2533  N   VAL A 272      23.629   8.230  -1.400  1.00  0.00      RA0  N
ATOM   2534  H   VAL A 272      23.133   8.490  -0.569  1.00  0.00      RA0  H
ATOM   2535  CA  VAL A 272      22.913   8.064  -2.654  1.00  0.00      RA0  C
ATOM   2536  CB  VAL A 272      21.402   8.118  -2.419  1.00  0.00      RA0  C
ATOM   2537  CG1 VAL A 272      20.623   8.099  -3.736  1.00  0.00      RA0  C
ATOM   2538  CG2 VAL A 272      20.969   6.983  -1.491  1.00  0.00      RA0  C
ATOM   2539  C   VAL A 272      23.351   9.134  -3.669  1.00  0.00      RA0  C
ATOM   2540  O   VAL A 272      23.580   8.838  -4.844  1.00  0.00      RA0  O
ATOM   2541  N   GLN A 273      23.486  10.370  -3.202  1.00  0.00      RA0  N
ATOM   2542  H   GLN A 273      23.317  10.532  -2.228  1.00  0.00      RA0  H
ATOM   2543  CA  GLN A 273      23.943  11.461  -4.065  1.00  0.00      RA0  C
ATOM   2544  CB  GLN A 273      23.814  12.777  -3.303  1.00  0.00      RA0  C
ATOM   2545  CG  GLN A 273      22.323  13.042  -3.063  1.00  0.00      RA0  C
ATOM   2546  CD  GLN A 273      22.132  14.024  -1.928  1.00  0.00      RA0  C
ATOM   2547  OE1 GLN A 273      22.977  14.872  -1.668  1.00  0.00      RA0  O
ATOM   2548  NE2 GLN A 273      20.963  13.876  -1.279  1.00  0.00      RA0  N
ATOM   2549 HE21 GLN A 273      20.367  13.105  -1.505  1.00  0.00      RA0  H
ATOM   2550 HE22 GLN A 273      20.629  14.484  -0.551  1.00  0.00      RA0  H
ATOM   2551  C   GLN A 273      25.334  11.173  -4.634  1.00  0.00      RA0  C
ATOM   2552  O   GLN A 273      25.568  11.387  -5.817  1.00  0.00      RA0  O
ATOM   2553  N   ARG A 274      26.231  10.646  -3.796  1.00  0.00      RA0  N
ATOM   2554  H   ARG A 274      25.964  10.449  -2.852  1.00  0.00      RA0  H
ATOM   2555  CA  ARG A 274      27.565  10.283  -4.262  1.00  0.00      RA0  C
ATOM   2556  CB  ARG A 274      28.436   9.879  -3.053  1.00  0.00      RA0  C
ATOM   2557  CG  ARG A 274      29.767   9.195  -3.404  1.00  0.00      RA0  C
ATOM   2558  CD  ARG A 274      30.791   9.070  -2.269  1.00  0.00      RA0  C
ATOM   2559  NE  ARG A 274      30.379   8.207  -1.161  1.00  0.00      RA0  N
ATOM   2560  HE  ARG A 274      29.454   8.258  -0.762  1.00  0.00      RA0  H
ATOM   2561  CZ  ARG A 274      31.301   7.443  -0.534  1.00  0.00      RA0  C
ATOM   2562  NH1 ARG A 274      32.543   7.336  -1.017  1.00  0.00      RA0  N
ATOM   2563 HH11 ARG A 274      33.252   6.804  -0.561  1.00  0.00      RA0  H
ATOM   2564 HH12 ARG A 274      32.825   7.790  -1.873  1.00  0.00      RA0  H
ATOM   2565  NH2 ARG A 274      30.958   6.795   0.578  1.00  0.00      RA0  N
ATOM   2566 HH21 ARG A 274      31.578   6.207   1.090  1.00  0.00      RA0  H
ATOM   2567 HH22 ARG A 274      30.016   6.902   0.942  1.00  0.00      RA0  H
ATOM   2568  C   ARG A 274      27.530   9.170  -5.311  1.00  0.00      RA0  C
ATOM   2569  O   ARG A 274      28.216   9.245  -6.333  1.00  0.00      RA0  O
ATOM   2570  N   GLU A 275      26.704   8.163  -5.069  1.00  0.00      RA0  N
ATOM   2571  H   GLU A 275      26.186   8.112  -4.211  1.00  0.00      RA0  H
ATOM   2572  CA  GLU A 275      26.486   7.079  -6.026  1.00  0.00      RA0  C
ATOM   2573  CB  GLU A 275      25.583   5.985  -5.453  1.00  0.00      RA0  C
ATOM   2574  CG  GLU A 275      26.262   5.195  -4.334  1.00  0.00      RA0  C
ATOM   2575  CD  GLU A 275      25.369   4.046  -3.913  1.00  0.00      RA0  C
ATOM   2576  OE1 GLU A 275      24.170   4.262  -3.741  1.00  0.00      RA0  O
ATOM   2577  OE2 GLU A 275      25.875   2.933  -3.769  1.00  0.00      RA0  O
ATOM   2578  C   GLU A 275      25.951   7.572  -7.361  1.00  0.00      RA0  C
ATOM   2579  O   GLU A 275      26.364   7.113  -8.426  1.00  0.00      RA0  O
ATOM   2580  N   HIS A 276      24.971   8.463  -7.308  1.00  0.00      RA0  N
ATOM   2581  H   HIS A 276      24.690   8.816  -6.415  1.00  0.00      RA0  H
ATOM   2582  CA  HIS A 276      24.309   8.917  -8.514  1.00  0.00      RA0  C
ATOM   2583  CB  HIS A 276      22.937   9.505  -8.186  1.00  0.00      RA0  C
ATOM   2584  CG  HIS A 276      21.876   8.432  -8.107  1.00  0.00      RA0  C
ATOM   2585  ND1 HIS A 276      20.695   8.531  -8.747  1.00  0.00      RA0  N
ATOM   2586  HD1 HIS A 276      20.413   9.275  -9.319  1.00  0.00      RA0  H
ATOM   2587  CD2 HIS A 276      21.905   7.225  -7.399  1.00  0.00      RA0  C
ATOM   2588  NE2 HIS A 276      20.721   6.600  -7.624  1.00  0.00      RA0  N
ATOM   2589  CE1 HIS A 276      19.979   7.401  -8.451  1.00  0.00      RA0  C
ATOM   2590  C   HIS A 276      25.104   9.966  -9.265  1.00  0.00      RA0  C
ATOM   2591  O   HIS A 276      24.933  10.098 -10.475  1.00  0.00      RA0  O
ATOM   2592  N   GLY A 277      25.919  10.718  -8.523  1.00  0.00      RA0  N
ATOM   2593  H   GLY A 277      25.920  10.598  -7.531  1.00  0.00      RA0  H
ATOM   2594  CA  GLY A 277      26.588  11.904  -9.048  1.00  0.00      RA0  C
ATOM   2595  C   GLY A 277      25.760  13.145  -8.814  1.00  0.00      RA0  C
ATOM   2596  O   GLY A 277      24.514  13.078  -8.742  1.00  0.00      RA0  O
ATOM   2597  N   THR A 278      26.440  14.288  -8.703  1.00  0.00      RA0  N
ATOM   2598  H   THR A 278      27.436  14.329  -8.730  1.00  0.00      RA0  H
ATOM   2599  CA  THR A 278      25.757  15.568  -8.526  1.00  0.00      RA0  C
ATOM   2600  CB  THR A 278      26.019  15.875  -7.063  1.00  0.00      RA0  C
ATOM   2601  OG1 THR A 278      27.172  15.116  -6.667  1.00  0.00      RA0  O
ATOM   2602  HG1 THR A 278      27.924  15.639  -6.923  1.00  0.00      RA0  H
ATOM   2603  CG2 THR A 278      24.827  15.528  -6.167  1.00  0.00      RA0  C
ATOM   2604  C   THR A 278      26.320  16.617  -9.470  1.00  0.00      RA0  C
ATOM   2605  O   THR A 278      27.309  16.391 -10.188  1.00  0.00      RA0  O
ATOM   2606  N   GLU A 279      25.679  17.769  -9.444  1.00  0.00      RA0  N
ATOM   2607  H   GLU A 279      24.897  17.881  -8.836  1.00  0.00      RA0  H
ATOM   2608  CA  GLU A 279      26.239  18.968 -10.038  1.00  0.00      RA0  C
ATOM   2609  CB  GLU A 279      25.318  20.166  -9.862  1.00  0.00      RA0  C
ATOM   2610  CG  GLU A 279      23.879  20.023 -10.326  1.00  0.00      RA0  C
ATOM   2611  CD  GLU A 279      23.159  21.248  -9.812  1.00  0.00      RA0  C
ATOM   2612  OE1 GLU A 279      22.153  21.110  -9.125  1.00  0.00      RA0  O
ATOM   2613  OE2 GLU A 279      23.628  22.356 -10.050  1.00  0.00      RA0  O
ATOM   2614  C   GLU A 279      27.507  19.356  -9.262  1.00  0.00      RA0  C
ATOM   2615  O   GLU A 279      27.809  18.772  -8.218  1.00  0.00      RA0  O
ATOM   2616  N   LYS A 280      28.275  20.295  -9.804  1.00  0.00      RA0  N
ATOM   2617  H   LYS A 280      28.004  20.727 -10.670  1.00  0.00      RA0  H
ATOM   2618  CA  LYS A 280      29.527  20.680  -9.184  1.00  0.00      RA0  C
ATOM   2619  CB  LYS A 280      30.737  19.852  -9.662  1.00  0.00      RA0  C
ATOM   2620  CG  LYS A 280      31.309  19.984 -11.077  1.00  0.00      RA0  C
ATOM   2621  CD  LYS A 280      32.319  18.842 -11.279  1.00  0.00      RA0  C
ATOM   2622  CE  LYS A 280      33.147  18.860 -12.571  1.00  0.00      RA0  C
ATOM   2623  NZ  LYS A 280      33.719  17.521 -12.795  1.00  0.00      RA0  N
ATOM   2624  HZ1 LYS A 280      34.527  17.535 -13.453  1.00  0.00      RA0  H
ATOM   2625  HZ2 LYS A 280      34.056  17.094 -11.912  1.00  0.00      RA0  H
ATOM   2626  HZ3 LYS A 280      32.987  16.874 -13.173  1.00  0.00      RA0  H
ATOM   2627  C   LYS A 280      29.683  22.178  -9.211  1.00  0.00      RA0  C
ATOM   2628  O   LYS A 280      29.246  22.849 -10.129  1.00  0.00      RA0  O
ATOM   2629  N   LEU A 281      30.353  22.677  -8.200  1.00  0.00      RA0  N
ATOM   2630  H   LEU A 281      30.777  22.045  -7.552  1.00  0.00      RA0  H
ATOM   2631  CA  LEU A 281      30.658  24.089  -8.112  1.00  0.00      RA0  C
ATOM   2632  CB  LEU A 281      30.672  24.524  -6.647  1.00  0.00      RA0  C
ATOM   2633  CG  LEU A 281      30.775  26.036  -6.443  1.00  0.00      RA0  C
ATOM   2634  CD1 LEU A 281      29.480  26.749  -6.826  1.00  0.00      RA0  C
ATOM   2635  CD2 LEU A 281      31.195  26.387  -5.017  1.00  0.00      RA0  C
ATOM   2636  C   LEU A 281      32.011  24.336  -8.760  1.00  0.00      RA0  C
ATOM   2637  O   LEU A 281      33.034  23.759  -8.374  1.00  0.00      RA0  O
ATOM   2638  N   VAL A 282      32.001  25.160  -9.805  1.00  0.00      RA0  N
ATOM   2639  H   VAL A 282      31.158  25.635 -10.033  1.00  0.00      RA0  H
ATOM   2640  CA  VAL A 282      33.204  25.528 -10.522  1.00  0.00      RA0  C
ATOM   2641  CB  VAL A 282      33.132  25.098 -11.989  1.00  0.00      RA0  C
ATOM   2642  CG1 VAL A 282      33.015  23.579 -12.118  1.00  0.00      RA0  C
ATOM   2643  CG2 VAL A 282      32.019  25.848 -12.725  1.00  0.00      RA0  C
ATOM   2644  C   VAL A 282      33.445  27.044 -10.439  1.00  0.00      RA0  C
ATOM   2645  O   VAL A 282      32.574  27.810 -10.004  1.00  0.00      RA0  O
ATOM   2646  N   GLY A 283      34.626  27.468 -10.858  1.00  0.00      RA0  N
ATOM   2647  H   GLY A 283      35.248  26.812 -11.287  1.00  0.00      RA0  H
ATOM   2648  CA  GLY A 283      34.939  28.875 -11.012  1.00  0.00      RA0  C
ATOM   2649  C   GLY A 283      34.754  29.281 -12.453  1.00  0.00      RA0  C
ATOM   2650  O   GLY A 283      34.875  28.456 -13.373  1.00  0.00      RA0  O
ATOM   2651  N   LEU A 284      34.425  30.550 -12.656  1.00  0.00      RA0  N
ATOM   2652  H   LEU A 284      34.307  31.166 -11.874  1.00  0.00      RA0  H
ATOM   2653  CA  LEU A 284      34.368  31.156 -13.992  1.00  0.00      RA0  C
ATOM   2654  CB  LEU A 284      32.943  31.551 -14.376  1.00  0.00      RA0  C
ATOM   2655  CG  LEU A 284      31.932  30.409 -14.449  1.00  0.00      RA0  C
ATOM   2656  CD1 LEU A 284      30.536  30.951 -14.752  1.00  0.00      RA0  C
ATOM   2657  CD2 LEU A 284      32.342  29.325 -15.445  1.00  0.00      RA0  C
ATOM   2658  C   LEU A 284      35.194  32.425 -13.939  1.00  0.00      RA0  C
ATOM   2659  O   LEU A 284      35.170  33.133 -12.939  1.00  0.00      RA0  O
ATOM   2660  N   VAL A 285      35.932  32.657 -15.018  1.00  0.00      RA0  N
ATOM   2661  H   VAL A 285      35.883  32.011 -15.783  1.00  0.00      RA0  H
ATOM   2662  CA  VAL A 285      36.717  33.865 -15.231  1.00  0.00      RA0  C
ATOM   2663  CB  VAL A 285      38.197  33.470 -15.270  1.00  0.00      RA0  C
ATOM   2664  CG1 VAL A 285      39.081  34.563 -15.872  1.00  0.00      RA0  C
ATOM   2665  CG2 VAL A 285      38.672  33.016 -13.889  1.00  0.00      RA0  C
ATOM   2666  C   VAL A 285      36.307  34.525 -16.554  1.00  0.00      RA0  C
ATOM   2667  O   VAL A 285      36.271  33.894 -17.616  1.00  0.00      RA0  O
ATOM   2668  N   MSE A 286      36.020  35.818 -16.490  1.00  0.00      RA0  N
ATOM   2669  H   MSE A 286      36.097  36.317 -15.621  1.00  0.00      RA0  H
ATOM   2670  CA  MSE A 286      35.698  36.579 -17.670  1.00  0.00      RA0  C
ATOM   2671  CB  MSE A 286      34.252  37.048 -17.612  1.00  0.00      RA0  C
ATOM   2672  CG  MSE A 286      33.800  37.698 -18.916  1.00  0.00      RA0  C
ATOM   2673  SE  MSE A 286      32.081  38.208 -18.817  1.00  0.00      RA0  S
ATOM   2674  CE  MSE A 286      32.300  39.488 -17.583  1.00  0.00      RA0  C
ATOM   2675  C   MSE A 286      36.644  37.771 -17.754  1.00  0.00      RA0  C
ATOM   2676  O   MSE A 286      36.491  38.724 -17.011  1.00  0.00      RA0  O
ATOM   2677  N   THR A 287      37.660  37.670 -18.609  1.00  0.00      RA0  N
ATOM   2678  H   THR A 287      37.818  36.826 -19.120  1.00  0.00      RA0  H
ATOM   2679  CA  THR A 287      38.602  38.789 -18.835  1.00  0.00      RA0  C
ATOM   2680  CB  THR A 287      39.802  38.093 -19.436  1.00  0.00      RA0  C
ATOM   2681  OG1 THR A 287      39.690  36.702 -19.093  1.00  0.00      RA0  O
ATOM   2682  HG1 THR A 287      40.491  36.292 -19.395  1.00  0.00      RA0  H
ATOM   2683  CG2 THR A 287      41.131  38.690 -18.966  1.00  0.00      RA0  C
ATOM   2684  C   THR A 287      38.007  39.900 -19.698  1.00  0.00      RA0  C
ATOM   2685  O   THR A 287      38.496  41.041 -19.694  1.00  0.00      RA0  O
ATOM   2686  N   GLU A 288      36.976  39.563 -20.459  1.00  0.00      RA0  N
ATOM   2687  H   GLU A 288      36.560  38.663 -20.350  1.00  0.00      RA0  H
ATOM   2688  CA  GLU A 288      36.258  40.542 -21.252  1.00  0.00      RA0  C
ATOM   2689  CB  GLU A 288      35.300  39.914 -22.281  1.00  0.00      RA0  C
ATOM   2690  CG  GLU A 288      35.215  40.667 -23.631  1.00  0.00      RA0  C
ATOM   2691  CD  GLU A 288      33.859  41.333 -23.873  1.00  0.00      RA0  C
ATOM   2692  OE1 GLU A 288      33.472  42.217 -23.115  1.00  0.00      RA0  O
ATOM   2693  OE2 GLU A 288      33.175  40.990 -24.843  1.00  0.00      RA0  O
ATOM   2694  C   GLU A 288      35.578  41.524 -20.326  1.00  0.00      RA0  C
ATOM   2695  O   GLU A 288      35.261  41.196 -19.186  1.00  0.00      RA0  O
ATOM   2696  N   LYS A 289      35.355  42.734 -20.814  1.00  0.00      RA0  N
ATOM   2697  H   LYS A 289      35.254  42.804 -21.808  1.00  0.00      RA0  H
ATOM   2698  CA  LYS A 289      34.808  43.781 -19.965  1.00  0.00      RA0  C
ATOM   2699  CB  LYS A 289      35.118  45.179 -20.485  1.00  0.00      RA0  C
ATOM   2700  CG  LYS A 289      36.648  45.289 -20.397  1.00  0.00      RA0  C
ATOM   2701  CD  LYS A 289      37.170  44.718 -19.064  1.00  0.00      RA0  C
ATOM   2702  CE  LYS A 289      38.674  44.415 -19.047  1.00  0.00      RA0  C
ATOM   2703  NZ  LYS A 289      38.931  43.251 -18.180  1.00  0.00      RA0  N
ATOM   2704  HZ1 LYS A 289      39.947  43.137 -17.998  1.00  0.00      RA0  H
ATOM   2705  HZ2 LYS A 289      38.444  43.345 -17.268  1.00  0.00      RA0  H
ATOM   2706  HZ3 LYS A 289      38.585  42.398 -18.674  1.00  0.00      RA0  H
ATOM   2707  C   LYS A 289      33.379  43.426 -19.595  1.00  0.00      RA0  C
ATOM   2708  O   LYS A 289      32.632  42.874 -20.400  1.00  0.00      RA0  O
ATOM   2709  N   GLY A 290      33.013  43.721 -18.356  1.00  0.00      RA0  N
ATOM   2710  H   GLY A 290      33.673  44.009 -17.662  1.00  0.00      RA0  H
ATOM   2711  CA  GLY A 290      31.687  43.389 -17.865  1.00  0.00      RA0  C
ATOM   2712  C   GLY A 290      31.833  42.752 -16.507  1.00  0.00      RA0  C
ATOM   2713  O   GLY A 290      32.950  42.444 -16.062  1.00  0.00      RA0  O
ATOM   2714  N   VAL A 291      30.708  42.562 -15.838  1.00  0.00      RA0  N
ATOM   2715  H   VAL A 291      29.805  42.745 -16.228  1.00  0.00      RA0  H
ATOM   2716  CA  VAL A 291      30.709  41.920 -14.517  1.00  0.00      RA0  C
ATOM   2717  CB  VAL A 291      30.399  42.936 -13.405  1.00  0.00      RA0  C
ATOM   2718  CG1 VAL A 291      30.405  42.275 -12.024  1.00  0.00      RA0  C
ATOM   2719  CG2 VAL A 291      31.356  44.130 -13.443  1.00  0.00      RA0  C
ATOM   2720  C   VAL A 291      29.698  40.769 -14.489  1.00  0.00      RA0  C
ATOM   2721  O   VAL A 291      28.548  40.905 -14.924  1.00  0.00      RA0  O
ATOM   2722  N   LEU A 292      30.166  39.625 -14.000  1.00  0.00      RA0  N
ATOM   2723  H   LEU A 292      31.054  39.640 -13.547  1.00  0.00      RA0  H
ATOM   2724  CA  LEU A 292      29.327  38.462 -13.794  1.00  0.00      RA0  C
ATOM   2725  CB  LEU A 292      30.205  37.231 -13.564  1.00  0.00      RA0  C
ATOM   2726  CG  LEU A 292      31.065  36.880 -14.779  1.00  0.00      RA0  C
ATOM   2727  CD1 LEU A 292      32.111  35.811 -14.456  1.00  0.00      RA0  C
ATOM   2728  CD2 LEU A 292      30.203  36.493 -15.981  1.00  0.00      RA0  C
ATOM   2729  C   LEU A 292      28.431  38.707 -12.569  1.00  0.00      RA0  C
ATOM   2730  O   LEU A 292      28.914  39.162 -11.524  1.00  0.00      RA0  O
ATOM   2731  N   ARG A 293      27.134  38.411 -12.709  1.00  0.00      RA0  N
ATOM   2732  H   ARG A 293      26.817  37.916 -13.517  1.00  0.00      RA0  H
ATOM   2733  CA  ARG A 293      26.157  38.651 -11.644  1.00  0.00      RA0  C
ATOM   2734  CB  ARG A 293      24.831  39.252 -12.102  1.00  0.00      RA0  C
ATOM   2735  CG  ARG A 293      24.599  40.670 -12.600  1.00  0.00      RA0  C
ATOM   2736  CD  ARG A 293      23.078  40.931 -12.535  1.00  0.00      RA0  C
ATOM   2737  NE  ARG A 293      22.295  39.815 -13.086  1.00  0.00      RA0  N
ATOM   2738  HE  ARG A 293      22.410  39.640 -14.067  1.00  0.00      RA0  H
ATOM   2739  CZ  ARG A 293      21.523  39.025 -12.261  1.00  0.00      RA0  C
ATOM   2740  NH1 ARG A 293      21.420  39.318 -10.947  1.00  0.00      RA0  N
ATOM   2741 HH11 ARG A 293      20.957  38.669 -10.307  1.00  0.00      RA0  H
ATOM   2742 HH12 ARG A 293      21.797  40.139 -10.524  1.00  0.00      RA0  H
ATOM   2743  NH2 ARG A 293      20.885  37.950 -12.768  1.00  0.00      RA0  N
ATOM   2744 HH21 ARG A 293      20.345  37.373 -12.131  1.00  0.00      RA0  H
ATOM   2745 HH22 ARG A 293      20.906  37.667 -13.725  1.00  0.00      RA0  H
ATOM   2746  C   ARG A 293      25.599  37.355 -11.079  1.00  0.00      RA0  C
ATOM   2747  O   ARG A 293      25.424  36.381 -11.806  1.00  0.00      RA0  O
ATOM   2748  N   ASN A 294      25.240  37.378  -9.799  1.00  0.00      RA0  N
ATOM   2749  H   ASN A 294      25.471  38.166  -9.232  1.00  0.00      RA0  H
ATOM   2750  CA  ASN A 294      24.497  36.266  -9.191  1.00  0.00      RA0  C
ATOM   2751  CB  ASN A 294      23.962  36.604  -7.798  1.00  0.00      RA0  C
ATOM   2752  CG  ASN A 294      25.066  36.845  -6.793  1.00  0.00      RA0  C
ATOM   2753  OD1 ASN A 294      26.252  36.895  -7.116  1.00  0.00      RA0  O
ATOM   2754  ND2 ASN A 294      24.593  37.031  -5.548  1.00  0.00      RA0  N
ATOM   2755 HD21 ASN A 294      23.608  36.977  -5.376  1.00  0.00      RA0  H
ATOM   2756 HD22 ASN A 294      25.162  37.205  -4.742  1.00  0.00      RA0  H
ATOM   2757  C   ASN A 294      23.291  35.885 -10.049  1.00  0.00      RA0  C
ATOM   2758  O   ASN A 294      22.611  36.762 -10.617  1.00  0.00      RA0  O
ATOM   2759  N   GLU A 295      23.046  34.590 -10.131  1.00  0.00      RA0  N
ATOM   2760  H   GLU A 295      23.675  33.961  -9.678  1.00  0.00      RA0  H
ATOM   2761  CA  GLU A 295      21.881  34.003 -10.797  1.00  0.00      RA0  C
ATOM   2762  CB  GLU A 295      20.473  34.437 -10.305  1.00  0.00      RA0  C
ATOM   2763  CG  GLU A 295      20.233  35.324  -9.070  1.00  0.00      RA0  C
ATOM   2764  CD  GLU A 295      20.134  36.786  -9.497  1.00  0.00      RA0  C
ATOM   2765  OE1 GLU A 295      19.595  37.071 -10.561  1.00  0.00      RA0  O
ATOM   2766  OE2 GLU A 295      20.643  37.662  -8.803  1.00  0.00      RA0  O
ATOM   2767  C   GLU A 295      21.911  34.023 -12.341  1.00  0.00      RA0  C
ATOM   2768  O   GLU A 295      20.986  33.530 -12.981  1.00  0.00      RA0  O
ATOM   2769  N   LEU A 296      22.949  34.586 -12.954  1.00  0.00      RA0  N
ATOM   2770  H   LEU A 296      23.685  34.976 -12.400  1.00  0.00      RA0  H
ATOM   2771  CA  LEU A 296      23.110  34.493 -14.398  1.00  0.00      RA0  C
ATOM   2772  CB  LEU A 296      24.349  35.308 -14.785  1.00  0.00      RA0  C
ATOM   2773  CG  LEU A 296      24.504  35.676 -16.261  1.00  0.00      RA0  C
ATOM   2774  CD1 LEU A 296      23.377  36.588 -16.749  1.00  0.00      RA0  C
ATOM   2775  CD2 LEU A 296      25.870  36.307 -16.530  1.00  0.00      RA0  C
ATOM   2776  C   LEU A 296      23.217  33.013 -14.834  1.00  0.00      RA0  C
ATOM   2777  O   LEU A 296      23.923  32.228 -14.197  1.00  0.00      RA0  O
ATOM   2778  N   PRO A 297      22.509  32.611 -15.885  1.00  0.00      RA0  N
ATOM   2779  CD  PRO A 297      21.464  33.366 -16.560  1.00  0.00      RA0  C
ATOM   2780  CA  PRO A 297      22.690  31.265 -16.443  1.00  0.00      RA0  C
ATOM   2781  CB  PRO A 297      21.586  31.185 -17.499  1.00  0.00      RA0  C
ATOM   2782  CG  PRO A 297      20.580  32.281 -17.155  1.00  0.00      RA0  C
ATOM   2783  C   PRO A 297      24.068  31.043 -17.084  1.00  0.00      RA0  C
ATOM   2784  O   PRO A 297      24.695  31.984 -17.585  1.00  0.00      RA0  O
ATOM   2785  N   VAL A 298      24.496  29.790 -17.072  1.00  0.00      RA0  N
ATOM   2786  H   VAL A 298      23.909  29.074 -16.682  1.00  0.00      RA0  H
ATOM   2787  CA  VAL A 298      25.767  29.376 -17.650  1.00  0.00      RA0  C
ATOM   2788  CB  VAL A 298      26.714  28.918 -16.538  1.00  0.00      RA0  C
ATOM   2789  CG1 VAL A 298      28.072  28.512 -17.106  1.00  0.00      RA0  C
ATOM   2790  CG2 VAL A 298      26.840  29.961 -15.430  1.00  0.00      RA0  C
ATOM   2791  C   VAL A 298      25.457  28.200 -18.559  1.00  0.00      RA0  C
ATOM   2792  O   VAL A 298      24.972  27.172 -18.079  1.00  0.00      RA0  O
ATOM   2793  N   ARG A 299      25.730  28.330 -19.853  1.00  0.00      RA0  N
ATOM   2794  H   ARG A 299      26.210  29.132 -20.203  1.00  0.00      RA0  H
ATOM   2795  CA  ARG A 299      25.339  27.304 -20.783  1.00  0.00      RA0  C
ATOM   2796  CB  ARG A 299      24.376  27.859 -21.823  1.00  0.00      RA0  C
ATOM   2797  CG  ARG A 299      23.054  28.221 -21.168  1.00  0.00      RA0  C
ATOM   2798  CD  ARG A 299      21.993  28.699 -22.149  1.00  0.00      RA0  C
ATOM   2799  NE  ARG A 299      20.739  28.807 -21.421  1.00  0.00      RA0  N
ATOM   2800  HE  ARG A 299      20.470  28.013 -20.853  1.00  0.00      RA0  H
ATOM   2801  CZ  ARG A 299      20.001  29.944 -21.405  1.00  0.00      RA0  C
ATOM   2802  NH1 ARG A 299      20.353  30.977 -22.207  1.00  0.00      RA0  N
ATOM   2803 HH11 ARG A 299      19.848  31.842 -22.231  1.00  0.00      RA0  H
ATOM   2804 HH12 ARG A 299      21.151  30.909 -22.815  1.00  0.00      RA0  H
ATOM   2805  NH2 ARG A 299      18.941  30.003 -20.575  1.00  0.00      RA0  N
ATOM   2806 HH21 ARG A 299      18.279  30.747 -20.515  1.00  0.00      RA0  H
ATOM   2807 HH22 ARG A 299      18.808  29.233 -19.913  1.00  0.00      RA0  H
ATOM   2808  C   ARG A 299      26.519  26.656 -21.488  1.00  0.00      RA0  C
ATOM   2809  O   ARG A 299      27.532  27.302 -21.806  1.00  0.00      RA0  O
ATOM   2810  N   PHE A 300      26.362  25.362 -21.718  1.00  0.00      RA0  N
ATOM   2811  H   PHE A 300      25.522  24.874 -21.453  1.00  0.00      RA0  H
ATOM   2812  CA  PHE A 300      27.330  24.589 -22.461  1.00  0.00      RA0  C
ATOM   2813  CB  PHE A 300      28.560  24.259 -21.600  1.00  0.00      RA0  C
ATOM   2814  CG  PHE A 300      28.189  23.449 -20.375  1.00  0.00      RA0  C
ATOM   2815  CD1 PHE A 300      27.748  24.085 -19.219  1.00  0.00      RA0  C
ATOM   2816  CD2 PHE A 300      28.305  22.063 -20.396  1.00  0.00      RA0  C
ATOM   2817  CE1 PHE A 300      27.440  23.342 -18.085  1.00  0.00      RA0  C
ATOM   2818  CE2 PHE A 300      27.998  21.319 -19.263  1.00  0.00      RA0  C
ATOM   2819  CZ  PHE A 300      27.577  21.959 -18.103  1.00  0.00      RA0  C
ATOM   2820  C   PHE A 300      26.674  23.306 -22.983  1.00  0.00      RA0  C
ATOM   2821  O   PHE A 300      25.535  22.967 -22.621  1.00  0.00      RA0  O
ATOM   2822  N   THR A 301      27.376  22.629 -23.884  1.00  0.00      RA0  N
ATOM   2823  H   THR A 301      28.281  22.908 -24.198  1.00  0.00      RA0  H
ATOM   2824  CA  THR A 301      26.934  21.344 -24.416  1.00  0.00      RA0  C
ATOM   2825  CB  THR A 301      26.797  21.601 -25.901  1.00  0.00      RA0  C
ATOM   2826  OG1 THR A 301      26.367  22.962 -26.070  1.00  0.00      RA0  O
ATOM   2827  HG1 THR A 301      26.255  23.088 -27.002  1.00  0.00      RA0  H
ATOM   2828  CG2 THR A 301      25.856  20.614 -26.592  1.00  0.00      RA0  C
ATOM   2829  C   THR A 301      27.989  20.306 -24.065  1.00  0.00      RA0  C
ATOM   2830  O   THR A 301      29.174  20.558 -24.288  1.00  0.00      RA0  O
ATOM   2831  N   ASP A 302      27.580  19.152 -23.528  1.00  0.00      RA0  N
ATOM   2832  H   ASP A 302      26.609  18.912 -23.479  1.00  0.00      RA0  H
ATOM   2833  CA  ASP A 302      28.564  18.123 -23.156  1.00  0.00      RA0  C
ATOM   2834  CB  ASP A 302      27.985  17.206 -22.073  1.00  0.00      RA0  C
ATOM   2835  CG  ASP A 302      27.497  15.919 -22.704  1.00  0.00      RA0  C
ATOM   2836  OD1 ASP A 302      26.584  15.951 -23.517  1.00  0.00      RA0  O
ATOM   2837  OD2 ASP A 302      28.082  14.876 -22.442  1.00  0.00      RA0  O
ATOM   2838  C   ASP A 302      28.993  17.345 -24.374  1.00  0.00      RA0  C
ATOM   2839  O   ASP A 302      28.489  17.576 -25.474  1.00  0.00      RA0  O
ATOM   2840  N   ALA A 303      29.948  16.438 -24.178  1.00  0.00      RA0  N
ATOM   2841  H   ALA A 303      30.086  16.121 -23.239  1.00  0.00      RA0  H
ATOM   2842  CA  ALA A 303      30.554  15.735 -25.303  1.00  0.00      RA0  C
ATOM   2843  CB  ALA A 303      31.694  14.837 -24.821  1.00  0.00      RA0  C
ATOM   2844  C   ALA A 303      29.544  14.886 -26.056  1.00  0.00      RA0  C
ATOM   2845  O   ALA A 303      29.715  14.642 -27.238  1.00  0.00      RA0  O
ATOM   2846  N   GLN A 304      28.482  14.467 -25.370  1.00  0.00      RA0  N
ATOM   2847  H   GLN A 304      28.326  14.778 -24.428  1.00  0.00      RA0  H
ATOM   2848  CA  GLN A 304      27.435  13.648 -25.963  1.00  0.00      RA0  C
ATOM   2849  CB  GLN A 304      26.859  12.647 -24.964  1.00  0.00      RA0  C
ATOM   2850  CG  GLN A 304      27.162  11.203 -25.386  1.00  0.00      RA0  C
ATOM   2851  CD  GLN A 304      28.637  10.866 -25.229  1.00  0.00      RA0  C
ATOM   2852  OE1 GLN A 304      29.037  10.218 -24.270  1.00  0.00      RA0  O
ATOM   2853  NE2 GLN A 304      29.426  11.275 -26.241  1.00  0.00      RA0  N
ATOM   2854 HE21 GLN A 304      29.072  11.831 -26.995  1.00  0.00      RA0  H
ATOM   2855 HE22 GLN A 304      30.400  11.051 -26.252  1.00  0.00      RA0  H
ATOM   2856  C   GLN A 304      26.352  14.498 -26.663  1.00  0.00      RA0  C
ATOM   2857  O   GLN A 304      25.423  13.951 -27.245  1.00  0.00      RA0  O
ATOM   2858  N   GLY A 305      26.476  15.823 -26.599  1.00  0.00      RA0  N
ATOM   2859  H   GLY A 305      27.160  16.213 -25.978  1.00  0.00      RA0  H
ATOM   2860  CA  GLY A 305      25.537  16.742 -27.241  1.00  0.00      RA0  C
ATOM   2861  C   GLY A 305      24.366  17.210 -26.386  1.00  0.00      RA0  C
ATOM   2862  O   GLY A 305      23.473  17.922 -26.886  1.00  0.00      RA0  O
ATOM   2863  N   ASN A 306      24.350  16.828 -25.110  1.00  0.00      RA0  N
ATOM   2864  H   ASN A 306      25.162  16.388 -24.728  1.00  0.00      RA0  H
ATOM   2865  CA  ASN A 306      23.293  17.265 -24.215  1.00  0.00      RA0  C
ATOM   2866  CB  ASN A 306      23.329  16.526 -22.876  1.00  0.00      RA0  C
ATOM   2867  CG  ASN A 306      23.106  15.040 -23.030  1.00  0.00      RA0  C
ATOM   2868  OD1 ASN A 306      21.985  14.572 -23.209  1.00  0.00      RA0  O
ATOM   2869  ND2 ASN A 306      24.236  14.318 -22.919  1.00  0.00      RA0  N
ATOM   2870 HD21 ASN A 306      25.125  14.782 -22.796  1.00  0.00      RA0  H
ATOM   2871 HD22 ASN A 306      24.269  13.321 -22.959  1.00  0.00      RA0  H
ATOM   2872  C   ASN A 306      23.555  18.737 -23.892  1.00  0.00      RA0  C
ATOM   2873  O   ASN A 306      24.662  19.087 -23.502  1.00  0.00      RA0  O
ATOM   2874  N   GLN A 307      22.558  19.592 -24.094  1.00  0.00      RA0  N
ATOM   2875  H   GLN A 307      21.655  19.227 -24.310  1.00  0.00      RA0  H
ATOM   2876  CA  GLN A 307      22.691  21.008 -23.702  1.00  0.00      RA0  C
ATOM   2877  CB  GLN A 307      21.767  21.848 -24.571  1.00  0.00      RA0  C
ATOM   2878  CG  GLN A 307      22.137  21.628 -26.036  1.00  0.00      RA0  C
ATOM   2879  CD  GLN A 307      21.089  22.231 -26.938  1.00  0.00      RA0  C
ATOM   2880  OE1 GLN A 307      20.612  23.340 -26.735  1.00  0.00      RA0  O
ATOM   2881  NE2 GLN A 307      20.752  21.421 -27.957  1.00  0.00      RA0  N
ATOM   2882 HE21 GLN A 307      21.195  20.527 -28.051  1.00  0.00      RA0  H
ATOM   2883 HE22 GLN A 307      20.061  21.687 -28.628  1.00  0.00      RA0  H
ATOM   2884  C   GLN A 307      22.391  21.139 -22.219  1.00  0.00      RA0  C
ATOM   2885  O   GLN A 307      21.406  20.566 -21.713  1.00  0.00      RA0  O
ATOM   2886  N   HIS A 308      23.245  21.895 -21.530  1.00  0.00      RA0  N
ATOM   2887  H   HIS A 308      23.929  22.439 -22.011  1.00  0.00      RA0  H
ATOM   2888  CA  HIS A 308      23.174  22.063 -20.094  1.00  0.00      RA0  C
ATOM   2889  CB  HIS A 308      24.326  21.326 -19.424  1.00  0.00      RA0  C
ATOM   2890  CG  HIS A 308      24.068  19.836 -19.440  1.00  0.00      RA0  C
ATOM   2891  ND1 HIS A 308      22.869  19.275 -19.697  1.00  0.00      RA0  N
ATOM   2892  HD1 HIS A 308      22.043  19.729 -19.979  1.00  0.00      RA0  H
ATOM   2893  CD2 HIS A 308      24.986  18.817 -19.170  1.00  0.00      RA0  C
ATOM   2894  NE2 HIS A 308      24.323  17.639 -19.260  1.00  0.00      RA0  N
ATOM   2895  CE1 HIS A 308      23.024  17.921 -19.583  1.00  0.00      RA0  C
ATOM   2896  C   HIS A 308      23.109  23.530 -19.723  1.00  0.00      RA0  C
ATOM   2897  O   HIS A 308      23.609  24.399 -20.439  1.00  0.00      RA0  O
ATOM   2898  N   GLU A 309      22.458  23.777 -18.599  1.00  0.00      RA0  N
ATOM   2899  H   GLU A 309      22.043  23.056 -18.044  1.00  0.00      RA0  H
ATOM   2900  CA  GLU A 309      22.377  25.103 -18.018  1.00  0.00      RA0  C
ATOM   2901  CB  GLU A 309      21.026  25.743 -18.357  1.00  0.00      RA0  C
ATOM   2902  CG  GLU A 309      20.875  27.188 -17.873  1.00  0.00      RA0  C
ATOM   2903  CD  GLU A 309      19.678  27.835 -18.548  1.00  0.00      RA0  C
ATOM   2904  OE1 GLU A 309      19.201  27.323 -19.556  1.00  0.00      RA0  O
ATOM   2905  OE2 GLU A 309      19.245  28.899 -18.120  1.00  0.00      RA0  O
ATOM   2906  C   GLU A 309      22.650  25.033 -16.528  1.00  0.00      RA0  C
ATOM   2907  O   GLU A 309      21.931  24.375 -15.789  1.00  0.00      RA0  O
ATOM   2908  N   GLY A 310      23.709  25.710 -16.106  1.00  0.00      RA0  N
ATOM   2909  H   GLY A 310      24.196  26.264 -16.769  1.00  0.00      RA0  H
ATOM   2910  CA  GLY A 310      23.991  25.941 -14.712  1.00  0.00      RA0  C
ATOM   2911  C   GLY A 310      23.645  27.360 -14.335  1.00  0.00      RA0  C
ATOM   2912  O   GLY A 310      22.960  28.061 -15.068  1.00  0.00      RA0  O
ATOM   2913  N   ILE A 311      24.158  27.787 -13.192  1.00  0.00      RA0  N
ATOM   2914  H   ILE A 311      24.731  27.186 -12.626  1.00  0.00      RA0  H
ATOM   2915  CA  ILE A 311      23.850  29.107 -12.679  1.00  0.00      RA0  C
ATOM   2916  CB  ILE A 311      22.546  29.013 -11.873  1.00  0.00      RA0  C
ATOM   2917  CG2 ILE A 311      22.660  27.993 -10.736  1.00  0.00      RA0  C
ATOM   2918  CG1 ILE A 311      22.062  30.376 -11.392  1.00  0.00      RA0  C
ATOM   2919  CD1 ILE A 311      20.734  30.282 -10.641  1.00  0.00      RA0  C
ATOM   2920  C   ILE A 311      24.996  29.670 -11.857  1.00  0.00      RA0  C
ATOM   2921  O   ILE A 311      25.632  28.948 -11.116  1.00  0.00      RA0  O
ATOM   2922  N   ILE A 312      25.275  30.961 -12.016  1.00  0.00      RA0  N
ATOM   2923  H   ILE A 312      24.704  31.496 -12.640  1.00  0.00      RA0  H
ATOM   2924  CA  ILE A 312      26.184  31.649 -11.097  1.00  0.00      RA0  C
ATOM   2925  CB  ILE A 312      26.552  33.020 -11.666  1.00  0.00      RA0  C
ATOM   2926  CG2 ILE A 312      27.362  33.856 -10.677  1.00  0.00      RA0  C
ATOM   2927  CG1 ILE A 312      27.295  32.843 -12.988  1.00  0.00      RA0  C
ATOM   2928  CD1 ILE A 312      27.768  34.169 -13.580  1.00  0.00      RA0  C
ATOM   2929  C   ILE A 312      25.583  31.771  -9.706  1.00  0.00      RA0  C
ATOM   2930  O   ILE A 312      24.445  32.273  -9.526  1.00  0.00      RA0  O
ATOM   2931  N   THR A 313      26.355  31.344  -8.720  1.00  0.00      RA0  N
ATOM   2932  H   THR A 313      27.267  30.953  -8.862  1.00  0.00      RA0  H
ATOM   2933  CA  THR A 313      25.942  31.436  -7.336  1.00  0.00      RA0  C
ATOM   2934  CB  THR A 313      26.454  30.163  -6.679  1.00  0.00      RA0  C
ATOM   2935  OG1 THR A 313      27.798  29.923  -7.104  1.00  0.00      RA0  O
ATOM   2936  HG1 THR A 313      28.319  30.164  -6.333  1.00  0.00      RA0  H
ATOM   2937  CG2 THR A 313      25.585  28.965  -7.067  1.00  0.00      RA0  C
ATOM   2938  C   THR A 313      26.412  32.753  -6.728  1.00  0.00      RA0  C
ATOM   2939  O   THR A 313      25.665  33.424  -5.992  1.00  0.00      RA0  O
ATOM   2940  N   SER A 314      27.657  33.130  -7.030  1.00  0.00      RA0  N
ATOM   2941  H   SER A 314      28.270  32.538  -7.559  1.00  0.00      RA0  H
ATOM   2942  CA  SER A 314      28.190  34.438  -6.623  1.00  0.00      RA0  C
ATOM   2943  CB  SER A 314      29.017  34.307  -5.340  1.00  0.00      RA0  C
ATOM   2944  OG  SER A 314      28.247  33.902  -4.199  1.00  0.00      RA0  O
ATOM   2945  HG  SER A 314      28.279  32.938  -4.182  1.00  0.00      RA0  H
ATOM   2946  C   SER A 314      29.105  34.945  -7.690  1.00  0.00      RA0  C
ATOM   2947  O   SER A 314      29.994  34.209  -8.140  1.00  0.00      RA0  O
ATOM   2948  N   GLY A 315      28.901  36.186  -8.097  1.00  0.00      RA0  N
ATOM   2949  H   GLY A 315      28.179  36.748  -7.682  1.00  0.00      RA0  H
ATOM   2950  CA  GLY A 315      29.794  36.828  -9.023  1.00  0.00      RA0  C
ATOM   2951  C   GLY A 315      30.290  38.164  -8.514  1.00  0.00      RA0  C
ATOM   2952  O   GLY A 315      29.679  38.787  -7.626  1.00  0.00      RA0  O
ATOM   2953  N   THR A 316      31.434  38.590  -9.028  1.00  0.00      RA0  N
ATOM   2954  H   THR A 316      31.963  38.050  -9.688  1.00  0.00      RA0  H
ATOM   2955  CA  THR A 316      31.988  39.885  -8.655  1.00  0.00      RA0  C
ATOM   2956  CB  THR A 316      32.457  39.652  -7.207  1.00  0.00      RA0  C
ATOM   2957  OG1 THR A 316      31.576  40.328  -6.312  1.00  0.00      RA0  O
ATOM   2958  HG1 THR A 316      30.718  39.926  -6.451  1.00  0.00      RA0  H
ATOM   2959  CG2 THR A 316      33.936  39.878  -6.896  1.00  0.00      RA0  C
ATOM   2960  C   THR A 316      33.059  40.335  -9.637  1.00  0.00      RA0  C
ATOM   2961  O   THR A 316      33.493  39.572 -10.521  1.00  0.00      RA0  O
ATOM   2962  N   PHE A 317      33.474  41.591  -9.496  1.00  0.00      RA0  N
ATOM   2963  H   PHE A 317      33.124  42.139  -8.736  1.00  0.00      RA0  H
ATOM   2964  CA  PHE A 317      34.704  42.043 -10.130  1.00  0.00      RA0  C
ATOM   2965  CB  PHE A 317      34.552  43.496 -10.575  1.00  0.00      RA0  C
ATOM   2966  CG  PHE A 317      35.679  43.881 -11.500  1.00  0.00      RA0  C
ATOM   2967  CD1 PHE A 317      36.847  44.437 -10.991  1.00  0.00      RA0  C
ATOM   2968  CD2 PHE A 317      35.539  43.687 -12.869  1.00  0.00      RA0  C
ATOM   2969  CE1 PHE A 317      37.865  44.821 -11.854  1.00  0.00      RA0  C
ATOM   2970  CE2 PHE A 317      36.555  44.073 -13.733  1.00  0.00      RA0  C
ATOM   2971  CZ  PHE A 317      37.712  44.652 -13.225  1.00  0.00      RA0  C
ATOM   2972  C   PHE A 317      35.833  41.884  -9.098  1.00  0.00      RA0  C
ATOM   2973  O   PHE A 317      35.757  42.443  -7.987  1.00  0.00      RA0  O
ATOM   2974  N   SER A 318      36.827  41.062  -9.440  1.00  0.00      RA0  N
ATOM   2975  H   SER A 318      36.898  40.700 -10.371  1.00  0.00      RA0  H
ATOM   2976  CA  SER A 318      37.974  40.804  -8.559  1.00  0.00      RA0  C
ATOM   2977  CB  SER A 318      38.612  39.504  -9.069  1.00  0.00      RA0  C
ATOM   2978  OG  SER A 318      39.881  39.229  -8.467  1.00  0.00      RA0  O
ATOM   2979  HG  SER A 318      39.730  39.131  -7.526  1.00  0.00      RA0  H
ATOM   2980  C   SER A 318      38.959  41.989  -8.500  1.00  0.00      RA0  C
ATOM   2981  O   SER A 318      39.617  42.278  -9.506  1.00  0.00      RA0  O
ATOM   2982  N   PRO A 319      39.077  42.671  -7.354  1.00  0.00      RA0  N
ATOM   2983  CD  PRO A 319      38.280  42.506  -6.148  1.00  0.00      RA0  C
ATOM   2984  CA  PRO A 319      40.064  43.743  -7.245  1.00  0.00      RA0  C
ATOM   2985  CB  PRO A 319      39.790  44.314  -5.849  1.00  0.00      RA0  C
ATOM   2986  CG  PRO A 319      38.371  43.875  -5.491  1.00  0.00      RA0  C
ATOM   2987  C   PRO A 319      41.499  43.247  -7.414  1.00  0.00      RA0  C
ATOM   2988  O   PRO A 319      42.308  43.949  -7.980  1.00  0.00      RA0  O
ATOM   2989  N   THR A 320      41.809  42.052  -6.922  1.00  0.00      RA0  N
ATOM   2990  H   THR A 320      41.156  41.475  -6.425  1.00  0.00      RA0  H
ATOM   2991  CA  THR A 320      43.177  41.529  -7.035  1.00  0.00      RA0  C
ATOM   2992  CB  THR A 320      43.264  40.373  -6.056  1.00  0.00      RA0  C
ATOM   2993  OG1 THR A 320      42.589  40.762  -4.856  1.00  0.00      RA0  O
ATOM   2994  HG1 THR A 320      41.754  40.280  -4.846  1.00  0.00      RA0  H
ATOM   2995  CG2 THR A 320      44.706  39.951  -5.768  1.00  0.00      RA0  C
ATOM   2996  C   THR A 320      43.516  41.153  -8.466  1.00  0.00      RA0  C
ATOM   2997  O   THR A 320      44.624  41.454  -8.958  1.00  0.00      RA0  O
ATOM   2998  N   LEU A 321      42.585  40.511  -9.159  1.00  0.00      RA0  N
ATOM   2999  H   LEU A 321      41.679  40.335  -8.767  1.00  0.00      RA0  H
ATOM   3000  CA  LEU A 321      42.878  40.035 -10.511  1.00  0.00      RA0  C
ATOM   3001  CB  LEU A 321      42.066  38.780 -10.810  1.00  0.00      RA0  C
ATOM   3002  CG  LEU A 321      42.392  37.636  -9.855  1.00  0.00      RA0  C
ATOM   3003  CD1 LEU A 321      41.422  36.467 -10.004  1.00  0.00      RA0  C
ATOM   3004  CD2 LEU A 321      43.846  37.200  -9.999  1.00  0.00      RA0  C
ATOM   3005  C   LEU A 321      42.640  41.067 -11.603  1.00  0.00      RA0  C
ATOM   3006  O   LEU A 321      43.277  41.029 -12.647  1.00  0.00      RA0  O
ATOM   3007  N   GLY A 322      41.710  41.986 -11.366  1.00  0.00      RA0  N
ATOM   3008  H   GLY A 322      41.205  41.953 -10.504  1.00  0.00      RA0  H
ATOM   3009  CA  GLY A 322      41.354  43.001 -12.326  1.00  0.00      RA0  C
ATOM   3010  C   GLY A 322      40.411  42.552 -13.429  1.00  0.00      RA0  C
ATOM   3011  O   GLY A 322      40.387  43.142 -14.494  1.00  0.00      RA0  O
ATOM   3012  N   TYR A 323      39.611  41.518 -13.164  1.00  0.00      RA0  N
ATOM   3013  H   TYR A 323      39.607  41.066 -12.269  1.00  0.00      RA0  H
ATOM   3014  CA  TYR A 323      38.576  41.082 -14.083  1.00  0.00      RA0  C
ATOM   3015  CB  TYR A 323      39.141  40.211 -15.214  1.00  0.00      RA0  C
ATOM   3016  CG  TYR A 323      40.007  39.081 -14.702  1.00  0.00      RA0  C
ATOM   3017  CD1 TYR A 323      39.443  37.982 -14.062  1.00  0.00      RA0  C
ATOM   3018  CE1 TYR A 323      40.249  36.929 -13.647  1.00  0.00      RA0  C
ATOM   3019  CD2 TYR A 323      41.383  39.131 -14.899  1.00  0.00      RA0  C
ATOM   3020  CE2 TYR A 323      42.188  38.073 -14.492  1.00  0.00      RA0  C
ATOM   3021  CZ  TYR A 323      41.619  36.964 -13.878  1.00  0.00      RA0  C
ATOM   3022  OH  TYR A 323      42.410  35.896 -13.503  1.00  0.00      RA0  O
ATOM   3023  HH  TYR A 323      43.320  36.169 -13.493  1.00  0.00      RA0  H
ATOM   3024  C   TYR A 323      37.495  40.349 -13.273  1.00  0.00      RA0  C
ATOM   3025  O   TYR A 323      37.658  40.139 -12.075  1.00  0.00      RA0  O
ATOM   3026  N   SER A 324      36.418  39.952 -13.952  1.00  0.00      RA0  N
ATOM   3027  H   SER A 324      36.368  39.986 -14.951  1.00  0.00      RA0  H
ATOM   3028  CA  SER A 324      35.267  39.346 -13.283  1.00  0.00      RA0  C
ATOM   3029  CB  SER A 324      34.187  39.745 -14.245  1.00  0.00      RA0  C
ATOM   3030  OG  SER A 324      34.764  40.898 -14.877  1.00  0.00      RA0  O
ATOM   3031  HG  SER A 324      34.114  41.235 -15.485  1.00  0.00      RA0  H
ATOM   3032  C   SER A 324      35.474  37.865 -12.982  1.00  0.00      RA0  C
ATOM   3033  O   SER A 324      36.028  37.139 -13.800  1.00  0.00      RA0  O
ATOM   3034  N   ILE A 325      35.016  37.433 -11.809  1.00  0.00      RA0  N
ATOM   3035  H   ILE A 325      34.510  38.039 -11.190  1.00  0.00      RA0  H
ATOM   3036  CA  ILE A 325      35.057  36.023 -11.440  1.00  0.00      RA0  C
ATOM   3037  CB  ILE A 325      36.151  35.754 -10.406  1.00  0.00      RA0  C
ATOM   3038  CG2 ILE A 325      37.558  35.933 -10.980  1.00  0.00      RA0  C
ATOM   3039  CG1 ILE A 325      35.904  36.607  -9.161  1.00  0.00      RA0  C
ATOM   3040  CD1 ILE A 325      36.794  36.210  -7.989  1.00  0.00      RA0  C
ATOM   3041  C   ILE A 325      33.720  35.598 -10.854  1.00  0.00      RA0  C
ATOM   3042  O   ILE A 325      32.936  36.431 -10.374  1.00  0.00      RA0  O
ATOM   3043  N   ALA A 326      33.504  34.293 -10.824  1.00  0.00      RA0  N
ATOM   3044  H   ALA A 326      34.141  33.636 -11.239  1.00  0.00      RA0  H
ATOM   3045  CA  ALA A 326      32.285  33.768 -10.225  1.00  0.00      RA0  C
ATOM   3046  CB  ALA A 326      31.140  33.810 -11.237  1.00  0.00      RA0  C
ATOM   3047  C   ALA A 326      32.440  32.346  -9.779  1.00  0.00      RA0  C
ATOM   3048  O   ALA A 326      33.253  31.591 -10.332  1.00  0.00      RA0  O
ATOM   3049  N   LEU A 327      31.649  31.977  -8.775  1.00  0.00      RA0  N
ATOM   3050  H   LEU A 327      31.006  32.649  -8.409  1.00  0.00      RA0  H
ATOM   3051  CA  LEU A 327      31.360  30.590  -8.485  1.00  0.00      RA0  C
ATOM   3052  CB  LEU A 327      31.270  30.329  -6.982  1.00  0.00      RA0  C
ATOM   3053  CG  LEU A 327      32.626  30.499  -6.295  1.00  0.00      RA0  C
ATOM   3054  CD1 LEU A 327      32.588  30.094  -4.820  1.00  0.00      RA0  C
ATOM   3055  CD2 LEU A 327      33.738  29.777  -7.053  1.00  0.00      RA0  C
ATOM   3056  C   LEU A 327      30.035  30.255  -9.205  1.00  0.00      RA0  C
ATOM   3057  O   LEU A 327      29.129  31.098  -9.287  1.00  0.00      RA0  O
ATOM   3058  N   ALA A 328      29.974  29.054  -9.764  1.00  0.00      RA0  N
ATOM   3059  H   ALA A 328      30.745  28.416  -9.688  1.00  0.00      RA0  H
ATOM   3060  CA  ALA A 328      28.781  28.571 -10.476  1.00  0.00      RA0  C
ATOM   3061  CB  ALA A 328      28.922  28.806 -11.979  1.00  0.00      RA0  C
ATOM   3062  C   ALA A 328      28.548  27.092 -10.243  1.00  0.00      RA0  C
ATOM   3063  O   ALA A 328      29.489  26.294 -10.209  1.00  0.00      RA0  O
ATOM   3064  N   ARG A 329      27.274  26.747 -10.086  1.00  0.00      RA0  N
ATOM   3065  H   ARG A 329      26.577  27.453 -10.227  1.00  0.00      RA0  H
ATOM   3066  CA  ARG A 329      26.834  25.349 -10.011  1.00  0.00      RA0  C
ATOM   3067  CB  ARG A 329      25.649  25.221  -9.073  1.00  0.00      RA0  C
ATOM   3068  CG  ARG A 329      26.020  24.786  -7.662  1.00  0.00      RA0  C
ATOM   3069  CD  ARG A 329      24.746  24.597  -6.846  1.00  0.00      RA0  C
ATOM   3070  NE  ARG A 329      23.755  23.891  -7.656  1.00  0.00      RA0  N
ATOM   3071  HE  ARG A 329      24.030  23.060  -8.165  1.00  0.00      RA0  H
ATOM   3072  CZ  ARG A 329      22.501  24.397  -7.818  1.00  0.00      RA0  C
ATOM   3073  NH1 ARG A 329      22.151  25.522  -7.152  1.00  0.00      RA0  N
ATOM   3074 HH11 ARG A 329      21.239  25.931  -7.215  1.00  0.00      RA0  H
ATOM   3075 HH12 ARG A 329      22.802  25.992  -6.549  1.00  0.00      RA0  H
ATOM   3076  NH2 ARG A 329      21.642  23.761  -8.638  1.00  0.00      RA0  N
ATOM   3077 HH21 ARG A 329      20.702  24.039  -8.828  1.00  0.00      RA0  H
ATOM   3078 HH22 ARG A 329      21.969  22.915  -9.111  1.00  0.00      RA0  H
ATOM   3079  C   ARG A 329      26.426  24.886 -11.388  1.00  0.00      RA0  C
ATOM   3080  O   ARG A 329      25.532  25.466 -11.999  1.00  0.00      RA0  O
ATOM   3081  N   VAL A 330      27.076  23.837 -11.877  1.00  0.00      RA0  N
ATOM   3082  H   VAL A 330      27.747  23.341 -11.318  1.00  0.00      RA0  H
ATOM   3083  CA  VAL A 330      26.872  23.373 -13.250  1.00  0.00      RA0  C
ATOM   3084  CB  VAL A 330      28.033  23.816 -14.155  1.00  0.00      RA0  C
ATOM   3085  CG1 VAL A 330      28.077  25.335 -14.341  1.00  0.00      RA0  C
ATOM   3086  CG2 VAL A 330      29.361  23.249 -13.654  1.00  0.00      RA0  C
ATOM   3087  C   VAL A 330      26.727  21.859 -13.287  1.00  0.00      RA0  C
ATOM   3088  O   VAL A 330      27.312  21.162 -12.449  1.00  0.00      RA0  O
ATOM   3089  N   PRO A 331      25.943  21.344 -14.233  1.00  0.00      RA0  N
ATOM   3090  CD  PRO A 331      25.022  22.078 -15.090  1.00  0.00      RA0  C
ATOM   3091  CA  PRO A 331      25.950  19.905 -14.494  1.00  0.00      RA0  C
ATOM   3092  CB  PRO A 331      24.981  19.774 -15.671  1.00  0.00      RA0  C
ATOM   3093  CG  PRO A 331      24.070  20.998 -15.584  1.00  0.00      RA0  C
ATOM   3094  C   PRO A 331      27.348  19.347 -14.784  1.00  0.00      RA0  C
ATOM   3095  O   PRO A 331      28.232  20.051 -15.286  1.00  0.00      RA0  O
ATOM   3096  N   GLU A 332      27.531  18.066 -14.471  1.00  0.00      RA0  N
ATOM   3097  H   GLU A 332      26.771  17.548 -14.088  1.00  0.00      RA0  H
ATOM   3098  CA  GLU A 332      28.723  17.330 -14.878  1.00  0.00      RA0  C
ATOM   3099  CB  GLU A 332      28.792  15.907 -14.318  1.00  0.00      RA0  C
ATOM   3100  CG  GLU A 332      29.654  15.791 -13.048  1.00  0.00      RA0  C
ATOM   3101  CD  GLU A 332      31.149  16.010 -13.296  1.00  0.00      RA0  C
ATOM   3102  OE1 GLU A 332      31.548  16.670 -14.257  1.00  0.00      RA0  O
ATOM   3103  OE2 GLU A 332      31.954  15.557 -12.484  1.00  0.00      RA0  O
ATOM   3104  C   GLU A 332      28.862  17.352 -16.391  1.00  0.00      RA0  C
ATOM   3105  O   GLU A 332      27.873  17.349 -17.132  1.00  0.00      RA0  O
ATOM   3106  N   GLY A 333      30.109  17.367 -16.828  1.00  0.00      RA0  N
ATOM   3107  H   GLY A 333      30.834  17.353 -16.134  1.00  0.00      RA0  H
ATOM   3108  CA  GLY A 333      30.447  17.276 -18.229  1.00  0.00      RA0  C
ATOM   3109  C   GLY A 333      30.902  18.586 -18.822  1.00  0.00      RA0  C
ATOM   3110  O   GLY A 333      31.150  18.640 -20.008  1.00  0.00      RA0  O
ATOM   3111  N   ILE A 334      31.018  19.642 -18.012  1.00  0.00      RA0  N
ATOM   3112  H   ILE A 334      30.849  19.521 -17.036  1.00  0.00      RA0  H
ATOM   3113  CA  ILE A 334      31.517  20.923 -18.524  1.00  0.00      RA0  C
ATOM   3114  CB  ILE A 334      31.320  22.010 -17.454  1.00  0.00      RA0  C
ATOM   3115  CG2 ILE A 334      32.204  21.769 -16.229  1.00  0.00      RA0  C
ATOM   3116  CG1 ILE A 334      31.456  23.422 -18.028  1.00  0.00      RA0  C
ATOM   3117  CD1 ILE A 334      30.986  24.491 -17.043  1.00  0.00      RA0  C
ATOM   3118  C   ILE A 334      32.975  20.818 -19.015  1.00  0.00      RA0  C
ATOM   3119  O   ILE A 334      33.771  20.034 -18.478  1.00  0.00      RA0  O
ATOM   3120  N   GLY A 335      33.296  21.587 -20.051  1.00  0.00      RA0  N
ATOM   3121  H   GLY A 335      32.612  22.235 -20.380  1.00  0.00      RA0  H
ATOM   3122  CA  GLY A 335      34.659  21.696 -20.582  1.00  0.00      RA0  C
ATOM   3123  C   GLY A 335      35.442  22.889 -20.041  1.00  0.00      RA0  C
ATOM   3124  O   GLY A 335      35.270  23.319 -18.883  1.00  0.00      RA0  O
ATOM   3125  N   GLU A 336      36.312  23.417 -20.896  1.00  0.00      RA0  N
ATOM   3126  H   GLU A 336      36.343  23.081 -21.834  1.00  0.00      RA0  H
ATOM   3127  CA  GLU A 336      37.242  24.464 -20.519  1.00  0.00      RA0  C
ATOM   3128  CB  GLU A 336      38.522  24.439 -21.363  1.00  0.00      RA0  C
ATOM   3129  CG  GLU A 336      39.490  23.281 -21.066  1.00  0.00      RA0  C
ATOM   3130  CD  GLU A 336      40.173  23.431 -19.712  1.00  0.00      RA0  C
ATOM   3131  OE1 GLU A 336      41.058  24.275 -19.561  1.00  0.00      RA0  O
ATOM   3132  OE2 GLU A 336      39.867  22.667 -18.801  1.00  0.00      RA0  O
ATOM   3133  C   GLU A 336      36.572  25.829 -20.582  1.00  0.00      RA0  C
ATOM   3134  O   GLU A 336      37.055  26.778 -19.986  1.00  0.00      RA0  O
ATOM   3135  N   THR A 337      35.461  25.909 -21.305  1.00  0.00      RA0  N
ATOM   3136  H   THR A 337      35.123  25.163 -21.871  1.00  0.00      RA0  H
ATOM   3137  CA  THR A 337      34.717  27.161 -21.467  1.00  0.00      RA0  C
ATOM   3138  CB  THR A 337      35.198  27.554 -22.845  1.00  0.00      RA0  C
ATOM   3139  OG1 THR A 337      35.924  26.413 -23.343  1.00  0.00      RA0  O
ATOM   3140  HG1 THR A 337      36.411  26.720 -24.096  1.00  0.00      RA0  H
ATOM   3141  CG2 THR A 337      36.108  28.786 -22.845  1.00  0.00      RA0  C
ATOM   3142  C   THR A 337      33.204  26.953 -21.365  1.00  0.00      RA0  C
ATOM   3143  O   THR A 337      32.696  25.840 -21.477  1.00  0.00      RA0  O
ATOM   3144  N   ALA A 338      32.487  28.051 -21.176  1.00  0.00      RA0  N
ATOM   3145  H   ALA A 338      32.922  28.951 -21.081  1.00  0.00      RA0  H
ATOM   3146  CA  ALA A 338      31.041  28.030 -21.187  1.00  0.00      RA0  C
ATOM   3147  CB  ALA A 338      30.492  27.751 -19.789  1.00  0.00      RA0  C
ATOM   3148  C   ALA A 338      30.565  29.390 -21.661  1.00  0.00      RA0  C
ATOM   3149  O   ALA A 338      31.390  30.274 -21.979  1.00  0.00      RA0  O
ATOM   3150  N   ILE A 339      29.248  29.554 -21.759  1.00  0.00      RA0  N
ATOM   3151  H   ILE A 339      28.603  28.840 -21.482  1.00  0.00      RA0  H
ATOM   3152  CA  ILE A 339      28.680  30.798 -22.271  1.00  0.00      RA0  C
ATOM   3153  CB  ILE A 339      27.879  30.460 -23.533  1.00  0.00      RA0  C
ATOM   3154  CG2 ILE A 339      27.077  31.658 -24.026  1.00  0.00      RA0  C
ATOM   3155  CG1 ILE A 339      28.754  29.861 -24.633  1.00  0.00      RA0  C
ATOM   3156  CD1 ILE A 339      29.707  30.890 -25.239  1.00  0.00      RA0  C
ATOM   3157  C   ILE A 339      27.754  31.433 -21.261  1.00  0.00      RA0  C
ATOM   3158  O   ILE A 339      26.894  30.753 -20.693  1.00  0.00      RA0  O
ATOM   3159  N   VAL A 340      27.913  32.744 -21.070  1.00  0.00      RA0  N
ATOM   3160  H   VAL A 340      28.601  33.258 -21.587  1.00  0.00      RA0  H
ATOM   3161  CA  VAL A 340      26.991  33.543 -20.267  1.00  0.00      RA0  C
ATOM   3162  CB  VAL A 340      27.651  34.073 -18.991  1.00  0.00      RA0  C
ATOM   3163  CG1 VAL A 340      28.099  32.933 -18.073  1.00  0.00      RA0  C
ATOM   3164  CG2 VAL A 340      28.785  35.038 -19.320  1.00  0.00      RA0  C
ATOM   3165  C   VAL A 340      26.496  34.702 -21.155  1.00  0.00      RA0  C
ATOM   3166  O   VAL A 340      27.145  35.050 -22.142  1.00  0.00      RA0  O
ATOM   3167  N   GLN A 341      25.339  35.269 -20.835  1.00  0.00      RA0  N
ATOM   3168  H   GLN A 341      24.895  35.007 -19.981  1.00  0.00      RA0  H
ATOM   3169  CA  GLN A 341      24.821  36.437 -21.565  1.00  0.00      RA0  C
ATOM   3170  CB  GLN A 341      23.302  36.384 -21.456  1.00  0.00      RA0  C
ATOM   3171  CG  GLN A 341      22.638  35.982 -22.764  1.00  0.00      RA0  C
ATOM   3172  CD  GLN A 341      22.729  37.169 -23.686  1.00  0.00      RA0  C
ATOM   3173  OE1 GLN A 341      22.888  38.304 -23.239  1.00  0.00      RA0  O
ATOM   3174  NE2 GLN A 341      22.562  36.859 -24.980  1.00  0.00      RA0  N
ATOM   3175 HE21 GLN A 341      22.609  35.888 -25.254  1.00  0.00      RA0  H
ATOM   3176 HE22 GLN A 341      22.418  37.504 -25.730  1.00  0.00      RA0  H
ATOM   3177  C   GLN A 341      25.349  37.761 -20.982  1.00  0.00      RA0  C
ATOM   3178  O   GLN A 341      25.161  38.040 -19.801  1.00  0.00      RA0  O
ATOM   3179  N   ILE A 342      26.028  38.563 -21.807  1.00  0.00      RA0  N
ATOM   3180  H   ILE A 342      26.169  38.300 -22.756  1.00  0.00      RA0  H
ATOM   3181  CA  ILE A 342      26.585  39.864 -21.359  1.00  0.00      RA0  C
ATOM   3182  CB  ILE A 342      28.088  39.811 -21.055  1.00  0.00      RA0  C
ATOM   3183  CG2 ILE A 342      28.615  41.205 -20.714  1.00  0.00      RA0  C
ATOM   3184  CG1 ILE A 342      28.415  38.855 -19.904  1.00  0.00      RA0  C
ATOM   3185  CD1 ILE A 342      27.963  39.386 -18.542  1.00  0.00      RA0  C
ATOM   3186  C   ILE A 342      26.260  40.925 -22.412  1.00  0.00      RA0  C
ATOM   3187  O   ILE A 342      26.634  40.773 -23.577  1.00  0.00      RA0  O
ATOM   3188  N   ARG A 343      25.548  41.979 -22.001  1.00  0.00      RA0  N
ATOM   3189  H   ARG A 343      25.266  42.000 -21.043  1.00  0.00      RA0  H
ATOM   3190  CA  ARG A 343      25.081  43.025 -22.916  1.00  0.00      RA0  C
ATOM   3191  CB  ARG A 343      26.266  43.850 -23.440  1.00  0.00      RA0  C
ATOM   3192  CG  ARG A 343      27.235  44.259 -22.325  1.00  0.00      RA0  C
ATOM   3193  CD  ARG A 343      28.546  44.864 -22.838  1.00  0.00      RA0  C
ATOM   3194  NE  ARG A 343      29.204  43.977 -23.800  1.00  0.00      RA0  N
ATOM   3195  HE  ARG A 343      28.724  43.871 -24.676  1.00  0.00      RA0  H
ATOM   3196  CZ  ARG A 343      30.406  43.386 -23.502  1.00  0.00      RA0  C
ATOM   3197  NH1 ARG A 343      30.965  43.536 -22.288  1.00  0.00      RA0  N
ATOM   3198 HH11 ARG A 343      31.852  43.090 -22.057  1.00  0.00      RA0  H
ATOM   3199 HH12 ARG A 343      30.551  44.072 -21.552  1.00  0.00      RA0  H
ATOM   3200  NH2 ARG A 343      31.036  42.652 -24.433  1.00  0.00      RA0  N
ATOM   3201 HH21 ARG A 343      31.949  42.243 -24.226  1.00  0.00      RA0  H
ATOM   3202 HH22 ARG A 343      30.664  42.488 -25.344  1.00  0.00      RA0  H
ATOM   3203  C   ARG A 343      24.265  42.442 -24.067  1.00  0.00      RA0  C
ATOM   3204  O   ARG A 343      24.450  42.807 -25.229  1.00  0.00      RA0  O
ATOM   3205  N   ASN A 344      23.366  41.521 -23.721  1.00  0.00      RA0  N
ATOM   3206  H   ASN A 344      23.344  41.166 -22.789  1.00  0.00      RA0  H
ATOM   3207  CA  ASN A 344      22.421  40.918 -24.669  1.00  0.00      RA0  C
ATOM   3208  CB  ASN A 344      21.502  41.943 -25.344  1.00  0.00      RA0  C
ATOM   3209  CG  ASN A 344      20.202  41.285 -25.776  1.00  0.00      RA0  C
ATOM   3210  OD1 ASN A 344      19.259  41.187 -24.998  1.00  0.00      RA0  O
ATOM   3211  ND2 ASN A 344      20.152  40.924 -27.070  1.00  0.00      RA0  N
ATOM   3212 HD21 ASN A 344      21.014  40.887 -27.583  1.00  0.00      RA0  H
ATOM   3213 HD22 ASN A 344      19.309  40.645 -27.525  1.00  0.00      RA0  H
ATOM   3214  C   ASN A 344      23.093  40.014 -25.721  1.00  0.00      RA0  C
ATOM   3215  O   ASN A 344      22.540  39.768 -26.793  1.00  0.00      RA0  O
ATOM   3216  N   ARG A 345      24.282  39.515 -25.398  1.00  0.00      RA0  N
ATOM   3217  H   ARG A 345      24.649  39.579 -24.470  1.00  0.00      RA0  H
ATOM   3218  CA  ARG A 345      25.063  38.723 -26.332  1.00  0.00      RA0  C
ATOM   3219  CB  ARG A 345      26.164  39.653 -26.876  1.00  0.00      RA0  C
ATOM   3220  CG  ARG A 345      27.127  39.123 -27.950  1.00  0.00      RA0  C
ATOM   3221  CD  ARG A 345      28.523  39.774 -27.895  1.00  0.00      RA0  C
ATOM   3222  NE  ARG A 345      29.264  39.299 -26.724  1.00  0.00      RA0  N
ATOM   3223  HE  ARG A 345      28.814  38.549 -26.224  1.00  0.00      RA0  H
ATOM   3224  CZ  ARG A 345      30.524  39.726 -26.404  1.00  0.00      RA0  C
ATOM   3225  NH1 ARG A 345      31.140  39.219 -25.317  1.00  0.00      RA0  N
ATOM   3226 HH11 ARG A 345      32.051  39.552 -25.016  1.00  0.00      RA0  H
ATOM   3227 HH12 ARG A 345      30.726  38.496 -24.756  1.00  0.00      RA0  H
ATOM   3228  NH2 ARG A 345      31.150  40.652 -27.164  1.00  0.00      RA0  N
ATOM   3229 HH21 ARG A 345      32.078  40.973 -26.923  1.00  0.00      RA0  H
ATOM   3230 HH22 ARG A 345      30.729  41.028 -27.994  1.00  0.00      RA0  H
ATOM   3231  C   ARG A 345      25.727  37.587 -25.583  1.00  0.00      RA0  C
ATOM   3232  O   ARG A 345      25.883  37.655 -24.383  1.00  0.00      RA0  O
ATOM   3233  N   GLU A 346      26.084  36.536 -26.309  1.00  0.00      RA0  N
ATOM   3234  H   GLU A 346      25.880  36.511 -27.284  1.00  0.00      RA0  H
ATOM   3235  CA  GLU A 346      26.852  35.451 -25.729  1.00  0.00      RA0  C
ATOM   3236  CB  GLU A 346      26.724  34.187 -26.575  1.00  0.00      RA0  C
ATOM   3237  CG  GLU A 346      25.304  33.907 -27.097  1.00  0.00      RA0  C
ATOM   3238  CD  GLU A 346      24.213  33.988 -26.033  1.00  0.00      RA0  C
ATOM   3239  OE1 GLU A 346      24.454  33.685 -24.870  1.00  0.00      RA0  O
ATOM   3240  OE2 GLU A 346      23.097  34.365 -26.375  1.00  0.00      RA0  O
ATOM   3241  C   GLU A 346      28.269  35.924 -25.459  1.00  0.00      RA0  C
ATOM   3242  O   GLU A 346      28.894  36.633 -26.287  1.00  0.00      RA0  O
ATOM   3243  N   MSE A 347      28.756  35.515 -24.305  1.00  0.00      RA0  N
ATOM   3244  H   MSE A 347      28.178  34.960 -23.702  1.00  0.00      RA0  H
ATOM   3245  CA  MSE A 347      30.084  35.818 -23.850  1.00  0.00      RA0  C
ATOM   3246  CB  MSE A 347      29.986  36.773 -22.668  1.00  0.00      RA0  C
ATOM   3247  CG  MSE A 347      31.300  36.902 -21.902  1.00  0.00      RA0  C
ATOM   3248  SE  MSE A 347      32.417  38.074 -22.665  1.00  0.00      RA0  S
ATOM   3249  CE  MSE A 347      31.677  39.549 -21.949  1.00  0.00      RA0  C
ATOM   3250  C   MSE A 347      30.685  34.509 -23.359  1.00  0.00      RA0  C
ATOM   3251  O   MSE A 347      30.230  33.957 -22.361  1.00  0.00      RA0  O
ATOM   3252  N   PRO A 348      31.711  34.019 -24.045  1.00  0.00      RA0  N
ATOM   3253  CD  PRO A 348      32.207  34.519 -25.317  1.00  0.00      RA0  C
ATOM   3254  CA  PRO A 348      32.458  32.885 -23.541  1.00  0.00      RA0  C
ATOM   3255  CB  PRO A 348      33.430  32.571 -24.686  1.00  0.00      RA0  C
ATOM   3256  CG  PRO A 348      32.896  33.304 -25.918  1.00  0.00      RA0  C
ATOM   3257  C   PRO A 348      33.202  33.247 -22.267  1.00  0.00      RA0  C
ATOM   3258  O   PRO A 348      33.696  34.375 -22.104  1.00  0.00      RA0  O
ATOM   3259  N   VAL A 349      33.222  32.312 -21.336  1.00  0.00      RA0  N
ATOM   3260  H   VAL A 349      32.829  31.408 -21.507  1.00  0.00      RA0  H
ATOM   3261  CA  VAL A 349      33.948  32.492 -20.109  1.00  0.00      RA0  C
ATOM   3262  CB  VAL A 349      33.014  32.641 -18.903  1.00  0.00      RA0  C
ATOM   3263  CG1 VAL A 349      32.304  33.991 -18.916  1.00  0.00      RA0  C
ATOM   3264  CG2 VAL A 349      32.031  31.473 -18.802  1.00  0.00      RA0  C
ATOM   3265  C   VAL A 349      34.827  31.280 -19.931  1.00  0.00      RA0  C
ATOM   3266  O   VAL A 349      34.558  30.225 -20.490  1.00  0.00      RA0  O
ATOM   3267  N   LYS A 350      35.887  31.447 -19.159  1.00  0.00      RA0  N
ATOM   3268  H   LYS A 350      35.991  32.300 -18.646  1.00  0.00      RA0  H
ATOM   3269  CA  LYS A 350      36.790  30.350 -18.882  1.00  0.00      RA0  C
ATOM   3270  CB  LYS A 350      38.213  30.873 -18.622  1.00  0.00      RA0  C
ATOM   3271  CG  LYS A 350      39.200  29.803 -18.119  1.00  0.00      RA0  C
ATOM   3272  CD  LYS A 350      40.476  30.365 -17.469  1.00  0.00      RA0  C
ATOM   3273  CE  LYS A 350      41.424  29.274 -16.938  1.00  0.00      RA0  C
ATOM   3274  NZ  LYS A 350      42.533  29.878 -16.174  1.00  0.00      RA0  N
ATOM   3275  HZ1 LYS A 350      43.241  29.167 -15.890  1.00  0.00      RA0  H
ATOM   3276  HZ2 LYS A 350      43.018  30.600 -16.741  1.00  0.00      RA0  H
ATOM   3277  HZ3 LYS A 350      42.148  30.319 -15.316  1.00  0.00      RA0  H
ATOM   3278  C   LYS A 350      36.316  29.641 -17.614  1.00  0.00      RA0  C
ATOM   3279  O   LYS A 350      35.999  30.274 -16.601  1.00  0.00      RA0  O
ATOM   3280  N   VAL A 351      36.255  28.318 -17.676  1.00  0.00      RA0  N
ATOM   3281  H   VAL A 351      36.629  27.840 -18.473  1.00  0.00      RA0  H
ATOM   3282  CA  VAL A 351      35.904  27.497 -16.539  1.00  0.00      RA0  C
ATOM   3283  CB  VAL A 351      35.116  26.273 -16.999  1.00  0.00      RA0  C
ATOM   3284  CG1 VAL A 351      34.717  25.375 -15.827  1.00  0.00      RA0  C
ATOM   3285  CG2 VAL A 351      33.913  26.717 -17.825  1.00  0.00      RA0  C
ATOM   3286  C   VAL A 351      37.164  27.076 -15.787  1.00  0.00      RA0  C
ATOM   3287  O   VAL A 351      38.088  26.550 -16.388  1.00  0.00      RA0  O
ATOM   3288  N   THR A 352      37.174  27.295 -14.482  1.00  0.00      RA0  N
ATOM   3289  H   THR A 352      36.336  27.541 -13.998  1.00  0.00      RA0  H
ATOM   3290  CA  THR A 352      38.346  27.051 -13.661  1.00  0.00      RA0  C
ATOM   3291  CB  THR A 352      38.973  28.444 -13.469  1.00  0.00      RA0  C
ATOM   3292  OG1 THR A 352      38.731  29.238 -14.646  1.00  0.00      RA0  O
ATOM   3293  HG1 THR A 352      37.785  29.331 -14.717  1.00  0.00      RA0  H
ATOM   3294  CG2 THR A 352      40.476  28.421 -13.152  1.00  0.00      RA0  C
ATOM   3295  C   THR A 352      37.972  26.343 -12.384  1.00  0.00      RA0  C
ATOM   3296  O   THR A 352      36.804  26.043 -12.109  1.00  0.00      RA0  O
ATOM   3297  N   LYS A 353      38.988  26.084 -11.576  1.00  0.00      RA0  N
ATOM   3298  H   LYS A 353      39.925  26.252 -11.873  1.00  0.00      RA0  H
ATOM   3299  CA  LYS A 353      38.787  25.613 -10.208  1.00  0.00      RA0  C
ATOM   3300  CB  LYS A 353      40.131  25.322  -9.538  1.00  0.00      RA0  C
ATOM   3301  CG  LYS A 353      40.517  23.848  -9.625  1.00  0.00      RA0  C
ATOM   3302  CD  LYS A 353      41.820  23.575  -8.882  1.00  0.00      RA0  C
ATOM   3303  CE  LYS A 353      42.282  22.126  -8.996  1.00  0.00      RA0  C
ATOM   3304  NZ  LYS A 353      43.735  22.094  -8.813  1.00  0.00      RA0  N
ATOM   3305  HZ1 LYS A 353      44.202  22.653  -9.556  1.00  0.00      RA0  H
ATOM   3306  HZ2 LYS A 353      44.070  22.428  -7.885  1.00  0.00      RA0  H
ATOM   3307  HZ3 LYS A 353      44.119  21.129  -8.862  1.00  0.00      RA0  H
ATOM   3308  C   LYS A 353      38.029  26.695  -9.424  1.00  0.00      RA0  C
ATOM   3309  O   LYS A 353      38.202  27.881  -9.719  1.00  0.00      RA0  O
ATOM   3310  N   PRO A 354      37.258  26.302  -8.410  1.00  0.00      RA0  N
ATOM   3311  CD  PRO A 354      36.915  24.924  -8.088  1.00  0.00      RA0  C
ATOM   3312  CA  PRO A 354      36.501  27.253  -7.598  1.00  0.00      RA0  C
ATOM   3313  CB  PRO A 354      35.373  26.392  -7.029  1.00  0.00      RA0  C
ATOM   3314  CG  PRO A 354      36.018  25.028  -6.870  1.00  0.00      RA0  C
ATOM   3315  C   PRO A 354      37.339  27.971  -6.530  1.00  0.00      RA0  C
ATOM   3316  O   PRO A 354      37.011  27.956  -5.349  1.00  0.00      RA0  O
ATOM   3317  N   VAL A 355      38.428  28.601  -6.960  1.00  0.00      RA0  N
ATOM   3318  H   VAL A 355      38.658  28.600  -7.936  1.00  0.00      RA0  H
ATOM   3319  CA  VAL A 355      39.315  29.351  -6.064  1.00  0.00      RA0  C
ATOM   3320  CB  VAL A 355      40.159  28.397  -5.186  1.00  0.00      RA0  C
ATOM   3321  CG1 VAL A 355      40.979  27.394  -6.008  1.00  0.00      RA0  C
ATOM   3322  CG2 VAL A 355      41.005  29.155  -4.158  1.00  0.00      RA0  C
ATOM   3323  C   VAL A 355      40.171  30.197  -7.002  1.00  0.00      RA0  C
ATOM   3324  O   VAL A 355      40.488  29.763  -8.113  1.00  0.00      RA0  O
ATOM   3325  N   PHE A 356      40.529  31.393  -6.555  1.00  0.00      RA0  N
ATOM   3326  H   PHE A 356      40.232  31.672  -5.640  1.00  0.00      RA0  H
ATOM   3327  CA  PHE A 356      41.155  32.376  -7.446  1.00  0.00      RA0  C
ATOM   3328  CB  PHE A 356      40.148  33.462  -7.853  1.00  0.00      RA0  C
ATOM   3329  CG  PHE A 356      38.881  32.859  -8.420  1.00  0.00      RA0  C
ATOM   3330  CD1 PHE A 356      37.746  32.757  -7.623  1.00  0.00      RA0  C
ATOM   3331  CD2 PHE A 356      38.848  32.406  -9.734  1.00  0.00      RA0  C
ATOM   3332  CE1 PHE A 356      36.577  32.213  -8.141  1.00  0.00      RA0  C
ATOM   3333  CE2 PHE A 356      37.680  31.861 -10.252  1.00  0.00      RA0  C
ATOM   3334  CZ  PHE A 356      36.543  31.770  -9.457  1.00  0.00      RA0  C
ATOM   3335  C   PHE A 356      42.409  33.037  -6.865  1.00  0.00      RA0  C
ATOM   3336  O   PHE A 356      43.353  33.247  -7.599  1.00  0.00      RA0  O
ATOM   3337  N   VAL A 357      42.399  33.345  -5.575  1.00  0.00      RA0  N
ATOM   3338  H   VAL A 357      41.618  33.126  -4.985  1.00  0.00      RA0  H
ATOM   3339  CA  VAL A 357      43.499  34.057  -4.912  1.00  0.00      RA0  C
ATOM   3340  CB  VAL A 357      43.200  35.562  -4.784  1.00  0.00      RA0  C
ATOM   3341  CG1 VAL A 357      44.292  36.280  -3.987  1.00  0.00      RA0  C
ATOM   3342  CG2 VAL A 357      42.992  36.238  -6.140  1.00  0.00      RA0  C
ATOM   3343  C   VAL A 357      43.699  33.458  -3.520  1.00  0.00      RA0  C
ATOM   3344  O   VAL A 357      42.740  33.229  -2.797  1.00  0.00      RA0  O
ATOM   3345  N   ARG A 358      44.946  33.183  -3.150  1.00  0.00      RA0  N
ATOM   3346  H   ARG A 358      45.735  33.374  -3.743  1.00  0.00      RA0  H
ATOM   3347  CA  ARG A 358      45.290  32.775  -1.790  1.00  0.00      RA0  C
ATOM   3348  CB  ARG A 358      45.471  31.271  -1.726  1.00  0.00      RA0  C
ATOM   3349  CG  ARG A 358      45.308  30.748  -0.307  1.00  0.00      RA0  C
ATOM   3350  CD  ARG A 358      45.956  29.381  -0.205  1.00  0.00      RA0  C
ATOM   3351  NE  ARG A 358      45.537  28.672   0.996  1.00  0.00      RA0  N
ATOM   3352  HE  ARG A 358      44.688  28.131   0.963  1.00  0.00      RA0  H
ATOM   3353  CZ  ARG A 358      46.300  28.576   2.092  1.00  0.00      RA0  C
ATOM   3354  NH1 ARG A 358      47.413  29.278   2.223  1.00  0.00      RA0  N
ATOM   3355 HH11 ARG A 358      47.950  29.144   3.073  1.00  0.00      RA0  H
ATOM   3356 HH12 ARG A 358      47.741  29.906   1.520  1.00  0.00      RA0  H
ATOM   3357  NH2 ARG A 358      45.954  27.734   3.045  1.00  0.00      RA0  N
ATOM   3358 HH21 ARG A 358      46.551  27.633   3.850  1.00  0.00      RA0  H
ATOM   3359 HH22 ARG A 358      45.134  27.157   2.942  1.00  0.00      RA0  H
ATOM   3360  C   ARG A 358      46.601  33.472  -1.436  1.00  0.00      RA0  C
ATOM   3361  O   ARG A 358      47.474  33.559  -2.291  1.00  0.00      RA0  O
ATOM   3362  N   ASN A 359      46.729  33.924  -0.197  1.00  0.00      RA0  N
ATOM   3363  H   ASN A 359      45.930  34.009   0.397  1.00  0.00      RA0  H
ATOM   3364  CA  ASN A 359      47.998  34.501   0.307  1.00  0.00      RA0  C
ATOM   3365  CB  ASN A 359      49.025  33.444   0.725  1.00  0.00      RA0  C
ATOM   3366  CG  ASN A 359      48.833  33.098   2.193  1.00  0.00      RA0  C
ATOM   3367  OD1 ASN A 359      48.499  33.908   3.045  1.00  0.00      RA0  O
ATOM   3368  ND2 ASN A 359      49.075  31.815   2.469  1.00  0.00      RA0  N
ATOM   3369 HD21 ASN A 359      49.391  31.200   1.749  1.00  0.00      RA0  H
ATOM   3370 HD22 ASN A 359      48.941  31.485   3.407  1.00  0.00      RA0  H
ATOM   3371  C   ASN A 359      48.561  35.541  -0.626  1.00  0.00      RA0  C
ATOM   3372  O   ASN A 359      49.753  35.507  -1.003  1.00  0.00      RA0  O
ATOM   3373  N   GLY A 360      47.702  36.480  -1.005  1.00  0.00      RA0  N
ATOM   3374  H   GLY A 360      46.832  36.502  -0.500  1.00  0.00      RA0  H
ATOM   3375  CA  GLY A 360      48.109  37.622  -1.768  1.00  0.00      RA0  C
ATOM   3376  C   GLY A 360      48.455  37.393  -3.200  1.00  0.00      RA0  C
ATOM   3377  O   GLY A 360      48.970  38.312  -3.858  1.00  0.00      RA0  O
ATOM   3378  N   LYS A 361      48.157  36.206  -3.727  1.00  0.00      RA0  N
ATOM   3379  H   LYS A 361      47.756  35.462  -3.186  1.00  0.00      RA0  H
ATOM   3380  CA  LYS A 361      48.555  35.894  -5.075  1.00  0.00      RA0  C
ATOM   3381  CB  LYS A 361      49.923  35.200  -5.044  1.00  0.00      RA0  C
ATOM   3382  CG  LYS A 361      50.645  35.221  -6.392  1.00  0.00      RA0  C
ATOM   3383  CD  LYS A 361      50.960  33.819  -6.911  1.00  0.00      RA0  C
ATOM   3384  CE  LYS A 361      51.312  33.847  -8.396  1.00  0.00      RA0  C
ATOM   3385  NZ  LYS A 361      51.224  32.494  -8.953  1.00  0.00      RA0  N
ATOM   3386  HZ1 LYS A 361      51.242  32.553  -9.994  1.00  0.00      RA0  H
ATOM   3387  HZ2 LYS A 361      52.094  31.947  -8.768  1.00  0.00      RA0  H
ATOM   3388  HZ3 LYS A 361      50.364  31.997  -8.659  1.00  0.00      RA0  H
ATOM   3389  C   LYS A 361      47.501  35.067  -5.793  1.00  0.00      RA0  C
ATOM   3390  O   LYS A 361      46.890  34.198  -5.193  1.00  0.00      RA0  O
ATOM   3391  N   ALA A 362      47.345  35.328  -7.092  1.00  0.00      RA0  N
ATOM   3392  H   ALA A 362      47.893  36.064  -7.483  1.00  0.00      RA0  H
ATOM   3393  CA  ALA A 362      46.536  34.514  -7.970  1.00  0.00      RA0  C
ATOM   3394  CB  ALA A 362      46.679  34.976  -9.418  1.00  0.00      RA0  C
ATOM   3395  C   ALA A 362      47.009  33.070  -7.892  1.00  0.00      RA0  C
ATOM   3396  O   ALA A 362      48.212  32.796  -7.850  1.00  0.00      RA0  O
ATOM   3397  N   VAL A 363      46.048  32.154  -7.859  1.00  0.00      RA0  N
ATOM   3398  H   VAL A 363      45.103  32.489  -7.901  1.00  0.00      RA0  H
ATOM   3399  CA  VAL A 363      46.343  30.718  -7.868  1.00  0.00      RA0  C
ATOM   3400  CB  VAL A 363      45.089  29.860  -7.631  1.00  0.00      RA0  C
ATOM   3401  CG1 VAL A 363      44.534  30.101  -6.225  1.00  0.00      RA0  C
ATOM   3402  CG2 VAL A 363      44.029  30.036  -8.725  1.00  0.00      RA0  C
ATOM   3403  C   VAL A 363      47.023  30.360  -9.192  1.00  0.00      RA0  C
ATOM   3404  O   VAL A 363      46.891  31.065 -10.242  1.00  0.00      RA0  O
ATOM   3405  N   ALA A 364      47.768  29.261  -9.159  1.00  0.00      RA0  N
ATOM   3406  H   ALA A 364      47.822  28.756  -8.299  1.00  0.00      RA0  H
ATOM   3407  CA  ALA A 364      48.611  28.868 -10.295  1.00  0.00      RA0  C
ATOM   3408  CB  ALA A 364      49.270  27.522 -10.062  1.00  0.00      RA0  C
ATOM   3409  C   ALA A 364      47.902  28.848 -11.638  1.00  0.00      RA0  C
ATOM   3410  O   ALA A 364      48.486  29.249 -12.620  1.00  0.00      RA0  O
ATOM   3411  N   GLY A 365      46.645  28.411 -11.692  1.00  0.00      RA0  N
ATOM   3412  H   GLY A 365      46.230  28.042 -10.864  1.00  0.00      RA0  H
ATOM   3413  CA  GLY A 365      45.936  28.351 -12.980  1.00  0.00      RA0  C
ATOM   3414  C   GLY A 365      45.653  29.709 -13.591  1.00  0.00      RA0  C
ATOM   3415  O   GLY A 365      45.342  29.814 -14.775  1.00  0.00      RA0  O
ATOM   3416  N   LEU A 366      45.784  30.757 -12.792  1.00  0.00      RA0  N
ATOM   3417  H   LEU A 366      46.120  30.625 -11.862  1.00  0.00      RA0  H
ATOM   3418  CA  LEU A 366      45.544  32.127 -13.278  1.00  0.00      RA0  C
ATOM   3419  CB  LEU A 366      44.579  32.856 -12.342  1.00  0.00      RA0  C
ATOM   3420  CG  LEU A 366      43.190  32.220 -12.294  1.00  0.00      RA0  C
ATOM   3421  CD1 LEU A 366      42.315  32.852 -11.214  1.00  0.00      RA0  C
ATOM   3422  CD2 LEU A 366      42.511  32.249 -13.662  1.00  0.00      RA0  C
ATOM   3423  C   LEU A 366      46.807  32.966 -13.459  1.00  0.00      RA0  C
ATOM   3424  O   LEU A 366      46.720  34.191 -13.624  1.00  0.00      RA0  O
ATOM   3425  N   CYS A 367      47.976  32.332 -13.390  1.00  0.00      RA0  N
ATOM   3426  H   CYS A 367      48.054  31.351 -13.183  1.00  0.00      RA0  H
ATOM   3427  CA  CYS A 367      49.235  33.019 -13.722  1.00  0.00      RA0  C
ATOM   3428  CB  CYS A 367      49.712  33.774 -12.493  1.00  0.00      RA0  C
ATOM   3429  SG  CYS A 367      49.188  32.939 -10.975  1.00  0.00      RA0  S
ATOM   3430  C   CYS A 367      50.294  32.088 -14.318  1.00  0.00      RA0  C
ATOM   3431  O   CYS A 367      50.122  30.864 -14.369  1.00  0.00      RA0  O
END
HEADER lig.002.04.pdb
ATOM      1  N   ASN A   2      62.907  20.033 -11.716  1.00  0.00      LA0  N
ATOM      2  H   ASN A   2      62.416  20.741 -11.205  1.00  0.00      LA0  H
ATOM      3  CA  ASN A   2      62.518  18.634 -11.545  1.00  0.00      LA0  C
ATOM      4  CB  ASN A   2      62.803  18.172 -10.110  1.00  0.00      LA0  C
ATOM      5  CG  ASN A   2      62.523  16.687  -9.963  1.00  0.00      LA0  C
ATOM      6  OD1 ASN A   2      62.457  15.938 -10.930  1.00  0.00      LA0  O
ATOM      7  ND2 ASN A   2      62.370  16.285  -8.702  1.00  0.00      LA0  N
ATOM      8 HD21 ASN A   2      62.356  16.946  -7.942  1.00  0.00      LA0  H
ATOM      9 HD22 ASN A   2      62.238  15.324  -8.483  1.00  0.00      LA0  H
ATOM     10  C   ASN A   2      61.067  18.387 -11.916  1.00  0.00      LA0  C
ATOM     11  O   ASN A   2      60.158  18.556 -11.111  1.00  0.00      LA0  O
ATOM     12  N   VAL A   3      60.899  17.987 -13.183  1.00  0.00      LA0  N
ATOM     13  H   VAL A   3      61.688  17.882 -13.786  1.00  0.00      LA0  H
ATOM     14  CA  VAL A   3      59.558  17.634 -13.650  1.00  0.00      LA0  C
ATOM     15  CB  VAL A   3      59.144  18.580 -14.797  1.00  0.00      LA0  C
ATOM     16  CG1 VAL A   3      57.760  18.271 -15.374  1.00  0.00      LA0  C
ATOM     17  CG2 VAL A   3      59.214  20.042 -14.346  1.00  0.00      LA0  C
ATOM     18  C   VAL A   3      59.503  16.164 -14.063  1.00  0.00      LA0  C
ATOM     19  O   VAL A   3      59.805  15.791 -15.190  1.00  0.00      LA0  O
ATOM     20  N   PRO A   4      59.136  15.303 -13.085  1.00  0.00      LA0  N
ATOM     21  CD  PRO A   4      58.882  15.602 -11.686  1.00  0.00      LA0  C
ATOM     22  CA  PRO A   4      59.011  13.873 -13.383  1.00  0.00      LA0  C
ATOM     23  CB  PRO A   4      58.685  13.266 -12.015  1.00  0.00      LA0  C
ATOM     24  CG  PRO A   4      59.177  14.282 -10.990  1.00  0.00      LA0  C
ATOM     25  C   PRO A   4      57.974  13.572 -14.454  1.00  0.00      LA0  C
ATOM     26  O   PRO A   4      56.820  13.990 -14.404  1.00  0.00      LA0  O
ATOM     27  N   ALA A   5      58.463  12.843 -15.465  1.00  0.00      LA0  N
ATOM     28  H   ALA A   5      59.385  12.471 -15.384  1.00  0.00      LA0  H
ATOM     29  CA  ALA A   5      57.652  12.664 -16.668  1.00  0.00      LA0  C
ATOM     30  CB  ALA A   5      58.519  12.152 -17.819  1.00  0.00      LA0  C
ATOM     31  C   ALA A   5      56.445  11.753 -16.524  1.00  0.00      LA0  C
ATOM     32  O   ALA A   5      55.561  11.718 -17.369  1.00  0.00      LA0  O
ATOM     33  N   GLU A   6      56.446  11.001 -15.416  1.00  0.00      LA0  N
ATOM     34  H   GLU A   6      57.149  11.070 -14.706  1.00  0.00      LA0  H
ATOM     35  CA  GLU A   6      55.317  10.107 -15.195  1.00  0.00      LA0  C
ATOM     36  CB  GLU A   6      55.801   8.835 -14.477  1.00  0.00      LA0  C
ATOM     37  CG  GLU A   6      55.897   8.821 -12.938  1.00  0.00      LA0  C
ATOM     38  CD  GLU A   6      56.864   9.825 -12.320  1.00  0.00      LA0  C
ATOM     39  OE1 GLU A   6      56.706  10.114 -11.133  1.00  0.00      LA0  O
ATOM     40  OE2 GLU A   6      57.774  10.302 -12.996  1.00  0.00      LA0  O
ATOM     41  C   GLU A   6      54.109  10.760 -14.534  1.00  0.00      LA0  C
ATOM     42  O   GLU A   6      53.053  10.164 -14.344  1.00  0.00      LA0  O
ATOM     43  N   LEU A   7      54.306  12.040 -14.190  1.00  0.00      LA0  N
ATOM     44  H   LEU A   7      55.159  12.518 -14.398  1.00  0.00      LA0  H
ATOM     45  CA  LEU A   7      53.173  12.758 -13.625  1.00  0.00      LA0  C
ATOM     46  CB  LEU A   7      53.645  13.809 -12.622  1.00  0.00      LA0  C
ATOM     47  CG  LEU A   7      54.770  13.377 -11.687  1.00  0.00      LA0  C
ATOM     48  CD1 LEU A   7      55.333  14.565 -10.928  1.00  0.00      LA0  C
ATOM     49  CD2 LEU A   7      54.345  12.295 -10.713  1.00  0.00      LA0  C
ATOM     50  C   LEU A   7      52.384  13.474 -14.699  1.00  0.00      LA0  C
ATOM     51  O   LEU A   7      52.945  14.108 -15.585  1.00  0.00      LA0  O
ATOM     52  N   LYS A   8      51.055  13.411 -14.555  1.00  0.00      LA0  N
ATOM     53  H   LYS A   8      50.635  12.841 -13.849  1.00  0.00      LA0  H
ATOM     54  CA  LYS A   8      50.359  14.555 -15.131  1.00  0.00      LA0  C
ATOM     55  CB  LYS A   8      48.951  14.209 -15.616  1.00  0.00      LA0  C
ATOM     56  CG  LYS A   8      48.912  14.366 -17.137  1.00  0.00      LA0  C
ATOM     57  CD  LYS A   8      47.533  14.709 -17.696  1.00  0.00      LA0  C
ATOM     58  CE  LYS A   8      47.627  15.123 -19.167  1.00  0.00      LA0  C
ATOM     59  NZ  LYS A   8      46.319  15.581 -19.635  1.00  0.00      LA0  N
ATOM     60  HZ1 LYS A   8      46.273  15.621 -20.676  1.00  0.00      LA0  H
ATOM     61  HZ2 LYS A   8      45.602  14.858 -19.411  1.00  0.00      LA0  H
ATOM     62  HZ3 LYS A   8      46.018  16.482 -19.208  1.00  0.00      LA0  H
ATOM     63  C   LYS A   8      50.352  15.690 -14.126  1.00  0.00      LA0  C
ATOM     64  O   LYS A   8      50.829  15.536 -13.008  1.00  0.00      LA0  O
ATOM     65  N   TYR A   9      49.826  16.835 -14.556  1.00  0.00      LA0  N
ATOM     66  H   TYR A   9      49.418  16.934 -15.466  1.00  0.00      LA0  H
ATOM     67  CA  TYR A   9      49.859  17.995 -13.675  1.00  0.00      LA0  C
ATOM     68  CB  TYR A   9      50.970  18.960 -14.109  1.00  0.00      LA0  C
ATOM     69  CG  TYR A   9      52.331  18.312 -13.960  1.00  0.00      LA0  C
ATOM     70  CD1 TYR A   9      52.885  17.594 -15.041  1.00  0.00      LA0  C
ATOM     71  CE1 TYR A   9      54.130  16.962 -14.878  1.00  0.00      LA0  C
ATOM     72  CD2 TYR A   9      53.008  18.438 -12.732  1.00  0.00      LA0  C
ATOM     73  CE2 TYR A   9      54.258  17.817 -12.577  1.00  0.00      LA0  C
ATOM     74  CZ  TYR A   9      54.798  17.078 -13.645  1.00  0.00      LA0  C
ATOM     75  OH  TYR A   9      56.015  16.453 -13.460  1.00  0.00      LA0  O
ATOM     76  HH  TYR A   9      56.070  15.676 -14.016  1.00  0.00      LA0  H
ATOM     77  C   TYR A   9      48.513  18.671 -13.738  1.00  0.00      LA0  C
ATOM     78  O   TYR A   9      47.778  18.506 -14.702  1.00  0.00      LA0  O
ATOM     79  N   SER A  10      48.190  19.425 -12.688  1.00  0.00      LA0  N
ATOM     80  H   SER A  10      48.816  19.579 -11.921  1.00  0.00      LA0  H
ATOM     81  CA  SER A  10      46.953  20.180 -12.832  1.00  0.00      LA0  C
ATOM     82  CB  SER A  10      46.327  20.370 -11.454  1.00  0.00      LA0  C
ATOM     83  OG  SER A  10      47.214  21.101 -10.598  1.00  0.00      LA0  O
ATOM     84  HG  SER A  10      46.862  20.950  -9.718  1.00  0.00      LA0  H
ATOM     85  C   SER A  10      47.194  21.476 -13.589  1.00  0.00      LA0  C
ATOM     86  O   SER A  10      48.224  21.637 -14.233  1.00  0.00      LA0  O
ATOM     87  N   LYS A  11      46.238  22.412 -13.481  1.00  0.00      LA0  N
ATOM     88  H   LYS A  11      45.416  22.330 -12.910  1.00  0.00      LA0  H
ATOM     89  CA  LYS A  11      46.651  23.749 -13.899  1.00  0.00      LA0  C
ATOM     90  CB  LYS A  11      45.460  24.538 -14.475  1.00  0.00      LA0  C
ATOM     91  CG  LYS A  11      44.409  23.730 -15.260  1.00  0.00      LA0  C
ATOM     92  CD  LYS A  11      43.187  24.589 -15.619  1.00  0.00      LA0  C
ATOM     93  CE  LYS A  11      41.909  23.822 -16.006  1.00  0.00      LA0  C
ATOM     94  NZ  LYS A  11      41.965  23.244 -17.354  1.00  0.00      LA0  N
ATOM     95  HZ1 LYS A  11      41.061  22.774 -17.572  1.00  0.00      LA0  H
ATOM     96  HZ2 LYS A  11      41.997  23.954 -18.117  1.00  0.00      LA0  H
ATOM     97  HZ3 LYS A  11      42.710  22.535 -17.493  1.00  0.00      LA0  H
ATOM     98  C   LYS A  11      47.310  24.515 -12.746  1.00  0.00      LA0  C
ATOM     99  O   LYS A  11      47.796  25.628 -12.890  1.00  0.00      LA0  O
ATOM    100  N   GLU A  12      47.287  23.869 -11.565  1.00  0.00      LA0  N
ATOM    101  H   GLU A  12      46.903  22.952 -11.475  1.00  0.00      LA0  H
ATOM    102  CA  GLU A  12      47.526  24.605 -10.332  1.00  0.00      LA0  C
ATOM    103  CB  GLU A  12      46.235  24.735  -9.507  1.00  0.00      LA0  C
ATOM    104  CG  GLU A  12      45.014  25.370 -10.195  1.00  0.00      LA0  C
ATOM    105  CD  GLU A  12      44.283  24.419 -11.143  1.00  0.00      LA0  C
ATOM    106  OE1 GLU A  12      44.553  23.215 -11.152  1.00  0.00      LA0  O
ATOM    107  OE2 GLU A  12      43.410  24.887 -11.865  1.00  0.00      LA0  O
ATOM    108  C   GLU A  12      48.621  24.025  -9.452  1.00  0.00      LA0  C
ATOM    109  O   GLU A  12      48.411  23.750  -8.281  1.00  0.00      LA0  O
ATOM    110  N   HIS A  13      49.810  23.843 -10.059  1.00  0.00      LA0  N
ATOM    111  H   HIS A  13      49.856  24.066 -11.032  1.00  0.00      LA0  H
ATOM    112  CA  HIS A  13      50.995  23.344  -9.330  1.00  0.00      LA0  C
ATOM    113  CB  HIS A  13      51.423  24.214  -8.134  1.00  0.00      LA0  C
ATOM    114  CG  HIS A  13      51.975  25.564  -8.525  1.00  0.00      LA0  C
ATOM    115  ND1 HIS A  13      52.710  25.812  -9.625  1.00  0.00      LA0  N
ATOM    116  HD1 HIS A  13      53.006  25.155 -10.295  1.00  0.00      LA0  H
ATOM    117  CD2 HIS A  13      51.833  26.754  -7.806  1.00  0.00      LA0  C
ATOM    118  NE2 HIS A  13      52.489  27.720  -8.491  1.00  0.00      LA0  N
ATOM    119  CE1 HIS A  13      53.032  27.144  -9.612  1.00  0.00      LA0  C
ATOM    120  C   HIS A  13      50.989  21.905  -8.826  1.00  0.00      LA0  C
ATOM    121  O   HIS A  13      52.033  21.368  -8.456  1.00  0.00      LA0  O
ATOM    122  N   GLU A  14      49.789  21.310  -8.796  1.00  0.00      LA0  N
ATOM    123  H   GLU A  14      48.978  21.760  -9.164  1.00  0.00      LA0  H
ATOM    124  CA  GLU A  14      49.675  19.963  -8.249  1.00  0.00      LA0  C
ATOM    125  CB  GLU A  14      48.218  19.670  -7.876  1.00  0.00      LA0  C
ATOM    126  CG  GLU A  14      47.545  20.762  -7.027  1.00  0.00      LA0  C
ATOM    127  CD  GLU A  14      46.092  20.988  -7.440  1.00  0.00      LA0  C
ATOM    128  OE1 GLU A  14      45.435  21.852  -6.868  1.00  0.00      LA0  O
ATOM    129  OE2 GLU A  14      45.605  20.351  -8.371  1.00  0.00      LA0  O
ATOM    130  C   GLU A  14      50.160  18.945  -9.257  1.00  0.00      LA0  C
ATOM    131  O   GLU A  14      50.015  19.119 -10.463  1.00  0.00      LA0  O
ATOM    132  N   TRP A  15      50.743  17.873  -8.719  1.00  0.00      LA0  N
ATOM    133  H   TRP A  15      50.816  17.781  -7.726  1.00  0.00      LA0  H
ATOM    134  CA  TRP A  15      51.015  16.776  -9.636  1.00  0.00      LA0  C
ATOM    135  CB  TRP A  15      52.475  16.326  -9.598  1.00  0.00      LA0  C
ATOM    136  CG  TRP A  15      52.920  15.854  -8.235  1.00  0.00      LA0  C
ATOM    137  CD2 TRP A  15      52.827  14.537  -7.649  1.00  0.00      LA0  C
ATOM    138  CE2 TRP A  15      53.434  14.608  -6.352  1.00  0.00      LA0  C
ATOM    139  CE3 TRP A  15      52.300  13.311  -8.106  1.00  0.00      LA0  C
ATOM    140  CD1 TRP A  15      53.568  16.635  -7.273  1.00  0.00      LA0  C
ATOM    141  NE1 TRP A  15      53.875  15.912  -6.166  1.00  0.00      LA0  N
ATOM    142  HE1 TRP A  15      54.363  16.243  -5.374  1.00  0.00      LA0  H
ATOM    143  CZ2 TRP A  15      53.499  13.458  -5.538  1.00  0.00      LA0  C
ATOM    144  CZ3 TRP A  15      52.377  12.167  -7.284  1.00  0.00      LA0  C
ATOM    145  CH2 TRP A  15      52.971  12.240  -6.007  1.00  0.00      LA0  C
ATOM    146  C   TRP A  15      50.060  15.627  -9.441  1.00  0.00      LA0  C
ATOM    147  O   TRP A  15      49.370  15.527  -8.435  1.00  0.00      LA0  O
ATOM    148  N   LEU A  16      50.047  14.788 -10.476  1.00  0.00      LA0  N
ATOM    149  H   LEU A  16      50.683  14.938 -11.233  1.00  0.00      LA0  H
ATOM    150  CA  LEU A  16      48.950  13.850 -10.637  1.00  0.00      LA0  C
ATOM    151  CB  LEU A  16      47.910  14.509 -11.547  1.00  0.00      LA0  C
ATOM    152  CG  LEU A  16      46.483  14.014 -11.361  1.00  0.00      LA0  C
ATOM    153  CD1 LEU A  16      45.991  14.299  -9.948  1.00  0.00      LA0  C
ATOM    154  CD2 LEU A  16      45.541  14.622 -12.396  1.00  0.00      LA0  C
ATOM    155  C   LEU A  16      49.451  12.546 -11.224  1.00  0.00      LA0  C
ATOM    156  O   LEU A  16      49.374  12.301 -12.423  1.00  0.00      LA0  O
ATOM    157  N   ARG A  17      50.012  11.723 -10.335  1.00  0.00      LA0  N
ATOM    158  H   ARG A  17      49.956  11.925  -9.355  1.00  0.00      LA0  H
ATOM    159  CA  ARG A  17      50.530  10.464 -10.866  1.00  0.00      LA0  C
ATOM    160  CB  ARG A  17      51.747  10.004 -10.061  1.00  0.00      LA0  C
ATOM    161  CG  ARG A  17      52.433   8.737 -10.585  1.00  0.00      LA0  C
ATOM    162  CD  ARG A  17      53.838   8.522 -10.017  1.00  0.00      LA0  C
ATOM    163  NE  ARG A  17      53.854   8.575  -8.559  1.00  0.00      LA0  N
ATOM    164  HE  ARG A  17      53.163   8.060  -8.040  1.00  0.00      LA0  H
ATOM    165  CZ  ARG A  17      54.783   9.281  -7.885  1.00  0.00      LA0  C
ATOM    166  NH1 ARG A  17      55.754   9.939  -8.521  1.00  0.00      LA0  N
ATOM    167 HH11 ARG A  17      56.420  10.493  -8.023  1.00  0.00      LA0  H
ATOM    168 HH12 ARG A  17      55.861   9.897  -9.529  1.00  0.00      LA0  H
ATOM    169  NH2 ARG A  17      54.704   9.308  -6.558  1.00  0.00      LA0  N
ATOM    170 HH21 ARG A  17      55.325   9.869  -5.998  1.00  0.00      LA0  H
ATOM    171 HH22 ARG A  17      53.993   8.747  -6.109  1.00  0.00      LA0  H
ATOM    172  C   ARG A  17      49.477   9.384 -10.900  1.00  0.00      LA0  C
ATOM    173  O   ARG A  17      48.845   9.095  -9.893  1.00  0.00      LA0  O
ATOM    174  N   LYS A  18      49.348   8.781 -12.091  1.00  0.00      LA0  N
ATOM    175  H   LYS A  18      49.914   9.093 -12.853  1.00  0.00      LA0  H
ATOM    176  CA  LYS A  18      48.618   7.515 -12.154  1.00  0.00      LA0  C
ATOM    177  CB  LYS A  18      48.225   7.210 -13.603  1.00  0.00      LA0  C
ATOM    178  CG  LYS A  18      47.228   6.059 -13.797  1.00  0.00      LA0  C
ATOM    179  CD  LYS A  18      45.896   6.335 -13.101  1.00  0.00      LA0  C
ATOM    180  CE  LYS A  18      44.728   5.475 -13.586  1.00  0.00      LA0  C
ATOM    181  NZ  LYS A  18      43.507   5.947 -12.927  1.00  0.00      LA0  N
ATOM    182  HZ1 LYS A  18      42.633   5.546 -13.335  1.00  0.00      LA0  H
ATOM    183  HZ2 LYS A  18      43.503   5.781 -11.900  1.00  0.00      LA0  H
ATOM    184  HZ3 LYS A  18      43.346   6.962 -13.104  1.00  0.00      LA0  H
ATOM    185  C   LYS A  18      49.476   6.409 -11.569  1.00  0.00      LA0  C
ATOM    186  O   LYS A  18      50.286   5.785 -12.243  1.00  0.00      LA0  O
ATOM    187  N   GLU A  19      49.313   6.252 -10.255  1.00  0.00      LA0  N
ATOM    188  H   GLU A  19      48.550   6.711  -9.792  1.00  0.00      LA0  H
ATOM    189  CA  GLU A  19      50.227   5.340  -9.584  1.00  0.00      LA0  C
ATOM    190  CB  GLU A  19      50.402   5.802  -8.139  1.00  0.00      LA0  C
ATOM    191  CG  GLU A  19      51.855   5.743  -7.653  1.00  0.00      LA0  C
ATOM    192  CD  GLU A  19      51.949   6.450  -6.320  1.00  0.00      LA0  C
ATOM    193  OE1 GLU A  19      52.534   7.528  -6.246  1.00  0.00      LA0  O
ATOM    194  OE2 GLU A  19      51.359   5.973  -5.359  1.00  0.00      LA0  O
ATOM    195  C   GLU A  19      49.795   3.893  -9.727  1.00  0.00      LA0  C
ATOM    196  O   GLU A  19      48.749   3.598 -10.290  1.00  0.00      LA0  O
ATOM    197  N   ALA A  20      50.645   2.991  -9.205  1.00  0.00      LA0  N
ATOM    198  H   ALA A  20      51.462   3.311  -8.730  1.00  0.00      LA0  H
ATOM    199  CA  ALA A  20      50.400   1.560  -9.406  1.00  0.00      LA0  C
ATOM    200  CB  ALA A  20      51.547   0.740  -8.814  1.00  0.00      LA0  C
ATOM    201  C   ALA A  20      49.086   1.022  -8.854  1.00  0.00      LA0  C
ATOM    202  O   ALA A  20      48.553   0.020  -9.310  1.00  0.00      LA0  O
ATOM    203  N   ASP A  21      48.587   1.746  -7.844  1.00  0.00      LA0  N
ATOM    204  H   ASP A  21      48.999   2.607  -7.548  1.00  0.00      LA0  H
ATOM    205  CA  ASP A  21      47.294   1.388  -7.265  1.00  0.00      LA0  C
ATOM    206  CB  ASP A  21      47.208   1.932  -5.831  1.00  0.00      LA0  C
ATOM    207  CG  ASP A  21      47.246   3.456  -5.743  1.00  0.00      LA0  C
ATOM    208  OD1 ASP A  21      47.706   4.145  -6.650  1.00  0.00      LA0  O
ATOM    209  OD2 ASP A  21      46.816   3.993  -4.737  1.00  0.00      LA0  O
ATOM    210  C   ASP A  21      46.080   1.802  -8.089  1.00  0.00      LA0  C
ATOM    211  O   ASP A  21      44.942   1.445  -7.811  1.00  0.00      LA0  O
ATOM    212  N   GLY A  22      46.372   2.585  -9.135  1.00  0.00      LA0  N
ATOM    213  H   GLY A  22      47.306   2.906  -9.276  1.00  0.00      LA0  H
ATOM    214  CA  GLY A  22      45.286   3.049  -9.985  1.00  0.00      LA0  C
ATOM    215  C   GLY A  22      44.818   4.454  -9.658  1.00  0.00      LA0  C
ATOM    216  O   GLY A  22      44.115   5.092 -10.442  1.00  0.00      LA0  O
ATOM    217  N   THR A  23      45.225   4.915  -8.467  1.00  0.00      LA0  N
ATOM    218  H   THR A  23      45.921   4.446  -7.919  1.00  0.00      LA0  H
ATOM    219  CA  THR A  23      44.763   6.247  -8.106  1.00  0.00      LA0  C
ATOM    220  CB  THR A  23      44.673   6.397  -6.583  1.00  0.00      LA0  C
ATOM    221  OG1 THR A  23      45.963   6.298  -5.970  1.00  0.00      LA0  O
ATOM    222  HG1 THR A  23      46.149   5.357  -5.922  1.00  0.00      LA0  H
ATOM    223  CG2 THR A  23      43.708   5.373  -5.986  1.00  0.00      LA0  C
ATOM    224  C   THR A  23      45.633   7.329  -8.708  1.00  0.00      LA0  C
ATOM    225  O   THR A  23      46.628   7.068  -9.376  1.00  0.00      LA0  O
ATOM    226  N   TYR A  24      45.214   8.561  -8.414  1.00  0.00      LA0  N
ATOM    227  H   TYR A  24      44.356   8.718  -7.928  1.00  0.00      LA0  H
ATOM    228  CA  TYR A  24      46.159   9.647  -8.586  1.00  0.00      LA0  C
ATOM    229  CB  TYR A  24      45.494  10.868  -9.214  1.00  0.00      LA0  C
ATOM    230  CG  TYR A  24      44.903  10.463 -10.534  1.00  0.00      LA0  C
ATOM    231  CD1 TYR A  24      43.511  10.259 -10.617  1.00  0.00      LA0  C
ATOM    232  CE1 TYR A  24      42.991   9.677 -11.779  1.00  0.00      LA0  C
ATOM    233  CD2 TYR A  24      45.767  10.248 -11.625  1.00  0.00      LA0  C
ATOM    234  CE2 TYR A  24      45.243   9.667 -12.785  1.00  0.00      LA0  C
ATOM    235  CZ  TYR A  24      43.879   9.319 -12.812  1.00  0.00      LA0  C
ATOM    236  OH  TYR A  24      43.424   8.556 -13.866  1.00  0.00      LA0  O
ATOM    237  HH  TYR A  24      42.464   8.525 -13.850  1.00  0.00      LA0  H
ATOM    238  C   TYR A  24      46.756  10.015  -7.260  1.00  0.00      LA0  C
ATOM    239  O   TYR A  24      46.071  10.476  -6.354  1.00  0.00      LA0  O
ATOM    240  N   THR A  25      48.064   9.799  -7.184  1.00  0.00      LA0  N
ATOM    241  H   THR A  25      48.561   9.399  -7.955  1.00  0.00      LA0  H
ATOM    242  CA  THR A  25      48.730  10.419  -6.052  1.00  0.00      LA0  C
ATOM    243  CB  THR A  25      49.987   9.628  -5.716  1.00  0.00      LA0  C
ATOM    244  OG1 THR A  25      49.681   8.230  -5.697  1.00  0.00      LA0  O
ATOM    245  HG1 THR A  25      50.551   7.817  -5.658  1.00  0.00      LA0  H
ATOM    246  CG2 THR A  25      50.603  10.037  -4.378  1.00  0.00      LA0  C
ATOM    247  C   THR A  25      49.021  11.871  -6.377  1.00  0.00      LA0  C
ATOM    248  O   THR A  25      49.383  12.210  -7.499  1.00  0.00      LA0  O
ATOM    249  N   VAL A  26      48.781  12.704  -5.364  1.00  0.00      LA0  N
ATOM    250  H   VAL A  26      48.522  12.343  -4.469  1.00  0.00      LA0  H
ATOM    251  CA  VAL A  26      48.855  14.144  -5.554  1.00  0.00      LA0  C
ATOM    252  CB  VAL A  26      47.455  14.775  -5.447  1.00  0.00      LA0  C
ATOM    253  CG1 VAL A  26      47.457  16.262  -5.815  1.00  0.00      LA0  C
ATOM    254  CG2 VAL A  26      46.422  14.010  -6.273  1.00  0.00      LA0  C
ATOM    255  C   VAL A  26      49.771  14.738  -4.508  1.00  0.00      LA0  C
ATOM    256  O   VAL A  26      49.794  14.319  -3.353  1.00  0.00      LA0  O
ATOM    257  N   GLY A  27      50.513  15.742  -4.970  1.00  0.00      LA0  N
ATOM    258  H   GLY A  27      50.458  16.002  -5.936  1.00  0.00      LA0  H
ATOM    259  CA  GLY A  27      51.308  16.552  -4.062  1.00  0.00      LA0  C
ATOM    260  C   GLY A  27      51.593  17.858  -4.762  1.00  0.00      LA0  C
ATOM    261  O   GLY A  27      51.091  18.097  -5.856  1.00  0.00      LA0  O
ATOM    262  N   ILE A  28      52.419  18.683  -4.115  1.00  0.00      LA0  N
ATOM    263  H   ILE A  28      52.871  18.390  -3.274  1.00  0.00      LA0  H
ATOM    264  CA  ILE A  28      52.888  19.830  -4.887  1.00  0.00      LA0  C
ATOM    265  CB  ILE A  28      53.059  21.079  -4.017  1.00  0.00      LA0  C
ATOM    266  CG2 ILE A  28      51.692  21.678  -3.686  1.00  0.00      LA0  C
ATOM    267  CG1 ILE A  28      53.925  20.816  -2.781  1.00  0.00      LA0  C
ATOM    268  CD1 ILE A  28      54.126  22.060  -1.916  1.00  0.00      LA0  C
ATOM    269  C   ILE A  28      54.171  19.493  -5.612  1.00  0.00      LA0  C
ATOM    270  O   ILE A  28      54.892  18.576  -5.239  1.00  0.00      LA0  O
ATOM    271  N   THR A  29      54.403  20.254  -6.682  1.00  0.00      LA0  N
ATOM    272  H   THR A  29      53.793  21.009  -6.918  1.00  0.00      LA0  H
ATOM    273  CA  THR A  29      55.640  20.023  -7.418  1.00  0.00      LA0  C
ATOM    274  CB  THR A  29      55.458  20.543  -8.840  1.00  0.00      LA0  C
ATOM    275  OG1 THR A  29      54.788  21.812  -8.830  1.00  0.00      LA0  O
ATOM    276  HG1 THR A  29      53.852  21.611  -8.770  1.00  0.00      LA0  H
ATOM    277  CG2 THR A  29      54.652  19.551  -9.667  1.00  0.00      LA0  C
ATOM    278  C   THR A  29      56.840  20.660  -6.745  1.00  0.00      LA0  C
ATOM    279  O   THR A  29      56.691  21.458  -5.828  1.00  0.00      LA0  O
ATOM    280  N   GLU A  30      58.026  20.308  -7.264  1.00  0.00      LA0  N
ATOM    281  H   GLU A  30      58.054  19.605  -7.970  1.00  0.00      LA0  H
ATOM    282  CA  GLU A  30      59.289  20.850  -6.756  1.00  0.00      LA0  C
ATOM    283  CB  GLU A  30      60.438  20.383  -7.652  1.00  0.00      LA0  C
ATOM    284  CG  GLU A  30      61.774  20.225  -6.923  1.00  0.00      LA0  C
ATOM    285  CD  GLU A  30      61.688  19.053  -5.965  1.00  0.00      LA0  C
ATOM    286  OE1 GLU A  30      61.723  19.277  -4.760  1.00  0.00      LA0  O
ATOM    287  OE2 GLU A  30      61.576  17.917  -6.424  1.00  0.00      LA0  O
ATOM    288  C   GLU A  30      59.276  22.364  -6.641  1.00  0.00      LA0  C
ATOM    289  O   GLU A  30      59.344  22.949  -5.570  1.00  0.00      LA0  O
ATOM    290  N   HIS A  31      59.063  22.985  -7.814  1.00  0.00      LA0  N
ATOM    291  H   HIS A  31      59.112  22.474  -8.669  1.00  0.00      LA0  H
ATOM    292  CA  HIS A  31      58.994  24.445  -7.778  1.00  0.00      LA0  C
ATOM    293  CB  HIS A  31      58.934  25.028  -9.191  1.00  0.00      LA0  C
ATOM    294  CG  HIS A  31      59.348  26.482  -9.147  1.00  0.00      LA0  C
ATOM    295  ND1 HIS A  31      60.528  26.910  -8.665  1.00  0.00      LA0  N
ATOM    296  HD1 HIS A  31      61.259  26.366  -8.274  1.00  0.00      LA0  H
ATOM    297  CD2 HIS A  31      58.607  27.592  -9.565  1.00  0.00      LA0  C
ATOM    298  NE2 HIS A  31      59.360  28.693  -9.324  1.00  0.00      LA0  N
ATOM    299  CE1 HIS A  31      60.544  28.273  -8.770  1.00  0.00      LA0  C
ATOM    300  C   HIS A  31      57.910  25.021  -6.879  1.00  0.00      LA0  C
ATOM    301  O   HIS A  31      58.042  26.084  -6.292  1.00  0.00      LA0  O
ATOM    302  N   ALA A  32      56.820  24.249  -6.749  1.00  0.00      LA0  N
ATOM    303  H   ALA A  32      56.784  23.338  -7.155  1.00  0.00      LA0  H
ATOM    304  CA  ALA A  32      55.815  24.701  -5.790  1.00  0.00      LA0  C
ATOM    305  CB  ALA A  32      54.515  23.919  -5.953  1.00  0.00      LA0  C
ATOM    306  C   ALA A  32      56.272  24.632  -4.339  1.00  0.00      LA0  C
ATOM    307  O   ALA A  32      55.957  25.494  -3.526  1.00  0.00      LA0  O
ATOM    308  N   GLN A  33      57.062  23.588  -4.039  1.00  0.00      LA0  N
ATOM    309  H   GLN A  33      57.357  22.933  -4.737  1.00  0.00      LA0  H
ATOM    310  CA  GLN A  33      57.606  23.561  -2.685  1.00  0.00      LA0  C
ATOM    311  CB  GLN A  33      58.057  22.156  -2.250  1.00  0.00      LA0  C
ATOM    312  CG  GLN A  33      59.363  21.617  -2.839  1.00  0.00      LA0  C
ATOM    313  CD  GLN A  33      60.283  21.219  -1.709  1.00  0.00      LA0  C
ATOM    314  OE1 GLN A  33      60.197  21.738  -0.602  1.00  0.00      LA0  O
ATOM    315  NE2 GLN A  33      61.140  20.248  -2.016  1.00  0.00      LA0  N
ATOM    316 HE21 GLN A  33      61.245  19.906  -2.957  1.00  0.00      LA0  H
ATOM    317 HE22 GLN A  33      61.701  19.823  -1.305  1.00  0.00      LA0  H
ATOM    318  C   GLN A  33      58.638  24.644  -2.420  1.00  0.00      LA0  C
ATOM    319  O   GLN A  33      58.678  25.213  -1.341  1.00  0.00      LA0  O
ATOM    320  N   GLU A  34      59.405  24.982  -3.472  1.00  0.00      LA0  N
ATOM    321  H   GLU A  34      59.404  24.406  -4.293  1.00  0.00      LA0  H
ATOM    322  CA  GLU A  34      60.248  26.183  -3.395  1.00  0.00      LA0  C
ATOM    323  CB  GLU A  34      60.995  26.393  -4.710  1.00  0.00      LA0  C
ATOM    324  CG  GLU A  34      61.912  25.250  -5.148  1.00  0.00      LA0  C
ATOM    325  CD  GLU A  34      62.367  25.519  -6.570  1.00  0.00      LA0  C
ATOM    326  OE1 GLU A  34      62.901  26.594  -6.835  1.00  0.00      LA0  O
ATOM    327  OE2 GLU A  34      62.136  24.679  -7.437  1.00  0.00      LA0  O
ATOM    328  C   GLU A  34      59.445  27.444  -3.095  1.00  0.00      LA0  C
ATOM    329  O   GLU A  34      59.726  28.246  -2.201  1.00  0.00      LA0  O
ATOM    330  N   LEU A  35      58.365  27.567  -3.885  1.00  0.00      LA0  N
ATOM    331  H   LEU A  35      58.241  26.913  -4.632  1.00  0.00      LA0  H
ATOM    332  CA  LEU A  35      57.444  28.684  -3.696  1.00  0.00      LA0  C
ATOM    333  CB  LEU A  35      56.281  28.641  -4.689  1.00  0.00      LA0  C
ATOM    334  CG  LEU A  35      56.719  28.904  -6.132  1.00  0.00      LA0  C
ATOM    335  CD1 LEU A  35      55.572  28.693  -7.117  1.00  0.00      LA0  C
ATOM    336  CD2 LEU A  35      57.376  30.275  -6.301  1.00  0.00      LA0  C
ATOM    337  C   LEU A  35      56.939  28.812  -2.277  1.00  0.00      LA0  C
ATOM    338  O   LEU A  35      56.930  29.901  -1.720  1.00  0.00      LA0  O
ATOM    339  N   LEU A  36      56.610  27.656  -1.686  1.00  0.00      LA0  N
ATOM    340  H   LEU A  36      56.635  26.797  -2.203  1.00  0.00      LA0  H
ATOM    341  CA  LEU A  36      56.275  27.701  -0.264  1.00  0.00      LA0  C
ATOM    342  CB  LEU A  36      55.352  26.536   0.118  1.00  0.00      LA0  C
ATOM    343  CG  LEU A  36      54.110  26.336  -0.763  1.00  0.00      LA0  C
ATOM    344  CD1 LEU A  36      53.159  25.317  -0.134  1.00  0.00      LA0  C
ATOM    345  CD2 LEU A  36      53.379  27.635  -1.110  1.00  0.00      LA0  C
ATOM    346  C   LEU A  36      57.506  27.784   0.638  1.00  0.00      LA0  C
ATOM    347  O   LEU A  36      57.908  28.845   1.104  1.00  0.00      LA0  O
ATOM    348  N   GLY A  37      58.144  26.633   0.828  1.00  0.00      LA0  N
ATOM    349  H   GLY A  37      57.859  25.786   0.379  1.00  0.00      LA0  H
ATOM    350  CA  GLY A  37      59.284  26.608   1.734  1.00  0.00      LA0  C
ATOM    351  C   GLY A  37      58.962  25.688   2.882  1.00  0.00      LA0  C
ATOM    352  O   GLY A  37      58.011  24.913   2.815  1.00  0.00      LA0  O
ATOM    353  N   ASP A  38      59.768  25.822   3.937  1.00  0.00      LA0  N
ATOM    354  H   ASP A  38      60.565  26.431   3.926  1.00  0.00      LA0  H
ATOM    355  CA  ASP A  38      59.622  24.982   5.128  1.00  0.00      LA0  C
ATOM    356  CB  ASP A  38      60.574  25.453   6.236  1.00  0.00      LA0  C
ATOM    357  CG  ASP A  38      61.967  25.693   5.677  1.00  0.00      LA0  C
ATOM    358  OD1 ASP A  38      62.804  24.801   5.780  1.00  0.00      LA0  O
ATOM    359  OD2 ASP A  38      62.200  26.767   5.119  1.00  0.00      LA0  O
ATOM    360  C   ASP A  38      58.199  24.923   5.647  1.00  0.00      LA0  C
ATOM    361  O   ASP A  38      57.554  25.932   5.926  1.00  0.00      LA0  O
ATOM    362  N   MET A  39      57.704  23.684   5.699  1.00  0.00      LA0  N
ATOM    363  H   MET A  39      58.278  22.894   5.477  1.00  0.00      LA0  H
ATOM    364  CA  MET A  39      56.290  23.549   6.012  1.00  0.00      LA0  C
ATOM    365  CB  MET A  39      55.745  22.259   5.401  1.00  0.00      LA0  C
ATOM    366  CG  MET A  39      54.323  22.394   4.851  1.00  0.00      LA0  C
ATOM    367  SD  MET A  39      54.218  23.524   3.453  1.00  0.00      LA0  S
ATOM    368  CE  MET A  39      55.308  22.645   2.320  1.00  0.00      LA0  C
ATOM    369  C   MET A  39      55.986  23.658   7.493  1.00  0.00      LA0  C
ATOM    370  O   MET A  39      56.556  22.983   8.337  1.00  0.00      LA0  O
ATOM    371  N   VAL A  40      55.054  24.573   7.767  1.00  0.00      LA0  N
ATOM    372  H   VAL A  40      54.624  25.036   6.994  1.00  0.00      LA0  H
ATOM    373  CA  VAL A  40      54.639  24.817   9.146  1.00  0.00      LA0  C
ATOM    374  CB  VAL A  40      54.235  26.295   9.306  1.00  0.00      LA0  C
ATOM    375  CG1 VAL A  40      53.811  26.668  10.729  1.00  0.00      LA0  C
ATOM    376  CG2 VAL A  40      55.372  27.203   8.846  1.00  0.00      LA0  C
ATOM    377  C   VAL A  40      53.531  23.886   9.621  1.00  0.00      LA0  C
ATOM    378  O   VAL A  40      53.488  23.491  10.782  1.00  0.00      LA0  O
ATOM    379  N   PHE A  41      52.622  23.576   8.679  1.00  0.00      LA0  N
ATOM    380  H   PHE A  41      52.688  23.936   7.743  1.00  0.00      LA0  H
ATOM    381  CA  PHE A  41      51.451  22.779   9.053  1.00  0.00      LA0  C
ATOM    382  CB  PHE A  41      50.484  23.644   9.872  1.00  0.00      LA0  C
ATOM    383  CG  PHE A  41      49.448  22.828  10.612  1.00  0.00      LA0  C
ATOM    384  CD1 PHE A  41      49.852  21.863  11.561  1.00  0.00      LA0  C
ATOM    385  CD2 PHE A  41      48.082  23.078  10.361  1.00  0.00      LA0  C
ATOM    386  CE1 PHE A  41      48.874  21.161  12.293  1.00  0.00      LA0  C
ATOM    387  CE2 PHE A  41      47.107  22.379  11.095  1.00  0.00      LA0  C
ATOM    388  CZ  PHE A  41      47.511  21.433  12.060  1.00  0.00      LA0  C
ATOM    389  C   PHE A  41      50.743  22.280   7.814  1.00  0.00      LA0  C
ATOM    390  O   PHE A  41      50.693  22.999   6.825  1.00  0.00      LA0  O
ATOM    391  N   VAL A  42      50.191  21.059   7.907  1.00  0.00      LA0  N
ATOM    392  H   VAL A  42      50.357  20.444   8.681  1.00  0.00      LA0  H
ATOM    393  CA  VAL A  42      49.232  20.677   6.871  1.00  0.00      LA0  C
ATOM    394  CB  VAL A  42      49.793  19.636   5.879  1.00  0.00      LA0  C
ATOM    395  CG1 VAL A  42      48.832  19.438   4.702  1.00  0.00      LA0  C
ATOM    396  CG2 VAL A  42      51.188  19.981   5.356  1.00  0.00      LA0  C
ATOM    397  C   VAL A  42      47.939  20.161   7.482  1.00  0.00      LA0  C
ATOM    398  O   VAL A  42      47.895  19.067   8.030  1.00  0.00      LA0  O
ATOM    399  N   ASP A  43      46.882  20.980   7.355  1.00  0.00      LA0  N
ATOM    400  H   ASP A  43      46.987  21.843   6.860  1.00  0.00      LA0  H
ATOM    401  CA  ASP A  43      45.574  20.412   7.700  1.00  0.00      LA0  C
ATOM    402  CB  ASP A  43      44.514  21.492   7.959  1.00  0.00      LA0  C
ATOM    403  CG  ASP A  43      44.337  21.799   9.442  1.00  0.00      LA0  C
ATOM    404  OD1 ASP A  43      44.425  20.902  10.279  1.00  0.00      LA0  O
ATOM    405  OD2 ASP A  43      44.076  22.949   9.785  1.00  0.00      LA0  O
ATOM    406  C   ASP A  43      45.096  19.476   6.605  1.00  0.00      LA0  C
ATOM    407  O   ASP A  43      45.303  19.720   5.419  1.00  0.00      LA0  O
ATOM    408  N   LEU A  44      44.491  18.368   7.055  1.00  0.00      LA0  N
ATOM    409  H   LEU A  44      44.293  18.293   8.032  1.00  0.00      LA0  H
ATOM    410  CA  LEU A  44      44.230  17.284   6.106  1.00  0.00      LA0  C
ATOM    411  CB  LEU A  44      45.026  16.042   6.519  1.00  0.00      LA0  C
ATOM    412  CG  LEU A  44      46.523  16.186   6.231  1.00  0.00      LA0  C
ATOM    413  CD1 LEU A  44      47.334  15.146   6.991  1.00  0.00      LA0  C
ATOM    414  CD2 LEU A  44      46.835  16.147   4.733  1.00  0.00      LA0  C
ATOM    415  C   LEU A  44      42.758  16.954   5.908  1.00  0.00      LA0  C
ATOM    416  O   LEU A  44      41.998  16.812   6.864  1.00  0.00      LA0  O
ATOM    417  N   PRO A  45      42.381  16.818   4.608  1.00  0.00      LA0  N
ATOM    418  CD  PRO A  45      43.265  16.859   3.446  1.00  0.00      LA0  C
ATOM    419  CA  PRO A  45      40.977  16.589   4.231  1.00  0.00      LA0  C
ATOM    420  CB  PRO A  45      41.022  16.737   2.707  1.00  0.00      LA0  C
ATOM    421  CG  PRO A  45      42.426  16.284   2.316  1.00  0.00      LA0  C
ATOM    422  C   PRO A  45      40.495  15.219   4.666  1.00  0.00      LA0  C
ATOM    423  O   PRO A  45      41.113  14.578   5.512  1.00  0.00      LA0  O
ATOM    424  N   GLU A  46      39.380  14.793   4.053  1.00  0.00      LA0  N
ATOM    425  H   GLU A  46      38.851  15.324   3.390  1.00  0.00      LA0  H
ATOM    426  CA  GLU A  46      38.903  13.505   4.523  1.00  0.00      LA0  C
ATOM    427  CB  GLU A  46      37.489  13.617   5.087  1.00  0.00      LA0  C
ATOM    428  CG  GLU A  46      37.363  12.728   6.326  1.00  0.00      LA0  C
ATOM    429  CD  GLU A  46      38.395  13.168   7.337  1.00  0.00      LA0  C
ATOM    430  OE1 GLU A  46      39.435  12.521   7.460  1.00  0.00      LA0  O
ATOM    431  OE2 GLU A  46      38.199  14.210   7.948  1.00  0.00      LA0  O
ATOM    432  C   GLU A  46      39.028  12.323   3.597  1.00  0.00      LA0  C
ATOM    433  O   GLU A  46      38.876  12.411   2.384  1.00  0.00      LA0  O
ATOM    434  N   VAL A  47      39.292  11.183   4.248  1.00  0.00      LA0  N
ATOM    435  H   VAL A  47      39.357  11.227   5.248  1.00  0.00      LA0  H
ATOM    436  CA  VAL A  47      39.168   9.923   3.522  1.00  0.00      LA0  C
ATOM    437  CB  VAL A  47      39.770   8.781   4.356  1.00  0.00      LA0  C
ATOM    438  CG1 VAL A  47      39.683   7.420   3.657  1.00  0.00      LA0  C
ATOM    439  CG2 VAL A  47      41.219   9.112   4.729  1.00  0.00      LA0  C
ATOM    440  C   VAL A  47      37.717   9.662   3.132  1.00  0.00      LA0  C
ATOM    441  O   VAL A  47      36.787   9.767   3.922  1.00  0.00      LA0  O
ATOM    442  N   GLY A  48      37.579   9.359   1.839  1.00  0.00      LA0  N
ATOM    443  H   GLY A  48      38.402   9.323   1.278  1.00  0.00      LA0  H
ATOM    444  CA  GLY A  48      36.253   9.216   1.259  1.00  0.00      LA0  C
ATOM    445  C   GLY A  48      35.738  10.449   0.532  1.00  0.00      LA0  C
ATOM    446  O   GLY A  48      34.825  10.362  -0.276  1.00  0.00      LA0  O
ATOM    447  N   ALA A  49      36.332  11.607   0.858  1.00  0.00      LA0  N
ATOM    448  H   ALA A  49      37.139  11.621   1.450  1.00  0.00      LA0  H
ATOM    449  CA  ALA A  49      35.712  12.871   0.448  1.00  0.00      LA0  C
ATOM    450  CB  ALA A  49      36.639  14.023   0.815  1.00  0.00      LA0  C
ATOM    451  C   ALA A  49      35.335  13.006  -1.024  1.00  0.00      LA0  C
ATOM    452  O   ALA A  49      36.187  12.938  -1.904  1.00  0.00      LA0  O
ATOM    453  N   THR A  50      34.023  13.203  -1.241  1.00  0.00      LA0  N
ATOM    454  H   THR A  50      33.389  13.229  -0.471  1.00  0.00      LA0  H
ATOM    455  CA  THR A  50      33.499  13.302  -2.606  1.00  0.00      LA0  C
ATOM    456  CB  THR A  50      32.000  13.020  -2.628  1.00  0.00      LA0  C
ATOM    457  OG1 THR A  50      31.619  12.120  -1.579  1.00  0.00      LA0  O
ATOM    458  HG1 THR A  50      30.674  12.042  -1.646  1.00  0.00      LA0  H
ATOM    459  CG2 THR A  50      31.542  12.522  -4.001  1.00  0.00      LA0  C
ATOM    460  C   THR A  50      33.735  14.649  -3.264  1.00  0.00      LA0  C
ATOM    461  O   THR A  50      32.872  15.517  -3.281  1.00  0.00      LA0  O
ATOM    462  N   VAL A  51      34.953  14.800  -3.764  1.00  0.00      LA0  N
ATOM    463  H   VAL A  51      35.517  13.979  -3.861  1.00  0.00      LA0  H
ATOM    464  CA  VAL A  51      35.348  16.127  -4.220  1.00  0.00      LA0  C
ATOM    465  CB  VAL A  51      36.861  16.259  -4.067  1.00  0.00      LA0  C
ATOM    466  CG1 VAL A  51      37.243  16.144  -2.593  1.00  0.00      LA0  C
ATOM    467  CG2 VAL A  51      37.610  15.236  -4.921  1.00  0.00      LA0  C
ATOM    468  C   VAL A  51      34.901  16.493  -5.627  1.00  0.00      LA0  C
ATOM    469  O   VAL A  51      34.712  15.651  -6.499  1.00  0.00      LA0  O
ATOM    470  N   SER A  52      34.780  17.807  -5.814  1.00  0.00      LA0  N
ATOM    471  H   SER A  52      34.933  18.413  -5.033  1.00  0.00      LA0  H
ATOM    472  CA  SER A  52      34.735  18.334  -7.175  1.00  0.00      LA0  C
ATOM    473  CB  SER A  52      34.074  19.720  -7.189  1.00  0.00      LA0  C
ATOM    474  OG  SER A  52      33.054  19.806  -6.187  1.00  0.00      LA0  O
ATOM    475  HG  SER A  52      33.535  19.932  -5.366  1.00  0.00      LA0  H
ATOM    476  C   SER A  52      36.155  18.446  -7.705  1.00  0.00      LA0  C
ATOM    477  O   SER A  52      37.113  18.222  -6.974  1.00  0.00      LA0  O
ATOM    478  N   ALA A  53      36.276  18.855  -8.978  1.00  0.00      LA0  N
ATOM    479  H   ALA A  53      35.493  18.847  -9.597  1.00  0.00      LA0  H
ATOM    480  CA  ALA A  53      37.588  19.333  -9.420  1.00  0.00      LA0  C
ATOM    481  CB  ALA A  53      37.666  19.366 -10.947  1.00  0.00      LA0  C
ATOM    482  C   ALA A  53      37.883  20.718  -8.868  1.00  0.00      LA0  C
ATOM    483  O   ALA A  53      37.819  21.737  -9.547  1.00  0.00      LA0  O
ATOM    484  N   GLY A  54      38.156  20.704  -7.563  1.00  0.00      LA0  N
ATOM    485  H   GLY A  54      38.272  19.825  -7.095  1.00  0.00      LA0  H
ATOM    486  CA  GLY A  54      38.270  21.966  -6.858  1.00  0.00      LA0  C
ATOM    487  C   GLY A  54      38.622  21.784  -5.410  1.00  0.00      LA0  C
ATOM    488  O   GLY A  54      39.768  21.967  -5.026  1.00  0.00      LA0  O
ATOM    489  N   ASP A  55      37.587  21.398  -4.650  1.00  0.00      LA0  N
ATOM    490  H   ASP A  55      36.665  21.352  -5.045  1.00  0.00      LA0  H
ATOM    491  CA  ASP A  55      37.641  21.139  -3.209  1.00  0.00      LA0  C
ATOM    492  CB  ASP A  55      37.044  19.764  -2.902  1.00  0.00      LA0  C
ATOM    493  CG  ASP A  55      35.529  19.725  -3.081  1.00  0.00      LA0  C
ATOM    494  OD1 ASP A  55      35.025  20.114  -4.126  1.00  0.00      LA0  O
ATOM    495  OD2 ASP A  55      34.835  19.258  -2.189  1.00  0.00      LA0  O
ATOM    496  C   ASP A  55      38.960  21.359  -2.486  1.00  0.00      LA0  C
ATOM    497  O   ASP A  55      39.928  20.609  -2.595  1.00  0.00      LA0  O
ATOM    498  N   ASP A  56      38.921  22.478  -1.760  1.00  0.00      LA0  N
ATOM    499  H   ASP A  56      38.032  22.927  -1.659  1.00  0.00      LA0  H
ATOM    500  CA  ASP A  56      40.019  23.033  -0.971  1.00  0.00      LA0  C
ATOM    501  CB  ASP A  56      39.622  24.428  -0.427  1.00  0.00      LA0  C
ATOM    502  CG  ASP A  56      38.198  24.508   0.135  1.00  0.00      LA0  C
ATOM    503  OD1 ASP A  56      37.235  24.354  -0.621  1.00  0.00      LA0  O
ATOM    504  OD2 ASP A  56      38.042  24.749   1.327  1.00  0.00      LA0  O
ATOM    505  C   ASP A  56      40.543  22.090   0.098  1.00  0.00      LA0  C
ATOM    506  O   ASP A  56      40.111  22.028   1.238  1.00  0.00      LA0  O
ATOM    507  N   CYS A  57      41.503  21.270  -0.346  1.00  0.00      LA0  N
ATOM    508  H   CYS A  57      41.946  21.382  -1.236  1.00  0.00      LA0  H
ATOM    509  CA  CYS A  57      41.652  20.086   0.484  1.00  0.00      LA0  C
ATOM    510  CB  CYS A  57      41.719  18.831  -0.391  1.00  0.00      LA0  C
ATOM    511  SG  CYS A  57      43.208  18.681  -1.406  1.00  0.00      LA0  S
ATOM    512  C   CYS A  57      42.719  20.121   1.560  1.00  0.00      LA0  C
ATOM    513  O   CYS A  57      42.468  19.815   2.719  1.00  0.00      LA0  O
ATOM    514  N   ALA A  58      43.942  20.464   1.139  1.00  0.00      LA0  N
ATOM    515  H   ALA A  58      44.088  20.794   0.204  1.00  0.00      LA0  H
ATOM    516  CA  ALA A  58      45.009  20.299   2.124  1.00  0.00      LA0  C
ATOM    517  CB  ALA A  58      46.002  19.234   1.664  1.00  0.00      LA0  C
ATOM    518  C   ALA A  58      45.750  21.579   2.423  1.00  0.00      LA0  C
ATOM    519  O   ALA A  58      46.465  22.111   1.585  1.00  0.00      LA0  O
ATOM    520  N   VAL A  59      45.538  22.058   3.649  1.00  0.00      LA0  N
ATOM    521  H   VAL A  59      45.081  21.470   4.319  1.00  0.00      LA0  H
ATOM    522  CA  VAL A  59      46.078  23.374   3.992  1.00  0.00      LA0  C
ATOM    523  CB  VAL A  59      45.228  23.991   5.116  1.00  0.00      LA0  C
ATOM    524  CG1 VAL A  59      45.672  25.406   5.493  1.00  0.00      LA0  C
ATOM    525  CG2 VAL A  59      43.740  23.952   4.756  1.00  0.00      LA0  C
ATOM    526  C   VAL A  59      47.549  23.306   4.377  1.00  0.00      LA0  C
ATOM    527  O   VAL A  59      47.886  23.020   5.520  1.00  0.00      LA0  O
ATOM    528  N   ALA A  60      48.405  23.549   3.376  1.00  0.00      LA0  N
ATOM    529  H   ALA A  60      48.078  23.845   2.476  1.00  0.00      LA0  H
ATOM    530  CA  ALA A  60      49.837  23.486   3.656  1.00  0.00      LA0  C
ATOM    531  CB  ALA A  60      50.586  22.757   2.540  1.00  0.00      LA0  C
ATOM    532  C   ALA A  60      50.471  24.845   3.873  1.00  0.00      LA0  C
ATOM    533  O   ALA A  60      51.019  25.485   2.976  1.00  0.00      LA0  O
ATOM    534  N   GLU A  61      50.387  25.250   5.143  1.00  0.00      LA0  N
ATOM    535  H   GLU A  61      50.037  24.615   5.832  1.00  0.00      LA0  H
ATOM    536  CA  GLU A  61      51.033  26.520   5.440  1.00  0.00      LA0  C
ATOM    537  CB  GLU A  61      50.317  27.285   6.559  1.00  0.00      LA0  C
ATOM    538  CG  GLU A  61      48.818  27.521   6.302  1.00  0.00      LA0  C
ATOM    539  CD  GLU A  61      48.551  28.162   4.948  1.00  0.00      LA0  C
ATOM    540  OE1 GLU A  61      48.390  29.375   4.854  1.00  0.00      LA0  O
ATOM    541  OE2 GLU A  61      48.460  27.443   3.963  1.00  0.00      LA0  O
ATOM    542  C   GLU A  61      52.514  26.373   5.686  1.00  0.00      LA0  C
ATOM    543  O   GLU A  61      52.999  25.335   6.123  1.00  0.00      LA0  O
ATOM    544  N   SER A  62      53.218  27.455   5.346  1.00  0.00      LA0  N
ATOM    545  H   SER A  62      52.761  28.315   5.120  1.00  0.00      LA0  H
ATOM    546  CA  SER A  62      54.663  27.388   5.183  1.00  0.00      LA0  C
ATOM    547  CB  SER A  62      54.974  26.957   3.748  1.00  0.00      LA0  C
ATOM    548  OG  SER A  62      56.383  26.913   3.513  1.00  0.00      LA0  O
ATOM    549  HG  SER A  62      56.649  26.003   3.637  1.00  0.00      LA0  H
ATOM    550  C   SER A  62      55.257  28.744   5.502  1.00  0.00      LA0  C
ATOM    551  O   SER A  62      54.549  29.743   5.567  1.00  0.00      LA0  O
ATOM    552  N   VAL A  63      56.580  28.733   5.722  1.00  0.00      LA0  N
ATOM    553  H   VAL A  63      57.076  27.871   5.581  1.00  0.00      LA0  H
ATOM    554  CA  VAL A  63      57.238  29.969   6.148  1.00  0.00      LA0  C
ATOM    555  CB  VAL A  63      58.656  29.691   6.681  1.00  0.00      LA0  C
ATOM    556  CG1 VAL A  63      58.613  28.815   7.933  1.00  0.00      LA0  C
ATOM    557  CG2 VAL A  63      59.586  29.107   5.613  1.00  0.00      LA0  C
ATOM    558  C   VAL A  63      57.277  31.089   5.118  1.00  0.00      LA0  C
ATOM    559  O   VAL A  63      57.349  32.266   5.446  1.00  0.00      LA0  O
ATOM    560  N   LYS A  64      57.264  30.683   3.842  1.00  0.00      LA0  N
ATOM    561  H   LYS A  64      57.120  29.723   3.593  1.00  0.00      LA0  H
ATOM    562  CA  LYS A  64      57.608  31.695   2.850  1.00  0.00      LA0  C
ATOM    563  CB  LYS A  64      59.054  31.462   2.400  1.00  0.00      LA0  C
ATOM    564  CG  LYS A  64      59.679  32.543   1.515  1.00  0.00      LA0  C
ATOM    565  CD  LYS A  64      60.689  31.947   0.528  1.00  0.00      LA0  C
ATOM    566  CE  LYS A  64      60.086  31.379  -0.770  1.00  0.00      LA0  C
ATOM    567  NZ  LYS A  64      59.106  30.308  -0.543  1.00  0.00      LA0  N
ATOM    568  HZ1 LYS A  64      59.217  29.560  -1.257  1.00  0.00      LA0  H
ATOM    569  HZ2 LYS A  64      59.161  29.864   0.395  1.00  0.00      LA0  H
ATOM    570  HZ3 LYS A  64      58.118  30.658  -0.611  1.00  0.00      LA0  H
ATOM    571  C   LYS A  64      56.629  31.688   1.692  1.00  0.00      LA0  C
ATOM    572  O   LYS A  64      56.991  31.411   0.552  1.00  0.00      LA0  O
ATOM    573  N   ALA A  65      55.382  32.008   2.089  1.00  0.00      LA0  N
ATOM    574  H   ALA A  65      55.303  32.191   3.068  1.00  0.00      LA0  H
ATOM    575  CA  ALA A  65      54.143  31.805   1.325  1.00  0.00      LA0  C
ATOM    576  CB  ALA A  65      54.236  32.137  -0.174  1.00  0.00      LA0  C
ATOM    577  C   ALA A  65      53.640  30.390   1.512  1.00  0.00      LA0  C
ATOM    578  O   ALA A  65      54.381  29.504   1.918  1.00  0.00      LA0  O
ATOM    579  N   ALA A  66      52.331  30.236   1.266  1.00  0.00      LA0  N
ATOM    580  H   ALA A  66      51.783  30.961   0.853  1.00  0.00      LA0  H
ATOM    581  CA  ALA A  66      51.667  29.044   1.787  1.00  0.00      LA0  C
ATOM    582  CB  ALA A  66      51.316  29.287   3.245  1.00  0.00      LA0  C
ATOM    583  C   ALA A  66      50.389  28.776   1.025  1.00  0.00      LA0  C
ATOM    584  O   ALA A  66      49.731  29.720   0.593  1.00  0.00      LA0  O
ATOM    585  N   SER A  67      50.073  27.488   0.849  1.00  0.00      LA0  N
ATOM    586  H   SER A  67      50.511  26.742   1.361  1.00  0.00      LA0  H
ATOM    587  CA  SER A  67      48.967  27.199  -0.060  1.00  0.00      LA0  C
ATOM    588  CB  SER A  67      49.475  27.041  -1.500  1.00  0.00      LA0  C
ATOM    589  OG  SER A  67      48.393  27.084  -2.441  1.00  0.00      LA0  O
ATOM    590  HG  SER A  67      48.030  26.199  -2.503  1.00  0.00      LA0  H
ATOM    591  C   SER A  67      48.195  25.972   0.352  1.00  0.00      LA0  C
ATOM    592  O   SER A  67      48.726  25.052   0.959  1.00  0.00      LA0  O
ATOM    593  N   ASP A  68      46.920  25.976  -0.056  1.00  0.00      LA0  N
ATOM    594  H   ASP A  68      46.505  26.739  -0.550  1.00  0.00      LA0  H
ATOM    595  CA  ASP A  68      46.253  24.682  -0.043  1.00  0.00      LA0  C
ATOM    596  CB  ASP A  68      44.720  24.756  -0.084  1.00  0.00      LA0  C
ATOM    597  CG  ASP A  68      44.159  25.892   0.739  1.00  0.00      LA0  C
ATOM    598  OD1 ASP A  68      44.325  25.902   1.953  1.00  0.00      LA0  O
ATOM    599  OD2 ASP A  68      43.579  26.798   0.151  1.00  0.00      LA0  O
ATOM    600  C   ASP A  68      46.692  23.914  -1.265  1.00  0.00      LA0  C
ATOM    601  O   ASP A  68      47.186  24.481  -2.237  1.00  0.00      LA0  O
ATOM    602  N   ILE A  69      46.475  22.607  -1.171  1.00  0.00      LA0  N
ATOM    603  H   ILE A  69      46.136  22.255  -0.299  1.00  0.00      LA0  H
ATOM    604  CA  ILE A  69      46.462  21.790  -2.373  1.00  0.00      LA0  C
ATOM    605  CB  ILE A  69      47.234  20.473  -2.159  1.00  0.00      LA0  C
ATOM    606  CG2 ILE A  69      47.216  19.606  -3.420  1.00  0.00      LA0  C
ATOM    607  CG1 ILE A  69      48.691  20.713  -1.752  1.00  0.00      LA0  C
ATOM    608  CD1 ILE A  69      48.953  20.923  -0.259  1.00  0.00      LA0  C
ATOM    609  C   ILE A  69      44.992  21.551  -2.634  1.00  0.00      LA0  C
ATOM    610  O   ILE A  69      44.217  21.378  -1.697  1.00  0.00      LA0  O
ATOM    611  N   TYR A  70      44.629  21.628  -3.913  1.00  0.00      LA0  N
ATOM    612  H   TYR A  70      45.277  21.652  -4.679  1.00  0.00      LA0  H
ATOM    613  CA  TYR A  70      43.207  21.492  -4.184  1.00  0.00      LA0  C
ATOM    614  CB  TYR A  70      42.763  22.628  -5.114  1.00  0.00      LA0  C
ATOM    615  CG  TYR A  70      43.060  23.967  -4.473  1.00  0.00      LA0  C
ATOM    616  CD1 TYR A  70      42.213  24.442  -3.452  1.00  0.00      LA0  C
ATOM    617  CE1 TYR A  70      42.524  25.654  -2.814  1.00  0.00      LA0  C
ATOM    618  CD2 TYR A  70      44.189  24.699  -4.902  1.00  0.00      LA0  C
ATOM    619  CE2 TYR A  70      44.501  25.912  -4.265  1.00  0.00      LA0  C
ATOM    620  CZ  TYR A  70      43.674  26.361  -3.216  1.00  0.00      LA0  C
ATOM    621  OH  TYR A  70      44.008  27.526  -2.559  1.00  0.00      LA0  O
ATOM    622  HH  TYR A  70      43.677  27.462  -1.660  1.00  0.00      LA0  H
ATOM    623  C   TYR A  70      42.938  20.120  -4.759  1.00  0.00      LA0  C
ATOM    624  O   TYR A  70      43.860  19.370  -5.053  1.00  0.00      LA0  O
ATOM    625  N   ALA A  71      41.649  19.812  -4.917  1.00  0.00      LA0  N
ATOM    626  H   ALA A  71      40.938  20.451  -4.613  1.00  0.00      LA0  H
ATOM    627  CA  ALA A  71      41.342  18.579  -5.635  1.00  0.00      LA0  C
ATOM    628  CB  ALA A  71      39.934  18.109  -5.290  1.00  0.00      LA0  C
ATOM    629  C   ALA A  71      41.460  18.765  -7.138  1.00  0.00      LA0  C
ATOM    630  O   ALA A  71      40.767  19.575  -7.740  1.00  0.00      LA0  O
ATOM    631  N   PRO A  72      42.405  18.010  -7.741  1.00  0.00      LA0  N
ATOM    632  CD  PRO A  72      43.300  17.047  -7.116  1.00  0.00      LA0  C
ATOM    633  CA  PRO A  72      42.681  18.195  -9.169  1.00  0.00      LA0  C
ATOM    634  CB  PRO A  72      43.949  17.363  -9.387  1.00  0.00      LA0  C
ATOM    635  CG  PRO A  72      44.534  17.120  -7.998  1.00  0.00      LA0  C
ATOM    636  C   PRO A  72      41.541  17.775 -10.083  1.00  0.00      LA0  C
ATOM    637  O   PRO A  72      41.059  18.534 -10.911  1.00  0.00      LA0  O
ATOM    638  N   VAL A  73      41.160  16.503  -9.904  1.00  0.00      LA0  N
ATOM    639  H   VAL A  73      41.510  15.982  -9.128  1.00  0.00      LA0  H
ATOM    640  CA  VAL A  73      40.013  15.990 -10.646  1.00  0.00      LA0  C
ATOM    641  CB  VAL A  73      40.353  14.654 -11.334  1.00  0.00      LA0  C
ATOM    642  CG1 VAL A  73      41.338  14.863 -12.484  1.00  0.00      LA0  C
ATOM    643  CG2 VAL A  73      40.872  13.600 -10.350  1.00  0.00      LA0  C
ATOM    644  C   VAL A  73      38.863  15.823  -9.679  1.00  0.00      LA0  C
ATOM    645  O   VAL A  73      39.064  15.875  -8.470  1.00  0.00      LA0  O
ATOM    646  N   SER A  74      37.672  15.610 -10.243  1.00  0.00      LA0  N
ATOM    647  H   SER A  74      37.590  15.502 -11.235  1.00  0.00      LA0  H
ATOM    648  CA  SER A  74      36.571  15.254  -9.355  1.00  0.00      LA0  C
ATOM    649  CB  SER A  74      35.230  15.520 -10.051  1.00  0.00      LA0  C
ATOM    650  OG  SER A  74      35.263  16.786 -10.745  1.00  0.00      LA0  O
ATOM    651  HG  SER A  74      35.937  16.674 -11.429  1.00  0.00      LA0  H
ATOM    652  C   SER A  74      36.701  13.808  -8.900  1.00  0.00      LA0  C
ATOM    653  O   SER A  74      37.397  13.010  -9.519  1.00  0.00      LA0  O
ATOM    654  N   GLY A  75      36.036  13.496  -7.786  1.00  0.00      LA0  N
ATOM    655  H   GLY A  75      35.464  14.161  -7.303  1.00  0.00      LA0  H
ATOM    656  CA  GLY A  75      36.141  12.123  -7.325  1.00  0.00      LA0  C
ATOM    657  C   GLY A  75      36.078  11.980  -5.826  1.00  0.00      LA0  C
ATOM    658  O   GLY A  75      35.142  12.419  -5.173  1.00  0.00      LA0  O
ATOM    659  N   GLU A  76      37.116  11.314  -5.317  1.00  0.00      LA0  N
ATOM    660  H   GLU A  76      37.848  11.000  -5.924  1.00  0.00      LA0  H
ATOM    661  CA  GLU A  76      37.047  10.820  -3.949  1.00  0.00      LA0  C
ATOM    662  CB  GLU A  76      36.294   9.490  -3.995  1.00  0.00      LA0  C
ATOM    663  CG  GLU A  76      35.949   8.788  -2.685  1.00  0.00      LA0  C
ATOM    664  CD  GLU A  76      35.035   7.623  -3.010  1.00  0.00      LA0  C
ATOM    665  OE1 GLU A  76      33.908   7.837  -3.451  1.00  0.00      LA0  O
ATOM    666  OE2 GLU A  76      35.463   6.478  -2.944  1.00  0.00      LA0  O
ATOM    667  C   GLU A  76      38.439  10.688  -3.369  1.00  0.00      LA0  C
ATOM    668  O   GLU A  76      39.280   9.960  -3.889  1.00  0.00      LA0  O
ATOM    669  N   ILE A  77      38.668  11.443  -2.285  1.00  0.00      LA0  N
ATOM    670  H   ILE A  77      37.914  11.986  -1.909  1.00  0.00      LA0  H
ATOM    671  CA  ILE A  77      39.992  11.376  -1.660  1.00  0.00      LA0  C
ATOM    672  CB  ILE A  77      40.249  12.577  -0.732  1.00  0.00      LA0  C
ATOM    673  CG2 ILE A  77      41.685  12.580  -0.195  1.00  0.00      LA0  C
ATOM    674  CG1 ILE A  77      39.900  13.910  -1.396  1.00  0.00      LA0  C
ATOM    675  CD1 ILE A  77      40.763  14.253  -2.610  1.00  0.00      LA0  C
ATOM    676  C   ILE A  77      40.174  10.079  -0.895  1.00  0.00      LA0  C
ATOM    677  O   ILE A  77      39.779   9.941   0.253  1.00  0.00      LA0  O
ATOM    678  N   VAL A  78      40.763   9.106  -1.588  1.00  0.00      LA0  N
ATOM    679  H   VAL A  78      41.170   9.329  -2.474  1.00  0.00      LA0  H
ATOM    680  CA  VAL A  78      40.828   7.791  -0.957  1.00  0.00      LA0  C
ATOM    681  CB  VAL A  78      40.964   6.685  -2.010  1.00  0.00      LA0  C
ATOM    682  CG1 VAL A  78      39.712   6.637  -2.889  1.00  0.00      LA0  C
ATOM    683  CG2 VAL A  78      42.242   6.822  -2.840  1.00  0.00      LA0  C
ATOM    684  C   VAL A  78      41.857   7.643   0.154  1.00  0.00      LA0  C
ATOM    685  O   VAL A  78      41.744   6.776   1.009  1.00  0.00      LA0  O
ATOM    686  N   ALA A  79      42.863   8.530   0.119  1.00  0.00      LA0  N
ATOM    687  H   ALA A  79      42.934   9.225  -0.600  1.00  0.00      LA0  H
ATOM    688  CA  ALA A  79      43.854   8.459   1.190  1.00  0.00      LA0  C
ATOM    689  CB  ALA A  79      44.968   7.465   0.844  1.00  0.00      LA0  C
ATOM    690  C   ALA A  79      44.482   9.810   1.419  1.00  0.00      LA0  C
ATOM    691  O   ALA A  79      44.515  10.641   0.521  1.00  0.00      LA0  O
ATOM    692  N   VAL A  80      44.984   9.994   2.644  1.00  0.00      LA0  N
ATOM    693  H   VAL A  80      44.965   9.271   3.335  1.00  0.00      LA0  H
ATOM    694  CA  VAL A  80      45.793  11.182   2.905  1.00  0.00      LA0  C
ATOM    695  CB  VAL A  80      45.079  12.164   3.855  1.00  0.00      LA0  C
ATOM    696  CG1 VAL A  80      43.856  12.793   3.187  1.00  0.00      LA0  C
ATOM    697  CG2 VAL A  80      44.722  11.531   5.204  1.00  0.00      LA0  C
ATOM    698  C   VAL A  80      47.108  10.727   3.498  1.00  0.00      LA0  C
ATOM    699  O   VAL A  80      47.208   9.603   3.971  1.00  0.00      LA0  O
ATOM    700  N   ASN A  81      48.094  11.626   3.463  1.00  0.00      LA0  N
ATOM    701  H   ASN A  81      47.968  12.514   3.016  1.00  0.00      LA0  H
ATOM    702  CA  ASN A  81      49.298  11.339   4.241  1.00  0.00      LA0  C
ATOM    703  CB  ASN A  81      50.517  11.926   3.528  1.00  0.00      LA0  C
ATOM    704  CG  ASN A  81      51.828  11.560   4.205  1.00  0.00      LA0  C
ATOM    705  OD1 ASN A  81      51.891  11.128   5.347  1.00  0.00      LA0  O
ATOM    706  ND2 ASN A  81      52.891  11.739   3.415  1.00  0.00      LA0  N
ATOM    707 HD21 ASN A  81      52.761  12.150   2.511  1.00  0.00      LA0  H
ATOM    708 HD22 ASN A  81      53.818  11.476   3.682  1.00  0.00      LA0  H
ATOM    709  C   ASN A  81      49.137  11.903   5.638  1.00  0.00      LA0  C
ATOM    710  O   ASN A  81      49.473  13.050   5.910  1.00  0.00      LA0  O
ATOM    711  N   ASP A  82      48.545  11.060   6.494  1.00  0.00      LA0  N
ATOM    712  H   ASP A  82      48.450  10.085   6.268  1.00  0.00      LA0  H
ATOM    713  CA  ASP A  82      48.128  11.490   7.833  1.00  0.00      LA0  C
ATOM    714  CB  ASP A  82      47.537  10.299   8.600  1.00  0.00      LA0  C
ATOM    715  CG  ASP A  82      48.559   9.180   8.691  1.00  0.00      LA0  C
ATOM    716  OD1 ASP A  82      49.251   9.100   9.701  1.00  0.00      LA0  O
ATOM    717  OD2 ASP A  82      48.693   8.431   7.728  1.00  0.00      LA0  O
ATOM    718  C   ASP A  82      49.199  12.203   8.648  1.00  0.00      LA0  C
ATOM    719  O   ASP A  82      48.966  13.238   9.271  1.00  0.00      LA0  O
ATOM    720  N   ALA A  83      50.411  11.634   8.545  1.00  0.00      LA0  N
ATOM    721  H   ALA A  83      50.412  10.698   8.183  1.00  0.00      LA0  H
ATOM    722  CA  ALA A  83      51.589  12.212   9.190  1.00  0.00      LA0  C
ATOM    723  CB  ALA A  83      52.860  11.539   8.673  1.00  0.00      LA0  C
ATOM    724  C   ALA A  83      51.746  13.719   9.054  1.00  0.00      LA0  C
ATOM    725  O   ALA A  83      52.131  14.408   9.991  1.00  0.00      LA0  O
ATOM    726  N   LEU A  84      51.392  14.217   7.854  1.00  0.00      LA0  N
ATOM    727  H   LEU A  84      51.015  13.596   7.163  1.00  0.00      LA0  H
ATOM    728  CA  LEU A  84      51.575  15.647   7.576  1.00  0.00      LA0  C
ATOM    729  CB  LEU A  84      51.104  16.007   6.169  1.00  0.00      LA0  C
ATOM    730  CG  LEU A  84      51.823  15.259   5.048  1.00  0.00      LA0  C
ATOM    731  CD1 LEU A  84      51.268  15.665   3.686  1.00  0.00      LA0  C
ATOM    732  CD2 LEU A  84      53.342  15.412   5.117  1.00  0.00      LA0  C
ATOM    733  C   LEU A  84      50.970  16.629   8.568  1.00  0.00      LA0  C
ATOM    734  O   LEU A  84      51.424  17.760   8.694  1.00  0.00      LA0  O
ATOM    735  N   SER A  85      49.950  16.136   9.292  1.00  0.00      LA0  N
ATOM    736  H   SER A  85      49.589  15.226   9.088  1.00  0.00      LA0  H
ATOM    737  CA  SER A  85      49.384  16.938  10.379  1.00  0.00      LA0  C
ATOM    738  CB  SER A  85      48.340  16.121  11.144  1.00  0.00      LA0  C
ATOM    739  OG  SER A  85      47.494  15.403  10.234  1.00  0.00      LA0  O
ATOM    740  HG  SER A  85      47.947  14.590  10.022  1.00  0.00      LA0  H
ATOM    741  C   SER A  85      50.419  17.486  11.357  1.00  0.00      LA0  C
ATOM    742  O   SER A  85      50.479  18.674  11.652  1.00  0.00      LA0  O
ATOM    743  N   ASP A  86      51.244  16.542  11.832  1.00  0.00      LA0  N
ATOM    744  H   ASP A  86      51.200  15.599  11.498  1.00  0.00      LA0  H
ATOM    745  CA  ASP A  86      52.219  16.935  12.848  1.00  0.00      LA0  C
ATOM    746  CB  ASP A  86      51.986  16.162  14.151  1.00  0.00      LA0  C
ATOM    747  CG  ASP A  86      50.653  16.544  14.771  1.00  0.00      LA0  C
ATOM    748  OD1 ASP A  86      50.525  17.643  15.307  1.00  0.00      LA0  O
ATOM    749  OD2 ASP A  86      49.728  15.734  14.765  1.00  0.00      LA0  O
ATOM    750  C   ASP A  86      53.662  16.812  12.397  1.00  0.00      LA0  C
ATOM    751  O   ASP A  86      54.605  17.149  13.106  1.00  0.00      LA0  O
ATOM    752  N   SER A  87      53.804  16.329  11.159  1.00  0.00      LA0  N
ATOM    753  H   SER A  87      53.035  15.931  10.664  1.00  0.00      LA0  H
ATOM    754  CA  SER A  87      55.118  16.351  10.524  1.00  0.00      LA0  C
ATOM    755  CB  SER A  87      55.812  15.006  10.749  1.00  0.00      LA0  C
ATOM    756  OG  SER A  87      55.721  14.675  12.145  1.00  0.00      LA0  O
ATOM    757  HG  SER A  87      55.774  15.515  12.599  1.00  0.00      LA0  H
ATOM    758  C   SER A  87      55.007  16.737   9.055  1.00  0.00      LA0  C
ATOM    759  O   SER A  87      54.963  15.919   8.141  1.00  0.00      LA0  O
ATOM    760  N   PRO A  88      54.870  18.070   8.857  1.00  0.00      LA0  N
ATOM    761  CD  PRO A  88      54.858  19.120   9.876  1.00  0.00      LA0  C
ATOM    762  CA  PRO A  88      54.625  18.570   7.502  1.00  0.00      LA0  C
ATOM    763  CB  PRO A  88      54.018  19.942   7.804  1.00  0.00      LA0  C
ATOM    764  CG  PRO A  88      54.685  20.411   9.094  1.00  0.00      LA0  C
ATOM    765  C   PRO A  88      55.858  18.607   6.602  1.00  0.00      LA0  C
ATOM    766  O   PRO A  88      55.769  18.547   5.378  1.00  0.00      LA0  O
ATOM    767  N   GLU A  89      57.022  18.718   7.258  1.00  0.00      LA0  N
ATOM    768  H   GLU A  89      57.043  18.610   8.256  1.00  0.00      LA0  H
ATOM    769  CA  GLU A  89      58.306  18.845   6.566  1.00  0.00      LA0  C
ATOM    770  CB  GLU A  89      59.441  19.024   7.590  1.00  0.00      LA0  C
ATOM    771  CG  GLU A  89      59.827  17.789   8.429  1.00  0.00      LA0  C
ATOM    772  CD  GLU A  89      58.605  17.194   9.103  1.00  0.00      LA0  C
ATOM    773  OE1 GLU A  89      58.024  17.840   9.969  1.00  0.00      LA0  O
ATOM    774  OE2 GLU A  89      58.178  16.122   8.692  1.00  0.00      LA0  O
ATOM    775  C   GLU A  89      58.618  17.751   5.556  1.00  0.00      LA0  C
ATOM    776  O   GLU A  89      59.326  17.968   4.579  1.00  0.00      LA0  O
ATOM    777  N   LEU A  90      57.990  16.582   5.782  1.00  0.00      LA0  N
ATOM    778  H   LEU A  90      57.636  16.436   6.711  1.00  0.00      LA0  H
ATOM    779  CA  LEU A  90      58.041  15.501   4.793  1.00  0.00      LA0  C
ATOM    780  CB  LEU A  90      57.021  14.411   5.122  1.00  0.00      LA0  C
ATOM    781  CG  LEU A  90      57.247  13.728   6.472  1.00  0.00      LA0  C
ATOM    782  CD1 LEU A  90      56.100  12.777   6.813  1.00  0.00      LA0  C
ATOM    783  CD2 LEU A  90      58.609  13.036   6.549  1.00  0.00      LA0  C
ATOM    784  C   LEU A  90      57.866  15.926   3.340  1.00  0.00      LA0  C
ATOM    785  O   LEU A  90      58.556  15.455   2.439  1.00  0.00      LA0  O
ATOM    786  N   VAL A  91      56.924  16.871   3.151  1.00  0.00      LA0  N
ATOM    787  H   VAL A  91      56.446  17.251   3.947  1.00  0.00      LA0  H
ATOM    788  CA  VAL A  91      56.723  17.399   1.798  1.00  0.00      LA0  C
ATOM    789  CB  VAL A  91      55.549  18.392   1.754  1.00  0.00      LA0  C
ATOM    790  CG1 VAL A  91      55.255  18.863   0.327  1.00  0.00      LA0  C
ATOM    791  CG2 VAL A  91      54.292  17.800   2.389  1.00  0.00      LA0  C
ATOM    792  C   VAL A  91      57.978  18.033   1.217  1.00  0.00      LA0  C
ATOM    793  O   VAL A  91      58.355  17.805   0.076  1.00  0.00      LA0  O
ATOM    794  N   ASN A  92      58.625  18.830   2.079  1.00  0.00      LA0  N
ATOM    795  H   ASN A  92      58.340  18.867   3.038  1.00  0.00      LA0  H
ATOM    796  CA  ASN A  92      59.849  19.508   1.646  1.00  0.00      LA0  C
ATOM    797  CB  ASN A  92      60.360  20.506   2.689  1.00  0.00      LA0  C
ATOM    798  CG  ASN A  92      59.320  21.567   2.969  1.00  0.00      LA0  C
ATOM    799  OD1 ASN A  92      58.710  21.609   4.028  1.00  0.00      LA0  O
ATOM    800  ND2 ASN A  92      59.135  22.432   1.972  1.00  0.00      LA0  N
ATOM    801 HD21 ASN A  92      59.632  22.345   1.104  1.00  0.00      LA0  H
ATOM    802 HD22 ASN A  92      58.487  23.181   2.104  1.00  0.00      LA0  H
ATOM    803  C   ASN A  92      60.977  18.566   1.285  1.00  0.00      LA0  C
ATOM    804  O   ASN A  92      61.766  18.817   0.385  1.00  0.00      LA0  O
ATOM    805  N   SER A  93      61.013  17.444   2.017  1.00  0.00      LA0  N
ATOM    806  H   SER A  93      60.417  17.294   2.810  1.00  0.00      LA0  H
ATOM    807  CA  SER A  93      61.998  16.441   1.625  1.00  0.00      LA0  C
ATOM    808  CB  SER A  93      62.173  15.416   2.747  1.00  0.00      LA0  C
ATOM    809  OG  SER A  93      61.002  15.390   3.572  1.00  0.00      LA0  O
ATOM    810  HG  SER A  93      60.313  14.972   3.061  1.00  0.00      LA0  H
ATOM    811  C   SER A  93      61.723  15.762   0.292  1.00  0.00      LA0  C
ATOM    812  O   SER A  93      62.608  15.584  -0.534  1.00  0.00      LA0  O
ATOM    813  N   GLU A  94      60.448  15.375   0.126  1.00  0.00      LA0  N
ATOM    814  H   GLU A  94      59.749  15.582   0.814  1.00  0.00      LA0  H
ATOM    815  CA  GLU A  94      60.123  14.604  -1.073  1.00  0.00      LA0  C
ATOM    816  CB  GLU A  94      60.127  13.103  -0.800  1.00  0.00      LA0  C
ATOM    817  CG  GLU A  94      61.395  12.412  -0.315  1.00  0.00      LA0  C
ATOM    818  CD  GLU A  94      60.995  10.989  -0.004  1.00  0.00      LA0  C
ATOM    819  OE1 GLU A  94      60.874  10.193  -0.933  1.00  0.00      LA0  O
ATOM    820  OE2 GLU A  94      60.736  10.693   1.158  1.00  0.00      LA0  O
ATOM    821  C   GLU A  94      58.743  14.902  -1.623  1.00  0.00      LA0  C
ATOM    822  O   GLU A  94      57.812  14.123  -1.434  1.00  0.00      LA0  O
ATOM    823  N   PRO A  95      58.609  16.017  -2.373  1.00  0.00      LA0  N
ATOM    824  CD  PRO A  95      59.644  16.953  -2.806  1.00  0.00      LA0  C
ATOM    825  CA  PRO A  95      57.265  16.380  -2.841  1.00  0.00      LA0  C
ATOM    826  CB  PRO A  95      57.494  17.765  -3.453  1.00  0.00      LA0  C
ATOM    827  CG  PRO A  95      58.952  17.762  -3.897  1.00  0.00      LA0  C
ATOM    828  C   PRO A  95      56.645  15.367  -3.799  1.00  0.00      LA0  C
ATOM    829  O   PRO A  95      55.436  15.307  -3.976  1.00  0.00      LA0  O
ATOM    830  N   TYR A  96      57.529  14.557  -4.411  1.00  0.00      LA0  N
ATOM    831  H   TYR A  96      58.506  14.674  -4.238  1.00  0.00      LA0  H
ATOM    832  CA  TYR A  96      57.034  13.550  -5.346  1.00  0.00      LA0  C
ATOM    833  CB  TYR A  96      57.929  13.508  -6.589  1.00  0.00      LA0  C
ATOM    834  CG  TYR A  96      57.949  14.849  -7.286  1.00  0.00      LA0  C
ATOM    835  CD1 TYR A  96      56.741  15.380  -7.777  1.00  0.00      LA0  C
ATOM    836  CE1 TYR A  96      56.762  16.601  -8.467  1.00  0.00      LA0  C
ATOM    837  CD2 TYR A  96      59.176  15.527  -7.440  1.00  0.00      LA0  C
ATOM    838  CE2 TYR A  96      59.196  16.745  -8.141  1.00  0.00      LA0  C
ATOM    839  CZ  TYR A  96      57.990  17.256  -8.661  1.00  0.00      LA0  C
ATOM    840  OH  TYR A  96      57.998  18.428  -9.390  1.00  0.00      LA0  O
ATOM    841  HH  TYR A  96      58.799  18.454  -9.916  1.00  0.00      LA0  H
ATOM    842  C   TYR A  96      56.854  12.142  -4.795  1.00  0.00      LA0  C
ATOM    843  O   TYR A  96      56.365  11.246  -5.486  1.00  0.00      LA0  O
ATOM    844  N   ALA A  97      57.305  11.966  -3.541  1.00  0.00      LA0  N
ATOM    845  H   ALA A  97      57.598  12.732  -2.967  1.00  0.00      LA0  H
ATOM    846  CA  ALA A  97      57.322  10.602  -3.020  1.00  0.00      LA0  C
ATOM    847  CB  ALA A  97      58.679   9.938  -3.277  1.00  0.00      LA0  C
ATOM    848  C   ALA A  97      56.887  10.507  -1.565  1.00  0.00      LA0  C
ATOM    849  O   ALA A  97      55.693  10.511  -1.301  1.00  0.00      LA0  O
ATOM    850  N   GLY A  98      57.846  10.440  -0.623  1.00  0.00      LA0  N
ATOM    851  H   GLY A  98      58.834  10.426  -0.814  1.00  0.00      LA0  H
ATOM    852  CA  GLY A  98      57.442  10.300   0.782  1.00  0.00      LA0  C
ATOM    853  C   GLY A  98      56.545  11.408   1.313  1.00  0.00      LA0  C
ATOM    854  O   GLY A  98      55.626  11.197   2.098  1.00  0.00      LA0  O
ATOM    855  N   GLY A  99      56.823  12.616   0.808  1.00  0.00      LA0  N
ATOM    856  H   GLY A  99      57.560  12.735   0.143  1.00  0.00      LA0  H
ATOM    857  CA  GLY A  99      55.930  13.719   1.145  1.00  0.00      LA0  C
ATOM    858  C   GLY A  99      54.790  13.921   0.163  1.00  0.00      LA0  C
ATOM    859  O   GLY A  99      54.385  15.038  -0.139  1.00  0.00      LA0  O
ATOM    860  N   TRP A 100      54.259  12.779  -0.309  1.00  0.00      LA0  N
ATOM    861  H   TRP A 100      54.675  11.898  -0.083  1.00  0.00      LA0  H
ATOM    862  CA  TRP A 100      52.979  12.835  -1.012  1.00  0.00      LA0  C
ATOM    863  CB  TRP A 100      52.600  11.456  -1.578  1.00  0.00      LA0  C
ATOM    864  CG  TRP A 100      52.255  10.458  -0.486  1.00  0.00      LA0  C
ATOM    865  CD2 TRP A 100      50.945   9.991  -0.097  1.00  0.00      LA0  C
ATOM    866  CE2 TRP A 100      51.124   9.065   0.986  1.00  0.00      LA0  C
ATOM    867  CE3 TRP A 100      49.647  10.264  -0.576  1.00  0.00      LA0  C
ATOM    868  CD1 TRP A 100      53.143   9.802   0.380  1.00  0.00      LA0  C
ATOM    869  NE1 TRP A 100      52.487   8.988   1.248  1.00  0.00      LA0  N
ATOM    870  HE1 TRP A 100      52.911   8.449   1.948  1.00  0.00      LA0  H
ATOM    871  CZ2 TRP A 100      50.002   8.446   1.576  1.00  0.00      LA0  C
ATOM    872  CZ3 TRP A 100      48.533   9.636   0.021  1.00  0.00      LA0  C
ATOM    873  CH2 TRP A 100      48.710   8.729   1.087  1.00  0.00      LA0  C
ATOM    874  C   TRP A 100      51.892  13.361  -0.096  1.00  0.00      LA0  C
ATOM    875  O   TRP A 100      51.992  13.248   1.119  1.00  0.00      LA0  O
ATOM    876  N   ILE A 101      50.870  13.958  -0.711  1.00  0.00      LA0  N
ATOM    877  H   ILE A 101      50.790  13.988  -1.708  1.00  0.00      LA0  H
ATOM    878  CA  ILE A 101      49.907  14.597   0.176  1.00  0.00      LA0  C
ATOM    879  CB  ILE A 101      49.774  16.082  -0.198  1.00  0.00      LA0  C
ATOM    880  CG2 ILE A 101      48.773  16.834   0.684  1.00  0.00      LA0  C
ATOM    881  CG1 ILE A 101      51.173  16.713  -0.123  1.00  0.00      LA0  C
ATOM    882  CD1 ILE A 101      51.281  18.154  -0.610  1.00  0.00      LA0  C
ATOM    883  C   ILE A 101      48.586  13.854   0.278  1.00  0.00      LA0  C
ATOM    884  O   ILE A 101      48.087  13.583   1.365  1.00  0.00      LA0  O
ATOM    885  N   PHE A 102      48.053  13.496  -0.900  1.00  0.00      LA0  N
ATOM    886  H   PHE A 102      48.490  13.724  -1.774  1.00  0.00      LA0  H
ATOM    887  CA  PHE A 102      46.851  12.666  -0.861  1.00  0.00      LA0  C
ATOM    888  CB  PHE A 102      45.576  13.495  -0.603  1.00  0.00      LA0  C
ATOM    889  CG  PHE A 102      45.254  14.479  -1.703  1.00  0.00      LA0  C
ATOM    890  CD1 PHE A 102      45.778  15.787  -1.636  1.00  0.00      LA0  C
ATOM    891  CD2 PHE A 102      44.407  14.083  -2.761  1.00  0.00      LA0  C
ATOM    892  CE1 PHE A 102      45.420  16.724  -2.623  1.00  0.00      LA0  C
ATOM    893  CE2 PHE A 102      44.047  15.021  -3.748  1.00  0.00      LA0  C
ATOM    894  CZ  PHE A 102      44.543  16.338  -3.658  1.00  0.00      LA0  C
ATOM    895  C   PHE A 102      46.732  11.764  -2.072  1.00  0.00      LA0  C
ATOM    896  O   PHE A 102      47.531  11.845  -2.995  1.00  0.00      LA0  O
ATOM    897  N   LYS A 103      45.714  10.901  -2.028  1.00  0.00      LA0  N
ATOM    898  H   LYS A 103      45.098  10.892  -1.239  1.00  0.00      LA0  H
ATOM    899  CA  LYS A 103      45.411  10.054  -3.174  1.00  0.00      LA0  C
ATOM    900  CB  LYS A 103      45.746   8.593  -2.886  1.00  0.00      LA0  C
ATOM    901  CG  LYS A 103      47.167   8.175  -3.255  1.00  0.00      LA0  C
ATOM    902  CD  LYS A 103      47.428   6.720  -2.864  1.00  0.00      LA0  C
ATOM    903  CE  LYS A 103      48.751   6.155  -3.388  1.00  0.00      LA0  C
ATOM    904  NZ  LYS A 103      48.715   6.002  -4.849  1.00  0.00      LA0  N
ATOM    905  HZ1 LYS A 103      49.635   5.642  -5.174  1.00  0.00      LA0  H
ATOM    906  HZ2 LYS A 103      47.978   5.321  -5.147  1.00  0.00      LA0  H
ATOM    907  HZ3 LYS A 103      48.567   6.917  -5.322  1.00  0.00      LA0  H
ATOM    908  C   LYS A 103      43.939  10.161  -3.482  1.00  0.00      LA0  C
ATOM    909  O   LYS A 103      43.101  10.193  -2.585  1.00  0.00      LA0  O
ATOM    910  N   ILE A 104      43.659  10.215  -4.783  1.00  0.00      LA0  N
ATOM    911  H   ILE A 104      44.404  10.191  -5.454  1.00  0.00      LA0  H
ATOM    912  CA  ILE A 104      42.274  10.370  -5.206  1.00  0.00      LA0  C
ATOM    913  CB  ILE A 104      42.052  11.826  -5.674  1.00  0.00      LA0  C
ATOM    914  CG2 ILE A 104      43.054  12.248  -6.753  1.00  0.00      LA0  C
ATOM    915  CG1 ILE A 104      40.609  12.106  -6.096  1.00  0.00      LA0  C
ATOM    916  CD1 ILE A 104      40.401  13.553  -6.538  1.00  0.00      LA0  C
ATOM    917  C   ILE A 104      41.913   9.344  -6.268  1.00  0.00      LA0  C
ATOM    918  O   ILE A 104      42.671   9.090  -7.196  1.00  0.00      LA0  O
ATOM    919  N   LYS A 105      40.727   8.749  -6.096  1.00  0.00      LA0  N
ATOM    920  H   LYS A 105      40.143   8.996  -5.321  1.00  0.00      LA0  H
ATOM    921  CA  LYS A 105      40.169   8.082  -7.267  1.00  0.00      LA0  C
ATOM    922  CB  LYS A 105      39.624   6.689  -6.886  1.00  0.00      LA0  C
ATOM    923  CG  LYS A 105      38.187   6.299  -7.273  1.00  0.00      LA0  C
ATOM    924  CD  LYS A 105      37.139   6.684  -6.223  1.00  0.00      LA0  C
ATOM    925  CE  LYS A 105      35.707   6.328  -6.636  1.00  0.00      LA0  C
ATOM    926  NZ  LYS A 105      34.794   6.502  -5.497  1.00  0.00      LA0  N
ATOM    927  HZ1 LYS A 105      33.838   6.150  -5.674  1.00  0.00      LA0  H
ATOM    928  HZ2 LYS A 105      35.157   6.039  -4.633  1.00  0.00      LA0  H
ATOM    929  HZ3 LYS A 105      34.705   7.490  -5.174  1.00  0.00      LA0  H
ATOM    930  C   LYS A 105      39.168   9.023  -7.902  1.00  0.00      LA0  C
ATOM    931  O   LYS A 105      38.436   9.712  -7.201  1.00  0.00      LA0  O
ATOM    932  N   ALA A 106      39.204   9.073  -9.236  1.00  0.00      LA0  N
ATOM    933  H   ALA A 106      39.733   8.422  -9.780  1.00  0.00      LA0  H
ATOM    934  CA  ALA A 106      38.328  10.053  -9.870  1.00  0.00      LA0  C
ATOM    935  CB  ALA A 106      38.820  10.348 -11.285  1.00  0.00      LA0  C
ATOM    936  C   ALA A 106      36.873   9.615  -9.896  1.00  0.00      LA0  C
ATOM    937  O   ALA A 106      36.542   8.495  -9.518  1.00  0.00      LA0  O
ATOM    938  N   SER A 107      36.019  10.542 -10.352  1.00  0.00      LA0  N
ATOM    939  H   SER A 107      36.324  11.472 -10.575  1.00  0.00      LA0  H
ATOM    940  CA  SER A 107      34.654  10.131 -10.669  1.00  0.00      LA0  C
ATOM    941  CB  SER A 107      33.718  11.337 -10.535  1.00  0.00      LA0  C
ATOM    942  OG  SER A 107      34.404  12.518 -10.977  1.00  0.00      LA0  O
ATOM    943  HG  SER A 107      33.746  13.101 -11.351  1.00  0.00      LA0  H
ATOM    944  C   SER A 107      34.609   9.524 -12.060  1.00  0.00      LA0  C
ATOM    945  O   SER A 107      34.333   8.347 -12.255  1.00  0.00      LA0  O
ATOM    946  N   ASP A 108      34.961  10.400 -13.006  1.00  0.00      LA0  N
ATOM    947  H   ASP A 108      35.155  11.355 -12.771  1.00  0.00      LA0  H
ATOM    948  CA  ASP A 108      35.394   9.930 -14.314  1.00  0.00      LA0  C
ATOM    949  CB  ASP A 108      34.491  10.518 -15.412  1.00  0.00      LA0  C
ATOM    950  CG  ASP A 108      34.875  10.105 -16.833  1.00  0.00      LA0  C
ATOM    951  OD1 ASP A 108      35.819   9.345 -17.034  1.00  0.00      LA0  O
ATOM    952  OD2 ASP A 108      34.242  10.591 -17.763  1.00  0.00      LA0  O
ATOM    953  C   ASP A 108      36.821  10.413 -14.421  1.00  0.00      LA0  C
ATOM    954  O   ASP A 108      37.170  11.460 -13.886  1.00  0.00      LA0  O
ATOM    955  N   GLU A 109      37.654   9.598 -15.070  1.00  0.00      LA0  N
ATOM    956  H   GLU A 109      37.247   8.875 -15.632  1.00  0.00      LA0  H
ATOM    957  CA  GLU A 109      39.034  10.049 -15.173  1.00  0.00      LA0  C
ATOM    958  CB  GLU A 109      40.001   8.857 -15.178  1.00  0.00      LA0  C
ATOM    959  CG  GLU A 109      39.652   7.836 -14.081  1.00  0.00      LA0  C
ATOM    960  CD  GLU A 109      40.873   7.046 -13.648  1.00  0.00      LA0  C
ATOM    961  OE1 GLU A 109      41.388   6.233 -14.408  1.00  0.00      LA0  O
ATOM    962  OE2 GLU A 109      41.355   7.261 -12.541  1.00  0.00      LA0  O
ATOM    963  C   GLU A 109      39.286  11.037 -16.306  1.00  0.00      LA0  C
ATOM    964  O   GLU A 109      40.374  11.583 -16.444  1.00  0.00      LA0  O
ATOM    965  N   SER A 110      38.229  11.278 -17.104  1.00  0.00      LA0  N
ATOM    966  H   SER A 110      37.357  10.799 -16.964  1.00  0.00      LA0  H
ATOM    967  CA  SER A 110      38.330  12.192 -18.247  1.00  0.00      LA0  C
ATOM    968  CB  SER A 110      36.941  12.390 -18.845  1.00  0.00      LA0  C
ATOM    969  OG  SER A 110      36.049  12.797 -17.806  1.00  0.00      LA0  O
ATOM    970  HG  SER A 110      35.373  12.114 -17.765  1.00  0.00      LA0  H
ATOM    971  C   SER A 110      38.991  13.544 -17.995  1.00  0.00      LA0  C
ATOM    972  O   SER A 110      39.757  14.052 -18.809  1.00  0.00      LA0  O
ATOM    973  N   GLU A 111      38.696  14.095 -16.801  1.00  0.00      LA0  N
ATOM    974  H   GLU A 111      37.987  13.651 -16.249  1.00  0.00      LA0  H
ATOM    975  CA  GLU A 111      39.278  15.389 -16.424  1.00  0.00      LA0  C
ATOM    976  CB  GLU A 111      38.711  15.859 -15.079  1.00  0.00      LA0  C
ATOM    977  CG  GLU A 111      37.214  16.191 -15.151  1.00  0.00      LA0  C
ATOM    978  CD  GLU A 111      36.665  16.537 -13.776  1.00  0.00      LA0  C
ATOM    979  OE1 GLU A 111      36.605  15.665 -12.924  1.00  0.00      LA0  O
ATOM    980  OE2 GLU A 111      36.258  17.670 -13.549  1.00  0.00      LA0  O
ATOM    981  C   GLU A 111      40.804  15.495 -16.462  1.00  0.00      LA0  C
ATOM    982  O   GLU A 111      41.374  16.581 -16.486  1.00  0.00      LA0  O
ATOM    983  N   LEU A 112      41.463  14.320 -16.541  1.00  0.00      LA0  N
ATOM    984  H   LEU A 112      40.954  13.463 -16.444  1.00  0.00      LA0  H
ATOM    985  CA  LEU A 112      42.886  14.288 -16.898  1.00  0.00      LA0  C
ATOM    986  CB  LEU A 112      43.326  12.867 -17.251  1.00  0.00      LA0  C
ATOM    987  CG  LEU A 112      43.545  11.936 -16.063  1.00  0.00      LA0  C
ATOM    988  CD1 LEU A 112      43.721  10.490 -16.526  1.00  0.00      LA0  C
ATOM    989  CD2 LEU A 112      44.717  12.393 -15.198  1.00  0.00      LA0  C
ATOM    990  C   LEU A 112      43.290  15.193 -18.053  1.00  0.00      LA0  C
ATOM    991  O   LEU A 112      44.325  15.855 -18.025  1.00  0.00      LA0  O
ATOM    992  N   GLU A 113      42.433  15.212 -19.081  1.00  0.00      LA0  N
ATOM    993  H   GLU A 113      41.580  14.685 -19.073  1.00  0.00      LA0  H
ATOM    994  CA  GLU A 113      42.850  16.020 -20.222  1.00  0.00      LA0  C
ATOM    995  CB  GLU A 113      42.497  15.344 -21.551  1.00  0.00      LA0  C
ATOM    996  CG  GLU A 113      43.132  13.945 -21.669  1.00  0.00      LA0  C
ATOM    997  CD  GLU A 113      44.596  13.987 -21.252  1.00  0.00      LA0  C
ATOM    998  OE1 GLU A 113      45.398  14.658 -21.897  1.00  0.00      LA0  O
ATOM    999  OE2 GLU A 113      44.933  13.422 -20.213  1.00  0.00      LA0  O
ATOM   1000  C   GLU A 113      42.500  17.490 -20.163  1.00  0.00      LA0  C
ATOM   1001  O   GLU A 113      43.005  18.314 -20.912  1.00  0.00      LA0  O
ATOM   1002  N   SER A 114      41.680  17.803 -19.155  1.00  0.00      LA0  N
ATOM   1003  H   SER A 114      41.182  17.128 -18.611  1.00  0.00      LA0  H
ATOM   1004  CA  SER A 114      41.582  19.205 -18.766  1.00  0.00      LA0  C
ATOM   1005  CB  SER A 114      40.301  19.392 -17.951  1.00  0.00      LA0  C
ATOM   1006  OG  SER A 114      39.304  18.467 -18.414  1.00  0.00      LA0  O
ATOM   1007  HG  SER A 114      38.476  18.773 -18.061  1.00  0.00      LA0  H
ATOM   1008  C   SER A 114      42.808  19.709 -18.002  1.00  0.00      LA0  C
ATOM   1009  O   SER A 114      42.978  20.898 -17.731  1.00  0.00      LA0  O
ATOM   1010  N   LEU A 115      43.664  18.738 -17.639  1.00  0.00      LA0  N
ATOM   1011  H   LEU A 115      43.510  17.783 -17.889  1.00  0.00      LA0  H
ATOM   1012  CA  LEU A 115      44.859  19.068 -16.876  1.00  0.00      LA0  C
ATOM   1013  CB  LEU A 115      44.835  18.291 -15.558  1.00  0.00      LA0  C
ATOM   1014  CG  LEU A 115      43.604  18.572 -14.686  1.00  0.00      LA0  C
ATOM   1015  CD1 LEU A 115      43.614  17.715 -13.426  1.00  0.00      LA0  C
ATOM   1016  CD2 LEU A 115      43.433  20.053 -14.343  1.00  0.00      LA0  C
ATOM   1017  C   LEU A 115      46.136  18.832 -17.672  1.00  0.00      LA0  C
ATOM   1018  O   LEU A 115      46.156  18.113 -18.669  1.00  0.00      LA0  O
ATOM   1019  N   LEU A 116      47.185  19.527 -17.210  1.00  0.00      LA0  N
ATOM   1020  H   LEU A 116      47.192  19.789 -16.245  1.00  0.00      LA0  H
ATOM   1021  CA  LEU A 116      48.407  19.695 -18.000  1.00  0.00      LA0  C
ATOM   1022  CB  LEU A 116      49.262  20.825 -17.412  1.00  0.00      LA0  C
ATOM   1023  CG  LEU A 116      48.944  22.260 -17.859  1.00  0.00      LA0  C
ATOM   1024  CD1 LEU A 116      47.503  22.704 -17.606  1.00  0.00      LA0  C
ATOM   1025  CD2 LEU A 116      49.940  23.240 -17.239  1.00  0.00      LA0  C
ATOM   1026  C   LEU A 116      49.252  18.439 -18.078  1.00  0.00      LA0  C
ATOM   1027  O   LEU A 116      49.178  17.557 -17.232  1.00  0.00      LA0  O
ATOM   1028  N   ASP A 117      50.070  18.398 -19.131  1.00  0.00      LA0  N
ATOM   1029  H   ASP A 117      50.115  19.108 -19.838  1.00  0.00      LA0  H
ATOM   1030  CA  ASP A 117      51.081  17.348 -19.191  1.00  0.00      LA0  C
ATOM   1031  CB  ASP A 117      51.237  16.874 -20.643  1.00  0.00      LA0  C
ATOM   1032  CG  ASP A 117      51.815  17.991 -21.491  1.00  0.00      LA0  C
ATOM   1033  OD1 ASP A 117      53.020  17.993 -21.705  1.00  0.00      LA0  O
ATOM   1034  OD2 ASP A 117      51.073  18.882 -21.883  1.00  0.00      LA0  O
ATOM   1035  C   ASP A 117      52.398  17.830 -18.597  1.00  0.00      LA0  C
ATOM   1036  O   ASP A 117      52.486  18.929 -18.057  1.00  0.00      LA0  O
ATOM   1037  N   ALA A 118      53.422  16.966 -18.729  1.00  0.00      LA0  N
ATOM   1038  H   ALA A 118      53.288  16.120 -19.241  1.00  0.00      LA0  H
ATOM   1039  CA  ALA A 118      54.746  17.349 -18.241  1.00  0.00      LA0  C
ATOM   1040  CB  ALA A 118      55.736  16.191 -18.399  1.00  0.00      LA0  C
ATOM   1041  C   ALA A 118      55.303  18.594 -18.909  1.00  0.00      LA0  C
ATOM   1042  O   ALA A 118      55.575  19.598 -18.263  1.00  0.00      LA0  O
ATOM   1043  N   THR A 119      55.407  18.499 -20.240  1.00  0.00      LA0  N
ATOM   1044  H   THR A 119      55.097  17.688 -20.735  1.00  0.00      LA0  H
ATOM   1045  CA  THR A 119      55.944  19.619 -21.013  1.00  0.00      LA0  C
ATOM   1046  CB  THR A 119      55.991  19.259 -22.502  1.00  0.00      LA0  C
ATOM   1047  OG1 THR A 119      55.619  17.887 -22.720  1.00  0.00      LA0  O
ATOM   1048  HG1 THR A 119      54.666  17.861 -22.627  1.00  0.00      LA0  H
ATOM   1049  CG2 THR A 119      57.362  19.565 -23.106  1.00  0.00      LA0  C
ATOM   1050  C   THR A 119      55.205  20.934 -20.808  1.00  0.00      LA0  C
ATOM   1051  O   THR A 119      55.782  22.005 -20.653  1.00  0.00      LA0  O
ATOM   1052  N   ALA A 120      53.866  20.807 -20.765  1.00  0.00      LA0  N
ATOM   1053  H   ALA A 120      53.419  19.927 -20.964  1.00  0.00      LA0  H
ATOM   1054  CA  ALA A 120      53.098  22.014 -20.457  1.00  0.00      LA0  C
ATOM   1055  CB  ALA A 120      51.597  21.763 -20.573  1.00  0.00      LA0  C
ATOM   1056  C   ALA A 120      53.389  22.601 -19.086  1.00  0.00      LA0  C
ATOM   1057  O   ALA A 120      53.424  23.810 -18.895  1.00  0.00      LA0  O
ATOM   1058  N   TYR A 121      53.628  21.692 -18.129  1.00  0.00      LA0  N
ATOM   1059  H   TYR A 121      53.610  20.708 -18.323  1.00  0.00      LA0  H
ATOM   1060  CA  TYR A 121      54.021  22.200 -16.819  1.00  0.00      LA0  C
ATOM   1061  CB  TYR A 121      53.916  21.102 -15.759  1.00  0.00      LA0  C
ATOM   1062  CG  TYR A 121      53.911  21.719 -14.380  1.00  0.00      LA0  C
ATOM   1063  CD1 TYR A 121      52.774  22.441 -13.961  1.00  0.00      LA0  C
ATOM   1064  CE1 TYR A 121      52.784  23.052 -12.699  1.00  0.00      LA0  C
ATOM   1065  CD2 TYR A 121      55.045  21.566 -13.558  1.00  0.00      LA0  C
ATOM   1066  CE2 TYR A 121      55.053  22.174 -12.293  1.00  0.00      LA0  C
ATOM   1067  CZ  TYR A 121      53.926  22.917 -11.886  1.00  0.00      LA0  C
ATOM   1068  OH  TYR A 121      53.931  23.536 -10.653  1.00  0.00      LA0  O
ATOM   1069  HH  TYR A 121      54.603  23.133 -10.104  1.00  0.00      LA0  H
ATOM   1070  C   TYR A 121      55.384  22.876 -16.789  1.00  0.00      LA0  C
ATOM   1071  O   TYR A 121      55.584  23.877 -16.110  1.00  0.00      LA0  O
ATOM   1072  N   GLU A 122      56.307  22.305 -17.582  1.00  0.00      LA0  N
ATOM   1073  H   GLU A 122      56.098  21.457 -18.074  1.00  0.00      LA0  H
ATOM   1074  CA  GLU A 122      57.612  22.953 -17.731  1.00  0.00      LA0  C
ATOM   1075  CB  GLU A 122      58.529  22.155 -18.658  1.00  0.00      LA0  C
ATOM   1076  CG  GLU A 122      58.784  20.730 -18.169  1.00  0.00      LA0  C
ATOM   1077  CD  GLU A 122      59.711  20.016 -19.129  1.00  0.00      LA0  C
ATOM   1078  OE1 GLU A 122      59.240  19.550 -20.164  1.00  0.00      LA0  O
ATOM   1079  OE2 GLU A 122      60.901  19.922 -18.833  1.00  0.00      LA0  O
ATOM   1080  C   GLU A 122      57.490  24.381 -18.228  1.00  0.00      LA0  C
ATOM   1081  O   GLU A 122      58.009  25.321 -17.639  1.00  0.00      LA0  O
ATOM   1082  N   ALA A 123      56.701  24.500 -19.314  1.00  0.00      LA0  N
ATOM   1083  H   ALA A 123      56.363  23.666 -19.755  1.00  0.00      LA0  H
ATOM   1084  CA  ALA A 123      56.375  25.832 -19.827  1.00  0.00      LA0  C
ATOM   1085  CB  ALA A 123      55.360  25.738 -20.969  1.00  0.00      LA0  C
ATOM   1086  C   ALA A 123      55.849  26.770 -18.753  1.00  0.00      LA0  C
ATOM   1087  O   ALA A 123      56.430  27.810 -18.480  1.00  0.00      LA0  O
ATOM   1088  N   LEU A 124      54.780  26.291 -18.087  1.00  0.00      LA0  N
ATOM   1089  H   LEU A 124      54.355  25.449 -18.418  1.00  0.00      LA0  H
ATOM   1090  CA  LEU A 124      54.159  27.060 -17.004  1.00  0.00      LA0  C
ATOM   1091  CB  LEU A 124      53.079  26.210 -16.321  1.00  0.00      LA0  C
ATOM   1092  CG  LEU A 124      52.150  26.986 -15.379  1.00  0.00      LA0  C
ATOM   1093  CD1 LEU A 124      51.354  28.064 -16.117  1.00  0.00      LA0  C
ATOM   1094  CD2 LEU A 124      51.242  26.055 -14.574  1.00  0.00      LA0  C
ATOM   1095  C   LEU A 124      55.114  27.653 -15.973  1.00  0.00      LA0  C
ATOM   1096  O   LEU A 124      54.907  28.737 -15.441  1.00  0.00      LA0  O
ATOM   1097  N   LEU A 125      56.192  26.897 -15.709  1.00  0.00      LA0  N
ATOM   1098  H   LEU A 125      56.344  26.039 -16.204  1.00  0.00      LA0  H
ATOM   1099  CA  LEU A 125      57.185  27.455 -14.791  1.00  0.00      LA0  C
ATOM   1100  CB  LEU A 125      58.226  26.398 -14.416  1.00  0.00      LA0  C
ATOM   1101  CG  LEU A 125      57.599  25.155 -13.774  1.00  0.00      LA0  C
ATOM   1102  CD1 LEU A 125      58.632  24.052 -13.544  1.00  0.00      LA0  C
ATOM   1103  CD2 LEU A 125      56.816  25.488 -12.502  1.00  0.00      LA0  C
ATOM   1104  C   LEU A 125      57.839  28.734 -15.295  1.00  0.00      LA0  C
ATOM   1105  O   LEU A 125      57.924  29.731 -14.586  1.00  0.00      LA0  O
ATOM   1106  N   GLU A 126      58.244  28.667 -16.572  1.00  0.00      LA0  N
ATOM   1107  H   GLU A 126      58.068  27.842 -17.112  1.00  0.00      LA0  H
ATOM   1108  CA  GLU A 126      58.797  29.861 -17.217  1.00  0.00      LA0  C
ATOM   1109  CB  GLU A 126      59.375  29.503 -18.591  1.00  0.00      LA0  C
ATOM   1110  CG  GLU A 126      60.498  28.456 -18.572  1.00  0.00      LA0  C
ATOM   1111  CD  GLU A 126      61.776  29.031 -17.984  1.00  0.00      LA0  C
ATOM   1112  OE1 GLU A 126      62.070  28.755 -16.822  1.00  0.00      LA0  O
ATOM   1113  OE2 GLU A 126      62.490  29.733 -18.701  1.00  0.00      LA0  O
ATOM   1114  C   GLU A 126      57.785  30.992 -17.341  1.00  0.00      LA0  C
ATOM   1115  O   GLU A 126      58.065  32.148 -17.045  1.00  0.00      LA0  O
ATOM   1116  N   ASP A 127      56.562  30.594 -17.744  1.00  0.00      LA0  N
ATOM   1117  H   ASP A 127      56.424  29.663 -18.084  1.00  0.00      LA0  H
ATOM   1118  CA  ASP A 127      55.445  31.546 -17.815  1.00  0.00      LA0  C
ATOM   1119  CB  ASP A 127      54.136  30.845 -18.210  1.00  0.00      LA0  C
ATOM   1120  CG  ASP A 127      54.179  30.292 -19.626  1.00  0.00      LA0  C
ATOM   1121  OD1 ASP A 127      54.396  31.064 -20.561  1.00  0.00      LA0  O
ATOM   1122  OD2 ASP A 127      53.966  29.092 -19.796  1.00  0.00      LA0  O
ATOM   1123  C   ASP A 127      55.224  32.330 -16.528  1.00  0.00      LA0  C
ATOM   1124  O   ASP A 127      54.958  33.528 -16.518  1.00  0.00      LA0  O
ATOM   1125  N   GLU A 128      55.378  31.590 -15.421  1.00  0.00      LA0  N
ATOM   1126  H   GLU A 128      55.518  30.601 -15.502  1.00  0.00      LA0  H
ATOM   1127  CA  GLU A 128      55.516  32.290 -14.149  1.00  0.00      LA0  C
ATOM   1128  CB  GLU A 128      54.572  31.693 -13.095  1.00  0.00      LA0  C
ATOM   1129  CG  GLU A 128      54.501  32.539 -11.815  1.00  0.00      LA0  C
ATOM   1130  CD  GLU A 128      53.334  32.118 -10.941  1.00  0.00      LA0  C
ATOM   1131  OE1 GLU A 128      52.193  32.214 -11.384  1.00  0.00      LA0  O
ATOM   1132  OE2 GLU A 128      53.537  31.753  -9.785  1.00  0.00      LA0  O
ATOM   1133  C   GLU A 128      56.961  32.344 -13.674  1.00  0.00      LA0  C
ATOM   1134  O   GLU A 128      57.447  33.350 -13.162  1.00  0.00      LA0  O
END
