# Supplementary material for: Large scale analyses of genotype-phenotype relationships of glycine decarboxylase mutations and neurological disease severity
Source: PLoS Comput Biol. 2020 May 18;16(5):e1007871. doi: 10.1371/journal.pcbi.1007871 (PMC7259800; doi:10.1371/journal.pcbi.1007871)
Supplement: S1 Appendix — (ZIP) [file pcbi.1007871.s011.zip › S1_Appendix/cluspro.TH.ecoli/model.002.05.pdb]

HEADER rec.pdb
REMARK original generated coordinate pdb file
ATOM      1  N   GLN A   4      22.318  45.643  17.313  1.00  0.00      RA0  N
ATOM      2  H   GLN A   4      21.353  45.820  17.135  1.00  0.00      RA0  H
ATOM      3  CA  GLN A   4      23.356  46.702  17.078  1.00  0.00      RA0  C
ATOM      4  CB  GLN A   4      22.868  48.052  17.604  1.00  0.00      RA0  C
ATOM      5  CG  GLN A   4      23.787  49.205  17.203  1.00  0.00      RA0  C
ATOM      6  CD  GLN A   4      23.187  50.514  17.667  1.00  0.00      RA0  C
ATOM      7  OE1 GLN A   4      22.884  50.712  18.836  1.00  0.00      RA0  O
ATOM      8  NE2 GLN A   4      23.024  51.406  16.673  1.00  0.00      RA0  N
ATOM      9 HE21 GLN A   4      23.285  51.190  15.733  1.00  0.00      RA0  H
ATOM     10 HE22 GLN A   4      22.633  52.308  16.860  1.00  0.00      RA0  H
ATOM     11  C   GLN A   4      24.669  46.292  17.706  1.00  0.00      RA0  C
ATOM     12  O   GLN A   4      24.709  45.892  18.876  1.00  0.00      RA0  O
ATOM     13  N   THR A   5      25.745  46.374  16.923  1.00  0.00      RA0  N
ATOM     14  H   THR A   5      25.673  46.794  16.023  1.00  0.00      RA0  H
ATOM     15  CA  THR A   5      27.040  45.928  17.398  1.00  0.00      RA0  C
ATOM     16  CB  THR A   5      27.993  45.734  16.194  1.00  0.00      RA0  C
ATOM     17  OG1 THR A   5      29.302  45.343  16.626  1.00  0.00      RA0  O
ATOM     18  HG1 THR A   5      29.761  44.996  15.850  1.00  0.00      RA0  H
ATOM     19  CG2 THR A   5      28.080  46.973  15.301  1.00  0.00      RA0  C
ATOM     20  C   THR A   5      27.567  46.895  18.439  1.00  0.00      RA0  C
ATOM     21  O   THR A   5      27.394  48.098  18.287  1.00  0.00      RA0  O
ATOM     22  N   PRO A   6      28.258  46.395  19.466  1.00  0.00      RA0  N
ATOM     23  CD  PRO A   6      28.411  44.982  19.788  1.00  0.00      RA0  C
ATOM     24  CA  PRO A   6      28.957  47.285  20.399  1.00  0.00      RA0  C
ATOM     25  CB  PRO A   6      29.665  46.299  21.334  1.00  0.00      RA0  C
ATOM     26  CG  PRO A   6      28.859  45.005  21.239  1.00  0.00      RA0  C
ATOM     27  C   PRO A   6      29.941  48.233  19.721  1.00  0.00      RA0  C
ATOM     28  O   PRO A   6      30.283  49.284  20.285  1.00  0.00      RA0  O
ATOM     29  N   LEU A   7      30.378  47.879  18.514  1.00  0.00      RA0  N
ATOM     30  H   LEU A   7      30.058  47.036  18.075  1.00  0.00      RA0  H
ATOM     31  CA  LEU A   7      31.322  48.712  17.757  1.00  0.00      RA0  C
ATOM     32  CB  LEU A   7      32.175  47.819  16.861  1.00  0.00      RA0  C
ATOM     33  CG  LEU A   7      33.074  46.900  17.677  1.00  0.00      RA0  C
ATOM     34  CD1 LEU A   7      33.836  45.900  16.812  1.00  0.00      RA0  C
ATOM     35  CD2 LEU A   7      34.020  47.728  18.535  1.00  0.00      RA0  C
ATOM     36  C   LEU A   7      30.719  49.845  16.928  1.00  0.00      RA0  C
ATOM     37  O   LEU A   7      31.447  50.554  16.256  1.00  0.00      RA0  O
ATOM     38  N   TYR A   8      29.406  50.055  17.033  1.00  0.00      RA0  N
ATOM     39  H   TYR A   8      28.875  49.478  17.656  1.00  0.00      RA0  H
ATOM     40  CA  TYR A   8      28.697  50.975  16.166  1.00  0.00      RA0  C
ATOM     41  CB  TYR A   8      27.231  51.035  16.581  1.00  0.00      RA0  C
ATOM     42  CG  TYR A   8      26.400  51.547  15.435  1.00  0.00      RA0  C
ATOM     43  CD1 TYR A   8      26.013  52.880  15.383  1.00  0.00      RA0  C
ATOM     44  CE1 TYR A   8      25.227  53.332  14.329  1.00  0.00      RA0  C
ATOM     45  CD2 TYR A   8      26.018  50.668  14.431  1.00  0.00      RA0  C
ATOM     46  CE2 TYR A   8      25.231  51.120  13.382  1.00  0.00      RA0  C
ATOM     47  CZ  TYR A   8      24.831  52.449  13.332  1.00  0.00      RA0  C
ATOM     48  OH  TYR A   8      24.038  52.886  12.292  1.00  0.00      RA0  O
ATOM     49  HH  TYR A   8      23.978  52.208  11.632  1.00  0.00      RA0  H
ATOM     50  C   TYR A   8      29.324  52.367  16.213  1.00  0.00      RA0  C
ATOM     51  O   TYR A   8      29.574  52.947  15.173  1.00  0.00      RA0  O
ATOM     52  N   GLU A   9      29.592  52.896  17.409  1.00  0.00      RA0  N
ATOM     53  H   GLU A   9      29.480  52.344  18.234  1.00  0.00      RA0  H
ATOM     54  CA  GLU A   9      30.170  54.230  17.533  1.00  0.00      RA0  C
ATOM     55  CB  GLU A   9      30.092  54.624  19.013  1.00  0.00      RA0  C
ATOM     56  CG  GLU A   9      30.984  55.772  19.483  1.00  0.00      RA0  C
ATOM     57  CD  GLU A   9      32.331  55.217  19.894  1.00  0.00      RA0  C
ATOM     58  OE1 GLU A   9      32.506  54.000  19.869  1.00  0.00      RA0  O
ATOM     59  OE2 GLU A   9      33.212  56.000  20.234  1.00  0.00      RA0  O
ATOM     60  C   GLU A   9      31.558  54.315  16.916  1.00  0.00      RA0  C
ATOM     61  O   GLU A   9      31.888  55.305  16.257  1.00  0.00      RA0  O
ATOM     62  N   GLN A  10      32.378  53.293  17.147  1.00  0.00      RA0  N
ATOM     63  H   GLN A  10      32.124  52.646  17.865  1.00  0.00      RA0  H
ATOM     64  CA  GLN A  10      33.695  53.234  16.494  1.00  0.00      RA0  C
ATOM     65  CB  GLN A  10      34.523  52.060  17.005  1.00  0.00      RA0  C
ATOM     66  CG  GLN A  10      35.130  52.379  18.366  1.00  0.00      RA0  C
ATOM     67  CD  GLN A  10      35.866  53.699  18.262  1.00  0.00      RA0  C
ATOM     68  OE1 GLN A  10      36.836  53.857  17.516  1.00  0.00      RA0  O
ATOM     69  NE2 GLN A  10      35.358  54.641  19.063  1.00  0.00      RA0  N
ATOM     70 HE21 GLN A  10      34.503  54.472  19.581  1.00  0.00      RA0  H
ATOM     71 HE22 GLN A  10      35.657  55.580  19.215  1.00  0.00      RA0  H
ATOM     72  C   GLN A  10      33.576  53.174  14.974  1.00  0.00      RA0  C
ATOM     73  O   GLN A  10      34.322  53.856  14.263  1.00  0.00      RA0  O
ATOM     74  N   HIS A  11      32.625  52.393  14.458  1.00  0.00      RA0  N
ATOM     75  H   HIS A  11      32.025  51.880  15.072  1.00  0.00      RA0  H
ATOM     76  CA  HIS A  11      32.386  52.402  13.014  1.00  0.00      RA0  C
ATOM     77  CB  HIS A  11      31.223  51.504  12.619  1.00  0.00      RA0  C
ATOM     78  CG  HIS A  11      31.497  50.058  12.927  1.00  0.00      RA0  C
ATOM     79  ND1 HIS A  11      32.634  49.408  12.618  1.00  0.00      RA0  N
ATOM     80  HD1 HIS A  11      33.410  49.746  12.116  1.00  0.00      RA0  H
ATOM     81  CD2 HIS A  11      30.618  49.167  13.545  1.00  0.00      RA0  C
ATOM     82  NE2 HIS A  11      31.240  47.970  13.609  1.00  0.00      RA0  N
ATOM     83  CE1 HIS A  11      32.479  48.116  13.041  1.00  0.00      RA0  C
ATOM     84  C   HIS A  11      32.086  53.799  12.504  1.00  0.00      RA0  C
ATOM     85  O   HIS A  11      32.635  54.214  11.489  1.00  0.00      RA0  O
ATOM     86  N   THR A  12      31.245  54.553  13.210  1.00  0.00      RA0  N
ATOM     87  H   THR A  12      30.754  54.205  14.014  1.00  0.00      RA0  H
ATOM     88  CA  THR A  12      30.918  55.903  12.727  1.00  0.00      RA0  C
ATOM     89  CB  THR A  12      29.740  56.404  13.542  1.00  0.00      RA0  C
ATOM     90  OG1 THR A  12      29.646  55.619  14.730  1.00  0.00      RA0  O
ATOM     91  HG1 THR A  12      30.388  55.858  15.281  1.00  0.00      RA0  H
ATOM     92  CG2 THR A  12      28.436  56.291  12.750  1.00  0.00      RA0  C
ATOM     93  C   THR A  12      32.141  56.811  12.783  1.00  0.00      RA0  C
ATOM     94  O   THR A  12      32.362  57.626  11.882  1.00  0.00      RA0  O
ATOM     95  N   LEU A  13      32.932  56.679  13.840  1.00  0.00      RA0  N
ATOM     96  H   LEU A  13      32.730  55.994  14.544  1.00  0.00      RA0  H
ATOM     97  CA  LEU A  13      34.150  57.471  13.973  1.00  0.00      RA0  C
ATOM     98  CB  LEU A  13      34.777  57.309  15.356  1.00  0.00      RA0  C
ATOM     99  CG  LEU A  13      33.907  57.906  16.461  1.00  0.00      RA0  C
ATOM    100  CD1 LEU A  13      34.616  57.856  17.812  1.00  0.00      RA0  C
ATOM    101  CD2 LEU A  13      33.443  59.324  16.122  1.00  0.00      RA0  C
ATOM    102  C   LEU A  13      35.166  57.137  12.881  1.00  0.00      RA0  C
ATOM    103  O   LEU A  13      35.982  57.983  12.507  1.00  0.00      RA0  O
ATOM    104  N   CYS A  14      35.106  55.903  12.378  1.00  0.00      RA0  N
ATOM    105  H   CYS A  14      34.453  55.248  12.762  1.00  0.00      RA0  H
ATOM    106  CA  CYS A  14      35.954  55.426  11.284  1.00  0.00      RA0  C
ATOM    107  CB  CYS A  14      36.263  53.944  11.490  1.00  0.00      RA0  C
ATOM    108  SG  CYS A  14      37.169  53.621  13.030  1.00  0.00      RA0  S
ATOM    109  C   CYS A  14      35.397  55.732   9.892  1.00  0.00      RA0  C
ATOM    110  O   CYS A  14      35.986  55.323   8.897  1.00  0.00      RA0  O
ATOM    111  N   GLY A  15      34.279  56.453   9.826  1.00  0.00      RA0  N
ATOM    112  H   GLY A  15      33.791  56.708  10.662  1.00  0.00      RA0  H
ATOM    113  CA  GLY A  15      33.716  56.889   8.549  1.00  0.00      RA0  C
ATOM    114  C   GLY A  15      32.884  55.831   7.838  1.00  0.00      RA0  C
ATOM    115  O   GLY A  15      32.760  55.840   6.615  1.00  0.00      RA0  O
ATOM    116  N   ALA A  16      32.291  54.925   8.598  1.00  0.00      RA0  N
ATOM    117  H   ALA A  16      32.393  54.966   9.594  1.00  0.00      RA0  H
ATOM    118  CA  ALA A  16      31.456  53.867   8.003  1.00  0.00      RA0  C
ATOM    119  CB  ALA A  16      30.861  52.977   9.084  1.00  0.00      RA0  C
ATOM    120  C   ALA A  16      30.290  54.405   7.149  1.00  0.00      RA0  C
ATOM    121  O   ALA A  16      29.627  55.384   7.501  1.00  0.00      RA0  O
ATOM    122  N   ARG A  17      30.083  53.784   5.991  1.00  0.00      RA0  N
ATOM    123  H   ARG A  17      30.671  53.013   5.745  1.00  0.00      RA0  H
ATOM    124  CA  ARG A  17      28.847  53.954   5.233  1.00  0.00      RA0  C
ATOM    125  CB  ARG A  17      29.122  54.045   3.729  1.00  0.00      RA0  C
ATOM    126  CG  ARG A  17      29.696  55.371   3.204  1.00  0.00      RA0  C
ATOM    127  CD  ARG A  17      31.120  55.718   3.656  1.00  0.00      RA0  C
ATOM    128  NE  ARG A  17      31.666  56.816   2.859  1.00  0.00      RA0  N
ATOM    129  HE  ARG A  17      31.143  57.029   2.027  1.00  0.00      RA0  H
ATOM    130  CZ  ARG A  17      32.861  57.376   3.215  1.00  0.00      RA0  C
ATOM    131  NH1 ARG A  17      33.453  57.006   4.371  1.00  0.00      RA0  N
ATOM    132 HH11 ARG A  17      34.377  57.283   4.653  1.00  0.00      RA0  H
ATOM    133 HH12 ARG A  17      32.984  56.408   5.039  1.00  0.00      RA0  H
ATOM    134  NH2 ARG A  17      33.443  58.282   2.397  1.00  0.00      RA0  N
ATOM    135 HH21 ARG A  17      34.319  58.720   2.619  1.00  0.00      RA0  H
ATOM    136 HH22 ARG A  17      33.018  58.552   1.528  1.00  0.00      RA0  H
ATOM    137  C   ARG A  17      28.052  52.692   5.551  1.00  0.00      RA0  C
ATOM    138  O   ARG A  17      28.424  51.601   5.152  1.00  0.00      RA0  O
ATOM    139  N   MSE A  18      26.942  52.849   6.263  1.00  0.00      RA0  N
ATOM    140  H   MSE A  18      26.565  53.766   6.385  1.00  0.00      RA0  H
ATOM    141  CA  MSE A  18      26.193  51.711   6.787  1.00  0.00      RA0  C
ATOM    142  CB  MSE A  18      25.446  52.093   8.064  1.00  0.00      RA0  C
ATOM    143  CG  MSE A  18      26.320  52.609   9.203  1.00  0.00      RA0  C
ATOM    144  SE  MSE A  18      27.431  51.361   9.861  1.00  0.00      RA0  S
ATOM    145  CE  MSE A  18      27.928  52.275  11.326  1.00  0.00      RA0  C
ATOM    146  C   MSE A  18      25.153  51.143   5.804  1.00  0.00      RA0  C
ATOM    147  O   MSE A  18      24.553  51.880   5.013  1.00  0.00      RA0  O
ATOM    148  N   VAL A  19      24.946  49.837   5.891  1.00  0.00      RA0  N
ATOM    149  H   VAL A  19      25.460  49.258   6.529  1.00  0.00      RA0  H
ATOM    150  CA  VAL A  19      23.825  49.171   5.232  1.00  0.00      RA0  C
ATOM    151  CB  VAL A  19      24.275  48.432   3.966  1.00  0.00      RA0  C
ATOM    152  CG1 VAL A  19      24.672  49.388   2.839  1.00  0.00      RA0  C
ATOM    153  CG2 VAL A  19      25.377  47.424   4.297  1.00  0.00      RA0  C
ATOM    154  C   VAL A  19      23.218  48.169   6.201  1.00  0.00      RA0  C
ATOM    155  O   VAL A  19      23.788  47.884   7.248  1.00  0.00      RA0  O
ATOM    156  N   ASP A  20      22.059  47.624   5.854  1.00  0.00      RA0  N
ATOM    157  H   ASP A  20      21.676  47.750   4.943  1.00  0.00      RA0  H
ATOM    158  CA  ASP A  20      21.501  46.561   6.663  1.00  0.00      RA0  C
ATOM    159  CB  ASP A  20      20.003  46.350   6.490  1.00  0.00      RA0  C
ATOM    160  CG  ASP A  20      19.704  45.119   7.321  1.00  0.00      RA0  C
ATOM    161  OD1 ASP A  20      19.931  45.186   8.520  1.00  0.00      RA0  O
ATOM    162  OD2 ASP A  20      19.336  44.074   6.784  1.00  0.00      RA0  O
ATOM    163  C   ASP A  20      22.132  45.251   6.279  1.00  0.00      RA0  C
ATOM    164  O   ASP A  20      22.216  44.922   5.097  1.00  0.00      RA0  O
ATOM    165  N   PHE A  21      22.592  44.496   7.272  1.00  0.00      RA0  N
ATOM    166  H   PHE A  21      22.306  44.766   8.190  1.00  0.00      RA0  H
ATOM    167  CA  PHE A  21      23.096  43.151   7.053  1.00  0.00      RA0  C
ATOM    168  CB  PHE A  21      24.582  43.113   7.390  1.00  0.00      RA0  C
ATOM    169  CG  PHE A  21      25.232  41.903   6.769  1.00  0.00      RA0  C
ATOM    170  CD1 PHE A  21      24.982  41.590   5.439  1.00  0.00      RA0  C
ATOM    171  CD2 PHE A  21      26.098  41.118   7.520  1.00  0.00      RA0  C
ATOM    172  CE1 PHE A  21      25.617  40.504   4.850  1.00  0.00      RA0  C
ATOM    173  CE2 PHE A  21      26.733  40.032   6.930  1.00  0.00      RA0  C
ATOM    174  CZ  PHE A  21      26.501  39.731   5.593  1.00  0.00      RA0  C
ATOM    175  C   PHE A  21      22.320  42.193   7.937  1.00  0.00      RA0  C
ATOM    176  O   PHE A  21      22.596  42.069   9.137  1.00  0.00      RA0  O
ATOM    177  N   HIS A  22      21.303  41.559   7.363  1.00  0.00      RA0  N
ATOM    178  H   HIS A  22      20.985  41.944   6.495  1.00  0.00      RA0  H
ATOM    179  CA  HIS A  22      20.471  40.614   8.117  1.00  0.00      RA0  C
ATOM    180  CB  HIS A  22      21.200  39.306   8.443  1.00  0.00      RA0  C
ATOM    181  CG  HIS A  22      21.997  38.788   7.273  1.00  0.00      RA0  C
ATOM    182  ND1 HIS A  22      21.525  38.651   6.020  1.00  0.00      RA0  N
ATOM    183  HD1 HIS A  22      20.625  38.881   5.705  1.00  0.00      RA0  H
ATOM    184  CD2 HIS A  22      23.324  38.356   7.306  1.00  0.00      RA0  C
ATOM    185  NE2 HIS A  22      23.649  37.953   6.055  1.00  0.00      RA0  N
ATOM    186  CE1 HIS A  22      22.544  38.135   5.262  1.00  0.00      RA0  C
ATOM    187  C   HIS A  22      19.960  41.183   9.440  1.00  0.00      RA0  C
ATOM    188  O   HIS A  22      19.955  40.491  10.463  1.00  0.00      RA0  O
ATOM    189  N   GLY A  23      19.505  42.437   9.388  1.00  0.00      RA0  N
ATOM    190  H   GLY A  23      19.615  43.020   8.573  1.00  0.00      RA0  H
ATOM    191  CA  GLY A  23      18.932  43.124  10.542  1.00  0.00      RA0  C
ATOM    192  C   GLY A  23      19.890  43.995  11.343  1.00  0.00      RA0  C
ATOM    193  O   GLY A  23      19.437  44.796  12.172  1.00  0.00      RA0  O
ATOM    194  N   TRP A  24      21.199  43.837  11.104  1.00  0.00      RA0  N
ATOM    195  H   TRP A  24      21.472  43.275  10.322  1.00  0.00      RA0  H
ATOM    196  CA  TRP A  24      22.255  44.642  11.761  1.00  0.00      RA0  C
ATOM    197  CB  TRP A  24      23.522  43.825  12.013  1.00  0.00      RA0  C
ATOM    198  CG  TRP A  24      23.334  42.671  12.965  1.00  0.00      RA0  C
ATOM    199  CD2 TRP A  24      23.851  42.552  14.307  1.00  0.00      RA0  C
ATOM    200  CE2 TRP A  24      23.488  41.275  14.792  1.00  0.00      RA0  C
ATOM    201  CE3 TRP A  24      24.593  43.408  15.111  1.00  0.00      RA0  C
ATOM    202  CD1 TRP A  24      22.682  41.457  12.714  1.00  0.00      RA0  C
ATOM    203  NE1 TRP A  24      22.774  40.632  13.789  1.00  0.00      RA0  N
ATOM    204  HE1 TRP A  24      22.431  39.711  13.824  1.00  0.00      RA0  H
ATOM    205  CZ2 TRP A  24      23.875  40.887  16.069  1.00  0.00      RA0  C
ATOM    206  CZ3 TRP A  24      24.976  43.006  16.385  1.00  0.00      RA0  C
ATOM    207  CH2 TRP A  24      24.618  41.751  16.864  1.00  0.00      RA0  C
ATOM    208  C   TRP A  24      22.688  45.819  10.866  1.00  0.00      RA0  C
ATOM    209  O   TRP A  24      22.888  45.636   9.658  1.00  0.00      RA0  O
ATOM    210  N   MSE A  25      22.893  46.987  11.457  1.00  0.00      RA0  N
ATOM    211  H   MSE A  25      22.788  47.042  12.446  1.00  0.00      RA0  H
ATOM    212  CA  MSE A  25      23.476  48.111  10.726  1.00  0.00      RA0  C
ATOM    213  CB  MSE A  25      22.976  49.439  11.283  1.00  0.00      RA0  C
ATOM    214  CG  MSE A  25      21.481  49.596  11.015  1.00  0.00      RA0  C
ATOM    215  SE  MSE A  25      21.126  49.602   9.251  1.00  0.00      RA0  S
ATOM    216  CE  MSE A  25      19.370  49.221   9.350  1.00  0.00      RA0  C
ATOM    217  C   MSE A  25      24.996  47.992  10.758  1.00  0.00      RA0  C
ATOM    218  O   MSE A  25      25.620  48.212  11.805  1.00  0.00      RA0  O
ATOM    219  N   MSE A  26      25.570  47.665   9.596  1.00  0.00      RA0  N
ATOM    220  H   MSE A  26      25.003  47.594   8.769  1.00  0.00      RA0  H
ATOM    221  CA  MSE A  26      26.991  47.305   9.476  1.00  0.00      RA0  C
ATOM    222  CB  MSE A  26      27.115  45.805   9.183  1.00  0.00      RA0  C
ATOM    223  CG  MSE A  26      26.560  44.890  10.271  1.00  0.00      RA0  C
ATOM    224  SE  MSE A  26      27.444  45.028  11.828  1.00  0.00      RA0  S
ATOM    225  CE  MSE A  26      29.011  44.351  11.259  1.00  0.00      RA0  C
ATOM    226  C   MSE A  26      27.654  48.087   8.358  1.00  0.00      RA0  C
ATOM    227  O   MSE A  26      27.010  48.437   7.362  1.00  0.00      RA0  O
ATOM    228  N   PRO A  27      28.947  48.385   8.499  1.00  0.00      RA0  N
ATOM    229  CD  PRO A  27      29.790  48.116   9.654  1.00  0.00      RA0  C
ATOM    230  CA  PRO A  27      29.642  49.103   7.432  1.00  0.00      RA0  C
ATOM    231  CB  PRO A  27      31.016  49.385   8.040  1.00  0.00      RA0  C
ATOM    232  CG  PRO A  27      30.865  49.182   9.544  1.00  0.00      RA0  C
ATOM    233  C   PRO A  27      29.809  48.337   6.132  1.00  0.00      RA0  C
ATOM    234  O   PRO A  27      30.370  47.255   6.112  1.00  0.00      RA0  O
ATOM    235  N   LEU A  28      29.304  48.907   5.043  1.00  0.00      RA0  N
ATOM    236  H   LEU A  28      28.809  49.771   5.140  1.00  0.00      RA0  H
ATOM    237  CA  LEU A  28      29.578  48.382   3.716  1.00  0.00      RA0  C
ATOM    238  CB  LEU A  28      28.650  49.021   2.687  1.00  0.00      RA0  C
ATOM    239  CG  LEU A  28      28.779  48.380   1.305  1.00  0.00      RA0  C
ATOM    240  CD1 LEU A  28      28.432  46.891   1.339  1.00  0.00      RA0  C
ATOM    241  CD2 LEU A  28      27.969  49.134   0.250  1.00  0.00      RA0  C
ATOM    242  C   LEU A  28      31.047  48.677   3.374  1.00  0.00      RA0  C
ATOM    243  O   LEU A  28      31.740  47.875   2.750  1.00  0.00      RA0  O
ATOM    244  N   HIS A  29      31.473  49.864   3.749  1.00  0.00      RA0  N
ATOM    245  H   HIS A  29      30.891  50.525   4.228  1.00  0.00      RA0  H
ATOM    246  CA  HIS A  29      32.866  50.280   3.592  1.00  0.00      RA0  C
ATOM    247  CB  HIS A  29      33.246  50.547   2.128  1.00  0.00      RA0  C
ATOM    248  CG  HIS A  29      32.275  51.480   1.447  1.00  0.00      RA0  C
ATOM    249  ND1 HIS A  29      31.259  51.061   0.672  1.00  0.00      RA0  N
ATOM    250  HD1 HIS A  29      31.036  50.128   0.453  1.00  0.00      RA0  H
ATOM    251  CD2 HIS A  29      32.268  52.875   1.478  1.00  0.00      RA0  C
ATOM    252  NE2 HIS A  29      31.235  53.298   0.714  1.00  0.00      RA0  N
ATOM    253  CE1 HIS A  29      30.611  52.181   0.215  1.00  0.00      RA0  C
ATOM    254  C   HIS A  29      33.078  51.495   4.461  1.00  0.00      RA0  C
ATOM    255  O   HIS A  29      32.143  52.009   5.054  1.00  0.00      RA0  O
ATOM    256  N   TYR A  30      34.310  51.984   4.483  1.00  0.00      RA0  N
ATOM    257  H   TYR A  30      35.059  51.470   4.042  1.00  0.00      RA0  H
ATOM    258  CA  TYR A  30      34.651  53.153   5.285  1.00  0.00      RA0  C
ATOM    259  CB  TYR A  30      35.694  52.801   6.347  1.00  0.00      RA0  C
ATOM    260  CG  TYR A  30      35.189  51.808   7.365  1.00  0.00      RA0  C
ATOM    261  CD1 TYR A  30      35.234  50.443   7.107  1.00  0.00      RA0  C
ATOM    262  CE1 TYR A  30      34.866  49.539   8.096  1.00  0.00      RA0  C
ATOM    263  CD2 TYR A  30      34.713  52.266   8.585  1.00  0.00      RA0  C
ATOM    264  CE2 TYR A  30      34.352  51.364   9.576  1.00  0.00      RA0  C
ATOM    265  CZ  TYR A  30      34.458  50.001   9.340  1.00  0.00      RA0  C
ATOM    266  OH  TYR A  30      34.165  49.109  10.350  1.00  0.00      RA0  O
ATOM    267  HH  TYR A  30      34.285  48.222  10.023  1.00  0.00      RA0  H
ATOM    268  C   TYR A  30      35.253  54.249   4.414  1.00  0.00      RA0  C
ATOM    269  O   TYR A  30      35.986  55.144   4.908  1.00  0.00      RA0  O
ATOM    270  N   GLY A  31      34.939  54.191   3.122  1.00  0.00      RA0  N
ATOM    271  H   GLY A  31      34.409  53.416   2.782  1.00  0.00      RA0  H
ATOM    272  CA  GLY A  31      35.396  55.192   2.164  1.00  0.00      RA0  C
ATOM    273  C   GLY A  31      35.870  54.611   0.843  1.00  0.00      RA0  C
ATOM    274  O   GLY A  31      35.830  55.287  -0.186  1.00  0.00      RA0  O
ATOM    275  N   SER A  32      36.371  53.386   0.873  1.00  0.00      RA0  N
ATOM    276  H   SER A  32      36.512  52.847   1.708  1.00  0.00      RA0  H
ATOM    277  CA  SER A  32      36.822  52.713  -0.340  1.00  0.00      RA0  C
ATOM    278  CB  SER A  32      38.070  53.421  -0.894  1.00  0.00      RA0  C
ATOM    279  OG  SER A  32      38.977  52.503  -1.491  1.00  0.00      RA0  O
ATOM    280  HG  SER A  32      39.574  52.344  -0.758  1.00  0.00      RA0  H
ATOM    281  C   SER A  32      36.839  51.207  -0.179  1.00  0.00      RA0  C
ATOM    282  O   SER A  32      37.762  50.674   0.427  1.00  0.00      RA0  O
ATOM    283  N   GLN A  33      35.845  50.502  -0.721  1.00  0.00      RA0  N
ATOM    284  H   GLN A  33      35.118  50.973  -1.216  1.00  0.00      RA0  H
ATOM    285  CA  GLN A  33      35.849  49.061  -0.607  1.00  0.00      RA0  C
ATOM    286  CB  GLN A  33      34.514  48.406  -0.965  1.00  0.00      RA0  C
ATOM    287  CG  GLN A  33      34.224  48.246  -2.454  1.00  0.00      RA0  C
ATOM    288  CD  GLN A  33      32.972  47.409  -2.581  1.00  0.00      RA0  C
ATOM    289  OE1 GLN A  33      31.962  47.676  -1.939  1.00  0.00      RA0  O
ATOM    290  NE2 GLN A  33      33.105  46.364  -3.417  1.00  0.00      RA0  N
ATOM    291 HE21 GLN A  33      33.959  46.197  -3.912  1.00  0.00      RA0  H
ATOM    292 HE22 GLN A  33      32.354  45.719  -3.569  1.00  0.00      RA0  H
ATOM    293  C   GLN A  33      37.031  48.413  -1.333  1.00  0.00      RA0  C
ATOM    294  O   GLN A  33      37.523  47.372  -0.893  1.00  0.00      RA0  O
ATOM    295  N   ILE A  34      37.509  49.068  -2.395  1.00  0.00      RA0  N
ATOM    296  H   ILE A  34      37.151  49.975  -2.603  1.00  0.00      RA0  H
ATOM    297  CA  ILE A  34      38.654  48.569  -3.148  1.00  0.00      RA0  C
ATOM    298  CB  ILE A  34      38.803  49.357  -4.449  1.00  0.00      RA0  C
ATOM    299  CG2 ILE A  34      39.997  48.869  -5.268  1.00  0.00      RA0  C
ATOM    300  CG1 ILE A  34      37.504  49.292  -5.255  1.00  0.00      RA0  C
ATOM    301  CD1 ILE A  34      37.157  47.866  -5.692  1.00  0.00      RA0  C
ATOM    302  C   ILE A  34      39.923  48.647  -2.283  1.00  0.00      RA0  C
ATOM    303  O   ILE A  34      40.670  47.668  -2.171  1.00  0.00      RA0  O
ATOM    304  N   ASP A  35      40.147  49.782  -1.638  1.00  0.00      RA0  N
ATOM    305  H   ASP A  35      39.501  50.545  -1.684  1.00  0.00      RA0  H
ATOM    306  CA  ASP A  35      41.325  49.899  -0.740  1.00  0.00      RA0  C
ATOM    307  CB  ASP A  35      41.698  51.331  -0.335  1.00  0.00      RA0  C
ATOM    308  CG  ASP A  35      41.168  51.680   1.042  1.00  0.00      RA0  C
ATOM    309  OD1 ASP A  35      41.786  51.307   2.028  1.00  0.00      RA0  O
ATOM    310  OD2 ASP A  35      40.143  52.345   1.153  1.00  0.00      RA0  O
ATOM    311  C   ASP A  35      41.294  48.934   0.434  1.00  0.00      RA0  C
ATOM    312  O   ASP A  35      42.322  48.467   0.867  1.00  0.00      RA0  O
ATOM    313  N   GLU A  36      40.101  48.658   0.971  1.00  0.00      RA0  N
ATOM    314  H   GLU A  36      39.310  49.174   0.637  1.00  0.00      RA0  H
ATOM    315  CA  GLU A  36      39.930  47.753   2.067  1.00  0.00      RA0  C
ATOM    316  CB  GLU A  36      38.459  47.851   2.500  1.00  0.00      RA0  C
ATOM    317  CG  GLU A  36      38.299  48.994   3.497  1.00  0.00      RA0  C
ATOM    318  CD  GLU A  36      36.957  49.710   3.473  1.00  0.00      RA0  C
ATOM    319  OE1 GLU A  36      35.926  49.059   3.632  1.00  0.00      RA0  O
ATOM    320  OE2 GLU A  36      36.954  50.941   3.343  1.00  0.00      RA0  O
ATOM    321  C   GLU A  36      40.307  46.333   1.615  1.00  0.00      RA0  C
ATOM    322  O   GLU A  36      41.005  45.602   2.312  1.00  0.00      RA0  O
ATOM    323  N   HIS A  37      39.879  45.973   0.420  1.00  0.00      RA0  N
ATOM    324  H   HIS A  37      39.312  46.614  -0.102  1.00  0.00      RA0  H
ATOM    325  CA  HIS A  37      40.215  44.681  -0.162  1.00  0.00      RA0  C
ATOM    326  CB  HIS A  37      39.546  44.558  -1.530  1.00  0.00      RA0  C
ATOM    327  CG  HIS A  37      39.745  43.173  -2.092  1.00  0.00      RA0  C
ATOM    328  ND1 HIS A  37      38.758  42.265  -2.169  1.00  0.00      RA0  N
ATOM    329  HD1 HIS A  37      37.826  42.390  -1.874  1.00  0.00      RA0  H
ATOM    330  CD2 HIS A  37      40.916  42.616  -2.613  1.00  0.00      RA0  C
ATOM    331  NE2 HIS A  37      40.622  41.358  -3.002  1.00  0.00      RA0  N
ATOM    332  CE1 HIS A  37      39.299  41.140  -2.736  1.00  0.00      RA0  C
ATOM    333  C   HIS A  37      41.729  44.562  -0.269  1.00  0.00      RA0  C
ATOM    334  O   HIS A  37      42.311  43.566   0.198  1.00  0.00      RA0  O
ATOM    335  N   HIS A  38      42.358  45.585  -0.838  1.00  0.00      RA0  N
ATOM    336  H   HIS A  38      41.834  46.387  -1.135  1.00  0.00      RA0  H
ATOM    337  CA  HIS A  38      43.808  45.520  -1.079  1.00  0.00      RA0  C
ATOM    338  CB  HIS A  38      44.279  46.651  -1.988  1.00  0.00      RA0  C
ATOM    339  CG  HIS A  38      43.779  46.440  -3.395  1.00  0.00      RA0  C
ATOM    340  ND1 HIS A  38      43.821  45.264  -4.052  1.00  0.00      RA0  N
ATOM    341  HD1 HIS A  38      44.154  44.404  -3.718  1.00  0.00      RA0  H
ATOM    342  CD2 HIS A  38      43.226  47.407  -4.238  1.00  0.00      RA0  C
ATOM    343  NE2 HIS A  38      42.934  46.802  -5.413  1.00  0.00      RA0  N
ATOM    344  CE1 HIS A  38      43.301  45.485  -5.301  1.00  0.00      RA0  C
ATOM    345  C   HIS A  38      44.615  45.560   0.230  1.00  0.00      RA0  C
ATOM    346  O   HIS A  38      45.719  44.999   0.309  1.00  0.00      RA0  O
ATOM    347  N   ALA A  39      44.057  46.171   1.266  1.00  0.00      RA0  N
ATOM    348  H   ALA A  39      43.199  46.676   1.148  1.00  0.00      RA0  H
ATOM    349  CA  ALA A  39      44.681  46.177   2.596  1.00  0.00      RA0  C
ATOM    350  CB  ALA A  39      43.873  47.029   3.577  1.00  0.00      RA0  C
ATOM    351  C   ALA A  39      44.804  44.774   3.160  1.00  0.00      RA0  C
ATOM    352  O   ALA A  39      45.803  44.428   3.774  1.00  0.00      RA0  O
ATOM    353  N   VAL A  40      43.775  43.962   2.980  1.00  0.00      RA0  N
ATOM    354  H   VAL A  40      42.982  44.275   2.452  1.00  0.00      RA0  H
ATOM    355  CA  VAL A  40      43.819  42.610   3.499  1.00  0.00      RA0  C
ATOM    356  CB  VAL A  40      42.426  41.995   3.511  1.00  0.00      RA0  C
ATOM    357  CG1 VAL A  40      42.463  40.540   3.977  1.00  0.00      RA0  C
ATOM    358  CG2 VAL A  40      41.500  42.847   4.379  1.00  0.00      RA0  C
ATOM    359  C   VAL A  40      44.815  41.795   2.686  1.00  0.00      RA0  C
ATOM    360  O   VAL A  40      45.540  40.958   3.235  1.00  0.00      RA0  O
ATOM    361  N   ARG A  41      44.833  42.021   1.384  1.00  0.00      RA0  N
ATOM    362  H   ARG A  41      44.207  42.698   0.994  1.00  0.00      RA0  H
ATOM    363  CA  ARG A  41      45.711  41.256   0.514  1.00  0.00      RA0  C
ATOM    364  CB  ARG A  41      45.376  41.516  -0.955  1.00  0.00      RA0  C
ATOM    365  CG  ARG A  41      44.045  40.931  -1.428  1.00  0.00      RA0  C
ATOM    366  CD  ARG A  41      44.037  39.402  -1.500  1.00  0.00      RA0  C
ATOM    367  NE  ARG A  41      42.759  38.923  -2.027  1.00  0.00      RA0  N
ATOM    368  HE  ARG A  41      42.387  39.373  -2.856  1.00  0.00      RA0  H
ATOM    369  CZ  ARG A  41      42.105  37.916  -1.379  1.00  0.00      RA0  C
ATOM    370  NH1 ARG A  41      42.685  37.299  -0.336  1.00  0.00      RA0  N
ATOM    371 HH11 ARG A  41      42.204  36.614   0.223  1.00  0.00      RA0  H
ATOM    372 HH12 ARG A  41      43.646  37.456  -0.055  1.00  0.00      RA0  H
ATOM    373  NH2 ARG A  41      40.876  37.550  -1.788  1.00  0.00      RA0  N
ATOM    374 HH21 ARG A  41      40.296  36.874  -1.318  1.00  0.00      RA0  H
ATOM    375 HH22 ARG A  41      40.512  37.968  -2.637  1.00  0.00      RA0  H
ATOM    376  C   ARG A  41      47.191  41.564   0.743  1.00  0.00      RA0  C
ATOM    377  O   ARG A  41      48.022  40.713   0.488  1.00  0.00      RA0  O
ATOM    378  N   THR A  42      47.504  42.765   1.203  1.00  0.00      RA0  N
ATOM    379  H   THR A  42      46.800  43.437   1.430  1.00  0.00      RA0  H
ATOM    380  CA  THR A  42      48.920  43.214   1.247  1.00  0.00      RA0  C
ATOM    381  CB  THR A  42      49.235  44.242   0.152  1.00  0.00      RA0  C
ATOM    382  OG1 THR A  42      48.282  45.303   0.135  1.00  0.00      RA0  O
ATOM    383  HG1 THR A  42      47.442  44.910  -0.068  1.00  0.00      RA0  H
ATOM    384  CG2 THR A  42      49.302  43.582  -1.228  1.00  0.00      RA0  C
ATOM    385  C   THR A  42      49.447  43.592   2.627  1.00  0.00      RA0  C
ATOM    386  O   THR A  42      50.678  43.744   2.797  1.00  0.00      RA0  O
ATOM    387  N   ASP A  43      48.563  43.801   3.601  1.00  0.00      RA0  N
ATOM    388  H   ASP A  43      47.579  43.651   3.493  1.00  0.00      RA0  H
ATOM    389  CA  ASP A  43      49.004  44.310   4.898  1.00  0.00      RA0  C
ATOM    390  CB  ASP A  43      49.097  45.841   4.902  1.00  0.00      RA0  C
ATOM    391  CG  ASP A  43      49.624  46.322   6.243  1.00  0.00      RA0  C
ATOM    392  OD1 ASP A  43      50.084  45.514   7.043  1.00  0.00      RA0  O
ATOM    393  OD2 ASP A  43      49.542  47.509   6.533  1.00  0.00      RA0  O
ATOM    394  C   ASP A  43      48.089  43.764   6.004  1.00  0.00      RA0  C
ATOM    395  O   ASP A  43      48.233  42.591   6.395  1.00  0.00      RA0  O
ATOM    396  N   ALA A  44      47.140  44.565   6.489  1.00  0.00      RA0  N
ATOM    397  H   ALA A  44      46.987  45.496   6.155  1.00  0.00      RA0  H
ATOM    398  CA  ALA A  44      46.194  44.086   7.503  1.00  0.00      RA0  C
ATOM    399  CB  ALA A  44      46.794  44.191   8.904  1.00  0.00      RA0  C
ATOM    400  C   ALA A  44      44.907  44.912   7.458  1.00  0.00      RA0  C
ATOM    401  O   ALA A  44      44.949  46.151   7.470  1.00  0.00      RA0  O
ATOM    402  N   GLY A  45      43.784  44.199   7.443  1.00  0.00      RA0  N
ATOM    403  H   GLY A  45      43.811  43.197   7.425  1.00  0.00      RA0  H
ATOM    404  CA  GLY A  45      42.471  44.813   7.598  1.00  0.00      RA0  C
ATOM    405  C   GLY A  45      41.689  44.078   8.662  1.00  0.00      RA0  C
ATOM    406  O   GLY A  45      42.001  42.941   8.989  1.00  0.00      RA0  O
ATOM    407  N   MSE A  46      40.634  44.695   9.171  1.00  0.00      RA0  N
ATOM    408  H   MSE A  46      40.382  45.620   8.872  1.00  0.00      RA0  H
ATOM    409  CA  MSE A  46      39.783  44.020  10.113  1.00  0.00      RA0  C
ATOM    410  CB  MSE A  46      40.166  44.379  11.546  1.00  0.00      RA0  C
ATOM    411  CG  MSE A  46      39.997  45.870  11.820  1.00  0.00      RA0  C
ATOM    412  SE  MSE A  46      40.451  46.304  13.498  1.00  0.00      RA0  S
ATOM    413  CE  MSE A  46      40.462  48.081  13.255  1.00  0.00      RA0  C
ATOM    414  C   MSE A  46      38.309  44.298   9.904  1.00  0.00      RA0  C
ATOM    415  O   MSE A  46      37.922  45.360   9.435  1.00  0.00      RA0  O
ATOM    416  N   PHE A  47      37.522  43.309  10.307  1.00  0.00      RA0  N
ATOM    417  H   PHE A  47      37.928  42.540  10.804  1.00  0.00      RA0  H
ATOM    418  CA  PHE A  47      36.079  43.300  10.121  1.00  0.00      RA0  C
ATOM    419  CB  PHE A  47      35.643  42.155   9.204  1.00  0.00      RA0  C
ATOM    420  CG  PHE A  47      36.380  42.160   7.887  1.00  0.00      RA0  C
ATOM    421  CD1 PHE A  47      37.582  41.474   7.757  1.00  0.00      RA0  C
ATOM    422  CD2 PHE A  47      35.841  42.832   6.797  1.00  0.00      RA0  C
ATOM    423  CE1 PHE A  47      38.240  41.447   6.534  1.00  0.00      RA0  C
ATOM    424  CE2 PHE A  47      36.496  42.801   5.573  1.00  0.00      RA0  C
ATOM    425  CZ  PHE A  47      37.691  42.106   5.442  1.00  0.00      RA0  C
ATOM    426  C   PHE A  47      35.406  43.063  11.465  1.00  0.00      RA0  C
ATOM    427  O   PHE A  47      35.855  42.232  12.288  1.00  0.00      RA0  O
ATOM    428  N   ASP A  48      34.328  43.799  11.710  1.00  0.00      RA0  N
ATOM    429  H   ASP A  48      33.951  44.388  10.999  1.00  0.00      RA0  H
ATOM    430  CA  ASP A  48      33.477  43.515  12.842  1.00  0.00      RA0  C
ATOM    431  CB  ASP A  48      32.502  44.626  13.194  1.00  0.00      RA0  C
ATOM    432  CG  ASP A  48      31.656  44.042  14.301  1.00  0.00      RA0  C
ATOM    433  OD1 ASP A  48      32.241  43.439  15.182  1.00  0.00      RA0  O
ATOM    434  OD2 ASP A  48      30.432  44.123  14.278  1.00  0.00      RA0  O
ATOM    435  C   ASP A  48      32.610  42.324  12.472  1.00  0.00      RA0  C
ATOM    436  O   ASP A  48      31.790  42.437  11.560  1.00  0.00      RA0  O
ATOM    437  N   VAL A  49      32.811  41.207  13.143  1.00  0.00      RA0  N
ATOM    438  H   VAL A  49      33.380  41.264  13.969  1.00  0.00      RA0  H
ATOM    439  CA  VAL A  49      31.989  40.024  12.914  1.00  0.00      RA0  C
ATOM    440  CB  VAL A  49      32.838  38.859  12.405  1.00  0.00      RA0  C
ATOM    441  CG1 VAL A  49      33.158  39.061  10.925  1.00  0.00      RA0  C
ATOM    442  CG2 VAL A  49      34.113  38.682  13.228  1.00  0.00      RA0  C
ATOM    443  C   VAL A  49      31.198  39.673  14.179  1.00  0.00      RA0  C
ATOM    444  O   VAL A  49      30.904  38.514  14.425  1.00  0.00      RA0  O
ATOM    445  N   SER A  50      30.753  40.704  14.897  1.00  0.00      RA0  N
ATOM    446  H   SER A  50      31.007  41.652  14.671  1.00  0.00      RA0  H
ATOM    447  CA  SER A  50      29.992  40.524  16.126  1.00  0.00      RA0  C
ATOM    448  CB  SER A  50      30.058  41.782  16.986  1.00  0.00      RA0  C
ATOM    449  OG  SER A  50      31.418  42.000  17.372  1.00  0.00      RA0  O
ATOM    450  HG  SER A  50      31.789  42.544  16.678  1.00  0.00      RA0  H
ATOM    451  C   SER A  50      28.561  40.100  15.828  1.00  0.00      RA0  C
ATOM    452  O   SER A  50      27.840  39.673  16.732  1.00  0.00      RA0  O
ATOM    453  N   HIS A  51      28.182  40.234  14.568  1.00  0.00      RA0  N
ATOM    454  H   HIS A  51      28.822  40.658  13.930  1.00  0.00      RA0  H
ATOM    455  CA  HIS A  51      26.905  39.713  14.046  1.00  0.00      RA0  C
ATOM    456  CB  HIS A  51      26.577  40.329  12.681  1.00  0.00      RA0  C
ATOM    457  CG  HIS A  51      27.313  39.610  11.576  1.00  0.00      RA0  C
ATOM    458  ND1 HIS A  51      26.697  38.828  10.674  1.00  0.00      RA0  N
ATOM    459  HD1 HIS A  51      25.730  38.681  10.617  1.00  0.00      RA0  H
ATOM    460  CD2 HIS A  51      28.684  39.623  11.300  1.00  0.00      RA0  C
ATOM    461  NE2 HIS A  51      28.885  38.831  10.218  1.00  0.00      RA0  N
ATOM    462  CE1 HIS A  51      27.663  38.342   9.832  1.00  0.00      RA0  C
ATOM    463  C   HIS A  51      26.854  38.188  14.001  1.00  0.00      RA0  C
ATOM    464  O   HIS A  51      25.781  37.616  13.793  1.00  0.00      RA0  O
ATOM    465  N   MSE A  52      27.981  37.529  14.208  1.00  0.00      RA0  N
ATOM    466  H   MSE A  52      28.813  37.987  14.526  1.00  0.00      RA0  H
ATOM    467  CA  MSE A  52      27.973  36.092  14.266  1.00  0.00      RA0  C
ATOM    468  CB  MSE A  52      29.262  35.503  13.692  1.00  0.00      RA0  C
ATOM    469  CG  MSE A  52      29.503  35.938  12.246  1.00  0.00      RA0  C
ATOM    470  SE  MSE A  52      30.948  35.166  11.500  1.00  0.00      RA0  S
ATOM    471  CE  MSE A  52      30.291  33.496  11.364  1.00  0.00      RA0  C
ATOM    472  C   MSE A  52      27.752  35.628  15.676  1.00  0.00      RA0  C
ATOM    473  O   MSE A  52      28.115  36.314  16.642  1.00  0.00      RA0  O
ATOM    474  N   THR A  53      27.146  34.449  15.781  1.00  0.00      RA0  N
ATOM    475  H   THR A  53      26.971  33.886  14.995  1.00  0.00      RA0  H
ATOM    476  CA  THR A  53      26.714  33.896  17.062  1.00  0.00      RA0  C
ATOM    477  CB  THR A  53      25.290  33.441  16.821  1.00  0.00      RA0  C
ATOM    478  OG1 THR A  53      24.511  34.600  16.481  1.00  0.00      RA0  O
ATOM    479  HG1 THR A  53      24.966  35.014  15.753  1.00  0.00      RA0  H
ATOM    480  CG2 THR A  53      24.698  32.672  18.000  1.00  0.00      RA0  C
ATOM    481  C   THR A  53      27.675  32.794  17.498  1.00  0.00      RA0  C
ATOM    482  O   THR A  53      27.947  31.852  16.754  1.00  0.00      RA0  O
ATOM    483  N   ILE A  54      28.219  32.942  18.699  1.00  0.00      RA0  N
ATOM    484  H   ILE A  54      27.928  33.701  19.283  1.00  0.00      RA0  H
ATOM    485  CA  ILE A  54      29.060  31.923  19.308  1.00  0.00      RA0  C
ATOM    486  CB  ILE A  54      30.195  32.599  20.071  1.00  0.00      RA0  C
ATOM    487  CG2 ILE A  54      31.088  31.576  20.767  1.00  0.00      RA0  C
ATOM    488  CG1 ILE A  54      30.978  33.521  19.136  1.00  0.00      RA0  C
ATOM    489  CD1 ILE A  54      32.049  34.324  19.872  1.00  0.00      RA0  C
ATOM    490  C   ILE A  54      28.161  31.103  20.242  1.00  0.00      RA0  C
ATOM    491  O   ILE A  54      27.425  31.665  21.073  1.00  0.00      RA0  O
ATOM    492  N   VAL A  55      28.184  29.787  20.052  1.00  0.00      RA0  N
ATOM    493  H   VAL A  55      28.853  29.374  19.434  1.00  0.00      RA0  H
ATOM    494  CA  VAL A  55      27.349  28.884  20.811  1.00  0.00      RA0  C
ATOM    495  CB  VAL A  55      26.453  28.086  19.863  1.00  0.00      RA0  C
ATOM    496  CG1 VAL A  55      25.564  27.117  20.639  1.00  0.00      RA0  C
ATOM    497  CG2 VAL A  55      25.652  29.007  18.943  1.00  0.00      RA0  C
ATOM    498  C   VAL A  55      28.281  27.951  21.538  1.00  0.00      RA0  C
ATOM    499  O   VAL A  55      29.040  27.205  20.907  1.00  0.00      RA0  O
ATOM    500  N   ASP A  56      28.211  27.986  22.860  1.00  0.00      RA0  N
ATOM    501  H   ASP A  56      27.577  28.599  23.319  1.00  0.00      RA0  H
ATOM    502  CA  ASP A  56      28.956  27.048  23.671  1.00  0.00      RA0  C
ATOM    503  CB  ASP A  56      29.438  27.725  24.977  1.00  0.00      RA0  C
ATOM    504  CG  ASP A  56      30.528  28.783  24.774  1.00  0.00      RA0  C
ATOM    505  OD1 ASP A  56      30.967  29.003  23.654  1.00  0.00      RA0  O
ATOM    506  OD2 ASP A  56      30.975  29.401  25.745  1.00  0.00      RA0  O
ATOM    507  C   ASP A  56      28.116  25.828  24.017  1.00  0.00      RA0  C
ATOM    508  O   ASP A  56      26.960  25.950  24.410  1.00  0.00      RA0  O
ATOM    509  N   LEU A  57      28.729  24.659  23.855  1.00  0.00      RA0  N
ATOM    510  H   LEU A  57      29.703  24.643  23.625  1.00  0.00      RA0  H
ATOM    511  CA  LEU A  57      28.103  23.379  24.134  1.00  0.00      RA0  C
ATOM    512  CB  LEU A  57      28.128  22.489  22.896  1.00  0.00      RA0  C
ATOM    513  CG  LEU A  57      27.406  23.061  21.679  1.00  0.00      RA0  C
ATOM    514  CD1 LEU A  57      27.515  22.106  20.495  1.00  0.00      RA0  C
ATOM    515  CD2 LEU A  57      25.950  23.413  21.979  1.00  0.00      RA0  C
ATOM    516  C   LEU A  57      28.813  22.653  25.271  1.00  0.00      RA0  C
ATOM    517  O   LEU A  57      30.009  22.434  25.190  1.00  0.00      RA0  O
ATOM    518  N   ARG A  58      28.069  22.237  26.300  1.00  0.00      RA0  N
ATOM    519  H   ARG A  58      27.080  22.407  26.319  1.00  0.00      RA0  H
ATOM    520  CA  ARG A  58      28.656  21.606  27.470  1.00  0.00      RA0  C
ATOM    521  CB  ARG A  58      28.549  22.584  28.620  1.00  0.00      RA0  C
ATOM    522  CG  ARG A  58      29.796  23.428  28.865  1.00  0.00      RA0  C
ATOM    523  CD  ARG A  58      30.032  23.555  30.371  1.00  0.00      RA0  C
ATOM    524  NE  ARG A  58      30.168  22.222  30.958  1.00  0.00      RA0  N
ATOM    525  HE  ARG A  58      31.010  21.700  30.755  1.00  0.00      RA0  H
ATOM    526  CZ  ARG A  58      29.125  21.623  31.608  1.00  0.00      RA0  C
ATOM    527  NH1 ARG A  58      27.990  22.319  31.836  1.00  0.00      RA0  N
ATOM    528 HH11 ARG A  58      27.144  21.974  32.258  1.00  0.00      RA0  H
ATOM    529 HH12 ARG A  58      27.845  23.275  31.525  1.00  0.00      RA0  H
ATOM    530  NH2 ARG A  58      29.251  20.329  31.963  1.00  0.00      RA0  N
ATOM    531 HH21 ARG A  58      28.557  19.809  32.458  1.00  0.00      RA0  H
ATOM    532 HH22 ARG A  58      30.096  19.825  31.691  1.00  0.00      RA0  H
ATOM    533  C   ARG A  58      27.929  20.296  27.806  1.00  0.00      RA0  C
ATOM    534  O   ARG A  58      26.718  20.205  27.682  1.00  0.00      RA0  O
ATOM    535  N   GLY A  59      28.672  19.309  28.271  1.00  0.00      RA0  N
ATOM    536  H   GLY A  59      29.661  19.430  28.408  1.00  0.00      RA0  H
ATOM    537  CA  GLY A  59      28.104  18.014  28.623  1.00  0.00      RA0  C
ATOM    538  C   GLY A  59      29.040  16.897  28.203  1.00  0.00      RA0  C
ATOM    539  O   GLY A  59      29.740  17.010  27.195  1.00  0.00      RA0  O
ATOM    540  N   SER A  60      29.039  15.806  28.966  1.00  0.00      RA0  N
ATOM    541  H   SER A  60      28.426  15.750  29.753  1.00  0.00      RA0  H
ATOM    542  CA  SER A  60      29.957  14.700  28.725  1.00  0.00      RA0  C
ATOM    543  CB  SER A  60      29.780  13.846  29.958  1.00  0.00      RA0  C
ATOM    544  OG  SER A  60      29.420  14.780  30.987  1.00  0.00      RA0  O
ATOM    545  HG  SER A  60      30.103  15.449  30.988  1.00  0.00      RA0  H
ATOM    546  C   SER A  60      29.752  14.043  27.361  1.00  0.00      RA0  C
ATOM    547  O   SER A  60      30.701  13.465  26.814  1.00  0.00      RA0  O
ATOM    548  N   ARG A  61      28.539  14.152  26.803  1.00  0.00      RA0  N
ATOM    549  H   ARG A  61      27.846  14.722  27.240  1.00  0.00      RA0  H
ATOM    550  CA  ARG A  61      28.235  13.580  25.491  1.00  0.00      RA0  C
ATOM    551  CB  ARG A  61      26.829  12.991  25.543  1.00  0.00      RA0  C
ATOM    552  CG  ARG A  61      26.639  12.139  26.802  1.00  0.00      RA0  C
ATOM    553  CD  ARG A  61      25.263  11.480  26.858  1.00  0.00      RA0  C
ATOM    554  NE  ARG A  61      25.062  10.704  25.642  1.00  0.00      RA0  N
ATOM    555  HE  ARG A  61      25.887  10.389  25.151  1.00  0.00      RA0  H
ATOM    556  CZ  ARG A  61      23.827  10.513  25.109  1.00  0.00      RA0  C
ATOM    557  NH1 ARG A  61      22.738  10.927  25.798  1.00  0.00      RA0  N
ATOM    558 HH11 ARG A  61      21.794  10.903  25.437  1.00  0.00      RA0  H
ATOM    559 HH12 ARG A  61      22.831  11.317  26.717  1.00  0.00      RA0  H
ATOM    560  NH2 ARG A  61      23.740   9.927  23.900  1.00  0.00      RA0  N
ATOM    561 HH21 ARG A  61      22.891   9.701  23.422  1.00  0.00      RA0  H
ATOM    562 HH22 ARG A  61      24.597   9.697  23.393  1.00  0.00      RA0  H
ATOM    563  C   ARG A  61      28.377  14.586  24.343  1.00  0.00      RA0  C
ATOM    564  O   ARG A  61      27.883  14.349  23.255  1.00  0.00      RA0  O
ATOM    565  N   THR A  62      29.068  15.696  24.556  1.00  0.00      RA0  N
ATOM    566  H   THR A  62      29.505  15.911  25.432  1.00  0.00      RA0  H
ATOM    567  CA  THR A  62      29.125  16.716  23.498  1.00  0.00      RA0  C
ATOM    568  CB  THR A  62      29.756  17.995  24.036  1.00  0.00      RA0  C
ATOM    569  OG1 THR A  62      29.008  18.442  25.168  1.00  0.00      RA0  O
ATOM    570  HG1 THR A  62      29.540  18.237  25.929  1.00  0.00      RA0  H
ATOM    571  CG2 THR A  62      29.792  19.095  22.979  1.00  0.00      RA0  C
ATOM    572  C   THR A  62      29.753  16.227  22.195  1.00  0.00      RA0  C
ATOM    573  O   THR A  62      29.208  16.500  21.115  1.00  0.00      RA0  O
ATOM    574  N   ARG A  63      30.862  15.494  22.279  1.00  0.00      RA0  N
ATOM    575  H   ARG A  63      31.246  15.287  23.180  1.00  0.00      RA0  H
ATOM    576  CA  ARG A  63      31.512  14.989  21.056  1.00  0.00      RA0  C
ATOM    577  CB  ARG A  63      32.857  14.323  21.353  1.00  0.00      RA0  C
ATOM    578  CG  ARG A  63      33.636  14.123  20.052  1.00  0.00      RA0  C
ATOM    579  CD  ARG A  63      34.937  13.334  20.190  1.00  0.00      RA0  C
ATOM    580  NE  ARG A  63      35.883  13.967  21.106  1.00  0.00      RA0  N
ATOM    581  HE  ARG A  63      35.786  13.856  22.111  1.00  0.00      RA0  H
ATOM    582  CZ  ARG A  63      36.973  14.638  20.640  1.00  0.00      RA0  C
ATOM    583  NH1 ARG A  63      37.104  14.903  19.326  1.00  0.00      RA0  N
ATOM    584 HH11 ARG A  63      37.932  15.360  18.980  1.00  0.00      RA0  H
ATOM    585 HH12 ARG A  63      36.407  14.692  18.635  1.00  0.00      RA0  H
ATOM    586  NH2 ARG A  63      37.919  15.030  21.509  1.00  0.00      RA0  N
ATOM    587 HH21 ARG A  63      38.769  15.488  21.249  1.00  0.00      RA0  H
ATOM    588 HH22 ARG A  63      37.744  14.854  22.498  1.00  0.00      RA0  H
ATOM    589  C   ARG A  63      30.575  14.030  20.331  1.00  0.00      RA0  C
ATOM    590  O   ARG A  63      30.398  14.108  19.117  1.00  0.00      RA0  O
ATOM    591  N   GLU A  64      29.966  13.136  21.094  1.00  0.00      RA0  N
ATOM    592  H   GLU A  64      30.094  13.169  22.083  1.00  0.00      RA0  H
ATOM    593  CA  GLU A  64      29.007  12.179  20.558  1.00  0.00      RA0  C
ATOM    594  CB  GLU A  64      28.369  11.350  21.675  1.00  0.00      RA0  C
ATOM    595  CG  GLU A  64      27.358  10.335  21.129  1.00  0.00      RA0  C
ATOM    596  CD  GLU A  64      26.448   9.860  22.243  1.00  0.00      RA0  C
ATOM    597  OE1 GLU A  64      26.639  10.264  23.382  1.00  0.00      RA0  O
ATOM    598  OE2 GLU A  64      25.510   9.113  21.980  1.00  0.00      RA0  O
ATOM    599  C   GLU A  64      27.896  12.887  19.786  1.00  0.00      RA0  C
ATOM    600  O   GLU A  64      27.583  12.517  18.641  1.00  0.00      RA0  O
ATOM    601  N   PHE A  65      27.315  13.903  20.412  1.00  0.00      RA0  N
ATOM    602  H   PHE A  65      27.592  14.105  21.353  1.00  0.00      RA0  H
ATOM    603  CA  PHE A  65      26.271  14.717  19.787  1.00  0.00      RA0  C
ATOM    604  CB  PHE A  65      25.862  15.844  20.739  1.00  0.00      RA0  C
ATOM    605  CG  PHE A  65      24.977  16.851  20.040  1.00  0.00      RA0  C
ATOM    606  CD1 PHE A  65      23.863  16.437  19.319  1.00  0.00      RA0  C
ATOM    607  CD2 PHE A  65      25.287  18.204  20.119  1.00  0.00      RA0  C
ATOM    608  CE1 PHE A  65      23.078  17.373  18.658  1.00  0.00      RA0  C
ATOM    609  CE2 PHE A  65      24.497  19.140  19.464  1.00  0.00      RA0  C
ATOM    610  CZ  PHE A  65      23.396  18.723  18.726  1.00  0.00      RA0  C
ATOM    611  C   PHE A  65      26.731  15.273  18.458  1.00  0.00      RA0  C
ATOM    612  O   PHE A  65      26.046  15.148  17.451  1.00  0.00      RA0  O
ATOM    613  N   LEU A  66      27.892  15.922  18.460  1.00  0.00      RA0  N
ATOM    614  H   LEU A  66      28.440  15.950  19.300  1.00  0.00      RA0  H
ATOM    615  CA  LEU A  66      28.377  16.573  17.243  1.00  0.00      RA0  C
ATOM    616  CB  LEU A  66      29.517  17.530  17.567  1.00  0.00      RA0  C
ATOM    617  CG  LEU A  66      29.016  18.732  18.361  1.00  0.00      RA0  C
ATOM    618  CD1 LEU A  66      30.163  19.643  18.786  1.00  0.00      RA0  C
ATOM    619  CD2 LEU A  66      27.938  19.497  17.594  1.00  0.00      RA0  C
ATOM    620  C   LEU A  66      28.764  15.604  16.132  1.00  0.00      RA0  C
ATOM    621  O   LEU A  66      28.697  15.968  14.960  1.00  0.00      RA0  O
ATOM    622  N   ARG A  67      29.192  14.397  16.484  1.00  0.00      RA0  N
ATOM    623  H   ARG A  67      29.253  14.163  17.457  1.00  0.00      RA0  H
ATOM    624  CA  ARG A  67      29.454  13.340  15.473  1.00  0.00      RA0  C
ATOM    625  CB  ARG A  67      30.070  12.065  16.059  1.00  0.00      RA0  C
ATOM    626  CG  ARG A  67      31.425  12.196  16.750  1.00  0.00      RA0  C
ATOM    627  CD  ARG A  67      32.085  10.828  16.959  1.00  0.00      RA0  C
ATOM    628  NE  ARG A  67      32.599  10.297  15.695  1.00  0.00      RA0  N
ATOM    629  HE  ARG A  67      33.052  10.956  15.072  1.00  0.00      RA0  H
ATOM    630  CZ  ARG A  67      32.531   8.972  15.372  1.00  0.00      RA0  C
ATOM    631  NH1 ARG A  67      31.856   8.112  16.168  1.00  0.00      RA0  N
ATOM    632 HH11 ARG A  67      31.778   7.131  15.953  1.00  0.00      RA0  H
ATOM    633 HH12 ARG A  67      31.396   8.428  17.002  1.00  0.00      RA0  H
ATOM    634  NH2 ARG A  67      33.142   8.546  14.248  1.00  0.00      RA0  N
ATOM    635 HH21 ARG A  67      33.143   7.593  13.931  1.00  0.00      RA0  H
ATOM    636 HH22 ARG A  67      33.629   9.222  13.667  1.00  0.00      RA0  H
ATOM    637  C   ARG A  67      28.188  12.911  14.731  1.00  0.00      RA0  C
ATOM    638  O   ARG A  67      28.254  12.355  13.637  1.00  0.00      RA0  O
ATOM    639  N   TYR A  68      27.042  13.117  15.373  1.00  0.00      RA0  N
ATOM    640  H   TYR A  68      27.043  13.518  16.290  1.00  0.00      RA0  H
ATOM    641  CA  TYR A  68      25.729  12.846  14.764  1.00  0.00      RA0  C
ATOM    642  CB  TYR A  68      24.785  12.375  15.870  1.00  0.00      RA0  C
ATOM    643  CG  TYR A  68      23.389  12.185  15.334  1.00  0.00      RA0  C
ATOM    644  CD1 TYR A  68      23.157  11.288  14.301  1.00  0.00      RA0  C
ATOM    645  CE1 TYR A  68      21.868  11.113  13.817  1.00  0.00      RA0  C
ATOM    646  CD2 TYR A  68      22.338  12.909  15.883  1.00  0.00      RA0  C
ATOM    647  CE2 TYR A  68      21.047  12.729  15.402  1.00  0.00      RA0  C
ATOM    648  CZ  TYR A  68      20.814  11.829  14.369  1.00  0.00      RA0  C
ATOM    649  OH  TYR A  68      19.535  11.649  13.886  1.00  0.00      RA0  O
ATOM    650  HH  TYR A  68      19.567  10.910  13.285  1.00  0.00      RA0  H
ATOM    651  C   TYR A  68      25.182  14.082  14.049  1.00  0.00      RA0  C
ATOM    652  O   TYR A  68      24.587  14.004  12.970  1.00  0.00      RA0  O
ATOM    653  N   LEU A  69      25.409  15.257  14.618  1.00  0.00      RA0  N
ATOM    654  H   LEU A  69      25.886  15.288  15.496  1.00  0.00      RA0  H
ATOM    655  CA  LEU A  69      24.885  16.493  14.010  1.00  0.00      RA0  C
ATOM    656  CB  LEU A  69      24.988  17.622  15.037  1.00  0.00      RA0  C
ATOM    657  CG  LEU A  69      24.234  18.891  14.637  1.00  0.00      RA0  C
ATOM    658  CD1 LEU A  69      22.722  18.678  14.682  1.00  0.00      RA0  C
ATOM    659  CD2 LEU A  69      24.663  20.100  15.467  1.00  0.00      RA0  C
ATOM    660  C   LEU A  69      25.563  16.920  12.701  1.00  0.00      RA0  C
ATOM    661  O   LEU A  69      24.902  17.411  11.761  1.00  0.00      RA0  O
ATOM    662  N   LEU A  70      26.889  16.776  12.653  1.00  0.00      RA0  N
ATOM    663  H   LEU A  70      27.368  16.243  13.354  1.00  0.00      RA0  H
ATOM    664  CA  LEU A  70      27.696  17.335  11.584  1.00  0.00      RA0  C
ATOM    665  CB  LEU A  70      28.893  18.083  12.170  1.00  0.00      RA0  C
ATOM    666  CG  LEU A  70      28.494  19.190  13.146  1.00  0.00      RA0  C
ATOM    667  CD1 LEU A  70      29.708  19.779  13.862  1.00  0.00      RA0  C
ATOM    668  CD2 LEU A  70      27.654  20.270  12.465  1.00  0.00      RA0  C
ATOM    669  C   LEU A  70      28.190  16.294  10.605  1.00  0.00      RA0  C
ATOM    670  O   LEU A  70      28.403  15.156  10.966  1.00  0.00      RA0  O
ATOM    671  N   ALA A  71      28.416  16.706   9.355  1.00  0.00      RA0  N
ATOM    672  H   ALA A  71      28.293  17.675   9.132  1.00  0.00      RA0  H
ATOM    673  CA  ALA A  71      28.853  15.767   8.340  1.00  0.00      RA0  C
ATOM    674  CB  ALA A  71      28.327  16.197   6.973  1.00  0.00      RA0  C
ATOM    675  C   ALA A  71      30.368  15.588   8.235  1.00  0.00      RA0  C
ATOM    676  O   ALA A  71      30.833  14.540   7.759  1.00  0.00      RA0  O
ATOM    677  N   ASN A  72      31.134  16.589   8.665  1.00  0.00      RA0  N
ATOM    678  H   ASN A  72      30.718  17.409   9.060  1.00  0.00      RA0  H
ATOM    679  CA  ASN A  72      32.539  16.342   8.981  1.00  0.00      RA0  C
ATOM    680  CB  ASN A  72      33.346  17.634   9.078  1.00  0.00      RA0  C
ATOM    681  CG  ASN A  72      34.813  17.383   8.788  1.00  0.00      RA0  C
ATOM    682  OD1 ASN A  72      35.355  16.301   8.991  1.00  0.00      RA0  O
ATOM    683  ND2 ASN A  72      35.438  18.466   8.289  1.00  0.00      RA0  N
ATOM    684 HD21 ASN A  72      34.938  19.330   8.155  1.00  0.00      RA0  H
ATOM    685 HD22 ASN A  72      36.400  18.457   8.022  1.00  0.00      RA0  H
ATOM    686  C   ASN A  72      32.503  15.581  10.309  1.00  0.00      RA0  C
ATOM    687  O   ASN A  72      31.427  15.435  10.899  1.00  0.00      RA0  O
ATOM    688  N   ASP A  73      33.647  15.069  10.759  1.00  0.00      RA0  N
ATOM    689  H   ASP A  73      34.519  15.260  10.307  1.00  0.00      RA0  H
ATOM    690  CA  ASP A  73      33.706  14.238  11.957  1.00  0.00      RA0  C
ATOM    691  CB  ASP A  73      34.148  12.791  11.741  1.00  0.00      RA0  C
ATOM    692  CG  ASP A  73      33.854  11.992  13.005  1.00  0.00      RA0  C
ATOM    693  OD1 ASP A  73      33.311  12.544  13.958  1.00  0.00      RA0  O
ATOM    694  OD2 ASP A  73      34.141  10.801  13.045  1.00  0.00      RA0  O
ATOM    695  C   ASP A  73      34.573  14.867  13.033  1.00  0.00      RA0  C
ATOM    696  O   ASP A  73      35.803  14.869  12.924  1.00  0.00      RA0  O
ATOM    697  N   VAL A  74      33.951  15.352  14.101  1.00  0.00      RA0  N
ATOM    698  H   VAL A  74      32.985  15.112  14.201  1.00  0.00      RA0  H
ATOM    699  CA  VAL A  74      34.717  16.007  15.148  1.00  0.00      RA0  C
ATOM    700  CB  VAL A  74      33.792  16.800  16.069  1.00  0.00      RA0  C
ATOM    701  CG1 VAL A  74      33.056  17.884  15.282  1.00  0.00      RA0  C
ATOM    702  CG2 VAL A  74      32.830  15.871  16.808  1.00  0.00      RA0  C
ATOM    703  C   VAL A  74      35.604  15.060  15.948  1.00  0.00      RA0  C
ATOM    704  O   VAL A  74      36.333  15.528  16.833  1.00  0.00      RA0  O
ATOM    705  N   ALA A  75      35.537  13.750  15.655  1.00  0.00      RA0  N
ATOM    706  H   ALA A  75      34.896  13.419  14.956  1.00  0.00      RA0  H
ATOM    707  CA  ALA A  75      36.504  12.790  16.211  1.00  0.00      RA0  C
ATOM    708  CB  ALA A  75      36.228  11.372  15.714  1.00  0.00      RA0  C
ATOM    709  C   ALA A  75      37.930  13.195  15.816  1.00  0.00      RA0  C
ATOM    710  O   ALA A  75      38.893  12.833  16.499  1.00  0.00      RA0  O
ATOM    711  N   LYS A  76      38.038  13.933  14.713  1.00  0.00      RA0  N
ATOM    712  H   LYS A  76      37.216  14.141  14.176  1.00  0.00      RA0  H
ATOM    713  CA  LYS A  76      39.319  14.412  14.204  1.00  0.00      RA0  C
ATOM    714  CB  LYS A  76      39.153  14.923  12.773  1.00  0.00      RA0  C
ATOM    715  CG  LYS A  76      38.969  13.876  11.676  1.00  0.00      RA0  C
ATOM    716  CD  LYS A  76      38.471  14.549  10.394  1.00  0.00      RA0  C
ATOM    717  CE  LYS A  76      38.574  13.676   9.142  1.00  0.00      RA0  C
ATOM    718  NZ  LYS A  76      39.972  13.617   8.703  1.00  0.00      RA0  N
ATOM    719  HZ1 LYS A  76      40.136  13.066   7.843  1.00  0.00      RA0  H
ATOM    720  HZ2 LYS A  76      40.380  14.566   8.548  1.00  0.00      RA0  H
ATOM    721  HZ3 LYS A  76      40.635  13.246   9.421  1.00  0.00      RA0  H
ATOM    722  C   LYS A  76      39.898  15.565  15.013  1.00  0.00      RA0  C
ATOM    723  O   LYS A  76      41.055  15.924  14.815  1.00  0.00      RA0  O
ATOM    724  N   LEU A  77      39.123  16.143  15.923  1.00  0.00      RA0  N
ATOM    725  H   LEU A  77      38.218  15.770  16.107  1.00  0.00      RA0  H
ATOM    726  CA  LEU A  77      39.623  17.176  16.810  1.00  0.00      RA0  C
ATOM    727  CB  LEU A  77      38.503  18.149  17.158  1.00  0.00      RA0  C
ATOM    728  CG  LEU A  77      37.880  18.810  15.930  1.00  0.00      RA0  C
ATOM    729  CD1 LEU A  77      36.750  19.773  16.300  1.00  0.00      RA0  C
ATOM    730  CD2 LEU A  77      38.941  19.481  15.062  1.00  0.00      RA0  C
ATOM    731  C   LEU A  77      40.167  16.489  18.054  1.00  0.00      RA0  C
ATOM    732  O   LEU A  77      39.427  16.189  18.980  1.00  0.00      RA0  O
ATOM    733  N   THR A  78      41.473  16.235  18.068  1.00  0.00      RA0  N
ATOM    734  H   THR A  78      42.019  16.358  17.233  1.00  0.00      RA0  H
ATOM    735  CA  THR A  78      42.107  15.488  19.185  1.00  0.00      RA0  C
ATOM    736  CB  THR A  78      42.793  14.291  18.535  1.00  0.00      RA0  C
ATOM    737  OG1 THR A  78      43.346  14.723  17.285  1.00  0.00      RA0  O
ATOM    738  HG1 THR A  78      43.953  14.058  16.981  1.00  0.00      RA0  H
ATOM    739  CG2 THR A  78      41.822  13.133  18.300  1.00  0.00      RA0  C
ATOM    740  C   THR A  78      43.078  16.304  20.027  1.00  0.00      RA0  C
ATOM    741  O   THR A  78      43.410  15.889  21.155  1.00  0.00      RA0  O
ATOM    742  N   LYS A  79      43.528  17.453  19.501  1.00  0.00      RA0  N
ATOM    743  H   LYS A  79      43.266  17.684  18.565  1.00  0.00      RA0  H
ATOM    744  CA  LYS A  79      44.312  18.401  20.272  1.00  0.00      RA0  C
ATOM    745  CB  LYS A  79      45.360  19.128  19.434  1.00  0.00      RA0  C
ATOM    746  CG  LYS A  79      46.602  18.388  18.957  1.00  0.00      RA0  C
ATOM    747  CD  LYS A  79      47.489  19.410  18.238  1.00  0.00      RA0  C
ATOM    748  CE  LYS A  79      48.766  18.851  17.618  1.00  0.00      RA0  C
ATOM    749  NZ  LYS A  79      48.420  17.872  16.591  1.00  0.00      RA0  N
ATOM    750  HZ1 LYS A  79      49.264  17.455  16.140  1.00  0.00      RA0  H
ATOM    751  HZ2 LYS A  79      47.919  17.053  16.999  1.00  0.00      RA0  H
ATOM    752  HZ3 LYS A  79      47.787  18.249  15.855  1.00  0.00      RA0  H
ATOM    753  C   LYS A  79      43.414  19.517  20.757  1.00  0.00      RA0  C
ATOM    754  O   LYS A  79      42.652  20.118  19.980  1.00  0.00      RA0  O
ATOM    755  N   SER A  80      43.494  19.801  22.042  1.00  0.00      RA0  N
ATOM    756  H   SER A  80      44.172  19.341  22.609  1.00  0.00      RA0  H
ATOM    757  CA  SER A  80      42.700  20.851  22.634  1.00  0.00      RA0  C
ATOM    758  CB  SER A  80      43.136  20.915  24.106  1.00  0.00      RA0  C
ATOM    759  OG  SER A  80      42.239  21.676  24.918  1.00  0.00      RA0  O
ATOM    760  HG  SER A  80      41.463  21.142  25.072  1.00  0.00      RA0  H
ATOM    761  C   SER A  80      42.842  22.179  21.880  1.00  0.00      RA0  C
ATOM    762  O   SER A  80      43.950  22.597  21.542  1.00  0.00      RA0  O
ATOM    763  N   GLY A  81      41.709  22.810  21.592  1.00  0.00      RA0  N
ATOM    764  H   GLY A  81      40.843  22.388  21.849  1.00  0.00      RA0  H
ATOM    765  CA  GLY A  81      41.659  24.027  20.776  1.00  0.00      RA0  C
ATOM    766  C   GLY A  81      41.477  23.854  19.277  1.00  0.00      RA0  C
ATOM    767  O   GLY A  81      41.195  24.831  18.591  1.00  0.00      RA0  O
ATOM    768  N   LYS A  82      41.617  22.633  18.765  1.00  0.00      RA0  N
ATOM    769  H   LYS A  82      41.756  21.856  19.381  1.00  0.00      RA0  H
ATOM    770  CA  LYS A  82      41.534  22.380  17.344  1.00  0.00      RA0  C
ATOM    771  CB  LYS A  82      42.196  21.070  16.842  1.00  0.00      RA0  C
ATOM    772  CG  LYS A  82      42.393  20.903  15.301  1.00  0.00      RA0  C
ATOM    773  CD  LYS A  82      43.435  21.782  14.559  1.00  0.00      RA0  C
ATOM    774  CE  LYS A  82      43.411  21.695  13.007  1.00  0.00      RA0  C
ATOM    775  NZ  LYS A  82      44.405  22.568  12.333  1.00  0.00      RA0  N
ATOM    776  HZ1 LYS A  82      44.282  22.571  11.292  1.00  0.00      RA0  H
ATOM    777  HZ2 LYS A  82      44.340  23.567  12.621  1.00  0.00      RA0  H
ATOM    778  HZ3 LYS A  82      45.375  22.242  12.496  1.00  0.00      RA0  H
ATOM    779  C   LYS A  82      40.106  22.609  16.820  1.00  0.00      RA0  C
ATOM    780  O   LYS A  82      39.126  22.282  17.484  1.00  0.00      RA0  O
ATOM    781  N   ALA A  83      40.029  23.199  15.641  1.00  0.00      RA0  N
ATOM    782  H   ALA A  83      40.862  23.402  15.122  1.00  0.00      RA0  H
ATOM    783  CA  ALA A  83      38.765  23.489  14.979  1.00  0.00      RA0  C
ATOM    784  CB  ALA A  83      38.620  24.991  14.746  1.00  0.00      RA0  C
ATOM    785  C   ALA A  83      38.671  22.791  13.623  1.00  0.00      RA0  C
ATOM    786  O   ALA A  83      39.659  22.429  13.001  1.00  0.00      RA0  O
ATOM    787  N   LEU A  84      37.443  22.581  13.172  1.00  0.00      RA0  N
ATOM    788  H   LEU A  84      36.642  22.831  13.723  1.00  0.00      RA0  H
ATOM    789  CA  LEU A  84      37.234  22.187  11.795  1.00  0.00      RA0  C
ATOM    790  CB  LEU A  84      37.208  20.656  11.593  1.00  0.00      RA0  C
ATOM    791  CG  LEU A  84      36.141  19.797  12.287  1.00  0.00      RA0  C
ATOM    792  CD1 LEU A  84      34.754  19.921  11.663  1.00  0.00      RA0  C
ATOM    793  CD2 LEU A  84      36.555  18.324  12.297  1.00  0.00      RA0  C
ATOM    794  C   LEU A  84      36.040  22.924  11.189  1.00  0.00      RA0  C
ATOM    795  O   LEU A  84      35.225  23.529  11.883  1.00  0.00      RA0  O
ATOM    796  N   TYR A  85      35.998  22.850   9.877  1.00  0.00      RA0  N
ATOM    797  H   TYR A  85      36.649  22.268   9.392  1.00  0.00      RA0  H
ATOM    798  CA  TYR A  85      34.907  23.412   9.072  1.00  0.00      RA0  C
ATOM    799  CB  TYR A  85      35.563  24.053   7.839  1.00  0.00      RA0  C
ATOM    800  CG  TYR A  85      34.598  24.680   6.855  1.00  0.00      RA0  C
ATOM    801  CD1 TYR A  85      34.449  26.061   6.824  1.00  0.00      RA0  C
ATOM    802  CE1 TYR A  85      33.636  26.656   5.868  1.00  0.00      RA0  C
ATOM    803  CD2 TYR A  85      33.894  23.897   5.948  1.00  0.00      RA0  C
ATOM    804  CE2 TYR A  85      33.072  24.489   4.997  1.00  0.00      RA0  C
ATOM    805  CZ  TYR A  85      32.947  25.872   4.950  1.00  0.00      RA0  C
ATOM    806  OH  TYR A  85      32.140  26.460   3.997  1.00  0.00      RA0  O
ATOM    807  HH  TYR A  85      31.489  26.995   4.469  1.00  0.00      RA0  H
ATOM    808  C   TYR A  85      33.967  22.272   8.678  1.00  0.00      RA0  C
ATOM    809  O   TYR A  85      34.404  21.226   8.177  1.00  0.00      RA0  O
ATOM    810  N   SER A  86      32.653  22.482   8.855  1.00  0.00      RA0  N
ATOM    811  H   SER A  86      32.287  23.353   9.199  1.00  0.00      RA0  H
ATOM    812  CA  SER A  86      31.685  21.431   8.538  1.00  0.00      RA0  C
ATOM    813  CB  SER A  86      31.443  20.596   9.807  1.00  0.00      RA0  C
ATOM    814  OG  SER A  86      30.659  19.416   9.540  1.00  0.00      RA0  O
ATOM    815  HG  SER A  86      29.747  19.705   9.495  1.00  0.00      RA0  H
ATOM    816  C   SER A  86      30.361  21.981   8.001  1.00  0.00      RA0  C
ATOM    817  O   SER A  86      29.965  23.107   8.309  1.00  0.00      RA0  O
ATOM    818  N   GLY A  87      29.716  21.168   7.167  1.00  0.00      RA0  N
ATOM    819  H   GLY A  87      30.154  20.303   6.928  1.00  0.00      RA0  H
ATOM    820  CA  GLY A  87      28.287  21.302   6.928  1.00  0.00      RA0  C
ATOM    821  C   GLY A  87      27.473  20.679   8.039  1.00  0.00      RA0  C
ATOM    822  O   GLY A  87      27.917  19.744   8.707  1.00  0.00      RA0  O
ATOM    823  N   MSE A  88      26.250  21.194   8.186  1.00  0.00      RA0  N
ATOM    824  H   MSE A  88      25.969  21.984   7.632  1.00  0.00      RA0  H
ATOM    825  CA  MSE A  88      25.238  20.667   9.074  1.00  0.00      RA0  C
ATOM    826  CB  MSE A  88      24.886  21.679  10.163  1.00  0.00      RA0  C
ATOM    827  CG  MSE A  88      23.739  21.200  11.055  1.00  0.00      RA0  C
ATOM    828  SE  MSE A  88      23.484  22.276  12.476  1.00  0.00      RA0  S
ATOM    829  CE  MSE A  88      23.349  23.837  11.590  1.00  0.00      RA0  C
ATOM    830  C   MSE A  88      24.063  20.421   8.138  1.00  0.00      RA0  C
ATOM    831  O   MSE A  88      23.555  21.362   7.509  1.00  0.00      RA0  O
ATOM    832  N   LEU A  89      23.687  19.165   8.001  1.00  0.00      RA0  N
ATOM    833  H   LEU A  89      23.956  18.466   8.665  1.00  0.00      RA0  H
ATOM    834  CA  LEU A  89      22.754  18.756   6.944  1.00  0.00      RA0  C
ATOM    835  CB  LEU A  89      23.298  17.565   6.155  1.00  0.00      RA0  C
ATOM    836  CG  LEU A  89      24.713  17.729   5.608  1.00  0.00      RA0  C
ATOM    837  CD1 LEU A  89      25.133  16.479   4.836  1.00  0.00      RA0  C
ATOM    838  CD2 LEU A  89      24.882  18.997   4.773  1.00  0.00      RA0  C
ATOM    839  C   LEU A  89      21.370  18.368   7.461  1.00  0.00      RA0  C
ATOM    840  O   LEU A  89      21.208  17.885   8.590  1.00  0.00      RA0  O
ATOM    841  N   ASN A  90      20.384  18.489   6.575  1.00  0.00      RA0  N
ATOM    842  H   ASN A  90      20.622  18.782   5.647  1.00  0.00      RA0  H
ATOM    843  CA  ASN A  90      19.064  17.944   6.872  1.00  0.00      RA0  C
ATOM    844  CB  ASN A  90      17.974  18.781   6.186  1.00  0.00      RA0  C
ATOM    845  CG  ASN A  90      18.148  18.787   4.675  1.00  0.00      RA0  C
ATOM    846  OD1 ASN A  90      18.359  17.761   4.037  1.00  0.00      RA0  O
ATOM    847  ND2 ASN A  90      18.030  20.008   4.124  1.00  0.00      RA0  N
ATOM    848 HD21 ASN A  90      17.943  20.833   4.698  1.00  0.00      RA0  H
ATOM    849 HD22 ASN A  90      18.034  20.217   3.141  1.00  0.00      RA0  H
ATOM    850  C   ASN A  90      19.018  16.487   6.403  1.00  0.00      RA0  C
ATOM    851  O   ASN A  90      19.973  15.979   5.830  1.00  0.00      RA0  O
ATOM    852  N   ALA A  91      17.918  15.791   6.668  1.00  0.00      RA0  N
ATOM    853  H   ALA A  91      17.128  16.247   7.072  1.00  0.00      RA0  H
ATOM    854  CA  ALA A  91      17.838  14.369   6.357  1.00  0.00      RA0  C
ATOM    855  CB  ALA A  91      16.558  13.765   6.935  1.00  0.00      RA0  C
ATOM    856  C   ALA A  91      17.886  14.091   4.858  1.00  0.00      RA0  C
ATOM    857  O   ALA A  91      18.229  12.989   4.455  1.00  0.00      RA0  O
ATOM    858  N   SER A  92      17.542  15.083   4.027  1.00  0.00      RA0  N
ATOM    859  H   SER A  92      17.301  15.996   4.350  1.00  0.00      RA0  H
ATOM    860  CA  SER A  92      17.594  14.959   2.575  1.00  0.00      RA0  C
ATOM    861  CB  SER A  92      16.542  15.951   2.128  1.00  0.00      RA0  C
ATOM    862  OG  SER A  92      15.732  16.209   3.290  1.00  0.00      RA0  O
ATOM    863  HG  SER A  92      15.109  16.873   3.023  1.00  0.00      RA0  H
ATOM    864  C   SER A  92      18.997  15.185   2.018  1.00  0.00      RA0  C
ATOM    865  O   SER A  92      19.215  15.090   0.808  1.00  0.00      RA0  O
ATOM    866  N   GLY A  93      19.932  15.485   2.901  1.00  0.00      RA0  N
ATOM    867  H   GLY A  93      19.695  15.646   3.861  1.00  0.00      RA0  H
ATOM    868  CA  GLY A  93      21.322  15.742   2.489  1.00  0.00      RA0  C
ATOM    869  C   GLY A  93      21.556  17.152   1.966  1.00  0.00      RA0  C
ATOM    870  O   GLY A  93      22.609  17.446   1.413  1.00  0.00      RA0  O
ATOM    871  N   GLY A  94      20.597  18.049   2.151  1.00  0.00      RA0  N
ATOM    872  H   GLY A  94      19.808  17.802   2.714  1.00  0.00      RA0  H
ATOM    873  CA  GLY A  94      20.797  19.454   1.844  1.00  0.00      RA0  C
ATOM    874  C   GLY A  94      21.469  20.174   3.011  1.00  0.00      RA0  C
ATOM    875  O   GLY A  94      21.515  19.672   4.143  1.00  0.00      RA0  O
ATOM    876  N   VAL A  95      22.004  21.355   2.748  1.00  0.00      RA0  N
ATOM    877  H   VAL A  95      21.820  21.815   1.875  1.00  0.00      RA0  H
ATOM    878  CA  VAL A  95      22.779  22.059   3.750  1.00  0.00      RA0  C
ATOM    879  CB  VAL A  95      23.938  22.807   3.094  1.00  0.00      RA0  C
ATOM    880  CG1 VAL A  95      24.865  23.417   4.143  1.00  0.00      RA0  C
ATOM    881  CG2 VAL A  95      24.701  21.902   2.130  1.00  0.00      RA0  C
ATOM    882  C   VAL A  95      21.909  23.021   4.523  1.00  0.00      RA0  C
ATOM    883  O   VAL A  95      21.337  23.957   3.934  1.00  0.00      RA0  O
ATOM    884  N   ILE A  96      21.837  22.795   5.828  1.00  0.00      RA0  N
ATOM    885  H   ILE A  96      22.351  22.026   6.204  1.00  0.00      RA0  H
ATOM    886  CA  ILE A  96      21.205  23.724   6.764  1.00  0.00      RA0  C
ATOM    887  CB  ILE A  96      20.925  23.007   8.089  1.00  0.00      RA0  C
ATOM    888  CG2 ILE A  96      20.336  23.932   9.151  1.00  0.00      RA0  C
ATOM    889  CG1 ILE A  96      20.039  21.791   7.865  1.00  0.00      RA0  C
ATOM    890  CD1 ILE A  96      19.692  21.109   9.184  1.00  0.00      RA0  C
ATOM    891  C   ILE A  96      22.105  24.922   7.010  1.00  0.00      RA0  C
ATOM    892  O   ILE A  96      21.636  26.055   7.018  1.00  0.00      RA0  O
ATOM    893  N   ASP A  97      23.403  24.677   7.207  1.00  0.00      RA0  N
ATOM    894  H   ASP A  97      23.796  23.757   7.259  1.00  0.00      RA0  H
ATOM    895  CA  ASP A  97      24.364  25.760   7.328  1.00  0.00      RA0  C
ATOM    896  CB  ASP A  97      24.227  26.773   8.496  1.00  0.00      RA0  C
ATOM    897  CG  ASP A  97      24.667  28.145   7.957  1.00  0.00      RA0  C
ATOM    898  OD1 ASP A  97      24.934  28.220   6.765  1.00  0.00      RA0  O
ATOM    899  OD2 ASP A  97      24.745  29.142   8.683  1.00  0.00      RA0  O
ATOM    900  C   ASP A  97      25.776  25.150   7.217  1.00  0.00      RA0  C
ATOM    901  O   ASP A  97      25.940  23.916   7.271  1.00  0.00      RA0  O
ATOM    902  N   ASP A  98      26.755  26.031   7.049  1.00  0.00      RA0  N
ATOM    903  H   ASP A  98      26.541  27.013   7.024  1.00  0.00      RA0  H
ATOM    904  CA  ASP A  98      28.135  25.692   7.330  1.00  0.00      RA0  C
ATOM    905  CB  ASP A  98      29.035  25.759   6.085  1.00  0.00      RA0  C
ATOM    906  CG  ASP A  98      29.898  27.002   5.994  1.00  0.00      RA0  C
ATOM    907  OD1 ASP A  98      29.737  27.762   5.041  1.00  0.00      RA0  O
ATOM    908  OD2 ASP A  98      30.815  27.155   6.794  1.00  0.00      RA0  O
ATOM    909  C   ASP A  98      28.626  26.441   8.568  1.00  0.00      RA0  C
ATOM    910  O   ASP A  98      28.047  27.450   8.983  1.00  0.00      RA0  O
ATOM    911  N   LEU A  99      29.680  25.920   9.185  1.00  0.00      RA0  N
ATOM    912  H   LEU A  99      30.204  25.175   8.768  1.00  0.00      RA0  H
ATOM    913  CA  LEU A  99      30.116  26.463  10.453  1.00  0.00      RA0  C
ATOM    914  CB  LEU A  99      29.138  26.063  11.572  1.00  0.00      RA0  C
ATOM    915  CG  LEU A  99      28.691  24.591  11.594  1.00  0.00      RA0  C
ATOM    916  CD1 LEU A  99      29.738  23.625  12.156  1.00  0.00      RA0  C
ATOM    917  CD2 LEU A  99      27.359  24.438  12.328  1.00  0.00      RA0  C
ATOM    918  C   LEU A  99      31.535  26.002  10.793  1.00  0.00      RA0  C
ATOM    919  O   LEU A  99      32.080  25.076  10.152  1.00  0.00      RA0  O
ATOM    920  N   ILE A 100      32.117  26.674  11.778  1.00  0.00      RA0  N
ATOM    921  H   ILE A 100      31.590  27.394  12.232  1.00  0.00      RA0  H
ATOM    922  CA  ILE A 100      33.357  26.250  12.405  1.00  0.00      RA0  C
ATOM    923  CB  ILE A 100      34.323  27.436  12.513  1.00  0.00      RA0  C
ATOM    924  CG2 ILE A 100      35.687  27.003  13.055  1.00  0.00      RA0  C
ATOM    925  CG1 ILE A 100      34.456  28.175  11.182  1.00  0.00      RA0  C
ATOM    926  CD1 ILE A 100      35.191  27.346  10.130  1.00  0.00      RA0  C
ATOM    927  C   ILE A 100      33.032  25.724  13.796  1.00  0.00      RA0  C
ATOM    928  O   ILE A 100      32.209  26.305  14.514  1.00  0.00      RA0  O
ATOM    929  N   VAL A 101      33.655  24.612  14.165  1.00  0.00      RA0  N
ATOM    930  H   VAL A 101      34.333  24.195  13.554  1.00  0.00      RA0  H
ATOM    931  CA  VAL A 101      33.464  24.010  15.481  1.00  0.00      RA0  C
ATOM    932  CB  VAL A 101      32.661  22.708  15.374  1.00  0.00      RA0  C
ATOM    933  CG1 VAL A 101      33.145  21.845  14.216  1.00  0.00      RA0  C
ATOM    934  CG2 VAL A 101      32.629  21.943  16.700  1.00  0.00      RA0  C
ATOM    935  C   VAL A 101      34.820  23.781  16.126  1.00  0.00      RA0  C
ATOM    936  O   VAL A 101      35.731  23.291  15.460  1.00  0.00      RA0  O
ATOM    937  N   TYR A 102      34.922  24.184  17.397  1.00  0.00      RA0  N
ATOM    938  H   TYR A 102      34.096  24.472  17.869  1.00  0.00      RA0  H
ATOM    939  CA  TYR A 102      36.137  24.019  18.230  1.00  0.00      RA0  C
ATOM    940  CB  TYR A 102      36.493  25.321  18.957  1.00  0.00      RA0  C
ATOM    941  CG  TYR A 102      36.676  26.493  18.018  1.00  0.00      RA0  C
ATOM    942  CD1 TYR A 102      35.570  27.171  17.520  1.00  0.00      RA0  C
ATOM    943  CE1 TYR A 102      35.739  28.256  16.672  1.00  0.00      RA0  C
ATOM    944  CD2 TYR A 102      37.955  26.913  17.668  1.00  0.00      RA0  C
ATOM    945  CE2 TYR A 102      38.126  28.002  16.819  1.00  0.00      RA0  C
ATOM    946  CZ  TYR A 102      37.016  28.672  16.318  1.00  0.00      RA0  C
ATOM    947  OH  TYR A 102      37.163  29.749  15.468  1.00  0.00      RA0  O
ATOM    948  HH  TYR A 102      38.079  29.921  15.281  1.00  0.00      RA0  H
ATOM    949  C   TYR A 102      35.944  22.933  19.282  1.00  0.00      RA0  C
ATOM    950  O   TYR A 102      34.884  22.843  19.913  1.00  0.00      RA0  O
ATOM    951  N   TYR A 103      36.987  22.137  19.493  1.00  0.00      RA0  N
ATOM    952  H   TYR A 103      37.827  22.281  18.963  1.00  0.00      RA0  H
ATOM    953  CA  TYR A 103      37.063  21.205  20.621  1.00  0.00      RA0  C
ATOM    954  CB  TYR A 103      37.629  19.881  20.114  1.00  0.00      RA0  C
ATOM    955  CG  TYR A 103      38.379  19.100  21.167  1.00  0.00      RA0  C
ATOM    956  CD1 TYR A 103      37.748  18.638  22.316  1.00  0.00      RA0  C
ATOM    957  CE1 TYR A 103      38.469  17.906  23.252  1.00  0.00      RA0  C
ATOM    958  CD2 TYR A 103      39.725  18.828  20.959  1.00  0.00      RA0  C
ATOM    959  CE2 TYR A 103      40.440  18.085  21.888  1.00  0.00      RA0  C
ATOM    960  CZ  TYR A 103      39.812  17.625  23.037  1.00  0.00      RA0  C
ATOM    961  OH  TYR A 103      40.527  16.886  23.956  1.00  0.00      RA0  O
ATOM    962  HH  TYR A 103      41.361  16.624  23.583  1.00  0.00      RA0  H
ATOM    963  C   TYR A 103      37.952  21.838  21.675  1.00  0.00      RA0  C
ATOM    964  O   TYR A 103      39.070  22.255  21.346  1.00  0.00      RA0  O
ATOM    965  N   PHE A 104      37.469  21.916  22.917  1.00  0.00      RA0  N
ATOM    966  H   PHE A 104      36.546  21.584  23.132  1.00  0.00      RA0  H
ATOM    967  CA  PHE A 104      38.297  22.371  24.068  1.00  0.00      RA0  C
ATOM    968  CB  PHE A 104      37.656  23.568  24.762  1.00  0.00      RA0  C
ATOM    969  CG  PHE A 104      37.586  24.726  23.798  1.00  0.00      RA0  C
ATOM    970  CD1 PHE A 104      38.759  25.277  23.294  1.00  0.00      RA0  C
ATOM    971  CD2 PHE A 104      36.354  25.244  23.421  1.00  0.00      RA0  C
ATOM    972  CE1 PHE A 104      38.700  26.361  22.425  1.00  0.00      RA0  C
ATOM    973  CE2 PHE A 104      36.295  26.329  22.556  1.00  0.00      RA0  C
ATOM    974  CZ  PHE A 104      37.467  26.892  22.067  1.00  0.00      RA0  C
ATOM    975  C   PHE A 104      38.549  21.234  25.057  1.00  0.00      RA0  C
ATOM    976  O   PHE A 104      39.695  20.881  25.318  1.00  0.00      RA0  O
ATOM    977  N   THR A 105      37.473  20.666  25.599  1.00  0.00      RA0  N
ATOM    978  H   THR A 105      36.550  21.024  25.446  1.00  0.00      RA0  H
ATOM    979  CA  THR A 105      37.528  19.428  26.379  1.00  0.00      RA0  C
ATOM    980  CB  THR A 105      37.444  19.954  27.793  1.00  0.00      RA0  C
ATOM    981  OG1 THR A 105      37.280  21.378  27.696  1.00  0.00      RA0  O
ATOM    982  HG1 THR A 105      37.369  21.723  28.575  1.00  0.00      RA0  H
ATOM    983  CG2 THR A 105      38.683  19.605  28.620  1.00  0.00      RA0  C
ATOM    984  C   THR A 105      36.371  18.515  25.975  1.00  0.00      RA0  C
ATOM    985  O   THR A 105      35.486  18.910  25.222  1.00  0.00      RA0  O
ATOM    986  N   GLU A 106      36.339  17.300  26.515  1.00  0.00      RA0  N
ATOM    987  H   GLU A 106      37.098  16.960  27.066  1.00  0.00      RA0  H
ATOM    988  CA  GLU A 106      35.233  16.397  26.204  1.00  0.00      RA0  C
ATOM    989  CB  GLU A 106      35.568  14.946  26.545  1.00  0.00      RA0  C
ATOM    990  CG  GLU A 106      36.848  14.473  25.830  1.00  0.00      RA0  C
ATOM    991  CD  GLU A 106      36.719  14.439  24.307  1.00  0.00      RA0  C
ATOM    992  OE1 GLU A 106      36.357  15.430  23.681  1.00  0.00      RA0  O
ATOM    993  OE2 GLU A 106      37.045  13.424  23.703  1.00  0.00      RA0  O
ATOM    994  C   GLU A 106      33.906  16.919  26.732  1.00  0.00      RA0  C
ATOM    995  O   GLU A 106      32.848  16.421  26.346  1.00  0.00      RA0  O
ATOM    996  N   ASP A 107      33.960  17.891  27.637  1.00  0.00      RA0  N
ATOM    997  H   ASP A 107      34.836  18.278  27.905  1.00  0.00      RA0  H
ATOM    998  CA  ASP A 107      32.769  18.505  28.199  1.00  0.00      RA0  C
ATOM    999  CB  ASP A 107      32.972  18.534  29.723  1.00  0.00      RA0  C
ATOM   1000  CG  ASP A 107      31.766  19.008  30.516  1.00  0.00      RA0  C
ATOM   1001  OD1 ASP A 107      30.713  18.376  30.480  1.00  0.00      RA0  O
ATOM   1002  OD2 ASP A 107      31.893  19.992  31.236  1.00  0.00      RA0  O
ATOM   1003  C   ASP A 107      32.470  19.884  27.594  1.00  0.00      RA0  C
ATOM   1004  O   ASP A 107      31.556  20.554  28.051  1.00  0.00      RA0  O
ATOM   1005  N   PHE A 108      33.236  20.316  26.583  1.00  0.00      RA0  N
ATOM   1006  H   PHE A 108      33.902  19.728  26.119  1.00  0.00      RA0  H
ATOM   1007  CA  PHE A 108      33.162  21.700  26.101  1.00  0.00      RA0  C
ATOM   1008  CB  PHE A 108      33.925  22.635  27.041  1.00  0.00      RA0  C
ATOM   1009  CG  PHE A 108      33.717  24.066  26.607  1.00  0.00      RA0  C
ATOM   1010  CD1 PHE A 108      32.474  24.482  26.144  1.00  0.00      RA0  C
ATOM   1011  CD2 PHE A 108      34.772  24.969  26.668  1.00  0.00      RA0  C
ATOM   1012  CE1 PHE A 108      32.296  25.791  25.718  1.00  0.00      RA0  C
ATOM   1013  CE2 PHE A 108      34.591  26.280  26.244  1.00  0.00      RA0  C
ATOM   1014  CZ  PHE A 108      33.356  26.688  25.757  1.00  0.00      RA0  C
ATOM   1015  C   PHE A 108      33.666  21.852  24.650  1.00  0.00      RA0  C
ATOM   1016  O   PHE A 108      34.880  21.753  24.368  1.00  0.00      RA0  O
ATOM   1017  N   PHE A 109      32.701  22.061  23.750  1.00  0.00      RA0  N
ATOM   1018  H   PHE A 109      31.761  22.162  24.093  1.00  0.00      RA0  H
ATOM   1019  CA  PHE A 109      32.924  22.476  22.360  1.00  0.00      RA0  C
ATOM   1020  CB  PHE A 109      32.347  21.443  21.384  1.00  0.00      RA0  C
ATOM   1021  CG  PHE A 109      33.152  20.160  21.296  1.00  0.00      RA0  C
ATOM   1022  CD1 PHE A 109      33.416  19.388  22.422  1.00  0.00      RA0  C
ATOM   1023  CD2 PHE A 109      33.603  19.731  20.053  1.00  0.00      RA0  C
ATOM   1024  CE1 PHE A 109      34.107  18.188  22.305  1.00  0.00      RA0  C
ATOM   1025  CE2 PHE A 109      34.290  18.529  19.932  1.00  0.00      RA0  C
ATOM   1026  CZ  PHE A 109      34.537  17.753  21.058  1.00  0.00      RA0  C
ATOM   1027  C   PHE A 109      32.241  23.819  22.089  1.00  0.00      RA0  C
ATOM   1028  O   PHE A 109      31.394  24.282  22.856  1.00  0.00      RA0  O
ATOM   1029  N   ARG A 110      32.585  24.424  20.962  1.00  0.00      RA0  N
ATOM   1030  H   ARG A 110      33.240  23.992  20.337  1.00  0.00      RA0  H
ATOM   1031  CA  ARG A 110      32.041  25.717  20.583  1.00  0.00      RA0  C
ATOM   1032  CB  ARG A 110      33.061  26.776  21.003  1.00  0.00      RA0  C
ATOM   1033  CG  ARG A 110      33.067  28.099  20.237  1.00  0.00      RA0  C
ATOM   1034  CD  ARG A 110      33.961  29.106  20.961  1.00  0.00      RA0  C
ATOM   1035  NE  ARG A 110      33.404  29.314  22.293  1.00  0.00      RA0  N
ATOM   1036  HE  ARG A 110      32.443  29.025  22.417  1.00  0.00      RA0  H
ATOM   1037  CZ  ARG A 110      34.079  29.874  23.334  1.00  0.00      RA0  C
ATOM   1038  NH1 ARG A 110      35.348  30.315  23.163  1.00  0.00      RA0  N
ATOM   1039 HH11 ARG A 110      35.885  30.744  23.899  1.00  0.00      RA0  H
ATOM   1040 HH12 ARG A 110      35.803  30.229  22.273  1.00  0.00      RA0  H
ATOM   1041  NH2 ARG A 110      33.446  29.969  24.521  1.00  0.00      RA0  N
ATOM   1042 HH21 ARG A 110      33.855  30.336  25.355  1.00  0.00      RA0  H
ATOM   1043 HH22 ARG A 110      32.480  29.642  24.604  1.00  0.00      RA0  H
ATOM   1044  C   ARG A 110      31.746  25.749  19.088  1.00  0.00      RA0  C
ATOM   1045  O   ARG A 110      32.562  25.276  18.300  1.00  0.00      RA0  O
ATOM   1046  N   LEU A 111      30.580  26.287  18.710  1.00  0.00      RA0  N
ATOM   1047  H   LEU A 111      29.993  26.716  19.397  1.00  0.00      RA0  H
ATOM   1048  CA  LEU A 111      30.212  26.506  17.300  1.00  0.00      RA0  C
ATOM   1049  CB  LEU A 111      28.812  25.960  17.023  1.00  0.00      RA0  C
ATOM   1050  CG  LEU A 111      28.628  24.457  17.213  1.00  0.00      RA0  C
ATOM   1051  CD1 LEU A 111      27.151  24.094  17.339  1.00  0.00      RA0  C
ATOM   1052  CD2 LEU A 111      29.283  23.659  16.092  1.00  0.00      RA0  C
ATOM   1053  C   LEU A 111      30.144  27.988  17.047  1.00  0.00      RA0  C
ATOM   1054  O   LEU A 111      29.820  28.761  17.961  1.00  0.00      RA0  O
ATOM   1055  N   VAL A 112      30.389  28.387  15.807  1.00  0.00      RA0  N
ATOM   1056  H   VAL A 112      30.679  27.732  15.104  1.00  0.00      RA0  H
ATOM   1057  CA  VAL A 112      30.190  29.775  15.392  1.00  0.00      RA0  C
ATOM   1058  CB  VAL A 112      31.527  30.473  15.118  1.00  0.00      RA0  C
ATOM   1059  CG1 VAL A 112      31.300  31.946  14.775  1.00  0.00      RA0  C
ATOM   1060  CG2 VAL A 112      32.505  30.321  16.285  1.00  0.00      RA0  C
ATOM   1061  C   VAL A 112      29.307  29.795  14.147  1.00  0.00      RA0  C
ATOM   1062  O   VAL A 112      29.639  29.175  13.139  1.00  0.00      RA0  O
ATOM   1063  N   VAL A 113      28.195  30.511  14.213  1.00  0.00      RA0  N
ATOM   1064  H   VAL A 113      27.979  31.044  15.032  1.00  0.00      RA0  H
ATOM   1065  CA  VAL A 113      27.286  30.606  13.069  1.00  0.00      RA0  C
ATOM   1066  CB  VAL A 113      26.022  29.759  13.284  1.00  0.00      RA0  C
ATOM   1067  CG1 VAL A 113      26.323  28.260  13.341  1.00  0.00      RA0  C
ATOM   1068  CG2 VAL A 113      25.242  30.239  14.510  1.00  0.00      RA0  C
ATOM   1069  C   VAL A 113      26.872  32.037  12.745  1.00  0.00      RA0  C
ATOM   1070  O   VAL A 113      26.968  32.956  13.570  1.00  0.00      RA0  O
ATOM   1071  N   ASN A 114      26.368  32.203  11.529  1.00  0.00      RA0  N
ATOM   1072  H   ASN A 114      26.149  31.378  11.001  1.00  0.00      RA0  H
ATOM   1073  CA  ASN A 114      25.969  33.509  11.022  1.00  0.00      RA0  C
ATOM   1074  CB  ASN A 114      25.813  33.430   9.497  1.00  0.00      RA0  C
ATOM   1075  CG  ASN A 114      27.030  32.821   8.833  1.00  0.00      RA0  C
ATOM   1076  OD1 ASN A 114      28.041  33.497   8.668  1.00  0.00      RA0  O
ATOM   1077  ND2 ASN A 114      26.884  31.523   8.476  1.00  0.00      RA0  N
ATOM   1078 HD21 ASN A 114      26.054  30.955   8.582  1.00  0.00      RA0  H
ATOM   1079 HD22 ASN A 114      27.615  30.978   8.058  1.00  0.00      RA0  H
ATOM   1080  C   ASN A 114      24.621  33.987  11.529  1.00  0.00      RA0  C
ATOM   1081  O   ASN A 114      23.769  33.189  11.905  1.00  0.00      RA0  O
ATOM   1082  N   SER A 115      24.446  35.308  11.508  1.00  0.00      RA0  N
ATOM   1083  H   SER A 115      25.219  35.898  11.282  1.00  0.00      RA0  H
ATOM   1084  CA  SER A 115      23.211  35.933  11.928  1.00  0.00      RA0  C
ATOM   1085  CB  SER A 115      23.335  37.459  11.882  1.00  0.00      RA0  C
ATOM   1086  OG  SER A 115      22.483  38.055  12.867  1.00  0.00      RA0  O
ATOM   1087  HG  SER A 115      21.598  37.750  12.688  1.00  0.00      RA0  H
ATOM   1088  C   SER A 115      22.004  35.426  11.128  1.00  0.00      RA0  C
ATOM   1089  O   SER A 115      20.951  35.137  11.684  1.00  0.00      RA0  O
ATOM   1090  N   ALA A 116      22.161  35.353   9.815  1.00  0.00      RA0  N
ATOM   1091  H   ALA A 116      23.061  35.500   9.411  1.00  0.00      RA0  H
ATOM   1092  CA  ALA A 116      21.043  35.018   8.928  1.00  0.00      RA0  C
ATOM   1093  CB  ALA A 116      21.508  34.976   7.473  1.00  0.00      RA0  C
ATOM   1094  C   ALA A 116      20.420  33.676   9.263  1.00  0.00      RA0  C
ATOM   1095  O   ALA A 116      19.203  33.489   9.107  1.00  0.00      RA0  O
ATOM   1096  N   THR A 117      21.240  32.742   9.737  1.00  0.00      RA0  N
ATOM   1097  H   THR A 117      22.226  32.864   9.840  1.00  0.00      RA0  H
ATOM   1098  CA  THR A 117      20.803  31.366  10.039  1.00  0.00      RA0  C
ATOM   1099  CB  THR A 117      21.821  30.526   9.298  1.00  0.00      RA0  C
ATOM   1100  OG1 THR A 117      22.892  31.383   8.864  1.00  0.00      RA0  O
ATOM   1101  HG1 THR A 117      23.569  30.727   8.650  1.00  0.00      RA0  H
ATOM   1102  CG2 THR A 117      21.204  29.832   8.091  1.00  0.00      RA0  C
ATOM   1103  C   THR A 117      20.765  31.032  11.528  1.00  0.00      RA0  C
ATOM   1104  O   THR A 117      20.453  29.895  11.901  1.00  0.00      RA0  O
ATOM   1105  N   ARG A 118      21.031  32.024  12.371  1.00  0.00      RA0  N
ATOM   1106  H   ARG A 118      21.284  32.916  11.998  1.00  0.00      RA0  H
ATOM   1107  CA  ARG A 118      21.119  31.830  13.819  1.00  0.00      RA0  C
ATOM   1108  CB  ARG A 118      21.347  33.197  14.470  1.00  0.00      RA0  C
ATOM   1109  CG  ARG A 118      21.226  33.220  15.993  1.00  0.00      RA0  C
ATOM   1110  CD  ARG A 118      21.375  34.637  16.553  1.00  0.00      RA0  C
ATOM   1111  NE  ARG A 118      20.920  34.705  17.940  1.00  0.00      RA0  N
ATOM   1112  HE  ARG A 118      19.953  34.420  18.055  1.00  0.00      RA0  H
ATOM   1113  CZ  ARG A 118      21.752  35.190  18.912  1.00  0.00      RA0  C
ATOM   1114  NH1 ARG A 118      23.022  35.524  18.610  1.00  0.00      RA0  N
ATOM   1115 HH11 ARG A 118      23.612  35.934  19.326  1.00  0.00      RA0  H
ATOM   1116 HH12 ARG A 118      23.435  35.372  17.701  1.00  0.00      RA0  H
ATOM   1117  NH2 ARG A 118      21.310  35.331  20.177  1.00  0.00      RA0  N
ATOM   1118 HH21 ARG A 118      21.933  35.667  20.913  1.00  0.00      RA0  H
ATOM   1119 HH22 ARG A 118      20.373  35.114  20.452  1.00  0.00      RA0  H
ATOM   1120  C   ARG A 118      19.916  31.116  14.423  1.00  0.00      RA0  C
ATOM   1121  O   ARG A 118      20.052  30.100  15.112  1.00  0.00      RA0  O
ATOM   1122  N   GLU A 119      18.728  31.646  14.183  1.00  0.00      RA0  N
ATOM   1123  H   GLU A 119      18.662  32.472  13.627  1.00  0.00      RA0  H
ATOM   1124  CA  GLU A 119      17.547  31.080  14.828  1.00  0.00      RA0  C
ATOM   1125  CB  GLU A 119      16.390  32.078  14.818  1.00  0.00      RA0  C
ATOM   1126  CG  GLU A 119      16.791  33.437  15.411  1.00  0.00      RA0  C
ATOM   1127  CD  GLU A 119      17.300  33.294  16.838  1.00  0.00      RA0  C
ATOM   1128  OE1 GLU A 119      16.832  32.415  17.556  1.00  0.00      RA0  O
ATOM   1129  OE2 GLU A 119      18.166  34.072  17.236  1.00  0.00      RA0  O
ATOM   1130  C   GLU A 119      17.167  29.693  14.294  1.00  0.00      RA0  C
ATOM   1131  O   GLU A 119      16.825  28.813  15.062  1.00  0.00      RA0  O
ATOM   1132  N   LYS A 120      17.286  29.493  12.992  1.00  0.00      RA0  N
ATOM   1133  H   LYS A 120      17.705  30.217  12.448  1.00  0.00      RA0  H
ATOM   1134  CA  LYS A 120      17.100  28.161  12.407  1.00  0.00      RA0  C
ATOM   1135  CB  LYS A 120      17.268  28.231  10.884  1.00  0.00      RA0  C
ATOM   1136  CG  LYS A 120      17.035  26.879  10.205  1.00  0.00      RA0  C
ATOM   1137  CD  LYS A 120      17.358  26.843   8.707  1.00  0.00      RA0  C
ATOM   1138  CE  LYS A 120      18.826  27.156   8.402  1.00  0.00      RA0  C
ATOM   1139  NZ  LYS A 120      19.192  26.666   7.065  1.00  0.00      RA0  N
ATOM   1140  HZ1 LYS A 120      20.197  26.852   6.858  1.00  0.00      RA0  H
ATOM   1141  HZ2 LYS A 120      19.079  25.630   7.037  1.00  0.00      RA0  H
ATOM   1142  HZ3 LYS A 120      18.625  27.027   6.279  1.00  0.00      RA0  H
ATOM   1143  C   LYS A 120      18.073  27.158  12.976  1.00  0.00      RA0  C
ATOM   1144  O   LYS A 120      17.715  26.044  13.303  1.00  0.00      RA0  O
ATOM   1145  N   ASP A 121      19.339  27.552  13.045  1.00  0.00      RA0  N
ATOM   1146  H   ASP A 121      19.664  28.410  12.650  1.00  0.00      RA0  H
ATOM   1147  CA  ASP A 121      20.385  26.683  13.575  1.00  0.00      RA0  C
ATOM   1148  CB  ASP A 121      21.775  27.259  13.346  1.00  0.00      RA0  C
ATOM   1149  CG  ASP A 121      22.004  27.408  11.858  1.00  0.00      RA0  C
ATOM   1150  OD1 ASP A 121      21.300  26.766  11.072  1.00  0.00      RA0  O
ATOM   1151  OD2 ASP A 121      22.875  28.190  11.495  1.00  0.00      RA0  O
ATOM   1152  C   ASP A 121      20.154  26.364  15.050  1.00  0.00      RA0  C
ATOM   1153  O   ASP A 121      20.295  25.218  15.483  1.00  0.00      RA0  O
ATOM   1154  N   LEU A 122      19.828  27.387  15.828  1.00  0.00      RA0  N
ATOM   1155  H   LEU A 122      19.744  28.294  15.416  1.00  0.00      RA0  H
ATOM   1156  CA  LEU A 122      19.602  27.193  17.256  1.00  0.00      RA0  C
ATOM   1157  CB  LEU A 122      19.361  28.518  17.979  1.00  0.00      RA0  C
ATOM   1158  CG  LEU A 122      20.638  29.345  18.120  1.00  0.00      RA0  C
ATOM   1159  CD1 LEU A 122      20.368  30.692  18.792  1.00  0.00      RA0  C
ATOM   1160  CD2 LEU A 122      21.744  28.557  18.822  1.00  0.00      RA0  C
ATOM   1161  C   LEU A 122      18.452  26.245  17.509  1.00  0.00      RA0  C
ATOM   1162  O   LEU A 122      18.522  25.412  18.398  1.00  0.00      RA0  O
ATOM   1163  N   SER A 123      17.383  26.364  16.730  1.00  0.00      RA0  N
ATOM   1164  H   SER A 123      17.358  27.059  16.010  1.00  0.00      RA0  H
ATOM   1165  CA  SER A 123      16.226  25.489  16.918  1.00  0.00      RA0  C
ATOM   1166  CB  SER A 123      15.086  26.072  16.093  1.00  0.00      RA0  C
ATOM   1167  OG  SER A 123      14.900  27.434  16.495  1.00  0.00      RA0  O
ATOM   1168  HG  SER A 123      15.584  27.959  16.089  1.00  0.00      RA0  H
ATOM   1169  C   SER A 123      16.595  24.052  16.582  1.00  0.00      RA0  C
ATOM   1170  O   SER A 123      16.212  23.125  17.291  1.00  0.00      RA0  O
ATOM   1171  N   TRP A 124      17.343  23.880  15.498  1.00  0.00      RA0  N
ATOM   1172  H   TRP A 124      17.647  24.674  14.964  1.00  0.00      RA0  H
ATOM   1173  CA  TRP A 124      17.787  22.548  15.055  1.00  0.00      RA0  C
ATOM   1174  CB  TRP A 124      18.418  22.677  13.667  1.00  0.00      RA0  C
ATOM   1175  CG  TRP A 124      18.817  21.331  13.109  1.00  0.00      RA0  C
ATOM   1176  CD2 TRP A 124      17.969  20.326  12.515  1.00  0.00      RA0  C
ATOM   1177  CE2 TRP A 124      18.797  19.255  12.107  1.00  0.00      RA0  C
ATOM   1178  CE3 TRP A 124      16.599  20.258  12.293  1.00  0.00      RA0  C
ATOM   1179  CD1 TRP A 124      20.115  20.804  13.030  1.00  0.00      RA0  C
ATOM   1180  NE1 TRP A 124      20.107  19.579  12.439  1.00  0.00      RA0  N
ATOM   1181  HE1 TRP A 124      20.894  19.022  12.256  1.00  0.00      RA0  H
ATOM   1182  CZ2 TRP A 124      18.234  18.147  11.484  1.00  0.00      RA0  C
ATOM   1183  CZ3 TRP A 124      16.048  19.144  11.671  1.00  0.00      RA0  C
ATOM   1184  CH2 TRP A 124      16.862  18.093  11.266  1.00  0.00      RA0  C
ATOM   1185  C   TRP A 124      18.760  21.909  16.045  1.00  0.00      RA0  C
ATOM   1186  O   TRP A 124      18.593  20.764  16.438  1.00  0.00      RA0  O
ATOM   1187  N   ILE A 125      19.761  22.681  16.455  1.00  0.00      RA0  N
ATOM   1188  H   ILE A 125      19.820  23.605  16.091  1.00  0.00      RA0  H
ATOM   1189  CA  ILE A 125      20.746  22.218  17.430  1.00  0.00      RA0  C
ATOM   1190  CB  ILE A 125      21.849  23.257  17.656  1.00  0.00      RA0  C
ATOM   1191  CG2 ILE A 125      22.771  22.872  18.815  1.00  0.00      RA0  C
ATOM   1192  CG1 ILE A 125      22.652  23.461  16.370  1.00  0.00      RA0  C
ATOM   1193  CD1 ILE A 125      23.550  24.696  16.437  1.00  0.00      RA0  C
ATOM   1194  C   ILE A 125      20.050  21.835  18.742  1.00  0.00      RA0  C
ATOM   1195  O   ILE A 125      20.290  20.760  19.269  1.00  0.00      RA0  O
ATOM   1196  N   THR A 126      19.185  22.715  19.246  1.00  0.00      RA0  N
ATOM   1197  H   THR A 126      19.020  23.584  18.781  1.00  0.00      RA0  H
ATOM   1198  CA  THR A 126      18.413  22.427  20.459  1.00  0.00      RA0  C
ATOM   1199  CB  THR A 126      17.576  23.644  20.843  1.00  0.00      RA0  C
ATOM   1200  OG1 THR A 126      18.449  24.768  21.012  1.00  0.00      RA0  O
ATOM   1201  HG1 THR A 126      18.612  25.118  20.145  1.00  0.00      RA0  H
ATOM   1202  CG2 THR A 126      16.766  23.409  22.119  1.00  0.00      RA0  C
ATOM   1203  C   THR A 126      17.638  21.140  20.388  1.00  0.00      RA0  C
ATOM   1204  O   THR A 126      17.679  20.344  21.333  1.00  0.00      RA0  O
ATOM   1205  N   GLN A 127      16.919  20.950  19.285  1.00  0.00      RA0  N
ATOM   1206  H   GLN A 127      16.931  21.647  18.564  1.00  0.00      RA0  H
ATOM   1207  CA  GLN A 127      16.103  19.760  19.063  1.00  0.00      RA0  C
ATOM   1208  CB  GLN A 127      15.406  19.878  17.707  1.00  0.00      RA0  C
ATOM   1209  CG  GLN A 127      14.535  18.678  17.337  1.00  0.00      RA0  C
ATOM   1210  CD  GLN A 127      13.853  18.960  16.015  1.00  0.00      RA0  C
ATOM   1211  OE1 GLN A 127      12.817  19.612  15.951  1.00  0.00      RA0  O
ATOM   1212  NE2 GLN A 127      14.490  18.437  14.953  1.00  0.00      RA0  N
ATOM   1213 HE21 GLN A 127      15.331  17.898  15.049  1.00  0.00      RA0  H
ATOM   1214 HE22 GLN A 127      14.153  18.572  14.022  1.00  0.00      RA0  H
ATOM   1215  C   GLN A 127      16.927  18.464  19.147  1.00  0.00      RA0  C
ATOM   1216  O   GLN A 127      16.596  17.540  19.877  1.00  0.00      RA0  O
ATOM   1217  N   HIS A 128      18.018  18.419  18.397  1.00  0.00      RA0  N
ATOM   1218  H   HIS A 128      18.299  19.240  17.892  1.00  0.00      RA0  H
ATOM   1219  CA  HIS A 128      18.844  17.228  18.341  1.00  0.00      RA0  C
ATOM   1220  CB  HIS A 128      19.639  17.156  17.035  1.00  0.00      RA0  C
ATOM   1221  CG  HIS A 128      18.689  16.788  15.923  1.00  0.00      RA0  C
ATOM   1222  ND1 HIS A 128      18.528  15.536  15.454  1.00  0.00      RA0  N
ATOM   1223  HD1 HIS A 128      19.011  14.731  15.740  1.00  0.00      RA0  H
ATOM   1224  CD2 HIS A 128      17.814  17.638  15.244  1.00  0.00      RA0  C
ATOM   1225  NE2 HIS A 128      17.114  16.883  14.363  1.00  0.00      RA0  N
ATOM   1226  CE1 HIS A 128      17.555  15.589  14.490  1.00  0.00      RA0  C
ATOM   1227  C   HIS A 128      19.769  17.062  19.563  1.00  0.00      RA0  C
ATOM   1228  O   HIS A 128      20.225  15.953  19.833  1.00  0.00      RA0  O
ATOM   1229  N   ALA A 129      20.027  18.136  20.308  1.00  0.00      RA0  N
ATOM   1230  H   ALA A 129      19.633  19.024  20.066  1.00  0.00      RA0  H
ATOM   1231  CA  ALA A 129      20.873  18.057  21.500  1.00  0.00      RA0  C
ATOM   1232  CB  ALA A 129      21.303  19.445  21.973  1.00  0.00      RA0  C
ATOM   1233  C   ALA A 129      20.202  17.338  22.680  1.00  0.00      RA0  C
ATOM   1234  O   ALA A 129      20.880  16.738  23.501  1.00  0.00      RA0  O
ATOM   1235  N   GLU A 130      18.881  17.425  22.754  1.00  0.00      RA0  N
ATOM   1236  H   GLU A 130      18.372  17.866  22.013  1.00  0.00      RA0  H
ATOM   1237  CA  GLU A 130      18.113  17.027  23.947  1.00  0.00      RA0  C
ATOM   1238  CB  GLU A 130      16.623  17.367  23.738  1.00  0.00      RA0  C
ATOM   1239  CG  GLU A 130      15.688  17.118  24.927  1.00  0.00      RA0  C
ATOM   1240  CD  GLU A 130      15.349  15.645  25.036  1.00  0.00      RA0  C
ATOM   1241  OE1 GLU A 130      15.298  14.977  24.006  1.00  0.00      RA0  O
ATOM   1242  OE2 GLU A 130      15.143  15.168  26.149  1.00  0.00      RA0  O
ATOM   1243  C   GLU A 130      18.400  15.609  24.440  1.00  0.00      RA0  C
ATOM   1244  O   GLU A 130      18.651  15.430  25.640  1.00  0.00      RA0  O
ATOM   1245  N   PRO A 131      18.393  14.603  23.570  1.00  0.00      RA0  N
ATOM   1246  CD  PRO A 131      18.042  14.605  22.145  1.00  0.00      RA0  C
ATOM   1247  CA  PRO A 131      18.648  13.234  24.018  1.00  0.00      RA0  C
ATOM   1248  CB  PRO A 131      18.322  12.359  22.801  1.00  0.00      RA0  C
ATOM   1249  CG  PRO A 131      17.472  13.223  21.882  1.00  0.00      RA0  C
ATOM   1250  C   PRO A 131      20.074  12.993  24.479  1.00  0.00      RA0  C
ATOM   1251  O   PRO A 131      20.319  12.039  25.221  1.00  0.00      RA0  O
ATOM   1252  N   PHE A 132      20.994  13.857  24.056  1.00  0.00      RA0  N
ATOM   1253  H   PHE A 132      20.708  14.667  23.540  1.00  0.00      RA0  H
ATOM   1254  CA  PHE A 132      22.381  13.799  24.487  1.00  0.00      RA0  C
ATOM   1255  CB  PHE A 132      23.314  14.295  23.381  1.00  0.00      RA0  C
ATOM   1256  CG  PHE A 132      23.127  13.527  22.094  1.00  0.00      RA0  C
ATOM   1257  CD1 PHE A 132      23.932  12.428  21.822  1.00  0.00      RA0  C
ATOM   1258  CD2 PHE A 132      22.168  13.926  21.171  1.00  0.00      RA0  C
ATOM   1259  CE1 PHE A 132      23.784  11.737  20.626  1.00  0.00      RA0  C
ATOM   1260  CE2 PHE A 132      22.019  13.235  19.975  1.00  0.00      RA0  C
ATOM   1261  CZ  PHE A 132      22.831  12.143  19.699  1.00  0.00      RA0  C
ATOM   1262  C   PHE A 132      22.668  14.592  25.770  1.00  0.00      RA0  C
ATOM   1263  O   PHE A 132      23.759  14.469  26.353  1.00  0.00      RA0  O
ATOM   1264  N   GLY A 133      21.702  15.400  26.203  1.00  0.00      RA0  N
ATOM   1265  H   GLY A 133      20.862  15.515  25.669  1.00  0.00      RA0  H
ATOM   1266  CA  GLY A 133      21.820  16.178  27.431  1.00  0.00      RA0  C
ATOM   1267  C   GLY A 133      22.832  17.306  27.350  1.00  0.00      RA0  C
ATOM   1268  O   GLY A 133      23.558  17.570  28.316  1.00  0.00      RA0  O
ATOM   1269  N   ILE A 134      22.864  17.993  26.212  1.00  0.00      RA0  N
ATOM   1270  H   ILE A 134      22.136  17.870  25.538  1.00  0.00      RA0  H
ATOM   1271  CA  ILE A 134      23.862  19.032  25.986  1.00  0.00      RA0  C
ATOM   1272  CB  ILE A 134      24.285  19.069  24.518  1.00  0.00      RA0  C
ATOM   1273  CG2 ILE A 134      25.362  20.126  24.269  1.00  0.00      RA0  C
ATOM   1274  CG1 ILE A 134      24.751  17.682  24.088  1.00  0.00      RA0  C
ATOM   1275  CD1 ILE A 134      25.854  17.146  24.999  1.00  0.00      RA0  C
ATOM   1276  C   ILE A 134      23.293  20.373  26.433  1.00  0.00      RA0  C
ATOM   1277  O   ILE A 134      22.166  20.722  26.075  1.00  0.00      RA0  O
ATOM   1278  N   GLU A 135      24.065  21.094  27.242  1.00  0.00      RA0  N
ATOM   1279  H   GLU A 135      24.978  20.753  27.462  1.00  0.00      RA0  H
ATOM   1280  CA  GLU A 135      23.728  22.449  27.678  1.00  0.00      RA0  C
ATOM   1281  CB  GLU A 135      24.484  22.607  29.005  1.00  0.00      RA0  C
ATOM   1282  CG  GLU A 135      24.639  23.981  29.659  1.00  0.00      RA0  C
ATOM   1283  CD  GLU A 135      25.611  23.827  30.823  1.00  0.00      RA0  C
ATOM   1284  OE1 GLU A 135      26.633  24.514  30.851  1.00  0.00      RA0  O
ATOM   1285  OE2 GLU A 135      25.385  22.979  31.688  1.00  0.00      RA0  O
ATOM   1286  C   GLU A 135      24.204  23.447  26.613  1.00  0.00      RA0  C
ATOM   1287  O   GLU A 135      25.387  23.508  26.304  1.00  0.00      RA0  O
ATOM   1288  N   ILE A 136      23.267  24.219  26.067  1.00  0.00      RA0  N
ATOM   1289  H   ILE A 136      22.356  24.245  26.475  1.00  0.00      RA0  H
ATOM   1290  CA  ILE A 136      23.543  25.167  24.980  1.00  0.00      RA0  C
ATOM   1291  CB  ILE A 136      22.476  25.002  23.902  1.00  0.00      RA0  C
ATOM   1292  CG2 ILE A 136      22.673  25.979  22.742  1.00  0.00      RA0  C
ATOM   1293  CG1 ILE A 136      22.428  23.545  23.446  1.00  0.00      RA0  C
ATOM   1294  CD1 ILE A 136      21.335  23.309  22.412  1.00  0.00      RA0  C
ATOM   1295  C   ILE A 136      23.525  26.578  25.545  1.00  0.00      RA0  C
ATOM   1296  O   ILE A 136      22.514  26.993  26.112  1.00  0.00      RA0  O
ATOM   1297  N   THR A 137      24.636  27.308  25.390  1.00  0.00      RA0  N
ATOM   1298  H   THR A 137      25.458  26.901  24.993  1.00  0.00      RA0  H
ATOM   1299  CA  THR A 137      24.751  28.675  25.878  1.00  0.00      RA0  C
ATOM   1300  CB  THR A 137      25.772  28.551  26.992  1.00  0.00      RA0  C
ATOM   1301  OG1 THR A 137      25.446  27.365  27.730  1.00  0.00      RA0  O
ATOM   1302  HG1 THR A 137      26.202  27.115  28.248  1.00  0.00      RA0  H
ATOM   1303  CG2 THR A 137      25.833  29.784  27.895  1.00  0.00      RA0  C
ATOM   1304  C   THR A 137      25.140  29.591  24.728  1.00  0.00      RA0  C
ATOM   1305  O   THR A 137      26.202  29.420  24.130  1.00  0.00      RA0  O
ATOM   1306  N   VAL A 138      24.276  30.548  24.409  1.00  0.00      RA0  N
ATOM   1307  H   VAL A 138      23.496  30.726  25.006  1.00  0.00      RA0  H
ATOM   1308  CA  VAL A 138      24.569  31.510  23.345  1.00  0.00      RA0  C
ATOM   1309  CB  VAL A 138      23.271  31.978  22.696  1.00  0.00      RA0  C
ATOM   1310  CG1 VAL A 138      23.557  32.879  21.499  1.00  0.00      RA0  C
ATOM   1311  CG2 VAL A 138      22.410  30.775  22.307  1.00  0.00      RA0  C
ATOM   1312  C   VAL A 138      25.368  32.678  23.936  1.00  0.00      RA0  C
ATOM   1313  O   VAL A 138      24.944  33.289  24.920  1.00  0.00      RA0  O
ATOM   1314  N   ARG A 139      26.488  33.018  23.307  1.00  0.00      RA0  N
ATOM   1315  H   ARG A 139      26.673  32.628  22.409  1.00  0.00      RA0  H
ATOM   1316  CA  ARG A 139      27.450  33.974  23.874  1.00  0.00      RA0  C
ATOM   1317  CB  ARG A 139      28.872  33.478  23.643  1.00  0.00      RA0  C
ATOM   1318  CG  ARG A 139      29.075  32.058  24.175  1.00  0.00      RA0  C
ATOM   1319  CD  ARG A 139      28.614  31.916  25.627  1.00  0.00      RA0  C
ATOM   1320  NE  ARG A 139      29.091  33.047  26.414  1.00  0.00      RA0  N
ATOM   1321  HE  ARG A 139      28.571  33.913  26.369  1.00  0.00      RA0  H
ATOM   1322  CZ  ARG A 139      30.277  32.994  27.063  1.00  0.00      RA0  C
ATOM   1323  NH1 ARG A 139      30.952  31.822  27.125  1.00  0.00      RA0  N
ATOM   1324 HH11 ARG A 139      31.793  31.706  27.650  1.00  0.00      RA0  H
ATOM   1325 HH12 ARG A 139      30.629  30.994  26.631  1.00  0.00      RA0  H
ATOM   1326  NH2 ARG A 139      30.741  34.130  27.622  1.00  0.00      RA0  N
ATOM   1327 HH21 ARG A 139      31.575  34.224  28.163  1.00  0.00      RA0  H
ATOM   1328 HH22 ARG A 139      30.226  35.003  27.486  1.00  0.00      RA0  H
ATOM   1329  C   ARG A 139      27.259  35.386  23.330  1.00  0.00      RA0  C
ATOM   1330  O   ARG A 139      28.145  35.986  22.706  1.00  0.00      RA0  O
ATOM   1331  N   ASP A 140      26.099  35.947  23.626  1.00  0.00      RA0  N
ATOM   1332  H   ASP A 140      25.418  35.428  24.145  1.00  0.00      RA0  H
ATOM   1333  CA  ASP A 140      25.763  37.288  23.171  1.00  0.00      RA0  C
ATOM   1334  CB  ASP A 140      24.240  37.498  23.143  1.00  0.00      RA0  C
ATOM   1335  CG  ASP A 140      23.530  36.528  22.200  1.00  0.00      RA0  C
ATOM   1336  OD1 ASP A 140      23.941  36.365  21.053  1.00  0.00      RA0  O
ATOM   1337  OD2 ASP A 140      22.527  35.940  22.595  1.00  0.00      RA0  O
ATOM   1338  C   ASP A 140      26.461  38.356  24.001  1.00  0.00      RA0  C
ATOM   1339  O   ASP A 140      26.303  39.538  23.728  1.00  0.00      RA0  O
ATOM   1340  N   ASP A 141      27.195  37.921  25.031  1.00  0.00      RA0  N
ATOM   1341  H   ASP A 141      27.324  36.945  25.205  1.00  0.00      RA0  H
ATOM   1342  CA  ASP A 141      28.079  38.774  25.811  1.00  0.00      RA0  C
ATOM   1343  CB  ASP A 141      28.319  38.135  27.184  1.00  0.00      RA0  C
ATOM   1344  CG  ASP A 141      29.136  36.853  27.066  1.00  0.00      RA0  C
ATOM   1345  OD1 ASP A 141      28.679  35.885  26.461  1.00  0.00      RA0  O
ATOM   1346  OD2 ASP A 141      30.229  36.789  27.620  1.00  0.00      RA0  O
ATOM   1347  C   ASP A 141      29.436  39.080  25.147  1.00  0.00      RA0  C
ATOM   1348  O   ASP A 141      30.193  39.924  25.662  1.00  0.00      RA0  O
ATOM   1349  N   LEU A 142      29.715  38.394  24.033  1.00  0.00      RA0  N
ATOM   1350  H   LEU A 142      29.034  37.792  23.612  1.00  0.00      RA0  H
ATOM   1351  CA  LEU A 142      30.966  38.532  23.283  1.00  0.00      RA0  C
ATOM   1352  CB  LEU A 142      31.614  37.166  23.048  1.00  0.00      RA0  C
ATOM   1353  CG  LEU A 142      31.907  36.377  24.326  1.00  0.00      RA0  C
ATOM   1354  CD1 LEU A 142      32.443  34.979  24.013  1.00  0.00      RA0  C
ATOM   1355  CD2 LEU A 142      32.840  37.133  25.271  1.00  0.00      RA0  C
ATOM   1356  C   LEU A 142      30.768  39.226  21.951  1.00  0.00      RA0  C
ATOM   1357  O   LEU A 142      29.785  38.975  21.236  1.00  0.00      RA0  O
ATOM   1358  N   SER A 143      31.742  40.055  21.608  1.00  0.00      RA0  N
ATOM   1359  H   SER A 143      32.496  40.277  22.223  1.00  0.00      RA0  H
ATOM   1360  CA  SER A 143      31.886  40.617  20.278  1.00  0.00      RA0  C
ATOM   1361  CB  SER A 143      32.142  42.087  20.496  1.00  0.00      RA0  C
ATOM   1362  OG  SER A 143      32.031  42.277  21.903  1.00  0.00      RA0  O
ATOM   1363  HG  SER A 143      31.128  42.042  22.100  1.00  0.00      RA0  H
ATOM   1364  C   SER A 143      33.074  39.904  19.640  1.00  0.00      RA0  C
ATOM   1365  O   SER A 143      33.806  39.158  20.310  1.00  0.00      RA0  O
ATOM   1366  N   MSE A 144      33.253  40.097  18.350  1.00  0.00      RA0  N
ATOM   1367  H   MSE A 144      32.690  40.718  17.800  1.00  0.00      RA0  H
ATOM   1368  CA  MSE A 144      34.328  39.411  17.655  1.00  0.00      RA0  C
ATOM   1369  CB  MSE A 144      33.845  38.030  17.198  1.00  0.00      RA0  C
ATOM   1370  CG  MSE A 144      34.950  37.128  16.646  1.00  0.00      RA0  C
ATOM   1371  SE  MSE A 144      34.395  35.429  16.425  1.00  0.00      RA0  S
ATOM   1372  CE  MSE A 144      32.875  35.774  15.526  1.00  0.00      RA0  C
ATOM   1373  C   MSE A 144      34.823  40.277  16.518  1.00  0.00      RA0  C
ATOM   1374  O   MSE A 144      34.018  40.927  15.822  1.00  0.00      RA0  O
ATOM   1375  N   ILE A 145      36.145  40.281  16.350  1.00  0.00      RA0  N
ATOM   1376  H   ILE A 145      36.722  39.723  16.951  1.00  0.00      RA0  H
ATOM   1377  CA  ILE A 145      36.817  41.057  15.315  1.00  0.00      RA0  C
ATOM   1378  CB  ILE A 145      37.632  42.195  15.943  1.00  0.00      RA0  C
ATOM   1379  CG2 ILE A 145      38.310  43.044  14.865  1.00  0.00      RA0  C
ATOM   1380  CG1 ILE A 145      36.781  43.049  16.886  1.00  0.00      RA0  C
ATOM   1381  CD1 ILE A 145      37.597  44.106  17.632  1.00  0.00      RA0  C
ATOM   1382  C   ILE A 145      37.729  40.128  14.530  1.00  0.00      RA0  C
ATOM   1383  O   ILE A 145      38.504  39.373  15.126  1.00  0.00      RA0  O
ATOM   1384  N   ALA A 146      37.627  40.164  13.204  1.00  0.00      RA0  N
ATOM   1385  H   ALA A 146      37.038  40.862  12.797  1.00  0.00      RA0  H
ATOM   1386  CA  ALA A 146      38.491  39.366  12.339  1.00  0.00      RA0  C
ATOM   1387  CB  ALA A 146      37.702  38.891  11.128  1.00  0.00      RA0  C
ATOM   1388  C   ALA A 146      39.592  40.260  11.825  1.00  0.00      RA0  C
ATOM   1389  O   ALA A 146      39.320  41.270  11.191  1.00  0.00      RA0  O
ATOM   1390  N   VAL A 147      40.832  39.879  12.100  1.00  0.00      RA0  N
ATOM   1391  H   VAL A 147      40.996  39.036  12.599  1.00  0.00      RA0  H
ATOM   1392  CA  VAL A 147      41.994  40.689  11.695  1.00  0.00      RA0  C
ATOM   1393  CB  VAL A 147      42.872  40.977  12.916  1.00  0.00      RA0  C
ATOM   1394  CG1 VAL A 147      44.032  41.906  12.561  1.00  0.00      RA0  C
ATOM   1395  CG2 VAL A 147      42.038  41.525  14.075  1.00  0.00      RA0  C
ATOM   1396  C   VAL A 147      42.735  39.835  10.682  1.00  0.00      RA0  C
ATOM   1397  O   VAL A 147      43.186  38.736  11.015  1.00  0.00      RA0  O
ATOM   1398  N   GLN A 148      42.820  40.325   9.451  1.00  0.00      RA0  N
ATOM   1399  H   GLN A 148      42.579  41.273   9.259  1.00  0.00      RA0  H
ATOM   1400  CA  GLN A 148      43.218  39.503   8.302  1.00  0.00      RA0  C
ATOM   1401  CB  GLN A 148      41.974  39.167   7.473  1.00  0.00      RA0  C
ATOM   1402  CG  GLN A 148      40.681  39.003   8.286  1.00  0.00      RA0  C
ATOM   1403  CD  GLN A 148      40.342  37.549   8.558  1.00  0.00      RA0  C
ATOM   1404  OE1 GLN A 148      39.542  36.966   7.827  1.00  0.00      RA0  O
ATOM   1405  NE2 GLN A 148      40.931  37.018   9.648  1.00  0.00      RA0  N
ATOM   1406 HE21 GLN A 148      41.589  37.520  10.216  1.00  0.00      RA0  H
ATOM   1407 HE22 GLN A 148      40.739  36.086   9.979  1.00  0.00      RA0  H
ATOM   1408  C   GLN A 148      44.283  40.159   7.421  1.00  0.00      RA0  C
ATOM   1409  O   GLN A 148      44.236  41.371   7.132  1.00  0.00      RA0  O
ATOM   1410  N   GLY A 149      45.222  39.347   6.947  1.00  0.00      RA0  N
ATOM   1411  H   GLY A 149      45.306  38.398   7.247  1.00  0.00      RA0  H
ATOM   1412  CA  GLY A 149      46.256  39.825   6.042  1.00  0.00      RA0  C
ATOM   1413  C   GLY A 149      47.621  39.353   6.499  1.00  0.00      RA0  C
ATOM   1414  O   GLY A 149      47.767  38.836   7.614  1.00  0.00      RA0  O
ATOM   1415  N   PRO A 150      48.615  39.532   5.647  1.00  0.00      RA0  N
ATOM   1416  CD  PRO A 150      48.490  40.144   4.331  1.00  0.00      RA0  C
ATOM   1417  CA  PRO A 150      49.959  39.020   5.916  1.00  0.00      RA0  C
ATOM   1418  CB  PRO A 150      50.689  39.248   4.588  1.00  0.00      RA0  C
ATOM   1419  CG  PRO A 150      49.931  40.376   3.896  1.00  0.00      RA0  C
ATOM   1420  C   PRO A 150      50.669  39.625   7.147  1.00  0.00      RA0  C
ATOM   1421  O   PRO A 150      51.533  38.974   7.746  1.00  0.00      RA0  O
ATOM   1422  N   ASN A 151      50.253  40.809   7.565  1.00  0.00      RA0  N
ATOM   1423  H   ASN A 151      49.535  41.284   7.050  1.00  0.00      RA0  H
ATOM   1424  CA  ASN A 151      50.760  41.443   8.778  1.00  0.00      RA0  C
ATOM   1425  CB  ASN A 151      51.186  42.893   8.553  1.00  0.00      RA0  C
ATOM   1426  CG  ASN A 151      52.503  42.987   7.820  1.00  0.00      RA0  C
ATOM   1427  OD1 ASN A 151      53.507  42.403   8.213  1.00  0.00      RA0  O
ATOM   1428  ND2 ASN A 151      52.440  43.758   6.720  1.00  0.00      RA0  N
ATOM   1429 HD21 ASN A 151      51.597  44.269   6.513  1.00  0.00      RA0  H
ATOM   1430 HD22 ASN A 151      53.198  43.869   6.079  1.00  0.00      RA0  H
ATOM   1431  C   ASN A 151      49.733  41.475   9.912  1.00  0.00      RA0  C
ATOM   1432  O   ASN A 151      49.956  42.116  10.946  1.00  0.00      RA0  O
ATOM   1433  N   ALA A 152      48.610  40.780   9.739  1.00  0.00      RA0  N
ATOM   1434  H   ALA A 152      48.501  40.202   8.927  1.00  0.00      RA0  H
ATOM   1435  CA  ALA A 152      47.525  40.831  10.724  1.00  0.00      RA0  C
ATOM   1436  CB  ALA A 152      46.307  40.084  10.210  1.00  0.00      RA0  C
ATOM   1437  C   ALA A 152      47.870  40.232  12.082  1.00  0.00      RA0  C
ATOM   1438  O   ALA A 152      47.643  40.855  13.112  1.00  0.00      RA0  O
ATOM   1439  N   GLN A 153      48.417  39.025  12.076  1.00  0.00      RA0  N
ATOM   1440  H   GLN A 153      48.618  38.600  11.194  1.00  0.00      RA0  H
ATOM   1441  CA  GLN A 153      48.786  38.360  13.322  1.00  0.00      RA0  C
ATOM   1442  CB  GLN A 153      49.248  36.939  13.029  1.00  0.00      RA0  C
ATOM   1443  CG  GLN A 153      48.083  36.141  12.445  1.00  0.00      RA0  C
ATOM   1444  CD  GLN A 153      48.563  34.793  11.962  1.00  0.00      RA0  C
ATOM   1445  OE1 GLN A 153      49.688  34.634  11.521  1.00  0.00      RA0  O
ATOM   1446  NE2 GLN A 153      47.654  33.820  12.054  1.00  0.00      RA0  N
ATOM   1447 HE21 GLN A 153      46.712  33.963  12.367  1.00  0.00      RA0  H
ATOM   1448 HE22 GLN A 153      47.963  32.904  11.802  1.00  0.00      RA0  H
ATOM   1449  C   GLN A 153      49.832  39.187  14.072  1.00  0.00      RA0  C
ATOM   1450  O   GLN A 153      49.689  39.419  15.253  1.00  0.00      RA0  O
ATOM   1451  N   ALA A 154      50.851  39.664  13.363  1.00  0.00      RA0  N
ATOM   1452  H   ALA A 154      50.898  39.474  12.384  1.00  0.00      RA0  H
ATOM   1453  CA  ALA A 154      51.905  40.471  13.987  1.00  0.00      RA0  C
ATOM   1454  CB  ALA A 154      52.975  40.833  12.957  1.00  0.00      RA0  C
ATOM   1455  C   ALA A 154      51.351  41.767  14.598  1.00  0.00      RA0  C
ATOM   1456  O   ALA A 154      51.682  42.119  15.731  1.00  0.00      RA0  O
ATOM   1457  N   LYS A 155      50.525  42.479  13.847  1.00  0.00      RA0  N
ATOM   1458  H   LYS A 155      50.272  42.157  12.933  1.00  0.00      RA0  H
ATOM   1459  CA  LYS A 155      49.955  43.733  14.328  1.00  0.00      RA0  C
ATOM   1460  CB  LYS A 155      49.235  44.476  13.206  1.00  0.00      RA0  C
ATOM   1461  CG  LYS A 155      50.190  45.187  12.245  1.00  0.00      RA0  C
ATOM   1462  CD  LYS A 155      49.435  45.829  11.081  1.00  0.00      RA0  C
ATOM   1463  CE  LYS A 155      50.310  46.698  10.177  1.00  0.00      RA0  C
ATOM   1464  NZ  LYS A 155      49.523  47.101   9.007  1.00  0.00      RA0  N
ATOM   1465  HZ1 LYS A 155      50.064  47.640   8.297  1.00  0.00      RA0  H
ATOM   1466  HZ2 LYS A 155      49.269  46.271   8.431  1.00  0.00      RA0  H
ATOM   1467  HZ3 LYS A 155      48.657  47.629   9.220  1.00  0.00      RA0  H
ATOM   1468  C   LYS A 155      49.019  43.509  15.502  1.00  0.00      RA0  C
ATOM   1469  O   LYS A 155      49.099  44.228  16.516  1.00  0.00      RA0  O
ATOM   1470  N   ALA A 156      48.162  42.490  15.413  1.00  0.00      RA0  N
ATOM   1471  H   ALA A 156      48.142  41.923  14.590  1.00  0.00      RA0  H
ATOM   1472  CA  ALA A 156      47.302  42.150  16.552  1.00  0.00      RA0  C
ATOM   1473  CB  ALA A 156      46.380  40.978  16.209  1.00  0.00      RA0  C
ATOM   1474  C   ALA A 156      48.114  41.792  17.779  1.00  0.00      RA0  C
ATOM   1475  O   ALA A 156      47.756  42.196  18.881  1.00  0.00      RA0  O
ATOM   1476  N   ALA A 157      49.205  41.055  17.580  1.00  0.00      RA0  N
ATOM   1477  H   ALA A 157      49.470  40.792  16.651  1.00  0.00      RA0  H
ATOM   1478  CA  ALA A 157      49.982  40.538  18.704  1.00  0.00      RA0  C
ATOM   1479  CB  ALA A 157      51.041  39.543  18.228  1.00  0.00      RA0  C
ATOM   1480  C   ALA A 157      50.677  41.640  19.516  1.00  0.00      RA0  C
ATOM   1481  O   ALA A 157      50.990  41.430  20.683  1.00  0.00      RA0  O
ATOM   1482  N   THR A 158      50.868  42.824  18.922  1.00  0.00      RA0  N
ATOM   1483  H   THR A 158      50.593  42.961  17.970  1.00  0.00      RA0  H
ATOM   1484  CA  THR A 158      51.429  43.975  19.664  1.00  0.00      RA0  C
ATOM   1485  CB  THR A 158      51.828  45.120  18.719  1.00  0.00      RA0  C
ATOM   1486  OG1 THR A 158      50.707  45.710  18.057  1.00  0.00      RA0  O
ATOM   1487  HG1 THR A 158      50.311  45.056  17.496  1.00  0.00      RA0  H
ATOM   1488  CG2 THR A 158      52.855  44.636  17.695  1.00  0.00      RA0  C
ATOM   1489  C   THR A 158      50.521  44.382  20.809  1.00  0.00      RA0  C
ATOM   1490  O   THR A 158      50.962  45.065  21.722  1.00  0.00      RA0  O
ATOM   1491  N   LEU A 159      49.248  43.993  20.740  1.00  0.00      RA0  N
ATOM   1492  H   LEU A 159      48.926  43.433  19.976  1.00  0.00      RA0  H
ATOM   1493  CA  LEU A 159      48.252  44.320  21.759  1.00  0.00      RA0  C
ATOM   1494  CB  LEU A 159      46.925  44.643  21.084  1.00  0.00      RA0  C
ATOM   1495  CG  LEU A 159      47.124  45.696  19.992  1.00  0.00      RA0  C
ATOM   1496  CD1 LEU A 159      45.869  45.864  19.150  1.00  0.00      RA0  C
ATOM   1497  CD2 LEU A 159      47.626  47.030  20.548  1.00  0.00      RA0  C
ATOM   1498  C   LEU A 159      48.105  43.238  22.813  1.00  0.00      RA0  C
ATOM   1499  O   LEU A 159      47.451  43.472  23.828  1.00  0.00      RA0  O
ATOM   1500  N   PHE A 160      48.698  42.073  22.573  1.00  0.00      RA0  N
ATOM   1501  H   PHE A 160      49.363  42.014  21.829  1.00  0.00      RA0  H
ATOM   1502  CA  PHE A 160      48.603  40.937  23.502  1.00  0.00      RA0  C
ATOM   1503  CB  PHE A 160      48.947  39.617  22.806  1.00  0.00      RA0  C
ATOM   1504  CG  PHE A 160      47.970  39.280  21.699  1.00  0.00      RA0  C
ATOM   1505  CD1 PHE A 160      46.768  39.966  21.561  1.00  0.00      RA0  C
ATOM   1506  CD2 PHE A 160      48.286  38.262  20.806  1.00  0.00      RA0  C
ATOM   1507  CE1 PHE A 160      45.905  39.661  20.515  1.00  0.00      RA0  C
ATOM   1508  CE2 PHE A 160      47.423  37.954  19.761  1.00  0.00      RA0  C
ATOM   1509  CZ  PHE A 160      46.239  38.665  19.606  1.00  0.00      RA0  C
ATOM   1510  C   PHE A 160      49.512  41.150  24.702  1.00  0.00      RA0  C
ATOM   1511  O   PHE A 160      50.613  41.693  24.567  1.00  0.00      RA0  O
ATOM   1512  N   ASN A 161      49.063  40.712  25.872  1.00  0.00      RA0  N
ATOM   1513  H   ASN A 161      48.167  40.272  25.880  1.00  0.00      RA0  H
ATOM   1514  CA  ASN A 161      49.950  40.653  27.032  1.00  0.00      RA0  C
ATOM   1515  CB  ASN A 161      49.201  40.736  28.366  1.00  0.00      RA0  C
ATOM   1516  CG  ASN A 161      48.436  39.464  28.668  1.00  0.00      RA0  C
ATOM   1517  OD1 ASN A 161      48.945  38.351  28.611  1.00  0.00      RA0  O
ATOM   1518  ND2 ASN A 161      47.164  39.700  29.033  1.00  0.00      RA0  N
ATOM   1519 HD21 ASN A 161      46.800  40.633  29.004  1.00  0.00      RA0  H
ATOM   1520 HD22 ASN A 161      46.541  38.979  29.334  1.00  0.00      RA0  H
ATOM   1521  C   ASN A 161      50.853  39.435  26.959  1.00  0.00      RA0  C
ATOM   1522  O   ASN A 161      50.729  38.619  26.053  1.00  0.00      RA0  O
ATOM   1523  N   ASP A 162      51.794  39.296  27.889  1.00  0.00      RA0  N
ATOM   1524  H   ASP A 162      52.004  40.007  28.562  1.00  0.00      RA0  H
ATOM   1525  CA  ASP A 162      52.735  38.177  27.810  1.00  0.00      RA0  C
ATOM   1526  CB  ASP A 162      53.874  38.405  28.796  1.00  0.00      RA0  C
ATOM   1527  CG  ASP A 162      54.637  39.593  28.231  1.00  0.00      RA0  C
ATOM   1528  OD1 ASP A 162      55.704  39.391  27.662  1.00  0.00      RA0  O
ATOM   1529  OD2 ASP A 162      54.126  40.713  28.257  1.00  0.00      RA0  O
ATOM   1530  C   ASP A 162      52.051  36.797  27.793  1.00  0.00      RA0  C
ATOM   1531  O   ASP A 162      52.419  35.931  27.012  1.00  0.00      RA0  O
ATOM   1532  N   ALA A 163      51.038  36.602  28.628  1.00  0.00      RA0  N
ATOM   1533  H   ALA A 163      50.661  37.388  29.119  1.00  0.00      RA0  H
ATOM   1534  CA  ALA A 163      50.345  35.322  28.698  1.00  0.00      RA0  C
ATOM   1535  CB  ALA A 163      49.338  35.305  29.849  1.00  0.00      RA0  C
ATOM   1536  C   ALA A 163      49.621  35.020  27.395  1.00  0.00      RA0  C
ATOM   1537  O   ALA A 163      49.547  33.860  26.982  1.00  0.00      RA0  O
ATOM   1538  N   GLN A 164      49.090  36.067  26.761  1.00  0.00      RA0  N
ATOM   1539  H   GLN A 164      49.262  36.979  27.137  1.00  0.00      RA0  H
ATOM   1540  CA  GLN A 164      48.368  35.918  25.499  1.00  0.00      RA0  C
ATOM   1541  CB  GLN A 164      47.535  37.165  25.232  1.00  0.00      RA0  C
ATOM   1542  CG  GLN A 164      46.504  37.342  26.345  1.00  0.00      RA0  C
ATOM   1543  CD  GLN A 164      45.803  38.667  26.191  1.00  0.00      RA0  C
ATOM   1544  OE1 GLN A 164      46.419  39.678  25.876  1.00  0.00      RA0  O
ATOM   1545  NE2 GLN A 164      44.492  38.620  26.461  1.00  0.00      RA0  N
ATOM   1546 HE21 GLN A 164      44.055  37.743  26.682  1.00  0.00      RA0  H
ATOM   1547 HE22 GLN A 164      43.907  39.430  26.426  1.00  0.00      RA0  H
ATOM   1548  C   GLN A 164      49.346  35.587  24.361  1.00  0.00      RA0  C
ATOM   1549  O   GLN A 164      49.126  34.668  23.565  1.00  0.00      RA0  O
ATOM   1550  N   ARG A 165      50.458  36.308  24.315  1.00  0.00      RA0  N
ATOM   1551  H   ARG A 165      50.609  37.032  24.988  1.00  0.00      RA0  H
ATOM   1552  CA  ARG A 165      51.531  35.935  23.381  1.00  0.00      RA0  C
ATOM   1553  CB  ARG A 165      52.675  36.945  23.482  1.00  0.00      RA0  C
ATOM   1554  CG  ARG A 165      52.460  38.094  22.491  1.00  0.00      RA0  C
ATOM   1555  CD  ARG A 165      53.423  39.276  22.648  1.00  0.00      RA0  C
ATOM   1556  NE  ARG A 165      52.948  40.234  23.645  1.00  0.00      RA0  N
ATOM   1557  HE  ARG A 165      52.126  40.774  23.413  1.00  0.00      RA0  H
ATOM   1558  CZ  ARG A 165      53.595  40.380  24.839  1.00  0.00      RA0  C
ATOM   1559  NH1 ARG A 165      54.675  39.623  25.118  1.00  0.00      RA0  N
ATOM   1560 HH11 ARG A 165      55.128  39.686  26.026  1.00  0.00      RA0  H
ATOM   1561 HH12 ARG A 165      55.070  38.968  24.474  1.00  0.00      RA0  H
ATOM   1562  NH2 ARG A 165      53.138  41.278  25.731  1.00  0.00      RA0  N
ATOM   1563 HH21 ARG A 165      53.577  41.369  26.643  1.00  0.00      RA0  H
ATOM   1564 HH22 ARG A 165      52.344  41.862  25.517  1.00  0.00      RA0  H
ATOM   1565  C   ARG A 165      51.980  34.494  23.535  1.00  0.00      RA0  C
ATOM   1566  O   ARG A 165      52.159  33.776  22.545  1.00  0.00      RA0  O
ATOM   1567  N   GLN A 166      52.157  34.057  24.776  1.00  0.00      RA0  N
ATOM   1568  H   GLN A 166      52.002  34.681  25.544  1.00  0.00      RA0  H
ATOM   1569  CA  GLN A 166      52.576  32.684  25.045  1.00  0.00      RA0  C
ATOM   1570  CB  GLN A 166      52.860  32.529  26.537  1.00  0.00      RA0  C
ATOM   1571  CG  GLN A 166      53.440  31.167  26.913  1.00  0.00      RA0  C
ATOM   1572  CD  GLN A 166      53.767  31.173  28.390  1.00  0.00      RA0  C
ATOM   1573  OE1 GLN A 166      53.163  30.475  29.195  1.00  0.00      RA0  O
ATOM   1574  NE2 GLN A 166      54.765  32.017  28.707  1.00  0.00      RA0  N
ATOM   1575 HE21 GLN A 166      55.223  32.558  28.000  1.00  0.00      RA0  H
ATOM   1576 HE22 GLN A 166      55.068  32.121  29.654  1.00  0.00      RA0  H
ATOM   1577  C   GLN A 166      51.533  31.681  24.562  1.00  0.00      RA0  C
ATOM   1578  O   GLN A 166      51.876  30.670  23.956  1.00  0.00      RA0  O
ATOM   1579  N   ALA A 167      50.258  31.982  24.804  1.00  0.00      RA0  N
ATOM   1580  H   ALA A 167      50.035  32.814  25.314  1.00  0.00      RA0  H
ATOM   1581  CA  ALA A 167      49.158  31.086  24.378  1.00  0.00      RA0  C
ATOM   1582  CB  ALA A 167      47.807  31.660  24.807  1.00  0.00      RA0  C
ATOM   1583  C   ALA A 167      49.116  30.813  22.872  1.00  0.00      RA0  C
ATOM   1584  O   ALA A 167      48.801  29.685  22.428  1.00  0.00      RA0  O
ATOM   1585  N   VAL A 168      49.425  31.834  22.089  1.00  0.00      RA0  N
ATOM   1586  H   VAL A 168      49.764  32.683  22.497  1.00  0.00      RA0  H
ATOM   1587  CA  VAL A 168      49.321  31.743  20.625  1.00  0.00      RA0  C
ATOM   1588  CB  VAL A 168      48.663  33.002  20.057  1.00  0.00      RA0  C
ATOM   1589  CG1 VAL A 168      47.300  33.221  20.709  1.00  0.00      RA0  C
ATOM   1590  CG2 VAL A 168      49.565  34.231  20.191  1.00  0.00      RA0  C
ATOM   1591  C   VAL A 168      50.657  31.484  19.929  1.00  0.00      RA0  C
ATOM   1592  O   VAL A 168      50.715  31.423  18.695  1.00  0.00      RA0  O
ATOM   1593  N   GLU A 169      51.728  31.355  20.708  1.00  0.00      RA0  N
ATOM   1594  H   GLU A 169      51.644  31.290  21.702  1.00  0.00      RA0  H
ATOM   1595  CA  GLU A 169      53.048  31.167  20.125  1.00  0.00      RA0  C
ATOM   1596  CB  GLU A 169      54.176  31.206  21.170  1.00  0.00      RA0  C
ATOM   1597  CG  GLU A 169      55.440  30.370  20.870  1.00  0.00      RA0  C
ATOM   1598  CD  GLU A 169      55.981  30.578  19.459  1.00  0.00      RA0  C
ATOM   1599  OE1 GLU A 169      55.895  31.689  18.940  1.00  0.00      RA0  O
ATOM   1600  OE2 GLU A 169      56.429  29.601  18.854  1.00  0.00      RA0  O
ATOM   1601  C   GLU A 169      53.058  29.870  19.317  1.00  0.00      RA0  C
ATOM   1602  O   GLU A 169      52.779  28.805  19.838  1.00  0.00      RA0  O
ATOM   1603  N   GLY A 170      53.408  29.971  18.043  1.00  0.00      RA0  N
ATOM   1604  H   GLY A 170      53.864  30.834  17.820  1.00  0.00      RA0  H
ATOM   1605  CA  GLY A 170      53.506  28.805  17.182  1.00  0.00      RA0  C
ATOM   1606  C   GLY A 170      52.162  28.201  16.796  1.00  0.00      RA0  C
ATOM   1607  O   GLY A 170      52.104  27.085  16.275  1.00  0.00      RA0  O
ATOM   1608  N   MSE A 171      51.077  28.930  17.048  1.00  0.00      RA0  N
ATOM   1609  H   MSE A 171      51.174  29.864  17.402  1.00  0.00      RA0  H
ATOM   1610  CA  MSE A 171      49.757  28.348  16.869  1.00  0.00      RA0  C
ATOM   1611  CB  MSE A 171      48.687  29.212  17.547  1.00  0.00      RA0  C
ATOM   1612  CG  MSE A 171      47.322  28.529  17.651  1.00  0.00      RA0  C
ATOM   1613  SE  MSE A 171      46.123  29.440  18.641  1.00  0.00      RA0  S
ATOM   1614  CE  MSE A 171      45.994  30.916  17.622  1.00  0.00      RA0  C
ATOM   1615  C   MSE A 171      49.476  28.143  15.389  1.00  0.00      RA0  C
ATOM   1616  O   MSE A 171      49.657  29.058  14.559  1.00  0.00      RA0  O
ATOM   1617  N   LYS A 172      49.040  26.931  15.073  1.00  0.00      RA0  N
ATOM   1618  H   LYS A 172      48.808  26.325  15.830  1.00  0.00      RA0  H
ATOM   1619  CA  LYS A 172      48.779  26.534  13.705  1.00  0.00      RA0  C
ATOM   1620  CB  LYS A 172      48.920  25.001  13.595  1.00  0.00      RA0  C
ATOM   1621  CG  LYS A 172      50.151  24.376  14.252  1.00  0.00      RA0  C
ATOM   1622  CD  LYS A 172      51.467  25.026  13.837  1.00  0.00      RA0  C
ATOM   1623  CE  LYS A 172      52.639  24.378  14.563  1.00  0.00      RA0  C
ATOM   1624  NZ  LYS A 172      53.690  25.371  14.818  1.00  0.00      RA0  N
ATOM   1625  HZ1 LYS A 172      54.462  24.892  15.329  1.00  0.00      RA0  H
ATOM   1626  HZ2 LYS A 172      54.064  25.781  13.933  1.00  0.00      RA0  H
ATOM   1627  HZ3 LYS A 172      53.297  26.142  15.398  1.00  0.00      RA0  H
ATOM   1628  C   LYS A 172      47.375  26.970  13.306  1.00  0.00      RA0  C
ATOM   1629  O   LYS A 172      46.557  27.358  14.161  1.00  0.00      RA0  O
ATOM   1630  N   PRO A 173      47.092  26.928  12.007  1.00  0.00      RA0  N
ATOM   1631  CD  PRO A 173      48.013  26.748  10.889  1.00  0.00      RA0  C
ATOM   1632  CA  PRO A 173      45.761  27.243  11.526  1.00  0.00      RA0  C
ATOM   1633  CB  PRO A 173      45.863  27.144  10.003  1.00  0.00      RA0  C
ATOM   1634  CG  PRO A 173      47.327  27.442   9.720  1.00  0.00      RA0  C
ATOM   1635  C   PRO A 173      44.672  26.386  12.117  1.00  0.00      RA0  C
ATOM   1636  O   PRO A 173      44.882  25.207  12.420  1.00  0.00      RA0  O
ATOM   1637  N   PHE A 174      43.490  26.985  12.253  1.00  0.00      RA0  N
ATOM   1638  H   PHE A 174      43.404  27.934  11.953  1.00  0.00      RA0  H
ATOM   1639  CA  PHE A 174      42.322  26.266  12.761  1.00  0.00      RA0  C
ATOM   1640  CB  PHE A 174      41.833  25.168  11.801  1.00  0.00      RA0  C
ATOM   1641  CG  PHE A 174      40.900  25.748  10.766  1.00  0.00      RA0  C
ATOM   1642  CD1 PHE A 174      41.418  26.486   9.678  1.00  0.00      RA0  C
ATOM   1643  CD2 PHE A 174      39.512  25.534  10.909  1.00  0.00      RA0  C
ATOM   1644  CE1 PHE A 174      40.533  27.021   8.722  1.00  0.00      RA0  C
ATOM   1645  CE2 PHE A 174      38.627  26.066   9.953  1.00  0.00      RA0  C
ATOM   1646  CZ  PHE A 174      39.146  26.806   8.870  1.00  0.00      RA0  C
ATOM   1647  C   PHE A 174      42.534  25.730  14.172  1.00  0.00      RA0  C
ATOM   1648  O   PHE A 174      42.263  24.574  14.453  1.00  0.00      RA0  O
ATOM   1649  N   PHE A 175      42.978  26.638  15.037  1.00  0.00      RA0  N
ATOM   1650  H   PHE A 175      43.201  27.576  14.756  1.00  0.00      RA0  H
ATOM   1651  CA  PHE A 175      42.992  26.464  16.470  1.00  0.00      RA0  C
ATOM   1652  CB  PHE A 175      44.414  26.343  17.014  1.00  0.00      RA0  C
ATOM   1653  CG  PHE A 175      45.013  24.971  16.836  1.00  0.00      RA0  C
ATOM   1654  CD1 PHE A 175      45.748  24.669  15.697  1.00  0.00      RA0  C
ATOM   1655  CD2 PHE A 175      44.863  24.022  17.839  1.00  0.00      RA0  C
ATOM   1656  CE1 PHE A 175      46.373  23.434  15.584  1.00  0.00      RA0  C
ATOM   1657  CE2 PHE A 175      45.486  22.786  17.726  1.00  0.00      RA0  C
ATOM   1658  CZ  PHE A 175      46.259  22.500  16.607  1.00  0.00      RA0  C
ATOM   1659  C   PHE A 175      42.410  27.704  17.092  1.00  0.00      RA0  C
ATOM   1660  O   PHE A 175      42.512  28.793  16.518  1.00  0.00      RA0  O
ATOM   1661  N   GLY A 176      41.847  27.534  18.283  1.00  0.00      RA0  N
ATOM   1662  H   GLY A 176      41.796  26.629  18.711  1.00  0.00      RA0  H
ATOM   1663  CA  GLY A 176      41.388  28.641  19.101  1.00  0.00      RA0  C
ATOM   1664  C   GLY A 176      41.825  28.478  20.534  1.00  0.00      RA0  C
ATOM   1665  O   GLY A 176      41.907  27.354  21.041  1.00  0.00      RA0  O
ATOM   1666  N   VAL A 177      42.139  29.584  21.200  1.00  0.00      RA0  N
ATOM   1667  H   VAL A 177      42.170  30.475  20.741  1.00  0.00      RA0  H
ATOM   1668  CA  VAL A 177      42.519  29.532  22.587  1.00  0.00      RA0  C
ATOM   1669  CB  VAL A 177      44.043  29.343  22.683  1.00  0.00      RA0  C
ATOM   1670  CG1 VAL A 177      44.792  30.482  21.988  1.00  0.00      RA0  C
ATOM   1671  CG2 VAL A 177      44.516  29.118  24.121  1.00  0.00      RA0  C
ATOM   1672  C   VAL A 177      42.041  30.750  23.388  1.00  0.00      RA0  C
ATOM   1673  O   VAL A 177      42.105  31.891  22.928  1.00  0.00      RA0  O
ATOM   1674  N   GLN A 178      41.555  30.479  24.588  1.00  0.00      RA0  N
ATOM   1675  H   GLN A 178      41.657  29.545  24.926  1.00  0.00      RA0  H
ATOM   1676  CA  GLN A 178      41.186  31.500  25.553  1.00  0.00      RA0  C
ATOM   1677  CB  GLN A 178      40.079  30.978  26.470  1.00  0.00      RA0  C
ATOM   1678  CG  GLN A 178      39.307  32.079  27.201  1.00  0.00      RA0  C
ATOM   1679  CD  GLN A 178      38.415  32.815  26.219  1.00  0.00      RA0  C
ATOM   1680  OE1 GLN A 178      37.715  32.210  25.405  1.00  0.00      RA0  O
ATOM   1681  NE2 GLN A 178      38.475  34.153  26.354  1.00  0.00      RA0  N
ATOM   1682 HE21 GLN A 178      39.035  34.572  27.079  1.00  0.00      RA0  H
ATOM   1683 HE22 GLN A 178      37.975  34.796  25.773  1.00  0.00      RA0  H
ATOM   1684  C   GLN A 178      42.415  31.912  26.358  1.00  0.00      RA0  C
ATOM   1685  O   GLN A 178      43.094  31.076  26.975  1.00  0.00      RA0  O
ATOM   1686  N   ALA A 179      42.707  33.204  26.330  1.00  0.00      RA0  N
ATOM   1687  H   ALA A 179      42.170  33.839  25.782  1.00  0.00      RA0  H
ATOM   1688  CA  ALA A 179      43.784  33.759  27.131  1.00  0.00      RA0  C
ATOM   1689  CB  ALA A 179      44.993  34.048  26.247  1.00  0.00      RA0  C
ATOM   1690  C   ALA A 179      43.255  35.042  27.758  1.00  0.00      RA0  C
ATOM   1691  O   ALA A 179      43.239  36.105  27.120  1.00  0.00      RA0  O
ATOM   1692  N   GLY A 180      42.746  34.898  28.984  1.00  0.00      RA0  N
ATOM   1693  H   GLY A 180      42.714  33.978  29.371  1.00  0.00      RA0  H
ATOM   1694  CA  GLY A 180      42.057  35.972  29.670  1.00  0.00      RA0  C
ATOM   1695  C   GLY A 180      40.810  36.407  28.929  1.00  0.00      RA0  C
ATOM   1696  O   GLY A 180      39.985  35.568  28.546  1.00  0.00      RA0  O
ATOM   1697  N   ASP A 181      40.701  37.712  28.683  1.00  0.00      RA0  N
ATOM   1698  H   ASP A 181      41.345  38.361  29.084  1.00  0.00      RA0  H
ATOM   1699  CA  ASP A 181      39.529  38.296  28.017  1.00  0.00      RA0  C
ATOM   1700  CB  ASP A 181      39.478  39.827  28.141  1.00  0.00      RA0  C
ATOM   1701  CG  ASP A 181      38.872  40.282  29.459  1.00  0.00      RA0  C
ATOM   1702  OD1 ASP A 181      39.508  40.083  30.490  1.00  0.00      RA0  O
ATOM   1703  OD2 ASP A 181      37.783  40.865  29.452  1.00  0.00      RA0  O
ATOM   1704  C   ASP A 181      39.459  37.959  26.533  1.00  0.00      RA0  C
ATOM   1705  O   ASP A 181      38.399  38.139  25.930  1.00  0.00      RA0  O
ATOM   1706  N   LEU A 182      40.560  37.449  25.952  1.00  0.00      RA0  N
ATOM   1707  H   LEU A 182      41.332  37.133  26.503  1.00  0.00      RA0  H
ATOM   1708  CA  LEU A 182      40.642  37.233  24.509  1.00  0.00      RA0  C
ATOM   1709  CB  LEU A 182      41.922  37.831  23.921  1.00  0.00      RA0  C
ATOM   1710  CG  LEU A 182      42.089  39.341  24.109  1.00  0.00      RA0  C
ATOM   1711  CD1 LEU A 182      43.359  39.848  23.425  1.00  0.00      RA0  C
ATOM   1712  CD2 LEU A 182      40.868  40.129  23.644  1.00  0.00      RA0  C
ATOM   1713  C   LEU A 182      40.566  35.774  24.165  1.00  0.00      RA0  C
ATOM   1714  O   LEU A 182      41.315  34.957  24.688  1.00  0.00      RA0  O
ATOM   1715  N   PHE A 183      39.626  35.464  23.275  1.00  0.00      RA0  N
ATOM   1716  H   PHE A 183      39.045  36.198  22.916  1.00  0.00      RA0  H
ATOM   1717  CA  PHE A 183      39.596  34.178  22.589  1.00  0.00      RA0  C
ATOM   1718  CB  PHE A 183      38.155  33.688  22.464  1.00  0.00      RA0  C
ATOM   1719  CG  PHE A 183      38.114  32.406  21.670  1.00  0.00      RA0  C
ATOM   1720  CD1 PHE A 183      38.716  31.259  22.171  1.00  0.00      RA0  C
ATOM   1721  CD2 PHE A 183      37.471  32.374  20.437  1.00  0.00      RA0  C
ATOM   1722  CE1 PHE A 183      38.674  30.080  21.439  1.00  0.00      RA0  C
ATOM   1723  CE2 PHE A 183      37.430  31.193  19.705  1.00  0.00      RA0  C
ATOM   1724  CZ  PHE A 183      38.031  30.046  20.207  1.00  0.00      RA0  C
ATOM   1725  C   PHE A 183      40.194  34.416  21.213  1.00  0.00      RA0  C
ATOM   1726  O   PHE A 183      39.650  35.194  20.429  1.00  0.00      RA0  O
ATOM   1727  N   ILE A 184      41.337  33.787  20.943  1.00  0.00      RA0  N
ATOM   1728  H   ILE A 184      41.708  33.091  21.559  1.00  0.00      RA0  H
ATOM   1729  CA  ILE A 184      42.100  34.086  19.731  1.00  0.00      RA0  C
ATOM   1730  CB  ILE A 184      43.507  34.551  20.110  1.00  0.00      RA0  C
ATOM   1731  CG2 ILE A 184      44.304  34.970  18.875  1.00  0.00      RA0  C
ATOM   1732  CG1 ILE A 184      43.448  35.657  21.165  1.00  0.00      RA0  C
ATOM   1733  CD1 ILE A 184      44.808  35.978  21.784  1.00  0.00      RA0  C
ATOM   1734  C   ILE A 184      42.159  32.841  18.879  1.00  0.00      RA0  C
ATOM   1735  O   ILE A 184      42.575  31.784  19.353  1.00  0.00      RA0  O
ATOM   1736  N   ALA A 185      41.710  32.970  17.637  1.00  0.00      RA0  N
ATOM   1737  H   ALA A 185      41.387  33.854  17.292  1.00  0.00      RA0  H
ATOM   1738  CA  ALA A 185      41.616  31.830  16.725  1.00  0.00      RA0  C
ATOM   1739  CB  ALA A 185      40.152  31.452  16.503  1.00  0.00      RA0  C
ATOM   1740  C   ALA A 185      42.277  32.134  15.389  1.00  0.00      RA0  C
ATOM   1741  O   ALA A 185      42.167  33.234  14.874  1.00  0.00      RA0  O
ATOM   1742  N   THR A 186      42.990  31.141  14.862  1.00  0.00      RA0  N
ATOM   1743  H   THR A 186      43.060  30.258  15.332  1.00  0.00      RA0  H
ATOM   1744  CA  THR A 186      43.633  31.230  13.551  1.00  0.00      RA0  C
ATOM   1745  CB  THR A 186      44.844  30.310  13.633  1.00  0.00      RA0  C
ATOM   1746  OG1 THR A 186      44.688  29.428  14.756  1.00  0.00      RA0  O
ATOM   1747  HG1 THR A 186      45.442  28.839  14.741  1.00  0.00      RA0  H
ATOM   1748  CG2 THR A 186      46.166  31.068  13.722  1.00  0.00      RA0  C
ATOM   1749  C   THR A 186      42.669  30.774  12.458  1.00  0.00      RA0  C
ATOM   1750  O   THR A 186      42.839  29.702  11.833  1.00  0.00      RA0  O
ATOM   1751  N   THR A 187      41.649  31.616  12.254  1.00  0.00      RA0  N
ATOM   1752  H   THR A 187      41.534  32.446  12.803  1.00  0.00      RA0  H
ATOM   1753  CA  THR A 187      40.588  31.408  11.282  1.00  0.00      RA0  C
ATOM   1754  CB  THR A 187      39.376  31.011  12.112  1.00  0.00      RA0  C
ATOM   1755  OG1 THR A 187      39.439  31.710  13.361  1.00  0.00      RA0  O
ATOM   1756  HG1 THR A 187      38.878  32.477  13.223  1.00  0.00      RA0  H
ATOM   1757  CG2 THR A 187      39.320  29.502  12.367  1.00  0.00      RA0  C
ATOM   1758  C   THR A 187      40.383  32.686  10.472  1.00  0.00      RA0  C
ATOM   1759  O   THR A 187      40.945  33.751  10.779  1.00  0.00      RA0  O
ATOM   1760  N   GLY A 188      39.570  32.584   9.423  1.00  0.00      RA0  N
ATOM   1761  H   GLY A 188      39.065  31.760   9.159  1.00  0.00      RA0  H
ATOM   1762  CA  GLY A 188      39.319  33.722   8.585  1.00  0.00      RA0  C
ATOM   1763  C   GLY A 188      38.484  33.350   7.377  1.00  0.00      RA0  C
ATOM   1764  O   GLY A 188      38.259  32.169   7.109  1.00  0.00      RA0  O
ATOM   1765  N   TYR A 189      38.034  34.376   6.693  1.00  0.00      RA0  N
ATOM   1766  H   TYR A 189      38.355  35.282   6.981  1.00  0.00      RA0  H
ATOM   1767  CA  TYR A 189      37.176  34.275   5.523  1.00  0.00      RA0  C
ATOM   1768  CB  TYR A 189      35.844  34.865   6.000  1.00  0.00      RA0  C
ATOM   1769  CG  TYR A 189      34.629  34.629   5.133  1.00  0.00      RA0  C
ATOM   1770  CD1 TYR A 189      34.340  33.386   4.579  1.00  0.00      RA0  C
ATOM   1771  CE1 TYR A 189      33.158  33.209   3.862  1.00  0.00      RA0  C
ATOM   1772  CD2 TYR A 189      33.753  35.689   4.942  1.00  0.00      RA0  C
ATOM   1773  CE2 TYR A 189      32.574  35.514   4.232  1.00  0.00      RA0  C
ATOM   1774  CZ  TYR A 189      32.276  34.273   3.687  1.00  0.00      RA0  C
ATOM   1775  OH  TYR A 189      31.113  34.120   2.961  1.00  0.00      RA0  O
ATOM   1776  HH  TYR A 189      30.754  34.970   2.738  1.00  0.00      RA0  H
ATOM   1777  C   TYR A 189      37.773  35.015   4.324  1.00  0.00      RA0  C
ATOM   1778  O   TYR A 189      37.037  35.478   3.454  1.00  0.00      RA0  O
ATOM   1779  N   THR A 190      39.113  35.092   4.246  1.00  0.00      RA0  N
ATOM   1780  H   THR A 190      39.681  34.666   4.948  1.00  0.00      RA0  H
ATOM   1781  CA  THR A 190      39.760  35.962   3.272  1.00  0.00      RA0  C
ATOM   1782  CB  THR A 190      40.378  36.948   4.226  1.00  0.00      RA0  C
ATOM   1783  OG1 THR A 190      40.532  36.211   5.449  1.00  0.00      RA0  O
ATOM   1784  HG1 THR A 190      40.372  36.818   6.167  1.00  0.00      RA0  H
ATOM   1785  CG2 THR A 190      39.471  38.155   4.482  1.00  0.00      RA0  C
ATOM   1786  C   THR A 190      40.745  35.308   2.321  1.00  0.00      RA0  C
ATOM   1787  O   THR A 190      41.059  35.900   1.287  1.00  0.00      RA0  O
ATOM   1788  N   GLY A 191      41.231  34.122   2.655  1.00  0.00      RA0  N
ATOM   1789  H   GLY A 191      40.958  33.717   3.525  1.00  0.00      RA0  H
ATOM   1790  CA  GLY A 191      42.315  33.493   1.897  1.00  0.00      RA0  C
ATOM   1791  C   GLY A 191      43.697  33.959   2.369  1.00  0.00      RA0  C
ATOM   1792  O   GLY A 191      44.704  33.636   1.746  1.00  0.00      RA0  O
ATOM   1793  N   GLU A 192      43.716  34.765   3.436  1.00  0.00      RA0  N
ATOM   1794  H   GLU A 192      42.904  34.930   3.990  1.00  0.00      RA0  H
ATOM   1795  CA  GLU A 192      44.948  35.243   4.050  1.00  0.00      RA0  C
ATOM   1796  CB  GLU A 192      44.964  36.773   4.061  1.00  0.00      RA0  C
ATOM   1797  CG  GLU A 192      44.569  37.401   2.717  1.00  0.00      RA0  C
ATOM   1798  CD  GLU A 192      45.515  36.971   1.610  1.00  0.00      RA0  C
ATOM   1799  OE1 GLU A 192      46.718  37.103   1.777  1.00  0.00      RA0  O
ATOM   1800  OE2 GLU A 192      45.051  36.516   0.566  1.00  0.00      RA0  O
ATOM   1801  C   GLU A 192      45.079  34.658   5.443  1.00  0.00      RA0  C
ATOM   1802  O   GLU A 192      44.120  34.139   6.001  1.00  0.00      RA0  O
ATOM   1803  N   ALA A 193      46.273  34.795   6.018  1.00  0.00      RA0  N
ATOM   1804  H   ALA A 193      46.988  35.218   5.460  1.00  0.00      RA0  H
ATOM   1805  CA  ALA A 193      46.501  34.558   7.441  1.00  0.00      RA0  C
ATOM   1806  CB  ALA A 193      47.996  34.587   7.762  1.00  0.00      RA0  C
ATOM   1807  C   ALA A 193      45.797  35.615   8.278  1.00  0.00      RA0  C
ATOM   1808  O   ALA A 193      45.417  36.662   7.786  1.00  0.00      RA0  O
ATOM   1809  N   GLY A 194      45.619  35.310   9.551  1.00  0.00      RA0  N
ATOM   1810  H   GLY A 194      45.861  34.421   9.942  1.00  0.00      RA0  H
ATOM   1811  CA  GLY A 194      44.989  36.252  10.455  1.00  0.00      RA0  C
ATOM   1812  C   GLY A 194      44.460  35.601  11.697  1.00  0.00      RA0  C
ATOM   1813  O   GLY A 194      44.756  34.437  11.964  1.00  0.00      RA0  O
ATOM   1814  N   TYR A 195      43.694  36.388  12.467  1.00  0.00      RA0  N
ATOM   1815  H   TYR A 195      43.416  37.303  12.173  1.00  0.00      RA0  H
ATOM   1816  CA  TYR A 195      43.018  35.893  13.639  1.00  0.00      RA0  C
ATOM   1817  CB  TYR A 195      43.583  36.521  14.914  1.00  0.00      RA0  C
ATOM   1818  CG  TYR A 195      44.938  35.978  15.287  1.00  0.00      RA0  C
ATOM   1819  CD1 TYR A 195      45.226  34.630  15.120  1.00  0.00      RA0  C
ATOM   1820  CE1 TYR A 195      46.460  34.135  15.519  1.00  0.00      RA0  C
ATOM   1821  CD2 TYR A 195      45.889  36.832  15.834  1.00  0.00      RA0  C
ATOM   1822  CE2 TYR A 195      47.122  36.335  16.239  1.00  0.00      RA0  C
ATOM   1823  CZ  TYR A 195      47.405  34.984  16.081  1.00  0.00      RA0  C
ATOM   1824  OH  TYR A 195      48.625  34.480  16.476  1.00  0.00      RA0  O
ATOM   1825  HH  TYR A 195      49.107  35.126  16.976  1.00  0.00      RA0  H
ATOM   1826  C   TYR A 195      41.549  36.328  13.574  1.00  0.00      RA0  C
ATOM   1827  O   TYR A 195      41.222  37.317  12.900  1.00  0.00      RA0  O
ATOM   1828  N   GLU A 196      40.713  35.591  14.292  1.00  0.00      RA0  N
ATOM   1829  H   GLU A 196      41.033  34.742  14.715  1.00  0.00      RA0  H
ATOM   1830  CA  GLU A 196      39.442  36.110  14.790  1.00  0.00      RA0  C
ATOM   1831  CB  GLU A 196      38.280  35.347  14.113  1.00  0.00      RA0  C
ATOM   1832  CG  GLU A 196      38.352  35.678  12.602  1.00  0.00      RA0  C
ATOM   1833  CD  GLU A 196      37.333  34.990  11.701  1.00  0.00      RA0  C
ATOM   1834  OE1 GLU A 196      37.270  33.763  11.737  1.00  0.00      RA0  O
ATOM   1835  OE2 GLU A 196      36.657  35.674  10.912  1.00  0.00      RA0  O
ATOM   1836  C   GLU A 196      39.548  36.155  16.312  1.00  0.00      RA0  C
ATOM   1837  O   GLU A 196      40.030  35.204  16.966  1.00  0.00      RA0  O
ATOM   1838  N   ILE A 197      39.134  37.269  16.880  1.00  0.00      RA0  N
ATOM   1839  H   ILE A 197      38.681  37.980  16.344  1.00  0.00      RA0  H
ATOM   1840  CA  ILE A 197      39.331  37.519  18.301  1.00  0.00      RA0  C
ATOM   1841  CB  ILE A 197      40.350  38.637  18.533  1.00  0.00      RA0  C
ATOM   1842  CG2 ILE A 197      40.531  38.890  20.030  1.00  0.00      RA0  C
ATOM   1843  CG1 ILE A 197      41.683  38.322  17.850  1.00  0.00      RA0  C
ATOM   1844  CD1 ILE A 197      42.714  39.442  17.983  1.00  0.00      RA0  C
ATOM   1845  C   ILE A 197      37.992  37.864  18.938  1.00  0.00      RA0  C
ATOM   1846  O   ILE A 197      37.379  38.861  18.577  1.00  0.00      RA0  O
ATOM   1847  N   ALA A 198      37.529  37.025  19.869  1.00  0.00      RA0  N
ATOM   1848  H   ALA A 198      38.121  36.286  20.192  1.00  0.00      RA0  H
ATOM   1849  CA  ALA A 198      36.277  37.299  20.579  1.00  0.00      RA0  C
ATOM   1850  CB  ALA A 198      35.434  36.031  20.701  1.00  0.00      RA0  C
ATOM   1851  C   ALA A 198      36.610  37.807  21.973  1.00  0.00      RA0  C
ATOM   1852  O   ALA A 198      37.544  37.323  22.614  1.00  0.00      RA0  O
ATOM   1853  N   LEU A 199      35.836  38.781  22.442  1.00  0.00      RA0  N
ATOM   1854  H   LEU A 199      35.048  39.132  21.924  1.00  0.00      RA0  H
ATOM   1855  CA  LEU A 199      36.077  39.382  23.745  1.00  0.00      RA0  C
ATOM   1856  CB  LEU A 199      37.193  40.425  23.553  1.00  0.00      RA0  C
ATOM   1857  CG  LEU A 199      36.847  41.718  22.794  1.00  0.00      RA0  C
ATOM   1858  CD1 LEU A 199      37.917  42.763  23.076  1.00  0.00      RA0  C
ATOM   1859  CD2 LEU A 199      36.652  41.572  21.279  1.00  0.00      RA0  C
ATOM   1860  C   LEU A 199      34.791  40.024  24.251  1.00  0.00      RA0  C
ATOM   1861  O   LEU A 199      33.848  40.211  23.482  1.00  0.00      RA0  O
ATOM   1862  N   PRO A 200      34.731  40.356  25.543  1.00  0.00      RA0  N
ATOM   1863  CD  PRO A 200      35.717  40.061  26.579  1.00  0.00      RA0  C
ATOM   1864  CA  PRO A 200      33.512  40.955  26.107  1.00  0.00      RA0  C
ATOM   1865  CB  PRO A 200      33.849  41.099  27.588  1.00  0.00      RA0  C
ATOM   1866  CG  PRO A 200      34.903  40.035  27.863  1.00  0.00      RA0  C
ATOM   1867  C   PRO A 200      33.071  42.178  25.358  1.00  0.00      RA0  C
ATOM   1868  O   PRO A 200      33.899  42.999  24.964  1.00  0.00      RA0  O
ATOM   1869  N   ASN A 201      31.760  42.311  25.160  1.00  0.00      RA0  N
ATOM   1870  H   ASN A 201      31.178  41.541  25.429  1.00  0.00      RA0  H
ATOM   1871  CA  ASN A 201      31.212  43.471  24.462  1.00  0.00      RA0  C
ATOM   1872  CB  ASN A 201      29.685  43.515  24.634  1.00  0.00      RA0  C
ATOM   1873  CG  ASN A 201      28.998  42.445  23.805  1.00  0.00      RA0  C
ATOM   1874  OD1 ASN A 201      29.466  42.067  22.739  1.00  0.00      RA0  O
ATOM   1875  ND2 ASN A 201      27.860  41.973  24.346  1.00  0.00      RA0  N
ATOM   1876 HD21 ASN A 201      27.505  42.296  25.221  1.00  0.00      RA0  H
ATOM   1877 HD22 ASN A 201      27.322  41.253  23.889  1.00  0.00      RA0  H
ATOM   1878  C   ASN A 201      31.800  44.788  24.983  1.00  0.00      RA0  C
ATOM   1879  O   ASN A 201      32.125  45.698  24.208  1.00  0.00      RA0  O
ATOM   1880  N   GLU A 202      31.935  44.870  26.299  1.00  0.00      RA0  N
ATOM   1881  H   GLU A 202      31.872  44.054  26.874  1.00  0.00      RA0  H
ATOM   1882  CA  GLU A 202      32.386  46.099  26.965  1.00  0.00      RA0  C
ATOM   1883  CB  GLU A 202      31.964  46.098  28.449  1.00  0.00      RA0  C
ATOM   1884  CG  GLU A 202      33.025  45.926  29.553  1.00  0.00      RA0  C
ATOM   1885  CD  GLU A 202      33.585  44.516  29.626  1.00  0.00      RA0  C
ATOM   1886  OE1 GLU A 202      33.821  43.909  28.594  1.00  0.00      RA0  O
ATOM   1887  OE2 GLU A 202      33.856  44.024  30.720  1.00  0.00      RA0  O
ATOM   1888  C   GLU A 202      33.868  46.439  26.747  1.00  0.00      RA0  C
ATOM   1889  O   GLU A 202      34.297  47.572  27.036  1.00  0.00      RA0  O
ATOM   1890  N   LYS A 203      34.639  45.457  26.281  1.00  0.00      RA0  N
ATOM   1891  H   LYS A 203      34.226  44.559  26.131  1.00  0.00      RA0  H
ATOM   1892  CA  LYS A 203      36.055  45.639  25.902  1.00  0.00      RA0  C
ATOM   1893  CB  LYS A 203      36.952  44.435  26.198  1.00  0.00      RA0  C
ATOM   1894  CG  LYS A 203      36.918  43.797  27.577  1.00  0.00      RA0  C
ATOM   1895  CD  LYS A 203      37.173  44.752  28.736  1.00  0.00      RA0  C
ATOM   1896  CE  LYS A 203      37.143  43.972  30.047  1.00  0.00      RA0  C
ATOM   1897  NZ  LYS A 203      36.068  42.975  29.975  1.00  0.00      RA0  N
ATOM   1898  HZ1 LYS A 203      36.466  42.031  29.765  1.00  0.00      RA0  H
ATOM   1899  HZ2 LYS A 203      35.510  42.976  30.852  1.00  0.00      RA0  H
ATOM   1900  HZ3 LYS A 203      35.346  43.255  29.273  1.00  0.00      RA0  H
ATOM   1901  C   LYS A 203      36.285  45.904  24.414  1.00  0.00      RA0  C
ATOM   1902  O   LYS A 203      37.393  46.235  23.996  1.00  0.00      RA0  O
ATOM   1903  N   ALA A 204      35.250  45.707  23.604  1.00  0.00      RA0  N
ATOM   1904  H   ALA A 204      34.349  45.515  23.999  1.00  0.00      RA0  H
ATOM   1905  CA  ALA A 204      35.403  45.662  22.157  1.00  0.00      RA0  C
ATOM   1906  CB  ALA A 204      34.089  45.253  21.494  1.00  0.00      RA0  C
ATOM   1907  C   ALA A 204      35.881  46.979  21.553  1.00  0.00      RA0  C
ATOM   1908  O   ALA A 204      36.794  46.997  20.704  1.00  0.00      RA0  O
ATOM   1909  N   ALA A 205      35.277  48.078  21.979  1.00  0.00      RA0  N
ATOM   1910  H   ALA A 205      34.669  48.022  22.770  1.00  0.00      RA0  H
ATOM   1911  CA  ALA A 205      35.531  49.388  21.340  1.00  0.00      RA0  C
ATOM   1912  CB  ALA A 205      34.615  50.461  21.930  1.00  0.00      RA0  C
ATOM   1913  C   ALA A 205      36.972  49.794  21.545  1.00  0.00      RA0  C
ATOM   1914  O   ALA A 205      37.616  50.274  20.637  1.00  0.00      RA0  O
ATOM   1915  N   ASP A 206      37.483  49.586  22.747  1.00  0.00      RA0  N
ATOM   1916  H   ASP A 206      36.938  49.272  23.529  1.00  0.00      RA0  H
ATOM   1917  CA  ASP A 206      38.866  49.965  23.032  1.00  0.00      RA0  C
ATOM   1918  CB  ASP A 206      39.161  49.812  24.523  1.00  0.00      RA0  C
ATOM   1919  CG  ASP A 206      38.022  50.384  25.337  1.00  0.00      RA0  C
ATOM   1920  OD1 ASP A 206      38.129  51.525  25.779  1.00  0.00      RA0  O
ATOM   1921  OD2 ASP A 206      37.028  49.680  25.524  1.00  0.00      RA0  O
ATOM   1922  C   ASP A 206      39.848  49.089  22.256  1.00  0.00      RA0  C
ATOM   1923  O   ASP A 206      40.889  49.562  21.834  1.00  0.00      RA0  O
ATOM   1924  N   PHE A 207      39.524  47.812  22.099  1.00  0.00      RA0  N
ATOM   1925  H   PHE A 207      38.659  47.489  22.490  1.00  0.00      RA0  H
ATOM   1926  CA  PHE A 207      40.396  46.894  21.394  1.00  0.00      RA0  C
ATOM   1927  CB  PHE A 207      39.934  45.459  21.620  1.00  0.00      RA0  C
ATOM   1928  CG  PHE A 207      40.925  44.489  21.024  1.00  0.00      RA0  C
ATOM   1929  CD1 PHE A 207      42.281  44.620  21.300  1.00  0.00      RA0  C
ATOM   1930  CD2 PHE A 207      40.477  43.459  20.207  1.00  0.00      RA0  C
ATOM   1931  CE1 PHE A 207      43.188  43.715  20.763  1.00  0.00      RA0  C
ATOM   1932  CE2 PHE A 207      41.385  42.555  19.671  1.00  0.00      RA0  C
ATOM   1933  CZ  PHE A 207      42.740  42.682  19.950  1.00  0.00      RA0  C
ATOM   1934  C   PHE A 207      40.414  47.237  19.906  1.00  0.00      RA0  C
ATOM   1935  O   PHE A 207      41.479  47.299  19.293  1.00  0.00      RA0  O
ATOM   1936  N   TRP A 208      39.238  47.512  19.343  1.00  0.00      RA0  N
ATOM   1937  H   TRP A 208      38.416  47.436  19.906  1.00  0.00      RA0  H
ATOM   1938  CA  TRP A 208      39.124  48.045  17.980  1.00  0.00      RA0  C
ATOM   1939  CB  TRP A 208      37.654  48.363  17.689  1.00  0.00      RA0  C
ATOM   1940  CG  TRP A 208      37.427  48.882  16.285  1.00  0.00      RA0  C
ATOM   1941  CD2 TRP A 208      37.069  48.133  15.104  1.00  0.00      RA0  C
ATOM   1942  CE2 TRP A 208      36.918  49.054  14.040  1.00  0.00      RA0  C
ATOM   1943  CE3 TRP A 208      36.862  46.778  14.871  1.00  0.00      RA0  C
ATOM   1944  CD1 TRP A 208      37.477  50.219  15.860  1.00  0.00      RA0  C
ATOM   1945  NE1 TRP A 208      37.177  50.327  14.538  1.00  0.00      RA0  N
ATOM   1946  HE1 TRP A 208      37.136  51.165  14.029  1.00  0.00      RA0  H
ATOM   1947  CZ2 TRP A 208      36.564  48.594  12.777  1.00  0.00      RA0  C
ATOM   1948  CZ3 TRP A 208      36.509  46.331  13.603  1.00  0.00      RA0  C
ATOM   1949  CH2 TRP A 208      36.359  47.237  12.559  1.00  0.00      RA0  C
ATOM   1950  C   TRP A 208      40.012  49.281  17.774  1.00  0.00      RA0  C
ATOM   1951  O   TRP A 208      40.789  49.361  16.814  1.00  0.00      RA0  O
ATOM   1952  N   ARG A 209      39.881  50.268  18.660  1.00  0.00      RA0  N
ATOM   1953  H   ARG A 209      39.240  50.172  19.426  1.00  0.00      RA0  H
ATOM   1954  CA  ARG A 209      40.678  51.485  18.541  1.00  0.00      RA0  C
ATOM   1955  CB  ARG A 209      40.389  52.365  19.754  1.00  0.00      RA0  C
ATOM   1956  CG  ARG A 209      39.177  53.271  19.619  1.00  0.00      RA0  C
ATOM   1957  CD  ARG A 209      39.610  54.719  19.386  1.00  0.00      RA0  C
ATOM   1958  NE  ARG A 209      40.715  54.803  18.431  1.00  0.00      RA0  N
ATOM   1959  HE  ARG A 209      41.665  54.837  18.794  1.00  0.00      RA0  H
ATOM   1960  CZ  ARG A 209      40.487  54.779  17.086  1.00  0.00      RA0  C
ATOM   1961  NH1 ARG A 209      39.227  54.659  16.603  1.00  0.00      RA0  N
ATOM   1962 HH11 ARG A 209      39.006  54.677  15.627  1.00  0.00      RA0  H
ATOM   1963 HH12 ARG A 209      38.430  54.523  17.213  1.00  0.00      RA0  H
ATOM   1964  NH2 ARG A 209      41.547  54.871  16.263  1.00  0.00      RA0  N
ATOM   1965 HH21 ARG A 209      41.505  54.879  15.266  1.00  0.00      RA0  H
ATOM   1966 HH22 ARG A 209      42.471  54.932  16.682  1.00  0.00      RA0  H
ATOM   1967  C   ARG A 209      42.182  51.183  18.623  1.00  0.00      RA0  C
ATOM   1968  O   ARG A 209      42.974  51.759  17.883  1.00  0.00      RA0  O
ATOM   1969  N   ALA A 210      42.564  50.281  19.527  1.00  0.00      RA0  N
ATOM   1970  H   ALA A 210      41.894  49.880  20.154  1.00  0.00      RA0  H
ATOM   1971  CA  ALA A 210      43.973  49.900  19.650  1.00  0.00      RA0  C
ATOM   1972  CB  ALA A 210      44.159  48.927  20.814  1.00  0.00      RA0  C
ATOM   1973  C   ALA A 210      44.485  49.255  18.351  1.00  0.00      RA0  C
ATOM   1974  O   ALA A 210      45.640  49.465  17.961  1.00  0.00      RA0  O
ATOM   1975  N   LEU A 211      43.615  48.486  17.688  1.00  0.00      RA0  N
ATOM   1976  H   LEU A 211      42.695  48.362  18.065  1.00  0.00      RA0  H
ATOM   1977  CA  LEU A 211      43.980  47.816  16.445  1.00  0.00      RA0  C
ATOM   1978  CB  LEU A 211      42.893  46.823  16.036  1.00  0.00      RA0  C
ATOM   1979  CG  LEU A 211      42.905  45.480  16.761  1.00  0.00      RA0  C
ATOM   1980  CD1 LEU A 211      41.539  44.798  16.692  1.00  0.00      RA0  C
ATOM   1981  CD2 LEU A 211      44.010  44.565  16.230  1.00  0.00      RA0  C
ATOM   1982  C   LEU A 211      44.160  48.818  15.300  1.00  0.00      RA0  C
ATOM   1983  O   LEU A 211      45.096  48.693  14.533  1.00  0.00      RA0  O
ATOM   1984  N   VAL A 212      43.303  49.829  15.232  1.00  0.00      RA0  N
ATOM   1985  H   VAL A 212      42.561  49.855  15.905  1.00  0.00      RA0  H
ATOM   1986  CA  VAL A 212      43.474  50.924  14.281  1.00  0.00      RA0  C
ATOM   1987  CB  VAL A 212      42.413  52.017  14.448  1.00  0.00      RA0  C
ATOM   1988  CG1 VAL A 212      42.633  53.123  13.414  1.00  0.00      RA0  C
ATOM   1989  CG2 VAL A 212      40.985  51.481  14.385  1.00  0.00      RA0  C
ATOM   1990  C   VAL A 212      44.844  51.543  14.477  1.00  0.00      RA0  C
ATOM   1991  O   VAL A 212      45.622  51.698  13.519  1.00  0.00      RA0  O
ATOM   1992  N   GLU A 213      45.154  51.866  15.726  1.00  0.00      RA0  N
ATOM   1993  H   GLU A 213      44.510  51.730  16.485  1.00  0.00      RA0  H
ATOM   1994  CA  GLU A 213      46.448  52.480  16.040  1.00  0.00      RA0  C
ATOM   1995  CB  GLU A 213      46.450  52.995  17.487  1.00  0.00      RA0  C
ATOM   1996  CG  GLU A 213      45.857  54.413  17.597  1.00  0.00      RA0  C
ATOM   1997  CD  GLU A 213      44.521  54.459  18.332  1.00  0.00      RA0  C
ATOM   1998  OE1 GLU A 213      43.645  55.216  17.917  1.00  0.00      RA0  O
ATOM   1999  OE2 GLU A 213      44.358  53.774  19.335  1.00  0.00      RA0  O
ATOM   2000  C   GLU A 213      47.628  51.559  15.686  1.00  0.00      RA0  C
ATOM   2001  O   GLU A 213      48.710  52.037  15.319  1.00  0.00      RA0  O
ATOM   2002  N   ALA A 214      47.415  50.247  15.776  1.00  0.00      RA0  N
ATOM   2003  H   ALA A 214      46.538  49.931  16.142  1.00  0.00      RA0  H
ATOM   2004  CA  ALA A 214      48.424  49.241  15.402  1.00  0.00      RA0  C
ATOM   2005  CB  ALA A 214      48.064  47.869  15.978  1.00  0.00      RA0  C
ATOM   2006  C   ALA A 214      48.627  49.103  13.890  1.00  0.00      RA0  C
ATOM   2007  O   ALA A 214      49.448  48.297  13.454  1.00  0.00      RA0  O
ATOM   2008  N   GLY A 215      47.862  49.854  13.101  1.00  0.00      RA0  N
ATOM   2009  H   GLY A 215      47.132  50.411  13.500  1.00  0.00      RA0  H
ATOM   2010  CA  GLY A 215      48.031  49.877  11.666  1.00  0.00      RA0  C
ATOM   2011  C   GLY A 215      47.119  48.898  10.949  1.00  0.00      RA0  C
ATOM   2012  O   GLY A 215      47.398  48.508   9.817  1.00  0.00      RA0  O
ATOM   2013  N   VAL A 216      46.016  48.507  11.586  1.00  0.00      RA0  N
ATOM   2014  H   VAL A 216      45.761  48.904  12.472  1.00  0.00      RA0  H
ATOM   2015  CA  VAL A 216      45.030  47.614  10.938  1.00  0.00      RA0  C
ATOM   2016  CB  VAL A 216      44.544  46.567  11.937  1.00  0.00      RA0  C
ATOM   2017  CG1 VAL A 216      43.723  45.499  11.227  1.00  0.00      RA0  C
ATOM   2018  CG2 VAL A 216      45.713  45.949  12.703  1.00  0.00      RA0  C
ATOM   2019  C   VAL A 216      43.867  48.464  10.407  1.00  0.00      RA0  C
ATOM   2020  O   VAL A 216      43.235  49.198  11.162  1.00  0.00      RA0  O
ATOM   2021  N   LYS A 217      43.595  48.357   9.112  1.00  0.00      RA0  N
ATOM   2022  H   LYS A 217      44.056  47.653   8.566  1.00  0.00      RA0  H
ATOM   2023  CA  LYS A 217      42.593  49.191   8.446  1.00  0.00      RA0  C
ATOM   2024  CB  LYS A 217      42.841  49.395   6.944  1.00  0.00      RA0  C
ATOM   2025  CG  LYS A 217      42.091  50.654   6.476  1.00  0.00      RA0  C
ATOM   2026  CD  LYS A 217      41.288  50.531   5.177  1.00  0.00      RA0  C
ATOM   2027  CE  LYS A 217      40.436  51.783   4.887  1.00  0.00      RA0  C
ATOM   2028  NZ  LYS A 217      39.751  51.648   3.592  1.00  0.00      RA0  N
ATOM   2029  HZ1 LYS A 217      38.764  51.311   3.649  1.00  0.00      RA0  H
ATOM   2030  HZ2 LYS A 217      39.800  52.499   2.994  1.00  0.00      RA0  H
ATOM   2031  HZ3 LYS A 217      40.298  50.996   2.989  1.00  0.00      RA0  H
ATOM   2032  C   LYS A 217      41.187  48.640   8.645  1.00  0.00      RA0  C
ATOM   2033  O   LYS A 217      40.949  47.459   8.367  1.00  0.00      RA0  O
ATOM   2034  N   PRO A 218      40.240  49.470   9.110  1.00  0.00      RA0  N
ATOM   2035  CD  PRO A 218      40.435  50.785   9.707  1.00  0.00      RA0  C
ATOM   2036  CA  PRO A 218      38.845  49.048   9.072  1.00  0.00      RA0  C
ATOM   2037  CB  PRO A 218      38.121  50.262   9.665  1.00  0.00      RA0  C
ATOM   2038  CG  PRO A 218      39.160  50.996  10.510  1.00  0.00      RA0  C
ATOM   2039  C   PRO A 218      38.347  48.677   7.649  1.00  0.00      RA0  C
ATOM   2040  O   PRO A 218      38.499  49.440   6.697  1.00  0.00      RA0  O
ATOM   2041  N   CYS A 219      37.719  47.510   7.563  1.00  0.00      RA0  N
ATOM   2042  H   CYS A 219      37.578  46.920   8.360  1.00  0.00      RA0  H
ATOM   2043  CA  CYS A 219      37.224  46.966   6.307  1.00  0.00      RA0  C
ATOM   2044  CB  CYS A 219      38.146  45.832   5.869  1.00  0.00      RA0  C
ATOM   2045  SG  CYS A 219      39.879  46.335   5.735  1.00  0.00      RA0  S
ATOM   2046  C   CYS A 219      35.773  46.522   6.465  1.00  0.00      RA0  C
ATOM   2047  O   CYS A 219      35.413  45.922   7.468  1.00  0.00      RA0  O
ATOM   2048  N   GLY A 220      34.983  46.773   5.422  1.00  0.00      RA0  N
ATOM   2049  H   GLY A 220      35.382  47.233   4.622  1.00  0.00      RA0  H
ATOM   2050  CA  GLY A 220      33.552  46.565   5.440  1.00  0.00      RA0  C
ATOM   2051  C   GLY A 220      33.083  45.327   4.699  1.00  0.00      RA0  C
ATOM   2052  O   GLY A 220      33.852  44.474   4.286  1.00  0.00      RA0  O
ATOM   2053  N   LEU A 221      31.771  45.231   4.564  1.00  0.00      RA0  N
ATOM   2054  H   LEU A 221      31.211  45.978   4.927  1.00  0.00      RA0  H
ATOM   2055  CA  LEU A 221      31.127  44.069   3.968  1.00  0.00      RA0  C
ATOM   2056  CB  LEU A 221      29.613  44.152   4.136  1.00  0.00      RA0  C
ATOM   2057  CG  LEU A 221      29.167  44.266   5.591  1.00  0.00      RA0  C
ATOM   2058  CD1 LEU A 221      27.682  44.603   5.675  1.00  0.00      RA0  C
ATOM   2059  CD2 LEU A 221      29.537  43.032   6.417  1.00  0.00      RA0  C
ATOM   2060  C   LEU A 221      31.454  43.911   2.501  1.00  0.00      RA0  C
ATOM   2061  O   LEU A 221      31.499  42.783   1.981  1.00  0.00      RA0  O
ATOM   2062  N   GLY A 222      31.651  45.020   1.799  1.00  0.00      RA0  N
ATOM   2063  H   GLY A 222      31.630  45.912   2.255  1.00  0.00      RA0  H
ATOM   2064  CA  GLY A 222      31.971  44.962   0.369  1.00  0.00      RA0  C
ATOM   2065  C   GLY A 222      33.273  44.205   0.122  1.00  0.00      RA0  C
ATOM   2066  O   GLY A 222      33.332  43.260  -0.639  1.00  0.00      RA0  O
ATOM   2067  N   ALA A 223      34.314  44.594   0.835  1.00  0.00      RA0  N
ATOM   2068  H   ALA A 223      34.194  45.333   1.496  1.00  0.00      RA0  H
ATOM   2069  CA  ALA A 223      35.586  43.875   0.781  1.00  0.00      RA0  C
ATOM   2070  CB  ALA A 223      36.655  44.636   1.560  1.00  0.00      RA0  C
ATOM   2071  C   ALA A 223      35.477  42.455   1.366  1.00  0.00      RA0  C
ATOM   2072  O   ALA A 223      36.089  41.507   0.856  1.00  0.00      RA0  O
ATOM   2073  N   ARG A 224      34.691  42.279   2.425  1.00  0.00      RA0  N
ATOM   2074  H   ARG A 224      34.236  43.064   2.849  1.00  0.00      RA0  H
ATOM   2075  CA  ARG A 224      34.478  40.940   2.972  1.00  0.00      RA0  C
ATOM   2076  CB  ARG A 224      33.693  40.816   4.301  1.00  0.00      RA0  C
ATOM   2077  CG  ARG A 224      33.934  39.447   5.000  1.00  0.00      RA0  C
ATOM   2078  CD  ARG A 224      33.934  39.449   6.551  1.00  0.00      RA0  C
ATOM   2079  NE  ARG A 224      33.944  38.104   7.171  1.00  0.00      RA0  N
ATOM   2080  HE  ARG A 224      33.150  37.530   6.940  1.00  0.00      RA0  H
ATOM   2081  CZ  ARG A 224      34.906  37.723   8.090  1.00  0.00      RA0  C
ATOM   2082  NH1 ARG A 224      35.975  38.518   8.283  1.00  0.00      RA0  N
ATOM   2083 HH11 ARG A 224      36.698  38.255   8.931  1.00  0.00      RA0  H
ATOM   2084 HH12 ARG A 224      36.087  39.386   7.793  1.00  0.00      RA0  H
ATOM   2085  NH2 ARG A 224      34.796  36.569   8.805  1.00  0.00      RA0  N
ATOM   2086 HH21 ARG A 224      35.480  36.273   9.504  1.00  0.00      RA0  H
ATOM   2087 HH22 ARG A 224      34.026  35.936   8.696  1.00  0.00      RA0  H
ATOM   2088  C   ARG A 224      34.041  40.003   1.827  1.00  0.00      RA0  C
ATOM   2089  O   ARG A 224      34.525  38.876   1.697  1.00  0.00      RA0  O
ATOM   2090  N   ASP A 225      33.130  40.476   0.983  1.00  0.00      RA0  N
ATOM   2091  H   ASP A 225      32.735  41.390   1.095  1.00  0.00      RA0  H
ATOM   2092  CA  ASP A 225      32.631  39.627  -0.077  1.00  0.00      RA0  C
ATOM   2093  CB  ASP A 225      31.205  39.862  -0.584  1.00  0.00      RA0  C
ATOM   2094  CG  ASP A 225      30.588  38.479  -0.818  1.00  0.00      RA0  C
ATOM   2095  OD1 ASP A 225      30.269  37.805   0.158  1.00  0.00      RA0  O
ATOM   2096  OD2 ASP A 225      30.455  38.030  -1.956  1.00  0.00      RA0  O
ATOM   2097  C   ASP A 225      33.641  39.385  -1.205  1.00  0.00      RA0  C
ATOM   2098  O   ASP A 225      33.788  38.242  -1.635  1.00  0.00      RA0  O
ATOM   2099  N   THR A 226      34.304  40.433  -1.695  1.00  0.00      RA0  N
ATOM   2100  H   THR A 226      34.203  41.314  -1.236  1.00  0.00      RA0  H
ATOM   2101  CA  THR A 226      35.314  40.237  -2.754  1.00  0.00      RA0  C
ATOM   2102  CB  THR A 226      35.717  41.650  -3.149  1.00  0.00      RA0  C
ATOM   2103  OG1 THR A 226      35.691  42.486  -1.983  1.00  0.00      RA0  O
ATOM   2104  HG1 THR A 226      34.786  42.777  -1.871  1.00  0.00      RA0  H
ATOM   2105  CG2 THR A 226      34.769  42.243  -4.191  1.00  0.00      RA0  C
ATOM   2106  C   THR A 226      36.448  39.327  -2.276  1.00  0.00      RA0  C
ATOM   2107  O   THR A 226      36.926  38.467  -3.028  1.00  0.00      RA0  O
ATOM   2108  N   LEU A 227      36.856  39.517  -1.033  1.00  0.00      RA0  N
ATOM   2109  H   LEU A 227      36.399  40.206  -0.468  1.00  0.00      RA0  H
ATOM   2110  CA  LEU A 227      37.914  38.685  -0.456  1.00  0.00      RA0  C
ATOM   2111  CB  LEU A 227      38.296  39.177   0.938  1.00  0.00      RA0  C
ATOM   2112  CG  LEU A 227      39.068  40.497   0.930  1.00  0.00      RA0  C
ATOM   2113  CD1 LEU A 227      38.908  41.258   2.240  1.00  0.00      RA0  C
ATOM   2114  CD2 LEU A 227      40.540  40.296   0.586  1.00  0.00      RA0  C
ATOM   2115  C   LEU A 227      37.532  37.211  -0.385  1.00  0.00      RA0  C
ATOM   2116  O   LEU A 227      38.288  36.330  -0.819  1.00  0.00      RA0  O
ATOM   2117  N   ARG A 228      36.357  36.916   0.162  1.00  0.00      RA0  N
ATOM   2118  H   ARG A 228      35.732  37.639   0.469  1.00  0.00      RA0  H
ATOM   2119  CA  ARG A 228      35.964  35.525   0.333  1.00  0.00      RA0  C
ATOM   2120  CB  ARG A 228      34.762  35.409   1.279  1.00  0.00      RA0  C
ATOM   2121  CG  ARG A 228      33.400  35.854   0.730  1.00  0.00      RA0  C
ATOM   2122  CD  ARG A 228      32.593  34.754   0.028  1.00  0.00      RA0  C
ATOM   2123  NE  ARG A 228      31.513  35.353  -0.742  1.00  0.00      RA0  N
ATOM   2124  HE  ARG A 228      31.367  36.352  -0.644  1.00  0.00      RA0  H
ATOM   2125  CZ  ARG A 228      30.685  34.614  -1.528  1.00  0.00      RA0  C
ATOM   2126  NH1 ARG A 228      30.860  33.273  -1.641  1.00  0.00      RA0  N
ATOM   2127 HH11 ARG A 228      30.214  32.685  -2.158  1.00  0.00      RA0  H
ATOM   2128 HH12 ARG A 228      31.633  32.788  -1.205  1.00  0.00      RA0  H
ATOM   2129  NH2 ARG A 228      29.699  35.268  -2.174  1.00  0.00      RA0  N
ATOM   2130 HH21 ARG A 228      29.022  34.806  -2.766  1.00  0.00      RA0  H
ATOM   2131 HH22 ARG A 228      29.638  36.278  -2.064  1.00  0.00      RA0  H
ATOM   2132  C   ARG A 228      35.668  34.814  -1.003  1.00  0.00      RA0  C
ATOM   2133  O   ARG A 228      35.923  33.623  -1.156  1.00  0.00      RA0  O
ATOM   2134  N   LEU A 229      35.145  35.532  -1.977  1.00  0.00      RA0  N
ATOM   2135  H   LEU A 229      34.917  36.498  -1.826  1.00  0.00      RA0  H
ATOM   2136  CA  LEU A 229      34.809  34.909  -3.261  1.00  0.00      RA0  C
ATOM   2137  CB  LEU A 229      33.935  35.840  -4.098  1.00  0.00      RA0  C
ATOM   2138  CG  LEU A 229      33.468  35.143  -5.373  1.00  0.00      RA0  C
ATOM   2139  CD1 LEU A 229      32.678  33.885  -5.036  1.00  0.00      RA0  C
ATOM   2140  CD2 LEU A 229      32.688  36.067  -6.304  1.00  0.00      RA0  C
ATOM   2141  C   LEU A 229      36.111  34.576  -4.022  1.00  0.00      RA0  C
ATOM   2142  O   LEU A 229      36.287  33.467  -4.555  1.00  0.00      RA0  O
ATOM   2143  N   GLU A 230      37.034  35.540  -4.032  1.00  0.00      RA0  N
ATOM   2144  H   GLU A 230      36.834  36.435  -3.625  1.00  0.00      RA0  H
ATOM   2145  CA  GLU A 230      38.381  35.294  -4.562  1.00  0.00      RA0  C
ATOM   2146  CB  GLU A 230      39.304  36.500  -4.422  1.00  0.00      RA0  C
ATOM   2147  CG  GLU A 230      38.981  37.682  -5.336  1.00  0.00      RA0  C
ATOM   2148  CD  GLU A 230      40.039  38.744  -5.131  1.00  0.00      RA0  C
ATOM   2149  OE1 GLU A 230      40.922  38.536  -4.310  1.00  0.00      RA0  O
ATOM   2150  OE2 GLU A 230      39.998  39.780  -5.786  1.00  0.00      RA0  O
ATOM   2151  C   GLU A 230      39.019  34.066  -3.917  1.00  0.00      RA0  C
ATOM   2152  O   GLU A 230      39.668  33.269  -4.598  1.00  0.00      RA0  O
ATOM   2153  N   ALA A 231      38.831  33.907  -2.617  1.00  0.00      RA0  N
ATOM   2154  H   ALA A 231      38.271  34.573  -2.121  1.00  0.00      RA0  H
ATOM   2155  CA  ALA A 231      39.380  32.767  -1.858  1.00  0.00      RA0  C
ATOM   2156  CB  ALA A 231      39.396  33.096  -0.370  1.00  0.00      RA0  C
ATOM   2157  C   ALA A 231      38.647  31.439  -2.040  1.00  0.00      RA0  C
ATOM   2158  O   ALA A 231      39.074  30.408  -1.501  1.00  0.00      RA0  O
ATOM   2159  N   GLY A 232      37.567  31.457  -2.827  1.00  0.00      RA0  N
ATOM   2160  H   GLY A 232      37.243  32.322  -3.208  1.00  0.00      RA0  H
ATOM   2161  CA  GLY A 232      36.742  30.290  -3.072  1.00  0.00      RA0  C
ATOM   2162  C   GLY A 232      35.941  29.830  -1.874  1.00  0.00      RA0  C
ATOM   2163  O   GLY A 232      35.687  28.643  -1.730  1.00  0.00      RA0  O
ATOM   2164  N   MSE A 233      35.543  30.755  -1.019  1.00  0.00      RA0  N
ATOM   2165  H   MSE A 233      35.615  31.724  -1.254  1.00  0.00      RA0  H
ATOM   2166  CA  MSE A 233      34.851  30.396   0.205  1.00  0.00      RA0  C
ATOM   2167  CB  MSE A 233      35.377  31.217   1.379  1.00  0.00      RA0  C
ATOM   2168  CG  MSE A 233      36.832  30.895   1.715  1.00  0.00      RA0  C
ATOM   2169  SE  MSE A 233      37.460  31.919   3.054  1.00  0.00      RA0  S
ATOM   2170  CE  MSE A 233      39.042  31.099   3.287  1.00  0.00      RA0  C
ATOM   2171  C   MSE A 233      33.343  30.613   0.033  1.00  0.00      RA0  C
ATOM   2172  O   MSE A 233      32.922  31.559  -0.633  1.00  0.00      RA0  O
ATOM   2173  N   ASN A 234      32.553  29.646   0.524  1.00  0.00      RA0  N
ATOM   2174  H   ASN A 234      32.935  28.969   1.151  1.00  0.00      RA0  H
ATOM   2175  CA  ASN A 234      31.112  29.673   0.312  1.00  0.00      RA0  C
ATOM   2176  CB  ASN A 234      30.491  28.309   0.621  1.00  0.00      RA0  C
ATOM   2177  CG  ASN A 234      30.848  27.292  -0.439  1.00  0.00      RA0  C
ATOM   2178  OD1 ASN A 234      31.397  27.611  -1.488  1.00  0.00      RA0  O
ATOM   2179  ND2 ASN A 234      30.495  26.040  -0.109  1.00  0.00      RA0  N
ATOM   2180 HD21 ASN A 234      30.088  25.837   0.784  1.00  0.00      RA0  H
ATOM   2181 HD22 ASN A 234      30.645  25.280  -0.748  1.00  0.00      RA0  H
ATOM   2182  C   ASN A 234      30.404  30.690   1.155  1.00  0.00      RA0  C
ATOM   2183  O   ASN A 234      30.860  31.034   2.257  1.00  0.00      RA0  O
ATOM   2184  N   LEU A 235      29.266  31.150   0.627  1.00  0.00      RA0  N
ATOM   2185  H   LEU A 235      28.997  30.874  -0.301  1.00  0.00      RA0  H
ATOM   2186  CA  LEU A 235      28.326  31.974   1.328  1.00  0.00      RA0  C
ATOM   2187  CB  LEU A 235      28.233  33.352   0.678  1.00  0.00      RA0  C
ATOM   2188  CG  LEU A 235      27.283  34.311   1.395  1.00  0.00      RA0  C
ATOM   2189  CD1 LEU A 235      27.680  34.526   2.857  1.00  0.00      RA0  C
ATOM   2190  CD2 LEU A 235      27.150  35.633   0.638  1.00  0.00      RA0  C
ATOM   2191  C   LEU A 235      26.971  31.277   1.303  1.00  0.00      RA0  C
ATOM   2192  O   LEU A 235      26.360  31.076   0.224  1.00  0.00      RA0  O
ATOM   2193  N   TYR A 236      26.522  30.899   2.494  1.00  0.00      RA0  N
ATOM   2194  H   TYR A 236      27.060  31.110   3.310  1.00  0.00      RA0  H
ATOM   2195  CA  TYR A 236      25.247  30.214   2.640  1.00  0.00      RA0  C
ATOM   2196  CB  TYR A 236      24.916  29.899   4.091  1.00  0.00      RA0  C
ATOM   2197  CG  TYR A 236      23.674  29.032   4.162  1.00  0.00      RA0  C
ATOM   2198  CD1 TYR A 236      23.736  27.685   3.824  1.00  0.00      RA0  C
ATOM   2199  CE1 TYR A 236      22.613  26.875   3.958  1.00  0.00      RA0  C
ATOM   2200  CD2 TYR A 236      22.468  29.576   4.586  1.00  0.00      RA0  C
ATOM   2201  CE2 TYR A 236      21.343  28.768   4.711  1.00  0.00      RA0  C
ATOM   2202  CZ  TYR A 236      21.417  27.412   4.423  1.00  0.00      RA0  C
ATOM   2203  OH  TYR A 236      20.303  26.608   4.615  1.00  0.00      RA0  O
ATOM   2204  HH  TYR A 236      20.528  25.709   4.356  1.00  0.00      RA0  H
ATOM   2205  C   TYR A 236      24.144  31.086   2.032  1.00  0.00      RA0  C
ATOM   2206  O   TYR A 236      24.106  32.313   2.217  1.00  0.00      RA0  O
ATOM   2207  N   GLY A 237      23.246  30.435   1.316  1.00  0.00      RA0  N
ATOM   2208  H   GLY A 237      23.347  29.450   1.183  1.00  0.00      RA0  H
ATOM   2209  CA  GLY A 237      22.192  31.105   0.599  1.00  0.00      RA0  C
ATOM   2210  C   GLY A 237      22.547  31.302  -0.857  1.00  0.00      RA0  C
ATOM   2211  O   GLY A 237      21.666  31.439  -1.692  1.00  0.00      RA0  O
ATOM   2212  N   GLN A 238      23.843  31.343  -1.166  1.00  0.00      RA0  N
ATOM   2213  H   GLN A 238      24.540  31.221  -0.460  1.00  0.00      RA0  H
ATOM   2214  CA  GLN A 238      24.307  31.522  -2.538  1.00  0.00      RA0  C
ATOM   2215  CB  GLN A 238      25.189  32.762  -2.653  1.00  0.00      RA0  C
ATOM   2216  CG  GLN A 238      24.284  33.992  -2.531  1.00  0.00      RA0  C
ATOM   2217  CD  GLN A 238      25.050  35.286  -2.703  1.00  0.00      RA0  C
ATOM   2218  OE1 GLN A 238      24.762  36.291  -2.062  1.00  0.00      RA0  O
ATOM   2219  NE2 GLN A 238      26.041  35.230  -3.602  1.00  0.00      RA0  N
ATOM   2220 HE21 GLN A 238      26.205  34.432  -4.196  1.00  0.00      RA0  H
ATOM   2221 HE22 GLN A 238      26.701  35.966  -3.737  1.00  0.00      RA0  H
ATOM   2222  C   GLN A 238      24.942  30.239  -3.057  1.00  0.00      RA0  C
ATOM   2223  O   GLN A 238      24.418  29.622  -3.995  1.00  0.00      RA0  O
ATOM   2224  N   GLU A 239      26.053  29.798  -2.480  1.00  0.00      RA0  N
ATOM   2225  H   GLU A 239      26.490  30.337  -1.756  1.00  0.00      RA0  H
ATOM   2226  CA  GLU A 239      26.675  28.534  -2.930  1.00  0.00      RA0  C
ATOM   2227  CB  GLU A 239      28.123  28.493  -2.448  1.00  0.00      RA0  C
ATOM   2228  CG  GLU A 239      29.141  29.234  -3.325  1.00  0.00      RA0  C
ATOM   2229  CD  GLU A 239      28.836  30.711  -3.482  1.00  0.00      RA0  C
ATOM   2230  OE1 GLU A 239      28.877  31.455  -2.501  1.00  0.00      RA0  O
ATOM   2231  OE2 GLU A 239      28.583  31.128  -4.607  1.00  0.00      RA0  O
ATOM   2232  C   GLU A 239      25.933  27.271  -2.514  1.00  0.00      RA0  C
ATOM   2233  O   GLU A 239      26.139  26.226  -3.112  1.00  0.00      RA0  O
ATOM   2234  N   MSE A 240      25.119  27.368  -1.464  1.00  0.00      RA0  N
ATOM   2235  H   MSE A 240      24.985  28.228  -0.973  1.00  0.00      RA0  H
ATOM   2236  CA  MSE A 240      24.269  26.270  -1.053  1.00  0.00      RA0  C
ATOM   2237  CB  MSE A 240      25.053  25.208  -0.276  1.00  0.00      RA0  C
ATOM   2238  CG  MSE A 240      25.630  25.679   1.062  1.00  0.00      RA0  C
ATOM   2239  SE  MSE A 240      26.943  26.902   0.930  1.00  0.00      RA0  S
ATOM   2240  CE  MSE A 240      27.390  26.952   2.671  1.00  0.00      RA0  C
ATOM   2241  C   MSE A 240      23.074  26.743  -0.209  1.00  0.00      RA0  C
ATOM   2242  O   MSE A 240      23.028  27.868   0.285  1.00  0.00      RA0  O
ATOM   2243  N   ASP A 241      22.115  25.848  -0.068  1.00  0.00      RA0  N
ATOM   2244  H   ASP A 241      22.066  24.962  -0.534  1.00  0.00      RA0  H
ATOM   2245  CA  ASP A 241      20.985  26.060   0.851  1.00  0.00      RA0  C
ATOM   2246  CB  ASP A 241      19.934  26.957   0.195  1.00  0.00      RA0  C
ATOM   2247  CG  ASP A 241      19.082  26.094  -0.716  1.00  0.00      RA0  C
ATOM   2248  OD1 ASP A 241      19.616  25.459  -1.615  1.00  0.00      RA0  O
ATOM   2249  OD2 ASP A 241      17.889  25.964  -0.464  1.00  0.00      RA0  O
ATOM   2250  C   ASP A 241      20.379  24.703   1.105  1.00  0.00      RA0  C
ATOM   2251  O   ASP A 241      20.979  23.675   0.726  1.00  0.00      RA0  O
ATOM   2252  N   GLU A 242      19.212  24.647   1.743  1.00  0.00      RA0  N
ATOM   2253  H   GLU A 242      18.645  25.469   1.786  1.00  0.00      RA0  H
ATOM   2254  CA  GLU A 242      18.651  23.352   2.133  1.00  0.00      RA0  C
ATOM   2255  CB  GLU A 242      17.366  23.585   2.927  1.00  0.00      RA0  C
ATOM   2256  CG  GLU A 242      17.470  24.575   4.085  1.00  0.00      RA0  C
ATOM   2257  CD  GLU A 242      17.932  23.864   5.335  1.00  0.00      RA0  C
ATOM   2258  OE1 GLU A 242      18.239  22.680   5.267  1.00  0.00      RA0  O
ATOM   2259  OE2 GLU A 242      17.960  24.495   6.386  1.00  0.00      RA0  O
ATOM   2260  C   GLU A 242      18.278  22.431   0.982  1.00  0.00      RA0  C
ATOM   2261  O   GLU A 242      18.046  21.243   1.204  1.00  0.00      RA0  O
ATOM   2262  N   THR A 243      18.251  22.974  -0.234  1.00  0.00      RA0  N
ATOM   2263  H   THR A 243      18.481  23.940  -0.378  1.00  0.00      RA0  H
ATOM   2264  CA  THR A 243      17.926  22.200  -1.441  1.00  0.00      RA0  C
ATOM   2265  CB  THR A 243      16.909  22.986  -2.286  1.00  0.00      RA0  C
ATOM   2266  OG1 THR A 243      17.411  24.238  -2.769  1.00  0.00      RA0  O
ATOM   2267  HG1 THR A 243      17.774  24.746  -2.035  1.00  0.00      RA0  H
ATOM   2268  CG2 THR A 243      15.627  23.211  -1.482  1.00  0.00      RA0  C
ATOM   2269  C   THR A 243      19.141  21.692  -2.195  1.00  0.00      RA0  C
ATOM   2270  O   THR A 243      18.994  20.964  -3.182  1.00  0.00      RA0  O
ATOM   2271  N   ILE A 244      20.331  22.094  -1.749  1.00  0.00      RA0  N
ATOM   2272  H   ILE A 244      20.399  22.641  -0.911  1.00  0.00      RA0  H
ATOM   2273  CA  ILE A 244      21.581  21.781  -2.428  1.00  0.00      RA0  C
ATOM   2274  CB  ILE A 244      22.319  23.071  -2.809  1.00  0.00      RA0  C
ATOM   2275  CG2 ILE A 244      23.717  22.810  -3.377  1.00  0.00      RA0  C
ATOM   2276  CG1 ILE A 244      21.469  23.858  -3.804  1.00  0.00      RA0  C
ATOM   2277  CD1 ILE A 244      21.078  22.996  -5.005  1.00  0.00      RA0  C
ATOM   2278  C   ILE A 244      22.465  20.857  -1.601  1.00  0.00      RA0  C
ATOM   2279  O   ILE A 244      22.743  21.144  -0.436  1.00  0.00      RA0  O
ATOM   2280  N   SER A 245      22.978  19.801  -2.244  1.00  0.00      RA0  N
ATOM   2281  H   SER A 245      22.798  19.692  -3.218  1.00  0.00      RA0  H
ATOM   2282  CA  SER A 245      23.866  18.868  -1.601  1.00  0.00      RA0  C
ATOM   2283  CB  SER A 245      23.974  17.658  -2.534  1.00  0.00      RA0  C
ATOM   2284  OG  SER A 245      24.956  16.726  -2.068  1.00  0.00      RA0  O
ATOM   2285  HG  SER A 245      24.447  15.991  -1.720  1.00  0.00      RA0  H
ATOM   2286  C   SER A 245      25.237  19.526  -1.367  1.00  0.00      RA0  C
ATOM   2287  O   SER A 245      25.682  20.283  -2.225  1.00  0.00      RA0  O
ATOM   2288  N   PRO A 246      25.924  19.234  -0.270  1.00  0.00      RA0  N
ATOM   2289  CD  PRO A 246      25.503  18.382   0.832  1.00  0.00      RA0  C
ATOM   2290  CA  PRO A 246      27.298  19.749  -0.108  1.00  0.00      RA0  C
ATOM   2291  CB  PRO A 246      27.703  19.197   1.264  1.00  0.00      RA0  C
ATOM   2292  CG  PRO A 246      26.812  17.980   1.496  1.00  0.00      RA0  C
ATOM   2293  C   PRO A 246      28.197  19.301  -1.264  1.00  0.00      RA0  C
ATOM   2294  O   PRO A 246      29.143  20.032  -1.632  1.00  0.00      RA0  O
ATOM   2295  N   LEU A 247      27.880  18.149  -1.874  1.00  0.00      RA0  N
ATOM   2296  H   LEU A 247      27.053  17.646  -1.611  1.00  0.00      RA0  H
ATOM   2297  CA  LEU A 247      28.665  17.623  -2.980  1.00  0.00      RA0  C
ATOM   2298  CB  LEU A 247      28.189  16.220  -3.357  1.00  0.00      RA0  C
ATOM   2299  CG  LEU A 247      28.190  15.237  -2.185  1.00  0.00      RA0  C
ATOM   2300  CD1 LEU A 247      27.605  13.886  -2.594  1.00  0.00      RA0  C
ATOM   2301  CD2 LEU A 247      29.572  15.087  -1.547  1.00  0.00      RA0  C
ATOM   2302  C   LEU A 247      28.625  18.535  -4.204  1.00  0.00      RA0  C
ATOM   2303  O   LEU A 247      29.546  18.526  -5.009  1.00  0.00      RA0  O
ATOM   2304  N   ALA A 248      27.568  19.327  -4.321  1.00  0.00      RA0  N
ATOM   2305  H   ALA A 248      26.886  19.363  -3.590  1.00  0.00      RA0  H
ATOM   2306  CA  ALA A 248      27.369  20.270  -5.437  1.00  0.00      RA0  C
ATOM   2307  CB  ALA A 248      25.898  20.290  -5.856  1.00  0.00      RA0  C
ATOM   2308  C   ALA A 248      27.794  21.707  -5.074  1.00  0.00      RA0  C
ATOM   2309  O   ALA A 248      27.575  22.639  -5.859  1.00  0.00      RA0  O
ATOM   2310  N   ALA A 249      28.371  21.860  -3.885  1.00  0.00      RA0  N
ATOM   2311  H   ALA A 249      28.533  21.072  -3.291  1.00  0.00      RA0  H
ATOM   2312  CA  ALA A 249      28.788  23.152  -3.359  1.00  0.00      RA0  C
ATOM   2313  CB  ALA A 249      27.960  23.517  -2.129  1.00  0.00      RA0  C
ATOM   2314  C   ALA A 249      30.270  23.147  -2.963  1.00  0.00      RA0  C
ATOM   2315  O   ALA A 249      30.702  23.907  -2.115  1.00  0.00      RA0  O
ATOM   2316  N   ASN A 250      31.036  22.280  -3.607  1.00  0.00      RA0  N
ATOM   2317  H   ASN A 250      30.615  21.722  -4.322  1.00  0.00      RA0  H
ATOM   2318  CA  ASN A 250      32.482  22.179  -3.337  1.00  0.00      RA0  C
ATOM   2319  CB  ASN A 250      33.261  23.397  -3.867  1.00  0.00      RA0  C
ATOM   2320  CG  ASN A 250      34.755  23.131  -3.831  1.00  0.00      RA0  C
ATOM   2321  OD1 ASN A 250      35.223  22.051  -4.161  1.00  0.00      RA0  O
ATOM   2322  ND2 ASN A 250      35.486  24.167  -3.407  1.00  0.00      RA0  N
ATOM   2323 HD21 ASN A 250      35.064  25.033  -3.137  1.00  0.00      RA0  H
ATOM   2324 HD22 ASN A 250      36.477  24.063  -3.350  1.00  0.00      RA0  H
ATOM   2325  C   ASN A 250      32.761  21.910  -1.864  1.00  0.00      RA0  C
ATOM   2326  O   ASN A 250      33.743  22.427  -1.336  1.00  0.00      RA0  O
ATOM   2327  N   MSE A 251      31.903  21.100  -1.211  1.00  0.00      RA0  N
ATOM   2328  H   MSE A 251      31.080  20.789  -1.690  1.00  0.00      RA0  H
ATOM   2329  CA  MSE A 251      32.087  20.727   0.185  1.00  0.00      RA0  C
ATOM   2330  CB  MSE A 251      30.922  21.210   1.050  1.00  0.00      RA0  C
ATOM   2331  CG  MSE A 251      30.732  22.726   1.040  1.00  0.00      RA0  C
ATOM   2332  SE  MSE A 251      29.307  23.246   2.006  1.00  0.00      RA0  S
ATOM   2333  CE  MSE A 251      29.904  22.710   3.615  1.00  0.00      RA0  C
ATOM   2334  C   MSE A 251      32.289  19.230   0.356  1.00  0.00      RA0  C
ATOM   2335  O   MSE A 251      32.310  18.724   1.466  1.00  0.00      RA0  O
ATOM   2336  N   GLY A 252      32.527  18.521  -0.744  1.00  0.00      RA0  N
ATOM   2337  H   GLY A 252      32.537  18.982  -1.630  1.00  0.00      RA0  H
ATOM   2338  CA  GLY A 252      32.811  17.085  -0.658  1.00  0.00      RA0  C
ATOM   2339  C   GLY A 252      33.976  16.799   0.295  1.00  0.00      RA0  C
ATOM   2340  O   GLY A 252      33.971  15.798   1.058  1.00  0.00      RA0  O
ATOM   2341  N   TRP A 253      34.991  17.641   0.210  1.00  0.00      RA0  N
ATOM   2342  H   TRP A 253      34.960  18.332  -0.513  1.00  0.00      RA0  H
ATOM   2343  CA  TRP A 253      36.197  17.479   0.996  1.00  0.00      RA0  C
ATOM   2344  CB  TRP A 253      37.279  18.493   0.609  1.00  0.00      RA0  C
ATOM   2345  CG  TRP A 253      36.827  19.930   0.738  1.00  0.00      RA0  C
ATOM   2346  CD2 TRP A 253      37.060  20.850   1.827  1.00  0.00      RA0  C
ATOM   2347  CE2 TRP A 253      36.452  22.099   1.463  1.00  0.00      RA0  C
ATOM   2348  CE3 TRP A 253      37.723  20.728   3.066  1.00  0.00      RA0  C
ATOM   2349  CD1 TRP A 253      36.100  20.661  -0.211  1.00  0.00      RA0  C
ATOM   2350  NE1 TRP A 253      35.875  21.931   0.210  1.00  0.00      RA0  N
ATOM   2351  HE1 TRP A 253      35.370  22.606  -0.300  1.00  0.00      RA0  H
ATOM   2352  CZ2 TRP A 253      36.522  23.200   2.344  1.00  0.00      RA0  C
ATOM   2353  CZ3 TRP A 253      37.784  21.837   3.939  1.00  0.00      RA0  C
ATOM   2354  CH2 TRP A 253      37.189  23.067   3.580  1.00  0.00      RA0  C
ATOM   2355  C   TRP A 253      35.916  17.534   2.484  1.00  0.00      RA0  C
ATOM   2356  O   TRP A 253      36.757  17.128   3.276  1.00  0.00      RA0  O
ATOM   2357  N   THR A 254      34.758  18.071   2.869  1.00  0.00      RA0  N
ATOM   2358  H   THR A 254      34.086  18.342   2.184  1.00  0.00      RA0  H
ATOM   2359  CA  THR A 254      34.404  18.171   4.283  1.00  0.00      RA0  C
ATOM   2360  CB  THR A 254      33.667  19.491   4.646  1.00  0.00      RA0  C
ATOM   2361  OG1 THR A 254      32.379  19.623   4.021  1.00  0.00      RA0  O
ATOM   2362  HG1 THR A 254      32.495  19.482   3.090  1.00  0.00      RA0  H
ATOM   2363  CG2 THR A 254      34.504  20.722   4.360  1.00  0.00      RA0  C
ATOM   2364  C   THR A 254      33.587  16.989   4.797  1.00  0.00      RA0  C
ATOM   2365  O   THR A 254      33.267  16.939   5.988  1.00  0.00      RA0  O
ATOM   2366  N   ILE A 255      33.257  16.046   3.925  1.00  0.00      RA0  N
ATOM   2367  H   ILE A 255      33.636  16.050   2.999  1.00  0.00      RA0  H
ATOM   2368  CA  ILE A 255      32.444  14.906   4.342  1.00  0.00      RA0  C
ATOM   2369  CB  ILE A 255      31.501  14.426   3.246  1.00  0.00      RA0  C
ATOM   2370  CG2 ILE A 255      30.514  13.429   3.854  1.00  0.00      RA0  C
ATOM   2371  CG1 ILE A 255      30.801  15.595   2.544  1.00  0.00      RA0  C
ATOM   2372  CD1 ILE A 255      29.963  16.464   3.485  1.00  0.00      RA0  C
ATOM   2373  C   ILE A 255      33.352  13.791   4.823  1.00  0.00      RA0  C
ATOM   2374  O   ILE A 255      34.159  13.254   4.058  1.00  0.00      RA0  O
ATOM   2375  N   ALA A 256      33.192  13.431   6.087  1.00  0.00      RA0  N
ATOM   2376  H   ALA A 256      32.459  13.886   6.594  1.00  0.00      RA0  H
ATOM   2377  CA  ALA A 256      33.960  12.356   6.709  1.00  0.00      RA0  C
ATOM   2378  CB  ALA A 256      34.233  12.653   8.176  1.00  0.00      RA0  C
ATOM   2379  C   ALA A 256      33.215  11.032   6.566  1.00  0.00      RA0  C
ATOM   2380  O   ALA A 256      32.539  10.595   7.469  1.00  0.00      RA0  O
ATOM   2381  N   TRP A 257      33.338  10.385   5.405  1.00  0.00      RA0  N
ATOM   2382  H   TRP A 257      33.917  10.800   4.702  1.00  0.00      RA0  H
ATOM   2383  CA  TRP A 257      32.592   9.142   5.141  1.00  0.00      RA0  C
ATOM   2384  CB  TRP A 257      32.781   8.683   3.691  1.00  0.00      RA0  C
ATOM   2385  CG  TRP A 257      32.535   9.795   2.695  1.00  0.00      RA0  C
ATOM   2386  CD2 TRP A 257      31.285  10.202   2.095  1.00  0.00      RA0  C
ATOM   2387  CE2 TRP A 257      31.568  11.256   1.193  1.00  0.00      RA0  C
ATOM   2388  CE3 TRP A 257      29.976   9.763   2.245  1.00  0.00      RA0  C
ATOM   2389  CD1 TRP A 257      33.501  10.637   2.124  1.00  0.00      RA0  C
ATOM   2390  NE1 TRP A 257      32.936  11.501   1.241  1.00  0.00      RA0  N
ATOM   2391  HE1 TRP A 257      33.414  12.201   0.745  1.00  0.00      RA0  H
ATOM   2392  CZ2 TRP A 257      30.535  11.837   0.466  1.00  0.00      RA0  C
ATOM   2393  CZ3 TRP A 257      28.953  10.355   1.513  1.00  0.00      RA0  C
ATOM   2394  CH2 TRP A 257      29.231  11.386   0.624  1.00  0.00      RA0  C
ATOM   2395  C   TRP A 257      33.013   8.009   6.068  1.00  0.00      RA0  C
ATOM   2396  O   TRP A 257      32.180   7.220   6.548  1.00  0.00      RA0  O
ATOM   2397  N   GLU A 258      34.316   7.914   6.324  1.00  0.00      RA0  N
ATOM   2398  H   GLU A 258      34.951   8.626   6.041  1.00  0.00      RA0  H
ATOM   2399  CA  GLU A 258      34.824   6.879   7.215  1.00  0.00      RA0  C
ATOM   2400  CB  GLU A 258      36.078   6.237   6.630  1.00  0.00      RA0  C
ATOM   2401  CG  GLU A 258      35.649   5.418   5.413  1.00  0.00      RA0  C
ATOM   2402  CD  GLU A 258      34.479   4.547   5.832  1.00  0.00      RA0  C
ATOM   2403  OE1 GLU A 258      34.662   3.707   6.711  1.00  0.00      RA0  O
ATOM   2404  OE2 GLU A 258      33.381   4.732   5.305  1.00  0.00      RA0  O
ATOM   2405  C   GLU A 258      35.008   7.492   8.597  1.00  0.00      RA0  C
ATOM   2406  O   GLU A 258      35.400   8.650   8.685  1.00  0.00      RA0  O
ATOM   2407  N   PRO A 259      34.736   6.765   9.685  1.00  0.00      RA0  N
ATOM   2408  CD  PRO A 259      34.883   7.312  11.029  1.00  0.00      RA0  C
ATOM   2409  CA  PRO A 259      34.299   5.371   9.697  1.00  0.00      RA0  C
ATOM   2410  CB  PRO A 259      34.597   4.959  11.138  1.00  0.00      RA0  C
ATOM   2411  CG  PRO A 259      34.356   6.223  11.955  1.00  0.00      RA0  C
ATOM   2412  C   PRO A 259      32.834   5.247   9.296  1.00  0.00      RA0  C
ATOM   2413  O   PRO A 259      32.029   6.113   9.667  1.00  0.00      RA0  O
ATOM   2414  N   ALA A 260      32.529   4.188   8.555  1.00  0.00      RA0  N
ATOM   2415  H   ALA A 260      33.291   3.653   8.179  1.00  0.00      RA0  H
ATOM   2416  CA  ALA A 260      31.192   3.923   8.026  1.00  0.00      RA0  C
ATOM   2417  CB  ALA A 260      31.185   2.640   7.195  1.00  0.00      RA0  C
ATOM   2418  C   ALA A 260      30.138   3.805   9.102  1.00  0.00      RA0  C
ATOM   2419  O   ALA A 260      28.960   4.052   8.837  1.00  0.00      RA0  O
ATOM   2420  N   ASP A 261      30.539   3.435  10.314  1.00  0.00      RA0  N
ATOM   2421  H   ASP A 261      31.507   3.316  10.550  1.00  0.00      RA0  H
ATOM   2422  CA  ASP A 261      29.585   3.218  11.397  1.00  0.00      RA0  C
ATOM   2423  CB  ASP A 261      30.264   2.325  12.430  1.00  0.00      RA0  C
ATOM   2424  CG  ASP A 261      31.580   2.994  12.822  1.00  0.00      RA0  C
ATOM   2425  OD1 ASP A 261      32.592   2.671  12.206  1.00  0.00      RA0  O
ATOM   2426  OD2 ASP A 261      31.601   3.857  13.702  1.00  0.00      RA0  O
ATOM   2427  C   ASP A 261      29.212   4.466  12.159  1.00  0.00      RA0  C
ATOM   2428  O   ASP A 261      28.453   4.397  13.132  1.00  0.00      RA0  O
ATOM   2429  N   ARG A 262      29.736   5.609  11.747  1.00  0.00      RA0  N
ATOM   2430  H   ARG A 262      30.356   5.608  10.962  1.00  0.00      RA0  H
ATOM   2431  CA  ARG A 262      29.318   6.867  12.343  1.00  0.00      RA0  C
ATOM   2432  CB  ARG A 262      30.379   7.959  12.219  1.00  0.00      RA0  C
ATOM   2433  CG  ARG A 262      29.808   9.282  12.744  1.00  0.00      RA0  C
ATOM   2434  CD  ARG A 262      30.698  10.504  12.535  1.00  0.00      RA0  C
ATOM   2435  NE  ARG A 262      30.973  10.765  11.125  1.00  0.00      RA0  N
ATOM   2436  HE  ARG A 262      31.527  10.081  10.639  1.00  0.00      RA0  H
ATOM   2437  CZ  ARG A 262      30.581  11.962  10.595  1.00  0.00      RA0  C
ATOM   2438  NH1 ARG A 262      29.804  12.798  11.328  1.00  0.00      RA0  N
ATOM   2439 HH11 ARG A 262      29.555  13.738  11.046  1.00  0.00      RA0  H
ATOM   2440 HH12 ARG A 262      29.405  12.520  12.215  1.00  0.00      RA0  H
ATOM   2441  NH2 ARG A 262      30.981  12.268   9.338  1.00  0.00      RA0  N
ATOM   2442 HH21 ARG A 262      30.753  13.141   8.888  1.00  0.00      RA0  H
ATOM   2443 HH22 ARG A 262      31.533  11.621   8.791  1.00  0.00      RA0  H
ATOM   2444  C   ARG A 262      28.042   7.389  11.657  1.00  0.00      RA0  C
ATOM   2445  O   ARG A 262      28.080   7.868  10.541  1.00  0.00      RA0  O
ATOM   2446  N   ASP A 263      26.942   7.332  12.388  1.00  0.00      RA0  N
ATOM   2447  H   ASP A 263      26.996   6.972  13.317  1.00  0.00      RA0  H
ATOM   2448  CA  ASP A 263      25.668   7.872  11.955  1.00  0.00      RA0  C
ATOM   2449  CB  ASP A 263      24.507   7.288  12.753  1.00  0.00      RA0  C
ATOM   2450  CG  ASP A 263      23.221   7.888  12.224  1.00  0.00      RA0  C
ATOM   2451  OD1 ASP A 263      23.138   8.119  11.020  1.00  0.00      RA0  O
ATOM   2452  OD2 ASP A 263      22.313   8.131  13.014  1.00  0.00      RA0  O
ATOM   2453  C   ASP A 263      25.683   9.379  12.085  1.00  0.00      RA0  C
ATOM   2454  O   ASP A 263      26.083   9.924  13.117  1.00  0.00      RA0  O
ATOM   2455  N   PHE A 264      25.256  10.062  11.034  1.00  0.00      RA0  N
ATOM   2456  H   PHE A 264      24.735   9.567  10.332  1.00  0.00      RA0  H
ATOM   2457  CA  PHE A 264      25.059  11.496  11.096  1.00  0.00      RA0  C
ATOM   2458  CB  PHE A 264      26.329  12.287  10.749  1.00  0.00      RA0  C
ATOM   2459  CG  PHE A 264      26.795  12.097   9.323  1.00  0.00      RA0  C
ATOM   2460  CD1 PHE A 264      26.320  12.930   8.316  1.00  0.00      RA0  C
ATOM   2461  CD2 PHE A 264      27.732  11.115   9.024  1.00  0.00      RA0  C
ATOM   2462  CE1 PHE A 264      26.814  12.811   7.022  1.00  0.00      RA0  C
ATOM   2463  CE2 PHE A 264      28.232  11.001   7.732  1.00  0.00      RA0  C
ATOM   2464  CZ  PHE A 264      27.788  11.862   6.735  1.00  0.00      RA0  C
ATOM   2465  C   PHE A 264      23.870  11.875  10.224  1.00  0.00      RA0  C
ATOM   2466  O   PHE A 264      23.512  11.145   9.305  1.00  0.00      RA0  O
ATOM   2467  N   ILE A 265      23.266  13.012  10.523  1.00  0.00      RA0  N
ATOM   2468  H   ILE A 265      23.693  13.593  11.219  1.00  0.00      RA0  H
ATOM   2469  CA  ILE A 265      22.069  13.439   9.815  1.00  0.00      RA0  C
ATOM   2470  CB  ILE A 265      21.448  14.658  10.502  1.00  0.00      RA0  C
ATOM   2471  CG2 ILE A 265      20.093  15.010   9.886  1.00  0.00      RA0  C
ATOM   2472  CG1 ILE A 265      21.358  14.468  12.014  1.00  0.00      RA0  C
ATOM   2473  CD1 ILE A 265      20.971  15.759  12.733  1.00  0.00      RA0  C
ATOM   2474  C   ILE A 265      22.411  13.803   8.383  1.00  0.00      RA0  C
ATOM   2475  O   ILE A 265      23.336  14.573   8.142  1.00  0.00      RA0  O
ATOM   2476  N   GLY A 266      21.694  13.189   7.447  1.00  0.00      RA0  N
ATOM   2477  H   GLY A 266      21.036  12.480   7.702  1.00  0.00      RA0  H
ATOM   2478  CA  GLY A 266      21.956  13.377   6.009  1.00  0.00      RA0  C
ATOM   2479  C   GLY A 266      22.772  12.263   5.385  1.00  0.00      RA0  C
ATOM   2480  O   GLY A 266      22.902  12.218   4.166  1.00  0.00      RA0  O
ATOM   2481  N   ARG A 267      23.273  11.338   6.203  1.00  0.00      RA0  N
ATOM   2482  H   ARG A 267      23.031  11.332   7.175  1.00  0.00      RA0  H
ATOM   2483  CA  ARG A 267      24.264  10.372   5.743  1.00  0.00      RA0  C
ATOM   2484  CB  ARG A 267      24.828   9.443   6.832  1.00  0.00      RA0  C
ATOM   2485  CG  ARG A 267      25.936   8.598   6.183  1.00  0.00      RA0  C
ATOM   2486  CD  ARG A 267      26.734   7.594   7.024  1.00  0.00      RA0  C
ATOM   2487  NE  ARG A 267      27.656   6.899   6.122  1.00  0.00      RA0  N
ATOM   2488  HE  ARG A 267      27.264   6.593   5.239  1.00  0.00      RA0  H
ATOM   2489  CZ  ARG A 267      28.985   6.718   6.388  1.00  0.00      RA0  C
ATOM   2490  NH1 ARG A 267      29.487   7.011   7.611  1.00  0.00      RA0  N
ATOM   2491 HH11 ARG A 267      30.480   6.945   7.789  1.00  0.00      RA0  H
ATOM   2492 HH12 ARG A 267      28.897   7.286   8.380  1.00  0.00      RA0  H
ATOM   2493  NH2 ARG A 267      29.783   6.255   5.400  1.00  0.00      RA0  N
ATOM   2494 HH21 ARG A 267      30.770   6.078   5.537  1.00  0.00      RA0  H
ATOM   2495 HH22 ARG A 267      29.399   6.086   4.475  1.00  0.00      RA0  H
ATOM   2496  C   ARG A 267      23.779   9.532   4.586  1.00  0.00      RA0  C
ATOM   2497  O   ARG A 267      24.436   9.471   3.571  1.00  0.00      RA0  O
ATOM   2498  N   GLU A 268      22.630   8.882   4.712  1.00  0.00      RA0  N
ATOM   2499  H   GLU A 268      22.002   9.177   5.435  1.00  0.00      RA0  H
ATOM   2500  CA  GLU A 268      22.198   7.978   3.636  1.00  0.00      RA0  C
ATOM   2501  CB  GLU A 268      21.054   7.063   4.103  1.00  0.00      RA0  C
ATOM   2502  CG  GLU A 268      20.188   7.587   5.261  1.00  0.00      RA0  C
ATOM   2503  CD  GLU A 268      19.654   8.965   4.930  1.00  0.00      RA0  C
ATOM   2504  OE1 GLU A 268      18.817   9.067   4.042  1.00  0.00      RA0  O
ATOM   2505  OE2 GLU A 268      20.134   9.941   5.511  1.00  0.00      RA0  O
ATOM   2506  C   GLU A 268      21.822   8.751   2.370  1.00  0.00      RA0  C
ATOM   2507  O   GLU A 268      22.071   8.283   1.265  1.00  0.00      RA0  O
ATOM   2508  N   ALA A 269      21.224   9.927   2.516  1.00  0.00      RA0  N
ATOM   2509  H   ALA A 269      20.866  10.174   3.424  1.00  0.00      RA0  H
ATOM   2510  CA  ALA A 269      20.878  10.736   1.313  1.00  0.00      RA0  C
ATOM   2511  CB  ALA A 269      20.114  11.984   1.727  1.00  0.00      RA0  C
ATOM   2512  C   ALA A 269      22.157  11.136   0.573  1.00  0.00      RA0  C
ATOM   2513  O   ALA A 269      22.237  11.113  -0.660  1.00  0.00      RA0  O
ATOM   2514  N   LEU A 270      23.169  11.466   1.347  1.00  0.00      RA0  N
ATOM   2515  H   LEU A 270      23.041  11.437   2.342  1.00  0.00      RA0  H
ATOM   2516  CA  LEU A 270      24.458  11.851   0.806  1.00  0.00      RA0  C
ATOM   2517  CB  LEU A 270      25.342  12.376   1.928  1.00  0.00      RA0  C
ATOM   2518  CG  LEU A 270      26.287  13.450   1.418  1.00  0.00      RA0  C
ATOM   2519  CD1 LEU A 270      25.522  14.519   0.644  1.00  0.00      RA0  C
ATOM   2520  CD2 LEU A 270      27.107  14.049   2.554  1.00  0.00      RA0  C
ATOM   2521  C   LEU A 270      25.115  10.691   0.071  1.00  0.00      RA0  C
ATOM   2522  O   LEU A 270      25.678  10.870  -1.011  1.00  0.00      RA0  O
ATOM   2523  N   GLU A 271      25.041   9.490   0.650  1.00  0.00      RA0  N
ATOM   2524  H   GLU A 271      24.573   9.399   1.534  1.00  0.00      RA0  H
ATOM   2525  CA  GLU A 271      25.599   8.306   0.008  1.00  0.00      RA0  C
ATOM   2526  CB  GLU A 271      25.768   7.140   0.995  1.00  0.00      RA0  C
ATOM   2527  CG  GLU A 271      26.646   7.671   2.144  1.00  0.00      RA0  C
ATOM   2528  CD  GLU A 271      27.493   6.613   2.836  1.00  0.00      RA0  C
ATOM   2529  OE1 GLU A 271      26.951   5.722   3.471  1.00  0.00      RA0  O
ATOM   2530  OE2 GLU A 271      28.719   6.707   2.794  1.00  0.00      RA0  O
ATOM   2531  C   GLU A 271      24.949   8.043  -1.335  1.00  0.00      RA0  C
ATOM   2532  O   GLU A 271      25.613   7.631  -2.296  1.00  0.00      RA0  O
ATOM   2533  N   VAL A 272      23.629   8.230  -1.400  1.00  0.00      RA0  N
ATOM   2534  H   VAL A 272      23.133   8.508  -0.574  1.00  0.00      RA0  H
ATOM   2535  CA  VAL A 272      22.913   8.064  -2.654  1.00  0.00      RA0  C
ATOM   2536  CB  VAL A 272      21.402   8.123  -2.416  1.00  0.00      RA0  C
ATOM   2537  CG1 VAL A 272      20.619   8.113  -3.731  1.00  0.00      RA0  C
ATOM   2538  CG2 VAL A 272      20.966   6.988  -1.490  1.00  0.00      RA0  C
ATOM   2539  C   VAL A 272      23.351   9.134  -3.669  1.00  0.00      RA0  C
ATOM   2540  O   VAL A 272      23.580   8.838  -4.844  1.00  0.00      RA0  O
ATOM   2541  N   GLN A 273      23.486  10.370  -3.202  1.00  0.00      RA0  N
ATOM   2542  H   GLN A 273      23.308  10.541  -2.231  1.00  0.00      RA0  H
ATOM   2543  CA  GLN A 273      23.943  11.461  -4.065  1.00  0.00      RA0  C
ATOM   2544  CB  GLN A 273      23.833  12.775  -3.296  1.00  0.00      RA0  C
ATOM   2545  CG  GLN A 273      22.353  13.074  -3.039  1.00  0.00      RA0  C
ATOM   2546  CD  GLN A 273      22.200  14.029  -1.875  1.00  0.00      RA0  C
ATOM   2547  OE1 GLN A 273      23.097  14.801  -1.558  1.00  0.00      RA0  O
ATOM   2548  NE2 GLN A 273      21.003  13.945  -1.266  1.00  0.00      RA0  N
ATOM   2549 HE21 GLN A 273      20.351  13.239  -1.543  1.00  0.00      RA0  H
ATOM   2550 HE22 GLN A 273      20.693  14.540  -0.517  1.00  0.00      RA0  H
ATOM   2551  C   GLN A 273      25.334  11.173  -4.634  1.00  0.00      RA0  C
ATOM   2552  O   GLN A 273      25.568  11.387  -5.817  1.00  0.00      RA0  O
ATOM   2553  N   ARG A 274      26.231  10.646  -3.796  1.00  0.00      RA0  N
ATOM   2554  H   ARG A 274      25.968  10.463  -2.849  1.00  0.00      RA0  H
ATOM   2555  CA  ARG A 274      27.565  10.283  -4.262  1.00  0.00      RA0  C
ATOM   2556  CB  ARG A 274      28.363   9.826  -3.038  1.00  0.00      RA0  C
ATOM   2557  CG  ARG A 274      29.806   9.385  -3.294  1.00  0.00      RA0  C
ATOM   2558  CD  ARG A 274      30.300   8.468  -2.172  1.00  0.00      RA0  C
ATOM   2559  NE  ARG A 274      29.458   7.274  -2.103  1.00  0.00      RA0  N
ATOM   2560  HE  ARG A 274      29.138   6.856  -2.965  1.00  0.00      RA0  H
ATOM   2561  CZ  ARG A 274      29.065   6.718  -0.937  1.00  0.00      RA0  C
ATOM   2562  NH1 ARG A 274      29.497   7.219   0.214  1.00  0.00      RA0  N
ATOM   2563 HH11 ARG A 274      29.184   6.844   1.096  1.00  0.00      RA0  H
ATOM   2564 HH12 ARG A 274      30.131   7.986   0.236  1.00  0.00      RA0  H
ATOM   2565  NH2 ARG A 274      28.240   5.680  -0.937  1.00  0.00      RA0  N
ATOM   2566 HH21 ARG A 274      27.918   5.228  -0.107  1.00  0.00      RA0  H
ATOM   2567 HH22 ARG A 274      27.892   5.322  -1.825  1.00  0.00      RA0  H
ATOM   2568  C   ARG A 274      27.530   9.170  -5.311  1.00  0.00      RA0  C
ATOM   2569  O   ARG A 274      28.216   9.245  -6.333  1.00  0.00      RA0  O
ATOM   2570  N   GLU A 275      26.704   8.163  -5.069  1.00  0.00      RA0  N
ATOM   2571  H   GLU A 275      26.236   8.086  -4.186  1.00  0.00      RA0  H
ATOM   2572  CA  GLU A 275      26.486   7.079  -6.026  1.00  0.00      RA0  C
ATOM   2573  CB  GLU A 275      25.567   6.002  -5.442  1.00  0.00      RA0  C
ATOM   2574  CG  GLU A 275      26.280   4.701  -5.044  1.00  0.00      RA0  C
ATOM   2575  CD  GLU A 275      27.090   4.860  -3.769  1.00  0.00      RA0  C
ATOM   2576  OE1 GLU A 275      26.647   4.393  -2.724  1.00  0.00      RA0  O
ATOM   2577  OE2 GLU A 275      28.183   5.417  -3.803  1.00  0.00      RA0  O
ATOM   2578  C   GLU A 275      25.951   7.572  -7.361  1.00  0.00      RA0  C
ATOM   2579  O   GLU A 275      26.364   7.113  -8.426  1.00  0.00      RA0  O
ATOM   2580  N   HIS A 276      24.971   8.463  -7.308  1.00  0.00      RA0  N
ATOM   2581  H   HIS A 276      24.709   8.838  -6.418  1.00  0.00      RA0  H
ATOM   2582  CA  HIS A 276      24.309   8.917  -8.514  1.00  0.00      RA0  C
ATOM   2583  CB  HIS A 276      22.922   9.482  -8.194  1.00  0.00      RA0  C
ATOM   2584  CG  HIS A 276      21.904   8.382  -7.996  1.00  0.00      RA0  C
ATOM   2585  ND1 HIS A 276      20.661   8.442  -8.508  1.00  0.00      RA0  N
ATOM   2586  HD1 HIS A 276      20.298   9.171  -9.052  1.00  0.00      RA0  H
ATOM   2587  CD2 HIS A 276      22.037   7.184  -7.287  1.00  0.00      RA0  C
ATOM   2588  NE2 HIS A 276      20.856   6.523  -7.379  1.00  0.00      RA0  N
ATOM   2589  CE1 HIS A 276      20.011   7.297  -8.130  1.00  0.00      RA0  C
ATOM   2590  C   HIS A 276      25.104   9.966  -9.265  1.00  0.00      RA0  C
ATOM   2591  O   HIS A 276      24.933  10.098 -10.475  1.00  0.00      RA0  O
ATOM   2592  N   GLY A 277      25.919  10.718  -8.523  1.00  0.00      RA0  N
ATOM   2593  H   GLY A 277      25.927  10.597  -7.531  1.00  0.00      RA0  H
ATOM   2594  CA  GLY A 277      26.588  11.904  -9.048  1.00  0.00      RA0  C
ATOM   2595  C   GLY A 277      25.760  13.145  -8.814  1.00  0.00      RA0  C
ATOM   2596  O   GLY A 277      24.514  13.078  -8.742  1.00  0.00      RA0  O
ATOM   2597  N   THR A 278      26.440  14.288  -8.703  1.00  0.00      RA0  N
ATOM   2598  H   THR A 278      27.435  14.324  -8.741  1.00  0.00      RA0  H
ATOM   2599  CA  THR A 278      25.757  15.568  -8.526  1.00  0.00      RA0  C
ATOM   2600  CB  THR A 278      26.009  15.882  -7.062  1.00  0.00      RA0  C
ATOM   2601  OG1 THR A 278      27.179  15.154  -6.661  1.00  0.00      RA0  O
ATOM   2602  HG1 THR A 278      27.917  15.649  -7.001  1.00  0.00      RA0  H
ATOM   2603  CG2 THR A 278      24.825  15.506  -6.168  1.00  0.00      RA0  C
ATOM   2604  C   THR A 278      26.320  16.617  -9.470  1.00  0.00      RA0  C
ATOM   2605  O   THR A 278      27.309  16.391 -10.188  1.00  0.00      RA0  O
ATOM   2606  N   GLU A 279      25.679  17.769  -9.444  1.00  0.00      RA0  N
ATOM   2607  H   GLU A 279      24.892  17.879  -8.841  1.00  0.00      RA0  H
ATOM   2608  CA  GLU A 279      26.239  18.968 -10.038  1.00  0.00      RA0  C
ATOM   2609  CB  GLU A 279      25.306  20.161  -9.878  1.00  0.00      RA0  C
ATOM   2610  CG  GLU A 279      23.867  20.008 -10.351  1.00  0.00      RA0  C
ATOM   2611  CD  GLU A 279      23.144  21.252  -9.885  1.00  0.00      RA0  C
ATOM   2612  OE1 GLU A 279      21.982  21.171  -9.501  1.00  0.00      RA0  O
ATOM   2613  OE2 GLU A 279      23.757  22.313  -9.853  1.00  0.00      RA0  O
ATOM   2614  C   GLU A 279      27.507  19.356  -9.262  1.00  0.00      RA0  C
ATOM   2615  O   GLU A 279      27.809  18.772  -8.218  1.00  0.00      RA0  O
ATOM   2616  N   LYS A 280      28.275  20.295  -9.804  1.00  0.00      RA0  N
ATOM   2617  H   LYS A 280      28.003  20.778 -10.641  1.00  0.00      RA0  H
ATOM   2618  CA  LYS A 280      29.527  20.680  -9.184  1.00  0.00      RA0  C
ATOM   2619  CB  LYS A 280      30.719  19.959  -9.807  1.00  0.00      RA0  C
ATOM   2620  CG  LYS A 280      30.949  20.245 -11.288  1.00  0.00      RA0  C
ATOM   2621  CD  LYS A 280      32.109  19.388 -11.781  1.00  0.00      RA0  C
ATOM   2622  CE  LYS A 280      32.384  19.490 -13.278  1.00  0.00      RA0  C
ATOM   2623  NZ  LYS A 280      33.182  18.321 -13.668  1.00  0.00      RA0  N
ATOM   2624  HZ1 LYS A 280      33.333  18.269 -14.691  1.00  0.00      RA0  H
ATOM   2625  HZ2 LYS A 280      34.066  18.241 -13.139  1.00  0.00      RA0  H
ATOM   2626  HZ3 LYS A 280      32.617  17.470 -13.439  1.00  0.00      RA0  H
ATOM   2627  C   LYS A 280      29.683  22.178  -9.211  1.00  0.00      RA0  C
ATOM   2628  O   LYS A 280      29.246  22.849 -10.129  1.00  0.00      RA0  O
ATOM   2629  N   LEU A 281      30.353  22.677  -8.200  1.00  0.00      RA0  N
ATOM   2630  H   LEU A 281      30.806  22.061  -7.560  1.00  0.00      RA0  H
ATOM   2631  CA  LEU A 281      30.658  24.089  -8.112  1.00  0.00      RA0  C
ATOM   2632  CB  LEU A 281      30.673  24.523  -6.647  1.00  0.00      RA0  C
ATOM   2633  CG  LEU A 281      30.802  26.033  -6.437  1.00  0.00      RA0  C
ATOM   2634  CD1 LEU A 281      29.524  26.771  -6.832  1.00  0.00      RA0  C
ATOM   2635  CD2 LEU A 281      31.213  26.372  -5.006  1.00  0.00      RA0  C
ATOM   2636  C   LEU A 281      32.011  24.336  -8.760  1.00  0.00      RA0  C
ATOM   2637  O   LEU A 281      33.034  23.759  -8.374  1.00  0.00      RA0  O
ATOM   2638  N   VAL A 282      32.001  25.160  -9.805  1.00  0.00      RA0  N
ATOM   2639  H   VAL A 282      31.163  25.645 -10.041  1.00  0.00      RA0  H
ATOM   2640  CA  VAL A 282      33.204  25.528 -10.522  1.00  0.00      RA0  C
ATOM   2641  CB  VAL A 282      33.129  25.105 -11.991  1.00  0.00      RA0  C
ATOM   2642  CG1 VAL A 282      33.017  23.587 -12.128  1.00  0.00      RA0  C
ATOM   2643  CG2 VAL A 282      32.012  25.854 -12.721  1.00  0.00      RA0  C
ATOM   2644  C   VAL A 282      33.445  27.044 -10.439  1.00  0.00      RA0  C
ATOM   2645  O   VAL A 282      32.574  27.810 -10.004  1.00  0.00      RA0  O
ATOM   2646  N   GLY A 283      34.626  27.468 -10.858  1.00  0.00      RA0  N
ATOM   2647  H   GLY A 283      35.247  26.816 -11.294  1.00  0.00      RA0  H
ATOM   2648  CA  GLY A 283      34.939  28.875 -11.012  1.00  0.00      RA0  C
ATOM   2649  C   GLY A 283      34.754  29.281 -12.453  1.00  0.00      RA0  C
ATOM   2650  O   GLY A 283      34.875  28.456 -13.373  1.00  0.00      RA0  O
ATOM   2651  N   LEU A 284      34.425  30.550 -12.656  1.00  0.00      RA0  N
ATOM   2652  H   LEU A 284      34.308  31.168 -11.876  1.00  0.00      RA0  H
ATOM   2653  CA  LEU A 284      34.368  31.156 -13.992  1.00  0.00      RA0  C
ATOM   2654  CB  LEU A 284      32.943  31.551 -14.376  1.00  0.00      RA0  C
ATOM   2655  CG  LEU A 284      31.933  30.408 -14.452  1.00  0.00      RA0  C
ATOM   2656  CD1 LEU A 284      30.537  30.949 -14.754  1.00  0.00      RA0  C
ATOM   2657  CD2 LEU A 284      32.345  29.326 -15.450  1.00  0.00      RA0  C
ATOM   2658  C   LEU A 284      35.194  32.425 -13.939  1.00  0.00      RA0  C
ATOM   2659  O   LEU A 284      35.170  33.133 -12.939  1.00  0.00      RA0  O
ATOM   2660  N   VAL A 285      35.932  32.657 -15.018  1.00  0.00      RA0  N
ATOM   2661  H   VAL A 285      35.894  32.010 -15.782  1.00  0.00      RA0  H
ATOM   2662  CA  VAL A 285      36.717  33.865 -15.231  1.00  0.00      RA0  C
ATOM   2663  CB  VAL A 285      38.199  33.477 -15.265  1.00  0.00      RA0  C
ATOM   2664  CG1 VAL A 285      39.080  34.580 -15.853  1.00  0.00      RA0  C
ATOM   2665  CG2 VAL A 285      38.671  33.019 -13.883  1.00  0.00      RA0  C
ATOM   2666  C   VAL A 285      36.307  34.525 -16.554  1.00  0.00      RA0  C
ATOM   2667  O   VAL A 285      36.271  33.894 -17.616  1.00  0.00      RA0  O
ATOM   2668  N   MSE A 286      36.020  35.818 -16.490  1.00  0.00      RA0  N
ATOM   2669  H   MSE A 286      36.102  36.316 -15.621  1.00  0.00      RA0  H
ATOM   2670  CA  MSE A 286      35.698  36.579 -17.670  1.00  0.00      RA0  C
ATOM   2671  CB  MSE A 286      34.250  37.051 -17.633  1.00  0.00      RA0  C
ATOM   2672  CG  MSE A 286      33.833  37.712 -18.944  1.00  0.00      RA0  C
ATOM   2673  SE  MSE A 286      32.120  38.248 -18.897  1.00  0.00      RA0  S
ATOM   2674  CE  MSE A 286      32.307  39.484 -17.613  1.00  0.00      RA0  C
ATOM   2675  C   MSE A 286      36.644  37.771 -17.754  1.00  0.00      RA0  C
ATOM   2676  O   MSE A 286      36.491  38.724 -17.011  1.00  0.00      RA0  O
ATOM   2677  N   THR A 287      37.660  37.670 -18.609  1.00  0.00      RA0  N
ATOM   2678  H   THR A 287      37.820  36.823 -19.115  1.00  0.00      RA0  H
ATOM   2679  CA  THR A 287      38.602  38.789 -18.835  1.00  0.00      RA0  C
ATOM   2680  CB  THR A 287      39.804  38.091 -19.428  1.00  0.00      RA0  C
ATOM   2681  OG1 THR A 287      39.690  36.706 -19.066  1.00  0.00      RA0  O
ATOM   2682  HG1 THR A 287      40.514  36.294 -19.301  1.00  0.00      RA0  H
ATOM   2683  CG2 THR A 287      41.129  38.689 -18.950  1.00  0.00      RA0  C
ATOM   2684  C   THR A 287      38.007  39.900 -19.698  1.00  0.00      RA0  C
ATOM   2685  O   THR A 287      38.496  41.041 -19.694  1.00  0.00      RA0  O
ATOM   2686  N   GLU A 288      36.976  39.563 -20.459  1.00  0.00      RA0  N
ATOM   2687  H   GLU A 288      36.562  38.662 -20.351  1.00  0.00      RA0  H
ATOM   2688  CA  GLU A 288      36.258  40.542 -21.252  1.00  0.00      RA0  C
ATOM   2689  CB  GLU A 288      35.273  39.899 -22.252  1.00  0.00      RA0  C
ATOM   2690  CG  GLU A 288      35.168  40.572 -23.644  1.00  0.00      RA0  C
ATOM   2691  CD  GLU A 288      33.812  41.234 -23.907  1.00  0.00      RA0  C
ATOM   2692  OE1 GLU A 288      33.474  42.191 -23.215  1.00  0.00      RA0  O
ATOM   2693  OE2 GLU A 288      33.080  40.819 -24.818  1.00  0.00      RA0  O
ATOM   2694  C   GLU A 288      35.578  41.524 -20.326  1.00  0.00      RA0  C
ATOM   2695  O   GLU A 288      35.261  41.196 -19.186  1.00  0.00      RA0  O
ATOM   2696  N   LYS A 289      35.355  42.734 -20.814  1.00  0.00      RA0  N
ATOM   2697  H   LYS A 289      35.273  42.809 -21.810  1.00  0.00      RA0  H
ATOM   2698  CA  LYS A 289      34.808  43.781 -19.965  1.00  0.00      RA0  C
ATOM   2699  CB  LYS A 289      35.117  45.185 -20.477  1.00  0.00      RA0  C
ATOM   2700  CG  LYS A 289      36.646  45.311 -20.394  1.00  0.00      RA0  C
ATOM   2701  CD  LYS A 289      37.171  44.714 -19.075  1.00  0.00      RA0  C
ATOM   2702  CE  LYS A 289      38.674  44.411 -19.059  1.00  0.00      RA0  C
ATOM   2703  NZ  LYS A 289      38.929  43.247 -18.192  1.00  0.00      RA0  N
ATOM   2704  HZ1 LYS A 289      39.948  43.141 -18.020  1.00  0.00      RA0  H
ATOM   2705  HZ2 LYS A 289      38.442  43.345 -17.280  1.00  0.00      RA0  H
ATOM   2706  HZ3 LYS A 289      38.586  42.387 -18.678  1.00  0.00      RA0  H
ATOM   2707  C   LYS A 289      33.379  43.426 -19.595  1.00  0.00      RA0  C
ATOM   2708  O   LYS A 289      32.632  42.874 -20.400  1.00  0.00      RA0  O
ATOM   2709  N   GLY A 290      33.013  43.721 -18.356  1.00  0.00      RA0  N
ATOM   2710  H   GLY A 290      33.673  44.008 -17.662  1.00  0.00      RA0  H
ATOM   2711  CA  GLY A 290      31.687  43.389 -17.865  1.00  0.00      RA0  C
ATOM   2712  C   GLY A 290      31.833  42.752 -16.507  1.00  0.00      RA0  C
ATOM   2713  O   GLY A 290      32.950  42.444 -16.062  1.00  0.00      RA0  O
ATOM   2714  N   VAL A 291      30.708  42.562 -15.838  1.00  0.00      RA0  N
ATOM   2715  H   VAL A 291      29.805  42.745 -16.228  1.00  0.00      RA0  H
ATOM   2716  CA  VAL A 291      30.709  41.920 -14.517  1.00  0.00      RA0  C
ATOM   2717  CB  VAL A 291      30.399  42.936 -13.405  1.00  0.00      RA0  C
ATOM   2718  CG1 VAL A 291      30.405  42.275 -12.024  1.00  0.00      RA0  C
ATOM   2719  CG2 VAL A 291      31.356  44.129 -13.443  1.00  0.00      RA0  C
ATOM   2720  C   VAL A 291      29.698  40.769 -14.489  1.00  0.00      RA0  C
ATOM   2721  O   VAL A 291      28.548  40.905 -14.924  1.00  0.00      RA0  O
ATOM   2722  N   LEU A 292      30.166  39.625 -14.000  1.00  0.00      RA0  N
ATOM   2723  H   LEU A 292      31.055  39.640 -13.547  1.00  0.00      RA0  H
ATOM   2724  CA  LEU A 292      29.327  38.462 -13.794  1.00  0.00      RA0  C
ATOM   2725  CB  LEU A 292      30.204  37.231 -13.566  1.00  0.00      RA0  C
ATOM   2726  CG  LEU A 292      31.070  36.885 -14.778  1.00  0.00      RA0  C
ATOM   2727  CD1 LEU A 292      32.114  35.814 -14.456  1.00  0.00      RA0  C
ATOM   2728  CD2 LEU A 292      30.214  36.506 -15.986  1.00  0.00      RA0  C
ATOM   2729  C   LEU A 292      28.431  38.707 -12.569  1.00  0.00      RA0  C
ATOM   2730  O   LEU A 292      28.914  39.162 -11.524  1.00  0.00      RA0  O
ATOM   2731  N   ARG A 293      27.134  38.411 -12.709  1.00  0.00      RA0  N
ATOM   2732  H   ARG A 293      26.817  37.918 -13.518  1.00  0.00      RA0  H
ATOM   2733  CA  ARG A 293      26.157  38.651 -11.644  1.00  0.00      RA0  C
ATOM   2734  CB  ARG A 293      24.807  39.219 -12.072  1.00  0.00      RA0  C
ATOM   2735  CG  ARG A 293      24.526  40.507 -12.826  1.00  0.00      RA0  C
ATOM   2736  CD  ARG A 293      23.000  40.723 -12.754  1.00  0.00      RA0  C
ATOM   2737  NE  ARG A 293      22.249  39.531 -13.172  1.00  0.00      RA0  N
ATOM   2738  HE  ARG A 293      22.371  39.247 -14.128  1.00  0.00      RA0  H
ATOM   2739  CZ  ARG A 293      21.465  38.826 -12.281  1.00  0.00      RA0  C
ATOM   2740  NH1 ARG A 293      21.319  39.240 -11.005  1.00  0.00      RA0  N
ATOM   2741 HH11 ARG A 293      20.819  38.644 -10.340  1.00  0.00      RA0  H
ATOM   2742 HH12 ARG A 293      21.689  40.091 -10.639  1.00  0.00      RA0  H
ATOM   2743  NH2 ARG A 293      20.846  37.696 -12.675  1.00  0.00      RA0  N
ATOM   2744 HH21 ARG A 293      20.318  37.184 -11.974  1.00  0.00      RA0  H
ATOM   2745 HH22 ARG A 293      20.876  37.317 -13.599  1.00  0.00      RA0  H
ATOM   2746  C   ARG A 293      25.599  37.355 -11.079  1.00  0.00      RA0  C
ATOM   2747  O   ARG A 293      25.424  36.381 -11.806  1.00  0.00      RA0  O
ATOM   2748  N   ASN A 294      25.240  37.378  -9.799  1.00  0.00      RA0  N
ATOM   2749  H   ASN A 294      25.473  38.166  -9.233  1.00  0.00      RA0  H
ATOM   2750  CA  ASN A 294      24.497  36.266  -9.191  1.00  0.00      RA0  C
ATOM   2751  CB  ASN A 294      23.943  36.611  -7.807  1.00  0.00      RA0  C
ATOM   2752  CG  ASN A 294      25.032  36.815  -6.781  1.00  0.00      RA0  C
ATOM   2753  OD1 ASN A 294      26.223  36.862  -7.084  1.00  0.00      RA0  O
ATOM   2754  ND2 ASN A 294      24.537  36.973  -5.540  1.00  0.00      RA0  N
ATOM   2755 HD21 ASN A 294      23.549  36.913  -5.389  1.00  0.00      RA0  H
ATOM   2756 HD22 ASN A 294      25.095  37.132  -4.724  1.00  0.00      RA0  H
ATOM   2757  C   ASN A 294      23.291  35.885 -10.049  1.00  0.00      RA0  C
ATOM   2758  O   ASN A 294      22.611  36.762 -10.617  1.00  0.00      RA0  O
ATOM   2759  N   GLU A 295      23.046  34.590 -10.131  1.00  0.00      RA0  N
ATOM   2760  H   GLU A 295      23.678  33.960  -9.681  1.00  0.00      RA0  H
ATOM   2761  CA  GLU A 295      21.881  34.003 -10.797  1.00  0.00      RA0  C
ATOM   2762  CB  GLU A 295      20.477  34.500 -10.344  1.00  0.00      RA0  C
ATOM   2763  CG  GLU A 295      20.233  35.320  -9.061  1.00  0.00      RA0  C
ATOM   2764  CD  GLU A 295      20.057  36.788  -9.436  1.00  0.00      RA0  C
ATOM   2765  OE1 GLU A 295      19.405  37.073 -10.437  1.00  0.00      RA0  O
ATOM   2766  OE2 GLU A 295      20.614  37.661  -8.773  1.00  0.00      RA0  O
ATOM   2767  C   GLU A 295      21.911  34.023 -12.341  1.00  0.00      RA0  C
ATOM   2768  O   GLU A 295      20.986  33.530 -12.981  1.00  0.00      RA0  O
ATOM   2769  N   LEU A 296      22.949  34.586 -12.954  1.00  0.00      RA0  N
ATOM   2770  H   LEU A 296      23.695  34.959 -12.400  1.00  0.00      RA0  H
ATOM   2771  CA  LEU A 296      23.110  34.493 -14.398  1.00  0.00      RA0  C
ATOM   2772  CB  LEU A 296      24.349  35.308 -14.786  1.00  0.00      RA0  C
ATOM   2773  CG  LEU A 296      24.481  35.699 -16.259  1.00  0.00      RA0  C
ATOM   2774  CD1 LEU A 296      23.351  36.627 -16.709  1.00  0.00      RA0  C
ATOM   2775  CD2 LEU A 296      25.847  36.325 -16.541  1.00  0.00      RA0  C
ATOM   2776  C   LEU A 296      23.217  33.013 -14.834  1.00  0.00      RA0  C
ATOM   2777  O   LEU A 296      23.923  32.228 -14.197  1.00  0.00      RA0  O
ATOM   2778  N   PRO A 297      22.509  32.611 -15.885  1.00  0.00      RA0  N
ATOM   2779  CD  PRO A 297      21.467  33.367 -16.562  1.00  0.00      RA0  C
ATOM   2780  CA  PRO A 297      22.690  31.265 -16.443  1.00  0.00      RA0  C
ATOM   2781  CB  PRO A 297      21.585  31.186 -17.501  1.00  0.00      RA0  C
ATOM   2782  CG  PRO A 297      20.581  32.284 -17.157  1.00  0.00      RA0  C
ATOM   2783  C   PRO A 297      24.068  31.043 -17.084  1.00  0.00      RA0  C
ATOM   2784  O   PRO A 297      24.695  31.984 -17.585  1.00  0.00      RA0  O
ATOM   2785  N   VAL A 298      24.496  29.790 -17.072  1.00  0.00      RA0  N
ATOM   2786  H   VAL A 298      23.909  29.074 -16.682  1.00  0.00      RA0  H
ATOM   2787  CA  VAL A 298      25.767  29.376 -17.650  1.00  0.00      RA0  C
ATOM   2788  CB  VAL A 298      26.715  28.918 -16.538  1.00  0.00      RA0  C
ATOM   2789  CG1 VAL A 298      28.072  28.512 -17.106  1.00  0.00      RA0  C
ATOM   2790  CG2 VAL A 298      26.840  29.961 -15.429  1.00  0.00      RA0  C
ATOM   2791  C   VAL A 298      25.457  28.200 -18.559  1.00  0.00      RA0  C
ATOM   2792  O   VAL A 298      24.972  27.172 -18.079  1.00  0.00      RA0  O
ATOM   2793  N   ARG A 299      25.730  28.330 -19.853  1.00  0.00      RA0  N
ATOM   2794  H   ARG A 299      26.209  29.133 -20.203  1.00  0.00      RA0  H
ATOM   2795  CA  ARG A 299      25.339  27.304 -20.783  1.00  0.00      RA0  C
ATOM   2796  CB  ARG A 299      24.380  27.853 -21.830  1.00  0.00      RA0  C
ATOM   2797  CG  ARG A 299      23.054  28.214 -21.185  1.00  0.00      RA0  C
ATOM   2798  CD  ARG A 299      21.997  28.662 -22.183  1.00  0.00      RA0  C
ATOM   2799  NE  ARG A 299      20.740  28.779 -21.463  1.00  0.00      RA0  N
ATOM   2800  HE  ARG A 299      20.468  27.992 -20.888  1.00  0.00      RA0  H
ATOM   2801  CZ  ARG A 299      20.011  29.923 -21.454  1.00  0.00      RA0  C
ATOM   2802  NH1 ARG A 299      20.370  30.945 -22.266  1.00  0.00      RA0  N
ATOM   2803 HH11 ARG A 299      19.872  31.814 -22.295  1.00  0.00      RA0  H
ATOM   2804 HH12 ARG A 299      21.166  30.865 -22.875  1.00  0.00      RA0  H
ATOM   2805  NH2 ARG A 299      18.956  29.998 -20.620  1.00  0.00      RA0  N
ATOM   2806 HH21 ARG A 299      18.298  30.746 -20.565  1.00  0.00      RA0  H
ATOM   2807 HH22 ARG A 299      18.820  29.236 -19.949  1.00  0.00      RA0  H
ATOM   2808  C   ARG A 299      26.519  26.656 -21.488  1.00  0.00      RA0  C
ATOM   2809  O   ARG A 299      27.532  27.302 -21.806  1.00  0.00      RA0  O
ATOM   2810  N   PHE A 300      26.362  25.362 -21.718  1.00  0.00      RA0  N
ATOM   2811  H   PHE A 300      25.522  24.874 -21.453  1.00  0.00      RA0  H
ATOM   2812  CA  PHE A 300      27.330  24.589 -22.461  1.00  0.00      RA0  C
ATOM   2813  CB  PHE A 300      28.557  24.257 -21.597  1.00  0.00      RA0  C
ATOM   2814  CG  PHE A 300      28.183  23.440 -20.378  1.00  0.00      RA0  C
ATOM   2815  CD1 PHE A 300      27.729  24.068 -19.223  1.00  0.00      RA0  C
ATOM   2816  CD2 PHE A 300      28.312  22.055 -20.402  1.00  0.00      RA0  C
ATOM   2817  CE1 PHE A 300      27.422  23.319 -18.093  1.00  0.00      RA0  C
ATOM   2818  CE2 PHE A 300      28.006  21.305 -19.273  1.00  0.00      RA0  C
ATOM   2819  CZ  PHE A 300      27.574  21.938 -18.113  1.00  0.00      RA0  C
ATOM   2820  C   PHE A 300      26.674  23.306 -22.983  1.00  0.00      RA0  C
ATOM   2821  O   PHE A 300      25.535  22.967 -22.621  1.00  0.00      RA0  O
ATOM   2822  N   THR A 301      27.376  22.629 -23.884  1.00  0.00      RA0  N
ATOM   2823  H   THR A 301      28.280  22.908 -24.200  1.00  0.00      RA0  H
ATOM   2824  CA  THR A 301      26.934  21.344 -24.416  1.00  0.00      RA0  C
ATOM   2825  CB  THR A 301      26.796  21.600 -25.899  1.00  0.00      RA0  C
ATOM   2826  OG1 THR A 301      26.370  22.962 -26.069  1.00  0.00      RA0  O
ATOM   2827  HG1 THR A 301      26.251  23.088 -27.001  1.00  0.00      RA0  H
ATOM   2828  CG2 THR A 301      25.855  20.616 -26.591  1.00  0.00      RA0  C
ATOM   2829  C   THR A 301      27.989  20.306 -24.065  1.00  0.00      RA0  C
ATOM   2830  O   THR A 301      29.174  20.558 -24.288  1.00  0.00      RA0  O
ATOM   2831  N   ASP A 302      27.580  19.152 -23.528  1.00  0.00      RA0  N
ATOM   2832  H   ASP A 302      26.609  18.911 -23.480  1.00  0.00      RA0  H
ATOM   2833  CA  ASP A 302      28.564  18.123 -23.156  1.00  0.00      RA0  C
ATOM   2834  CB  ASP A 302      27.982  17.209 -22.072  1.00  0.00      RA0  C
ATOM   2835  CG  ASP A 302      27.502  15.918 -22.701  1.00  0.00      RA0  C
ATOM   2836  OD1 ASP A 302      26.587  15.942 -23.513  1.00  0.00      RA0  O
ATOM   2837  OD2 ASP A 302      28.096  14.880 -22.438  1.00  0.00      RA0  O
ATOM   2838  C   ASP A 302      28.993  17.345 -24.374  1.00  0.00      RA0  C
ATOM   2839  O   ASP A 302      28.489  17.576 -25.474  1.00  0.00      RA0  O
ATOM   2840  N   ALA A 303      29.948  16.438 -24.178  1.00  0.00      RA0  N
ATOM   2841  H   ALA A 303      30.077  16.116 -23.239  1.00  0.00      RA0  H
ATOM   2842  CA  ALA A 303      30.554  15.735 -25.303  1.00  0.00      RA0  C
ATOM   2843  CB  ALA A 303      31.693  14.837 -24.821  1.00  0.00      RA0  C
ATOM   2844  C   ALA A 303      29.544  14.886 -26.056  1.00  0.00      RA0  C
ATOM   2845  O   ALA A 303      29.715  14.642 -27.238  1.00  0.00      RA0  O
ATOM   2846  N   GLN A 304      28.482  14.467 -25.370  1.00  0.00      RA0  N
ATOM   2847  H   GLN A 304      28.326  14.778 -24.428  1.00  0.00      RA0  H
ATOM   2848  CA  GLN A 304      27.435  13.648 -25.963  1.00  0.00      RA0  C
ATOM   2849  CB  GLN A 304      26.870  12.647 -24.958  1.00  0.00      RA0  C
ATOM   2850  CG  GLN A 304      27.423  11.233 -25.188  1.00  0.00      RA0  C
ATOM   2851  CD  GLN A 304      28.917  11.141 -24.909  1.00  0.00      RA0  C
ATOM   2852  OE1 GLN A 304      29.341  10.698 -23.848  1.00  0.00      RA0  O
ATOM   2853  NE2 GLN A 304      29.706  11.502 -25.941  1.00  0.00      RA0  N
ATOM   2854 HE21 GLN A 304      29.325  11.904 -26.776  1.00  0.00      RA0  H
ATOM   2855 HE22 GLN A 304      30.699  11.401 -25.889  1.00  0.00      RA0  H
ATOM   2856  C   GLN A 304      26.352  14.498 -26.663  1.00  0.00      RA0  C
ATOM   2857  O   GLN A 304      25.423  13.951 -27.245  1.00  0.00      RA0  O
ATOM   2858  N   GLY A 305      26.476  15.823 -26.599  1.00  0.00      RA0  N
ATOM   2859  H   GLY A 305      27.161  16.212 -25.979  1.00  0.00      RA0  H
ATOM   2860  CA  GLY A 305      25.537  16.742 -27.241  1.00  0.00      RA0  C
ATOM   2861  C   GLY A 305      24.366  17.210 -26.386  1.00  0.00      RA0  C
ATOM   2862  O   GLY A 305      23.473  17.922 -26.886  1.00  0.00      RA0  O
ATOM   2863  N   ASN A 306      24.350  16.828 -25.110  1.00  0.00      RA0  N
ATOM   2864  H   ASN A 306      25.162  16.389 -24.727  1.00  0.00      RA0  H
ATOM   2865  CA  ASN A 306      23.293  17.265 -24.215  1.00  0.00      RA0  C
ATOM   2866  CB  ASN A 306      23.329  16.527 -22.875  1.00  0.00      RA0  C
ATOM   2867  CG  ASN A 306      23.103  15.042 -23.026  1.00  0.00      RA0  C
ATOM   2868  OD1 ASN A 306      21.981  14.576 -23.201  1.00  0.00      RA0  O
ATOM   2869  ND2 ASN A 306      24.232  14.318 -22.918  1.00  0.00      RA0  N
ATOM   2870 HD21 ASN A 306      25.121  14.782 -22.795  1.00  0.00      RA0  H
ATOM   2871 HD22 ASN A 306      24.263  13.322 -22.958  1.00  0.00      RA0  H
ATOM   2872  C   ASN A 306      23.555  18.737 -23.892  1.00  0.00      RA0  C
ATOM   2873  O   ASN A 306      24.662  19.087 -23.502  1.00  0.00      RA0  O
ATOM   2874  N   GLN A 307      22.558  19.592 -24.094  1.00  0.00      RA0  N
ATOM   2875  H   GLN A 307      21.655  19.227 -24.310  1.00  0.00      RA0  H
ATOM   2876  CA  GLN A 307      22.691  21.008 -23.702  1.00  0.00      RA0  C
ATOM   2877  CB  GLN A 307      21.765  21.848 -24.570  1.00  0.00      RA0  C
ATOM   2878  CG  GLN A 307      22.136  21.627 -26.036  1.00  0.00      RA0  C
ATOM   2879  CD  GLN A 307      21.081  22.222 -26.937  1.00  0.00      RA0  C
ATOM   2880  OE1 GLN A 307      20.594  23.328 -26.733  1.00  0.00      RA0  O
ATOM   2881  NE2 GLN A 307      20.750  21.409 -27.955  1.00  0.00      RA0  N
ATOM   2882 HE21 GLN A 307      21.201  20.519 -28.050  1.00  0.00      RA0  H
ATOM   2883 HE22 GLN A 307      20.056  21.669 -28.626  1.00  0.00      RA0  H
ATOM   2884  C   GLN A 307      22.391  21.139 -22.219  1.00  0.00      RA0  C
ATOM   2885  O   GLN A 307      21.406  20.566 -21.713  1.00  0.00      RA0  O
ATOM   2886  N   HIS A 308      23.245  21.895 -21.530  1.00  0.00      RA0  N
ATOM   2887  H   HIS A 308      23.928  22.439 -22.011  1.00  0.00      RA0  H
ATOM   2888  CA  HIS A 308      23.174  22.063 -20.094  1.00  0.00      RA0  C
ATOM   2889  CB  HIS A 308      24.330  21.332 -19.425  1.00  0.00      RA0  C
ATOM   2890  CG  HIS A 308      24.070  19.842 -19.440  1.00  0.00      RA0  C
ATOM   2891  ND1 HIS A 308      22.869  19.285 -19.696  1.00  0.00      RA0  N
ATOM   2892  HD1 HIS A 308      22.044  19.743 -19.978  1.00  0.00      RA0  H
ATOM   2893  CD2 HIS A 308      24.986  18.820 -19.169  1.00  0.00      RA0  C
ATOM   2894  NE2 HIS A 308      24.318  17.645 -19.258  1.00  0.00      RA0  N
ATOM   2895  CE1 HIS A 308      23.019  17.929 -19.581  1.00  0.00      RA0  C
ATOM   2896  C   HIS A 308      23.109  23.530 -19.723  1.00  0.00      RA0  C
ATOM   2897  O   HIS A 308      23.609  24.399 -20.439  1.00  0.00      RA0  O
ATOM   2898  N   GLU A 309      22.458  23.777 -18.599  1.00  0.00      RA0  N
ATOM   2899  H   GLU A 309      22.043  23.056 -18.044  1.00  0.00      RA0  H
ATOM   2900  CA  GLU A 309      22.377  25.103 -18.018  1.00  0.00      RA0  C
ATOM   2901  CB  GLU A 309      21.025  25.744 -18.359  1.00  0.00      RA0  C
ATOM   2902  CG  GLU A 309      20.882  27.194 -17.889  1.00  0.00      RA0  C
ATOM   2903  CD  GLU A 309      19.688  27.842 -18.572  1.00  0.00      RA0  C
ATOM   2904  OE1 GLU A 309      19.208  27.323 -19.575  1.00  0.00      RA0  O
ATOM   2905  OE2 GLU A 309      19.262  28.913 -18.156  1.00  0.00      RA0  O
ATOM   2906  C   GLU A 309      22.650  25.033 -16.528  1.00  0.00      RA0  C
ATOM   2907  O   GLU A 309      21.931  24.375 -15.789  1.00  0.00      RA0  O
ATOM   2908  N   GLY A 310      23.709  25.710 -16.106  1.00  0.00      RA0  N
ATOM   2909  H   GLY A 310      24.195  26.265 -16.769  1.00  0.00      RA0  H
ATOM   2910  CA  GLY A 310      23.991  25.941 -14.712  1.00  0.00      RA0  C
ATOM   2911  C   GLY A 310      23.645  27.360 -14.335  1.00  0.00      RA0  C
ATOM   2912  O   GLY A 310      22.960  28.061 -15.068  1.00  0.00      RA0  O
ATOM   2913  N   ILE A 311      24.158  27.787 -13.192  1.00  0.00      RA0  N
ATOM   2914  H   ILE A 311      24.730  27.186 -12.626  1.00  0.00      RA0  H
ATOM   2915  CA  ILE A 311      23.850  29.107 -12.679  1.00  0.00      RA0  C
ATOM   2916  CB  ILE A 311      22.547  29.011 -11.872  1.00  0.00      RA0  C
ATOM   2917  CG2 ILE A 311      22.664  27.992 -10.735  1.00  0.00      RA0  C
ATOM   2918  CG1 ILE A 311      22.062  30.374 -11.390  1.00  0.00      RA0  C
ATOM   2919  CD1 ILE A 311      20.733  30.279 -10.639  1.00  0.00      RA0  C
ATOM   2920  C   ILE A 311      24.996  29.670 -11.857  1.00  0.00      RA0  C
ATOM   2921  O   ILE A 311      25.632  28.948 -11.116  1.00  0.00      RA0  O
ATOM   2922  N   ILE A 312      25.275  30.961 -12.016  1.00  0.00      RA0  N
ATOM   2923  H   ILE A 312      24.706  31.495 -12.642  1.00  0.00      RA0  H
ATOM   2924  CA  ILE A 312      26.184  31.649 -11.097  1.00  0.00      RA0  C
ATOM   2925  CB  ILE A 312      26.552  33.020 -11.666  1.00  0.00      RA0  C
ATOM   2926  CG2 ILE A 312      27.362  33.856 -10.678  1.00  0.00      RA0  C
ATOM   2927  CG1 ILE A 312      27.294  32.844 -12.989  1.00  0.00      RA0  C
ATOM   2928  CD1 ILE A 312      27.765  34.170 -13.582  1.00  0.00      RA0  C
ATOM   2929  C   ILE A 312      25.583  31.771  -9.706  1.00  0.00      RA0  C
ATOM   2930  O   ILE A 312      24.445  32.273  -9.526  1.00  0.00      RA0  O
ATOM   2931  N   THR A 313      26.355  31.344  -8.720  1.00  0.00      RA0  N
ATOM   2932  H   THR A 313      27.267  30.953  -8.863  1.00  0.00      RA0  H
ATOM   2933  CA  THR A 313      25.942  31.436  -7.336  1.00  0.00      RA0  C
ATOM   2934  CB  THR A 313      26.457  30.166  -6.676  1.00  0.00      RA0  C
ATOM   2935  OG1 THR A 313      27.802  29.927  -7.100  1.00  0.00      RA0  O
ATOM   2936  HG1 THR A 313      28.322  30.165  -6.328  1.00  0.00      RA0  H
ATOM   2937  CG2 THR A 313      25.590  28.967  -7.063  1.00  0.00      RA0  C
ATOM   2938  C   THR A 313      26.412  32.753  -6.728  1.00  0.00      RA0  C
ATOM   2939  O   THR A 313      25.665  33.424  -5.992  1.00  0.00      RA0  O
ATOM   2940  N   SER A 314      27.657  33.130  -7.030  1.00  0.00      RA0  N
ATOM   2941  H   SER A 314      28.269  32.540  -7.560  1.00  0.00      RA0  H
ATOM   2942  CA  SER A 314      28.190  34.438  -6.623  1.00  0.00      RA0  C
ATOM   2943  CB  SER A 314      29.015  34.303  -5.340  1.00  0.00      RA0  C
ATOM   2944  OG  SER A 314      28.244  33.882  -4.206  1.00  0.00      RA0  O
ATOM   2945  HG  SER A 314      28.282  32.919  -4.196  1.00  0.00      RA0  H
ATOM   2946  C   SER A 314      29.105  34.945  -7.690  1.00  0.00      RA0  C
ATOM   2947  O   SER A 314      29.994  34.209  -8.140  1.00  0.00      RA0  O
ATOM   2948  N   GLY A 315      28.901  36.186  -8.097  1.00  0.00      RA0  N
ATOM   2949  H   GLY A 315      28.174  36.744  -7.685  1.00  0.00      RA0  H
ATOM   2950  CA  GLY A 315      29.794  36.828  -9.023  1.00  0.00      RA0  C
ATOM   2951  C   GLY A 315      30.290  38.164  -8.514  1.00  0.00      RA0  C
ATOM   2952  O   GLY A 315      29.679  38.787  -7.626  1.00  0.00      RA0  O
ATOM   2953  N   THR A 316      31.434  38.590  -9.028  1.00  0.00      RA0  N
ATOM   2954  H   THR A 316      31.963  38.051  -9.690  1.00  0.00      RA0  H
ATOM   2955  CA  THR A 316      31.988  39.885  -8.655  1.00  0.00      RA0  C
ATOM   2956  CB  THR A 316      32.455  39.650  -7.207  1.00  0.00      RA0  C
ATOM   2957  OG1 THR A 316      31.562  40.312  -6.313  1.00  0.00      RA0  O
ATOM   2958  HG1 THR A 316      30.708  39.905  -6.463  1.00  0.00      RA0  H
ATOM   2959  CG2 THR A 316      33.928  39.898  -6.886  1.00  0.00      RA0  C
ATOM   2960  C   THR A 316      33.059  40.335  -9.637  1.00  0.00      RA0  C
ATOM   2961  O   THR A 316      33.493  39.572 -10.521  1.00  0.00      RA0  O
ATOM   2962  N   PHE A 317      33.474  41.591  -9.496  1.00  0.00      RA0  N
ATOM   2963  H   PHE A 317      33.124  42.139  -8.736  1.00  0.00      RA0  H
ATOM   2964  CA  PHE A 317      34.704  42.043 -10.130  1.00  0.00      RA0  C
ATOM   2965  CB  PHE A 317      34.551  43.496 -10.574  1.00  0.00      RA0  C
ATOM   2966  CG  PHE A 317      35.690  43.889 -11.482  1.00  0.00      RA0  C
ATOM   2967  CD1 PHE A 317      36.847  44.452 -10.954  1.00  0.00      RA0  C
ATOM   2968  CD2 PHE A 317      35.571  43.696 -12.853  1.00  0.00      RA0  C
ATOM   2969  CE1 PHE A 317      37.876  44.843 -11.802  1.00  0.00      RA0  C
ATOM   2970  CE2 PHE A 317      36.599  44.090 -13.701  1.00  0.00      RA0  C
ATOM   2971  CZ  PHE A 317      37.744  44.675 -13.175  1.00  0.00      RA0  C
ATOM   2972  C   PHE A 317      35.833  41.884  -9.098  1.00  0.00      RA0  C
ATOM   2973  O   PHE A 317      35.757  42.443  -7.987  1.00  0.00      RA0  O
ATOM   2974  N   SER A 318      36.827  41.062  -9.440  1.00  0.00      RA0  N
ATOM   2975  H   SER A 318      36.898  40.700 -10.371  1.00  0.00      RA0  H
ATOM   2976  CA  SER A 318      37.974  40.804  -8.559  1.00  0.00      RA0  C
ATOM   2977  CB  SER A 318      38.612  39.504  -9.068  1.00  0.00      RA0  C
ATOM   2978  OG  SER A 318      39.880  39.229  -8.465  1.00  0.00      RA0  O
ATOM   2979  HG  SER A 318      39.729  39.132  -7.524  1.00  0.00      RA0  H
ATOM   2980  C   SER A 318      38.959  41.989  -8.500  1.00  0.00      RA0  C
ATOM   2981  O   SER A 318      39.617  42.278  -9.506  1.00  0.00      RA0  O
ATOM   2982  N   PRO A 319      39.077  42.671  -7.354  1.00  0.00      RA0  N
ATOM   2983  CD  PRO A 319      38.280  42.506  -6.149  1.00  0.00      RA0  C
ATOM   2984  CA  PRO A 319      40.064  43.743  -7.245  1.00  0.00      RA0  C
ATOM   2985  CB  PRO A 319      39.790  44.314  -5.848  1.00  0.00      RA0  C
ATOM   2986  CG  PRO A 319      38.370  43.875  -5.492  1.00  0.00      RA0  C
ATOM   2987  C   PRO A 319      41.499  43.247  -7.414  1.00  0.00      RA0  C
ATOM   2988  O   PRO A 319      42.308  43.949  -7.980  1.00  0.00      RA0  O
ATOM   2989  N   THR A 320      41.809  42.052  -6.922  1.00  0.00      RA0  N
ATOM   2990  H   THR A 320      41.156  41.475  -6.425  1.00  0.00      RA0  H
ATOM   2991  CA  THR A 320      43.177  41.529  -7.035  1.00  0.00      RA0  C
ATOM   2992  CB  THR A 320      43.266  40.373  -6.056  1.00  0.00      RA0  C
ATOM   2993  OG1 THR A 320      42.591  40.760  -4.855  1.00  0.00      RA0  O
ATOM   2994  HG1 THR A 320      41.753  40.281  -4.847  1.00  0.00      RA0  H
ATOM   2995  CG2 THR A 320      44.709  39.955  -5.769  1.00  0.00      RA0  C
ATOM   2996  C   THR A 320      43.516  41.153  -8.466  1.00  0.00      RA0  C
ATOM   2997  O   THR A 320      44.624  41.454  -8.958  1.00  0.00      RA0  O
ATOM   2998  N   LEU A 321      42.585  40.511  -9.159  1.00  0.00      RA0  N
ATOM   2999  H   LEU A 321      41.678  40.336  -8.767  1.00  0.00      RA0  H
ATOM   3000  CA  LEU A 321      42.878  40.035 -10.511  1.00  0.00      RA0  C
ATOM   3001  CB  LEU A 321      42.069  38.777 -10.805  1.00  0.00      RA0  C
ATOM   3002  CG  LEU A 321      42.399  37.640  -9.842  1.00  0.00      RA0  C
ATOM   3003  CD1 LEU A 321      41.436  36.463  -9.987  1.00  0.00      RA0  C
ATOM   3004  CD2 LEU A 321      43.856  37.212  -9.979  1.00  0.00      RA0  C
ATOM   3005  C   LEU A 321      42.640  41.067 -11.603  1.00  0.00      RA0  C
ATOM   3006  O   LEU A 321      43.277  41.029 -12.647  1.00  0.00      RA0  O
ATOM   3007  N   GLY A 322      41.710  41.986 -11.366  1.00  0.00      RA0  N
ATOM   3008  H   GLY A 322      41.205  41.953 -10.504  1.00  0.00      RA0  H
ATOM   3009  CA  GLY A 322      41.354  43.001 -12.326  1.00  0.00      RA0  C
ATOM   3010  C   GLY A 322      40.411  42.552 -13.429  1.00  0.00      RA0  C
ATOM   3011  O   GLY A 322      40.387  43.142 -14.494  1.00  0.00      RA0  O
ATOM   3012  N   TYR A 323      39.611  41.518 -13.164  1.00  0.00      RA0  N
ATOM   3013  H   TYR A 323      39.608  41.065 -12.269  1.00  0.00      RA0  H
ATOM   3014  CA  TYR A 323      38.576  41.082 -14.083  1.00  0.00      RA0  C
ATOM   3015  CB  TYR A 323      39.142  40.209 -15.213  1.00  0.00      RA0  C
ATOM   3016  CG  TYR A 323      40.001  39.075 -14.696  1.00  0.00      RA0  C
ATOM   3017  CD1 TYR A 323      39.432  37.995 -14.032  1.00  0.00      RA0  C
ATOM   3018  CE1 TYR A 323      40.231  36.945 -13.598  1.00  0.00      RA0  C
ATOM   3019  CD2 TYR A 323      41.374  39.105 -14.911  1.00  0.00      RA0  C
ATOM   3020  CE2 TYR A 323      42.173  38.048 -14.488  1.00  0.00      RA0  C
ATOM   3021  CZ  TYR A 323      41.599  36.962 -13.838  1.00  0.00      RA0  C
ATOM   3022  OH  TYR A 323      42.382  35.901 -13.430  1.00  0.00      RA0  O
ATOM   3023  HH  TYR A 323      43.298  36.102 -13.576  1.00  0.00      RA0  H
ATOM   3024  C   TYR A 323      37.495  40.349 -13.273  1.00  0.00      RA0  C
ATOM   3025  O   TYR A 323      37.658  40.139 -12.075  1.00  0.00      RA0  O
ATOM   3026  N   SER A 324      36.418  39.952 -13.952  1.00  0.00      RA0  N
ATOM   3027  H   SER A 324      36.369  39.983 -14.951  1.00  0.00      RA0  H
ATOM   3028  CA  SER A 324      35.267  39.346 -13.283  1.00  0.00      RA0  C
ATOM   3029  CB  SER A 324      34.189  39.745 -14.246  1.00  0.00      RA0  C
ATOM   3030  OG  SER A 324      34.768  40.898 -14.877  1.00  0.00      RA0  O
ATOM   3031  HG  SER A 324      34.117  41.237 -15.483  1.00  0.00      RA0  H
ATOM   3032  C   SER A 324      35.474  37.865 -12.982  1.00  0.00      RA0  C
ATOM   3033  O   SER A 324      36.028  37.139 -13.800  1.00  0.00      RA0  O
ATOM   3034  N   ILE A 325      35.016  37.433 -11.809  1.00  0.00      RA0  N
ATOM   3035  H   ILE A 325      34.510  38.039 -11.190  1.00  0.00      RA0  H
ATOM   3036  CA  ILE A 325      35.057  36.023 -11.440  1.00  0.00      RA0  C
ATOM   3037  CB  ILE A 325      36.151  35.751 -10.406  1.00  0.00      RA0  C
ATOM   3038  CG2 ILE A 325      37.558  35.926 -10.979  1.00  0.00      RA0  C
ATOM   3039  CG1 ILE A 325      35.906  36.605  -9.161  1.00  0.00      RA0  C
ATOM   3040  CD1 ILE A 325      36.797  36.205  -7.991  1.00  0.00      RA0  C
ATOM   3041  C   ILE A 325      33.720  35.598 -10.854  1.00  0.00      RA0  C
ATOM   3042  O   ILE A 325      32.936  36.431 -10.374  1.00  0.00      RA0  O
ATOM   3043  N   ALA A 326      33.504  34.293 -10.824  1.00  0.00      RA0  N
ATOM   3044  H   ALA A 326      34.141  33.637 -11.239  1.00  0.00      RA0  H
ATOM   3045  CA  ALA A 326      32.285  33.768 -10.225  1.00  0.00      RA0  C
ATOM   3046  CB  ALA A 326      31.140  33.810 -11.237  1.00  0.00      RA0  C
ATOM   3047  C   ALA A 326      32.440  32.346  -9.779  1.00  0.00      RA0  C
ATOM   3048  O   ALA A 326      33.253  31.591 -10.332  1.00  0.00      RA0  O
ATOM   3049  N   LEU A 327      31.649  31.977  -8.775  1.00  0.00      RA0  N
ATOM   3050  H   LEU A 327      31.005  32.649  -8.410  1.00  0.00      RA0  H
ATOM   3051  CA  LEU A 327      31.360  30.590  -8.485  1.00  0.00      RA0  C
ATOM   3052  CB  LEU A 327      31.271  30.332  -6.981  1.00  0.00      RA0  C
ATOM   3053  CG  LEU A 327      32.630  30.488  -6.299  1.00  0.00      RA0  C
ATOM   3054  CD1 LEU A 327      32.590  30.094  -4.821  1.00  0.00      RA0  C
ATOM   3055  CD2 LEU A 327      33.728  29.745  -7.055  1.00  0.00      RA0  C
ATOM   3056  C   LEU A 327      30.035  30.255  -9.205  1.00  0.00      RA0  C
ATOM   3057  O   LEU A 327      29.129  31.098  -9.287  1.00  0.00      RA0  O
ATOM   3058  N   ALA A 328      29.974  29.054  -9.764  1.00  0.00      RA0  N
ATOM   3059  H   ALA A 328      30.746  28.417  -9.690  1.00  0.00      RA0  H
ATOM   3060  CA  ALA A 328      28.781  28.571 -10.476  1.00  0.00      RA0  C
ATOM   3061  CB  ALA A 328      28.922  28.807 -11.979  1.00  0.00      RA0  C
ATOM   3062  C   ALA A 328      28.548  27.092 -10.243  1.00  0.00      RA0  C
ATOM   3063  O   ALA A 328      29.489  26.294 -10.209  1.00  0.00      RA0  O
ATOM   3064  N   ARG A 329      27.274  26.747 -10.086  1.00  0.00      RA0  N
ATOM   3065  H   ARG A 329      26.577  27.453 -10.227  1.00  0.00      RA0  H
ATOM   3066  CA  ARG A 329      26.834  25.349 -10.011  1.00  0.00      RA0  C
ATOM   3067  CB  ARG A 329      25.654  25.219  -9.066  1.00  0.00      RA0  C
ATOM   3068  CG  ARG A 329      26.043  24.952  -7.617  1.00  0.00      RA0  C
ATOM   3069  CD  ARG A 329      24.775  24.765  -6.790  1.00  0.00      RA0  C
ATOM   3070  NE  ARG A 329      23.818  23.981  -7.566  1.00  0.00      RA0  N
ATOM   3071  HE  ARG A 329      24.137  23.145  -8.039  1.00  0.00      RA0  H
ATOM   3072  CZ  ARG A 329      22.546  24.430  -7.756  1.00  0.00      RA0  C
ATOM   3073  NH1 ARG A 329      22.139  25.552  -7.116  1.00  0.00      RA0  N
ATOM   3074 HH11 ARG A 329      21.213  25.922  -7.211  1.00  0.00      RA0  H
ATOM   3075 HH12 ARG A 329      22.761  26.052  -6.505  1.00  0.00      RA0  H
ATOM   3076  NH2 ARG A 329      21.729  23.743  -8.577  1.00  0.00      RA0  N
ATOM   3077 HH21 ARG A 329      20.771  23.956  -8.767  1.00  0.00      RA0  H
ATOM   3078 HH22 ARG A 329      22.095  22.921  -9.062  1.00  0.00      RA0  H
ATOM   3079  C   ARG A 329      26.426  24.886 -11.388  1.00  0.00      RA0  C
ATOM   3080  O   ARG A 329      25.532  25.466 -11.999  1.00  0.00      RA0  O
ATOM   3081  N   VAL A 330      27.076  23.837 -11.877  1.00  0.00      RA0  N
ATOM   3082  H   VAL A 330      27.745  23.342 -11.316  1.00  0.00      RA0  H
ATOM   3083  CA  VAL A 330      26.872  23.373 -13.250  1.00  0.00      RA0  C
ATOM   3084  CB  VAL A 330      28.030  23.818 -14.159  1.00  0.00      RA0  C
ATOM   3085  CG1 VAL A 330      28.072  25.337 -14.343  1.00  0.00      RA0  C
ATOM   3086  CG2 VAL A 330      29.361  23.250 -13.667  1.00  0.00      RA0  C
ATOM   3087  C   VAL A 330      26.727  21.859 -13.287  1.00  0.00      RA0  C
ATOM   3088  O   VAL A 330      27.312  21.162 -12.449  1.00  0.00      RA0  O
ATOM   3089  N   PRO A 331      25.943  21.344 -14.233  1.00  0.00      RA0  N
ATOM   3090  CD  PRO A 331      25.024  22.079 -15.091  1.00  0.00      RA0  C
ATOM   3091  CA  PRO A 331      25.950  19.905 -14.494  1.00  0.00      RA0  C
ATOM   3092  CB  PRO A 331      24.981  19.774 -15.672  1.00  0.00      RA0  C
ATOM   3093  CG  PRO A 331      24.072  21.000 -15.586  1.00  0.00      RA0  C
ATOM   3094  C   PRO A 331      27.348  19.347 -14.784  1.00  0.00      RA0  C
ATOM   3095  O   PRO A 331      28.232  20.051 -15.286  1.00  0.00      RA0  O
ATOM   3096  N   GLU A 332      27.531  18.066 -14.471  1.00  0.00      RA0  N
ATOM   3097  H   GLU A 332      26.766  17.548 -14.096  1.00  0.00      RA0  H
ATOM   3098  CA  GLU A 332      28.723  17.330 -14.878  1.00  0.00      RA0  C
ATOM   3099  CB  GLU A 332      28.813  15.901 -14.338  1.00  0.00      RA0  C
ATOM   3100  CG  GLU A 332      29.728  15.760 -13.111  1.00  0.00      RA0  C
ATOM   3101  CD  GLU A 332      31.181  16.143 -13.396  1.00  0.00      RA0  C
ATOM   3102  OE1 GLU A 332      31.980  16.189 -12.467  1.00  0.00      RA0  O
ATOM   3103  OE2 GLU A 332      31.554  16.474 -14.521  1.00  0.00      RA0  O
ATOM   3104  C   GLU A 332      28.862  17.352 -16.391  1.00  0.00      RA0  C
ATOM   3105  O   GLU A 332      27.873  17.349 -17.132  1.00  0.00      RA0  O
ATOM   3106  N   GLY A 333      30.109  17.367 -16.828  1.00  0.00      RA0  N
ATOM   3107  H   GLY A 333      30.833  17.331 -16.140  1.00  0.00      RA0  H
ATOM   3108  CA  GLY A 333      30.447  17.276 -18.229  1.00  0.00      RA0  C
ATOM   3109  C   GLY A 333      30.902  18.586 -18.822  1.00  0.00      RA0  C
ATOM   3110  O   GLY A 333      31.150  18.640 -20.008  1.00  0.00      RA0  O
ATOM   3111  N   ILE A 334      31.018  19.642 -18.012  1.00  0.00      RA0  N
ATOM   3112  H   ILE A 334      30.756  19.547 -17.055  1.00  0.00      RA0  H
ATOM   3113  CA  ILE A 334      31.517  20.923 -18.524  1.00  0.00      RA0  C
ATOM   3114  CB  ILE A 334      31.320  22.025 -17.470  1.00  0.00      RA0  C
ATOM   3115  CG2 ILE A 334      32.254  21.844 -16.275  1.00  0.00      RA0  C
ATOM   3116  CG1 ILE A 334      31.402  23.428 -18.076  1.00  0.00      RA0  C
ATOM   3117  CD1 ILE A 334      30.958  24.508 -17.091  1.00  0.00      RA0  C
ATOM   3118  C   ILE A 334      32.975  20.818 -19.015  1.00  0.00      RA0  C
ATOM   3119  O   ILE A 334      33.771  20.034 -18.478  1.00  0.00      RA0  O
ATOM   3120  N   GLY A 335      33.296  21.587 -20.051  1.00  0.00      RA0  N
ATOM   3121  H   GLY A 335      32.608  22.226 -20.390  1.00  0.00      RA0  H
ATOM   3122  CA  GLY A 335      34.659  21.696 -20.582  1.00  0.00      RA0  C
ATOM   3123  C   GLY A 335      35.442  22.889 -20.041  1.00  0.00      RA0  C
ATOM   3124  O   GLY A 335      35.270  23.319 -18.883  1.00  0.00      RA0  O
ATOM   3125  N   GLU A 336      36.312  23.417 -20.896  1.00  0.00      RA0  N
ATOM   3126  H   GLU A 336      36.346  23.080 -21.834  1.00  0.00      RA0  H
ATOM   3127  CA  GLU A 336      37.242  24.464 -20.519  1.00  0.00      RA0  C
ATOM   3128  CB  GLU A 336      38.413  24.399 -21.502  1.00  0.00      RA0  C
ATOM   3129  CG  GLU A 336      39.660  23.722 -20.940  1.00  0.00      RA0  C
ATOM   3130  CD  GLU A 336      40.255  24.672 -19.932  1.00  0.00      RA0  C
ATOM   3131  OE1 GLU A 336      40.529  25.812 -20.294  1.00  0.00      RA0  O
ATOM   3132  OE2 GLU A 336      40.409  24.318 -18.766  1.00  0.00      RA0  O
ATOM   3133  C   GLU A 336      36.572  25.829 -20.582  1.00  0.00      RA0  C
ATOM   3134  O   GLU A 336      37.055  26.778 -19.986  1.00  0.00      RA0  O
ATOM   3135  N   THR A 337      35.461  25.909 -21.305  1.00  0.00      RA0  N
ATOM   3136  H   THR A 337      35.073  25.132 -21.793  1.00  0.00      RA0  H
ATOM   3137  CA  THR A 337      34.717  27.161 -21.467  1.00  0.00      RA0  C
ATOM   3138  CB  THR A 337      35.167  27.573 -22.866  1.00  0.00      RA0  C
ATOM   3139  OG1 THR A 337      36.527  27.152 -23.024  1.00  0.00      RA0  O
ATOM   3140  HG1 THR A 337      37.005  27.523 -22.288  1.00  0.00      RA0  H
ATOM   3141  CG2 THR A 337      34.985  29.044 -23.239  1.00  0.00      RA0  C
ATOM   3142  C   THR A 337      33.204  26.953 -21.365  1.00  0.00      RA0  C
ATOM   3143  O   THR A 337      32.696  25.840 -21.477  1.00  0.00      RA0  O
ATOM   3144  N   ALA A 338      32.487  28.051 -21.176  1.00  0.00      RA0  N
ATOM   3145  H   ALA A 338      32.917  28.955 -21.087  1.00  0.00      RA0  H
ATOM   3146  CA  ALA A 338      31.041  28.030 -21.187  1.00  0.00      RA0  C
ATOM   3147  CB  ALA A 338      30.492  27.752 -19.789  1.00  0.00      RA0  C
ATOM   3148  C   ALA A 338      30.565  29.390 -21.661  1.00  0.00      RA0  C
ATOM   3149  O   ALA A 338      31.390  30.274 -21.979  1.00  0.00      RA0  O
ATOM   3150  N   ILE A 339      29.248  29.554 -21.759  1.00  0.00      RA0  N
ATOM   3151  H   ILE A 339      28.602  28.840 -21.483  1.00  0.00      RA0  H
ATOM   3152  CA  ILE A 339      28.680  30.798 -22.271  1.00  0.00      RA0  C
ATOM   3153  CB  ILE A 339      27.892  30.467 -23.541  1.00  0.00      RA0  C
ATOM   3154  CG2 ILE A 339      27.162  31.692 -24.072  1.00  0.00      RA0  C
ATOM   3155  CG1 ILE A 339      28.763  29.814 -24.615  1.00  0.00      RA0  C
ATOM   3156  CD1 ILE A 339      29.764  30.793 -25.226  1.00  0.00      RA0  C
ATOM   3157  C   ILE A 339      27.754  31.433 -21.261  1.00  0.00      RA0  C
ATOM   3158  O   ILE A 339      26.894  30.753 -20.693  1.00  0.00      RA0  O
ATOM   3159  N   VAL A 340      27.913  32.744 -21.070  1.00  0.00      RA0  N
ATOM   3160  H   VAL A 340      28.601  33.258 -21.587  1.00  0.00      RA0  H
ATOM   3161  CA  VAL A 340      26.991  33.543 -20.267  1.00  0.00      RA0  C
ATOM   3162  CB  VAL A 340      27.651  34.073 -18.992  1.00  0.00      RA0  C
ATOM   3163  CG1 VAL A 340      28.099  32.936 -18.071  1.00  0.00      RA0  C
ATOM   3164  CG2 VAL A 340      28.786  35.038 -19.321  1.00  0.00      RA0  C
ATOM   3165  C   VAL A 340      26.496  34.702 -21.155  1.00  0.00      RA0  C
ATOM   3166  O   VAL A 340      27.145  35.050 -22.142  1.00  0.00      RA0  O
ATOM   3167  N   GLN A 341      25.339  35.269 -20.835  1.00  0.00      RA0  N
ATOM   3168  H   GLN A 341      24.897  35.009 -19.979  1.00  0.00      RA0  H
ATOM   3169  CA  GLN A 341      24.821  36.437 -21.565  1.00  0.00      RA0  C
ATOM   3170  CB  GLN A 341      23.302  36.372 -21.471  1.00  0.00      RA0  C
ATOM   3171  CG  GLN A 341      22.656  35.998 -22.797  1.00  0.00      RA0  C
ATOM   3172  CD  GLN A 341      22.702  37.224 -23.672  1.00  0.00      RA0  C
ATOM   3173  OE1 GLN A 341      22.893  38.341 -23.191  1.00  0.00      RA0  O
ATOM   3174  NE2 GLN A 341      22.461  36.965 -24.964  1.00  0.00      RA0  N
ATOM   3175 HE21 GLN A 341      22.488  36.004 -25.271  1.00  0.00      RA0  H
ATOM   3176 HE22 GLN A 341      22.289  37.632 -25.689  1.00  0.00      RA0  H
ATOM   3177  C   GLN A 341      25.349  37.761 -20.982  1.00  0.00      RA0  C
ATOM   3178  O   GLN A 341      25.161  38.040 -19.801  1.00  0.00      RA0  O
ATOM   3179  N   ILE A 342      26.028  38.563 -21.807  1.00  0.00      RA0  N
ATOM   3180  H   ILE A 342      26.172  38.301 -22.756  1.00  0.00      RA0  H
ATOM   3181  CA  ILE A 342      26.585  39.864 -21.359  1.00  0.00      RA0  C
ATOM   3182  CB  ILE A 342      28.087  39.805 -21.054  1.00  0.00      RA0  C
ATOM   3183  CG2 ILE A 342      28.620  41.194 -20.704  1.00  0.00      RA0  C
ATOM   3184  CG1 ILE A 342      28.412  38.840 -19.909  1.00  0.00      RA0  C
ATOM   3185  CD1 ILE A 342      27.974  39.368 -18.541  1.00  0.00      RA0  C
ATOM   3186  C   ILE A 342      26.260  40.925 -22.412  1.00  0.00      RA0  C
ATOM   3187  O   ILE A 342      26.634  40.773 -23.577  1.00  0.00      RA0  O
ATOM   3188  N   ARG A 343      25.548  41.979 -22.001  1.00  0.00      RA0  N
ATOM   3189  H   ARG A 343      25.266  41.999 -21.043  1.00  0.00      RA0  H
ATOM   3190  CA  ARG A 343      25.081  43.025 -22.916  1.00  0.00      RA0  C
ATOM   3191  CB  ARG A 343      26.270  43.851 -23.435  1.00  0.00      RA0  C
ATOM   3192  CG  ARG A 343      27.250  44.238 -22.320  1.00  0.00      RA0  C
ATOM   3193  CD  ARG A 343      28.559  44.870 -22.811  1.00  0.00      RA0  C
ATOM   3194  NE  ARG A 343      29.235  44.033 -23.805  1.00  0.00      RA0  N
ATOM   3195  HE  ARG A 343      28.767  43.970 -24.691  1.00  0.00      RA0  H
ATOM   3196  CZ  ARG A 343      30.435  43.428 -23.524  1.00  0.00      RA0  C
ATOM   3197  NH1 ARG A 343      30.967  43.500 -22.291  1.00  0.00      RA0  N
ATOM   3198 HH11 ARG A 343      31.854  43.049 -22.071  1.00  0.00      RA0  H
ATOM   3199 HH12 ARG A 343      30.534  43.981 -21.529  1.00  0.00      RA0  H
ATOM   3200  NH2 ARG A 343      31.090  42.761 -24.490  1.00  0.00      RA0  N
ATOM   3201 HH21 ARG A 343      31.981  42.303 -24.286  1.00  0.00      RA0  H
ATOM   3202 HH22 ARG A 343      30.753  42.692 -25.425  1.00  0.00      RA0  H
ATOM   3203  C   ARG A 343      24.265  42.442 -24.067  1.00  0.00      RA0  C
ATOM   3204  O   ARG A 343      24.450  42.807 -25.229  1.00  0.00      RA0  O
ATOM   3205  N   ASN A 344      23.366  41.521 -23.721  1.00  0.00      RA0  N
ATOM   3206  H   ASN A 344      23.348  41.161 -22.790  1.00  0.00      RA0  H
ATOM   3207  CA  ASN A 344      22.421  40.918 -24.669  1.00  0.00      RA0  C
ATOM   3208  CB  ASN A 344      21.498  41.939 -25.343  1.00  0.00      RA0  C
ATOM   3209  CG  ASN A 344      20.204  41.271 -25.776  1.00  0.00      RA0  C
ATOM   3210  OD1 ASN A 344      19.266  41.151 -24.994  1.00  0.00      RA0  O
ATOM   3211  ND2 ASN A 344      20.151  40.925 -27.073  1.00  0.00      RA0  N
ATOM   3212 HD21 ASN A 344      21.012  40.905 -27.590  1.00  0.00      RA0  H
ATOM   3213 HD22 ASN A 344      19.309  40.640 -27.528  1.00  0.00      RA0  H
ATOM   3214  C   ASN A 344      23.093  40.014 -25.721  1.00  0.00      RA0  C
ATOM   3215  O   ASN A 344      22.540  39.768 -26.793  1.00  0.00      RA0  O
ATOM   3216  N   ARG A 345      24.282  39.515 -25.398  1.00  0.00      RA0  N
ATOM   3217  H   ARG A 345      24.652  39.581 -24.471  1.00  0.00      RA0  H
ATOM   3218  CA  ARG A 345      25.063  38.723 -26.332  1.00  0.00      RA0  C
ATOM   3219  CB  ARG A 345      26.157  39.672 -26.859  1.00  0.00      RA0  C
ATOM   3220  CG  ARG A 345      27.065  39.250 -28.024  1.00  0.00      RA0  C
ATOM   3221  CD  ARG A 345      28.462  39.901 -27.957  1.00  0.00      RA0  C
ATOM   3222  NE  ARG A 345      29.238  39.262 -26.894  1.00  0.00      RA0  N
ATOM   3223  HE  ARG A 345      28.778  38.452 -26.513  1.00  0.00      RA0  H
ATOM   3224  CZ  ARG A 345      30.493  39.618 -26.477  1.00  0.00      RA0  C
ATOM   3225  NH1 ARG A 345      31.087  38.904 -25.502  1.00  0.00      RA0  N
ATOM   3226 HH11 ARG A 345      31.970  39.196 -25.096  1.00  0.00      RA0  H
ATOM   3227 HH12 ARG A 345      30.669  38.062 -25.146  1.00  0.00      RA0  H
ATOM   3228  NH2 ARG A 345      31.146  40.666 -27.019  1.00  0.00      RA0  N
ATOM   3229 HH21 ARG A 345      32.058  40.922 -26.657  1.00  0.00      RA0  H
ATOM   3230 HH22 ARG A 345      30.769  41.192 -27.785  1.00  0.00      RA0  H
ATOM   3231  C   ARG A 345      25.727  37.587 -25.583  1.00  0.00      RA0  C
ATOM   3232  O   ARG A 345      25.883  37.655 -24.383  1.00  0.00      RA0  O
ATOM   3233  N   GLU A 346      26.084  36.536 -26.309  1.00  0.00      RA0  N
ATOM   3234  H   GLU A 346      25.841  36.495 -27.275  1.00  0.00      RA0  H
ATOM   3235  CA  GLU A 346      26.852  35.451 -25.729  1.00  0.00      RA0  C
ATOM   3236  CB  GLU A 346      26.798  34.212 -26.622  1.00  0.00      RA0  C
ATOM   3237  CG  GLU A 346      25.398  33.894 -27.167  1.00  0.00      RA0  C
ATOM   3238  CD  GLU A 346      24.321  33.984 -26.095  1.00  0.00      RA0  C
ATOM   3239  OE1 GLU A 346      24.485  33.428 -25.012  1.00  0.00      RA0  O
ATOM   3240  OE2 GLU A 346      23.305  34.621 -26.356  1.00  0.00      RA0  O
ATOM   3241  C   GLU A 346      28.269  35.924 -25.459  1.00  0.00      RA0  C
ATOM   3242  O   GLU A 346      28.894  36.633 -26.287  1.00  0.00      RA0  O
ATOM   3243  N   MSE A 347      28.756  35.515 -24.305  1.00  0.00      RA0  N
ATOM   3244  H   MSE A 347      28.179  34.959 -23.702  1.00  0.00      RA0  H
ATOM   3245  CA  MSE A 347      30.084  35.818 -23.850  1.00  0.00      RA0  C
ATOM   3246  CB  MSE A 347      30.001  36.759 -22.659  1.00  0.00      RA0  C
ATOM   3247  CG  MSE A 347      31.347  36.887 -21.953  1.00  0.00      RA0  C
ATOM   3248  SE  MSE A 347      32.401  38.067 -22.782  1.00  0.00      RA0  S
ATOM   3249  CE  MSE A 347      31.560  39.519 -22.139  1.00  0.00      RA0  C
ATOM   3250  C   MSE A 347      30.685  34.509 -23.359  1.00  0.00      RA0  C
ATOM   3251  O   MSE A 347      30.230  33.957 -22.361  1.00  0.00      RA0  O
ATOM   3252  N   PRO A 348      31.711  34.019 -24.045  1.00  0.00      RA0  N
ATOM   3253  CD  PRO A 348      32.204  34.518 -25.319  1.00  0.00      RA0  C
ATOM   3254  CA  PRO A 348      32.458  32.885 -23.541  1.00  0.00      RA0  C
ATOM   3255  CB  PRO A 348      33.430  32.573 -24.687  1.00  0.00      RA0  C
ATOM   3256  CG  PRO A 348      32.893  33.302 -25.920  1.00  0.00      RA0  C
ATOM   3257  C   PRO A 348      33.202  33.247 -22.267  1.00  0.00      RA0  C
ATOM   3258  O   PRO A 348      33.696  34.375 -22.104  1.00  0.00      RA0  O
ATOM   3259  N   VAL A 349      33.222  32.312 -21.336  1.00  0.00      RA0  N
ATOM   3260  H   VAL A 349      32.829  31.408 -21.509  1.00  0.00      RA0  H
ATOM   3261  CA  VAL A 349      33.948  32.492 -20.109  1.00  0.00      RA0  C
ATOM   3262  CB  VAL A 349      33.014  32.641 -18.903  1.00  0.00      RA0  C
ATOM   3263  CG1 VAL A 349      32.306  33.992 -18.915  1.00  0.00      RA0  C
ATOM   3264  CG2 VAL A 349      32.029  31.475 -18.805  1.00  0.00      RA0  C
ATOM   3265  C   VAL A 349      34.827  31.280 -19.931  1.00  0.00      RA0  C
ATOM   3266  O   VAL A 349      34.558  30.225 -20.490  1.00  0.00      RA0  O
ATOM   3267  N   LYS A 350      35.887  31.447 -19.159  1.00  0.00      RA0  N
ATOM   3268  H   LYS A 350      35.998  32.302 -18.649  1.00  0.00      RA0  H
ATOM   3269  CA  LYS A 350      36.790  30.350 -18.882  1.00  0.00      RA0  C
ATOM   3270  CB  LYS A 350      38.181  30.973 -18.690  1.00  0.00      RA0  C
ATOM   3271  CG  LYS A 350      39.441  30.117 -18.884  1.00  0.00      RA0  C
ATOM   3272  CD  LYS A 350      39.395  28.778 -18.162  1.00  0.00      RA0  C
ATOM   3273  CE  LYS A 350      40.720  28.053 -17.981  1.00  0.00      RA0  C
ATOM   3274  NZ  LYS A 350      40.381  26.650 -17.732  1.00  0.00      RA0  N
ATOM   3275  HZ1 LYS A 350      40.306  26.153 -18.646  1.00  0.00      RA0  H
ATOM   3276  HZ2 LYS A 350      41.092  26.116 -17.205  1.00  0.00      RA0  H
ATOM   3277  HZ3 LYS A 350      39.446  26.536 -17.297  1.00  0.00      RA0  H
ATOM   3278  C   LYS A 350      36.316  29.641 -17.614  1.00  0.00      RA0  C
ATOM   3279  O   LYS A 350      35.999  30.274 -16.601  1.00  0.00      RA0  O
ATOM   3280  N   VAL A 351      36.255  28.318 -17.676  1.00  0.00      RA0  N
ATOM   3281  H   VAL A 351      36.601  27.850 -18.491  1.00  0.00      RA0  H
ATOM   3282  CA  VAL A 351      35.904  27.497 -16.539  1.00  0.00      RA0  C
ATOM   3283  CB  VAL A 351      35.116  26.273 -16.999  1.00  0.00      RA0  C
ATOM   3284  CG1 VAL A 351      34.713  25.379 -15.826  1.00  0.00      RA0  C
ATOM   3285  CG2 VAL A 351      33.915  26.717 -17.828  1.00  0.00      RA0  C
ATOM   3286  C   VAL A 351      37.164  27.076 -15.787  1.00  0.00      RA0  C
ATOM   3287  O   VAL A 351      38.088  26.550 -16.388  1.00  0.00      RA0  O
ATOM   3288  N   THR A 352      37.174  27.295 -14.482  1.00  0.00      RA0  N
ATOM   3289  H   THR A 352      36.342  27.566 -14.002  1.00  0.00      RA0  H
ATOM   3290  CA  THR A 352      38.346  27.051 -13.661  1.00  0.00      RA0  C
ATOM   3291  CB  THR A 352      38.934  28.453 -13.495  1.00  0.00      RA0  C
ATOM   3292  OG1 THR A 352      38.561  29.226 -14.649  1.00  0.00      RA0  O
ATOM   3293  HG1 THR A 352      37.634  29.421 -14.564  1.00  0.00      RA0  H
ATOM   3294  CG2 THR A 352      40.456  28.465 -13.322  1.00  0.00      RA0  C
ATOM   3295  C   THR A 352      37.972  26.343 -12.384  1.00  0.00      RA0  C
ATOM   3296  O   THR A 352      36.804  26.043 -12.109  1.00  0.00      RA0  O
ATOM   3297  N   LYS A 353      38.988  26.084 -11.576  1.00  0.00      RA0  N
ATOM   3298  H   LYS A 353      39.906  26.380 -11.826  1.00  0.00      RA0  H
ATOM   3299  CA  LYS A 353      38.787  25.613 -10.208  1.00  0.00      RA0  C
ATOM   3300  CB  LYS A 353      40.126  25.487  -9.485  1.00  0.00      RA0  C
ATOM   3301  CG  LYS A 353      41.217  24.648 -10.128  1.00  0.00      RA0  C
ATOM   3302  CD  LYS A 353      42.379  24.576  -9.142  1.00  0.00      RA0  C
ATOM   3303  CE  LYS A 353      43.508  23.684  -9.633  1.00  0.00      RA0  C
ATOM   3304  NZ  LYS A 353      44.083  23.000  -8.471  1.00  0.00      RA0  N
ATOM   3305  HZ1 LYS A 353      44.508  22.107  -8.793  1.00  0.00      RA0  H
ATOM   3306  HZ2 LYS A 353      44.778  23.601  -7.983  1.00  0.00      RA0  H
ATOM   3307  HZ3 LYS A 353      43.334  22.682  -7.815  1.00  0.00      RA0  H
ATOM   3308  C   LYS A 353      38.029  26.695  -9.424  1.00  0.00      RA0  C
ATOM   3309  O   LYS A 353      38.202  27.881  -9.719  1.00  0.00      RA0  O
ATOM   3310  N   PRO A 354      37.258  26.302  -8.410  1.00  0.00      RA0  N
ATOM   3311  CD  PRO A 354      36.980  24.913  -8.037  1.00  0.00      RA0  C
ATOM   3312  CA  PRO A 354      36.501  27.253  -7.598  1.00  0.00      RA0  C
ATOM   3313  CB  PRO A 354      35.404  26.358  -7.009  1.00  0.00      RA0  C
ATOM   3314  CG  PRO A 354      36.077  25.004  -6.817  1.00  0.00      RA0  C
ATOM   3315  C   PRO A 354      37.339  27.971  -6.530  1.00  0.00      RA0  C
ATOM   3316  O   PRO A 354      37.011  27.956  -5.349  1.00  0.00      RA0  O
ATOM   3317  N   VAL A 355      38.428  28.601  -6.960  1.00  0.00      RA0  N
ATOM   3318  H   VAL A 355      38.688  28.646  -7.928  1.00  0.00      RA0  H
ATOM   3319  CA  VAL A 355      39.315  29.351  -6.064  1.00  0.00      RA0  C
ATOM   3320  CB  VAL A 355      40.172  28.403  -5.192  1.00  0.00      RA0  C
ATOM   3321  CG1 VAL A 355      41.052  27.456  -6.018  1.00  0.00      RA0  C
ATOM   3322  CG2 VAL A 355      40.969  29.164  -4.128  1.00  0.00      RA0  C
ATOM   3323  C   VAL A 355      40.171  30.197  -7.002  1.00  0.00      RA0  C
ATOM   3324  O   VAL A 355      40.488  29.763  -8.113  1.00  0.00      RA0  O
ATOM   3325  N   PHE A 356      40.529  31.393  -6.555  1.00  0.00      RA0  N
ATOM   3326  H   PHE A 356      40.266  31.694  -5.636  1.00  0.00      RA0  H
ATOM   3327  CA  PHE A 356      41.155  32.376  -7.446  1.00  0.00      RA0  C
ATOM   3328  CB  PHE A 356      40.145  33.457  -7.848  1.00  0.00      RA0  C
ATOM   3329  CG  PHE A 356      38.872  32.843  -8.382  1.00  0.00      RA0  C
ATOM   3330  CD1 PHE A 356      37.749  32.753  -7.565  1.00  0.00      RA0  C
ATOM   3331  CD2 PHE A 356      38.818  32.368  -9.687  1.00  0.00      RA0  C
ATOM   3332  CE1 PHE A 356      36.573  32.200  -8.055  1.00  0.00      RA0  C
ATOM   3333  CE2 PHE A 356      37.642  31.814 -10.178  1.00  0.00      RA0  C
ATOM   3334  CZ  PHE A 356      36.519  31.735  -9.363  1.00  0.00      RA0  C
ATOM   3335  C   PHE A 356      42.409  33.037  -6.865  1.00  0.00      RA0  C
ATOM   3336  O   PHE A 356      43.353  33.247  -7.599  1.00  0.00      RA0  O
ATOM   3337  N   VAL A 357      42.399  33.345  -5.575  1.00  0.00      RA0  N
ATOM   3338  H   VAL A 357      41.582  33.148  -5.026  1.00  0.00      RA0  H
ATOM   3339  CA  VAL A 357      43.499  34.057  -4.912  1.00  0.00      RA0  C
ATOM   3340  CB  VAL A 357      43.207  35.570  -4.793  1.00  0.00      RA0  C
ATOM   3341  CG1 VAL A 357      44.330  36.324  -4.072  1.00  0.00      RA0  C
ATOM   3342  CG2 VAL A 357      42.930  36.221  -6.148  1.00  0.00      RA0  C
ATOM   3343  C   VAL A 357      43.699  33.458  -3.520  1.00  0.00      RA0  C
ATOM   3344  O   VAL A 357      42.740  33.229  -2.797  1.00  0.00      RA0  O
ATOM   3345  N   ARG A 358      44.946  33.183  -3.150  1.00  0.00      RA0  N
ATOM   3346  H   ARG A 358      45.702  33.353  -3.791  1.00  0.00      RA0  H
ATOM   3347  CA  ARG A 358      45.290  32.775  -1.790  1.00  0.00      RA0  C
ATOM   3348  CB  ARG A 358      45.484  31.258  -1.617  1.00  0.00      RA0  C
ATOM   3349  CG  ARG A 358      44.219  30.394  -1.702  1.00  0.00      RA0  C
ATOM   3350  CD  ARG A 358      44.454  28.909  -1.379  1.00  0.00      RA0  C
ATOM   3351  NE  ARG A 358      44.653  28.662   0.056  1.00  0.00      RA0  N
ATOM   3352  HE  ARG A 358      44.060  29.178   0.674  1.00  0.00      RA0  H
ATOM   3353  CZ  ARG A 358      45.475  27.679   0.504  1.00  0.00      RA0  C
ATOM   3354  NH1 ARG A 358      46.276  27.042  -0.344  1.00  0.00      RA0  N
ATOM   3355 HH11 ARG A 358      46.925  26.319  -0.088  1.00  0.00      RA0  H
ATOM   3356 HH12 ARG A 358      46.294  27.312  -1.315  1.00  0.00      RA0  H
ATOM   3357  NH2 ARG A 358      45.478  27.366   1.802  1.00  0.00      RA0  N
ATOM   3358 HH21 ARG A 358      46.048  26.633   2.198  1.00  0.00      RA0  H
ATOM   3359 HH22 ARG A 358      44.893  27.851   2.451  1.00  0.00      RA0  H
ATOM   3360  C   ARG A 358      46.601  33.472  -1.436  1.00  0.00      RA0  C
ATOM   3361  O   ARG A 358      47.474  33.559  -2.291  1.00  0.00      RA0  O
ATOM   3362  N   ASN A 359      46.729  33.924  -0.197  1.00  0.00      RA0  N
ATOM   3363  H   ASN A 359      45.932  33.992   0.404  1.00  0.00      RA0  H
ATOM   3364  CA  ASN A 359      47.998  34.501   0.307  1.00  0.00      RA0  C
ATOM   3365  CB  ASN A 359      49.034  33.460   0.731  1.00  0.00      RA0  C
ATOM   3366  CG  ASN A 359      48.892  33.125   2.209  1.00  0.00      RA0  C
ATOM   3367  OD1 ASN A 359      48.192  33.756   2.990  1.00  0.00      RA0  O
ATOM   3368  ND2 ASN A 359      49.621  32.072   2.586  1.00  0.00      RA0  N
ATOM   3369 HD21 ASN A 359      50.145  31.532   1.923  1.00  0.00      RA0  H
ATOM   3370 HD22 ASN A 359      49.643  31.821   3.550  1.00  0.00      RA0  H
ATOM   3371  C   ASN A 359      48.561  35.541  -0.626  1.00  0.00      RA0  C
ATOM   3372  O   ASN A 359      49.753  35.507  -1.003  1.00  0.00      RA0  O
ATOM   3373  N   GLY A 360      47.702  36.480  -1.005  1.00  0.00      RA0  N
ATOM   3374  H   GLY A 360      46.851  36.497  -0.469  1.00  0.00      RA0  H
ATOM   3375  CA  GLY A 360      48.109  37.622  -1.768  1.00  0.00      RA0  C
ATOM   3376  C   GLY A 360      48.455  37.393  -3.200  1.00  0.00      RA0  C
ATOM   3377  O   GLY A 360      48.970  38.312  -3.858  1.00  0.00      RA0  O
ATOM   3378  N   LYS A 361      48.157  36.206  -3.727  1.00  0.00      RA0  N
ATOM   3379  H   LYS A 361      47.793  35.473  -3.148  1.00  0.00      RA0  H
ATOM   3380  CA  LYS A 361      48.555  35.894  -5.075  1.00  0.00      RA0  C
ATOM   3381  CB  LYS A 361      49.931  35.207  -5.093  1.00  0.00      RA0  C
ATOM   3382  CG  LYS A 361      50.444  34.972  -6.517  1.00  0.00      RA0  C
ATOM   3383  CD  LYS A 361      51.768  34.227  -6.630  1.00  0.00      RA0  C
ATOM   3384  CE  LYS A 361      51.860  33.492  -7.971  1.00  0.00      RA0  C
ATOM   3385  NZ  LYS A 361      50.872  32.408  -8.001  1.00  0.00      RA0  N
ATOM   3386  HZ1 LYS A 361      50.806  31.892  -8.896  1.00  0.00      RA0  H
ATOM   3387  HZ2 LYS A 361      51.106  31.698  -7.265  1.00  0.00      RA0  H
ATOM   3388  HZ3 LYS A 361      49.906  32.697  -7.736  1.00  0.00      RA0  H
ATOM   3389  C   LYS A 361      47.501  35.067  -5.793  1.00  0.00      RA0  C
ATOM   3390  O   LYS A 361      46.890  34.198  -5.193  1.00  0.00      RA0  O
ATOM   3391  N   ALA A 362      47.345  35.328  -7.092  1.00  0.00      RA0  N
ATOM   3392  H   ALA A 362      47.854  36.104  -7.457  1.00  0.00      RA0  H
ATOM   3393  CA  ALA A 362      46.536  34.514  -7.970  1.00  0.00      RA0  C
ATOM   3394  CB  ALA A 362      46.689  34.968  -9.420  1.00  0.00      RA0  C
ATOM   3395  C   ALA A 362      47.009  33.070  -7.892  1.00  0.00      RA0  C
ATOM   3396  O   ALA A 362      48.212  32.796  -7.850  1.00  0.00      RA0  O
ATOM   3397  N   VAL A 363      46.048  32.154  -7.859  1.00  0.00      RA0  N
ATOM   3398  H   VAL A 363      45.103  32.481  -7.909  1.00  0.00      RA0  H
ATOM   3399  CA  VAL A 363      46.343  30.718  -7.868  1.00  0.00      RA0  C
ATOM   3400  CB  VAL A 363      45.071  29.879  -7.647  1.00  0.00      RA0  C
ATOM   3401  CG1 VAL A 363      44.503  30.128  -6.248  1.00  0.00      RA0  C
ATOM   3402  CG2 VAL A 363      44.027  30.066  -8.753  1.00  0.00      RA0  C
ATOM   3403  C   VAL A 363      47.023  30.360  -9.192  1.00  0.00      RA0  C
ATOM   3404  O   VAL A 363      46.891  31.065 -10.242  1.00  0.00      RA0  O
ATOM   3405  N   ALA A 364      47.768  29.261  -9.159  1.00  0.00      RA0  N
ATOM   3406  H   ALA A 364      47.823  28.771  -8.284  1.00  0.00      RA0  H
ATOM   3407  CA  ALA A 364      48.611  28.868 -10.295  1.00  0.00      RA0  C
ATOM   3408  CB  ALA A 364      49.203  27.478 -10.083  1.00  0.00      RA0  C
ATOM   3409  C   ALA A 364      47.902  28.848 -11.638  1.00  0.00      RA0  C
ATOM   3410  O   ALA A 364      48.486  29.249 -12.620  1.00  0.00      RA0  O
ATOM   3411  N   GLY A 365      46.645  28.411 -11.692  1.00  0.00      RA0  N
ATOM   3412  H   GLY A 365      46.277  27.986 -10.862  1.00  0.00      RA0  H
ATOM   3413  CA  GLY A 365      45.936  28.351 -12.980  1.00  0.00      RA0  C
ATOM   3414  C   GLY A 365      45.653  29.709 -13.591  1.00  0.00      RA0  C
ATOM   3415  O   GLY A 365      45.342  29.814 -14.775  1.00  0.00      RA0  O
ATOM   3416  N   LEU A 366      45.784  30.757 -12.792  1.00  0.00      RA0  N
ATOM   3417  H   LEU A 366      46.117  30.646 -11.858  1.00  0.00      RA0  H
ATOM   3418  CA  LEU A 366      45.544  32.127 -13.278  1.00  0.00      RA0  C
ATOM   3419  CB  LEU A 366      44.563  32.850 -12.355  1.00  0.00      RA0  C
ATOM   3420  CG  LEU A 366      43.195  32.171 -12.301  1.00  0.00      RA0  C
ATOM   3421  CD1 LEU A 366      42.280  32.824 -11.267  1.00  0.00      RA0  C
ATOM   3422  CD2 LEU A 366      42.539  32.105 -13.682  1.00  0.00      RA0  C
ATOM   3423  C   LEU A 366      46.807  32.966 -13.459  1.00  0.00      RA0  C
ATOM   3424  O   LEU A 366      46.720  34.191 -13.624  1.00  0.00      RA0  O
ATOM   3425  N   CYS A 367      47.976  32.332 -13.390  1.00  0.00      RA0  N
ATOM   3426  H   CYS A 367      48.059  31.343 -13.226  1.00  0.00      RA0  H
ATOM   3427  CA  CYS A 367      49.235  33.019 -13.722  1.00  0.00      RA0  C
ATOM   3428  CB  CYS A 367      49.746  33.770 -12.490  1.00  0.00      RA0  C
ATOM   3429  SG  CYS A 367      49.996  32.731 -11.024  1.00  0.00      RA0  S
ATOM   3430  C   CYS A 367      50.294  32.088 -14.318  1.00  0.00      RA0  C
ATOM   3431  O   CYS A 367      50.122  30.864 -14.369  1.00  0.00      RA0  O
END
HEADER lig.002.05.pdb
ATOM      1  N   ASN A   2      53.467   5.280  -7.869  1.00  0.00      LA0  N
ATOM      2  H   ASN A   2      52.648   5.649  -7.425  1.00  0.00      LA0  H
ATOM      3  CA  ASN A   2      54.738   5.985  -7.707  1.00  0.00      LA0  C
ATOM      4  CB  ASN A   2      54.635   7.397  -8.297  1.00  0.00      LA0  C
ATOM      5  CG  ASN A   2      55.973   8.111  -8.228  1.00  0.00      LA0  C
ATOM      6  OD1 ASN A   2      57.033   7.505  -8.127  1.00  0.00      LA0  O
ATOM      7  ND2 ASN A   2      55.881   9.437  -8.299  1.00  0.00      LA0  N
ATOM      8 HD21 ASN A   2      54.975   9.879  -8.297  1.00  0.00      LA0  H
ATOM      9 HD22 ASN A   2      56.692  10.012  -8.329  1.00  0.00      LA0  H
ATOM     10  C   ASN A   2      55.194   6.029  -6.260  1.00  0.00      LA0  C
ATOM     11  O   ASN A   2      54.727   6.832  -5.459  1.00  0.00      LA0  O
ATOM     12  N   VAL A   3      56.125   5.115  -5.961  1.00  0.00      LA0  N
ATOM     13  H   VAL A   3      56.451   4.474  -6.654  1.00  0.00      LA0  H
ATOM     14  CA  VAL A   3      56.687   5.097  -4.610  1.00  0.00      LA0  C
ATOM     15  CB  VAL A   3      56.261   3.804  -3.884  1.00  0.00      LA0  C
ATOM     16  CG1 VAL A   3      56.768   3.741  -2.444  1.00  0.00      LA0  C
ATOM     17  CG2 VAL A   3      54.740   3.617  -3.906  1.00  0.00      LA0  C
ATOM     18  C   VAL A   3      58.207   5.260  -4.653  1.00  0.00      LA0  C
ATOM     19  O   VAL A   3      58.964   4.302  -4.747  1.00  0.00      LA0  O
ATOM     20  N   PRO A   4      58.654   6.538  -4.623  1.00  0.00      LA0  N
ATOM     21  CD  PRO A   4      57.861   7.756  -4.619  1.00  0.00      LA0  C
ATOM     22  CA  PRO A   4      60.094   6.812  -4.653  1.00  0.00      LA0  C
ATOM     23  CB  PRO A   4      60.154   8.341  -4.636  1.00  0.00      LA0  C
ATOM     24  CG  PRO A   4      58.811   8.796  -5.193  1.00  0.00      LA0  C
ATOM     25  C   PRO A   4      60.885   6.152  -3.534  1.00  0.00      LA0  C
ATOM     26  O   PRO A   4      60.514   6.139  -2.363  1.00  0.00      LA0  O
ATOM     27  N   ALA A   5      62.002   5.562  -3.981  1.00  0.00      LA0  N
ATOM     28  H   ALA A   5      62.272   5.711  -4.929  1.00  0.00      LA0  H
ATOM     29  CA  ALA A   5      62.753   4.678  -3.093  1.00  0.00      LA0  C
ATOM     30  CB  ALA A   5      63.779   3.873  -3.892  1.00  0.00      LA0  C
ATOM     31  C   ALA A   5      63.460   5.347  -1.928  1.00  0.00      LA0  C
ATOM     32  O   ALA A   5      63.810   4.712  -0.942  1.00  0.00      LA0  O
ATOM     33  N   GLU A   6      63.669   6.660  -2.080  1.00  0.00      LA0  N
ATOM     34  H   GLU A   6      63.301   7.191  -2.846  1.00  0.00      LA0  H
ATOM     35  CA  GLU A   6      64.400   7.358  -1.028  1.00  0.00      LA0  C
ATOM     36  CB  GLU A   6      65.165   8.554  -1.623  1.00  0.00      LA0  C
ATOM     37  CG  GLU A   6      64.443   9.909  -1.786  1.00  0.00      LA0  C
ATOM     38  CD  GLU A   6      63.332   9.960  -2.832  1.00  0.00      LA0  C
ATOM     39  OE1 GLU A   6      62.631  10.974  -2.874  1.00  0.00      LA0  O
ATOM     40  OE2 GLU A   6      63.170   9.019  -3.608  1.00  0.00      LA0  O
ATOM     41  C   GLU A   6      63.577   7.740   0.195  1.00  0.00      LA0  C
ATOM     42  O   GLU A   6      64.069   8.311   1.163  1.00  0.00      LA0  O
ATOM     43  N   LEU A   7      62.279   7.420   0.103  1.00  0.00      LA0  N
ATOM     44  H   LEU A   7      61.915   6.870  -0.648  1.00  0.00      LA0  H
ATOM     45  CA  LEU A   7      61.411   7.944   1.145  1.00  0.00      LA0  C
ATOM     46  CB  LEU A   7      60.115   8.456   0.531  1.00  0.00      LA0  C
ATOM     47  CG  LEU A   7      60.345   9.483  -0.567  1.00  0.00      LA0  C
ATOM     48  CD1 LEU A   7      59.077   9.768  -1.348  1.00  0.00      LA0  C
ATOM     49  CD2 LEU A   7      60.931  10.764  -0.006  1.00  0.00      LA0  C
ATOM     50  C   LEU A   7      61.089   6.984   2.263  1.00  0.00      LA0  C
ATOM     51  O   LEU A   7      60.893   5.786   2.088  1.00  0.00      LA0  O
ATOM     52  N   LYS A   8      60.986   7.611   3.437  1.00  0.00      LA0  N
ATOM     53  H   LYS A   8      61.213   8.585   3.468  1.00  0.00      LA0  H
ATOM     54  CA  LYS A   8      60.182   6.999   4.486  1.00  0.00      LA0  C
ATOM     55  CB  LYS A   8      60.710   7.470   5.839  1.00  0.00      LA0  C
ATOM     56  CG  LYS A   8      61.899   6.626   6.302  1.00  0.00      LA0  C
ATOM     57  CD  LYS A   8      61.418   5.402   7.077  1.00  0.00      LA0  C
ATOM     58  CE  LYS A   8      62.499   4.382   7.417  1.00  0.00      LA0  C
ATOM     59  NZ  LYS A   8      62.086   3.630   8.608  1.00  0.00      LA0  N
ATOM     60  HZ1 LYS A   8      62.839   2.963   8.897  1.00  0.00      LA0  H
ATOM     61  HZ2 LYS A   8      62.047   4.276   9.422  1.00  0.00      LA0  H
ATOM     62  HZ3 LYS A   8      61.172   3.142   8.519  1.00  0.00      LA0  H
ATOM     63  C   LYS A   8      58.734   7.392   4.268  1.00  0.00      LA0  C
ATOM     64  O   LYS A   8      58.444   8.328   3.532  1.00  0.00      LA0  O
ATOM     65  N   TYR A   9      57.836   6.645   4.907  1.00  0.00      LA0  N
ATOM     66  H   TYR A   9      58.126   5.869   5.468  1.00  0.00      LA0  H
ATOM     67  CA  TYR A   9      56.415   6.892   4.684  1.00  0.00      LA0  C
ATOM     68  CB  TYR A   9      55.837   5.895   3.674  1.00  0.00      LA0  C
ATOM     69  CG  TYR A   9      56.407   6.088   2.288  1.00  0.00      LA0  C
ATOM     70  CD1 TYR A   9      57.549   5.359   1.898  1.00  0.00      LA0  C
ATOM     71  CE1 TYR A   9      58.061   5.537   0.603  1.00  0.00      LA0  C
ATOM     72  CD2 TYR A   9      55.767   6.987   1.414  1.00  0.00      LA0  C
ATOM     73  CE2 TYR A   9      56.275   7.159   0.117  1.00  0.00      LA0  C
ATOM     74  CZ  TYR A   9      57.419   6.437  -0.270  1.00  0.00      LA0  C
ATOM     75  OH  TYR A   9      57.918   6.627  -1.543  1.00  0.00      LA0  O
ATOM     76  HH  TYR A   9      58.817   6.302  -1.591  1.00  0.00      LA0  H
ATOM     77  C   TYR A   9      55.674   6.724   5.986  1.00  0.00      LA0  C
ATOM     78  O   TYR A   9      56.069   5.926   6.831  1.00  0.00      LA0  O
ATOM     79  N   SER A  10      54.590   7.486   6.134  1.00  0.00      LA0  N
ATOM     80  H   SER A  10      54.245   8.089   5.412  1.00  0.00      LA0  H
ATOM     81  CA  SER A  10      53.752   7.118   7.263  1.00  0.00      LA0  C
ATOM     82  CB  SER A  10      53.065   8.363   7.839  1.00  0.00      LA0  C
ATOM     83  OG  SER A  10      52.168   8.933   6.885  1.00  0.00      LA0  O
ATOM     84  HG  SER A  10      51.914   9.785   7.268  1.00  0.00      LA0  H
ATOM     85  C   SER A  10      52.783   6.021   6.853  1.00  0.00      LA0  C
ATOM     86  O   SER A  10      52.781   5.562   5.717  1.00  0.00      LA0  O
ATOM     87  N   LYS A  11      51.954   5.618   7.822  1.00  0.00      LA0  N
ATOM     88  H   LYS A  11      51.969   6.077   8.711  1.00  0.00      LA0  H
ATOM     89  CA  LYS A  11      50.796   4.819   7.407  1.00  0.00      LA0  C
ATOM     90  CB  LYS A  11      50.328   3.936   8.569  1.00  0.00      LA0  C
ATOM     91  CG  LYS A  11      51.502   3.402   9.399  1.00  0.00      LA0  C
ATOM     92  CD  LYS A  11      51.126   2.691  10.702  1.00  0.00      LA0  C
ATOM     93  CE  LYS A  11      50.207   3.499  11.628  1.00  0.00      LA0  C
ATOM     94  NZ  LYS A  11      50.712   4.863  11.844  1.00  0.00      LA0  N
ATOM     95  HZ1 LYS A  11      49.963   5.449  12.277  1.00  0.00      LA0  H
ATOM     96  HZ2 LYS A  11      51.602   4.946  12.362  1.00  0.00      LA0  H
ATOM     97  HZ3 LYS A  11      50.781   5.372  10.934  1.00  0.00      LA0  H
ATOM     98  C   LYS A  11      49.666   5.734   6.951  1.00  0.00      LA0  C
ATOM     99  O   LYS A  11      48.816   5.407   6.137  1.00  0.00      LA0  O
ATOM    100  N   GLU A  12      49.748   6.924   7.558  1.00  0.00      LA0  N
ATOM    101  H   GLU A  12      50.470   7.081   8.227  1.00  0.00      LA0  H
ATOM    102  CA  GLU A  12      48.795   8.019   7.483  1.00  0.00      LA0  C
ATOM    103  CB  GLU A  12      49.183   8.983   8.609  1.00  0.00      LA0  C
ATOM    104  CG  GLU A  12      48.969   8.537  10.073  1.00  0.00      LA0  C
ATOM    105  CD  GLU A  12      49.630   7.218  10.476  1.00  0.00      LA0  C
ATOM    106  OE1 GLU A  12      50.823   6.989  10.248  1.00  0.00      LA0  O
ATOM    107  OE2 GLU A  12      48.941   6.384  11.049  1.00  0.00      LA0  O
ATOM    108  C   GLU A  12      48.712   8.708   6.121  1.00  0.00      LA0  C
ATOM    109  O   GLU A  12      47.723   9.362   5.814  1.00  0.00      LA0  O
ATOM    110  N   HIS A  13      49.780   8.458   5.323  1.00  0.00      LA0  N
ATOM    111  H   HIS A  13      50.582   8.128   5.820  1.00  0.00      LA0  H
ATOM    112  CA  HIS A  13      49.921   8.706   3.875  1.00  0.00      LA0  C
ATOM    113  CB  HIS A  13      48.622   8.895   3.069  1.00  0.00      LA0  C
ATOM    114  CG  HIS A  13      47.779   7.641   3.064  1.00  0.00      LA0  C
ATOM    115  ND1 HIS A  13      48.213   6.441   2.639  1.00  0.00      LA0  N
ATOM    116  HD1 HIS A  13      49.105   6.232   2.286  1.00  0.00      LA0  H
ATOM    117  CD2 HIS A  13      46.447   7.518   3.469  1.00  0.00      LA0  C
ATOM    118  NE2 HIS A  13      46.087   6.226   3.279  1.00  0.00      LA0  N
ATOM    119  CE1 HIS A  13      47.172   5.561   2.770  1.00  0.00      LA0  C
ATOM    120  C   HIS A  13      50.894   9.797   3.467  1.00  0.00      LA0  C
ATOM    121  O   HIS A  13      51.025  10.121   2.285  1.00  0.00      LA0  O
ATOM    122  N   GLU A  14      51.602  10.331   4.467  1.00  0.00      LA0  N
ATOM    123  H   GLU A  14      51.388  10.124   5.425  1.00  0.00      LA0  H
ATOM    124  CA  GLU A  14      52.718  11.207   4.125  1.00  0.00      LA0  C
ATOM    125  CB  GLU A  14      53.160  12.102   5.291  1.00  0.00      LA0  C
ATOM    126  CG  GLU A  14      52.081  12.845   6.084  1.00  0.00      LA0  C
ATOM    127  CD  GLU A  14      51.484  11.912   7.114  1.00  0.00      LA0  C
ATOM    128  OE1 GLU A  14      50.347  11.499   6.940  1.00  0.00      LA0  O
ATOM    129  OE2 GLU A  14      52.170  11.549   8.067  1.00  0.00      LA0  O
ATOM    130  C   GLU A  14      53.939  10.447   3.639  1.00  0.00      LA0  C
ATOM    131  O   GLU A  14      54.110   9.253   3.866  1.00  0.00      LA0  O
ATOM    132  N   TRP A  15      54.803  11.215   2.971  1.00  0.00      LA0  N
ATOM    133  H   TRP A  15      54.589  12.179   2.838  1.00  0.00      LA0  H
ATOM    134  CA  TRP A  15      56.160  10.745   2.743  1.00  0.00      LA0  C
ATOM    135  CB  TRP A  15      56.514  10.684   1.252  1.00  0.00      LA0  C
ATOM    136  CG  TRP A  15      56.409  12.029   0.565  1.00  0.00      LA0  C
ATOM    137  CD2 TRP A  15      57.387  13.090   0.476  1.00  0.00      LA0  C
ATOM    138  CE2 TRP A  15      56.805  14.140  -0.309  1.00  0.00      LA0  C
ATOM    139  CE3 TRP A  15      58.694  13.246   0.983  1.00  0.00      LA0  C
ATOM    140  CD1 TRP A  15      55.306  12.494  -0.160  1.00  0.00      LA0  C
ATOM    141  NE1 TRP A  15      55.530  13.730  -0.678  1.00  0.00      LA0  N
ATOM    142  HE1 TRP A  15      54.904  14.251  -1.234  1.00  0.00      LA0  H
ATOM    143  CZ2 TRP A  15      57.533  15.320  -0.565  1.00  0.00      LA0  C
ATOM    144  CZ3 TRP A  15      59.414  14.430   0.719  1.00  0.00      LA0  C
ATOM    145  CH2 TRP A  15      58.836  15.462  -0.049  1.00  0.00      LA0  C
ATOM    146  C   TRP A  15      57.128  11.635   3.482  1.00  0.00      LA0  C
ATOM    147  O   TRP A  15      56.801  12.752   3.873  1.00  0.00      LA0  O
ATOM    148  N   LEU A  16      58.332  11.086   3.637  1.00  0.00      LA0  N
ATOM    149  H   LEU A  16      58.517  10.171   3.278  1.00  0.00      LA0  H
ATOM    150  CA  LEU A  16      59.338  11.783   4.414  1.00  0.00      LA0  C
ATOM    151  CB  LEU A  16      59.319  11.268   5.849  1.00  0.00      LA0  C
ATOM    152  CG  LEU A  16      59.996  12.251   6.789  1.00  0.00      LA0  C
ATOM    153  CD1 LEU A  16      59.217  13.557   6.841  1.00  0.00      LA0  C
ATOM    154  CD2 LEU A  16      60.207  11.671   8.179  1.00  0.00      LA0  C
ATOM    155  C   LEU A  16      60.713  11.602   3.817  1.00  0.00      LA0  C
ATOM    156  O   LEU A  16      61.227  10.494   3.722  1.00  0.00      LA0  O
ATOM    157  N   ARG A  17      61.290  12.736   3.421  1.00  0.00      LA0  N
ATOM    158  H   ARG A  17      60.815  13.610   3.533  1.00  0.00      LA0  H
ATOM    159  CA  ARG A  17      62.652  12.647   2.917  1.00  0.00      LA0  C
ATOM    160  CB  ARG A  17      62.744  13.348   1.559  1.00  0.00      LA0  C
ATOM    161  CG  ARG A  17      64.053  13.138   0.791  1.00  0.00      LA0  C
ATOM    162  CD  ARG A  17      63.894  13.358  -0.717  1.00  0.00      LA0  C
ATOM    163  NE  ARG A  17      63.197  14.606  -1.002  1.00  0.00      LA0  N
ATOM    164  HE  ARG A  17      63.504  15.452  -0.554  1.00  0.00      LA0  H
ATOM    165  CZ  ARG A  17      62.121  14.654  -1.812  1.00  0.00      LA0  C
ATOM    166  NH1 ARG A  17      61.684  13.578  -2.468  1.00  0.00      LA0  N
ATOM    167 HH11 ARG A  17      60.861  13.629  -3.034  1.00  0.00      LA0  H
ATOM    168 HH12 ARG A  17      62.163  12.686  -2.426  1.00  0.00      LA0  H
ATOM    169  NH2 ARG A  17      61.492  15.817  -1.937  1.00  0.00      LA0  N
ATOM    170 HH21 ARG A  17      60.669  15.904  -2.510  1.00  0.00      LA0  H
ATOM    171 HH22 ARG A  17      61.848  16.618  -1.435  1.00  0.00      LA0  H
ATOM    172  C   ARG A  17      63.643  13.217   3.899  1.00  0.00      LA0  C
ATOM    173  O   ARG A  17      63.441  14.288   4.459  1.00  0.00      LA0  O
ATOM    174  N   LYS A  18      64.738  12.460   4.059  1.00  0.00      LA0  N
ATOM    175  H   LYS A  18      64.805  11.591   3.569  1.00  0.00      LA0  H
ATOM    176  CA  LYS A  18      65.923  13.098   4.622  1.00  0.00      LA0  C
ATOM    177  CB  LYS A  18      66.898  12.037   5.141  1.00  0.00      LA0  C
ATOM    178  CG  LYS A  18      68.131  12.595   5.861  1.00  0.00      LA0  C
ATOM    179  CD  LYS A  18      67.740  13.421   7.083  1.00  0.00      LA0  C
ATOM    180  CE  LYS A  18      68.900  13.744   8.020  1.00  0.00      LA0  C
ATOM    181  NZ  LYS A  18      68.345  14.281   9.267  1.00  0.00      LA0  N
ATOM    182  HZ1 LYS A  18      69.062  14.307  10.026  1.00  0.00      LA0  H
ATOM    183  HZ2 LYS A  18      67.906  15.217   9.159  1.00  0.00      LA0  H
ATOM    184  HZ3 LYS A  18      67.667  13.605   9.683  1.00  0.00      LA0  H
ATOM    185  C   LYS A  18      66.567  13.941   3.542  1.00  0.00      LA0  C
ATOM    186  O   LYS A  18      67.293  13.450   2.687  1.00  0.00      LA0  O
ATOM    187  N   GLU A  19      66.206  15.223   3.572  1.00  0.00      LA0  N
ATOM    188  H   GLU A  19      65.707  15.607   4.354  1.00  0.00      LA0  H
ATOM    189  CA  GLU A  19      66.680  16.012   2.446  1.00  0.00      LA0  C
ATOM    190  CB  GLU A  19      65.631  17.060   2.088  1.00  0.00      LA0  C
ATOM    191  CG  GLU A  19      65.320  17.069   0.588  1.00  0.00      LA0  C
ATOM    192  CD  GLU A  19      64.067  17.880   0.347  1.00  0.00      LA0  C
ATOM    193  OE1 GLU A  19      63.070  17.328  -0.110  1.00  0.00      LA0  O
ATOM    194  OE2 GLU A  19      64.054  19.056   0.691  1.00  0.00      LA0  O
ATOM    195  C   GLU A  19      68.071  16.567   2.673  1.00  0.00      LA0  C
ATOM    196  O   GLU A  19      68.640  16.424   3.748  1.00  0.00      LA0  O
ATOM    197  N   ALA A  20      68.610  17.193   1.613  1.00  0.00      LA0  N
ATOM    198  H   ALA A  20      68.065  17.296   0.783  1.00  0.00      LA0  H
ATOM    199  CA  ALA A  20      70.007  17.634   1.663  1.00  0.00      LA0  C
ATOM    200  CB  ALA A  20      70.429  18.204   0.308  1.00  0.00      LA0  C
ATOM    201  C   ALA A  20      70.343  18.654   2.742  1.00  0.00      LA0  C
ATOM    202  O   ALA A  20      71.468  18.763   3.207  1.00  0.00      LA0  O
ATOM    203  N   ASP A  21      69.296  19.395   3.122  1.00  0.00      LA0  N
ATOM    204  H   ASP A  21      68.371  19.225   2.785  1.00  0.00      LA0  H
ATOM    205  CA  ASP A  21      69.439  20.365   4.206  1.00  0.00      LA0  C
ATOM    206  CB  ASP A  21      68.342  21.432   4.079  1.00  0.00      LA0  C
ATOM    207  CG  ASP A  21      66.926  20.880   4.241  1.00  0.00      LA0  C
ATOM    208  OD1 ASP A  21      66.675  19.688   4.080  1.00  0.00      LA0  O
ATOM    209  OD2 ASP A  21      66.029  21.651   4.533  1.00  0.00      LA0  O
ATOM    210  C   ASP A  21      69.465  19.765   5.607  1.00  0.00      LA0  C
ATOM    211  O   ASP A  21      69.704  20.432   6.606  1.00  0.00      LA0  O
ATOM    212  N   GLY A  22      69.198  18.453   5.645  1.00  0.00      LA0  N
ATOM    213  H   GLY A  22      68.938  17.969   4.813  1.00  0.00      LA0  H
ATOM    214  CA  GLY A  22      69.186  17.782   6.936  1.00  0.00      LA0  C
ATOM    215  C   GLY A  22      67.794  17.580   7.502  1.00  0.00      LA0  C
ATOM    216  O   GLY A  22      67.578  16.733   8.370  1.00  0.00      LA0  O
ATOM    217  N   THR A  23      66.860  18.398   6.987  1.00  0.00      LA0  N
ATOM    218  H   THR A  23      67.036  18.947   6.167  1.00  0.00      LA0  H
ATOM    219  CA  THR A  23      65.521  18.305   7.554  1.00  0.00      LA0  C
ATOM    220  CB  THR A  23      64.709  19.582   7.294  1.00  0.00      LA0  C
ATOM    221  OG1 THR A  23      64.524  19.802   5.892  1.00  0.00      LA0  O
ATOM    222  HG1 THR A  23      65.347  20.195   5.592  1.00  0.00      LA0  H
ATOM    223  CG2 THR A  23      65.345  20.804   7.959  1.00  0.00      LA0  C
ATOM    224  C   THR A  23      64.762  17.092   7.065  1.00  0.00      LA0  C
ATOM    225  O   THR A  23      65.206  16.334   6.205  1.00  0.00      LA0  O
ATOM    226  N   TYR A  24      63.576  16.960   7.661  1.00  0.00      LA0  N
ATOM    227  H   TYR A  24      63.260  17.581   8.382  1.00  0.00      LA0  H
ATOM    228  CA  TYR A  24      62.651  15.993   7.108  1.00  0.00      LA0  C
ATOM    229  CB  TYR A  24      62.075  15.145   8.236  1.00  0.00      LA0  C
ATOM    230  CG  TYR A  24      63.186  14.287   8.780  1.00  0.00      LA0  C
ATOM    231  CD1 TYR A  24      63.800  14.655   9.992  1.00  0.00      LA0  C
ATOM    232  CE1 TYR A  24      64.919  13.931  10.427  1.00  0.00      LA0  C
ATOM    233  CD2 TYR A  24      63.599  13.167   8.034  1.00  0.00      LA0  C
ATOM    234  CE2 TYR A  24      64.718  12.446   8.469  1.00  0.00      LA0  C
ATOM    235  CZ  TYR A  24      65.389  12.868   9.632  1.00  0.00      LA0  C
ATOM    236  OH  TYR A  24      66.570  12.240   9.968  1.00  0.00      LA0  O
ATOM    237  HH  TYR A  24      66.767  12.381  10.899  1.00  0.00      LA0  H
ATOM    238  C   TYR A  24      61.587  16.697   6.308  1.00  0.00      LA0  C
ATOM    239  O   TYR A  24      60.678  17.326   6.837  1.00  0.00      LA0  O
ATOM    240  N   THR A  25      61.753  16.583   4.993  1.00  0.00      LA0  N
ATOM    241  H   THR A  25      62.503  16.037   4.614  1.00  0.00      LA0  H
ATOM    242  CA  THR A  25      60.702  17.152   4.165  1.00  0.00      LA0  C
ATOM    243  CB  THR A  25      61.259  17.477   2.783  1.00  0.00      LA0  C
ATOM    244  OG1 THR A  25      62.490  18.203   2.894  1.00  0.00      LA0  O
ATOM    245  HG1 THR A  25      62.804  18.209   1.984  1.00  0.00      LA0  H
ATOM    246  CG2 THR A  25      60.270  18.275   1.936  1.00  0.00      LA0  C
ATOM    247  C   THR A  25      59.504  16.223   4.087  1.00  0.00      LA0  C
ATOM    248  O   THR A  25      59.606  15.073   3.678  1.00  0.00      LA0  O
ATOM    249  N   VAL A  26      58.378  16.776   4.535  1.00  0.00      LA0  N
ATOM    250  H   VAL A  26      58.386  17.731   4.828  1.00  0.00      LA0  H
ATOM    251  CA  VAL A  26      57.119  16.045   4.477  1.00  0.00      LA0  C
ATOM    252  CB  VAL A  26      56.266  16.382   5.708  1.00  0.00      LA0  C
ATOM    253  CG1 VAL A  26      55.031  15.487   5.828  1.00  0.00      LA0  C
ATOM    254  CG2 VAL A  26      57.092  16.378   6.990  1.00  0.00      LA0  C
ATOM    255  C   VAL A  26      56.369  16.467   3.234  1.00  0.00      LA0  C
ATOM    256  O   VAL A  26      56.435  17.623   2.835  1.00  0.00      LA0  O
ATOM    257  N   GLY A  27      55.626  15.512   2.679  1.00  0.00      LA0  N
ATOM    258  H   GLY A  27      55.705  14.568   3.012  1.00  0.00      LA0  H
ATOM    259  CA  GLY A  27      54.572  15.849   1.724  1.00  0.00      LA0  C
ATOM    260  C   GLY A  27      53.566  14.727   1.799  1.00  0.00      LA0  C
ATOM    261  O   GLY A  27      53.776  13.799   2.565  1.00  0.00      LA0  O
ATOM    262  N   ILE A  28      52.489  14.801   1.012  1.00  0.00      LA0  N
ATOM    263  H   ILE A  28      52.376  15.528   0.335  1.00  0.00      LA0  H
ATOM    264  CA  ILE A  28      51.705  13.564   0.990  1.00  0.00      LA0  C
ATOM    265  CB  ILE A  28      50.205  13.790   1.220  1.00  0.00      LA0  C
ATOM    266  CG2 ILE A  28      49.935  14.102   2.695  1.00  0.00      LA0  C
ATOM    267  CG1 ILE A  28      49.617  14.826   0.263  1.00  0.00      LA0  C
ATOM    268  CD1 ILE A  28      48.103  14.973   0.414  1.00  0.00      LA0  C
ATOM    269  C   ILE A  28      51.974  12.773  -0.269  1.00  0.00      LA0  C
ATOM    270  O   ILE A  28      52.550  13.284  -1.220  1.00  0.00      LA0  O
ATOM    271  N   THR A  29      51.595  11.494  -0.212  1.00  0.00      LA0  N
ATOM    272  H   THR A  29      51.070  11.153   0.569  1.00  0.00      LA0  H
ATOM    273  CA  THR A  29      51.995  10.626  -1.316  1.00  0.00      LA0  C
ATOM    274  CB  THR A  29      52.040   9.178  -0.830  1.00  0.00      LA0  C
ATOM    275  OG1 THR A  29      50.803   8.807  -0.202  1.00  0.00      LA0  O
ATOM    276  HG1 THR A  29      50.826   9.191   0.676  1.00  0.00      LA0  H
ATOM    277  CG2 THR A  29      53.199   8.968   0.137  1.00  0.00      LA0  C
ATOM    278  C   THR A  29      51.137  10.746  -2.561  1.00  0.00      LA0  C
ATOM    279  O   THR A  29      50.063  11.337  -2.549  1.00  0.00      LA0  O
ATOM    280  N   GLU A  30      51.648  10.097  -3.622  1.00  0.00      LA0  N
ATOM    281  H   GLU A  30      52.555   9.685  -3.555  1.00  0.00      LA0  H
ATOM    282  CA  GLU A  30      50.912   9.972  -4.881  1.00  0.00      LA0  C
ATOM    283  CB  GLU A  30      51.680   9.062  -5.843  1.00  0.00      LA0  C
ATOM    284  CG  GLU A  30      51.491   9.400  -7.323  1.00  0.00      LA0  C
ATOM    285  CD  GLU A  30      52.188  10.709  -7.639  1.00  0.00      LA0  C
ATOM    286  OE1 GLU A  30      51.505  11.667  -7.979  1.00  0.00      LA0  O
ATOM    287  OE2 GLU A  30      53.412  10.775  -7.538  1.00  0.00      LA0  O
ATOM    288  C   GLU A  30      49.514   9.435  -4.654  1.00  0.00      LA0  C
ATOM    289  O   GLU A  30      48.510  10.087  -4.898  1.00  0.00      LA0  O
ATOM    290  N   HIS A  31      49.502   8.235  -4.048  1.00  0.00      LA0  N
ATOM    291  H   HIS A  31      50.347   7.714  -3.970  1.00  0.00      LA0  H
ATOM    292  CA  HIS A  31      48.196   7.640  -3.776  1.00  0.00      LA0  C
ATOM    293  CB  HIS A  31      48.345   6.224  -3.221  1.00  0.00      LA0  C
ATOM    294  CG  HIS A  31      47.131   5.415  -3.619  1.00  0.00      LA0  C
ATOM    295  ND1 HIS A  31      46.684   5.310  -4.884  1.00  0.00      LA0  N
ATOM    296  HD1 HIS A  31      47.048   5.741  -5.699  1.00  0.00      LA0  H
ATOM    297  CD2 HIS A  31      46.292   4.671  -2.786  1.00  0.00      LA0  C
ATOM    298  NE2 HIS A  31      45.335   4.118  -3.570  1.00  0.00      LA0  N
ATOM    299  CE1 HIS A  31      45.575   4.512  -4.862  1.00  0.00      LA0  C
ATOM    300  C   HIS A  31      47.252   8.485  -2.938  1.00  0.00      LA0  C
ATOM    301  O   HIS A  31      46.045   8.505  -3.130  1.00  0.00      LA0  O
ATOM    302  N   ALA A  32      47.865   9.244  -2.012  1.00  0.00      LA0  N
ATOM    303  H   ALA A  32      48.858   9.225  -1.908  1.00  0.00      LA0  H
ATOM    304  CA  ALA A  32      47.032  10.204  -1.291  1.00  0.00      LA0  C
ATOM    305  CB  ALA A  32      47.830  10.908  -0.194  1.00  0.00      LA0  C
ATOM    306  C   ALA A  32      46.382  11.244  -2.193  1.00  0.00      LA0  C
ATOM    307  O   ALA A  32      45.186  11.501  -2.112  1.00  0.00      LA0  O
ATOM    308  N   GLN A  33      47.206  11.822  -3.084  1.00  0.00      LA0  N
ATOM    309  H   GLN A  33      48.155  11.512  -3.186  1.00  0.00      LA0  H
ATOM    310  CA  GLN A  33      46.616  12.809  -3.988  1.00  0.00      LA0  C
ATOM    311  CB  GLN A  33      47.698  13.680  -4.651  1.00  0.00      LA0  C
ATOM    312  CG  GLN A  33      48.589  13.039  -5.722  1.00  0.00      LA0  C
ATOM    313  CD  GLN A  33      48.173  13.510  -7.100  1.00  0.00      LA0  C
ATOM    314  OE1 GLN A  33      47.067  13.993  -7.317  1.00  0.00      LA0  O
ATOM    315  NE2 GLN A  33      49.139  13.423  -8.014  1.00  0.00      LA0  N
ATOM    316 HE21 GLN A  33      49.987  12.912  -7.834  1.00  0.00      LA0  H
ATOM    317 HE22 GLN A  33      49.071  13.870  -8.906  1.00  0.00      LA0  H
ATOM    318  C   GLN A  33      45.574  12.248  -4.949  1.00  0.00      LA0  C
ATOM    319  O   GLN A  33      44.544  12.865  -5.192  1.00  0.00      LA0  O
ATOM    320  N   GLU A  34      45.835  11.006  -5.398  1.00  0.00      LA0  N
ATOM    321  H   GLU A  34      46.734  10.605  -5.220  1.00  0.00      LA0  H
ATOM    322  CA  GLU A  34      44.833  10.248  -6.156  1.00  0.00      LA0  C
ATOM    323  CB  GLU A  34      45.338   8.832  -6.444  1.00  0.00      LA0  C
ATOM    324  CG  GLU A  34      46.614   8.724  -7.285  1.00  0.00      LA0  C
ATOM    325  CD  GLU A  34      47.090   7.281  -7.276  1.00  0.00      LA0  C
ATOM    326  OE1 GLU A  34      46.322   6.392  -7.638  1.00  0.00      LA0  O
ATOM    327  OE2 GLU A  34      48.218   7.027  -6.857  1.00  0.00      LA0  O
ATOM    328  C   GLU A  34      43.494  10.146  -5.434  1.00  0.00      LA0  C
ATOM    329  O   GLU A  34      42.432  10.503  -5.935  1.00  0.00      LA0  O
ATOM    330  N   LEU A  35      43.601   9.662  -4.185  1.00  0.00      LA0  N
ATOM    331  H   LEU A  35      44.500   9.367  -3.854  1.00  0.00      LA0  H
ATOM    332  CA  LEU A  35      42.400   9.528  -3.359  1.00  0.00      LA0  C
ATOM    333  CB  LEU A  35      42.735   8.896  -2.005  1.00  0.00      LA0  C
ATOM    334  CG  LEU A  35      43.283   7.469  -2.099  1.00  0.00      LA0  C
ATOM    335  CD1 LEU A  35      43.796   6.976  -0.746  1.00  0.00      LA0  C
ATOM    336  CD2 LEU A  35      42.284   6.498  -2.730  1.00  0.00      LA0  C
ATOM    337  C   LEU A  35      41.657  10.834  -3.143  1.00  0.00      LA0  C
ATOM    338  O   LEU A  35      40.427  10.897  -3.123  1.00  0.00      LA0  O
ATOM    339  N   LEU A  36      42.463  11.894  -2.994  1.00  0.00      LA0  N
ATOM    340  H   LEU A  36      43.457  11.772  -3.029  1.00  0.00      LA0  H
ATOM    341  CA  LEU A  36      41.851  13.206  -2.825  1.00  0.00      LA0  C
ATOM    342  CB  LEU A  36      42.864  14.233  -2.310  1.00  0.00      LA0  C
ATOM    343  CG  LEU A  36      43.554  13.891  -0.988  1.00  0.00      LA0  C
ATOM    344  CD1 LEU A  36      44.383  15.071  -0.491  1.00  0.00      LA0  C
ATOM    345  CD2 LEU A  36      42.591  13.387   0.084  1.00  0.00      LA0  C
ATOM    346  C   LEU A  36      41.155  13.712  -4.077  1.00  0.00      LA0  C
ATOM    347  O   LEU A  36      39.929  13.773  -4.145  1.00  0.00      LA0  O
ATOM    348  N   GLY A  37      41.984  14.054  -5.063  1.00  0.00      LA0  N
ATOM    349  H   GLY A  37      42.971  13.899  -4.978  1.00  0.00      LA0  H
ATOM    350  CA  GLY A  37      41.497  14.798  -6.217  1.00  0.00      LA0  C
ATOM    351  C   GLY A  37      42.269  16.096  -6.292  1.00  0.00      LA0  C
ATOM    352  O   GLY A  37      43.177  16.325  -5.500  1.00  0.00      LA0  O
ATOM    353  N   ASP A  38      41.875  16.937  -7.261  1.00  0.00      LA0  N
ATOM    354  H   ASP A  38      41.105  16.723  -7.855  1.00  0.00      LA0  H
ATOM    355  CA  ASP A  38      42.570  18.222  -7.380  1.00  0.00      LA0  C
ATOM    356  CB  ASP A  38      42.108  18.957  -8.648  1.00  0.00      LA0  C
ATOM    357  CG  ASP A  38      42.739  20.335  -8.720  1.00  0.00      LA0  C
ATOM    358  OD1 ASP A  38      43.885  20.459  -9.144  1.00  0.00      LA0  O
ATOM    359  OD2 ASP A  38      42.100  21.287  -8.283  1.00  0.00      LA0  O
ATOM    360  C   ASP A  38      42.437  19.089  -6.136  1.00  0.00      LA0  C
ATOM    361  O   ASP A  38      41.395  19.132  -5.485  1.00  0.00      LA0  O
ATOM    362  N   MET A  39      43.566  19.727  -5.821  1.00  0.00      LA0  N
ATOM    363  H   MET A  39      44.323  19.694  -6.479  1.00  0.00      LA0  H
ATOM    364  CA  MET A  39      43.637  20.524  -4.608  1.00  0.00      LA0  C
ATOM    365  CB  MET A  39      45.053  20.445  -4.040  1.00  0.00      LA0  C
ATOM    366  CG  MET A  39      45.135  20.171  -2.536  1.00  0.00      LA0  C
ATOM    367  SD  MET A  39      44.520  18.541  -2.079  1.00  0.00      LA0  S
ATOM    368  CE  MET A  39      45.531  17.552  -3.195  1.00  0.00      LA0  C
ATOM    369  C   MET A  39      43.200  21.963  -4.806  1.00  0.00      LA0  C
ATOM    370  O   MET A  39      43.492  22.614  -5.808  1.00  0.00      LA0  O
ATOM    371  N   VAL A  40      42.480  22.415  -3.769  1.00  0.00      LA0  N
ATOM    372  H   VAL A  40      42.303  21.790  -3.007  1.00  0.00      LA0  H
ATOM    373  CA  VAL A  40      41.974  23.786  -3.725  1.00  0.00      LA0  C
ATOM    374  CB  VAL A  40      40.434  23.745  -3.674  1.00  0.00      LA0  C
ATOM    375  CG1 VAL A  40      39.765  25.079  -3.324  1.00  0.00      LA0  C
ATOM    376  CG2 VAL A  40      39.901  23.205  -5.000  1.00  0.00      LA0  C
ATOM    377  C   VAL A  40      42.564  24.561  -2.552  1.00  0.00      LA0  C
ATOM    378  O   VAL A  40      42.956  25.718  -2.651  1.00  0.00      LA0  O
ATOM    379  N   PHE A  41      42.616  23.857  -1.419  1.00  0.00      LA0  N
ATOM    380  H   PHE A  41      42.359  22.891  -1.364  1.00  0.00      LA0  H
ATOM    381  CA  PHE A  41      43.038  24.526  -0.199  1.00  0.00      LA0  C
ATOM    382  CB  PHE A  41      41.783  24.915   0.588  1.00  0.00      LA0  C
ATOM    383  CG  PHE A  41      41.695  26.405   0.812  1.00  0.00      LA0  C
ATOM    384  CD1 PHE A  41      41.154  27.228  -0.199  1.00  0.00      LA0  C
ATOM    385  CD2 PHE A  41      42.135  26.945   2.040  1.00  0.00      LA0  C
ATOM    386  CE1 PHE A  41      41.041  28.614   0.026  1.00  0.00      LA0  C
ATOM    387  CE2 PHE A  41      42.023  28.331   2.266  1.00  0.00      LA0  C
ATOM    388  CZ  PHE A  41      41.473  29.151   1.257  1.00  0.00      LA0  C
ATOM    389  C   PHE A  41      43.990  23.627   0.572  1.00  0.00      LA0  C
ATOM    390  O   PHE A  41      44.181  22.471   0.211  1.00  0.00      LA0  O
ATOM    391  N   VAL A  42      44.638  24.239   1.579  1.00  0.00      LA0  N
ATOM    392  H   VAL A  42      44.184  25.035   1.972  1.00  0.00      LA0  H
ATOM    393  CA  VAL A  42      45.601  23.530   2.432  1.00  0.00      LA0  C
ATOM    394  CB  VAL A  42      47.049  23.488   1.871  1.00  0.00      LA0  C
ATOM    395  CG1 VAL A  42      47.880  22.469   2.655  1.00  0.00      LA0  C
ATOM    396  CG2 VAL A  42      47.198  23.217   0.373  1.00  0.00      LA0  C
ATOM    397  C   VAL A  42      45.655  24.280   3.757  1.00  0.00      LA0  C
ATOM    398  O   VAL A  42      45.948  25.479   3.730  1.00  0.00      LA0  O
ATOM    399  N   ASP A  43      45.414  23.560   4.867  1.00  0.00      LA0  N
ATOM    400  H   ASP A  43      45.055  22.631   4.726  1.00  0.00      LA0  H
ATOM    401  CA  ASP A  43      45.864  24.022   6.189  1.00  0.00      LA0  C
ATOM    402  CB  ASP A  43      45.065  23.274   7.294  1.00  0.00      LA0  C
ATOM    403  CG  ASP A  43      45.488  23.488   8.759  1.00  0.00      LA0  C
ATOM    404  OD1 ASP A  43      46.532  24.079   9.014  1.00  0.00      LA0  O
ATOM    405  OD2 ASP A  43      44.775  23.036   9.664  1.00  0.00      LA0  O
ATOM    406  C   ASP A  43      47.373  23.818   6.254  1.00  0.00      LA0  C
ATOM    407  O   ASP A  43      47.902  22.754   5.956  1.00  0.00      LA0  O
ATOM    408  N   LEU A  44      48.062  24.922   6.558  1.00  0.00      LA0  N
ATOM    409  H   LEU A  44      47.576  25.675   6.998  1.00  0.00      LA0  H
ATOM    410  CA  LEU A  44      49.519  24.841   6.526  1.00  0.00      LA0  C
ATOM    411  CB  LEU A  44      50.106  25.992   5.700  1.00  0.00      LA0  C
ATOM    412  CG  LEU A  44      50.037  25.752   4.188  1.00  0.00      LA0  C
ATOM    413  CD1 LEU A  44      50.333  27.023   3.389  1.00  0.00      LA0  C
ATOM    414  CD2 LEU A  44      50.945  24.598   3.755  1.00  0.00      LA0  C
ATOM    415  C   LEU A  44      50.077  24.845   7.931  1.00  0.00      LA0  C
ATOM    416  O   LEU A  44      49.854  25.772   8.694  1.00  0.00      LA0  O
ATOM    417  N   PRO A  45      50.815  23.768   8.273  1.00  0.00      LA0  N
ATOM    418  CD  PRO A  45      51.231  22.676   7.401  1.00  0.00      LA0  C
ATOM    419  CA  PRO A  45      51.259  23.610   9.661  1.00  0.00      LA0  C
ATOM    420  CB  PRO A  45      51.632  22.128   9.704  1.00  0.00      LA0  C
ATOM    421  CG  PRO A  45      52.109  21.806   8.290  1.00  0.00      LA0  C
ATOM    422  C   PRO A  45      52.418  24.532   9.995  1.00  0.00      LA0  C
ATOM    423  O   PRO A  45      53.578  24.147   9.956  1.00  0.00      LA0  O
ATOM    424  N   GLU A  46      52.037  25.771  10.321  1.00  0.00      LA0  N
ATOM    425  H   GLU A  46      51.067  25.996  10.220  1.00  0.00      LA0  H
ATOM    426  CA  GLU A  46      53.019  26.846  10.414  1.00  0.00      LA0  C
ATOM    427  CB  GLU A  46      52.260  28.152  10.701  1.00  0.00      LA0  C
ATOM    428  CG  GLU A  46      52.952  29.437  10.224  1.00  0.00      LA0  C
ATOM    429  CD  GLU A  46      53.419  29.263   8.790  1.00  0.00      LA0  C
ATOM    430  OE1 GLU A  46      52.605  29.393   7.881  1.00  0.00      LA0  O
ATOM    431  OE2 GLU A  46      54.597  28.968   8.594  1.00  0.00      LA0  O
ATOM    432  C   GLU A  46      54.205  26.609  11.344  1.00  0.00      LA0  C
ATOM    433  O   GLU A  46      54.152  25.792  12.261  1.00  0.00      LA0  O
ATOM    434  N   VAL A  47      55.274  27.368  11.063  1.00  0.00      LA0  N
ATOM    435  H   VAL A  47      55.150  27.957  10.258  1.00  0.00      LA0  H
ATOM    436  CA  VAL A  47      56.537  27.372  11.814  1.00  0.00      LA0  C
ATOM    437  CB  VAL A  47      57.364  28.581  11.282  1.00  0.00      LA0  C
ATOM    438  CG1 VAL A  47      58.736  28.856  11.909  1.00  0.00      LA0  C
ATOM    439  CG2 VAL A  47      57.578  28.402   9.776  1.00  0.00      LA0  C
ATOM    440  C   VAL A  47      56.381  27.309  13.349  1.00  0.00      LA0  C
ATOM    441  O   VAL A  47      55.298  27.451  13.918  1.00  0.00      LA0  O
ATOM    442  N   GLY A  48      57.513  27.052  14.018  1.00  0.00      LA0  N
ATOM    443  H   GLY A  48      58.320  26.734  13.515  1.00  0.00      LA0  H
ATOM    444  CA  GLY A  48      57.507  27.157  15.473  1.00  0.00      LA0  C
ATOM    445  C   GLY A  48      56.953  25.910  16.114  1.00  0.00      LA0  C
ATOM    446  O   GLY A  48      57.092  24.814  15.578  1.00  0.00      LA0  O
ATOM    447  N   ALA A  49      56.293  26.144  17.265  1.00  0.00      LA0  N
ATOM    448  H   ALA A  49      56.280  27.095  17.591  1.00  0.00      LA0  H
ATOM    449  CA  ALA A  49      55.790  25.082  18.148  1.00  0.00      LA0  C
ATOM    450  CB  ALA A  49      54.561  25.569  18.918  1.00  0.00      LA0  C
ATOM    451  C   ALA A  49      55.458  23.727  17.535  1.00  0.00      LA0  C
ATOM    452  O   ALA A  49      54.850  23.624  16.474  1.00  0.00      LA0  O
ATOM    453  N   THR A  50      55.919  22.719  18.281  1.00  0.00      LA0  N
ATOM    454  H   THR A  50      56.378  22.935  19.144  1.00  0.00      LA0  H
ATOM    455  CA  THR A  50      55.909  21.303  17.916  1.00  0.00      LA0  C
ATOM    456  CB  THR A  50      56.478  20.582  19.146  1.00  0.00      LA0  C
ATOM    457  OG1 THR A  50      57.571  21.356  19.667  1.00  0.00      LA0  O
ATOM    458  HG1 THR A  50      58.295  21.239  19.062  1.00  0.00      LA0  H
ATOM    459  CG2 THR A  50      56.907  19.130  18.923  1.00  0.00      LA0  C
ATOM    460  C   THR A  50      54.580  20.697  17.465  1.00  0.00      LA0  C
ATOM    461  O   THR A  50      53.515  21.030  17.972  1.00  0.00      LA0  O
ATOM    462  N   VAL A  51      54.710  19.761  16.509  1.00  0.00      LA0  N
ATOM    463  H   VAL A  51      55.612  19.609  16.098  1.00  0.00      LA0  H
ATOM    464  CA  VAL A  51      53.651  18.773  16.275  1.00  0.00      LA0  C
ATOM    465  CB  VAL A  51      53.007  18.950  14.893  1.00  0.00      LA0  C
ATOM    466  CG1 VAL A  51      52.152  20.217  14.836  1.00  0.00      LA0  C
ATOM    467  CG2 VAL A  51      54.049  18.906  13.774  1.00  0.00      LA0  C
ATOM    468  C   VAL A  51      54.253  17.382  16.431  1.00  0.00      LA0  C
ATOM    469  O   VAL A  51      55.460  17.266  16.622  1.00  0.00      LA0  O
ATOM    470  N   SER A  52      53.405  16.349  16.360  1.00  0.00      LA0  N
ATOM    471  H   SER A  52      52.424  16.434  16.175  1.00  0.00      LA0  H
ATOM    472  CA  SER A  52      53.952  15.070  16.810  1.00  0.00      LA0  C
ATOM    473  CB  SER A  52      53.398  14.737  18.201  1.00  0.00      LA0  C
ATOM    474  OG  SER A  52      52.769  15.897  18.772  1.00  0.00      LA0  O
ATOM    475  HG  SER A  52      51.927  15.983  18.319  1.00  0.00      LA0  H
ATOM    476  C   SER A  52      53.779  13.905  15.849  1.00  0.00      LA0  C
ATOM    477  O   SER A  52      52.938  13.920  14.958  1.00  0.00      LA0  O
ATOM    478  N   ALA A  53      54.615  12.879  16.074  1.00  0.00      LA0  N
ATOM    479  H   ALA A  53      55.303  12.935  16.798  1.00  0.00      LA0  H
ATOM    480  CA  ALA A  53      54.535  11.688  15.231  1.00  0.00      LA0  C
ATOM    481  CB  ALA A  53      55.672  10.718  15.557  1.00  0.00      LA0  C
ATOM    482  C   ALA A  53      53.211  10.957  15.349  1.00  0.00      LA0  C
ATOM    483  O   ALA A  53      52.784  10.559  16.426  1.00  0.00      LA0  O
ATOM    484  N   GLY A  54      52.568  10.814  14.183  1.00  0.00      LA0  N
ATOM    485  H   GLY A  54      52.975  11.240  13.374  1.00  0.00      LA0  H
ATOM    486  CA  GLY A  54      51.237  10.209  14.164  1.00  0.00      LA0  C
ATOM    487  C   GLY A  54      50.134  11.087  14.739  1.00  0.00      LA0  C
ATOM    488  O   GLY A  54      49.035  10.634  15.034  1.00  0.00      LA0  O
ATOM    489  N   ASP A  55      50.487  12.366  14.888  1.00  0.00      LA0  N
ATOM    490  H   ASP A  55      51.373  12.713  14.578  1.00  0.00      LA0  H
ATOM    491  CA  ASP A  55      49.549  13.338  15.431  1.00  0.00      LA0  C
ATOM    492  CB  ASP A  55      50.193  13.904  16.709  1.00  0.00      LA0  C
ATOM    493  CG  ASP A  55      49.724  15.294  17.087  1.00  0.00      LA0  C
ATOM    494  OD1 ASP A  55      48.578  15.447  17.493  1.00  0.00      LA0  O
ATOM    495  OD2 ASP A  55      50.497  16.238  16.945  1.00  0.00      LA0  O
ATOM    496  C   ASP A  55      49.264  14.346  14.335  1.00  0.00      LA0  C
ATOM    497  O   ASP A  55      49.986  14.417  13.343  1.00  0.00      LA0  O
ATOM    498  N   ASP A  56      48.156  15.081  14.513  1.00  0.00      LA0  N
ATOM    499  H   ASP A  56      47.711  15.106  15.411  1.00  0.00      LA0  H
ATOM    500  CA  ASP A  56      47.795  16.010  13.445  1.00  0.00      LA0  C
ATOM    501  CB  ASP A  56      46.360  16.553  13.616  1.00  0.00      LA0  C
ATOM    502  CG  ASP A  56      46.264  17.507  14.797  1.00  0.00      LA0  C
ATOM    503  OD1 ASP A  56      46.035  17.056  15.913  1.00  0.00      LA0  O
ATOM    504  OD2 ASP A  56      46.531  18.697  14.638  1.00  0.00      LA0  O
ATOM    505  C   ASP A  56      48.794  17.142  13.292  1.00  0.00      LA0  C
ATOM    506  O   ASP A  56      49.400  17.626  14.247  1.00  0.00      LA0  O
ATOM    507  N   CYS A  57      48.915  17.554  12.033  1.00  0.00      LA0  N
ATOM    508  H   CYS A  57      48.516  17.017  11.289  1.00  0.00      LA0  H
ATOM    509  CA  CYS A  57      49.614  18.810  11.823  1.00  0.00      LA0  C
ATOM    510  CB  CYS A  57      51.010  18.575  11.240  1.00  0.00      LA0  C
ATOM    511  SG  CYS A  57      51.017  17.912   9.559  1.00  0.00      LA0  S
ATOM    512  C   CYS A  57      48.812  19.789  10.994  1.00  0.00      LA0  C
ATOM    513  O   CYS A  57      48.823  20.989  11.241  1.00  0.00      LA0  O
ATOM    514  N   ALA A  58      48.118  19.215   9.996  1.00  0.00      LA0  N
ATOM    515  H   ALA A  58      48.108  18.222   9.857  1.00  0.00      LA0  H
ATOM    516  CA  ALA A  58      47.481  20.064   8.993  1.00  0.00      LA0  C
ATOM    517  CB  ALA A  58      48.513  20.467   7.951  1.00  0.00      LA0  C
ATOM    518  C   ALA A  58      46.361  19.329   8.289  1.00  0.00      LA0  C
ATOM    519  O   ALA A  58      46.034  18.203   8.646  1.00  0.00      LA0  O
ATOM    520  N   VAL A  59      45.800  19.999   7.272  1.00  0.00      LA0  N
ATOM    521  H   VAL A  59      46.137  20.905   7.007  1.00  0.00      LA0  H
ATOM    522  CA  VAL A  59      44.750  19.411   6.440  1.00  0.00      LA0  C
ATOM    523  CB  VAL A  59      43.374  20.022   6.804  1.00  0.00      LA0  C
ATOM    524  CG1 VAL A  59      42.209  19.375   6.055  1.00  0.00      LA0  C
ATOM    525  CG2 VAL A  59      43.093  19.967   8.309  1.00  0.00      LA0  C
ATOM    526  C   VAL A  59      45.135  19.689   4.987  1.00  0.00      LA0  C
ATOM    527  O   VAL A  59      45.868  20.632   4.715  1.00  0.00      LA0  O
ATOM    528  N   ALA A  60      44.671  18.813   4.084  1.00  0.00      LA0  N
ATOM    529  H   ALA A  60      44.098  18.060   4.401  1.00  0.00      LA0  H
ATOM    530  CA  ALA A  60      44.885  19.053   2.660  1.00  0.00      LA0  C
ATOM    531  CB  ALA A  60      45.857  18.033   2.065  1.00  0.00      LA0  C
ATOM    532  C   ALA A  60      43.573  18.956   1.914  1.00  0.00      LA0  C
ATOM    533  O   ALA A  60      43.020  17.876   1.717  1.00  0.00      LA0  O
ATOM    534  N   GLU A  61      43.086  20.132   1.527  1.00  0.00      LA0  N
ATOM    535  H   GLU A  61      43.585  20.979   1.731  1.00  0.00      LA0  H
ATOM    536  CA  GLU A  61      41.730  20.197   1.005  1.00  0.00      LA0  C
ATOM    537  CB  GLU A  61      41.018  21.462   1.499  1.00  0.00      LA0  C
ATOM    538  CG  GLU A  61      41.085  21.762   3.008  1.00  0.00      LA0  C
ATOM    539  CD  GLU A  61      42.366  22.470   3.416  1.00  0.00      LA0  C
ATOM    540  OE1 GLU A  61      43.326  21.795   3.765  1.00  0.00      LA0  O
ATOM    541  OE2 GLU A  61      42.406  23.698   3.402  1.00  0.00      LA0  O
ATOM    542  C   GLU A  61      41.647  20.097  -0.507  1.00  0.00      LA0  C
ATOM    543  O   GLU A  61      41.861  21.050  -1.252  1.00  0.00      LA0  O
ATOM    544  N   SER A  62      41.300  18.884  -0.953  1.00  0.00      LA0  N
ATOM    545  H   SER A  62      41.124  18.135  -0.314  1.00  0.00      LA0  H
ATOM    546  CA  SER A  62      40.964  18.837  -2.374  1.00  0.00      LA0  C
ATOM    547  CB  SER A  62      41.244  17.445  -2.944  1.00  0.00      LA0  C
ATOM    548  OG  SER A  62      40.350  16.472  -2.389  1.00  0.00      LA0  O
ATOM    549  HG  SER A  62      40.747  16.231  -1.553  1.00  0.00      LA0  H
ATOM    550  C   SER A  62      39.527  19.269  -2.608  1.00  0.00      LA0  C
ATOM    551  O   SER A  62      38.850  19.679  -1.679  1.00  0.00      LA0  O
ATOM    552  N   VAL A  63      39.051  19.092  -3.847  1.00  0.00      LA0  N
ATOM    553  H   VAL A  63      39.686  18.946  -4.608  1.00  0.00      LA0  H
ATOM    554  CA  VAL A  63      37.594  19.113  -4.002  1.00  0.00      LA0  C
ATOM    555  CB  VAL A  63      37.204  19.237  -5.488  1.00  0.00      LA0  C
ATOM    556  CG1 VAL A  63      37.530  20.629  -6.022  1.00  0.00      LA0  C
ATOM    557  CG2 VAL A  63      37.836  18.155  -6.373  1.00  0.00      LA0  C
ATOM    558  C   VAL A  63      36.886  17.918  -3.354  1.00  0.00      LA0  C
ATOM    559  O   VAL A  63      35.755  17.980  -2.879  1.00  0.00      LA0  O
ATOM    560  N   LYS A  64      37.608  16.786  -3.385  1.00  0.00      LA0  N
ATOM    561  H   LYS A  64      38.590  16.803  -3.581  1.00  0.00      LA0  H
ATOM    562  CA  LYS A  64      36.886  15.526  -3.242  1.00  0.00      LA0  C
ATOM    563  CB  LYS A  64      36.993  14.757  -4.565  1.00  0.00      LA0  C
ATOM    564  CG  LYS A  64      35.950  13.663  -4.827  1.00  0.00      LA0  C
ATOM    565  CD  LYS A  64      36.543  12.469  -5.589  1.00  0.00      LA0  C
ATOM    566  CE  LYS A  64      37.158  11.360  -4.713  1.00  0.00      LA0  C
ATOM    567  NZ  LYS A  64      38.169  11.875  -3.782  1.00  0.00      LA0  N
ATOM    568  HZ1 LYS A  64      38.802  11.120  -3.444  1.00  0.00      LA0  H
ATOM    569  HZ2 LYS A  64      38.779  12.580  -4.244  1.00  0.00      LA0  H
ATOM    570  HZ3 LYS A  64      37.721  12.325  -2.958  1.00  0.00      LA0  H
ATOM    571  C   LYS A  64      37.314  14.666  -2.059  1.00  0.00      LA0  C
ATOM    572  O   LYS A  64      36.981  13.484  -1.994  1.00  0.00      LA0  O
ATOM    573  N   ALA A  65      38.069  15.300  -1.148  1.00  0.00      LA0  N
ATOM    574  H   ALA A  65      38.449  16.194  -1.396  1.00  0.00      LA0  H
ATOM    575  CA  ALA A  65      38.371  14.777   0.190  1.00  0.00      LA0  C
ATOM    576  CB  ALA A  65      38.945  13.353   0.192  1.00  0.00      LA0  C
ATOM    577  C   ALA A  65      39.417  15.656   0.834  1.00  0.00      LA0  C
ATOM    578  O   ALA A  65      40.396  16.030   0.199  1.00  0.00      LA0  O
ATOM    579  N   ALA A  66      39.182  15.983   2.104  1.00  0.00      LA0  N
ATOM    580  H   ALA A  66      38.358  15.730   2.613  1.00  0.00      LA0  H
ATOM    581  CA  ALA A  66      40.303  16.599   2.795  1.00  0.00      LA0  C
ATOM    582  CB  ALA A  66      39.835  17.664   3.784  1.00  0.00      LA0  C
ATOM    583  C   ALA A  66      41.068  15.532   3.533  1.00  0.00      LA0  C
ATOM    584  O   ALA A  66      40.530  14.821   4.376  1.00  0.00      LA0  O
ATOM    585  N   SER A  67      42.344  15.422   3.157  1.00  0.00      LA0  N
ATOM    586  H   SER A  67      42.733  16.101   2.531  1.00  0.00      LA0  H
ATOM    587  CA  SER A  67      43.154  14.529   3.973  1.00  0.00      LA0  C
ATOM    588  CB  SER A  67      44.435  14.115   3.244  1.00  0.00      LA0  C
ATOM    589  OG  SER A  67      44.984  12.931   3.832  1.00  0.00      LA0  O
ATOM    590  HG  SER A  67      45.600  13.201   4.517  1.00  0.00      LA0  H
ATOM    591  C   SER A  67      43.510  15.240   5.250  1.00  0.00      LA0  C
ATOM    592  O   SER A  67      43.657  16.456   5.265  1.00  0.00      LA0  O
ATOM    593  N   ASP A  68      43.677  14.442   6.305  1.00  0.00      LA0  N
ATOM    594  H   ASP A  68      43.570  13.452   6.241  1.00  0.00      LA0  H
ATOM    595  CA  ASP A  68      44.467  15.042   7.372  1.00  0.00      LA0  C
ATOM    596  CB  ASP A  68      44.248  14.353   8.724  1.00  0.00      LA0  C
ATOM    597  CG  ASP A  68      42.779  14.102   9.012  1.00  0.00      LA0  C
ATOM    598  OD1 ASP A  68      42.001  15.049   9.086  1.00  0.00      LA0  O
ATOM    599  OD2 ASP A  68      42.388  12.943   9.144  1.00  0.00      LA0  O
ATOM    600  C   ASP A  68      45.911  14.902   6.946  1.00  0.00      LA0  C
ATOM    601  O   ASP A  68      46.230  14.074   6.098  1.00  0.00      LA0  O
ATOM    602  N   ILE A  69      46.754  15.750   7.522  1.00  0.00      LA0  N
ATOM    603  H   ILE A  69      46.423  16.422   8.186  1.00  0.00      LA0  H
ATOM    604  CA  ILE A  69      48.179  15.555   7.302  1.00  0.00      LA0  C
ATOM    605  CB  ILE A  69      48.811  16.773   6.615  1.00  0.00      LA0  C
ATOM    606  CG2 ILE A  69      50.305  16.563   6.345  1.00  0.00      LA0  C
ATOM    607  CG1 ILE A  69      48.053  17.143   5.339  1.00  0.00      LA0  C
ATOM    608  CD1 ILE A  69      48.473  18.506   4.793  1.00  0.00      LA0  C
ATOM    609  C   ILE A  69      48.766  15.354   8.671  1.00  0.00      LA0  C
ATOM    610  O   ILE A  69      48.563  16.175   9.563  1.00  0.00      LA0  O
ATOM    611  N   TYR A  70      49.439  14.216   8.818  1.00  0.00      LA0  N
ATOM    612  H   TYR A  70      49.671  13.591   8.065  1.00  0.00      LA0  H
ATOM    613  CA  TYR A  70      50.014  13.997  10.132  1.00  0.00      LA0  C
ATOM    614  CB  TYR A  70      49.785  12.543  10.568  1.00  0.00      LA0  C
ATOM    615  CG  TYR A  70      48.299  12.276  10.722  1.00  0.00      LA0  C
ATOM    616  CD1 TYR A  70      47.710  12.401  11.997  1.00  0.00      LA0  C
ATOM    617  CE1 TYR A  70      46.328  12.185  12.140  1.00  0.00      LA0  C
ATOM    618  CD2 TYR A  70      47.536  11.914   9.592  1.00  0.00      LA0  C
ATOM    619  CE2 TYR A  70      46.157  11.691   9.734  1.00  0.00      LA0  C
ATOM    620  CZ  TYR A  70      45.565  11.847  11.003  1.00  0.00      LA0  C
ATOM    621  OH  TYR A  70      44.200  11.672  11.140  1.00  0.00      LA0  O
ATOM    622  HH  TYR A  70      43.745  12.058  10.390  1.00  0.00      LA0  H
ATOM    623  C   TYR A  70      51.470  14.406  10.114  1.00  0.00      LA0  C
ATOM    624  O   TYR A  70      52.018  14.786   9.085  1.00  0.00      LA0  O
ATOM    625  N   ALA A  71      52.082  14.342  11.296  1.00  0.00      LA0  N
ATOM    626  H   ALA A  71      51.588  14.098  12.134  1.00  0.00      LA0  H
ATOM    627  CA  ALA A  71      53.528  14.496  11.244  1.00  0.00      LA0  C
ATOM    628  CB  ALA A  71      54.010  15.433  12.349  1.00  0.00      LA0  C
ATOM    629  C   ALA A  71      54.195  13.142  11.367  1.00  0.00      LA0  C
ATOM    630  O   ALA A  71      53.998  12.419  12.334  1.00  0.00      LA0  O
ATOM    631  N   PRO A  72      54.983  12.786  10.329  1.00  0.00      LA0  N
ATOM    632  CD  PRO A  72      55.201  13.530   9.097  1.00  0.00      LA0  C
ATOM    633  CA  PRO A  72      55.669  11.489  10.350  1.00  0.00      LA0  C
ATOM    634  CB  PRO A  72      56.399  11.474   9.003  1.00  0.00      LA0  C
ATOM    635  CG  PRO A  72      55.651  12.459   8.113  1.00  0.00      LA0  C
ATOM    636  C   PRO A  72      56.609  11.307  11.536  1.00  0.00      LA0  C
ATOM    637  O   PRO A  72      56.621  10.292  12.219  1.00  0.00      LA0  O
ATOM    638  N   VAL A  73      57.412  12.361  11.726  1.00  0.00      LA0  N
ATOM    639  H   VAL A  73      57.280  13.188  11.184  1.00  0.00      LA0  H
ATOM    640  CA  VAL A  73      58.240  12.442  12.926  1.00  0.00      LA0  C
ATOM    641  CB  VAL A  73      59.711  12.671  12.547  1.00  0.00      LA0  C
ATOM    642  CG1 VAL A  73      60.296  11.435  11.866  1.00  0.00      LA0  C
ATOM    643  CG2 VAL A  73      59.899  13.916  11.677  1.00  0.00      LA0  C
ATOM    644  C   VAL A  73      57.703  13.590  13.754  1.00  0.00      LA0  C
ATOM    645  O   VAL A  73      56.901  14.370  13.250  1.00  0.00      LA0  O
ATOM    646  N   SER A  74      58.146  13.674  15.009  1.00  0.00      LA0  N
ATOM    647  H   SER A  74      58.897  13.105  15.360  1.00  0.00      LA0  H
ATOM    648  CA  SER A  74      57.709  14.860  15.736  1.00  0.00      LA0  C
ATOM    649  CB  SER A  74      57.588  14.566  17.233  1.00  0.00      LA0  C
ATOM    650  OG  SER A  74      57.073  13.243  17.428  1.00  0.00      LA0  O
ATOM    651  HG  SER A  74      57.848  12.679  17.348  1.00  0.00      LA0  H
ATOM    652  C   SER A  74      58.648  16.020  15.477  1.00  0.00      LA0  C
ATOM    653  O   SER A  74      59.667  15.874  14.812  1.00  0.00      LA0  O
ATOM    654  N   GLY A  75      58.279  17.180  16.027  1.00  0.00      LA0  N
ATOM    655  H   GLY A  75      57.382  17.307  16.453  1.00  0.00      LA0  H
ATOM    656  CA  GLY A  75      59.288  18.225  15.995  1.00  0.00      LA0  C
ATOM    657  C   GLY A  75      58.754  19.597  15.666  1.00  0.00      LA0  C
ATOM    658  O   GLY A  75      57.560  19.878  15.703  1.00  0.00      LA0  O
ATOM    659  N   GLU A  76      59.735  20.454  15.392  1.00  0.00      LA0  N
ATOM    660  H   GLU A  76      60.634  20.061  15.190  1.00  0.00      LA0  H
ATOM    661  CA  GLU A  76      59.490  21.878  15.202  1.00  0.00      LA0  C
ATOM    662  CB  GLU A  76      60.706  22.594  15.780  1.00  0.00      LA0  C
ATOM    663  CG  GLU A  76      60.749  24.123  15.781  1.00  0.00      LA0  C
ATOM    664  CD  GLU A  76      62.111  24.522  16.317  1.00  0.00      LA0  C
ATOM    665  OE1 GLU A  76      62.405  24.249  17.479  1.00  0.00      LA0  O
ATOM    666  OE2 GLU A  76      62.938  25.024  15.560  1.00  0.00      LA0  O
ATOM    667  C   GLU A  76      59.308  22.166  13.727  1.00  0.00      LA0  C
ATOM    668  O   GLU A  76      59.995  21.599  12.884  1.00  0.00      LA0  O
ATOM    669  N   ILE A  77      58.350  23.047  13.425  1.00  0.00      LA0  N
ATOM    670  H   ILE A  77      57.883  23.580  14.134  1.00  0.00      LA0  H
ATOM    671  CA  ILE A  77      58.235  23.332  11.996  1.00  0.00      LA0  C
ATOM    672  CB  ILE A  77      56.802  23.699  11.593  1.00  0.00      LA0  C
ATOM    673  CG2 ILE A  77      56.681  23.766  10.065  1.00  0.00      LA0  C
ATOM    674  CG1 ILE A  77      55.763  22.768  12.223  1.00  0.00      LA0  C
ATOM    675  CD1 ILE A  77      55.856  21.335  11.705  1.00  0.00      LA0  C
ATOM    676  C   ILE A  77      59.184  24.441  11.606  1.00  0.00      LA0  C
ATOM    677  O   ILE A  77      59.143  25.525  12.174  1.00  0.00      LA0  O
ATOM    678  N   VAL A  78      60.042  24.127  10.626  1.00  0.00      LA0  N
ATOM    679  H   VAL A  78      60.006  23.234  10.172  1.00  0.00      LA0  H
ATOM    680  CA  VAL A  78      60.928  25.210  10.210  1.00  0.00      LA0  C
ATOM    681  CB  VAL A  78      62.381  24.735  10.053  1.00  0.00      LA0  C
ATOM    682  CG1 VAL A  78      62.946  24.342  11.419  1.00  0.00      LA0  C
ATOM    683  CG2 VAL A  78      62.549  23.622   9.016  1.00  0.00      LA0  C
ATOM    684  C   VAL A  78      60.453  25.996   9.001  1.00  0.00      LA0  C
ATOM    685  O   VAL A  78      60.783  27.162   8.836  1.00  0.00      LA0  O
ATOM    686  N   ALA A  79      59.644  25.318   8.169  1.00  0.00      LA0  N
ATOM    687  H   ALA A  79      59.434  24.348   8.304  1.00  0.00      LA0  H
ATOM    688  CA  ALA A  79      59.083  26.027   7.020  1.00  0.00      LA0  C
ATOM    689  CB  ALA A  79      60.095  26.108   5.871  1.00  0.00      LA0  C
ATOM    690  C   ALA A  79      57.868  25.303   6.497  1.00  0.00      LA0  C
ATOM    691  O   ALA A  79      57.820  24.080   6.518  1.00  0.00      LA0  O
ATOM    692  N   VAL A  80      56.903  26.091   6.016  1.00  0.00      LA0  N
ATOM    693  H   VAL A  80      56.982  27.087   6.039  1.00  0.00      LA0  H
ATOM    694  CA  VAL A  80      55.871  25.450   5.206  1.00  0.00      LA0  C
ATOM    695  CB  VAL A  80      54.474  25.989   5.546  1.00  0.00      LA0  C
ATOM    696  CG1 VAL A  80      54.096  25.603   6.973  1.00  0.00      LA0  C
ATOM    697  CG2 VAL A  80      54.338  27.495   5.295  1.00  0.00      LA0  C
ATOM    698  C   VAL A  80      56.184  25.640   3.737  1.00  0.00      LA0  C
ATOM    699  O   VAL A  80      57.095  26.377   3.383  1.00  0.00      LA0  O
ATOM    700  N   ASN A  81      55.393  24.962   2.898  1.00  0.00      LA0  N
ATOM    701  H   ASN A  81      54.692  24.344   3.257  1.00  0.00      LA0  H
ATOM    702  CA  ASN A  81      55.474  25.287   1.477  1.00  0.00      LA0  C
ATOM    703  CB  ASN A  81      55.020  24.084   0.642  1.00  0.00      LA0  C
ATOM    704  CG  ASN A  81      55.117  24.339  -0.856  1.00  0.00      LA0  C
ATOM    705  OD1 ASN A  81      55.127  25.461  -1.333  1.00  0.00      LA0  O
ATOM    706  ND2 ASN A  81      55.151  23.236  -1.598  1.00  0.00      LA0  N
ATOM    707 HD21 ASN A  81      55.120  22.332  -1.173  1.00  0.00      LA0  H
ATOM    708 HD22 ASN A  81      55.195  23.233  -2.596  1.00  0.00      LA0  H
ATOM    709  C   ASN A  81      54.664  26.530   1.168  1.00  0.00      LA0  C
ATOM    710  O   ASN A  81      53.437  26.507   1.128  1.00  0.00      LA0  O
ATOM    711  N   ASP A  82      55.415  27.614   0.951  1.00  0.00      LA0  N
ATOM    712  H   ASP A  82      56.415  27.547   0.893  1.00  0.00      LA0  H
ATOM    713  CA  ASP A  82      54.806  28.892   0.590  1.00  0.00      LA0  C
ATOM    714  CB  ASP A  82      55.898  29.966   0.441  1.00  0.00      LA0  C
ATOM    715  CG  ASP A  82      56.863  29.618  -0.683  1.00  0.00      LA0  C
ATOM    716  OD1 ASP A  82      56.850  30.311  -1.695  1.00  0.00      LA0  O
ATOM    717  OD2 ASP A  82      57.581  28.627  -0.566  1.00  0.00      LA0  O
ATOM    718  C   ASP A  82      53.910  28.812  -0.638  1.00  0.00      LA0  C
ATOM    719  O   ASP A  82      52.761  29.247  -0.636  1.00  0.00      LA0  O
ATOM    720  N   ALA A  83      54.457  28.159  -1.671  1.00  0.00      LA0  N
ATOM    721  H   ALA A  83      55.431  27.923  -1.597  1.00  0.00      LA0  H
ATOM    722  CA  ALA A  83      53.692  27.941  -2.895  1.00  0.00      LA0  C
ATOM    723  CB  ALA A  83      54.560  27.282  -3.966  1.00  0.00      LA0  C
ATOM    724  C   ALA A  83      52.400  27.151  -2.728  1.00  0.00      LA0  C
ATOM    725  O   ALA A  83      51.447  27.336  -3.473  1.00  0.00      LA0  O
ATOM    726  N   LEU A  84      52.343  26.305  -1.681  1.00  0.00      LA0  N
ATOM    727  H   LEU A  84      53.151  26.194  -1.096  1.00  0.00      LA0  H
ATOM    728  CA  LEU A  84      51.050  25.656  -1.418  1.00  0.00      LA0  C
ATOM    729  CB  LEU A  84      51.143  24.493  -0.432  1.00  0.00      LA0  C
ATOM    730  CG  LEU A  84      51.741  23.210  -1.011  1.00  0.00      LA0  C
ATOM    731  CD1 LEU A  84      51.546  22.048  -0.042  1.00  0.00      LA0  C
ATOM    732  CD2 LEU A  84      51.208  22.868  -2.403  1.00  0.00      LA0  C
ATOM    733  C   LEU A  84      49.904  26.565  -0.991  1.00  0.00      LA0  C
ATOM    734  O   LEU A  84      48.763  26.140  -0.819  1.00  0.00      LA0  O
ATOM    735  N   SER A  85      50.240  27.854  -0.867  1.00  0.00      LA0  N
ATOM    736  H   SER A  85      51.200  28.132  -0.881  1.00  0.00      LA0  H
ATOM    737  CA  SER A  85      49.180  28.850  -0.899  1.00  0.00      LA0  C
ATOM    738  CB  SER A  85      49.746  30.219  -0.544  1.00  0.00      LA0  C
ATOM    739  OG  SER A  85      50.497  30.123   0.672  1.00  0.00      LA0  O
ATOM    740  HG  SER A  85      51.379  29.854   0.411  1.00  0.00      LA0  H
ATOM    741  C   SER A  85      48.438  28.885  -2.227  1.00  0.00      LA0  C
ATOM    742  O   SER A  85      47.341  28.353  -2.349  1.00  0.00      LA0  O
ATOM    743  N   ASP A  86      49.061  29.527  -3.219  1.00  0.00      LA0  N
ATOM    744  H   ASP A  86      50.010  29.849  -3.195  1.00  0.00      LA0  H
ATOM    745  CA  ASP A  86      48.277  29.720  -4.433  1.00  0.00      LA0  C
ATOM    746  CB  ASP A  86      48.688  31.030  -5.103  1.00  0.00      LA0  C
ATOM    747  CG  ASP A  86      49.963  30.847  -5.899  1.00  0.00      LA0  C
ATOM    748  OD1 ASP A  86      51.018  31.292  -5.478  1.00  0.00      LA0  O
ATOM    749  OD2 ASP A  86      49.910  30.306  -6.997  1.00  0.00      LA0  O
ATOM    750  C   ASP A  86      48.293  28.543  -5.398  1.00  0.00      LA0  C
ATOM    751  O   ASP A  86      47.435  28.379  -6.254  1.00  0.00      LA0  O
ATOM    752  N   SER A  87      49.319  27.712  -5.209  1.00  0.00      LA0  N
ATOM    753  H   SER A  87      50.034  27.923  -4.546  1.00  0.00      LA0  H
ATOM    754  CA  SER A  87      49.409  26.525  -6.048  1.00  0.00      LA0  C
ATOM    755  CB  SER A  87      50.763  26.539  -6.762  1.00  0.00      LA0  C
ATOM    756  OG  SER A  87      50.966  27.766  -7.477  1.00  0.00      LA0  O
ATOM    757  HG  SER A  87      50.597  28.481  -6.960  1.00  0.00      LA0  H
ATOM    758  C   SER A  87      49.241  25.199  -5.309  1.00  0.00      LA0  C
ATOM    759  O   SER A  87      50.153  24.379  -5.286  1.00  0.00      LA0  O
ATOM    760  N   PRO A  88      48.046  24.943  -4.705  1.00  0.00      LA0  N
ATOM    761  CD  PRO A  88      46.835  25.756  -4.628  1.00  0.00      LA0  C
ATOM    762  CA  PRO A  88      47.887  23.644  -4.039  1.00  0.00      LA0  C
ATOM    763  CB  PRO A  88      46.527  23.789  -3.349  1.00  0.00      LA0  C
ATOM    764  CG  PRO A  88      45.749  24.791  -4.191  1.00  0.00      LA0  C
ATOM    765  C   PRO A  88      48.006  22.457  -4.994  1.00  0.00      LA0  C
ATOM    766  O   PRO A  88      48.410  21.362  -4.622  1.00  0.00      LA0  O
ATOM    767  N   GLU A  89      47.704  22.751  -6.270  1.00  0.00      LA0  N
ATOM    768  H   GLU A  89      47.294  23.641  -6.476  1.00  0.00      LA0  H
ATOM    769  CA  GLU A  89      47.906  21.790  -7.355  1.00  0.00      LA0  C
ATOM    770  CB  GLU A  89      47.464  22.353  -8.715  1.00  0.00      LA0  C
ATOM    771  CG  GLU A  89      47.853  23.809  -9.022  1.00  0.00      LA0  C
ATOM    772  CD  GLU A  89      46.682  24.738  -8.737  1.00  0.00      LA0  C
ATOM    773  OE1 GLU A  89      46.107  24.665  -7.654  1.00  0.00      LA0  O
ATOM    774  OE2 GLU A  89      46.302  25.504  -9.617  1.00  0.00      LA0  O
ATOM    775  C   GLU A  89      49.285  21.164  -7.482  1.00  0.00      LA0  C
ATOM    776  O   GLU A  89      49.428  20.131  -8.119  1.00  0.00      LA0  O
ATOM    777  N   LEU A  90      50.288  21.769  -6.818  1.00  0.00      LA0  N
ATOM    778  H   LEU A  90      50.149  22.646  -6.357  1.00  0.00      LA0  H
ATOM    779  CA  LEU A  90      51.585  21.082  -6.751  1.00  0.00      LA0  C
ATOM    780  CB  LEU A  90      52.596  21.906  -5.962  1.00  0.00      LA0  C
ATOM    781  CG  LEU A  90      53.031  23.190  -6.664  1.00  0.00      LA0  C
ATOM    782  CD1 LEU A  90      53.939  24.022  -5.762  1.00  0.00      LA0  C
ATOM    783  CD2 LEU A  90      53.674  22.916  -8.025  1.00  0.00      LA0  C
ATOM    784  C   LEU A  90      51.533  19.667  -6.188  1.00  0.00      LA0  C
ATOM    785  O   LEU A  90      52.247  18.755  -6.588  1.00  0.00      LA0  O
ATOM    786  N   VAL A  91      50.599  19.503  -5.236  1.00  0.00      LA0  N
ATOM    787  H   VAL A  91      50.014  20.269  -4.965  1.00  0.00      LA0  H
ATOM    788  CA  VAL A  91      50.381  18.149  -4.724  1.00  0.00      LA0  C
ATOM    789  CB  VAL A  91      49.450  18.183  -3.501  1.00  0.00      LA0  C
ATOM    790  CG1 VAL A  91      49.311  16.807  -2.852  1.00  0.00      LA0  C
ATOM    791  CG2 VAL A  91      49.922  19.206  -2.466  1.00  0.00      LA0  C
ATOM    792  C   VAL A  91      49.868  17.183  -5.790  1.00  0.00      LA0  C
ATOM    793  O   VAL A  91      50.120  15.989  -5.773  1.00  0.00      LA0  O
ATOM    794  N   ASN A  92      49.132  17.772  -6.737  1.00  0.00      LA0  N
ATOM    795  H   ASN A  92      49.003  18.762  -6.753  1.00  0.00      LA0  H
ATOM    796  CA  ASN A  92      48.621  16.946  -7.826  1.00  0.00      LA0  C
ATOM    797  CB  ASN A  92      47.288  17.476  -8.361  1.00  0.00      LA0  C
ATOM    798  CG  ASN A  92      46.289  17.614  -7.233  1.00  0.00      LA0  C
ATOM    799  OD1 ASN A  92      46.028  18.701  -6.736  1.00  0.00      LA0  O
ATOM    800  ND2 ASN A  92      45.734  16.467  -6.840  1.00  0.00      LA0  N
ATOM    801 HD21 ASN A  92      46.027  15.585  -7.220  1.00  0.00      LA0  H
ATOM    802 HD22 ASN A  92      45.020  16.467  -6.139  1.00  0.00      LA0  H
ATOM    803  C   ASN A  92      49.591  16.751  -8.976  1.00  0.00      LA0  C
ATOM    804  O   ASN A  92      49.493  15.785  -9.721  1.00  0.00      LA0  O
ATOM    805  N   SER A  93      50.528  17.705  -9.103  1.00  0.00      LA0  N
ATOM    806  H   SER A  93      50.582  18.512  -8.513  1.00  0.00      LA0  H
ATOM    807  CA  SER A  93      51.527  17.541 -10.155  1.00  0.00      LA0  C
ATOM    808  CB  SER A  93      52.098  18.908 -10.545  1.00  0.00      LA0  C
ATOM    809  OG  SER A  93      52.301  19.713  -9.377  1.00  0.00      LA0  O
ATOM    810  HG  SER A  93      53.219  19.608  -9.105  1.00  0.00      LA0  H
ATOM    811  C   SER A  93      52.627  16.565  -9.790  1.00  0.00      LA0  C
ATOM    812  O   SER A  93      52.886  15.588 -10.482  1.00  0.00      LA0  O
ATOM    813  N   GLU A  94      53.267  16.892  -8.660  1.00  0.00      LA0  N
ATOM    814  H   GLU A  94      53.070  17.753  -8.181  1.00  0.00      LA0  H
ATOM    815  CA  GLU A  94      54.342  16.045  -8.157  1.00  0.00      LA0  C
ATOM    816  CB  GLU A  94      55.683  16.282  -8.881  1.00  0.00      LA0  C
ATOM    817  CG  GLU A  94      55.855  17.592  -9.670  1.00  0.00      LA0  C
ATOM    818  CD  GLU A  94      55.969  18.794  -8.756  1.00  0.00      LA0  C
ATOM    819  OE1 GLU A  94      57.090  19.238  -8.530  1.00  0.00      LA0  O
ATOM    820  OE2 GLU A  94      54.948  19.296  -8.290  1.00  0.00      LA0  O
ATOM    821  C   GLU A  94      54.498  16.170  -6.655  1.00  0.00      LA0  C
ATOM    822  O   GLU A  94      55.314  16.911  -6.114  1.00  0.00      LA0  O
ATOM    823  N   PRO A  95      53.691  15.351  -5.945  1.00  0.00      LA0  N
ATOM    824  CD  PRO A  95      52.800  14.317  -6.463  1.00  0.00      LA0  C
ATOM    825  CA  PRO A  95      53.659  15.454  -4.482  1.00  0.00      LA0  C
ATOM    826  CB  PRO A  95      52.548  14.473  -4.103  1.00  0.00      LA0  C
ATOM    827  CG  PRO A  95      52.498  13.460  -5.241  1.00  0.00      LA0  C
ATOM    828  C   PRO A  95      54.995  15.180  -3.802  1.00  0.00      LA0  C
ATOM    829  O   PRO A  95      55.265  15.646  -2.705  1.00  0.00      LA0  O
ATOM    830  N   TYR A  96      55.837  14.412  -4.513  1.00  0.00      LA0  N
ATOM    831  H   TYR A  96      55.537  14.054  -5.396  1.00  0.00      LA0  H
ATOM    832  CA  TYR A  96      57.164  14.115  -3.974  1.00  0.00      LA0  C
ATOM    833  CB  TYR A  96      57.678  12.810  -4.584  1.00  0.00      LA0  C
ATOM    834  CG  TYR A  96      56.701  11.694  -4.291  1.00  0.00      LA0  C
ATOM    835  CD1 TYR A  96      56.546  11.264  -2.960  1.00  0.00      LA0  C
ATOM    836  CE1 TYR A  96      55.658  10.217  -2.672  1.00  0.00      LA0  C
ATOM    837  CD2 TYR A  96      55.975  11.110  -5.347  1.00  0.00      LA0  C
ATOM    838  CE2 TYR A  96      55.089  10.057  -5.060  1.00  0.00      LA0  C
ATOM    839  CZ  TYR A  96      54.946   9.623  -3.727  1.00  0.00      LA0  C
ATOM    840  OH  TYR A  96      54.081   8.587  -3.435  1.00  0.00      LA0  O
ATOM    841  HH  TYR A  96      54.167   7.936  -4.134  1.00  0.00      LA0  H
ATOM    842  C   TYR A  96      58.203  15.224  -4.100  1.00  0.00      LA0  C
ATOM    843  O   TYR A  96      59.279  15.183  -3.499  1.00  0.00      LA0  O
ATOM    844  N   ALA A  97      57.833  16.212  -4.927  1.00  0.00      LA0  N
ATOM    845  H   ALA A  97      56.946  16.211  -5.387  1.00  0.00      LA0  H
ATOM    846  CA  ALA A  97      58.683  17.385  -5.064  1.00  0.00      LA0  C
ATOM    847  CB  ALA A  97      59.261  17.470  -6.482  1.00  0.00      LA0  C
ATOM    848  C   ALA A  97      57.927  18.647  -4.682  1.00  0.00      LA0  C
ATOM    849  O   ALA A  97      57.947  19.050  -3.526  1.00  0.00      LA0  O
ATOM    850  N   GLY A  98      57.246  19.253  -5.666  1.00  0.00      LA0  N
ATOM    851  H   GLY A  98      57.136  18.868  -6.588  1.00  0.00      LA0  H
ATOM    852  CA  GLY A  98      56.569  20.522  -5.403  1.00  0.00      LA0  C
ATOM    853  C   GLY A  98      55.447  20.414  -4.392  1.00  0.00      LA0  C
ATOM    854  O   GLY A  98      55.181  21.321  -3.613  1.00  0.00      LA0  O
ATOM    855  N   GLY A  99      54.825  19.228  -4.397  1.00  0.00      LA0  N
ATOM    856  H   GLY A  99      55.050  18.580  -5.129  1.00  0.00      LA0  H
ATOM    857  CA  GLY A  99      53.801  18.959  -3.391  1.00  0.00      LA0  C
ATOM    858  C   GLY A  99      54.273  18.629  -1.982  1.00  0.00      LA0  C
ATOM    859  O   GLY A  99      53.539  18.050  -1.185  1.00  0.00      LA0  O
ATOM    860  N   TRP A 100      55.516  19.041  -1.678  1.00  0.00      LA0  N
ATOM    861  H   TRP A 100      56.104  19.478  -2.358  1.00  0.00      LA0  H
ATOM    862  CA  TRP A 100      55.892  19.011  -0.268  1.00  0.00      LA0  C
ATOM    863  CB  TRP A 100      57.401  19.245  -0.095  1.00  0.00      LA0  C
ATOM    864  CG  TRP A 100      57.818  20.689  -0.307  1.00  0.00      LA0  C
ATOM    865  CD2 TRP A 100      58.181  21.657   0.702  1.00  0.00      LA0  C
ATOM    866  CE2 TRP A 100      58.513  22.878   0.024  1.00  0.00      LA0  C
ATOM    867  CE3 TRP A 100      58.251  21.597   2.110  1.00  0.00      LA0  C
ATOM    868  CD1 TRP A 100      57.948  21.371  -1.526  1.00  0.00      LA0  C
ATOM    869  NE1 TRP A 100      58.354  22.656  -1.339  1.00  0.00      LA0  N
ATOM    870  HE1 TRP A 100      58.494  23.320  -2.047  1.00  0.00      LA0  H
ATOM    871  CZ2 TRP A 100      58.913  24.010   0.765  1.00  0.00      LA0  C
ATOM    872  CZ3 TRP A 100      58.650  22.737   2.839  1.00  0.00      LA0  C
ATOM    873  CH2 TRP A 100      58.980  23.936   2.172  1.00  0.00      LA0  C
ATOM    874  C   TRP A 100      55.059  19.985   0.547  1.00  0.00      LA0  C
ATOM    875  O   TRP A 100      54.654  21.029   0.062  1.00  0.00      LA0  O
ATOM    876  N   ILE A 101      54.791  19.596   1.789  1.00  0.00      LA0  N
ATOM    877  H   ILE A 101      55.180  18.743   2.124  1.00  0.00      LA0  H
ATOM    878  CA  ILE A 101      53.926  20.456   2.587  1.00  0.00      LA0  C
ATOM    879  CB  ILE A 101      52.801  19.618   3.210  1.00  0.00      LA0  C
ATOM    880  CG2 ILE A 101      51.803  20.464   4.010  1.00  0.00      LA0  C
ATOM    881  CG1 ILE A 101      52.103  18.822   2.104  1.00  0.00      LA0  C
ATOM    882  CD1 ILE A 101      51.217  17.698   2.624  1.00  0.00      LA0  C
ATOM    883  C   ILE A 101      54.689  21.271   3.613  1.00  0.00      LA0  C
ATOM    884  O   ILE A 101      54.470  22.465   3.777  1.00  0.00      LA0  O
ATOM    885  N   PHE A 102      55.614  20.574   4.291  1.00  0.00      LA0  N
ATOM    886  H   PHE A 102      55.799  19.607   4.110  1.00  0.00      LA0  H
ATOM    887  CA  PHE A 102      56.395  21.284   5.302  1.00  0.00      LA0  C
ATOM    888  CB  PHE A 102      55.605  21.500   6.607  1.00  0.00      LA0  C
ATOM    889  CG  PHE A 102      55.206  20.218   7.311  1.00  0.00      LA0  C
ATOM    890  CD1 PHE A 102      54.123  19.451   6.827  1.00  0.00      LA0  C
ATOM    891  CD2 PHE A 102      55.902  19.834   8.477  1.00  0.00      LA0  C
ATOM    892  CE1 PHE A 102      53.692  18.322   7.550  1.00  0.00      LA0  C
ATOM    893  CE2 PHE A 102      55.475  18.704   9.201  1.00  0.00      LA0  C
ATOM    894  CZ  PHE A 102      54.360  17.972   8.743  1.00  0.00      LA0  C
ATOM    895  C   PHE A 102      57.717  20.612   5.575  1.00  0.00      LA0  C
ATOM    896  O   PHE A 102      57.857  19.406   5.437  1.00  0.00      LA0  O
ATOM    897  N   LYS A 103      58.684  21.442   5.965  1.00  0.00      LA0  N
ATOM    898  H   LYS A 103      58.481  22.413   6.077  1.00  0.00      LA0  H
ATOM    899  CA  LYS A 103      59.922  20.872   6.472  1.00  0.00      LA0  C
ATOM    900  CB  LYS A 103      61.127  21.646   5.952  1.00  0.00      LA0  C
ATOM    901  CG  LYS A 103      61.584  21.157   4.582  1.00  0.00      LA0  C
ATOM    902  CD  LYS A 103      62.717  22.017   4.026  1.00  0.00      LA0  C
ATOM    903  CE  LYS A 103      63.365  21.424   2.774  1.00  0.00      LA0  C
ATOM    904  NZ  LYS A 103      64.131  20.215   3.110  1.00  0.00      LA0  N
ATOM    905  HZ1 LYS A 103      64.498  19.796   2.231  1.00  0.00      LA0  H
ATOM    906  HZ2 LYS A 103      64.945  20.442   3.726  1.00  0.00      LA0  H
ATOM    907  HZ3 LYS A 103      63.537  19.495   3.571  1.00  0.00      LA0  H
ATOM    908  C   LYS A 103      59.910  20.865   7.980  1.00  0.00      LA0  C
ATOM    909  O   LYS A 103      59.784  21.893   8.642  1.00  0.00      LA0  O
ATOM    910  N   ILE A 104      60.036  19.641   8.487  1.00  0.00      LA0  N
ATOM    911  H   ILE A 104      60.161  18.844   7.892  1.00  0.00      LA0  H
ATOM    912  CA  ILE A 104      60.098  19.523   9.932  1.00  0.00      LA0  C
ATOM    913  CB  ILE A 104      59.041  18.511  10.418  1.00  0.00      LA0  C
ATOM    914  CG2 ILE A 104      59.304  17.101   9.890  1.00  0.00      LA0  C
ATOM    915  CG1 ILE A 104      58.831  18.542  11.933  1.00  0.00      LA0  C
ATOM    916  CD1 ILE A 104      57.634  17.696  12.371  1.00  0.00      LA0  C
ATOM    917  C   ILE A 104      61.510  19.217  10.406  1.00  0.00      LA0  C
ATOM    918  O   ILE A 104      62.260  18.427   9.839  1.00  0.00      LA0  O
ATOM    919  N   LYS A 105      61.842  19.927  11.480  1.00  0.00      LA0  N
ATOM    920  H   LYS A 105      61.157  20.544  11.869  1.00  0.00      LA0  H
ATOM    921  CA  LYS A 105      63.011  19.583  12.273  1.00  0.00      LA0  C
ATOM    922  CB  LYS A 105      63.471  20.876  12.937  1.00  0.00      LA0  C
ATOM    923  CG  LYS A 105      64.503  20.819  14.061  1.00  0.00      LA0  C
ATOM    924  CD  LYS A 105      64.449  22.183  14.742  1.00  0.00      LA0  C
ATOM    925  CE  LYS A 105      65.262  22.361  16.020  1.00  0.00      LA0  C
ATOM    926  NZ  LYS A 105      64.786  23.591  16.664  1.00  0.00      LA0  N
ATOM    927  HZ1 LYS A 105      65.437  24.014  17.346  1.00  0.00      LA0  H
ATOM    928  HZ2 LYS A 105      64.492  24.307  15.962  1.00  0.00      LA0  H
ATOM    929  HZ3 LYS A 105      63.875  23.419  17.142  1.00  0.00      LA0  H
ATOM    930  C   LYS A 105      62.555  18.553  13.284  1.00  0.00      LA0  C
ATOM    931  O   LYS A 105      61.786  18.865  14.186  1.00  0.00      LA0  O
ATOM    932  N   ALA A 106      63.023  17.319  13.057  1.00  0.00      LA0  N
ATOM    933  H   ALA A 106      63.685  17.156  12.331  1.00  0.00      LA0  H
ATOM    934  CA  ALA A 106      62.572  16.236  13.930  1.00  0.00      LA0  C
ATOM    935  CB  ALA A 106      63.103  14.889  13.443  1.00  0.00      LA0  C
ATOM    936  C   ALA A 106      63.006  16.408  15.370  1.00  0.00      LA0  C
ATOM    937  O   ALA A 106      63.904  17.186  15.675  1.00  0.00      LA0  O
ATOM    938  N   SER A 107      62.351  15.621  16.229  1.00  0.00      LA0  N
ATOM    939  H   SER A 107      61.588  15.046  15.920  1.00  0.00      LA0  H
ATOM    940  CA  SER A 107      62.861  15.508  17.591  1.00  0.00      LA0  C
ATOM    941  CB  SER A 107      61.827  14.844  18.501  1.00  0.00      LA0  C
ATOM    942  OG  SER A 107      60.537  14.883  17.879  1.00  0.00      LA0  O
ATOM    943  HG  SER A 107      60.474  14.057  17.383  1.00  0.00      LA0  H
ATOM    944  C   SER A 107      64.167  14.736  17.646  1.00  0.00      LA0  C
ATOM    945  O   SER A 107      65.135  15.140  18.279  1.00  0.00      LA0  O
ATOM    946  N   ASP A 108      64.137  13.611  16.916  1.00  0.00      LA0  N
ATOM    947  H   ASP A 108      63.299  13.313  16.445  1.00  0.00      LA0  H
ATOM    948  CA  ASP A 108      65.331  12.778  16.820  1.00  0.00      LA0  C
ATOM    949  CB  ASP A 108      65.325  11.737  17.957  1.00  0.00      LA0  C
ATOM    950  CG  ASP A 108      66.611  10.920  18.103  1.00  0.00      LA0  C
ATOM    951  OD1 ASP A 108      67.463  10.918  17.220  1.00  0.00      LA0  O
ATOM    952  OD2 ASP A 108      66.741  10.222  19.102  1.00  0.00      LA0  O
ATOM    953  C   ASP A 108      65.338  12.124  15.454  1.00  0.00      LA0  C
ATOM    954  O   ASP A 108      64.303  11.777  14.898  1.00  0.00      LA0  O
ATOM    955  N   GLU A 109      66.554  11.957  14.924  1.00  0.00      LA0  N
ATOM    956  H   GLU A 109      67.319  12.139  15.543  1.00  0.00      LA0  H
ATOM    957  CA  GLU A 109      66.710  11.173  13.698  1.00  0.00      LA0  C
ATOM    958  CB  GLU A 109      68.196  11.094  13.329  1.00  0.00      LA0  C
ATOM    959  CG  GLU A 109      68.939  12.441  13.292  1.00  0.00      LA0  C
ATOM    960  CD  GLU A 109      68.771  13.151  11.960  1.00  0.00      LA0  C
ATOM    961  OE1 GLU A 109      69.659  13.053  11.120  1.00  0.00      LA0  O
ATOM    962  OE2 GLU A 109      67.770  13.828  11.740  1.00  0.00      LA0  O
ATOM    963  C   GLU A 109      66.115   9.769  13.824  1.00  0.00      LA0  C
ATOM    964  O   GLU A 109      65.557   9.205  12.890  1.00  0.00      LA0  O
ATOM    965  N   SER A 110      66.227   9.232  15.054  1.00  0.00      LA0  N
ATOM    966  H   SER A 110      66.648   9.756  15.800  1.00  0.00      LA0  H
ATOM    967  CA  SER A 110      65.715   7.884  15.302  1.00  0.00      LA0  C
ATOM    968  CB  SER A 110      66.077   7.431  16.719  1.00  0.00      LA0  C
ATOM    969  OG  SER A 110      65.344   8.190  17.682  1.00  0.00      LA0  O
ATOM    970  HG  SER A 110      65.955   8.817  18.080  1.00  0.00      LA0  H
ATOM    971  C   SER A 110      64.231   7.671  15.023  1.00  0.00      LA0  C
ATOM    972  O   SER A 110      63.785   6.570  14.708  1.00  0.00      LA0  O
ATOM    973  N   GLU A 111      63.474   8.786  15.102  1.00  0.00      LA0  N
ATOM    974  H   GLU A 111      63.891   9.658  15.366  1.00  0.00      LA0  H
ATOM    975  CA  GLU A 111      62.034   8.699  14.841  1.00  0.00      LA0  C
ATOM    976  CB  GLU A 111      61.352  10.059  15.006  1.00  0.00      LA0  C
ATOM    977  CG  GLU A 111      61.480  10.708  16.387  1.00  0.00      LA0  C
ATOM    978  CD  GLU A 111      60.721  12.024  16.402  1.00  0.00      LA0  C
ATOM    979  OE1 GLU A 111      61.173  12.994  15.804  1.00  0.00      LA0  O
ATOM    980  OE2 GLU A 111      59.670  12.102  17.026  1.00  0.00      LA0  O
ATOM    981  C   GLU A 111      61.651   8.086  13.496  1.00  0.00      LA0  C
ATOM    982  O   GLU A 111      60.553   7.569  13.312  1.00  0.00      LA0  O
ATOM    983  N   LEU A 112      62.628   8.111  12.567  1.00  0.00      LA0  N
ATOM    984  H   LEU A 112      63.487   8.585  12.777  1.00  0.00      LA0  H
ATOM    985  CA  LEU A 112      62.474   7.403  11.292  1.00  0.00      LA0  C
ATOM    986  CB  LEU A 112      63.773   7.451  10.491  1.00  0.00      LA0  C
ATOM    987  CG  LEU A 112      64.105   8.837   9.944  1.00  0.00      LA0  C
ATOM    988  CD1 LEU A 112      65.495   8.872   9.309  1.00  0.00      LA0  C
ATOM    989  CD2 LEU A 112      63.026   9.331   8.982  1.00  0.00      LA0  C
ATOM    990  C   LEU A 112      61.990   5.960  11.354  1.00  0.00      LA0  C
ATOM    991  O   LEU A 112      61.319   5.474  10.444  1.00  0.00      LA0  O
ATOM    992  N   GLU A 113      62.328   5.276  12.456  1.00  0.00      LA0  N
ATOM    993  H   GLU A 113      62.877   5.675  13.194  1.00  0.00      LA0  H
ATOM    994  CA  GLU A 113      61.875   3.887  12.467  1.00  0.00      LA0  C
ATOM    995  CB  GLU A 113      62.943   2.941  13.025  1.00  0.00      LA0  C
ATOM    996  CG  GLU A 113      64.256   3.017  12.225  1.00  0.00      LA0  C
ATOM    997  CD  GLU A 113      63.977   2.995  10.726  1.00  0.00      LA0  C
ATOM    998  OE1 GLU A 113      63.481   2.001  10.204  1.00  0.00      LA0  O
ATOM    999  OE2 GLU A 113      64.184   4.012  10.071  1.00  0.00      LA0  O
ATOM   1000  C   GLU A 113      60.479   3.624  12.993  1.00  0.00      LA0  C
ATOM   1001  O   GLU A 113      60.018   2.499  13.123  1.00  0.00      LA0  O
ATOM   1002  N   SER A 114      59.776   4.743  13.198  1.00  0.00      LA0  N
ATOM   1003  H   SER A 114      60.213   5.640  13.218  1.00  0.00      LA0  H
ATOM   1004  CA  SER A 114      58.322   4.634  13.269  1.00  0.00      LA0  C
ATOM   1005  CB  SER A 114      57.759   5.864  13.983  1.00  0.00      LA0  C
ATOM   1006  OG  SER A 114      58.687   6.308  14.982  1.00  0.00      LA0  O
ATOM   1007  HG  SER A 114      59.229   6.972  14.562  1.00  0.00      LA0  H
ATOM   1008  C   SER A 114      57.659   4.482  11.901  1.00  0.00      LA0  C
ATOM   1009  O   SER A 114      56.459   4.266  11.771  1.00  0.00      LA0  O
ATOM   1010  N   LEU A 115      58.500   4.666  10.868  1.00  0.00      LA0  N
ATOM   1011  H   LEU A 115      59.490   4.736  10.985  1.00  0.00      LA0  H
ATOM   1012  CA  LEU A 115      57.942   4.863   9.538  1.00  0.00      LA0  C
ATOM   1013  CB  LEU A 115      58.353   6.240   9.027  1.00  0.00      LA0  C
ATOM   1014  CG  LEU A 115      57.984   7.369   9.984  1.00  0.00      LA0  C
ATOM   1015  CD1 LEU A 115      58.784   8.627   9.678  1.00  0.00      LA0  C
ATOM   1016  CD2 LEU A 115      56.475   7.614  10.038  1.00  0.00      LA0  C
ATOM   1017  C   LEU A 115      58.355   3.795   8.550  1.00  0.00      LA0  C
ATOM   1018  O   LEU A 115      59.436   3.212   8.622  1.00  0.00      LA0  O
ATOM   1019  N   LEU A 116      57.420   3.586   7.616  1.00  0.00      LA0  N
ATOM   1020  H   LEU A 116      56.659   4.235   7.576  1.00  0.00      LA0  H
ATOM   1021  CA  LEU A 116      57.577   2.594   6.554  1.00  0.00      LA0  C
ATOM   1022  CB  LEU A 116      56.270   2.459   5.759  1.00  0.00      LA0  C
ATOM   1023  CG  LEU A 116      55.120   1.651   6.381  1.00  0.00      LA0  C
ATOM   1024  CD1 LEU A 116      54.585   2.213   7.699  1.00  0.00      LA0  C
ATOM   1025  CD2 LEU A 116      53.981   1.485   5.375  1.00  0.00      LA0  C
ATOM   1026  C   LEU A 116      58.677   3.004   5.599  1.00  0.00      LA0  C
ATOM   1027  O   LEU A 116      58.988   4.181   5.469  1.00  0.00      LA0  O
ATOM   1028  N   ASP A 117      59.244   1.997   4.940  1.00  0.00      LA0  N
ATOM   1029  H   ASP A 117      59.011   1.031   5.075  1.00  0.00      LA0  H
ATOM   1030  CA  ASP A 117      60.115   2.306   3.813  1.00  0.00      LA0  C
ATOM   1031  CB  ASP A 117      61.258   1.282   3.763  1.00  0.00      LA0  C
ATOM   1032  CG  ASP A 117      60.699  -0.105   3.495  1.00  0.00      LA0  C
ATOM   1033  OD1 ASP A 117      60.740  -0.536   2.351  1.00  0.00      LA0  O
ATOM   1034  OD2 ASP A 117      60.175  -0.724   4.413  1.00  0.00      LA0  O
ATOM   1035  C   ASP A 117      59.304   2.321   2.525  1.00  0.00      LA0  C
ATOM   1036  O   ASP A 117      58.085   2.165   2.547  1.00  0.00      LA0  O
ATOM   1037  N   ALA A 118      60.029   2.484   1.405  1.00  0.00      LA0  N
ATOM   1038  H   ALA A 118      61.012   2.638   1.478  1.00  0.00      LA0  H
ATOM   1039  CA  ALA A 118      59.364   2.408   0.104  1.00  0.00      LA0  C
ATOM   1040  CB  ALA A 118      60.376   2.597  -1.028  1.00  0.00      LA0  C
ATOM   1041  C   ALA A 118      58.586   1.122  -0.122  1.00  0.00      LA0  C
ATOM   1042  O   ALA A 118      57.375   1.128  -0.310  1.00  0.00      LA0  O
ATOM   1043  N   THR A 119      59.331   0.013  -0.042  1.00  0.00      LA0  N
ATOM   1044  H   THR A 119      60.298   0.048   0.206  1.00  0.00      LA0  H
ATOM   1045  CA  THR A 119      58.712  -1.294  -0.264  1.00  0.00      LA0  C
ATOM   1046  CB  THR A 119      59.762  -2.405  -0.163  1.00  0.00      LA0  C
ATOM   1047  OG1 THR A 119      61.091  -1.864  -0.081  1.00  0.00      LA0  O
ATOM   1048  HG1 THR A 119      61.185  -1.559   0.822  1.00  0.00      LA0  H
ATOM   1049  CG2 THR A 119      59.635  -3.399  -1.317  1.00  0.00      LA0  C
ATOM   1050  C   THR A 119      57.538  -1.593   0.656  1.00  0.00      LA0  C
ATOM   1051  O   THR A 119      56.501  -2.116   0.260  1.00  0.00      LA0  O
ATOM   1052  N   ALA A 120      57.717  -1.191   1.927  1.00  0.00      LA0  N
ATOM   1053  H   ALA A 120      58.606  -0.836   2.239  1.00  0.00      LA0  H
ATOM   1054  CA  ALA A 120      56.576  -1.347   2.828  1.00  0.00      LA0  C
ATOM   1055  CB  ALA A 120      56.961  -1.034   4.271  1.00  0.00      LA0  C
ATOM   1056  C   ALA A 120      55.355  -0.521   2.451  1.00  0.00      LA0  C
ATOM   1057  O   ALA A 120      54.217  -0.941   2.620  1.00  0.00      LA0  O
ATOM   1058  N   TYR A 121      55.630   0.673   1.904  1.00  0.00      LA0  N
ATOM   1059  H   TYR A 121      56.576   0.976   1.764  1.00  0.00      LA0  H
ATOM   1060  CA  TYR A 121      54.497   1.460   1.421  1.00  0.00      LA0  C
ATOM   1061  CB  TYR A 121      54.920   2.906   1.153  1.00  0.00      LA0  C
ATOM   1062  CG  TYR A 121      53.718   3.824   1.101  1.00  0.00      LA0  C
ATOM   1063  CD1 TYR A 121      52.972   4.045   2.278  1.00  0.00      LA0  C
ATOM   1064  CE1 TYR A 121      51.872   4.917   2.236  1.00  0.00      LA0  C
ATOM   1065  CD2 TYR A 121      53.382   4.442  -0.120  1.00  0.00      LA0  C
ATOM   1066  CE2 TYR A 121      52.282   5.315  -0.163  1.00  0.00      LA0  C
ATOM   1067  CZ  TYR A 121      51.545   5.544   1.018  1.00  0.00      LA0  C
ATOM   1068  OH  TYR A 121      50.470   6.411   0.991  1.00  0.00      LA0  O
ATOM   1069  HH  TYR A 121      50.556   7.015   0.257  1.00  0.00      LA0  H
ATOM   1070  C   TYR A 121      53.794   0.856   0.216  1.00  0.00      LA0  C
ATOM   1071  O   TYR A 121      52.574   0.891   0.106  1.00  0.00      LA0  O
ATOM   1072  N   GLU A 122      54.616   0.261  -0.666  1.00  0.00      LA0  N
ATOM   1073  H   GLU A 122      55.610   0.314  -0.547  1.00  0.00      LA0  H
ATOM   1074  CA  GLU A 122      54.032  -0.488  -1.781  1.00  0.00      LA0  C
ATOM   1075  CB  GLU A 122      55.115  -1.080  -2.683  1.00  0.00      LA0  C
ATOM   1076  CG  GLU A 122      56.056  -0.030  -3.271  1.00  0.00      LA0  C
ATOM   1077  CD  GLU A 122      57.079  -0.701  -4.162  1.00  0.00      LA0  C
ATOM   1078  OE1 GLU A 122      57.991  -1.338  -3.637  1.00  0.00      LA0  O
ATOM   1079  OE2 GLU A 122      56.964  -0.579  -5.380  1.00  0.00      LA0  O
ATOM   1080  C   GLU A 122      53.103  -1.590  -1.306  1.00  0.00      LA0  C
ATOM   1081  O   GLU A 122      51.947  -1.684  -1.702  1.00  0.00      LA0  O
ATOM   1082  N   ALA A 123      53.656  -2.380  -0.366  1.00  0.00      LA0  N
ATOM   1083  H   ALA A 123      54.626  -2.256  -0.150  1.00  0.00      LA0  H
ATOM   1084  CA  ALA A 123      52.858  -3.422   0.283  1.00  0.00      LA0  C
ATOM   1085  CB  ALA A 123      53.632  -4.062   1.437  1.00  0.00      LA0  C
ATOM   1086  C   ALA A 123      51.517  -2.917   0.787  1.00  0.00      LA0  C
ATOM   1087  O   ALA A 123      50.473  -3.395   0.373  1.00  0.00      LA0  O
ATOM   1088  N   LEU A 124      51.606  -1.859   1.614  1.00  0.00      LA0  N
ATOM   1089  H   LEU A 124      52.513  -1.578   1.926  1.00  0.00      LA0  H
ATOM   1090  CA  LEU A 124      50.403  -1.221   2.162  1.00  0.00      LA0  C
ATOM   1091  CB  LEU A 124      50.803   0.076   2.877  1.00  0.00      LA0  C
ATOM   1092  CG  LEU A 124      49.701   0.712   3.732  1.00  0.00      LA0  C
ATOM   1093  CD1 LEU A 124      49.266  -0.200   4.881  1.00  0.00      LA0  C
ATOM   1094  CD2 LEU A 124      50.099   2.105   4.224  1.00  0.00      LA0  C
ATOM   1095  C   LEU A 124      49.273  -0.968   1.168  1.00  0.00      LA0  C
ATOM   1096  O   LEU A 124      48.092  -1.116   1.461  1.00  0.00      LA0  O
ATOM   1097  N   LEU A 125      49.692  -0.572  -0.044  1.00  0.00      LA0  N
ATOM   1098  H   LEU A 125      50.671  -0.543  -0.256  1.00  0.00      LA0  H
ATOM   1099  CA  LEU A 125      48.671  -0.340  -1.066  1.00  0.00      LA0  C
ATOM   1100  CB  LEU A 125      49.288   0.340  -2.292  1.00  0.00      LA0  C
ATOM   1101  CG  LEU A 125      50.086   1.607  -1.953  1.00  0.00      LA0  C
ATOM   1102  CD1 LEU A 125      50.816   2.162  -3.176  1.00  0.00      LA0  C
ATOM   1103  CD2 LEU A 125      49.240   2.675  -1.255  1.00  0.00      LA0  C
ATOM   1104  C   LEU A 125      47.901  -1.597  -1.448  1.00  0.00      LA0  C
ATOM   1105  O   LEU A 125      46.678  -1.607  -1.532  1.00  0.00      LA0  O
ATOM   1106  N   GLU A 126      48.685  -2.672  -1.623  1.00  0.00      LA0  N
ATOM   1107  H   GLU A 126      49.672  -2.603  -1.469  1.00  0.00      LA0  H
ATOM   1108  CA  GLU A 126      48.073  -3.975  -1.890  1.00  0.00      LA0  C
ATOM   1109  CB  GLU A 126      49.146  -4.999  -2.275  1.00  0.00      LA0  C
ATOM   1110  CG  GLU A 126      49.951  -4.646  -3.534  1.00  0.00      LA0  C
ATOM   1111  CD  GLU A 126      49.103  -4.795  -4.787  1.00  0.00      LA0  C
ATOM   1112  OE1 GLU A 126      48.651  -3.783  -5.320  1.00  0.00      LA0  O
ATOM   1113  OE2 GLU A 126      48.918  -5.924  -5.242  1.00  0.00      LA0  O
ATOM   1114  C   GLU A 126      47.230  -4.494  -0.732  1.00  0.00      LA0  C
ATOM   1115  O   GLU A 126      46.136  -5.015  -0.915  1.00  0.00      LA0  O
ATOM   1116  N   ASP A 127      47.766  -4.278   0.487  1.00  0.00      LA0  N
ATOM   1117  H   ASP A 127      48.708  -3.955   0.570  1.00  0.00      LA0  H
ATOM   1118  CA  ASP A 127      47.030  -4.618   1.711  1.00  0.00      LA0  C
ATOM   1119  CB  ASP A 127      47.790  -4.174   2.972  1.00  0.00      LA0  C
ATOM   1120  CG  ASP A 127      49.075  -4.959   3.189  1.00  0.00      LA0  C
ATOM   1121  OD1 ASP A 127      49.019  -6.186   3.262  1.00  0.00      LA0  O
ATOM   1122  OD2 ASP A 127      50.129  -4.339   3.322  1.00  0.00      LA0  O
ATOM   1123  C   ASP A 127      45.624  -4.039   1.746  1.00  0.00      LA0  C
ATOM   1124  O   ASP A 127      44.652  -4.690   2.116  1.00  0.00      LA0  O
ATOM   1125  N   GLU A 128      45.556  -2.776   1.295  1.00  0.00      LA0  N
ATOM   1126  H   GLU A 128      46.397  -2.272   1.085  1.00  0.00      LA0  H
ATOM   1127  CA  GLU A 128      44.234  -2.289   0.913  1.00  0.00      LA0  C
ATOM   1128  CB  GLU A 128      44.021  -0.843   1.372  1.00  0.00      LA0  C
ATOM   1129  CG  GLU A 128      42.544  -0.436   1.291  1.00  0.00      LA0  C
ATOM   1130  CD  GLU A 128      42.348   0.984   1.782  1.00  0.00      LA0  C
ATOM   1131  OE1 GLU A 128      42.270   1.182   2.994  1.00  0.00      LA0  O
ATOM   1132  OE2 GLU A 128      42.250   1.884   0.949  1.00  0.00      LA0  O
ATOM   1133  C   GLU A 128      43.969  -2.446  -0.577  1.00  0.00      LA0  C
ATOM   1134  O   GLU A 128      42.926  -2.922  -1.024  1.00  0.00      LA0  O
END
