# Supplementary material for: Large scale analyses of genotype-phenotype relationships of glycine decarboxylase mutations and neurological disease severity
Source: PLoS Comput Biol. 2020 May 18;16(5):e1007871. doi: 10.1371/journal.pcbi.1007871 (PMC7259800; doi:10.1371/journal.pcbi.1007871)
Supplement: S1 Appendix — (ZIP) [file pcbi.1007871.s011.zip › S1_Appendix/cluspro.TH.ecoli/model.002.06.pdb]

HEADER rec.pdb
REMARK original generated coordinate pdb file
ATOM      1  N   GLN A   4      22.318  45.643  17.313  1.00  0.00      RA0  N
ATOM      2  H   GLN A   4      21.354  45.818  17.129  1.00  0.00      RA0  H
ATOM      3  CA  GLN A   4      23.356  46.702  17.078  1.00  0.00      RA0  C
ATOM      4  CB  GLN A   4      22.868  48.052  17.604  1.00  0.00      RA0  C
ATOM      5  CG  GLN A   4      23.788  49.205  17.202  1.00  0.00      RA0  C
ATOM      6  CD  GLN A   4      23.188  50.515  17.665  1.00  0.00      RA0  C
ATOM      7  OE1 GLN A   4      22.893  50.717  18.836  1.00  0.00      RA0  O
ATOM      8  NE2 GLN A   4      23.017  51.402  16.668  1.00  0.00      RA0  N
ATOM      9 HE21 GLN A   4      23.271  51.182  15.727  1.00  0.00      RA0  H
ATOM     10 HE22 GLN A   4      22.626  52.304  16.854  1.00  0.00      RA0  H
ATOM     11  C   GLN A   4      24.669  46.292  17.706  1.00  0.00      RA0  C
ATOM     12  O   GLN A   4      24.709  45.892  18.876  1.00  0.00      RA0  O
ATOM     13  N   THR A   5      25.745  46.374  16.923  1.00  0.00      RA0  N
ATOM     14  H   THR A   5      25.673  46.794  16.023  1.00  0.00      RA0  H
ATOM     15  CA  THR A   5      27.040  45.928  17.398  1.00  0.00      RA0  C
ATOM     16  CB  THR A   5      27.993  45.734  16.194  1.00  0.00      RA0  C
ATOM     17  OG1 THR A   5      29.302  45.342  16.625  1.00  0.00      RA0  O
ATOM     18  HG1 THR A   5      29.760  44.995  15.850  1.00  0.00      RA0  H
ATOM     19  CG2 THR A   5      28.080  46.973  15.301  1.00  0.00      RA0  C
ATOM     20  C   THR A   5      27.567  46.895  18.439  1.00  0.00      RA0  C
ATOM     21  O   THR A   5      27.394  48.098  18.287  1.00  0.00      RA0  O
ATOM     22  N   PRO A   6      28.258  46.395  19.466  1.00  0.00      RA0  N
ATOM     23  CD  PRO A   6      28.411  44.983  19.788  1.00  0.00      RA0  C
ATOM     24  CA  PRO A   6      28.957  47.285  20.399  1.00  0.00      RA0  C
ATOM     25  CB  PRO A   6      29.665  46.299  21.334  1.00  0.00      RA0  C
ATOM     26  CG  PRO A   6      28.859  45.005  21.240  1.00  0.00      RA0  C
ATOM     27  C   PRO A   6      29.941  48.233  19.721  1.00  0.00      RA0  C
ATOM     28  O   PRO A   6      30.283  49.284  20.285  1.00  0.00      RA0  O
ATOM     29  N   LEU A   7      30.378  47.879  18.514  1.00  0.00      RA0  N
ATOM     30  H   LEU A   7      30.058  47.036  18.075  1.00  0.00      RA0  H
ATOM     31  CA  LEU A   7      31.322  48.712  17.757  1.00  0.00      RA0  C
ATOM     32  CB  LEU A   7      32.175  47.819  16.861  1.00  0.00      RA0  C
ATOM     33  CG  LEU A   7      33.074  46.900  17.677  1.00  0.00      RA0  C
ATOM     34  CD1 LEU A   7      33.836  45.900  16.812  1.00  0.00      RA0  C
ATOM     35  CD2 LEU A   7      34.019  47.727  18.535  1.00  0.00      RA0  C
ATOM     36  C   LEU A   7      30.719  49.845  16.928  1.00  0.00      RA0  C
ATOM     37  O   LEU A   7      31.447  50.554  16.256  1.00  0.00      RA0  O
ATOM     38  N   TYR A   8      29.406  50.055  17.033  1.00  0.00      RA0  N
ATOM     39  H   TYR A   8      28.875  49.477  17.656  1.00  0.00      RA0  H
ATOM     40  CA  TYR A   8      28.697  50.975  16.166  1.00  0.00      RA0  C
ATOM     41  CB  TYR A   8      27.231  51.034  16.582  1.00  0.00      RA0  C
ATOM     42  CG  TYR A   8      26.399  51.555  15.440  1.00  0.00      RA0  C
ATOM     43  CD1 TYR A   8      26.021  52.892  15.393  1.00  0.00      RA0  C
ATOM     44  CE1 TYR A   8      25.234  53.352  14.344  1.00  0.00      RA0  C
ATOM     45  CD2 TYR A   8      26.005  50.682  14.435  1.00  0.00      RA0  C
ATOM     46  CE2 TYR A   8      25.216  51.142  13.392  1.00  0.00      RA0  C
ATOM     47  CZ  TYR A   8      24.827  52.474  13.347  1.00  0.00      RA0  C
ATOM     48  OH  TYR A   8      24.031  52.920  12.312  1.00  0.00      RA0  O
ATOM     49  HH  TYR A   8      23.963  52.244  11.650  1.00  0.00      RA0  H
ATOM     50  C   TYR A   8      29.324  52.367  16.213  1.00  0.00      RA0  C
ATOM     51  O   TYR A   8      29.574  52.947  15.173  1.00  0.00      RA0  O
ATOM     52  N   GLU A   9      29.592  52.896  17.409  1.00  0.00      RA0  N
ATOM     53  H   GLU A   9      29.481  52.344  18.234  1.00  0.00      RA0  H
ATOM     54  CA  GLU A   9      30.170  54.230  17.533  1.00  0.00      RA0  C
ATOM     55  CB  GLU A   9      30.095  54.622  19.015  1.00  0.00      RA0  C
ATOM     56  CG  GLU A   9      30.982  55.774  19.485  1.00  0.00      RA0  C
ATOM     57  CD  GLU A   9      32.327  55.221  19.897  1.00  0.00      RA0  C
ATOM     58  OE1 GLU A   9      32.502  54.005  19.870  1.00  0.00      RA0  O
ATOM     59  OE2 GLU A   9      33.206  56.002  20.243  1.00  0.00      RA0  O
ATOM     60  C   GLU A   9      31.558  54.315  16.916  1.00  0.00      RA0  C
ATOM     61  O   GLU A   9      31.888  55.305  16.257  1.00  0.00      RA0  O
ATOM     62  N   GLN A  10      32.378  53.293  17.147  1.00  0.00      RA0  N
ATOM     63  H   GLN A  10      32.124  52.644  17.863  1.00  0.00      RA0  H
ATOM     64  CA  GLN A  10      33.695  53.234  16.494  1.00  0.00      RA0  C
ATOM     65  CB  GLN A  10      34.528  52.063  17.004  1.00  0.00      RA0  C
ATOM     66  CG  GLN A  10      35.139  52.384  18.364  1.00  0.00      RA0  C
ATOM     67  CD  GLN A  10      35.864  53.712  18.265  1.00  0.00      RA0  C
ATOM     68  OE1 GLN A  10      36.830  53.883  17.517  1.00  0.00      RA0  O
ATOM     69  NE2 GLN A  10      35.348  54.647  19.070  1.00  0.00      RA0  N
ATOM     70 HE21 GLN A  10      34.494  54.468  19.585  1.00  0.00      RA0  H
ATOM     71 HE22 GLN A  10      35.639  55.588  19.229  1.00  0.00      RA0  H
ATOM     72  C   GLN A  10      33.576  53.174  14.974  1.00  0.00      RA0  C
ATOM     73  O   GLN A  10      34.322  53.856  14.263  1.00  0.00      RA0  O
ATOM     74  N   HIS A  11      32.625  52.393  14.458  1.00  0.00      RA0  N
ATOM     75  H   HIS A  11      32.025  51.880  15.072  1.00  0.00      RA0  H
ATOM     76  CA  HIS A  11      32.386  52.402  13.014  1.00  0.00      RA0  C
ATOM     77  CB  HIS A  11      31.224  51.504  12.619  1.00  0.00      RA0  C
ATOM     78  CG  HIS A  11      31.497  50.058  12.927  1.00  0.00      RA0  C
ATOM     79  ND1 HIS A  11      32.635  49.409  12.618  1.00  0.00      RA0  N
ATOM     80  HD1 HIS A  11      33.411  49.747  12.116  1.00  0.00      RA0  H
ATOM     81  CD2 HIS A  11      30.619  49.166  13.544  1.00  0.00      RA0  C
ATOM     82  NE2 HIS A  11      31.242  47.969  13.608  1.00  0.00      RA0  N
ATOM     83  CE1 HIS A  11      32.481  48.117  13.041  1.00  0.00      RA0  C
ATOM     84  C   HIS A  11      32.086  53.799  12.504  1.00  0.00      RA0  C
ATOM     85  O   HIS A  11      32.635  54.214  11.489  1.00  0.00      RA0  O
ATOM     86  N   THR A  12      31.245  54.553  13.210  1.00  0.00      RA0  N
ATOM     87  H   THR A  12      30.754  54.206  14.015  1.00  0.00      RA0  H
ATOM     88  CA  THR A  12      30.918  55.903  12.727  1.00  0.00      RA0  C
ATOM     89  CB  THR A  12      29.741  56.405  13.542  1.00  0.00      RA0  C
ATOM     90  OG1 THR A  12      29.646  55.620  14.730  1.00  0.00      RA0  O
ATOM     91  HG1 THR A  12      30.387  55.860  15.281  1.00  0.00      RA0  H
ATOM     92  CG2 THR A  12      28.438  56.288  12.750  1.00  0.00      RA0  C
ATOM     93  C   THR A  12      32.141  56.811  12.783  1.00  0.00      RA0  C
ATOM     94  O   THR A  12      32.362  57.626  11.882  1.00  0.00      RA0  O
ATOM     95  N   LEU A  13      32.932  56.679  13.840  1.00  0.00      RA0  N
ATOM     96  H   LEU A  13      32.731  55.994  14.544  1.00  0.00      RA0  H
ATOM     97  CA  LEU A  13      34.150  57.471  13.973  1.00  0.00      RA0  C
ATOM     98  CB  LEU A  13      34.778  57.308  15.356  1.00  0.00      RA0  C
ATOM     99  CG  LEU A  13      33.909  57.905  16.462  1.00  0.00      RA0  C
ATOM    100  CD1 LEU A  13      34.619  57.854  17.813  1.00  0.00      RA0  C
ATOM    101  CD2 LEU A  13      33.443  59.322  16.124  1.00  0.00      RA0  C
ATOM    102  C   LEU A  13      35.166  57.137  12.881  1.00  0.00      RA0  C
ATOM    103  O   LEU A  13      35.982  57.983  12.507  1.00  0.00      RA0  O
ATOM    104  N   CYS A  14      35.106  55.903  12.378  1.00  0.00      RA0  N
ATOM    105  H   CYS A  14      34.454  55.247  12.762  1.00  0.00      RA0  H
ATOM    106  CA  CYS A  14      35.954  55.426  11.284  1.00  0.00      RA0  C
ATOM    107  CB  CYS A  14      36.262  53.943  11.489  1.00  0.00      RA0  C
ATOM    108  SG  CYS A  14      37.165  53.617  13.029  1.00  0.00      RA0  S
ATOM    109  C   CYS A  14      35.397  55.732   9.892  1.00  0.00      RA0  C
ATOM    110  O   CYS A  14      35.986  55.323   8.897  1.00  0.00      RA0  O
ATOM    111  N   GLY A  15      34.279  56.453   9.826  1.00  0.00      RA0  N
ATOM    112  H   GLY A  15      33.791  56.709  10.662  1.00  0.00      RA0  H
ATOM    113  CA  GLY A  15      33.716  56.889   8.549  1.00  0.00      RA0  C
ATOM    114  C   GLY A  15      32.884  55.831   7.838  1.00  0.00      RA0  C
ATOM    115  O   GLY A  15      32.760  55.840   6.615  1.00  0.00      RA0  O
ATOM    116  N   ALA A  16      32.291  54.925   8.598  1.00  0.00      RA0  N
ATOM    117  H   ALA A  16      32.393  54.966   9.594  1.00  0.00      RA0  H
ATOM    118  CA  ALA A  16      31.456  53.867   8.003  1.00  0.00      RA0  C
ATOM    119  CB  ALA A  16      30.860  52.978   9.084  1.00  0.00      RA0  C
ATOM    120  C   ALA A  16      30.290  54.405   7.149  1.00  0.00      RA0  C
ATOM    121  O   ALA A  16      29.627  55.384   7.501  1.00  0.00      RA0  O
ATOM    122  N   ARG A  17      30.083  53.784   5.991  1.00  0.00      RA0  N
ATOM    123  H   ARG A  17      30.672  53.013   5.744  1.00  0.00      RA0  H
ATOM    124  CA  ARG A  17      28.847  53.954   5.233  1.00  0.00      RA0  C
ATOM    125  CB  ARG A  17      29.124  54.049   3.730  1.00  0.00      RA0  C
ATOM    126  CG  ARG A  17      29.696  55.378   3.209  1.00  0.00      RA0  C
ATOM    127  CD  ARG A  17      31.118  55.729   3.664  1.00  0.00      RA0  C
ATOM    128  NE  ARG A  17      31.664  56.827   2.866  1.00  0.00      RA0  N
ATOM    129  HE  ARG A  17      31.141  57.040   2.035  1.00  0.00      RA0  H
ATOM    130  CZ  ARG A  17      32.860  57.387   3.222  1.00  0.00      RA0  C
ATOM    131  NH1 ARG A  17      33.454  57.018   4.376  1.00  0.00      RA0  N
ATOM    132 HH11 ARG A  17      34.377  57.297   4.659  1.00  0.00      RA0  H
ATOM    133 HH12 ARG A  17      32.986  56.418   5.043  1.00  0.00      RA0  H
ATOM    134  NH2 ARG A  17      33.441  58.295   2.404  1.00  0.00      RA0  N
ATOM    135 HH21 ARG A  17      34.317  58.733   2.626  1.00  0.00      RA0  H
ATOM    136 HH22 ARG A  17      33.015  58.565   1.535  1.00  0.00      RA0  H
ATOM    137  C   ARG A  17      28.052  52.692   5.551  1.00  0.00      RA0  C
ATOM    138  O   ARG A  17      28.424  51.601   5.152  1.00  0.00      RA0  O
ATOM    139  N   MSE A  18      26.942  52.849   6.263  1.00  0.00      RA0  N
ATOM    140  H   MSE A  18      26.565  53.766   6.385  1.00  0.00      RA0  H
ATOM    141  CA  MSE A  18      26.193  51.711   6.787  1.00  0.00      RA0  C
ATOM    142  CB  MSE A  18      25.446  52.093   8.064  1.00  0.00      RA0  C
ATOM    143  CG  MSE A  18      26.322  52.603   9.205  1.00  0.00      RA0  C
ATOM    144  SE  MSE A  18      27.428  51.349   9.859  1.00  0.00      RA0  S
ATOM    145  CE  MSE A  18      27.925  52.255  11.329  1.00  0.00      RA0  C
ATOM    146  C   MSE A  18      25.153  51.143   5.804  1.00  0.00      RA0  C
ATOM    147  O   MSE A  18      24.553  51.880   5.013  1.00  0.00      RA0  O
ATOM    148  N   VAL A  19      24.946  49.837   5.891  1.00  0.00      RA0  N
ATOM    149  H   VAL A  19      25.460  49.258   6.529  1.00  0.00      RA0  H
ATOM    150  CA  VAL A  19      23.825  49.171   5.232  1.00  0.00      RA0  C
ATOM    151  CB  VAL A  19      24.275  48.433   3.965  1.00  0.00      RA0  C
ATOM    152  CG1 VAL A  19      24.671  49.388   2.838  1.00  0.00      RA0  C
ATOM    153  CG2 VAL A  19      25.376  47.425   4.297  1.00  0.00      RA0  C
ATOM    154  C   VAL A  19      23.218  48.169   6.201  1.00  0.00      RA0  C
ATOM    155  O   VAL A  19      23.788  47.884   7.248  1.00  0.00      RA0  O
ATOM    156  N   ASP A  20      22.059  47.624   5.854  1.00  0.00      RA0  N
ATOM    157  H   ASP A  20      21.676  47.750   4.943  1.00  0.00      RA0  H
ATOM    158  CA  ASP A  20      21.501  46.561   6.663  1.00  0.00      RA0  C
ATOM    159  CB  ASP A  20      20.003  46.350   6.490  1.00  0.00      RA0  C
ATOM    160  CG  ASP A  20      19.704  45.120   7.321  1.00  0.00      RA0  C
ATOM    161  OD1 ASP A  20      19.931  45.186   8.520  1.00  0.00      RA0  O
ATOM    162  OD2 ASP A  20      19.335  44.075   6.784  1.00  0.00      RA0  O
ATOM    163  C   ASP A  20      22.132  45.251   6.279  1.00  0.00      RA0  C
ATOM    164  O   ASP A  20      22.216  44.922   5.097  1.00  0.00      RA0  O
ATOM    165  N   PHE A  21      22.592  44.496   7.272  1.00  0.00      RA0  N
ATOM    166  H   PHE A  21      22.306  44.766   8.190  1.00  0.00      RA0  H
ATOM    167  CA  PHE A  21      23.096  43.151   7.053  1.00  0.00      RA0  C
ATOM    168  CB  PHE A  21      24.582  43.114   7.390  1.00  0.00      RA0  C
ATOM    169  CG  PHE A  21      25.231  41.896   6.785  1.00  0.00      RA0  C
ATOM    170  CD1 PHE A  21      24.995  41.577   5.453  1.00  0.00      RA0  C
ATOM    171  CD2 PHE A  21      26.082  41.109   7.551  1.00  0.00      RA0  C
ATOM    172  CE1 PHE A  21      25.630  40.483   4.878  1.00  0.00      RA0  C
ATOM    173  CE2 PHE A  21      26.716  40.015   6.975  1.00  0.00      RA0  C
ATOM    174  CZ  PHE A  21      26.499  39.708   5.637  1.00  0.00      RA0  C
ATOM    175  C   PHE A  21      22.320  42.193   7.937  1.00  0.00      RA0  C
ATOM    176  O   PHE A  21      22.596  42.069   9.137  1.00  0.00      RA0  O
ATOM    177  N   HIS A  22      21.303  41.559   7.363  1.00  0.00      RA0  N
ATOM    178  H   HIS A  22      20.986  41.943   6.495  1.00  0.00      RA0  H
ATOM    179  CA  HIS A  22      20.471  40.614   8.117  1.00  0.00      RA0  C
ATOM    180  CB  HIS A  22      21.200  39.306   8.439  1.00  0.00      RA0  C
ATOM    181  CG  HIS A  22      21.981  38.784   7.260  1.00  0.00      RA0  C
ATOM    182  ND1 HIS A  22      21.492  38.649   6.012  1.00  0.00      RA0  N
ATOM    183  HD1 HIS A  22      20.589  38.881   5.709  1.00  0.00      RA0  H
ATOM    184  CD2 HIS A  22      23.308  38.348   7.275  1.00  0.00      RA0  C
ATOM    185  NE2 HIS A  22      23.615  37.944   6.020  1.00  0.00      RA0  N
ATOM    186  CE1 HIS A  22      22.501  38.129   5.241  1.00  0.00      RA0  C
ATOM    187  C   HIS A  22      19.960  41.183   9.440  1.00  0.00      RA0  C
ATOM    188  O   HIS A  22      19.955  40.491  10.463  1.00  0.00      RA0  O
ATOM    189  N   GLY A  23      19.505  42.437   9.388  1.00  0.00      RA0  N
ATOM    190  H   GLY A  23      19.615  43.020   8.573  1.00  0.00      RA0  H
ATOM    191  CA  GLY A  23      18.932  43.124  10.542  1.00  0.00      RA0  C
ATOM    192  C   GLY A  23      19.890  43.995  11.343  1.00  0.00      RA0  C
ATOM    193  O   GLY A  23      19.437  44.796  12.172  1.00  0.00      RA0  O
ATOM    194  N   TRP A  24      21.199  43.837  11.104  1.00  0.00      RA0  N
ATOM    195  H   TRP A  24      21.472  43.275  10.322  1.00  0.00      RA0  H
ATOM    196  CA  TRP A  24      22.255  44.642  11.761  1.00  0.00      RA0  C
ATOM    197  CB  TRP A  24      23.523  43.825  12.012  1.00  0.00      RA0  C
ATOM    198  CG  TRP A  24      23.335  42.671  12.965  1.00  0.00      RA0  C
ATOM    199  CD2 TRP A  24      23.853  42.552  14.306  1.00  0.00      RA0  C
ATOM    200  CE2 TRP A  24      23.490  41.275  14.792  1.00  0.00      RA0  C
ATOM    201  CE3 TRP A  24      24.595  43.408  15.110  1.00  0.00      RA0  C
ATOM    202  CD1 TRP A  24      22.682  41.457  12.714  1.00  0.00      RA0  C
ATOM    203  NE1 TRP A  24      22.775  40.632  13.789  1.00  0.00      RA0  N
ATOM    204  HE1 TRP A  24      22.432  39.711  13.824  1.00  0.00      RA0  H
ATOM    205  CZ2 TRP A  24      23.878  40.887  16.069  1.00  0.00      RA0  C
ATOM    206  CZ3 TRP A  24      24.978  43.006  16.384  1.00  0.00      RA0  C
ATOM    207  CH2 TRP A  24      24.620  41.751  16.863  1.00  0.00      RA0  C
ATOM    208  C   TRP A  24      22.688  45.819  10.866  1.00  0.00      RA0  C
ATOM    209  O   TRP A  24      22.888  45.636   9.658  1.00  0.00      RA0  O
ATOM    210  N   MSE A  25      22.893  46.987  11.457  1.00  0.00      RA0  N
ATOM    211  H   MSE A  25      22.788  47.042  12.446  1.00  0.00      RA0  H
ATOM    212  CA  MSE A  25      23.476  48.111  10.726  1.00  0.00      RA0  C
ATOM    213  CB  MSE A  25      22.977  49.439  11.284  1.00  0.00      RA0  C
ATOM    214  CG  MSE A  25      21.480  49.594  11.024  1.00  0.00      RA0  C
ATOM    215  SE  MSE A  25      21.116  49.594   9.262  1.00  0.00      RA0  S
ATOM    216  CE  MSE A  25      19.363  49.198   9.370  1.00  0.00      RA0  C
ATOM    217  C   MSE A  25      24.996  47.992  10.758  1.00  0.00      RA0  C
ATOM    218  O   MSE A  25      25.620  48.212  11.805  1.00  0.00      RA0  O
ATOM    219  N   MSE A  26      25.570  47.665   9.596  1.00  0.00      RA0  N
ATOM    220  H   MSE A  26      25.003  47.595   8.769  1.00  0.00      RA0  H
ATOM    221  CA  MSE A  26      26.991  47.305   9.476  1.00  0.00      RA0  C
ATOM    222  CB  MSE A  26      27.115  45.805   9.184  1.00  0.00      RA0  C
ATOM    223  CG  MSE A  26      26.560  44.889  10.271  1.00  0.00      RA0  C
ATOM    224  SE  MSE A  26      27.445  45.029  11.827  1.00  0.00      RA0  S
ATOM    225  CE  MSE A  26      29.013  44.352  11.259  1.00  0.00      RA0  C
ATOM    226  C   MSE A  26      27.654  48.087   8.358  1.00  0.00      RA0  C
ATOM    227  O   MSE A  26      27.010  48.437   7.362  1.00  0.00      RA0  O
ATOM    228  N   PRO A  27      28.947  48.385   8.499  1.00  0.00      RA0  N
ATOM    229  CD  PRO A  27      29.790  48.116   9.654  1.00  0.00      RA0  C
ATOM    230  CA  PRO A  27      29.642  49.103   7.432  1.00  0.00      RA0  C
ATOM    231  CB  PRO A  27      31.016  49.386   8.040  1.00  0.00      RA0  C
ATOM    232  CG  PRO A  27      30.865  49.182   9.544  1.00  0.00      RA0  C
ATOM    233  C   PRO A  27      29.809  48.337   6.132  1.00  0.00      RA0  C
ATOM    234  O   PRO A  27      30.370  47.255   6.112  1.00  0.00      RA0  O
ATOM    235  N   LEU A  28      29.304  48.907   5.043  1.00  0.00      RA0  N
ATOM    236  H   LEU A  28      28.809  49.771   5.140  1.00  0.00      RA0  H
ATOM    237  CA  LEU A  28      29.578  48.382   3.716  1.00  0.00      RA0  C
ATOM    238  CB  LEU A  28      28.648  49.018   2.686  1.00  0.00      RA0  C
ATOM    239  CG  LEU A  28      28.766  48.361   1.311  1.00  0.00      RA0  C
ATOM    240  CD1 LEU A  28      28.413  46.873   1.365  1.00  0.00      RA0  C
ATOM    241  CD2 LEU A  28      27.952  49.105   0.253  1.00  0.00      RA0  C
ATOM    242  C   LEU A  28      31.047  48.677   3.374  1.00  0.00      RA0  C
ATOM    243  O   LEU A  28      31.740  47.875   2.750  1.00  0.00      RA0  O
ATOM    244  N   HIS A  29      31.473  49.864   3.749  1.00  0.00      RA0  N
ATOM    245  H   HIS A  29      30.891  50.526   4.227  1.00  0.00      RA0  H
ATOM    246  CA  HIS A  29      32.866  50.280   3.592  1.00  0.00      RA0  C
ATOM    247  CB  HIS A  29      33.232  50.555   2.124  1.00  0.00      RA0  C
ATOM    248  CG  HIS A  29      32.255  51.499   1.467  1.00  0.00      RA0  C
ATOM    249  ND1 HIS A  29      31.210  51.093   0.722  1.00  0.00      RA0  N
ATOM    250  HD1 HIS A  29      30.965  50.164   0.511  1.00  0.00      RA0  H
ATOM    251  CD2 HIS A  29      32.270  52.895   1.493  1.00  0.00      RA0  C
ATOM    252  NE2 HIS A  29      31.222  53.330   0.757  1.00  0.00      RA0  N
ATOM    253  CE1 HIS A  29      30.567  52.221   0.281  1.00  0.00      RA0  C
ATOM    254  C   HIS A  29      33.078  51.495   4.461  1.00  0.00      RA0  C
ATOM    255  O   HIS A  29      32.143  52.009   5.054  1.00  0.00      RA0  O
ATOM    256  N   TYR A  30      34.310  51.984   4.483  1.00  0.00      RA0  N
ATOM    257  H   TYR A  30      35.059  51.469   4.042  1.00  0.00      RA0  H
ATOM    258  CA  TYR A  30      34.651  53.153   5.285  1.00  0.00      RA0  C
ATOM    259  CB  TYR A  30      35.694  52.800   6.346  1.00  0.00      RA0  C
ATOM    260  CG  TYR A  30      35.189  51.807   7.364  1.00  0.00      RA0  C
ATOM    261  CD1 TYR A  30      35.234  50.442   7.106  1.00  0.00      RA0  C
ATOM    262  CE1 TYR A  30      34.866  49.538   8.095  1.00  0.00      RA0  C
ATOM    263  CD2 TYR A  30      34.713  52.266   8.585  1.00  0.00      RA0  C
ATOM    264  CE2 TYR A  30      34.351  51.364   9.576  1.00  0.00      RA0  C
ATOM    265  CZ  TYR A  30      34.458  50.000   9.340  1.00  0.00      RA0  C
ATOM    266  OH  TYR A  30      34.165  49.108  10.349  1.00  0.00      RA0  O
ATOM    267  HH  TYR A  30      34.288  48.222  10.023  1.00  0.00      RA0  H
ATOM    268  C   TYR A  30      35.253  54.249   4.414  1.00  0.00      RA0  C
ATOM    269  O   TYR A  30      35.986  55.144   4.908  1.00  0.00      RA0  O
ATOM    270  N   GLY A  31      34.939  54.191   3.122  1.00  0.00      RA0  N
ATOM    271  H   GLY A  31      34.412  53.415   2.782  1.00  0.00      RA0  H
ATOM    272  CA  GLY A  31      35.396  55.192   2.164  1.00  0.00      RA0  C
ATOM    273  C   GLY A  31      35.870  54.611   0.843  1.00  0.00      RA0  C
ATOM    274  O   GLY A  31      35.830  55.287  -0.186  1.00  0.00      RA0  O
ATOM    275  N   SER A  32      36.371  53.386   0.873  1.00  0.00      RA0  N
ATOM    276  H   SER A  32      36.519  52.850   1.709  1.00  0.00      RA0  H
ATOM    277  CA  SER A  32      36.822  52.713  -0.340  1.00  0.00      RA0  C
ATOM    278  CB  SER A  32      38.072  53.419  -0.895  1.00  0.00      RA0  C
ATOM    279  OG  SER A  32      38.986  52.494  -1.472  1.00  0.00      RA0  O
ATOM    280  HG  SER A  32      39.544  52.301  -0.715  1.00  0.00      RA0  H
ATOM    281  C   SER A  32      36.839  51.207  -0.179  1.00  0.00      RA0  C
ATOM    282  O   SER A  32      37.762  50.674   0.427  1.00  0.00      RA0  O
ATOM    283  N   GLN A  33      35.845  50.502  -0.721  1.00  0.00      RA0  N
ATOM    284  H   GLN A  33      35.118  50.973  -1.216  1.00  0.00      RA0  H
ATOM    285  CA  GLN A  33      35.849  49.061  -0.607  1.00  0.00      RA0  C
ATOM    286  CB  GLN A  33      34.515  48.405  -0.965  1.00  0.00      RA0  C
ATOM    287  CG  GLN A  33      34.229  48.230  -2.454  1.00  0.00      RA0  C
ATOM    288  CD  GLN A  33      32.983  47.384  -2.579  1.00  0.00      RA0  C
ATOM    289  OE1 GLN A  33      31.978  47.633  -1.924  1.00  0.00      RA0  O
ATOM    290  NE2 GLN A  33      33.117  46.350  -3.429  1.00  0.00      RA0  N
ATOM    291 HE21 GLN A  33      33.966  46.196  -3.935  1.00  0.00      RA0  H
ATOM    292 HE22 GLN A  33      32.370  45.701  -3.581  1.00  0.00      RA0  H
ATOM    293  C   GLN A  33      37.031  48.413  -1.333  1.00  0.00      RA0  C
ATOM    294  O   GLN A  33      37.523  47.372  -0.893  1.00  0.00      RA0  O
ATOM    295  N   ILE A  34      37.509  49.068  -2.395  1.00  0.00      RA0  N
ATOM    296  H   ILE A  34      37.149  49.974  -2.603  1.00  0.00      RA0  H
ATOM    297  CA  ILE A  34      38.654  48.569  -3.148  1.00  0.00      RA0  C
ATOM    298  CB  ILE A  34      38.803  49.357  -4.450  1.00  0.00      RA0  C
ATOM    299  CG2 ILE A  34      39.997  48.867  -5.268  1.00  0.00      RA0  C
ATOM    300  CG1 ILE A  34      37.504  49.291  -5.256  1.00  0.00      RA0  C
ATOM    301  CD1 ILE A  34      37.158  47.865  -5.693  1.00  0.00      RA0  C
ATOM    302  C   ILE A  34      39.923  48.647  -2.283  1.00  0.00      RA0  C
ATOM    303  O   ILE A  34      40.670  47.668  -2.171  1.00  0.00      RA0  O
ATOM    304  N   ASP A  35      40.147  49.782  -1.638  1.00  0.00      RA0  N
ATOM    305  H   ASP A  35      39.502  50.545  -1.692  1.00  0.00      RA0  H
ATOM    306  CA  ASP A  35      41.325  49.899  -0.740  1.00  0.00      RA0  C
ATOM    307  CB  ASP A  35      41.692  51.326  -0.304  1.00  0.00      RA0  C
ATOM    308  CG  ASP A  35      41.140  51.648   1.071  1.00  0.00      RA0  C
ATOM    309  OD1 ASP A  35      41.729  51.247   2.062  1.00  0.00      RA0  O
ATOM    310  OD2 ASP A  35      40.125  52.326   1.179  1.00  0.00      RA0  O
ATOM    311  C   ASP A  35      41.294  48.934   0.434  1.00  0.00      RA0  C
ATOM    312  O   ASP A  35      42.322  48.467   0.867  1.00  0.00      RA0  O
ATOM    313  N   GLU A  36      40.101  48.658   0.971  1.00  0.00      RA0  N
ATOM    314  H   GLU A  36      39.306  49.168   0.634  1.00  0.00      RA0  H
ATOM    315  CA  GLU A  36      39.930  47.753   2.067  1.00  0.00      RA0  C
ATOM    316  CB  GLU A  36      38.458  47.855   2.498  1.00  0.00      RA0  C
ATOM    317  CG  GLU A  36      38.288  48.995   3.498  1.00  0.00      RA0  C
ATOM    318  CD  GLU A  36      36.949  49.719   3.467  1.00  0.00      RA0  C
ATOM    319  OE1 GLU A  36      35.913  49.074   3.606  1.00  0.00      RA0  O
ATOM    320  OE2 GLU A  36      36.953  50.952   3.355  1.00  0.00      RA0  O
ATOM    321  C   GLU A  36      40.307  46.333   1.615  1.00  0.00      RA0  C
ATOM    322  O   GLU A  36      41.005  45.602   2.312  1.00  0.00      RA0  O
ATOM    323  N   HIS A  37      39.879  45.973   0.420  1.00  0.00      RA0  N
ATOM    324  H   HIS A  37      39.311  46.613  -0.102  1.00  0.00      RA0  H
ATOM    325  CA  HIS A  37      40.215  44.681  -0.162  1.00  0.00      RA0  C
ATOM    326  CB  HIS A  37      39.547  44.558  -1.530  1.00  0.00      RA0  C
ATOM    327  CG  HIS A  37      39.747  43.174  -2.092  1.00  0.00      RA0  C
ATOM    328  ND1 HIS A  37      38.761  42.264  -2.167  1.00  0.00      RA0  N
ATOM    329  HD1 HIS A  37      37.829  42.387  -1.869  1.00  0.00      RA0  H
ATOM    330  CD2 HIS A  37      40.917  42.620  -2.616  1.00  0.00      RA0  C
ATOM    331  NE2 HIS A  37      40.625  41.361  -3.004  1.00  0.00      RA0  N
ATOM    332  CE1 HIS A  37      39.304  41.140  -2.735  1.00  0.00      RA0  C
ATOM    333  C   HIS A  37      41.729  44.562  -0.269  1.00  0.00      RA0  C
ATOM    334  O   HIS A  37      42.311  43.566   0.198  1.00  0.00      RA0  O
ATOM    335  N   HIS A  38      42.358  45.585  -0.838  1.00  0.00      RA0  N
ATOM    336  H   HIS A  38      41.834  46.386  -1.137  1.00  0.00      RA0  H
ATOM    337  CA  HIS A  38      43.808  45.520  -1.079  1.00  0.00      RA0  C
ATOM    338  CB  HIS A  38      44.279  46.651  -1.987  1.00  0.00      RA0  C
ATOM    339  CG  HIS A  38      43.777  46.446  -3.394  1.00  0.00      RA0  C
ATOM    340  ND1 HIS A  38      43.808  45.269  -4.051  1.00  0.00      RA0  N
ATOM    341  HD1 HIS A  38      44.132  44.405  -3.717  1.00  0.00      RA0  H
ATOM    342  CD2 HIS A  38      43.235  47.419  -4.237  1.00  0.00      RA0  C
ATOM    343  NE2 HIS A  38      42.938  46.817  -5.413  1.00  0.00      RA0  N
ATOM    344  CE1 HIS A  38      43.291  45.496  -5.300  1.00  0.00      RA0  C
ATOM    345  C   HIS A  38      44.615  45.560   0.230  1.00  0.00      RA0  C
ATOM    346  O   HIS A  38      45.719  44.999   0.309  1.00  0.00      RA0  O
ATOM    347  N   ALA A  39      44.057  46.171   1.266  1.00  0.00      RA0  N
ATOM    348  H   ALA A  39      43.199  46.675   1.148  1.00  0.00      RA0  H
ATOM    349  CA  ALA A  39      44.681  46.177   2.596  1.00  0.00      RA0  C
ATOM    350  CB  ALA A  39      43.873  47.029   3.577  1.00  0.00      RA0  C
ATOM    351  C   ALA A  39      44.804  44.774   3.160  1.00  0.00      RA0  C
ATOM    352  O   ALA A  39      45.803  44.428   3.774  1.00  0.00      RA0  O
ATOM    353  N   VAL A  40      43.775  43.962   2.980  1.00  0.00      RA0  N
ATOM    354  H   VAL A  40      42.982  44.275   2.452  1.00  0.00      RA0  H
ATOM    355  CA  VAL A  40      43.819  42.610   3.499  1.00  0.00      RA0  C
ATOM    356  CB  VAL A  40      42.426  41.995   3.511  1.00  0.00      RA0  C
ATOM    357  CG1 VAL A  40      42.462  40.541   3.977  1.00  0.00      RA0  C
ATOM    358  CG2 VAL A  40      41.499  42.848   4.378  1.00  0.00      RA0  C
ATOM    359  C   VAL A  40      44.815  41.795   2.686  1.00  0.00      RA0  C
ATOM    360  O   VAL A  40      45.540  40.958   3.235  1.00  0.00      RA0  O
ATOM    361  N   ARG A  41      44.833  42.021   1.384  1.00  0.00      RA0  N
ATOM    362  H   ARG A  41      44.207  42.698   0.994  1.00  0.00      RA0  H
ATOM    363  CA  ARG A  41      45.711  41.256   0.514  1.00  0.00      RA0  C
ATOM    364  CB  ARG A  41      45.376  41.520  -0.955  1.00  0.00      RA0  C
ATOM    365  CG  ARG A  41      44.045  40.936  -1.428  1.00  0.00      RA0  C
ATOM    366  CD  ARG A  41      44.041  39.407  -1.497  1.00  0.00      RA0  C
ATOM    367  NE  ARG A  41      42.763  38.922  -2.017  1.00  0.00      RA0  N
ATOM    368  HE  ARG A  41      42.388  39.368  -2.846  1.00  0.00      RA0  H
ATOM    369  CZ  ARG A  41      42.116  37.913  -1.364  1.00  0.00      RA0  C
ATOM    370  NH1 ARG A  41      42.700  37.305  -0.317  1.00  0.00      RA0  N
ATOM    371 HH11 ARG A  41      42.222  36.618   0.242  1.00  0.00      RA0  H
ATOM    372 HH12 ARG A  41      43.659  37.477  -0.036  1.00  0.00      RA0  H
ATOM    373  NH2 ARG A  41      40.889  37.539  -1.773  1.00  0.00      RA0  N
ATOM    374 HH21 ARG A  41      40.311  36.863  -1.301  1.00  0.00      RA0  H
ATOM    375 HH22 ARG A  41      40.524  37.952  -2.624  1.00  0.00      RA0  H
ATOM    376  C   ARG A  41      47.191  41.564   0.743  1.00  0.00      RA0  C
ATOM    377  O   ARG A  41      48.022  40.713   0.488  1.00  0.00      RA0  O
ATOM    378  N   THR A  42      47.504  42.765   1.203  1.00  0.00      RA0  N
ATOM    379  H   THR A  42      46.801  43.438   1.429  1.00  0.00      RA0  H
ATOM    380  CA  THR A  42      48.920  43.214   1.247  1.00  0.00      RA0  C
ATOM    381  CB  THR A  42      49.234  44.243   0.153  1.00  0.00      RA0  C
ATOM    382  OG1 THR A  42      48.282  45.306   0.141  1.00  0.00      RA0  O
ATOM    383  HG1 THR A  42      47.443  44.916  -0.066  1.00  0.00      RA0  H
ATOM    384  CG2 THR A  42      49.296  43.587  -1.228  1.00  0.00      RA0  C
ATOM    385  C   THR A  42      49.447  43.592   2.627  1.00  0.00      RA0  C
ATOM    386  O   THR A  42      50.678  43.744   2.797  1.00  0.00      RA0  O
ATOM    387  N   ASP A  43      48.563  43.801   3.601  1.00  0.00      RA0  N
ATOM    388  H   ASP A  43      47.579  43.654   3.493  1.00  0.00      RA0  H
ATOM    389  CA  ASP A  43      49.004  44.310   4.898  1.00  0.00      RA0  C
ATOM    390  CB  ASP A  43      49.096  45.840   4.902  1.00  0.00      RA0  C
ATOM    391  CG  ASP A  43      49.622  46.321   6.243  1.00  0.00      RA0  C
ATOM    392  OD1 ASP A  43      50.083  45.515   7.043  1.00  0.00      RA0  O
ATOM    393  OD2 ASP A  43      49.538  47.509   6.533  1.00  0.00      RA0  O
ATOM    394  C   ASP A  43      48.089  43.764   6.004  1.00  0.00      RA0  C
ATOM    395  O   ASP A  43      48.233  42.591   6.395  1.00  0.00      RA0  O
ATOM    396  N   ALA A  44      47.140  44.565   6.489  1.00  0.00      RA0  N
ATOM    397  H   ALA A  44      46.987  45.497   6.155  1.00  0.00      RA0  H
ATOM    398  CA  ALA A  44      46.194  44.086   7.503  1.00  0.00      RA0  C
ATOM    399  CB  ALA A  44      46.794  44.191   8.905  1.00  0.00      RA0  C
ATOM    400  C   ALA A  44      44.907  44.912   7.458  1.00  0.00      RA0  C
ATOM    401  O   ALA A  44      44.949  46.151   7.470  1.00  0.00      RA0  O
ATOM    402  N   GLY A  45      43.784  44.199   7.443  1.00  0.00      RA0  N
ATOM    403  H   GLY A  45      43.811  43.197   7.426  1.00  0.00      RA0  H
ATOM    404  CA  GLY A  45      42.471  44.813   7.598  1.00  0.00      RA0  C
ATOM    405  C   GLY A  45      41.689  44.078   8.662  1.00  0.00      RA0  C
ATOM    406  O   GLY A  45      42.001  42.941   8.989  1.00  0.00      RA0  O
ATOM    407  N   MSE A  46      40.634  44.695   9.171  1.00  0.00      RA0  N
ATOM    408  H   MSE A  46      40.383  45.620   8.873  1.00  0.00      RA0  H
ATOM    409  CA  MSE A  46      39.783  44.020  10.113  1.00  0.00      RA0  C
ATOM    410  CB  MSE A  46      40.166  44.379  11.545  1.00  0.00      RA0  C
ATOM    411  CG  MSE A  46      39.997  45.870  11.819  1.00  0.00      RA0  C
ATOM    412  SE  MSE A  46      40.451  46.306  13.497  1.00  0.00      RA0  S
ATOM    413  CE  MSE A  46      40.462  48.083  13.252  1.00  0.00      RA0  C
ATOM    414  C   MSE A  46      38.309  44.298   9.904  1.00  0.00      RA0  C
ATOM    415  O   MSE A  46      37.922  45.360   9.435  1.00  0.00      RA0  O
ATOM    416  N   PHE A  47      37.522  43.309  10.307  1.00  0.00      RA0  N
ATOM    417  H   PHE A  47      37.929  42.540  10.804  1.00  0.00      RA0  H
ATOM    418  CA  PHE A  47      36.079  43.300  10.121  1.00  0.00      RA0  C
ATOM    419  CB  PHE A  47      35.639  42.152   9.210  1.00  0.00      RA0  C
ATOM    420  CG  PHE A  47      36.371  42.148   7.890  1.00  0.00      RA0  C
ATOM    421  CD1 PHE A  47      37.562  41.444   7.756  1.00  0.00      RA0  C
ATOM    422  CD2 PHE A  47      35.839  42.830   6.804  1.00  0.00      RA0  C
ATOM    423  CE1 PHE A  47      38.218  41.413   6.533  1.00  0.00      RA0  C
ATOM    424  CE2 PHE A  47      36.492  42.796   5.579  1.00  0.00      RA0  C
ATOM    425  CZ  PHE A  47      37.678  42.085   5.444  1.00  0.00      RA0  C
ATOM    426  C   PHE A  47      35.406  43.063  11.465  1.00  0.00      RA0  C
ATOM    427  O   PHE A  47      35.855  42.232  12.288  1.00  0.00      RA0  O
ATOM    428  N   ASP A  48      34.328  43.799  11.710  1.00  0.00      RA0  N
ATOM    429  H   ASP A  48      33.951  44.389  10.999  1.00  0.00      RA0  H
ATOM    430  CA  ASP A  48      33.477  43.515  12.842  1.00  0.00      RA0  C
ATOM    431  CB  ASP A  48      32.502  44.627  13.193  1.00  0.00      RA0  C
ATOM    432  CG  ASP A  48      31.657  44.041  14.301  1.00  0.00      RA0  C
ATOM    433  OD1 ASP A  48      32.242  43.437  15.182  1.00  0.00      RA0  O
ATOM    434  OD2 ASP A  48      30.433  44.121  14.277  1.00  0.00      RA0  O
ATOM    435  C   ASP A  48      32.610  42.324  12.472  1.00  0.00      RA0  C
ATOM    436  O   ASP A  48      31.790  42.437  11.560  1.00  0.00      RA0  O
ATOM    437  N   VAL A  49      32.811  41.207  13.143  1.00  0.00      RA0  N
ATOM    438  H   VAL A  49      33.380  41.265  13.969  1.00  0.00      RA0  H
ATOM    439  CA  VAL A  49      31.989  40.024  12.914  1.00  0.00      RA0  C
ATOM    440  CB  VAL A  49      32.839  38.860  12.406  1.00  0.00      RA0  C
ATOM    441  CG1 VAL A  49      33.165  39.074  10.930  1.00  0.00      RA0  C
ATOM    442  CG2 VAL A  49      34.109  38.677  13.233  1.00  0.00      RA0  C
ATOM    443  C   VAL A  49      31.198  39.673  14.179  1.00  0.00      RA0  C
ATOM    444  O   VAL A  49      30.904  38.514  14.425  1.00  0.00      RA0  O
ATOM    445  N   SER A  50      30.753  40.704  14.897  1.00  0.00      RA0  N
ATOM    446  H   SER A  50      31.007  41.652  14.671  1.00  0.00      RA0  H
ATOM    447  CA  SER A  50      29.992  40.524  16.126  1.00  0.00      RA0  C
ATOM    448  CB  SER A  50      30.058  41.782  16.986  1.00  0.00      RA0  C
ATOM    449  OG  SER A  50      31.418  41.999  17.373  1.00  0.00      RA0  O
ATOM    450  HG  SER A  50      31.788  42.545  16.680  1.00  0.00      RA0  H
ATOM    451  C   SER A  50      28.561  40.100  15.828  1.00  0.00      RA0  C
ATOM    452  O   SER A  50      27.840  39.673  16.732  1.00  0.00      RA0  O
ATOM    453  N   HIS A  51      28.182  40.234  14.568  1.00  0.00      RA0  N
ATOM    454  H   HIS A  51      28.822  40.659  13.931  1.00  0.00      RA0  H
ATOM    455  CA  HIS A  51      26.905  39.713  14.046  1.00  0.00      RA0  C
ATOM    456  CB  HIS A  51      26.581  40.326  12.680  1.00  0.00      RA0  C
ATOM    457  CG  HIS A  51      27.324  39.607  11.580  1.00  0.00      RA0  C
ATOM    458  ND1 HIS A  51      26.718  38.797  10.694  1.00  0.00      RA0  N
ATOM    459  HD1 HIS A  51      25.755  38.627  10.648  1.00  0.00      RA0  H
ATOM    460  CD2 HIS A  51      28.692  39.645  11.293  1.00  0.00      RA0  C
ATOM    461  NE2 HIS A  51      28.902  38.841  10.222  1.00  0.00      RA0  N
ATOM    462  CE1 HIS A  51      27.689  38.319   9.852  1.00  0.00      RA0  C
ATOM    463  C   HIS A  51      26.854  38.188  14.001  1.00  0.00      RA0  C
ATOM    464  O   HIS A  51      25.781  37.616  13.793  1.00  0.00      RA0  O
ATOM    465  N   MSE A  52      27.981  37.529  14.208  1.00  0.00      RA0  N
ATOM    466  H   MSE A  52      28.813  37.987  14.526  1.00  0.00      RA0  H
ATOM    467  CA  MSE A  52      27.973  36.092  14.266  1.00  0.00      RA0  C
ATOM    468  CB  MSE A  52      29.262  35.504  13.692  1.00  0.00      RA0  C
ATOM    469  CG  MSE A  52      29.504  35.940  12.248  1.00  0.00      RA0  C
ATOM    470  SE  MSE A  52      30.949  35.171  11.500  1.00  0.00      RA0  S
ATOM    471  CE  MSE A  52      30.296  33.500  11.366  1.00  0.00      RA0  C
ATOM    472  C   MSE A  52      27.752  35.628  15.676  1.00  0.00      RA0  C
ATOM    473  O   MSE A  52      28.115  36.314  16.642  1.00  0.00      RA0  O
ATOM    474  N   THR A  53      27.146  34.449  15.781  1.00  0.00      RA0  N
ATOM    475  H   THR A  53      26.971  33.886  14.996  1.00  0.00      RA0  H
ATOM    476  CA  THR A  53      26.714  33.896  17.062  1.00  0.00      RA0  C
ATOM    477  CB  THR A  53      25.290  33.441  16.821  1.00  0.00      RA0  C
ATOM    478  OG1 THR A  53      24.511  34.601  16.482  1.00  0.00      RA0  O
ATOM    479  HG1 THR A  53      24.965  35.014  15.753  1.00  0.00      RA0  H
ATOM    480  CG2 THR A  53      24.698  32.672  18.000  1.00  0.00      RA0  C
ATOM    481  C   THR A  53      27.675  32.794  17.498  1.00  0.00      RA0  C
ATOM    482  O   THR A  53      27.947  31.852  16.754  1.00  0.00      RA0  O
ATOM    483  N   ILE A  54      28.219  32.942  18.699  1.00  0.00      RA0  N
ATOM    484  H   ILE A  54      27.928  33.701  19.283  1.00  0.00      RA0  H
ATOM    485  CA  ILE A  54      29.060  31.923  19.308  1.00  0.00      RA0  C
ATOM    486  CB  ILE A  54      30.194  32.599  20.071  1.00  0.00      RA0  C
ATOM    487  CG2 ILE A  54      31.088  31.575  20.767  1.00  0.00      RA0  C
ATOM    488  CG1 ILE A  54      30.978  33.521  19.136  1.00  0.00      RA0  C
ATOM    489  CD1 ILE A  54      32.049  34.324  19.873  1.00  0.00      RA0  C
ATOM    490  C   ILE A  54      28.161  31.103  20.242  1.00  0.00      RA0  C
ATOM    491  O   ILE A  54      27.425  31.665  21.073  1.00  0.00      RA0  O
ATOM    492  N   VAL A  55      28.184  29.787  20.052  1.00  0.00      RA0  N
ATOM    493  H   VAL A  55      28.853  29.374  19.434  1.00  0.00      RA0  H
ATOM    494  CA  VAL A  55      27.349  28.884  20.811  1.00  0.00      RA0  C
ATOM    495  CB  VAL A  55      26.453  28.087  19.863  1.00  0.00      RA0  C
ATOM    496  CG1 VAL A  55      25.564  27.118  20.638  1.00  0.00      RA0  C
ATOM    497  CG2 VAL A  55      25.652  29.007  18.942  1.00  0.00      RA0  C
ATOM    498  C   VAL A  55      28.281  27.951  21.538  1.00  0.00      RA0  C
ATOM    499  O   VAL A  55      29.040  27.205  20.907  1.00  0.00      RA0  O
ATOM    500  N   ASP A  56      28.211  27.986  22.860  1.00  0.00      RA0  N
ATOM    501  H   ASP A  56      27.577  28.599  23.319  1.00  0.00      RA0  H
ATOM    502  CA  ASP A  56      28.956  27.048  23.671  1.00  0.00      RA0  C
ATOM    503  CB  ASP A  56      29.438  27.724  24.976  1.00  0.00      RA0  C
ATOM    504  CG  ASP A  56      30.529  28.780  24.778  1.00  0.00      RA0  C
ATOM    505  OD1 ASP A  56      30.968  29.000  23.659  1.00  0.00      RA0  O
ATOM    506  OD2 ASP A  56      30.976  29.398  25.748  1.00  0.00      RA0  O
ATOM    507  C   ASP A  56      28.116  25.828  24.017  1.00  0.00      RA0  C
ATOM    508  O   ASP A  56      26.960  25.950  24.410  1.00  0.00      RA0  O
ATOM    509  N   LEU A  57      28.729  24.659  23.855  1.00  0.00      RA0  N
ATOM    510  H   LEU A  57      29.703  24.643  23.624  1.00  0.00      RA0  H
ATOM    511  CA  LEU A  57      28.103  23.379  24.134  1.00  0.00      RA0  C
ATOM    512  CB  LEU A  57      28.127  22.489  22.896  1.00  0.00      RA0  C
ATOM    513  CG  LEU A  57      27.404  23.062  21.680  1.00  0.00      RA0  C
ATOM    514  CD1 LEU A  57      27.512  22.108  20.495  1.00  0.00      RA0  C
ATOM    515  CD2 LEU A  57      25.949  23.414  21.981  1.00  0.00      RA0  C
ATOM    516  C   LEU A  57      28.813  22.653  25.271  1.00  0.00      RA0  C
ATOM    517  O   LEU A  57      30.009  22.434  25.190  1.00  0.00      RA0  O
ATOM    518  N   ARG A  58      28.069  22.237  26.300  1.00  0.00      RA0  N
ATOM    519  H   ARG A  58      27.079  22.403  26.317  1.00  0.00      RA0  H
ATOM    520  CA  ARG A  58      28.656  21.606  27.470  1.00  0.00      RA0  C
ATOM    521  CB  ARG A  58      28.515  22.608  28.582  1.00  0.00      RA0  C
ATOM    522  CG  ARG A  58      29.729  23.507  28.749  1.00  0.00      RA0  C
ATOM    523  CD  ARG A  58      30.018  23.569  30.242  1.00  0.00      RA0  C
ATOM    524  NE  ARG A  58      30.133  22.205  30.761  1.00  0.00      RA0  N
ATOM    525  HE  ARG A  58      30.919  21.640  30.464  1.00  0.00      RA0  H
ATOM    526  CZ  ARG A  58      29.143  21.667  31.538  1.00  0.00      RA0  C
ATOM    527  NH1 ARG A  58      28.043  22.406  31.813  1.00  0.00      RA0  N
ATOM    528 HH11 ARG A  58      27.229  22.105  32.324  1.00  0.00      RA0  H
ATOM    529 HH12 ARG A  58      27.884  23.341  31.450  1.00  0.00      RA0  H
ATOM    530  NH2 ARG A  58      29.274  20.397  31.973  1.00  0.00      RA0  N
ATOM    531 HH21 ARG A  58      28.606  19.933  32.552  1.00  0.00      RA0  H
ATOM    532 HH22 ARG A  58      30.093  19.857  31.688  1.00  0.00      RA0  H
ATOM    533  C   ARG A  58      27.929  20.296  27.806  1.00  0.00      RA0  C
ATOM    534  O   ARG A  58      26.718  20.205  27.682  1.00  0.00      RA0  O
ATOM    535  N   GLY A  59      28.672  19.309  28.271  1.00  0.00      RA0  N
ATOM    536  H   GLY A  59      29.661  19.425  28.413  1.00  0.00      RA0  H
ATOM    537  CA  GLY A  59      28.104  18.014  28.623  1.00  0.00      RA0  C
ATOM    538  C   GLY A  59      29.040  16.897  28.203  1.00  0.00      RA0  C
ATOM    539  O   GLY A  59      29.740  17.010  27.195  1.00  0.00      RA0  O
ATOM    540  N   SER A  60      29.039  15.806  28.966  1.00  0.00      RA0  N
ATOM    541  H   SER A  60      28.430  15.751  29.757  1.00  0.00      RA0  H
ATOM    542  CA  SER A  60      29.957  14.700  28.725  1.00  0.00      RA0  C
ATOM    543  CB  SER A  60      29.782  13.841  29.955  1.00  0.00      RA0  C
ATOM    544  OG  SER A  60      29.424  14.772  30.988  1.00  0.00      RA0  O
ATOM    545  HG  SER A  60      30.106  15.442  30.988  1.00  0.00      RA0  H
ATOM    546  C   SER A  60      29.752  14.043  27.361  1.00  0.00      RA0  C
ATOM    547  O   SER A  60      30.701  13.465  26.814  1.00  0.00      RA0  O
ATOM    548  N   ARG A  61      28.539  14.152  26.803  1.00  0.00      RA0  N
ATOM    549  H   ARG A  61      27.846  14.723  27.240  1.00  0.00      RA0  H
ATOM    550  CA  ARG A  61      28.235  13.580  25.491  1.00  0.00      RA0  C
ATOM    551  CB  ARG A  61      26.829  12.992  25.545  1.00  0.00      RA0  C
ATOM    552  CG  ARG A  61      26.642  12.142  26.806  1.00  0.00      RA0  C
ATOM    553  CD  ARG A  61      25.265  11.484  26.868  1.00  0.00      RA0  C
ATOM    554  NE  ARG A  61      25.059  10.709  25.652  1.00  0.00      RA0  N
ATOM    555  HE  ARG A  61      25.883  10.392  25.158  1.00  0.00      RA0  H
ATOM    556  CZ  ARG A  61      23.823  10.521  25.122  1.00  0.00      RA0  C
ATOM    557  NH1 ARG A  61      22.736  10.936  25.815  1.00  0.00      RA0  N
ATOM    558 HH11 ARG A  61      21.791  10.914  25.455  1.00  0.00      RA0  H
ATOM    559 HH12 ARG A  61      22.832  11.323  26.735  1.00  0.00      RA0  H
ATOM    560  NH2 ARG A  61      23.731   9.939  23.911  1.00  0.00      RA0  N
ATOM    561 HH21 ARG A  61      22.881   9.716  23.434  1.00  0.00      RA0  H
ATOM    562 HH22 ARG A  61      24.587   9.710  23.401  1.00  0.00      RA0  H
ATOM    563  C   ARG A  61      28.377  14.586  24.343  1.00  0.00      RA0  C
ATOM    564  O   ARG A  61      27.883  14.349  23.255  1.00  0.00      RA0  O
ATOM    565  N   THR A  62      29.068  15.696  24.556  1.00  0.00      RA0  N
ATOM    566  H   THR A  62      29.506  15.910  25.431  1.00  0.00      RA0  H
ATOM    567  CA  THR A  62      29.125  16.716  23.498  1.00  0.00      RA0  C
ATOM    568  CB  THR A  62      29.754  17.997  24.036  1.00  0.00      RA0  C
ATOM    569  OG1 THR A  62      29.005  18.443  25.167  1.00  0.00      RA0  O
ATOM    570  HG1 THR A  62      29.538  18.235  25.928  1.00  0.00      RA0  H
ATOM    571  CG2 THR A  62      29.786  19.096  22.976  1.00  0.00      RA0  C
ATOM    572  C   THR A  62      29.753  16.227  22.195  1.00  0.00      RA0  C
ATOM    573  O   THR A  62      29.208  16.500  21.115  1.00  0.00      RA0  O
ATOM    574  N   ARG A  63      30.862  15.494  22.279  1.00  0.00      RA0  N
ATOM    575  H   ARG A  63      31.247  15.287  23.179  1.00  0.00      RA0  H
ATOM    576  CA  ARG A  63      31.512  14.989  21.056  1.00  0.00      RA0  C
ATOM    577  CB  ARG A  63      32.857  14.320  21.344  1.00  0.00      RA0  C
ATOM    578  CG  ARG A  63      33.622  14.117  20.034  1.00  0.00      RA0  C
ATOM    579  CD  ARG A  63      34.920  13.319  20.159  1.00  0.00      RA0  C
ATOM    580  NE  ARG A  63      35.868  13.941  21.079  1.00  0.00      RA0  N
ATOM    581  HE  ARG A  63      35.760  13.838  22.083  1.00  0.00      RA0  H
ATOM    582  CZ  ARG A  63      36.967  14.602  20.619  1.00  0.00      RA0  C
ATOM    583  NH1 ARG A  63      37.123  14.845  19.303  1.00  0.00      RA0  N
ATOM    584 HH11 ARG A  63      37.953  15.299  18.962  1.00  0.00      RA0  H
ATOM    585 HH12 ARG A  63      36.440  14.617  18.603  1.00  0.00      RA0  H
ATOM    586  NH2 ARG A  63      37.896  15.008  21.499  1.00  0.00      RA0  N
ATOM    587 HH21 ARG A  63      38.748  15.467  21.248  1.00  0.00      RA0  H
ATOM    588 HH22 ARG A  63      37.707  14.839  22.487  1.00  0.00      RA0  H
ATOM    589  C   ARG A  63      30.575  14.030  20.331  1.00  0.00      RA0  C
ATOM    590  O   ARG A  63      30.398  14.108  19.117  1.00  0.00      RA0  O
ATOM    591  N   GLU A  64      29.966  13.136  21.094  1.00  0.00      RA0  N
ATOM    592  H   GLU A  64      30.095  13.167  22.083  1.00  0.00      RA0  H
ATOM    593  CA  GLU A  64      29.007  12.179  20.558  1.00  0.00      RA0  C
ATOM    594  CB  GLU A  64      28.368  11.352  21.676  1.00  0.00      RA0  C
ATOM    595  CG  GLU A  64      27.351  10.340  21.134  1.00  0.00      RA0  C
ATOM    596  CD  GLU A  64      26.440   9.872  22.251  1.00  0.00      RA0  C
ATOM    597  OE1 GLU A  64      26.633  10.279  23.388  1.00  0.00      RA0  O
ATOM    598  OE2 GLU A  64      25.500   9.127  21.991  1.00  0.00      RA0  O
ATOM    599  C   GLU A  64      27.896  12.887  19.786  1.00  0.00      RA0  C
ATOM    600  O   GLU A  64      27.583  12.517  18.641  1.00  0.00      RA0  O
ATOM    601  N   PHE A  65      27.315  13.903  20.412  1.00  0.00      RA0  N
ATOM    602  H   PHE A  65      27.592  14.105  21.353  1.00  0.00      RA0  H
ATOM    603  CA  PHE A  65      26.271  14.717  19.787  1.00  0.00      RA0  C
ATOM    604  CB  PHE A  65      25.862  15.844  20.739  1.00  0.00      RA0  C
ATOM    605  CG  PHE A  65      24.977  16.851  20.041  1.00  0.00      RA0  C
ATOM    606  CD1 PHE A  65      23.863  16.437  19.319  1.00  0.00      RA0  C
ATOM    607  CD2 PHE A  65      25.287  18.204  20.121  1.00  0.00      RA0  C
ATOM    608  CE1 PHE A  65      23.078  17.373  18.658  1.00  0.00      RA0  C
ATOM    609  CE2 PHE A  65      24.497  19.140  19.466  1.00  0.00      RA0  C
ATOM    610  CZ  PHE A  65      23.396  18.724  18.727  1.00  0.00      RA0  C
ATOM    611  C   PHE A  65      26.731  15.273  18.458  1.00  0.00      RA0  C
ATOM    612  O   PHE A  65      26.046  15.148  17.451  1.00  0.00      RA0  O
ATOM    613  N   LEU A  66      27.892  15.922  18.460  1.00  0.00      RA0  N
ATOM    614  H   LEU A  66      28.441  15.947  19.299  1.00  0.00      RA0  H
ATOM    615  CA  LEU A  66      28.377  16.573  17.243  1.00  0.00      RA0  C
ATOM    616  CB  LEU A  66      29.514  17.533  17.568  1.00  0.00      RA0  C
ATOM    617  CG  LEU A  66      29.012  18.735  18.362  1.00  0.00      RA0  C
ATOM    618  CD1 LEU A  66      30.158  19.646  18.788  1.00  0.00      RA0  C
ATOM    619  CD2 LEU A  66      27.934  19.500  17.594  1.00  0.00      RA0  C
ATOM    620  C   LEU A  66      28.764  15.604  16.132  1.00  0.00      RA0  C
ATOM    621  O   LEU A  66      28.697  15.968  14.960  1.00  0.00      RA0  O
ATOM    622  N   ARG A  67      29.192  14.397  16.484  1.00  0.00      RA0  N
ATOM    623  H   ARG A  67      29.258  14.161  17.456  1.00  0.00      RA0  H
ATOM    624  CA  ARG A  67      29.454  13.340  15.473  1.00  0.00      RA0  C
ATOM    625  CB  ARG A  67      30.034  12.026  16.037  1.00  0.00      RA0  C
ATOM    626  CG  ARG A  67      31.447  11.974  16.631  1.00  0.00      RA0  C
ATOM    627  CD  ARG A  67      32.000  10.532  16.725  1.00  0.00      RA0  C
ATOM    628  NE  ARG A  67      32.791  10.165  15.542  1.00  0.00      RA0  N
ATOM    629  HE  ARG A  67      32.964  10.886  14.856  1.00  0.00      RA0  H
ATOM    630  CZ  ARG A  67      33.409   8.955  15.359  1.00  0.00      RA0  C
ATOM    631  NH1 ARG A  67      33.069   7.908  16.143  1.00  0.00      RA0  N
ATOM    632 HH11 ARG A  67      33.481   6.999  16.021  1.00  0.00      RA0  H
ATOM    633 HH12 ARG A  67      32.374   8.002  16.859  1.00  0.00      RA0  H
ATOM    634  NH2 ARG A  67      34.353   8.828  14.399  1.00  0.00      RA0  N
ATOM    635 HH21 ARG A  67      34.922   8.020  14.223  1.00  0.00      RA0  H
ATOM    636 HH22 ARG A  67      34.539   9.607  13.771  1.00  0.00      RA0  H
ATOM    637  C   ARG A  67      28.188  12.911  14.731  1.00  0.00      RA0  C
ATOM    638  O   ARG A  67      28.254  12.355  13.637  1.00  0.00      RA0  O
ATOM    639  N   TYR A  68      27.042  13.117  15.373  1.00  0.00      RA0  N
ATOM    640  H   TYR A  68      27.045  13.514  16.292  1.00  0.00      RA0  H
ATOM    641  CA  TYR A  68      25.729  12.846  14.764  1.00  0.00      RA0  C
ATOM    642  CB  TYR A  68      24.781  12.376  15.867  1.00  0.00      RA0  C
ATOM    643  CG  TYR A  68      23.396  12.157  15.315  1.00  0.00      RA0  C
ATOM    644  CD1 TYR A  68      23.198  11.256  14.278  1.00  0.00      RA0  C
ATOM    645  CE1 TYR A  68      21.921  11.052  13.775  1.00  0.00      RA0  C
ATOM    646  CD2 TYR A  68      22.320  12.856  15.850  1.00  0.00      RA0  C
ATOM    647  CE2 TYR A  68      21.041  12.646  15.350  1.00  0.00      RA0  C
ATOM    648  CZ  TYR A  68      20.844  11.742  14.313  1.00  0.00      RA0  C
ATOM    649  OH  TYR A  68      19.577  11.531  13.812  1.00  0.00      RA0  O
ATOM    650  HH  TYR A  68      19.634  10.788  13.217  1.00  0.00      RA0  H
ATOM    651  C   TYR A  68      25.182  14.082  14.049  1.00  0.00      RA0  C
ATOM    652  O   TYR A  68      24.587  14.004  12.970  1.00  0.00      RA0  O
ATOM    653  N   LEU A  69      25.409  15.257  14.618  1.00  0.00      RA0  N
ATOM    654  H   LEU A  69      25.888  15.287  15.496  1.00  0.00      RA0  H
ATOM    655  CA  LEU A  69      24.885  16.493  14.010  1.00  0.00      RA0  C
ATOM    656  CB  LEU A  69      24.987  17.622  15.037  1.00  0.00      RA0  C
ATOM    657  CG  LEU A  69      24.233  18.890  14.636  1.00  0.00      RA0  C
ATOM    658  CD1 LEU A  69      22.721  18.676  14.680  1.00  0.00      RA0  C
ATOM    659  CD2 LEU A  69      24.661  20.100  15.467  1.00  0.00      RA0  C
ATOM    660  C   LEU A  69      25.563  16.920  12.701  1.00  0.00      RA0  C
ATOM    661  O   LEU A  69      24.902  17.411  11.761  1.00  0.00      RA0  O
ATOM    662  N   LEU A  70      26.889  16.776  12.653  1.00  0.00      RA0  N
ATOM    663  H   LEU A  70      27.367  16.242  13.354  1.00  0.00      RA0  H
ATOM    664  CA  LEU A  70      27.696  17.335  11.584  1.00  0.00      RA0  C
ATOM    665  CB  LEU A  70      28.893  18.083  12.169  1.00  0.00      RA0  C
ATOM    666  CG  LEU A  70      28.495  19.189  13.147  1.00  0.00      RA0  C
ATOM    667  CD1 LEU A  70      29.711  19.776  13.863  1.00  0.00      RA0  C
ATOM    668  CD2 LEU A  70      27.655  20.269  12.469  1.00  0.00      RA0  C
ATOM    669  C   LEU A  70      28.190  16.294  10.605  1.00  0.00      RA0  C
ATOM    670  O   LEU A  70      28.403  15.156  10.966  1.00  0.00      RA0  O
ATOM    671  N   ALA A  71      28.416  16.706   9.355  1.00  0.00      RA0  N
ATOM    672  H   ALA A  71      28.283  17.674   9.132  1.00  0.00      RA0  H
ATOM    673  CA  ALA A  71      28.853  15.767   8.340  1.00  0.00      RA0  C
ATOM    674  CB  ALA A  71      28.325  16.195   6.973  1.00  0.00      RA0  C
ATOM    675  C   ALA A  71      30.368  15.588   8.235  1.00  0.00      RA0  C
ATOM    676  O   ALA A  71      30.833  14.540   7.759  1.00  0.00      RA0  O
ATOM    677  N   ASN A  72      31.134  16.589   8.665  1.00  0.00      RA0  N
ATOM    678  H   ASN A  72      30.712  17.401   9.069  1.00  0.00      RA0  H
ATOM    679  CA  ASN A  72      32.539  16.342   8.981  1.00  0.00      RA0  C
ATOM    680  CB  ASN A  72      33.365  17.623   9.072  1.00  0.00      RA0  C
ATOM    681  CG  ASN A  72      34.829  17.362   8.756  1.00  0.00      RA0  C
ATOM    682  OD1 ASN A  72      35.364  16.257   8.833  1.00  0.00      RA0  O
ATOM    683  ND2 ASN A  72      35.482  18.466   8.379  1.00  0.00      RA0  N
ATOM    684 HD21 ASN A  72      34.996  19.343   8.302  1.00  0.00      RA0  H
ATOM    685 HD22 ASN A  72      36.453  18.460   8.149  1.00  0.00      RA0  H
ATOM    686  C   ASN A  72      32.503  15.581  10.309  1.00  0.00      RA0  C
ATOM    687  O   ASN A  72      31.427  15.435  10.899  1.00  0.00      RA0  O
ATOM    688  N   ASP A  73      33.647  15.069  10.759  1.00  0.00      RA0  N
ATOM    689  H   ASP A  73      34.500  15.237  10.267  1.00  0.00      RA0  H
ATOM    690  CA  ASP A  73      33.706  14.238  11.957  1.00  0.00      RA0  C
ATOM    691  CB  ASP A  73      34.165  12.805  11.718  1.00  0.00      RA0  C
ATOM    692  CG  ASP A  73      33.709  11.953  12.888  1.00  0.00      RA0  C
ATOM    693  OD1 ASP A  73      33.398  12.482  13.957  1.00  0.00      RA0  O
ATOM    694  OD2 ASP A  73      33.624  10.748  12.723  1.00  0.00      RA0  O
ATOM    695  C   ASP A  73      34.573  14.867  13.033  1.00  0.00      RA0  C
ATOM    696  O   ASP A  73      35.803  14.869  12.924  1.00  0.00      RA0  O
ATOM    697  N   VAL A  74      33.951  15.352  14.101  1.00  0.00      RA0  N
ATOM    698  H   VAL A  74      32.984  15.112  14.182  1.00  0.00      RA0  H
ATOM    699  CA  VAL A  74      34.717  16.007  15.148  1.00  0.00      RA0  C
ATOM    700  CB  VAL A  74      33.781  16.794  16.066  1.00  0.00      RA0  C
ATOM    701  CG1 VAL A  74      33.089  17.909  15.281  1.00  0.00      RA0  C
ATOM    702  CG2 VAL A  74      32.771  15.878  16.760  1.00  0.00      RA0  C
ATOM    703  C   VAL A  74      35.604  15.060  15.948  1.00  0.00      RA0  C
ATOM    704  O   VAL A  74      36.333  15.528  16.833  1.00  0.00      RA0  O
ATOM    705  N   ALA A  75      35.537  13.750  15.655  1.00  0.00      RA0  N
ATOM    706  H   ALA A  75      34.907  13.420  14.947  1.00  0.00      RA0  H
ATOM    707  CA  ALA A  75      36.504  12.790  16.211  1.00  0.00      RA0  C
ATOM    708  CB  ALA A  75      36.210  11.374  15.738  1.00  0.00      RA0  C
ATOM    709  C   ALA A  75      37.930  13.195  15.816  1.00  0.00      RA0  C
ATOM    710  O   ALA A  75      38.893  12.833  16.499  1.00  0.00      RA0  O
ATOM    711  N   LYS A  76      38.038  13.933  14.713  1.00  0.00      RA0  N
ATOM    712  H   LYS A  76      37.232  14.023  14.125  1.00  0.00      RA0  H
ATOM    713  CA  LYS A  76      39.319  14.412  14.204  1.00  0.00      RA0  C
ATOM    714  CB  LYS A  76      39.111  15.037  12.827  1.00  0.00      RA0  C
ATOM    715  CG  LYS A  76      38.644  14.133  11.700  1.00  0.00      RA0  C
ATOM    716  CD  LYS A  76      38.299  14.947  10.456  1.00  0.00      RA0  C
ATOM    717  CE  LYS A  76      38.006  14.014   9.292  1.00  0.00      RA0  C
ATOM    718  NZ  LYS A  76      37.523  14.756   8.126  1.00  0.00      RA0  N
ATOM    719  HZ1 LYS A  76      37.335  14.081   7.360  1.00  0.00      RA0  H
ATOM    720  HZ2 LYS A  76      36.651  15.269   8.373  1.00  0.00      RA0  H
ATOM    721  HZ3 LYS A  76      38.253  15.429   7.814  1.00  0.00      RA0  H
ATOM    722  C   LYS A  76      39.898  15.565  15.013  1.00  0.00      RA0  C
ATOM    723  O   LYS A  76      41.055  15.924  14.815  1.00  0.00      RA0  O
ATOM    724  N   LEU A  77      39.123  16.143  15.923  1.00  0.00      RA0  N
ATOM    725  H   LEU A  77      38.202  15.779  16.049  1.00  0.00      RA0  H
ATOM    726  CA  LEU A  77      39.623  17.176  16.810  1.00  0.00      RA0  C
ATOM    727  CB  LEU A  77      38.504  18.155  17.158  1.00  0.00      RA0  C
ATOM    728  CG  LEU A  77      37.829  18.804  15.946  1.00  0.00      RA0  C
ATOM    729  CD1 LEU A  77      36.694  19.745  16.353  1.00  0.00      RA0  C
ATOM    730  CD2 LEU A  77      38.838  19.497  15.035  1.00  0.00      RA0  C
ATOM    731  C   LEU A  77      40.167  16.489  18.054  1.00  0.00      RA0  C
ATOM    732  O   LEU A  77      39.427  16.189  18.980  1.00  0.00      RA0  O
ATOM    733  N   THR A  78      41.473  16.235  18.068  1.00  0.00      RA0  N
ATOM    734  H   THR A  78      41.997  16.399  17.229  1.00  0.00      RA0  H
ATOM    735  CA  THR A  78      42.107  15.488  19.185  1.00  0.00      RA0  C
ATOM    736  CB  THR A  78      42.824  14.315  18.510  1.00  0.00      RA0  C
ATOM    737  OG1 THR A  78      43.603  14.814  17.405  1.00  0.00      RA0  O
ATOM    738  HG1 THR A  78      43.250  14.409  16.609  1.00  0.00      RA0  H
ATOM    739  CG2 THR A  78      41.850  13.235  18.031  1.00  0.00      RA0  C
ATOM    740  C   THR A  78      43.078  16.304  20.027  1.00  0.00      RA0  C
ATOM    741  O   THR A  78      43.410  15.889  21.155  1.00  0.00      RA0  O
ATOM    742  N   LYS A  79      43.528  17.453  19.501  1.00  0.00      RA0  N
ATOM    743  H   LYS A  79      43.163  17.766  18.626  1.00  0.00      RA0  H
ATOM    744  CA  LYS A  79      44.312  18.401  20.272  1.00  0.00      RA0  C
ATOM    745  CB  LYS A  79      45.425  18.920  19.361  1.00  0.00      RA0  C
ATOM    746  CG  LYS A  79      46.264  17.763  18.803  1.00  0.00      RA0  C
ATOM    747  CD  LYS A  79      47.155  18.163  17.627  1.00  0.00      RA0  C
ATOM    748  CE  LYS A  79      48.111  17.047  17.193  1.00  0.00      RA0  C
ATOM    749  NZ  LYS A  79      47.407  15.874  16.651  1.00  0.00      RA0  N
ATOM    750  HZ1 LYS A  79      48.116  15.150  16.375  1.00  0.00      RA0  H
ATOM    751  HZ2 LYS A  79      46.699  15.440  17.268  1.00  0.00      RA0  H
ATOM    752  HZ3 LYS A  79      46.988  16.055  15.714  1.00  0.00      RA0  H
ATOM    753  C   LYS A  79      43.414  19.517  20.757  1.00  0.00      RA0  C
ATOM    754  O   LYS A  79      42.652  20.118  19.980  1.00  0.00      RA0  O
ATOM    755  N   SER A  80      43.494  19.801  22.042  1.00  0.00      RA0  N
ATOM    756  H   SER A  80      44.167  19.344  22.618  1.00  0.00      RA0  H
ATOM    757  CA  SER A  80      42.700  20.851  22.634  1.00  0.00      RA0  C
ATOM    758  CB  SER A  80      43.132  20.917  24.108  1.00  0.00      RA0  C
ATOM    759  OG  SER A  80      42.236  21.685  24.913  1.00  0.00      RA0  O
ATOM    760  HG  SER A  80      41.461  21.152  25.077  1.00  0.00      RA0  H
ATOM    761  C   SER A  80      42.842  22.179  21.880  1.00  0.00      RA0  C
ATOM    762  O   SER A  80      43.950  22.597  21.542  1.00  0.00      RA0  O
ATOM    763  N   GLY A  81      41.709  22.810  21.592  1.00  0.00      RA0  N
ATOM    764  H   GLY A  81      40.842  22.393  21.856  1.00  0.00      RA0  H
ATOM    765  CA  GLY A  81      41.659  24.027  20.776  1.00  0.00      RA0  C
ATOM    766  C   GLY A  81      41.477  23.854  19.277  1.00  0.00      RA0  C
ATOM    767  O   GLY A  81      41.195  24.831  18.591  1.00  0.00      RA0  O
ATOM    768  N   LYS A  82      41.617  22.633  18.765  1.00  0.00      RA0  N
ATOM    769  H   LYS A  82      41.752  21.860  19.386  1.00  0.00      RA0  H
ATOM    770  CA  LYS A  82      41.534  22.380  17.344  1.00  0.00      RA0  C
ATOM    771  CB  LYS A  82      41.983  20.941  17.044  1.00  0.00      RA0  C
ATOM    772  CG  LYS A  82      42.272  20.684  15.566  1.00  0.00      RA0  C
ATOM    773  CD  LYS A  82      43.381  21.622  15.127  1.00  0.00      RA0  C
ATOM    774  CE  LYS A  82      43.487  21.877  13.632  1.00  0.00      RA0  C
ATOM    775  NZ  LYS A  82      44.483  22.944  13.518  1.00  0.00      RA0  N
ATOM    776  HZ1 LYS A  82      44.712  23.240  12.549  1.00  0.00      RA0  H
ATOM    777  HZ2 LYS A  82      44.208  23.792  14.043  1.00  0.00      RA0  H
ATOM    778  HZ3 LYS A  82      45.405  22.590  13.871  1.00  0.00      RA0  H
ATOM    779  C   LYS A  82      40.106  22.609  16.820  1.00  0.00      RA0  C
ATOM    780  O   LYS A  82      39.126  22.282  17.484  1.00  0.00      RA0  O
ATOM    781  N   ALA A  83      40.029  23.199  15.641  1.00  0.00      RA0  N
ATOM    782  H   ALA A  83      40.857  23.401  15.117  1.00  0.00      RA0  H
ATOM    783  CA  ALA A  83      38.765  23.489  14.979  1.00  0.00      RA0  C
ATOM    784  CB  ALA A  83      38.623  24.990  14.742  1.00  0.00      RA0  C
ATOM    785  C   ALA A  83      38.671  22.791  13.623  1.00  0.00      RA0  C
ATOM    786  O   ALA A  83      39.659  22.429  13.001  1.00  0.00      RA0  O
ATOM    787  N   LEU A  84      37.443  22.581  13.172  1.00  0.00      RA0  N
ATOM    788  H   LEU A  84      36.649  22.832  13.730  1.00  0.00      RA0  H
ATOM    789  CA  LEU A  84      37.234  22.187  11.795  1.00  0.00      RA0  C
ATOM    790  CB  LEU A  84      37.209  20.655  11.587  1.00  0.00      RA0  C
ATOM    791  CG  LEU A  84      36.140  19.791  12.272  1.00  0.00      RA0  C
ATOM    792  CD1 LEU A  84      34.750  19.927  11.656  1.00  0.00      RA0  C
ATOM    793  CD2 LEU A  84      36.548  18.317  12.256  1.00  0.00      RA0  C
ATOM    794  C   LEU A  84      36.040  22.924  11.189  1.00  0.00      RA0  C
ATOM    795  O   LEU A  84      35.225  23.529  11.883  1.00  0.00      RA0  O
ATOM    796  N   TYR A  85      35.998  22.850   9.877  1.00  0.00      RA0  N
ATOM    797  H   TYR A  85      36.682  22.289   9.414  1.00  0.00      RA0  H
ATOM    798  CA  TYR A  85      34.907  23.412   9.072  1.00  0.00      RA0  C
ATOM    799  CB  TYR A  85      35.564  24.043   7.835  1.00  0.00      RA0  C
ATOM    800  CG  TYR A  85      34.600  24.682   6.858  1.00  0.00      RA0  C
ATOM    801  CD1 TYR A  85      34.411  26.058   6.880  1.00  0.00      RA0  C
ATOM    802  CE1 TYR A  85      33.604  26.668   5.928  1.00  0.00      RA0  C
ATOM    803  CD2 TYR A  85      33.939  23.916   5.903  1.00  0.00      RA0  C
ATOM    804  CE2 TYR A  85      33.123  24.524   4.956  1.00  0.00      RA0  C
ATOM    805  CZ  TYR A  85      32.960  25.904   4.962  1.00  0.00      RA0  C
ATOM    806  OH  TYR A  85      32.163  26.510   4.012  1.00  0.00      RA0  O
ATOM    807  HH  TYR A  85      31.502  27.033   4.485  1.00  0.00      RA0  H
ATOM    808  C   TYR A  85      33.967  22.272   8.678  1.00  0.00      RA0  C
ATOM    809  O   TYR A  85      34.404  21.226   8.177  1.00  0.00      RA0  O
ATOM    810  N   SER A  86      32.653  22.482   8.855  1.00  0.00      RA0  N
ATOM    811  H   SER A  86      32.289  23.353   9.201  1.00  0.00      RA0  H
ATOM    812  CA  SER A  86      31.685  21.431   8.538  1.00  0.00      RA0  C
ATOM    813  CB  SER A  86      31.444  20.588   9.802  1.00  0.00      RA0  C
ATOM    814  OG  SER A  86      30.663  19.409   9.521  1.00  0.00      RA0  O
ATOM    815  HG  SER A  86      29.748  19.690   9.522  1.00  0.00      RA0  H
ATOM    816  C   SER A  86      30.361  21.981   8.001  1.00  0.00      RA0  C
ATOM    817  O   SER A  86      29.965  23.107   8.309  1.00  0.00      RA0  O
ATOM    818  N   GLY A  87      29.716  21.168   7.167  1.00  0.00      RA0  N
ATOM    819  H   GLY A  87      30.141  20.288   6.966  1.00  0.00      RA0  H
ATOM    820  CA  GLY A  87      28.287  21.302   6.928  1.00  0.00      RA0  C
ATOM    821  C   GLY A  87      27.473  20.679   8.039  1.00  0.00      RA0  C
ATOM    822  O   GLY A  87      27.917  19.744   8.707  1.00  0.00      RA0  O
ATOM    823  N   MSE A  88      26.250  21.194   8.186  1.00  0.00      RA0  N
ATOM    824  H   MSE A  88      25.968  21.985   7.633  1.00  0.00      RA0  H
ATOM    825  CA  MSE A  88      25.238  20.667   9.074  1.00  0.00      RA0  C
ATOM    826  CB  MSE A  88      24.886  21.679  10.163  1.00  0.00      RA0  C
ATOM    827  CG  MSE A  88      23.739  21.200  11.055  1.00  0.00      RA0  C
ATOM    828  SE  MSE A  88      23.484  22.276  12.476  1.00  0.00      RA0  S
ATOM    829  CE  MSE A  88      23.349  23.837  11.590  1.00  0.00      RA0  C
ATOM    830  C   MSE A  88      24.063  20.421   8.138  1.00  0.00      RA0  C
ATOM    831  O   MSE A  88      23.555  21.362   7.509  1.00  0.00      RA0  O
ATOM    832  N   LEU A  89      23.687  19.165   8.001  1.00  0.00      RA0  N
ATOM    833  H   LEU A  89      23.953  18.466   8.667  1.00  0.00      RA0  H
ATOM    834  CA  LEU A  89      22.754  18.756   6.944  1.00  0.00      RA0  C
ATOM    835  CB  LEU A  89      23.297  17.565   6.155  1.00  0.00      RA0  C
ATOM    836  CG  LEU A  89      24.712  17.726   5.605  1.00  0.00      RA0  C
ATOM    837  CD1 LEU A  89      25.128  16.477   4.829  1.00  0.00      RA0  C
ATOM    838  CD2 LEU A  89      24.882  18.996   4.771  1.00  0.00      RA0  C
ATOM    839  C   LEU A  89      21.370  18.368   7.461  1.00  0.00      RA0  C
ATOM    840  O   LEU A  89      21.208  17.885   8.590  1.00  0.00      RA0  O
ATOM    841  N   ASN A  90      20.384  18.489   6.575  1.00  0.00      RA0  N
ATOM    842  H   ASN A  90      20.622  18.781   5.647  1.00  0.00      RA0  H
ATOM    843  CA  ASN A  90      19.064  17.944   6.872  1.00  0.00      RA0  C
ATOM    844  CB  ASN A  90      17.974  18.781   6.186  1.00  0.00      RA0  C
ATOM    845  CG  ASN A  90      18.148  18.787   4.675  1.00  0.00      RA0  C
ATOM    846  OD1 ASN A  90      18.359  17.761   4.037  1.00  0.00      RA0  O
ATOM    847  ND2 ASN A  90      18.030  20.008   4.124  1.00  0.00      RA0  N
ATOM    848 HD21 ASN A  90      17.943  20.834   4.698  1.00  0.00      RA0  H
ATOM    849 HD22 ASN A  90      18.034  20.218   3.142  1.00  0.00      RA0  H
ATOM    850  C   ASN A  90      19.018  16.487   6.403  1.00  0.00      RA0  C
ATOM    851  O   ASN A  90      19.973  15.979   5.830  1.00  0.00      RA0  O
ATOM    852  N   ALA A  91      17.918  15.791   6.668  1.00  0.00      RA0  N
ATOM    853  H   ALA A  91      17.129  16.247   7.072  1.00  0.00      RA0  H
ATOM    854  CA  ALA A  91      17.838  14.369   6.357  1.00  0.00      RA0  C
ATOM    855  CB  ALA A  91      16.558  13.765   6.935  1.00  0.00      RA0  C
ATOM    856  C   ALA A  91      17.886  14.091   4.858  1.00  0.00      RA0  C
ATOM    857  O   ALA A  91      18.229  12.989   4.455  1.00  0.00      RA0  O
ATOM    858  N   SER A  92      17.542  15.083   4.027  1.00  0.00      RA0  N
ATOM    859  H   SER A  92      17.301  15.996   4.350  1.00  0.00      RA0  H
ATOM    860  CA  SER A  92      17.594  14.959   2.575  1.00  0.00      RA0  C
ATOM    861  CB  SER A  92      16.542  15.951   2.128  1.00  0.00      RA0  C
ATOM    862  OG  SER A  92      15.732  16.211   3.289  1.00  0.00      RA0  O
ATOM    863  HG  SER A  92      15.112  16.877   3.023  1.00  0.00      RA0  H
ATOM    864  C   SER A  92      18.997  15.185   2.018  1.00  0.00      RA0  C
ATOM    865  O   SER A  92      19.215  15.090   0.808  1.00  0.00      RA0  O
ATOM    866  N   GLY A  93      19.932  15.485   2.901  1.00  0.00      RA0  N
ATOM    867  H   GLY A  93      19.695  15.645   3.861  1.00  0.00      RA0  H
ATOM    868  CA  GLY A  93      21.322  15.742   2.489  1.00  0.00      RA0  C
ATOM    869  C   GLY A  93      21.556  17.152   1.966  1.00  0.00      RA0  C
ATOM    870  O   GLY A  93      22.609  17.446   1.413  1.00  0.00      RA0  O
ATOM    871  N   GLY A  94      20.597  18.049   2.151  1.00  0.00      RA0  N
ATOM    872  H   GLY A  94      19.809  17.802   2.714  1.00  0.00      RA0  H
ATOM    873  CA  GLY A  94      20.797  19.454   1.844  1.00  0.00      RA0  C
ATOM    874  C   GLY A  94      21.469  20.174   3.011  1.00  0.00      RA0  C
ATOM    875  O   GLY A  94      21.515  19.672   4.143  1.00  0.00      RA0  O
ATOM    876  N   VAL A  95      22.004  21.355   2.748  1.00  0.00      RA0  N
ATOM    877  H   VAL A  95      21.820  21.815   1.875  1.00  0.00      RA0  H
ATOM    878  CA  VAL A  95      22.779  22.059   3.750  1.00  0.00      RA0  C
ATOM    879  CB  VAL A  95      23.938  22.807   3.093  1.00  0.00      RA0  C
ATOM    880  CG1 VAL A  95      24.865  23.417   4.143  1.00  0.00      RA0  C
ATOM    881  CG2 VAL A  95      24.702  21.902   2.130  1.00  0.00      RA0  C
ATOM    882  C   VAL A  95      21.909  23.021   4.523  1.00  0.00      RA0  C
ATOM    883  O   VAL A  95      21.337  23.957   3.934  1.00  0.00      RA0  O
ATOM    884  N   ILE A  96      21.837  22.795   5.828  1.00  0.00      RA0  N
ATOM    885  H   ILE A  96      22.349  22.025   6.204  1.00  0.00      RA0  H
ATOM    886  CA  ILE A  96      21.205  23.724   6.764  1.00  0.00      RA0  C
ATOM    887  CB  ILE A  96      20.924  23.007   8.088  1.00  0.00      RA0  C
ATOM    888  CG2 ILE A  96      20.336  23.932   9.150  1.00  0.00      RA0  C
ATOM    889  CG1 ILE A  96      20.037  21.791   7.865  1.00  0.00      RA0  C
ATOM    890  CD1 ILE A  96      19.692  21.110   9.184  1.00  0.00      RA0  C
ATOM    891  C   ILE A  96      22.105  24.922   7.010  1.00  0.00      RA0  C
ATOM    892  O   ILE A  96      21.636  26.055   7.018  1.00  0.00      RA0  O
ATOM    893  N   ASP A  97      23.403  24.677   7.207  1.00  0.00      RA0  N
ATOM    894  H   ASP A  97      23.795  23.757   7.259  1.00  0.00      RA0  H
ATOM    895  CA  ASP A  97      24.364  25.760   7.328  1.00  0.00      RA0  C
ATOM    896  CB  ASP A  97      24.227  26.773   8.496  1.00  0.00      RA0  C
ATOM    897  CG  ASP A  97      24.668  28.145   7.957  1.00  0.00      RA0  C
ATOM    898  OD1 ASP A  97      24.934  28.219   6.765  1.00  0.00      RA0  O
ATOM    899  OD2 ASP A  97      24.747  29.142   8.683  1.00  0.00      RA0  O
ATOM    900  C   ASP A  97      25.776  25.150   7.217  1.00  0.00      RA0  C
ATOM    901  O   ASP A  97      25.940  23.916   7.271  1.00  0.00      RA0  O
ATOM    902  N   ASP A  98      26.755  26.031   7.049  1.00  0.00      RA0  N
ATOM    903  H   ASP A  98      26.541  27.013   7.023  1.00  0.00      RA0  H
ATOM    904  CA  ASP A  98      28.135  25.692   7.330  1.00  0.00      RA0  C
ATOM    905  CB  ASP A  98      29.039  25.762   6.091  1.00  0.00      RA0  C
ATOM    906  CG  ASP A  98      29.881  27.017   5.984  1.00  0.00      RA0  C
ATOM    907  OD1 ASP A  98      29.712  27.762   5.024  1.00  0.00      RA0  O
ATOM    908  OD2 ASP A  98      30.788  27.199   6.789  1.00  0.00      RA0  O
ATOM    909  C   ASP A  98      28.626  26.441   8.568  1.00  0.00      RA0  C
ATOM    910  O   ASP A  98      28.047  27.450   8.983  1.00  0.00      RA0  O
ATOM    911  N   LEU A  99      29.680  25.920   9.185  1.00  0.00      RA0  N
ATOM    912  H   LEU A  99      30.203  25.173   8.771  1.00  0.00      RA0  H
ATOM    913  CA  LEU A  99      30.116  26.463  10.453  1.00  0.00      RA0  C
ATOM    914  CB  LEU A  99      29.138  26.063  11.572  1.00  0.00      RA0  C
ATOM    915  CG  LEU A  99      28.690  24.591  11.592  1.00  0.00      RA0  C
ATOM    916  CD1 LEU A  99      29.737  23.623  12.153  1.00  0.00      RA0  C
ATOM    917  CD2 LEU A  99      27.359  24.438  12.329  1.00  0.00      RA0  C
ATOM    918  C   LEU A  99      31.535  26.002  10.793  1.00  0.00      RA0  C
ATOM    919  O   LEU A  99      32.080  25.076  10.152  1.00  0.00      RA0  O
ATOM    920  N   ILE A 100      32.117  26.674  11.778  1.00  0.00      RA0  N
ATOM    921  H   ILE A 100      31.591  27.394  12.233  1.00  0.00      RA0  H
ATOM    922  CA  ILE A 100      33.357  26.250  12.405  1.00  0.00      RA0  C
ATOM    923  CB  ILE A 100      34.323  27.437  12.508  1.00  0.00      RA0  C
ATOM    924  CG2 ILE A 100      35.655  27.032  13.143  1.00  0.00      RA0  C
ATOM    925  CG1 ILE A 100      34.539  28.099  11.148  1.00  0.00      RA0  C
ATOM    926  CD1 ILE A 100      35.379  27.227  10.217  1.00  0.00      RA0  C
ATOM    927  C   ILE A 100      33.032  25.724  13.796  1.00  0.00      RA0  C
ATOM    928  O   ILE A 100      32.209  26.305  14.514  1.00  0.00      RA0  O
ATOM    929  N   VAL A 101      33.655  24.612  14.165  1.00  0.00      RA0  N
ATOM    930  H   VAL A 101      34.333  24.196  13.554  1.00  0.00      RA0  H
ATOM    931  CA  VAL A 101      33.464  24.010  15.481  1.00  0.00      RA0  C
ATOM    932  CB  VAL A 101      32.661  22.708  15.374  1.00  0.00      RA0  C
ATOM    933  CG1 VAL A 101      33.146  21.846  14.216  1.00  0.00      RA0  C
ATOM    934  CG2 VAL A 101      32.628  21.942  16.700  1.00  0.00      RA0  C
ATOM    935  C   VAL A 101      34.820  23.781  16.126  1.00  0.00      RA0  C
ATOM    936  O   VAL A 101      35.731  23.291  15.460  1.00  0.00      RA0  O
ATOM    937  N   TYR A 102      34.922  24.184  17.397  1.00  0.00      RA0  N
ATOM    938  H   TYR A 102      34.095  24.472  17.869  1.00  0.00      RA0  H
ATOM    939  CA  TYR A 102      36.137  24.019  18.230  1.00  0.00      RA0  C
ATOM    940  CB  TYR A 102      36.494  25.318  18.961  1.00  0.00      RA0  C
ATOM    941  CG  TYR A 102      36.675  26.495  18.027  1.00  0.00      RA0  C
ATOM    942  CD1 TYR A 102      35.566  27.182  17.547  1.00  0.00      RA0  C
ATOM    943  CE1 TYR A 102      35.732  28.274  16.707  1.00  0.00      RA0  C
ATOM    944  CD2 TYR A 102      37.952  26.909  17.666  1.00  0.00      RA0  C
ATOM    945  CE2 TYR A 102      38.119  28.005  16.824  1.00  0.00      RA0  C
ATOM    946  CZ  TYR A 102      37.008  28.686  16.341  1.00  0.00      RA0  C
ATOM    947  OH  TYR A 102      37.150  29.768  15.499  1.00  0.00      RA0  O
ATOM    948  HH  TYR A 102      38.064  29.939  15.301  1.00  0.00      RA0  H
ATOM    949  C   TYR A 102      35.944  22.933  19.282  1.00  0.00      RA0  C
ATOM    950  O   TYR A 102      34.884  22.843  19.913  1.00  0.00      RA0  O
ATOM    951  N   TYR A 103      36.987  22.137  19.493  1.00  0.00      RA0  N
ATOM    952  H   TYR A 103      37.827  22.282  18.963  1.00  0.00      RA0  H
ATOM    953  CA  TYR A 103      37.063  21.205  20.621  1.00  0.00      RA0  C
ATOM    954  CB  TYR A 103      37.643  19.885  20.118  1.00  0.00      RA0  C
ATOM    955  CG  TYR A 103      38.354  19.097  21.192  1.00  0.00      RA0  C
ATOM    956  CD1 TYR A 103      37.675  18.624  22.308  1.00  0.00      RA0  C
ATOM    957  CE1 TYR A 103      38.357  17.889  23.270  1.00  0.00      RA0  C
ATOM    958  CD2 TYR A 103      39.710  18.831  21.040  1.00  0.00      RA0  C
ATOM    959  CE2 TYR A 103      40.387  18.088  21.998  1.00  0.00      RA0  C
ATOM    960  CZ  TYR A 103      39.711  17.619  23.116  1.00  0.00      RA0  C
ATOM    961  OH  TYR A 103      40.386  16.884  24.068  1.00  0.00      RA0  O
ATOM    962  HH  TYR A 103      41.245  16.643  23.746  1.00  0.00      RA0  H
ATOM    963  C   TYR A 103      37.952  21.838  21.675  1.00  0.00      RA0  C
ATOM    964  O   TYR A 103      39.070  22.255  21.346  1.00  0.00      RA0  O
ATOM    965  N   PHE A 104      37.469  21.916  22.917  1.00  0.00      RA0  N
ATOM    966  H   PHE A 104      36.546  21.585  23.132  1.00  0.00      RA0  H
ATOM    967  CA  PHE A 104      38.297  22.371  24.068  1.00  0.00      RA0  C
ATOM    968  CB  PHE A 104      37.656  23.568  24.762  1.00  0.00      RA0  C
ATOM    969  CG  PHE A 104      37.586  24.727  23.799  1.00  0.00      RA0  C
ATOM    970  CD1 PHE A 104      38.758  25.277  23.293  1.00  0.00      RA0  C
ATOM    971  CD2 PHE A 104      36.353  25.245  23.423  1.00  0.00      RA0  C
ATOM    972  CE1 PHE A 104      38.699  26.361  22.425  1.00  0.00      RA0  C
ATOM    973  CE2 PHE A 104      36.294  26.331  22.559  1.00  0.00      RA0  C
ATOM    974  CZ  PHE A 104      37.466  26.893  22.068  1.00  0.00      RA0  C
ATOM    975  C   PHE A 104      38.549  21.234  25.057  1.00  0.00      RA0  C
ATOM    976  O   PHE A 104      39.695  20.881  25.318  1.00  0.00      RA0  O
ATOM    977  N   THR A 105      37.473  20.666  25.599  1.00  0.00      RA0  N
ATOM    978  H   THR A 105      36.550  21.024  25.446  1.00  0.00      RA0  H
ATOM    979  CA  THR A 105      37.528  19.428  26.379  1.00  0.00      RA0  C
ATOM    980  CB  THR A 105      37.443  19.953  27.793  1.00  0.00      RA0  C
ATOM    981  OG1 THR A 105      37.278  21.377  27.696  1.00  0.00      RA0  O
ATOM    982  HG1 THR A 105      37.361  21.723  28.576  1.00  0.00      RA0  H
ATOM    983  CG2 THR A 105      38.680  19.605  28.622  1.00  0.00      RA0  C
ATOM    984  C   THR A 105      36.371  18.515  25.975  1.00  0.00      RA0  C
ATOM    985  O   THR A 105      35.486  18.910  25.222  1.00  0.00      RA0  O
ATOM    986  N   GLU A 106      36.339  17.300  26.515  1.00  0.00      RA0  N
ATOM    987  H   GLU A 106      37.098  16.960  27.065  1.00  0.00      RA0  H
ATOM    988  CA  GLU A 106      35.233  16.397  26.204  1.00  0.00      RA0  C
ATOM    989  CB  GLU A 106      35.566  14.944  26.540  1.00  0.00      RA0  C
ATOM    990  CG  GLU A 106      36.834  14.466  25.806  1.00  0.00      RA0  C
ATOM    991  CD  GLU A 106      36.680  14.415  24.285  1.00  0.00      RA0  C
ATOM    992  OE1 GLU A 106      36.283  15.389  23.655  1.00  0.00      RA0  O
ATOM    993  OE2 GLU A 106      37.024  13.404  23.686  1.00  0.00      RA0  O
ATOM    994  C   GLU A 106      33.906  16.919  26.732  1.00  0.00      RA0  C
ATOM    995  O   GLU A 106      32.848  16.421  26.346  1.00  0.00      RA0  O
ATOM    996  N   ASP A 107      33.960  17.891  27.637  1.00  0.00      RA0  N
ATOM    997  H   ASP A 107      34.835  18.277  27.908  1.00  0.00      RA0  H
ATOM    998  CA  ASP A 107      32.769  18.505  28.199  1.00  0.00      RA0  C
ATOM    999  CB  ASP A 107      32.969  18.537  29.722  1.00  0.00      RA0  C
ATOM   1000  CG  ASP A 107      31.762  19.026  30.504  1.00  0.00      RA0  C
ATOM   1001  OD1 ASP A 107      30.694  18.425  30.433  1.00  0.00      RA0  O
ATOM   1002  OD2 ASP A 107      31.896  19.996  31.241  1.00  0.00      RA0  O
ATOM   1003  C   ASP A 107      32.470  19.884  27.594  1.00  0.00      RA0  C
ATOM   1004  O   ASP A 107      31.556  20.554  28.051  1.00  0.00      RA0  O
ATOM   1005  N   PHE A 108      33.236  20.316  26.583  1.00  0.00      RA0  N
ATOM   1006  H   PHE A 108      33.901  19.727  26.119  1.00  0.00      RA0  H
ATOM   1007  CA  PHE A 108      33.162  21.700  26.101  1.00  0.00      RA0  C
ATOM   1008  CB  PHE A 108      33.927  22.634  27.040  1.00  0.00      RA0  C
ATOM   1009  CG  PHE A 108      33.723  24.066  26.606  1.00  0.00      RA0  C
ATOM   1010  CD1 PHE A 108      32.481  24.486  26.145  1.00  0.00      RA0  C
ATOM   1011  CD2 PHE A 108      34.781  24.965  26.668  1.00  0.00      RA0  C
ATOM   1012  CE1 PHE A 108      32.307  25.796  25.721  1.00  0.00      RA0  C
ATOM   1013  CE2 PHE A 108      34.604  26.278  26.247  1.00  0.00      RA0  C
ATOM   1014  CZ  PHE A 108      33.369  26.690  25.762  1.00  0.00      RA0  C
ATOM   1015  C   PHE A 108      33.666  21.852  24.650  1.00  0.00      RA0  C
ATOM   1016  O   PHE A 108      34.880  21.753  24.368  1.00  0.00      RA0  O
ATOM   1017  N   PHE A 109      32.701  22.061  23.750  1.00  0.00      RA0  N
ATOM   1018  H   PHE A 109      31.761  22.162  24.093  1.00  0.00      RA0  H
ATOM   1019  CA  PHE A 109      32.924  22.476  22.360  1.00  0.00      RA0  C
ATOM   1020  CB  PHE A 109      32.345  21.445  21.384  1.00  0.00      RA0  C
ATOM   1021  CG  PHE A 109      33.145  20.160  21.297  1.00  0.00      RA0  C
ATOM   1022  CD1 PHE A 109      33.394  19.379  22.421  1.00  0.00      RA0  C
ATOM   1023  CD2 PHE A 109      33.608  19.736  20.056  1.00  0.00      RA0  C
ATOM   1024  CE1 PHE A 109      34.078  18.175  22.304  1.00  0.00      RA0  C
ATOM   1025  CE2 PHE A 109      34.289  18.531  19.935  1.00  0.00      RA0  C
ATOM   1026  CZ  PHE A 109      34.517  17.746  21.058  1.00  0.00      RA0  C
ATOM   1027  C   PHE A 109      32.241  23.819  22.089  1.00  0.00      RA0  C
ATOM   1028  O   PHE A 109      31.394  24.282  22.856  1.00  0.00      RA0  O
ATOM   1029  N   ARG A 110      32.585  24.424  20.962  1.00  0.00      RA0  N
ATOM   1030  H   ARG A 110      33.240  23.992  20.337  1.00  0.00      RA0  H
ATOM   1031  CA  ARG A 110      32.041  25.717  20.583  1.00  0.00      RA0  C
ATOM   1032  CB  ARG A 110      33.061  26.776  21.003  1.00  0.00      RA0  C
ATOM   1033  CG  ARG A 110      33.065  28.100  20.240  1.00  0.00      RA0  C
ATOM   1034  CD  ARG A 110      33.960  29.106  20.964  1.00  0.00      RA0  C
ATOM   1035  NE  ARG A 110      33.406  29.311  22.297  1.00  0.00      RA0  N
ATOM   1036  HE  ARG A 110      32.443  29.025  22.420  1.00  0.00      RA0  H
ATOM   1037  CZ  ARG A 110      34.082  29.867  23.339  1.00  0.00      RA0  C
ATOM   1038  NH1 ARG A 110      35.353  30.305  23.168  1.00  0.00      RA0  N
ATOM   1039 HH11 ARG A 110      35.891  30.733  23.905  1.00  0.00      RA0  H
ATOM   1040 HH12 ARG A 110      35.806  30.219  22.277  1.00  0.00      RA0  H
ATOM   1041  NH2 ARG A 110      33.451  29.961  24.527  1.00  0.00      RA0  N
ATOM   1042 HH21 ARG A 110      33.860  30.326  25.362  1.00  0.00      RA0  H
ATOM   1043 HH22 ARG A 110      32.484  29.637  24.609  1.00  0.00      RA0  H
ATOM   1044  C   ARG A 110      31.746  25.749  19.088  1.00  0.00      RA0  C
ATOM   1045  O   ARG A 110      32.562  25.276  18.300  1.00  0.00      RA0  O
ATOM   1046  N   LEU A 111      30.580  26.287  18.710  1.00  0.00      RA0  N
ATOM   1047  H   LEU A 111      29.993  26.716  19.397  1.00  0.00      RA0  H
ATOM   1048  CA  LEU A 111      30.212  26.506  17.300  1.00  0.00      RA0  C
ATOM   1049  CB  LEU A 111      28.812  25.960  17.023  1.00  0.00      RA0  C
ATOM   1050  CG  LEU A 111      28.629  24.457  17.212  1.00  0.00      RA0  C
ATOM   1051  CD1 LEU A 111      27.151  24.094  17.337  1.00  0.00      RA0  C
ATOM   1052  CD2 LEU A 111      29.284  23.660  16.089  1.00  0.00      RA0  C
ATOM   1053  C   LEU A 111      30.144  27.988  17.047  1.00  0.00      RA0  C
ATOM   1054  O   LEU A 111      29.820  28.761  17.961  1.00  0.00      RA0  O
ATOM   1055  N   VAL A 112      30.389  28.387  15.807  1.00  0.00      RA0  N
ATOM   1056  H   VAL A 112      30.679  27.732  15.104  1.00  0.00      RA0  H
ATOM   1057  CA  VAL A 112      30.190  29.775  15.392  1.00  0.00      RA0  C
ATOM   1058  CB  VAL A 112      31.527  30.474  15.118  1.00  0.00      RA0  C
ATOM   1059  CG1 VAL A 112      31.300  31.946  14.775  1.00  0.00      RA0  C
ATOM   1060  CG2 VAL A 112      32.505  30.322  16.286  1.00  0.00      RA0  C
ATOM   1061  C   VAL A 112      29.307  29.795  14.147  1.00  0.00      RA0  C
ATOM   1062  O   VAL A 112      29.639  29.175  13.139  1.00  0.00      RA0  O
ATOM   1063  N   VAL A 113      28.195  30.511  14.213  1.00  0.00      RA0  N
ATOM   1064  H   VAL A 113      27.979  31.043  15.033  1.00  0.00      RA0  H
ATOM   1065  CA  VAL A 113      27.286  30.606  13.069  1.00  0.00      RA0  C
ATOM   1066  CB  VAL A 113      26.022  29.759  13.284  1.00  0.00      RA0  C
ATOM   1067  CG1 VAL A 113      26.323  28.260  13.341  1.00  0.00      RA0  C
ATOM   1068  CG2 VAL A 113      25.242  30.239  14.510  1.00  0.00      RA0  C
ATOM   1069  C   VAL A 113      26.872  32.037  12.745  1.00  0.00      RA0  C
ATOM   1070  O   VAL A 113      26.968  32.956  13.570  1.00  0.00      RA0  O
ATOM   1071  N   ASN A 114      26.368  32.203  11.529  1.00  0.00      RA0  N
ATOM   1072  H   ASN A 114      26.149  31.378  11.002  1.00  0.00      RA0  H
ATOM   1073  CA  ASN A 114      25.969  33.509  11.022  1.00  0.00      RA0  C
ATOM   1074  CB  ASN A 114      25.814  33.431   9.497  1.00  0.00      RA0  C
ATOM   1075  CG  ASN A 114      27.036  32.831   8.834  1.00  0.00      RA0  C
ATOM   1076  OD1 ASN A 114      28.044  33.513   8.672  1.00  0.00      RA0  O
ATOM   1077  ND2 ASN A 114      26.897  31.534   8.472  1.00  0.00      RA0  N
ATOM   1078 HD21 ASN A 114      26.069  30.962   8.575  1.00  0.00      RA0  H
ATOM   1079 HD22 ASN A 114      27.631  30.993   8.053  1.00  0.00      RA0  H
ATOM   1080  C   ASN A 114      24.621  33.987  11.529  1.00  0.00      RA0  C
ATOM   1081  O   ASN A 114      23.769  33.189  11.905  1.00  0.00      RA0  O
ATOM   1082  N   SER A 115      24.446  35.308  11.508  1.00  0.00      RA0  N
ATOM   1083  H   SER A 115      25.219  35.897  11.283  1.00  0.00      RA0  H
ATOM   1084  CA  SER A 115      23.211  35.933  11.928  1.00  0.00      RA0  C
ATOM   1085  CB  SER A 115      23.336  37.459  11.880  1.00  0.00      RA0  C
ATOM   1086  OG  SER A 115      22.478  38.059  12.858  1.00  0.00      RA0  O
ATOM   1087  HG  SER A 115      21.592  37.771  12.662  1.00  0.00      RA0  H
ATOM   1088  C   SER A 115      22.004  35.426  11.128  1.00  0.00      RA0  C
ATOM   1089  O   SER A 115      20.951  35.137  11.684  1.00  0.00      RA0  O
ATOM   1090  N   ALA A 116      22.161  35.353   9.815  1.00  0.00      RA0  N
ATOM   1091  H   ALA A 116      23.061  35.500   9.411  1.00  0.00      RA0  H
ATOM   1092  CA  ALA A 116      21.043  35.018   8.928  1.00  0.00      RA0  C
ATOM   1093  CB  ALA A 116      21.508  34.975   7.473  1.00  0.00      RA0  C
ATOM   1094  C   ALA A 116      20.420  33.676   9.263  1.00  0.00      RA0  C
ATOM   1095  O   ALA A 116      19.203  33.489   9.107  1.00  0.00      RA0  O
ATOM   1096  N   THR A 117      21.240  32.742   9.737  1.00  0.00      RA0  N
ATOM   1097  H   THR A 117      22.227  32.864   9.840  1.00  0.00      RA0  H
ATOM   1098  CA  THR A 117      20.803  31.366  10.039  1.00  0.00      RA0  C
ATOM   1099  CB  THR A 117      21.820  30.526   9.298  1.00  0.00      RA0  C
ATOM   1100  OG1 THR A 117      22.894  31.382   8.867  1.00  0.00      RA0  O
ATOM   1101  HG1 THR A 117      23.571  30.726   8.656  1.00  0.00      RA0  H
ATOM   1102  CG2 THR A 117      21.205  29.835   8.089  1.00  0.00      RA0  C
ATOM   1103  C   THR A 117      20.765  31.032  11.528  1.00  0.00      RA0  C
ATOM   1104  O   THR A 117      20.453  29.895  11.901  1.00  0.00      RA0  O
ATOM   1105  N   ARG A 118      21.031  32.024  12.371  1.00  0.00      RA0  N
ATOM   1106  H   ARG A 118      21.284  32.915  11.997  1.00  0.00      RA0  H
ATOM   1107  CA  ARG A 118      21.119  31.830  13.819  1.00  0.00      RA0  C
ATOM   1108  CB  ARG A 118      21.347  33.197  14.470  1.00  0.00      RA0  C
ATOM   1109  CG  ARG A 118      21.226  33.220  15.993  1.00  0.00      RA0  C
ATOM   1110  CD  ARG A 118      21.374  34.637  16.553  1.00  0.00      RA0  C
ATOM   1111  NE  ARG A 118      20.920  34.704  17.940  1.00  0.00      RA0  N
ATOM   1112  HE  ARG A 118      19.953  34.419  18.055  1.00  0.00      RA0  H
ATOM   1113  CZ  ARG A 118      21.752  35.189  18.913  1.00  0.00      RA0  C
ATOM   1114  NH1 ARG A 118      23.022  35.524  18.610  1.00  0.00      RA0  N
ATOM   1115 HH11 ARG A 118      23.612  35.935  19.326  1.00  0.00      RA0  H
ATOM   1116 HH12 ARG A 118      23.434  35.372  17.701  1.00  0.00      RA0  H
ATOM   1117  NH2 ARG A 118      21.310  35.330  20.178  1.00  0.00      RA0  N
ATOM   1118 HH21 ARG A 118      21.933  35.666  20.914  1.00  0.00      RA0  H
ATOM   1119 HH22 ARG A 118      20.373  35.113  20.453  1.00  0.00      RA0  H
ATOM   1120  C   ARG A 118      19.916  31.116  14.423  1.00  0.00      RA0  C
ATOM   1121  O   ARG A 118      20.052  30.100  15.112  1.00  0.00      RA0  O
ATOM   1122  N   GLU A 119      18.728  31.646  14.183  1.00  0.00      RA0  N
ATOM   1123  H   GLU A 119      18.662  32.472  13.627  1.00  0.00      RA0  H
ATOM   1124  CA  GLU A 119      17.547  31.080  14.828  1.00  0.00      RA0  C
ATOM   1125  CB  GLU A 119      16.390  32.078  14.818  1.00  0.00      RA0  C
ATOM   1126  CG  GLU A 119      16.791  33.436  15.412  1.00  0.00      RA0  C
ATOM   1127  CD  GLU A 119      17.299  33.292  16.840  1.00  0.00      RA0  C
ATOM   1128  OE1 GLU A 119      16.829  32.413  17.557  1.00  0.00      RA0  O
ATOM   1129  OE2 GLU A 119      18.166  34.068  17.239  1.00  0.00      RA0  O
ATOM   1130  C   GLU A 119      17.167  29.693  14.294  1.00  0.00      RA0  C
ATOM   1131  O   GLU A 119      16.825  28.813  15.062  1.00  0.00      RA0  O
ATOM   1132  N   LYS A 120      17.286  29.493  12.992  1.00  0.00      RA0  N
ATOM   1133  H   LYS A 120      17.704  30.217  12.448  1.00  0.00      RA0  H
ATOM   1134  CA  LYS A 120      17.100  28.161  12.407  1.00  0.00      RA0  C
ATOM   1135  CB  LYS A 120      17.267  28.232  10.884  1.00  0.00      RA0  C
ATOM   1136  CG  LYS A 120      17.035  26.880  10.205  1.00  0.00      RA0  C
ATOM   1137  CD  LYS A 120      17.359  26.844   8.707  1.00  0.00      RA0  C
ATOM   1138  CE  LYS A 120      18.827  27.158   8.403  1.00  0.00      RA0  C
ATOM   1139  NZ  LYS A 120      19.194  26.668   7.065  1.00  0.00      RA0  N
ATOM   1140  HZ1 LYS A 120      20.199  26.855   6.859  1.00  0.00      RA0  H
ATOM   1141  HZ2 LYS A 120      19.081  25.632   7.037  1.00  0.00      RA0  H
ATOM   1142  HZ3 LYS A 120      18.627  27.029   6.280  1.00  0.00      RA0  H
ATOM   1143  C   LYS A 120      18.073  27.158  12.976  1.00  0.00      RA0  C
ATOM   1144  O   LYS A 120      17.715  26.044  13.303  1.00  0.00      RA0  O
ATOM   1145  N   ASP A 121      19.339  27.552  13.045  1.00  0.00      RA0  N
ATOM   1146  H   ASP A 121      19.664  28.410  12.651  1.00  0.00      RA0  H
ATOM   1147  CA  ASP A 121      20.385  26.683  13.575  1.00  0.00      RA0  C
ATOM   1148  CB  ASP A 121      21.775  27.259  13.346  1.00  0.00      RA0  C
ATOM   1149  CG  ASP A 121      22.004  27.407  11.858  1.00  0.00      RA0  C
ATOM   1150  OD1 ASP A 121      21.300  26.766  11.072  1.00  0.00      RA0  O
ATOM   1151  OD2 ASP A 121      22.874  28.190  11.494  1.00  0.00      RA0  O
ATOM   1152  C   ASP A 121      20.154  26.364  15.050  1.00  0.00      RA0  C
ATOM   1153  O   ASP A 121      20.295  25.218  15.483  1.00  0.00      RA0  O
ATOM   1154  N   LEU A 122      19.828  27.387  15.828  1.00  0.00      RA0  N
ATOM   1155  H   LEU A 122      19.743  28.295  15.416  1.00  0.00      RA0  H
ATOM   1156  CA  LEU A 122      19.602  27.193  17.256  1.00  0.00      RA0  C
ATOM   1157  CB  LEU A 122      19.360  28.517  17.979  1.00  0.00      RA0  C
ATOM   1158  CG  LEU A 122      20.637  29.345  18.120  1.00  0.00      RA0  C
ATOM   1159  CD1 LEU A 122      20.368  30.693  18.792  1.00  0.00      RA0  C
ATOM   1160  CD2 LEU A 122      21.744  28.557  18.822  1.00  0.00      RA0  C
ATOM   1161  C   LEU A 122      18.452  26.245  17.509  1.00  0.00      RA0  C
ATOM   1162  O   LEU A 122      18.522  25.412  18.398  1.00  0.00      RA0  O
ATOM   1163  N   SER A 123      17.383  26.364  16.730  1.00  0.00      RA0  N
ATOM   1164  H   SER A 123      17.359  27.059  16.009  1.00  0.00      RA0  H
ATOM   1165  CA  SER A 123      16.226  25.489  16.918  1.00  0.00      RA0  C
ATOM   1166  CB  SER A 123      15.087  26.072  16.093  1.00  0.00      RA0  C
ATOM   1167  OG  SER A 123      14.900  27.434  16.495  1.00  0.00      RA0  O
ATOM   1168  HG  SER A 123      15.584  27.959  16.089  1.00  0.00      RA0  H
ATOM   1169  C   SER A 123      16.595  24.052  16.582  1.00  0.00      RA0  C
ATOM   1170  O   SER A 123      16.212  23.125  17.291  1.00  0.00      RA0  O
ATOM   1171  N   TRP A 124      17.343  23.880  15.498  1.00  0.00      RA0  N
ATOM   1172  H   TRP A 124      17.647  24.674  14.964  1.00  0.00      RA0  H
ATOM   1173  CA  TRP A 124      17.787  22.548  15.055  1.00  0.00      RA0  C
ATOM   1174  CB  TRP A 124      18.419  22.676  13.666  1.00  0.00      RA0  C
ATOM   1175  CG  TRP A 124      18.817  21.330  13.110  1.00  0.00      RA0  C
ATOM   1176  CD2 TRP A 124      17.969  20.323  12.519  1.00  0.00      RA0  C
ATOM   1177  CE2 TRP A 124      18.797  19.252  12.111  1.00  0.00      RA0  C
ATOM   1178  CE3 TRP A 124      16.598  20.253  12.303  1.00  0.00      RA0  C
ATOM   1179  CD1 TRP A 124      20.116  20.805  13.028  1.00  0.00      RA0  C
ATOM   1180  NE1 TRP A 124      20.109  19.579  12.438  1.00  0.00      RA0  N
ATOM   1181  HE1 TRP A 124      20.896  19.024  12.254  1.00  0.00      RA0  H
ATOM   1182  CZ2 TRP A 124      18.234  18.143  11.492  1.00  0.00      RA0  C
ATOM   1183  CZ3 TRP A 124      16.047  19.137  11.684  1.00  0.00      RA0  C
ATOM   1184  CH2 TRP A 124      16.862  18.086  11.278  1.00  0.00      RA0  C
ATOM   1185  C   TRP A 124      18.760  21.909  16.045  1.00  0.00      RA0  C
ATOM   1186  O   TRP A 124      18.593  20.764  16.438  1.00  0.00      RA0  O
ATOM   1187  N   ILE A 125      19.761  22.681  16.455  1.00  0.00      RA0  N
ATOM   1188  H   ILE A 125      19.820  23.605  16.091  1.00  0.00      RA0  H
ATOM   1189  CA  ILE A 125      20.746  22.218  17.430  1.00  0.00      RA0  C
ATOM   1190  CB  ILE A 125      21.849  23.258  17.656  1.00  0.00      RA0  C
ATOM   1191  CG2 ILE A 125      22.771  22.872  18.815  1.00  0.00      RA0  C
ATOM   1192  CG1 ILE A 125      22.652  23.461  16.370  1.00  0.00      RA0  C
ATOM   1193  CD1 ILE A 125      23.550  24.696  16.437  1.00  0.00      RA0  C
ATOM   1194  C   ILE A 125      20.050  21.835  18.742  1.00  0.00      RA0  C
ATOM   1195  O   ILE A 125      20.290  20.760  19.269  1.00  0.00      RA0  O
ATOM   1196  N   THR A 126      19.185  22.715  19.246  1.00  0.00      RA0  N
ATOM   1197  H   THR A 126      19.020  23.584  18.781  1.00  0.00      RA0  H
ATOM   1198  CA  THR A 126      18.413  22.427  20.459  1.00  0.00      RA0  C
ATOM   1199  CB  THR A 126      17.577  23.644  20.843  1.00  0.00      RA0  C
ATOM   1200  OG1 THR A 126      18.450  24.768  21.012  1.00  0.00      RA0  O
ATOM   1201  HG1 THR A 126      18.612  25.118  20.145  1.00  0.00      RA0  H
ATOM   1202  CG2 THR A 126      16.766  23.409  22.119  1.00  0.00      RA0  C
ATOM   1203  C   THR A 126      17.638  21.140  20.388  1.00  0.00      RA0  C
ATOM   1204  O   THR A 126      17.679  20.344  21.333  1.00  0.00      RA0  O
ATOM   1205  N   GLN A 127      16.919  20.950  19.285  1.00  0.00      RA0  N
ATOM   1206  H   GLN A 127      16.931  21.647  18.565  1.00  0.00      RA0  H
ATOM   1207  CA  GLN A 127      16.103  19.760  19.063  1.00  0.00      RA0  C
ATOM   1208  CB  GLN A 127      15.406  19.879  17.707  1.00  0.00      RA0  C
ATOM   1209  CG  GLN A 127      14.536  18.678  17.337  1.00  0.00      RA0  C
ATOM   1210  CD  GLN A 127      13.855  18.959  16.013  1.00  0.00      RA0  C
ATOM   1211  OE1 GLN A 127      12.826  19.620  15.946  1.00  0.00      RA0  O
ATOM   1212  NE2 GLN A 127      14.487  18.423  14.954  1.00  0.00      RA0  N
ATOM   1213 HE21 GLN A 127      15.323  17.878  15.053  1.00  0.00      RA0  H
ATOM   1214 HE22 GLN A 127      14.150  18.554  14.023  1.00  0.00      RA0  H
ATOM   1215  C   GLN A 127      16.927  18.464  19.147  1.00  0.00      RA0  C
ATOM   1216  O   GLN A 127      16.596  17.540  19.877  1.00  0.00      RA0  O
ATOM   1217  N   HIS A 128      18.018  18.419  18.397  1.00  0.00      RA0  N
ATOM   1218  H   HIS A 128      18.299  19.240  17.892  1.00  0.00      RA0  H
ATOM   1219  CA  HIS A 128      18.844  17.228  18.341  1.00  0.00      RA0  C
ATOM   1220  CB  HIS A 128      19.639  17.157  17.035  1.00  0.00      RA0  C
ATOM   1221  CG  HIS A 128      18.689  16.783  15.926  1.00  0.00      RA0  C
ATOM   1222  ND1 HIS A 128      18.531  15.529  15.462  1.00  0.00      RA0  N
ATOM   1223  HD1 HIS A 128      19.017  14.726  15.752  1.00  0.00      RA0  H
ATOM   1224  CD2 HIS A 128      17.811  17.627  15.245  1.00  0.00      RA0  C
ATOM   1225  NE2 HIS A 128      17.112  16.867  14.367  1.00  0.00      RA0  N
ATOM   1226  CE1 HIS A 128      17.557  15.574  14.499  1.00  0.00      RA0  C
ATOM   1227  C   HIS A 128      19.769  17.062  19.563  1.00  0.00      RA0  C
ATOM   1228  O   HIS A 128      20.225  15.953  19.833  1.00  0.00      RA0  O
ATOM   1229  N   ALA A 129      20.027  18.136  20.308  1.00  0.00      RA0  N
ATOM   1230  H   ALA A 129      19.633  19.024  20.066  1.00  0.00      RA0  H
ATOM   1231  CA  ALA A 129      20.873  18.057  21.500  1.00  0.00      RA0  C
ATOM   1232  CB  ALA A 129      21.303  19.444  21.974  1.00  0.00      RA0  C
ATOM   1233  C   ALA A 129      20.202  17.338  22.680  1.00  0.00      RA0  C
ATOM   1234  O   ALA A 129      20.880  16.738  23.501  1.00  0.00      RA0  O
ATOM   1235  N   GLU A 130      18.881  17.425  22.754  1.00  0.00      RA0  N
ATOM   1236  H   GLU A 130      18.372  17.866  22.013  1.00  0.00      RA0  H
ATOM   1237  CA  GLU A 130      18.113  17.027  23.947  1.00  0.00      RA0  C
ATOM   1238  CB  GLU A 130      16.623  17.367  23.738  1.00  0.00      RA0  C
ATOM   1239  CG  GLU A 130      15.687  17.115  24.926  1.00  0.00      RA0  C
ATOM   1240  CD  GLU A 130      15.349  15.642  25.032  1.00  0.00      RA0  C
ATOM   1241  OE1 GLU A 130      15.296  14.977  24.001  1.00  0.00      RA0  O
ATOM   1242  OE2 GLU A 130      15.147  15.162  26.144  1.00  0.00      RA0  O
ATOM   1243  C   GLU A 130      18.400  15.609  24.440  1.00  0.00      RA0  C
ATOM   1244  O   GLU A 130      18.651  15.430  25.640  1.00  0.00      RA0  O
ATOM   1245  N   PRO A 131      18.393  14.603  23.570  1.00  0.00      RA0  N
ATOM   1246  CD  PRO A 131      18.043  14.605  22.145  1.00  0.00      RA0  C
ATOM   1247  CA  PRO A 131      18.648  13.234  24.018  1.00  0.00      RA0  C
ATOM   1248  CB  PRO A 131      18.323  12.359  22.801  1.00  0.00      RA0  C
ATOM   1249  CG  PRO A 131      17.473  13.223  21.882  1.00  0.00      RA0  C
ATOM   1250  C   PRO A 131      20.074  12.993  24.479  1.00  0.00      RA0  C
ATOM   1251  O   PRO A 131      20.319  12.039  25.221  1.00  0.00      RA0  O
ATOM   1252  N   PHE A 132      20.994  13.857  24.056  1.00  0.00      RA0  N
ATOM   1253  H   PHE A 132      20.708  14.667  23.540  1.00  0.00      RA0  H
ATOM   1254  CA  PHE A 132      22.381  13.799  24.487  1.00  0.00      RA0  C
ATOM   1255  CB  PHE A 132      23.314  14.295  23.381  1.00  0.00      RA0  C
ATOM   1256  CG  PHE A 132      23.125  13.528  22.093  1.00  0.00      RA0  C
ATOM   1257  CD1 PHE A 132      23.927  12.429  21.819  1.00  0.00      RA0  C
ATOM   1258  CD2 PHE A 132      22.165  13.931  21.172  1.00  0.00      RA0  C
ATOM   1259  CE1 PHE A 132      23.777  11.739  20.622  1.00  0.00      RA0  C
ATOM   1260  CE2 PHE A 132      22.014  13.241  19.975  1.00  0.00      RA0  C
ATOM   1261  CZ  PHE A 132      22.824  12.148  19.697  1.00  0.00      RA0  C
ATOM   1262  C   PHE A 132      22.668  14.592  25.770  1.00  0.00      RA0  C
ATOM   1263  O   PHE A 132      23.759  14.469  26.353  1.00  0.00      RA0  O
ATOM   1264  N   GLY A 133      21.702  15.400  26.203  1.00  0.00      RA0  N
ATOM   1265  H   GLY A 133      20.862  15.516  25.668  1.00  0.00      RA0  H
ATOM   1266  CA  GLY A 133      21.820  16.178  27.431  1.00  0.00      RA0  C
ATOM   1267  C   GLY A 133      22.832  17.306  27.350  1.00  0.00      RA0  C
ATOM   1268  O   GLY A 133      23.558  17.570  28.316  1.00  0.00      RA0  O
ATOM   1269  N   ILE A 134      22.864  17.993  26.212  1.00  0.00      RA0  N
ATOM   1270  H   ILE A 134      22.136  17.870  25.538  1.00  0.00      RA0  H
ATOM   1271  CA  ILE A 134      23.862  19.032  25.986  1.00  0.00      RA0  C
ATOM   1272  CB  ILE A 134      24.285  19.069  24.518  1.00  0.00      RA0  C
ATOM   1273  CG2 ILE A 134      25.363  20.125  24.269  1.00  0.00      RA0  C
ATOM   1274  CG1 ILE A 134      24.750  17.682  24.087  1.00  0.00      RA0  C
ATOM   1275  CD1 ILE A 134      25.853  17.145  24.998  1.00  0.00      RA0  C
ATOM   1276  C   ILE A 134      23.293  20.373  26.433  1.00  0.00      RA0  C
ATOM   1277  O   ILE A 134      22.166  20.722  26.075  1.00  0.00      RA0  O
ATOM   1278  N   GLU A 135      24.065  21.094  27.242  1.00  0.00      RA0  N
ATOM   1279  H   GLU A 135      24.977  20.752  27.464  1.00  0.00      RA0  H
ATOM   1280  CA  GLU A 135      23.728  22.449  27.678  1.00  0.00      RA0  C
ATOM   1281  CB  GLU A 135      24.500  22.616  28.997  1.00  0.00      RA0  C
ATOM   1282  CG  GLU A 135      24.577  23.966  29.715  1.00  0.00      RA0  C
ATOM   1283  CD  GLU A 135      25.580  23.836  30.858  1.00  0.00      RA0  C
ATOM   1284  OE1 GLU A 135      26.571  24.566  30.877  1.00  0.00      RA0  O
ATOM   1285  OE2 GLU A 135      25.410  22.968  31.716  1.00  0.00      RA0  O
ATOM   1286  C   GLU A 135      24.204  23.447  26.613  1.00  0.00      RA0  C
ATOM   1287  O   GLU A 135      25.387  23.508  26.304  1.00  0.00      RA0  O
ATOM   1288  N   ILE A 136      23.267  24.219  26.067  1.00  0.00      RA0  N
ATOM   1289  H   ILE A 136      22.356  24.245  26.475  1.00  0.00      RA0  H
ATOM   1290  CA  ILE A 136      23.543  25.167  24.980  1.00  0.00      RA0  C
ATOM   1291  CB  ILE A 136      22.476  25.002  23.902  1.00  0.00      RA0  C
ATOM   1292  CG2 ILE A 136      22.673  25.978  22.742  1.00  0.00      RA0  C
ATOM   1293  CG1 ILE A 136      22.428  23.545  23.446  1.00  0.00      RA0  C
ATOM   1294  CD1 ILE A 136      21.334  23.309  22.412  1.00  0.00      RA0  C
ATOM   1295  C   ILE A 136      23.525  26.578  25.545  1.00  0.00      RA0  C
ATOM   1296  O   ILE A 136      22.514  26.993  26.112  1.00  0.00      RA0  O
ATOM   1297  N   THR A 137      24.636  27.308  25.390  1.00  0.00      RA0  N
ATOM   1298  H   THR A 137      25.458  26.902  24.993  1.00  0.00      RA0  H
ATOM   1299  CA  THR A 137      24.751  28.675  25.878  1.00  0.00      RA0  C
ATOM   1300  CB  THR A 137      25.778  28.556  26.988  1.00  0.00      RA0  C
ATOM   1301  OG1 THR A 137      25.459  27.370  27.729  1.00  0.00      RA0  O
ATOM   1302  HG1 THR A 137      26.218  27.130  28.248  1.00  0.00      RA0  H
ATOM   1303  CG2 THR A 137      25.842  29.792  27.888  1.00  0.00      RA0  C
ATOM   1304  C   THR A 137      25.140  29.591  24.728  1.00  0.00      RA0  C
ATOM   1305  O   THR A 137      26.202  29.420  24.130  1.00  0.00      RA0  O
ATOM   1306  N   VAL A 138      24.276  30.548  24.409  1.00  0.00      RA0  N
ATOM   1307  H   VAL A 138      23.496  30.726  25.006  1.00  0.00      RA0  H
ATOM   1308  CA  VAL A 138      24.569  31.510  23.345  1.00  0.00      RA0  C
ATOM   1309  CB  VAL A 138      23.271  31.978  22.696  1.00  0.00      RA0  C
ATOM   1310  CG1 VAL A 138      23.557  32.879  21.499  1.00  0.00      RA0  C
ATOM   1311  CG2 VAL A 138      22.410  30.775  22.307  1.00  0.00      RA0  C
ATOM   1312  C   VAL A 138      25.368  32.678  23.936  1.00  0.00      RA0  C
ATOM   1313  O   VAL A 138      24.944  33.289  24.920  1.00  0.00      RA0  O
ATOM   1314  N   ARG A 139      26.488  33.018  23.307  1.00  0.00      RA0  N
ATOM   1315  H   ARG A 139      26.673  32.628  22.409  1.00  0.00      RA0  H
ATOM   1316  CA  ARG A 139      27.450  33.974  23.874  1.00  0.00      RA0  C
ATOM   1317  CB  ARG A 139      28.872  33.478  23.643  1.00  0.00      RA0  C
ATOM   1318  CG  ARG A 139      29.075  32.058  24.175  1.00  0.00      RA0  C
ATOM   1319  CD  ARG A 139      28.614  31.915  25.627  1.00  0.00      RA0  C
ATOM   1320  NE  ARG A 139      29.090  33.046  26.414  1.00  0.00      RA0  N
ATOM   1321  HE  ARG A 139      28.570  33.912  26.369  1.00  0.00      RA0  H
ATOM   1322  CZ  ARG A 139      30.277  32.993  27.064  1.00  0.00      RA0  C
ATOM   1323  NH1 ARG A 139      30.951  31.820  27.126  1.00  0.00      RA0  N
ATOM   1324 HH11 ARG A 139      31.792  31.704  27.651  1.00  0.00      RA0  H
ATOM   1325 HH12 ARG A 139      30.628  30.992  26.632  1.00  0.00      RA0  H
ATOM   1326  NH2 ARG A 139      30.740  34.129  27.622  1.00  0.00      RA0  N
ATOM   1327 HH21 ARG A 139      31.574  34.223  28.163  1.00  0.00      RA0  H
ATOM   1328 HH22 ARG A 139      30.225  35.002  27.486  1.00  0.00      RA0  H
ATOM   1329  C   ARG A 139      27.259  35.386  23.330  1.00  0.00      RA0  C
ATOM   1330  O   ARG A 139      28.145  35.986  22.706  1.00  0.00      RA0  O
ATOM   1331  N   ASP A 140      26.099  35.947  23.626  1.00  0.00      RA0  N
ATOM   1332  H   ASP A 140      25.418  35.428  24.145  1.00  0.00      RA0  H
ATOM   1333  CA  ASP A 140      25.763  37.288  23.171  1.00  0.00      RA0  C
ATOM   1334  CB  ASP A 140      24.239  37.498  23.143  1.00  0.00      RA0  C
ATOM   1335  CG  ASP A 140      23.530  36.528  22.200  1.00  0.00      RA0  C
ATOM   1336  OD1 ASP A 140      23.941  36.365  21.053  1.00  0.00      RA0  O
ATOM   1337  OD2 ASP A 140      22.527  35.940  22.595  1.00  0.00      RA0  O
ATOM   1338  C   ASP A 140      26.461  38.356  24.001  1.00  0.00      RA0  C
ATOM   1339  O   ASP A 140      26.303  39.538  23.728  1.00  0.00      RA0  O
ATOM   1340  N   ASP A 141      27.195  37.921  25.031  1.00  0.00      RA0  N
ATOM   1341  H   ASP A 141      27.324  36.945  25.205  1.00  0.00      RA0  H
ATOM   1342  CA  ASP A 141      28.079  38.774  25.811  1.00  0.00      RA0  C
ATOM   1343  CB  ASP A 141      28.319  38.135  27.184  1.00  0.00      RA0  C
ATOM   1344  CG  ASP A 141      29.135  36.852  27.066  1.00  0.00      RA0  C
ATOM   1345  OD1 ASP A 141      28.677  35.884  26.461  1.00  0.00      RA0  O
ATOM   1346  OD2 ASP A 141      30.228  36.788  27.619  1.00  0.00      RA0  O
ATOM   1347  C   ASP A 141      29.436  39.080  25.147  1.00  0.00      RA0  C
ATOM   1348  O   ASP A 141      30.193  39.924  25.662  1.00  0.00      RA0  O
ATOM   1349  N   LEU A 142      29.715  38.394  24.033  1.00  0.00      RA0  N
ATOM   1350  H   LEU A 142      29.034  37.792  23.612  1.00  0.00      RA0  H
ATOM   1351  CA  LEU A 142      30.966  38.532  23.283  1.00  0.00      RA0  C
ATOM   1352  CB  LEU A 142      31.614  37.166  23.048  1.00  0.00      RA0  C
ATOM   1353  CG  LEU A 142      31.907  36.377  24.326  1.00  0.00      RA0  C
ATOM   1354  CD1 LEU A 142      32.443  34.979  24.014  1.00  0.00      RA0  C
ATOM   1355  CD2 LEU A 142      32.839  37.133  25.272  1.00  0.00      RA0  C
ATOM   1356  C   LEU A 142      30.768  39.226  21.951  1.00  0.00      RA0  C
ATOM   1357  O   LEU A 142      29.785  38.975  21.236  1.00  0.00      RA0  O
ATOM   1358  N   SER A 143      31.742  40.055  21.608  1.00  0.00      RA0  N
ATOM   1359  H   SER A 143      32.496  40.278  22.223  1.00  0.00      RA0  H
ATOM   1360  CA  SER A 143      31.886  40.617  20.278  1.00  0.00      RA0  C
ATOM   1361  CB  SER A 143      32.142  42.086  20.497  1.00  0.00      RA0  C
ATOM   1362  OG  SER A 143      32.032  42.277  21.903  1.00  0.00      RA0  O
ATOM   1363  HG  SER A 143      31.129  42.042  22.101  1.00  0.00      RA0  H
ATOM   1364  C   SER A 143      33.074  39.904  19.640  1.00  0.00      RA0  C
ATOM   1365  O   SER A 143      33.806  39.158  20.310  1.00  0.00      RA0  O
ATOM   1366  N   MSE A 144      33.253  40.097  18.350  1.00  0.00      RA0  N
ATOM   1367  H   MSE A 144      32.689  40.718  17.801  1.00  0.00      RA0  H
ATOM   1368  CA  MSE A 144      34.328  39.411  17.655  1.00  0.00      RA0  C
ATOM   1369  CB  MSE A 144      33.845  38.030  17.199  1.00  0.00      RA0  C
ATOM   1370  CG  MSE A 144      34.950  37.126  16.649  1.00  0.00      RA0  C
ATOM   1371  SE  MSE A 144      34.395  35.428  16.432  1.00  0.00      RA0  S
ATOM   1372  CE  MSE A 144      32.874  35.770  15.534  1.00  0.00      RA0  C
ATOM   1373  C   MSE A 144      34.823  40.277  16.518  1.00  0.00      RA0  C
ATOM   1374  O   MSE A 144      34.018  40.927  15.822  1.00  0.00      RA0  O
ATOM   1375  N   ILE A 145      36.145  40.281  16.350  1.00  0.00      RA0  N
ATOM   1376  H   ILE A 145      36.722  39.723  16.951  1.00  0.00      RA0  H
ATOM   1377  CA  ILE A 145      36.817  41.057  15.315  1.00  0.00      RA0  C
ATOM   1378  CB  ILE A 145      37.632  42.196  15.942  1.00  0.00      RA0  C
ATOM   1379  CG2 ILE A 145      38.309  43.045  14.865  1.00  0.00      RA0  C
ATOM   1380  CG1 ILE A 145      36.781  43.050  16.886  1.00  0.00      RA0  C
ATOM   1381  CD1 ILE A 145      37.596  44.107  17.632  1.00  0.00      RA0  C
ATOM   1382  C   ILE A 145      37.729  40.128  14.530  1.00  0.00      RA0  C
ATOM   1383  O   ILE A 145      38.504  39.373  15.126  1.00  0.00      RA0  O
ATOM   1384  N   ALA A 146      37.627  40.164  13.204  1.00  0.00      RA0  N
ATOM   1385  H   ALA A 146      37.039  40.863  12.797  1.00  0.00      RA0  H
ATOM   1386  CA  ALA A 146      38.491  39.366  12.339  1.00  0.00      RA0  C
ATOM   1387  CB  ALA A 146      37.702  38.880  11.128  1.00  0.00      RA0  C
ATOM   1388  C   ALA A 146      39.592  40.260  11.825  1.00  0.00      RA0  C
ATOM   1389  O   ALA A 146      39.320  41.270  11.191  1.00  0.00      RA0  O
ATOM   1390  N   VAL A 147      40.832  39.879  12.100  1.00  0.00      RA0  N
ATOM   1391  H   VAL A 147      40.996  39.036  12.599  1.00  0.00      RA0  H
ATOM   1392  CA  VAL A 147      41.994  40.689  11.695  1.00  0.00      RA0  C
ATOM   1393  CB  VAL A 147      42.872  40.977  12.915  1.00  0.00      RA0  C
ATOM   1394  CG1 VAL A 147      44.032  41.906  12.561  1.00  0.00      RA0  C
ATOM   1395  CG2 VAL A 147      42.038  41.525  14.075  1.00  0.00      RA0  C
ATOM   1396  C   VAL A 147      42.735  39.835  10.682  1.00  0.00      RA0  C
ATOM   1397  O   VAL A 147      43.186  38.736  11.015  1.00  0.00      RA0  O
ATOM   1398  N   GLN A 148      42.820  40.325   9.451  1.00  0.00      RA0  N
ATOM   1399  H   GLN A 148      42.577  41.272   9.259  1.00  0.00      RA0  H
ATOM   1400  CA  GLN A 148      43.218  39.503   8.302  1.00  0.00      RA0  C
ATOM   1401  CB  GLN A 148      41.973  39.166   7.474  1.00  0.00      RA0  C
ATOM   1402  CG  GLN A 148      40.683  38.988   8.290  1.00  0.00      RA0  C
ATOM   1403  CD  GLN A 148      40.357  37.531   8.560  1.00  0.00      RA0  C
ATOM   1404  OE1 GLN A 148      39.573  36.937   7.820  1.00  0.00      RA0  O
ATOM   1405  NE2 GLN A 148      40.937  37.008   9.659  1.00  0.00      RA0  N
ATOM   1406 HE21 GLN A 148      41.583  37.519  10.234  1.00  0.00      RA0  H
ATOM   1407 HE22 GLN A 148      40.751  36.075   9.989  1.00  0.00      RA0  H
ATOM   1408  C   GLN A 148      44.283  40.159   7.421  1.00  0.00      RA0  C
ATOM   1409  O   GLN A 148      44.236  41.371   7.132  1.00  0.00      RA0  O
ATOM   1410  N   GLY A 149      45.222  39.347   6.947  1.00  0.00      RA0  N
ATOM   1411  H   GLY A 149      45.305  38.399   7.250  1.00  0.00      RA0  H
ATOM   1412  CA  GLY A 149      46.256  39.825   6.042  1.00  0.00      RA0  C
ATOM   1413  C   GLY A 149      47.621  39.353   6.499  1.00  0.00      RA0  C
ATOM   1414  O   GLY A 149      47.767  38.836   7.614  1.00  0.00      RA0  O
ATOM   1415  N   PRO A 150      48.615  39.532   5.647  1.00  0.00      RA0  N
ATOM   1416  CD  PRO A 150      48.491  40.145   4.331  1.00  0.00      RA0  C
ATOM   1417  CA  PRO A 150      49.959  39.020   5.916  1.00  0.00      RA0  C
ATOM   1418  CB  PRO A 150      50.689  39.249   4.588  1.00  0.00      RA0  C
ATOM   1419  CG  PRO A 150      49.931  40.377   3.897  1.00  0.00      RA0  C
ATOM   1420  C   PRO A 150      50.669  39.625   7.147  1.00  0.00      RA0  C
ATOM   1421  O   PRO A 150      51.533  38.974   7.746  1.00  0.00      RA0  O
ATOM   1422  N   ASN A 151      50.253  40.809   7.565  1.00  0.00      RA0  N
ATOM   1423  H   ASN A 151      49.535  41.285   7.050  1.00  0.00      RA0  H
ATOM   1424  CA  ASN A 151      50.760  41.443   8.778  1.00  0.00      RA0  C
ATOM   1425  CB  ASN A 151      51.187  42.892   8.553  1.00  0.00      RA0  C
ATOM   1426  CG  ASN A 151      52.502  42.986   7.816  1.00  0.00      RA0  C
ATOM   1427  OD1 ASN A 151      53.505  42.397   8.206  1.00  0.00      RA0  O
ATOM   1428  ND2 ASN A 151      52.439  43.760   6.719  1.00  0.00      RA0  N
ATOM   1429 HD21 ASN A 151      51.597  44.273   6.514  1.00  0.00      RA0  H
ATOM   1430 HD22 ASN A 151      53.196  43.871   6.077  1.00  0.00      RA0  H
ATOM   1431  C   ASN A 151      49.733  41.475   9.912  1.00  0.00      RA0  C
ATOM   1432  O   ASN A 151      49.956  42.116  10.946  1.00  0.00      RA0  O
ATOM   1433  N   ALA A 152      48.610  40.780   9.739  1.00  0.00      RA0  N
ATOM   1434  H   ALA A 152      48.500  40.203   8.927  1.00  0.00      RA0  H
ATOM   1435  CA  ALA A 152      47.525  40.831  10.724  1.00  0.00      RA0  C
ATOM   1436  CB  ALA A 152      46.308  40.084  10.210  1.00  0.00      RA0  C
ATOM   1437  C   ALA A 152      47.870  40.232  12.082  1.00  0.00      RA0  C
ATOM   1438  O   ALA A 152      47.643  40.855  13.112  1.00  0.00      RA0  O
ATOM   1439  N   GLN A 153      48.417  39.025  12.076  1.00  0.00      RA0  N
ATOM   1440  H   GLN A 153      48.620  38.601  11.193  1.00  0.00      RA0  H
ATOM   1441  CA  GLN A 153      48.786  38.360  13.322  1.00  0.00      RA0  C
ATOM   1442  CB  GLN A 153      49.249  36.938  13.025  1.00  0.00      RA0  C
ATOM   1443  CG  GLN A 153      48.082  36.150  12.431  1.00  0.00      RA0  C
ATOM   1444  CD  GLN A 153      48.549  34.790  11.971  1.00  0.00      RA0  C
ATOM   1445  OE1 GLN A 153      49.669  34.626  11.506  1.00  0.00      RA0  O
ATOM   1446  NE2 GLN A 153      47.627  33.823  12.123  1.00  0.00      RA0  N
ATOM   1447 HE21 GLN A 153      46.694  34.014  12.446  1.00  0.00      RA0  H
ATOM   1448 HE22 GLN A 153      47.856  32.870  11.929  1.00  0.00      RA0  H
ATOM   1449  C   GLN A 153      49.832  39.187  14.072  1.00  0.00      RA0  C
ATOM   1450  O   GLN A 153      49.689  39.419  15.253  1.00  0.00      RA0  O
ATOM   1451  N   ALA A 154      50.851  39.664  13.363  1.00  0.00      RA0  N
ATOM   1452  H   ALA A 154      50.899  39.473  12.385  1.00  0.00      RA0  H
ATOM   1453  CA  ALA A 154      51.905  40.471  13.987  1.00  0.00      RA0  C
ATOM   1454  CB  ALA A 154      52.976  40.833  12.957  1.00  0.00      RA0  C
ATOM   1455  C   ALA A 154      51.351  41.767  14.598  1.00  0.00      RA0  C
ATOM   1456  O   ALA A 154      51.682  42.119  15.731  1.00  0.00      RA0  O
ATOM   1457  N   LYS A 155      50.525  42.479  13.847  1.00  0.00      RA0  N
ATOM   1458  H   LYS A 155      50.271  42.156  12.933  1.00  0.00      RA0  H
ATOM   1459  CA  LYS A 155      49.955  43.733  14.328  1.00  0.00      RA0  C
ATOM   1460  CB  LYS A 155      49.235  44.476  13.205  1.00  0.00      RA0  C
ATOM   1461  CG  LYS A 155      50.190  45.187  12.245  1.00  0.00      RA0  C
ATOM   1462  CD  LYS A 155      49.435  45.829  11.081  1.00  0.00      RA0  C
ATOM   1463  CE  LYS A 155      50.311  46.698  10.177  1.00  0.00      RA0  C
ATOM   1464  NZ  LYS A 155      49.523  47.102   9.007  1.00  0.00      RA0  N
ATOM   1465  HZ1 LYS A 155      50.064  47.641   8.296  1.00  0.00      RA0  H
ATOM   1466  HZ2 LYS A 155      49.269  46.272   8.431  1.00  0.00      RA0  H
ATOM   1467  HZ3 LYS A 155      48.657  47.629   9.220  1.00  0.00      RA0  H
ATOM   1468  C   LYS A 155      49.019  43.509  15.502  1.00  0.00      RA0  C
ATOM   1469  O   LYS A 155      49.099  44.228  16.516  1.00  0.00      RA0  O
ATOM   1470  N   ALA A 156      48.162  42.490  15.413  1.00  0.00      RA0  N
ATOM   1471  H   ALA A 156      48.142  41.923  14.590  1.00  0.00      RA0  H
ATOM   1472  CA  ALA A 156      47.302  42.150  16.552  1.00  0.00      RA0  C
ATOM   1473  CB  ALA A 156      46.380  40.978  16.209  1.00  0.00      RA0  C
ATOM   1474  C   ALA A 156      48.114  41.792  17.779  1.00  0.00      RA0  C
ATOM   1475  O   ALA A 156      47.756  42.196  18.881  1.00  0.00      RA0  O
ATOM   1476  N   ALA A 157      49.205  41.055  17.580  1.00  0.00      RA0  N
ATOM   1477  H   ALA A 157      49.470  40.791  16.651  1.00  0.00      RA0  H
ATOM   1478  CA  ALA A 157      49.982  40.538  18.704  1.00  0.00      RA0  C
ATOM   1479  CB  ALA A 157      51.041  39.543  18.228  1.00  0.00      RA0  C
ATOM   1480  C   ALA A 157      50.677  41.640  19.516  1.00  0.00      RA0  C
ATOM   1481  O   ALA A 157      50.990  41.430  20.683  1.00  0.00      RA0  O
ATOM   1482  N   THR A 158      50.868  42.824  18.922  1.00  0.00      RA0  N
ATOM   1483  H   THR A 158      50.593  42.960  17.970  1.00  0.00      RA0  H
ATOM   1484  CA  THR A 158      51.429  43.975  19.664  1.00  0.00      RA0  C
ATOM   1485  CB  THR A 158      51.828  45.120  18.719  1.00  0.00      RA0  C
ATOM   1486  OG1 THR A 158      50.707  45.709  18.057  1.00  0.00      RA0  O
ATOM   1487  HG1 THR A 158      50.311  45.056  17.495  1.00  0.00      RA0  H
ATOM   1488  CG2 THR A 158      52.855  44.636  17.695  1.00  0.00      RA0  C
ATOM   1489  C   THR A 158      50.521  44.382  20.809  1.00  0.00      RA0  C
ATOM   1490  O   THR A 158      50.962  45.065  21.722  1.00  0.00      RA0  O
ATOM   1491  N   LEU A 159      49.248  43.993  20.740  1.00  0.00      RA0  N
ATOM   1492  H   LEU A 159      48.926  43.433  19.975  1.00  0.00      RA0  H
ATOM   1493  CA  LEU A 159      48.252  44.320  21.759  1.00  0.00      RA0  C
ATOM   1494  CB  LEU A 159      46.926  44.643  21.083  1.00  0.00      RA0  C
ATOM   1495  CG  LEU A 159      47.124  45.696  19.992  1.00  0.00      RA0  C
ATOM   1496  CD1 LEU A 159      45.869  45.864  19.150  1.00  0.00      RA0  C
ATOM   1497  CD2 LEU A 159      47.626  47.030  20.548  1.00  0.00      RA0  C
ATOM   1498  C   LEU A 159      48.105  43.238  22.813  1.00  0.00      RA0  C
ATOM   1499  O   LEU A 159      47.451  43.472  23.828  1.00  0.00      RA0  O
ATOM   1500  N   PHE A 160      48.698  42.073  22.573  1.00  0.00      RA0  N
ATOM   1501  H   PHE A 160      49.362  42.013  21.829  1.00  0.00      RA0  H
ATOM   1502  CA  PHE A 160      48.603  40.937  23.502  1.00  0.00      RA0  C
ATOM   1503  CB  PHE A 160      48.950  39.618  22.806  1.00  0.00      RA0  C
ATOM   1504  CG  PHE A 160      47.975  39.277  21.700  1.00  0.00      RA0  C
ATOM   1505  CD1 PHE A 160      46.772  39.961  21.560  1.00  0.00      RA0  C
ATOM   1506  CD2 PHE A 160      48.293  38.259  20.808  1.00  0.00      RA0  C
ATOM   1507  CE1 PHE A 160      45.910  39.653  20.514  1.00  0.00      RA0  C
ATOM   1508  CE2 PHE A 160      47.431  37.947  19.763  1.00  0.00      RA0  C
ATOM   1509  CZ  PHE A 160      46.246  38.655  19.607  1.00  0.00      RA0  C
ATOM   1510  C   PHE A 160      49.512  41.150  24.702  1.00  0.00      RA0  C
ATOM   1511  O   PHE A 160      50.613  41.693  24.567  1.00  0.00      RA0  O
ATOM   1512  N   ASN A 161      49.063  40.712  25.872  1.00  0.00      RA0  N
ATOM   1513  H   ASN A 161      48.167  40.272  25.880  1.00  0.00      RA0  H
ATOM   1514  CA  ASN A 161      49.950  40.653  27.032  1.00  0.00      RA0  C
ATOM   1515  CB  ASN A 161      49.201  40.736  28.366  1.00  0.00      RA0  C
ATOM   1516  CG  ASN A 161      48.436  39.464  28.668  1.00  0.00      RA0  C
ATOM   1517  OD1 ASN A 161      48.944  38.350  28.611  1.00  0.00      RA0  O
ATOM   1518  ND2 ASN A 161      47.165  39.700  29.035  1.00  0.00      RA0  N
ATOM   1519 HD21 ASN A 161      46.801  40.634  29.006  1.00  0.00      RA0  H
ATOM   1520 HD22 ASN A 161      46.541  38.979  29.336  1.00  0.00      RA0  H
ATOM   1521  C   ASN A 161      50.853  39.435  26.959  1.00  0.00      RA0  C
ATOM   1522  O   ASN A 161      50.729  38.619  26.053  1.00  0.00      RA0  O
ATOM   1523  N   ASP A 162      51.794  39.296  27.889  1.00  0.00      RA0  N
ATOM   1524  H   ASP A 162      52.007  40.011  28.557  1.00  0.00      RA0  H
ATOM   1525  CA  ASP A 162      52.735  38.177  27.810  1.00  0.00      RA0  C
ATOM   1526  CB  ASP A 162      53.884  38.408  28.784  1.00  0.00      RA0  C
ATOM   1527  CG  ASP A 162      54.651  39.584  28.198  1.00  0.00      RA0  C
ATOM   1528  OD1 ASP A 162      55.718  39.370  27.636  1.00  0.00      RA0  O
ATOM   1529  OD2 ASP A 162      54.141  40.704  28.199  1.00  0.00      RA0  O
ATOM   1530  C   ASP A 162      52.051  36.797  27.793  1.00  0.00      RA0  C
ATOM   1531  O   ASP A 162      52.419  35.931  27.012  1.00  0.00      RA0  O
ATOM   1532  N   ALA A 163      51.038  36.602  28.628  1.00  0.00      RA0  N
ATOM   1533  H   ALA A 163      50.660  37.388  29.118  1.00  0.00      RA0  H
ATOM   1534  CA  ALA A 163      50.345  35.322  28.698  1.00  0.00      RA0  C
ATOM   1535  CB  ALA A 163      49.338  35.305  29.849  1.00  0.00      RA0  C
ATOM   1536  C   ALA A 163      49.621  35.020  27.395  1.00  0.00      RA0  C
ATOM   1537  O   ALA A 163      49.547  33.860  26.982  1.00  0.00      RA0  O
ATOM   1538  N   GLN A 164      49.090  36.067  26.761  1.00  0.00      RA0  N
ATOM   1539  H   GLN A 164      49.264  36.980  27.136  1.00  0.00      RA0  H
ATOM   1540  CA  GLN A 164      48.368  35.918  25.499  1.00  0.00      RA0  C
ATOM   1541  CB  GLN A 164      47.535  37.165  25.232  1.00  0.00      RA0  C
ATOM   1542  CG  GLN A 164      46.505  37.342  26.345  1.00  0.00      RA0  C
ATOM   1543  CD  GLN A 164      45.803  38.668  26.190  1.00  0.00      RA0  C
ATOM   1544  OE1 GLN A 164      46.419  39.678  25.874  1.00  0.00      RA0  O
ATOM   1545  NE2 GLN A 164      44.492  38.620  26.460  1.00  0.00      RA0  N
ATOM   1546 HE21 GLN A 164      44.056  37.743  26.681  1.00  0.00      RA0  H
ATOM   1547 HE22 GLN A 164      43.907  39.431  26.425  1.00  0.00      RA0  H
ATOM   1548  C   GLN A 164      49.346  35.587  24.361  1.00  0.00      RA0  C
ATOM   1549  O   GLN A 164      49.126  34.668  23.565  1.00  0.00      RA0  O
ATOM   1550  N   ARG A 165      50.458  36.308  24.315  1.00  0.00      RA0  N
ATOM   1551  H   ARG A 165      50.611  37.032  24.988  1.00  0.00      RA0  H
ATOM   1552  CA  ARG A 165      51.531  35.935  23.381  1.00  0.00      RA0  C
ATOM   1553  CB  ARG A 165      52.676  36.944  23.481  1.00  0.00      RA0  C
ATOM   1554  CG  ARG A 165      52.479  38.077  22.466  1.00  0.00      RA0  C
ATOM   1555  CD  ARG A 165      53.445  39.257  22.618  1.00  0.00      RA0  C
ATOM   1556  NE  ARG A 165      52.965  40.226  23.604  1.00  0.00      RA0  N
ATOM   1557  HE  ARG A 165      52.148  40.768  23.358  1.00  0.00      RA0  H
ATOM   1558  CZ  ARG A 165      53.602  40.375  24.802  1.00  0.00      RA0  C
ATOM   1559  NH1 ARG A 165      54.672  39.612  25.098  1.00  0.00      RA0  N
ATOM   1560 HH11 ARG A 165      55.120  39.682  26.008  1.00  0.00      RA0  H
ATOM   1561 HH12 ARG A 165      55.066  38.944  24.466  1.00  0.00      RA0  H
ATOM   1562  NH2 ARG A 165      53.144  41.285  25.682  1.00  0.00      RA0  N
ATOM   1563 HH21 ARG A 165      53.578  41.381  26.596  1.00  0.00      RA0  H
ATOM   1564 HH22 ARG A 165      52.355  41.872  25.458  1.00  0.00      RA0  H
ATOM   1565  C   ARG A 165      51.980  34.494  23.535  1.00  0.00      RA0  C
ATOM   1566  O   ARG A 165      52.159  33.776  22.545  1.00  0.00      RA0  O
ATOM   1567  N   GLN A 166      52.157  34.057  24.776  1.00  0.00      RA0  N
ATOM   1568  H   GLN A 166      52.008  34.683  25.542  1.00  0.00      RA0  H
ATOM   1569  CA  GLN A 166      52.576  32.684  25.045  1.00  0.00      RA0  C
ATOM   1570  CB  GLN A 166      52.862  32.529  26.536  1.00  0.00      RA0  C
ATOM   1571  CG  GLN A 166      53.452  31.170  26.908  1.00  0.00      RA0  C
ATOM   1572  CD  GLN A 166      53.795  31.181  28.381  1.00  0.00      RA0  C
ATOM   1573  OE1 GLN A 166      53.212  30.472  29.193  1.00  0.00      RA0  O
ATOM   1574  NE2 GLN A 166      54.783  32.041  28.688  1.00  0.00      RA0  N
ATOM   1575 HE21 GLN A 166      55.223  32.590  27.977  1.00  0.00      RA0  H
ATOM   1576 HE22 GLN A 166      55.095  32.149  29.631  1.00  0.00      RA0  H
ATOM   1577  C   GLN A 166      51.533  31.681  24.562  1.00  0.00      RA0  C
ATOM   1578  O   GLN A 166      51.876  30.670  23.956  1.00  0.00      RA0  O
ATOM   1579  N   ALA A 167      50.258  31.982  24.804  1.00  0.00      RA0  N
ATOM   1580  H   ALA A 167      50.036  32.816  25.310  1.00  0.00      RA0  H
ATOM   1581  CA  ALA A 167      49.158  31.086  24.378  1.00  0.00      RA0  C
ATOM   1582  CB  ALA A 167      47.807  31.660  24.807  1.00  0.00      RA0  C
ATOM   1583  C   ALA A 167      49.116  30.813  22.872  1.00  0.00      RA0  C
ATOM   1584  O   ALA A 167      48.801  29.685  22.428  1.00  0.00      RA0  O
ATOM   1585  N   VAL A 168      49.425  31.834  22.089  1.00  0.00      RA0  N
ATOM   1586  H   VAL A 168      49.769  32.683  22.496  1.00  0.00      RA0  H
ATOM   1587  CA  VAL A 168      49.321  31.743  20.625  1.00  0.00      RA0  C
ATOM   1588  CB  VAL A 168      48.664  33.004  20.058  1.00  0.00      RA0  C
ATOM   1589  CG1 VAL A 168      47.305  33.227  20.716  1.00  0.00      RA0  C
ATOM   1590  CG2 VAL A 168      49.570  34.230  20.188  1.00  0.00      RA0  C
ATOM   1591  C   VAL A 168      50.657  31.484  19.929  1.00  0.00      RA0  C
ATOM   1592  O   VAL A 168      50.715  31.423  18.695  1.00  0.00      RA0  O
ATOM   1593  N   GLU A 169      51.728  31.355  20.708  1.00  0.00      RA0  N
ATOM   1594  H   GLU A 169      51.651  31.323  21.704  1.00  0.00      RA0  H
ATOM   1595  CA  GLU A 169      53.048  31.167  20.125  1.00  0.00      RA0  C
ATOM   1596  CB  GLU A 169      54.147  31.191  21.188  1.00  0.00      RA0  C
ATOM   1597  CG  GLU A 169      55.536  30.978  20.578  1.00  0.00      RA0  C
ATOM   1598  CD  GLU A 169      55.739  31.942  19.422  1.00  0.00      RA0  C
ATOM   1599  OE1 GLU A 169      55.857  33.140  19.666  1.00  0.00      RA0  O
ATOM   1600  OE2 GLU A 169      55.773  31.490  18.276  1.00  0.00      RA0  O
ATOM   1601  C   GLU A 169      53.058  29.870  19.317  1.00  0.00      RA0  C
ATOM   1602  O   GLU A 169      52.779  28.805  19.838  1.00  0.00      RA0  O
ATOM   1603  N   GLY A 170      53.408  29.971  18.043  1.00  0.00      RA0  N
ATOM   1604  H   GLY A 170      53.793  30.861  17.780  1.00  0.00      RA0  H
ATOM   1605  CA  GLY A 170      53.506  28.805  17.182  1.00  0.00      RA0  C
ATOM   1606  C   GLY A 170      52.162  28.201  16.796  1.00  0.00      RA0  C
ATOM   1607  O   GLY A 170      52.104  27.085  16.275  1.00  0.00      RA0  O
ATOM   1608  N   MSE A 171      51.077  28.930  17.048  1.00  0.00      RA0  N
ATOM   1609  H   MSE A 171      51.154  29.873  17.386  1.00  0.00      RA0  H
ATOM   1610  CA  MSE A 171      49.757  28.348  16.869  1.00  0.00      RA0  C
ATOM   1611  CB  MSE A 171      48.686  29.214  17.539  1.00  0.00      RA0  C
ATOM   1612  CG  MSE A 171      47.301  28.570  17.526  1.00  0.00      RA0  C
ATOM   1613  SE  MSE A 171      46.082  29.432  18.534  1.00  0.00      RA0  S
ATOM   1614  CE  MSE A 171      46.012  30.977  17.618  1.00  0.00      RA0  C
ATOM   1615  C   MSE A 171      49.476  28.143  15.389  1.00  0.00      RA0  C
ATOM   1616  O   MSE A 171      49.657  29.058  14.559  1.00  0.00      RA0  O
ATOM   1617  N   LYS A 172      49.040  26.931  15.073  1.00  0.00      RA0  N
ATOM   1618  H   LYS A 172      48.774  26.327  15.824  1.00  0.00      RA0  H
ATOM   1619  CA  LYS A 172      48.779  26.534  13.705  1.00  0.00      RA0  C
ATOM   1620  CB  LYS A 172      49.028  25.022  13.658  1.00  0.00      RA0  C
ATOM   1621  CG  LYS A 172      50.457  24.610  14.016  1.00  0.00      RA0  C
ATOM   1622  CD  LYS A 172      51.500  25.227  13.082  1.00  0.00      RA0  C
ATOM   1623  CE  LYS A 172      52.934  24.856  13.463  1.00  0.00      RA0  C
ATOM   1624  NZ  LYS A 172      53.200  25.293  14.842  1.00  0.00      RA0  N
ATOM   1625  HZ1 LYS A 172      54.215  25.250  15.052  1.00  0.00      RA0  H
ATOM   1626  HZ2 LYS A 172      52.860  26.269  14.987  1.00  0.00      RA0  H
ATOM   1627  HZ3 LYS A 172      52.678  24.703  15.517  1.00  0.00      RA0  H
ATOM   1628  C   LYS A 172      47.375  26.970  13.306  1.00  0.00      RA0  C
ATOM   1629  O   LYS A 172      46.557  27.358  14.161  1.00  0.00      RA0  O
ATOM   1630  N   PRO A 173      47.092  26.928  12.007  1.00  0.00      RA0  N
ATOM   1631  CD  PRO A 173      48.008  26.646  10.905  1.00  0.00      RA0  C
ATOM   1632  CA  PRO A 173      45.761  27.243  11.526  1.00  0.00      RA0  C
ATOM   1633  CB  PRO A 173      45.860  27.069  10.014  1.00  0.00      RA0  C
ATOM   1634  CG  PRO A 173      47.334  27.259   9.694  1.00  0.00      RA0  C
ATOM   1635  C   PRO A 173      44.672  26.386  12.117  1.00  0.00      RA0  C
ATOM   1636  O   PRO A 173      44.882  25.207  12.420  1.00  0.00      RA0  O
ATOM   1637  N   PHE A 174      43.490  26.985  12.253  1.00  0.00      RA0  N
ATOM   1638  H   PHE A 174      43.406  27.944  11.983  1.00  0.00      RA0  H
ATOM   1639  CA  PHE A 174      42.322  26.266  12.761  1.00  0.00      RA0  C
ATOM   1640  CB  PHE A 174      41.832  25.172  11.795  1.00  0.00      RA0  C
ATOM   1641  CG  PHE A 174      41.063  25.773  10.640  1.00  0.00      RA0  C
ATOM   1642  CD1 PHE A 174      41.735  26.522   9.647  1.00  0.00      RA0  C
ATOM   1643  CD2 PHE A 174      39.667  25.568  10.580  1.00  0.00      RA0  C
ATOM   1644  CE1 PHE A 174      40.998  27.085   8.588  1.00  0.00      RA0  C
ATOM   1645  CE2 PHE A 174      38.931  26.126   9.517  1.00  0.00      RA0  C
ATOM   1646  CZ  PHE A 174      39.603  26.883   8.534  1.00  0.00      RA0  C
ATOM   1647  C   PHE A 174      42.534  25.730  14.172  1.00  0.00      RA0  C
ATOM   1648  O   PHE A 174      42.263  24.574  14.453  1.00  0.00      RA0  O
ATOM   1649  N   PHE A 175      42.978  26.638  15.037  1.00  0.00      RA0  N
ATOM   1650  H   PHE A 175      43.195  27.577  14.760  1.00  0.00      RA0  H
ATOM   1651  CA  PHE A 175      42.992  26.464  16.470  1.00  0.00      RA0  C
ATOM   1652  CB  PHE A 175      44.420  26.388  17.007  1.00  0.00      RA0  C
ATOM   1653  CG  PHE A 175      45.019  25.005  17.009  1.00  0.00      RA0  C
ATOM   1654  CD1 PHE A 175      45.954  24.651  16.014  1.00  0.00      RA0  C
ATOM   1655  CD2 PHE A 175      44.674  24.109  18.043  1.00  0.00      RA0  C
ATOM   1656  CE1 PHE A 175      46.587  23.395  16.082  1.00  0.00      RA0  C
ATOM   1657  CE2 PHE A 175      45.304  22.851  18.108  1.00  0.00      RA0  C
ATOM   1658  CZ  PHE A 175      46.266  22.512  17.134  1.00  0.00      RA0  C
ATOM   1659  C   PHE A 175      42.410  27.704  17.092  1.00  0.00      RA0  C
ATOM   1660  O   PHE A 175      42.512  28.793  16.518  1.00  0.00      RA0  O
ATOM   1661  N   GLY A 176      41.847  27.534  18.283  1.00  0.00      RA0  N
ATOM   1662  H   GLY A 176      41.796  26.631  18.714  1.00  0.00      RA0  H
ATOM   1663  CA  GLY A 176      41.388  28.641  19.101  1.00  0.00      RA0  C
ATOM   1664  C   GLY A 176      41.825  28.478  20.534  1.00  0.00      RA0  C
ATOM   1665  O   GLY A 176      41.907  27.354  21.041  1.00  0.00      RA0  O
ATOM   1666  N   VAL A 177      42.139  29.584  21.200  1.00  0.00      RA0  N
ATOM   1667  H   VAL A 177      42.168  30.476  20.742  1.00  0.00      RA0  H
ATOM   1668  CA  VAL A 177      42.519  29.532  22.587  1.00  0.00      RA0  C
ATOM   1669  CB  VAL A 177      44.043  29.344  22.681  1.00  0.00      RA0  C
ATOM   1670  CG1 VAL A 177      44.792  30.476  21.975  1.00  0.00      RA0  C
ATOM   1671  CG2 VAL A 177      44.520  29.129  24.119  1.00  0.00      RA0  C
ATOM   1672  C   VAL A 177      42.041  30.750  23.388  1.00  0.00      RA0  C
ATOM   1673  O   VAL A 177      42.105  31.891  22.928  1.00  0.00      RA0  O
ATOM   1674  N   GLN A 178      41.555  30.479  24.588  1.00  0.00      RA0  N
ATOM   1675  H   GLN A 178      41.657  29.545  24.926  1.00  0.00      RA0  H
ATOM   1676  CA  GLN A 178      41.186  31.500  25.553  1.00  0.00      RA0  C
ATOM   1677  CB  GLN A 178      40.079  30.978  26.470  1.00  0.00      RA0  C
ATOM   1678  CG  GLN A 178      39.307  32.078  27.201  1.00  0.00      RA0  C
ATOM   1679  CD  GLN A 178      38.415  32.813  26.219  1.00  0.00      RA0  C
ATOM   1680  OE1 GLN A 178      37.715  32.208  25.405  1.00  0.00      RA0  O
ATOM   1681  NE2 GLN A 178      38.474  34.151  26.355  1.00  0.00      RA0  N
ATOM   1682 HE21 GLN A 178      39.035  34.571  27.079  1.00  0.00      RA0  H
ATOM   1683 HE22 GLN A 178      37.975  34.794  25.772  1.00  0.00      RA0  H
ATOM   1684  C   GLN A 178      42.415  31.912  26.358  1.00  0.00      RA0  C
ATOM   1685  O   GLN A 178      43.094  31.076  26.975  1.00  0.00      RA0  O
ATOM   1686  N   ALA A 179      42.707  33.204  26.330  1.00  0.00      RA0  N
ATOM   1687  H   ALA A 179      42.170  33.840  25.782  1.00  0.00      RA0  H
ATOM   1688  CA  ALA A 179      43.784  33.759  27.131  1.00  0.00      RA0  C
ATOM   1689  CB  ALA A 179      44.993  34.049  26.247  1.00  0.00      RA0  C
ATOM   1690  C   ALA A 179      43.255  35.042  27.758  1.00  0.00      RA0  C
ATOM   1691  O   ALA A 179      43.239  36.105  27.120  1.00  0.00      RA0  O
ATOM   1692  N   GLY A 180      42.746  34.898  28.984  1.00  0.00      RA0  N
ATOM   1693  H   GLY A 180      42.714  33.978  29.371  1.00  0.00      RA0  H
ATOM   1694  CA  GLY A 180      42.057  35.972  29.670  1.00  0.00      RA0  C
ATOM   1695  C   GLY A 180      40.810  36.407  28.929  1.00  0.00      RA0  C
ATOM   1696  O   GLY A 180      39.985  35.568  28.546  1.00  0.00      RA0  O
ATOM   1697  N   ASP A 181      40.701  37.712  28.683  1.00  0.00      RA0  N
ATOM   1698  H   ASP A 181      41.345  38.362  29.083  1.00  0.00      RA0  H
ATOM   1699  CA  ASP A 181      39.529  38.296  28.017  1.00  0.00      RA0  C
ATOM   1700  CB  ASP A 181      39.480  39.827  28.141  1.00  0.00      RA0  C
ATOM   1701  CG  ASP A 181      38.871  40.290  29.453  1.00  0.00      RA0  C
ATOM   1702  OD1 ASP A 181      39.502  40.097  30.487  1.00  0.00      RA0  O
ATOM   1703  OD2 ASP A 181      37.783  40.874  29.441  1.00  0.00      RA0  O
ATOM   1704  C   ASP A 181      39.459  37.959  26.533  1.00  0.00      RA0  C
ATOM   1705  O   ASP A 181      38.399  38.139  25.930  1.00  0.00      RA0  O
ATOM   1706  N   LEU A 182      40.560  37.449  25.952  1.00  0.00      RA0  N
ATOM   1707  H   LEU A 182      41.332  37.133  26.503  1.00  0.00      RA0  H
ATOM   1708  CA  LEU A 182      40.642  37.233  24.509  1.00  0.00      RA0  C
ATOM   1709  CB  LEU A 182      41.922  37.831  23.922  1.00  0.00      RA0  C
ATOM   1710  CG  LEU A 182      42.089  39.341  24.109  1.00  0.00      RA0  C
ATOM   1711  CD1 LEU A 182      43.359  39.848  23.424  1.00  0.00      RA0  C
ATOM   1712  CD2 LEU A 182      40.868  40.129  23.644  1.00  0.00      RA0  C
ATOM   1713  C   LEU A 182      40.566  35.774  24.165  1.00  0.00      RA0  C
ATOM   1714  O   LEU A 182      41.315  34.957  24.688  1.00  0.00      RA0  O
ATOM   1715  N   PHE A 183      39.626  35.464  23.275  1.00  0.00      RA0  N
ATOM   1716  H   PHE A 183      39.045  36.198  22.915  1.00  0.00      RA0  H
ATOM   1717  CA  PHE A 183      39.596  34.178  22.589  1.00  0.00      RA0  C
ATOM   1718  CB  PHE A 183      38.156  33.688  22.465  1.00  0.00      RA0  C
ATOM   1719  CG  PHE A 183      38.114  32.406  21.670  1.00  0.00      RA0  C
ATOM   1720  CD1 PHE A 183      38.716  31.259  22.171  1.00  0.00      RA0  C
ATOM   1721  CD2 PHE A 183      37.471  32.373  20.438  1.00  0.00      RA0  C
ATOM   1722  CE1 PHE A 183      38.674  30.080  21.439  1.00  0.00      RA0  C
ATOM   1723  CE2 PHE A 183      37.429  31.193  19.705  1.00  0.00      RA0  C
ATOM   1724  CZ  PHE A 183      38.030  30.045  20.208  1.00  0.00      RA0  C
ATOM   1725  C   PHE A 183      40.194  34.416  21.213  1.00  0.00      RA0  C
ATOM   1726  O   PHE A 183      39.650  35.194  20.429  1.00  0.00      RA0  O
ATOM   1727  N   ILE A 184      41.337  33.787  20.943  1.00  0.00      RA0  N
ATOM   1728  H   ILE A 184      41.708  33.091  21.559  1.00  0.00      RA0  H
ATOM   1729  CA  ILE A 184      42.100  34.086  19.731  1.00  0.00      RA0  C
ATOM   1730  CB  ILE A 184      43.507  34.550  20.111  1.00  0.00      RA0  C
ATOM   1731  CG2 ILE A 184      44.305  34.968  18.876  1.00  0.00      RA0  C
ATOM   1732  CG1 ILE A 184      43.447  35.657  21.165  1.00  0.00      RA0  C
ATOM   1733  CD1 ILE A 184      44.807  35.976  21.786  1.00  0.00      RA0  C
ATOM   1734  C   ILE A 184      42.159  32.841  18.879  1.00  0.00      RA0  C
ATOM   1735  O   ILE A 184      42.575  31.784  19.353  1.00  0.00      RA0  O
ATOM   1736  N   ALA A 185      41.710  32.970  17.637  1.00  0.00      RA0  N
ATOM   1737  H   ALA A 185      41.386  33.854  17.292  1.00  0.00      RA0  H
ATOM   1738  CA  ALA A 185      41.616  31.830  16.725  1.00  0.00      RA0  C
ATOM   1739  CB  ALA A 185      40.152  31.453  16.500  1.00  0.00      RA0  C
ATOM   1740  C   ALA A 185      42.277  32.134  15.389  1.00  0.00      RA0  C
ATOM   1741  O   ALA A 185      42.167  33.234  14.874  1.00  0.00      RA0  O
ATOM   1742  N   THR A 186      42.990  31.141  14.862  1.00  0.00      RA0  N
ATOM   1743  H   THR A 186      43.056  30.257  15.332  1.00  0.00      RA0  H
ATOM   1744  CA  THR A 186      43.633  31.230  13.551  1.00  0.00      RA0  C
ATOM   1745  CB  THR A 186      44.832  30.296  13.625  1.00  0.00      RA0  C
ATOM   1746  OG1 THR A 186      44.658  29.396  14.730  1.00  0.00      RA0  O
ATOM   1747  HG1 THR A 186      45.429  28.829  14.742  1.00  0.00      RA0  H
ATOM   1748  CG2 THR A 186      46.163  31.034  13.733  1.00  0.00      RA0  C
ATOM   1749  C   THR A 186      42.669  30.774  12.458  1.00  0.00      RA0  C
ATOM   1750  O   THR A 186      42.839  29.702  11.833  1.00  0.00      RA0  O
ATOM   1751  N   THR A 187      41.649  31.616  12.254  1.00  0.00      RA0  N
ATOM   1752  H   THR A 187      41.540  32.443  12.805  1.00  0.00      RA0  H
ATOM   1753  CA  THR A 187      40.588  31.408  11.282  1.00  0.00      RA0  C
ATOM   1754  CB  THR A 187      39.368  31.004  12.104  1.00  0.00      RA0  C
ATOM   1755  OG1 THR A 187      39.401  31.721  13.344  1.00  0.00      RA0  O
ATOM   1756  HG1 THR A 187      38.828  32.476  13.181  1.00  0.00      RA0  H
ATOM   1757  CG2 THR A 187      39.334  29.495  12.377  1.00  0.00      RA0  C
ATOM   1758  C   THR A 187      40.383  32.686  10.472  1.00  0.00      RA0  C
ATOM   1759  O   THR A 187      40.945  33.751  10.779  1.00  0.00      RA0  O
ATOM   1760  N   GLY A 188      39.570  32.584   9.423  1.00  0.00      RA0  N
ATOM   1761  H   GLY A 188      39.065  31.746   9.218  1.00  0.00      RA0  H
ATOM   1762  CA  GLY A 188      39.319  33.722   8.585  1.00  0.00      RA0  C
ATOM   1763  C   GLY A 188      38.484  33.350   7.377  1.00  0.00      RA0  C
ATOM   1764  O   GLY A 188      38.259  32.169   7.109  1.00  0.00      RA0  O
ATOM   1765  N   TYR A 189      38.034  34.376   6.693  1.00  0.00      RA0  N
ATOM   1766  H   TYR A 189      38.362  35.274   6.990  1.00  0.00      RA0  H
ATOM   1767  CA  TYR A 189      37.176  34.275   5.523  1.00  0.00      RA0  C
ATOM   1768  CB  TYR A 189      35.845  34.867   6.000  1.00  0.00      RA0  C
ATOM   1769  CG  TYR A 189      34.630  34.633   5.133  1.00  0.00      RA0  C
ATOM   1770  CD1 TYR A 189      34.335  33.389   4.585  1.00  0.00      RA0  C
ATOM   1771  CE1 TYR A 189      33.152  33.215   3.869  1.00  0.00      RA0  C
ATOM   1772  CD2 TYR A 189      33.759  35.697   4.937  1.00  0.00      RA0  C
ATOM   1773  CE2 TYR A 189      32.580  35.524   4.229  1.00  0.00      RA0  C
ATOM   1774  CZ  TYR A 189      32.275  34.282   3.690  1.00  0.00      RA0  C
ATOM   1775  OH  TYR A 189      31.110  34.131   2.966  1.00  0.00      RA0  O
ATOM   1776  HH  TYR A 189      30.763  34.982   2.726  1.00  0.00      RA0  H
ATOM   1777  C   TYR A 189      37.773  35.015   4.324  1.00  0.00      RA0  C
ATOM   1778  O   TYR A 189      37.037  35.478   3.454  1.00  0.00      RA0  O
ATOM   1779  N   THR A 190      39.113  35.092   4.246  1.00  0.00      RA0  N
ATOM   1780  H   THR A 190      39.682  34.674   4.952  1.00  0.00      RA0  H
ATOM   1781  CA  THR A 190      39.760  35.962   3.272  1.00  0.00      RA0  C
ATOM   1782  CB  THR A 190      40.380  36.950   4.221  1.00  0.00      RA0  C
ATOM   1783  OG1 THR A 190      40.561  36.211   5.439  1.00  0.00      RA0  O
ATOM   1784  HG1 THR A 190      40.387  36.809   6.161  1.00  0.00      RA0  H
ATOM   1785  CG2 THR A 190      39.468  38.147   4.493  1.00  0.00      RA0  C
ATOM   1786  C   THR A 190      40.745  35.308   2.321  1.00  0.00      RA0  C
ATOM   1787  O   THR A 190      41.059  35.900   1.287  1.00  0.00      RA0  O
ATOM   1788  N   GLY A 191      41.231  34.122   2.655  1.00  0.00      RA0  N
ATOM   1789  H   GLY A 191      40.917  33.716   3.510  1.00  0.00      RA0  H
ATOM   1790  CA  GLY A 191      42.315  33.493   1.897  1.00  0.00      RA0  C
ATOM   1791  C   GLY A 191      43.697  33.959   2.369  1.00  0.00      RA0  C
ATOM   1792  O   GLY A 191      44.704  33.636   1.746  1.00  0.00      RA0  O
ATOM   1793  N   GLU A 192      43.716  34.765   3.436  1.00  0.00      RA0  N
ATOM   1794  H   GLU A 192      42.906  34.929   3.994  1.00  0.00      RA0  H
ATOM   1795  CA  GLU A 192      44.948  35.243   4.050  1.00  0.00      RA0  C
ATOM   1796  CB  GLU A 192      44.956  36.772   4.092  1.00  0.00      RA0  C
ATOM   1797  CG  GLU A 192      44.609  37.424   2.750  1.00  0.00      RA0  C
ATOM   1798  CD  GLU A 192      45.579  36.969   1.678  1.00  0.00      RA0  C
ATOM   1799  OE1 GLU A 192      46.772  36.903   1.950  1.00  0.00      RA0  O
ATOM   1800  OE2 GLU A 192      45.141  36.676   0.567  1.00  0.00      RA0  O
ATOM   1801  C   GLU A 192      45.079  34.658   5.443  1.00  0.00      RA0  C
ATOM   1802  O   GLU A 192      44.120  34.139   6.001  1.00  0.00      RA0  O
ATOM   1803  N   ALA A 193      46.273  34.795   6.018  1.00  0.00      RA0  N
ATOM   1804  H   ALA A 193      46.965  35.280   5.485  1.00  0.00      RA0  H
ATOM   1805  CA  ALA A 193      46.501  34.558   7.441  1.00  0.00      RA0  C
ATOM   1806  CB  ALA A 193      47.996  34.584   7.763  1.00  0.00      RA0  C
ATOM   1807  C   ALA A 193      45.797  35.615   8.278  1.00  0.00      RA0  C
ATOM   1808  O   ALA A 193      45.417  36.662   7.786  1.00  0.00      RA0  O
ATOM   1809  N   GLY A 194      45.619  35.310   9.551  1.00  0.00      RA0  N
ATOM   1810  H   GLY A 194      45.856  34.421   9.946  1.00  0.00      RA0  H
ATOM   1811  CA  GLY A 194      44.989  36.252  10.455  1.00  0.00      RA0  C
ATOM   1812  C   GLY A 194      44.460  35.601  11.697  1.00  0.00      RA0  C
ATOM   1813  O   GLY A 194      44.756  34.437  11.964  1.00  0.00      RA0  O
ATOM   1814  N   TYR A 195      43.694  36.388  12.467  1.00  0.00      RA0  N
ATOM   1815  H   TYR A 195      43.416  37.303  12.173  1.00  0.00      RA0  H
ATOM   1816  CA  TYR A 195      43.018  35.893  13.639  1.00  0.00      RA0  C
ATOM   1817  CB  TYR A 195      43.590  36.517  14.913  1.00  0.00      RA0  C
ATOM   1818  CG  TYR A 195      44.939  35.953  15.281  1.00  0.00      RA0  C
ATOM   1819  CD1 TYR A 195      45.203  34.602  15.108  1.00  0.00      RA0  C
ATOM   1820  CE1 TYR A 195      46.432  34.086  15.493  1.00  0.00      RA0  C
ATOM   1821  CD2 TYR A 195      45.908  36.789  15.826  1.00  0.00      RA0  C
ATOM   1822  CE2 TYR A 195      47.136  36.270  16.218  1.00  0.00      RA0  C
ATOM   1823  CZ  TYR A 195      47.397  34.915  16.049  1.00  0.00      RA0  C
ATOM   1824  OH  TYR A 195      48.612  34.385  16.423  1.00  0.00      RA0  O
ATOM   1825  HH  TYR A 195      49.112  35.014  16.927  1.00  0.00      RA0  H
ATOM   1826  C   TYR A 195      41.549  36.328  13.574  1.00  0.00      RA0  C
ATOM   1827  O   TYR A 195      41.222  37.317  12.900  1.00  0.00      RA0  O
ATOM   1828  N   GLU A 196      40.713  35.591  14.292  1.00  0.00      RA0  N
ATOM   1829  H   GLU A 196      41.031  34.741  14.713  1.00  0.00      RA0  H
ATOM   1830  CA  GLU A 196      39.442  36.110  14.790  1.00  0.00      RA0  C
ATOM   1831  CB  GLU A 196      38.284  35.332  14.128  1.00  0.00      RA0  C
ATOM   1832  CG  GLU A 196      38.322  35.664  12.617  1.00  0.00      RA0  C
ATOM   1833  CD  GLU A 196      37.329  34.914  11.737  1.00  0.00      RA0  C
ATOM   1834  OE1 GLU A 196      37.331  33.685  11.793  1.00  0.00      RA0  O
ATOM   1835  OE2 GLU A 196      36.609  35.555  10.948  1.00  0.00      RA0  O
ATOM   1836  C   GLU A 196      39.548  36.155  16.312  1.00  0.00      RA0  C
ATOM   1837  O   GLU A 196      40.030  35.204  16.966  1.00  0.00      RA0  O
ATOM   1838  N   ILE A 197      39.134  37.269  16.880  1.00  0.00      RA0  N
ATOM   1839  H   ILE A 197      38.681  37.980  16.344  1.00  0.00      RA0  H
ATOM   1840  CA  ILE A 197      39.331  37.519  18.301  1.00  0.00      RA0  C
ATOM   1841  CB  ILE A 197      40.351  38.637  18.533  1.00  0.00      RA0  C
ATOM   1842  CG2 ILE A 197      40.532  38.889  20.030  1.00  0.00      RA0  C
ATOM   1843  CG1 ILE A 197      41.684  38.322  17.849  1.00  0.00      RA0  C
ATOM   1844  CD1 ILE A 197      42.714  39.441  17.985  1.00  0.00      RA0  C
ATOM   1845  C   ILE A 197      37.992  37.864  18.938  1.00  0.00      RA0  C
ATOM   1846  O   ILE A 197      37.379  38.861  18.577  1.00  0.00      RA0  O
ATOM   1847  N   ALA A 198      37.529  37.025  19.869  1.00  0.00      RA0  N
ATOM   1848  H   ALA A 198      38.121  36.286  20.192  1.00  0.00      RA0  H
ATOM   1849  CA  ALA A 198      36.277  37.299  20.579  1.00  0.00      RA0  C
ATOM   1850  CB  ALA A 198      35.434  36.031  20.701  1.00  0.00      RA0  C
ATOM   1851  C   ALA A 198      36.610  37.807  21.973  1.00  0.00      RA0  C
ATOM   1852  O   ALA A 198      37.544  37.323  22.614  1.00  0.00      RA0  O
ATOM   1853  N   LEU A 199      35.836  38.781  22.442  1.00  0.00      RA0  N
ATOM   1854  H   LEU A 199      35.048  39.132  21.924  1.00  0.00      RA0  H
ATOM   1855  CA  LEU A 199      36.077  39.382  23.745  1.00  0.00      RA0  C
ATOM   1856  CB  LEU A 199      37.194  40.424  23.552  1.00  0.00      RA0  C
ATOM   1857  CG  LEU A 199      36.849  41.716  22.790  1.00  0.00      RA0  C
ATOM   1858  CD1 LEU A 199      37.926  42.756  23.066  1.00  0.00      RA0  C
ATOM   1859  CD2 LEU A 199      36.648  41.569  21.276  1.00  0.00      RA0  C
ATOM   1860  C   LEU A 199      34.791  40.024  24.251  1.00  0.00      RA0  C
ATOM   1861  O   LEU A 199      33.848  40.211  23.482  1.00  0.00      RA0  O
ATOM   1862  N   PRO A 200      34.731  40.356  25.543  1.00  0.00      RA0  N
ATOM   1863  CD  PRO A 200      35.716  40.063  26.579  1.00  0.00      RA0  C
ATOM   1864  CA  PRO A 200      33.512  40.955  26.107  1.00  0.00      RA0  C
ATOM   1865  CB  PRO A 200      33.846  41.098  27.589  1.00  0.00      RA0  C
ATOM   1866  CG  PRO A 200      34.901  40.033  27.862  1.00  0.00      RA0  C
ATOM   1867  C   PRO A 200      33.071  42.178  25.358  1.00  0.00      RA0  C
ATOM   1868  O   PRO A 200      33.899  42.999  24.964  1.00  0.00      RA0  O
ATOM   1869  N   ASN A 201      31.760  42.311  25.160  1.00  0.00      RA0  N
ATOM   1870  H   ASN A 201      31.179  41.541  25.429  1.00  0.00      RA0  H
ATOM   1871  CA  ASN A 201      31.212  43.471  24.462  1.00  0.00      RA0  C
ATOM   1872  CB  ASN A 201      29.685  43.515  24.634  1.00  0.00      RA0  C
ATOM   1873  CG  ASN A 201      28.998  42.445  23.805  1.00  0.00      RA0  C
ATOM   1874  OD1 ASN A 201      29.466  42.067  22.739  1.00  0.00      RA0  O
ATOM   1875  ND2 ASN A 201      27.860  41.973  24.345  1.00  0.00      RA0  N
ATOM   1876 HD21 ASN A 201      27.505  42.297  25.220  1.00  0.00      RA0  H
ATOM   1877 HD22 ASN A 201      27.322  41.254  23.888  1.00  0.00      RA0  H
ATOM   1878  C   ASN A 201      31.800  44.788  24.983  1.00  0.00      RA0  C
ATOM   1879  O   ASN A 201      32.125  45.698  24.208  1.00  0.00      RA0  O
ATOM   1880  N   GLU A 202      31.935  44.870  26.299  1.00  0.00      RA0  N
ATOM   1881  H   GLU A 202      31.870  44.054  26.873  1.00  0.00      RA0  H
ATOM   1882  CA  GLU A 202      32.386  46.099  26.965  1.00  0.00      RA0  C
ATOM   1883  CB  GLU A 202      31.966  46.095  28.449  1.00  0.00      RA0  C
ATOM   1884  CG  GLU A 202      33.034  45.930  29.547  1.00  0.00      RA0  C
ATOM   1885  CD  GLU A 202      33.593  44.520  29.622  1.00  0.00      RA0  C
ATOM   1886  OE1 GLU A 202      33.829  43.911  28.590  1.00  0.00      RA0  O
ATOM   1887  OE2 GLU A 202      33.861  44.028  30.716  1.00  0.00      RA0  O
ATOM   1888  C   GLU A 202      33.868  46.439  26.747  1.00  0.00      RA0  C
ATOM   1889  O   GLU A 202      34.297  47.572  27.036  1.00  0.00      RA0  O
ATOM   1890  N   LYS A 203      34.639  45.457  26.281  1.00  0.00      RA0  N
ATOM   1891  H   LYS A 203      34.227  44.558  26.132  1.00  0.00      RA0  H
ATOM   1892  CA  LYS A 203      36.055  45.639  25.902  1.00  0.00      RA0  C
ATOM   1893  CB  LYS A 203      36.958  44.438  26.193  1.00  0.00      RA0  C
ATOM   1894  CG  LYS A 203      36.933  43.803  27.572  1.00  0.00      RA0  C
ATOM   1895  CD  LYS A 203      37.179  44.764  28.729  1.00  0.00      RA0  C
ATOM   1896  CE  LYS A 203      37.152  43.978  30.036  1.00  0.00      RA0  C
ATOM   1897  NZ  LYS A 203      36.075  42.983  29.961  1.00  0.00      RA0  N
ATOM   1898  HZ1 LYS A 203      36.472  42.036  29.766  1.00  0.00      RA0  H
ATOM   1899  HZ2 LYS A 203      35.508  42.998  30.833  1.00  0.00      RA0  H
ATOM   1900  HZ3 LYS A 203      35.361  43.257  29.248  1.00  0.00      RA0  H
ATOM   1901  C   LYS A 203      36.285  45.904  24.414  1.00  0.00      RA0  C
ATOM   1902  O   LYS A 203      37.393  46.235  23.996  1.00  0.00      RA0  O
ATOM   1903  N   ALA A 204      35.250  45.707  23.604  1.00  0.00      RA0  N
ATOM   1904  H   ALA A 204      34.349  45.516  23.999  1.00  0.00      RA0  H
ATOM   1905  CA  ALA A 204      35.403  45.662  22.157  1.00  0.00      RA0  C
ATOM   1906  CB  ALA A 204      34.089  45.253  21.494  1.00  0.00      RA0  C
ATOM   1907  C   ALA A 204      35.881  46.979  21.553  1.00  0.00      RA0  C
ATOM   1908  O   ALA A 204      36.794  46.997  20.704  1.00  0.00      RA0  O
ATOM   1909  N   ALA A 205      35.277  48.078  21.979  1.00  0.00      RA0  N
ATOM   1910  H   ALA A 205      34.668  48.022  22.770  1.00  0.00      RA0  H
ATOM   1911  CA  ALA A 205      35.531  49.388  21.340  1.00  0.00      RA0  C
ATOM   1912  CB  ALA A 205      34.616  50.462  21.929  1.00  0.00      RA0  C
ATOM   1913  C   ALA A 205      36.972  49.794  21.545  1.00  0.00      RA0  C
ATOM   1914  O   ALA A 205      37.616  50.274  20.637  1.00  0.00      RA0  O
ATOM   1915  N   ASP A 206      37.483  49.586  22.747  1.00  0.00      RA0  N
ATOM   1916  H   ASP A 206      36.936  49.275  23.529  1.00  0.00      RA0  H
ATOM   1917  CA  ASP A 206      38.866  49.965  23.032  1.00  0.00      RA0  C
ATOM   1918  CB  ASP A 206      39.159  49.816  24.524  1.00  0.00      RA0  C
ATOM   1919  CG  ASP A 206      38.023  50.402  25.332  1.00  0.00      RA0  C
ATOM   1920  OD1 ASP A 206      38.144  51.540  25.777  1.00  0.00      RA0  O
ATOM   1921  OD2 ASP A 206      37.019  49.713  25.512  1.00  0.00      RA0  O
ATOM   1922  C   ASP A 206      39.848  49.089  22.256  1.00  0.00      RA0  C
ATOM   1923  O   ASP A 206      40.889  49.562  21.834  1.00  0.00      RA0  O
ATOM   1924  N   PHE A 207      39.524  47.812  22.099  1.00  0.00      RA0  N
ATOM   1925  H   PHE A 207      38.659  47.489  22.490  1.00  0.00      RA0  H
ATOM   1926  CA  PHE A 207      40.396  46.894  21.394  1.00  0.00      RA0  C
ATOM   1927  CB  PHE A 207      39.934  45.459  21.620  1.00  0.00      RA0  C
ATOM   1928  CG  PHE A 207      40.925  44.489  21.023  1.00  0.00      RA0  C
ATOM   1929  CD1 PHE A 207      42.281  44.620  21.299  1.00  0.00      RA0  C
ATOM   1930  CD2 PHE A 207      40.476  43.458  20.207  1.00  0.00      RA0  C
ATOM   1931  CE1 PHE A 207      43.188  43.714  20.762  1.00  0.00      RA0  C
ATOM   1932  CE2 PHE A 207      41.384  42.554  19.671  1.00  0.00      RA0  C
ATOM   1933  CZ  PHE A 207      42.740  42.680  19.950  1.00  0.00      RA0  C
ATOM   1934  C   PHE A 207      40.414  47.237  19.906  1.00  0.00      RA0  C
ATOM   1935  O   PHE A 207      41.479  47.299  19.293  1.00  0.00      RA0  O
ATOM   1936  N   TRP A 208      39.238  47.512  19.343  1.00  0.00      RA0  N
ATOM   1937  H   TRP A 208      38.416  47.436  19.906  1.00  0.00      RA0  H
ATOM   1938  CA  TRP A 208      39.124  48.045  17.980  1.00  0.00      RA0  C
ATOM   1939  CB  TRP A 208      37.654  48.363  17.688  1.00  0.00      RA0  C
ATOM   1940  CG  TRP A 208      37.428  48.884  16.285  1.00  0.00      RA0  C
ATOM   1941  CD2 TRP A 208      37.068  48.136  15.103  1.00  0.00      RA0  C
ATOM   1942  CE2 TRP A 208      36.920  49.059  14.040  1.00  0.00      RA0  C
ATOM   1943  CE3 TRP A 208      36.861  46.782  14.869  1.00  0.00      RA0  C
ATOM   1944  CD1 TRP A 208      37.479  50.221  15.862  1.00  0.00      RA0  C
ATOM   1945  NE1 TRP A 208      37.179  50.332  14.540  1.00  0.00      RA0  N
ATOM   1946  HE1 TRP A 208      37.141  51.171  14.033  1.00  0.00      RA0  H
ATOM   1947  CZ2 TRP A 208      36.564  48.601  12.777  1.00  0.00      RA0  C
ATOM   1948  CZ3 TRP A 208      36.506  46.337  13.601  1.00  0.00      RA0  C
ATOM   1949  CH2 TRP A 208      36.358  47.243  12.557  1.00  0.00      RA0  C
ATOM   1950  C   TRP A 208      40.012  49.281  17.774  1.00  0.00      RA0  C
ATOM   1951  O   TRP A 208      40.789  49.361  16.814  1.00  0.00      RA0  O
ATOM   1952  N   ARG A 209      39.881  50.268  18.660  1.00  0.00      RA0  N
ATOM   1953  H   ARG A 209      39.240  50.172  19.426  1.00  0.00      RA0  H
ATOM   1954  CA  ARG A 209      40.678  51.485  18.541  1.00  0.00      RA0  C
ATOM   1955  CB  ARG A 209      40.391  52.368  19.752  1.00  0.00      RA0  C
ATOM   1956  CG  ARG A 209      39.144  53.228  19.637  1.00  0.00      RA0  C
ATOM   1957  CD  ARG A 209      39.523  54.699  19.464  1.00  0.00      RA0  C
ATOM   1958  NE  ARG A 209      40.655  54.847  18.548  1.00  0.00      RA0  N
ATOM   1959  HE  ARG A 209      41.588  54.895  18.948  1.00  0.00      RA0  H
ATOM   1960  CZ  ARG A 209      40.481  54.849  17.196  1.00  0.00      RA0  C
ATOM   1961  NH1 ARG A 209      39.241  54.727  16.663  1.00  0.00      RA0  N
ATOM   1962 HH11 ARG A 209      39.054  54.764  15.680  1.00  0.00      RA0  H
ATOM   1963 HH12 ARG A 209      38.424  54.571  17.243  1.00  0.00      RA0  H
ATOM   1964  NH2 ARG A 209      41.576  54.967  16.419  1.00  0.00      RA0  N
ATOM   1965 HH21 ARG A 209      41.576  54.993  15.421  1.00  0.00      RA0  H
ATOM   1966 HH22 ARG A 209      42.480  55.028  16.881  1.00  0.00      RA0  H
ATOM   1967  C   ARG A 209      42.182  51.183  18.623  1.00  0.00      RA0  C
ATOM   1968  O   ARG A 209      42.974  51.759  17.883  1.00  0.00      RA0  O
ATOM   1969  N   ALA A 210      42.564  50.281  19.527  1.00  0.00      RA0  N
ATOM   1970  H   ALA A 210      41.895  49.881  20.155  1.00  0.00      RA0  H
ATOM   1971  CA  ALA A 210      43.973  49.900  19.650  1.00  0.00      RA0  C
ATOM   1972  CB  ALA A 210      44.159  48.927  20.814  1.00  0.00      RA0  C
ATOM   1973  C   ALA A 210      44.485  49.255  18.351  1.00  0.00      RA0  C
ATOM   1974  O   ALA A 210      45.640  49.465  17.961  1.00  0.00      RA0  O
ATOM   1975  N   LEU A 211      43.615  48.486  17.688  1.00  0.00      RA0  N
ATOM   1976  H   LEU A 211      42.695  48.362  18.065  1.00  0.00      RA0  H
ATOM   1977  CA  LEU A 211      43.980  47.816  16.445  1.00  0.00      RA0  C
ATOM   1978  CB  LEU A 211      42.893  46.823  16.036  1.00  0.00      RA0  C
ATOM   1979  CG  LEU A 211      42.904  45.480  16.761  1.00  0.00      RA0  C
ATOM   1980  CD1 LEU A 211      41.538  44.798  16.691  1.00  0.00      RA0  C
ATOM   1981  CD2 LEU A 211      44.010  44.565  16.230  1.00  0.00      RA0  C
ATOM   1982  C   LEU A 211      44.160  48.818  15.300  1.00  0.00      RA0  C
ATOM   1983  O   LEU A 211      45.096  48.693  14.533  1.00  0.00      RA0  O
ATOM   1984  N   VAL A 212      43.303  49.829  15.232  1.00  0.00      RA0  N
ATOM   1985  H   VAL A 212      42.559  49.853  15.903  1.00  0.00      RA0  H
ATOM   1986  CA  VAL A 212      43.474  50.924  14.281  1.00  0.00      RA0  C
ATOM   1987  CB  VAL A 212      42.414  52.017  14.467  1.00  0.00      RA0  C
ATOM   1988  CG1 VAL A 212      42.644  53.155  13.471  1.00  0.00      RA0  C
ATOM   1989  CG2 VAL A 212      40.986  51.486  14.379  1.00  0.00      RA0  C
ATOM   1990  C   VAL A 212      44.844  51.543  14.477  1.00  0.00      RA0  C
ATOM   1991  O   VAL A 212      45.622  51.698  13.519  1.00  0.00      RA0  O
ATOM   1992  N   GLU A 213      45.154  51.866  15.726  1.00  0.00      RA0  N
ATOM   1993  H   GLU A 213      44.514  51.716  16.486  1.00  0.00      RA0  H
ATOM   1994  CA  GLU A 213      46.448  52.480  16.040  1.00  0.00      RA0  C
ATOM   1995  CB  GLU A 213      46.371  53.042  17.463  1.00  0.00      RA0  C
ATOM   1996  CG  GLU A 213      45.550  54.342  17.381  1.00  0.00      RA0  C
ATOM   1997  CD  GLU A 213      44.469  54.448  18.446  1.00  0.00      RA0  C
ATOM   1998  OE1 GLU A 213      43.540  55.235  18.260  1.00  0.00      RA0  O
ATOM   1999  OE2 GLU A 213      44.539  53.750  19.451  1.00  0.00      RA0  O
ATOM   2000  C   GLU A 213      47.628  51.559  15.686  1.00  0.00      RA0  C
ATOM   2001  O   GLU A 213      48.710  52.037  15.319  1.00  0.00      RA0  O
ATOM   2002  N   ALA A 214      47.415  50.247  15.776  1.00  0.00      RA0  N
ATOM   2003  H   ALA A 214      46.539  49.931  16.144  1.00  0.00      RA0  H
ATOM   2004  CA  ALA A 214      48.424  49.241  15.402  1.00  0.00      RA0  C
ATOM   2005  CB  ALA A 214      48.064  47.869  15.978  1.00  0.00      RA0  C
ATOM   2006  C   ALA A 214      48.627  49.103  13.890  1.00  0.00      RA0  C
ATOM   2007  O   ALA A 214      49.448  48.297  13.454  1.00  0.00      RA0  O
ATOM   2008  N   GLY A 215      47.862  49.854  13.101  1.00  0.00      RA0  N
ATOM   2009  H   GLY A 215      47.132  50.411  13.500  1.00  0.00      RA0  H
ATOM   2010  CA  GLY A 215      48.031  49.877  11.666  1.00  0.00      RA0  C
ATOM   2011  C   GLY A 215      47.119  48.898  10.949  1.00  0.00      RA0  C
ATOM   2012  O   GLY A 215      47.398  48.508   9.817  1.00  0.00      RA0  O
ATOM   2013  N   VAL A 216      46.016  48.507  11.586  1.00  0.00      RA0  N
ATOM   2014  H   VAL A 216      45.761  48.904  12.472  1.00  0.00      RA0  H
ATOM   2015  CA  VAL A 216      45.030  47.614  10.938  1.00  0.00      RA0  C
ATOM   2016  CB  VAL A 216      44.544  46.567  11.937  1.00  0.00      RA0  C
ATOM   2017  CG1 VAL A 216      43.724  45.500  11.227  1.00  0.00      RA0  C
ATOM   2018  CG2 VAL A 216      45.713  45.948  12.703  1.00  0.00      RA0  C
ATOM   2019  C   VAL A 216      43.867  48.464  10.407  1.00  0.00      RA0  C
ATOM   2020  O   VAL A 216      43.235  49.198  11.162  1.00  0.00      RA0  O
ATOM   2021  N   LYS A 217      43.595  48.357   9.112  1.00  0.00      RA0  N
ATOM   2022  H   LYS A 217      44.057  47.653   8.566  1.00  0.00      RA0  H
ATOM   2023  CA  LYS A 217      42.593  49.191   8.446  1.00  0.00      RA0  C
ATOM   2024  CB  LYS A 217      42.859  49.412   6.951  1.00  0.00      RA0  C
ATOM   2025  CG  LYS A 217      42.123  50.677   6.484  1.00  0.00      RA0  C
ATOM   2026  CD  LYS A 217      41.274  50.524   5.221  1.00  0.00      RA0  C
ATOM   2027  CE  LYS A 217      40.408  51.766   4.936  1.00  0.00      RA0  C
ATOM   2028  NZ  LYS A 217      39.739  51.623   3.636  1.00  0.00      RA0  N
ATOM   2029  HZ1 LYS A 217      38.734  51.339   3.680  1.00  0.00      RA0  H
ATOM   2030  HZ2 LYS A 217      39.856  52.452   3.016  1.00  0.00      RA0  H
ATOM   2031  HZ3 LYS A 217      40.261  50.919   3.069  1.00  0.00      RA0  H
ATOM   2032  C   LYS A 217      41.187  48.640   8.645  1.00  0.00      RA0  C
ATOM   2033  O   LYS A 217      40.949  47.459   8.367  1.00  0.00      RA0  O
ATOM   2034  N   PRO A 218      40.240  49.470   9.110  1.00  0.00      RA0  N
ATOM   2035  CD  PRO A 218      40.434  50.786   9.705  1.00  0.00      RA0  C
ATOM   2036  CA  PRO A 218      38.845  49.048   9.072  1.00  0.00      RA0  C
ATOM   2037  CB  PRO A 218      38.120  50.261   9.665  1.00  0.00      RA0  C
ATOM   2038  CG  PRO A 218      39.159  51.001  10.506  1.00  0.00      RA0  C
ATOM   2039  C   PRO A 218      38.347  48.677   7.649  1.00  0.00      RA0  C
ATOM   2040  O   PRO A 218      38.499  49.440   6.697  1.00  0.00      RA0  O
ATOM   2041  N   CYS A 219      37.719  47.510   7.563  1.00  0.00      RA0  N
ATOM   2042  H   CYS A 219      37.578  46.920   8.360  1.00  0.00      RA0  H
ATOM   2043  CA  CYS A 219      37.224  46.966   6.307  1.00  0.00      RA0  C
ATOM   2044  CB  CYS A 219      38.146  45.832   5.869  1.00  0.00      RA0  C
ATOM   2045  SG  CYS A 219      39.878  46.339   5.730  1.00  0.00      RA0  S
ATOM   2046  C   CYS A 219      35.773  46.522   6.465  1.00  0.00      RA0  C
ATOM   2047  O   CYS A 219      35.413  45.922   7.468  1.00  0.00      RA0  O
ATOM   2048  N   GLY A 220      34.983  46.773   5.422  1.00  0.00      RA0  N
ATOM   2049  H   GLY A 220      35.380  47.234   4.622  1.00  0.00      RA0  H
ATOM   2050  CA  GLY A 220      33.552  46.565   5.440  1.00  0.00      RA0  C
ATOM   2051  C   GLY A 220      33.083  45.327   4.699  1.00  0.00      RA0  C
ATOM   2052  O   GLY A 220      33.852  44.474   4.286  1.00  0.00      RA0  O
ATOM   2053  N   LEU A 221      31.771  45.231   4.564  1.00  0.00      RA0  N
ATOM   2054  H   LEU A 221      31.211  45.978   4.927  1.00  0.00      RA0  H
ATOM   2055  CA  LEU A 221      31.127  44.069   3.968  1.00  0.00      RA0  C
ATOM   2056  CB  LEU A 221      29.613  44.151   4.137  1.00  0.00      RA0  C
ATOM   2057  CG  LEU A 221      29.168  44.262   5.592  1.00  0.00      RA0  C
ATOM   2058  CD1 LEU A 221      27.683  44.600   5.677  1.00  0.00      RA0  C
ATOM   2059  CD2 LEU A 221      29.535  43.024   6.413  1.00  0.00      RA0  C
ATOM   2060  C   LEU A 221      31.454  43.911   2.501  1.00  0.00      RA0  C
ATOM   2061  O   LEU A 221      31.499  42.783   1.981  1.00  0.00      RA0  O
ATOM   2062  N   GLY A 222      31.651  45.020   1.799  1.00  0.00      RA0  N
ATOM   2063  H   GLY A 222      31.630  45.912   2.254  1.00  0.00      RA0  H
ATOM   2064  CA  GLY A 222      31.971  44.962   0.369  1.00  0.00      RA0  C
ATOM   2065  C   GLY A 222      33.273  44.205   0.122  1.00  0.00      RA0  C
ATOM   2066  O   GLY A 222      33.332  43.260  -0.639  1.00  0.00      RA0  O
ATOM   2067  N   ALA A 223      34.314  44.594   0.835  1.00  0.00      RA0  N
ATOM   2068  H   ALA A 223      34.194  45.335   1.495  1.00  0.00      RA0  H
ATOM   2069  CA  ALA A 223      35.586  43.875   0.781  1.00  0.00      RA0  C
ATOM   2070  CB  ALA A 223      36.655  44.637   1.560  1.00  0.00      RA0  C
ATOM   2071  C   ALA A 223      35.477  42.455   1.366  1.00  0.00      RA0  C
ATOM   2072  O   ALA A 223      36.089  41.507   0.856  1.00  0.00      RA0  O
ATOM   2073  N   ARG A 224      34.691  42.279   2.425  1.00  0.00      RA0  N
ATOM   2074  H   ARG A 224      34.236  43.064   2.849  1.00  0.00      RA0  H
ATOM   2075  CA  ARG A 224      34.478  40.940   2.972  1.00  0.00      RA0  C
ATOM   2076  CB  ARG A 224      33.671  40.829   4.288  1.00  0.00      RA0  C
ATOM   2077  CG  ARG A 224      33.872  39.457   4.992  1.00  0.00      RA0  C
ATOM   2078  CD  ARG A 224      33.804  39.456   6.541  1.00  0.00      RA0  C
ATOM   2079  NE  ARG A 224      33.781  38.109   7.152  1.00  0.00      RA0  N
ATOM   2080  HE  ARG A 224      32.981  37.553   6.901  1.00  0.00      RA0  H
ATOM   2081  CZ  ARG A 224      34.725  37.698   8.077  1.00  0.00      RA0  C
ATOM   2082  NH1 ARG A 224      35.797  38.481   8.310  1.00  0.00      RA0  N
ATOM   2083 HH11 ARG A 224      36.503  38.202   8.972  1.00  0.00      RA0  H
ATOM   2084 HH12 ARG A 224      35.927  39.356   7.839  1.00  0.00      RA0  H
ATOM   2085  NH2 ARG A 224      34.594  36.528   8.761  1.00  0.00      RA0  N
ATOM   2086 HH21 ARG A 224      35.269  36.206   9.455  1.00  0.00      RA0  H
ATOM   2087 HH22 ARG A 224      33.814  35.911   8.626  1.00  0.00      RA0  H
ATOM   2088  C   ARG A 224      34.041  40.003   1.827  1.00  0.00      RA0  C
ATOM   2089  O   ARG A 224      34.525  38.876   1.697  1.00  0.00      RA0  O
ATOM   2090  N   ASP A 225      33.130  40.476   0.983  1.00  0.00      RA0  N
ATOM   2091  H   ASP A 225      32.736  41.390   1.094  1.00  0.00      RA0  H
ATOM   2092  CA  ASP A 225      32.631  39.627  -0.077  1.00  0.00      RA0  C
ATOM   2093  CB  ASP A 225      31.203  39.861  -0.583  1.00  0.00      RA0  C
ATOM   2094  CG  ASP A 225      30.587  38.475  -0.808  1.00  0.00      RA0  C
ATOM   2095  OD1 ASP A 225      30.276  37.803   0.171  1.00  0.00      RA0  O
ATOM   2096  OD2 ASP A 225      30.442  38.026  -1.946  1.00  0.00      RA0  O
ATOM   2097  C   ASP A 225      33.641  39.385  -1.205  1.00  0.00      RA0  C
ATOM   2098  O   ASP A 225      33.788  38.242  -1.635  1.00  0.00      RA0  O
ATOM   2099  N   THR A 226      34.304  40.433  -1.695  1.00  0.00      RA0  N
ATOM   2100  H   THR A 226      34.205  41.313  -1.234  1.00  0.00      RA0  H
ATOM   2101  CA  THR A 226      35.314  40.237  -2.754  1.00  0.00      RA0  C
ATOM   2102  CB  THR A 226      35.718  41.650  -3.147  1.00  0.00      RA0  C
ATOM   2103  OG1 THR A 226      35.689  42.484  -1.980  1.00  0.00      RA0  O
ATOM   2104  HG1 THR A 226      34.785  42.775  -1.872  1.00  0.00      RA0  H
ATOM   2105  CG2 THR A 226      34.773  42.244  -4.192  1.00  0.00      RA0  C
ATOM   2106  C   THR A 226      36.448  39.327  -2.276  1.00  0.00      RA0  C
ATOM   2107  O   THR A 226      36.926  38.467  -3.028  1.00  0.00      RA0  O
ATOM   2108  N   LEU A 227      36.856  39.517  -1.033  1.00  0.00      RA0  N
ATOM   2109  H   LEU A 227      36.399  40.207  -0.470  1.00  0.00      RA0  H
ATOM   2110  CA  LEU A 227      37.914  38.685  -0.456  1.00  0.00      RA0  C
ATOM   2111  CB  LEU A 227      38.296  39.177   0.938  1.00  0.00      RA0  C
ATOM   2112  CG  LEU A 227      39.067  40.496   0.932  1.00  0.00      RA0  C
ATOM   2113  CD1 LEU A 227      38.907  41.254   2.243  1.00  0.00      RA0  C
ATOM   2114  CD2 LEU A 227      40.538  40.299   0.587  1.00  0.00      RA0  C
ATOM   2115  C   LEU A 227      37.532  37.211  -0.385  1.00  0.00      RA0  C
ATOM   2116  O   LEU A 227      38.288  36.330  -0.819  1.00  0.00      RA0  O
ATOM   2117  N   ARG A 228      36.357  36.916   0.162  1.00  0.00      RA0  N
ATOM   2118  H   ARG A 228      35.732  37.639   0.468  1.00  0.00      RA0  H
ATOM   2119  CA  ARG A 228      35.964  35.525   0.333  1.00  0.00      RA0  C
ATOM   2120  CB  ARG A 228      34.762  35.408   1.280  1.00  0.00      RA0  C
ATOM   2121  CG  ARG A 228      33.401  35.853   0.730  1.00  0.00      RA0  C
ATOM   2122  CD  ARG A 228      32.594  34.753   0.028  1.00  0.00      RA0  C
ATOM   2123  NE  ARG A 228      31.513  35.351  -0.741  1.00  0.00      RA0  N
ATOM   2124  HE  ARG A 228      31.366  36.349  -0.642  1.00  0.00      RA0  H
ATOM   2125  CZ  ARG A 228      30.685  34.611  -1.527  1.00  0.00      RA0  C
ATOM   2126  NH1 ARG A 228      30.861  33.270  -1.641  1.00  0.00      RA0  N
ATOM   2127 HH11 ARG A 228      30.216  32.682  -2.157  1.00  0.00      RA0  H
ATOM   2128 HH12 ARG A 228      31.635  32.786  -1.207  1.00  0.00      RA0  H
ATOM   2129  NH2 ARG A 228      29.697  35.264  -2.171  1.00  0.00      RA0  N
ATOM   2130 HH21 ARG A 228      29.022  34.802  -2.763  1.00  0.00      RA0  H
ATOM   2131 HH22 ARG A 228      29.635  36.274  -2.060  1.00  0.00      RA0  H
ATOM   2132  C   ARG A 228      35.668  34.814  -1.003  1.00  0.00      RA0  C
ATOM   2133  O   ARG A 228      35.923  33.623  -1.156  1.00  0.00      RA0  O
ATOM   2134  N   LEU A 229      35.145  35.532  -1.977  1.00  0.00      RA0  N
ATOM   2135  H   LEU A 229      34.917  36.498  -1.826  1.00  0.00      RA0  H
ATOM   2136  CA  LEU A 229      34.809  34.909  -3.261  1.00  0.00      RA0  C
ATOM   2137  CB  LEU A 229      33.935  35.840  -4.099  1.00  0.00      RA0  C
ATOM   2138  CG  LEU A 229      33.469  35.142  -5.374  1.00  0.00      RA0  C
ATOM   2139  CD1 LEU A 229      32.676  33.886  -5.036  1.00  0.00      RA0  C
ATOM   2140  CD2 LEU A 229      32.693  36.066  -6.308  1.00  0.00      RA0  C
ATOM   2141  C   LEU A 229      36.111  34.576  -4.022  1.00  0.00      RA0  C
ATOM   2142  O   LEU A 229      36.287  33.467  -4.555  1.00  0.00      RA0  O
ATOM   2143  N   GLU A 230      37.034  35.540  -4.032  1.00  0.00      RA0  N
ATOM   2144  H   GLU A 230      36.834  36.435  -3.625  1.00  0.00      RA0  H
ATOM   2145  CA  GLU A 230      38.381  35.294  -4.562  1.00  0.00      RA0  C
ATOM   2146  CB  GLU A 230      39.305  36.499  -4.418  1.00  0.00      RA0  C
ATOM   2147  CG  GLU A 230      38.988  37.680  -5.334  1.00  0.00      RA0  C
ATOM   2148  CD  GLU A 230      40.045  38.742  -5.123  1.00  0.00      RA0  C
ATOM   2149  OE1 GLU A 230      40.922  38.536  -4.295  1.00  0.00      RA0  O
ATOM   2150  OE2 GLU A 230      40.010  39.776  -5.783  1.00  0.00      RA0  O
ATOM   2151  C   GLU A 230      39.019  34.066  -3.917  1.00  0.00      RA0  C
ATOM   2152  O   GLU A 230      39.668  33.269  -4.598  1.00  0.00      RA0  O
ATOM   2153  N   ALA A 231      38.831  33.907  -2.617  1.00  0.00      RA0  N
ATOM   2154  H   ALA A 231      38.271  34.574  -2.123  1.00  0.00      RA0  H
ATOM   2155  CA  ALA A 231      39.380  32.767  -1.858  1.00  0.00      RA0  C
ATOM   2156  CB  ALA A 231      39.395  33.097  -0.370  1.00  0.00      RA0  C
ATOM   2157  C   ALA A 231      38.647  31.439  -2.040  1.00  0.00      RA0  C
ATOM   2158  O   ALA A 231      39.074  30.408  -1.501  1.00  0.00      RA0  O
ATOM   2159  N   GLY A 232      37.567  31.457  -2.827  1.00  0.00      RA0  N
ATOM   2160  H   GLY A 232      37.241  32.322  -3.208  1.00  0.00      RA0  H
ATOM   2161  CA  GLY A 232      36.742  30.290  -3.072  1.00  0.00      RA0  C
ATOM   2162  C   GLY A 232      35.941  29.830  -1.874  1.00  0.00      RA0  C
ATOM   2163  O   GLY A 232      35.687  28.643  -1.730  1.00  0.00      RA0  O
ATOM   2164  N   MSE A 233      35.543  30.755  -1.019  1.00  0.00      RA0  N
ATOM   2165  H   MSE A 233      35.609  31.724  -1.257  1.00  0.00      RA0  H
ATOM   2166  CA  MSE A 233      34.851  30.396   0.205  1.00  0.00      RA0  C
ATOM   2167  CB  MSE A 233      35.381  31.212   1.382  1.00  0.00      RA0  C
ATOM   2168  CG  MSE A 233      36.836  30.888   1.717  1.00  0.00      RA0  C
ATOM   2169  SE  MSE A 233      37.465  31.899   3.064  1.00  0.00      RA0  S
ATOM   2170  CE  MSE A 233      39.067  31.106   3.254  1.00  0.00      RA0  C
ATOM   2171  C   MSE A 233      33.343  30.613   0.033  1.00  0.00      RA0  C
ATOM   2172  O   MSE A 233      32.922  31.559  -0.633  1.00  0.00      RA0  O
ATOM   2173  N   ASN A 234      32.553  29.646   0.524  1.00  0.00      RA0  N
ATOM   2174  H   ASN A 234      32.932  28.968   1.151  1.00  0.00      RA0  H
ATOM   2175  CA  ASN A 234      31.112  29.673   0.312  1.00  0.00      RA0  C
ATOM   2176  CB  ASN A 234      30.491  28.308   0.619  1.00  0.00      RA0  C
ATOM   2177  CG  ASN A 234      30.851  27.301  -0.448  1.00  0.00      RA0  C
ATOM   2178  OD1 ASN A 234      31.392  27.636  -1.496  1.00  0.00      RA0  O
ATOM   2179  ND2 ASN A 234      30.514  26.042  -0.126  1.00  0.00      RA0  N
ATOM   2180 HD21 ASN A 234      30.111  25.825   0.764  1.00  0.00      RA0  H
ATOM   2181 HD22 ASN A 234      30.672  25.289  -0.772  1.00  0.00      RA0  H
ATOM   2182  C   ASN A 234      30.404  30.690   1.155  1.00  0.00      RA0  C
ATOM   2183  O   ASN A 234      30.860  31.034   2.257  1.00  0.00      RA0  O
ATOM   2184  N   LEU A 235      29.266  31.150   0.627  1.00  0.00      RA0  N
ATOM   2185  H   LEU A 235      28.997  30.874  -0.300  1.00  0.00      RA0  H
ATOM   2186  CA  LEU A 235      28.326  31.974   1.328  1.00  0.00      RA0  C
ATOM   2187  CB  LEU A 235      28.232  33.351   0.677  1.00  0.00      RA0  C
ATOM   2188  CG  LEU A 235      27.279  34.310   1.391  1.00  0.00      RA0  C
ATOM   2189  CD1 LEU A 235      27.677  34.533   2.851  1.00  0.00      RA0  C
ATOM   2190  CD2 LEU A 235      27.139  35.627   0.627  1.00  0.00      RA0  C
ATOM   2191  C   LEU A 235      26.971  31.277   1.303  1.00  0.00      RA0  C
ATOM   2192  O   LEU A 235      26.360  31.076   0.224  1.00  0.00      RA0  O
ATOM   2193  N   TYR A 236      26.522  30.899   2.494  1.00  0.00      RA0  N
ATOM   2194  H   TYR A 236      27.061  31.108   3.310  1.00  0.00      RA0  H
ATOM   2195  CA  TYR A 236      25.247  30.214   2.640  1.00  0.00      RA0  C
ATOM   2196  CB  TYR A 236      24.916  29.899   4.091  1.00  0.00      RA0  C
ATOM   2197  CG  TYR A 236      23.674  29.032   4.162  1.00  0.00      RA0  C
ATOM   2198  CD1 TYR A 236      23.737  27.684   3.824  1.00  0.00      RA0  C
ATOM   2199  CE1 TYR A 236      22.613  26.875   3.958  1.00  0.00      RA0  C
ATOM   2200  CD2 TYR A 236      22.467  29.576   4.586  1.00  0.00      RA0  C
ATOM   2201  CE2 TYR A 236      21.342  28.769   4.710  1.00  0.00      RA0  C
ATOM   2202  CZ  TYR A 236      21.417  27.412   4.423  1.00  0.00      RA0  C
ATOM   2203  OH  TYR A 236      20.303  26.608   4.614  1.00  0.00      RA0  O
ATOM   2204  HH  TYR A 236      20.528  25.709   4.356  1.00  0.00      RA0  H
ATOM   2205  C   TYR A 236      24.144  31.086   2.032  1.00  0.00      RA0  C
ATOM   2206  O   TYR A 236      24.106  32.313   2.217  1.00  0.00      RA0  O
ATOM   2207  N   GLY A 237      23.246  30.435   1.316  1.00  0.00      RA0  N
ATOM   2208  H   GLY A 237      23.348  29.450   1.183  1.00  0.00      RA0  H
ATOM   2209  CA  GLY A 237      22.192  31.105   0.599  1.00  0.00      RA0  C
ATOM   2210  C   GLY A 237      22.547  31.302  -0.857  1.00  0.00      RA0  C
ATOM   2211  O   GLY A 237      21.666  31.439  -1.692  1.00  0.00      RA0  O
ATOM   2212  N   GLN A 238      23.843  31.343  -1.166  1.00  0.00      RA0  N
ATOM   2213  H   GLN A 238      24.540  31.221  -0.460  1.00  0.00      RA0  H
ATOM   2214  CA  GLN A 238      24.307  31.522  -2.538  1.00  0.00      RA0  C
ATOM   2215  CB  GLN A 238      25.185  32.764  -2.654  1.00  0.00      RA0  C
ATOM   2216  CG  GLN A 238      24.275  33.992  -2.539  1.00  0.00      RA0  C
ATOM   2217  CD  GLN A 238      25.033  35.289  -2.721  1.00  0.00      RA0  C
ATOM   2218  OE1 GLN A 238      24.730  36.300  -2.098  1.00  0.00      RA0  O
ATOM   2219  NE2 GLN A 238      26.039  35.225  -3.602  1.00  0.00      RA0  N
ATOM   2220 HE21 GLN A 238      26.214  34.423  -4.187  1.00  0.00      RA0  H
ATOM   2221 HE22 GLN A 238      26.699  35.961  -3.736  1.00  0.00      RA0  H
ATOM   2222  C   GLN A 238      24.942  30.239  -3.057  1.00  0.00      RA0  C
ATOM   2223  O   GLN A 238      24.418  29.622  -3.995  1.00  0.00      RA0  O
ATOM   2224  N   GLU A 239      26.053  29.798  -2.480  1.00  0.00      RA0  N
ATOM   2225  H   GLU A 239      26.490  30.337  -1.756  1.00  0.00      RA0  H
ATOM   2226  CA  GLU A 239      26.675  28.534  -2.930  1.00  0.00      RA0  C
ATOM   2227  CB  GLU A 239      28.123  28.495  -2.448  1.00  0.00      RA0  C
ATOM   2228  CG  GLU A 239      29.139  29.240  -3.325  1.00  0.00      RA0  C
ATOM   2229  CD  GLU A 239      28.829  30.716  -3.481  1.00  0.00      RA0  C
ATOM   2230  OE1 GLU A 239      28.871  31.461  -2.501  1.00  0.00      RA0  O
ATOM   2231  OE2 GLU A 239      28.571  31.132  -4.605  1.00  0.00      RA0  O
ATOM   2232  C   GLU A 239      25.933  27.271  -2.514  1.00  0.00      RA0  C
ATOM   2233  O   GLU A 239      26.139  26.226  -3.112  1.00  0.00      RA0  O
ATOM   2234  N   MSE A 240      25.119  27.368  -1.464  1.00  0.00      RA0  N
ATOM   2235  H   MSE A 240      24.986  28.228  -0.973  1.00  0.00      RA0  H
ATOM   2236  CA  MSE A 240      24.269  26.270  -1.053  1.00  0.00      RA0  C
ATOM   2237  CB  MSE A 240      25.053  25.208  -0.276  1.00  0.00      RA0  C
ATOM   2238  CG  MSE A 240      25.628  25.680   1.063  1.00  0.00      RA0  C
ATOM   2239  SE  MSE A 240      26.942  26.901   0.930  1.00  0.00      RA0  S
ATOM   2240  CE  MSE A 240      27.390  26.949   2.671  1.00  0.00      RA0  C
ATOM   2241  C   MSE A 240      23.074  26.743  -0.209  1.00  0.00      RA0  C
ATOM   2242  O   MSE A 240      23.028  27.868   0.285  1.00  0.00      RA0  O
ATOM   2243  N   ASP A 241      22.115  25.848  -0.068  1.00  0.00      RA0  N
ATOM   2244  H   ASP A 241      22.066  24.962  -0.533  1.00  0.00      RA0  H
ATOM   2245  CA  ASP A 241      20.985  26.060   0.851  1.00  0.00      RA0  C
ATOM   2246  CB  ASP A 241      19.934  26.957   0.195  1.00  0.00      RA0  C
ATOM   2247  CG  ASP A 241      19.083  26.095  -0.717  1.00  0.00      RA0  C
ATOM   2248  OD1 ASP A 241      19.618  25.459  -1.617  1.00  0.00      RA0  O
ATOM   2249  OD2 ASP A 241      17.890  25.966  -0.467  1.00  0.00      RA0  O
ATOM   2250  C   ASP A 241      20.379  24.703   1.105  1.00  0.00      RA0  C
ATOM   2251  O   ASP A 241      20.979  23.675   0.726  1.00  0.00      RA0  O
ATOM   2252  N   GLU A 242      19.212  24.647   1.743  1.00  0.00      RA0  N
ATOM   2253  H   GLU A 242      18.644  25.468   1.787  1.00  0.00      RA0  H
ATOM   2254  CA  GLU A 242      18.651  23.352   2.133  1.00  0.00      RA0  C
ATOM   2255  CB  GLU A 242      17.366  23.586   2.926  1.00  0.00      RA0  C
ATOM   2256  CG  GLU A 242      17.470  24.576   4.085  1.00  0.00      RA0  C
ATOM   2257  CD  GLU A 242      17.932  23.865   5.334  1.00  0.00      RA0  C
ATOM   2258  OE1 GLU A 242      18.238  22.681   5.269  1.00  0.00      RA0  O
ATOM   2259  OE2 GLU A 242      17.962  24.496   6.385  1.00  0.00      RA0  O
ATOM   2260  C   GLU A 242      18.278  22.431   0.982  1.00  0.00      RA0  C
ATOM   2261  O   GLU A 242      18.046  21.243   1.204  1.00  0.00      RA0  O
ATOM   2262  N   THR A 243      18.251  22.974  -0.234  1.00  0.00      RA0  N
ATOM   2263  H   THR A 243      18.481  23.940  -0.378  1.00  0.00      RA0  H
ATOM   2264  CA  THR A 243      17.926  22.200  -1.441  1.00  0.00      RA0  C
ATOM   2265  CB  THR A 243      16.909  22.986  -2.286  1.00  0.00      RA0  C
ATOM   2266  OG1 THR A 243      17.412  24.237  -2.770  1.00  0.00      RA0  O
ATOM   2267  HG1 THR A 243      17.776  24.746  -2.038  1.00  0.00      RA0  H
ATOM   2268  CG2 THR A 243      15.628  23.213  -1.481  1.00  0.00      RA0  C
ATOM   2269  C   THR A 243      19.141  21.692  -2.195  1.00  0.00      RA0  C
ATOM   2270  O   THR A 243      18.994  20.964  -3.182  1.00  0.00      RA0  O
ATOM   2271  N   ILE A 244      20.331  22.094  -1.749  1.00  0.00      RA0  N
ATOM   2272  H   ILE A 244      20.399  22.641  -0.912  1.00  0.00      RA0  H
ATOM   2273  CA  ILE A 244      21.581  21.781  -2.428  1.00  0.00      RA0  C
ATOM   2274  CB  ILE A 244      22.319  23.071  -2.810  1.00  0.00      RA0  C
ATOM   2275  CG2 ILE A 244      23.718  22.811  -3.374  1.00  0.00      RA0  C
ATOM   2276  CG1 ILE A 244      21.471  23.854  -3.809  1.00  0.00      RA0  C
ATOM   2277  CD1 ILE A 244      21.083  22.987  -5.007  1.00  0.00      RA0  C
ATOM   2278  C   ILE A 244      22.465  20.857  -1.601  1.00  0.00      RA0  C
ATOM   2279  O   ILE A 244      22.743  21.144  -0.436  1.00  0.00      RA0  O
ATOM   2280  N   SER A 245      22.978  19.801  -2.244  1.00  0.00      RA0  N
ATOM   2281  H   SER A 245      22.805  19.695  -3.220  1.00  0.00      RA0  H
ATOM   2282  CA  SER A 245      23.866  18.868  -1.601  1.00  0.00      RA0  C
ATOM   2283  CB  SER A 245      23.975  17.649  -2.522  1.00  0.00      RA0  C
ATOM   2284  OG  SER A 245      24.939  16.713  -2.028  1.00  0.00      RA0  O
ATOM   2285  HG  SER A 245      24.424  15.973  -1.704  1.00  0.00      RA0  H
ATOM   2286  C   SER A 245      25.237  19.526  -1.367  1.00  0.00      RA0  C
ATOM   2287  O   SER A 245      25.682  20.283  -2.225  1.00  0.00      RA0  O
ATOM   2288  N   PRO A 246      25.924  19.234  -0.270  1.00  0.00      RA0  N
ATOM   2289  CD  PRO A 246      25.504  18.379   0.831  1.00  0.00      RA0  C
ATOM   2290  CA  PRO A 246      27.298  19.749  -0.108  1.00  0.00      RA0  C
ATOM   2291  CB  PRO A 246      27.703  19.194   1.263  1.00  0.00      RA0  C
ATOM   2292  CG  PRO A 246      26.814  17.976   1.492  1.00  0.00      RA0  C
ATOM   2293  C   PRO A 246      28.197  19.301  -1.264  1.00  0.00      RA0  C
ATOM   2294  O   PRO A 246      29.143  20.032  -1.632  1.00  0.00      RA0  O
ATOM   2295  N   LEU A 247      27.880  18.149  -1.874  1.00  0.00      RA0  N
ATOM   2296  H   LEU A 247      27.072  17.636  -1.578  1.00  0.00      RA0  H
ATOM   2297  CA  LEU A 247      28.665  17.623  -2.980  1.00  0.00      RA0  C
ATOM   2298  CB  LEU A 247      28.194  16.222  -3.370  1.00  0.00      RA0  C
ATOM   2299  CG  LEU A 247      28.314  15.182  -2.255  1.00  0.00      RA0  C
ATOM   2300  CD1 LEU A 247      27.691  13.852  -2.676  1.00  0.00      RA0  C
ATOM   2301  CD2 LEU A 247      29.755  15.004  -1.775  1.00  0.00      RA0  C
ATOM   2302  C   LEU A 247      28.625  18.535  -4.204  1.00  0.00      RA0  C
ATOM   2303  O   LEU A 247      29.546  18.526  -5.009  1.00  0.00      RA0  O
ATOM   2304  N   ALA A 248      27.568  19.327  -4.321  1.00  0.00      RA0  N
ATOM   2305  H   ALA A 248      26.882  19.311  -3.596  1.00  0.00      RA0  H
ATOM   2306  CA  ALA A 248      27.369  20.270  -5.437  1.00  0.00      RA0  C
ATOM   2307  CB  ALA A 248      25.898  20.283  -5.858  1.00  0.00      RA0  C
ATOM   2308  C   ALA A 248      27.794  21.707  -5.074  1.00  0.00      RA0  C
ATOM   2309  O   ALA A 248      27.575  22.639  -5.859  1.00  0.00      RA0  O
ATOM   2310  N   ALA A 249      28.371  21.860  -3.885  1.00  0.00      RA0  N
ATOM   2311  H   ALA A 249      28.526  21.051  -3.319  1.00  0.00      RA0  H
ATOM   2312  CA  ALA A 249      28.788  23.152  -3.359  1.00  0.00      RA0  C
ATOM   2313  CB  ALA A 249      27.961  23.516  -2.128  1.00  0.00      RA0  C
ATOM   2314  C   ALA A 249      30.270  23.147  -2.963  1.00  0.00      RA0  C
ATOM   2315  O   ALA A 249      30.702  23.907  -2.115  1.00  0.00      RA0  O
ATOM   2316  N   ASN A 250      31.036  22.280  -3.607  1.00  0.00      RA0  N
ATOM   2317  H   ASN A 250      30.640  21.710  -4.327  1.00  0.00      RA0  H
ATOM   2318  CA  ASN A 250      32.482  22.179  -3.337  1.00  0.00      RA0  C
ATOM   2319  CB  ASN A 250      33.261  23.382  -3.887  1.00  0.00      RA0  C
ATOM   2320  CG  ASN A 250      34.727  23.044  -4.081  1.00  0.00      RA0  C
ATOM   2321  OD1 ASN A 250      35.147  22.516  -5.098  1.00  0.00      RA0  O
ATOM   2322  ND2 ASN A 250      35.517  23.463  -3.094  1.00  0.00      RA0  N
ATOM   2323 HD21 ASN A 250      35.090  23.772  -2.245  1.00  0.00      RA0  H
ATOM   2324 HD22 ASN A 250      36.502  23.410  -3.215  1.00  0.00      RA0  H
ATOM   2325  C   ASN A 250      32.761  21.910  -1.864  1.00  0.00      RA0  C
ATOM   2326  O   ASN A 250      33.743  22.427  -1.336  1.00  0.00      RA0  O
ATOM   2327  N   MSE A 251      31.903  21.100  -1.211  1.00  0.00      RA0  N
ATOM   2328  H   MSE A 251      31.135  20.718  -1.726  1.00  0.00      RA0  H
ATOM   2329  CA  MSE A 251      32.087  20.727   0.185  1.00  0.00      RA0  C
ATOM   2330  CB  MSE A 251      30.921  21.205   1.050  1.00  0.00      RA0  C
ATOM   2331  CG  MSE A 251      30.715  22.719   1.027  1.00  0.00      RA0  C
ATOM   2332  SE  MSE A 251      29.302  23.235   2.013  1.00  0.00      RA0  S
ATOM   2333  CE  MSE A 251      29.953  22.767   3.623  1.00  0.00      RA0  C
ATOM   2334  C   MSE A 251      32.289  19.230   0.356  1.00  0.00      RA0  C
ATOM   2335  O   MSE A 251      32.310  18.724   1.466  1.00  0.00      RA0  O
ATOM   2336  N   GLY A 252      32.527  18.521  -0.744  1.00  0.00      RA0  N
ATOM   2337  H   GLY A 252      32.763  18.998  -1.593  1.00  0.00      RA0  H
ATOM   2338  CA  GLY A 252      32.811  17.085  -0.658  1.00  0.00      RA0  C
ATOM   2339  C   GLY A 252      33.976  16.799   0.295  1.00  0.00      RA0  C
ATOM   2340  O   GLY A 252      33.971  15.798   1.058  1.00  0.00      RA0  O
ATOM   2341  N   TRP A 253      34.991  17.641   0.210  1.00  0.00      RA0  N
ATOM   2342  H   TRP A 253      34.980  18.237  -0.603  1.00  0.00      RA0  H
ATOM   2343  CA  TRP A 253      36.197  17.479   0.996  1.00  0.00      RA0  C
ATOM   2344  CB  TRP A 253      37.273  18.508   0.610  1.00  0.00      RA0  C
ATOM   2345  CG  TRP A 253      36.814  19.927   0.875  1.00  0.00      RA0  C
ATOM   2346  CD2 TRP A 253      37.111  20.779   2.003  1.00  0.00      RA0  C
ATOM   2347  CE2 TRP A 253      36.420  22.022   1.795  1.00  0.00      RA0  C
ATOM   2348  CE3 TRP A 253      37.893  20.596   3.164  1.00  0.00      RA0  C
ATOM   2349  CD1 TRP A 253      35.977  20.696   0.060  1.00  0.00      RA0  C
ATOM   2350  NE1 TRP A 253      35.737  21.921   0.587  1.00  0.00      RA0  N
ATOM   2351  HE1 TRP A 253      35.138  22.575   0.161  1.00  0.00      RA0  H
ATOM   2352  CZ2 TRP A 253      36.524  23.054   2.751  1.00  0.00      RA0  C
ATOM   2353  CZ3 TRP A 253      37.988  21.636   4.112  1.00  0.00      RA0  C
ATOM   2354  CH2 TRP A 253      37.308  22.857   3.908  1.00  0.00      RA0  C
ATOM   2355  C   TRP A 253      35.916  17.534   2.484  1.00  0.00      RA0  C
ATOM   2356  O   TRP A 253      36.757  17.128   3.276  1.00  0.00      RA0  O
ATOM   2357  N   THR A 254      34.758  18.071   2.869  1.00  0.00      RA0  N
ATOM   2358  H   THR A 254      34.116  18.416   2.190  1.00  0.00      RA0  H
ATOM   2359  CA  THR A 254      34.404  18.171   4.283  1.00  0.00      RA0  C
ATOM   2360  CB  THR A 254      33.786  19.547   4.436  1.00  0.00      RA0  C
ATOM   2361  OG1 THR A 254      33.758  20.188   3.158  1.00  0.00      RA0  O
ATOM   2362  HG1 THR A 254      33.027  19.816   2.683  1.00  0.00      RA0  H
ATOM   2363  CG2 THR A 254      34.661  20.398   5.335  1.00  0.00      RA0  C
ATOM   2364  C   THR A 254      33.587  16.989   4.797  1.00  0.00      RA0  C
ATOM   2365  O   THR A 254      33.267  16.939   5.988  1.00  0.00      RA0  O
ATOM   2366  N   ILE A 255      33.257  16.046   3.925  1.00  0.00      RA0  N
ATOM   2367  H   ILE A 255      33.672  16.003   3.011  1.00  0.00      RA0  H
ATOM   2368  CA  ILE A 255      32.444  14.906   4.342  1.00  0.00      RA0  C
ATOM   2369  CB  ILE A 255      31.516  14.422   3.235  1.00  0.00      RA0  C
ATOM   2370  CG2 ILE A 255      30.543  13.398   3.821  1.00  0.00      RA0  C
ATOM   2371  CG1 ILE A 255      30.804  15.586   2.539  1.00  0.00      RA0  C
ATOM   2372  CD1 ILE A 255      29.955  16.439   3.483  1.00  0.00      RA0  C
ATOM   2373  C   ILE A 255      33.352  13.791   4.823  1.00  0.00      RA0  C
ATOM   2374  O   ILE A 255      34.159  13.254   4.058  1.00  0.00      RA0  O
ATOM   2375  N   ALA A 256      33.192  13.431   6.087  1.00  0.00      RA0  N
ATOM   2376  H   ALA A 256      32.458  13.898   6.583  1.00  0.00      RA0  H
ATOM   2377  CA  ALA A 256      33.960  12.356   6.709  1.00  0.00      RA0  C
ATOM   2378  CB  ALA A 256      34.232  12.673   8.171  1.00  0.00      RA0  C
ATOM   2379  C   ALA A 256      33.215  11.032   6.566  1.00  0.00      RA0  C
ATOM   2380  O   ALA A 256      32.539  10.595   7.469  1.00  0.00      RA0  O
ATOM   2381  N   TRP A 257      33.338  10.385   5.405  1.00  0.00      RA0  N
ATOM   2382  H   TRP A 257      33.972  10.755   4.723  1.00  0.00      RA0  H
ATOM   2383  CA  TRP A 257      32.592   9.142   5.141  1.00  0.00      RA0  C
ATOM   2384  CB  TRP A 257      32.624   8.675   3.680  1.00  0.00      RA0  C
ATOM   2385  CG  TRP A 257      32.527   9.803   2.675  1.00  0.00      RA0  C
ATOM   2386  CD2 TRP A 257      31.364  10.297   1.976  1.00  0.00      RA0  C
ATOM   2387  CE2 TRP A 257      31.812  11.328   1.080  1.00  0.00      RA0  C
ATOM   2388  CE3 TRP A 257      29.995   9.959   2.027  1.00  0.00      RA0  C
ATOM   2389  CD1 TRP A 257      33.598  10.559   2.175  1.00  0.00      RA0  C
ATOM   2390  NE1 TRP A 257      33.188  11.453   1.239  1.00  0.00      RA0  N
ATOM   2391  HE1 TRP A 257      33.797  12.066   0.764  1.00  0.00      RA0  H
ATOM   2392  CZ2 TRP A 257      30.882  11.992   0.251  1.00  0.00      RA0  C
ATOM   2393  CZ3 TRP A 257      29.075  10.631   1.194  1.00  0.00      RA0  C
ATOM   2394  CH2 TRP A 257      29.516  11.640   0.311  1.00  0.00      RA0  C
ATOM   2395  C   TRP A 257      33.013   8.009   6.068  1.00  0.00      RA0  C
ATOM   2396  O   TRP A 257      32.180   7.220   6.548  1.00  0.00      RA0  O
ATOM   2397  N   GLU A 258      34.316   7.914   6.324  1.00  0.00      RA0  N
ATOM   2398  H   GLU A 258      34.963   8.516   5.856  1.00  0.00      RA0  H
ATOM   2399  CA  GLU A 258      34.824   6.879   7.215  1.00  0.00      RA0  C
ATOM   2400  CB  GLU A 258      36.118   6.235   6.726  1.00  0.00      RA0  C
ATOM   2401  CG  GLU A 258      35.934   5.353   5.491  1.00  0.00      RA0  C
ATOM   2402  CD  GLU A 258      34.796   4.346   5.623  1.00  0.00      RA0  C
ATOM   2403  OE1 GLU A 258      34.695   3.673   6.642  1.00  0.00      RA0  O
ATOM   2404  OE2 GLU A 258      34.018   4.217   4.678  1.00  0.00      RA0  O
ATOM   2405  C   GLU A 258      35.008   7.492   8.597  1.00  0.00      RA0  C
ATOM   2406  O   GLU A 258      35.400   8.650   8.685  1.00  0.00      RA0  O
ATOM   2407  N   PRO A 259      34.736   6.765   9.685  1.00  0.00      RA0  N
ATOM   2408  CD  PRO A 259      34.885   7.322  11.028  1.00  0.00      RA0  C
ATOM   2409  CA  PRO A 259      34.299   5.371   9.697  1.00  0.00      RA0  C
ATOM   2410  CB  PRO A 259      34.610   4.961  11.138  1.00  0.00      RA0  C
ATOM   2411  CG  PRO A 259      34.391   6.226  11.963  1.00  0.00      RA0  C
ATOM   2412  C   PRO A 259      32.834   5.247   9.296  1.00  0.00      RA0  C
ATOM   2413  O   PRO A 259      32.029   6.113   9.667  1.00  0.00      RA0  O
ATOM   2414  N   ALA A 260      32.529   4.188   8.555  1.00  0.00      RA0  N
ATOM   2415  H   ALA A 260      33.296   3.642   8.201  1.00  0.00      RA0  H
ATOM   2416  CA  ALA A 260      31.192   3.923   8.026  1.00  0.00      RA0  C
ATOM   2417  CB  ALA A 260      31.191   2.646   7.185  1.00  0.00      RA0  C
ATOM   2418  C   ALA A 260      30.138   3.805   9.102  1.00  0.00      RA0  C
ATOM   2419  O   ALA A 260      28.960   4.052   8.837  1.00  0.00      RA0  O
ATOM   2420  N   ASP A 261      30.539   3.435  10.314  1.00  0.00      RA0  N
ATOM   2421  H   ASP A 261      31.500   3.396  10.598  1.00  0.00      RA0  H
ATOM   2422  CA  ASP A 261      29.585   3.218  11.397  1.00  0.00      RA0  C
ATOM   2423  CB  ASP A 261      30.171   2.236  12.410  1.00  0.00      RA0  C
ATOM   2424  CG  ASP A 261      31.260   2.944  13.204  1.00  0.00      RA0  C
ATOM   2425  OD1 ASP A 261      32.099   3.607  12.598  1.00  0.00      RA0  O
ATOM   2426  OD2 ASP A 261      31.269   2.838  14.428  1.00  0.00      RA0  O
ATOM   2427  C   ASP A 261      29.212   4.466  12.159  1.00  0.00      RA0  C
ATOM   2428  O   ASP A 261      28.453   4.397  13.132  1.00  0.00      RA0  O
ATOM   2429  N   ARG A 262      29.736   5.609  11.747  1.00  0.00      RA0  N
ATOM   2430  H   ARG A 262      30.395   5.608  10.995  1.00  0.00      RA0  H
ATOM   2431  CA  ARG A 262      29.318   6.867  12.343  1.00  0.00      RA0  C
ATOM   2432  CB  ARG A 262      30.378   7.962  12.263  1.00  0.00      RA0  C
ATOM   2433  CG  ARG A 262      29.731   9.248  12.783  1.00  0.00      RA0  C
ATOM   2434  CD  ARG A 262      30.559  10.513  12.625  1.00  0.00      RA0  C
ATOM   2435  NE  ARG A 262      30.963  10.762  11.244  1.00  0.00      RA0  N
ATOM   2436  HE  ARG A 262      31.627  10.108  10.865  1.00  0.00      RA0  H
ATOM   2437  CZ  ARG A 262      30.591  11.938  10.658  1.00  0.00      RA0  C
ATOM   2438  NH1 ARG A 262      29.764  12.778  11.329  1.00  0.00      RA0  N
ATOM   2439 HH11 ARG A 262      29.513  13.706  11.016  1.00  0.00      RA0  H
ATOM   2440 HH12 ARG A 262      29.334  12.511  12.205  1.00  0.00      RA0  H
ATOM   2441  NH2 ARG A 262      31.056  12.224   9.418  1.00  0.00      RA0  N
ATOM   2442 HH21 ARG A 262      30.839  13.081   8.934  1.00  0.00      RA0  H
ATOM   2443 HH22 ARG A 262      31.647  11.569   8.922  1.00  0.00      RA0  H
ATOM   2444  C   ARG A 262      28.042   7.389  11.657  1.00  0.00      RA0  C
ATOM   2445  O   ARG A 262      28.080   7.868  10.541  1.00  0.00      RA0  O
ATOM   2446  N   ASP A 263      26.942   7.332  12.388  1.00  0.00      RA0  N
ATOM   2447  H   ASP A 263      27.004   6.979  13.319  1.00  0.00      RA0  H
ATOM   2448  CA  ASP A 263      25.668   7.872  11.955  1.00  0.00      RA0  C
ATOM   2449  CB  ASP A 263      24.502   7.287  12.746  1.00  0.00      RA0  C
ATOM   2450  CG  ASP A 263      23.216   7.865  12.192  1.00  0.00      RA0  C
ATOM   2451  OD1 ASP A 263      23.155   8.106  10.988  1.00  0.00      RA0  O
ATOM   2452  OD2 ASP A 263      22.283   8.081  12.962  1.00  0.00      RA0  O
ATOM   2453  C   ASP A 263      25.683   9.379  12.085  1.00  0.00      RA0  C
ATOM   2454  O   ASP A 263      26.083   9.924  13.117  1.00  0.00      RA0  O
ATOM   2455  N   PHE A 264      25.256  10.062  11.034  1.00  0.00      RA0  N
ATOM   2456  H   PHE A 264      24.736   9.567  10.331  1.00  0.00      RA0  H
ATOM   2457  CA  PHE A 264      25.059  11.496  11.096  1.00  0.00      RA0  C
ATOM   2458  CB  PHE A 264      26.329  12.287  10.748  1.00  0.00      RA0  C
ATOM   2459  CG  PHE A 264      26.809  12.077   9.331  1.00  0.00      RA0  C
ATOM   2460  CD1 PHE A 264      26.349  12.899   8.308  1.00  0.00      RA0  C
ATOM   2461  CD2 PHE A 264      27.745  11.087   9.054  1.00  0.00      RA0  C
ATOM   2462  CE1 PHE A 264      26.856  12.761   7.022  1.00  0.00      RA0  C
ATOM   2463  CE2 PHE A 264      28.258  10.953   7.769  1.00  0.00      RA0  C
ATOM   2464  CZ  PHE A 264      27.829  11.804   6.757  1.00  0.00      RA0  C
ATOM   2465  C   PHE A 264      23.870  11.875  10.224  1.00  0.00      RA0  C
ATOM   2466  O   PHE A 264      23.512  11.145   9.305  1.00  0.00      RA0  O
ATOM   2467  N   ILE A 265      23.266  13.012  10.523  1.00  0.00      RA0  N
ATOM   2468  H   ILE A 265      23.693  13.594  11.218  1.00  0.00      RA0  H
ATOM   2469  CA  ILE A 265      22.069  13.439   9.815  1.00  0.00      RA0  C
ATOM   2470  CB  ILE A 265      21.448  14.656  10.505  1.00  0.00      RA0  C
ATOM   2471  CG2 ILE A 265      20.094  15.012   9.886  1.00  0.00      RA0  C
ATOM   2472  CG1 ILE A 265      21.354  14.460  12.015  1.00  0.00      RA0  C
ATOM   2473  CD1 ILE A 265      20.969  15.749  12.740  1.00  0.00      RA0  C
ATOM   2474  C   ILE A 265      22.411  13.803   8.383  1.00  0.00      RA0  C
ATOM   2475  O   ILE A 265      23.336  14.573   8.142  1.00  0.00      RA0  O
ATOM   2476  N   GLY A 266      21.694  13.189   7.447  1.00  0.00      RA0  N
ATOM   2477  H   GLY A 266      21.035  12.480   7.701  1.00  0.00      RA0  H
ATOM   2478  CA  GLY A 266      21.956  13.377   6.009  1.00  0.00      RA0  C
ATOM   2479  C   GLY A 266      22.772  12.263   5.385  1.00  0.00      RA0  C
ATOM   2480  O   GLY A 266      22.902  12.218   4.166  1.00  0.00      RA0  O
ATOM   2481  N   ARG A 267      23.273  11.338   6.203  1.00  0.00      RA0  N
ATOM   2482  H   ARG A 267      23.031  11.333   7.175  1.00  0.00      RA0  H
ATOM   2483  CA  ARG A 267      24.264  10.372   5.743  1.00  0.00      RA0  C
ATOM   2484  CB  ARG A 267      24.777   9.448   6.854  1.00  0.00      RA0  C
ATOM   2485  CG  ARG A 267      25.889   8.591   6.246  1.00  0.00      RA0  C
ATOM   2486  CD  ARG A 267      26.605   7.561   7.121  1.00  0.00      RA0  C
ATOM   2487  NE  ARG A 267      27.568   6.883   6.255  1.00  0.00      RA0  N
ATOM   2488  HE  ARG A 267      27.214   6.567   5.360  1.00  0.00      RA0  H
ATOM   2489  CZ  ARG A 267      28.897   6.806   6.547  1.00  0.00      RA0  C
ATOM   2490  NH1 ARG A 267      29.350   7.100   7.792  1.00  0.00      RA0  N
ATOM   2491 HH11 ARG A 267      30.335   7.078   8.010  1.00  0.00      RA0  H
ATOM   2492 HH12 ARG A 267      28.727   7.335   8.552  1.00  0.00      RA0  H
ATOM   2493  NH2 ARG A 267      29.739   6.447   5.555  1.00  0.00      RA0  N
ATOM   2494 HH21 ARG A 267      30.735   6.363   5.704  1.00  0.00      RA0  H
ATOM   2495 HH22 ARG A 267      29.383   6.274   4.619  1.00  0.00      RA0  H
ATOM   2496  C   ARG A 267      23.779   9.532   4.586  1.00  0.00      RA0  C
ATOM   2497  O   ARG A 267      24.436   9.471   3.571  1.00  0.00      RA0  O
ATOM   2498  N   GLU A 268      22.630   8.882   4.712  1.00  0.00      RA0  N
ATOM   2499  H   GLU A 268      22.003   9.184   5.433  1.00  0.00      RA0  H
ATOM   2500  CA  GLU A 268      22.198   7.978   3.636  1.00  0.00      RA0  C
ATOM   2501  CB  GLU A 268      21.046   7.075   4.108  1.00  0.00      RA0  C
ATOM   2502  CG  GLU A 268      20.184   7.611   5.265  1.00  0.00      RA0  C
ATOM   2503  CD  GLU A 268      19.654   8.991   4.928  1.00  0.00      RA0  C
ATOM   2504  OE1 GLU A 268      18.807   9.091   4.049  1.00  0.00      RA0  O
ATOM   2505  OE2 GLU A 268      20.146   9.969   5.495  1.00  0.00      RA0  O
ATOM   2506  C   GLU A 268      21.822   8.751   2.370  1.00  0.00      RA0  C
ATOM   2507  O   GLU A 268      22.071   8.283   1.265  1.00  0.00      RA0  O
ATOM   2508  N   ALA A 269      21.224   9.927   2.516  1.00  0.00      RA0  N
ATOM   2509  H   ALA A 269      20.872  10.180   3.424  1.00  0.00      RA0  H
ATOM   2510  CA  ALA A 269      20.878  10.736   1.313  1.00  0.00      RA0  C
ATOM   2511  CB  ALA A 269      20.114  11.984   1.728  1.00  0.00      RA0  C
ATOM   2512  C   ALA A 269      22.157  11.136   0.573  1.00  0.00      RA0  C
ATOM   2513  O   ALA A 269      22.237  11.113  -0.660  1.00  0.00      RA0  O
ATOM   2514  N   LEU A 270      23.169  11.466   1.347  1.00  0.00      RA0  N
ATOM   2515  H   LEU A 270      23.041  11.437   2.342  1.00  0.00      RA0  H
ATOM   2516  CA  LEU A 270      24.458  11.851   0.806  1.00  0.00      RA0  C
ATOM   2517  CB  LEU A 270      25.338  12.382   1.928  1.00  0.00      RA0  C
ATOM   2518  CG  LEU A 270      26.342  13.397   1.410  1.00  0.00      RA0  C
ATOM   2519  CD1 LEU A 270      25.654  14.463   0.562  1.00  0.00      RA0  C
ATOM   2520  CD2 LEU A 270      27.137  14.013   2.554  1.00  0.00      RA0  C
ATOM   2521  C   LEU A 270      25.115  10.691   0.071  1.00  0.00      RA0  C
ATOM   2522  O   LEU A 270      25.678  10.870  -1.011  1.00  0.00      RA0  O
ATOM   2523  N   GLU A 271      25.041   9.490   0.650  1.00  0.00      RA0  N
ATOM   2524  H   GLU A 271      24.575   9.398   1.534  1.00  0.00      RA0  H
ATOM   2525  CA  GLU A 271      25.599   8.306   0.008  1.00  0.00      RA0  C
ATOM   2526  CB  GLU A 271      25.813   7.164   1.017  1.00  0.00      RA0  C
ATOM   2527  CG  GLU A 271      26.740   7.739   2.113  1.00  0.00      RA0  C
ATOM   2528  CD  GLU A 271      27.580   6.705   2.858  1.00  0.00      RA0  C
ATOM   2529  OE1 GLU A 271      27.029   5.841   3.524  1.00  0.00      RA0  O
ATOM   2530  OE2 GLU A 271      28.808   6.790   2.824  1.00  0.00      RA0  O
ATOM   2531  C   GLU A 271      24.949   8.043  -1.335  1.00  0.00      RA0  C
ATOM   2532  O   GLU A 271      25.613   7.631  -2.296  1.00  0.00      RA0  O
ATOM   2533  N   VAL A 272      23.629   8.230  -1.400  1.00  0.00      RA0  N
ATOM   2534  H   VAL A 272      23.134   8.507  -0.573  1.00  0.00      RA0  H
ATOM   2535  CA  VAL A 272      22.913   8.064  -2.654  1.00  0.00      RA0  C
ATOM   2536  CB  VAL A 272      21.402   8.123  -2.417  1.00  0.00      RA0  C
ATOM   2537  CG1 VAL A 272      20.620   8.112  -3.732  1.00  0.00      RA0  C
ATOM   2538  CG2 VAL A 272      20.965   6.988  -1.490  1.00  0.00      RA0  C
ATOM   2539  C   VAL A 272      23.351   9.134  -3.669  1.00  0.00      RA0  C
ATOM   2540  O   VAL A 272      23.580   8.838  -4.844  1.00  0.00      RA0  O
ATOM   2541  N   GLN A 273      23.486  10.370  -3.202  1.00  0.00      RA0  N
ATOM   2542  H   GLN A 273      23.313  10.540  -2.230  1.00  0.00      RA0  H
ATOM   2543  CA  GLN A 273      23.943  11.461  -4.065  1.00  0.00      RA0  C
ATOM   2544  CB  GLN A 273      23.834  12.774  -3.293  1.00  0.00      RA0  C
ATOM   2545  CG  GLN A 273      22.352  13.075  -3.041  1.00  0.00      RA0  C
ATOM   2546  CD  GLN A 273      22.192  14.014  -1.865  1.00  0.00      RA0  C
ATOM   2547  OE1 GLN A 273      23.090  14.774  -1.523  1.00  0.00      RA0  O
ATOM   2548  NE2 GLN A 273      20.986  13.932  -1.274  1.00  0.00      RA0  N
ATOM   2549 HE21 GLN A 273      20.332  13.236  -1.570  1.00  0.00      RA0  H
ATOM   2550 HE22 GLN A 273      20.673  14.520  -0.520  1.00  0.00      RA0  H
ATOM   2551  C   GLN A 273      25.334  11.173  -4.634  1.00  0.00      RA0  C
ATOM   2552  O   GLN A 273      25.568  11.387  -5.817  1.00  0.00      RA0  O
ATOM   2553  N   ARG A 274      26.231  10.646  -3.796  1.00  0.00      RA0  N
ATOM   2554  H   ARG A 274      25.962  10.502  -2.845  1.00  0.00      RA0  H
ATOM   2555  CA  ARG A 274      27.565  10.283  -4.262  1.00  0.00      RA0  C
ATOM   2556  CB  ARG A 274      28.383   9.840  -3.048  1.00  0.00      RA0  C
ATOM   2557  CG  ARG A 274      29.830   9.426  -3.325  1.00  0.00      RA0  C
ATOM   2558  CD  ARG A 274      30.367   8.535  -2.203  1.00  0.00      RA0  C
ATOM   2559  NE  ARG A 274      29.536   7.337  -2.085  1.00  0.00      RA0  N
ATOM   2560  HE  ARG A 274      29.178   6.902  -2.923  1.00  0.00      RA0  H
ATOM   2561  CZ  ARG A 274      29.158   6.808  -0.905  1.00  0.00      RA0  C
ATOM   2562  NH1 ARG A 274      29.611   7.313   0.236  1.00  0.00      RA0  N
ATOM   2563 HH11 ARG A 274      29.294   6.961   1.129  1.00  0.00      RA0  H
ATOM   2564 HH12 ARG A 274      30.261   8.068   0.236  1.00  0.00      RA0  H
ATOM   2565  NH2 ARG A 274      28.312   5.790  -0.894  1.00  0.00      RA0  N
ATOM   2566 HH21 ARG A 274      27.988   5.351  -0.058  1.00  0.00      RA0  H
ATOM   2567 HH22 ARG A 274      27.945   5.438  -1.777  1.00  0.00      RA0  H
ATOM   2568  C   ARG A 274      27.530   9.170  -5.311  1.00  0.00      RA0  C
ATOM   2569  O   ARG A 274      28.216   9.245  -6.333  1.00  0.00      RA0  O
ATOM   2570  N   GLU A 275      26.704   8.163  -5.069  1.00  0.00      RA0  N
ATOM   2571  H   GLU A 275      26.251   8.095  -4.180  1.00  0.00      RA0  H
ATOM   2572  CA  GLU A 275      26.486   7.079  -6.026  1.00  0.00      RA0  C
ATOM   2573  CB  GLU A 275      25.565   6.007  -5.439  1.00  0.00      RA0  C
ATOM   2574  CG  GLU A 275      26.288   4.739  -4.967  1.00  0.00      RA0  C
ATOM   2575  CD  GLU A 275      27.059   4.961  -3.678  1.00  0.00      RA0  C
ATOM   2576  OE1 GLU A 275      26.562   4.601  -2.614  1.00  0.00      RA0  O
ATOM   2577  OE2 GLU A 275      28.183   5.451  -3.720  1.00  0.00      RA0  O
ATOM   2578  C   GLU A 275      25.951   7.572  -7.361  1.00  0.00      RA0  C
ATOM   2579  O   GLU A 275      26.364   7.113  -8.426  1.00  0.00      RA0  O
ATOM   2580  N   HIS A 276      24.971   8.463  -7.308  1.00  0.00      RA0  N
ATOM   2581  H   HIS A 276      24.715   8.827  -6.410  1.00  0.00      RA0  H
ATOM   2582  CA  HIS A 276      24.309   8.917  -8.514  1.00  0.00      RA0  C
ATOM   2583  CB  HIS A 276      22.921   9.480  -8.194  1.00  0.00      RA0  C
ATOM   2584  CG  HIS A 276      21.901   8.383  -7.987  1.00  0.00      RA0  C
ATOM   2585  ND1 HIS A 276      20.646   8.458  -8.466  1.00  0.00      RA0  N
ATOM   2586  HD1 HIS A 276      20.275   9.199  -8.989  1.00  0.00      RA0  H
ATOM   2587  CD2 HIS A 276      22.045   7.173  -7.302  1.00  0.00      RA0  C
ATOM   2588  NE2 HIS A 276      20.858   6.520  -7.374  1.00  0.00      RA0  N
ATOM   2589  CE1 HIS A 276      19.999   7.311  -8.090  1.00  0.00      RA0  C
ATOM   2590  C   HIS A 276      25.104   9.966  -9.265  1.00  0.00      RA0  C
ATOM   2591  O   HIS A 276      24.933  10.098 -10.475  1.00  0.00      RA0  O
ATOM   2592  N   GLY A 277      25.919  10.718  -8.523  1.00  0.00      RA0  N
ATOM   2593  H   GLY A 277      25.990  10.552  -7.541  1.00  0.00      RA0  H
ATOM   2594  CA  GLY A 277      26.588  11.904  -9.048  1.00  0.00      RA0  C
ATOM   2595  C   GLY A 277      25.760  13.145  -8.814  1.00  0.00      RA0  C
ATOM   2596  O   GLY A 277      24.514  13.078  -8.742  1.00  0.00      RA0  O
ATOM   2597  N   THR A 278      26.440  14.288  -8.703  1.00  0.00      RA0  N
ATOM   2598  H   THR A 278      27.441  14.260  -8.763  1.00  0.00      RA0  H
ATOM   2599  CA  THR A 278      25.757  15.568  -8.526  1.00  0.00      RA0  C
ATOM   2600  CB  THR A 278      25.928  16.035  -7.068  1.00  0.00      RA0  C
ATOM   2601  OG1 THR A 278      27.231  15.711  -6.557  1.00  0.00      RA0  O
ATOM   2602  HG1 THR A 278      27.889  16.250  -7.009  1.00  0.00      RA0  H
ATOM   2603  CG2 THR A 278      24.853  15.431  -6.162  1.00  0.00      RA0  C
ATOM   2604  C   THR A 278      26.320  16.617  -9.470  1.00  0.00      RA0  C
ATOM   2605  O   THR A 278      27.309  16.391 -10.188  1.00  0.00      RA0  O
ATOM   2606  N   GLU A 279      25.679  17.769  -9.444  1.00  0.00      RA0  N
ATOM   2607  H   GLU A 279      24.877  17.853  -8.859  1.00  0.00      RA0  H
ATOM   2608  CA  GLU A 279      26.239  18.968 -10.038  1.00  0.00      RA0  C
ATOM   2609  CB  GLU A 279      25.297  20.156  -9.884  1.00  0.00      RA0  C
ATOM   2610  CG  GLU A 279      23.878  20.008 -10.416  1.00  0.00      RA0  C
ATOM   2611  CD  GLU A 279      23.137  21.257  -9.994  1.00  0.00      RA0  C
ATOM   2612  OE1 GLU A 279      21.944  21.195  -9.717  1.00  0.00      RA0  O
ATOM   2613  OE2 GLU A 279      23.763  22.306  -9.888  1.00  0.00      RA0  O
ATOM   2614  C   GLU A 279      27.507  19.356  -9.262  1.00  0.00      RA0  C
ATOM   2615  O   GLU A 279      27.809  18.772  -8.218  1.00  0.00      RA0  O
ATOM   2616  N   LYS A 280      28.275  20.295  -9.804  1.00  0.00      RA0  N
ATOM   2617  H   LYS A 280      28.009  20.713 -10.675  1.00  0.00      RA0  H
ATOM   2618  CA  LYS A 280      29.527  20.680  -9.184  1.00  0.00      RA0  C
ATOM   2619  CB  LYS A 280      30.713  19.986  -9.854  1.00  0.00      RA0  C
ATOM   2620  CG  LYS A 280      31.062  20.360 -11.296  1.00  0.00      RA0  C
ATOM   2621  CD  LYS A 280      32.300  19.559 -11.680  1.00  0.00      RA0  C
ATOM   2622  CE  LYS A 280      32.840  19.718 -13.094  1.00  0.00      RA0  C
ATOM   2623  NZ  LYS A 280      33.664  18.533 -13.332  1.00  0.00      RA0  N
ATOM   2624  HZ1 LYS A 280      34.288  18.540 -14.165  1.00  0.00      RA0  H
ATOM   2625  HZ2 LYS A 280      34.321  18.352 -12.543  1.00  0.00      RA0  H
ATOM   2626  HZ3 LYS A 280      33.069  17.683 -13.431  1.00  0.00      RA0  H
ATOM   2627  C   LYS A 280      29.683  22.178  -9.211  1.00  0.00      RA0  C
ATOM   2628  O   LYS A 280      29.246  22.849 -10.129  1.00  0.00      RA0  O
ATOM   2629  N   LEU A 281      30.353  22.677  -8.200  1.00  0.00      RA0  N
ATOM   2630  H   LEU A 281      30.789  22.023  -7.577  1.00  0.00      RA0  H
ATOM   2631  CA  LEU A 281      30.658  24.089  -8.112  1.00  0.00      RA0  C
ATOM   2632  CB  LEU A 281      30.668  24.525  -6.647  1.00  0.00      RA0  C
ATOM   2633  CG  LEU A 281      30.794  26.035  -6.435  1.00  0.00      RA0  C
ATOM   2634  CD1 LEU A 281      29.512  26.774  -6.817  1.00  0.00      RA0  C
ATOM   2635  CD2 LEU A 281      31.215  26.370  -5.005  1.00  0.00      RA0  C
ATOM   2636  C   LEU A 281      32.011  24.336  -8.760  1.00  0.00      RA0  C
ATOM   2637  O   LEU A 281      33.034  23.759  -8.374  1.00  0.00      RA0  O
ATOM   2638  N   VAL A 282      32.001  25.160  -9.805  1.00  0.00      RA0  N
ATOM   2639  H   VAL A 282      31.159  25.635 -10.038  1.00  0.00      RA0  H
ATOM   2640  CA  VAL A 282      33.204  25.528 -10.522  1.00  0.00      RA0  C
ATOM   2641  CB  VAL A 282      33.132  25.116 -11.993  1.00  0.00      RA0  C
ATOM   2642  CG1 VAL A 282      33.044  23.600 -12.143  1.00  0.00      RA0  C
ATOM   2643  CG2 VAL A 282      32.003  25.856 -12.716  1.00  0.00      RA0  C
ATOM   2644  C   VAL A 282      33.445  27.044 -10.439  1.00  0.00      RA0  C
ATOM   2645  O   VAL A 282      32.574  27.810 -10.004  1.00  0.00      RA0  O
ATOM   2646  N   GLY A 283      34.626  27.468 -10.858  1.00  0.00      RA0  N
ATOM   2647  H   GLY A 283      35.246  26.811 -11.289  1.00  0.00      RA0  H
ATOM   2648  CA  GLY A 283      34.939  28.875 -11.012  1.00  0.00      RA0  C
ATOM   2649  C   GLY A 283      34.754  29.281 -12.453  1.00  0.00      RA0  C
ATOM   2650  O   GLY A 283      34.875  28.456 -13.373  1.00  0.00      RA0  O
ATOM   2651  N   LEU A 284      34.425  30.550 -12.656  1.00  0.00      RA0  N
ATOM   2652  H   LEU A 284      34.306  31.167 -11.875  1.00  0.00      RA0  H
ATOM   2653  CA  LEU A 284      34.368  31.156 -13.992  1.00  0.00      RA0  C
ATOM   2654  CB  LEU A 284      32.943  31.551 -14.376  1.00  0.00      RA0  C
ATOM   2655  CG  LEU A 284      31.933  30.408 -14.452  1.00  0.00      RA0  C
ATOM   2656  CD1 LEU A 284      30.537  30.948 -14.754  1.00  0.00      RA0  C
ATOM   2657  CD2 LEU A 284      32.345  29.326 -15.450  1.00  0.00      RA0  C
ATOM   2658  C   LEU A 284      35.194  32.425 -13.939  1.00  0.00      RA0  C
ATOM   2659  O   LEU A 284      35.170  33.133 -12.939  1.00  0.00      RA0  O
ATOM   2660  N   VAL A 285      35.932  32.657 -15.018  1.00  0.00      RA0  N
ATOM   2661  H   VAL A 285      35.890  32.012 -15.784  1.00  0.00      RA0  H
ATOM   2662  CA  VAL A 285      36.717  33.865 -15.231  1.00  0.00      RA0  C
ATOM   2663  CB  VAL A 285      38.199  33.475 -15.267  1.00  0.00      RA0  C
ATOM   2664  CG1 VAL A 285      39.080  34.581 -15.849  1.00  0.00      RA0  C
ATOM   2665  CG2 VAL A 285      38.670  33.007 -13.889  1.00  0.00      RA0  C
ATOM   2666  C   VAL A 285      36.307  34.525 -16.554  1.00  0.00      RA0  C
ATOM   2667  O   VAL A 285      36.271  33.894 -17.616  1.00  0.00      RA0  O
ATOM   2668  N   MSE A 286      36.020  35.818 -16.490  1.00  0.00      RA0  N
ATOM   2669  H   MSE A 286      36.102  36.316 -15.621  1.00  0.00      RA0  H
ATOM   2670  CA  MSE A 286      35.698  36.579 -17.670  1.00  0.00      RA0  C
ATOM   2671  CB  MSE A 286      34.250  37.053 -17.641  1.00  0.00      RA0  C
ATOM   2672  CG  MSE A 286      33.848  37.720 -18.956  1.00  0.00      RA0  C
ATOM   2673  SE  MSE A 286      32.139  38.270 -18.933  1.00  0.00      RA0  S
ATOM   2674  CE  MSE A 286      32.312  39.489 -17.631  1.00  0.00      RA0  C
ATOM   2675  C   MSE A 286      36.644  37.771 -17.754  1.00  0.00      RA0  C
ATOM   2676  O   MSE A 286      36.491  38.724 -17.011  1.00  0.00      RA0  O
ATOM   2677  N   THR A 287      37.660  37.670 -18.609  1.00  0.00      RA0  N
ATOM   2678  H   THR A 287      37.819  36.823 -19.116  1.00  0.00      RA0  H
ATOM   2679  CA  THR A 287      38.602  38.789 -18.835  1.00  0.00      RA0  C
ATOM   2680  CB  THR A 287      39.803  38.091 -19.430  1.00  0.00      RA0  C
ATOM   2681  OG1 THR A 287      39.690  36.705 -19.069  1.00  0.00      RA0  O
ATOM   2682  HG1 THR A 287      40.512  36.292 -19.305  1.00  0.00      RA0  H
ATOM   2683  CG2 THR A 287      41.130  38.689 -18.958  1.00  0.00      RA0  C
ATOM   2684  C   THR A 287      38.007  39.900 -19.698  1.00  0.00      RA0  C
ATOM   2685  O   THR A 287      38.496  41.041 -19.694  1.00  0.00      RA0  O
ATOM   2686  N   GLU A 288      36.976  39.563 -20.459  1.00  0.00      RA0  N
ATOM   2687  H   GLU A 288      36.561  38.663 -20.351  1.00  0.00      RA0  H
ATOM   2688  CA  GLU A 288      36.258  40.542 -21.252  1.00  0.00      RA0  C
ATOM   2689  CB  GLU A 288      35.268  39.909 -22.254  1.00  0.00      RA0  C
ATOM   2690  CG  GLU A 288      35.175  40.580 -23.650  1.00  0.00      RA0  C
ATOM   2691  CD  GLU A 288      33.833  41.267 -23.923  1.00  0.00      RA0  C
ATOM   2692  OE1 GLU A 288      33.497  42.216 -23.218  1.00  0.00      RA0  O
ATOM   2693  OE2 GLU A 288      33.109  40.879 -24.854  1.00  0.00      RA0  O
ATOM   2694  C   GLU A 288      35.578  41.524 -20.326  1.00  0.00      RA0  C
ATOM   2695  O   GLU A 288      35.261  41.196 -19.186  1.00  0.00      RA0  O
ATOM   2696  N   LYS A 289      35.355  42.734 -20.814  1.00  0.00      RA0  N
ATOM   2697  H   LYS A 289      35.269  42.808 -21.810  1.00  0.00      RA0  H
ATOM   2698  CA  LYS A 289      34.808  43.781 -19.965  1.00  0.00      RA0  C
ATOM   2699  CB  LYS A 289      35.116  45.183 -20.483  1.00  0.00      RA0  C
ATOM   2700  CG  LYS A 289      36.646  45.308 -20.407  1.00  0.00      RA0  C
ATOM   2701  CD  LYS A 289      37.177  44.719 -19.087  1.00  0.00      RA0  C
ATOM   2702  CE  LYS A 289      38.680  44.416 -19.078  1.00  0.00      RA0  C
ATOM   2703  NZ  LYS A 289      38.939  43.254 -18.209  1.00  0.00      RA0  N
ATOM   2704  HZ1 LYS A 289      39.960  43.140 -18.055  1.00  0.00      RA0  H
ATOM   2705  HZ2 LYS A 289      38.469  43.361 -17.288  1.00  0.00      RA0  H
ATOM   2706  HZ3 LYS A 289      38.581  42.395 -18.685  1.00  0.00      RA0  H
ATOM   2707  C   LYS A 289      33.379  43.426 -19.595  1.00  0.00      RA0  C
ATOM   2708  O   LYS A 289      32.632  42.874 -20.400  1.00  0.00      RA0  O
ATOM   2709  N   GLY A 290      33.013  43.721 -18.356  1.00  0.00      RA0  N
ATOM   2710  H   GLY A 290      33.673  44.008 -17.662  1.00  0.00      RA0  H
ATOM   2711  CA  GLY A 290      31.687  43.389 -17.865  1.00  0.00      RA0  C
ATOM   2712  C   GLY A 290      31.833  42.752 -16.507  1.00  0.00      RA0  C
ATOM   2713  O   GLY A 290      32.950  42.444 -16.062  1.00  0.00      RA0  O
ATOM   2714  N   VAL A 291      30.708  42.562 -15.838  1.00  0.00      RA0  N
ATOM   2715  H   VAL A 291      29.805  42.745 -16.228  1.00  0.00      RA0  H
ATOM   2716  CA  VAL A 291      30.709  41.920 -14.517  1.00  0.00      RA0  C
ATOM   2717  CB  VAL A 291      30.399  42.936 -13.405  1.00  0.00      RA0  C
ATOM   2718  CG1 VAL A 291      30.405  42.275 -12.024  1.00  0.00      RA0  C
ATOM   2719  CG2 VAL A 291      31.357  44.129 -13.442  1.00  0.00      RA0  C
ATOM   2720  C   VAL A 291      29.698  40.769 -14.489  1.00  0.00      RA0  C
ATOM   2721  O   VAL A 291      28.548  40.905 -14.924  1.00  0.00      RA0  O
ATOM   2722  N   LEU A 292      30.166  39.625 -14.000  1.00  0.00      RA0  N
ATOM   2723  H   LEU A 292      31.055  39.640 -13.548  1.00  0.00      RA0  H
ATOM   2724  CA  LEU A 292      29.327  38.462 -13.794  1.00  0.00      RA0  C
ATOM   2725  CB  LEU A 292      30.205  37.231 -13.567  1.00  0.00      RA0  C
ATOM   2726  CG  LEU A 292      31.073  36.888 -14.778  1.00  0.00      RA0  C
ATOM   2727  CD1 LEU A 292      32.115  35.816 -14.458  1.00  0.00      RA0  C
ATOM   2728  CD2 LEU A 292      30.219  36.513 -15.990  1.00  0.00      RA0  C
ATOM   2729  C   LEU A 292      28.431  38.707 -12.569  1.00  0.00      RA0  C
ATOM   2730  O   LEU A 292      28.914  39.162 -11.524  1.00  0.00      RA0  O
ATOM   2731  N   ARG A 293      27.134  38.411 -12.709  1.00  0.00      RA0  N
ATOM   2732  H   ARG A 293      26.817  37.917 -13.518  1.00  0.00      RA0  H
ATOM   2733  CA  ARG A 293      26.157  38.651 -11.644  1.00  0.00      RA0  C
ATOM   2734  CB  ARG A 293      24.808  39.222 -12.070  1.00  0.00      RA0  C
ATOM   2735  CG  ARG A 293      24.531  40.511 -12.821  1.00  0.00      RA0  C
ATOM   2736  CD  ARG A 293      23.014  40.764 -12.703  1.00  0.00      RA0  C
ATOM   2737  NE  ARG A 293      22.218  39.606 -13.139  1.00  0.00      RA0  N
ATOM   2738  HE  ARG A 293      22.309  39.361 -14.107  1.00  0.00      RA0  H
ATOM   2739  CZ  ARG A 293      21.430  38.877 -12.271  1.00  0.00      RA0  C
ATOM   2740  NH1 ARG A 293      21.323  39.226 -10.974  1.00  0.00      RA0  N
ATOM   2741 HH11 ARG A 293      20.821  38.611 -10.330  1.00  0.00      RA0  H
ATOM   2742 HH12 ARG A 293      21.724  40.045 -10.572  1.00  0.00      RA0  H
ATOM   2743  NH2 ARG A 293      20.765  37.792 -12.717  1.00  0.00      RA0  N
ATOM   2744 HH21 ARG A 293      20.221  37.257 -12.045  1.00  0.00      RA0  H
ATOM   2745 HH22 ARG A 293      20.774  37.467 -13.660  1.00  0.00      RA0  H
ATOM   2746  C   ARG A 293      25.599  37.355 -11.079  1.00  0.00      RA0  C
ATOM   2747  O   ARG A 293      25.424  36.381 -11.806  1.00  0.00      RA0  O
ATOM   2748  N   ASN A 294      25.240  37.378  -9.799  1.00  0.00      RA0  N
ATOM   2749  H   ASN A 294      25.485  38.160  -9.230  1.00  0.00      RA0  H
ATOM   2750  CA  ASN A 294      24.497  36.266  -9.191  1.00  0.00      RA0  C
ATOM   2751  CB  ASN A 294      23.950  36.609  -7.803  1.00  0.00      RA0  C
ATOM   2752  CG  ASN A 294      25.047  36.829  -6.788  1.00  0.00      RA0  C
ATOM   2753  OD1 ASN A 294      26.235  36.887  -7.106  1.00  0.00      RA0  O
ATOM   2754  ND2 ASN A 294      24.567  36.990  -5.543  1.00  0.00      RA0  N
ATOM   2755 HD21 ASN A 294      23.583  36.916  -5.372  1.00  0.00      RA0  H
ATOM   2756 HD22 ASN A 294      25.134  37.165  -4.736  1.00  0.00      RA0  H
ATOM   2757  C   ASN A 294      23.291  35.885 -10.049  1.00  0.00      RA0  C
ATOM   2758  O   ASN A 294      22.611  36.762 -10.617  1.00  0.00      RA0  O
ATOM   2759  N   GLU A 295      23.046  34.590 -10.131  1.00  0.00      RA0  N
ATOM   2760  H   GLU A 295      23.680  33.960  -9.686  1.00  0.00      RA0  H
ATOM   2761  CA  GLU A 295      21.881  34.003 -10.797  1.00  0.00      RA0  C
ATOM   2762  CB  GLU A 295      20.476  34.492 -10.353  1.00  0.00      RA0  C
ATOM   2763  CG  GLU A 295      20.235  35.338  -9.091  1.00  0.00      RA0  C
ATOM   2764  CD  GLU A 295      20.002  36.785  -9.499  1.00  0.00      RA0  C
ATOM   2765  OE1 GLU A 295      19.373  37.024 -10.526  1.00  0.00      RA0  O
ATOM   2766  OE2 GLU A 295      20.485  37.691  -8.824  1.00  0.00      RA0  O
ATOM   2767  C   GLU A 295      21.911  34.023 -12.341  1.00  0.00      RA0  C
ATOM   2768  O   GLU A 295      20.986  33.530 -12.981  1.00  0.00      RA0  O
ATOM   2769  N   LEU A 296      22.949  34.586 -12.954  1.00  0.00      RA0  N
ATOM   2770  H   LEU A 296      23.692  34.966 -12.401  1.00  0.00      RA0  H
ATOM   2771  CA  LEU A 296      23.110  34.493 -14.398  1.00  0.00      RA0  C
ATOM   2772  CB  LEU A 296      24.349  35.308 -14.785  1.00  0.00      RA0  C
ATOM   2773  CG  LEU A 296      24.487  35.693 -16.259  1.00  0.00      RA0  C
ATOM   2774  CD1 LEU A 296      23.358  36.618 -16.718  1.00  0.00      RA0  C
ATOM   2775  CD2 LEU A 296      25.853  36.320 -16.539  1.00  0.00      RA0  C
ATOM   2776  C   LEU A 296      23.217  33.013 -14.834  1.00  0.00      RA0  C
ATOM   2777  O   LEU A 296      23.923  32.228 -14.197  1.00  0.00      RA0  O
ATOM   2778  N   PRO A 297      22.509  32.611 -15.885  1.00  0.00      RA0  N
ATOM   2779  CD  PRO A 297      21.466  33.367 -16.562  1.00  0.00      RA0  C
ATOM   2780  CA  PRO A 297      22.690  31.265 -16.443  1.00  0.00      RA0  C
ATOM   2781  CB  PRO A 297      21.585  31.186 -17.501  1.00  0.00      RA0  C
ATOM   2782  CG  PRO A 297      20.580  32.284 -17.157  1.00  0.00      RA0  C
ATOM   2783  C   PRO A 297      24.068  31.043 -17.084  1.00  0.00      RA0  C
ATOM   2784  O   PRO A 297      24.695  31.984 -17.585  1.00  0.00      RA0  O
ATOM   2785  N   VAL A 298      24.496  29.790 -17.072  1.00  0.00      RA0  N
ATOM   2786  H   VAL A 298      23.909  29.074 -16.682  1.00  0.00      RA0  H
ATOM   2787  CA  VAL A 298      25.767  29.376 -17.650  1.00  0.00      RA0  C
ATOM   2788  CB  VAL A 298      26.715  28.918 -16.538  1.00  0.00      RA0  C
ATOM   2789  CG1 VAL A 298      28.072  28.512 -17.106  1.00  0.00      RA0  C
ATOM   2790  CG2 VAL A 298      26.840  29.961 -15.429  1.00  0.00      RA0  C
ATOM   2791  C   VAL A 298      25.457  28.200 -18.559  1.00  0.00      RA0  C
ATOM   2792  O   VAL A 298      24.972  27.172 -18.079  1.00  0.00      RA0  O
ATOM   2793  N   ARG A 299      25.730  28.330 -19.853  1.00  0.00      RA0  N
ATOM   2794  H   ARG A 299      26.208  29.133 -20.204  1.00  0.00      RA0  H
ATOM   2795  CA  ARG A 299      25.339  27.304 -20.783  1.00  0.00      RA0  C
ATOM   2796  CB  ARG A 299      24.380  27.851 -21.830  1.00  0.00      RA0  C
ATOM   2797  CG  ARG A 299      23.053  28.208 -21.188  1.00  0.00      RA0  C
ATOM   2798  CD  ARG A 299      21.994  28.645 -22.190  1.00  0.00      RA0  C
ATOM   2799  NE  ARG A 299      20.737  28.766 -21.470  1.00  0.00      RA0  N
ATOM   2800  HE  ARG A 299      20.462  27.980 -20.896  1.00  0.00      RA0  H
ATOM   2801  CZ  ARG A 299      20.019  29.916 -21.458  1.00  0.00      RA0  C
ATOM   2802  NH1 ARG A 299      20.385  30.935 -22.269  1.00  0.00      RA0  N
ATOM   2803 HH11 ARG A 299      19.895  31.809 -22.297  1.00  0.00      RA0  H
ATOM   2804 HH12 ARG A 299      21.180  30.848 -22.879  1.00  0.00      RA0  H
ATOM   2805  NH2 ARG A 299      18.966  29.999 -20.622  1.00  0.00      RA0  N
ATOM   2806 HH21 ARG A 299      18.314  30.753 -20.564  1.00  0.00      RA0  H
ATOM   2807 HH22 ARG A 299      18.826  29.237 -19.952  1.00  0.00      RA0  H
ATOM   2808  C   ARG A 299      26.519  26.656 -21.488  1.00  0.00      RA0  C
ATOM   2809  O   ARG A 299      27.532  27.302 -21.806  1.00  0.00      RA0  O
ATOM   2810  N   PHE A 300      26.362  25.362 -21.718  1.00  0.00      RA0  N
ATOM   2811  H   PHE A 300      25.522  24.874 -21.454  1.00  0.00      RA0  H
ATOM   2812  CA  PHE A 300      27.330  24.589 -22.461  1.00  0.00      RA0  C
ATOM   2813  CB  PHE A 300      28.557  24.257 -21.597  1.00  0.00      RA0  C
ATOM   2814  CG  PHE A 300      28.183  23.440 -20.377  1.00  0.00      RA0  C
ATOM   2815  CD1 PHE A 300      27.730  24.070 -19.222  1.00  0.00      RA0  C
ATOM   2816  CD2 PHE A 300      28.309  22.055 -20.402  1.00  0.00      RA0  C
ATOM   2817  CE1 PHE A 300      27.422  23.321 -18.092  1.00  0.00      RA0  C
ATOM   2818  CE2 PHE A 300      28.002  21.306 -19.272  1.00  0.00      RA0  C
ATOM   2819  CZ  PHE A 300      27.572  21.940 -18.112  1.00  0.00      RA0  C
ATOM   2820  C   PHE A 300      26.674  23.306 -22.983  1.00  0.00      RA0  C
ATOM   2821  O   PHE A 300      25.535  22.967 -22.621  1.00  0.00      RA0  O
ATOM   2822  N   THR A 301      27.376  22.629 -23.884  1.00  0.00      RA0  N
ATOM   2823  H   THR A 301      28.280  22.909 -24.200  1.00  0.00      RA0  H
ATOM   2824  CA  THR A 301      26.934  21.344 -24.416  1.00  0.00      RA0  C
ATOM   2825  CB  THR A 301      26.796  21.601 -25.899  1.00  0.00      RA0  C
ATOM   2826  OG1 THR A 301      26.375  22.964 -26.069  1.00  0.00      RA0  O
ATOM   2827  HG1 THR A 301      26.255  23.090 -27.000  1.00  0.00      RA0  H
ATOM   2828  CG2 THR A 301      25.850  20.620 -26.589  1.00  0.00      RA0  C
ATOM   2829  C   THR A 301      27.989  20.306 -24.065  1.00  0.00      RA0  C
ATOM   2830  O   THR A 301      29.174  20.558 -24.288  1.00  0.00      RA0  O
ATOM   2831  N   ASP A 302      27.580  19.152 -23.528  1.00  0.00      RA0  N
ATOM   2832  H   ASP A 302      26.609  18.911 -23.478  1.00  0.00      RA0  H
ATOM   2833  CA  ASP A 302      28.564  18.123 -23.156  1.00  0.00      RA0  C
ATOM   2834  CB  ASP A 302      27.984  17.205 -22.074  1.00  0.00      RA0  C
ATOM   2835  CG  ASP A 302      27.494  15.920 -22.707  1.00  0.00      RA0  C
ATOM   2836  OD1 ASP A 302      26.585  15.954 -23.524  1.00  0.00      RA0  O
ATOM   2837  OD2 ASP A 302      28.076  14.876 -22.445  1.00  0.00      RA0  O
ATOM   2838  C   ASP A 302      28.993  17.345 -24.374  1.00  0.00      RA0  C
ATOM   2839  O   ASP A 302      28.489  17.576 -25.474  1.00  0.00      RA0  O
ATOM   2840  N   ALA A 303      29.948  16.438 -24.178  1.00  0.00      RA0  N
ATOM   2841  H   ALA A 303      30.084  16.122 -23.238  1.00  0.00      RA0  H
ATOM   2842  CA  ALA A 303      30.554  15.735 -25.303  1.00  0.00      RA0  C
ATOM   2843  CB  ALA A 303      31.693  14.837 -24.821  1.00  0.00      RA0  C
ATOM   2844  C   ALA A 303      29.544  14.886 -26.056  1.00  0.00      RA0  C
ATOM   2845  O   ALA A 303      29.715  14.642 -27.238  1.00  0.00      RA0  O
ATOM   2846  N   GLN A 304      28.482  14.467 -25.370  1.00  0.00      RA0  N
ATOM   2847  H   GLN A 304      28.325  14.780 -24.429  1.00  0.00      RA0  H
ATOM   2848  CA  GLN A 304      27.435  13.648 -25.963  1.00  0.00      RA0  C
ATOM   2849  CB  GLN A 304      26.869  12.645 -24.960  1.00  0.00      RA0  C
ATOM   2850  CG  GLN A 304      27.395  11.226 -25.214  1.00  0.00      RA0  C
ATOM   2851  CD  GLN A 304      28.886  11.099 -24.935  1.00  0.00      RA0  C
ATOM   2852  OE1 GLN A 304      29.298  10.609 -23.891  1.00  0.00      RA0  O
ATOM   2853  NE2 GLN A 304      29.687  11.487 -25.948  1.00  0.00      RA0  N
ATOM   2854 HE21 GLN A 304      29.318  11.924 -26.771  1.00  0.00      RA0  H
ATOM   2855 HE22 GLN A 304      30.677  11.369 -25.893  1.00  0.00      RA0  H
ATOM   2856  C   GLN A 304      26.352  14.498 -26.663  1.00  0.00      RA0  C
ATOM   2857  O   GLN A 304      25.423  13.951 -27.245  1.00  0.00      RA0  O
ATOM   2858  N   GLY A 305      26.476  15.823 -26.599  1.00  0.00      RA0  N
ATOM   2859  H   GLY A 305      27.159  16.212 -25.977  1.00  0.00      RA0  H
ATOM   2860  CA  GLY A 305      25.537  16.742 -27.241  1.00  0.00      RA0  C
ATOM   2861  C   GLY A 305      24.366  17.210 -26.386  1.00  0.00      RA0  C
ATOM   2862  O   GLY A 305      23.473  17.922 -26.886  1.00  0.00      RA0  O
ATOM   2863  N   ASN A 306      24.350  16.828 -25.110  1.00  0.00      RA0  N
ATOM   2864  H   ASN A 306      25.161  16.386 -24.729  1.00  0.00      RA0  H
ATOM   2865  CA  ASN A 306      23.293  17.265 -24.215  1.00  0.00      RA0  C
ATOM   2866  CB  ASN A 306      23.331  16.529 -22.875  1.00  0.00      RA0  C
ATOM   2867  CG  ASN A 306      23.111  15.042 -23.022  1.00  0.00      RA0  C
ATOM   2868  OD1 ASN A 306      21.991  14.571 -23.200  1.00  0.00      RA0  O
ATOM   2869  ND2 ASN A 306      24.243  14.323 -22.907  1.00  0.00      RA0  N
ATOM   2870 HD21 ASN A 306      25.131  14.790 -22.784  1.00  0.00      RA0  H
ATOM   2871 HD22 ASN A 306      24.278  13.327 -22.943  1.00  0.00      RA0  H
ATOM   2872  C   ASN A 306      23.555  18.737 -23.892  1.00  0.00      RA0  C
ATOM   2873  O   ASN A 306      24.662  19.087 -23.502  1.00  0.00      RA0  O
ATOM   2874  N   GLN A 307      22.558  19.592 -24.094  1.00  0.00      RA0  N
ATOM   2875  H   GLN A 307      21.655  19.227 -24.309  1.00  0.00      RA0  H
ATOM   2876  CA  GLN A 307      22.691  21.008 -23.702  1.00  0.00      RA0  C
ATOM   2877  CB  GLN A 307      21.762  21.848 -24.568  1.00  0.00      RA0  C
ATOM   2878  CG  GLN A 307      22.126  21.627 -26.035  1.00  0.00      RA0  C
ATOM   2879  CD  GLN A 307      21.065  22.221 -26.930  1.00  0.00      RA0  C
ATOM   2880  OE1 GLN A 307      20.580  23.328 -26.725  1.00  0.00      RA0  O
ATOM   2881  NE2 GLN A 307      20.722  21.405 -27.942  1.00  0.00      RA0  N
ATOM   2882 HE21 GLN A 307      21.173  20.515 -28.039  1.00  0.00      RA0  H
ATOM   2883 HE22 GLN A 307      20.023  21.664 -28.607  1.00  0.00      RA0  H
ATOM   2884  C   GLN A 307      22.391  21.139 -22.219  1.00  0.00      RA0  C
ATOM   2885  O   GLN A 307      21.406  20.566 -21.713  1.00  0.00      RA0  O
ATOM   2886  N   HIS A 308      23.245  21.895 -21.530  1.00  0.00      RA0  N
ATOM   2887  H   HIS A 308      23.929  22.439 -22.011  1.00  0.00      RA0  H
ATOM   2888  CA  HIS A 308      23.174  22.063 -20.094  1.00  0.00      RA0  C
ATOM   2889  CB  HIS A 308      24.325  21.325 -19.423  1.00  0.00      RA0  C
ATOM   2890  CG  HIS A 308      24.056  19.836 -19.439  1.00  0.00      RA0  C
ATOM   2891  ND1 HIS A 308      22.851  19.287 -19.696  1.00  0.00      RA0  N
ATOM   2892  HD1 HIS A 308      22.028  19.750 -19.977  1.00  0.00      RA0  H
ATOM   2893  CD2 HIS A 308      24.966  18.808 -19.171  1.00  0.00      RA0  C
ATOM   2894  NE2 HIS A 308      24.289  17.636 -19.262  1.00  0.00      RA0  N
ATOM   2895  CE1 HIS A 308      22.992  17.930 -19.584  1.00  0.00      RA0  C
ATOM   2896  C   HIS A 308      23.109  23.530 -19.723  1.00  0.00      RA0  C
ATOM   2897  O   HIS A 308      23.609  24.399 -20.439  1.00  0.00      RA0  O
ATOM   2898  N   GLU A 309      22.458  23.777 -18.599  1.00  0.00      RA0  N
ATOM   2899  H   GLU A 309      22.043  23.056 -18.044  1.00  0.00      RA0  H
ATOM   2900  CA  GLU A 309      22.377  25.103 -18.018  1.00  0.00      RA0  C
ATOM   2901  CB  GLU A 309      21.025  25.743 -18.359  1.00  0.00      RA0  C
ATOM   2902  CG  GLU A 309      20.880  27.194 -17.890  1.00  0.00      RA0  C
ATOM   2903  CD  GLU A 309      19.686  27.840 -18.572  1.00  0.00      RA0  C
ATOM   2904  OE1 GLU A 309      19.205  27.321 -19.573  1.00  0.00      RA0  O
ATOM   2905  OE2 GLU A 309      19.261  28.912 -18.158  1.00  0.00      RA0  O
ATOM   2906  C   GLU A 309      22.650  25.033 -16.528  1.00  0.00      RA0  C
ATOM   2907  O   GLU A 309      21.931  24.375 -15.789  1.00  0.00      RA0  O
ATOM   2908  N   GLY A 310      23.709  25.710 -16.106  1.00  0.00      RA0  N
ATOM   2909  H   GLY A 310      24.195  26.265 -16.769  1.00  0.00      RA0  H
ATOM   2910  CA  GLY A 310      23.991  25.941 -14.712  1.00  0.00      RA0  C
ATOM   2911  C   GLY A 310      23.645  27.360 -14.335  1.00  0.00      RA0  C
ATOM   2912  O   GLY A 310      22.960  28.061 -15.068  1.00  0.00      RA0  O
ATOM   2913  N   ILE A 311      24.158  27.787 -13.192  1.00  0.00      RA0  N
ATOM   2914  H   ILE A 311      24.730  27.186 -12.626  1.00  0.00      RA0  H
ATOM   2915  CA  ILE A 311      23.850  29.107 -12.679  1.00  0.00      RA0  C
ATOM   2916  CB  ILE A 311      22.547  29.010 -11.872  1.00  0.00      RA0  C
ATOM   2917  CG2 ILE A 311      22.665  27.989 -10.736  1.00  0.00      RA0  C
ATOM   2918  CG1 ILE A 311      22.060  30.372 -11.388  1.00  0.00      RA0  C
ATOM   2919  CD1 ILE A 311      20.730  30.275 -10.641  1.00  0.00      RA0  C
ATOM   2920  C   ILE A 311      24.996  29.670 -11.857  1.00  0.00      RA0  C
ATOM   2921  O   ILE A 311      25.632  28.948 -11.116  1.00  0.00      RA0  O
ATOM   2922  N   ILE A 312      25.275  30.961 -12.016  1.00  0.00      RA0  N
ATOM   2923  H   ILE A 312      24.705  31.495 -12.641  1.00  0.00      RA0  H
ATOM   2924  CA  ILE A 312      26.184  31.649 -11.097  1.00  0.00      RA0  C
ATOM   2925  CB  ILE A 312      26.552  33.020 -11.666  1.00  0.00      RA0  C
ATOM   2926  CG2 ILE A 312      27.362  33.856 -10.677  1.00  0.00      RA0  C
ATOM   2927  CG1 ILE A 312      27.295  32.844 -12.989  1.00  0.00      RA0  C
ATOM   2928  CD1 ILE A 312      27.766  34.170 -13.581  1.00  0.00      RA0  C
ATOM   2929  C   ILE A 312      25.583  31.771  -9.706  1.00  0.00      RA0  C
ATOM   2930  O   ILE A 312      24.445  32.273  -9.526  1.00  0.00      RA0  O
ATOM   2931  N   THR A 313      26.355  31.344  -8.720  1.00  0.00      RA0  N
ATOM   2932  H   THR A 313      27.267  30.953  -8.862  1.00  0.00      RA0  H
ATOM   2933  CA  THR A 313      25.942  31.436  -7.336  1.00  0.00      RA0  C
ATOM   2934  CB  THR A 313      26.457  30.166  -6.677  1.00  0.00      RA0  C
ATOM   2935  OG1 THR A 313      27.802  29.928  -7.101  1.00  0.00      RA0  O
ATOM   2936  HG1 THR A 313      28.322  30.157  -6.325  1.00  0.00      RA0  H
ATOM   2937  CG2 THR A 313      25.590  28.967  -7.064  1.00  0.00      RA0  C
ATOM   2938  C   THR A 313      26.412  32.753  -6.728  1.00  0.00      RA0  C
ATOM   2939  O   THR A 313      25.665  33.424  -5.992  1.00  0.00      RA0  O
ATOM   2940  N   SER A 314      27.657  33.130  -7.030  1.00  0.00      RA0  N
ATOM   2941  H   SER A 314      28.269  32.539  -7.560  1.00  0.00      RA0  H
ATOM   2942  CA  SER A 314      28.190  34.438  -6.623  1.00  0.00      RA0  C
ATOM   2943  CB  SER A 314      29.015  34.303  -5.340  1.00  0.00      RA0  C
ATOM   2944  OG  SER A 314      28.243  33.886  -4.205  1.00  0.00      RA0  O
ATOM   2945  HG  SER A 314      28.279  32.922  -4.194  1.00  0.00      RA0  H
ATOM   2946  C   SER A 314      29.105  34.945  -7.690  1.00  0.00      RA0  C
ATOM   2947  O   SER A 314      29.994  34.209  -8.140  1.00  0.00      RA0  O
ATOM   2948  N   GLY A 315      28.901  36.186  -8.097  1.00  0.00      RA0  N
ATOM   2949  H   GLY A 315      28.175  36.745  -7.686  1.00  0.00      RA0  H
ATOM   2950  CA  GLY A 315      29.794  36.828  -9.023  1.00  0.00      RA0  C
ATOM   2951  C   GLY A 315      30.290  38.164  -8.514  1.00  0.00      RA0  C
ATOM   2952  O   GLY A 315      29.679  38.787  -7.626  1.00  0.00      RA0  O
ATOM   2953  N   THR A 316      31.434  38.590  -9.028  1.00  0.00      RA0  N
ATOM   2954  H   THR A 316      31.963  38.051  -9.690  1.00  0.00      RA0  H
ATOM   2955  CA  THR A 316      31.988  39.885  -8.655  1.00  0.00      RA0  C
ATOM   2956  CB  THR A 316      32.453  39.654  -7.205  1.00  0.00      RA0  C
ATOM   2957  OG1 THR A 316      31.567  40.333  -6.316  1.00  0.00      RA0  O
ATOM   2958  HG1 THR A 316      30.710  39.932  -6.462  1.00  0.00      RA0  H
ATOM   2959  CG2 THR A 316      33.930  39.886  -6.888  1.00  0.00      RA0  C
ATOM   2960  C   THR A 316      33.059  40.335  -9.637  1.00  0.00      RA0  C
ATOM   2961  O   THR A 316      33.493  39.572 -10.521  1.00  0.00      RA0  O
ATOM   2962  N   PHE A 317      33.474  41.591  -9.496  1.00  0.00      RA0  N
ATOM   2963  H   PHE A 317      33.124  42.139  -8.736  1.00  0.00      RA0  H
ATOM   2964  CA  PHE A 317      34.704  42.043 -10.130  1.00  0.00      RA0  C
ATOM   2965  CB  PHE A 317      34.551  43.496 -10.573  1.00  0.00      RA0  C
ATOM   2966  CG  PHE A 317      35.697  43.894 -11.471  1.00  0.00      RA0  C
ATOM   2967  CD1 PHE A 317      36.846  44.461 -10.933  1.00  0.00      RA0  C
ATOM   2968  CD2 PHE A 317      35.591  43.701 -12.843  1.00  0.00      RA0  C
ATOM   2969  CE1 PHE A 317      37.882  44.856 -11.770  1.00  0.00      RA0  C
ATOM   2970  CE2 PHE A 317      36.625  44.099 -13.681  1.00  0.00      RA0  C
ATOM   2971  CZ  PHE A 317      37.763  44.689 -13.145  1.00  0.00      RA0  C
ATOM   2972  C   PHE A 317      35.833  41.884  -9.098  1.00  0.00      RA0  C
ATOM   2973  O   PHE A 317      35.757  42.443  -7.987  1.00  0.00      RA0  O
ATOM   2974  N   SER A 318      36.827  41.062  -9.440  1.00  0.00      RA0  N
ATOM   2975  H   SER A 318      36.898  40.700 -10.371  1.00  0.00      RA0  H
ATOM   2976  CA  SER A 318      37.974  40.804  -8.559  1.00  0.00      RA0  C
ATOM   2977  CB  SER A 318      38.613  39.504  -9.067  1.00  0.00      RA0  C
ATOM   2978  OG  SER A 318      39.881  39.229  -8.463  1.00  0.00      RA0  O
ATOM   2979  HG  SER A 318      39.729  39.133  -7.522  1.00  0.00      RA0  H
ATOM   2980  C   SER A 318      38.959  41.989  -8.500  1.00  0.00      RA0  C
ATOM   2981  O   SER A 318      39.617  42.278  -9.506  1.00  0.00      RA0  O
ATOM   2982  N   PRO A 319      39.077  42.671  -7.354  1.00  0.00      RA0  N
ATOM   2983  CD  PRO A 319      38.281  42.505  -6.149  1.00  0.00      RA0  C
ATOM   2984  CA  PRO A 319      40.064  43.743  -7.245  1.00  0.00      RA0  C
ATOM   2985  CB  PRO A 319      39.789  44.314  -5.848  1.00  0.00      RA0  C
ATOM   2986  CG  PRO A 319      38.370  43.874  -5.492  1.00  0.00      RA0  C
ATOM   2987  C   PRO A 319      41.499  43.247  -7.414  1.00  0.00      RA0  C
ATOM   2988  O   PRO A 319      42.308  43.949  -7.980  1.00  0.00      RA0  O
ATOM   2989  N   THR A 320      41.809  42.052  -6.922  1.00  0.00      RA0  N
ATOM   2990  H   THR A 320      41.156  41.474  -6.426  1.00  0.00      RA0  H
ATOM   2991  CA  THR A 320      43.177  41.529  -7.035  1.00  0.00      RA0  C
ATOM   2992  CB  THR A 320      43.267  40.373  -6.056  1.00  0.00      RA0  C
ATOM   2993  OG1 THR A 320      42.595  40.759  -4.853  1.00  0.00      RA0  O
ATOM   2994  HG1 THR A 320      41.758  40.280  -4.842  1.00  0.00      RA0  H
ATOM   2995  CG2 THR A 320      44.709  39.948  -5.775  1.00  0.00      RA0  C
ATOM   2996  C   THR A 320      43.516  41.153  -8.466  1.00  0.00      RA0  C
ATOM   2997  O   THR A 320      44.624  41.454  -8.958  1.00  0.00      RA0  O
ATOM   2998  N   LEU A 321      42.585  40.511  -9.159  1.00  0.00      RA0  N
ATOM   2999  H   LEU A 321      41.678  40.335  -8.767  1.00  0.00      RA0  H
ATOM   3000  CA  LEU A 321      42.878  40.035 -10.511  1.00  0.00      RA0  C
ATOM   3001  CB  LEU A 321      42.069  38.777 -10.804  1.00  0.00      RA0  C
ATOM   3002  CG  LEU A 321      42.402  37.640  -9.842  1.00  0.00      RA0  C
ATOM   3003  CD1 LEU A 321      41.438  36.463  -9.983  1.00  0.00      RA0  C
ATOM   3004  CD2 LEU A 321      43.859  37.211  -9.984  1.00  0.00      RA0  C
ATOM   3005  C   LEU A 321      42.640  41.067 -11.603  1.00  0.00      RA0  C
ATOM   3006  O   LEU A 321      43.277  41.029 -12.647  1.00  0.00      RA0  O
ATOM   3007  N   GLY A 322      41.710  41.986 -11.366  1.00  0.00      RA0  N
ATOM   3008  H   GLY A 322      41.205  41.953 -10.504  1.00  0.00      RA0  H
ATOM   3009  CA  GLY A 322      41.354  43.001 -12.326  1.00  0.00      RA0  C
ATOM   3010  C   GLY A 322      40.411  42.552 -13.429  1.00  0.00      RA0  C
ATOM   3011  O   GLY A 322      40.387  43.142 -14.494  1.00  0.00      RA0  O
ATOM   3012  N   TYR A 323      39.611  41.518 -13.164  1.00  0.00      RA0  N
ATOM   3013  H   TYR A 323      39.607  41.065 -12.269  1.00  0.00      RA0  H
ATOM   3014  CA  TYR A 323      38.576  41.082 -14.083  1.00  0.00      RA0  C
ATOM   3015  CB  TYR A 323      39.141  40.209 -15.213  1.00  0.00      RA0  C
ATOM   3016  CG  TYR A 323      40.003  39.077 -14.696  1.00  0.00      RA0  C
ATOM   3017  CD1 TYR A 323      39.438  37.996 -14.029  1.00  0.00      RA0  C
ATOM   3018  CE1 TYR A 323      40.239  36.947 -13.597  1.00  0.00      RA0  C
ATOM   3019  CD2 TYR A 323      41.376  39.108 -14.914  1.00  0.00      RA0  C
ATOM   3020  CE2 TYR A 323      42.177  38.053 -14.492  1.00  0.00      RA0  C
ATOM   3021  CZ  TYR A 323      41.606  36.966 -13.841  1.00  0.00      RA0  C
ATOM   3022  OH  TYR A 323      42.392  35.907 -13.436  1.00  0.00      RA0  O
ATOM   3023  HH  TYR A 323      43.307  36.111 -13.587  1.00  0.00      RA0  H
ATOM   3024  C   TYR A 323      37.495  40.349 -13.273  1.00  0.00      RA0  C
ATOM   3025  O   TYR A 323      37.658  40.139 -12.075  1.00  0.00      RA0  O
ATOM   3026  N   SER A 324      36.418  39.952 -13.952  1.00  0.00      RA0  N
ATOM   3027  H   SER A 324      36.369  39.985 -14.951  1.00  0.00      RA0  H
ATOM   3028  CA  SER A 324      35.267  39.346 -13.283  1.00  0.00      RA0  C
ATOM   3029  CB  SER A 324      34.189  39.745 -14.246  1.00  0.00      RA0  C
ATOM   3030  OG  SER A 324      34.765  40.900 -14.875  1.00  0.00      RA0  O
ATOM   3031  HG  SER A 324      34.116  41.236 -15.485  1.00  0.00      RA0  H
ATOM   3032  C   SER A 324      35.474  37.865 -12.982  1.00  0.00      RA0  C
ATOM   3033  O   SER A 324      36.028  37.139 -13.800  1.00  0.00      RA0  O
ATOM   3034  N   ILE A 325      35.016  37.433 -11.809  1.00  0.00      RA0  N
ATOM   3035  H   ILE A 325      34.510  38.039 -11.190  1.00  0.00      RA0  H
ATOM   3036  CA  ILE A 325      35.057  36.023 -11.440  1.00  0.00      RA0  C
ATOM   3037  CB  ILE A 325      36.151  35.751 -10.406  1.00  0.00      RA0  C
ATOM   3038  CG2 ILE A 325      37.558  35.925 -10.980  1.00  0.00      RA0  C
ATOM   3039  CG1 ILE A 325      35.907  36.605  -9.161  1.00  0.00      RA0  C
ATOM   3040  CD1 ILE A 325      36.799  36.207  -7.991  1.00  0.00      RA0  C
ATOM   3041  C   ILE A 325      33.720  35.598 -10.854  1.00  0.00      RA0  C
ATOM   3042  O   ILE A 325      32.936  36.431 -10.374  1.00  0.00      RA0  O
ATOM   3043  N   ALA A 326      33.504  34.293 -10.824  1.00  0.00      RA0  N
ATOM   3044  H   ALA A 326      34.141  33.637 -11.238  1.00  0.00      RA0  H
ATOM   3045  CA  ALA A 326      32.285  33.768 -10.225  1.00  0.00      RA0  C
ATOM   3046  CB  ALA A 326      31.140  33.809 -11.237  1.00  0.00      RA0  C
ATOM   3047  C   ALA A 326      32.440  32.346  -9.779  1.00  0.00      RA0  C
ATOM   3048  O   ALA A 326      33.253  31.591 -10.332  1.00  0.00      RA0  O
ATOM   3049  N   LEU A 327      31.649  31.977  -8.775  1.00  0.00      RA0  N
ATOM   3050  H   LEU A 327      31.005  32.649  -8.410  1.00  0.00      RA0  H
ATOM   3051  CA  LEU A 327      31.360  30.590  -8.485  1.00  0.00      RA0  C
ATOM   3052  CB  LEU A 327      31.270  30.332  -6.981  1.00  0.00      RA0  C
ATOM   3053  CG  LEU A 327      32.629  30.487  -6.298  1.00  0.00      RA0  C
ATOM   3054  CD1 LEU A 327      32.588  30.094  -4.821  1.00  0.00      RA0  C
ATOM   3055  CD2 LEU A 327      33.726  29.743  -7.054  1.00  0.00      RA0  C
ATOM   3056  C   LEU A 327      30.035  30.255  -9.205  1.00  0.00      RA0  C
ATOM   3057  O   LEU A 327      29.129  31.098  -9.287  1.00  0.00      RA0  O
ATOM   3058  N   ALA A 328      29.974  29.054  -9.764  1.00  0.00      RA0  N
ATOM   3059  H   ALA A 328      30.744  28.415  -9.688  1.00  0.00      RA0  H
ATOM   3060  CA  ALA A 328      28.781  28.571 -10.476  1.00  0.00      RA0  C
ATOM   3061  CB  ALA A 328      28.922  28.807 -11.979  1.00  0.00      RA0  C
ATOM   3062  C   ALA A 328      28.548  27.092 -10.243  1.00  0.00      RA0  C
ATOM   3063  O   ALA A 328      29.489  26.294 -10.209  1.00  0.00      RA0  O
ATOM   3064  N   ARG A 329      27.274  26.747 -10.086  1.00  0.00      RA0  N
ATOM   3065  H   ARG A 329      26.577  27.453 -10.226  1.00  0.00      RA0  H
ATOM   3066  CA  ARG A 329      26.834  25.349 -10.011  1.00  0.00      RA0  C
ATOM   3067  CB  ARG A 329      25.652  25.217  -9.071  1.00  0.00      RA0  C
ATOM   3068  CG  ARG A 329      26.033  24.949  -7.618  1.00  0.00      RA0  C
ATOM   3069  CD  ARG A 329      24.758  24.752  -6.804  1.00  0.00      RA0  C
ATOM   3070  NE  ARG A 329      23.813  23.967  -7.595  1.00  0.00      RA0  N
ATOM   3071  HE  ARG A 329      24.149  23.141  -8.075  1.00  0.00      RA0  H
ATOM   3072  CZ  ARG A 329      22.536  24.400  -7.786  1.00  0.00      RA0  C
ATOM   3073  NH1 ARG A 329      22.114  25.506  -7.133  1.00  0.00      RA0  N
ATOM   3074 HH11 ARG A 329      21.183  25.867  -7.229  1.00  0.00      RA0  H
ATOM   3075 HH12 ARG A 329      22.729  26.002  -6.512  1.00  0.00      RA0  H
ATOM   3076  NH2 ARG A 329      21.731  23.713  -8.621  1.00  0.00      RA0  N
ATOM   3077 HH21 ARG A 329      20.770  23.911  -8.810  1.00  0.00      RA0  H
ATOM   3078 HH22 ARG A 329      22.113  22.909  -9.123  1.00  0.00      RA0  H
ATOM   3079  C   ARG A 329      26.426  24.886 -11.388  1.00  0.00      RA0  C
ATOM   3080  O   ARG A 329      25.532  25.466 -11.999  1.00  0.00      RA0  O
ATOM   3081  N   VAL A 330      27.076  23.837 -11.877  1.00  0.00      RA0  N
ATOM   3082  H   VAL A 330      27.744  23.338 -11.317  1.00  0.00      RA0  H
ATOM   3083  CA  VAL A 330      26.872  23.373 -13.250  1.00  0.00      RA0  C
ATOM   3084  CB  VAL A 330      28.030  23.818 -14.159  1.00  0.00      RA0  C
ATOM   3085  CG1 VAL A 330      28.071  25.337 -14.344  1.00  0.00      RA0  C
ATOM   3086  CG2 VAL A 330      29.361  23.252 -13.666  1.00  0.00      RA0  C
ATOM   3087  C   VAL A 330      26.727  21.859 -13.287  1.00  0.00      RA0  C
ATOM   3088  O   VAL A 330      27.312  21.162 -12.449  1.00  0.00      RA0  O
ATOM   3089  N   PRO A 331      25.943  21.344 -14.233  1.00  0.00      RA0  N
ATOM   3090  CD  PRO A 331      25.024  22.078 -15.091  1.00  0.00      RA0  C
ATOM   3091  CA  PRO A 331      25.950  19.905 -14.494  1.00  0.00      RA0  C
ATOM   3092  CB  PRO A 331      24.981  19.774 -15.672  1.00  0.00      RA0  C
ATOM   3093  CG  PRO A 331      24.072  21.000 -15.586  1.00  0.00      RA0  C
ATOM   3094  C   PRO A 331      27.348  19.347 -14.784  1.00  0.00      RA0  C
ATOM   3095  O   PRO A 331      28.232  20.051 -15.286  1.00  0.00      RA0  O
ATOM   3096  N   GLU A 332      27.531  18.066 -14.471  1.00  0.00      RA0  N
ATOM   3097  H   GLU A 332      26.784  17.543 -14.070  1.00  0.00      RA0  H
ATOM   3098  CA  GLU A 332      28.723  17.330 -14.878  1.00  0.00      RA0  C
ATOM   3099  CB  GLU A 332      28.771  15.913 -14.296  1.00  0.00      RA0  C
ATOM   3100  CG  GLU A 332      30.087  15.635 -13.548  1.00  0.00      RA0  C
ATOM   3101  CD  GLU A 332      31.273  15.947 -14.446  1.00  0.00      RA0  C
ATOM   3102  OE1 GLU A 332      31.783  17.061 -14.385  1.00  0.00      RA0  O
ATOM   3103  OE2 GLU A 332      31.637  15.124 -15.273  1.00  0.00      RA0  O
ATOM   3104  C   GLU A 332      28.862  17.352 -16.391  1.00  0.00      RA0  C
ATOM   3105  O   GLU A 332      27.873  17.349 -17.132  1.00  0.00      RA0  O
ATOM   3106  N   GLY A 333      30.109  17.367 -16.828  1.00  0.00      RA0  N
ATOM   3107  H   GLY A 333      30.836  17.278 -16.143  1.00  0.00      RA0  H
ATOM   3108  CA  GLY A 333      30.447  17.276 -18.229  1.00  0.00      RA0  C
ATOM   3109  C   GLY A 333      30.902  18.586 -18.822  1.00  0.00      RA0  C
ATOM   3110  O   GLY A 333      31.150  18.640 -20.008  1.00  0.00      RA0  O
ATOM   3111  N   ILE A 334      31.018  19.642 -18.012  1.00  0.00      RA0  N
ATOM   3112  H   ILE A 334      30.826  19.499 -17.043  1.00  0.00      RA0  H
ATOM   3113  CA  ILE A 334      31.517  20.923 -18.524  1.00  0.00      RA0  C
ATOM   3114  CB  ILE A 334      31.320  22.023 -17.468  1.00  0.00      RA0  C
ATOM   3115  CG2 ILE A 334      32.249  21.839 -16.267  1.00  0.00      RA0  C
ATOM   3116  CG1 ILE A 334      31.406  23.426 -18.072  1.00  0.00      RA0  C
ATOM   3117  CD1 ILE A 334      30.961  24.505 -17.086  1.00  0.00      RA0  C
ATOM   3118  C   ILE A 334      32.975  20.818 -19.015  1.00  0.00      RA0  C
ATOM   3119  O   ILE A 334      33.771  20.034 -18.478  1.00  0.00      RA0  O
ATOM   3120  N   GLY A 335      33.296  21.587 -20.051  1.00  0.00      RA0  N
ATOM   3121  H   GLY A 335      32.600  22.222 -20.373  1.00  0.00      RA0  H
ATOM   3122  CA  GLY A 335      34.659  21.696 -20.582  1.00  0.00      RA0  C
ATOM   3123  C   GLY A 335      35.442  22.889 -20.041  1.00  0.00      RA0  C
ATOM   3124  O   GLY A 335      35.270  23.319 -18.883  1.00  0.00      RA0  O
ATOM   3125  N   GLU A 336      36.312  23.417 -20.896  1.00  0.00      RA0  N
ATOM   3126  H   GLU A 336      36.346  23.077 -21.833  1.00  0.00      RA0  H
ATOM   3127  CA  GLU A 336      37.242  24.464 -20.519  1.00  0.00      RA0  C
ATOM   3128  CB  GLU A 336      38.448  24.400 -21.459  1.00  0.00      RA0  C
ATOM   3129  CG  GLU A 336      39.743  23.956 -20.774  1.00  0.00      RA0  C
ATOM   3130  CD  GLU A 336      40.253  25.085 -19.900  1.00  0.00      RA0  C
ATOM   3131  OE1 GLU A 336      40.154  26.240 -20.311  1.00  0.00      RA0  O
ATOM   3132  OE2 GLU A 336      40.742  24.831 -18.800  1.00  0.00      RA0  O
ATOM   3133  C   GLU A 336      36.572  25.829 -20.582  1.00  0.00      RA0  C
ATOM   3134  O   GLU A 336      37.055  26.778 -19.986  1.00  0.00      RA0  O
ATOM   3135  N   THR A 337      35.461  25.909 -21.305  1.00  0.00      RA0  N
ATOM   3136  H   THR A 337      35.069  25.130 -21.788  1.00  0.00      RA0  H
ATOM   3137  CA  THR A 337      34.717  27.161 -21.467  1.00  0.00      RA0  C
ATOM   3138  CB  THR A 337      35.176  27.577 -22.863  1.00  0.00      RA0  C
ATOM   3139  OG1 THR A 337      36.538  27.152 -23.009  1.00  0.00      RA0  O
ATOM   3140  HG1 THR A 337      37.011  27.502 -22.259  1.00  0.00      RA0  H
ATOM   3141  CG2 THR A 337      35.005  29.052 -23.231  1.00  0.00      RA0  C
ATOM   3142  C   THR A 337      33.204  26.953 -21.365  1.00  0.00      RA0  C
ATOM   3143  O   THR A 337      32.696  25.840 -21.477  1.00  0.00      RA0  O
ATOM   3144  N   ALA A 338      32.487  28.051 -21.176  1.00  0.00      RA0  N
ATOM   3145  H   ALA A 338      32.917  28.955 -21.089  1.00  0.00      RA0  H
ATOM   3146  CA  ALA A 338      31.041  28.030 -21.187  1.00  0.00      RA0  C
ATOM   3147  CB  ALA A 338      30.492  27.752 -19.789  1.00  0.00      RA0  C
ATOM   3148  C   ALA A 338      30.565  29.390 -21.661  1.00  0.00      RA0  C
ATOM   3149  O   ALA A 338      31.390  30.274 -21.979  1.00  0.00      RA0  O
ATOM   3150  N   ILE A 339      29.248  29.554 -21.759  1.00  0.00      RA0  N
ATOM   3151  H   ILE A 339      28.602  28.840 -21.484  1.00  0.00      RA0  H
ATOM   3152  CA  ILE A 339      28.680  30.798 -22.271  1.00  0.00      RA0  C
ATOM   3153  CB  ILE A 339      27.905  30.484 -23.552  1.00  0.00      RA0  C
ATOM   3154  CG2 ILE A 339      27.270  31.745 -24.116  1.00  0.00      RA0  C
ATOM   3155  CG1 ILE A 339      28.760  29.770 -24.600  1.00  0.00      RA0  C
ATOM   3156  CD1 ILE A 339      29.816  30.688 -25.215  1.00  0.00      RA0  C
ATOM   3157  C   ILE A 339      27.754  31.433 -21.261  1.00  0.00      RA0  C
ATOM   3158  O   ILE A 339      26.894  30.753 -20.693  1.00  0.00      RA0  O
ATOM   3159  N   VAL A 340      27.913  32.744 -21.070  1.00  0.00      RA0  N
ATOM   3160  H   VAL A 340      28.601  33.258 -21.587  1.00  0.00      RA0  H
ATOM   3161  CA  VAL A 340      26.991  33.543 -20.267  1.00  0.00      RA0  C
ATOM   3162  CB  VAL A 340      27.652  34.073 -18.992  1.00  0.00      RA0  C
ATOM   3163  CG1 VAL A 340      28.098  32.936 -18.071  1.00  0.00      RA0  C
ATOM   3164  CG2 VAL A 340      28.788  35.036 -19.323  1.00  0.00      RA0  C
ATOM   3165  C   VAL A 340      26.496  34.702 -21.155  1.00  0.00      RA0  C
ATOM   3166  O   VAL A 340      27.145  35.050 -22.142  1.00  0.00      RA0  O
ATOM   3167  N   GLN A 341      25.339  35.269 -20.835  1.00  0.00      RA0  N
ATOM   3168  H   GLN A 341      24.898  35.009 -19.979  1.00  0.00      RA0  H
ATOM   3169  CA  GLN A 341      24.821  36.437 -21.565  1.00  0.00      RA0  C
ATOM   3170  CB  GLN A 341      23.302  36.371 -21.473  1.00  0.00      RA0  C
ATOM   3171  CG  GLN A 341      22.653  36.021 -22.804  1.00  0.00      RA0  C
ATOM   3172  CD  GLN A 341      22.678  37.264 -23.654  1.00  0.00      RA0  C
ATOM   3173  OE1 GLN A 341      22.904  38.368 -23.159  1.00  0.00      RA0  O
ATOM   3174  NE2 GLN A 341      22.375  37.035 -24.941  1.00  0.00      RA0  N
ATOM   3175 HE21 GLN A 341      22.389  36.081 -25.269  1.00  0.00      RA0  H
ATOM   3176 HE22 GLN A 341      22.172  37.719 -25.641  1.00  0.00      RA0  H
ATOM   3177  C   GLN A 341      25.349  37.761 -20.982  1.00  0.00      RA0  C
ATOM   3178  O   GLN A 341      25.161  38.040 -19.801  1.00  0.00      RA0  O
ATOM   3179  N   ILE A 342      26.028  38.563 -21.807  1.00  0.00      RA0  N
ATOM   3180  H   ILE A 342      26.172  38.303 -22.757  1.00  0.00      RA0  H
ATOM   3181  CA  ILE A 342      26.585  39.864 -21.359  1.00  0.00      RA0  C
ATOM   3182  CB  ILE A 342      28.088  39.804 -21.054  1.00  0.00      RA0  C
ATOM   3183  CG2 ILE A 342      28.622  41.191 -20.698  1.00  0.00      RA0  C
ATOM   3184  CG1 ILE A 342      28.415  38.835 -19.914  1.00  0.00      RA0  C
ATOM   3185  CD1 ILE A 342      27.985  39.360 -18.543  1.00  0.00      RA0  C
ATOM   3186  C   ILE A 342      26.260  40.925 -22.412  1.00  0.00      RA0  C
ATOM   3187  O   ILE A 342      26.634  40.773 -23.577  1.00  0.00      RA0  O
ATOM   3188  N   ARG A 343      25.548  41.979 -22.001  1.00  0.00      RA0  N
ATOM   3189  H   ARG A 343      25.266  41.998 -21.043  1.00  0.00      RA0  H
ATOM   3190  CA  ARG A 343      25.081  43.025 -22.916  1.00  0.00      RA0  C
ATOM   3191  CB  ARG A 343      26.270  43.851 -23.434  1.00  0.00      RA0  C
ATOM   3192  CG  ARG A 343      27.247  44.234 -22.315  1.00  0.00      RA0  C
ATOM   3193  CD  ARG A 343      28.558  44.866 -22.801  1.00  0.00      RA0  C
ATOM   3194  NE  ARG A 343      29.240  44.039 -23.801  1.00  0.00      RA0  N
ATOM   3195  HE  ARG A 343      28.772  43.977 -24.689  1.00  0.00      RA0  H
ATOM   3196  CZ  ARG A 343      30.447  43.445 -23.522  1.00  0.00      RA0  C
ATOM   3197  NH1 ARG A 343      30.966  43.499 -22.283  1.00  0.00      RA0  N
ATOM   3198 HH11 ARG A 343      31.856  43.054 -22.062  1.00  0.00      RA0  H
ATOM   3199 HH12 ARG A 343      30.519  43.959 -21.516  1.00  0.00      RA0  H
ATOM   3200  NH2 ARG A 343      31.119  42.802 -24.492  1.00  0.00      RA0  N
ATOM   3201 HH21 ARG A 343      32.012  42.345 -24.291  1.00  0.00      RA0  H
ATOM   3202 HH22 ARG A 343      30.794  42.750 -25.432  1.00  0.00      RA0  H
ATOM   3203  C   ARG A 343      24.265  42.442 -24.067  1.00  0.00      RA0  C
ATOM   3204  O   ARG A 343      24.450  42.807 -25.229  1.00  0.00      RA0  O
ATOM   3205  N   ASN A 344      23.366  41.521 -23.721  1.00  0.00      RA0  N
ATOM   3206  H   ASN A 344      23.349  41.159 -22.791  1.00  0.00      RA0  H
ATOM   3207  CA  ASN A 344      22.421  40.918 -24.669  1.00  0.00      RA0  C
ATOM   3208  CB  ASN A 344      21.498  41.939 -25.343  1.00  0.00      RA0  C
ATOM   3209  CG  ASN A 344      20.210  41.265 -25.787  1.00  0.00      RA0  C
ATOM   3210  OD1 ASN A 344      19.274  41.120 -25.008  1.00  0.00      RA0  O
ATOM   3211  ND2 ASN A 344      20.161  40.942 -27.090  1.00  0.00      RA0  N
ATOM   3212 HD21 ASN A 344      21.021  40.937 -27.607  1.00  0.00      RA0  H
ATOM   3213 HD22 ASN A 344      19.322  40.659 -27.551  1.00  0.00      RA0  H
ATOM   3214  C   ASN A 344      23.093  40.014 -25.721  1.00  0.00      RA0  C
ATOM   3215  O   ASN A 344      22.540  39.768 -26.793  1.00  0.00      RA0  O
ATOM   3216  N   ARG A 345      24.282  39.515 -25.398  1.00  0.00      RA0  N
ATOM   3217  H   ARG A 345      24.653  39.582 -24.471  1.00  0.00      RA0  H
ATOM   3218  CA  ARG A 345      25.063  38.723 -26.332  1.00  0.00      RA0  C
ATOM   3219  CB  ARG A 345      26.152  39.682 -26.850  1.00  0.00      RA0  C
ATOM   3220  CG  ARG A 345      27.003  39.335 -28.080  1.00  0.00      RA0  C
ATOM   3221  CD  ARG A 345      28.408  39.972 -28.011  1.00  0.00      RA0  C
ATOM   3222  NE  ARG A 345      29.196  39.233 -27.026  1.00  0.00      RA0  N
ATOM   3223  HE  ARG A 345      28.729  38.394 -26.729  1.00  0.00      RA0  H
ATOM   3224  CZ  ARG A 345      30.448  39.530 -26.555  1.00  0.00      RA0  C
ATOM   3225  NH1 ARG A 345      31.011  38.689 -25.667  1.00  0.00      RA0  N
ATOM   3226 HH11 ARG A 345      31.891  38.893 -25.212  1.00  0.00      RA0  H
ATOM   3227 HH12 ARG A 345      30.552  37.822 -25.438  1.00  0.00      RA0  H
ATOM   3228  NH2 ARG A 345      31.122  40.628 -26.956  1.00  0.00      RA0  N
ATOM   3229 HH21 ARG A 345      32.021  40.846 -26.537  1.00  0.00      RA0  H
ATOM   3230 HH22 ARG A 345      30.770  41.234 -27.673  1.00  0.00      RA0  H
ATOM   3231  C   ARG A 345      25.727  37.587 -25.583  1.00  0.00      RA0  C
ATOM   3232  O   ARG A 345      25.883  37.655 -24.383  1.00  0.00      RA0  O
ATOM   3233  N   GLU A 346      26.084  36.536 -26.309  1.00  0.00      RA0  N
ATOM   3234  H   GLU A 346      25.823  36.488 -27.270  1.00  0.00      RA0  H
ATOM   3235  CA  GLU A 346      26.852  35.451 -25.729  1.00  0.00      RA0  C
ATOM   3236  CB  GLU A 346      26.813  34.227 -26.643  1.00  0.00      RA0  C
ATOM   3237  CG  GLU A 346      25.413  33.896 -27.179  1.00  0.00      RA0  C
ATOM   3238  CD  GLU A 346      24.358  33.954 -26.083  1.00  0.00      RA0  C
ATOM   3239  OE1 GLU A 346      24.482  33.253 -25.080  1.00  0.00      RA0  O
ATOM   3240  OE2 GLU A 346      23.402  34.710 -26.244  1.00  0.00      RA0  O
ATOM   3241  C   GLU A 346      28.269  35.924 -25.459  1.00  0.00      RA0  C
ATOM   3242  O   GLU A 346      28.894  36.633 -26.287  1.00  0.00      RA0  O
ATOM   3243  N   MSE A 347      28.756  35.515 -24.305  1.00  0.00      RA0  N
ATOM   3244  H   MSE A 347      28.179  34.959 -23.701  1.00  0.00      RA0  H
ATOM   3245  CA  MSE A 347      30.084  35.818 -23.850  1.00  0.00      RA0  C
ATOM   3246  CB  MSE A 347      30.005  36.758 -22.658  1.00  0.00      RA0  C
ATOM   3247  CG  MSE A 347      31.361  36.905 -21.979  1.00  0.00      RA0  C
ATOM   3248  SE  MSE A 347      32.391  38.066 -22.863  1.00  0.00      RA0  S
ATOM   3249  CE  MSE A 347      31.508  39.525 -22.298  1.00  0.00      RA0  C
ATOM   3250  C   MSE A 347      30.685  34.509 -23.359  1.00  0.00      RA0  C
ATOM   3251  O   MSE A 347      30.230  33.957 -22.361  1.00  0.00      RA0  O
ATOM   3252  N   PRO A 348      31.711  34.019 -24.045  1.00  0.00      RA0  N
ATOM   3253  CD  PRO A 348      32.204  34.517 -25.319  1.00  0.00      RA0  C
ATOM   3254  CA  PRO A 348      32.458  32.885 -23.541  1.00  0.00      RA0  C
ATOM   3255  CB  PRO A 348      33.429  32.573 -24.687  1.00  0.00      RA0  C
ATOM   3256  CG  PRO A 348      32.891  33.300 -25.920  1.00  0.00      RA0  C
ATOM   3257  C   PRO A 348      33.202  33.247 -22.267  1.00  0.00      RA0  C
ATOM   3258  O   PRO A 348      33.696  34.375 -22.104  1.00  0.00      RA0  O
ATOM   3259  N   VAL A 349      33.222  32.312 -21.336  1.00  0.00      RA0  N
ATOM   3260  H   VAL A 349      32.829  31.408 -21.509  1.00  0.00      RA0  H
ATOM   3261  CA  VAL A 349      33.948  32.492 -20.109  1.00  0.00      RA0  C
ATOM   3262  CB  VAL A 349      33.014  32.641 -18.903  1.00  0.00      RA0  C
ATOM   3263  CG1 VAL A 349      32.307  33.993 -18.916  1.00  0.00      RA0  C
ATOM   3264  CG2 VAL A 349      32.029  31.475 -18.804  1.00  0.00      RA0  C
ATOM   3265  C   VAL A 349      34.827  31.280 -19.931  1.00  0.00      RA0  C
ATOM   3266  O   VAL A 349      34.558  30.225 -20.490  1.00  0.00      RA0  O
ATOM   3267  N   LYS A 350      35.887  31.447 -19.159  1.00  0.00      RA0  N
ATOM   3268  H   LYS A 350      35.997  32.302 -18.649  1.00  0.00      RA0  H
ATOM   3269  CA  LYS A 350      36.790  30.350 -18.882  1.00  0.00      RA0  C
ATOM   3270  CB  LYS A 350      38.259  30.771 -18.701  1.00  0.00      RA0  C
ATOM   3271  CG  LYS A 350      39.020  29.564 -18.132  1.00  0.00      RA0  C
ATOM   3272  CD  LYS A 350      40.543  29.575 -18.051  1.00  0.00      RA0  C
ATOM   3273  CE  LYS A 350      41.023  28.273 -17.388  1.00  0.00      RA0  C
ATOM   3274  NZ  LYS A 350      40.210  27.150 -17.871  1.00  0.00      RA0  N
ATOM   3275  HZ1 LYS A 350      39.289  27.070 -17.401  1.00  0.00      RA0  H
ATOM   3276  HZ2 LYS A 350      40.044  27.193 -18.898  1.00  0.00      RA0  H
ATOM   3277  HZ3 LYS A 350      40.689  26.227 -17.780  1.00  0.00      RA0  H
ATOM   3278  C   LYS A 350      36.316  29.641 -17.614  1.00  0.00      RA0  C
ATOM   3279  O   LYS A 350      35.999  30.274 -16.601  1.00  0.00      RA0  O
ATOM   3280  N   VAL A 351      36.255  28.318 -17.676  1.00  0.00      RA0  N
ATOM   3281  H   VAL A 351      36.582  27.848 -18.498  1.00  0.00      RA0  H
ATOM   3282  CA  VAL A 351      35.904  27.497 -16.539  1.00  0.00      RA0  C
ATOM   3283  CB  VAL A 351      35.116  26.273 -16.999  1.00  0.00      RA0  C
ATOM   3284  CG1 VAL A 351      34.714  25.378 -15.826  1.00  0.00      RA0  C
ATOM   3285  CG2 VAL A 351      33.914  26.717 -17.827  1.00  0.00      RA0  C
ATOM   3286  C   VAL A 351      37.164  27.076 -15.787  1.00  0.00      RA0  C
ATOM   3287  O   VAL A 351      38.088  26.550 -16.388  1.00  0.00      RA0  O
ATOM   3288  N   THR A 352      37.174  27.295 -14.482  1.00  0.00      RA0  N
ATOM   3289  H   THR A 352      36.342  27.563 -14.002  1.00  0.00      RA0  H
ATOM   3290  CA  THR A 352      38.346  27.051 -13.661  1.00  0.00      RA0  C
ATOM   3291  CB  THR A 352      38.921  28.461 -13.498  1.00  0.00      RA0  C
ATOM   3292  OG1 THR A 352      38.578  29.215 -14.675  1.00  0.00      RA0  O
ATOM   3293  HG1 THR A 352      37.661  29.456 -14.589  1.00  0.00      RA0  H
ATOM   3294  CG2 THR A 352      40.435  28.495 -13.265  1.00  0.00      RA0  C
ATOM   3295  C   THR A 352      37.972  26.343 -12.384  1.00  0.00      RA0  C
ATOM   3296  O   THR A 352      36.804  26.043 -12.109  1.00  0.00      RA0  O
ATOM   3297  N   LYS A 353      38.988  26.084 -11.576  1.00  0.00      RA0  N
ATOM   3298  H   LYS A 353      39.902  26.392 -11.826  1.00  0.00      RA0  H
ATOM   3299  CA  LYS A 353      38.787  25.613 -10.208  1.00  0.00      RA0  C
ATOM   3300  CB  LYS A 353      40.139  25.239  -9.573  1.00  0.00      RA0  C
ATOM   3301  CG  LYS A 353      40.799  24.019 -10.233  1.00  0.00      RA0  C
ATOM   3302  CD  LYS A 353      42.001  23.482  -9.444  1.00  0.00      RA0  C
ATOM   3303  CE  LYS A 353      42.698  22.278 -10.098  1.00  0.00      RA0  C
ATOM   3304  NZ  LYS A 353      43.737  21.751  -9.205  1.00  0.00      RA0  N
ATOM   3305  HZ1 LYS A 353      44.379  21.052  -9.618  1.00  0.00      RA0  H
ATOM   3306  HZ2 LYS A 353      44.302  22.511  -8.765  1.00  0.00      RA0  H
ATOM   3307  HZ3 LYS A 353      43.306  21.323  -8.358  1.00  0.00      RA0  H
ATOM   3308  C   LYS A 353      38.029  26.695  -9.424  1.00  0.00      RA0  C
ATOM   3309  O   LYS A 353      38.202  27.881  -9.719  1.00  0.00      RA0  O
ATOM   3310  N   PRO A 354      37.258  26.302  -8.410  1.00  0.00      RA0  N
ATOM   3311  CD  PRO A 354      36.991  24.916  -8.032  1.00  0.00      RA0  C
ATOM   3312  CA  PRO A 354      36.501  27.253  -7.598  1.00  0.00      RA0  C
ATOM   3313  CB  PRO A 354      35.414  26.361  -6.996  1.00  0.00      RA0  C
ATOM   3314  CG  PRO A 354      36.115  25.024  -6.795  1.00  0.00      RA0  C
ATOM   3315  C   PRO A 354      37.339  27.971  -6.530  1.00  0.00      RA0  C
ATOM   3316  O   PRO A 354      37.011  27.956  -5.349  1.00  0.00      RA0  O
ATOM   3317  N   VAL A 355      38.428  28.601  -6.960  1.00  0.00      RA0  N
ATOM   3318  H   VAL A 355      38.685  28.656  -7.930  1.00  0.00      RA0  H
ATOM   3319  CA  VAL A 355      39.315  29.351  -6.064  1.00  0.00      RA0  C
ATOM   3320  CB  VAL A 355      40.159  28.397  -5.199  1.00  0.00      RA0  C
ATOM   3321  CG1 VAL A 355      40.972  27.417  -6.049  1.00  0.00      RA0  C
ATOM   3322  CG2 VAL A 355      41.015  29.156  -4.183  1.00  0.00      RA0  C
ATOM   3323  C   VAL A 355      40.171  30.197  -7.002  1.00  0.00      RA0  C
ATOM   3324  O   VAL A 355      40.488  29.763  -8.113  1.00  0.00      RA0  O
ATOM   3325  N   PHE A 356      40.529  31.393  -6.555  1.00  0.00      RA0  N
ATOM   3326  H   PHE A 356      40.256  31.700  -5.641  1.00  0.00      RA0  H
ATOM   3327  CA  PHE A 356      41.155  32.376  -7.446  1.00  0.00      RA0  C
ATOM   3328  CB  PHE A 356      40.146  33.458  -7.848  1.00  0.00      RA0  C
ATOM   3329  CG  PHE A 356      38.872  32.844  -8.382  1.00  0.00      RA0  C
ATOM   3330  CD1 PHE A 356      37.749  32.755  -7.566  1.00  0.00      RA0  C
ATOM   3331  CD2 PHE A 356      38.819  32.370  -9.688  1.00  0.00      RA0  C
ATOM   3332  CE1 PHE A 356      36.572  32.202  -8.057  1.00  0.00      RA0  C
ATOM   3333  CE2 PHE A 356      37.642  31.817 -10.179  1.00  0.00      RA0  C
ATOM   3334  CZ  PHE A 356      36.518  31.739  -9.365  1.00  0.00      RA0  C
ATOM   3335  C   PHE A 356      42.409  33.037  -6.865  1.00  0.00      RA0  C
ATOM   3336  O   PHE A 356      43.353  33.247  -7.599  1.00  0.00      RA0  O
ATOM   3337  N   VAL A 357      42.399  33.345  -5.575  1.00  0.00      RA0  N
ATOM   3338  H   VAL A 357      41.609  33.143  -4.990  1.00  0.00      RA0  H
ATOM   3339  CA  VAL A 357      43.499  34.057  -4.912  1.00  0.00      RA0  C
ATOM   3340  CB  VAL A 357      43.200  35.562  -4.784  1.00  0.00      RA0  C
ATOM   3341  CG1 VAL A 357      44.291  36.279  -3.987  1.00  0.00      RA0  C
ATOM   3342  CG2 VAL A 357      42.992  36.238  -6.139  1.00  0.00      RA0  C
ATOM   3343  C   VAL A 357      43.699  33.458  -3.520  1.00  0.00      RA0  C
ATOM   3344  O   VAL A 357      42.740  33.229  -2.797  1.00  0.00      RA0  O
ATOM   3345  N   ARG A 358      44.946  33.183  -3.150  1.00  0.00      RA0  N
ATOM   3346  H   ARG A 358      45.734  33.396  -3.736  1.00  0.00      RA0  H
ATOM   3347  CA  ARG A 358      45.290  32.775  -1.790  1.00  0.00      RA0  C
ATOM   3348  CB  ARG A 358      45.476  31.269  -1.675  1.00  0.00      RA0  C
ATOM   3349  CG  ARG A 358      44.176  30.467  -1.616  1.00  0.00      RA0  C
ATOM   3350  CD  ARG A 358      44.418  29.067  -1.049  1.00  0.00      RA0  C
ATOM   3351  NE  ARG A 358      44.961  29.165   0.307  1.00  0.00      RA0  N
ATOM   3352  HE  ARG A 358      44.403  29.571   1.031  1.00  0.00      RA0  H
ATOM   3353  CZ  ARG A 358      46.253  28.872   0.563  1.00  0.00      RA0  C
ATOM   3354  NH1 ARG A 358      47.042  28.361  -0.377  1.00  0.00      RA0  N
ATOM   3355 HH11 ARG A 358      48.011  28.145  -0.161  1.00  0.00      RA0  H
ATOM   3356 HH12 ARG A 358      46.726  28.170  -1.302  1.00  0.00      RA0  H
ATOM   3357  NH2 ARG A 358      46.742  29.105   1.766  1.00  0.00      RA0  N
ATOM   3358 HH21 ARG A 358      47.722  28.945   1.935  1.00  0.00      RA0  H
ATOM   3359 HH22 ARG A 358      46.181  29.458   2.521  1.00  0.00      RA0  H
ATOM   3360  C   ARG A 358      46.601  33.472  -1.436  1.00  0.00      RA0  C
ATOM   3361  O   ARG A 358      47.474  33.559  -2.291  1.00  0.00      RA0  O
ATOM   3362  N   ASN A 359      46.729  33.924  -0.197  1.00  0.00      RA0  N
ATOM   3363  H   ASN A 359      45.955  33.933   0.435  1.00  0.00      RA0  H
ATOM   3364  CA  ASN A 359      47.998  34.501   0.307  1.00  0.00      RA0  C
ATOM   3365  CB  ASN A 359      49.125  33.474   0.539  1.00  0.00      RA0  C
ATOM   3366  CG  ASN A 359      48.717  32.099   1.037  1.00  0.00      RA0  C
ATOM   3367  OD1 ASN A 359      47.613  31.805   1.479  1.00  0.00      RA0  O
ATOM   3368  ND2 ASN A 359      49.715  31.221   0.913  1.00  0.00      RA0  N
ATOM   3369 HD21 ASN A 359      50.597  31.505   0.546  1.00  0.00      RA0  H
ATOM   3370 HD22 ASN A 359      49.607  30.260   1.175  1.00  0.00      RA0  H
ATOM   3371  C   ASN A 359      48.561  35.541  -0.626  1.00  0.00      RA0  C
ATOM   3372  O   ASN A 359      49.753  35.507  -1.003  1.00  0.00      RA0  O
ATOM   3373  N   GLY A 360      47.702  36.480  -1.005  1.00  0.00      RA0  N
ATOM   3374  H   GLY A 360      46.828  36.488  -0.509  1.00  0.00      RA0  H
ATOM   3375  CA  GLY A 360      48.109  37.622  -1.768  1.00  0.00      RA0  C
ATOM   3376  C   GLY A 360      48.455  37.393  -3.200  1.00  0.00      RA0  C
ATOM   3377  O   GLY A 360      48.970  38.312  -3.858  1.00  0.00      RA0  O
ATOM   3378  N   LYS A 361      48.157  36.206  -3.727  1.00  0.00      RA0  N
ATOM   3379  H   LYS A 361      47.750  35.469  -3.181  1.00  0.00      RA0  H
ATOM   3380  CA  LYS A 361      48.555  35.894  -5.075  1.00  0.00      RA0  C
ATOM   3381  CB  LYS A 361      49.897  35.145  -5.051  1.00  0.00      RA0  C
ATOM   3382  CG  LYS A 361      50.404  34.737  -6.438  1.00  0.00      RA0  C
ATOM   3383  CD  LYS A 361      51.601  33.786  -6.429  1.00  0.00      RA0  C
ATOM   3384  CE  LYS A 361      51.864  33.208  -7.822  1.00  0.00      RA0  C
ATOM   3385  NZ  LYS A 361      50.692  32.437  -8.263  1.00  0.00      RA0  N
ATOM   3386  HZ1 LYS A 361      50.833  32.093  -9.234  1.00  0.00      RA0  H
ATOM   3387  HZ2 LYS A 361      50.508  31.641  -7.624  1.00  0.00      RA0  H
ATOM   3388  HZ3 LYS A 361      49.827  33.021  -8.256  1.00  0.00      RA0  H
ATOM   3389  C   LYS A 361      47.501  35.067  -5.793  1.00  0.00      RA0  C
ATOM   3390  O   LYS A 361      46.890  34.198  -5.193  1.00  0.00      RA0  O
ATOM   3391  N   ALA A 362      47.345  35.328  -7.092  1.00  0.00      RA0  N
ATOM   3392  H   ALA A 362      47.833  36.115  -7.465  1.00  0.00      RA0  H
ATOM   3393  CA  ALA A 362      46.536  34.514  -7.970  1.00  0.00      RA0  C
ATOM   3394  CB  ALA A 362      46.689  34.967  -9.420  1.00  0.00      RA0  C
ATOM   3395  C   ALA A 362      47.009  33.070  -7.892  1.00  0.00      RA0  C
ATOM   3396  O   ALA A 362      48.212  32.796  -7.850  1.00  0.00      RA0  O
ATOM   3397  N   VAL A 363      46.048  32.154  -7.859  1.00  0.00      RA0  N
ATOM   3398  H   VAL A 363      45.102  32.478  -7.941  1.00  0.00      RA0  H
ATOM   3399  CA  VAL A 363      46.343  30.718  -7.868  1.00  0.00      RA0  C
ATOM   3400  CB  VAL A 363      45.085  29.872  -7.650  1.00  0.00      RA0  C
ATOM   3401  CG1 VAL A 363      44.492  30.142  -6.266  1.00  0.00      RA0  C
ATOM   3402  CG2 VAL A 363      44.073  30.054  -8.782  1.00  0.00      RA0  C
ATOM   3403  C   VAL A 363      47.023  30.360  -9.192  1.00  0.00      RA0  C
ATOM   3404  O   VAL A 363      46.891  31.065 -10.242  1.00  0.00      RA0  O
ATOM   3405  N   ALA A 364      47.768  29.261  -9.159  1.00  0.00      RA0  N
ATOM   3406  H   ALA A 364      47.766  28.701  -8.331  1.00  0.00      RA0  H
ATOM   3407  CA  ALA A 364      48.611  28.868 -10.295  1.00  0.00      RA0  C
ATOM   3408  CB  ALA A 364      49.230  27.492 -10.047  1.00  0.00      RA0  C
ATOM   3409  C   ALA A 364      47.902  28.848 -11.638  1.00  0.00      RA0  C
ATOM   3410  O   ALA A 364      48.486  29.249 -12.620  1.00  0.00      RA0  O
ATOM   3411  N   GLY A 365      46.645  28.411 -11.692  1.00  0.00      RA0  N
ATOM   3412  H   GLY A 365      46.170  28.156 -10.854  1.00  0.00      RA0  H
ATOM   3413  CA  GLY A 365      45.936  28.351 -12.980  1.00  0.00      RA0  C
ATOM   3414  C   GLY A 365      45.653  29.709 -13.591  1.00  0.00      RA0  C
ATOM   3415  O   GLY A 365      45.342  29.814 -14.775  1.00  0.00      RA0  O
ATOM   3416  N   LEU A 366      45.784  30.757 -12.792  1.00  0.00      RA0  N
ATOM   3417  H   LEU A 366      46.115  30.654 -11.860  1.00  0.00      RA0  H
ATOM   3418  CA  LEU A 366      45.544  32.127 -13.278  1.00  0.00      RA0  C
ATOM   3419  CB  LEU A 366      44.561  32.851 -12.357  1.00  0.00      RA0  C
ATOM   3420  CG  LEU A 366      43.192  32.171 -12.309  1.00  0.00      RA0  C
ATOM   3421  CD1 LEU A 366      42.272  32.824 -11.279  1.00  0.00      RA0  C
ATOM   3422  CD2 LEU A 366      42.543  32.104 -13.692  1.00  0.00      RA0  C
ATOM   3423  C   LEU A 366      46.807  32.966 -13.459  1.00  0.00      RA0  C
ATOM   3424  O   LEU A 366      46.720  34.191 -13.624  1.00  0.00      RA0  O
ATOM   3425  N   CYS A 367      47.976  32.332 -13.390  1.00  0.00      RA0  N
ATOM   3426  H   CYS A 367      48.055  31.338 -13.267  1.00  0.00      RA0  H
ATOM   3427  CA  CYS A 367      49.235  33.019 -13.722  1.00  0.00      RA0  C
ATOM   3428  CB  CYS A 367      49.738  33.764 -12.485  1.00  0.00      RA0  C
ATOM   3429  SG  CYS A 367      49.872  32.719 -11.006  1.00  0.00      RA0  S
ATOM   3430  C   CYS A 367      50.294  32.088 -14.318  1.00  0.00      RA0  C
ATOM   3431  O   CYS A 367      50.122  30.864 -14.369  1.00  0.00      RA0  O
END
HEADER lig.002.06.pdb
ATOM      1  N   ASN A   2      45.848  14.969 -12.358  1.00  0.00      LA0  N
ATOM      2  H   ASN A   2      44.967  15.272 -11.994  1.00  0.00      LA0  H
ATOM      3  CA  ASN A   2      46.874  14.482 -11.434  1.00  0.00      LA0  C
ATOM      4  CB  ASN A   2      47.490  15.647 -10.647  1.00  0.00      LA0  C
ATOM      5  CG  ASN A   2      48.743  15.196  -9.913  1.00  0.00      LA0  C
ATOM      6  OD1 ASN A   2      49.239  14.088 -10.085  1.00  0.00      LA0  O
ATOM      7  ND2 ASN A   2      49.247  16.113  -9.085  1.00  0.00      LA0  N
ATOM      8 HD21 ASN A   2      48.809  17.013  -8.958  1.00  0.00      LA0  H
ATOM      9 HD22 ASN A   2      50.070  15.945  -8.552  1.00  0.00      LA0  H
ATOM     10  C   ASN A   2      46.340  13.398 -10.513  1.00  0.00      LA0  C
ATOM     11  O   ASN A   2      46.308  13.513  -9.293  1.00  0.00      LA0  O
ATOM     12  N   VAL A   3      45.880  12.332 -11.183  1.00  0.00      LA0  N
ATOM     13  H   VAL A   3      45.875  12.334 -12.182  1.00  0.00      LA0  H
ATOM     14  CA  VAL A   3      45.419  11.160 -10.439  1.00  0.00      LA0  C
ATOM     15  CB  VAL A   3      43.903  10.959 -10.646  1.00  0.00      LA0  C
ATOM     16  CG1 VAL A   3      43.357   9.743  -9.892  1.00  0.00      LA0  C
ATOM     17  CG2 VAL A   3      43.118  12.218 -10.262  1.00  0.00      LA0  C
ATOM     18  C   VAL A   3      46.218   9.925 -10.850  1.00  0.00      LA0  C
ATOM     19  O   VAL A   3      45.922   9.248 -11.826  1.00  0.00      LA0  O
ATOM     20  N   PRO A   4      47.302   9.665 -10.086  1.00  0.00      LA0  N
ATOM     21  CD  PRO A   4      47.834  10.471  -8.999  1.00  0.00      LA0  C
ATOM     22  CA  PRO A   4      48.122   8.480 -10.360  1.00  0.00      LA0  C
ATOM     23  CB  PRO A   4      49.252   8.607  -9.334  1.00  0.00      LA0  C
ATOM     24  CG  PRO A   4      49.305  10.087  -8.975  1.00  0.00      LA0  C
ATOM     25  C   PRO A   4      47.350   7.172 -10.276  1.00  0.00      LA0  C
ATOM     26  O   PRO A   4      46.654   6.866  -9.311  1.00  0.00      LA0  O
ATOM     27  N   ALA A   5      47.480   6.422 -11.378  1.00  0.00      LA0  N
ATOM     28  H   ALA A   5      48.139   6.700 -12.073  1.00  0.00      LA0  H
ATOM     29  CA  ALA A   5      46.618   5.254 -11.546  1.00  0.00      LA0  C
ATOM     30  CB  ALA A   5      46.616   4.803 -13.008  1.00  0.00      LA0  C
ATOM     31  C   ALA A   5      46.945   4.060 -10.667  1.00  0.00      LA0  C
ATOM     32  O   ALA A   5      46.162   3.129 -10.531  1.00  0.00      LA0  O
ATOM     33  N   GLU A   6      48.143   4.115 -10.073  1.00  0.00      LA0  N
ATOM     34  H   GLU A   6      48.752   4.908 -10.142  1.00  0.00      LA0  H
ATOM     35  CA  GLU A   6      48.527   3.012  -9.200  1.00  0.00      LA0  C
ATOM     36  CB  GLU A   6      50.056   2.846  -9.207  1.00  0.00      LA0  C
ATOM     37  CG  GLU A   6      50.908   3.705  -8.251  1.00  0.00      LA0  C
ATOM     38  CD  GLU A   6      50.889   5.209  -8.506  1.00  0.00      LA0  C
ATOM     39  OE1 GLU A   6      51.289   5.951  -7.606  1.00  0.00      LA0  O
ATOM     40  OE2 GLU A   6      50.502   5.644  -9.590  1.00  0.00      LA0  O
ATOM     41  C   GLU A   6      47.946   3.079  -7.793  1.00  0.00      LA0  C
ATOM     42  O   GLU A   6      48.104   2.182  -6.970  1.00  0.00      LA0  O
ATOM     43  N   LEU A   7      47.261   4.202  -7.545  1.00  0.00      LA0  N
ATOM     44  H   LEU A   7      47.095   4.890  -8.251  1.00  0.00      LA0  H
ATOM     45  CA  LEU A   7      46.707   4.364  -6.210  1.00  0.00      LA0  C
ATOM     46  CB  LEU A   7      46.723   5.839  -5.820  1.00  0.00      LA0  C
ATOM     47  CG  LEU A   7      48.058   6.537  -6.043  1.00  0.00      LA0  C
ATOM     48  CD1 LEU A   7      47.942   8.043  -5.888  1.00  0.00      LA0  C
ATOM     49  CD2 LEU A   7      49.134   6.000  -5.122  1.00  0.00      LA0  C
ATOM     50  C   LEU A   7      45.291   3.848  -6.092  1.00  0.00      LA0  C
ATOM     51  O   LEU A   7      44.449   4.052  -6.958  1.00  0.00      LA0  O
ATOM     52  N   LYS A   8      45.041   3.222  -4.936  1.00  0.00      LA0  N
ATOM     53  H   LYS A   8      45.792   3.047  -4.299  1.00  0.00      LA0  H
ATOM     54  CA  LYS A   8      43.659   3.322  -4.485  1.00  0.00      LA0  C
ATOM     55  CB  LYS A   8      43.232   2.108  -3.660  1.00  0.00      LA0  C
ATOM     56  CG  LYS A   8      42.546   1.089  -4.570  1.00  0.00      LA0  C
ATOM     57  CD  LYS A   8      41.433   0.334  -3.847  1.00  0.00      LA0  C
ATOM     58  CE  LYS A   8      40.469  -0.358  -4.814  1.00  0.00      LA0  C
ATOM     59  NZ  LYS A   8      39.350  -0.929  -4.060  1.00  0.00      LA0  N
ATOM     60  HZ1 LYS A   8      38.773  -1.563  -4.656  1.00  0.00      LA0  H
ATOM     61  HZ2 LYS A   8      39.703  -1.590  -3.334  1.00  0.00      LA0  H
ATOM     62  HZ3 LYS A   8      38.747  -0.215  -3.606  1.00  0.00      LA0  H
ATOM     63  C   LYS A   8      43.478   4.620  -3.726  1.00  0.00      LA0  C
ATOM     64  O   LYS A   8      44.436   5.345  -3.489  1.00  0.00      LA0  O
ATOM     65  N   TYR A   9      42.228   4.914  -3.379  1.00  0.00      LA0  N
ATOM     66  H   TYR A   9      41.471   4.286  -3.559  1.00  0.00      LA0  H
ATOM     67  CA  TYR A   9      41.954   6.215  -2.784  1.00  0.00      LA0  C
ATOM     68  CB  TYR A   9      41.385   7.177  -3.833  1.00  0.00      LA0  C
ATOM     69  CG  TYR A   9      42.419   7.559  -4.870  1.00  0.00      LA0  C
ATOM     70  CD1 TYR A   9      42.584   6.764  -6.024  1.00  0.00      LA0  C
ATOM     71  CE1 TYR A   9      43.555   7.128  -6.972  1.00  0.00      LA0  C
ATOM     72  CD2 TYR A   9      43.189   8.717  -4.657  1.00  0.00      LA0  C
ATOM     73  CE2 TYR A   9      44.152   9.085  -5.610  1.00  0.00      LA0  C
ATOM     74  CZ  TYR A   9      44.332   8.281  -6.749  1.00  0.00      LA0  C
ATOM     75  OH  TYR A   9      45.305   8.638  -7.662  1.00  0.00      LA0  O
ATOM     76  HH  TYR A   9      45.545   7.876  -8.189  1.00  0.00      LA0  H
ATOM     77  C   TYR A   9      40.952   6.042  -1.672  1.00  0.00      LA0  C
ATOM     78  O   TYR A   9      40.172   5.094  -1.670  1.00  0.00      LA0  O
ATOM     79  N   SER A  10      40.993   6.975  -0.720  1.00  0.00      LA0  N
ATOM     80  H   SER A  10      41.566   7.794  -0.787  1.00  0.00      LA0  H
ATOM     81  CA  SER A  10      39.878   6.931   0.212  1.00  0.00      LA0  C
ATOM     82  CB  SER A  10      40.309   7.521   1.560  1.00  0.00      LA0  C
ATOM     83  OG  SER A  10      40.595   8.913   1.429  1.00  0.00      LA0  O
ATOM     84  HG  SER A  10      40.846   9.193   2.321  1.00  0.00      LA0  H
ATOM     85  C   SER A  10      38.672   7.616  -0.415  1.00  0.00      LA0  C
ATOM     86  O   SER A  10      38.726   8.073  -1.552  1.00  0.00      LA0  O
ATOM     87  N   LYS A  11      37.579   7.665   0.348  1.00  0.00      LA0  N
ATOM     88  H   LYS A  11      37.587   7.370   1.308  1.00  0.00      LA0  H
ATOM     89  CA  LYS A  11      36.516   8.557  -0.109  1.00  0.00      LA0  C
ATOM     90  CB  LYS A  11      35.147   7.955   0.225  1.00  0.00      LA0  C
ATOM     91  CG  LYS A  11      34.933   6.545  -0.336  1.00  0.00      LA0  C
ATOM     92  CD  LYS A  11      34.637   5.466   0.716  1.00  0.00      LA0  C
ATOM     93  CE  LYS A  11      35.785   5.253   1.705  1.00  0.00      LA0  C
ATOM     94  NZ  LYS A  11      35.501   4.125   2.595  1.00  0.00      LA0  N
ATOM     95  HZ1 LYS A  11      36.139   4.160   3.413  1.00  0.00      LA0  H
ATOM     96  HZ2 LYS A  11      34.554   4.219   3.024  1.00  0.00      LA0  H
ATOM     97  HZ3 LYS A  11      35.598   3.209   2.113  1.00  0.00      LA0  H
ATOM     98  C   LYS A  11      36.677   9.947   0.497  1.00  0.00      LA0  C
ATOM     99  O   LYS A  11      36.041  10.916   0.106  1.00  0.00      LA0  O
ATOM    100  N   GLU A  12      37.585   9.969   1.482  1.00  0.00      LA0  N
ATOM    101  H   GLU A  12      38.035   9.132   1.791  1.00  0.00      LA0  H
ATOM    102  CA  GLU A  12      37.823  11.112   2.345  1.00  0.00      LA0  C
ATOM    103  CB  GLU A  12      38.096  10.573   3.756  1.00  0.00      LA0  C
ATOM    104  CG  GLU A  12      37.017   9.674   4.401  1.00  0.00      LA0  C
ATOM    105  CD  GLU A  12      36.772   8.347   3.680  1.00  0.00      LA0  C
ATOM    106  OE1 GLU A  12      37.710   7.648   3.304  1.00  0.00      LA0  O
ATOM    107  OE2 GLU A  12      35.618   8.014   3.457  1.00  0.00      LA0  O
ATOM    108  C   GLU A  12      38.933  12.036   1.845  1.00  0.00      LA0  C
ATOM    109  O   GLU A  12      39.163  13.106   2.398  1.00  0.00      LA0  O
ATOM    110  N   HIS A  13      39.542  11.582   0.719  1.00  0.00      LA0  N
ATOM    111  H   HIS A  13      39.458  10.596   0.581  1.00  0.00      LA0  H
ATOM    112  CA  HIS A  13      40.397  12.341  -0.213  1.00  0.00      LA0  C
ATOM    113  CB  HIS A  13      40.094  13.851  -0.299  1.00  0.00      LA0  C
ATOM    114  CG  HIS A  13      38.705  14.116  -0.841  1.00  0.00      LA0  C
ATOM    115  ND1 HIS A  13      38.430  14.245  -2.151  1.00  0.00      LA0  N
ATOM    116  HD1 HIS A  13      39.074  14.158  -2.886  1.00  0.00      LA0  H
ATOM    117  CD2 HIS A  13      37.517  14.287  -0.123  1.00  0.00      LA0  C
ATOM    118  NE2 HIS A  13      36.529  14.520  -1.020  1.00  0.00      LA0  N
ATOM    119  CE1 HIS A  13      37.087  14.497  -2.269  1.00  0.00      LA0  C
ATOM    120  C   HIS A  13      41.901  12.100  -0.115  1.00  0.00      LA0  C
ATOM    121  O   HIS A  13      42.718  12.791  -0.727  1.00  0.00      LA0  O
ATOM    122  N   GLU A  14      42.242  11.056   0.643  1.00  0.00      LA0  N
ATOM    123  H   GLU A  14      41.557  10.603   1.218  1.00  0.00      LA0  H
ATOM    124  CA  GLU A  14      43.610  10.547   0.600  1.00  0.00      LA0  C
ATOM    125  CB  GLU A  14      44.050   9.937   1.937  1.00  0.00      LA0  C
ATOM    126  CG  GLU A  14      43.631  10.684   3.199  1.00  0.00      LA0  C
ATOM    127  CD  GLU A  14      42.288  10.158   3.641  1.00  0.00      LA0  C
ATOM    128  OE1 GLU A  14      41.288  10.807   3.377  1.00  0.00      LA0  O
ATOM    129  OE2 GLU A  14      42.230   9.071   4.203  1.00  0.00      LA0  O
ATOM    130  C   GLU A  14      43.809   9.510  -0.492  1.00  0.00      LA0  C
ATOM    131  O   GLU A  14      42.897   9.149  -1.230  1.00  0.00      LA0  O
ATOM    132  N   TRP A  15      45.055   9.027  -0.553  1.00  0.00      LA0  N
ATOM    133  H   TRP A  15      45.757   9.361   0.075  1.00  0.00      LA0  H
ATOM    134  CA  TRP A  15      45.366   7.909  -1.430  1.00  0.00      LA0  C
ATOM    135  CB  TRP A  15      46.151   8.351  -2.668  1.00  0.00      LA0  C
ATOM    136  CG  TRP A  15      47.431   9.072  -2.312  1.00  0.00      LA0  C
ATOM    137  CD2 TRP A  15      48.732   8.533  -1.984  1.00  0.00      LA0  C
ATOM    138  CE2 TRP A  15      49.602   9.649  -1.744  1.00  0.00      LA0  C
ATOM    139  CE3 TRP A  15      49.239   7.221  -1.872  1.00  0.00      LA0  C
ATOM    140  CD1 TRP A  15      47.584  10.459  -2.251  1.00  0.00      LA0  C
ATOM    141  NE1 TRP A  15      48.853  10.806  -1.920  1.00  0.00      LA0  N
ATOM    142  HE1 TRP A  15      49.183  11.731  -1.816  1.00  0.00      LA0  H
ATOM    143  CZ2 TRP A  15      50.953   9.431  -1.399  1.00  0.00      LA0  C
ATOM    144  CZ3 TRP A  15      50.591   7.016  -1.527  1.00  0.00      LA0  C
ATOM    145  CH2 TRP A  15      51.444   8.114  -1.290  1.00  0.00      LA0  C
ATOM    146  C   TRP A  15      46.123   6.835  -0.691  1.00  0.00      LA0  C
ATOM    147  O   TRP A  15      46.611   7.031   0.417  1.00  0.00      LA0  O
ATOM    148  N   LEU A  16      46.199   5.698  -1.384  1.00  0.00      LA0  N
ATOM    149  H   LEU A  16      45.799   5.651  -2.298  1.00  0.00      LA0  H
ATOM    150  CA  LEU A  16      46.780   4.505  -0.802  1.00  0.00      LA0  C
ATOM    151  CB  LEU A  16      45.671   3.660  -0.182  1.00  0.00      LA0  C
ATOM    152  CG  LEU A  16      46.227   2.733   0.886  1.00  0.00      LA0  C
ATOM    153  CD1 LEU A  16      46.809   3.539   2.039  1.00  0.00      LA0  C
ATOM    154  CD2 LEU A  16      45.198   1.722   1.370  1.00  0.00      LA0  C
ATOM    155  C   LEU A  16      47.527   3.705  -1.846  1.00  0.00      LA0  C
ATOM    156  O   LEU A  16      46.939   3.112  -2.743  1.00  0.00      LA0  O
ATOM    157  N   ARG A  17      48.853   3.716  -1.703  1.00  0.00      LA0  N
ATOM    158  H   ARG A  17      49.265   4.185  -0.921  1.00  0.00      LA0  H
ATOM    159  CA  ARG A  17      49.626   2.915  -2.642  1.00  0.00      LA0  C
ATOM    160  CB  ARG A  17      50.846   3.704  -3.125  1.00  0.00      LA0  C
ATOM    161  CG  ARG A  17      51.654   3.042  -4.248  1.00  0.00      LA0  C
ATOM    162  CD  ARG A  17      52.512   4.033  -5.038  1.00  0.00      LA0  C
ATOM    163  NE  ARG A  17      53.274   4.902  -4.151  1.00  0.00      LA0  N
ATOM    164  HE  ARG A  17      53.794   4.491  -3.396  1.00  0.00      LA0  H
ATOM    165  CZ  ARG A  17      53.267   6.241  -4.289  1.00  0.00      LA0  C
ATOM    166  NH1 ARG A  17      52.633   6.840  -5.300  1.00  0.00      LA0  N
ATOM    167 HH11 ARG A  17      52.614   7.837  -5.369  1.00  0.00      LA0  H
ATOM    168 HH12 ARG A  17      52.159   6.317  -6.028  1.00  0.00      LA0  H
ATOM    169  NH2 ARG A  17      53.912   6.960  -3.377  1.00  0.00      LA0  N
ATOM    170 HH21 ARG A  17      53.918   7.965  -3.415  1.00  0.00      LA0  H
ATOM    171 HH22 ARG A  17      54.396   6.476  -2.634  1.00  0.00      LA0  H
ATOM    172  C   ARG A  17      50.042   1.595  -2.045  1.00  0.00      LA0  C
ATOM    173  O   ARG A  17      50.506   1.528  -0.913  1.00  0.00      LA0  O
ATOM    174  N   LYS A  18      49.887   0.555  -2.877  1.00  0.00      LA0  N
ATOM    175  H   LYS A  18      49.482   0.709  -3.778  1.00  0.00      LA0  H
ATOM    176  CA  LYS A  18      50.632  -0.666  -2.587  1.00  0.00      LA0  C
ATOM    177  CB  LYS A  18      50.028  -1.844  -3.356  1.00  0.00      LA0  C
ATOM    178  CG  LYS A  18      50.643  -3.205  -3.014  1.00  0.00      LA0  C
ATOM    179  CD  LYS A  18      50.464  -3.532  -1.536  1.00  0.00      LA0  C
ATOM    180  CE  LYS A  18      50.779  -4.980  -1.175  1.00  0.00      LA0  C
ATOM    181  NZ  LYS A  18      50.276  -5.229   0.179  1.00  0.00      LA0  N
ATOM    182  HZ1 LYS A  18      50.247  -6.252   0.391  1.00  0.00      LA0  H
ATOM    183  HZ2 LYS A  18      50.804  -4.726   0.920  1.00  0.00      LA0  H
ATOM    184  HZ3 LYS A  18      49.259  -5.002   0.235  1.00  0.00      LA0  H
ATOM    185  C   LYS A  18      52.085  -0.463  -2.970  1.00  0.00      LA0  C
ATOM    186  O   LYS A  18      52.469  -0.577  -4.127  1.00  0.00      LA0  O
ATOM    187  N   GLU A  19      52.865  -0.094  -1.956  1.00  0.00      LA0  N
ATOM    188  H   GLU A  19      52.531  -0.115  -1.010  1.00  0.00      LA0  H
ATOM    189  CA  GLU A  19      54.237   0.219  -2.322  1.00  0.00      LA0  C
ATOM    190  CB  GLU A  19      54.738   1.377  -1.466  1.00  0.00      LA0  C
ATOM    191  CG  GLU A  19      55.251   2.533  -2.331  1.00  0.00      LA0  C
ATOM    192  CD  GLU A  19      55.428   3.765  -1.470  1.00  0.00      LA0  C
ATOM    193  OE1 GLU A  19      54.788   4.782  -1.728  1.00  0.00      LA0  O
ATOM    194  OE2 GLU A  19      56.150   3.692  -0.483  1.00  0.00      LA0  O
ATOM    195  C   GLU A  19      55.137  -1.001  -2.312  1.00  0.00      LA0  C
ATOM    196  O   GLU A  19      54.728  -2.089  -1.926  1.00  0.00      LA0  O
ATOM    197  N   ALA A  20      56.381  -0.783  -2.774  1.00  0.00      LA0  N
ATOM    198  H   ALA A  20      56.643   0.145  -3.032  1.00  0.00      LA0  H
ATOM    199  CA  ALA A  20      57.295  -1.913  -2.966  1.00  0.00      LA0  C
ATOM    200  CB  ALA A  20      58.592  -1.438  -3.623  1.00  0.00      LA0  C
ATOM    201  C   ALA A  20      57.648  -2.701  -1.713  1.00  0.00      LA0  C
ATOM    202  O   ALA A  20      57.991  -3.874  -1.754  1.00  0.00      LA0  O
ATOM    203  N   ASP A  21      57.533  -1.990  -0.586  1.00  0.00      LA0  N
ATOM    204  H   ASP A  21      57.167  -1.060  -0.578  1.00  0.00      LA0  H
ATOM    205  CA  ASP A  21      57.753  -2.624   0.712  1.00  0.00      LA0  C
ATOM    206  CB  ASP A  21      58.115  -1.546   1.745  1.00  0.00      LA0  C
ATOM    207  CG  ASP A  21      57.008  -0.519   1.980  1.00  0.00      LA0  C
ATOM    208  OD1 ASP A  21      56.092  -0.357   1.178  1.00  0.00      LA0  O
ATOM    209  OD2 ASP A  21      57.045   0.157   2.994  1.00  0.00      LA0  O
ATOM    210  C   ASP A  21      56.606  -3.498   1.206  1.00  0.00      LA0  C
ATOM    211  O   ASP A  21      56.659  -4.123   2.258  1.00  0.00      LA0  O
ATOM    212  N   GLY A  22      55.538  -3.512   0.398  1.00  0.00      LA0  N
ATOM    213  H   GLY A  22      55.508  -2.928  -0.411  1.00  0.00      LA0  H
ATOM    214  CA  GLY A  22      54.376  -4.293   0.791  1.00  0.00      LA0  C
ATOM    215  C   GLY A  22      53.321  -3.484   1.519  1.00  0.00      LA0  C
ATOM    216  O   GLY A  22      52.158  -3.882   1.599  1.00  0.00      LA0  O
ATOM    217  N   THR A  23      53.771  -2.340   2.060  1.00  0.00      LA0  N
ATOM    218  H   THR A  23      54.668  -1.958   1.829  1.00  0.00      LA0  H
ATOM    219  CA  THR A  23      52.823  -1.582   2.862  1.00  0.00      LA0  C
ATOM    220  CB  THR A  23      53.541  -0.695   3.890  1.00  0.00      LA0  C
ATOM    221  OG1 THR A  23      54.310   0.331   3.252  1.00  0.00      LA0  O
ATOM    222  HG1 THR A  23      55.131  -0.096   2.996  1.00  0.00      LA0  H
ATOM    223  CG2 THR A  23      54.413  -1.527   4.831  1.00  0.00      LA0  C
ATOM    224  C   THR A  23      51.863  -0.767   2.024  1.00  0.00      LA0  C
ATOM    225  O   THR A  23      51.922  -0.725   0.798  1.00  0.00      LA0  O
ATOM    226  N   TYR A  24      50.974  -0.117   2.772  1.00  0.00      LA0  N
ATOM    227  H   TYR A  24      50.943  -0.219   3.766  1.00  0.00      LA0  H
ATOM    228  CA  TYR A  24      50.102   0.856   2.153  1.00  0.00      LA0  C
ATOM    229  CB  TYR A  24      48.664   0.546   2.556  1.00  0.00      LA0  C
ATOM    230  CG  TYR A  24      48.259  -0.749   1.900  1.00  0.00      LA0  C
ATOM    231  CD1 TYR A  24      48.257  -1.931   2.665  1.00  0.00      LA0  C
ATOM    232  CE1 TYR A  24      48.000  -3.151   2.022  1.00  0.00      LA0  C
ATOM    233  CD2 TYR A  24      47.931  -0.738   0.530  1.00  0.00      LA0  C
ATOM    234  CE2 TYR A  24      47.673  -1.957  -0.110  1.00  0.00      LA0  C
ATOM    235  CZ  TYR A  24      47.755  -3.148   0.636  1.00  0.00      LA0  C
ATOM    236  OH  TYR A  24      47.635  -4.349  -0.031  1.00  0.00      LA0  O
ATOM    237  HH  TYR A  24      47.342  -5.040   0.572  1.00  0.00      LA0  H
ATOM    238  C   TYR A  24      50.532   2.247   2.544  1.00  0.00      LA0  C
ATOM    239  O   TYR A  24      50.340   2.700   3.667  1.00  0.00      LA0  O
ATOM    240  N   THR A  25      51.157   2.902   1.568  1.00  0.00      LA0  N
ATOM    241  H   THR A  25      51.264   2.484   0.665  1.00  0.00      LA0  H
ATOM    242  CA  THR A  25      51.532   4.282   1.844  1.00  0.00      LA0  C
ATOM    243  CB  THR A  25      52.706   4.671   0.947  1.00  0.00      LA0  C
ATOM    244  OG1 THR A  25      53.728   3.665   0.998  1.00  0.00      LA0  O
ATOM    245  HG1 THR A  25      54.318   3.937   0.287  1.00  0.00      LA0  H
ATOM    246  CG2 THR A  25      53.301   6.031   1.312  1.00  0.00      LA0  C
ATOM    247  C   THR A  25      50.348   5.216   1.665  1.00  0.00      LA0  C
ATOM    248  O   THR A  25      49.607   5.127   0.694  1.00  0.00      LA0  O
ATOM    249  N   VAL A  26      50.195   6.085   2.665  1.00  0.00      LA0  N
ATOM    250  H   VAL A  26      50.881   6.118   3.389  1.00  0.00      LA0  H
ATOM    251  CA  VAL A  26      49.090   7.033   2.684  1.00  0.00      LA0  C
ATOM    252  CB  VAL A  26      48.356   6.976   4.032  1.00  0.00      LA0  C
ATOM    253  CG1 VAL A  26      46.987   7.656   3.957  1.00  0.00      LA0  C
ATOM    254  CG2 VAL A  26      48.262   5.554   4.580  1.00  0.00      LA0  C
ATOM    255  C   VAL A  26      49.632   8.431   2.486  1.00  0.00      LA0  C
ATOM    256  O   VAL A  26      50.669   8.788   3.037  1.00  0.00      LA0  O
ATOM    257  N   GLY A  27      48.882   9.206   1.706  1.00  0.00      LA0  N
ATOM    258  H   GLY A  27      48.065   8.830   1.259  1.00  0.00      LA0  H
ATOM    259  CA  GLY A  27      49.169  10.632   1.588  1.00  0.00      LA0  C
ATOM    260  C   GLY A  27      47.899  11.290   1.110  1.00  0.00      LA0  C
ATOM    261  O   GLY A  27      46.936  10.592   0.825  1.00  0.00      LA0  O
ATOM    262  N   ILE A  28      47.893  12.625   1.034  1.00  0.00      LA0  N
ATOM    263  H   ILE A  28      48.726  13.164   1.148  1.00  0.00      LA0  H
ATOM    264  CA  ILE A  28      46.652  13.179   0.491  1.00  0.00      LA0  C
ATOM    265  CB  ILE A  28      46.172  14.408   1.267  1.00  0.00      LA0  C
ATOM    266  CG2 ILE A  28      45.780  14.015   2.691  1.00  0.00      LA0  C
ATOM    267  CG1 ILE A  28      47.177  15.558   1.217  1.00  0.00      LA0  C
ATOM    268  CD1 ILE A  28      46.660  16.808   1.924  1.00  0.00      LA0  C
ATOM    269  C   ILE A  28      46.758  13.463  -0.991  1.00  0.00      LA0  C
ATOM    270  O   ILE A  28      47.844  13.506  -1.555  1.00  0.00      LA0  O
ATOM    271  N   THR A  29      45.583  13.619  -1.609  1.00  0.00      LA0  N
ATOM    272  H   THR A  29      44.720  13.618  -1.101  1.00  0.00      LA0  H
ATOM    273  CA  THR A  29      45.637  13.848  -3.049  1.00  0.00      LA0  C
ATOM    274  CB  THR A  29      44.343  13.359  -3.692  1.00  0.00      LA0  C
ATOM    275  OG1 THR A  29      43.209  14.063  -3.163  1.00  0.00      LA0  O
ATOM    276  HG1 THR A  29      43.004  13.648  -2.322  1.00  0.00      LA0  H
ATOM    277  CG2 THR A  29      44.179  11.857  -3.491  1.00  0.00      LA0  C
ATOM    278  C   THR A  29      45.901  15.293  -3.421  1.00  0.00      LA0  C
ATOM    279  O   THR A  29      45.886  16.178  -2.575  1.00  0.00      LA0  O
ATOM    280  N   GLU A  30      46.071  15.490  -4.739  1.00  0.00      LA0  N
ATOM    281  H   GLU A  30      46.160  14.689  -5.329  1.00  0.00      LA0  H
ATOM    282  CA  GLU A  30      46.121  16.821  -5.347  1.00  0.00      LA0  C
ATOM    283  CB  GLU A  30      46.018  16.668  -6.871  1.00  0.00      LA0  C
ATOM    284  CG  GLU A  30      46.042  17.979  -7.669  1.00  0.00      LA0  C
ATOM    285  CD  GLU A  30      47.462  18.439  -7.912  1.00  0.00      LA0  C
ATOM    286  OE1 GLU A  30      48.281  18.396  -6.997  1.00  0.00      LA0  O
ATOM    287  OE2 GLU A  30      47.760  18.794  -9.048  1.00  0.00      LA0  O
ATOM    288  C   GLU A  30      45.010  17.728  -4.846  1.00  0.00      LA0  C
ATOM    289  O   GLU A  30      45.203  18.718  -4.152  1.00  0.00      LA0  O
ATOM    290  N   HIS A  31      43.787  17.296  -5.201  1.00  0.00      LA0  N
ATOM    291  H   HIS A  31      43.663  16.459  -5.730  1.00  0.00      LA0  H
ATOM    292  CA  HIS A  31      42.690  18.181  -4.839  1.00  0.00      LA0  C
ATOM    293  CB  HIS A  31      41.397  17.813  -5.565  1.00  0.00      LA0  C
ATOM    294  CG  HIS A  31      40.671  19.068  -6.011  1.00  0.00      LA0  C
ATOM    295  ND1 HIS A  31      41.197  20.310  -5.983  1.00  0.00      LA0  N
ATOM    296  HD1 HIS A  31      42.103  20.575  -5.702  1.00  0.00      LA0  H
ATOM    297  CD2 HIS A  31      39.380  19.151  -6.542  1.00  0.00      LA0  C
ATOM    298  NE2 HIS A  31      39.146  20.455  -6.831  1.00  0.00      LA0  N
ATOM    299  CE1 HIS A  31      40.260  21.168  -6.485  1.00  0.00      LA0  C
ATOM    300  C   HIS A  31      42.496  18.343  -3.347  1.00  0.00      LA0  C
ATOM    301  O   HIS A  31      42.129  19.403  -2.870  1.00  0.00      LA0  O
ATOM    302  N   ALA A  32      42.839  17.269  -2.614  1.00  0.00      LA0  N
ATOM    303  H   ALA A  32      43.115  16.408  -3.042  1.00  0.00      LA0  H
ATOM    304  CA  ALA A  32      42.862  17.439  -1.162  1.00  0.00      LA0  C
ATOM    305  CB  ALA A  32      43.205  16.127  -0.459  1.00  0.00      LA0  C
ATOM    306  C   ALA A  32      43.816  18.519  -0.670  1.00  0.00      LA0  C
ATOM    307  O   ALA A  32      43.466  19.333   0.174  1.00  0.00      LA0  O
ATOM    308  N   GLN A  33      45.031  18.521  -1.244  1.00  0.00      LA0  N
ATOM    309  H   GLN A  33      45.255  17.895  -1.993  1.00  0.00      LA0  H
ATOM    310  CA  GLN A  33      45.977  19.537  -0.786  1.00  0.00      LA0  C
ATOM    311  CB  GLN A  33      47.436  19.170  -1.142  1.00  0.00      LA0  C
ATOM    312  CG  GLN A  33      47.874  18.991  -2.606  1.00  0.00      LA0  C
ATOM    313  CD  GLN A  33      48.012  20.320  -3.326  1.00  0.00      LA0  C
ATOM    314  OE1 GLN A  33      48.061  21.381  -2.715  1.00  0.00      LA0  O
ATOM    315  NE2 GLN A  33      48.076  20.223  -4.656  1.00  0.00      LA0  N
ATOM    316 HE21 GLN A  33      48.070  19.362  -5.175  1.00  0.00      LA0  H
ATOM    317 HE22 GLN A  33      48.139  21.044  -5.216  1.00  0.00      LA0  H
ATOM    318  C   GLN A  33      45.576  20.971  -1.102  1.00  0.00      LA0  C
ATOM    319  O   GLN A  33      45.799  21.881  -0.316  1.00  0.00      LA0  O
ATOM    320  N   GLU A  34      44.891  21.119  -2.247  1.00  0.00      LA0  N
ATOM    321  H   GLU A  34      44.818  20.349  -2.884  1.00  0.00      LA0  H
ATOM    322  CA  GLU A  34      44.316  22.435  -2.542  1.00  0.00      LA0  C
ATOM    323  CB  GLU A  34      43.846  22.491  -3.992  1.00  0.00      LA0  C
ATOM    324  CG  GLU A  34      44.952  22.214  -5.006  1.00  0.00      LA0  C
ATOM    325  CD  GLU A  34      44.328  22.144  -6.381  1.00  0.00      LA0  C
ATOM    326  OE1 GLU A  34      43.749  21.115  -6.718  1.00  0.00      LA0  O
ATOM    327  OE2 GLU A  34      44.411  23.111  -7.134  1.00  0.00      LA0  O
ATOM    328  C   GLU A  34      43.160  22.832  -1.632  1.00  0.00      LA0  C
ATOM    329  O   GLU A  34      43.104  23.905  -1.038  1.00  0.00      LA0  O
ATOM    330  N   LEU A  35      42.206  21.893  -1.553  1.00  0.00      LA0  N
ATOM    331  H   LEU A  35      42.344  21.024  -2.026  1.00  0.00      LA0  H
ATOM    332  CA  LEU A  35      40.980  22.159  -0.799  1.00  0.00      LA0  C
ATOM    333  CB  LEU A  35      39.930  21.073  -1.046  1.00  0.00      LA0  C
ATOM    334  CG  LEU A  35      39.469  21.019  -2.508  1.00  0.00      LA0  C
ATOM    335  CD1 LEU A  35      38.521  19.850  -2.773  1.00  0.00      LA0  C
ATOM    336  CD2 LEU A  35      38.888  22.351  -2.981  1.00  0.00      LA0  C
ATOM    337  C   LEU A  35      41.210  22.381   0.681  1.00  0.00      LA0  C
ATOM    338  O   LEU A  35      40.527  23.168   1.333  1.00  0.00      LA0  O
ATOM    339  N   LEU A  36      42.263  21.713   1.170  1.00  0.00      LA0  N
ATOM    340  H   LEU A  36      42.732  21.031   0.607  1.00  0.00      LA0  H
ATOM    341  CA  LEU A  36      42.832  22.185   2.425  1.00  0.00      LA0  C
ATOM    342  CB  LEU A  36      43.749  21.121   3.042  1.00  0.00      LA0  C
ATOM    343  CG  LEU A  36      43.024  19.823   3.414  1.00  0.00      LA0  C
ATOM    344  CD1 LEU A  36      44.006  18.746   3.865  1.00  0.00      LA0  C
ATOM    345  CD2 LEU A  36      41.922  20.038   4.451  1.00  0.00      LA0  C
ATOM    346  C   LEU A  36      43.518  23.531   2.238  1.00  0.00      LA0  C
ATOM    347  O   LEU A  36      42.930  24.574   2.522  1.00  0.00      LA0  O
ATOM    348  N   GLY A  37      44.744  23.467   1.710  1.00  0.00      LA0  N
ATOM    349  H   GLY A  37      45.157  22.600   1.420  1.00  0.00      LA0  H
ATOM    350  CA  GLY A  37      45.560  24.656   1.498  1.00  0.00      LA0  C
ATOM    351  C   GLY A  37      46.998  24.272   1.776  1.00  0.00      LA0  C
ATOM    352  O   GLY A  37      47.300  23.110   2.021  1.00  0.00      LA0  O
ATOM    353  N   ASP A  38      47.871  25.287   1.773  1.00  0.00      LA0  N
ATOM    354  H   ASP A  38      47.625  26.205   1.475  1.00  0.00      LA0  H
ATOM    355  CA  ASP A  38      49.277  25.000   2.079  1.00  0.00      LA0  C
ATOM    356  CB  ASP A  38      50.203  26.211   1.860  1.00  0.00      LA0  C
ATOM    357  CG  ASP A  38      49.605  27.240   0.917  1.00  0.00      LA0  C
ATOM    358  OD1 ASP A  38      49.294  28.334   1.364  1.00  0.00      LA0  O
ATOM    359  OD2 ASP A  38      49.370  26.947  -0.249  1.00  0.00      LA0  O
ATOM    360  C   ASP A  38      49.454  24.502   3.501  1.00  0.00      LA0  C
ATOM    361  O   ASP A  38      48.936  25.086   4.452  1.00  0.00      LA0  O
ATOM    362  N   MET A  39      50.162  23.373   3.598  1.00  0.00      LA0  N
ATOM    363  H   MET A  39      50.592  22.974   2.787  1.00  0.00      LA0  H
ATOM    364  CA  MET A  39      50.248  22.700   4.887  1.00  0.00      LA0  C
ATOM    365  CB  MET A  39      50.575  21.221   4.680  1.00  0.00      LA0  C
ATOM    366  CG  MET A  39      49.680  20.282   5.489  1.00  0.00      LA0  C
ATOM    367  SD  MET A  39      47.932  20.412   5.065  1.00  0.00      LA0  S
ATOM    368  CE  MET A  39      48.059  20.054   3.305  1.00  0.00      LA0  C
ATOM    369  C   MET A  39      51.216  23.346   5.851  1.00  0.00      LA0  C
ATOM    370  O   MET A  39      52.415  23.407   5.629  1.00  0.00      LA0  O
ATOM    371  N   VAL A  40      50.623  23.837   6.942  1.00  0.00      LA0  N
ATOM    372  H   VAL A  40      49.637  23.707   7.035  1.00  0.00      LA0  H
ATOM    373  CA  VAL A  40      51.445  24.452   7.983  1.00  0.00      LA0  C
ATOM    374  CB  VAL A  40      50.815  25.785   8.425  1.00  0.00      LA0  C
ATOM    375  CG1 VAL A  40      51.731  26.627   9.319  1.00  0.00      LA0  C
ATOM    376  CG2 VAL A  40      50.403  26.600   7.200  1.00  0.00      LA0  C
ATOM    377  C   VAL A  40      51.718  23.514   9.157  1.00  0.00      LA0  C
ATOM    378  O   VAL A  40      52.547  23.771  10.024  1.00  0.00      LA0  O
ATOM    379  N   PHE A  41      50.992  22.385   9.135  1.00  0.00      LA0  N
ATOM    380  H   PHE A  41      50.236  22.235   8.493  1.00  0.00      LA0  H
ATOM    381  CA  PHE A  41      51.341  21.312  10.061  1.00  0.00      LA0  C
ATOM    382  CB  PHE A  41      50.745  21.580  11.454  1.00  0.00      LA0  C
ATOM    383  CG  PHE A  41      51.205  20.564  12.477  1.00  0.00      LA0  C
ATOM    384  CD1 PHE A  41      52.584  20.391  12.732  1.00  0.00      LA0  C
ATOM    385  CD2 PHE A  41      50.234  19.805  13.165  1.00  0.00      LA0  C
ATOM    386  CE1 PHE A  41      52.998  19.437  13.682  1.00  0.00      LA0  C
ATOM    387  CE2 PHE A  41      50.647  18.854  14.118  1.00  0.00      LA0  C
ATOM    388  CZ  PHE A  41      52.025  18.676  14.363  1.00  0.00      LA0  C
ATOM    389  C   PHE A  41      50.864  19.988   9.511  1.00  0.00      LA0  C
ATOM    390  O   PHE A  41      49.771  19.894   8.966  1.00  0.00      LA0  O
ATOM    391  N   VAL A  42      51.720  18.972   9.671  1.00  0.00      LA0  N
ATOM    392  H   VAL A  42      52.636  19.088  10.056  1.00  0.00      LA0  H
ATOM    393  CA  VAL A  42      51.190  17.631   9.463  1.00  0.00      LA0  C
ATOM    394  CB  VAL A  42      51.909  16.889   8.327  1.00  0.00      LA0  C
ATOM    395  CG1 VAL A  42      51.241  15.542   8.038  1.00  0.00      LA0  C
ATOM    396  CG2 VAL A  42      51.985  17.732   7.056  1.00  0.00      LA0  C
ATOM    397  C   VAL A  42      51.315  16.861  10.757  1.00  0.00      LA0  C
ATOM    398  O   VAL A  42      52.398  16.701  11.303  1.00  0.00      LA0  O
ATOM    399  N   ASP A  43      50.152  16.422  11.229  1.00  0.00      LA0  N
ATOM    400  H   ASP A  43      49.297  16.601  10.739  1.00  0.00      LA0  H
ATOM    401  CA  ASP A  43      50.154  15.556  12.399  1.00  0.00      LA0  C
ATOM    402  CB  ASP A  43      48.837  15.816  13.117  1.00  0.00      LA0  C
ATOM    403  CG  ASP A  43      48.611  14.981  14.352  1.00  0.00      LA0  C
ATOM    404  OD1 ASP A  43      49.485  14.893  15.207  1.00  0.00      LA0  O
ATOM    405  OD2 ASP A  43      47.496  14.513  14.541  1.00  0.00      LA0  O
ATOM    406  C   ASP A  43      50.369  14.112  11.981  1.00  0.00      LA0  C
ATOM    407  O   ASP A  43      50.135  13.744  10.834  1.00  0.00      LA0  O
ATOM    408  N   LEU A  44      50.886  13.330  12.934  1.00  0.00      LA0  N
ATOM    409  H   LEU A  44      50.885  13.655  13.883  1.00  0.00      LA0  H
ATOM    410  CA  LEU A  44      51.383  12.006  12.566  1.00  0.00      LA0  C
ATOM    411  CB  LEU A  44      52.917  12.024  12.456  1.00  0.00      LA0  C
ATOM    412  CG  LEU A  44      53.481  12.868  11.303  1.00  0.00      LA0  C
ATOM    413  CD1 LEU A  44      54.985  13.101  11.447  1.00  0.00      LA0  C
ATOM    414  CD2 LEU A  44      53.131  12.286   9.932  1.00  0.00      LA0  C
ATOM    415  C   LEU A  44      50.943  10.946  13.560  1.00  0.00      LA0  C
ATOM    416  O   LEU A  44      51.142  11.077  14.761  1.00  0.00      LA0  O
ATOM    417  N   PRO A  45      50.328   9.868  13.020  1.00  0.00      LA0  N
ATOM    418  CD  PRO A  45      49.991   9.645  11.618  1.00  0.00      LA0  C
ATOM    419  CA  PRO A  45      49.933   8.761  13.898  1.00  0.00      LA0  C
ATOM    420  CB  PRO A  45      49.045   7.918  12.977  1.00  0.00      LA0  C
ATOM    421  CG  PRO A  45      49.563   8.183  11.564  1.00  0.00      LA0  C
ATOM    422  C   PRO A  45      51.141   8.009  14.437  1.00  0.00      LA0  C
ATOM    423  O   PRO A  45      52.103   7.744  13.727  1.00  0.00      LA0  O
ATOM    424  N   GLU A  46      51.040   7.684  15.734  1.00  0.00      LA0  N
ATOM    425  H   GLU A  46      50.236   7.966  16.250  1.00  0.00      LA0  H
ATOM    426  CA  GLU A  46      52.173   7.043  16.404  1.00  0.00      LA0  C
ATOM    427  CB  GLU A  46      51.847   6.863  17.894  1.00  0.00      LA0  C
ATOM    428  CG  GLU A  46      53.024   6.425  18.778  1.00  0.00      LA0  C
ATOM    429  CD  GLU A  46      54.145   7.445  18.697  1.00  0.00      LA0  C
ATOM    430  OE1 GLU A  46      54.121   8.401  19.468  1.00  0.00      LA0  O
ATOM    431  OE2 GLU A  46      55.033   7.282  17.861  1.00  0.00      LA0  O
ATOM    432  C   GLU A  46      52.635   5.735  15.776  1.00  0.00      LA0  C
ATOM    433  O   GLU A  46      51.841   4.879  15.390  1.00  0.00      LA0  O
ATOM    434  N   VAL A  47      53.964   5.618  15.678  1.00  0.00      LA0  N
ATOM    435  H   VAL A  47      54.521   6.276  16.194  1.00  0.00      LA0  H
ATOM    436  CA  VAL A  47      54.510   4.384  15.122  1.00  0.00      LA0  C
ATOM    437  CB  VAL A  47      55.981   4.584  14.726  1.00  0.00      LA0  C
ATOM    438  CG1 VAL A  47      56.605   3.329  14.106  1.00  0.00      LA0  C
ATOM    439  CG2 VAL A  47      56.113   5.781  13.780  1.00  0.00      LA0  C
ATOM    440  C   VAL A  47      54.325   3.221  16.084  1.00  0.00      LA0  C
ATOM    441  O   VAL A  47      54.683   3.264  17.253  1.00  0.00      LA0  O
ATOM    442  N   GLY A  48      53.703   2.175  15.535  1.00  0.00      LA0  N
ATOM    443  H   GLY A  48      53.445   2.216  14.571  1.00  0.00      LA0  H
ATOM    444  CA  GLY A  48      53.347   1.059  16.401  1.00  0.00      LA0  C
ATOM    445  C   GLY A  48      51.911   1.105  16.892  1.00  0.00      LA0  C
ATOM    446  O   GLY A  48      51.437   0.208  17.577  1.00  0.00      LA0  O
ATOM    447  N   ALA A  49      51.209   2.182  16.504  1.00  0.00      LA0  N
ATOM    448  H   ALA A  49      51.597   2.919  15.947  1.00  0.00      LA0  H
ATOM    449  CA  ALA A  49      49.786   2.147  16.816  1.00  0.00      LA0  C
ATOM    450  CB  ALA A  49      49.187   3.554  16.812  1.00  0.00      LA0  C
ATOM    451  C   ALA A  49      49.027   1.288  15.827  1.00  0.00      LA0  C
ATOM    452  O   ALA A  49      49.153   1.437  14.617  1.00  0.00      LA0  O
ATOM    453  N   THR A  50      48.228   0.389  16.399  1.00  0.00      LA0  N
ATOM    454  H   THR A  50      48.239   0.227  17.383  1.00  0.00      LA0  H
ATOM    455  CA  THR A  50      47.298  -0.322  15.535  1.00  0.00      LA0  C
ATOM    456  CB  THR A  50      47.151  -1.765  16.014  1.00  0.00      LA0  C
ATOM    457  OG1 THR A  50      48.443  -2.292  16.343  1.00  0.00      LA0  O
ATOM    458  HG1 THR A  50      48.330  -3.211  16.546  1.00  0.00      LA0  H
ATOM    459  CG2 THR A  50      46.447  -2.655  14.985  1.00  0.00      LA0  C
ATOM    460  C   THR A  50      45.960   0.388  15.497  1.00  0.00      LA0  C
ATOM    461  O   THR A  50      45.264   0.484  16.500  1.00  0.00      LA0  O
ATOM    462  N   VAL A  51      45.667   0.914  14.308  1.00  0.00      LA0  N
ATOM    463  H   VAL A  51      46.260   0.711  13.527  1.00  0.00      LA0  H
ATOM    464  CA  VAL A  51      44.411   1.636  14.128  1.00  0.00      LA0  C
ATOM    465  CB  VAL A  51      44.692   3.057  13.622  1.00  0.00      LA0  C
ATOM    466  CG1 VAL A  51      45.310   3.919  14.726  1.00  0.00      LA0  C
ATOM    467  CG2 VAL A  51      45.562   3.045  12.364  1.00  0.00      LA0  C
ATOM    468  C   VAL A  51      43.490   0.876  13.191  1.00  0.00      LA0  C
ATOM    469  O   VAL A  51      43.853  -0.169  12.660  1.00  0.00      LA0  O
ATOM    470  N   SER A  52      42.297   1.434  13.008  1.00  0.00      LA0  N
ATOM    471  H   SER A  52      42.040   2.289  13.460  1.00  0.00      LA0  H
ATOM    472  CA  SER A  52      41.319   0.741  12.183  1.00  0.00      LA0  C
ATOM    473  CB  SER A  52      40.023   0.533  12.974  1.00  0.00      LA0  C
ATOM    474  OG  SER A  52      40.243   0.803  14.366  1.00  0.00      LA0  O
ATOM    475  HG  SER A  52      40.255   1.768  14.439  1.00  0.00      LA0  H
ATOM    476  C   SER A  52      41.050   1.454  10.873  1.00  0.00      LA0  C
ATOM    477  O   SER A  52      41.367   2.624  10.690  1.00  0.00      LA0  O
ATOM    478  N   ALA A  53      40.433   0.698   9.954  1.00  0.00      LA0  N
ATOM    479  H   ALA A  53      40.273  -0.276  10.122  1.00  0.00      LA0  H
ATOM    480  CA  ALA A  53      39.970   1.328   8.723  1.00  0.00      LA0  C
ATOM    481  CB  ALA A  53      39.492   0.279   7.717  1.00  0.00      LA0  C
ATOM    482  C   ALA A  53      38.841   2.289   9.013  1.00  0.00      LA0  C
ATOM    483  O   ALA A  53      37.722   1.900   9.320  1.00  0.00      LA0  O
ATOM    484  N   GLY A  54      39.214   3.564   8.936  1.00  0.00      LA0  N
ATOM    485  H   GLY A  54      40.165   3.776   8.712  1.00  0.00      LA0  H
ATOM    486  CA  GLY A  54      38.235   4.574   9.299  1.00  0.00      LA0  C
ATOM    487  C   GLY A  54      38.615   5.414  10.499  1.00  0.00      LA0  C
ATOM    488  O   GLY A  54      37.916   6.355  10.842  1.00  0.00      LA0  O
ATOM    489  N   ASP A  55      39.755   5.070  11.112  1.00  0.00      LA0  N
ATOM    490  H   ASP A  55      40.277   4.248  10.887  1.00  0.00      LA0  H
ATOM    491  CA  ASP A  55      40.162   5.905  12.242  1.00  0.00      LA0  C
ATOM    492  CB  ASP A  55      41.239   5.226  13.101  1.00  0.00      LA0  C
ATOM    493  CG  ASP A  55      40.712   4.059  13.925  1.00  0.00      LA0  C
ATOM    494  OD1 ASP A  55      39.613   3.571  13.683  1.00  0.00      LA0  O
ATOM    495  OD2 ASP A  55      41.431   3.595  14.804  1.00  0.00      LA0  O
ATOM    496  C   ASP A  55      40.678   7.261  11.806  1.00  0.00      LA0  C
ATOM    497  O   ASP A  55      41.548   7.376  10.944  1.00  0.00      LA0  O
ATOM    498  N   ASP A  56      40.109   8.277  12.467  1.00  0.00      LA0  N
ATOM    499  H   ASP A  56      39.289   8.114  13.022  1.00  0.00      LA0  H
ATOM    500  CA  ASP A  56      40.610   9.651  12.390  1.00  0.00      LA0  C
ATOM    501  CB  ASP A  56      39.687  10.586  13.198  1.00  0.00      LA0  C
ATOM    502  CG  ASP A  56      38.195  10.349  12.950  1.00  0.00      LA0  C
ATOM    503  OD1 ASP A  56      37.580  11.136  12.235  1.00  0.00      LA0  O
ATOM    504  OD2 ASP A  56      37.635   9.402  13.507  1.00  0.00      LA0  O
ATOM    505  C   ASP A  56      42.019   9.710  12.970  1.00  0.00      LA0  C
ATOM    506  O   ASP A  56      42.211   9.461  14.156  1.00  0.00      LA0  O
ATOM    507  N   CYS A  57      43.019   9.969  12.106  1.00  0.00      LA0  N
ATOM    508  H   CYS A  57      42.870  10.161  11.134  1.00  0.00      LA0  H
ATOM    509  CA  CYS A  57      44.331   9.632  12.662  1.00  0.00      LA0  C
ATOM    510  CB  CYS A  57      44.717   8.198  12.282  1.00  0.00      LA0  C
ATOM    511  SG  CYS A  57      45.076   7.965  10.521  1.00  0.00      LA0  S
ATOM    512  C   CYS A  57      45.514  10.558  12.447  1.00  0.00      LA0  C
ATOM    513  O   CYS A  57      46.631  10.209  12.816  1.00  0.00      LA0  O
ATOM    514  N   ALA A  58      45.258  11.722  11.828  1.00  0.00      LA0  N
ATOM    515  H   ALA A  58      44.311  12.045  11.752  1.00  0.00      LA0  H
ATOM    516  CA  ALA A  58      46.374  12.616  11.506  1.00  0.00      LA0  C
ATOM    517  CB  ALA A  58      47.281  12.020  10.421  1.00  0.00      LA0  C
ATOM    518  C   ALA A  58      45.908  13.961  10.994  1.00  0.00      LA0  C
ATOM    519  O   ALA A  58      45.545  14.101   9.831  1.00  0.00      LA0  O
ATOM    520  N   VAL A  59      45.947  14.955  11.886  1.00  0.00      LA0  N
ATOM    521  H   VAL A  59      46.264  14.752  12.814  1.00  0.00      LA0  H
ATOM    522  CA  VAL A  59      45.473  16.273  11.454  1.00  0.00      LA0  C
ATOM    523  CB  VAL A  59      45.272  17.250  12.629  1.00  0.00      LA0  C
ATOM    524  CG1 VAL A  59      44.302  18.356  12.208  1.00  0.00      LA0  C
ATOM    525  CG2 VAL A  59      44.816  16.585  13.931  1.00  0.00      LA0  C
ATOM    526  C   VAL A  59      46.350  16.931  10.394  1.00  0.00      LA0  C
ATOM    527  O   VAL A  59      47.468  17.367  10.647  1.00  0.00      LA0  O
ATOM    528  N   ALA A  60      45.790  17.018   9.184  1.00  0.00      LA0  N
ATOM    529  H   ALA A  60      44.901  16.595   9.008  1.00  0.00      LA0  H
ATOM    530  CA  ALA A  60      46.441  17.895   8.217  1.00  0.00      LA0  C
ATOM    531  CB  ALA A  60      46.189  17.423   6.785  1.00  0.00      LA0  C
ATOM    532  C   ALA A  60      45.951  19.322   8.372  1.00  0.00      LA0  C
ATOM    533  O   ALA A  60      44.768  19.630   8.238  1.00  0.00      LA0  O
ATOM    534  N   GLU A  61      46.921  20.182   8.698  1.00  0.00      LA0  N
ATOM    535  H   GLU A  61      47.874  19.878   8.764  1.00  0.00      LA0  H
ATOM    536  CA  GLU A  61      46.556  21.567   8.967  1.00  0.00      LA0  C
ATOM    537  CB  GLU A  61      47.058  22.028  10.324  1.00  0.00      LA0  C
ATOM    538  CG  GLU A  61      46.890  21.021  11.463  1.00  0.00      LA0  C
ATOM    539  CD  GLU A  61      46.863  21.752  12.791  1.00  0.00      LA0  C
ATOM    540  OE1 GLU A  61      46.613  21.134  13.818  1.00  0.00      LA0  O
ATOM    541  OE2 GLU A  61      46.920  22.977  12.815  1.00  0.00      LA0  O
ATOM    542  C   GLU A  61      47.100  22.523   7.939  1.00  0.00      LA0  C
ATOM    543  O   GLU A  61      48.275  22.495   7.591  1.00  0.00      LA0  O
ATOM    544  N   SER A  62      46.203  23.392   7.470  1.00  0.00      LA0  N
ATOM    545  H   SER A  62      45.259  23.436   7.803  1.00  0.00      LA0  H
ATOM    546  CA  SER A  62      46.639  24.244   6.374  1.00  0.00      LA0  C
ATOM    547  CB  SER A  62      46.180  23.607   5.064  1.00  0.00      LA0  C
ATOM    548  OG  SER A  62      44.751  23.513   5.025  1.00  0.00      LA0  O
ATOM    549  HG  SER A  62      44.495  23.110   5.850  1.00  0.00      LA0  H
ATOM    550  C   SER A  62      46.130  25.661   6.514  1.00  0.00      LA0  C
ATOM    551  O   SER A  62      45.128  25.899   7.180  1.00  0.00      LA0  O
ATOM    552  N   VAL A  63      46.826  26.601   5.853  1.00  0.00      LA0  N
ATOM    553  H   VAL A  63      47.622  26.308   5.317  1.00  0.00      LA0  H
ATOM    554  CA  VAL A  63      46.298  27.974   5.842  1.00  0.00      LA0  C
ATOM    555  CB  VAL A  63      47.385  29.042   5.611  1.00  0.00      LA0  C
ATOM    556  CG1 VAL A  63      47.973  29.537   6.929  1.00  0.00      LA0  C
ATOM    557  CG2 VAL A  63      48.461  28.606   4.616  1.00  0.00      LA0  C
ATOM    558  C   VAL A  63      45.133  28.206   4.889  1.00  0.00      LA0  C
ATOM    559  O   VAL A  63      45.223  28.984   3.941  1.00  0.00      LA0  O
ATOM    560  N   LYS A  64      44.040  27.486   5.202  1.00  0.00      LA0  N
ATOM    561  H   LYS A  64      44.103  26.979   6.061  1.00  0.00      LA0  H
ATOM    562  CA  LYS A  64      42.745  27.553   4.520  1.00  0.00      LA0  C
ATOM    563  CB  LYS A  64      42.845  27.568   2.985  1.00  0.00      LA0  C
ATOM    564  CG  LYS A  64      41.718  28.323   2.267  1.00  0.00      LA0  C
ATOM    565  CD  LYS A  64      41.342  27.700   0.917  1.00  0.00      LA0  C
ATOM    566  CE  LYS A  64      40.236  26.633   0.976  1.00  0.00      LA0  C
ATOM    567  NZ  LYS A  64      40.540  25.580   1.954  1.00  0.00      LA0  N
ATOM    568  HZ1 LYS A  64      39.996  24.716   1.750  1.00  0.00      LA0  H
ATOM    569  HZ2 LYS A  64      41.542  25.298   1.903  1.00  0.00      LA0  H
ATOM    570  HZ3 LYS A  64      40.331  25.890   2.925  1.00  0.00      LA0  H
ATOM    571  C   LYS A  64      41.781  26.436   4.919  1.00  0.00      LA0  C
ATOM    572  O   LYS A  64      40.630  26.453   4.492  1.00  0.00      LA0  O
ATOM    573  N   ALA A  65      42.276  25.463   5.717  1.00  0.00      LA0  N
ATOM    574  H   ALA A  65      43.246  25.399   5.962  1.00  0.00      LA0  H
ATOM    575  CA  ALA A  65      41.401  24.399   6.229  1.00  0.00      LA0  C
ATOM    576  CB  ALA A  65      40.791  23.551   5.107  1.00  0.00      LA0  C
ATOM    577  C   ALA A  65      42.152  23.445   7.137  1.00  0.00      LA0  C
ATOM    578  O   ALA A  65      43.367  23.523   7.271  1.00  0.00      LA0  O
ATOM    579  N   ALA A  66      41.387  22.516   7.725  1.00  0.00      LA0  N
ATOM    580  H   ALA A  66      40.390  22.499   7.652  1.00  0.00      LA0  H
ATOM    581  CA  ALA A  66      42.036  21.418   8.434  1.00  0.00      LA0  C
ATOM    582  CB  ALA A  66      42.326  21.788   9.890  1.00  0.00      LA0  C
ATOM    583  C   ALA A  66      41.137  20.203   8.418  1.00  0.00      LA0  C
ATOM    584  O   ALA A  66      39.916  20.329   8.428  1.00  0.00      LA0  O
ATOM    585  N   SER A  67      41.794  19.039   8.382  1.00  0.00      LA0  N
ATOM    586  H   SER A  67      42.797  19.027   8.297  1.00  0.00      LA0  H
ATOM    587  CA  SER A  67      41.090  17.764   8.503  1.00  0.00      LA0  C
ATOM    588  CB  SER A  67      40.293  17.408   7.232  1.00  0.00      LA0  C
ATOM    589  OG  SER A  67      39.668  16.111   7.339  1.00  0.00      LA0  O
ATOM    590  HG  SER A  67      40.362  15.475   7.119  1.00  0.00      LA0  H
ATOM    591  C   SER A  67      42.115  16.690   8.734  1.00  0.00      LA0  C
ATOM    592  O   SER A  67      43.179  16.706   8.129  1.00  0.00      LA0  O
ATOM    593  N   ASP A  68      41.728  15.734   9.578  1.00  0.00      LA0  N
ATOM    594  H   ASP A  68      41.050  15.866  10.300  1.00  0.00      LA0  H
ATOM    595  CA  ASP A  68      42.519  14.512   9.596  1.00  0.00      LA0  C
ATOM    596  CB  ASP A  68      42.122  13.578  10.737  1.00  0.00      LA0  C
ATOM    597  CG  ASP A  68      42.571  14.163  12.052  1.00  0.00      LA0  C
ATOM    598  OD1 ASP A  68      42.307  15.338  12.286  1.00  0.00      LA0  O
ATOM    599  OD2 ASP A  68      43.199  13.448  12.826  1.00  0.00      LA0  O
ATOM    600  C   ASP A  68      42.454  13.743   8.310  1.00  0.00      LA0  C
ATOM    601  O   ASP A  68      41.518  13.863   7.521  1.00  0.00      LA0  O
ATOM    602  N   ILE A  69      43.528  12.966   8.193  1.00  0.00      LA0  N
ATOM    603  H   ILE A  69      44.197  13.049   8.933  1.00  0.00      LA0  H
ATOM    604  CA  ILE A  69      43.711  11.887   7.238  1.00  0.00      LA0  C
ATOM    605  CB  ILE A  69      45.223  11.838   6.977  1.00  0.00      LA0  C
ATOM    606  CG2 ILE A  69      45.705  10.658   6.131  1.00  0.00      LA0  C
ATOM    607  CG1 ILE A  69      45.680  13.190   6.425  1.00  0.00      LA0  C
ATOM    608  CD1 ILE A  69      47.061  13.591   6.940  1.00  0.00      LA0  C
ATOM    609  C   ILE A  69      43.213  10.639   7.941  1.00  0.00      LA0  C
ATOM    610  O   ILE A  69      43.343  10.525   9.157  1.00  0.00      LA0  O
ATOM    611  N   TYR A  70      42.617   9.738   7.161  1.00  0.00      LA0  N
ATOM    612  H   TYR A  70      42.566   9.809   6.159  1.00  0.00      LA0  H
ATOM    613  CA  TYR A  70      42.187   8.518   7.829  1.00  0.00      LA0  C
ATOM    614  CB  TYR A  70      40.847   8.041   7.263  1.00  0.00      LA0  C
ATOM    615  CG  TYR A  70      39.745   8.898   7.831  1.00  0.00      LA0  C
ATOM    616  CD1 TYR A  70      39.159   8.505   9.047  1.00  0.00      LA0  C
ATOM    617  CE1 TYR A  70      38.168   9.313   9.621  1.00  0.00      LA0  C
ATOM    618  CD2 TYR A  70      39.345  10.065   7.151  1.00  0.00      LA0  C
ATOM    619  CE2 TYR A  70      38.344  10.870   7.719  1.00  0.00      LA0  C
ATOM    620  CZ  TYR A  70      37.781  10.492   8.955  1.00  0.00      LA0  C
ATOM    621  OH  TYR A  70      36.832  11.313   9.532  1.00  0.00      LA0  O
ATOM    622  HH  TYR A  70      36.773  11.059  10.461  1.00  0.00      LA0  H
ATOM    623  C   TYR A  70      43.225   7.428   7.736  1.00  0.00      LA0  C
ATOM    624  O   TYR A  70      44.198   7.516   6.995  1.00  0.00      LA0  O
ATOM    625  N   ALA A  71      42.949   6.362   8.494  1.00  0.00      LA0  N
ATOM    626  H   ALA A  71      42.235   6.427   9.195  1.00  0.00      LA0  H
ATOM    627  CA  ALA A  71      43.595   5.106   8.131  1.00  0.00      LA0  C
ATOM    628  CB  ALA A  71      43.856   4.260   9.372  1.00  0.00      LA0  C
ATOM    629  C   ALA A  71      42.710   4.335   7.169  1.00  0.00      LA0  C
ATOM    630  O   ALA A  71      41.653   3.835   7.527  1.00  0.00      LA0  O
ATOM    631  N   PRO A  72      43.148   4.291   5.892  1.00  0.00      LA0  N
ATOM    632  CD  PRO A  72      44.362   4.882   5.346  1.00  0.00      LA0  C
ATOM    633  CA  PRO A  72      42.302   3.683   4.860  1.00  0.00      LA0  C
ATOM    634  CB  PRO A  72      43.059   4.024   3.571  1.00  0.00      LA0  C
ATOM    635  CG  PRO A  72      43.965   5.203   3.914  1.00  0.00      LA0  C
ATOM    636  C   PRO A  72      42.048   2.189   5.037  1.00  0.00      LA0  C
ATOM    637  O   PRO A  72      40.978   1.670   4.745  1.00  0.00      LA0  O
ATOM    638  N   VAL A  73      43.107   1.522   5.513  1.00  0.00      LA0  N
ATOM    639  H   VAL A  73      43.916   2.020   5.819  1.00  0.00      LA0  H
ATOM    640  CA  VAL A  73      42.986   0.117   5.896  1.00  0.00      LA0  C
ATOM    641  CB  VAL A  73      43.980  -0.743   5.099  1.00  0.00      LA0  C
ATOM    642  CG1 VAL A  73      43.582  -0.818   3.625  1.00  0.00      LA0  C
ATOM    643  CG2 VAL A  73      45.422  -0.255   5.253  1.00  0.00      LA0  C
ATOM    644  C   VAL A  73      43.263   0.045   7.383  1.00  0.00      LA0  C
ATOM    645  O   VAL A  73      43.719   1.034   7.949  1.00  0.00      LA0  O
ATOM    646  N   SER A  74      42.984  -1.113   7.992  1.00  0.00      LA0  N
ATOM    647  H   SER A  74      42.721  -1.948   7.498  1.00  0.00      LA0  H
ATOM    648  CA  SER A  74      43.404  -1.183   9.387  1.00  0.00      LA0  C
ATOM    649  CB  SER A  74      42.496  -2.111  10.200  1.00  0.00      LA0  C
ATOM    650  OG  SER A  74      41.132  -1.963   9.783  1.00  0.00      LA0  O
ATOM    651  HG  SER A  74      41.060  -2.542   9.021  1.00  0.00      LA0  H
ATOM    652  C   SER A  74      44.853  -1.612   9.492  1.00  0.00      LA0  C
ATOM    653  O   SER A  74      45.514  -1.875   8.492  1.00  0.00      LA0  O
ATOM    654  N   GLY A  75      45.326  -1.682  10.737  1.00  0.00      LA0  N
ATOM    655  H   GLY A  75      44.815  -1.328  11.521  1.00  0.00      LA0  H
ATOM    656  CA  GLY A  75      46.652  -2.250  10.889  1.00  0.00      LA0  C
ATOM    657  C   GLY A  75      47.611  -1.324  11.593  1.00  0.00      LA0  C
ATOM    658  O   GLY A  75      47.240  -0.436  12.350  1.00  0.00      LA0  O
ATOM    659  N   GLU A  76      48.879  -1.625  11.338  1.00  0.00      LA0  N
ATOM    660  H   GLU A  76      49.068  -2.212  10.550  1.00  0.00      LA0  H
ATOM    661  CA  GLU A  76      49.955  -1.092  12.160  1.00  0.00      LA0  C
ATOM    662  CB  GLU A  76      50.883  -2.277  12.412  1.00  0.00      LA0  C
ATOM    663  CG  GLU A  76      52.054  -2.156  13.385  1.00  0.00      LA0  C
ATOM    664  CD  GLU A  76      52.738  -3.513  13.391  1.00  0.00      LA0  C
ATOM    665  OE1 GLU A  76      52.180  -4.468  13.929  1.00  0.00      LA0  O
ATOM    666  OE2 GLU A  76      53.786  -3.669  12.768  1.00  0.00      LA0  O
ATOM    667  C   GLU A  76      50.649   0.063  11.469  1.00  0.00      LA0  C
ATOM    668  O   GLU A  76      51.084  -0.048  10.327  1.00  0.00      LA0  O
ATOM    669  N   ILE A  77      50.742   1.186  12.191  1.00  0.00      LA0  N
ATOM    670  H   ILE A  77      50.334   1.226  13.106  1.00  0.00      LA0  H
ATOM    671  CA  ILE A  77      51.516   2.292  11.622  1.00  0.00      LA0  C
ATOM    672  CB  ILE A  77      51.206   3.625  12.326  1.00  0.00      LA0  C
ATOM    673  CG2 ILE A  77      51.929   4.798  11.651  1.00  0.00      LA0  C
ATOM    674  CG1 ILE A  77      49.700   3.880  12.436  1.00  0.00      LA0  C
ATOM    675  CD1 ILE A  77      49.011   4.045  11.081  1.00  0.00      LA0  C
ATOM    676  C   ILE A  77      53.003   1.996  11.686  1.00  0.00      LA0  C
ATOM    677  O   ILE A  77      53.647   2.160  12.713  1.00  0.00      LA0  O
ATOM    678  N   VAL A  78      53.522   1.525  10.551  1.00  0.00      LA0  N
ATOM    679  H   VAL A  78      52.953   1.490   9.728  1.00  0.00      LA0  H
ATOM    680  CA  VAL A  78      54.929   1.131  10.601  1.00  0.00      LA0  C
ATOM    681  CB  VAL A  78      55.220  -0.038   9.654  1.00  0.00      LA0  C
ATOM    682  CG1 VAL A  78      54.546  -1.305  10.175  1.00  0.00      LA0  C
ATOM    683  CG2 VAL A  78      54.847   0.266   8.201  1.00  0.00      LA0  C
ATOM    684  C   VAL A  78      55.924   2.259  10.404  1.00  0.00      LA0  C
ATOM    685  O   VAL A  78      57.075   2.175  10.810  1.00  0.00      LA0  O
ATOM    686  N   ALA A  79      55.433   3.330   9.764  1.00  0.00      LA0  N
ATOM    687  H   ALA A  79      54.489   3.361   9.429  1.00  0.00      LA0  H
ATOM    688  CA  ALA A  79      56.329   4.464   9.570  1.00  0.00      LA0  C
ATOM    689  CB  ALA A  79      57.186   4.284   8.312  1.00  0.00      LA0  C
ATOM    690  C   ALA A  79      55.531   5.730   9.413  1.00  0.00      LA0  C
ATOM    691  O   ALA A  79      54.374   5.696   9.016  1.00  0.00      LA0  O
ATOM    692  N   VAL A  80      56.199   6.842   9.720  1.00  0.00      LA0  N
ATOM    693  H   VAL A  80      57.152   6.816  10.025  1.00  0.00      LA0  H
ATOM    694  CA  VAL A  80      55.626   8.131   9.352  1.00  0.00      LA0  C
ATOM    695  CB  VAL A  80      55.201   8.945  10.583  1.00  0.00      LA0  C
ATOM    696  CG1 VAL A  80      53.963   8.333  11.233  1.00  0.00      LA0  C
ATOM    697  CG2 VAL A  80      56.344   9.148  11.584  1.00  0.00      LA0  C
ATOM    698  C   VAL A  80      56.668   8.878   8.558  1.00  0.00      LA0  C
ATOM    699  O   VAL A  80      57.823   8.474   8.530  1.00  0.00      LA0  O
ATOM    700  N   ASN A  81      56.229   9.967   7.929  1.00  0.00      LA0  N
ATOM    701  H   ASN A  81      55.262  10.229   7.964  1.00  0.00      LA0  H
ATOM    702  CA  ASN A  81      57.231  10.853   7.347  1.00  0.00      LA0  C
ATOM    703  CB  ASN A  81      56.673  11.464   6.065  1.00  0.00      LA0  C
ATOM    704  CG  ASN A  81      57.697  12.303   5.320  1.00  0.00      LA0  C
ATOM    705  OD1 ASN A  81      58.764  12.644   5.809  1.00  0.00      LA0  O
ATOM    706  ND2 ASN A  81      57.309  12.609   4.080  1.00  0.00      LA0  N
ATOM    707 HD21 ASN A  81      56.396  12.335   3.775  1.00  0.00      LA0  H
ATOM    708 HD22 ASN A  81      57.880  13.104   3.424  1.00  0.00      LA0  H
ATOM    709  C   ASN A  81      57.615  11.907   8.363  1.00  0.00      LA0  C
ATOM    710  O   ASN A  81      57.003  12.965   8.459  1.00  0.00      LA0  O
ATOM    711  N   ASP A  82      58.629  11.538   9.153  1.00  0.00      LA0  N
ATOM    712  H   ASP A  82      59.170  10.716   8.945  1.00  0.00      LA0  H
ATOM    713  CA  ASP A  82      59.073  12.378  10.269  1.00  0.00      LA0  C
ATOM    714  CB  ASP A  82      60.291  11.736  10.950  1.00  0.00      LA0  C
ATOM    715  CG  ASP A  82      61.355  11.402   9.917  1.00  0.00      LA0  C
ATOM    716  OD1 ASP A  82      62.203  12.247   9.650  1.00  0.00      LA0  O
ATOM    717  OD2 ASP A  82      61.296  10.314   9.350  1.00  0.00      LA0  O
ATOM    718  C   ASP A  82      59.334  13.832   9.905  1.00  0.00      LA0  C
ATOM    719  O   ASP A  82      58.877  14.759  10.571  1.00  0.00      LA0  O
ATOM    720  N   ALA A  83      60.019  13.983   8.761  1.00  0.00      LA0  N
ATOM    721  H   ALA A  83      60.501  13.160   8.445  1.00  0.00      LA0  H
ATOM    722  CA  ALA A  83      60.307  15.302   8.197  1.00  0.00      LA0  C
ATOM    723  CB  ALA A  83      60.884  15.162   6.788  1.00  0.00      LA0  C
ATOM    724  C   ALA A  83      59.147  16.287   8.142  1.00  0.00      LA0  C
ATOM    725  O   ALA A  83      59.324  17.491   8.272  1.00  0.00      LA0  O
ATOM    726  N   LEU A  84      57.934  15.735   7.967  1.00  0.00      LA0  N
ATOM    727  H   LEU A  84      57.839  14.738   7.935  1.00  0.00      LA0  H
ATOM    728  CA  LEU A  84      56.769  16.622   7.878  1.00  0.00      LA0  C
ATOM    729  CB  LEU A  84      55.506  15.843   7.528  1.00  0.00      LA0  C
ATOM    730  CG  LEU A  84      55.567  15.138   6.175  1.00  0.00      LA0  C
ATOM    731  CD1 LEU A  84      54.278  14.367   5.911  1.00  0.00      LA0  C
ATOM    732  CD2 LEU A  84      55.911  16.088   5.027  1.00  0.00      LA0  C
ATOM    733  C   LEU A  84      56.490  17.505   9.085  1.00  0.00      LA0  C
ATOM    734  O   LEU A  84      55.783  18.500   8.993  1.00  0.00      LA0  O
ATOM    735  N   SER A  85      57.090  17.113  10.217  1.00  0.00      LA0  N
ATOM    736  H   SER A  85      57.611  16.261  10.252  1.00  0.00      LA0  H
ATOM    737  CA  SER A  85      57.005  17.973  11.396  1.00  0.00      LA0  C
ATOM    738  CB  SER A  85      57.675  17.270  12.579  1.00  0.00      LA0  C
ATOM    739  OG  SER A  85      57.307  15.883  12.579  1.00  0.00      LA0  O
ATOM    740  HG  SER A  85      57.977  15.436  12.064  1.00  0.00      LA0  H
ATOM    741  C   SER A  85      57.596  19.362  11.187  1.00  0.00      LA0  C
ATOM    742  O   SER A  85      56.993  20.388  11.490  1.00  0.00      LA0  O
ATOM    743  N   ASP A  86      58.808  19.325  10.622  1.00  0.00      LA0  N
ATOM    744  H   ASP A  86      59.264  18.457  10.426  1.00  0.00      LA0  H
ATOM    745  CA  ASP A  86      59.571  20.561  10.468  1.00  0.00      LA0  C
ATOM    746  CB  ASP A  86      61.044  20.316  10.815  1.00  0.00      LA0  C
ATOM    747  CG  ASP A  86      61.173  19.773  12.229  1.00  0.00      LA0  C
ATOM    748  OD1 ASP A  86      60.967  18.574  12.421  1.00  0.00      LA0  O
ATOM    749  OD2 ASP A  86      61.478  20.549  13.132  1.00  0.00      LA0  O
ATOM    750  C   ASP A  86      59.439  21.178   9.089  1.00  0.00      LA0  C
ATOM    751  O   ASP A  86      59.688  22.357   8.863  1.00  0.00      LA0  O
ATOM    752  N   SER A  87      59.004  20.326   8.154  1.00  0.00      LA0  N
ATOM    753  H   SER A  87      58.955  19.347   8.345  1.00  0.00      LA0  H
ATOM    754  CA  SER A  87      58.682  20.844   6.827  1.00  0.00      LA0  C
ATOM    755  CB  SER A  87      59.901  20.684   5.917  1.00  0.00      LA0  C
ATOM    756  OG  SER A  87      61.057  21.203   6.598  1.00  0.00      LA0  O
ATOM    757  HG  SER A  87      60.724  21.918   7.138  1.00  0.00      LA0  H
ATOM    758  C   SER A  87      57.410  20.228   6.254  1.00  0.00      LA0  C
ATOM    759  O   SER A  87      57.408  19.253   5.509  1.00  0.00      LA0  O
ATOM    760  N   PRO A  88      56.274  20.816   6.699  1.00  0.00      LA0  N
ATOM    761  CD  PRO A  88      56.179  21.946   7.623  1.00  0.00      LA0  C
ATOM    762  CA  PRO A  88      54.971  20.270   6.308  1.00  0.00      LA0  C
ATOM    763  CB  PRO A  88      54.038  20.933   7.325  1.00  0.00      LA0  C
ATOM    764  CG  PRO A  88      54.696  22.265   7.682  1.00  0.00      LA0  C
ATOM    765  C   PRO A  88      54.578  20.508   4.854  1.00  0.00      LA0  C
ATOM    766  O   PRO A  88      53.892  19.704   4.227  1.00  0.00      LA0  O
ATOM    767  N   GLU A  89      55.038  21.655   4.337  1.00  0.00      LA0  N
ATOM    768  H   GLU A  89      55.703  22.204   4.851  1.00  0.00      LA0  H
ATOM    769  CA  GLU A  89      54.697  22.085   2.980  1.00  0.00      LA0  C
ATOM    770  CB  GLU A  89      55.295  23.477   2.705  1.00  0.00      LA0  C
ATOM    771  CG  GLU A  89      56.822  23.564   2.517  1.00  0.00      LA0  C
ATOM    772  CD  GLU A  89      57.550  22.897   3.670  1.00  0.00      LA0  C
ATOM    773  OE1 GLU A  89      57.457  23.374   4.797  1.00  0.00      LA0  O
ATOM    774  OE2 GLU A  89      58.140  21.846   3.452  1.00  0.00      LA0  O
ATOM    775  C   GLU A  89      55.030  21.087   1.881  1.00  0.00      LA0  C
ATOM    776  O   GLU A  89      54.366  21.024   0.849  1.00  0.00      LA0  O
ATOM    777  N   LEU A  90      56.038  20.244   2.188  1.00  0.00      LA0  N
ATOM    778  H   LEU A  90      56.639  20.523   2.943  1.00  0.00      LA0  H
ATOM    779  CA  LEU A  90      56.375  19.102   1.334  1.00  0.00      LA0  C
ATOM    780  CB  LEU A  90      57.284  18.110   2.061  1.00  0.00      LA0  C
ATOM    781  CG  LEU A  90      58.669  18.653   2.414  1.00  0.00      LA0  C
ATOM    782  CD1 LEU A  90      59.470  17.642   3.236  1.00  0.00      LA0  C
ATOM    783  CD2 LEU A  90      59.439  19.123   1.177  1.00  0.00      LA0  C
ATOM    784  C   LEU A  90      55.195  18.347   0.748  1.00  0.00      LA0  C
ATOM    785  O   LEU A  90      55.204  17.941  -0.411  1.00  0.00      LA0  O
ATOM    786  N   VAL A  91      54.157  18.197   1.593  1.00  0.00      LA0  N
ATOM    787  H   VAL A  91      54.209  18.610   2.506  1.00  0.00      LA0  H
ATOM    788  CA  VAL A  91      52.947  17.529   1.111  1.00  0.00      LA0  C
ATOM    789  CB  VAL A  91      51.910  17.386   2.235  1.00  0.00      LA0  C
ATOM    790  CG1 VAL A  91      50.678  16.602   1.780  1.00  0.00      LA0  C
ATOM    791  CG2 VAL A  91      52.525  16.717   3.460  1.00  0.00      LA0  C
ATOM    792  C   VAL A  91      52.331  18.179  -0.119  1.00  0.00      LA0  C
ATOM    793  O   VAL A  91      52.011  17.520  -1.098  1.00  0.00      LA0  O
ATOM    794  N   ASN A  92      52.197  19.511  -0.042  1.00  0.00      LA0  N
ATOM    795  H   ASN A  92      52.572  20.023   0.734  1.00  0.00      LA0  H
ATOM    796  CA  ASN A  92      51.594  20.199  -1.187  1.00  0.00      LA0  C
ATOM    797  CB  ASN A  92      51.272  21.668  -0.900  1.00  0.00      LA0  C
ATOM    798  CG  ASN A  92      50.297  21.786   0.249  1.00  0.00      LA0  C
ATOM    799  OD1 ASN A  92      50.665  21.657   1.408  1.00  0.00      LA0  O
ATOM    800  ND2 ASN A  92      49.040  22.054  -0.106  1.00  0.00      LA0  N
ATOM    801 HD21 ASN A  92      48.758  22.116  -1.067  1.00  0.00      LA0  H
ATOM    802 HD22 ASN A  92      48.332  22.190   0.591  1.00  0.00      LA0  H
ATOM    803  C   ASN A  92      52.432  20.120  -2.444  1.00  0.00      LA0  C
ATOM    804  O   ASN A  92      51.921  20.005  -3.548  1.00  0.00      LA0  O
ATOM    805  N   SER A  93      53.757  20.163  -2.233  1.00  0.00      LA0  N
ATOM    806  H   SER A  93      54.155  20.296  -1.321  1.00  0.00      LA0  H
ATOM    807  CA  SER A  93      54.624  20.012  -3.401  1.00  0.00      LA0  C
ATOM    808  CB  SER A  93      56.058  20.386  -3.027  1.00  0.00      LA0  C
ATOM    809  OG  SER A  93      56.276  20.135  -1.634  1.00  0.00      LA0  O
ATOM    810  HG  SER A  93      56.240  19.190  -1.508  1.00  0.00      LA0  H
ATOM    811  C   SER A  93      54.570  18.646  -4.067  1.00  0.00      LA0  C
ATOM    812  O   SER A  93      54.568  18.516  -5.284  1.00  0.00      LA0  O
ATOM    813  N   GLU A  94      54.527  17.623  -3.202  1.00  0.00      LA0  N
ATOM    814  H   GLU A  94      54.508  17.773  -2.213  1.00  0.00      LA0  H
ATOM    815  CA  GLU A  94      54.472  16.272  -3.751  1.00  0.00      LA0  C
ATOM    816  CB  GLU A  94      55.808  15.553  -3.627  1.00  0.00      LA0  C
ATOM    817  CG  GLU A  94      56.992  16.041  -4.450  1.00  0.00      LA0  C
ATOM    818  CD  GLU A  94      58.103  15.050  -4.191  1.00  0.00      LA0  C
ATOM    819  OE1 GLU A  94      58.079  13.974  -4.784  1.00  0.00      LA0  O
ATOM    820  OE2 GLU A  94      58.954  15.324  -3.351  1.00  0.00      LA0  O
ATOM    821  C   GLU A  94      53.458  15.391  -3.052  1.00  0.00      LA0  C
ATOM    822  O   GLU A  94      53.821  14.488  -2.301  1.00  0.00      LA0  O
ATOM    823  N   PRO A  95      52.158  15.620  -3.352  1.00  0.00      LA0  N
ATOM    824  CD  PRO A  95      51.605  16.553  -4.331  1.00  0.00      LA0  C
ATOM    825  CA  PRO A  95      51.129  14.872  -2.618  1.00  0.00      LA0  C
ATOM    826  CB  PRO A  95      49.827  15.462  -3.178  1.00  0.00      LA0  C
ATOM    827  CG  PRO A  95      50.177  16.069  -4.536  1.00  0.00      LA0  C
ATOM    828  C   PRO A  95      51.252  13.357  -2.741  1.00  0.00      LA0  C
ATOM    829  O   PRO A  95      50.899  12.600  -1.849  1.00  0.00      LA0  O
ATOM    830  N   TYR A  96      51.787  12.943  -3.901  1.00  0.00      LA0  N
ATOM    831  H   TYR A  96      52.100  13.615  -4.569  1.00  0.00      LA0  H
ATOM    832  CA  TYR A  96      51.847  11.508  -4.168  1.00  0.00      LA0  C
ATOM    833  CB  TYR A  96      51.410  11.251  -5.612  1.00  0.00      LA0  C
ATOM    834  CG  TYR A  96      50.033  11.832  -5.847  1.00  0.00      LA0  C
ATOM    835  CD1 TYR A  96      48.932  11.236  -5.205  1.00  0.00      LA0  C
ATOM    836  CE1 TYR A  96      47.644  11.740  -5.436  1.00  0.00      LA0  C
ATOM    837  CD2 TYR A  96      49.881  12.944  -6.701  1.00  0.00      LA0  C
ATOM    838  CE2 TYR A  96      48.590  13.451  -6.933  1.00  0.00      LA0  C
ATOM    839  CZ  TYR A  96      47.489  12.832  -6.308  1.00  0.00      LA0  C
ATOM    840  OH  TYR A  96      46.214  13.298  -6.551  1.00  0.00      LA0  O
ATOM    841  HH  TYR A  96      46.147  13.468  -7.492  1.00  0.00      LA0  H
ATOM    842  C   TYR A  96      53.172  10.816  -3.874  1.00  0.00      LA0  C
ATOM    843  O   TYR A  96      53.305   9.598  -4.017  1.00  0.00      LA0  O
ATOM    844  N   ALA A  97      54.159  11.642  -3.492  1.00  0.00      LA0  N
ATOM    845  H   ALA A  97      53.995  12.605  -3.272  1.00  0.00      LA0  H
ATOM    846  CA  ALA A  97      55.495  11.070  -3.359  1.00  0.00      LA0  C
ATOM    847  CB  ALA A  97      56.302  11.267  -4.647  1.00  0.00      LA0  C
ATOM    848  C   ALA A  97      56.235  11.558  -2.123  1.00  0.00      LA0  C
ATOM    849  O   ALA A  97      56.010  11.026  -1.045  1.00  0.00      LA0  O
ATOM    850  N   GLY A  98      57.098  12.579  -2.276  1.00  0.00      LA0  N
ATOM    851  H   GLY A  98      57.308  13.020  -3.156  1.00  0.00      LA0  H
ATOM    852  CA  GLY A  98      57.864  13.041  -1.113  1.00  0.00      LA0  C
ATOM    853  C   GLY A  98      57.031  13.482   0.081  1.00  0.00      LA0  C
ATOM    854  O   GLY A  98      57.380  13.277   1.238  1.00  0.00      LA0  O
ATOM    855  N   GLY A  99      55.871  14.066  -0.252  1.00  0.00      LA0  N
ATOM    856  H   GLY A  99      55.610  14.183  -1.210  1.00  0.00      LA0  H
ATOM    857  CA  GLY A  99      54.949  14.418   0.823  1.00  0.00      LA0  C
ATOM    858  C   GLY A  99      53.984  13.315   1.224  1.00  0.00      LA0  C
ATOM    859  O   GLY A  99      52.845  13.562   1.605  1.00  0.00      LA0  O
ATOM    860  N   TRP A 100      54.490  12.071   1.151  1.00  0.00      LA0  N
ATOM    861  H   TRP A 100      55.408  11.913   0.788  1.00  0.00      LA0  H
ATOM    862  CA  TRP A 100      53.741  10.988   1.784  1.00  0.00      LA0  C
ATOM    863  CB  TRP A 100      54.347   9.617   1.439  1.00  0.00      LA0  C
ATOM    864  CG  TRP A 100      55.684   9.385   2.119  1.00  0.00      LA0  C
ATOM    865  CD2 TRP A 100      55.949   8.596   3.300  1.00  0.00      LA0  C
ATOM    866  CE2 TRP A 100      57.358   8.681   3.563  1.00  0.00      LA0  C
ATOM    867  CE3 TRP A 100      55.122   7.830   4.150  1.00  0.00      LA0  C
ATOM    868  CD1 TRP A 100      56.933   9.900   1.740  1.00  0.00      LA0  C
ATOM    869  NE1 TRP A 100      57.918   9.492   2.584  1.00  0.00      LA0  N
ATOM    870  HE1 TRP A 100      58.863   9.746   2.517  1.00  0.00      LA0  H
ATOM    871  CZ2 TRP A 100      57.910   7.999   4.669  1.00  0.00      LA0  C
ATOM    872  CZ3 TRP A 100      55.687   7.155   5.253  1.00  0.00      LA0  C
ATOM    873  CH2 TRP A 100      57.072   7.236   5.510  1.00  0.00      LA0  C
ATOM    874  C   TRP A 100      53.670  11.199   3.283  1.00  0.00      LA0  C
ATOM    875  O   TRP A 100      54.533  11.841   3.865  1.00  0.00      LA0  O
ATOM    876  N   ILE A 101      52.603  10.664   3.874  1.00  0.00      LA0  N
ATOM    877  H   ILE A 101      51.971  10.090   3.356  1.00  0.00      LA0  H
ATOM    878  CA  ILE A 101      52.391  11.000   5.277  1.00  0.00      LA0  C
ATOM    879  CB  ILE A 101      50.977  11.577   5.441  1.00  0.00      LA0  C
ATOM    880  CG2 ILE A 101      50.609  11.891   6.895  1.00  0.00      LA0  C
ATOM    881  CG1 ILE A 101      50.872  12.818   4.542  1.00  0.00      LA0  C
ATOM    882  CD1 ILE A 101      49.460  13.345   4.309  1.00  0.00      LA0  C
ATOM    883  C   ILE A 101      52.712   9.857   6.225  1.00  0.00      LA0  C
ATOM    884  O   ILE A 101      53.504   9.999   7.150  1.00  0.00      LA0  O
ATOM    885  N   PHE A 102      52.093   8.701   5.946  1.00  0.00      LA0  N
ATOM    886  H   PHE A 102      51.485   8.596   5.156  1.00  0.00      LA0  H
ATOM    887  CA  PHE A 102      52.447   7.555   6.781  1.00  0.00      LA0  C
ATOM    888  CB  PHE A 102      51.669   7.527   8.113  1.00  0.00      LA0  C
ATOM    889  CG  PHE A 102      50.174   7.345   7.969  1.00  0.00      LA0  C
ATOM    890  CD1 PHE A 102      49.351   8.470   7.748  1.00  0.00      LA0  C
ATOM    891  CD2 PHE A 102      49.621   6.053   8.108  1.00  0.00      LA0  C
ATOM    892  CE1 PHE A 102      47.952   8.308   7.708  1.00  0.00      LA0  C
ATOM    893  CE2 PHE A 102      48.223   5.890   8.070  1.00  0.00      LA0  C
ATOM    894  CZ  PHE A 102      47.401   7.021   7.887  1.00  0.00      LA0  C
ATOM    895  C   PHE A 102      52.372   6.248   6.028  1.00  0.00      LA0  C
ATOM    896  O   PHE A 102      51.885   6.194   4.908  1.00  0.00      LA0  O
ATOM    897  N   LYS A 103      52.886   5.202   6.674  1.00  0.00      LA0  N
ATOM    898  H   LYS A 103      53.250   5.309   7.599  1.00  0.00      LA0  H
ATOM    899  CA  LYS A 103      52.811   3.879   6.073  1.00  0.00      LA0  C
ATOM    900  CB  LYS A 103      54.202   3.341   5.757  1.00  0.00      LA0  C
ATOM    901  CG  LYS A 103      54.678   3.670   4.347  1.00  0.00      LA0  C
ATOM    902  CD  LYS A 103      56.105   3.177   4.121  1.00  0.00      LA0  C
ATOM    903  CE  LYS A 103      56.565   3.292   2.668  1.00  0.00      LA0  C
ATOM    904  NZ  LYS A 103      55.831   2.347   1.814  1.00  0.00      LA0  N
ATOM    905  HZ1 LYS A 103      56.119   2.503   0.826  1.00  0.00      LA0  H
ATOM    906  HZ2 LYS A 103      56.052   1.356   2.065  1.00  0.00      LA0  H
ATOM    907  HZ3 LYS A 103      54.803   2.504   1.861  1.00  0.00      LA0  H
ATOM    908  C   LYS A 103      52.124   2.930   7.015  1.00  0.00      LA0  C
ATOM    909  O   LYS A 103      52.528   2.749   8.160  1.00  0.00      LA0  O
ATOM    910  N   ILE A 104      51.063   2.334   6.476  1.00  0.00      LA0  N
ATOM    911  H   ILE A 104      50.785   2.515   5.530  1.00  0.00      LA0  H
ATOM    912  CA  ILE A 104      50.369   1.353   7.292  1.00  0.00      LA0  C
ATOM    913  CB  ILE A 104      48.918   1.809   7.538  1.00  0.00      LA0  C
ATOM    914  CG2 ILE A 104      48.154   2.057   6.235  1.00  0.00      LA0  C
ATOM    915  CG1 ILE A 104      48.176   0.888   8.510  1.00  0.00      LA0  C
ATOM    916  CD1 ILE A 104      46.834   1.465   8.955  1.00  0.00      LA0  C
ATOM    917  C   ILE A 104      50.491  -0.046   6.714  1.00  0.00      LA0  C
ATOM    918  O   ILE A 104      50.277  -0.314   5.538  1.00  0.00      LA0  O
ATOM    919  N   LYS A 105      50.891  -0.938   7.616  1.00  0.00      LA0  N
ATOM    920  H   LYS A 105      51.026  -0.627   8.557  1.00  0.00      LA0  H
ATOM    921  CA  LYS A 105      50.810  -2.365   7.334  1.00  0.00      LA0  C
ATOM    922  CB  LYS A 105      51.796  -3.032   8.288  1.00  0.00      LA0  C
ATOM    923  CG  LYS A 105      51.677  -4.524   8.597  1.00  0.00      LA0  C
ATOM    924  CD  LYS A 105      52.471  -4.739   9.881  1.00  0.00      LA0  C
ATOM    925  CE  LYS A 105      52.359  -6.100  10.559  1.00  0.00      LA0  C
ATOM    926  NZ  LYS A 105      52.875  -5.944  11.924  1.00  0.00      LA0  N
ATOM    927  HZ1 LYS A 105      53.175  -6.816  12.389  1.00  0.00      LA0  H
ATOM    928  HZ2 LYS A 105      53.642  -5.235  11.976  1.00  0.00      LA0  H
ATOM    929  HZ3 LYS A 105      52.163  -5.481  12.532  1.00  0.00      LA0  H
ATOM    930  C   LYS A 105      49.379  -2.789   7.590  1.00  0.00      LA0  C
ATOM    931  O   LYS A 105      48.902  -2.707   8.713  1.00  0.00      LA0  O
ATOM    932  N   ALA A 106      48.721  -3.196   6.497  1.00  0.00      LA0  N
ATOM    933  H   ALA A 106      49.191  -3.282   5.623  1.00  0.00      LA0  H
ATOM    934  CA  ALA A 106      47.311  -3.557   6.639  1.00  0.00      LA0  C
ATOM    935  CB  ALA A 106      46.683  -3.827   5.272  1.00  0.00      LA0  C
ATOM    936  C   ALA A 106      47.091  -4.784   7.497  1.00  0.00      LA0  C
ATOM    937  O   ALA A 106      48.009  -5.557   7.752  1.00  0.00      LA0  O
ATOM    938  N   SER A 107      45.825  -4.940   7.891  1.00  0.00      LA0  N
ATOM    939  H   SER A 107      45.141  -4.230   7.706  1.00  0.00      LA0  H
ATOM    940  CA  SER A 107      45.420  -6.226   8.448  1.00  0.00      LA0  C
ATOM    941  CB  SER A 107      44.078  -6.100   9.169  1.00  0.00      LA0  C
ATOM    942  OG  SER A 107      43.783  -4.719   9.404  1.00  0.00      LA0  O
ATOM    943  HG  SER A 107      43.279  -4.431   8.632  1.00  0.00      LA0  H
ATOM    944  C   SER A 107      45.324  -7.298   7.379  1.00  0.00      LA0  C
ATOM    945  O   SER A 107      45.833  -8.404   7.517  1.00  0.00      LA0  O
ATOM    946  N   ASP A 108      44.654  -6.888   6.292  1.00  0.00      LA0  N
ATOM    947  H   ASP A 108      44.245  -5.970   6.240  1.00  0.00      LA0  H
ATOM    948  CA  ASP A 108      44.492  -7.791   5.159  1.00  0.00      LA0  C
ATOM    949  CB  ASP A 108      43.160  -8.554   5.296  1.00  0.00      LA0  C
ATOM    950  CG  ASP A 108      42.935  -9.670   4.273  1.00  0.00      LA0  C
ATOM    951  OD1 ASP A 108      43.644  -9.768   3.276  1.00  0.00      LA0  O
ATOM    952  OD2 ASP A 108      41.990 -10.431   4.448  1.00  0.00      LA0  O
ATOM    953  C   ASP A 108      44.545  -6.962   3.893  1.00  0.00      LA0  C
ATOM    954  O   ASP A 108      44.089  -5.826   3.840  1.00  0.00      LA0  O
ATOM    955  N   GLU A 109      45.123  -7.572   2.856  1.00  0.00      LA0  N
ATOM    956  H   GLU A 109      45.305  -8.550   2.979  1.00  0.00      LA0  H
ATOM    957  CA  GLU A 109      45.097  -6.934   1.542  1.00  0.00      LA0  C
ATOM    958  CB  GLU A 109      45.831  -7.823   0.531  1.00  0.00      LA0  C
ATOM    959  CG  GLU A 109      47.198  -8.349   1.001  1.00  0.00      LA0  C
ATOM    960  CD  GLU A 109      48.312  -7.335   0.805  1.00  0.00      LA0  C
ATOM    961  OE1 GLU A 109      49.134  -7.531  -0.083  1.00  0.00      LA0  O
ATOM    962  OE2 GLU A 109      48.398  -6.352   1.539  1.00  0.00      LA0  O
ATOM    963  C   GLU A 109      43.676  -6.629   1.066  1.00  0.00      LA0  C
ATOM    964  O   GLU A 109      43.406  -5.639   0.395  1.00  0.00      LA0  O
ATOM    965  N   SER A 110      42.754  -7.518   1.482  1.00  0.00      LA0  N
ATOM    966  H   SER A 110      43.018  -8.286   2.073  1.00  0.00      LA0  H
ATOM    967  CA  SER A 110      41.355  -7.345   1.089  1.00  0.00      LA0  C
ATOM    968  CB  SER A 110      40.525  -8.546   1.551  1.00  0.00      LA0  C
ATOM    969  OG  SER A 110      40.427  -8.559   2.977  1.00  0.00      LA0  O
ATOM    970  HG  SER A 110      41.010  -9.251   3.302  1.00  0.00      LA0  H
ATOM    971  C   SER A 110      40.701  -6.033   1.511  1.00  0.00      LA0  C
ATOM    972  O   SER A 110      39.759  -5.550   0.890  1.00  0.00      LA0  O
ATOM    973  N   GLU A 111      41.270  -5.437   2.579  1.00  0.00      LA0  N
ATOM    974  H   GLU A 111      42.036  -5.877   3.053  1.00  0.00      LA0  H
ATOM    975  CA  GLU A 111      40.728  -4.164   3.063  1.00  0.00      LA0  C
ATOM    976  CB  GLU A 111      41.466  -3.691   4.316  1.00  0.00      LA0  C
ATOM    977  CG  GLU A 111      41.461  -4.690   5.475  1.00  0.00      LA0  C
ATOM    978  CD  GLU A 111      42.193  -4.098   6.663  1.00  0.00      LA0  C
ATOM    979  OE1 GLU A 111      43.410  -3.959   6.628  1.00  0.00      LA0  O
ATOM    980  OE2 GLU A 111      41.552  -3.775   7.653  1.00  0.00      LA0  O
ATOM    981  C   GLU A 111      40.671  -3.042   2.029  1.00  0.00      LA0  C
ATOM    982  O   GLU A 111      39.900  -2.093   2.145  1.00  0.00      LA0  O
ATOM    983  N   LEU A 112      41.482  -3.216   0.968  1.00  0.00      LA0  N
ATOM    984  H   LEU A 112      42.112  -3.998   0.958  1.00  0.00      LA0  H
ATOM    985  CA  LEU A 112      41.400  -2.327  -0.194  1.00  0.00      LA0  C
ATOM    986  CB  LEU A 112      42.341  -2.810  -1.297  1.00  0.00      LA0  C
ATOM    987  CG  LEU A 112      43.820  -2.604  -0.980  1.00  0.00      LA0  C
ATOM    988  CD1 LEU A 112      44.716  -3.328  -1.986  1.00  0.00      LA0  C
ATOM    989  CD2 LEU A 112      44.168  -1.120  -0.875  1.00  0.00      LA0  C
ATOM    990  C   LEU A 112      40.016  -2.090  -0.789  1.00  0.00      LA0  C
ATOM    991  O   LEU A 112      39.755  -1.061  -1.410  1.00  0.00      LA0  O
ATOM    992  N   GLU A 113      39.113  -3.057  -0.578  1.00  0.00      LA0  N
ATOM    993  H   GLU A 113      39.332  -3.910  -0.100  1.00  0.00      LA0  H
ATOM    994  CA  GLU A 113      37.809  -2.803  -1.185  1.00  0.00      LA0  C
ATOM    995  CB  GLU A 113      37.204  -4.082  -1.773  1.00  0.00      LA0  C
ATOM    996  CG  GLU A 113      38.150  -4.746  -2.792  1.00  0.00      LA0  C
ATOM    997  CD  GLU A 113      38.729  -3.708  -3.747  1.00  0.00      LA0  C
ATOM    998  OE1 GLU A 113      37.995  -3.129  -4.543  1.00  0.00      LA0  O
ATOM    999  OE2 GLU A 113      39.915  -3.404  -3.645  1.00  0.00      LA0  O
ATOM   1000  C   GLU A 113      36.839  -1.952  -0.387  1.00  0.00      LA0  C
ATOM   1001  O   GLU A 113      35.731  -1.642  -0.799  1.00  0.00      LA0  O
ATOM   1002  N   SER A 114      37.361  -1.485   0.753  1.00  0.00      LA0  N
ATOM   1003  H   SER A 114      38.207  -1.858   1.133  1.00  0.00      LA0  H
ATOM   1004  CA  SER A 114      36.696  -0.368   1.421  1.00  0.00      LA0  C
ATOM   1005  CB  SER A 114      37.161  -0.320   2.878  1.00  0.00      LA0  C
ATOM   1006  OG  SER A 114      37.428  -1.652   3.334  1.00  0.00      LA0  O
ATOM   1007  HG  SER A 114      38.372  -1.777   3.257  1.00  0.00      LA0  H
ATOM   1008  C   SER A 114      36.923   0.988   0.747  1.00  0.00      LA0  C
ATOM   1009  O   SER A 114      36.403   2.024   1.165  1.00  0.00      LA0  O
ATOM   1010  N   LEU A 115      37.781   0.939  -0.291  1.00  0.00      LA0  N
ATOM   1011  H   LEU A 115      38.113   0.070  -0.658  1.00  0.00      LA0  H
ATOM   1012  CA  LEU A 115      38.357   2.154  -0.855  1.00  0.00      LA0  C
ATOM   1013  CB  LEU A 115      39.848   2.177  -0.532  1.00  0.00      LA0  C
ATOM   1014  CG  LEU A 115      40.128   2.042   0.962  1.00  0.00      LA0  C
ATOM   1015  CD1 LEU A 115      41.544   1.542   1.212  1.00  0.00      LA0  C
ATOM   1016  CD2 LEU A 115      39.776   3.315   1.734  1.00  0.00      LA0  C
ATOM   1017  C   LEU A 115      38.158   2.235  -2.355  1.00  0.00      LA0  C
ATOM   1018  O   LEU A 115      38.027   1.226  -3.044  1.00  0.00      LA0  O
ATOM   1019  N   LEU A 116      38.131   3.493  -2.813  1.00  0.00      LA0  N
ATOM   1020  H   LEU A 116      38.483   4.216  -2.217  1.00  0.00      LA0  H
ATOM   1021  CA  LEU A 116      37.900   3.780  -4.229  1.00  0.00      LA0  C
ATOM   1022  CB  LEU A 116      37.574   5.267  -4.380  1.00  0.00      LA0  C
ATOM   1023  CG  LEU A 116      36.092   5.607  -4.568  1.00  0.00      LA0  C
ATOM   1024  CD1 LEU A 116      35.152   4.842  -3.635  1.00  0.00      LA0  C
ATOM   1025  CD2 LEU A 116      35.870   7.119  -4.496  1.00  0.00      LA0  C
ATOM   1026  C   LEU A 116      39.114   3.431  -5.063  1.00  0.00      LA0  C
ATOM   1027  O   LEU A 116      40.218   3.329  -4.546  1.00  0.00      LA0  O
ATOM   1028  N   ASP A 117      38.875   3.249  -6.361  1.00  0.00      LA0  N
ATOM   1029  H   ASP A 117      37.969   3.302  -6.787  1.00  0.00      LA0  H
ATOM   1030  CA  ASP A 117      40.018   3.145  -7.262  1.00  0.00      LA0  C
ATOM   1031  CB  ASP A 117      39.713   2.121  -8.364  1.00  0.00      LA0  C
ATOM   1032  CG  ASP A 117      38.553   2.607  -9.211  1.00  0.00      LA0  C
ATOM   1033  OD1 ASP A 117      38.800   3.187 -10.261  1.00  0.00      LA0  O
ATOM   1034  OD2 ASP A 117      37.411   2.454  -8.794  1.00  0.00      LA0  O
ATOM   1035  C   ASP A 117      40.361   4.514  -7.832  1.00  0.00      LA0  C
ATOM   1036  O   ASP A 117      39.760   5.517  -7.456  1.00  0.00      LA0  O
ATOM   1037  N   ALA A 118      41.331   4.511  -8.764  1.00  0.00      LA0  N
ATOM   1038  H   ALA A 118      41.775   3.654  -9.014  1.00  0.00      LA0  H
ATOM   1039  CA  ALA A 118      41.676   5.762  -9.439  1.00  0.00      LA0  C
ATOM   1040  CB  ALA A 118      42.810   5.539 -10.443  1.00  0.00      LA0  C
ATOM   1041  C   ALA A 118      40.500   6.428 -10.132  1.00  0.00      LA0  C
ATOM   1042  O   ALA A 118      40.099   7.533  -9.790  1.00  0.00      LA0  O
ATOM   1043  N   THR A 119      39.933   5.679 -11.085  1.00  0.00      LA0  N
ATOM   1044  H   THR A 119      40.244   4.748 -11.274  1.00  0.00      LA0  H
ATOM   1045  CA  THR A 119      38.810   6.207 -11.858  1.00  0.00      LA0  C
ATOM   1046  CB  THR A 119      38.354   5.177 -12.897  1.00  0.00      LA0  C
ATOM   1047  OG1 THR A 119      39.211   4.022 -12.899  1.00  0.00      LA0  O
ATOM   1048  HG1 THR A 119      38.976   3.525 -12.114  1.00  0.00      LA0  H
ATOM   1049  CG2 THR A 119      38.259   5.798 -14.291  1.00  0.00      LA0  C
ATOM   1050  C   THR A 119      37.627   6.675 -11.022  1.00  0.00      LA0  C
ATOM   1051  O   THR A 119      37.041   7.732 -11.231  1.00  0.00      LA0  O
ATOM   1052  N   ALA A 120      37.309   5.849 -10.010  1.00  0.00      LA0  N
ATOM   1053  H   ALA A 120      37.775   4.966  -9.887  1.00  0.00      LA0  H
ATOM   1054  CA  ALA A 120      36.230   6.289  -9.126  1.00  0.00      LA0  C
ATOM   1055  CB  ALA A 120      35.809   5.176  -8.172  1.00  0.00      LA0  C
ATOM   1056  C   ALA A 120      36.544   7.542  -8.324  1.00  0.00      LA0  C
ATOM   1057  O   ALA A 120      35.674   8.347  -8.016  1.00  0.00      LA0  O
ATOM   1058  N   TYR A 121      37.839   7.700  -8.014  1.00  0.00      LA0  N
ATOM   1059  H   TYR A 121      38.532   7.026  -8.282  1.00  0.00      LA0  H
ATOM   1060  CA  TYR A 121      38.216   8.956  -7.374  1.00  0.00      LA0  C
ATOM   1061  CB  TYR A 121      39.592   8.823  -6.722  1.00  0.00      LA0  C
ATOM   1062  CG  TYR A 121      39.900  10.031  -5.869  1.00  0.00      LA0  C
ATOM   1063  CD1 TYR A 121      39.160  10.253  -4.688  1.00  0.00      LA0  C
ATOM   1064  CE1 TYR A 121      39.426  11.400  -3.925  1.00  0.00      LA0  C
ATOM   1065  CD2 TYR A 121      40.919  10.908  -6.290  1.00  0.00      LA0  C
ATOM   1066  CE2 TYR A 121      41.188  12.051  -5.523  1.00  0.00      LA0  C
ATOM   1067  CZ  TYR A 121      40.428  12.289  -4.361  1.00  0.00      LA0  C
ATOM   1068  OH  TYR A 121      40.665  13.436  -3.631  1.00  0.00      LA0  O
ATOM   1069  HH  TYR A 121      41.533  13.771  -3.837  1.00  0.00      LA0  H
ATOM   1070  C   TYR A 121      38.145  10.167  -8.293  1.00  0.00      LA0  C
ATOM   1071  O   TYR A 121      37.749  11.253  -7.884  1.00  0.00      LA0  O
ATOM   1072  N   GLU A 122      38.518   9.926  -9.563  1.00  0.00      LA0  N
ATOM   1073  H   GLU A 122      38.879   9.029  -9.823  1.00  0.00      LA0  H
ATOM   1074  CA  GLU A 122      38.356  10.985 -10.563  1.00  0.00      LA0  C
ATOM   1075  CB  GLU A 122      38.817  10.527 -11.946  1.00  0.00      LA0  C
ATOM   1076  CG  GLU A 122      40.280  10.094 -11.974  1.00  0.00      LA0  C
ATOM   1077  CD  GLU A 122      40.674   9.685 -13.377  1.00  0.00      LA0  C
ATOM   1078  OE1 GLU A 122      40.342   8.572 -13.780  1.00  0.00      LA0  O
ATOM   1079  OE2 GLU A 122      41.320  10.479 -14.058  1.00  0.00      LA0  O
ATOM   1080  C   GLU A 122      36.924  11.471 -10.640  1.00  0.00      LA0  C
ATOM   1081  O   GLU A 122      36.636  12.658 -10.548  1.00  0.00      LA0  O
ATOM   1082  N   ALA A 123      36.036  10.459 -10.726  1.00  0.00      LA0  N
ATOM   1083  H   ALA A 123      36.382   9.531 -10.873  1.00  0.00      LA0  H
ATOM   1084  CA  ALA A 123      34.603  10.732 -10.617  1.00  0.00      LA0  C
ATOM   1085  CB  ALA A 123      33.799   9.430 -10.564  1.00  0.00      LA0  C
ATOM   1086  C   ALA A 123      34.270  11.603  -9.420  1.00  0.00      LA0  C
ATOM   1087  O   ALA A 123      33.876  12.742  -9.587  1.00  0.00      LA0  O
ATOM   1088  N   LEU A 124      34.557  11.060  -8.220  1.00  0.00      LA0  N
ATOM   1089  H   LEU A 124      34.839  10.102  -8.191  1.00  0.00      LA0  H
ATOM   1090  CA  LEU A 124      34.300  11.797  -6.975  1.00  0.00      LA0  C
ATOM   1091  CB  LEU A 124      34.993  11.081  -5.808  1.00  0.00      LA0  C
ATOM   1092  CG  LEU A 124      34.661  11.627  -4.413  1.00  0.00      LA0  C
ATOM   1093  CD1 LEU A 124      33.171  11.514  -4.079  1.00  0.00      LA0  C
ATOM   1094  CD2 LEU A 124      35.536  10.985  -3.336  1.00  0.00      LA0  C
ATOM   1095  C   LEU A 124      34.644  13.285  -6.982  1.00  0.00      LA0  C
ATOM   1096  O   LEU A 124      33.886  14.134  -6.528  1.00  0.00      LA0  O
ATOM   1097  N   LEU A 125      35.836  13.575  -7.532  1.00  0.00      LA0  N
ATOM   1098  H   LEU A 125      36.385  12.843  -7.939  1.00  0.00      LA0  H
ATOM   1099  CA  LEU A 125      36.210  14.989  -7.626  1.00  0.00      LA0  C
ATOM   1100  CB  LEU A 125      37.637  15.138  -8.151  1.00  0.00      LA0  C
ATOM   1101  CG  LEU A 125      38.688  14.519  -7.231  1.00  0.00      LA0  C
ATOM   1102  CD1 LEU A 125      40.083  14.592  -7.852  1.00  0.00      LA0  C
ATOM   1103  CD2 LEU A 125      38.644  15.126  -5.827  1.00  0.00      LA0  C
ATOM   1104  C   LEU A 125      35.262  15.823  -8.471  1.00  0.00      LA0  C
ATOM   1105  O   LEU A 125      34.835  16.913  -8.107  1.00  0.00      LA0  O
ATOM   1106  N   GLU A 126      34.936  15.233  -9.623  1.00  0.00      LA0  N
ATOM   1107  H   GLU A 126      35.227  14.294  -9.825  1.00  0.00      LA0  H
ATOM   1108  CA  GLU A 126      34.004  15.922 -10.504  1.00  0.00      LA0  C
ATOM   1109  CB  GLU A 126      34.158  15.372 -11.927  1.00  0.00      LA0  C
ATOM   1110  CG  GLU A 126      35.578  15.569 -12.506  1.00  0.00      LA0  C
ATOM   1111  CD  GLU A 126      35.845  17.030 -12.852  1.00  0.00      LA0  C
ATOM   1112  OE1 GLU A 126      35.925  17.872 -11.961  1.00  0.00      LA0  O
ATOM   1113  OE2 GLU A 126      35.850  17.382 -14.029  1.00  0.00      LA0  O
ATOM   1114  C   GLU A 126      32.567  15.967  -9.995  1.00  0.00      LA0  C
ATOM   1115  O   GLU A 126      31.844  16.922 -10.243  1.00  0.00      LA0  O
ATOM   1116  N   ASP A 127      32.205  14.946  -9.202  1.00  0.00      LA0  N
ATOM   1117  H   ASP A 127      32.761  14.121  -9.137  1.00  0.00      LA0  H
ATOM   1118  CA  ASP A 127      30.928  14.980  -8.483  1.00  0.00      LA0  C
ATOM   1119  CB  ASP A 127      30.656  13.657  -7.758  1.00  0.00      LA0  C
ATOM   1120  CG  ASP A 127      30.538  12.506  -8.737  1.00  0.00      LA0  C
ATOM   1121  OD1 ASP A 127      29.694  12.575  -9.627  1.00  0.00      LA0  O
ATOM   1122  OD2 ASP A 127      31.286  11.539  -8.599  1.00  0.00      LA0  O
ATOM   1123  C   ASP A 127      30.835  16.114  -7.480  1.00  0.00      LA0  C
ATOM   1124  O   ASP A 127      29.777  16.691  -7.255  1.00  0.00      LA0  O
ATOM   1125  N   GLU A 128      32.015  16.415  -6.902  1.00  0.00      LA0  N
ATOM   1126  H   GLU A 128      32.802  15.823  -7.084  1.00  0.00      LA0  H
ATOM   1127  CA  GLU A 128      32.172  17.653  -6.138  1.00  0.00      LA0  C
ATOM   1128  CB  GLU A 128      33.283  17.490  -5.085  1.00  0.00      LA0  C
ATOM   1129  CG  GLU A 128      33.664  18.811  -4.398  1.00  0.00      LA0  C
ATOM   1130  CD  GLU A 128      34.532  18.635  -3.164  1.00  0.00      LA0  C
ATOM   1131  OE1 GLU A 128      35.145  17.590  -2.969  1.00  0.00      LA0  O
ATOM   1132  OE2 GLU A 128      34.548  19.548  -2.348  1.00  0.00      LA0  O
ATOM   1133  C   GLU A 128      32.396  18.873  -7.023  1.00  0.00      LA0  C
ATOM   1134  O   GLU A 128      31.823  19.955  -6.865  1.00  0.00      LA0  O
END
