# Supplementary material for: Large scale analyses of genotype-phenotype relationships of glycine decarboxylase mutations and neurological disease severity
Source: PLoS Comput Biol. 2020 May 18;16(5):e1007871. doi: 10.1371/journal.pcbi.1007871 (PMC7259800; doi:10.1371/journal.pcbi.1007871)
Supplement: S1 Appendix — (ZIP) [file pcbi.1007871.s011.zip › S1_Appendix/cluspro.TH.ecoli/model.002.07.pdb]

HEADER rec.pdb
REMARK original generated coordinate pdb file
ATOM      1  N   GLN A   4      22.318  45.643  17.313  1.00  0.00      RA0  N
ATOM      2  H   GLN A   4      21.354  45.818  17.127  1.00  0.00      RA0  H
ATOM      3  CA  GLN A   4      23.356  46.702  17.078  1.00  0.00      RA0  C
ATOM      4  CB  GLN A   4      22.869  48.051  17.607  1.00  0.00      RA0  C
ATOM      5  CG  GLN A   4      23.787  49.204  17.202  1.00  0.00      RA0  C
ATOM      6  CD  GLN A   4      23.186  50.515  17.661  1.00  0.00      RA0  C
ATOM      7  OE1 GLN A   4      22.889  50.719  18.831  1.00  0.00      RA0  O
ATOM      8  NE2 GLN A   4      23.017  51.401  16.663  1.00  0.00      RA0  N
ATOM      9 HE21 GLN A   4      23.274  51.182  15.722  1.00  0.00      RA0  H
ATOM     10 HE22 GLN A   4      22.626  52.303  16.848  1.00  0.00      RA0  H
ATOM     11  C   GLN A   4      24.669  46.292  17.706  1.00  0.00      RA0  C
ATOM     12  O   GLN A   4      24.709  45.892  18.876  1.00  0.00      RA0  O
ATOM     13  N   THR A   5      25.745  46.374  16.923  1.00  0.00      RA0  N
ATOM     14  H   THR A   5      25.673  46.794  16.023  1.00  0.00      RA0  H
ATOM     15  CA  THR A   5      27.040  45.928  17.398  1.00  0.00      RA0  C
ATOM     16  CB  THR A   5      27.994  45.734  16.194  1.00  0.00      RA0  C
ATOM     17  OG1 THR A   5      29.303  45.340  16.625  1.00  0.00      RA0  O
ATOM     18  HG1 THR A   5      29.761  44.994  15.849  1.00  0.00      RA0  H
ATOM     19  CG2 THR A   5      28.080  46.973  15.301  1.00  0.00      RA0  C
ATOM     20  C   THR A   5      27.567  46.895  18.439  1.00  0.00      RA0  C
ATOM     21  O   THR A   5      27.394  48.098  18.287  1.00  0.00      RA0  O
ATOM     22  N   PRO A   6      28.258  46.395  19.466  1.00  0.00      RA0  N
ATOM     23  CD  PRO A   6      28.412  44.983  19.789  1.00  0.00      RA0  C
ATOM     24  CA  PRO A   6      28.957  47.285  20.399  1.00  0.00      RA0  C
ATOM     25  CB  PRO A   6      29.664  46.300  21.336  1.00  0.00      RA0  C
ATOM     26  CG  PRO A   6      28.859  45.007  21.240  1.00  0.00      RA0  C
ATOM     27  C   PRO A   6      29.941  48.233  19.721  1.00  0.00      RA0  C
ATOM     28  O   PRO A   6      30.283  49.284  20.285  1.00  0.00      RA0  O
ATOM     29  N   LEU A   7      30.378  47.879  18.514  1.00  0.00      RA0  N
ATOM     30  H   LEU A   7      30.058  47.036  18.075  1.00  0.00      RA0  H
ATOM     31  CA  LEU A   7      31.322  48.712  17.757  1.00  0.00      RA0  C
ATOM     32  CB  LEU A   7      32.174  47.817  16.862  1.00  0.00      RA0  C
ATOM     33  CG  LEU A   7      33.074  46.899  17.677  1.00  0.00      RA0  C
ATOM     34  CD1 LEU A   7      33.835  45.899  16.811  1.00  0.00      RA0  C
ATOM     35  CD2 LEU A   7      34.020  47.726  18.535  1.00  0.00      RA0  C
ATOM     36  C   LEU A   7      30.719  49.845  16.928  1.00  0.00      RA0  C
ATOM     37  O   LEU A   7      31.447  50.554  16.256  1.00  0.00      RA0  O
ATOM     38  N   TYR A   8      29.406  50.055  17.033  1.00  0.00      RA0  N
ATOM     39  H   TYR A   8      28.875  49.478  17.656  1.00  0.00      RA0  H
ATOM     40  CA  TYR A   8      28.697  50.975  16.166  1.00  0.00      RA0  C
ATOM     41  CB  TYR A   8      27.231  51.034  16.582  1.00  0.00      RA0  C
ATOM     42  CG  TYR A   8      26.399  51.555  15.439  1.00  0.00      RA0  C
ATOM     43  CD1 TYR A   8      26.025  52.892  15.390  1.00  0.00      RA0  C
ATOM     44  CE1 TYR A   8      25.238  53.352  14.340  1.00  0.00      RA0  C
ATOM     45  CD2 TYR A   8      26.002  50.680  14.437  1.00  0.00      RA0  C
ATOM     46  CE2 TYR A   8      25.213  51.140  13.393  1.00  0.00      RA0  C
ATOM     47  CZ  TYR A   8      24.827  52.473  13.345  1.00  0.00      RA0  C
ATOM     48  OH  TYR A   8      24.032  52.919  12.310  1.00  0.00      RA0  O
ATOM     49  HH  TYR A   8      23.962  52.242  11.650  1.00  0.00      RA0  H
ATOM     50  C   TYR A   8      29.324  52.367  16.213  1.00  0.00      RA0  C
ATOM     51  O   TYR A   8      29.574  52.947  15.173  1.00  0.00      RA0  O
ATOM     52  N   GLU A   9      29.592  52.896  17.409  1.00  0.00      RA0  N
ATOM     53  H   GLU A   9      29.481  52.344  18.234  1.00  0.00      RA0  H
ATOM     54  CA  GLU A   9      30.170  54.230  17.533  1.00  0.00      RA0  C
ATOM     55  CB  GLU A   9      30.086  54.625  19.013  1.00  0.00      RA0  C
ATOM     56  CG  GLU A   9      30.965  55.784  19.479  1.00  0.00      RA0  C
ATOM     57  CD  GLU A   9      32.312  55.237  19.898  1.00  0.00      RA0  C
ATOM     58  OE1 GLU A   9      32.490  54.020  19.876  1.00  0.00      RA0  O
ATOM     59  OE2 GLU A   9      33.189  56.023  20.241  1.00  0.00      RA0  O
ATOM     60  C   GLU A   9      31.558  54.315  16.916  1.00  0.00      RA0  C
ATOM     61  O   GLU A   9      31.888  55.305  16.257  1.00  0.00      RA0  O
ATOM     62  N   GLN A  10      32.378  53.293  17.147  1.00  0.00      RA0  N
ATOM     63  H   GLN A  10      32.121  52.640  17.859  1.00  0.00      RA0  H
ATOM     64  CA  GLN A  10      33.695  53.234  16.494  1.00  0.00      RA0  C
ATOM     65  CB  GLN A  10      34.532  52.069  17.010  1.00  0.00      RA0  C
ATOM     66  CG  GLN A  10      35.131  52.398  18.372  1.00  0.00      RA0  C
ATOM     67  CD  GLN A  10      35.845  53.732  18.277  1.00  0.00      RA0  C
ATOM     68  OE1 GLN A  10      36.810  53.917  17.531  1.00  0.00      RA0  O
ATOM     69  NE2 GLN A  10      35.322  54.658  19.084  1.00  0.00      RA0  N
ATOM     70 HE21 GLN A  10      34.472  54.467  19.602  1.00  0.00      RA0  H
ATOM     71 HE22 GLN A  10      35.593  55.606  19.241  1.00  0.00      RA0  H
ATOM     72  C   GLN A  10      33.576  53.174  14.974  1.00  0.00      RA0  C
ATOM     73  O   GLN A  10      34.322  53.856  14.263  1.00  0.00      RA0  O
ATOM     74  N   HIS A  11      32.625  52.393  14.458  1.00  0.00      RA0  N
ATOM     75  H   HIS A  11      32.025  51.880  15.072  1.00  0.00      RA0  H
ATOM     76  CA  HIS A  11      32.386  52.402  13.014  1.00  0.00      RA0  C
ATOM     77  CB  HIS A  11      31.224  51.504  12.620  1.00  0.00      RA0  C
ATOM     78  CG  HIS A  11      31.498  50.058  12.928  1.00  0.00      RA0  C
ATOM     79  ND1 HIS A  11      32.635  49.409  12.619  1.00  0.00      RA0  N
ATOM     80  HD1 HIS A  11      33.413  49.747  12.121  1.00  0.00      RA0  H
ATOM     81  CD2 HIS A  11      30.620  49.168  13.545  1.00  0.00      RA0  C
ATOM     82  NE2 HIS A  11      31.241  47.970  13.608  1.00  0.00      RA0  N
ATOM     83  CE1 HIS A  11      32.480  48.117  13.041  1.00  0.00      RA0  C
ATOM     84  C   HIS A  11      32.086  53.799  12.504  1.00  0.00      RA0  C
ATOM     85  O   HIS A  11      32.635  54.214  11.489  1.00  0.00      RA0  O
ATOM     86  N   THR A  12      31.245  54.553  13.210  1.00  0.00      RA0  N
ATOM     87  H   THR A  12      30.754  54.204  14.014  1.00  0.00      RA0  H
ATOM     88  CA  THR A  12      30.918  55.903  12.727  1.00  0.00      RA0  C
ATOM     89  CB  THR A  12      29.740  56.402  13.543  1.00  0.00      RA0  C
ATOM     90  OG1 THR A  12      29.646  55.619  14.732  1.00  0.00      RA0  O
ATOM     91  HG1 THR A  12      30.389  55.859  15.281  1.00  0.00      RA0  H
ATOM     92  CG2 THR A  12      28.436  56.286  12.752  1.00  0.00      RA0  C
ATOM     93  C   THR A  12      32.141  56.811  12.783  1.00  0.00      RA0  C
ATOM     94  O   THR A  12      32.362  57.626  11.882  1.00  0.00      RA0  O
ATOM     95  N   LEU A  13      32.932  56.679  13.840  1.00  0.00      RA0  N
ATOM     96  H   LEU A  13      32.730  55.994  14.544  1.00  0.00      RA0  H
ATOM     97  CA  LEU A  13      34.150  57.471  13.973  1.00  0.00      RA0  C
ATOM     98  CB  LEU A  13      34.779  57.308  15.355  1.00  0.00      RA0  C
ATOM     99  CG  LEU A  13      33.912  57.905  16.463  1.00  0.00      RA0  C
ATOM    100  CD1 LEU A  13      34.626  57.858  17.811  1.00  0.00      RA0  C
ATOM    101  CD2 LEU A  13      33.443  59.322  16.125  1.00  0.00      RA0  C
ATOM    102  C   LEU A  13      35.166  57.137  12.881  1.00  0.00      RA0  C
ATOM    103  O   LEU A  13      35.982  57.983  12.507  1.00  0.00      RA0  O
ATOM    104  N   CYS A  14      35.106  55.903  12.378  1.00  0.00      RA0  N
ATOM    105  H   CYS A  14      34.454  55.247  12.761  1.00  0.00      RA0  H
ATOM    106  CA  CYS A  14      35.954  55.426  11.284  1.00  0.00      RA0  C
ATOM    107  CB  CYS A  14      36.259  53.943  11.489  1.00  0.00      RA0  C
ATOM    108  SG  CYS A  14      37.161  53.617  13.031  1.00  0.00      RA0  S
ATOM    109  C   CYS A  14      35.397  55.732   9.892  1.00  0.00      RA0  C
ATOM    110  O   CYS A  14      35.986  55.323   8.897  1.00  0.00      RA0  O
ATOM    111  N   GLY A  15      34.279  56.453   9.826  1.00  0.00      RA0  N
ATOM    112  H   GLY A  15      33.790  56.708  10.662  1.00  0.00      RA0  H
ATOM    113  CA  GLY A  15      33.716  56.889   8.549  1.00  0.00      RA0  C
ATOM    114  C   GLY A  15      32.884  55.831   7.838  1.00  0.00      RA0  C
ATOM    115  O   GLY A  15      32.760  55.840   6.615  1.00  0.00      RA0  O
ATOM    116  N   ALA A  16      32.291  54.925   8.598  1.00  0.00      RA0  N
ATOM    117  H   ALA A  16      32.393  54.966   9.594  1.00  0.00      RA0  H
ATOM    118  CA  ALA A  16      31.456  53.867   8.003  1.00  0.00      RA0  C
ATOM    119  CB  ALA A  16      30.861  52.978   9.084  1.00  0.00      RA0  C
ATOM    120  C   ALA A  16      30.290  54.405   7.149  1.00  0.00      RA0  C
ATOM    121  O   ALA A  16      29.627  55.384   7.501  1.00  0.00      RA0  O
ATOM    122  N   ARG A  17      30.083  53.784   5.991  1.00  0.00      RA0  N
ATOM    123  H   ARG A  17      30.673  53.013   5.746  1.00  0.00      RA0  H
ATOM    124  CA  ARG A  17      28.847  53.954   5.233  1.00  0.00      RA0  C
ATOM    125  CB  ARG A  17      29.124  54.046   3.730  1.00  0.00      RA0  C
ATOM    126  CG  ARG A  17      29.727  55.361   3.206  1.00  0.00      RA0  C
ATOM    127  CD  ARG A  17      31.173  55.663   3.621  1.00  0.00      RA0  C
ATOM    128  NE  ARG A  17      31.704  56.789   2.851  1.00  0.00      RA0  N
ATOM    129  HE  ARG A  17      31.193  57.002   2.012  1.00  0.00      RA0  H
ATOM    130  CZ  ARG A  17      32.874  57.384   3.235  1.00  0.00      RA0  C
ATOM    131  NH1 ARG A  17      33.469  57.005   4.384  1.00  0.00      RA0  N
ATOM    132 HH11 ARG A  17      34.381  57.304   4.682  1.00  0.00      RA0  H
ATOM    133 HH12 ARG A  17      33.011  56.376   5.030  1.00  0.00      RA0  H
ATOM    134  NH2 ARG A  17      33.428  58.336   2.451  1.00  0.00      RA0  N
ATOM    135 HH21 ARG A  17      34.283  58.799   2.700  1.00  0.00      RA0  H
ATOM    136 HH22 ARG A  17      33.001  58.617   1.586  1.00  0.00      RA0  H
ATOM    137  C   ARG A  17      28.052  52.692   5.551  1.00  0.00      RA0  C
ATOM    138  O   ARG A  17      28.424  51.601   5.152  1.00  0.00      RA0  O
ATOM    139  N   MSE A  18      26.942  52.849   6.263  1.00  0.00      RA0  N
ATOM    140  H   MSE A  18      26.566  53.766   6.387  1.00  0.00      RA0  H
ATOM    141  CA  MSE A  18      26.193  51.711   6.787  1.00  0.00      RA0  C
ATOM    142  CB  MSE A  18      25.446  52.093   8.064  1.00  0.00      RA0  C
ATOM    143  CG  MSE A  18      26.323  52.600   9.205  1.00  0.00      RA0  C
ATOM    144  SE  MSE A  18      27.428  51.343   9.856  1.00  0.00      RA0  S
ATOM    145  CE  MSE A  18      27.924  52.244  11.329  1.00  0.00      RA0  C
ATOM    146  C   MSE A  18      25.153  51.143   5.804  1.00  0.00      RA0  C
ATOM    147  O   MSE A  18      24.553  51.880   5.013  1.00  0.00      RA0  O
ATOM    148  N   VAL A  19      24.946  49.837   5.891  1.00  0.00      RA0  N
ATOM    149  H   VAL A  19      25.459  49.257   6.530  1.00  0.00      RA0  H
ATOM    150  CA  VAL A  19      23.825  49.171   5.232  1.00  0.00      RA0  C
ATOM    151  CB  VAL A  19      24.275  48.433   3.966  1.00  0.00      RA0  C
ATOM    152  CG1 VAL A  19      24.672  49.388   2.839  1.00  0.00      RA0  C
ATOM    153  CG2 VAL A  19      25.377  47.425   4.298  1.00  0.00      RA0  C
ATOM    154  C   VAL A  19      23.218  48.169   6.201  1.00  0.00      RA0  C
ATOM    155  O   VAL A  19      23.788  47.884   7.248  1.00  0.00      RA0  O
ATOM    156  N   ASP A  20      22.059  47.624   5.854  1.00  0.00      RA0  N
ATOM    157  H   ASP A  20      21.676  47.750   4.943  1.00  0.00      RA0  H
ATOM    158  CA  ASP A  20      21.501  46.561   6.663  1.00  0.00      RA0  C
ATOM    159  CB  ASP A  20      20.003  46.350   6.491  1.00  0.00      RA0  C
ATOM    160  CG  ASP A  20      19.703  45.119   7.322  1.00  0.00      RA0  C
ATOM    161  OD1 ASP A  20      19.930  45.185   8.522  1.00  0.00      RA0  O
ATOM    162  OD2 ASP A  20      19.334  44.074   6.785  1.00  0.00      RA0  O
ATOM    163  C   ASP A  20      22.132  45.251   6.279  1.00  0.00      RA0  C
ATOM    164  O   ASP A  20      22.216  44.922   5.097  1.00  0.00      RA0  O
ATOM    165  N   PHE A  21      22.592  44.496   7.272  1.00  0.00      RA0  N
ATOM    166  H   PHE A  21      22.305  44.765   8.190  1.00  0.00      RA0  H
ATOM    167  CA  PHE A  21      23.096  43.151   7.053  1.00  0.00      RA0  C
ATOM    168  CB  PHE A  21      24.581  43.116   7.392  1.00  0.00      RA0  C
ATOM    169  CG  PHE A  21      25.230  41.889   6.805  1.00  0.00      RA0  C
ATOM    170  CD1 PHE A  21      25.002  41.554   5.476  1.00  0.00      RA0  C
ATOM    171  CD2 PHE A  21      26.073  41.109   7.587  1.00  0.00      RA0  C
ATOM    172  CE1 PHE A  21      25.637  40.450   4.920  1.00  0.00      RA0  C
ATOM    173  CE2 PHE A  21      26.708  40.006   7.029  1.00  0.00      RA0  C
ATOM    174  CZ  PHE A  21      26.498  39.682   5.694  1.00  0.00      RA0  C
ATOM    175  C   PHE A  21      22.320  42.193   7.937  1.00  0.00      RA0  C
ATOM    176  O   PHE A  21      22.596  42.069   9.137  1.00  0.00      RA0  O
ATOM    177  N   HIS A  22      21.303  41.559   7.363  1.00  0.00      RA0  N
ATOM    178  H   HIS A  22      20.986  41.942   6.494  1.00  0.00      RA0  H
ATOM    179  CA  HIS A  22      20.471  40.614   8.117  1.00  0.00      RA0  C
ATOM    180  CB  HIS A  22      21.201  39.305   8.434  1.00  0.00      RA0  C
ATOM    181  CG  HIS A  22      21.960  38.779   7.243  1.00  0.00      RA0  C
ATOM    182  ND1 HIS A  22      21.448  38.641   6.005  1.00  0.00      RA0  N
ATOM    183  HD1 HIS A  22      20.539  38.874   5.718  1.00  0.00      RA0  H
ATOM    184  CD2 HIS A  22      23.286  38.342   7.234  1.00  0.00      RA0  C
ATOM    185  NE2 HIS A  22      23.570  37.936   5.975  1.00  0.00      RA0  N
ATOM    186  CE1 HIS A  22      22.441  38.120   5.216  1.00  0.00      RA0  C
ATOM    187  C   HIS A  22      19.960  41.183   9.440  1.00  0.00      RA0  C
ATOM    188  O   HIS A  22      19.955  40.491  10.463  1.00  0.00      RA0  O
ATOM    189  N   GLY A  23      19.505  42.437   9.388  1.00  0.00      RA0  N
ATOM    190  H   GLY A  23      19.616  43.020   8.573  1.00  0.00      RA0  H
ATOM    191  CA  GLY A  23      18.932  43.124  10.542  1.00  0.00      RA0  C
ATOM    192  C   GLY A  23      19.890  43.995  11.343  1.00  0.00      RA0  C
ATOM    193  O   GLY A  23      19.437  44.796  12.172  1.00  0.00      RA0  O
ATOM    194  N   TRP A  24      21.199  43.837  11.104  1.00  0.00      RA0  N
ATOM    195  H   TRP A  24      21.473  43.276  10.322  1.00  0.00      RA0  H
ATOM    196  CA  TRP A  24      22.255  44.642  11.761  1.00  0.00      RA0  C
ATOM    197  CB  TRP A  24      23.522  43.825  12.013  1.00  0.00      RA0  C
ATOM    198  CG  TRP A  24      23.336  42.672  12.965  1.00  0.00      RA0  C
ATOM    199  CD2 TRP A  24      23.855  42.552  14.306  1.00  0.00      RA0  C
ATOM    200  CE2 TRP A  24      23.493  41.276  14.792  1.00  0.00      RA0  C
ATOM    201  CE3 TRP A  24      24.598  43.409  15.109  1.00  0.00      RA0  C
ATOM    202  CD1 TRP A  24      22.684  41.457  12.714  1.00  0.00      RA0  C
ATOM    203  NE1 TRP A  24      22.778  40.632  13.790  1.00  0.00      RA0  N
ATOM    204  HE1 TRP A  24      22.436  39.711  13.825  1.00  0.00      RA0  H
ATOM    205  CZ2 TRP A  24      23.882  40.887  16.068  1.00  0.00      RA0  C
ATOM    206  CZ3 TRP A  24      24.982  43.007  16.383  1.00  0.00      RA0  C
ATOM    207  CH2 TRP A  24      24.625  41.752  16.862  1.00  0.00      RA0  C
ATOM    208  C   TRP A  24      22.688  45.819  10.866  1.00  0.00      RA0  C
ATOM    209  O   TRP A  24      22.888  45.636   9.658  1.00  0.00      RA0  O
ATOM    210  N   MSE A  25      22.893  46.987  11.457  1.00  0.00      RA0  N
ATOM    211  H   MSE A  25      22.788  47.042  12.446  1.00  0.00      RA0  H
ATOM    212  CA  MSE A  25      23.476  48.111  10.726  1.00  0.00      RA0  C
ATOM    213  CB  MSE A  25      22.976  49.438  11.285  1.00  0.00      RA0  C
ATOM    214  CG  MSE A  25      21.477  49.589  11.031  1.00  0.00      RA0  C
ATOM    215  SE  MSE A  25      21.105  49.584   9.270  1.00  0.00      RA0  S
ATOM    216  CE  MSE A  25      19.357  49.175   9.391  1.00  0.00      RA0  C
ATOM    217  C   MSE A  25      24.996  47.992  10.758  1.00  0.00      RA0  C
ATOM    218  O   MSE A  25      25.620  48.212  11.805  1.00  0.00      RA0  O
ATOM    219  N   MSE A  26      25.570  47.665   9.596  1.00  0.00      RA0  N
ATOM    220  H   MSE A  26      25.003  47.594   8.769  1.00  0.00      RA0  H
ATOM    221  CA  MSE A  26      26.991  47.305   9.476  1.00  0.00      RA0  C
ATOM    222  CB  MSE A  26      27.116  45.805   9.184  1.00  0.00      RA0  C
ATOM    223  CG  MSE A  26      26.562  44.889  10.271  1.00  0.00      RA0  C
ATOM    224  SE  MSE A  26      27.444  45.028  11.827  1.00  0.00      RA0  S
ATOM    225  CE  MSE A  26      29.015  44.352  11.255  1.00  0.00      RA0  C
ATOM    226  C   MSE A  26      27.654  48.087   8.358  1.00  0.00      RA0  C
ATOM    227  O   MSE A  26      27.010  48.437   7.362  1.00  0.00      RA0  O
ATOM    228  N   PRO A  27      28.947  48.385   8.499  1.00  0.00      RA0  N
ATOM    229  CD  PRO A  27      29.791  48.116   9.654  1.00  0.00      RA0  C
ATOM    230  CA  PRO A  27      29.642  49.103   7.432  1.00  0.00      RA0  C
ATOM    231  CB  PRO A  27      31.017  49.385   8.040  1.00  0.00      RA0  C
ATOM    232  CG  PRO A  27      30.864  49.183   9.544  1.00  0.00      RA0  C
ATOM    233  C   PRO A  27      29.809  48.337   6.132  1.00  0.00      RA0  C
ATOM    234  O   PRO A  27      30.370  47.255   6.112  1.00  0.00      RA0  O
ATOM    235  N   LEU A  28      29.304  48.907   5.043  1.00  0.00      RA0  N
ATOM    236  H   LEU A  28      28.808  49.770   5.143  1.00  0.00      RA0  H
ATOM    237  CA  LEU A  28      29.578  48.382   3.716  1.00  0.00      RA0  C
ATOM    238  CB  LEU A  28      28.647  49.025   2.692  1.00  0.00      RA0  C
ATOM    239  CG  LEU A  28      28.789  48.412   1.299  1.00  0.00      RA0  C
ATOM    240  CD1 LEU A  28      28.446  46.921   1.299  1.00  0.00      RA0  C
ATOM    241  CD2 LEU A  28      27.989  49.188   0.254  1.00  0.00      RA0  C
ATOM    242  C   LEU A  28      31.047  48.677   3.374  1.00  0.00      RA0  C
ATOM    243  O   LEU A  28      31.740  47.875   2.750  1.00  0.00      RA0  O
ATOM    244  N   HIS A  29      31.473  49.864   3.749  1.00  0.00      RA0  N
ATOM    245  H   HIS A  29      30.896  50.524   4.235  1.00  0.00      RA0  H
ATOM    246  CA  HIS A  29      32.866  50.280   3.592  1.00  0.00      RA0  C
ATOM    247  CB  HIS A  29      33.224  50.563   2.124  1.00  0.00      RA0  C
ATOM    248  CG  HIS A  29      32.306  51.590   1.498  1.00  0.00      RA0  C
ATOM    249  ND1 HIS A  29      31.068  51.326   1.040  1.00  0.00      RA0  N
ATOM    250  HD1 HIS A  29      30.622  50.453   1.042  1.00  0.00      RA0  H
ATOM    251  CD2 HIS A  29      32.576  52.939   1.268  1.00  0.00      RA0  C
ATOM    252  NE2 HIS A  29      31.495  53.489   0.670  1.00  0.00      RA0  N
ATOM    253  CE1 HIS A  29      30.561  52.493   0.527  1.00  0.00      RA0  C
ATOM    254  C   HIS A  29      33.078  51.495   4.461  1.00  0.00      RA0  C
ATOM    255  O   HIS A  29      32.143  52.009   5.054  1.00  0.00      RA0  O
ATOM    256  N   TYR A  30      34.310  51.984   4.483  1.00  0.00      RA0  N
ATOM    257  H   TYR A  30      35.059  51.466   4.047  1.00  0.00      RA0  H
ATOM    258  CA  TYR A  30      34.651  53.153   5.285  1.00  0.00      RA0  C
ATOM    259  CB  TYR A  30      35.693  52.802   6.347  1.00  0.00      RA0  C
ATOM    260  CG  TYR A  30      35.187  51.809   7.366  1.00  0.00      RA0  C
ATOM    261  CD1 TYR A  30      35.233  50.443   7.108  1.00  0.00      RA0  C
ATOM    262  CE1 TYR A  30      34.866  49.539   8.097  1.00  0.00      RA0  C
ATOM    263  CD2 TYR A  30      34.711  52.268   8.587  1.00  0.00      RA0  C
ATOM    264  CE2 TYR A  30      34.350  51.365   9.578  1.00  0.00      RA0  C
ATOM    265  CZ  TYR A  30      34.458  50.001   9.343  1.00  0.00      RA0  C
ATOM    266  OH  TYR A  30      34.167  49.109  10.353  1.00  0.00      RA0  O
ATOM    267  HH  TYR A  30      34.293  48.223  10.027  1.00  0.00      RA0  H
ATOM    268  C   TYR A  30      35.253  54.249   4.414  1.00  0.00      RA0  C
ATOM    269  O   TYR A  30      35.986  55.144   4.908  1.00  0.00      RA0  O
ATOM    270  N   GLY A  31      34.939  54.191   3.122  1.00  0.00      RA0  N
ATOM    271  H   GLY A  31      34.424  53.406   2.786  1.00  0.00      RA0  H
ATOM    272  CA  GLY A  31      35.396  55.192   2.164  1.00  0.00      RA0  C
ATOM    273  C   GLY A  31      35.870  54.611   0.843  1.00  0.00      RA0  C
ATOM    274  O   GLY A  31      35.830  55.287  -0.186  1.00  0.00      RA0  O
ATOM    275  N   SER A  32      36.371  53.386   0.873  1.00  0.00      RA0  N
ATOM    276  H   SER A  32      36.512  52.845   1.707  1.00  0.00      RA0  H
ATOM    277  CA  SER A  32      36.822  52.713  -0.340  1.00  0.00      RA0  C
ATOM    278  CB  SER A  32      38.079  53.426  -0.902  1.00  0.00      RA0  C
ATOM    279  OG  SER A  32      39.062  52.523  -1.389  1.00  0.00      RA0  O
ATOM    280  HG  SER A  32      39.567  52.322  -0.596  1.00  0.00      RA0  H
ATOM    281  C   SER A  32      36.839  51.207  -0.179  1.00  0.00      RA0  C
ATOM    282  O   SER A  32      37.762  50.674   0.427  1.00  0.00      RA0  O
ATOM    283  N   GLN A  33      35.845  50.502  -0.721  1.00  0.00      RA0  N
ATOM    284  H   GLN A  33      35.115  50.973  -1.211  1.00  0.00      RA0  H
ATOM    285  CA  GLN A  33      35.849  49.061  -0.607  1.00  0.00      RA0  C
ATOM    286  CB  GLN A  33      34.518  48.402  -0.972  1.00  0.00      RA0  C
ATOM    287  CG  GLN A  33      34.259  48.209  -2.465  1.00  0.00      RA0  C
ATOM    288  CD  GLN A  33      33.047  47.317  -2.608  1.00  0.00      RA0  C
ATOM    289  OE1 GLN A  33      32.035  47.506  -1.944  1.00  0.00      RA0  O
ATOM    290  NE2 GLN A  33      33.217  46.313  -3.487  1.00  0.00      RA0  N
ATOM    291 HE21 GLN A  33      34.070  46.205  -4.001  1.00  0.00      RA0  H
ATOM    292 HE22 GLN A  33      32.494  45.641  -3.653  1.00  0.00      RA0  H
ATOM    293  C   GLN A  33      37.031  48.413  -1.333  1.00  0.00      RA0  C
ATOM    294  O   GLN A  33      37.523  47.372  -0.893  1.00  0.00      RA0  O
ATOM    295  N   ILE A  34      37.509  49.068  -2.395  1.00  0.00      RA0  N
ATOM    296  H   ILE A  34      37.149  49.975  -2.601  1.00  0.00      RA0  H
ATOM    297  CA  ILE A  34      38.654  48.569  -3.148  1.00  0.00      RA0  C
ATOM    298  CB  ILE A  34      38.803  49.356  -4.450  1.00  0.00      RA0  C
ATOM    299  CG2 ILE A  34      39.997  48.867  -5.268  1.00  0.00      RA0  C
ATOM    300  CG1 ILE A  34      37.505  49.290  -5.256  1.00  0.00      RA0  C
ATOM    301  CD1 ILE A  34      37.159  47.864  -5.694  1.00  0.00      RA0  C
ATOM    302  C   ILE A  34      39.923  48.647  -2.283  1.00  0.00      RA0  C
ATOM    303  O   ILE A  34      40.670  47.668  -2.171  1.00  0.00      RA0  O
ATOM    304  N   ASP A  35      40.147  49.782  -1.638  1.00  0.00      RA0  N
ATOM    305  H   ASP A  35      39.503  50.547  -1.688  1.00  0.00      RA0  H
ATOM    306  CA  ASP A  35      41.325  49.899  -0.740  1.00  0.00      RA0  C
ATOM    307  CB  ASP A  35      41.692  51.320  -0.250  1.00  0.00      RA0  C
ATOM    308  CG  ASP A  35      41.124  51.626   1.125  1.00  0.00      RA0  C
ATOM    309  OD1 ASP A  35      41.722  51.226   2.105  1.00  0.00      RA0  O
ATOM    310  OD2 ASP A  35      40.106  52.296   1.258  1.00  0.00      RA0  O
ATOM    311  C   ASP A  35      41.294  48.934   0.434  1.00  0.00      RA0  C
ATOM    312  O   ASP A  35      42.322  48.467   0.867  1.00  0.00      RA0  O
ATOM    313  N   GLU A  36      40.101  48.658   0.971  1.00  0.00      RA0  N
ATOM    314  H   GLU A  36      39.315  49.193   0.652  1.00  0.00      RA0  H
ATOM    315  CA  GLU A  36      39.930  47.753   2.067  1.00  0.00      RA0  C
ATOM    316  CB  GLU A  36      38.466  47.865   2.529  1.00  0.00      RA0  C
ATOM    317  CG  GLU A  36      38.331  49.056   3.478  1.00  0.00      RA0  C
ATOM    318  CD  GLU A  36      36.984  49.773   3.485  1.00  0.00      RA0  C
ATOM    319  OE1 GLU A  36      35.961  49.116   3.665  1.00  0.00      RA0  O
ATOM    320  OE2 GLU A  36      36.966  51.007   3.369  1.00  0.00      RA0  O
ATOM    321  C   GLU A  36      40.307  46.333   1.615  1.00  0.00      RA0  C
ATOM    322  O   GLU A  36      41.005  45.602   2.312  1.00  0.00      RA0  O
ATOM    323  N   HIS A  37      39.879  45.973   0.420  1.00  0.00      RA0  N
ATOM    324  H   HIS A  37      39.314  46.616  -0.101  1.00  0.00      RA0  H
ATOM    325  CA  HIS A  37      40.215  44.681  -0.162  1.00  0.00      RA0  C
ATOM    326  CB  HIS A  37      39.553  44.556  -1.533  1.00  0.00      RA0  C
ATOM    327  CG  HIS A  37      39.745  43.167  -2.088  1.00  0.00      RA0  C
ATOM    328  ND1 HIS A  37      38.750  42.268  -2.172  1.00  0.00      RA0  N
ATOM    329  HD1 HIS A  37      37.817  42.402  -1.884  1.00  0.00      RA0  H
ATOM    330  CD2 HIS A  37      40.915  42.597  -2.598  1.00  0.00      RA0  C
ATOM    331  NE2 HIS A  37      40.613  41.340  -2.987  1.00  0.00      RA0  N
ATOM    332  CE1 HIS A  37      39.286  41.137  -2.732  1.00  0.00      RA0  C
ATOM    333  C   HIS A  37      41.729  44.562  -0.269  1.00  0.00      RA0  C
ATOM    334  O   HIS A  37      42.311  43.566   0.198  1.00  0.00      RA0  O
ATOM    335  N   HIS A  38      42.358  45.585  -0.838  1.00  0.00      RA0  N
ATOM    336  H   HIS A  38      41.835  46.389  -1.131  1.00  0.00      RA0  H
ATOM    337  CA  HIS A  38      43.808  45.520  -1.079  1.00  0.00      RA0  C
ATOM    338  CB  HIS A  38      44.278  46.651  -1.987  1.00  0.00      RA0  C
ATOM    339  CG  HIS A  38      43.778  46.444  -3.395  1.00  0.00      RA0  C
ATOM    340  ND1 HIS A  38      43.813  45.267  -4.051  1.00  0.00      RA0  N
ATOM    341  HD1 HIS A  38      44.142  44.405  -3.718  1.00  0.00      RA0  H
ATOM    342  CD2 HIS A  38      43.232  47.414  -4.237  1.00  0.00      RA0  C
ATOM    343  NE2 HIS A  38      42.937  46.811  -5.413  1.00  0.00      RA0  N
ATOM    344  CE1 HIS A  38      43.295  45.492  -5.300  1.00  0.00      RA0  C
ATOM    345  C   HIS A  38      44.615  45.560   0.230  1.00  0.00      RA0  C
ATOM    346  O   HIS A  38      45.719  44.999   0.309  1.00  0.00      RA0  O
ATOM    347  N   ALA A  39      44.057  46.171   1.266  1.00  0.00      RA0  N
ATOM    348  H   ALA A  39      43.200  46.678   1.149  1.00  0.00      RA0  H
ATOM    349  CA  ALA A  39      44.681  46.177   2.596  1.00  0.00      RA0  C
ATOM    350  CB  ALA A  39      43.873  47.029   3.577  1.00  0.00      RA0  C
ATOM    351  C   ALA A  39      44.804  44.774   3.160  1.00  0.00      RA0  C
ATOM    352  O   ALA A  39      45.803  44.428   3.774  1.00  0.00      RA0  O
ATOM    353  N   VAL A  40      43.775  43.962   2.980  1.00  0.00      RA0  N
ATOM    354  H   VAL A  40      42.981  44.276   2.454  1.00  0.00      RA0  H
ATOM    355  CA  VAL A  40      43.819  42.610   3.499  1.00  0.00      RA0  C
ATOM    356  CB  VAL A  40      42.426  41.994   3.511  1.00  0.00      RA0  C
ATOM    357  CG1 VAL A  40      42.461  40.540   3.978  1.00  0.00      RA0  C
ATOM    358  CG2 VAL A  40      41.499  42.849   4.376  1.00  0.00      RA0  C
ATOM    359  C   VAL A  40      44.815  41.795   2.686  1.00  0.00      RA0  C
ATOM    360  O   VAL A  40      45.540  40.958   3.235  1.00  0.00      RA0  O
ATOM    361  N   ARG A  41      44.833  42.021   1.384  1.00  0.00      RA0  N
ATOM    362  H   ARG A  41      44.207  42.698   0.994  1.00  0.00      RA0  H
ATOM    363  CA  ARG A  41      45.711  41.256   0.514  1.00  0.00      RA0  C
ATOM    364  CB  ARG A  41      45.386  41.537  -0.953  1.00  0.00      RA0  C
ATOM    365  CG  ARG A  41      44.060  40.953  -1.438  1.00  0.00      RA0  C
ATOM    366  CD  ARG A  41      44.083  39.428  -1.552  1.00  0.00      RA0  C
ATOM    367  NE  ARG A  41      42.798  38.936  -2.049  1.00  0.00      RA0  N
ATOM    368  HE  ARG A  41      42.408  39.345  -2.887  1.00  0.00      RA0  H
ATOM    369  CZ  ARG A  41      42.115  37.993  -1.370  1.00  0.00      RA0  C
ATOM    370  NH1 ARG A  41      42.641  37.394  -0.311  1.00  0.00      RA0  N
ATOM    371 HH11 ARG A  41      42.113  36.766   0.262  1.00  0.00      RA0  H
ATOM    372 HH12 ARG A  41      43.607  37.521  -0.044  1.00  0.00      RA0  H
ATOM    373  NH2 ARG A  41      40.895  37.663  -1.770  1.00  0.00      RA0  N
ATOM    374 HH21 ARG A  41      40.300  37.026  -1.276  1.00  0.00      RA0  H
ATOM    375 HH22 ARG A  41      40.566  38.077  -2.631  1.00  0.00      RA0  H
ATOM    376  C   ARG A  41      47.191  41.564   0.743  1.00  0.00      RA0  C
ATOM    377  O   ARG A  41      48.022  40.713   0.488  1.00  0.00      RA0  O
ATOM    378  N   THR A  42      47.504  42.765   1.203  1.00  0.00      RA0  N
ATOM    379  H   THR A  42      46.799  43.437   1.430  1.00  0.00      RA0  H
ATOM    380  CA  THR A  42      48.920  43.214   1.247  1.00  0.00      RA0  C
ATOM    381  CB  THR A  42      49.234  44.243   0.153  1.00  0.00      RA0  C
ATOM    382  OG1 THR A  42      48.284  45.307   0.143  1.00  0.00      RA0  O
ATOM    383  HG1 THR A  42      47.444  44.918  -0.063  1.00  0.00      RA0  H
ATOM    384  CG2 THR A  42      49.293  43.588  -1.229  1.00  0.00      RA0  C
ATOM    385  C   THR A  42      49.447  43.592   2.627  1.00  0.00      RA0  C
ATOM    386  O   THR A  42      50.678  43.744   2.797  1.00  0.00      RA0  O
ATOM    387  N   ASP A  43      48.563  43.801   3.601  1.00  0.00      RA0  N
ATOM    388  H   ASP A  43      47.579  43.653   3.493  1.00  0.00      RA0  H
ATOM    389  CA  ASP A  43      49.004  44.310   4.898  1.00  0.00      RA0  C
ATOM    390  CB  ASP A  43      49.099  45.840   4.901  1.00  0.00      RA0  C
ATOM    391  CG  ASP A  43      49.622  46.321   6.243  1.00  0.00      RA0  C
ATOM    392  OD1 ASP A  43      50.084  45.515   7.044  1.00  0.00      RA0  O
ATOM    393  OD2 ASP A  43      49.536  47.509   6.534  1.00  0.00      RA0  O
ATOM    394  C   ASP A  43      48.089  43.764   6.004  1.00  0.00      RA0  C
ATOM    395  O   ASP A  43      48.233  42.591   6.395  1.00  0.00      RA0  O
ATOM    396  N   ALA A  44      47.140  44.565   6.489  1.00  0.00      RA0  N
ATOM    397  H   ALA A  44      46.987  45.496   6.154  1.00  0.00      RA0  H
ATOM    398  CA  ALA A  44      46.194  44.086   7.503  1.00  0.00      RA0  C
ATOM    399  CB  ALA A  44      46.795  44.190   8.904  1.00  0.00      RA0  C
ATOM    400  C   ALA A  44      44.907  44.912   7.458  1.00  0.00      RA0  C
ATOM    401  O   ALA A  44      44.949  46.151   7.470  1.00  0.00      RA0  O
ATOM    402  N   GLY A  45      43.784  44.199   7.443  1.00  0.00      RA0  N
ATOM    403  H   GLY A  45      43.810  43.197   7.426  1.00  0.00      RA0  H
ATOM    404  CA  GLY A  45      42.471  44.813   7.598  1.00  0.00      RA0  C
ATOM    405  C   GLY A  45      41.689  44.078   8.662  1.00  0.00      RA0  C
ATOM    406  O   GLY A  45      42.001  42.941   8.989  1.00  0.00      RA0  O
ATOM    407  N   MSE A  46      40.634  44.695   9.171  1.00  0.00      RA0  N
ATOM    408  H   MSE A  46      40.381  45.620   8.871  1.00  0.00      RA0  H
ATOM    409  CA  MSE A  46      39.783  44.020  10.113  1.00  0.00      RA0  C
ATOM    410  CB  MSE A  46      40.166  44.380  11.545  1.00  0.00      RA0  C
ATOM    411  CG  MSE A  46      39.996  45.872  11.819  1.00  0.00      RA0  C
ATOM    412  SE  MSE A  46      40.450  46.309  13.494  1.00  0.00      RA0  S
ATOM    413  CE  MSE A  46      40.460  48.085  13.249  1.00  0.00      RA0  C
ATOM    414  C   MSE A  46      38.309  44.298   9.904  1.00  0.00      RA0  C
ATOM    415  O   MSE A  46      37.922  45.360   9.435  1.00  0.00      RA0  O
ATOM    416  N   PHE A  47      37.522  43.309  10.307  1.00  0.00      RA0  N
ATOM    417  H   PHE A  47      37.929  42.536  10.798  1.00  0.00      RA0  H
ATOM    418  CA  PHE A  47      36.079  43.300  10.121  1.00  0.00      RA0  C
ATOM    419  CB  PHE A  47      35.636  42.148   9.215  1.00  0.00      RA0  C
ATOM    420  CG  PHE A  47      36.366  42.138   7.895  1.00  0.00      RA0  C
ATOM    421  CD1 PHE A  47      37.564  41.443   7.767  1.00  0.00      RA0  C
ATOM    422  CD2 PHE A  47      35.828  42.808   6.804  1.00  0.00      RA0  C
ATOM    423  CE1 PHE A  47      38.224  41.416   6.545  1.00  0.00      RA0  C
ATOM    424  CE2 PHE A  47      36.485  42.777   5.581  1.00  0.00      RA0  C
ATOM    425  CZ  PHE A  47      37.681  42.082   5.454  1.00  0.00      RA0  C
ATOM    426  C   PHE A  47      35.406  43.063  11.465  1.00  0.00      RA0  C
ATOM    427  O   PHE A  47      35.855  42.232  12.288  1.00  0.00      RA0  O
ATOM    428  N   ASP A  48      34.328  43.799  11.710  1.00  0.00      RA0  N
ATOM    429  H   ASP A  48      33.952  44.390  11.000  1.00  0.00      RA0  H
ATOM    430  CA  ASP A  48      33.477  43.515  12.842  1.00  0.00      RA0  C
ATOM    431  CB  ASP A  48      32.502  44.626  13.195  1.00  0.00      RA0  C
ATOM    432  CG  ASP A  48      31.655  44.040  14.300  1.00  0.00      RA0  C
ATOM    433  OD1 ASP A  48      32.239  43.436  15.181  1.00  0.00      RA0  O
ATOM    434  OD2 ASP A  48      30.431  44.120  14.275  1.00  0.00      RA0  O
ATOM    435  C   ASP A  48      32.610  42.324  12.472  1.00  0.00      RA0  C
ATOM    436  O   ASP A  48      31.790  42.437  11.560  1.00  0.00      RA0  O
ATOM    437  N   VAL A  49      32.811  41.207  13.143  1.00  0.00      RA0  N
ATOM    438  H   VAL A  49      33.380  41.264  13.969  1.00  0.00      RA0  H
ATOM    439  CA  VAL A  49      31.989  40.024  12.914  1.00  0.00      RA0  C
ATOM    440  CB  VAL A  49      32.843  38.861  12.413  1.00  0.00      RA0  C
ATOM    441  CG1 VAL A  49      33.193  39.091  10.947  1.00  0.00      RA0  C
ATOM    442  CG2 VAL A  49      34.102  38.668  13.255  1.00  0.00      RA0  C
ATOM    443  C   VAL A  49      31.198  39.673  14.179  1.00  0.00      RA0  C
ATOM    444  O   VAL A  49      30.904  38.514  14.425  1.00  0.00      RA0  O
ATOM    445  N   SER A  50      30.753  40.704  14.897  1.00  0.00      RA0  N
ATOM    446  H   SER A  50      31.008  41.652  14.672  1.00  0.00      RA0  H
ATOM    447  CA  SER A  50      29.992  40.524  16.126  1.00  0.00      RA0  C
ATOM    448  CB  SER A  50      30.058  41.785  16.982  1.00  0.00      RA0  C
ATOM    449  OG  SER A  50      31.417  42.003  17.373  1.00  0.00      RA0  O
ATOM    450  HG  SER A  50      31.791  42.545  16.680  1.00  0.00      RA0  H
ATOM    451  C   SER A  50      28.561  40.100  15.828  1.00  0.00      RA0  C
ATOM    452  O   SER A  50      27.840  39.673  16.732  1.00  0.00      RA0  O
ATOM    453  N   HIS A  51      28.182  40.234  14.568  1.00  0.00      RA0  N
ATOM    454  H   HIS A  51      28.821  40.661  13.931  1.00  0.00      RA0  H
ATOM    455  CA  HIS A  51      26.905  39.713  14.046  1.00  0.00      RA0  C
ATOM    456  CB  HIS A  51      26.586  40.325  12.678  1.00  0.00      RA0  C
ATOM    457  CG  HIS A  51      27.325  39.596  11.581  1.00  0.00      RA0  C
ATOM    458  ND1 HIS A  51      26.721  38.755  10.724  1.00  0.00      RA0  N
ATOM    459  HD1 HIS A  51      25.761  38.565  10.703  1.00  0.00      RA0  H
ATOM    460  CD2 HIS A  51      28.687  39.654  11.269  1.00  0.00      RA0  C
ATOM    461  NE2 HIS A  51      28.895  38.830  10.211  1.00  0.00      RA0  N
ATOM    462  CE1 HIS A  51      27.686  38.277   9.875  1.00  0.00      RA0  C
ATOM    463  C   HIS A  51      26.854  38.188  14.001  1.00  0.00      RA0  C
ATOM    464  O   HIS A  51      25.781  37.616  13.793  1.00  0.00      RA0  O
ATOM    465  N   MSE A  52      27.981  37.529  14.208  1.00  0.00      RA0  N
ATOM    466  H   MSE A  52      28.812  37.987  14.529  1.00  0.00      RA0  H
ATOM    467  CA  MSE A  52      27.973  36.092  14.266  1.00  0.00      RA0  C
ATOM    468  CB  MSE A  52      29.262  35.503  13.691  1.00  0.00      RA0  C
ATOM    469  CG  MSE A  52      29.501  35.941  12.246  1.00  0.00      RA0  C
ATOM    470  SE  MSE A  52      30.947  35.180  11.490  1.00  0.00      RA0  S
ATOM    471  CE  MSE A  52      30.307  33.503  11.372  1.00  0.00      RA0  C
ATOM    472  C   MSE A  52      27.752  35.628  15.676  1.00  0.00      RA0  C
ATOM    473  O   MSE A  52      28.115  36.314  16.642  1.00  0.00      RA0  O
ATOM    474  N   THR A  53      27.146  34.449  15.781  1.00  0.00      RA0  N
ATOM    475  H   THR A  53      26.972  33.887  14.995  1.00  0.00      RA0  H
ATOM    476  CA  THR A  53      26.714  33.896  17.062  1.00  0.00      RA0  C
ATOM    477  CB  THR A  53      25.290  33.441  16.821  1.00  0.00      RA0  C
ATOM    478  OG1 THR A  53      24.510  34.600  16.482  1.00  0.00      RA0  O
ATOM    479  HG1 THR A  53      24.965  35.015  15.754  1.00  0.00      RA0  H
ATOM    480  CG2 THR A  53      24.697  32.672  18.000  1.00  0.00      RA0  C
ATOM    481  C   THR A  53      27.675  32.794  17.498  1.00  0.00      RA0  C
ATOM    482  O   THR A  53      27.947  31.852  16.754  1.00  0.00      RA0  O
ATOM    483  N   ILE A  54      28.219  32.942  18.699  1.00  0.00      RA0  N
ATOM    484  H   ILE A  54      27.928  33.701  19.283  1.00  0.00      RA0  H
ATOM    485  CA  ILE A  54      29.060  31.923  19.308  1.00  0.00      RA0  C
ATOM    486  CB  ILE A  54      30.195  32.599  20.070  1.00  0.00      RA0  C
ATOM    487  CG2 ILE A  54      31.088  31.576  20.766  1.00  0.00      RA0  C
ATOM    488  CG1 ILE A  54      30.980  33.521  19.136  1.00  0.00      RA0  C
ATOM    489  CD1 ILE A  54      32.050  34.323  19.874  1.00  0.00      RA0  C
ATOM    490  C   ILE A  54      28.161  31.103  20.242  1.00  0.00      RA0  C
ATOM    491  O   ILE A  54      27.425  31.665  21.073  1.00  0.00      RA0  O
ATOM    492  N   VAL A  55      28.184  29.787  20.052  1.00  0.00      RA0  N
ATOM    493  H   VAL A  55      28.853  29.374  19.434  1.00  0.00      RA0  H
ATOM    494  CA  VAL A  55      27.349  28.884  20.811  1.00  0.00      RA0  C
ATOM    495  CB  VAL A  55      26.453  28.086  19.864  1.00  0.00      RA0  C
ATOM    496  CG1 VAL A  55      25.564  27.117  20.639  1.00  0.00      RA0  C
ATOM    497  CG2 VAL A  55      25.652  29.007  18.943  1.00  0.00      RA0  C
ATOM    498  C   VAL A  55      28.281  27.951  21.538  1.00  0.00      RA0  C
ATOM    499  O   VAL A  55      29.040  27.205  20.907  1.00  0.00      RA0  O
ATOM    500  N   ASP A  56      28.211  27.986  22.860  1.00  0.00      RA0  N
ATOM    501  H   ASP A  56      27.576  28.597  23.319  1.00  0.00      RA0  H
ATOM    502  CA  ASP A  56      28.956  27.048  23.671  1.00  0.00      RA0  C
ATOM    503  CB  ASP A  56      29.438  27.726  24.976  1.00  0.00      RA0  C
ATOM    504  CG  ASP A  56      30.529  28.782  24.772  1.00  0.00      RA0  C
ATOM    505  OD1 ASP A  56      30.968  28.999  23.651  1.00  0.00      RA0  O
ATOM    506  OD2 ASP A  56      30.977  29.403  25.740  1.00  0.00      RA0  O
ATOM    507  C   ASP A  56      28.116  25.828  24.017  1.00  0.00      RA0  C
ATOM    508  O   ASP A  56      26.960  25.950  24.410  1.00  0.00      RA0  O
ATOM    509  N   LEU A  57      28.729  24.659  23.855  1.00  0.00      RA0  N
ATOM    510  H   LEU A  57      29.704  24.643  23.626  1.00  0.00      RA0  H
ATOM    511  CA  LEU A  57      28.103  23.379  24.134  1.00  0.00      RA0  C
ATOM    512  CB  LEU A  57      28.128  22.489  22.896  1.00  0.00      RA0  C
ATOM    513  CG  LEU A  57      27.405  23.062  21.680  1.00  0.00      RA0  C
ATOM    514  CD1 LEU A  57      27.515  22.107  20.494  1.00  0.00      RA0  C
ATOM    515  CD2 LEU A  57      25.949  23.413  21.979  1.00  0.00      RA0  C
ATOM    516  C   LEU A  57      28.813  22.653  25.271  1.00  0.00      RA0  C
ATOM    517  O   LEU A  57      30.009  22.434  25.190  1.00  0.00      RA0  O
ATOM    518  N   ARG A  58      28.069  22.237  26.300  1.00  0.00      RA0  N
ATOM    519  H   ARG A  58      27.082  22.414  26.323  1.00  0.00      RA0  H
ATOM    520  CA  ARG A  58      28.656  21.606  27.470  1.00  0.00      RA0  C
ATOM    521  CB  ARG A  58      28.605  22.603  28.612  1.00  0.00      RA0  C
ATOM    522  CG  ARG A  58      29.861  23.478  28.727  1.00  0.00      RA0  C
ATOM    523  CD  ARG A  58      30.253  23.707  30.196  1.00  0.00      RA0  C
ATOM    524  NE  ARG A  58      30.403  22.425  30.887  1.00  0.00      RA0  N
ATOM    525  HE  ARG A  58      31.206  21.832  30.712  1.00  0.00      RA0  H
ATOM    526  CZ  ARG A  58      29.365  21.900  31.592  1.00  0.00      RA0  C
ATOM    527  NH1 ARG A  58      28.252  22.630  31.840  1.00  0.00      RA0  N
ATOM    528 HH11 ARG A  58      27.436  22.279  32.312  1.00  0.00      RA0  H
ATOM    529 HH12 ARG A  58      28.075  23.571  31.496  1.00  0.00      RA0  H
ATOM    530  NH2 ARG A  58      29.465  20.616  31.971  1.00  0.00      RA0  N
ATOM    531 HH21 ARG A  58      28.781  20.145  32.522  1.00  0.00      RA0  H
ATOM    532 HH22 ARG A  58      30.267  20.068  31.654  1.00  0.00      RA0  H
ATOM    533  C   ARG A  58      27.929  20.296  27.806  1.00  0.00      RA0  C
ATOM    534  O   ARG A  58      26.718  20.205  27.682  1.00  0.00      RA0  O
ATOM    535  N   GLY A  59      28.672  19.309  28.271  1.00  0.00      RA0  N
ATOM    536  H   GLY A  59      29.659  19.436  28.418  1.00  0.00      RA0  H
ATOM    537  CA  GLY A  59      28.104  18.014  28.623  1.00  0.00      RA0  C
ATOM    538  C   GLY A  59      29.040  16.897  28.203  1.00  0.00      RA0  C
ATOM    539  O   GLY A  59      29.740  17.010  27.195  1.00  0.00      RA0  O
ATOM    540  N   SER A  60      29.039  15.806  28.966  1.00  0.00      RA0  N
ATOM    541  H   SER A  60      28.428  15.748  29.755  1.00  0.00      RA0  H
ATOM    542  CA  SER A  60      29.957  14.700  28.725  1.00  0.00      RA0  C
ATOM    543  CB  SER A  60      29.778  13.839  29.953  1.00  0.00      RA0  C
ATOM    544  OG  SER A  60      29.417  14.768  30.987  1.00  0.00      RA0  O
ATOM    545  HG  SER A  60      30.109  15.426  31.005  1.00  0.00      RA0  H
ATOM    546  C   SER A  60      29.752  14.043  27.361  1.00  0.00      RA0  C
ATOM    547  O   SER A  60      30.701  13.465  26.814  1.00  0.00      RA0  O
ATOM    548  N   ARG A  61      28.539  14.152  26.803  1.00  0.00      RA0  N
ATOM    549  H   ARG A  61      27.847  14.723  27.240  1.00  0.00      RA0  H
ATOM    550  CA  ARG A  61      28.235  13.580  25.491  1.00  0.00      RA0  C
ATOM    551  CB  ARG A  61      26.829  12.992  25.542  1.00  0.00      RA0  C
ATOM    552  CG  ARG A  61      26.640  12.137  26.799  1.00  0.00      RA0  C
ATOM    553  CD  ARG A  61      25.264  11.479  26.857  1.00  0.00      RA0  C
ATOM    554  NE  ARG A  61      25.061  10.705  25.640  1.00  0.00      RA0  N
ATOM    555  HE  ARG A  61      25.886  10.388  25.148  1.00  0.00      RA0  H
ATOM    556  CZ  ARG A  61      23.826  10.515  25.108  1.00  0.00      RA0  C
ATOM    557  NH1 ARG A  61      22.738  10.928  25.799  1.00  0.00      RA0  N
ATOM    558 HH11 ARG A  61      21.793  10.905  25.438  1.00  0.00      RA0  H
ATOM    559 HH12 ARG A  61      22.830  11.316  26.719  1.00  0.00      RA0  H
ATOM    560  NH2 ARG A  61      23.736   9.932  23.897  1.00  0.00      RA0  N
ATOM    561 HH21 ARG A  61      22.887   9.707  23.421  1.00  0.00      RA0  H
ATOM    562 HH22 ARG A  61      24.592   9.701  23.389  1.00  0.00      RA0  H
ATOM    563  C   ARG A  61      28.377  14.586  24.343  1.00  0.00      RA0  C
ATOM    564  O   ARG A  61      27.883  14.349  23.255  1.00  0.00      RA0  O
ATOM    565  N   THR A  62      29.068  15.696  24.556  1.00  0.00      RA0  N
ATOM    566  H   THR A  62      29.504  15.913  25.432  1.00  0.00      RA0  H
ATOM    567  CA  THR A  62      29.125  16.716  23.498  1.00  0.00      RA0  C
ATOM    568  CB  THR A  62      29.755  17.996  24.037  1.00  0.00      RA0  C
ATOM    569  OG1 THR A  62      29.006  18.440  25.169  1.00  0.00      RA0  O
ATOM    570  HG1 THR A  62      29.542  18.240  25.930  1.00  0.00      RA0  H
ATOM    571  CG2 THR A  62      29.788  19.096  22.979  1.00  0.00      RA0  C
ATOM    572  C   THR A  62      29.753  16.227  22.195  1.00  0.00      RA0  C
ATOM    573  O   THR A  62      29.208  16.500  21.115  1.00  0.00      RA0  O
ATOM    574  N   ARG A  63      30.862  15.494  22.279  1.00  0.00      RA0  N
ATOM    575  H   ARG A  63      31.247  15.287  23.180  1.00  0.00      RA0  H
ATOM    576  CA  ARG A  63      31.512  14.989  21.056  1.00  0.00      RA0  C
ATOM    577  CB  ARG A  63      32.856  14.322  21.352  1.00  0.00      RA0  C
ATOM    578  CG  ARG A  63      33.632  14.121  20.049  1.00  0.00      RA0  C
ATOM    579  CD  ARG A  63      34.930  13.326  20.185  1.00  0.00      RA0  C
ATOM    580  NE  ARG A  63      35.878  13.952  21.103  1.00  0.00      RA0  N
ATOM    581  HE  ARG A  63      35.782  13.841  22.108  1.00  0.00      RA0  H
ATOM    582  CZ  ARG A  63      36.967  14.630  20.644  1.00  0.00      RA0  C
ATOM    583  NH1 ARG A  63      37.099  14.906  19.334  1.00  0.00      RA0  N
ATOM    584 HH11 ARG A  63      37.926  15.369  18.994  1.00  0.00      RA0  H
ATOM    585 HH12 ARG A  63      36.402  14.696  18.642  1.00  0.00      RA0  H
ATOM    586  NH2 ARG A  63      37.909  15.020  21.518  1.00  0.00      RA0  N
ATOM    587 HH21 ARG A  63      38.760  15.483  21.265  1.00  0.00      RA0  H
ATOM    588 HH22 ARG A  63      37.731  14.836  22.505  1.00  0.00      RA0  H
ATOM    589  C   ARG A  63      30.575  14.030  20.331  1.00  0.00      RA0  C
ATOM    590  O   ARG A  63      30.398  14.108  19.117  1.00  0.00      RA0  O
ATOM    591  N   GLU A  64      29.966  13.136  21.094  1.00  0.00      RA0  N
ATOM    592  H   GLU A  64      30.094  13.169  22.083  1.00  0.00      RA0  H
ATOM    593  CA  GLU A  64      29.007  12.179  20.558  1.00  0.00      RA0  C
ATOM    594  CB  GLU A  64      28.368  11.350  21.675  1.00  0.00      RA0  C
ATOM    595  CG  GLU A  64      27.357  10.335  21.128  1.00  0.00      RA0  C
ATOM    596  CD  GLU A  64      26.444   9.862  22.240  1.00  0.00      RA0  C
ATOM    597  OE1 GLU A  64      26.638  10.262  23.380  1.00  0.00      RA0  O
ATOM    598  OE2 GLU A  64      25.502   9.122  21.974  1.00  0.00      RA0  O
ATOM    599  C   GLU A  64      27.896  12.887  19.786  1.00  0.00      RA0  C
ATOM    600  O   GLU A  64      27.583  12.517  18.641  1.00  0.00      RA0  O
ATOM    601  N   PHE A  65      27.315  13.903  20.412  1.00  0.00      RA0  N
ATOM    602  H   PHE A  65      27.592  14.105  21.353  1.00  0.00      RA0  H
ATOM    603  CA  PHE A  65      26.271  14.717  19.787  1.00  0.00      RA0  C
ATOM    604  CB  PHE A  65      25.862  15.844  20.739  1.00  0.00      RA0  C
ATOM    605  CG  PHE A  65      24.977  16.851  20.040  1.00  0.00      RA0  C
ATOM    606  CD1 PHE A  65      23.863  16.436  19.319  1.00  0.00      RA0  C
ATOM    607  CD2 PHE A  65      25.286  18.204  20.119  1.00  0.00      RA0  C
ATOM    608  CE1 PHE A  65      23.077  17.372  18.658  1.00  0.00      RA0  C
ATOM    609  CE2 PHE A  65      24.496  19.140  19.464  1.00  0.00      RA0  C
ATOM    610  CZ  PHE A  65      23.395  18.723  18.726  1.00  0.00      RA0  C
ATOM    611  C   PHE A  65      26.731  15.273  18.458  1.00  0.00      RA0  C
ATOM    612  O   PHE A  65      26.046  15.148  17.451  1.00  0.00      RA0  O
ATOM    613  N   LEU A  66      27.892  15.922  18.460  1.00  0.00      RA0  N
ATOM    614  H   LEU A  66      28.440  15.950  19.300  1.00  0.00      RA0  H
ATOM    615  CA  LEU A  66      28.377  16.573  17.243  1.00  0.00      RA0  C
ATOM    616  CB  LEU A  66      29.517  17.530  17.568  1.00  0.00      RA0  C
ATOM    617  CG  LEU A  66      29.017  18.732  18.363  1.00  0.00      RA0  C
ATOM    618  CD1 LEU A  66      30.164  19.643  18.787  1.00  0.00      RA0  C
ATOM    619  CD2 LEU A  66      27.939  19.498  17.595  1.00  0.00      RA0  C
ATOM    620  C   LEU A  66      28.764  15.604  16.132  1.00  0.00      RA0  C
ATOM    621  O   LEU A  66      28.697  15.968  14.960  1.00  0.00      RA0  O
ATOM    622  N   ARG A  67      29.192  14.397  16.484  1.00  0.00      RA0  N
ATOM    623  H   ARG A  67      29.253  14.163  17.457  1.00  0.00      RA0  H
ATOM    624  CA  ARG A  67      29.454  13.340  15.473  1.00  0.00      RA0  C
ATOM    625  CB  ARG A  67      30.066  12.063  16.059  1.00  0.00      RA0  C
ATOM    626  CG  ARG A  67      31.424  12.185  16.746  1.00  0.00      RA0  C
ATOM    627  CD  ARG A  67      32.075  10.812  16.952  1.00  0.00      RA0  C
ATOM    628  NE  ARG A  67      32.596  10.287  15.689  1.00  0.00      RA0  N
ATOM    629  HE  ARG A  67      33.053  10.950  15.072  1.00  0.00      RA0  H
ATOM    630  CZ  ARG A  67      32.531   8.964  15.357  1.00  0.00      RA0  C
ATOM    631  NH1 ARG A  67      31.855   8.096  16.145  1.00  0.00      RA0  N
ATOM    632 HH11 ARG A  67      31.779   7.116  15.923  1.00  0.00      RA0  H
ATOM    633 HH12 ARG A  67      31.391   8.403  16.980  1.00  0.00      RA0  H
ATOM    634  NH2 ARG A  67      33.145   8.547  14.232  1.00  0.00      RA0  N
ATOM    635 HH21 ARG A  67      33.148   7.596  13.910  1.00  0.00      RA0  H
ATOM    636 HH22 ARG A  67      33.634   9.227  13.657  1.00  0.00      RA0  H
ATOM    637  C   ARG A  67      28.188  12.911  14.731  1.00  0.00      RA0  C
ATOM    638  O   ARG A  67      28.254  12.355  13.637  1.00  0.00      RA0  O
ATOM    639  N   TYR A  68      27.042  13.117  15.373  1.00  0.00      RA0  N
ATOM    640  H   TYR A  68      27.042  13.518  16.290  1.00  0.00      RA0  H
ATOM    641  CA  TYR A  68      25.729  12.846  14.764  1.00  0.00      RA0  C
ATOM    642  CB  TYR A  68      24.786  12.374  15.870  1.00  0.00      RA0  C
ATOM    643  CG  TYR A  68      23.389  12.187  15.336  1.00  0.00      RA0  C
ATOM    644  CD1 TYR A  68      23.152  11.285  14.307  1.00  0.00      RA0  C
ATOM    645  CE1 TYR A  68      21.861  11.112  13.826  1.00  0.00      RA0  C
ATOM    646  CD2 TYR A  68      22.340  12.917  15.884  1.00  0.00      RA0  C
ATOM    647  CE2 TYR A  68      21.048  12.738  15.406  1.00  0.00      RA0  C
ATOM    648  CZ  TYR A  68      20.811  11.835  14.377  1.00  0.00      RA0  C
ATOM    649  OH  TYR A  68      19.530  11.656  13.897  1.00  0.00      RA0  O
ATOM    650  HH  TYR A  68      19.558  10.918  13.295  1.00  0.00      RA0  H
ATOM    651  C   TYR A  68      25.182  14.082  14.049  1.00  0.00      RA0  C
ATOM    652  O   TYR A  68      24.587  14.004  12.970  1.00  0.00      RA0  O
ATOM    653  N   LEU A  69      25.409  15.257  14.618  1.00  0.00      RA0  N
ATOM    654  H   LEU A  69      25.886  15.288  15.496  1.00  0.00      RA0  H
ATOM    655  CA  LEU A  69      24.885  16.493  14.010  1.00  0.00      RA0  C
ATOM    656  CB  LEU A  69      24.988  17.622  15.037  1.00  0.00      RA0  C
ATOM    657  CG  LEU A  69      24.235  18.891  14.638  1.00  0.00      RA0  C
ATOM    658  CD1 LEU A  69      22.723  18.679  14.682  1.00  0.00      RA0  C
ATOM    659  CD2 LEU A  69      24.665  20.100  15.467  1.00  0.00      RA0  C
ATOM    660  C   LEU A  69      25.563  16.920  12.701  1.00  0.00      RA0  C
ATOM    661  O   LEU A  69      24.902  17.411  11.761  1.00  0.00      RA0  O
ATOM    662  N   LEU A  70      26.889  16.776  12.653  1.00  0.00      RA0  N
ATOM    663  H   LEU A  70      27.368  16.243  13.354  1.00  0.00      RA0  H
ATOM    664  CA  LEU A  70      27.696  17.335  11.584  1.00  0.00      RA0  C
ATOM    665  CB  LEU A  70      28.892  18.083  12.171  1.00  0.00      RA0  C
ATOM    666  CG  LEU A  70      28.494  19.190  13.147  1.00  0.00      RA0  C
ATOM    667  CD1 LEU A  70      29.709  19.780  13.862  1.00  0.00      RA0  C
ATOM    668  CD2 LEU A  70      27.654  20.269  12.466  1.00  0.00      RA0  C
ATOM    669  C   LEU A  70      28.190  16.294  10.605  1.00  0.00      RA0  C
ATOM    670  O   LEU A  70      28.403  15.156  10.966  1.00  0.00      RA0  O
ATOM    671  N   ALA A  71      28.416  16.706   9.355  1.00  0.00      RA0  N
ATOM    672  H   ALA A  71      28.298  17.676   9.133  1.00  0.00      RA0  H
ATOM    673  CA  ALA A  71      28.853  15.767   8.340  1.00  0.00      RA0  C
ATOM    674  CB  ALA A  71      28.329  16.199   6.973  1.00  0.00      RA0  C
ATOM    675  C   ALA A  71      30.368  15.588   8.235  1.00  0.00      RA0  C
ATOM    676  O   ALA A  71      30.833  14.540   7.759  1.00  0.00      RA0  O
ATOM    677  N   ASN A  72      31.134  16.589   8.665  1.00  0.00      RA0  N
ATOM    678  H   ASN A  72      30.721  17.413   9.055  1.00  0.00      RA0  H
ATOM    679  CA  ASN A  72      32.539  16.342   8.981  1.00  0.00      RA0  C
ATOM    680  CB  ASN A  72      33.340  17.641   9.067  1.00  0.00      RA0  C
ATOM    681  CG  ASN A  72      34.797  17.404   8.713  1.00  0.00      RA0  C
ATOM    682  OD1 ASN A  72      35.375  16.357   8.979  1.00  0.00      RA0  O
ATOM    683  ND2 ASN A  72      35.374  18.438   8.093  1.00  0.00      RA0  N
ATOM    684 HD21 ASN A  72      34.884  19.301   7.931  1.00  0.00      RA0  H
ATOM    685 HD22 ASN A  72      36.310  18.362   7.758  1.00  0.00      RA0  H
ATOM    686  C   ASN A  72      32.503  15.581  10.309  1.00  0.00      RA0  C
ATOM    687  O   ASN A  72      31.427  15.435  10.899  1.00  0.00      RA0  O
ATOM    688  N   ASP A  73      33.647  15.069  10.759  1.00  0.00      RA0  N
ATOM    689  H   ASP A  73      34.515  15.281  10.305  1.00  0.00      RA0  H
ATOM    690  CA  ASP A  73      33.706  14.238  11.957  1.00  0.00      RA0  C
ATOM    691  CB  ASP A  73      34.154  12.794  11.733  1.00  0.00      RA0  C
ATOM    692  CG  ASP A  73      33.875  11.984  12.993  1.00  0.00      RA0  C
ATOM    693  OD1 ASP A  73      33.334  12.525  13.952  1.00  0.00      RA0  O
ATOM    694  OD2 ASP A  73      34.175  10.794  13.023  1.00  0.00      RA0  O
ATOM    695  C   ASP A  73      34.573  14.867  13.033  1.00  0.00      RA0  C
ATOM    696  O   ASP A  73      35.803  14.869  12.924  1.00  0.00      RA0  O
ATOM    697  N   VAL A  74      33.951  15.352  14.101  1.00  0.00      RA0  N
ATOM    698  H   VAL A  74      32.983  15.120  14.199  1.00  0.00      RA0  H
ATOM    699  CA  VAL A  74      34.717  16.007  15.148  1.00  0.00      RA0  C
ATOM    700  CB  VAL A  74      33.791  16.799  16.069  1.00  0.00      RA0  C
ATOM    701  CG1 VAL A  74      33.054  17.883  15.282  1.00  0.00      RA0  C
ATOM    702  CG2 VAL A  74      32.830  15.869  16.808  1.00  0.00      RA0  C
ATOM    703  C   VAL A  74      35.604  15.060  15.948  1.00  0.00      RA0  C
ATOM    704  O   VAL A  74      36.333  15.528  16.833  1.00  0.00      RA0  O
ATOM    705  N   ALA A  75      35.537  13.750  15.655  1.00  0.00      RA0  N
ATOM    706  H   ALA A  75      34.894  13.419  14.958  1.00  0.00      RA0  H
ATOM    707  CA  ALA A  75      36.504  12.790  16.211  1.00  0.00      RA0  C
ATOM    708  CB  ALA A  75      36.228  11.372  15.715  1.00  0.00      RA0  C
ATOM    709  C   ALA A  75      37.930  13.195  15.816  1.00  0.00      RA0  C
ATOM    710  O   ALA A  75      38.893  12.833  16.499  1.00  0.00      RA0  O
ATOM    711  N   LYS A  76      38.038  13.933  14.713  1.00  0.00      RA0  N
ATOM    712  H   LYS A  76      37.212  14.154  14.187  1.00  0.00      RA0  H
ATOM    713  CA  LYS A  76      39.319  14.412  14.204  1.00  0.00      RA0  C
ATOM    714  CB  LYS A  76      39.243  14.774  12.717  1.00  0.00      RA0  C
ATOM    715  CG  LYS A  76      38.856  13.585  11.831  1.00  0.00      RA0  C
ATOM    716  CD  LYS A  76      39.157  13.840  10.349  1.00  0.00      RA0  C
ATOM    717  CE  LYS A  76      38.912  12.619   9.454  1.00  0.00      RA0  C
ATOM    718  NZ  LYS A  76      39.774  12.687   8.262  1.00  0.00      RA0  N
ATOM    719  HZ1 LYS A  76      39.527  11.928   7.599  1.00  0.00      RA0  H
ATOM    720  HZ2 LYS A  76      39.678  13.603   7.784  1.00  0.00      RA0  H
ATOM    721  HZ3 LYS A  76      40.770  12.555   8.550  1.00  0.00      RA0  H
ATOM    722  C   LYS A  76      39.898  15.565  15.013  1.00  0.00      RA0  C
ATOM    723  O   LYS A  76      41.055  15.924  14.815  1.00  0.00      RA0  O
ATOM    724  N   LEU A  77      39.123  16.143  15.923  1.00  0.00      RA0  N
ATOM    725  H   LEU A  77      38.216  15.773  16.108  1.00  0.00      RA0  H
ATOM    726  CA  LEU A  77      39.623  17.176  16.810  1.00  0.00      RA0  C
ATOM    727  CB  LEU A  77      38.503  18.149  17.160  1.00  0.00      RA0  C
ATOM    728  CG  LEU A  77      37.864  18.800  15.934  1.00  0.00      RA0  C
ATOM    729  CD1 LEU A  77      36.734  19.761  16.311  1.00  0.00      RA0  C
ATOM    730  CD2 LEU A  77      38.912  19.471  15.051  1.00  0.00      RA0  C
ATOM    731  C   LEU A  77      40.167  16.489  18.054  1.00  0.00      RA0  C
ATOM    732  O   LEU A  77      39.427  16.189  18.980  1.00  0.00      RA0  O
ATOM    733  N   THR A  78      41.473  16.235  18.068  1.00  0.00      RA0  N
ATOM    734  H   THR A  78      42.055  16.360  17.260  1.00  0.00      RA0  H
ATOM    735  CA  THR A  78      42.107  15.488  19.185  1.00  0.00      RA0  C
ATOM    736  CB  THR A  78      42.874  14.383  18.468  1.00  0.00      RA0  C
ATOM    737  OG1 THR A  78      43.550  14.988  17.353  1.00  0.00      RA0  O
ATOM    738  HG1 THR A  78      44.230  14.385  17.043  1.00  0.00      RA0  H
ATOM    739  CG2 THR A  78      41.969  13.249  17.979  1.00  0.00      RA0  C
ATOM    740  C   THR A  78      43.078  16.304  20.027  1.00  0.00      RA0  C
ATOM    741  O   THR A  78      43.410  15.889  21.155  1.00  0.00      RA0  O
ATOM    742  N   LYS A  79      43.528  17.453  19.501  1.00  0.00      RA0  N
ATOM    743  H   LYS A  79      43.180  17.746  18.612  1.00  0.00      RA0  H
ATOM    744  CA  LYS A  79      44.312  18.401  20.272  1.00  0.00      RA0  C
ATOM    745  CB  LYS A  79      45.417  18.979  19.396  1.00  0.00      RA0  C
ATOM    746  CG  LYS A  79      46.176  17.888  18.646  1.00  0.00      RA0  C
ATOM    747  CD  LYS A  79      47.299  18.462  17.787  1.00  0.00      RA0  C
ATOM    748  CE  LYS A  79      48.097  17.377  17.065  1.00  0.00      RA0  C
ATOM    749  NZ  LYS A  79      47.292  16.749  16.015  1.00  0.00      RA0  N
ATOM    750  HZ1 LYS A  79      47.858  15.999  15.570  1.00  0.00      RA0  H
ATOM    751  HZ2 LYS A  79      46.466  16.213  16.359  1.00  0.00      RA0  H
ATOM    752  HZ3 LYS A  79      46.996  17.395  15.249  1.00  0.00      RA0  H
ATOM    753  C   LYS A  79      43.414  19.517  20.757  1.00  0.00      RA0  C
ATOM    754  O   LYS A  79      42.652  20.118  19.980  1.00  0.00      RA0  O
ATOM    755  N   SER A  80      43.494  19.801  22.042  1.00  0.00      RA0  N
ATOM    756  H   SER A  80      44.166  19.339  22.616  1.00  0.00      RA0  H
ATOM    757  CA  SER A  80      42.700  20.851  22.634  1.00  0.00      RA0  C
ATOM    758  CB  SER A  80      43.134  20.916  24.107  1.00  0.00      RA0  C
ATOM    759  OG  SER A  80      42.237  21.680  24.915  1.00  0.00      RA0  O
ATOM    760  HG  SER A  80      41.463  21.146  25.076  1.00  0.00      RA0  H
ATOM    761  C   SER A  80      42.842  22.179  21.880  1.00  0.00      RA0  C
ATOM    762  O   SER A  80      43.950  22.597  21.542  1.00  0.00      RA0  O
ATOM    763  N   GLY A  81      41.709  22.810  21.592  1.00  0.00      RA0  N
ATOM    764  H   GLY A  81      40.842  22.391  21.854  1.00  0.00      RA0  H
ATOM    765  CA  GLY A  81      41.659  24.027  20.776  1.00  0.00      RA0  C
ATOM    766  C   GLY A  81      41.477  23.854  19.277  1.00  0.00      RA0  C
ATOM    767  O   GLY A  81      41.195  24.831  18.591  1.00  0.00      RA0  O
ATOM    768  N   LYS A  82      41.617  22.633  18.765  1.00  0.00      RA0  N
ATOM    769  H   LYS A  82      41.749  21.857  19.384  1.00  0.00      RA0  H
ATOM    770  CA  LYS A  82      41.534  22.380  17.344  1.00  0.00      RA0  C
ATOM    771  CB  LYS A  82      42.100  21.007  16.945  1.00  0.00      RA0  C
ATOM    772  CG  LYS A  82      42.351  20.825  15.434  1.00  0.00      RA0  C
ATOM    773  CD  LYS A  82      43.461  21.711  14.847  1.00  0.00      RA0  C
ATOM    774  CE  LYS A  82      43.594  21.643  13.315  1.00  0.00      RA0  C
ATOM    775  NZ  LYS A  82      44.757  22.418  12.845  1.00  0.00      RA0  N
ATOM    776  HZ1 LYS A  82      44.986  22.145  11.864  1.00  0.00      RA0  H
ATOM    777  HZ2 LYS A  82      44.641  23.453  12.891  1.00  0.00      RA0  H
ATOM    778  HZ3 LYS A  82      45.623  22.120  13.346  1.00  0.00      RA0  H
ATOM    779  C   LYS A  82      40.106  22.609  16.820  1.00  0.00      RA0  C
ATOM    780  O   LYS A  82      39.126  22.282  17.484  1.00  0.00      RA0  O
ATOM    781  N   ALA A  83      40.029  23.199  15.641  1.00  0.00      RA0  N
ATOM    782  H   ALA A  83      40.859  23.403  15.119  1.00  0.00      RA0  H
ATOM    783  CA  ALA A  83      38.765  23.489  14.979  1.00  0.00      RA0  C
ATOM    784  CB  ALA A  83      38.620  24.991  14.748  1.00  0.00      RA0  C
ATOM    785  C   ALA A  83      38.671  22.791  13.623  1.00  0.00      RA0  C
ATOM    786  O   ALA A  83      39.659  22.429  13.001  1.00  0.00      RA0  O
ATOM    787  N   LEU A  84      37.443  22.581  13.172  1.00  0.00      RA0  N
ATOM    788  H   LEU A  84      36.641  22.832  13.721  1.00  0.00      RA0  H
ATOM    789  CA  LEU A  84      37.234  22.187  11.795  1.00  0.00      RA0  C
ATOM    790  CB  LEU A  84      37.214  20.655  11.592  1.00  0.00      RA0  C
ATOM    791  CG  LEU A  84      36.145  19.791  12.275  1.00  0.00      RA0  C
ATOM    792  CD1 LEU A  84      34.761  19.917  11.645  1.00  0.00      RA0  C
ATOM    793  CD2 LEU A  84      36.561  18.318  12.275  1.00  0.00      RA0  C
ATOM    794  C   LEU A  84      36.040  22.924  11.189  1.00  0.00      RA0  C
ATOM    795  O   LEU A  84      35.225  23.529  11.883  1.00  0.00      RA0  O
ATOM    796  N   TYR A  85      35.998  22.850   9.877  1.00  0.00      RA0  N
ATOM    797  H   TYR A  85      36.681  22.299   9.400  1.00  0.00      RA0  H
ATOM    798  CA  TYR A  85      34.907  23.412   9.072  1.00  0.00      RA0  C
ATOM    799  CB  TYR A  85      35.558  24.051   7.837  1.00  0.00      RA0  C
ATOM    800  CG  TYR A  85      34.580  24.619   6.830  1.00  0.00      RA0  C
ATOM    801  CD1 TYR A  85      34.332  26.004   6.847  1.00  0.00      RA0  C
ATOM    802  CE1 TYR A  85      33.480  26.552   5.878  1.00  0.00      RA0  C
ATOM    803  CD2 TYR A  85      33.981  23.761   5.886  1.00  0.00      RA0  C
ATOM    804  CE2 TYR A  85      33.119  24.306   4.924  1.00  0.00      RA0  C
ATOM    805  CZ  TYR A  85      32.881  25.693   4.936  1.00  0.00      RA0  C
ATOM    806  OH  TYR A  85      32.025  26.224   3.992  1.00  0.00      RA0  O
ATOM    807  HH  TYR A  85      31.435  26.837   4.448  1.00  0.00      RA0  H
ATOM    808  C   TYR A  85      33.967  22.272   8.678  1.00  0.00      RA0  C
ATOM    809  O   TYR A  85      34.404  21.226   8.177  1.00  0.00      RA0  O
ATOM    810  N   SER A  86      32.653  22.482   8.855  1.00  0.00      RA0  N
ATOM    811  H   SER A  86      32.291  23.356   9.194  1.00  0.00      RA0  H
ATOM    812  CA  SER A  86      31.685  21.431   8.538  1.00  0.00      RA0  C
ATOM    813  CB  SER A  86      31.446  20.596   9.809  1.00  0.00      RA0  C
ATOM    814  OG  SER A  86      30.651  19.420   9.552  1.00  0.00      RA0  O
ATOM    815  HG  SER A  86      29.744  19.719   9.487  1.00  0.00      RA0  H
ATOM    816  C   SER A  86      30.361  21.981   8.001  1.00  0.00      RA0  C
ATOM    817  O   SER A  86      29.965  23.107   8.309  1.00  0.00      RA0  O
ATOM    818  N   GLY A  87      29.716  21.168   7.167  1.00  0.00      RA0  N
ATOM    819  H   GLY A  87      30.161  20.308   6.920  1.00  0.00      RA0  H
ATOM    820  CA  GLY A  87      28.287  21.302   6.928  1.00  0.00      RA0  C
ATOM    821  C   GLY A  87      27.473  20.679   8.039  1.00  0.00      RA0  C
ATOM    822  O   GLY A  87      27.917  19.744   8.707  1.00  0.00      RA0  O
ATOM    823  N   MSE A  88      26.250  21.194   8.186  1.00  0.00      RA0  N
ATOM    824  H   MSE A  88      25.969  21.984   7.632  1.00  0.00      RA0  H
ATOM    825  CA  MSE A  88      25.238  20.667   9.074  1.00  0.00      RA0  C
ATOM    826  CB  MSE A  88      24.885  21.678  10.163  1.00  0.00      RA0  C
ATOM    827  CG  MSE A  88      23.739  21.200  11.055  1.00  0.00      RA0  C
ATOM    828  SE  MSE A  88      23.483  22.275  12.475  1.00  0.00      RA0  S
ATOM    829  CE  MSE A  88      23.348  23.836  11.590  1.00  0.00      RA0  C
ATOM    830  C   MSE A  88      24.063  20.421   8.138  1.00  0.00      RA0  C
ATOM    831  O   MSE A  88      23.555  21.362   7.509  1.00  0.00      RA0  O
ATOM    832  N   LEU A  89      23.687  19.165   8.001  1.00  0.00      RA0  N
ATOM    833  H   LEU A  89      23.956  18.466   8.665  1.00  0.00      RA0  H
ATOM    834  CA  LEU A  89      22.754  18.756   6.944  1.00  0.00      RA0  C
ATOM    835  CB  LEU A  89      23.298  17.566   6.155  1.00  0.00      RA0  C
ATOM    836  CG  LEU A  89      24.715  17.731   5.611  1.00  0.00      RA0  C
ATOM    837  CD1 LEU A  89      25.137  16.480   4.843  1.00  0.00      RA0  C
ATOM    838  CD2 LEU A  89      24.884  18.997   4.774  1.00  0.00      RA0  C
ATOM    839  C   LEU A  89      21.370  18.368   7.461  1.00  0.00      RA0  C
ATOM    840  O   LEU A  89      21.208  17.885   8.590  1.00  0.00      RA0  O
ATOM    841  N   ASN A  90      20.384  18.489   6.575  1.00  0.00      RA0  N
ATOM    842  H   ASN A  90      20.621  18.782   5.646  1.00  0.00      RA0  H
ATOM    843  CA  ASN A  90      19.064  17.944   6.872  1.00  0.00      RA0  C
ATOM    844  CB  ASN A  90      17.974  18.782   6.187  1.00  0.00      RA0  C
ATOM    845  CG  ASN A  90      18.147  18.788   4.676  1.00  0.00      RA0  C
ATOM    846  OD1 ASN A  90      18.360  17.761   4.039  1.00  0.00      RA0  O
ATOM    847  ND2 ASN A  90      18.029  20.007   4.123  1.00  0.00      RA0  N
ATOM    848 HD21 ASN A  90      17.942  20.832   4.698  1.00  0.00      RA0  H
ATOM    849 HD22 ASN A  90      18.032  20.217   3.140  1.00  0.00      RA0  H
ATOM    850  C   ASN A  90      19.018  16.487   6.403  1.00  0.00      RA0  C
ATOM    851  O   ASN A  90      19.973  15.979   5.830  1.00  0.00      RA0  O
ATOM    852  N   ALA A  91      17.918  15.791   6.668  1.00  0.00      RA0  N
ATOM    853  H   ALA A  91      17.128  16.247   7.072  1.00  0.00      RA0  H
ATOM    854  CA  ALA A  91      17.838  14.369   6.357  1.00  0.00      RA0  C
ATOM    855  CB  ALA A  91      16.559  13.764   6.935  1.00  0.00      RA0  C
ATOM    856  C   ALA A  91      17.886  14.091   4.858  1.00  0.00      RA0  C
ATOM    857  O   ALA A  91      18.229  12.989   4.455  1.00  0.00      RA0  O
ATOM    858  N   SER A  92      17.542  15.083   4.027  1.00  0.00      RA0  N
ATOM    859  H   SER A  92      17.301  15.996   4.349  1.00  0.00      RA0  H
ATOM    860  CA  SER A  92      17.594  14.959   2.575  1.00  0.00      RA0  C
ATOM    861  CB  SER A  92      16.543  15.952   2.130  1.00  0.00      RA0  C
ATOM    862  OG  SER A  92      15.730  16.205   3.290  1.00  0.00      RA0  O
ATOM    863  HG  SER A  92      15.101  16.862   3.021  1.00  0.00      RA0  H
ATOM    864  C   SER A  92      18.997  15.185   2.018  1.00  0.00      RA0  C
ATOM    865  O   SER A  92      19.215  15.090   0.808  1.00  0.00      RA0  O
ATOM    866  N   GLY A  93      19.932  15.485   2.901  1.00  0.00      RA0  N
ATOM    867  H   GLY A  93      19.694  15.647   3.860  1.00  0.00      RA0  H
ATOM    868  CA  GLY A  93      21.322  15.742   2.489  1.00  0.00      RA0  C
ATOM    869  C   GLY A  93      21.556  17.152   1.966  1.00  0.00      RA0  C
ATOM    870  O   GLY A  93      22.609  17.446   1.413  1.00  0.00      RA0  O
ATOM    871  N   GLY A  94      20.597  18.049   2.151  1.00  0.00      RA0  N
ATOM    872  H   GLY A  94      19.808  17.803   2.714  1.00  0.00      RA0  H
ATOM    873  CA  GLY A  94      20.797  19.454   1.844  1.00  0.00      RA0  C
ATOM    874  C   GLY A  94      21.469  20.174   3.011  1.00  0.00      RA0  C
ATOM    875  O   GLY A  94      21.515  19.672   4.143  1.00  0.00      RA0  O
ATOM    876  N   VAL A  95      22.004  21.355   2.748  1.00  0.00      RA0  N
ATOM    877  H   VAL A  95      21.821  21.815   1.875  1.00  0.00      RA0  H
ATOM    878  CA  VAL A  95      22.779  22.059   3.750  1.00  0.00      RA0  C
ATOM    879  CB  VAL A  95      23.939  22.807   3.094  1.00  0.00      RA0  C
ATOM    880  CG1 VAL A  95      24.865  23.416   4.144  1.00  0.00      RA0  C
ATOM    881  CG2 VAL A  95      24.701  21.902   2.131  1.00  0.00      RA0  C
ATOM    882  C   VAL A  95      21.909  23.021   4.523  1.00  0.00      RA0  C
ATOM    883  O   VAL A  95      21.337  23.957   3.934  1.00  0.00      RA0  O
ATOM    884  N   ILE A  96      21.837  22.795   5.828  1.00  0.00      RA0  N
ATOM    885  H   ILE A  96      22.351  22.025   6.204  1.00  0.00      RA0  H
ATOM    886  CA  ILE A  96      21.205  23.724   6.764  1.00  0.00      RA0  C
ATOM    887  CB  ILE A  96      20.925  23.007   8.088  1.00  0.00      RA0  C
ATOM    888  CG2 ILE A  96      20.335  23.932   9.149  1.00  0.00      RA0  C
ATOM    889  CG1 ILE A  96      20.038  21.791   7.865  1.00  0.00      RA0  C
ATOM    890  CD1 ILE A  96      19.693  21.108   9.184  1.00  0.00      RA0  C
ATOM    891  C   ILE A  96      22.105  24.922   7.010  1.00  0.00      RA0  C
ATOM    892  O   ILE A  96      21.636  26.055   7.018  1.00  0.00      RA0  O
ATOM    893  N   ASP A  97      23.403  24.677   7.207  1.00  0.00      RA0  N
ATOM    894  H   ASP A  97      23.796  23.757   7.259  1.00  0.00      RA0  H
ATOM    895  CA  ASP A  97      24.364  25.760   7.328  1.00  0.00      RA0  C
ATOM    896  CB  ASP A  97      24.228  26.772   8.496  1.00  0.00      RA0  C
ATOM    897  CG  ASP A  97      24.668  28.146   7.959  1.00  0.00      RA0  C
ATOM    898  OD1 ASP A  97      24.933  28.223   6.767  1.00  0.00      RA0  O
ATOM    899  OD2 ASP A  97      24.750  29.141   8.689  1.00  0.00      RA0  O
ATOM    900  C   ASP A  97      25.776  25.150   7.217  1.00  0.00      RA0  C
ATOM    901  O   ASP A  97      25.940  23.916   7.271  1.00  0.00      RA0  O
ATOM    902  N   ASP A  98      26.755  26.031   7.049  1.00  0.00      RA0  N
ATOM    903  H   ASP A  98      26.539  27.013   7.024  1.00  0.00      RA0  H
ATOM    904  CA  ASP A  98      28.135  25.692   7.330  1.00  0.00      RA0  C
ATOM    905  CB  ASP A  98      29.046  25.761   6.093  1.00  0.00      RA0  C
ATOM    906  CG  ASP A  98      29.854  27.039   5.966  1.00  0.00      RA0  C
ATOM    907  OD1 ASP A  98      29.698  27.737   4.968  1.00  0.00      RA0  O
ATOM    908  OD2 ASP A  98      30.730  27.280   6.791  1.00  0.00      RA0  O
ATOM    909  C   ASP A  98      28.626  26.441   8.568  1.00  0.00      RA0  C
ATOM    910  O   ASP A  98      28.047  27.450   8.983  1.00  0.00      RA0  O
ATOM    911  N   LEU A  99      29.680  25.920   9.185  1.00  0.00      RA0  N
ATOM    912  H   LEU A  99      30.201  25.171   8.772  1.00  0.00      RA0  H
ATOM    913  CA  LEU A  99      30.116  26.463  10.453  1.00  0.00      RA0  C
ATOM    914  CB  LEU A  99      29.140  26.064  11.575  1.00  0.00      RA0  C
ATOM    915  CG  LEU A  99      28.690  24.592  11.593  1.00  0.00      RA0  C
ATOM    916  CD1 LEU A  99      29.737  23.623  12.151  1.00  0.00      RA0  C
ATOM    917  CD2 LEU A  99      27.358  24.437  12.328  1.00  0.00      RA0  C
ATOM    918  C   LEU A  99      31.535  26.002  10.793  1.00  0.00      RA0  C
ATOM    919  O   LEU A  99      32.080  25.076  10.152  1.00  0.00      RA0  O
ATOM    920  N   ILE A 100      32.117  26.674  11.778  1.00  0.00      RA0  N
ATOM    921  H   ILE A 100      31.590  27.394  12.233  1.00  0.00      RA0  H
ATOM    922  CA  ILE A 100      33.357  26.250  12.405  1.00  0.00      RA0  C
ATOM    923  CB  ILE A 100      34.325  27.435  12.517  1.00  0.00      RA0  C
ATOM    924  CG2 ILE A 100      35.707  26.985  12.989  1.00  0.00      RA0  C
ATOM    925  CG1 ILE A 100      34.397  28.229  11.213  1.00  0.00      RA0  C
ATOM    926  CD1 ILE A 100      35.047  27.440  10.079  1.00  0.00      RA0  C
ATOM    927  C   ILE A 100      33.032  25.724  13.796  1.00  0.00      RA0  C
ATOM    928  O   ILE A 100      32.209  26.305  14.514  1.00  0.00      RA0  O
ATOM    929  N   VAL A 101      33.655  24.612  14.165  1.00  0.00      RA0  N
ATOM    930  H   VAL A 101      34.333  24.196  13.553  1.00  0.00      RA0  H
ATOM    931  CA  VAL A 101      33.464  24.010  15.481  1.00  0.00      RA0  C
ATOM    932  CB  VAL A 101      32.663  22.707  15.372  1.00  0.00      RA0  C
ATOM    933  CG1 VAL A 101      33.152  21.843  14.216  1.00  0.00      RA0  C
ATOM    934  CG2 VAL A 101      32.628  21.941  16.698  1.00  0.00      RA0  C
ATOM    935  C   VAL A 101      34.820  23.781  16.126  1.00  0.00      RA0  C
ATOM    936  O   VAL A 101      35.731  23.291  15.460  1.00  0.00      RA0  O
ATOM    937  N   TYR A 102      34.922  24.184  17.397  1.00  0.00      RA0  N
ATOM    938  H   TYR A 102      34.096  24.473  17.869  1.00  0.00      RA0  H
ATOM    939  CA  TYR A 102      36.137  24.019  18.230  1.00  0.00      RA0  C
ATOM    940  CB  TYR A 102      36.496  25.322  18.954  1.00  0.00      RA0  C
ATOM    941  CG  TYR A 102      36.675  26.493  18.011  1.00  0.00      RA0  C
ATOM    942  CD1 TYR A 102      35.565  27.160  17.506  1.00  0.00      RA0  C
ATOM    943  CE1 TYR A 102      35.729  28.242  16.653  1.00  0.00      RA0  C
ATOM    944  CD2 TYR A 102      37.952  26.921  17.666  1.00  0.00      RA0  C
ATOM    945  CE2 TYR A 102      38.118  28.009  16.813  1.00  0.00      RA0  C
ATOM    946  CZ  TYR A 102      37.005  28.667  16.302  1.00  0.00      RA0  C
ATOM    947  OH  TYR A 102      37.144  29.742  15.449  1.00  0.00      RA0  O
ATOM    948  HH  TYR A 102      38.058  29.933  15.272  1.00  0.00      RA0  H
ATOM    949  C   TYR A 102      35.944  22.933  19.282  1.00  0.00      RA0  C
ATOM    950  O   TYR A 102      34.884  22.843  19.913  1.00  0.00      RA0  O
ATOM    951  N   TYR A 103      36.987  22.137  19.493  1.00  0.00      RA0  N
ATOM    952  H   TYR A 103      37.827  22.282  18.963  1.00  0.00      RA0  H
ATOM    953  CA  TYR A 103      37.063  21.205  20.621  1.00  0.00      RA0  C
ATOM    954  CB  TYR A 103      37.638  19.884  20.117  1.00  0.00      RA0  C
ATOM    955  CG  TYR A 103      38.363  19.098  21.183  1.00  0.00      RA0  C
ATOM    956  CD1 TYR A 103      37.702  18.631  22.313  1.00  0.00      RA0  C
ATOM    957  CE1 TYR A 103      38.399  17.898  23.266  1.00  0.00      RA0  C
ATOM    958  CD2 TYR A 103      39.715  18.828  21.010  1.00  0.00      RA0  C
ATOM    959  CE2 TYR A 103      40.407  18.087  21.958  1.00  0.00      RA0  C
ATOM    960  CZ  TYR A 103      39.750  17.624  23.089  1.00  0.00      RA0  C
ATOM    961  OH  TYR A 103      40.440  16.890  24.031  1.00  0.00      RA0  O
ATOM    962  HH  TYR A 103      41.284  16.627  23.684  1.00  0.00      RA0  H
ATOM    963  C   TYR A 103      37.952  21.838  21.675  1.00  0.00      RA0  C
ATOM    964  O   TYR A 103      39.070  22.255  21.346  1.00  0.00      RA0  O
ATOM    965  N   PHE A 104      37.469  21.916  22.917  1.00  0.00      RA0  N
ATOM    966  H   PHE A 104      36.546  21.584  23.132  1.00  0.00      RA0  H
ATOM    967  CA  PHE A 104      38.297  22.371  24.068  1.00  0.00      RA0  C
ATOM    968  CB  PHE A 104      37.655  23.568  24.763  1.00  0.00      RA0  C
ATOM    969  CG  PHE A 104      37.585  24.726  23.799  1.00  0.00      RA0  C
ATOM    970  CD1 PHE A 104      38.757  25.277  23.293  1.00  0.00      RA0  C
ATOM    971  CD2 PHE A 104      36.352  25.244  23.423  1.00  0.00      RA0  C
ATOM    972  CE1 PHE A 104      38.697  26.359  22.424  1.00  0.00      RA0  C
ATOM    973  CE2 PHE A 104      36.294  26.329  22.558  1.00  0.00      RA0  C
ATOM    974  CZ  PHE A 104      37.465  26.891  22.066  1.00  0.00      RA0  C
ATOM    975  C   PHE A 104      38.549  21.234  25.057  1.00  0.00      RA0  C
ATOM    976  O   PHE A 104      39.695  20.881  25.318  1.00  0.00      RA0  O
ATOM    977  N   THR A 105      37.473  20.666  25.599  1.00  0.00      RA0  N
ATOM    978  H   THR A 105      36.550  21.025  25.449  1.00  0.00      RA0  H
ATOM    979  CA  THR A 105      37.528  19.428  26.379  1.00  0.00      RA0  C
ATOM    980  CB  THR A 105      37.440  19.955  27.793  1.00  0.00      RA0  C
ATOM    981  OG1 THR A 105      37.252  21.375  27.688  1.00  0.00      RA0  O
ATOM    982  HG1 THR A 105      37.328  21.722  28.567  1.00  0.00      RA0  H
ATOM    983  CG2 THR A 105      38.689  19.637  28.617  1.00  0.00      RA0  C
ATOM    984  C   THR A 105      36.371  18.515  25.975  1.00  0.00      RA0  C
ATOM    985  O   THR A 105      35.486  18.910  25.222  1.00  0.00      RA0  O
ATOM    986  N   GLU A 106      36.339  17.300  26.515  1.00  0.00      RA0  N
ATOM    987  H   GLU A 106      37.098  16.960  27.066  1.00  0.00      RA0  H
ATOM    988  CA  GLU A 106      35.233  16.397  26.204  1.00  0.00      RA0  C
ATOM    989  CB  GLU A 106      35.564  14.946  26.546  1.00  0.00      RA0  C
ATOM    990  CG  GLU A 106      36.839  14.467  25.825  1.00  0.00      RA0  C
ATOM    991  CD  GLU A 106      36.703  14.418  24.303  1.00  0.00      RA0  C
ATOM    992  OE1 GLU A 106      36.305  15.391  23.673  1.00  0.00      RA0  O
ATOM    993  OE2 GLU A 106      37.057  13.409  23.705  1.00  0.00      RA0  O
ATOM    994  C   GLU A 106      33.906  16.919  26.732  1.00  0.00      RA0  C
ATOM    995  O   GLU A 106      32.848  16.421  26.346  1.00  0.00      RA0  O
ATOM    996  N   ASP A 107      33.960  17.891  27.637  1.00  0.00      RA0  N
ATOM    997  H   ASP A 107      34.835  18.278  27.906  1.00  0.00      RA0  H
ATOM    998  CA  ASP A 107      32.769  18.505  28.199  1.00  0.00      RA0  C
ATOM    999  CB  ASP A 107      32.985  18.523  29.716  1.00  0.00      RA0  C
ATOM   1000  CG  ASP A 107      31.828  19.115  30.491  1.00  0.00      RA0  C
ATOM   1001  OD1 ASP A 107      30.733  18.556  30.494  1.00  0.00      RA0  O
ATOM   1002  OD2 ASP A 107      32.036  20.122  31.155  1.00  0.00      RA0  O
ATOM   1003  C   ASP A 107      32.470  19.884  27.594  1.00  0.00      RA0  C
ATOM   1004  O   ASP A 107      31.556  20.554  28.051  1.00  0.00      RA0  O
ATOM   1005  N   PHE A 108      33.236  20.316  26.583  1.00  0.00      RA0  N
ATOM   1006  H   PHE A 108      33.903  19.729  26.120  1.00  0.00      RA0  H
ATOM   1007  CA  PHE A 108      33.162  21.700  26.101  1.00  0.00      RA0  C
ATOM   1008  CB  PHE A 108      33.929  22.638  27.036  1.00  0.00      RA0  C
ATOM   1009  CG  PHE A 108      33.717  24.068  26.600  1.00  0.00      RA0  C
ATOM   1010  CD1 PHE A 108      32.474  24.476  26.131  1.00  0.00      RA0  C
ATOM   1011  CD2 PHE A 108      34.765  24.978  26.667  1.00  0.00      RA0  C
ATOM   1012  CE1 PHE A 108      32.286  25.785  25.710  1.00  0.00      RA0  C
ATOM   1013  CE2 PHE A 108      34.575  26.290  26.249  1.00  0.00      RA0  C
ATOM   1014  CZ  PHE A 108      33.338  26.691  25.761  1.00  0.00      RA0  C
ATOM   1015  C   PHE A 108      33.666  21.852  24.650  1.00  0.00      RA0  C
ATOM   1016  O   PHE A 108      34.880  21.753  24.368  1.00  0.00      RA0  O
ATOM   1017  N   PHE A 109      32.701  22.061  23.750  1.00  0.00      RA0  N
ATOM   1018  H   PHE A 109      31.761  22.162  24.093  1.00  0.00      RA0  H
ATOM   1019  CA  PHE A 109      32.924  22.476  22.360  1.00  0.00      RA0  C
ATOM   1020  CB  PHE A 109      32.346  21.444  21.384  1.00  0.00      RA0  C
ATOM   1021  CG  PHE A 109      33.147  20.160  21.297  1.00  0.00      RA0  C
ATOM   1022  CD1 PHE A 109      33.402  19.382  22.422  1.00  0.00      RA0  C
ATOM   1023  CD2 PHE A 109      33.606  19.734  20.055  1.00  0.00      RA0  C
ATOM   1024  CE1 PHE A 109      34.090  18.181  22.305  1.00  0.00      RA0  C
ATOM   1025  CE2 PHE A 109      34.291  18.530  19.934  1.00  0.00      RA0  C
ATOM   1026  CZ  PHE A 109      34.527  17.749  21.059  1.00  0.00      RA0  C
ATOM   1027  C   PHE A 109      32.241  23.819  22.089  1.00  0.00      RA0  C
ATOM   1028  O   PHE A 109      31.394  24.282  22.856  1.00  0.00      RA0  O
ATOM   1029  N   ARG A 110      32.585  24.424  20.962  1.00  0.00      RA0  N
ATOM   1030  H   ARG A 110      33.240  23.992  20.337  1.00  0.00      RA0  H
ATOM   1031  CA  ARG A 110      32.041  25.717  20.583  1.00  0.00      RA0  C
ATOM   1032  CB  ARG A 110      33.060  26.777  21.003  1.00  0.00      RA0  C
ATOM   1033  CG  ARG A 110      33.069  28.096  20.231  1.00  0.00      RA0  C
ATOM   1034  CD  ARG A 110      33.961  29.106  20.953  1.00  0.00      RA0  C
ATOM   1035  NE  ARG A 110      33.405  29.314  22.286  1.00  0.00      RA0  N
ATOM   1036  HE  ARG A 110      32.443  29.027  22.410  1.00  0.00      RA0  H
ATOM   1037  CZ  ARG A 110      34.080  29.874  23.328  1.00  0.00      RA0  C
ATOM   1038  NH1 ARG A 110      35.349  30.315  23.156  1.00  0.00      RA0  N
ATOM   1039 HH11 ARG A 110      35.885  30.744  23.892  1.00  0.00      RA0  H
ATOM   1040 HH12 ARG A 110      35.801  30.229  22.265  1.00  0.00      RA0  H
ATOM   1041  NH2 ARG A 110      33.449  29.969  24.516  1.00  0.00      RA0  N
ATOM   1042 HH21 ARG A 110      33.857  30.337  25.351  1.00  0.00      RA0  H
ATOM   1043 HH22 ARG A 110      32.484  29.642  24.598  1.00  0.00      RA0  H
ATOM   1044  C   ARG A 110      31.746  25.749  19.088  1.00  0.00      RA0  C
ATOM   1045  O   ARG A 110      32.562  25.276  18.300  1.00  0.00      RA0  O
ATOM   1046  N   LEU A 111      30.580  26.287  18.710  1.00  0.00      RA0  N
ATOM   1047  H   LEU A 111      29.993  26.715  19.397  1.00  0.00      RA0  H
ATOM   1048  CA  LEU A 111      30.212  26.506  17.300  1.00  0.00      RA0  C
ATOM   1049  CB  LEU A 111      28.812  25.960  17.023  1.00  0.00      RA0  C
ATOM   1050  CG  LEU A 111      28.630  24.456  17.208  1.00  0.00      RA0  C
ATOM   1051  CD1 LEU A 111      27.154  24.090  17.334  1.00  0.00      RA0  C
ATOM   1052  CD2 LEU A 111      29.286  23.662  16.085  1.00  0.00      RA0  C
ATOM   1053  C   LEU A 111      30.144  27.988  17.047  1.00  0.00      RA0  C
ATOM   1054  O   LEU A 111      29.820  28.761  17.961  1.00  0.00      RA0  O
ATOM   1055  N   VAL A 112      30.389  28.387  15.807  1.00  0.00      RA0  N
ATOM   1056  H   VAL A 112      30.680  27.732  15.104  1.00  0.00      RA0  H
ATOM   1057  CA  VAL A 112      30.190  29.775  15.392  1.00  0.00      RA0  C
ATOM   1058  CB  VAL A 112      31.527  30.473  15.118  1.00  0.00      RA0  C
ATOM   1059  CG1 VAL A 112      31.300  31.946  14.776  1.00  0.00      RA0  C
ATOM   1060  CG2 VAL A 112      32.505  30.320  16.285  1.00  0.00      RA0  C
ATOM   1061  C   VAL A 112      29.307  29.795  14.147  1.00  0.00      RA0  C
ATOM   1062  O   VAL A 112      29.639  29.175  13.139  1.00  0.00      RA0  O
ATOM   1063  N   VAL A 113      28.195  30.511  14.213  1.00  0.00      RA0  N
ATOM   1064  H   VAL A 113      27.979  31.043  15.033  1.00  0.00      RA0  H
ATOM   1065  CA  VAL A 113      27.286  30.606  13.069  1.00  0.00      RA0  C
ATOM   1066  CB  VAL A 113      26.022  29.759  13.284  1.00  0.00      RA0  C
ATOM   1067  CG1 VAL A 113      26.323  28.260  13.341  1.00  0.00      RA0  C
ATOM   1068  CG2 VAL A 113      25.242  30.239  14.510  1.00  0.00      RA0  C
ATOM   1069  C   VAL A 113      26.872  32.037  12.745  1.00  0.00      RA0  C
ATOM   1070  O   VAL A 113      26.968  32.956  13.570  1.00  0.00      RA0  O
ATOM   1071  N   ASN A 114      26.368  32.203  11.529  1.00  0.00      RA0  N
ATOM   1072  H   ASN A 114      26.147  31.378  11.003  1.00  0.00      RA0  H
ATOM   1073  CA  ASN A 114      25.969  33.509  11.022  1.00  0.00      RA0  C
ATOM   1074  CB  ASN A 114      25.822  33.435   9.496  1.00  0.00      RA0  C
ATOM   1075  CG  ASN A 114      27.053  32.848   8.838  1.00  0.00      RA0  C
ATOM   1076  OD1 ASN A 114      28.058  33.538   8.689  1.00  0.00      RA0  O
ATOM   1077  ND2 ASN A 114      26.925  31.552   8.469  1.00  0.00      RA0  N
ATOM   1078 HD21 ASN A 114      26.099  30.976   8.566  1.00  0.00      RA0  H
ATOM   1079 HD22 ASN A 114      27.663  31.016   8.051  1.00  0.00      RA0  H
ATOM   1080  C   ASN A 114      24.621  33.987  11.529  1.00  0.00      RA0  C
ATOM   1081  O   ASN A 114      23.769  33.189  11.905  1.00  0.00      RA0  O
ATOM   1082  N   SER A 115      24.446  35.308  11.508  1.00  0.00      RA0  N
ATOM   1083  H   SER A 115      25.219  35.897  11.284  1.00  0.00      RA0  H
ATOM   1084  CA  SER A 115      23.211  35.933  11.928  1.00  0.00      RA0  C
ATOM   1085  CB  SER A 115      23.335  37.459  11.878  1.00  0.00      RA0  C
ATOM   1086  OG  SER A 115      22.481  38.060  12.857  1.00  0.00      RA0  O
ATOM   1087  HG  SER A 115      21.592  37.783  12.655  1.00  0.00      RA0  H
ATOM   1088  C   SER A 115      22.004  35.426  11.128  1.00  0.00      RA0  C
ATOM   1089  O   SER A 115      20.951  35.137  11.684  1.00  0.00      RA0  O
ATOM   1090  N   ALA A 116      22.161  35.353   9.815  1.00  0.00      RA0  N
ATOM   1091  H   ALA A 116      23.061  35.500   9.411  1.00  0.00      RA0  H
ATOM   1092  CA  ALA A 116      21.043  35.018   8.928  1.00  0.00      RA0  C
ATOM   1093  CB  ALA A 116      21.507  34.974   7.472  1.00  0.00      RA0  C
ATOM   1094  C   ALA A 116      20.420  33.676   9.263  1.00  0.00      RA0  C
ATOM   1095  O   ALA A 116      19.203  33.489   9.107  1.00  0.00      RA0  O
ATOM   1096  N   THR A 117      21.240  32.742   9.737  1.00  0.00      RA0  N
ATOM   1097  H   THR A 117      22.227  32.863   9.841  1.00  0.00      RA0  H
ATOM   1098  CA  THR A 117      20.803  31.366  10.039  1.00  0.00      RA0  C
ATOM   1099  CB  THR A 117      21.822  30.526   9.299  1.00  0.00      RA0  C
ATOM   1100  OG1 THR A 117      22.898  31.381   8.871  1.00  0.00      RA0  O
ATOM   1101  HG1 THR A 117      23.574  30.724   8.659  1.00  0.00      RA0  H
ATOM   1102  CG2 THR A 117      21.209  29.835   8.087  1.00  0.00      RA0  C
ATOM   1103  C   THR A 117      20.765  31.032  11.528  1.00  0.00      RA0  C
ATOM   1104  O   THR A 117      20.453  29.895  11.901  1.00  0.00      RA0  O
ATOM   1105  N   ARG A 118      21.031  32.024  12.371  1.00  0.00      RA0  N
ATOM   1106  H   ARG A 118      21.285  32.916  11.999  1.00  0.00      RA0  H
ATOM   1107  CA  ARG A 118      21.119  31.830  13.819  1.00  0.00      RA0  C
ATOM   1108  CB  ARG A 118      21.347  33.197  14.471  1.00  0.00      RA0  C
ATOM   1109  CG  ARG A 118      21.227  33.222  15.994  1.00  0.00      RA0  C
ATOM   1110  CD  ARG A 118      21.376  34.637  16.555  1.00  0.00      RA0  C
ATOM   1111  NE  ARG A 118      20.919  34.703  17.941  1.00  0.00      RA0  N
ATOM   1112  HE  ARG A 118      19.953  34.417  18.055  1.00  0.00      RA0  H
ATOM   1113  CZ  ARG A 118      21.752  35.189  18.913  1.00  0.00      RA0  C
ATOM   1114  NH1 ARG A 118      23.021  35.524  18.609  1.00  0.00      RA0  N
ATOM   1115 HH11 ARG A 118      23.609  35.935  19.326  1.00  0.00      RA0  H
ATOM   1116 HH12 ARG A 118      23.435  35.373  17.701  1.00  0.00      RA0  H
ATOM   1117  NH2 ARG A 118      21.311  35.330  20.178  1.00  0.00      RA0  N
ATOM   1118 HH21 ARG A 118      21.933  35.666  20.914  1.00  0.00      RA0  H
ATOM   1119 HH22 ARG A 118      20.374  35.111  20.452  1.00  0.00      RA0  H
ATOM   1120  C   ARG A 118      19.916  31.116  14.423  1.00  0.00      RA0  C
ATOM   1121  O   ARG A 118      20.052  30.100  15.112  1.00  0.00      RA0  O
ATOM   1122  N   GLU A 119      18.728  31.646  14.183  1.00  0.00      RA0  N
ATOM   1123  H   GLU A 119      18.662  32.472  13.627  1.00  0.00      RA0  H
ATOM   1124  CA  GLU A 119      17.547  31.080  14.828  1.00  0.00      RA0  C
ATOM   1125  CB  GLU A 119      16.389  32.078  14.821  1.00  0.00      RA0  C
ATOM   1126  CG  GLU A 119      16.792  33.436  15.415  1.00  0.00      RA0  C
ATOM   1127  CD  GLU A 119      17.297  33.288  16.842  1.00  0.00      RA0  C
ATOM   1128  OE1 GLU A 119      16.824  32.410  17.557  1.00  0.00      RA0  O
ATOM   1129  OE2 GLU A 119      18.166  34.061  17.242  1.00  0.00      RA0  O
ATOM   1130  C   GLU A 119      17.167  29.693  14.294  1.00  0.00      RA0  C
ATOM   1131  O   GLU A 119      16.825  28.813  15.062  1.00  0.00      RA0  O
ATOM   1132  N   LYS A 120      17.286  29.493  12.992  1.00  0.00      RA0  N
ATOM   1133  H   LYS A 120      17.704  30.217  12.448  1.00  0.00      RA0  H
ATOM   1134  CA  LYS A 120      17.100  28.161  12.407  1.00  0.00      RA0  C
ATOM   1135  CB  LYS A 120      17.267  28.229  10.884  1.00  0.00      RA0  C
ATOM   1136  CG  LYS A 120      17.039  26.875  10.204  1.00  0.00      RA0  C
ATOM   1137  CD  LYS A 120      17.358  26.848   8.706  1.00  0.00      RA0  C
ATOM   1138  CE  LYS A 120      18.826  27.158   8.404  1.00  0.00      RA0  C
ATOM   1139  NZ  LYS A 120      19.194  26.669   7.067  1.00  0.00      RA0  N
ATOM   1140  HZ1 LYS A 120      20.199  26.856   6.862  1.00  0.00      RA0  H
ATOM   1141  HZ2 LYS A 120      19.083  25.633   7.037  1.00  0.00      RA0  H
ATOM   1142  HZ3 LYS A 120      18.627  27.031   6.281  1.00  0.00      RA0  H
ATOM   1143  C   LYS A 120      18.073  27.158  12.976  1.00  0.00      RA0  C
ATOM   1144  O   LYS A 120      17.715  26.044  13.303  1.00  0.00      RA0  O
ATOM   1145  N   ASP A 121      19.339  27.552  13.045  1.00  0.00      RA0  N
ATOM   1146  H   ASP A 121      19.664  28.410  12.651  1.00  0.00      RA0  H
ATOM   1147  CA  ASP A 121      20.385  26.683  13.575  1.00  0.00      RA0  C
ATOM   1148  CB  ASP A 121      21.774  27.260  13.345  1.00  0.00      RA0  C
ATOM   1149  CG  ASP A 121      22.003  27.407  11.857  1.00  0.00      RA0  C
ATOM   1150  OD1 ASP A 121      21.299  26.764  11.071  1.00  0.00      RA0  O
ATOM   1151  OD2 ASP A 121      22.873  28.190  11.493  1.00  0.00      RA0  O
ATOM   1152  C   ASP A 121      20.154  26.364  15.050  1.00  0.00      RA0  C
ATOM   1153  O   ASP A 121      20.295  25.218  15.483  1.00  0.00      RA0  O
ATOM   1154  N   LEU A 122      19.828  27.387  15.828  1.00  0.00      RA0  N
ATOM   1155  H   LEU A 122      19.744  28.294  15.416  1.00  0.00      RA0  H
ATOM   1156  CA  LEU A 122      19.602  27.193  17.256  1.00  0.00      RA0  C
ATOM   1157  CB  LEU A 122      19.360  28.517  17.979  1.00  0.00      RA0  C
ATOM   1158  CG  LEU A 122      20.637  29.346  18.120  1.00  0.00      RA0  C
ATOM   1159  CD1 LEU A 122      20.368  30.693  18.791  1.00  0.00      RA0  C
ATOM   1160  CD2 LEU A 122      21.744  28.558  18.822  1.00  0.00      RA0  C
ATOM   1161  C   LEU A 122      18.452  26.245  17.509  1.00  0.00      RA0  C
ATOM   1162  O   LEU A 122      18.522  25.412  18.398  1.00  0.00      RA0  O
ATOM   1163  N   SER A 123      17.383  26.364  16.730  1.00  0.00      RA0  N
ATOM   1164  H   SER A 123      17.358  27.059  16.009  1.00  0.00      RA0  H
ATOM   1165  CA  SER A 123      16.226  25.489  16.918  1.00  0.00      RA0  C
ATOM   1166  CB  SER A 123      15.086  26.074  16.092  1.00  0.00      RA0  C
ATOM   1167  OG  SER A 123      14.898  27.436  16.494  1.00  0.00      RA0  O
ATOM   1168  HG  SER A 123      15.583  27.960  16.089  1.00  0.00      RA0  H
ATOM   1169  C   SER A 123      16.595  24.052  16.582  1.00  0.00      RA0  C
ATOM   1170  O   SER A 123      16.212  23.125  17.291  1.00  0.00      RA0  O
ATOM   1171  N   TRP A 124      17.343  23.880  15.498  1.00  0.00      RA0  N
ATOM   1172  H   TRP A 124      17.647  24.674  14.964  1.00  0.00      RA0  H
ATOM   1173  CA  TRP A 124      17.787  22.548  15.055  1.00  0.00      RA0  C
ATOM   1174  CB  TRP A 124      18.418  22.676  13.666  1.00  0.00      RA0  C
ATOM   1175  CG  TRP A 124      18.815  21.329  13.109  1.00  0.00      RA0  C
ATOM   1176  CD2 TRP A 124      17.965  20.328  12.511  1.00  0.00      RA0  C
ATOM   1177  CE2 TRP A 124      18.791  19.254  12.105  1.00  0.00      RA0  C
ATOM   1178  CE3 TRP A 124      16.595  20.265  12.286  1.00  0.00      RA0  C
ATOM   1179  CD1 TRP A 124      20.111  20.799  13.033  1.00  0.00      RA0  C
ATOM   1180  NE1 TRP A 124      20.102  19.574  12.441  1.00  0.00      RA0  N
ATOM   1181  HE1 TRP A 124      20.888  19.015  12.261  1.00  0.00      RA0  H
ATOM   1182  CZ2 TRP A 124      18.226  18.149  11.480  1.00  0.00      RA0  C
ATOM   1183  CZ3 TRP A 124      16.043  19.152  11.662  1.00  0.00      RA0  C
ATOM   1184  CH2 TRP A 124      16.856  18.099  11.258  1.00  0.00      RA0  C
ATOM   1185  C   TRP A 124      18.760  21.909  16.045  1.00  0.00      RA0  C
ATOM   1186  O   TRP A 124      18.593  20.764  16.438  1.00  0.00      RA0  O
ATOM   1187  N   ILE A 125      19.761  22.681  16.455  1.00  0.00      RA0  N
ATOM   1188  H   ILE A 125      19.820  23.605  16.091  1.00  0.00      RA0  H
ATOM   1189  CA  ILE A 125      20.746  22.218  17.430  1.00  0.00      RA0  C
ATOM   1190  CB  ILE A 125      21.849  23.258  17.656  1.00  0.00      RA0  C
ATOM   1191  CG2 ILE A 125      22.771  22.872  18.815  1.00  0.00      RA0  C
ATOM   1192  CG1 ILE A 125      22.652  23.461  16.370  1.00  0.00      RA0  C
ATOM   1193  CD1 ILE A 125      23.552  24.696  16.437  1.00  0.00      RA0  C
ATOM   1194  C   ILE A 125      20.050  21.835  18.742  1.00  0.00      RA0  C
ATOM   1195  O   ILE A 125      20.290  20.760  19.269  1.00  0.00      RA0  O
ATOM   1196  N   THR A 126      19.185  22.715  19.246  1.00  0.00      RA0  N
ATOM   1197  H   THR A 126      19.020  23.584  18.781  1.00  0.00      RA0  H
ATOM   1198  CA  THR A 126      18.413  22.427  20.459  1.00  0.00      RA0  C
ATOM   1199  CB  THR A 126      17.577  23.644  20.843  1.00  0.00      RA0  C
ATOM   1200  OG1 THR A 126      18.450  24.768  21.012  1.00  0.00      RA0  O
ATOM   1201  HG1 THR A 126      18.612  25.118  20.144  1.00  0.00      RA0  H
ATOM   1202  CG2 THR A 126      16.765  23.409  22.119  1.00  0.00      RA0  C
ATOM   1203  C   THR A 126      17.638  21.140  20.388  1.00  0.00      RA0  C
ATOM   1204  O   THR A 126      17.679  20.344  21.333  1.00  0.00      RA0  O
ATOM   1205  N   GLN A 127      16.919  20.950  19.285  1.00  0.00      RA0  N
ATOM   1206  H   GLN A 127      16.931  21.647  18.564  1.00  0.00      RA0  H
ATOM   1207  CA  GLN A 127      16.103  19.760  19.063  1.00  0.00      RA0  C
ATOM   1208  CB  GLN A 127      15.405  19.878  17.708  1.00  0.00      RA0  C
ATOM   1209  CG  GLN A 127      14.535  18.676  17.338  1.00  0.00      RA0  C
ATOM   1210  CD  GLN A 127      13.853  18.956  16.016  1.00  0.00      RA0  C
ATOM   1211  OE1 GLN A 127      12.817  19.608  15.952  1.00  0.00      RA0  O
ATOM   1212  NE2 GLN A 127      14.490  18.431  14.954  1.00  0.00      RA0  N
ATOM   1213 HE21 GLN A 127      15.330  17.892  15.051  1.00  0.00      RA0  H
ATOM   1214 HE22 GLN A 127      14.151  18.564  14.024  1.00  0.00      RA0  H
ATOM   1215  C   GLN A 127      16.927  18.464  19.147  1.00  0.00      RA0  C
ATOM   1216  O   GLN A 127      16.596  17.540  19.877  1.00  0.00      RA0  O
ATOM   1217  N   HIS A 128      18.018  18.419  18.397  1.00  0.00      RA0  N
ATOM   1218  H   HIS A 128      18.299  19.239  17.892  1.00  0.00      RA0  H
ATOM   1219  CA  HIS A 128      18.844  17.228  18.341  1.00  0.00      RA0  C
ATOM   1220  CB  HIS A 128      19.639  17.156  17.036  1.00  0.00      RA0  C
ATOM   1221  CG  HIS A 128      18.691  16.789  15.922  1.00  0.00      RA0  C
ATOM   1222  ND1 HIS A 128      18.530  15.538  15.450  1.00  0.00      RA0  N
ATOM   1223  HD1 HIS A 128      19.015  14.733  15.735  1.00  0.00      RA0  H
ATOM   1224  CD2 HIS A 128      17.816  17.640  15.244  1.00  0.00      RA0  C
ATOM   1225  NE2 HIS A 128      17.116  16.886  14.361  1.00  0.00      RA0  N
ATOM   1226  CE1 HIS A 128      17.558  15.592  14.486  1.00  0.00      RA0  C
ATOM   1227  C   HIS A 128      19.769  17.062  19.563  1.00  0.00      RA0  C
ATOM   1228  O   HIS A 128      20.225  15.953  19.833  1.00  0.00      RA0  O
ATOM   1229  N   ALA A 129      20.027  18.136  20.308  1.00  0.00      RA0  N
ATOM   1230  H   ALA A 129      19.633  19.024  20.066  1.00  0.00      RA0  H
ATOM   1231  CA  ALA A 129      20.873  18.057  21.500  1.00  0.00      RA0  C
ATOM   1232  CB  ALA A 129      21.303  19.445  21.973  1.00  0.00      RA0  C
ATOM   1233  C   ALA A 129      20.202  17.338  22.680  1.00  0.00      RA0  C
ATOM   1234  O   ALA A 129      20.880  16.738  23.501  1.00  0.00      RA0  O
ATOM   1235  N   GLU A 130      18.881  17.425  22.754  1.00  0.00      RA0  N
ATOM   1236  H   GLU A 130      18.372  17.866  22.013  1.00  0.00      RA0  H
ATOM   1237  CA  GLU A 130      18.113  17.027  23.947  1.00  0.00      RA0  C
ATOM   1238  CB  GLU A 130      16.624  17.367  23.737  1.00  0.00      RA0  C
ATOM   1239  CG  GLU A 130      15.689  17.117  24.926  1.00  0.00      RA0  C
ATOM   1240  CD  GLU A 130      15.349  15.643  25.035  1.00  0.00      RA0  C
ATOM   1241  OE1 GLU A 130      15.297  14.977  24.004  1.00  0.00      RA0  O
ATOM   1242  OE2 GLU A 130      15.145  15.164  26.147  1.00  0.00      RA0  O
ATOM   1243  C   GLU A 130      18.400  15.609  24.440  1.00  0.00      RA0  C
ATOM   1244  O   GLU A 130      18.651  15.430  25.640  1.00  0.00      RA0  O
ATOM   1245  N   PRO A 131      18.393  14.603  23.570  1.00  0.00      RA0  N
ATOM   1246  CD  PRO A 131      18.041  14.605  22.146  1.00  0.00      RA0  C
ATOM   1247  CA  PRO A 131      18.648  13.234  24.018  1.00  0.00      RA0  C
ATOM   1248  CB  PRO A 131      18.322  12.359  22.801  1.00  0.00      RA0  C
ATOM   1249  CG  PRO A 131      17.473  13.223  21.880  1.00  0.00      RA0  C
ATOM   1250  C   PRO A 131      20.074  12.993  24.479  1.00  0.00      RA0  C
ATOM   1251  O   PRO A 131      20.319  12.039  25.221  1.00  0.00      RA0  O
ATOM   1252  N   PHE A 132      20.994  13.857  24.056  1.00  0.00      RA0  N
ATOM   1253  H   PHE A 132      20.709  14.668  23.540  1.00  0.00      RA0  H
ATOM   1254  CA  PHE A 132      22.381  13.799  24.487  1.00  0.00      RA0  C
ATOM   1255  CB  PHE A 132      23.314  14.295  23.381  1.00  0.00      RA0  C
ATOM   1256  CG  PHE A 132      23.126  13.529  22.093  1.00  0.00      RA0  C
ATOM   1257  CD1 PHE A 132      23.931  12.431  21.818  1.00  0.00      RA0  C
ATOM   1258  CD2 PHE A 132      22.165  13.929  21.172  1.00  0.00      RA0  C
ATOM   1259  CE1 PHE A 132      23.782  11.742  20.620  1.00  0.00      RA0  C
ATOM   1260  CE2 PHE A 132      22.015  13.240  19.975  1.00  0.00      RA0  C
ATOM   1261  CZ  PHE A 132      22.828  12.149  19.696  1.00  0.00      RA0  C
ATOM   1262  C   PHE A 132      22.668  14.592  25.770  1.00  0.00      RA0  C
ATOM   1263  O   PHE A 132      23.759  14.469  26.353  1.00  0.00      RA0  O
ATOM   1264  N   GLY A 133      21.702  15.400  26.203  1.00  0.00      RA0  N
ATOM   1265  H   GLY A 133      20.862  15.516  25.669  1.00  0.00      RA0  H
ATOM   1266  CA  GLY A 133      21.820  16.178  27.431  1.00  0.00      RA0  C
ATOM   1267  C   GLY A 133      22.832  17.306  27.350  1.00  0.00      RA0  C
ATOM   1268  O   GLY A 133      23.558  17.570  28.316  1.00  0.00      RA0  O
ATOM   1269  N   ILE A 134      22.864  17.993  26.212  1.00  0.00      RA0  N
ATOM   1270  H   ILE A 134      22.136  17.870  25.539  1.00  0.00      RA0  H
ATOM   1271  CA  ILE A 134      23.862  19.032  25.986  1.00  0.00      RA0  C
ATOM   1272  CB  ILE A 134      24.286  19.070  24.518  1.00  0.00      RA0  C
ATOM   1273  CG2 ILE A 134      25.362  20.125  24.268  1.00  0.00      RA0  C
ATOM   1274  CG1 ILE A 134      24.750  17.682  24.086  1.00  0.00      RA0  C
ATOM   1275  CD1 ILE A 134      25.853  17.144  24.997  1.00  0.00      RA0  C
ATOM   1276  C   ILE A 134      23.293  20.373  26.433  1.00  0.00      RA0  C
ATOM   1277  O   ILE A 134      22.166  20.722  26.075  1.00  0.00      RA0  O
ATOM   1278  N   GLU A 135      24.065  21.094  27.242  1.00  0.00      RA0  N
ATOM   1279  H   GLU A 135      24.977  20.754  27.464  1.00  0.00      RA0  H
ATOM   1280  CA  GLU A 135      23.728  22.449  27.678  1.00  0.00      RA0  C
ATOM   1281  CB  GLU A 135      24.487  22.601  29.000  1.00  0.00      RA0  C
ATOM   1282  CG  GLU A 135      24.740  24.005  29.551  1.00  0.00      RA0  C
ATOM   1283  CD  GLU A 135      25.743  23.898  30.696  1.00  0.00      RA0  C
ATOM   1284  OE1 GLU A 135      26.723  24.645  30.712  1.00  0.00      RA0  O
ATOM   1285  OE2 GLU A 135      25.581  23.034  31.560  1.00  0.00      RA0  O
ATOM   1286  C   GLU A 135      24.204  23.447  26.613  1.00  0.00      RA0  C
ATOM   1287  O   GLU A 135      25.387  23.508  26.304  1.00  0.00      RA0  O
ATOM   1288  N   ILE A 136      23.267  24.219  26.067  1.00  0.00      RA0  N
ATOM   1289  H   ILE A 136      22.357  24.247  26.476  1.00  0.00      RA0  H
ATOM   1290  CA  ILE A 136      23.543  25.167  24.980  1.00  0.00      RA0  C
ATOM   1291  CB  ILE A 136      22.476  25.002  23.902  1.00  0.00      RA0  C
ATOM   1292  CG2 ILE A 136      22.673  25.978  22.742  1.00  0.00      RA0  C
ATOM   1293  CG1 ILE A 136      22.428  23.546  23.445  1.00  0.00      RA0  C
ATOM   1294  CD1 ILE A 136      21.335  23.309  22.412  1.00  0.00      RA0  C
ATOM   1295  C   ILE A 136      23.525  26.578  25.545  1.00  0.00      RA0  C
ATOM   1296  O   ILE A 136      22.514  26.993  26.112  1.00  0.00      RA0  O
ATOM   1297  N   THR A 137      24.636  27.308  25.390  1.00  0.00      RA0  N
ATOM   1298  H   THR A 137      25.458  26.899  24.997  1.00  0.00      RA0  H
ATOM   1299  CA  THR A 137      24.751  28.675  25.878  1.00  0.00      RA0  C
ATOM   1300  CB  THR A 137      25.772  28.550  26.993  1.00  0.00      RA0  C
ATOM   1301  OG1 THR A 137      25.438  27.367  27.732  1.00  0.00      RA0  O
ATOM   1302  HG1 THR A 137      26.196  27.104  28.241  1.00  0.00      RA0  H
ATOM   1303  CG2 THR A 137      25.848  29.782  27.896  1.00  0.00      RA0  C
ATOM   1304  C   THR A 137      25.140  29.591  24.728  1.00  0.00      RA0  C
ATOM   1305  O   THR A 137      26.202  29.420  24.130  1.00  0.00      RA0  O
ATOM   1306  N   VAL A 138      24.276  30.548  24.409  1.00  0.00      RA0  N
ATOM   1307  H   VAL A 138      23.496  30.726  25.007  1.00  0.00      RA0  H
ATOM   1308  CA  VAL A 138      24.569  31.510  23.345  1.00  0.00      RA0  C
ATOM   1309  CB  VAL A 138      23.271  31.978  22.696  1.00  0.00      RA0  C
ATOM   1310  CG1 VAL A 138      23.557  32.879  21.500  1.00  0.00      RA0  C
ATOM   1311  CG2 VAL A 138      22.410  30.775  22.306  1.00  0.00      RA0  C
ATOM   1312  C   VAL A 138      25.368  32.678  23.936  1.00  0.00      RA0  C
ATOM   1313  O   VAL A 138      24.944  33.289  24.920  1.00  0.00      RA0  O
ATOM   1314  N   ARG A 139      26.488  33.018  23.307  1.00  0.00      RA0  N
ATOM   1315  H   ARG A 139      26.673  32.627  22.409  1.00  0.00      RA0  H
ATOM   1316  CA  ARG A 139      27.450  33.974  23.874  1.00  0.00      RA0  C
ATOM   1317  CB  ARG A 139      28.872  33.479  23.641  1.00  0.00      RA0  C
ATOM   1318  CG  ARG A 139      29.075  32.059  24.173  1.00  0.00      RA0  C
ATOM   1319  CD  ARG A 139      28.612  31.915  25.624  1.00  0.00      RA0  C
ATOM   1320  NE  ARG A 139      29.089  33.045  26.413  1.00  0.00      RA0  N
ATOM   1321  HE  ARG A 139      28.569  33.910  26.368  1.00  0.00      RA0  H
ATOM   1322  CZ  ARG A 139      30.274  32.991  27.065  1.00  0.00      RA0  C
ATOM   1323  NH1 ARG A 139      30.949  31.819  27.127  1.00  0.00      RA0  N
ATOM   1324 HH11 ARG A 139      31.789  31.704  27.654  1.00  0.00      RA0  H
ATOM   1325 HH12 ARG A 139      30.628  30.992  26.631  1.00  0.00      RA0  H
ATOM   1326  NH2 ARG A 139      30.735  34.126  27.627  1.00  0.00      RA0  N
ATOM   1327 HH21 ARG A 139      31.568  34.220  28.171  1.00  0.00      RA0  H
ATOM   1328 HH22 ARG A 139      30.220  34.998  27.489  1.00  0.00      RA0  H
ATOM   1329  C   ARG A 139      27.259  35.386  23.330  1.00  0.00      RA0  C
ATOM   1330  O   ARG A 139      28.145  35.986  22.706  1.00  0.00      RA0  O
ATOM   1331  N   ASP A 140      26.099  35.947  23.626  1.00  0.00      RA0  N
ATOM   1332  H   ASP A 140      25.417  35.428  24.145  1.00  0.00      RA0  H
ATOM   1333  CA  ASP A 140      25.763  37.288  23.171  1.00  0.00      RA0  C
ATOM   1334  CB  ASP A 140      24.240  37.498  23.142  1.00  0.00      RA0  C
ATOM   1335  CG  ASP A 140      23.530  36.528  22.199  1.00  0.00      RA0  C
ATOM   1336  OD1 ASP A 140      23.940  36.365  21.052  1.00  0.00      RA0  O
ATOM   1337  OD2 ASP A 140      22.527  35.941  22.595  1.00  0.00      RA0  O
ATOM   1338  C   ASP A 140      26.461  38.356  24.001  1.00  0.00      RA0  C
ATOM   1339  O   ASP A 140      26.303  39.538  23.728  1.00  0.00      RA0  O
ATOM   1340  N   ASP A 141      27.195  37.921  25.031  1.00  0.00      RA0  N
ATOM   1341  H   ASP A 141      27.324  36.945  25.205  1.00  0.00      RA0  H
ATOM   1342  CA  ASP A 141      28.079  38.774  25.811  1.00  0.00      RA0  C
ATOM   1343  CB  ASP A 141      28.320  38.135  27.184  1.00  0.00      RA0  C
ATOM   1344  CG  ASP A 141      29.134  36.851  27.066  1.00  0.00      RA0  C
ATOM   1345  OD1 ASP A 141      28.672  35.883  26.464  1.00  0.00      RA0  O
ATOM   1346  OD2 ASP A 141      30.228  36.786  27.615  1.00  0.00      RA0  O
ATOM   1347  C   ASP A 141      29.436  39.080  25.147  1.00  0.00      RA0  C
ATOM   1348  O   ASP A 141      30.193  39.924  25.662  1.00  0.00      RA0  O
ATOM   1349  N   LEU A 142      29.715  38.394  24.033  1.00  0.00      RA0  N
ATOM   1350  H   LEU A 142      29.034  37.792  23.611  1.00  0.00      RA0  H
ATOM   1351  CA  LEU A 142      30.966  38.532  23.283  1.00  0.00      RA0  C
ATOM   1352  CB  LEU A 142      31.614  37.166  23.048  1.00  0.00      RA0  C
ATOM   1353  CG  LEU A 142      31.907  36.377  24.326  1.00  0.00      RA0  C
ATOM   1354  CD1 LEU A 142      32.443  34.979  24.015  1.00  0.00      RA0  C
ATOM   1355  CD2 LEU A 142      32.840  37.133  25.271  1.00  0.00      RA0  C
ATOM   1356  C   LEU A 142      30.768  39.226  21.951  1.00  0.00      RA0  C
ATOM   1357  O   LEU A 142      29.785  38.975  21.236  1.00  0.00      RA0  O
ATOM   1358  N   SER A 143      31.742  40.055  21.608  1.00  0.00      RA0  N
ATOM   1359  H   SER A 143      32.496  40.277  22.224  1.00  0.00      RA0  H
ATOM   1360  CA  SER A 143      31.886  40.617  20.278  1.00  0.00      RA0  C
ATOM   1361  CB  SER A 143      32.141  42.086  20.497  1.00  0.00      RA0  C
ATOM   1362  OG  SER A 143      32.028  42.276  21.903  1.00  0.00      RA0  O
ATOM   1363  HG  SER A 143      31.124  42.044  22.100  1.00  0.00      RA0  H
ATOM   1364  C   SER A 143      33.074  39.904  19.640  1.00  0.00      RA0  C
ATOM   1365  O   SER A 143      33.806  39.158  20.310  1.00  0.00      RA0  O
ATOM   1366  N   MSE A 144      33.253  40.097  18.350  1.00  0.00      RA0  N
ATOM   1367  H   MSE A 144      32.689  40.719  17.802  1.00  0.00      RA0  H
ATOM   1368  CA  MSE A 144      34.328  39.411  17.655  1.00  0.00      RA0  C
ATOM   1369  CB  MSE A 144      33.846  38.029  17.201  1.00  0.00      RA0  C
ATOM   1370  CG  MSE A 144      34.951  37.123  16.657  1.00  0.00      RA0  C
ATOM   1371  SE  MSE A 144      34.393  35.423  16.448  1.00  0.00      RA0  S
ATOM   1372  CE  MSE A 144      32.875  35.763  15.547  1.00  0.00      RA0  C
ATOM   1373  C   MSE A 144      34.823  40.277  16.518  1.00  0.00      RA0  C
ATOM   1374  O   MSE A 144      34.018  40.927  15.822  1.00  0.00      RA0  O
ATOM   1375  N   ILE A 145      36.145  40.281  16.350  1.00  0.00      RA0  N
ATOM   1376  H   ILE A 145      36.722  39.722  16.950  1.00  0.00      RA0  H
ATOM   1377  CA  ILE A 145      36.817  41.057  15.315  1.00  0.00      RA0  C
ATOM   1378  CB  ILE A 145      37.632  42.196  15.943  1.00  0.00      RA0  C
ATOM   1379  CG2 ILE A 145      38.309  43.045  14.865  1.00  0.00      RA0  C
ATOM   1380  CG1 ILE A 145      36.780  43.050  16.886  1.00  0.00      RA0  C
ATOM   1381  CD1 ILE A 145      37.596  44.108  17.631  1.00  0.00      RA0  C
ATOM   1382  C   ILE A 145      37.729  40.128  14.530  1.00  0.00      RA0  C
ATOM   1383  O   ILE A 145      38.504  39.373  15.126  1.00  0.00      RA0  O
ATOM   1384  N   ALA A 146      37.627  40.164  13.204  1.00  0.00      RA0  N
ATOM   1385  H   ALA A 146      37.040  40.863  12.795  1.00  0.00      RA0  H
ATOM   1386  CA  ALA A 146      38.491  39.366  12.339  1.00  0.00      RA0  C
ATOM   1387  CB  ALA A 146      37.701  38.858  11.132  1.00  0.00      RA0  C
ATOM   1388  C   ALA A 146      39.592  40.260  11.825  1.00  0.00      RA0  C
ATOM   1389  O   ALA A 146      39.320  41.270  11.191  1.00  0.00      RA0  O
ATOM   1390  N   VAL A 147      40.832  39.879  12.100  1.00  0.00      RA0  N
ATOM   1391  H   VAL A 147      40.997  39.034  12.594  1.00  0.00      RA0  H
ATOM   1392  CA  VAL A 147      41.994  40.689  11.695  1.00  0.00      RA0  C
ATOM   1393  CB  VAL A 147      42.872  40.978  12.915  1.00  0.00      RA0  C
ATOM   1394  CG1 VAL A 147      44.032  41.906  12.561  1.00  0.00      RA0  C
ATOM   1395  CG2 VAL A 147      42.038  41.525  14.075  1.00  0.00      RA0  C
ATOM   1396  C   VAL A 147      42.735  39.835  10.682  1.00  0.00      RA0  C
ATOM   1397  O   VAL A 147      43.186  38.736  11.015  1.00  0.00      RA0  O
ATOM   1398  N   GLN A 148      42.820  40.325   9.451  1.00  0.00      RA0  N
ATOM   1399  H   GLN A 148      42.570  41.270   9.257  1.00  0.00      RA0  H
ATOM   1400  CA  GLN A 148      43.218  39.503   8.302  1.00  0.00      RA0  C
ATOM   1401  CB  GLN A 148      41.971  39.177   7.475  1.00  0.00      RA0  C
ATOM   1402  CG  GLN A 148      40.739  38.754   8.289  1.00  0.00      RA0  C
ATOM   1403  CD  GLN A 148      40.634  37.246   8.422  1.00  0.00      RA0  C
ATOM   1404  OE1 GLN A 148      40.073  36.590   7.542  1.00  0.00      RA0  O
ATOM   1405  NE2 GLN A 148      41.128  36.749   9.573  1.00  0.00      RA0  N
ATOM   1406 HE21 GLN A 148      41.603  37.324  10.246  1.00  0.00      RA0  H
ATOM   1407 HE22 GLN A 148      41.043  35.784   9.850  1.00  0.00      RA0  H
ATOM   1408  C   GLN A 148      44.283  40.159   7.421  1.00  0.00      RA0  C
ATOM   1409  O   GLN A 148      44.236  41.371   7.132  1.00  0.00      RA0  O
ATOM   1410  N   GLY A 149      45.222  39.347   6.947  1.00  0.00      RA0  N
ATOM   1411  H   GLY A 149      45.300  38.396   7.243  1.00  0.00      RA0  H
ATOM   1412  CA  GLY A 149      46.256  39.825   6.042  1.00  0.00      RA0  C
ATOM   1413  C   GLY A 149      47.621  39.353   6.499  1.00  0.00      RA0  C
ATOM   1414  O   GLY A 149      47.767  38.836   7.614  1.00  0.00      RA0  O
ATOM   1415  N   PRO A 150      48.615  39.532   5.647  1.00  0.00      RA0  N
ATOM   1416  CD  PRO A 150      48.491  40.145   4.331  1.00  0.00      RA0  C
ATOM   1417  CA  PRO A 150      49.959  39.020   5.916  1.00  0.00      RA0  C
ATOM   1418  CB  PRO A 150      50.689  39.249   4.587  1.00  0.00      RA0  C
ATOM   1419  CG  PRO A 150      49.931  40.377   3.898  1.00  0.00      RA0  C
ATOM   1420  C   PRO A 150      50.669  39.625   7.147  1.00  0.00      RA0  C
ATOM   1421  O   PRO A 150      51.533  38.974   7.746  1.00  0.00      RA0  O
ATOM   1422  N   ASN A 151      50.253  40.809   7.565  1.00  0.00      RA0  N
ATOM   1423  H   ASN A 151      49.533  41.283   7.052  1.00  0.00      RA0  H
ATOM   1424  CA  ASN A 151      50.760  41.443   8.778  1.00  0.00      RA0  C
ATOM   1425  CB  ASN A 151      51.187  42.893   8.553  1.00  0.00      RA0  C
ATOM   1426  CG  ASN A 151      52.501  42.984   7.814  1.00  0.00      RA0  C
ATOM   1427  OD1 ASN A 151      53.504  42.393   8.200  1.00  0.00      RA0  O
ATOM   1428  ND2 ASN A 151      52.436  43.760   6.717  1.00  0.00      RA0  N
ATOM   1429 HD21 ASN A 151      51.595  44.276   6.514  1.00  0.00      RA0  H
ATOM   1430 HD22 ASN A 151      53.191  43.872   6.073  1.00  0.00      RA0  H
ATOM   1431  C   ASN A 151      49.733  41.475   9.912  1.00  0.00      RA0  C
ATOM   1432  O   ASN A 151      49.956  42.116  10.946  1.00  0.00      RA0  O
ATOM   1433  N   ALA A 152      48.610  40.780   9.739  1.00  0.00      RA0  N
ATOM   1434  H   ALA A 152      48.502  40.197   8.931  1.00  0.00      RA0  H
ATOM   1435  CA  ALA A 152      47.525  40.831  10.724  1.00  0.00      RA0  C
ATOM   1436  CB  ALA A 152      46.307  40.085  10.209  1.00  0.00      RA0  C
ATOM   1437  C   ALA A 152      47.870  40.232  12.082  1.00  0.00      RA0  C
ATOM   1438  O   ALA A 152      47.643  40.855  13.112  1.00  0.00      RA0  O
ATOM   1439  N   GLN A 153      48.417  39.025  12.076  1.00  0.00      RA0  N
ATOM   1440  H   GLN A 153      48.608  38.591  11.195  1.00  0.00      RA0  H
ATOM   1441  CA  GLN A 153      48.786  38.360  13.322  1.00  0.00      RA0  C
ATOM   1442  CB  GLN A 153      49.254  36.939  13.020  1.00  0.00      RA0  C
ATOM   1443  CG  GLN A 153      48.095  36.093  12.488  1.00  0.00      RA0  C
ATOM   1444  CD  GLN A 153      48.629  34.811  11.891  1.00  0.00      RA0  C
ATOM   1445  OE1 GLN A 153      49.811  34.700  11.597  1.00  0.00      RA0  O
ATOM   1446  NE2 GLN A 153      47.701  33.866  11.683  1.00  0.00      RA0  N
ATOM   1447 HE21 GLN A 153      46.739  33.936  11.965  1.00  0.00      RA0  H
ATOM   1448 HE22 GLN A 153      47.991  33.033  11.208  1.00  0.00      RA0  H
ATOM   1449  C   GLN A 153      49.832  39.187  14.072  1.00  0.00      RA0  C
ATOM   1450  O   GLN A 153      49.689  39.419  15.253  1.00  0.00      RA0  O
ATOM   1451  N   ALA A 154      50.851  39.664  13.363  1.00  0.00      RA0  N
ATOM   1452  H   ALA A 154      50.900  39.468  12.386  1.00  0.00      RA0  H
ATOM   1453  CA  ALA A 154      51.905  40.471  13.987  1.00  0.00      RA0  C
ATOM   1454  CB  ALA A 154      52.975  40.833  12.957  1.00  0.00      RA0  C
ATOM   1455  C   ALA A 154      51.351  41.767  14.598  1.00  0.00      RA0  C
ATOM   1456  O   ALA A 154      51.682  42.119  15.731  1.00  0.00      RA0  O
ATOM   1457  N   LYS A 155      50.525  42.479  13.847  1.00  0.00      RA0  N
ATOM   1458  H   LYS A 155      50.271  42.156  12.933  1.00  0.00      RA0  H
ATOM   1459  CA  LYS A 155      49.955  43.733  14.328  1.00  0.00      RA0  C
ATOM   1460  CB  LYS A 155      49.237  44.477  13.204  1.00  0.00      RA0  C
ATOM   1461  CG  LYS A 155      50.191  45.187  12.243  1.00  0.00      RA0  C
ATOM   1462  CD  LYS A 155      49.434  45.830  11.081  1.00  0.00      RA0  C
ATOM   1463  CE  LYS A 155      50.311  46.697  10.176  1.00  0.00      RA0  C
ATOM   1464  NZ  LYS A 155      49.523  47.103   9.007  1.00  0.00      RA0  N
ATOM   1465  HZ1 LYS A 155      50.065  47.642   8.297  1.00  0.00      RA0  H
ATOM   1466  HZ2 LYS A 155      49.268  46.274   8.430  1.00  0.00      RA0  H
ATOM   1467  HZ3 LYS A 155      48.657  47.631   9.220  1.00  0.00      RA0  H
ATOM   1468  C   LYS A 155      49.019  43.509  15.502  1.00  0.00      RA0  C
ATOM   1469  O   LYS A 155      49.099  44.228  16.516  1.00  0.00      RA0  O
ATOM   1470  N   ALA A 156      48.162  42.490  15.413  1.00  0.00      RA0  N
ATOM   1471  H   ALA A 156      48.143  41.922  14.590  1.00  0.00      RA0  H
ATOM   1472  CA  ALA A 156      47.302  42.150  16.552  1.00  0.00      RA0  C
ATOM   1473  CB  ALA A 156      46.380  40.978  16.209  1.00  0.00      RA0  C
ATOM   1474  C   ALA A 156      48.114  41.792  17.779  1.00  0.00      RA0  C
ATOM   1475  O   ALA A 156      47.756  42.196  18.881  1.00  0.00      RA0  O
ATOM   1476  N   ALA A 157      49.205  41.055  17.580  1.00  0.00      RA0  N
ATOM   1477  H   ALA A 157      49.470  40.791  16.651  1.00  0.00      RA0  H
ATOM   1478  CA  ALA A 157      49.982  40.538  18.704  1.00  0.00      RA0  C
ATOM   1479  CB  ALA A 157      51.041  39.543  18.228  1.00  0.00      RA0  C
ATOM   1480  C   ALA A 157      50.677  41.640  19.516  1.00  0.00      RA0  C
ATOM   1481  O   ALA A 157      50.990  41.430  20.683  1.00  0.00      RA0  O
ATOM   1482  N   THR A 158      50.868  42.824  18.922  1.00  0.00      RA0  N
ATOM   1483  H   THR A 158      50.594  42.960  17.970  1.00  0.00      RA0  H
ATOM   1484  CA  THR A 158      51.429  43.975  19.664  1.00  0.00      RA0  C
ATOM   1485  CB  THR A 158      51.828  45.120  18.719  1.00  0.00      RA0  C
ATOM   1486  OG1 THR A 158      50.708  45.709  18.056  1.00  0.00      RA0  O
ATOM   1487  HG1 THR A 158      50.310  45.054  17.498  1.00  0.00      RA0  H
ATOM   1488  CG2 THR A 158      52.856  44.635  17.696  1.00  0.00      RA0  C
ATOM   1489  C   THR A 158      50.521  44.382  20.809  1.00  0.00      RA0  C
ATOM   1490  O   THR A 158      50.962  45.065  21.722  1.00  0.00      RA0  O
ATOM   1491  N   LEU A 159      49.248  43.993  20.740  1.00  0.00      RA0  N
ATOM   1492  H   LEU A 159      48.926  43.431  19.977  1.00  0.00      RA0  H
ATOM   1493  CA  LEU A 159      48.252  44.320  21.759  1.00  0.00      RA0  C
ATOM   1494  CB  LEU A 159      46.925  44.643  21.083  1.00  0.00      RA0  C
ATOM   1495  CG  LEU A 159      47.123  45.695  19.991  1.00  0.00      RA0  C
ATOM   1496  CD1 LEU A 159      45.868  45.866  19.149  1.00  0.00      RA0  C
ATOM   1497  CD2 LEU A 159      47.626  47.029  20.547  1.00  0.00      RA0  C
ATOM   1498  C   LEU A 159      48.105  43.238  22.813  1.00  0.00      RA0  C
ATOM   1499  O   LEU A 159      47.451  43.472  23.828  1.00  0.00      RA0  O
ATOM   1500  N   PHE A 160      48.698  42.073  22.573  1.00  0.00      RA0  N
ATOM   1501  H   PHE A 160      49.366  42.013  21.832  1.00  0.00      RA0  H
ATOM   1502  CA  PHE A 160      48.603  40.937  23.502  1.00  0.00      RA0  C
ATOM   1503  CB  PHE A 160      48.933  39.615  22.804  1.00  0.00      RA0  C
ATOM   1504  CG  PHE A 160      47.954  39.290  21.697  1.00  0.00      RA0  C
ATOM   1505  CD1 PHE A 160      46.754  39.981  21.566  1.00  0.00      RA0  C
ATOM   1506  CD2 PHE A 160      48.264  38.278  20.795  1.00  0.00      RA0  C
ATOM   1507  CE1 PHE A 160      45.886  39.686  20.521  1.00  0.00      RA0  C
ATOM   1508  CE2 PHE A 160      47.397  37.980  19.750  1.00  0.00      RA0  C
ATOM   1509  CZ  PHE A 160      46.215  38.695  19.604  1.00  0.00      RA0  C
ATOM   1510  C   PHE A 160      49.512  41.150  24.702  1.00  0.00      RA0  C
ATOM   1511  O   PHE A 160      50.613  41.693  24.567  1.00  0.00      RA0  O
ATOM   1512  N   ASN A 161      49.063  40.712  25.872  1.00  0.00      RA0  N
ATOM   1513  H   ASN A 161      48.167  40.272  25.880  1.00  0.00      RA0  H
ATOM   1514  CA  ASN A 161      49.950  40.653  27.032  1.00  0.00      RA0  C
ATOM   1515  CB  ASN A 161      49.201  40.736  28.366  1.00  0.00      RA0  C
ATOM   1516  CG  ASN A 161      48.437  39.464  28.669  1.00  0.00      RA0  C
ATOM   1517  OD1 ASN A 161      48.945  38.351  28.610  1.00  0.00      RA0  O
ATOM   1518  ND2 ASN A 161      47.165  39.700  29.035  1.00  0.00      RA0  N
ATOM   1519 HD21 ASN A 161      46.801  40.633  29.006  1.00  0.00      RA0  H
ATOM   1520 HD22 ASN A 161      46.541  38.978  29.335  1.00  0.00      RA0  H
ATOM   1521  C   ASN A 161      50.853  39.435  26.959  1.00  0.00      RA0  C
ATOM   1522  O   ASN A 161      50.729  38.619  26.053  1.00  0.00      RA0  O
ATOM   1523  N   ASP A 162      51.794  39.296  27.889  1.00  0.00      RA0  N
ATOM   1524  H   ASP A 162      52.007  39.996  28.573  1.00  0.00      RA0  H
ATOM   1525  CA  ASP A 162      52.735  38.177  27.810  1.00  0.00      RA0  C
ATOM   1526  CB  ASP A 162      53.848  38.353  28.838  1.00  0.00      RA0  C
ATOM   1527  CG  ASP A 162      54.595  39.611  28.430  1.00  0.00      RA0  C
ATOM   1528  OD1 ASP A 162      55.683  39.496  27.874  1.00  0.00      RA0  O
ATOM   1529  OD2 ASP A 162      54.054  40.708  28.569  1.00  0.00      RA0  O
ATOM   1530  C   ASP A 162      52.051  36.797  27.793  1.00  0.00      RA0  C
ATOM   1531  O   ASP A 162      52.419  35.931  27.012  1.00  0.00      RA0  O
ATOM   1532  N   ALA A 163      51.038  36.602  28.628  1.00  0.00      RA0  N
ATOM   1533  H   ALA A 163      50.661  37.388  29.119  1.00  0.00      RA0  H
ATOM   1534  CA  ALA A 163      50.345  35.322  28.698  1.00  0.00      RA0  C
ATOM   1535  CB  ALA A 163      49.338  35.305  29.849  1.00  0.00      RA0  C
ATOM   1536  C   ALA A 163      49.621  35.020  27.395  1.00  0.00      RA0  C
ATOM   1537  O   ALA A 163      49.547  33.860  26.982  1.00  0.00      RA0  O
ATOM   1538  N   GLN A 164      49.090  36.067  26.761  1.00  0.00      RA0  N
ATOM   1539  H   GLN A 164      49.264  36.980  27.136  1.00  0.00      RA0  H
ATOM   1540  CA  GLN A 164      48.368  35.918  25.499  1.00  0.00      RA0  C
ATOM   1541  CB  GLN A 164      47.535  37.165  25.232  1.00  0.00      RA0  C
ATOM   1542  CG  GLN A 164      46.505  37.343  26.345  1.00  0.00      RA0  C
ATOM   1543  CD  GLN A 164      45.803  38.668  26.190  1.00  0.00      RA0  C
ATOM   1544  OE1 GLN A 164      46.419  39.680  25.879  1.00  0.00      RA0  O
ATOM   1545  NE2 GLN A 164      44.490  38.618  26.453  1.00  0.00      RA0  N
ATOM   1546 HE21 GLN A 164      44.053  37.741  26.671  1.00  0.00      RA0  H
ATOM   1547 HE22 GLN A 164      43.904  39.428  26.416  1.00  0.00      RA0  H
ATOM   1548  C   GLN A 164      49.346  35.587  24.361  1.00  0.00      RA0  C
ATOM   1549  O   GLN A 164      49.126  34.668  23.565  1.00  0.00      RA0  O
ATOM   1550  N   ARG A 165      50.458  36.308  24.315  1.00  0.00      RA0  N
ATOM   1551  H   ARG A 165      50.609  37.035  24.986  1.00  0.00      RA0  H
ATOM   1552  CA  ARG A 165      51.531  35.935  23.381  1.00  0.00      RA0  C
ATOM   1553  CB  ARG A 165      52.683  36.935  23.499  1.00  0.00      RA0  C
ATOM   1554  CG  ARG A 165      52.397  38.191  22.670  1.00  0.00      RA0  C
ATOM   1555  CD  ARG A 165      53.420  39.320  22.836  1.00  0.00      RA0  C
ATOM   1556  NE  ARG A 165      53.003  40.297  23.842  1.00  0.00      RA0  N
ATOM   1557  HE  ARG A 165      52.198  40.862  23.613  1.00  0.00      RA0  H
ATOM   1558  CZ  ARG A 165      53.672  40.412  25.030  1.00  0.00      RA0  C
ATOM   1559  NH1 ARG A 165      54.717  39.598  25.292  1.00  0.00      RA0  N
ATOM   1560 HH11 ARG A 165      55.187  39.636  26.193  1.00  0.00      RA0  H
ATOM   1561 HH12 ARG A 165      55.062  38.924  24.636  1.00  0.00      RA0  H
ATOM   1562  NH2 ARG A 165      53.267  41.333  25.931  1.00  0.00      RA0  N
ATOM   1563 HH21 ARG A 165      53.698  41.400  26.852  1.00  0.00      RA0  H
ATOM   1564 HH22 ARG A 165      52.513  41.965  25.713  1.00  0.00      RA0  H
ATOM   1565  C   ARG A 165      51.980  34.494  23.535  1.00  0.00      RA0  C
ATOM   1566  O   ARG A 165      52.159  33.776  22.545  1.00  0.00      RA0  O
ATOM   1567  N   GLN A 166      52.157  34.057  24.776  1.00  0.00      RA0  N
ATOM   1568  H   GLN A 166      52.005  34.682  25.543  1.00  0.00      RA0  H
ATOM   1569  CA  GLN A 166      52.576  32.684  25.045  1.00  0.00      RA0  C
ATOM   1570  CB  GLN A 166      52.863  32.530  26.536  1.00  0.00      RA0  C
ATOM   1571  CG  GLN A 166      53.462  31.175  26.908  1.00  0.00      RA0  C
ATOM   1572  CD  GLN A 166      53.805  31.189  28.381  1.00  0.00      RA0  C
ATOM   1573  OE1 GLN A 166      53.235  30.470  29.192  1.00  0.00      RA0  O
ATOM   1574  NE2 GLN A 166      54.779  32.066  28.689  1.00  0.00      RA0  N
ATOM   1575 HE21 GLN A 166      55.210  32.623  27.978  1.00  0.00      RA0  H
ATOM   1576 HE22 GLN A 166      55.089  32.179  29.632  1.00  0.00      RA0  H
ATOM   1577  C   GLN A 166      51.533  31.681  24.562  1.00  0.00      RA0  C
ATOM   1578  O   GLN A 166      51.876  30.670  23.956  1.00  0.00      RA0  O
ATOM   1579  N   ALA A 167      50.258  31.982  24.804  1.00  0.00      RA0  N
ATOM   1580  H   ALA A 167      50.035  32.816  25.310  1.00  0.00      RA0  H
ATOM   1581  CA  ALA A 167      49.158  31.086  24.378  1.00  0.00      RA0  C
ATOM   1582  CB  ALA A 167      47.807  31.660  24.807  1.00  0.00      RA0  C
ATOM   1583  C   ALA A 167      49.116  30.813  22.872  1.00  0.00      RA0  C
ATOM   1584  O   ALA A 167      48.801  29.685  22.428  1.00  0.00      RA0  O
ATOM   1585  N   VAL A 168      49.425  31.834  22.089  1.00  0.00      RA0  N
ATOM   1586  H   VAL A 168      49.768  32.683  22.495  1.00  0.00      RA0  H
ATOM   1587  CA  VAL A 168      49.321  31.743  20.625  1.00  0.00      RA0  C
ATOM   1588  CB  VAL A 168      48.664  33.003  20.058  1.00  0.00      RA0  C
ATOM   1589  CG1 VAL A 168      47.305  33.226  20.716  1.00  0.00      RA0  C
ATOM   1590  CG2 VAL A 168      49.570  34.230  20.190  1.00  0.00      RA0  C
ATOM   1591  C   VAL A 168      50.657  31.484  19.929  1.00  0.00      RA0  C
ATOM   1592  O   VAL A 168      50.715  31.423  18.695  1.00  0.00      RA0  O
ATOM   1593  N   GLU A 169      51.728  31.355  20.708  1.00  0.00      RA0  N
ATOM   1594  H   GLU A 169      51.651  31.322  21.704  1.00  0.00      RA0  H
ATOM   1595  CA  GLU A 169      53.048  31.167  20.125  1.00  0.00      RA0  C
ATOM   1596  CB  GLU A 169      54.147  31.189  21.188  1.00  0.00      RA0  C
ATOM   1597  CG  GLU A 169      55.536  30.957  20.585  1.00  0.00      RA0  C
ATOM   1598  CD  GLU A 169      55.755  31.909  19.424  1.00  0.00      RA0  C
ATOM   1599  OE1 GLU A 169      55.877  33.107  19.659  1.00  0.00      RA0  O
ATOM   1600  OE2 GLU A 169      55.796  31.448  18.283  1.00  0.00      RA0  O
ATOM   1601  C   GLU A 169      53.058  29.870  19.317  1.00  0.00      RA0  C
ATOM   1602  O   GLU A 169      52.779  28.805  19.838  1.00  0.00      RA0  O
ATOM   1603  N   GLY A 170      53.408  29.971  18.043  1.00  0.00      RA0  N
ATOM   1604  H   GLY A 170      53.797  30.859  17.780  1.00  0.00      RA0  H
ATOM   1605  CA  GLY A 170      53.506  28.805  17.182  1.00  0.00      RA0  C
ATOM   1606  C   GLY A 170      52.162  28.201  16.796  1.00  0.00      RA0  C
ATOM   1607  O   GLY A 170      52.104  27.085  16.275  1.00  0.00      RA0  O
ATOM   1608  N   MSE A 171      51.077  28.930  17.048  1.00  0.00      RA0  N
ATOM   1609  H   MSE A 171      51.152  29.874  17.384  1.00  0.00      RA0  H
ATOM   1610  CA  MSE A 171      49.757  28.348  16.869  1.00  0.00      RA0  C
ATOM   1611  CB  MSE A 171      48.684  29.209  17.544  1.00  0.00      RA0  C
ATOM   1612  CG  MSE A 171      47.303  28.557  17.531  1.00  0.00      RA0  C
ATOM   1613  SE  MSE A 171      46.083  29.387  18.562  1.00  0.00      RA0  S
ATOM   1614  CE  MSE A 171      45.975  30.942  17.666  1.00  0.00      RA0  C
ATOM   1615  C   MSE A 171      49.476  28.143  15.389  1.00  0.00      RA0  C
ATOM   1616  O   MSE A 171      49.657  29.058  14.559  1.00  0.00      RA0  O
ATOM   1617  N   LYS A 172      49.040  26.931  15.073  1.00  0.00      RA0  N
ATOM   1618  H   LYS A 172      48.705  26.354  15.815  1.00  0.00      RA0  H
ATOM   1619  CA  LYS A 172      48.779  26.534  13.705  1.00  0.00      RA0  C
ATOM   1620  CB  LYS A 172      48.973  25.007  13.658  1.00  0.00      RA0  C
ATOM   1621  CG  LYS A 172      50.388  24.564  14.037  1.00  0.00      RA0  C
ATOM   1622  CD  LYS A 172      51.459  25.136  13.104  1.00  0.00      RA0  C
ATOM   1623  CE  LYS A 172      52.886  24.791  13.538  1.00  0.00      RA0  C
ATOM   1624  NZ  LYS A 172      53.151  25.352  14.870  1.00  0.00      RA0  N
ATOM   1625  HZ1 LYS A 172      54.156  25.286  15.121  1.00  0.00      RA0  H
ATOM   1626  HZ2 LYS A 172      52.861  26.354  14.912  1.00  0.00      RA0  H
ATOM   1627  HZ3 LYS A 172      52.581  24.880  15.599  1.00  0.00      RA0  H
ATOM   1628  C   LYS A 172      47.375  26.970  13.306  1.00  0.00      RA0  C
ATOM   1629  O   LYS A 172      46.557  27.358  14.161  1.00  0.00      RA0  O
ATOM   1630  N   PRO A 173      47.092  26.928  12.007  1.00  0.00      RA0  N
ATOM   1631  CD  PRO A 173      48.018  26.649  10.911  1.00  0.00      RA0  C
ATOM   1632  CA  PRO A 173      45.761  27.243  11.526  1.00  0.00      RA0  C
ATOM   1633  CB  PRO A 173      45.864  27.045  10.014  1.00  0.00      RA0  C
ATOM   1634  CG  PRO A 173      47.340  27.236   9.698  1.00  0.00      RA0  C
ATOM   1635  C   PRO A 173      44.672  26.386  12.117  1.00  0.00      RA0  C
ATOM   1636  O   PRO A 173      44.882  25.207  12.420  1.00  0.00      RA0  O
ATOM   1637  N   PHE A 174      43.490  26.985  12.253  1.00  0.00      RA0  N
ATOM   1638  H   PHE A 174      43.413  27.943  11.975  1.00  0.00      RA0  H
ATOM   1639  CA  PHE A 174      42.322  26.266  12.761  1.00  0.00      RA0  C
ATOM   1640  CB  PHE A 174      41.804  25.203  11.782  1.00  0.00      RA0  C
ATOM   1641  CG  PHE A 174      40.655  25.757  10.967  1.00  0.00      RA0  C
ATOM   1642  CD1 PHE A 174      40.806  26.961  10.242  1.00  0.00      RA0  C
ATOM   1643  CD2 PHE A 174      39.439  25.041  10.941  1.00  0.00      RA0  C
ATOM   1644  CE1 PHE A 174      39.732  27.446   9.470  1.00  0.00      RA0  C
ATOM   1645  CE2 PHE A 174      38.365  25.525  10.171  1.00  0.00      RA0  C
ATOM   1646  CZ  PHE A 174      38.525  26.718   9.437  1.00  0.00      RA0  C
ATOM   1647  C   PHE A 174      42.534  25.730  14.172  1.00  0.00      RA0  C
ATOM   1648  O   PHE A 174      42.263  24.574  14.453  1.00  0.00      RA0  O
ATOM   1649  N   PHE A 175      42.978  26.638  15.037  1.00  0.00      RA0  N
ATOM   1650  H   PHE A 175      43.203  27.578  14.760  1.00  0.00      RA0  H
ATOM   1651  CA  PHE A 175      42.992  26.464  16.470  1.00  0.00      RA0  C
ATOM   1652  CB  PHE A 175      44.414  26.354  17.015  1.00  0.00      RA0  C
ATOM   1653  CG  PHE A 175      45.019  24.979  16.894  1.00  0.00      RA0  C
ATOM   1654  CD1 PHE A 175      45.811  24.654  15.800  1.00  0.00      RA0  C
ATOM   1655  CD2 PHE A 175      44.823  24.051  17.911  1.00  0.00      RA0  C
ATOM   1656  CE1 PHE A 175      46.452  23.422  15.752  1.00  0.00      RA0  C
ATOM   1657  CE2 PHE A 175      45.463  22.819  17.861  1.00  0.00      RA0  C
ATOM   1658  CZ  PHE A 175      46.299  22.514  16.794  1.00  0.00      RA0  C
ATOM   1659  C   PHE A 175      42.410  27.704  17.092  1.00  0.00      RA0  C
ATOM   1660  O   PHE A 175      42.512  28.793  16.518  1.00  0.00      RA0  O
ATOM   1661  N   GLY A 176      41.847  27.534  18.283  1.00  0.00      RA0  N
ATOM   1662  H   GLY A 176      41.795  26.629  18.711  1.00  0.00      RA0  H
ATOM   1663  CA  GLY A 176      41.388  28.641  19.101  1.00  0.00      RA0  C
ATOM   1664  C   GLY A 176      41.825  28.478  20.534  1.00  0.00      RA0  C
ATOM   1665  O   GLY A 176      41.907  27.354  21.041  1.00  0.00      RA0  O
ATOM   1666  N   VAL A 177      42.139  29.584  21.200  1.00  0.00      RA0  N
ATOM   1667  H   VAL A 177      42.169  30.476  20.741  1.00  0.00      RA0  H
ATOM   1668  CA  VAL A 177      42.519  29.532  22.587  1.00  0.00      RA0  C
ATOM   1669  CB  VAL A 177      44.043  29.343  22.681  1.00  0.00      RA0  C
ATOM   1670  CG1 VAL A 177      44.791  30.477  21.978  1.00  0.00      RA0  C
ATOM   1671  CG2 VAL A 177      44.518  29.127  24.119  1.00  0.00      RA0  C
ATOM   1672  C   VAL A 177      42.041  30.750  23.388  1.00  0.00      RA0  C
ATOM   1673  O   VAL A 177      42.105  31.891  22.928  1.00  0.00      RA0  O
ATOM   1674  N   GLN A 178      41.555  30.479  24.588  1.00  0.00      RA0  N
ATOM   1675  H   GLN A 178      41.657  29.545  24.926  1.00  0.00      RA0  H
ATOM   1676  CA  GLN A 178      41.186  31.500  25.553  1.00  0.00      RA0  C
ATOM   1677  CB  GLN A 178      40.080  30.977  26.470  1.00  0.00      RA0  C
ATOM   1678  CG  GLN A 178      39.308  32.079  27.200  1.00  0.00      RA0  C
ATOM   1679  CD  GLN A 178      38.418  32.816  26.218  1.00  0.00      RA0  C
ATOM   1680  OE1 GLN A 178      37.717  32.213  25.403  1.00  0.00      RA0  O
ATOM   1681  NE2 GLN A 178      38.479  34.154  26.354  1.00  0.00      RA0  N
ATOM   1682 HE21 GLN A 178      39.038  34.575  27.079  1.00  0.00      RA0  H
ATOM   1683 HE22 GLN A 178      37.980  34.797  25.771  1.00  0.00      RA0  H
ATOM   1684  C   GLN A 178      42.415  31.912  26.358  1.00  0.00      RA0  C
ATOM   1685  O   GLN A 178      43.094  31.076  26.975  1.00  0.00      RA0  O
ATOM   1686  N   ALA A 179      42.707  33.204  26.330  1.00  0.00      RA0  N
ATOM   1687  H   ALA A 179      42.170  33.839  25.782  1.00  0.00      RA0  H
ATOM   1688  CA  ALA A 179      43.784  33.759  27.131  1.00  0.00      RA0  C
ATOM   1689  CB  ALA A 179      44.993  34.048  26.247  1.00  0.00      RA0  C
ATOM   1690  C   ALA A 179      43.255  35.042  27.758  1.00  0.00      RA0  C
ATOM   1691  O   ALA A 179      43.239  36.105  27.120  1.00  0.00      RA0  O
ATOM   1692  N   GLY A 180      42.746  34.898  28.984  1.00  0.00      RA0  N
ATOM   1693  H   GLY A 180      42.714  33.978  29.371  1.00  0.00      RA0  H
ATOM   1694  CA  GLY A 180      42.057  35.972  29.670  1.00  0.00      RA0  C
ATOM   1695  C   GLY A 180      40.810  36.407  28.929  1.00  0.00      RA0  C
ATOM   1696  O   GLY A 180      39.985  35.568  28.546  1.00  0.00      RA0  O
ATOM   1697  N   ASP A 181      40.701  37.712  28.683  1.00  0.00      RA0  N
ATOM   1698  H   ASP A 181      41.339  38.360  29.095  1.00  0.00      RA0  H
ATOM   1699  CA  ASP A 181      39.529  38.296  28.017  1.00  0.00      RA0  C
ATOM   1700  CB  ASP A 181      39.461  39.827  28.140  1.00  0.00      RA0  C
ATOM   1701  CG  ASP A 181      38.865  40.292  29.458  1.00  0.00      RA0  C
ATOM   1702  OD1 ASP A 181      39.502  40.102  30.490  1.00  0.00      RA0  O
ATOM   1703  OD2 ASP A 181      37.781  40.882  29.448  1.00  0.00      RA0  O
ATOM   1704  C   ASP A 181      39.459  37.959  26.533  1.00  0.00      RA0  C
ATOM   1705  O   ASP A 181      38.399  38.139  25.930  1.00  0.00      RA0  O
ATOM   1706  N   LEU A 182      40.560  37.449  25.952  1.00  0.00      RA0  N
ATOM   1707  H   LEU A 182      41.333  37.133  26.502  1.00  0.00      RA0  H
ATOM   1708  CA  LEU A 182      40.642  37.233  24.509  1.00  0.00      RA0  C
ATOM   1709  CB  LEU A 182      41.922  37.832  23.921  1.00  0.00      RA0  C
ATOM   1710  CG  LEU A 182      42.089  39.342  24.107  1.00  0.00      RA0  C
ATOM   1711  CD1 LEU A 182      43.359  39.849  23.422  1.00  0.00      RA0  C
ATOM   1712  CD2 LEU A 182      40.869  40.131  23.643  1.00  0.00      RA0  C
ATOM   1713  C   LEU A 182      40.566  35.774  24.165  1.00  0.00      RA0  C
ATOM   1714  O   LEU A 182      41.315  34.957  24.688  1.00  0.00      RA0  O
ATOM   1715  N   PHE A 183      39.626  35.464  23.275  1.00  0.00      RA0  N
ATOM   1716  H   PHE A 183      39.045  36.198  22.915  1.00  0.00      RA0  H
ATOM   1717  CA  PHE A 183      39.596  34.178  22.589  1.00  0.00      RA0  C
ATOM   1718  CB  PHE A 183      38.155  33.688  22.464  1.00  0.00      RA0  C
ATOM   1719  CG  PHE A 183      38.114  32.406  21.669  1.00  0.00      RA0  C
ATOM   1720  CD1 PHE A 183      38.716  31.259  22.171  1.00  0.00      RA0  C
ATOM   1721  CD2 PHE A 183      37.473  32.374  20.436  1.00  0.00      RA0  C
ATOM   1722  CE1 PHE A 183      38.674  30.080  21.439  1.00  0.00      RA0  C
ATOM   1723  CE2 PHE A 183      37.432  31.193  19.704  1.00  0.00      RA0  C
ATOM   1724  CZ  PHE A 183      38.032  30.045  20.207  1.00  0.00      RA0  C
ATOM   1725  C   PHE A 183      40.194  34.416  21.213  1.00  0.00      RA0  C
ATOM   1726  O   PHE A 183      39.650  35.194  20.429  1.00  0.00      RA0  O
ATOM   1727  N   ILE A 184      41.337  33.787  20.943  1.00  0.00      RA0  N
ATOM   1728  H   ILE A 184      41.708  33.091  21.559  1.00  0.00      RA0  H
ATOM   1729  CA  ILE A 184      42.100  34.086  19.731  1.00  0.00      RA0  C
ATOM   1730  CB  ILE A 184      43.506  34.552  20.112  1.00  0.00      RA0  C
ATOM   1731  CG2 ILE A 184      44.304  34.972  18.877  1.00  0.00      RA0  C
ATOM   1732  CG1 ILE A 184      43.447  35.660  21.165  1.00  0.00      RA0  C
ATOM   1733  CD1 ILE A 184      44.809  35.986  21.778  1.00  0.00      RA0  C
ATOM   1734  C   ILE A 184      42.159  32.841  18.879  1.00  0.00      RA0  C
ATOM   1735  O   ILE A 184      42.575  31.784  19.353  1.00  0.00      RA0  O
ATOM   1736  N   ALA A 185      41.710  32.970  17.637  1.00  0.00      RA0  N
ATOM   1737  H   ALA A 185      41.387  33.853  17.289  1.00  0.00      RA0  H
ATOM   1738  CA  ALA A 185      41.616  31.830  16.725  1.00  0.00      RA0  C
ATOM   1739  CB  ALA A 185      40.152  31.454  16.495  1.00  0.00      RA0  C
ATOM   1740  C   ALA A 185      42.277  32.134  15.389  1.00  0.00      RA0  C
ATOM   1741  O   ALA A 185      42.167  33.234  14.874  1.00  0.00      RA0  O
ATOM   1742  N   THR A 186      42.990  31.141  14.862  1.00  0.00      RA0  N
ATOM   1743  H   THR A 186      43.068  30.265  15.347  1.00  0.00      RA0  H
ATOM   1744  CA  THR A 186      43.633  31.230  13.551  1.00  0.00      RA0  C
ATOM   1745  CB  THR A 186      44.829  30.302  13.602  1.00  0.00      RA0  C
ATOM   1746  OG1 THR A 186      44.583  29.323  14.620  1.00  0.00      RA0  O
ATOM   1747  HG1 THR A 186      45.364  28.771  14.643  1.00  0.00      RA0  H
ATOM   1748  CG2 THR A 186      46.150  31.026  13.850  1.00  0.00      RA0  C
ATOM   1749  C   THR A 186      42.669  30.774  12.458  1.00  0.00      RA0  C
ATOM   1750  O   THR A 186      42.839  29.702  11.833  1.00  0.00      RA0  O
ATOM   1751  N   THR A 187      41.649  31.616  12.254  1.00  0.00      RA0  N
ATOM   1752  H   THR A 187      41.546  32.449  12.797  1.00  0.00      RA0  H
ATOM   1753  CA  THR A 187      40.588  31.408  11.282  1.00  0.00      RA0  C
ATOM   1754  CB  THR A 187      39.358  31.027  12.104  1.00  0.00      RA0  C
ATOM   1755  OG1 THR A 187      39.355  31.799  13.310  1.00  0.00      RA0  O
ATOM   1756  HG1 THR A 187      38.739  32.516  13.120  1.00  0.00      RA0  H
ATOM   1757  CG2 THR A 187      39.328  29.539  12.458  1.00  0.00      RA0  C
ATOM   1758  C   THR A 187      40.383  32.686  10.472  1.00  0.00      RA0  C
ATOM   1759  O   THR A 187      40.945  33.751  10.779  1.00  0.00      RA0  O
ATOM   1760  N   GLY A 188      39.570  32.584   9.423  1.00  0.00      RA0  N
ATOM   1761  H   GLY A 188      39.075  31.740   9.217  1.00  0.00      RA0  H
ATOM   1762  CA  GLY A 188      39.319  33.722   8.585  1.00  0.00      RA0  C
ATOM   1763  C   GLY A 188      38.484  33.350   7.377  1.00  0.00      RA0  C
ATOM   1764  O   GLY A 188      38.259  32.169   7.109  1.00  0.00      RA0  O
ATOM   1765  N   TYR A 189      38.034  34.376   6.693  1.00  0.00      RA0  N
ATOM   1766  H   TYR A 189      38.357  35.274   6.995  1.00  0.00      RA0  H
ATOM   1767  CA  TYR A 189      37.176  34.275   5.523  1.00  0.00      RA0  C
ATOM   1768  CB  TYR A 189      35.844  34.863   6.012  1.00  0.00      RA0  C
ATOM   1769  CG  TYR A 189      34.621  34.684   5.139  1.00  0.00      RA0  C
ATOM   1770  CD1 TYR A 189      34.206  33.438   4.676  1.00  0.00      RA0  C
ATOM   1771  CE1 TYR A 189      33.008  33.324   3.973  1.00  0.00      RA0  C
ATOM   1772  CD2 TYR A 189      33.857  35.808   4.856  1.00  0.00      RA0  C
ATOM   1773  CE2 TYR A 189      32.659  35.696   4.167  1.00  0.00      RA0  C
ATOM   1774  CZ  TYR A 189      32.231  34.453   3.723  1.00  0.00      RA0  C
ATOM   1775  OH  TYR A 189      31.043  34.356   3.028  1.00  0.00      RA0  O
ATOM   1776  HH  TYR A 189      30.818  35.195   2.642  1.00  0.00      RA0  H
ATOM   1777  C   TYR A 189      37.773  35.015   4.324  1.00  0.00      RA0  C
ATOM   1778  O   TYR A 189      37.037  35.478   3.454  1.00  0.00      RA0  O
ATOM   1779  N   THR A 190      39.113  35.092   4.246  1.00  0.00      RA0  N
ATOM   1780  H   THR A 190      39.666  34.696   4.978  1.00  0.00      RA0  H
ATOM   1781  CA  THR A 190      39.760  35.962   3.272  1.00  0.00      RA0  C
ATOM   1782  CB  THR A 190      40.474  37.062   4.038  1.00  0.00      RA0  C
ATOM   1783  OG1 THR A 190      41.288  36.450   5.048  1.00  0.00      RA0  O
ATOM   1784  HG1 THR A 190      40.894  36.648   5.896  1.00  0.00      RA0  H
ATOM   1785  CG2 THR A 190      39.495  38.067   4.648  1.00  0.00      RA0  C
ATOM   1786  C   THR A 190      40.745  35.308   2.321  1.00  0.00      RA0  C
ATOM   1787  O   THR A 190      41.059  35.900   1.287  1.00  0.00      RA0  O
ATOM   1788  N   GLY A 191      41.231  34.122   2.655  1.00  0.00      RA0  N
ATOM   1789  H   GLY A 191      40.954  33.743   3.536  1.00  0.00      RA0  H
ATOM   1790  CA  GLY A 191      42.315  33.493   1.897  1.00  0.00      RA0  C
ATOM   1791  C   GLY A 191      43.697  33.959   2.369  1.00  0.00      RA0  C
ATOM   1792  O   GLY A 191      44.704  33.636   1.746  1.00  0.00      RA0  O
ATOM   1793  N   GLU A 192      43.716  34.765   3.436  1.00  0.00      RA0  N
ATOM   1794  H   GLU A 192      42.886  35.009   3.934  1.00  0.00      RA0  H
ATOM   1795  CA  GLU A 192      44.948  35.243   4.050  1.00  0.00      RA0  C
ATOM   1796  CB  GLU A 192      44.978  36.776   4.029  1.00  0.00      RA0  C
ATOM   1797  CG  GLU A 192      44.586  37.408   2.678  1.00  0.00      RA0  C
ATOM   1798  CD  GLU A 192      45.477  36.929   1.540  1.00  0.00      RA0  C
ATOM   1799  OE1 GLU A 192      46.688  37.059   1.644  1.00  0.00      RA0  O
ATOM   1800  OE2 GLU A 192      44.964  36.430   0.538  1.00  0.00      RA0  O
ATOM   1801  C   GLU A 192      45.079  34.658   5.443  1.00  0.00      RA0  C
ATOM   1802  O   GLU A 192      44.120  34.139   6.001  1.00  0.00      RA0  O
ATOM   1803  N   ALA A 193      46.273  34.795   6.018  1.00  0.00      RA0  N
ATOM   1804  H   ALA A 193      47.001  35.205   5.477  1.00  0.00      RA0  H
ATOM   1805  CA  ALA A 193      46.501  34.558   7.441  1.00  0.00      RA0  C
ATOM   1806  CB  ALA A 193      47.997  34.614   7.759  1.00  0.00      RA0  C
ATOM   1807  C   ALA A 193      45.797  35.615   8.278  1.00  0.00      RA0  C
ATOM   1808  O   ALA A 193      45.417  36.662   7.786  1.00  0.00      RA0  O
ATOM   1809  N   GLY A 194      45.619  35.310   9.551  1.00  0.00      RA0  N
ATOM   1810  H   GLY A 194      45.846  34.403   9.912  1.00  0.00      RA0  H
ATOM   1811  CA  GLY A 194      44.989  36.252  10.455  1.00  0.00      RA0  C
ATOM   1812  C   GLY A 194      44.460  35.601  11.697  1.00  0.00      RA0  C
ATOM   1813  O   GLY A 194      44.756  34.437  11.964  1.00  0.00      RA0  O
ATOM   1814  N   TYR A 195      43.694  36.388  12.467  1.00  0.00      RA0  N
ATOM   1815  H   TYR A 195      43.418  37.302  12.170  1.00  0.00      RA0  H
ATOM   1816  CA  TYR A 195      43.018  35.893  13.639  1.00  0.00      RA0  C
ATOM   1817  CB  TYR A 195      43.587  36.524  14.911  1.00  0.00      RA0  C
ATOM   1818  CG  TYR A 195      44.935  35.967  15.291  1.00  0.00      RA0  C
ATOM   1819  CD1 TYR A 195      45.202  34.613  15.141  1.00  0.00      RA0  C
ATOM   1820  CE1 TYR A 195      46.426  34.104  15.555  1.00  0.00      RA0  C
ATOM   1821  CD2 TYR A 195      45.898  36.814  15.829  1.00  0.00      RA0  C
ATOM   1822  CE2 TYR A 195      47.120  36.302  16.248  1.00  0.00      RA0  C
ATOM   1823  CZ  TYR A 195      47.380  34.943  16.116  1.00  0.00      RA0  C
ATOM   1824  OH  TYR A 195      48.583  34.420  16.537  1.00  0.00      RA0  O
ATOM   1825  HH  TYR A 195      49.111  35.086  16.958  1.00  0.00      RA0  H
ATOM   1826  C   TYR A 195      41.549  36.328  13.574  1.00  0.00      RA0  C
ATOM   1827  O   TYR A 195      41.222  37.317  12.900  1.00  0.00      RA0  O
ATOM   1828  N   GLU A 196      40.713  35.591  14.292  1.00  0.00      RA0  N
ATOM   1829  H   GLU A 196      41.028  34.735  14.705  1.00  0.00      RA0  H
ATOM   1830  CA  GLU A 196      39.442  36.110  14.790  1.00  0.00      RA0  C
ATOM   1831  CB  GLU A 196      38.293  35.307  14.159  1.00  0.00      RA0  C
ATOM   1832  CG  GLU A 196      38.346  35.578  12.642  1.00  0.00      RA0  C
ATOM   1833  CD  GLU A 196      37.357  34.777  11.815  1.00  0.00      RA0  C
ATOM   1834  OE1 GLU A 196      37.370  33.553  11.928  1.00  0.00      RA0  O
ATOM   1835  OE2 GLU A 196      36.619  35.376  11.019  1.00  0.00      RA0  O
ATOM   1836  C   GLU A 196      39.548  36.155  16.312  1.00  0.00      RA0  C
ATOM   1837  O   GLU A 196      40.030  35.204  16.966  1.00  0.00      RA0  O
ATOM   1838  N   ILE A 197      39.134  37.269  16.880  1.00  0.00      RA0  N
ATOM   1839  H   ILE A 197      38.681  37.979  16.343  1.00  0.00      RA0  H
ATOM   1840  CA  ILE A 197      39.331  37.519  18.301  1.00  0.00      RA0  C
ATOM   1841  CB  ILE A 197      40.350  38.638  18.532  1.00  0.00      RA0  C
ATOM   1842  CG2 ILE A 197      40.533  38.888  20.029  1.00  0.00      RA0  C
ATOM   1843  CG1 ILE A 197      41.681  38.323  17.845  1.00  0.00      RA0  C
ATOM   1844  CD1 ILE A 197      42.710  39.444  17.973  1.00  0.00      RA0  C
ATOM   1845  C   ILE A 197      37.992  37.864  18.938  1.00  0.00      RA0  C
ATOM   1846  O   ILE A 197      37.379  38.861  18.577  1.00  0.00      RA0  O
ATOM   1847  N   ALA A 198      37.529  37.025  19.869  1.00  0.00      RA0  N
ATOM   1848  H   ALA A 198      38.121  36.286  20.191  1.00  0.00      RA0  H
ATOM   1849  CA  ALA A 198      36.277  37.299  20.579  1.00  0.00      RA0  C
ATOM   1850  CB  ALA A 198      35.433  36.031  20.700  1.00  0.00      RA0  C
ATOM   1851  C   ALA A 198      36.610  37.807  21.973  1.00  0.00      RA0  C
ATOM   1852  O   ALA A 198      37.544  37.323  22.614  1.00  0.00      RA0  O
ATOM   1853  N   LEU A 199      35.836  38.781  22.442  1.00  0.00      RA0  N
ATOM   1854  H   LEU A 199      35.049  39.132  21.924  1.00  0.00      RA0  H
ATOM   1855  CA  LEU A 199      36.077  39.382  23.745  1.00  0.00      RA0  C
ATOM   1856  CB  LEU A 199      37.196  40.418  23.544  1.00  0.00      RA0  C
ATOM   1857  CG  LEU A 199      36.838  41.711  22.792  1.00  0.00      RA0  C
ATOM   1858  CD1 LEU A 199      37.892  42.766  23.096  1.00  0.00      RA0  C
ATOM   1859  CD2 LEU A 199      36.653  41.580  21.274  1.00  0.00      RA0  C
ATOM   1860  C   LEU A 199      34.791  40.024  24.251  1.00  0.00      RA0  C
ATOM   1861  O   LEU A 199      33.848  40.211  23.482  1.00  0.00      RA0  O
ATOM   1862  N   PRO A 200      34.731  40.356  25.543  1.00  0.00      RA0  N
ATOM   1863  CD  PRO A 200      35.713  40.052  26.580  1.00  0.00      RA0  C
ATOM   1864  CA  PRO A 200      33.512  40.955  26.107  1.00  0.00      RA0  C
ATOM   1865  CB  PRO A 200      33.834  41.089  27.594  1.00  0.00      RA0  C
ATOM   1866  CG  PRO A 200      34.903  40.037  27.869  1.00  0.00      RA0  C
ATOM   1867  C   PRO A 200      33.071  42.178  25.358  1.00  0.00      RA0  C
ATOM   1868  O   PRO A 200      33.899  42.999  24.964  1.00  0.00      RA0  O
ATOM   1869  N   ASN A 201      31.760  42.311  25.160  1.00  0.00      RA0  N
ATOM   1870  H   ASN A 201      31.178  41.542  25.431  1.00  0.00      RA0  H
ATOM   1871  CA  ASN A 201      31.212  43.471  24.462  1.00  0.00      RA0  C
ATOM   1872  CB  ASN A 201      29.685  43.517  24.634  1.00  0.00      RA0  C
ATOM   1873  CG  ASN A 201      28.998  42.446  23.805  1.00  0.00      RA0  C
ATOM   1874  OD1 ASN A 201      29.464  42.070  22.738  1.00  0.00      RA0  O
ATOM   1875  ND2 ASN A 201      27.862  41.971  24.347  1.00  0.00      RA0  N
ATOM   1876 HD21 ASN A 201      27.510  42.292  25.225  1.00  0.00      RA0  H
ATOM   1877 HD22 ASN A 201      27.323  41.252  23.889  1.00  0.00      RA0  H
ATOM   1878  C   ASN A 201      31.800  44.788  24.983  1.00  0.00      RA0  C
ATOM   1879  O   ASN A 201      32.125  45.698  24.208  1.00  0.00      RA0  O
ATOM   1880  N   GLU A 202      31.935  44.870  26.299  1.00  0.00      RA0  N
ATOM   1881  H   GLU A 202      31.878  44.054  26.874  1.00  0.00      RA0  H
ATOM   1882  CA  GLU A 202      32.386  46.099  26.965  1.00  0.00      RA0  C
ATOM   1883  CB  GLU A 202      31.964  46.113  28.456  1.00  0.00      RA0  C
ATOM   1884  CG  GLU A 202      33.017  45.913  29.566  1.00  0.00      RA0  C
ATOM   1885  CD  GLU A 202      33.584  44.503  29.622  1.00  0.00      RA0  C
ATOM   1886  OE1 GLU A 202      33.844  43.917  28.582  1.00  0.00      RA0  O
ATOM   1887  OE2 GLU A 202      33.844  43.990  30.710  1.00  0.00      RA0  O
ATOM   1888  C   GLU A 202      33.868  46.439  26.747  1.00  0.00      RA0  C
ATOM   1889  O   GLU A 202      34.297  47.572  27.036  1.00  0.00      RA0  O
ATOM   1890  N   LYS A 203      34.639  45.457  26.281  1.00  0.00      RA0  N
ATOM   1891  H   LYS A 203      34.230  44.556  26.136  1.00  0.00      RA0  H
ATOM   1892  CA  LYS A 203      36.055  45.639  25.902  1.00  0.00      RA0  C
ATOM   1893  CB  LYS A 203      36.953  44.425  26.192  1.00  0.00      RA0  C
ATOM   1894  CG  LYS A 203      36.903  43.797  27.578  1.00  0.00      RA0  C
ATOM   1895  CD  LYS A 203      37.205  44.741  28.740  1.00  0.00      RA0  C
ATOM   1896  CE  LYS A 203      37.150  43.955  30.047  1.00  0.00      RA0  C
ATOM   1897  NZ  LYS A 203      36.064  42.964  29.967  1.00  0.00      RA0  N
ATOM   1898  HZ1 LYS A 203      36.428  42.008  29.754  1.00  0.00      RA0  H
ATOM   1899  HZ2 LYS A 203      35.519  42.957  30.850  1.00  0.00      RA0  H
ATOM   1900  HZ3 LYS A 203      35.335  43.248  29.274  1.00  0.00      RA0  H
ATOM   1901  C   LYS A 203      36.285  45.904  24.414  1.00  0.00      RA0  C
ATOM   1902  O   LYS A 203      37.393  46.235  23.996  1.00  0.00      RA0  O
ATOM   1903  N   ALA A 204      35.250  45.707  23.604  1.00  0.00      RA0  N
ATOM   1904  H   ALA A 204      34.349  45.517  23.998  1.00  0.00      RA0  H
ATOM   1905  CA  ALA A 204      35.403  45.662  22.157  1.00  0.00      RA0  C
ATOM   1906  CB  ALA A 204      34.088  45.253  21.495  1.00  0.00      RA0  C
ATOM   1907  C   ALA A 204      35.881  46.979  21.553  1.00  0.00      RA0  C
ATOM   1908  O   ALA A 204      36.794  46.997  20.704  1.00  0.00      RA0  O
ATOM   1909  N   ALA A 205      35.277  48.078  21.979  1.00  0.00      RA0  N
ATOM   1910  H   ALA A 205      34.668  48.021  22.770  1.00  0.00      RA0  H
ATOM   1911  CA  ALA A 205      35.531  49.388  21.340  1.00  0.00      RA0  C
ATOM   1912  CB  ALA A 205      34.615  50.461  21.930  1.00  0.00      RA0  C
ATOM   1913  C   ALA A 205      36.972  49.794  21.545  1.00  0.00      RA0  C
ATOM   1914  O   ALA A 205      37.616  50.274  20.637  1.00  0.00      RA0  O
ATOM   1915  N   ASP A 206      37.483  49.586  22.747  1.00  0.00      RA0  N
ATOM   1916  H   ASP A 206      36.944  49.280  23.536  1.00  0.00      RA0  H
ATOM   1917  CA  ASP A 206      38.866  49.965  23.032  1.00  0.00      RA0  C
ATOM   1918  CB  ASP A 206      39.156  49.815  24.525  1.00  0.00      RA0  C
ATOM   1919  CG  ASP A 206      38.023  50.408  25.332  1.00  0.00      RA0  C
ATOM   1920  OD1 ASP A 206      38.152  51.542  25.784  1.00  0.00      RA0  O
ATOM   1921  OD2 ASP A 206      37.007  49.733  25.497  1.00  0.00      RA0  O
ATOM   1922  C   ASP A 206      39.848  49.089  22.256  1.00  0.00      RA0  C
ATOM   1923  O   ASP A 206      40.889  49.562  21.834  1.00  0.00      RA0  O
ATOM   1924  N   PHE A 207      39.524  47.812  22.099  1.00  0.00      RA0  N
ATOM   1925  H   PHE A 207      38.658  47.488  22.489  1.00  0.00      RA0  H
ATOM   1926  CA  PHE A 207      40.396  46.894  21.394  1.00  0.00      RA0  C
ATOM   1927  CB  PHE A 207      39.935  45.459  21.622  1.00  0.00      RA0  C
ATOM   1928  CG  PHE A 207      40.922  44.489  21.021  1.00  0.00      RA0  C
ATOM   1929  CD1 PHE A 207      42.279  44.618  21.294  1.00  0.00      RA0  C
ATOM   1930  CD2 PHE A 207      40.471  43.460  20.204  1.00  0.00      RA0  C
ATOM   1931  CE1 PHE A 207      43.184  43.713  20.753  1.00  0.00      RA0  C
ATOM   1932  CE2 PHE A 207      41.377  42.556  19.664  1.00  0.00      RA0  C
ATOM   1933  CZ  PHE A 207      42.733  42.680  19.940  1.00  0.00      RA0  C
ATOM   1934  C   PHE A 207      40.414  47.237  19.906  1.00  0.00      RA0  C
ATOM   1935  O   PHE A 207      41.479  47.299  19.293  1.00  0.00      RA0  O
ATOM   1936  N   TRP A 208      39.238  47.512  19.343  1.00  0.00      RA0  N
ATOM   1937  H   TRP A 208      38.416  47.435  19.906  1.00  0.00      RA0  H
ATOM   1938  CA  TRP A 208      39.124  48.045  17.980  1.00  0.00      RA0  C
ATOM   1939  CB  TRP A 208      37.654  48.362  17.688  1.00  0.00      RA0  C
ATOM   1940  CG  TRP A 208      37.427  48.885  16.285  1.00  0.00      RA0  C
ATOM   1941  CD2 TRP A 208      37.068  48.138  15.102  1.00  0.00      RA0  C
ATOM   1942  CE2 TRP A 208      36.919  49.061  14.040  1.00  0.00      RA0  C
ATOM   1943  CE3 TRP A 208      36.859  46.784  14.868  1.00  0.00      RA0  C
ATOM   1944  CD1 TRP A 208      37.479  50.222  15.863  1.00  0.00      RA0  C
ATOM   1945  NE1 TRP A 208      37.180  50.333  14.541  1.00  0.00      RA0  N
ATOM   1946  HE1 TRP A 208      37.144  51.172  14.033  1.00  0.00      RA0  H
ATOM   1947  CZ2 TRP A 208      36.564  48.603  12.777  1.00  0.00      RA0  C
ATOM   1948  CZ3 TRP A 208      36.505  46.339  13.600  1.00  0.00      RA0  C
ATOM   1949  CH2 TRP A 208      36.358  47.246  12.557  1.00  0.00      RA0  C
ATOM   1950  C   TRP A 208      40.012  49.281  17.774  1.00  0.00      RA0  C
ATOM   1951  O   TRP A 208      40.789  49.361  16.814  1.00  0.00      RA0  O
ATOM   1952  N   ARG A 209      39.881  50.268  18.660  1.00  0.00      RA0  N
ATOM   1953  H   ARG A 209      39.239  50.172  19.426  1.00  0.00      RA0  H
ATOM   1954  CA  ARG A 209      40.678  51.485  18.541  1.00  0.00      RA0  C
ATOM   1955  CB  ARG A 209      40.390  52.379  19.744  1.00  0.00      RA0  C
ATOM   1956  CG  ARG A 209      39.127  53.214  19.623  1.00  0.00      RA0  C
ATOM   1957  CD  ARG A 209      39.480  54.698  19.515  1.00  0.00      RA0  C
ATOM   1958  NE  ARG A 209      40.611  54.899  18.611  1.00  0.00      RA0  N
ATOM   1959  HE  ARG A 209      41.542  54.929  19.017  1.00  0.00      RA0  H
ATOM   1960  CZ  ARG A 209      40.440  54.966  17.260  1.00  0.00      RA0  C
ATOM   1961  NH1 ARG A 209      39.202  54.850  16.721  1.00  0.00      RA0  N
ATOM   1962 HH11 ARG A 209      39.013  54.933  15.741  1.00  0.00      RA0  H
ATOM   1963 HH12 ARG A 209      38.390  54.651  17.294  1.00  0.00      RA0  H
ATOM   1964  NH2 ARG A 209      41.534  55.142  16.491  1.00  0.00      RA0  N
ATOM   1965 HH21 ARG A 209      41.532  55.228  15.495  1.00  0.00      RA0  H
ATOM   1966 HH22 ARG A 209      42.437  55.185  16.955  1.00  0.00      RA0  H
ATOM   1967  C   ARG A 209      42.182  51.183  18.623  1.00  0.00      RA0  C
ATOM   1968  O   ARG A 209      42.974  51.759  17.883  1.00  0.00      RA0  O
ATOM   1969  N   ALA A 210      42.564  50.281  19.527  1.00  0.00      RA0  N
ATOM   1970  H   ALA A 210      41.895  49.879  20.154  1.00  0.00      RA0  H
ATOM   1971  CA  ALA A 210      43.973  49.900  19.650  1.00  0.00      RA0  C
ATOM   1972  CB  ALA A 210      44.159  48.927  20.814  1.00  0.00      RA0  C
ATOM   1973  C   ALA A 210      44.485  49.255  18.351  1.00  0.00      RA0  C
ATOM   1974  O   ALA A 210      45.640  49.465  17.961  1.00  0.00      RA0  O
ATOM   1975  N   LEU A 211      43.615  48.486  17.688  1.00  0.00      RA0  N
ATOM   1976  H   LEU A 211      42.695  48.360  18.065  1.00  0.00      RA0  H
ATOM   1977  CA  LEU A 211      43.980  47.816  16.445  1.00  0.00      RA0  C
ATOM   1978  CB  LEU A 211      42.893  46.823  16.036  1.00  0.00      RA0  C
ATOM   1979  CG  LEU A 211      42.905  45.480  16.761  1.00  0.00      RA0  C
ATOM   1980  CD1 LEU A 211      41.539  44.799  16.692  1.00  0.00      RA0  C
ATOM   1981  CD2 LEU A 211      44.010  44.565  16.229  1.00  0.00      RA0  C
ATOM   1982  C   LEU A 211      44.160  48.818  15.300  1.00  0.00      RA0  C
ATOM   1983  O   LEU A 211      45.096  48.693  14.533  1.00  0.00      RA0  O
ATOM   1984  N   VAL A 212      43.303  49.829  15.232  1.00  0.00      RA0  N
ATOM   1985  H   VAL A 212      42.556  49.853  15.901  1.00  0.00      RA0  H
ATOM   1986  CA  VAL A 212      43.474  50.924  14.281  1.00  0.00      RA0  C
ATOM   1987  CB  VAL A 212      42.415  52.017  14.476  1.00  0.00      RA0  C
ATOM   1988  CG1 VAL A 212      42.650  53.173  13.503  1.00  0.00      RA0  C
ATOM   1989  CG2 VAL A 212      40.987  51.488  14.372  1.00  0.00      RA0  C
ATOM   1990  C   VAL A 212      44.844  51.543  14.477  1.00  0.00      RA0  C
ATOM   1991  O   VAL A 212      45.622  51.698  13.519  1.00  0.00      RA0  O
ATOM   1992  N   GLU A 213      45.154  51.866  15.726  1.00  0.00      RA0  N
ATOM   1993  H   GLU A 213      44.514  51.708  16.484  1.00  0.00      RA0  H
ATOM   1994  CA  GLU A 213      46.448  52.480  16.040  1.00  0.00      RA0  C
ATOM   1995  CB  GLU A 213      46.333  53.049  17.453  1.00  0.00      RA0  C
ATOM   1996  CG  GLU A 213      45.373  54.242  17.301  1.00  0.00      RA0  C
ATOM   1997  CD  GLU A 213      44.477  54.469  18.505  1.00  0.00      RA0  C
ATOM   1998  OE1 GLU A 213      43.492  55.194  18.365  1.00  0.00      RA0  O
ATOM   1999  OE2 GLU A 213      44.742  53.921  19.568  1.00  0.00      RA0  O
ATOM   2000  C   GLU A 213      47.628  51.559  15.686  1.00  0.00      RA0  C
ATOM   2001  O   GLU A 213      48.710  52.037  15.319  1.00  0.00      RA0  O
ATOM   2002  N   ALA A 214      47.415  50.247  15.776  1.00  0.00      RA0  N
ATOM   2003  H   ALA A 214      46.539  49.930  16.144  1.00  0.00      RA0  H
ATOM   2004  CA  ALA A 214      48.424  49.241  15.402  1.00  0.00      RA0  C
ATOM   2005  CB  ALA A 214      48.064  47.869  15.978  1.00  0.00      RA0  C
ATOM   2006  C   ALA A 214      48.627  49.103  13.890  1.00  0.00      RA0  C
ATOM   2007  O   ALA A 214      49.448  48.297  13.454  1.00  0.00      RA0  O
ATOM   2008  N   GLY A 215      47.862  49.854  13.101  1.00  0.00      RA0  N
ATOM   2009  H   GLY A 215      47.132  50.411  13.500  1.00  0.00      RA0  H
ATOM   2010  CA  GLY A 215      48.031  49.877  11.666  1.00  0.00      RA0  C
ATOM   2011  C   GLY A 215      47.119  48.898  10.949  1.00  0.00      RA0  C
ATOM   2012  O   GLY A 215      47.398  48.508   9.817  1.00  0.00      RA0  O
ATOM   2013  N   VAL A 216      46.016  48.507  11.586  1.00  0.00      RA0  N
ATOM   2014  H   VAL A 216      45.760  48.904  12.472  1.00  0.00      RA0  H
ATOM   2015  CA  VAL A 216      45.030  47.614  10.938  1.00  0.00      RA0  C
ATOM   2016  CB  VAL A 216      44.544  46.567  11.937  1.00  0.00      RA0  C
ATOM   2017  CG1 VAL A 216      43.723  45.500  11.227  1.00  0.00      RA0  C
ATOM   2018  CG2 VAL A 216      45.713  45.948  12.702  1.00  0.00      RA0  C
ATOM   2019  C   VAL A 216      43.867  48.464  10.407  1.00  0.00      RA0  C
ATOM   2020  O   VAL A 216      43.235  49.198  11.162  1.00  0.00      RA0  O
ATOM   2021  N   LYS A 217      43.595  48.357   9.112  1.00  0.00      RA0  N
ATOM   2022  H   LYS A 217      44.056  47.653   8.566  1.00  0.00      RA0  H
ATOM   2023  CA  LYS A 217      42.593  49.191   8.446  1.00  0.00      RA0  C
ATOM   2024  CB  LYS A 217      42.850  49.447   6.950  1.00  0.00      RA0  C
ATOM   2025  CG  LYS A 217      42.161  50.735   6.491  1.00  0.00      RA0  C
ATOM   2026  CD  LYS A 217      41.229  50.572   5.300  1.00  0.00      RA0  C
ATOM   2027  CE  LYS A 217      40.481  51.870   4.970  1.00  0.00      RA0  C
ATOM   2028  NZ  LYS A 217      39.713  51.681   3.723  1.00  0.00      RA0  N
ATOM   2029  HZ1 LYS A 217      38.728  51.348   3.824  1.00  0.00      RA0  H
ATOM   2030  HZ2 LYS A 217      39.700  52.530   3.128  1.00  0.00      RA0  H
ATOM   2031  HZ3 LYS A 217      40.205  51.029   3.066  1.00  0.00      RA0  H
ATOM   2032  C   LYS A 217      41.187  48.640   8.645  1.00  0.00      RA0  C
ATOM   2033  O   LYS A 217      40.949  47.459   8.367  1.00  0.00      RA0  O
ATOM   2034  N   PRO A 218      40.240  49.470   9.110  1.00  0.00      RA0  N
ATOM   2035  CD  PRO A 218      40.434  50.788   9.701  1.00  0.00      RA0  C
ATOM   2036  CA  PRO A 218      38.845  49.048   9.072  1.00  0.00      RA0  C
ATOM   2037  CB  PRO A 218      38.120  50.258   9.675  1.00  0.00      RA0  C
ATOM   2038  CG  PRO A 218      39.162  51.003  10.507  1.00  0.00      RA0  C
ATOM   2039  C   PRO A 218      38.347  48.677   7.649  1.00  0.00      RA0  C
ATOM   2040  O   PRO A 218      38.499  49.440   6.697  1.00  0.00      RA0  O
ATOM   2041  N   CYS A 219      37.719  47.510   7.563  1.00  0.00      RA0  N
ATOM   2042  H   CYS A 219      37.579  46.920   8.360  1.00  0.00      RA0  H
ATOM   2043  CA  CYS A 219      37.224  46.966   6.307  1.00  0.00      RA0  C
ATOM   2044  CB  CYS A 219      38.145  45.831   5.869  1.00  0.00      RA0  C
ATOM   2045  SG  CYS A 219      39.878  46.333   5.733  1.00  0.00      RA0  S
ATOM   2046  C   CYS A 219      35.773  46.522   6.465  1.00  0.00      RA0  C
ATOM   2047  O   CYS A 219      35.413  45.922   7.468  1.00  0.00      RA0  O
ATOM   2048  N   GLY A 220      34.983  46.773   5.422  1.00  0.00      RA0  N
ATOM   2049  H   GLY A 220      35.381  47.234   4.622  1.00  0.00      RA0  H
ATOM   2050  CA  GLY A 220      33.552  46.565   5.440  1.00  0.00      RA0  C
ATOM   2051  C   GLY A 220      33.083  45.327   4.699  1.00  0.00      RA0  C
ATOM   2052  O   GLY A 220      33.852  44.474   4.286  1.00  0.00      RA0  O
ATOM   2053  N   LEU A 221      31.771  45.231   4.564  1.00  0.00      RA0  N
ATOM   2054  H   LEU A 221      31.211  45.978   4.927  1.00  0.00      RA0  H
ATOM   2055  CA  LEU A 221      31.127  44.069   3.968  1.00  0.00      RA0  C
ATOM   2056  CB  LEU A 221      29.614  44.156   4.138  1.00  0.00      RA0  C
ATOM   2057  CG  LEU A 221      29.167  44.255   5.594  1.00  0.00      RA0  C
ATOM   2058  CD1 LEU A 221      27.681  44.591   5.682  1.00  0.00      RA0  C
ATOM   2059  CD2 LEU A 221      29.534  43.010   6.403  1.00  0.00      RA0  C
ATOM   2060  C   LEU A 221      31.454  43.911   2.501  1.00  0.00      RA0  C
ATOM   2061  O   LEU A 221      31.499  42.783   1.981  1.00  0.00      RA0  O
ATOM   2062  N   GLY A 222      31.651  45.020   1.799  1.00  0.00      RA0  N
ATOM   2063  H   GLY A 222      31.631  45.913   2.252  1.00  0.00      RA0  H
ATOM   2064  CA  GLY A 222      31.971  44.962   0.369  1.00  0.00      RA0  C
ATOM   2065  C   GLY A 222      33.273  44.205   0.122  1.00  0.00      RA0  C
ATOM   2066  O   GLY A 222      33.332  43.260  -0.639  1.00  0.00      RA0  O
ATOM   2067  N   ALA A 223      34.314  44.594   0.835  1.00  0.00      RA0  N
ATOM   2068  H   ALA A 223      34.193  45.335   1.495  1.00  0.00      RA0  H
ATOM   2069  CA  ALA A 223      35.586  43.875   0.781  1.00  0.00      RA0  C
ATOM   2070  CB  ALA A 223      36.655  44.636   1.561  1.00  0.00      RA0  C
ATOM   2071  C   ALA A 223      35.477  42.455   1.366  1.00  0.00      RA0  C
ATOM   2072  O   ALA A 223      36.089  41.507   0.856  1.00  0.00      RA0  O
ATOM   2073  N   ARG A 224      34.691  42.279   2.425  1.00  0.00      RA0  N
ATOM   2074  H   ARG A 224      34.240  43.065   2.850  1.00  0.00      RA0  H
ATOM   2075  CA  ARG A 224      34.478  40.940   2.972  1.00  0.00      RA0  C
ATOM   2076  CB  ARG A 224      33.590  40.887   4.229  1.00  0.00      RA0  C
ATOM   2077  CG  ARG A 224      33.650  39.511   4.924  1.00  0.00      RA0  C
ATOM   2078  CD  ARG A 224      33.300  39.518   6.423  1.00  0.00      RA0  C
ATOM   2079  NE  ARG A 224      33.119  38.166   6.977  1.00  0.00      RA0  N
ATOM   2080  HE  ARG A 224      32.281  37.702   6.667  1.00  0.00      RA0  H
ATOM   2081  CZ  ARG A 224      34.000  37.617   7.882  1.00  0.00      RA0  C
ATOM   2082  NH1 ARG A 224      35.130  38.283   8.205  1.00  0.00      RA0  N
ATOM   2083 HH11 ARG A 224      35.786  37.915   8.877  1.00  0.00      RA0  H
ATOM   2084 HH12 ARG A 224      35.353  39.170   7.793  1.00  0.00      RA0  H
ATOM   2085  NH2 ARG A 224      33.735  36.417   8.457  1.00  0.00      RA0  N
ATOM   2086 HH21 ARG A 224      34.355  35.986   9.131  1.00  0.00      RA0  H
ATOM   2087 HH22 ARG A 224      32.900  35.896   8.248  1.00  0.00      RA0  H
ATOM   2088  C   ARG A 224      34.041  40.003   1.827  1.00  0.00      RA0  C
ATOM   2089  O   ARG A 224      34.525  38.876   1.697  1.00  0.00      RA0  O
ATOM   2090  N   ASP A 225      33.130  40.476   0.983  1.00  0.00      RA0  N
ATOM   2091  H   ASP A 225      32.736  41.391   1.091  1.00  0.00      RA0  H
ATOM   2092  CA  ASP A 225      32.631  39.627  -0.077  1.00  0.00      RA0  C
ATOM   2093  CB  ASP A 225      31.199  39.847  -0.577  1.00  0.00      RA0  C
ATOM   2094  CG  ASP A 225      30.588  38.452  -0.744  1.00  0.00      RA0  C
ATOM   2095  OD1 ASP A 225      30.337  37.797   0.264  1.00  0.00      RA0  O
ATOM   2096  OD2 ASP A 225      30.396  37.977  -1.865  1.00  0.00      RA0  O
ATOM   2097  C   ASP A 225      33.641  39.385  -1.205  1.00  0.00      RA0  C
ATOM   2098  O   ASP A 225      33.788  38.242  -1.635  1.00  0.00      RA0  O
ATOM   2099  N   THR A 226      34.304  40.433  -1.695  1.00  0.00      RA0  N
ATOM   2100  H   THR A 226      34.203  41.306  -1.222  1.00  0.00      RA0  H
ATOM   2101  CA  THR A 226      35.314  40.237  -2.754  1.00  0.00      RA0  C
ATOM   2102  CB  THR A 226      35.714  41.651  -3.145  1.00  0.00      RA0  C
ATOM   2103  OG1 THR A 226      35.675  42.482  -1.976  1.00  0.00      RA0  O
ATOM   2104  HG1 THR A 226      34.769  42.773  -1.872  1.00  0.00      RA0  H
ATOM   2105  CG2 THR A 226      34.784  42.253  -4.200  1.00  0.00      RA0  C
ATOM   2106  C   THR A 226      36.448  39.327  -2.276  1.00  0.00      RA0  C
ATOM   2107  O   THR A 226      36.926  38.467  -3.028  1.00  0.00      RA0  O
ATOM   2108  N   LEU A 227      36.856  39.517  -1.033  1.00  0.00      RA0  N
ATOM   2109  H   LEU A 227      36.401  40.208  -0.470  1.00  0.00      RA0  H
ATOM   2110  CA  LEU A 227      37.914  38.685  -0.456  1.00  0.00      RA0  C
ATOM   2111  CB  LEU A 227      38.293  39.164   0.944  1.00  0.00      RA0  C
ATOM   2112  CG  LEU A 227      39.045  40.494   0.964  1.00  0.00      RA0  C
ATOM   2113  CD1 LEU A 227      38.889  41.205   2.302  1.00  0.00      RA0  C
ATOM   2114  CD2 LEU A 227      40.515  40.334   0.597  1.00  0.00      RA0  C
ATOM   2115  C   LEU A 227      37.532  37.211  -0.385  1.00  0.00      RA0  C
ATOM   2116  O   LEU A 227      38.288  36.330  -0.819  1.00  0.00      RA0  O
ATOM   2117  N   ARG A 228      36.357  36.916   0.162  1.00  0.00      RA0  N
ATOM   2118  H   ARG A 228      35.731  37.639   0.467  1.00  0.00      RA0  H
ATOM   2119  CA  ARG A 228      35.964  35.525   0.333  1.00  0.00      RA0  C
ATOM   2120  CB  ARG A 228      34.756  35.409   1.271  1.00  0.00      RA0  C
ATOM   2121  CG  ARG A 228      33.397  35.845   0.708  1.00  0.00      RA0  C
ATOM   2122  CD  ARG A 228      32.586  34.737   0.023  1.00  0.00      RA0  C
ATOM   2123  NE  ARG A 228      31.497  35.330  -0.741  1.00  0.00      RA0  N
ATOM   2124  HE  ARG A 228      31.340  36.327  -0.638  1.00  0.00      RA0  H
ATOM   2125  CZ  ARG A 228      30.667  34.590  -1.524  1.00  0.00      RA0  C
ATOM   2126  NH1 ARG A 228      30.848  33.252  -1.644  1.00  0.00      RA0  N
ATOM   2127 HH11 ARG A 228      30.202  32.665  -2.161  1.00  0.00      RA0  H
ATOM   2128 HH12 ARG A 228      31.625  32.769  -1.213  1.00  0.00      RA0  H
ATOM   2129  NH2 ARG A 228      29.669  35.239  -2.159  1.00  0.00      RA0  N
ATOM   2130 HH21 ARG A 228      28.994  34.774  -2.751  1.00  0.00      RA0  H
ATOM   2131 HH22 ARG A 228      29.596  36.247  -2.041  1.00  0.00      RA0  H
ATOM   2132  C   ARG A 228      35.668  34.814  -1.003  1.00  0.00      RA0  C
ATOM   2133  O   ARG A 228      35.923  33.623  -1.156  1.00  0.00      RA0  O
ATOM   2134  N   LEU A 229      35.145  35.532  -1.977  1.00  0.00      RA0  N
ATOM   2135  H   LEU A 229      34.910  36.496  -1.825  1.00  0.00      RA0  H
ATOM   2136  CA  LEU A 229      34.809  34.909  -3.261  1.00  0.00      RA0  C
ATOM   2137  CB  LEU A 229      33.936  35.841  -4.099  1.00  0.00      RA0  C
ATOM   2138  CG  LEU A 229      33.468  35.145  -5.374  1.00  0.00      RA0  C
ATOM   2139  CD1 LEU A 229      32.670  33.890  -5.037  1.00  0.00      RA0  C
ATOM   2140  CD2 LEU A 229      32.695  36.072  -6.307  1.00  0.00      RA0  C
ATOM   2141  C   LEU A 229      36.111  34.576  -4.022  1.00  0.00      RA0  C
ATOM   2142  O   LEU A 229      36.287  33.467  -4.555  1.00  0.00      RA0  O
ATOM   2143  N   GLU A 230      37.034  35.540  -4.032  1.00  0.00      RA0  N
ATOM   2144  H   GLU A 230      36.811  36.445  -3.654  1.00  0.00      RA0  H
ATOM   2145  CA  GLU A 230      38.381  35.294  -4.562  1.00  0.00      RA0  C
ATOM   2146  CB  GLU A 230      39.307  36.496  -4.412  1.00  0.00      RA0  C
ATOM   2147  CG  GLU A 230      38.992  37.676  -5.329  1.00  0.00      RA0  C
ATOM   2148  CD  GLU A 230      40.061  38.727  -5.131  1.00  0.00      RA0  C
ATOM   2149  OE1 GLU A 230      40.963  38.502  -4.335  1.00  0.00      RA0  O
ATOM   2150  OE2 GLU A 230      40.007  39.773  -5.768  1.00  0.00      RA0  O
ATOM   2151  C   GLU A 230      39.019  34.066  -3.917  1.00  0.00      RA0  C
ATOM   2152  O   GLU A 230      39.668  33.269  -4.598  1.00  0.00      RA0  O
ATOM   2153  N   ALA A 231      38.831  33.907  -2.617  1.00  0.00      RA0  N
ATOM   2154  H   ALA A 231      38.283  34.602  -2.145  1.00  0.00      RA0  H
ATOM   2155  CA  ALA A 231      39.380  32.767  -1.858  1.00  0.00      RA0  C
ATOM   2156  CB  ALA A 231      39.391  33.114  -0.374  1.00  0.00      RA0  C
ATOM   2157  C   ALA A 231      38.647  31.439  -2.040  1.00  0.00      RA0  C
ATOM   2158  O   ALA A 231      39.074  30.408  -1.501  1.00  0.00      RA0  O
ATOM   2159  N   GLY A 232      37.567  31.457  -2.827  1.00  0.00      RA0  N
ATOM   2160  H   GLY A 232      37.210  32.320  -3.183  1.00  0.00      RA0  H
ATOM   2161  CA  GLY A 232      36.742  30.290  -3.072  1.00  0.00      RA0  C
ATOM   2162  C   GLY A 232      35.941  29.830  -1.874  1.00  0.00      RA0  C
ATOM   2163  O   GLY A 232      35.687  28.643  -1.730  1.00  0.00      RA0  O
ATOM   2164  N   MSE A 233      35.543  30.755  -1.019  1.00  0.00      RA0  N
ATOM   2165  H   MSE A 233      35.577  31.722  -1.263  1.00  0.00      RA0  H
ATOM   2166  CA  MSE A 233      34.851  30.396   0.205  1.00  0.00      RA0  C
ATOM   2167  CB  MSE A 233      35.280  31.274   1.369  1.00  0.00      RA0  C
ATOM   2168  CG  MSE A 233      36.775  31.258   1.638  1.00  0.00      RA0  C
ATOM   2169  SE  MSE A 233      37.140  32.189   3.121  1.00  0.00      RA0  S
ATOM   2170  CE  MSE A 233      38.861  31.731   3.294  1.00  0.00      RA0  C
ATOM   2171  C   MSE A 233      33.343  30.613   0.033  1.00  0.00      RA0  C
ATOM   2172  O   MSE A 233      32.922  31.559  -0.633  1.00  0.00      RA0  O
ATOM   2173  N   ASN A 234      32.553  29.646   0.524  1.00  0.00      RA0  N
ATOM   2174  H   ASN A 234      32.944  28.970   1.147  1.00  0.00      RA0  H
ATOM   2175  CA  ASN A 234      31.112  29.673   0.312  1.00  0.00      RA0  C
ATOM   2176  CB  ASN A 234      30.494  28.307   0.620  1.00  0.00      RA0  C
ATOM   2177  CG  ASN A 234      30.871  27.286  -0.431  1.00  0.00      RA0  C
ATOM   2178  OD1 ASN A 234      31.351  27.610  -1.511  1.00  0.00      RA0  O
ATOM   2179  ND2 ASN A 234      30.610  26.023  -0.057  1.00  0.00      RA0  N
ATOM   2180 HD21 ASN A 234      30.278  25.821   0.866  1.00  0.00      RA0  H
ATOM   2181 HD22 ASN A 234      30.754  25.259  -0.693  1.00  0.00      RA0  H
ATOM   2182  C   ASN A 234      30.404  30.690   1.155  1.00  0.00      RA0  C
ATOM   2183  O   ASN A 234      30.860  31.034   2.257  1.00  0.00      RA0  O
ATOM   2184  N   LEU A 235      29.266  31.150   0.627  1.00  0.00      RA0  N
ATOM   2185  H   LEU A 235      28.996  30.873  -0.300  1.00  0.00      RA0  H
ATOM   2186  CA  LEU A 235      28.326  31.974   1.328  1.00  0.00      RA0  C
ATOM   2187  CB  LEU A 235      28.236  33.358   0.691  1.00  0.00      RA0  C
ATOM   2188  CG  LEU A 235      27.292  34.316   1.421  1.00  0.00      RA0  C
ATOM   2189  CD1 LEU A 235      27.652  34.467   2.900  1.00  0.00      RA0  C
ATOM   2190  CD2 LEU A 235      27.219  35.669   0.714  1.00  0.00      RA0  C
ATOM   2191  C   LEU A 235      26.971  31.277   1.303  1.00  0.00      RA0  C
ATOM   2192  O   LEU A 235      26.360  31.076   0.224  1.00  0.00      RA0  O
ATOM   2193  N   TYR A 236      26.522  30.899   2.494  1.00  0.00      RA0  N
ATOM   2194  H   TYR A 236      27.062  31.108   3.309  1.00  0.00      RA0  H
ATOM   2195  CA  TYR A 236      25.247  30.214   2.640  1.00  0.00      RA0  C
ATOM   2196  CB  TYR A 236      24.915  29.899   4.091  1.00  0.00      RA0  C
ATOM   2197  CG  TYR A 236      23.673  29.033   4.162  1.00  0.00      RA0  C
ATOM   2198  CD1 TYR A 236      23.736  27.684   3.824  1.00  0.00      RA0  C
ATOM   2199  CE1 TYR A 236      22.612  26.875   3.959  1.00  0.00      RA0  C
ATOM   2200  CD2 TYR A 236      22.466  29.577   4.585  1.00  0.00      RA0  C
ATOM   2201  CE2 TYR A 236      21.341  28.770   4.710  1.00  0.00      RA0  C
ATOM   2202  CZ  TYR A 236      21.416  27.413   4.423  1.00  0.00      RA0  C
ATOM   2203  OH  TYR A 236      20.302  26.609   4.616  1.00  0.00      RA0  O
ATOM   2204  HH  TYR A 236      20.527  25.710   4.357  1.00  0.00      RA0  H
ATOM   2205  C   TYR A 236      24.144  31.086   2.032  1.00  0.00      RA0  C
ATOM   2206  O   TYR A 236      24.106  32.313   2.217  1.00  0.00      RA0  O
ATOM   2207  N   GLY A 237      23.246  30.435   1.316  1.00  0.00      RA0  N
ATOM   2208  H   GLY A 237      23.347  29.450   1.182  1.00  0.00      RA0  H
ATOM   2209  CA  GLY A 237      22.192  31.105   0.599  1.00  0.00      RA0  C
ATOM   2210  C   GLY A 237      22.547  31.302  -0.857  1.00  0.00      RA0  C
ATOM   2211  O   GLY A 237      21.666  31.439  -1.692  1.00  0.00      RA0  O
ATOM   2212  N   GLN A 238      23.843  31.343  -1.166  1.00  0.00      RA0  N
ATOM   2213  H   GLN A 238      24.541  31.221  -0.460  1.00  0.00      RA0  H
ATOM   2214  CA  GLN A 238      24.307  31.522  -2.538  1.00  0.00      RA0  C
ATOM   2215  CB  GLN A 238      25.208  32.748  -2.643  1.00  0.00      RA0  C
ATOM   2216  CG  GLN A 238      24.340  33.993  -2.444  1.00  0.00      RA0  C
ATOM   2217  CD  GLN A 238      25.141  35.265  -2.600  1.00  0.00      RA0  C
ATOM   2218  OE1 GLN A 238      24.968  36.226  -1.860  1.00  0.00      RA0  O
ATOM   2219  NE2 GLN A 238      26.020  35.242  -3.611  1.00  0.00      RA0  N
ATOM   2220 HE21 GLN A 238      26.104  34.467  -4.250  1.00  0.00      RA0  H
ATOM   2221 HE22 GLN A 238      26.673  35.976  -3.789  1.00  0.00      RA0  H
ATOM   2222  C   GLN A 238      24.942  30.239  -3.057  1.00  0.00      RA0  C
ATOM   2223  O   GLN A 238      24.418  29.622  -3.995  1.00  0.00      RA0  O
ATOM   2224  N   GLU A 239      26.053  29.798  -2.480  1.00  0.00      RA0  N
ATOM   2225  H   GLU A 239      26.492  30.337  -1.757  1.00  0.00      RA0  H
ATOM   2226  CA  GLU A 239      26.675  28.534  -2.930  1.00  0.00      RA0  C
ATOM   2227  CB  GLU A 239      28.123  28.492  -2.449  1.00  0.00      RA0  C
ATOM   2228  CG  GLU A 239      29.136  29.232  -3.332  1.00  0.00      RA0  C
ATOM   2229  CD  GLU A 239      28.830  30.710  -3.485  1.00  0.00      RA0  C
ATOM   2230  OE1 GLU A 239      28.859  31.448  -2.499  1.00  0.00      RA0  O
ATOM   2231  OE2 GLU A 239      28.590  31.133  -4.610  1.00  0.00      RA0  O
ATOM   2232  C   GLU A 239      25.933  27.271  -2.514  1.00  0.00      RA0  C
ATOM   2233  O   GLU A 239      26.139  26.226  -3.112  1.00  0.00      RA0  O
ATOM   2234  N   MSE A 240      25.119  27.368  -1.464  1.00  0.00      RA0  N
ATOM   2235  H   MSE A 240      24.986  28.228  -0.972  1.00  0.00      RA0  H
ATOM   2236  CA  MSE A 240      24.269  26.270  -1.053  1.00  0.00      RA0  C
ATOM   2237  CB  MSE A 240      25.048  25.203  -0.280  1.00  0.00      RA0  C
ATOM   2238  CG  MSE A 240      25.624  25.675   1.059  1.00  0.00      RA0  C
ATOM   2239  SE  MSE A 240      26.930  26.908   0.935  1.00  0.00      RA0  S
ATOM   2240  CE  MSE A 240      27.372  26.951   2.674  1.00  0.00      RA0  C
ATOM   2241  C   MSE A 240      23.074  26.743  -0.209  1.00  0.00      RA0  C
ATOM   2242  O   MSE A 240      23.028  27.868   0.285  1.00  0.00      RA0  O
ATOM   2243  N   ASP A 241      22.115  25.848  -0.068  1.00  0.00      RA0  N
ATOM   2244  H   ASP A 241      22.066  24.962  -0.533  1.00  0.00      RA0  H
ATOM   2245  CA  ASP A 241      20.985  26.060   0.851  1.00  0.00      RA0  C
ATOM   2246  CB  ASP A 241      19.932  26.955   0.194  1.00  0.00      RA0  C
ATOM   2247  CG  ASP A 241      19.083  26.092  -0.717  1.00  0.00      RA0  C
ATOM   2248  OD1 ASP A 241      19.619  25.455  -1.615  1.00  0.00      RA0  O
ATOM   2249  OD2 ASP A 241      17.890  25.965  -0.464  1.00  0.00      RA0  O
ATOM   2250  C   ASP A 241      20.379  24.703   1.105  1.00  0.00      RA0  C
ATOM   2251  O   ASP A 241      20.979  23.675   0.726  1.00  0.00      RA0  O
ATOM   2252  N   GLU A 242      19.212  24.647   1.743  1.00  0.00      RA0  N
ATOM   2253  H   GLU A 242      18.646  25.469   1.786  1.00  0.00      RA0  H
ATOM   2254  CA  GLU A 242      18.651  23.352   2.133  1.00  0.00      RA0  C
ATOM   2255  CB  GLU A 242      17.366  23.586   2.926  1.00  0.00      RA0  C
ATOM   2256  CG  GLU A 242      17.466  24.576   4.085  1.00  0.00      RA0  C
ATOM   2257  CD  GLU A 242      17.931  23.866   5.333  1.00  0.00      RA0  C
ATOM   2258  OE1 GLU A 242      18.236  22.681   5.268  1.00  0.00      RA0  O
ATOM   2259  OE2 GLU A 242      17.966  24.498   6.383  1.00  0.00      RA0  O
ATOM   2260  C   GLU A 242      18.278  22.431   0.982  1.00  0.00      RA0  C
ATOM   2261  O   GLU A 242      18.046  21.243   1.204  1.00  0.00      RA0  O
ATOM   2262  N   THR A 243      18.251  22.974  -0.234  1.00  0.00      RA0  N
ATOM   2263  H   THR A 243      18.482  23.940  -0.378  1.00  0.00      RA0  H
ATOM   2264  CA  THR A 243      17.926  22.200  -1.441  1.00  0.00      RA0  C
ATOM   2265  CB  THR A 243      16.909  22.986  -2.286  1.00  0.00      RA0  C
ATOM   2266  OG1 THR A 243      17.409  24.239  -2.768  1.00  0.00      RA0  O
ATOM   2267  HG1 THR A 243      17.774  24.748  -2.037  1.00  0.00      RA0  H
ATOM   2268  CG2 THR A 243      15.627  23.208  -1.481  1.00  0.00      RA0  C
ATOM   2269  C   THR A 243      19.141  21.692  -2.195  1.00  0.00      RA0  C
ATOM   2270  O   THR A 243      18.994  20.964  -3.182  1.00  0.00      RA0  O
ATOM   2271  N   ILE A 244      20.331  22.094  -1.749  1.00  0.00      RA0  N
ATOM   2272  H   ILE A 244      20.399  22.642  -0.912  1.00  0.00      RA0  H
ATOM   2273  CA  ILE A 244      21.581  21.781  -2.428  1.00  0.00      RA0  C
ATOM   2274  CB  ILE A 244      22.319  23.072  -2.806  1.00  0.00      RA0  C
ATOM   2275  CG2 ILE A 244      23.723  22.817  -3.359  1.00  0.00      RA0  C
ATOM   2276  CG1 ILE A 244      21.476  23.852  -3.812  1.00  0.00      RA0  C
ATOM   2277  CD1 ILE A 244      21.117  22.984  -5.021  1.00  0.00      RA0  C
ATOM   2278  C   ILE A 244      22.465  20.857  -1.601  1.00  0.00      RA0  C
ATOM   2279  O   ILE A 244      22.743  21.144  -0.436  1.00  0.00      RA0  O
ATOM   2280  N   SER A 245      22.978  19.801  -2.244  1.00  0.00      RA0  N
ATOM   2281  H   SER A 245      22.796  19.692  -3.218  1.00  0.00      RA0  H
ATOM   2282  CA  SER A 245      23.866  18.868  -1.601  1.00  0.00      RA0  C
ATOM   2283  CB  SER A 245      23.980  17.664  -2.539  1.00  0.00      RA0  C
ATOM   2284  OG  SER A 245      24.957  16.727  -2.072  1.00  0.00      RA0  O
ATOM   2285  HG  SER A 245      24.443  15.990  -1.737  1.00  0.00      RA0  H
ATOM   2286  C   SER A 245      25.237  19.526  -1.367  1.00  0.00      RA0  C
ATOM   2287  O   SER A 245      25.682  20.283  -2.225  1.00  0.00      RA0  O
ATOM   2288  N   PRO A 246      25.924  19.234  -0.270  1.00  0.00      RA0  N
ATOM   2289  CD  PRO A 246      25.502  18.383   0.832  1.00  0.00      RA0  C
ATOM   2290  CA  PRO A 246      27.298  19.749  -0.108  1.00  0.00      RA0  C
ATOM   2291  CB  PRO A 246      27.702  19.197   1.264  1.00  0.00      RA0  C
ATOM   2292  CG  PRO A 246      26.811  17.981   1.496  1.00  0.00      RA0  C
ATOM   2293  C   PRO A 246      28.197  19.301  -1.264  1.00  0.00      RA0  C
ATOM   2294  O   PRO A 246      29.143  20.032  -1.632  1.00  0.00      RA0  O
ATOM   2295  N   LEU A 247      27.880  18.149  -1.874  1.00  0.00      RA0  N
ATOM   2296  H   LEU A 247      27.051  17.648  -1.613  1.00  0.00      RA0  H
ATOM   2297  CA  LEU A 247      28.665  17.623  -2.980  1.00  0.00      RA0  C
ATOM   2298  CB  LEU A 247      28.185  16.221  -3.354  1.00  0.00      RA0  C
ATOM   2299  CG  LEU A 247      28.181  15.242  -2.177  1.00  0.00      RA0  C
ATOM   2300  CD1 LEU A 247      27.590  13.892  -2.578  1.00  0.00      RA0  C
ATOM   2301  CD2 LEU A 247      29.562  15.091  -1.539  1.00  0.00      RA0  C
ATOM   2302  C   LEU A 247      28.625  18.535  -4.204  1.00  0.00      RA0  C
ATOM   2303  O   LEU A 247      29.546  18.526  -5.009  1.00  0.00      RA0  O
ATOM   2304  N   ALA A 248      27.568  19.327  -4.321  1.00  0.00      RA0  N
ATOM   2305  H   ALA A 248      26.884  19.363  -3.592  1.00  0.00      RA0  H
ATOM   2306  CA  ALA A 248      27.369  20.270  -5.437  1.00  0.00      RA0  C
ATOM   2307  CB  ALA A 248      25.898  20.287  -5.859  1.00  0.00      RA0  C
ATOM   2308  C   ALA A 248      27.794  21.707  -5.074  1.00  0.00      RA0  C
ATOM   2309  O   ALA A 248      27.575  22.639  -5.859  1.00  0.00      RA0  O
ATOM   2310  N   ALA A 249      28.371  21.860  -3.885  1.00  0.00      RA0  N
ATOM   2311  H   ALA A 249      28.527  21.073  -3.289  1.00  0.00      RA0  H
ATOM   2312  CA  ALA A 249      28.788  23.152  -3.359  1.00  0.00      RA0  C
ATOM   2313  CB  ALA A 249      27.959  23.518  -2.129  1.00  0.00      RA0  C
ATOM   2314  C   ALA A 249      30.270  23.147  -2.963  1.00  0.00      RA0  C
ATOM   2315  O   ALA A 249      30.702  23.907  -2.115  1.00  0.00      RA0  O
ATOM   2316  N   ASN A 250      31.036  22.280  -3.607  1.00  0.00      RA0  N
ATOM   2317  H   ASN A 250      30.620  21.702  -4.306  1.00  0.00      RA0  H
ATOM   2318  CA  ASN A 250      32.482  22.179  -3.337  1.00  0.00      RA0  C
ATOM   2319  CB  ASN A 250      33.212  23.442  -3.824  1.00  0.00      RA0  C
ATOM   2320  CG  ASN A 250      34.708  23.225  -3.854  1.00  0.00      RA0  C
ATOM   2321  OD1 ASN A 250      35.186  22.146  -4.171  1.00  0.00      RA0  O
ATOM   2322  ND2 ASN A 250      35.427  24.307  -3.529  1.00  0.00      RA0  N
ATOM   2323 HD21 ASN A 250      34.986  25.156  -3.236  1.00  0.00      RA0  H
ATOM   2324 HD22 ASN A 250      36.424  24.278  -3.594  1.00  0.00      RA0  H
ATOM   2325  C   ASN A 250      32.761  21.910  -1.864  1.00  0.00      RA0  C
ATOM   2326  O   ASN A 250      33.743  22.427  -1.336  1.00  0.00      RA0  O
ATOM   2327  N   MSE A 251      31.903  21.100  -1.211  1.00  0.00      RA0  N
ATOM   2328  H   MSE A 251      31.086  20.751  -1.674  1.00  0.00      RA0  H
ATOM   2329  CA  MSE A 251      32.087  20.727   0.185  1.00  0.00      RA0  C
ATOM   2330  CB  MSE A 251      30.919  21.196   1.050  1.00  0.00      RA0  C
ATOM   2331  CG  MSE A 251      30.708  22.708   1.022  1.00  0.00      RA0  C
ATOM   2332  SE  MSE A 251      29.266  23.217   1.970  1.00  0.00      RA0  S
ATOM   2333  CE  MSE A 251      29.864  22.724   3.594  1.00  0.00      RA0  C
ATOM   2334  C   MSE A 251      32.289  19.230   0.356  1.00  0.00      RA0  C
ATOM   2335  O   MSE A 251      32.310  18.724   1.466  1.00  0.00      RA0  O
ATOM   2336  N   GLY A 252      32.527  18.521  -0.744  1.00  0.00      RA0  N
ATOM   2337  H   GLY A 252      32.515  18.977  -1.633  1.00  0.00      RA0  H
ATOM   2338  CA  GLY A 252      32.811  17.085  -0.658  1.00  0.00      RA0  C
ATOM   2339  C   GLY A 252      33.976  16.799   0.295  1.00  0.00      RA0  C
ATOM   2340  O   GLY A 252      33.971  15.798   1.058  1.00  0.00      RA0  O
ATOM   2341  N   TRP A 253      34.991  17.641   0.210  1.00  0.00      RA0  N
ATOM   2342  H   TRP A 253      34.947  18.388  -0.448  1.00  0.00      RA0  H
ATOM   2343  CA  TRP A 253      36.197  17.479   0.996  1.00  0.00      RA0  C
ATOM   2344  CB  TRP A 253      37.255  18.527   0.632  1.00  0.00      RA0  C
ATOM   2345  CG  TRP A 253      36.902  19.943   1.051  1.00  0.00      RA0  C
ATOM   2346  CD2 TRP A 253      37.341  20.648   2.233  1.00  0.00      RA0  C
ATOM   2347  CE2 TRP A 253      36.440  22.350   1.976  1.00  0.00      RA0  C
ATOM   2348  CE3 TRP A 253      38.456  20.350   3.824  1.00  0.00      RA0  C
ATOM   2349  CD1 TRP A 253      36.057  20.839   0.325  1.00  0.00      RA0  C
ATOM   2350  NE1 TRP A 253      35.782  22.123   0.771  1.00  0.00      RA0  N
ATOM   2351  HE1 TRP A 253      35.168  22.748   0.325  1.00  0.00      RA0  H
ATOM   2352  CZ2 TRP A 253      36.591  23.765   3.304  1.00  0.00      RA0  C
ATOM   2353  CZ3 TRP A 253      38.643  21.791   5.135  1.00  0.00      RA0  C
ATOM   2354  CH2 TRP A 253      37.699  23.479   4.892  1.00  0.00      RA0  C
ATOM   2355  C   TRP A 253      35.916  17.534   2.484  1.00  0.00      RA0  C
ATOM   2356  O   TRP A 253      36.757  17.128   3.276  1.00  0.00      RA0  O
ATOM   2357  N   THR A 254      34.758  18.071   2.869  1.00  0.00      RA0  N
ATOM   2358  H   THR A 254      34.098  18.369   2.186  1.00  0.00      RA0  H
ATOM   2359  CA  THR A 254      34.404  18.171   4.283  1.00  0.00      RA0  C
ATOM   2360  CB  THR A 254      33.526  19.423   4.561  1.00  0.00      RA0  C
ATOM   2361  OG1 THR A 254      32.155  19.228   4.170  1.00  0.00      RA0  O
ATOM   2362  HG1 THR A 254      32.160  19.112   3.226  1.00  0.00      RA0  H
ATOM   2363  CG2 THR A 254      34.014  20.677   3.867  1.00  0.00      RA0  C
ATOM   2364  C   THR A 254      33.587  16.989   4.797  1.00  0.00      RA0  C
ATOM   2365  O   THR A 254      33.267  16.939   5.988  1.00  0.00      RA0  O
ATOM   2366  N   ILE A 255      33.257  16.046   3.925  1.00  0.00      RA0  N
ATOM   2367  H   ILE A 255      33.669  16.037   3.012  1.00  0.00      RA0  H
ATOM   2368  CA  ILE A 255      32.444  14.906   4.342  1.00  0.00      RA0  C
ATOM   2369  CB  ILE A 255      31.474  14.423   3.269  1.00  0.00      RA0  C
ATOM   2370  CG2 ILE A 255      30.481  13.468   3.932  1.00  0.00      RA0  C
ATOM   2371  CG1 ILE A 255      30.769  15.576   2.545  1.00  0.00      RA0  C
ATOM   2372  CD1 ILE A 255      29.950  16.472   3.477  1.00  0.00      RA0  C
ATOM   2373  C   ILE A 255      33.352  13.791   4.823  1.00  0.00      RA0  C
ATOM   2374  O   ILE A 255      34.159  13.254   4.058  1.00  0.00      RA0  O
ATOM   2375  N   ALA A 256      33.192  13.431   6.087  1.00  0.00      RA0  N
ATOM   2376  H   ALA A 256      32.459  13.891   6.589  1.00  0.00      RA0  H
ATOM   2377  CA  ALA A 256      33.960  12.356   6.709  1.00  0.00      RA0  C
ATOM   2378  CB  ALA A 256      34.234  12.653   8.176  1.00  0.00      RA0  C
ATOM   2379  C   ALA A 256      33.215  11.032   6.566  1.00  0.00      RA0  C
ATOM   2380  O   ALA A 256      32.539  10.595   7.469  1.00  0.00      RA0  O
ATOM   2381  N   TRP A 257      33.338  10.385   5.405  1.00  0.00      RA0  N
ATOM   2382  H   TRP A 257      33.912  10.795   4.693  1.00  0.00      RA0  H
ATOM   2383  CA  TRP A 257      32.592   9.142   5.141  1.00  0.00      RA0  C
ATOM   2384  CB  TRP A 257      32.789   8.675   3.697  1.00  0.00      RA0  C
ATOM   2385  CG  TRP A 257      32.625   9.804   2.707  1.00  0.00      RA0  C
ATOM   2386  CD2 TRP A 257      31.407  10.330   2.140  1.00  0.00      RA0  C
ATOM   2387  CE2 TRP A 257      31.766  11.357   1.235  1.00  0.00      RA0  C
ATOM   2388  CE3 TRP A 257      30.067  10.012   2.324  1.00  0.00      RA0  C
ATOM   2389  CD1 TRP A 257      33.654  10.551   2.113  1.00  0.00      RA0  C
ATOM   2390  NE1 TRP A 257      33.152  11.469   1.246  1.00  0.00      RA0  N
ATOM   2391  HE1 TRP A 257      33.694  12.117   0.744  1.00  0.00      RA0  H
ATOM   2392  CZ2 TRP A 257      30.774  12.033   0.535  1.00  0.00      RA0  C
ATOM   2393  CZ3 TRP A 257      29.085  10.697   1.619  1.00  0.00      RA0  C
ATOM   2394  CH2 TRP A 257      29.437  11.702   0.726  1.00  0.00      RA0  C
ATOM   2395  C   TRP A 257      33.013   8.009   6.068  1.00  0.00      RA0  C
ATOM   2396  O   TRP A 257      32.180   7.220   6.548  1.00  0.00      RA0  O
ATOM   2397  N   GLU A 258      34.316   7.914   6.324  1.00  0.00      RA0  N
ATOM   2398  H   GLU A 258      34.952   8.612   6.008  1.00  0.00      RA0  H
ATOM   2399  CA  GLU A 258      34.824   6.879   7.215  1.00  0.00      RA0  C
ATOM   2400  CB  GLU A 258      36.102   6.240   6.665  1.00  0.00      RA0  C
ATOM   2401  CG  GLU A 258      35.770   5.169   5.622  1.00  0.00      RA0  C
ATOM   2402  CD  GLU A 258      34.787   4.182   6.227  1.00  0.00      RA0  C
ATOM   2403  OE1 GLU A 258      35.123   3.533   7.216  1.00  0.00      RA0  O
ATOM   2404  OE2 GLU A 258      33.660   4.115   5.749  1.00  0.00      RA0  O
ATOM   2405  C   GLU A 258      35.008   7.492   8.597  1.00  0.00      RA0  C
ATOM   2406  O   GLU A 258      35.400   8.650   8.685  1.00  0.00      RA0  O
ATOM   2407  N   PRO A 259      34.736   6.765   9.685  1.00  0.00      RA0  N
ATOM   2408  CD  PRO A 259      34.894   7.312  11.027  1.00  0.00      RA0  C
ATOM   2409  CA  PRO A 259      34.299   5.371   9.697  1.00  0.00      RA0  C
ATOM   2410  CB  PRO A 259      34.637   4.952  11.128  1.00  0.00      RA0  C
ATOM   2411  CG  PRO A 259      34.410   6.211  11.958  1.00  0.00      RA0  C
ATOM   2412  C   PRO A 259      32.834   5.247   9.296  1.00  0.00      RA0  C
ATOM   2413  O   PRO A 259      32.029   6.113   9.667  1.00  0.00      RA0  O
ATOM   2414  N   ALA A 260      32.529   4.188   8.555  1.00  0.00      RA0  N
ATOM   2415  H   ALA A 260      33.300   3.676   8.156  1.00  0.00      RA0  H
ATOM   2416  CA  ALA A 260      31.192   3.923   8.026  1.00  0.00      RA0  C
ATOM   2417  CB  ALA A 260      31.169   2.625   7.219  1.00  0.00      RA0  C
ATOM   2418  C   ALA A 260      30.138   3.805   9.102  1.00  0.00      RA0  C
ATOM   2419  O   ALA A 260      28.960   4.052   8.837  1.00  0.00      RA0  O
ATOM   2420  N   ASP A 261      30.539   3.435  10.314  1.00  0.00      RA0  N
ATOM   2421  H   ASP A 261      31.502   3.393  10.589  1.00  0.00      RA0  H
ATOM   2422  CA  ASP A 261      29.585   3.218  11.397  1.00  0.00      RA0  C
ATOM   2423  CB  ASP A 261      30.225   2.310  12.445  1.00  0.00      RA0  C
ATOM   2424  CG  ASP A 261      31.268   3.129  13.205  1.00  0.00      RA0  C
ATOM   2425  OD1 ASP A 261      32.130   3.732  12.569  1.00  0.00      RA0  O
ATOM   2426  OD2 ASP A 261      31.217   3.185  14.432  1.00  0.00      RA0  O
ATOM   2427  C   ASP A 261      29.212   4.466  12.159  1.00  0.00      RA0  C
ATOM   2428  O   ASP A 261      28.453   4.397  13.132  1.00  0.00      RA0  O
ATOM   2429  N   ARG A 262      29.736   5.609  11.747  1.00  0.00      RA0  N
ATOM   2430  H   ARG A 262      30.384   5.601  10.986  1.00  0.00      RA0  H
ATOM   2431  CA  ARG A 262      29.318   6.867  12.343  1.00  0.00      RA0  C
ATOM   2432  CB  ARG A 262      30.379   7.958  12.217  1.00  0.00      RA0  C
ATOM   2433  CG  ARG A 262      29.809   9.282  12.740  1.00  0.00      RA0  C
ATOM   2434  CD  ARG A 262      30.702  10.502  12.532  1.00  0.00      RA0  C
ATOM   2435  NE  ARG A 262      30.975  10.766  11.122  1.00  0.00      RA0  N
ATOM   2436  HE  ARG A 262      31.524  10.083  10.631  1.00  0.00      RA0  H
ATOM   2437  CZ  ARG A 262      30.581  11.963  10.591  1.00  0.00      RA0  C
ATOM   2438  NH1 ARG A 262      29.806  12.799  11.326  1.00  0.00      RA0  N
ATOM   2439 HH11 ARG A 262      29.556  13.739  11.044  1.00  0.00      RA0  H
ATOM   2440 HH12 ARG A 262      29.408  12.521  12.213  1.00  0.00      RA0  H
ATOM   2441  NH2 ARG A 262      30.977  12.268   9.332  1.00  0.00      RA0  N
ATOM   2442 HH21 ARG A 262      30.748  13.143   8.884  1.00  0.00      RA0  H
ATOM   2443 HH22 ARG A 262      31.525  11.623   8.781  1.00  0.00      RA0  H
ATOM   2444  C   ARG A 262      28.042   7.389  11.657  1.00  0.00      RA0  C
ATOM   2445  O   ARG A 262      28.080   7.868  10.541  1.00  0.00      RA0  O
ATOM   2446  N   ASP A 263      26.942   7.332  12.388  1.00  0.00      RA0  N
ATOM   2447  H   ASP A 263      26.996   6.970  13.317  1.00  0.00      RA0  H
ATOM   2448  CA  ASP A 263      25.668   7.872  11.955  1.00  0.00      RA0  C
ATOM   2449  CB  ASP A 263      24.503   7.289  12.749  1.00  0.00      RA0  C
ATOM   2450  CG  ASP A 263      23.223   7.885  12.201  1.00  0.00      RA0  C
ATOM   2451  OD1 ASP A 263      23.152   8.101  10.993  1.00  0.00      RA0  O
ATOM   2452  OD2 ASP A 263      22.308   8.140  12.980  1.00  0.00      RA0  O
ATOM   2453  C   ASP A 263      25.683   9.379  12.085  1.00  0.00      RA0  C
ATOM   2454  O   ASP A 263      26.083   9.924  13.117  1.00  0.00      RA0  O
ATOM   2455  N   PHE A 264      25.256  10.062  11.034  1.00  0.00      RA0  N
ATOM   2456  H   PHE A 264      24.733   9.567  10.333  1.00  0.00      RA0  H
ATOM   2457  CA  PHE A 264      25.059  11.496  11.096  1.00  0.00      RA0  C
ATOM   2458  CB  PHE A 264      26.329  12.289  10.751  1.00  0.00      RA0  C
ATOM   2459  CG  PHE A 264      26.783  12.124   9.319  1.00  0.00      RA0  C
ATOM   2460  CD1 PHE A 264      26.282  12.957   8.325  1.00  0.00      RA0  C
ATOM   2461  CD2 PHE A 264      27.737  11.165   9.000  1.00  0.00      RA0  C
ATOM   2462  CE1 PHE A 264      26.767  12.863   7.026  1.00  0.00      RA0  C
ATOM   2463  CE2 PHE A 264      28.228  11.076   7.703  1.00  0.00      RA0  C
ATOM   2464  CZ  PHE A 264      27.759  11.939   6.720  1.00  0.00      RA0  C
ATOM   2465  C   PHE A 264      23.870  11.875  10.224  1.00  0.00      RA0  C
ATOM   2466  O   PHE A 264      23.512  11.145   9.305  1.00  0.00      RA0  O
ATOM   2467  N   ILE A 265      23.266  13.012  10.523  1.00  0.00      RA0  N
ATOM   2468  H   ILE A 265      23.693  13.593  11.219  1.00  0.00      RA0  H
ATOM   2469  CA  ILE A 265      22.069  13.439   9.815  1.00  0.00      RA0  C
ATOM   2470  CB  ILE A 265      21.448  14.658  10.502  1.00  0.00      RA0  C
ATOM   2471  CG2 ILE A 265      20.093  15.010   9.885  1.00  0.00      RA0  C
ATOM   2472  CG1 ILE A 265      21.359  14.469  12.013  1.00  0.00      RA0  C
ATOM   2473  CD1 ILE A 265      20.973  15.760  12.732  1.00  0.00      RA0  C
ATOM   2474  C   ILE A 265      22.411  13.803   8.383  1.00  0.00      RA0  C
ATOM   2475  O   ILE A 265      23.336  14.573   8.142  1.00  0.00      RA0  O
ATOM   2476  N   GLY A 266      21.694  13.189   7.447  1.00  0.00      RA0  N
ATOM   2477  H   GLY A 266      21.035  12.481   7.701  1.00  0.00      RA0  H
ATOM   2478  CA  GLY A 266      21.956  13.377   6.009  1.00  0.00      RA0  C
ATOM   2479  C   GLY A 266      22.772  12.263   5.385  1.00  0.00      RA0  C
ATOM   2480  O   GLY A 266      22.902  12.218   4.166  1.00  0.00      RA0  O
ATOM   2481  N   ARG A 267      23.273  11.338   6.203  1.00  0.00      RA0  N
ATOM   2482  H   ARG A 267      23.030  11.333   7.175  1.00  0.00      RA0  H
ATOM   2483  CA  ARG A 267      24.264  10.372   5.743  1.00  0.00      RA0  C
ATOM   2484  CB  ARG A 267      24.840   9.448   6.823  1.00  0.00      RA0  C
ATOM   2485  CG  ARG A 267      25.982   8.693   6.132  1.00  0.00      RA0  C
ATOM   2486  CD  ARG A 267      26.822   7.676   6.902  1.00  0.00      RA0  C
ATOM   2487  NE  ARG A 267      27.817   7.139   5.971  1.00  0.00      RA0  N
ATOM   2488  HE  ARG A 267      27.540   7.034   5.004  1.00  0.00      RA0  H
ATOM   2489  CZ  ARG A 267      29.095   6.849   6.353  1.00  0.00      RA0  C
ATOM   2490  NH1 ARG A 267      29.477   6.979   7.647  1.00  0.00      RA0  N
ATOM   2491 HH11 ARG A 267      30.440   6.834   7.916  1.00  0.00      RA0  H
ATOM   2492 HH12 ARG A 267      28.833   7.214   8.386  1.00  0.00      RA0  H
ATOM   2493  NH2 ARG A 267      29.962   6.445   5.400  1.00  0.00      RA0  N
ATOM   2494 HH21 ARG A 267      30.925   6.228   5.618  1.00  0.00      RA0  H
ATOM   2495 HH22 ARG A 267      29.675   6.370   4.430  1.00  0.00      RA0  H
ATOM   2496  C   ARG A 267      23.779   9.532   4.586  1.00  0.00      RA0  C
ATOM   2497  O   ARG A 267      24.436   9.471   3.571  1.00  0.00      RA0  O
ATOM   2498  N   GLU A 268      22.630   8.882   4.712  1.00  0.00      RA0  N
ATOM   2499  H   GLU A 268      22.001   9.190   5.428  1.00  0.00      RA0  H
ATOM   2500  CA  GLU A 268      22.198   7.978   3.636  1.00  0.00      RA0  C
ATOM   2501  CB  GLU A 268      21.051   7.066   4.105  1.00  0.00      RA0  C
ATOM   2502  CG  GLU A 268      20.201   7.588   5.275  1.00  0.00      RA0  C
ATOM   2503  CD  GLU A 268      19.673   8.972   4.959  1.00  0.00      RA0  C
ATOM   2504  OE1 GLU A 268      18.838   9.087   4.071  1.00  0.00      RA0  O
ATOM   2505  OE2 GLU A 268      20.154   9.941   5.551  1.00  0.00      RA0  O
ATOM   2506  C   GLU A 268      21.822   8.751   2.370  1.00  0.00      RA0  C
ATOM   2507  O   GLU A 268      22.071   8.283   1.265  1.00  0.00      RA0  O
ATOM   2508  N   ALA A 269      21.224   9.927   2.516  1.00  0.00      RA0  N
ATOM   2509  H   ALA A 269      20.864  10.170   3.424  1.00  0.00      RA0  H
ATOM   2510  CA  ALA A 269      20.878  10.736   1.313  1.00  0.00      RA0  C
ATOM   2511  CB  ALA A 269      20.114  11.983   1.729  1.00  0.00      RA0  C
ATOM   2512  C   ALA A 269      22.157  11.136   0.573  1.00  0.00      RA0  C
ATOM   2513  O   ALA A 269      22.237  11.113  -0.660  1.00  0.00      RA0  O
ATOM   2514  N   LEU A 270      23.169  11.466   1.347  1.00  0.00      RA0  N
ATOM   2515  H   LEU A 270      23.044  11.434   2.342  1.00  0.00      RA0  H
ATOM   2516  CA  LEU A 270      24.458  11.851   0.806  1.00  0.00      RA0  C
ATOM   2517  CB  LEU A 270      25.344  12.378   1.925  1.00  0.00      RA0  C
ATOM   2518  CG  LEU A 270      26.262  13.474   1.411  1.00  0.00      RA0  C
ATOM   2519  CD1 LEU A 270      25.468  14.531   0.648  1.00  0.00      RA0  C
ATOM   2520  CD2 LEU A 270      27.080  14.084   2.542  1.00  0.00      RA0  C
ATOM   2521  C   LEU A 270      25.115  10.691   0.071  1.00  0.00      RA0  C
ATOM   2522  O   LEU A 270      25.678  10.870  -1.011  1.00  0.00      RA0  O
ATOM   2523  N   GLU A 271      25.041   9.490   0.650  1.00  0.00      RA0  N
ATOM   2524  H   GLU A 271      24.595   9.394   1.543  1.00  0.00      RA0  H
ATOM   2525  CA  GLU A 271      25.599   8.306   0.008  1.00  0.00      RA0  C
ATOM   2526  CB  GLU A 271      25.615   7.087   0.944  1.00  0.00      RA0  C
ATOM   2527  CG  GLU A 271      26.434   7.260   2.242  1.00  0.00      RA0  C
ATOM   2528  CD  GLU A 271      27.948   7.215   2.021  1.00  0.00      RA0  C
ATOM   2529  OE1 GLU A 271      28.679   6.890   2.962  1.00  0.00      RA0  O
ATOM   2530  OE2 GLU A 271      28.414   7.500   0.919  1.00  0.00      RA0  O
ATOM   2531  C   GLU A 271      24.949   8.043  -1.335  1.00  0.00      RA0  C
ATOM   2532  O   GLU A 271      25.613   7.631  -2.296  1.00  0.00      RA0  O
ATOM   2533  N   VAL A 272      23.629   8.230  -1.400  1.00  0.00      RA0  N
ATOM   2534  H   VAL A 272      23.132   8.486  -0.568  1.00  0.00      RA0  H
ATOM   2535  CA  VAL A 272      22.913   8.064  -2.654  1.00  0.00      RA0  C
ATOM   2536  CB  VAL A 272      21.401   8.115  -2.423  1.00  0.00      RA0  C
ATOM   2537  CG1 VAL A 272      20.627   8.088  -3.742  1.00  0.00      RA0  C
ATOM   2538  CG2 VAL A 272      20.969   6.981  -1.492  1.00  0.00      RA0  C
ATOM   2539  C   VAL A 272      23.351   9.134  -3.669  1.00  0.00      RA0  C
ATOM   2540  O   VAL A 272      23.580   8.838  -4.844  1.00  0.00      RA0  O
ATOM   2541  N   GLN A 273      23.486  10.370  -3.202  1.00  0.00      RA0  N
ATOM   2542  H   GLN A 273      23.316  10.531  -2.228  1.00  0.00      RA0  H
ATOM   2543  CA  GLN A 273      23.943  11.461  -4.065  1.00  0.00      RA0  C
ATOM   2544  CB  GLN A 273      23.831  12.776  -3.298  1.00  0.00      RA0  C
ATOM   2545  CG  GLN A 273      22.349  13.065  -3.042  1.00  0.00      RA0  C
ATOM   2546  CD  GLN A 273      22.186  14.025  -1.884  1.00  0.00      RA0  C
ATOM   2547  OE1 GLN A 273      23.060  14.834  -1.594  1.00  0.00      RA0  O
ATOM   2548  NE2 GLN A 273      21.004  13.906  -1.251  1.00  0.00      RA0  N
ATOM   2549 HE21 GLN A 273      20.382  13.164  -1.501  1.00  0.00      RA0  H
ATOM   2550 HE22 GLN A 273      20.681  14.508  -0.513  1.00  0.00      RA0  H
ATOM   2551  C   GLN A 273      25.334  11.173  -4.634  1.00  0.00      RA0  C
ATOM   2552  O   GLN A 273      25.568  11.387  -5.817  1.00  0.00      RA0  O
ATOM   2553  N   ARG A 274      26.231  10.646  -3.796  1.00  0.00      RA0  N
ATOM   2554  H   ARG A 274      25.966  10.450  -2.851  1.00  0.00      RA0  H
ATOM   2555  CA  ARG A 274      27.565  10.283  -4.262  1.00  0.00      RA0  C
ATOM   2556  CB  ARG A 274      28.396   9.904  -3.033  1.00  0.00      RA0  C
ATOM   2557  CG  ARG A 274      29.812   9.436  -3.343  1.00  0.00      RA0  C
ATOM   2558  CD  ARG A 274      30.722   9.488  -2.117  1.00  0.00      RA0  C
ATOM   2559  NE  ARG A 274      30.349   8.555  -1.050  1.00  0.00      RA0  N
ATOM   2560  HE  ARG A 274      29.392   8.426  -0.750  1.00  0.00      RA0  H
ATOM   2561  CZ  ARG A 274      31.359   7.949  -0.369  1.00  0.00      RA0  C
ATOM   2562  NH1 ARG A 274      32.629   8.150  -0.735  1.00  0.00      RA0  N
ATOM   2563 HH11 ARG A 274      33.376   7.688  -0.223  1.00  0.00      RA0  H
ATOM   2564 HH12 ARG A 274      32.931   8.734  -1.487  1.00  0.00      RA0  H
ATOM   2565  NH2 ARG A 274      31.114   7.156   0.677  1.00  0.00      RA0  N
ATOM   2566 HH21 ARG A 274      31.897   6.692   1.111  1.00  0.00      RA0  H
ATOM   2567 HH22 ARG A 274      30.176   7.019   1.042  1.00  0.00      RA0  H
ATOM   2568  C   ARG A 274      27.530   9.170  -5.311  1.00  0.00      RA0  C
ATOM   2569  O   ARG A 274      28.216   9.245  -6.333  1.00  0.00      RA0  O
ATOM   2570  N   GLU A 275      26.704   8.163  -5.069  1.00  0.00      RA0  N
ATOM   2571  H   GLU A 275      26.190   8.116  -4.208  1.00  0.00      RA0  H
ATOM   2572  CA  GLU A 275      26.486   7.079  -6.026  1.00  0.00      RA0  C
ATOM   2573  CB  GLU A 275      25.542   6.012  -5.470  1.00  0.00      RA0  C
ATOM   2574  CG  GLU A 275      26.139   5.188  -4.329  1.00  0.00      RA0  C
ATOM   2575  CD  GLU A 275      25.142   4.123  -3.913  1.00  0.00      RA0  C
ATOM   2576  OE1 GLU A 275      23.988   4.465  -3.657  1.00  0.00      RA0  O
ATOM   2577  OE2 GLU A 275      25.521   2.953  -3.857  1.00  0.00      RA0  O
ATOM   2578  C   GLU A 275      25.951   7.572  -7.361  1.00  0.00      RA0  C
ATOM   2579  O   GLU A 275      26.364   7.113  -8.426  1.00  0.00      RA0  O
ATOM   2580  N   HIS A 276      24.971   8.463  -7.308  1.00  0.00      RA0  N
ATOM   2581  H   HIS A 276      24.689   8.815  -6.415  1.00  0.00      RA0  H
ATOM   2582  CA  HIS A 276      24.309   8.917  -8.514  1.00  0.00      RA0  C
ATOM   2583  CB  HIS A 276      22.937   9.508  -8.184  1.00  0.00      RA0  C
ATOM   2584  CG  HIS A 276      21.873   8.440  -8.106  1.00  0.00      RA0  C
ATOM   2585  ND1 HIS A 276      20.653   8.592  -8.654  1.00  0.00      RA0  N
ATOM   2586  HD1 HIS A 276      20.340   9.377  -9.150  1.00  0.00      RA0  H
ATOM   2587  CD2 HIS A 276      21.935   7.186  -7.489  1.00  0.00      RA0  C
ATOM   2588  NE2 HIS A 276      20.732   6.586  -7.676  1.00  0.00      RA0  N
ATOM   2589  CE1 HIS A 276      19.945   7.449  -8.391  1.00  0.00      RA0  C
ATOM   2590  C   HIS A 276      25.104   9.966  -9.265  1.00  0.00      RA0  C
ATOM   2591  O   HIS A 276      24.933  10.098 -10.475  1.00  0.00      RA0  O
ATOM   2592  N   GLY A 277      25.919  10.718  -8.523  1.00  0.00      RA0  N
ATOM   2593  H   GLY A 277      25.922  10.597  -7.531  1.00  0.00      RA0  H
ATOM   2594  CA  GLY A 277      26.588  11.904  -9.048  1.00  0.00      RA0  C
ATOM   2595  C   GLY A 277      25.760  13.145  -8.814  1.00  0.00      RA0  C
ATOM   2596  O   GLY A 277      24.514  13.078  -8.742  1.00  0.00      RA0  O
ATOM   2597  N   THR A 278      26.440  14.288  -8.703  1.00  0.00      RA0  N
ATOM   2598  H   THR A 278      27.435  14.325  -8.756  1.00  0.00      RA0  H
ATOM   2599  CA  THR A 278      25.757  15.568  -8.526  1.00  0.00      RA0  C
ATOM   2600  CB  THR A 278      26.008  15.881  -7.061  1.00  0.00      RA0  C
ATOM   2601  OG1 THR A 278      27.166  15.136  -6.653  1.00  0.00      RA0  O
ATOM   2602  HG1 THR A 278      27.912  15.606  -7.010  1.00  0.00      RA0  H
ATOM   2603  CG2 THR A 278      24.814  15.528  -6.171  1.00  0.00      RA0  C
ATOM   2604  C   THR A 278      26.320  16.617  -9.470  1.00  0.00      RA0  C
ATOM   2605  O   THR A 278      27.309  16.391 -10.188  1.00  0.00      RA0  O
ATOM   2606  N   GLU A 279      25.679  17.769  -9.444  1.00  0.00      RA0  N
ATOM   2607  H   GLU A 279      24.893  17.880  -8.841  1.00  0.00      RA0  H
ATOM   2608  CA  GLU A 279      26.239  18.968 -10.038  1.00  0.00      RA0  C
ATOM   2609  CB  GLU A 279      25.309  20.165  -9.856  1.00  0.00      RA0  C
ATOM   2610  CG  GLU A 279      23.877  20.018 -10.352  1.00  0.00      RA0  C
ATOM   2611  CD  GLU A 279      23.134  21.245  -9.869  1.00  0.00      RA0  C
ATOM   2612  OE1 GLU A 279      22.058  21.117  -9.295  1.00  0.00      RA0  O
ATOM   2613  OE2 GLU A 279      23.653  22.346 -10.014  1.00  0.00      RA0  O
ATOM   2614  C   GLU A 279      27.507  19.356  -9.262  1.00  0.00      RA0  C
ATOM   2615  O   GLU A 279      27.809  18.772  -8.218  1.00  0.00      RA0  O
ATOM   2616  N   LYS A 280      28.275  20.295  -9.804  1.00  0.00      RA0  N
ATOM   2617  H   LYS A 280      28.014  20.766 -10.651  1.00  0.00      RA0  H
ATOM   2618  CA  LYS A 280      29.527  20.680  -9.184  1.00  0.00      RA0  C
ATOM   2619  CB  LYS A 280      30.732  19.817  -9.583  1.00  0.00      RA0  C
ATOM   2620  CG  LYS A 280      31.420  19.895 -10.945  1.00  0.00      RA0  C
ATOM   2621  CD  LYS A 280      32.349  18.673 -10.985  1.00  0.00      RA0  C
ATOM   2622  CE  LYS A 280      33.370  18.577 -12.120  1.00  0.00      RA0  C
ATOM   2623  NZ  LYS A 280      33.865  17.196 -12.189  1.00  0.00      RA0  N
ATOM   2624  HZ1 LYS A 280      34.795  17.124 -12.649  1.00  0.00      RA0  H
ATOM   2625  HZ2 LYS A 280      34.053  16.813 -11.238  1.00  0.00      RA0  H
ATOM   2626  HZ3 LYS A 280      33.185  16.575 -12.679  1.00  0.00      RA0  H
ATOM   2627  C   LYS A 280      29.683  22.178  -9.211  1.00  0.00      RA0  C
ATOM   2628  O   LYS A 280      29.246  22.849 -10.129  1.00  0.00      RA0  O
ATOM   2629  N   LEU A 281      30.353  22.677  -8.200  1.00  0.00      RA0  N
ATOM   2630  H   LEU A 281      30.822  22.058  -7.574  1.00  0.00      RA0  H
ATOM   2631  CA  LEU A 281      30.658  24.089  -8.112  1.00  0.00      RA0  C
ATOM   2632  CB  LEU A 281      30.671  24.526  -6.648  1.00  0.00      RA0  C
ATOM   2633  CG  LEU A 281      30.777  26.038  -6.443  1.00  0.00      RA0  C
ATOM   2634  CD1 LEU A 281      29.485  26.754  -6.830  1.00  0.00      RA0  C
ATOM   2635  CD2 LEU A 281      31.192  26.388  -5.015  1.00  0.00      RA0  C
ATOM   2636  C   LEU A 281      32.011  24.336  -8.760  1.00  0.00      RA0  C
ATOM   2637  O   LEU A 281      33.034  23.759  -8.374  1.00  0.00      RA0  O
ATOM   2638  N   VAL A 282      32.001  25.160  -9.805  1.00  0.00      RA0  N
ATOM   2639  H   VAL A 282      31.161  25.638 -10.048  1.00  0.00      RA0  H
ATOM   2640  CA  VAL A 282      33.204  25.528 -10.522  1.00  0.00      RA0  C
ATOM   2641  CB  VAL A 282      33.128  25.099 -11.989  1.00  0.00      RA0  C
ATOM   2642  CG1 VAL A 282      32.999  23.581 -12.117  1.00  0.00      RA0  C
ATOM   2643  CG2 VAL A 282      32.020  25.856 -12.725  1.00  0.00      RA0  C
ATOM   2644  C   VAL A 282      33.445  27.044 -10.439  1.00  0.00      RA0  C
ATOM   2645  O   VAL A 282      32.574  27.810 -10.004  1.00  0.00      RA0  O
ATOM   2646  N   GLY A 283      34.626  27.468 -10.858  1.00  0.00      RA0  N
ATOM   2647  H   GLY A 283      35.247  26.813 -11.291  1.00  0.00      RA0  H
ATOM   2648  CA  GLY A 283      34.939  28.875 -11.012  1.00  0.00      RA0  C
ATOM   2649  C   GLY A 283      34.754  29.281 -12.453  1.00  0.00      RA0  C
ATOM   2650  O   GLY A 283      34.875  28.456 -13.373  1.00  0.00      RA0  O
ATOM   2651  N   LEU A 284      34.425  30.550 -12.656  1.00  0.00      RA0  N
ATOM   2652  H   LEU A 284      34.309  31.168 -11.875  1.00  0.00      RA0  H
ATOM   2653  CA  LEU A 284      34.368  31.156 -13.992  1.00  0.00      RA0  C
ATOM   2654  CB  LEU A 284      32.943  31.551 -14.376  1.00  0.00      RA0  C
ATOM   2655  CG  LEU A 284      31.934  30.408 -14.454  1.00  0.00      RA0  C
ATOM   2656  CD1 LEU A 284      30.537  30.948 -14.756  1.00  0.00      RA0  C
ATOM   2657  CD2 LEU A 284      32.347  29.327 -15.453  1.00  0.00      RA0  C
ATOM   2658  C   LEU A 284      35.194  32.425 -13.939  1.00  0.00      RA0  C
ATOM   2659  O   LEU A 284      35.170  33.133 -12.939  1.00  0.00      RA0  O
ATOM   2660  N   VAL A 285      35.932  32.657 -15.018  1.00  0.00      RA0  N
ATOM   2661  H   VAL A 285      35.894  32.009 -15.781  1.00  0.00      RA0  H
ATOM   2662  CA  VAL A 285      36.717  33.865 -15.231  1.00  0.00      RA0  C
ATOM   2663  CB  VAL A 285      38.199  33.476 -15.266  1.00  0.00      RA0  C
ATOM   2664  CG1 VAL A 285      39.080  34.577 -15.856  1.00  0.00      RA0  C
ATOM   2665  CG2 VAL A 285      38.671  33.016 -13.886  1.00  0.00      RA0  C
ATOM   2666  C   VAL A 285      36.307  34.525 -16.554  1.00  0.00      RA0  C
ATOM   2667  O   VAL A 285      36.271  33.894 -17.616  1.00  0.00      RA0  O
ATOM   2668  N   MSE A 286      36.020  35.818 -16.490  1.00  0.00      RA0  N
ATOM   2669  H   MSE A 286      36.102  36.316 -15.621  1.00  0.00      RA0  H
ATOM   2670  CA  MSE A 286      35.698  36.579 -17.670  1.00  0.00      RA0  C
ATOM   2671  CB  MSE A 286      34.250  37.055 -17.649  1.00  0.00      RA0  C
ATOM   2672  CG  MSE A 286      33.863  37.724 -18.968  1.00  0.00      RA0  C
ATOM   2673  SE  MSE A 286      32.155  38.279 -18.975  1.00  0.00      RA0  S
ATOM   2674  CE  MSE A 286      32.305  39.497 -17.667  1.00  0.00      RA0  C
ATOM   2675  C   MSE A 286      36.644  37.771 -17.754  1.00  0.00      RA0  C
ATOM   2676  O   MSE A 286      36.491  38.724 -17.011  1.00  0.00      RA0  O
ATOM   2677  N   THR A 287      37.660  37.670 -18.609  1.00  0.00      RA0  N
ATOM   2678  H   THR A 287      37.815  36.823 -19.116  1.00  0.00      RA0  H
ATOM   2679  CA  THR A 287      38.602  38.789 -18.835  1.00  0.00      RA0  C
ATOM   2680  CB  THR A 287      39.803  38.089 -19.432  1.00  0.00      RA0  C
ATOM   2681  OG1 THR A 287      39.686  36.703 -19.072  1.00  0.00      RA0  O
ATOM   2682  HG1 THR A 287      40.505  36.289 -19.316  1.00  0.00      RA0  H
ATOM   2683  CG2 THR A 287      41.132  38.679 -18.955  1.00  0.00      RA0  C
ATOM   2684  C   THR A 287      38.007  39.900 -19.698  1.00  0.00      RA0  C
ATOM   2685  O   THR A 287      38.496  41.041 -19.694  1.00  0.00      RA0  O
ATOM   2686  N   GLU A 288      36.976  39.563 -20.459  1.00  0.00      RA0  N
ATOM   2687  H   GLU A 288      36.563  38.662 -20.352  1.00  0.00      RA0  H
ATOM   2688  CA  GLU A 288      36.258  40.542 -21.252  1.00  0.00      RA0  C
ATOM   2689  CB  GLU A 288      35.259  39.911 -22.251  1.00  0.00      RA0  C
ATOM   2690  CG  GLU A 288      35.189  40.554 -23.663  1.00  0.00      RA0  C
ATOM   2691  CD  GLU A 288      33.853  41.243 -23.972  1.00  0.00      RA0  C
ATOM   2692  OE1 GLU A 288      33.489  42.175 -23.259  1.00  0.00      RA0  O
ATOM   2693  OE2 GLU A 288      33.167  40.877 -24.941  1.00  0.00      RA0  O
ATOM   2694  C   GLU A 288      35.578  41.524 -20.326  1.00  0.00      RA0  C
ATOM   2695  O   GLU A 288      35.261  41.196 -19.186  1.00  0.00      RA0  O
ATOM   2696  N   LYS A 289      35.355  42.734 -20.814  1.00  0.00      RA0  N
ATOM   2697  H   LYS A 289      35.274  42.809 -21.810  1.00  0.00      RA0  H
ATOM   2698  CA  LYS A 289      34.808  43.781 -19.965  1.00  0.00      RA0  C
ATOM   2699  CB  LYS A 289      35.122  45.186 -20.476  1.00  0.00      RA0  C
ATOM   2700  CG  LYS A 289      36.651  45.315 -20.392  1.00  0.00      RA0  C
ATOM   2701  CD  LYS A 289      37.164  44.711 -19.071  1.00  0.00      RA0  C
ATOM   2702  CE  LYS A 289      38.668  44.419 -19.037  1.00  0.00      RA0  C
ATOM   2703  NZ  LYS A 289      38.921  43.248 -18.179  1.00  0.00      RA0  N
ATOM   2704  HZ1 LYS A 289      39.939  43.138 -17.999  1.00  0.00      RA0  H
ATOM   2705  HZ2 LYS A 289      38.428  43.338 -17.268  1.00  0.00      RA0  H
ATOM   2706  HZ3 LYS A 289      38.582  42.395 -18.677  1.00  0.00      RA0  H
ATOM   2707  C   LYS A 289      33.379  43.426 -19.595  1.00  0.00      RA0  C
ATOM   2708  O   LYS A 289      32.632  42.874 -20.400  1.00  0.00      RA0  O
ATOM   2709  N   GLY A 290      33.013  43.721 -18.356  1.00  0.00      RA0  N
ATOM   2710  H   GLY A 290      33.672  44.009 -17.662  1.00  0.00      RA0  H
ATOM   2711  CA  GLY A 290      31.687  43.389 -17.865  1.00  0.00      RA0  C
ATOM   2712  C   GLY A 290      31.833  42.752 -16.507  1.00  0.00      RA0  C
ATOM   2713  O   GLY A 290      32.950  42.444 -16.062  1.00  0.00      RA0  O
ATOM   2714  N   VAL A 291      30.708  42.562 -15.838  1.00  0.00      RA0  N
ATOM   2715  H   VAL A 291      29.805  42.746 -16.228  1.00  0.00      RA0  H
ATOM   2716  CA  VAL A 291      30.709  41.920 -14.517  1.00  0.00      RA0  C
ATOM   2717  CB  VAL A 291      30.399  42.936 -13.405  1.00  0.00      RA0  C
ATOM   2718  CG1 VAL A 291      30.404  42.275 -12.024  1.00  0.00      RA0  C
ATOM   2719  CG2 VAL A 291      31.358  44.129 -13.442  1.00  0.00      RA0  C
ATOM   2720  C   VAL A 291      29.698  40.769 -14.489  1.00  0.00      RA0  C
ATOM   2721  O   VAL A 291      28.548  40.905 -14.924  1.00  0.00      RA0  O
ATOM   2722  N   LEU A 292      30.166  39.625 -14.000  1.00  0.00      RA0  N
ATOM   2723  H   LEU A 292      31.055  39.640 -13.547  1.00  0.00      RA0  H
ATOM   2724  CA  LEU A 292      29.327  38.462 -13.794  1.00  0.00      RA0  C
ATOM   2725  CB  LEU A 292      30.205  37.231 -13.567  1.00  0.00      RA0  C
ATOM   2726  CG  LEU A 292      31.076  36.890 -14.778  1.00  0.00      RA0  C
ATOM   2727  CD1 LEU A 292      32.121  35.821 -14.455  1.00  0.00      RA0  C
ATOM   2728  CD2 LEU A 292      30.225  36.511 -15.990  1.00  0.00      RA0  C
ATOM   2729  C   LEU A 292      28.431  38.707 -12.569  1.00  0.00      RA0  C
ATOM   2730  O   LEU A 292      28.914  39.162 -11.524  1.00  0.00      RA0  O
ATOM   2731  N   ARG A 293      27.134  38.411 -12.709  1.00  0.00      RA0  N
ATOM   2732  H   ARG A 293      26.819  37.915 -13.517  1.00  0.00      RA0  H
ATOM   2733  CA  ARG A 293      26.157  38.651 -11.644  1.00  0.00      RA0  C
ATOM   2734  CB  ARG A 293      24.820  39.237 -12.083  1.00  0.00      RA0  C
ATOM   2735  CG  ARG A 293      24.593  40.519 -12.866  1.00  0.00      RA0  C
ATOM   2736  CD  ARG A 293      23.069  40.758 -12.897  1.00  0.00      RA0  C
ATOM   2737  NE  ARG A 293      22.352  39.609 -13.471  1.00  0.00      RA0  N
ATOM   2738  HE  ARG A 293      22.531  39.442 -14.445  1.00  0.00      RA0  H
ATOM   2739  CZ  ARG A 293      21.577  38.772 -12.694  1.00  0.00      RA0  C
ATOM   2740  NH1 ARG A 293      21.325  39.066 -11.403  1.00  0.00      RA0  N
ATOM   2741 HH11 ARG A 293      20.898  38.365 -10.796  1.00  0.00      RA0  H
ATOM   2742 HH12 ARG A 293      21.551  39.940 -10.970  1.00  0.00      RA0  H
ATOM   2743  NH2 ARG A 293      21.075  37.634 -13.224  1.00  0.00      RA0  N
ATOM   2744 HH21 ARG A 293      20.537  37.007 -12.642  1.00  0.00      RA0  H
ATOM   2745 HH22 ARG A 293      21.218  37.366 -14.180  1.00  0.00      RA0  H
ATOM   2746  C   ARG A 293      25.599  37.355 -11.079  1.00  0.00      RA0  C
ATOM   2747  O   ARG A 293      25.424  36.381 -11.806  1.00  0.00      RA0  O
ATOM   2748  N   ASN A 294      25.240  37.378  -9.799  1.00  0.00      RA0  N
ATOM   2749  H   ASN A 294      25.446  38.177  -9.237  1.00  0.00      RA0  H
ATOM   2750  CA  ASN A 294      24.497  36.266  -9.191  1.00  0.00      RA0  C
ATOM   2751  CB  ASN A 294      23.921  36.622  -7.826  1.00  0.00      RA0  C
ATOM   2752  CG  ASN A 294      24.960  36.742  -6.744  1.00  0.00      RA0  C
ATOM   2753  OD1 ASN A 294      26.167  36.800  -6.981  1.00  0.00      RA0  O
ATOM   2754  ND2 ASN A 294      24.389  36.814  -5.530  1.00  0.00      RA0  N
ATOM   2755 HD21 ASN A 294      23.388  36.753  -5.480  1.00  0.00      RA0  H
ATOM   2756 HD22 ASN A 294      24.880  36.912  -4.663  1.00  0.00      RA0  H
ATOM   2757  C   ASN A 294      23.291  35.885 -10.049  1.00  0.00      RA0  C
ATOM   2758  O   ASN A 294      22.611  36.762 -10.617  1.00  0.00      RA0  O
ATOM   2759  N   GLU A 295      23.046  34.590 -10.131  1.00  0.00      RA0  N
ATOM   2760  H   GLU A 295      23.671  33.962  -9.670  1.00  0.00      RA0  H
ATOM   2761  CA  GLU A 295      21.881  34.003 -10.797  1.00  0.00      RA0  C
ATOM   2762  CB  GLU A 295      20.514  34.618 -10.398  1.00  0.00      RA0  C
ATOM   2763  CG  GLU A 295      20.243  35.066  -8.951  1.00  0.00      RA0  C
ATOM   2764  CD  GLU A 295      20.281  36.589  -8.867  1.00  0.00      RA0  C
ATOM   2765  OE1 GLU A 295      19.875  37.253  -9.829  1.00  0.00      RA0  O
ATOM   2766  OE2 GLU A 295      20.746  37.114  -7.856  1.00  0.00      RA0  O
ATOM   2767  C   GLU A 295      21.911  34.023 -12.341  1.00  0.00      RA0  C
ATOM   2768  O   GLU A 295      20.986  33.530 -12.981  1.00  0.00      RA0  O
ATOM   2769  N   LEU A 296      22.949  34.586 -12.954  1.00  0.00      RA0  N
ATOM   2770  H   LEU A 296      23.697  34.953 -12.399  1.00  0.00      RA0  H
ATOM   2771  CA  LEU A 296      23.110  34.493 -14.398  1.00  0.00      RA0  C
ATOM   2772  CB  LEU A 296      24.351  35.308 -14.781  1.00  0.00      RA0  C
ATOM   2773  CG  LEU A 296      24.518  35.668 -16.258  1.00  0.00      RA0  C
ATOM   2774  CD1 LEU A 296      23.395  36.576 -16.759  1.00  0.00      RA0  C
ATOM   2775  CD2 LEU A 296      25.886  36.300 -16.519  1.00  0.00      RA0  C
ATOM   2776  C   LEU A 296      23.217  33.013 -14.834  1.00  0.00      RA0  C
ATOM   2777  O   LEU A 296      23.923  32.228 -14.197  1.00  0.00      RA0  O
ATOM   2778  N   PRO A 297      22.509  32.611 -15.885  1.00  0.00      RA0  N
ATOM   2779  CD  PRO A 297      21.465  33.367 -16.560  1.00  0.00      RA0  C
ATOM   2780  CA  PRO A 297      22.690  31.265 -16.443  1.00  0.00      RA0  C
ATOM   2781  CB  PRO A 297      21.586  31.189 -17.502  1.00  0.00      RA0  C
ATOM   2782  CG  PRO A 297      20.580  32.284 -17.155  1.00  0.00      RA0  C
ATOM   2783  C   PRO A 297      24.068  31.043 -17.084  1.00  0.00      RA0  C
ATOM   2784  O   PRO A 297      24.695  31.984 -17.585  1.00  0.00      RA0  O
ATOM   2785  N   VAL A 298      24.496  29.790 -17.072  1.00  0.00      RA0  N
ATOM   2786  H   VAL A 298      23.909  29.073 -16.684  1.00  0.00      RA0  H
ATOM   2787  CA  VAL A 298      25.767  29.376 -17.650  1.00  0.00      RA0  C
ATOM   2788  CB  VAL A 298      26.714  28.918 -16.538  1.00  0.00      RA0  C
ATOM   2789  CG1 VAL A 298      28.072  28.511 -17.105  1.00  0.00      RA0  C
ATOM   2790  CG2 VAL A 298      26.840  29.960 -15.430  1.00  0.00      RA0  C
ATOM   2791  C   VAL A 298      25.457  28.200 -18.559  1.00  0.00      RA0  C
ATOM   2792  O   VAL A 298      24.972  27.172 -18.079  1.00  0.00      RA0  O
ATOM   2793  N   ARG A 299      25.730  28.330 -19.853  1.00  0.00      RA0  N
ATOM   2794  H   ARG A 299      26.208  29.132 -20.205  1.00  0.00      RA0  H
ATOM   2795  CA  ARG A 299      25.339  27.304 -20.783  1.00  0.00      RA0  C
ATOM   2796  CB  ARG A 299      24.383  27.845 -21.834  1.00  0.00      RA0  C
ATOM   2797  CG  ARG A 299      23.054  28.205 -21.200  1.00  0.00      RA0  C
ATOM   2798  CD  ARG A 299      22.003  28.619 -22.216  1.00  0.00      RA0  C
ATOM   2799  NE  ARG A 299      20.741  28.744 -21.508  1.00  0.00      RA0  N
ATOM   2800  HE  ARG A 299      20.475  27.966 -20.920  1.00  0.00      RA0  H
ATOM   2801  CZ  ARG A 299      20.008  29.884 -21.523  1.00  0.00      RA0  C
ATOM   2802  NH1 ARG A 299      20.365  30.892 -22.355  1.00  0.00      RA0  N
ATOM   2803 HH11 ARG A 299      19.870  31.762 -22.406  1.00  0.00      RA0  H
ATOM   2804 HH12 ARG A 299      21.163  30.798 -22.959  1.00  0.00      RA0  H
ATOM   2805  NH2 ARG A 299      18.952  29.971 -20.690  1.00  0.00      RA0  N
ATOM   2806 HH21 ARG A 299      18.290  30.717 -20.652  1.00  0.00      RA0  H
ATOM   2807 HH22 ARG A 299      18.822  29.223 -20.002  1.00  0.00      RA0  H
ATOM   2808  C   ARG A 299      26.519  26.656 -21.488  1.00  0.00      RA0  C
ATOM   2809  O   ARG A 299      27.532  27.302 -21.806  1.00  0.00      RA0  O
ATOM   2810  N   PHE A 300      26.362  25.362 -21.718  1.00  0.00      RA0  N
ATOM   2811  H   PHE A 300      25.522  24.875 -21.454  1.00  0.00      RA0  H
ATOM   2812  CA  PHE A 300      27.330  24.589 -22.461  1.00  0.00      RA0  C
ATOM   2813  CB  PHE A 300      28.560  24.259 -21.599  1.00  0.00      RA0  C
ATOM   2814  CG  PHE A 300      28.187  23.450 -20.375  1.00  0.00      RA0  C
ATOM   2815  CD1 PHE A 300      27.747  24.087 -19.219  1.00  0.00      RA0  C
ATOM   2816  CD2 PHE A 300      28.300  22.063 -20.396  1.00  0.00      RA0  C
ATOM   2817  CE1 PHE A 300      27.436  23.345 -18.086  1.00  0.00      RA0  C
ATOM   2818  CE2 PHE A 300      27.990  21.320 -19.263  1.00  0.00      RA0  C
ATOM   2819  CZ  PHE A 300      27.568  21.962 -18.104  1.00  0.00      RA0  C
ATOM   2820  C   PHE A 300      26.674  23.306 -22.983  1.00  0.00      RA0  C
ATOM   2821  O   PHE A 300      25.535  22.967 -22.621  1.00  0.00      RA0  O
ATOM   2822  N   THR A 301      27.376  22.629 -23.884  1.00  0.00      RA0  N
ATOM   2823  H   THR A 301      28.279  22.909 -24.201  1.00  0.00      RA0  H
ATOM   2824  CA  THR A 301      26.934  21.344 -24.416  1.00  0.00      RA0  C
ATOM   2825  CB  THR A 301      26.797  21.602 -25.899  1.00  0.00      RA0  C
ATOM   2826  OG1 THR A 301      26.374  22.965 -26.068  1.00  0.00      RA0  O
ATOM   2827  HG1 THR A 301      26.258  23.092 -26.999  1.00  0.00      RA0  H
ATOM   2828  CG2 THR A 301      25.852  20.621 -26.590  1.00  0.00      RA0  C
ATOM   2829  C   THR A 301      27.989  20.306 -24.065  1.00  0.00      RA0  C
ATOM   2830  O   THR A 301      29.174  20.558 -24.288  1.00  0.00      RA0  O
ATOM   2831  N   ASP A 302      27.580  19.152 -23.528  1.00  0.00      RA0  N
ATOM   2832  H   ASP A 302      26.609  18.911 -23.479  1.00  0.00      RA0  H
ATOM   2833  CA  ASP A 302      28.564  18.123 -23.156  1.00  0.00      RA0  C
ATOM   2834  CB  ASP A 302      27.984  17.208 -22.073  1.00  0.00      RA0  C
ATOM   2835  CG  ASP A 302      27.500  15.919 -22.702  1.00  0.00      RA0  C
ATOM   2836  OD1 ASP A 302      26.584  15.946 -23.513  1.00  0.00      RA0  O
ATOM   2837  OD2 ASP A 302      28.091  14.879 -22.439  1.00  0.00      RA0  O
ATOM   2838  C   ASP A 302      28.993  17.345 -24.374  1.00  0.00      RA0  C
ATOM   2839  O   ASP A 302      28.489  17.576 -25.474  1.00  0.00      RA0  O
ATOM   2840  N   ALA A 303      29.948  16.438 -24.178  1.00  0.00      RA0  N
ATOM   2841  H   ALA A 303      30.079  16.120 -23.238  1.00  0.00      RA0  H
ATOM   2842  CA  ALA A 303      30.554  15.735 -25.303  1.00  0.00      RA0  C
ATOM   2843  CB  ALA A 303      31.693  14.836 -24.821  1.00  0.00      RA0  C
ATOM   2844  C   ALA A 303      29.544  14.886 -26.056  1.00  0.00      RA0  C
ATOM   2845  O   ALA A 303      29.715  14.642 -27.238  1.00  0.00      RA0  O
ATOM   2846  N   GLN A 304      28.482  14.467 -25.370  1.00  0.00      RA0  N
ATOM   2847  H   GLN A 304      28.326  14.777 -24.428  1.00  0.00      RA0  H
ATOM   2848  CA  GLN A 304      27.435  13.648 -25.963  1.00  0.00      RA0  C
ATOM   2849  CB  GLN A 304      26.865  12.654 -24.954  1.00  0.00      RA0  C
ATOM   2850  CG  GLN A 304      27.424  11.240 -25.159  1.00  0.00      RA0  C
ATOM   2851  CD  GLN A 304      28.916  11.158 -24.875  1.00  0.00      RA0  C
ATOM   2852  OE1 GLN A 304      29.341  10.749 -23.801  1.00  0.00      RA0  O
ATOM   2853  NE2 GLN A 304      29.705  11.489 -25.916  1.00  0.00      RA0  N
ATOM   2854 HE21 GLN A 304      29.322  11.864 -26.762  1.00  0.00      RA0  H
ATOM   2855 HE22 GLN A 304      30.698  11.392 -25.861  1.00  0.00      RA0  H
ATOM   2856  C   GLN A 304      26.352  14.498 -26.663  1.00  0.00      RA0  C
ATOM   2857  O   GLN A 304      25.423  13.951 -27.245  1.00  0.00      RA0  O
ATOM   2858  N   GLY A 305      26.476  15.823 -26.599  1.00  0.00      RA0  N
ATOM   2859  H   GLY A 305      27.161  16.212 -25.978  1.00  0.00      RA0  H
ATOM   2860  CA  GLY A 305      25.537  16.742 -27.241  1.00  0.00      RA0  C
ATOM   2861  C   GLY A 305      24.366  17.210 -26.386  1.00  0.00      RA0  C
ATOM   2862  O   GLY A 305      23.473  17.922 -26.886  1.00  0.00      RA0  O
ATOM   2863  N   ASN A 306      24.350  16.828 -25.110  1.00  0.00      RA0  N
ATOM   2864  H   ASN A 306      25.162  16.388 -24.727  1.00  0.00      RA0  H
ATOM   2865  CA  ASN A 306      23.293  17.265 -24.215  1.00  0.00      RA0  C
ATOM   2866  CB  ASN A 306      23.330  16.528 -22.875  1.00  0.00      RA0  C
ATOM   2867  CG  ASN A 306      23.104  15.043 -23.023  1.00  0.00      RA0  C
ATOM   2868  OD1 ASN A 306      21.982  14.576 -23.202  1.00  0.00      RA0  O
ATOM   2869  ND2 ASN A 306      24.232  14.319 -22.907  1.00  0.00      RA0  N
ATOM   2870 HD21 ASN A 306      25.122  14.782 -22.785  1.00  0.00      RA0  H
ATOM   2871 HD22 ASN A 306      24.261  13.322 -22.940  1.00  0.00      RA0  H
ATOM   2872  C   ASN A 306      23.555  18.737 -23.892  1.00  0.00      RA0  C
ATOM   2873  O   ASN A 306      24.662  19.087 -23.502  1.00  0.00      RA0  O
ATOM   2874  N   GLN A 307      22.558  19.592 -24.094  1.00  0.00      RA0  N
ATOM   2875  H   GLN A 307      21.655  19.227 -24.309  1.00  0.00      RA0  H
ATOM   2876  CA  GLN A 307      22.691  21.008 -23.702  1.00  0.00      RA0  C
ATOM   2877  CB  GLN A 307      21.761  21.846 -24.568  1.00  0.00      RA0  C
ATOM   2878  CG  GLN A 307      22.127  21.625 -26.034  1.00  0.00      RA0  C
ATOM   2879  CD  GLN A 307      21.061  22.206 -26.931  1.00  0.00      RA0  C
ATOM   2880  OE1 GLN A 307      20.559  23.305 -26.726  1.00  0.00      RA0  O
ATOM   2881  NE2 GLN A 307      20.734  21.386 -27.946  1.00  0.00      RA0  N
ATOM   2882 HE21 GLN A 307      21.196  20.503 -28.044  1.00  0.00      RA0  H
ATOM   2883 HE22 GLN A 307      20.033  21.636 -28.613  1.00  0.00      RA0  H
ATOM   2884  C   GLN A 307      22.391  21.139 -22.219  1.00  0.00      RA0  C
ATOM   2885  O   GLN A 307      21.406  20.566 -21.713  1.00  0.00      RA0  O
ATOM   2886  N   HIS A 308      23.245  21.895 -21.530  1.00  0.00      RA0  N
ATOM   2887  H   HIS A 308      23.928  22.439 -22.011  1.00  0.00      RA0  H
ATOM   2888  CA  HIS A 308      23.174  22.063 -20.094  1.00  0.00      RA0  C
ATOM   2889  CB  HIS A 308      24.323  21.323 -19.423  1.00  0.00      RA0  C
ATOM   2890  CG  HIS A 308      24.054  19.833 -19.446  1.00  0.00      RA0  C
ATOM   2891  ND1 HIS A 308      22.849  19.286 -19.708  1.00  0.00      RA0  N
ATOM   2892  HD1 HIS A 308      22.029  19.754 -19.987  1.00  0.00      RA0  H
ATOM   2893  CD2 HIS A 308      24.959  18.801 -19.184  1.00  0.00      RA0  C
ATOM   2894  NE2 HIS A 308      24.281  17.631 -19.285  1.00  0.00      RA0  N
ATOM   2895  CE1 HIS A 308      22.984  17.928 -19.607  1.00  0.00      RA0  C
ATOM   2896  C   HIS A 308      23.109  23.530 -19.723  1.00  0.00      RA0  C
ATOM   2897  O   HIS A 308      23.609  24.399 -20.439  1.00  0.00      RA0  O
ATOM   2898  N   GLU A 309      22.458  23.777 -18.599  1.00  0.00      RA0  N
ATOM   2899  H   GLU A 309      22.043  23.056 -18.044  1.00  0.00      RA0  H
ATOM   2900  CA  GLU A 309      22.377  25.103 -18.018  1.00  0.00      RA0  C
ATOM   2901  CB  GLU A 309      21.032  25.753 -18.368  1.00  0.00      RA0  C
ATOM   2902  CG  GLU A 309      20.880  27.205 -17.907  1.00  0.00      RA0  C
ATOM   2903  CD  GLU A 309      19.697  27.847 -18.610  1.00  0.00      RA0  C
ATOM   2904  OE1 GLU A 309      19.213  27.317 -19.606  1.00  0.00      RA0  O
ATOM   2905  OE2 GLU A 309      19.283  28.929 -18.213  1.00  0.00      RA0  O
ATOM   2906  C   GLU A 309      22.650  25.033 -16.528  1.00  0.00      RA0  C
ATOM   2907  O   GLU A 309      21.931  24.375 -15.789  1.00  0.00      RA0  O
ATOM   2908  N   GLY A 310      23.709  25.710 -16.106  1.00  0.00      RA0  N
ATOM   2909  H   GLY A 310      24.196  26.264 -16.769  1.00  0.00      RA0  H
ATOM   2910  CA  GLY A 310      23.991  25.941 -14.712  1.00  0.00      RA0  C
ATOM   2911  C   GLY A 310      23.645  27.360 -14.335  1.00  0.00      RA0  C
ATOM   2912  O   GLY A 310      22.960  28.061 -15.068  1.00  0.00      RA0  O
ATOM   2913  N   ILE A 311      24.158  27.787 -13.192  1.00  0.00      RA0  N
ATOM   2914  H   ILE A 311      24.730  27.186 -12.626  1.00  0.00      RA0  H
ATOM   2915  CA  ILE A 311      23.850  29.107 -12.679  1.00  0.00      RA0  C
ATOM   2916  CB  ILE A 311      22.547  29.011 -11.871  1.00  0.00      RA0  C
ATOM   2917  CG2 ILE A 311      22.664  27.989 -10.737  1.00  0.00      RA0  C
ATOM   2918  CG1 ILE A 311      22.064  30.374 -11.386  1.00  0.00      RA0  C
ATOM   2919  CD1 ILE A 311      20.738  30.280 -10.631  1.00  0.00      RA0  C
ATOM   2920  C   ILE A 311      24.996  29.670 -11.857  1.00  0.00      RA0  C
ATOM   2921  O   ILE A 311      25.632  28.948 -11.116  1.00  0.00      RA0  O
ATOM   2922  N   ILE A 312      25.275  30.961 -12.016  1.00  0.00      RA0  N
ATOM   2923  H   ILE A 312      24.705  31.495 -12.641  1.00  0.00      RA0  H
ATOM   2924  CA  ILE A 312      26.184  31.649 -11.097  1.00  0.00      RA0  C
ATOM   2925  CB  ILE A 312      26.552  33.020 -11.666  1.00  0.00      RA0  C
ATOM   2926  CG2 ILE A 312      27.362  33.855 -10.677  1.00  0.00      RA0  C
ATOM   2927  CG1 ILE A 312      27.298  32.842 -12.987  1.00  0.00      RA0  C
ATOM   2928  CD1 ILE A 312      27.773  34.167 -13.578  1.00  0.00      RA0  C
ATOM   2929  C   ILE A 312      25.583  31.771  -9.706  1.00  0.00      RA0  C
ATOM   2930  O   ILE A 312      24.445  32.273  -9.526  1.00  0.00      RA0  O
ATOM   2931  N   THR A 313      26.355  31.344  -8.720  1.00  0.00      RA0  N
ATOM   2932  H   THR A 313      27.267  30.953  -8.862  1.00  0.00      RA0  H
ATOM   2933  CA  THR A 313      25.942  31.436  -7.336  1.00  0.00      RA0  C
ATOM   2934  CB  THR A 313      26.458  30.166  -6.677  1.00  0.00      RA0  C
ATOM   2935  OG1 THR A 313      27.804  29.928  -7.099  1.00  0.00      RA0  O
ATOM   2936  HG1 THR A 313      28.324  30.170  -6.328  1.00  0.00      RA0  H
ATOM   2937  CG2 THR A 313      25.593  28.965  -7.064  1.00  0.00      RA0  C
ATOM   2938  C   THR A 313      26.412  32.753  -6.728  1.00  0.00      RA0  C
ATOM   2939  O   THR A 313      25.665  33.424  -5.992  1.00  0.00      RA0  O
ATOM   2940  N   SER A 314      27.657  33.130  -7.030  1.00  0.00      RA0  N
ATOM   2941  H   SER A 314      28.269  32.539  -7.561  1.00  0.00      RA0  H
ATOM   2942  CA  SER A 314      28.190  34.438  -6.623  1.00  0.00      RA0  C
ATOM   2943  CB  SER A 314      29.009  34.305  -5.336  1.00  0.00      RA0  C
ATOM   2944  OG  SER A 314      28.233  33.884  -4.207  1.00  0.00      RA0  O
ATOM   2945  HG  SER A 314      28.256  32.920  -4.209  1.00  0.00      RA0  H
ATOM   2946  C   SER A 314      29.105  34.945  -7.690  1.00  0.00      RA0  C
ATOM   2947  O   SER A 314      29.994  34.209  -8.140  1.00  0.00      RA0  O
ATOM   2948  N   GLY A 315      28.901  36.186  -8.097  1.00  0.00      RA0  N
ATOM   2949  H   GLY A 315      28.173  36.741  -7.681  1.00  0.00      RA0  H
ATOM   2950  CA  GLY A 315      29.794  36.828  -9.023  1.00  0.00      RA0  C
ATOM   2951  C   GLY A 315      30.290  38.164  -8.514  1.00  0.00      RA0  C
ATOM   2952  O   GLY A 315      29.679  38.787  -7.626  1.00  0.00      RA0  O
ATOM   2953  N   THR A 316      31.434  38.590  -9.028  1.00  0.00      RA0  N
ATOM   2954  H   THR A 316      31.962  38.052  -9.691  1.00  0.00      RA0  H
ATOM   2955  CA  THR A 316      31.988  39.885  -8.655  1.00  0.00      RA0  C
ATOM   2956  CB  THR A 316      32.448  39.659  -7.202  1.00  0.00      RA0  C
ATOM   2957  OG1 THR A 316      31.551  40.331  -6.320  1.00  0.00      RA0  O
ATOM   2958  HG1 THR A 316      30.700  39.916  -6.462  1.00  0.00      RA0  H
ATOM   2959  CG2 THR A 316      33.920  39.909  -6.874  1.00  0.00      RA0  C
ATOM   2960  C   THR A 316      33.059  40.335  -9.637  1.00  0.00      RA0  C
ATOM   2961  O   THR A 316      33.493  39.572 -10.521  1.00  0.00      RA0  O
ATOM   2962  N   PHE A 317      33.474  41.591  -9.496  1.00  0.00      RA0  N
ATOM   2963  H   PHE A 317      33.123  42.140  -8.737  1.00  0.00      RA0  H
ATOM   2964  CA  PHE A 317      34.704  42.043 -10.130  1.00  0.00      RA0  C
ATOM   2965  CB  PHE A 317      34.551  43.496 -10.572  1.00  0.00      RA0  C
ATOM   2966  CG  PHE A 317      35.707  43.903 -11.452  1.00  0.00      RA0  C
ATOM   2967  CD1 PHE A 317      36.845  44.476 -10.896  1.00  0.00      RA0  C
ATOM   2968  CD2 PHE A 317      35.624  43.710 -12.826  1.00  0.00      RA0  C
ATOM   2969  CE1 PHE A 317      37.890  44.879 -11.718  1.00  0.00      RA0  C
ATOM   2970  CE2 PHE A 317      36.668  44.115 -13.648  1.00  0.00      RA0  C
ATOM   2971  CZ  PHE A 317      37.795  44.711 -13.094  1.00  0.00      RA0  C
ATOM   2972  C   PHE A 317      35.833  41.884  -9.098  1.00  0.00      RA0  C
ATOM   2973  O   PHE A 317      35.757  42.443  -7.987  1.00  0.00      RA0  O
ATOM   2974  N   SER A 318      36.827  41.062  -9.440  1.00  0.00      RA0  N
ATOM   2975  H   SER A 318      36.898  40.700 -10.371  1.00  0.00      RA0  H
ATOM   2976  CA  SER A 318      37.974  40.804  -8.559  1.00  0.00      RA0  C
ATOM   2977  CB  SER A 318      38.616  39.504  -9.065  1.00  0.00      RA0  C
ATOM   2978  OG  SER A 318      39.880  39.231  -8.454  1.00  0.00      RA0  O
ATOM   2979  HG  SER A 318      39.723  39.142  -7.513  1.00  0.00      RA0  H
ATOM   2980  C   SER A 318      38.959  41.989  -8.500  1.00  0.00      RA0  C
ATOM   2981  O   SER A 318      39.617  42.278  -9.506  1.00  0.00      RA0  O
ATOM   2982  N   PRO A 319      39.077  42.671  -7.354  1.00  0.00      RA0  N
ATOM   2983  CD  PRO A 319      38.283  42.504  -6.147  1.00  0.00      RA0  C
ATOM   2984  CA  PRO A 319      40.064  43.743  -7.245  1.00  0.00      RA0  C
ATOM   2985  CB  PRO A 319      39.791  44.312  -5.847  1.00  0.00      RA0  C
ATOM   2986  CG  PRO A 319      38.372  43.874  -5.493  1.00  0.00      RA0  C
ATOM   2987  C   PRO A 319      41.499  43.247  -7.414  1.00  0.00      RA0  C
ATOM   2988  O   PRO A 319      42.308  43.949  -7.980  1.00  0.00      RA0  O
ATOM   2989  N   THR A 320      41.809  42.052  -6.922  1.00  0.00      RA0  N
ATOM   2990  H   THR A 320      41.156  41.474  -6.426  1.00  0.00      RA0  H
ATOM   2991  CA  THR A 320      43.177  41.529  -7.035  1.00  0.00      RA0  C
ATOM   2992  CB  THR A 320      43.270  40.373  -6.055  1.00  0.00      RA0  C
ATOM   2993  OG1 THR A 320      42.593  40.756  -4.853  1.00  0.00      RA0  O
ATOM   2994  HG1 THR A 320      41.753  40.282  -4.854  1.00  0.00      RA0  H
ATOM   2995  CG2 THR A 320      44.715  39.959  -5.771  1.00  0.00      RA0  C
ATOM   2996  C   THR A 320      43.516  41.153  -8.466  1.00  0.00      RA0  C
ATOM   2997  O   THR A 320      44.624  41.454  -8.958  1.00  0.00      RA0  O
ATOM   2998  N   LEU A 321      42.585  40.511  -9.159  1.00  0.00      RA0  N
ATOM   2999  H   LEU A 321      41.679  40.334  -8.767  1.00  0.00      RA0  H
ATOM   3000  CA  LEU A 321      42.878  40.035 -10.511  1.00  0.00      RA0  C
ATOM   3001  CB  LEU A 321      42.067  38.778 -10.803  1.00  0.00      RA0  C
ATOM   3002  CG  LEU A 321      42.400  37.639  -9.845  1.00  0.00      RA0  C
ATOM   3003  CD1 LEU A 321      41.434  36.463  -9.988  1.00  0.00      RA0  C
ATOM   3004  CD2 LEU A 321      43.855  37.209  -9.991  1.00  0.00      RA0  C
ATOM   3005  C   LEU A 321      42.640  41.067 -11.603  1.00  0.00      RA0  C
ATOM   3006  O   LEU A 321      43.277  41.029 -12.647  1.00  0.00      RA0  O
ATOM   3007  N   GLY A 322      41.710  41.986 -11.366  1.00  0.00      RA0  N
ATOM   3008  H   GLY A 322      41.205  41.953 -10.504  1.00  0.00      RA0  H
ATOM   3009  CA  GLY A 322      41.354  43.001 -12.326  1.00  0.00      RA0  C
ATOM   3010  C   GLY A 322      40.411  42.552 -13.429  1.00  0.00      RA0  C
ATOM   3011  O   GLY A 322      40.387  43.142 -14.494  1.00  0.00      RA0  O
ATOM   3012  N   TYR A 323      39.611  41.518 -13.164  1.00  0.00      RA0  N
ATOM   3013  H   TYR A 323      39.608  41.066 -12.269  1.00  0.00      RA0  H
ATOM   3014  CA  TYR A 323      38.576  41.082 -14.083  1.00  0.00      RA0  C
ATOM   3015  CB  TYR A 323      39.142  40.208 -15.212  1.00  0.00      RA0  C
ATOM   3016  CG  TYR A 323      40.001  39.075 -14.694  1.00  0.00      RA0  C
ATOM   3017  CD1 TYR A 323      39.430  37.992 -14.035  1.00  0.00      RA0  C
ATOM   3018  CE1 TYR A 323      40.227  36.940 -13.601  1.00  0.00      RA0  C
ATOM   3019  CD2 TYR A 323      41.376  39.105 -14.902  1.00  0.00      RA0  C
ATOM   3020  CE2 TYR A 323      42.172  38.048 -14.478  1.00  0.00      RA0  C
ATOM   3021  CZ  TYR A 323      41.596  36.959 -13.835  1.00  0.00      RA0  C
ATOM   3022  OH  TYR A 323      42.377  35.896 -13.428  1.00  0.00      RA0  O
ATOM   3023  HH  TYR A 323      43.295  36.108 -13.543  1.00  0.00      RA0  H
ATOM   3024  C   TYR A 323      37.495  40.349 -13.273  1.00  0.00      RA0  C
ATOM   3025  O   TYR A 323      37.658  40.139 -12.075  1.00  0.00      RA0  O
ATOM   3026  N   SER A 324      36.418  39.952 -13.952  1.00  0.00      RA0  N
ATOM   3027  H   SER A 324      36.355  39.988 -14.950  1.00  0.00      RA0  H
ATOM   3028  CA  SER A 324      35.267  39.346 -13.283  1.00  0.00      RA0  C
ATOM   3029  CB  SER A 324      34.187  39.742 -14.244  1.00  0.00      RA0  C
ATOM   3030  OG  SER A 324      34.770  40.891 -14.875  1.00  0.00      RA0  O
ATOM   3031  HG  SER A 324      34.124  41.233 -15.484  1.00  0.00      RA0  H
ATOM   3032  C   SER A 324      35.474  37.865 -12.982  1.00  0.00      RA0  C
ATOM   3033  O   SER A 324      36.028  37.139 -13.800  1.00  0.00      RA0  O
ATOM   3034  N   ILE A 325      35.016  37.433 -11.809  1.00  0.00      RA0  N
ATOM   3035  H   ILE A 325      34.510  38.039 -11.190  1.00  0.00      RA0  H
ATOM   3036  CA  ILE A 325      35.057  36.023 -11.440  1.00  0.00      RA0  C
ATOM   3037  CB  ILE A 325      36.151  35.750 -10.407  1.00  0.00      RA0  C
ATOM   3038  CG2 ILE A 325      37.558  35.925 -10.981  1.00  0.00      RA0  C
ATOM   3039  CG1 ILE A 325      35.909  36.605  -9.162  1.00  0.00      RA0  C
ATOM   3040  CD1 ILE A 325      36.803  36.208  -7.993  1.00  0.00      RA0  C
ATOM   3041  C   ILE A 325      33.720  35.598 -10.854  1.00  0.00      RA0  C
ATOM   3042  O   ILE A 325      32.936  36.431 -10.374  1.00  0.00      RA0  O
ATOM   3043  N   ALA A 326      33.504  34.293 -10.824  1.00  0.00      RA0  N
ATOM   3044  H   ALA A 326      34.141  33.637 -11.239  1.00  0.00      RA0  H
ATOM   3045  CA  ALA A 326      32.285  33.768 -10.225  1.00  0.00      RA0  C
ATOM   3046  CB  ALA A 326      31.140  33.809 -11.237  1.00  0.00      RA0  C
ATOM   3047  C   ALA A 326      32.440  32.346  -9.779  1.00  0.00      RA0  C
ATOM   3048  O   ALA A 326      33.253  31.591 -10.332  1.00  0.00      RA0  O
ATOM   3049  N   LEU A 327      31.649  31.977  -8.775  1.00  0.00      RA0  N
ATOM   3050  H   LEU A 327      31.005  32.649  -8.410  1.00  0.00      RA0  H
ATOM   3051  CA  LEU A 327      31.360  30.590  -8.485  1.00  0.00      RA0  C
ATOM   3052  CB  LEU A 327      31.270  30.332  -6.981  1.00  0.00      RA0  C
ATOM   3053  CG  LEU A 327      32.630  30.485  -6.298  1.00  0.00      RA0  C
ATOM   3054  CD1 LEU A 327      32.589  30.093  -4.820  1.00  0.00      RA0  C
ATOM   3055  CD2 LEU A 327      33.726  29.739  -7.054  1.00  0.00      RA0  C
ATOM   3056  C   LEU A 327      30.035  30.255  -9.205  1.00  0.00      RA0  C
ATOM   3057  O   LEU A 327      29.129  31.098  -9.287  1.00  0.00      RA0  O
ATOM   3058  N   ALA A 328      29.974  29.054  -9.764  1.00  0.00      RA0  N
ATOM   3059  H   ALA A 328      30.746  28.417  -9.689  1.00  0.00      RA0  H
ATOM   3060  CA  ALA A 328      28.781  28.571 -10.476  1.00  0.00      RA0  C
ATOM   3061  CB  ALA A 328      28.921  28.807 -11.979  1.00  0.00      RA0  C
ATOM   3062  C   ALA A 328      28.548  27.092 -10.243  1.00  0.00      RA0  C
ATOM   3063  O   ALA A 328      29.489  26.294 -10.209  1.00  0.00      RA0  O
ATOM   3064  N   ARG A 329      27.274  26.747 -10.086  1.00  0.00      RA0  N
ATOM   3065  H   ARG A 329      26.577  27.453 -10.227  1.00  0.00      RA0  H
ATOM   3066  CA  ARG A 329      26.834  25.349 -10.011  1.00  0.00      RA0  C
ATOM   3067  CB  ARG A 329      25.638  25.222  -9.082  1.00  0.00      RA0  C
ATOM   3068  CG  ARG A 329      25.990  24.878  -7.640  1.00  0.00      RA0  C
ATOM   3069  CD  ARG A 329      24.705  24.693  -6.841  1.00  0.00      RA0  C
ATOM   3070  NE  ARG A 329      23.740  23.958  -7.657  1.00  0.00      RA0  N
ATOM   3071  HE  ARG A 329      24.036  23.115  -8.133  1.00  0.00      RA0  H
ATOM   3072  CZ  ARG A 329      22.479  24.438  -7.851  1.00  0.00      RA0  C
ATOM   3073  NH1 ARG A 329      22.092  25.564  -7.197  1.00  0.00      RA0  N
ATOM   3074 HH11 ARG A 329      21.180  25.968  -7.300  1.00  0.00      RA0  H
ATOM   3075 HH12 ARG A 329      22.714  26.035  -6.562  1.00  0.00      RA0  H
ATOM   3076  NH2 ARG A 329      21.652  23.773  -8.687  1.00  0.00      RA0  N
ATOM   3077 HH21 ARG A 329      20.707  24.019  -8.894  1.00  0.00      RA0  H
ATOM   3078 HH22 ARG A 329      22.000  22.935  -9.161  1.00  0.00      RA0  H
ATOM   3079  C   ARG A 329      26.426  24.886 -11.388  1.00  0.00      RA0  C
ATOM   3080  O   ARG A 329      25.532  25.466 -11.999  1.00  0.00      RA0  O
ATOM   3081  N   VAL A 330      27.076  23.837 -11.877  1.00  0.00      RA0  N
ATOM   3082  H   VAL A 330      27.747  23.341 -11.320  1.00  0.00      RA0  H
ATOM   3083  CA  VAL A 330      26.872  23.373 -13.250  1.00  0.00      RA0  C
ATOM   3084  CB  VAL A 330      28.032  23.815 -14.156  1.00  0.00      RA0  C
ATOM   3085  CG1 VAL A 330      28.075  25.334 -14.343  1.00  0.00      RA0  C
ATOM   3086  CG2 VAL A 330      29.361  23.251 -13.654  1.00  0.00      RA0  C
ATOM   3087  C   VAL A 330      26.727  21.859 -13.287  1.00  0.00      RA0  C
ATOM   3088  O   VAL A 330      27.312  21.162 -12.449  1.00  0.00      RA0  O
ATOM   3089  N   PRO A 331      25.943  21.344 -14.233  1.00  0.00      RA0  N
ATOM   3090  CD  PRO A 331      25.024  22.078 -15.092  1.00  0.00      RA0  C
ATOM   3091  CA  PRO A 331      25.950  19.905 -14.494  1.00  0.00      RA0  C
ATOM   3092  CB  PRO A 331      24.980  19.773 -15.671  1.00  0.00      RA0  C
ATOM   3093  CG  PRO A 331      24.072  20.999 -15.585  1.00  0.00      RA0  C
ATOM   3094  C   PRO A 331      27.348  19.347 -14.784  1.00  0.00      RA0  C
ATOM   3095  O   PRO A 331      28.232  20.051 -15.286  1.00  0.00      RA0  O
ATOM   3096  N   GLU A 332      27.531  18.066 -14.471  1.00  0.00      RA0  N
ATOM   3097  H   GLU A 332      26.772  17.548 -14.087  1.00  0.00      RA0  H
ATOM   3098  CA  GLU A 332      28.723  17.330 -14.878  1.00  0.00      RA0  C
ATOM   3099  CB  GLU A 332      28.807  15.924 -14.283  1.00  0.00      RA0  C
ATOM   3100  CG  GLU A 332      29.695  15.893 -13.035  1.00  0.00      RA0  C
ATOM   3101  CD  GLU A 332      31.180  16.071 -13.362  1.00  0.00      RA0  C
ATOM   3102  OE1 GLU A 332      31.557  16.932 -14.156  1.00  0.00      RA0  O
ATOM   3103  OE2 GLU A 332      31.996  15.359 -12.786  1.00  0.00      RA0  O
ATOM   3104  C   GLU A 332      28.862  17.352 -16.391  1.00  0.00      RA0  C
ATOM   3105  O   GLU A 332      27.873  17.349 -17.132  1.00  0.00      RA0  O
ATOM   3106  N   GLY A 333      30.109  17.367 -16.828  1.00  0.00      RA0  N
ATOM   3107  H   GLY A 333      30.830  17.378 -16.128  1.00  0.00      RA0  H
ATOM   3108  CA  GLY A 333      30.447  17.276 -18.229  1.00  0.00      RA0  C
ATOM   3109  C   GLY A 333      30.902  18.586 -18.822  1.00  0.00      RA0  C
ATOM   3110  O   GLY A 333      31.150  18.640 -20.008  1.00  0.00      RA0  O
ATOM   3111  N   ILE A 334      31.018  19.642 -18.012  1.00  0.00      RA0  N
ATOM   3112  H   ILE A 334      30.851  19.522 -17.035  1.00  0.00      RA0  H
ATOM   3113  CA  ILE A 334      31.517  20.923 -18.524  1.00  0.00      RA0  C
ATOM   3114  CB  ILE A 334      31.318  22.012 -17.456  1.00  0.00      RA0  C
ATOM   3115  CG2 ILE A 334      32.203  21.774 -16.230  1.00  0.00      RA0  C
ATOM   3116  CG1 ILE A 334      31.453  23.422 -18.032  1.00  0.00      RA0  C
ATOM   3117  CD1 ILE A 334      30.984  24.493 -17.047  1.00  0.00      RA0  C
ATOM   3118  C   ILE A 334      32.975  20.818 -19.015  1.00  0.00      RA0  C
ATOM   3119  O   ILE A 334      33.771  20.034 -18.478  1.00  0.00      RA0  O
ATOM   3120  N   GLY A 335      33.296  21.587 -20.051  1.00  0.00      RA0  N
ATOM   3121  H   GLY A 335      32.607  22.229 -20.381  1.00  0.00      RA0  H
ATOM   3122  CA  GLY A 335      34.659  21.696 -20.582  1.00  0.00      RA0  C
ATOM   3123  C   GLY A 335      35.442  22.889 -20.041  1.00  0.00      RA0  C
ATOM   3124  O   GLY A 335      35.270  23.319 -18.883  1.00  0.00      RA0  O
ATOM   3125  N   GLU A 336      36.312  23.417 -20.896  1.00  0.00      RA0  N
ATOM   3126  H   GLU A 336      36.338  23.083 -21.835  1.00  0.00      RA0  H
ATOM   3127  CA  GLU A 336      37.242  24.464 -20.519  1.00  0.00      RA0  C
ATOM   3128  CB  GLU A 336      38.565  24.482 -21.348  1.00  0.00      RA0  C
ATOM   3129  CG  GLU A 336      39.938  24.050 -20.741  1.00  0.00      RA0  C
ATOM   3130  CD  GLU A 336      40.657  25.065 -19.855  1.00  0.00      RA0  C
ATOM   3131  OE1 GLU A 336      40.531  26.267 -20.075  1.00  0.00      RA0  O
ATOM   3132  OE2 GLU A 336      41.400  24.667 -18.951  1.00  0.00      RA0  O
ATOM   3133  C   GLU A 336      36.572  25.829 -20.582  1.00  0.00      RA0  C
ATOM   3134  O   GLU A 336      37.055  26.778 -19.986  1.00  0.00      RA0  O
ATOM   3135  N   THR A 337      35.461  25.909 -21.305  1.00  0.00      RA0  N
ATOM   3136  H   THR A 337      35.064  25.128 -21.778  1.00  0.00      RA0  H
ATOM   3137  CA  THR A 337      34.717  27.161 -21.467  1.00  0.00      RA0  C
ATOM   3138  CB  THR A 337      35.184  27.586 -22.859  1.00  0.00      RA0  C
ATOM   3139  OG1 THR A 337      36.563  27.218 -22.985  1.00  0.00      RA0  O
ATOM   3140  HG1 THR A 337      37.007  27.588 -22.227  1.00  0.00      RA0  H
ATOM   3141  CG2 THR A 337      34.959  29.050 -23.236  1.00  0.00      RA0  C
ATOM   3142  C   THR A 337      33.204  26.953 -21.365  1.00  0.00      RA0  C
ATOM   3143  O   THR A 337      32.696  25.840 -21.477  1.00  0.00      RA0  O
ATOM   3144  N   ALA A 338      32.487  28.051 -21.176  1.00  0.00      RA0  N
ATOM   3145  H   ALA A 338      32.918  28.954 -21.085  1.00  0.00      RA0  H
ATOM   3146  CA  ALA A 338      31.041  28.030 -21.187  1.00  0.00      RA0  C
ATOM   3147  CB  ALA A 338      30.492  27.751 -19.789  1.00  0.00      RA0  C
ATOM   3148  C   ALA A 338      30.565  29.390 -21.661  1.00  0.00      RA0  C
ATOM   3149  O   ALA A 338      31.390  30.274 -21.979  1.00  0.00      RA0  O
ATOM   3150  N   ILE A 339      29.248  29.554 -21.759  1.00  0.00      RA0  N
ATOM   3151  H   ILE A 339      28.602  28.840 -21.485  1.00  0.00      RA0  H
ATOM   3152  CA  ILE A 339      28.680  30.798 -22.271  1.00  0.00      RA0  C
ATOM   3153  CB  ILE A 339      27.898  30.481 -23.548  1.00  0.00      RA0  C
ATOM   3154  CG2 ILE A 339      27.183  31.719 -24.067  1.00  0.00      RA0  C
ATOM   3155  CG1 ILE A 339      28.774  29.844 -24.627  1.00  0.00      RA0  C
ATOM   3156  CD1 ILE A 339      29.747  30.845 -25.246  1.00  0.00      RA0  C
ATOM   3157  C   ILE A 339      27.754  31.433 -21.261  1.00  0.00      RA0  C
ATOM   3158  O   ILE A 339      26.894  30.753 -20.693  1.00  0.00      RA0  O
ATOM   3159  N   VAL A 340      27.913  32.744 -21.070  1.00  0.00      RA0  N
ATOM   3160  H   VAL A 340      28.604  33.256 -21.585  1.00  0.00      RA0  H
ATOM   3161  CA  VAL A 340      26.991  33.543 -20.267  1.00  0.00      RA0  C
ATOM   3162  CB  VAL A 340      27.653  34.073 -18.993  1.00  0.00      RA0  C
ATOM   3163  CG1 VAL A 340      28.093  32.935 -18.069  1.00  0.00      RA0  C
ATOM   3164  CG2 VAL A 340      28.794  35.030 -19.325  1.00  0.00      RA0  C
ATOM   3165  C   VAL A 340      26.496  34.702 -21.155  1.00  0.00      RA0  C
ATOM   3166  O   VAL A 340      27.145  35.050 -22.142  1.00  0.00      RA0  O
ATOM   3167  N   GLN A 341      25.339  35.269 -20.835  1.00  0.00      RA0  N
ATOM   3168  H   GLN A 341      24.898  35.009 -19.979  1.00  0.00      RA0  H
ATOM   3169  CA  GLN A 341      24.821  36.437 -21.565  1.00  0.00      RA0  C
ATOM   3170  CB  GLN A 341      23.301  36.377 -21.467  1.00  0.00      RA0  C
ATOM   3171  CG  GLN A 341      22.640  36.017 -22.791  1.00  0.00      RA0  C
ATOM   3172  CD  GLN A 341      22.673  37.244 -23.665  1.00  0.00      RA0  C
ATOM   3173  OE1 GLN A 341      22.881  38.358 -23.184  1.00  0.00      RA0  O
ATOM   3174  NE2 GLN A 341      22.402  36.992 -24.955  1.00  0.00      RA0  N
ATOM   3175 HE21 GLN A 341      22.411  36.032 -25.262  1.00  0.00      RA0  H
ATOM   3176 HE22 GLN A 341      22.234  37.669 -25.671  1.00  0.00      RA0  H
ATOM   3177  C   GLN A 341      25.349  37.761 -20.982  1.00  0.00      RA0  C
ATOM   3178  O   GLN A 341      25.161  38.040 -19.801  1.00  0.00      RA0  O
ATOM   3179  N   ILE A 342      26.028  38.563 -21.807  1.00  0.00      RA0  N
ATOM   3180  H   ILE A 342      26.175  38.302 -22.756  1.00  0.00      RA0  H
ATOM   3181  CA  ILE A 342      26.585  39.864 -21.359  1.00  0.00      RA0  C
ATOM   3182  CB  ILE A 342      28.088  39.805 -21.051  1.00  0.00      RA0  C
ATOM   3183  CG2 ILE A 342      28.621  41.187 -20.673  1.00  0.00      RA0  C
ATOM   3184  CG1 ILE A 342      28.422  38.819 -19.928  1.00  0.00      RA0  C
ATOM   3185  CD1 ILE A 342      28.007  39.325 -18.545  1.00  0.00      RA0  C
ATOM   3186  C   ILE A 342      26.260  40.925 -22.412  1.00  0.00      RA0  C
ATOM   3187  O   ILE A 342      26.634  40.773 -23.577  1.00  0.00      RA0  O
ATOM   3188  N   ARG A 343      25.548  41.979 -22.001  1.00  0.00      RA0  N
ATOM   3189  H   ARG A 343      25.269  42.001 -21.042  1.00  0.00      RA0  H
ATOM   3190  CA  ARG A 343      25.081  43.025 -22.916  1.00  0.00      RA0  C
ATOM   3191  CB  ARG A 343      26.270  43.841 -23.451  1.00  0.00      RA0  C
ATOM   3192  CG  ARG A 343      27.276  44.188 -22.347  1.00  0.00      RA0  C
ATOM   3193  CD  ARG A 343      28.598  44.791 -22.835  1.00  0.00      RA0  C
ATOM   3194  NE  ARG A 343      29.248  43.957 -23.850  1.00  0.00      RA0  N
ATOM   3195  HE  ARG A 343      28.761  43.908 -24.729  1.00  0.00      RA0  H
ATOM   3196  CZ  ARG A 343      30.465  43.367 -23.602  1.00  0.00      RA0  C
ATOM   3197  NH1 ARG A 343      31.013  43.393 -22.374  1.00  0.00      RA0  N
ATOM   3198 HH11 ARG A 343      31.917  42.958 -22.192  1.00  0.00      RA0  H
ATOM   3199 HH12 ARG A 343      30.588  43.821 -21.577  1.00  0.00      RA0  H
ATOM   3200  NH2 ARG A 343      31.133  42.761 -24.599  1.00  0.00      RA0  N
ATOM   3201 HH21 ARG A 343      32.032  42.311 -24.413  1.00  0.00      RA0  H
ATOM   3202 HH22 ARG A 343      30.801  42.733 -25.537  1.00  0.00      RA0  H
ATOM   3203  C   ARG A 343      24.265  42.442 -24.067  1.00  0.00      RA0  C
ATOM   3204  O   ARG A 343      24.450  42.807 -25.229  1.00  0.00      RA0  O
ATOM   3205  N   ASN A 344      23.366  41.521 -23.721  1.00  0.00      RA0  N
ATOM   3206  H   ASN A 344      23.346  41.164 -22.789  1.00  0.00      RA0  H
ATOM   3207  CA  ASN A 344      22.421  40.918 -24.669  1.00  0.00      RA0  C
ATOM   3208  CB  ASN A 344      21.493  41.935 -25.341  1.00  0.00      RA0  C
ATOM   3209  CG  ASN A 344      20.197  41.258 -25.755  1.00  0.00      RA0  C
ATOM   3210  OD1 ASN A 344      19.270  41.136 -24.961  1.00  0.00      RA0  O
ATOM   3211  ND2 ASN A 344      20.131  40.903 -27.049  1.00  0.00      RA0  N
ATOM   3212 HD21 ASN A 344      20.986  40.889 -27.577  1.00  0.00      RA0  H
ATOM   3213 HD22 ASN A 344      19.285  40.609 -27.490  1.00  0.00      RA0  H
ATOM   3214  C   ASN A 344      23.093  40.014 -25.721  1.00  0.00      RA0  C
ATOM   3215  O   ASN A 344      22.540  39.768 -26.793  1.00  0.00      RA0  O
ATOM   3216  N   ARG A 345      24.282  39.515 -25.398  1.00  0.00      RA0  N
ATOM   3217  H   ARG A 345      24.655  39.586 -24.472  1.00  0.00      RA0  H
ATOM   3218  CA  ARG A 345      25.063  38.723 -26.332  1.00  0.00      RA0  C
ATOM   3219  CB  ARG A 345      26.158  39.675 -26.853  1.00  0.00      RA0  C
ATOM   3220  CG  ARG A 345      26.964  39.346 -28.118  1.00  0.00      RA0  C
ATOM   3221  CD  ARG A 345      28.377  39.967 -28.090  1.00  0.00      RA0  C
ATOM   3222  NE  ARG A 345      29.197  39.186 -27.168  1.00  0.00      RA0  N
ATOM   3223  HE  ARG A 345      28.742  38.329 -26.906  1.00  0.00      RA0  H
ATOM   3224  CZ  ARG A 345      30.453  39.470 -26.697  1.00  0.00      RA0  C
ATOM   3225  NH1 ARG A 345      31.026  38.596 -25.849  1.00  0.00      RA0  N
ATOM   3226 HH11 ARG A 345      31.914  38.777 -25.401  1.00  0.00      RA0  H
ATOM   3227 HH12 ARG A 345      30.560  37.726 -25.642  1.00  0.00      RA0  H
ATOM   3228  NH2 ARG A 345      31.117  40.588 -27.060  1.00  0.00      RA0  N
ATOM   3229 HH21 ARG A 345      32.017  40.803 -26.640  1.00  0.00      RA0  H
ATOM   3230 HH22 ARG A 345      30.754  41.214 -27.754  1.00  0.00      RA0  H
ATOM   3231  C   ARG A 345      25.727  37.587 -25.583  1.00  0.00      RA0  C
ATOM   3232  O   ARG A 345      25.883  37.655 -24.383  1.00  0.00      RA0  O
ATOM   3233  N   GLU A 346      26.084  36.536 -26.309  1.00  0.00      RA0  N
ATOM   3234  H   GLU A 346      25.841  36.493 -27.275  1.00  0.00      RA0  H
ATOM   3235  CA  GLU A 346      26.852  35.451 -25.729  1.00  0.00      RA0  C
ATOM   3236  CB  GLU A 346      26.835  34.237 -26.657  1.00  0.00      RA0  C
ATOM   3237  CG  GLU A 346      25.443  33.888 -27.202  1.00  0.00      RA0  C
ATOM   3238  CD  GLU A 346      24.417  33.709 -26.098  1.00  0.00      RA0  C
ATOM   3239  OE1 GLU A 346      24.381  32.653 -25.477  1.00  0.00      RA0  O
ATOM   3240  OE2 GLU A 346      23.624  34.618 -25.882  1.00  0.00      RA0  O
ATOM   3241  C   GLU A 346      28.269  35.924 -25.459  1.00  0.00      RA0  C
ATOM   3242  O   GLU A 346      28.894  36.633 -26.287  1.00  0.00      RA0  O
ATOM   3243  N   MSE A 347      28.756  35.515 -24.305  1.00  0.00      RA0  N
ATOM   3244  H   MSE A 347      28.181  34.960 -23.699  1.00  0.00      RA0  H
ATOM   3245  CA  MSE A 347      30.084  35.818 -23.850  1.00  0.00      RA0  C
ATOM   3246  CB  MSE A 347      30.004  36.755 -22.657  1.00  0.00      RA0  C
ATOM   3247  CG  MSE A 347      31.372  36.950 -22.018  1.00  0.00      RA0  C
ATOM   3248  SE  MSE A 347      32.350  38.099 -22.976  1.00  0.00      RA0  S
ATOM   3249  CE  MSE A 347      31.365  39.535 -22.543  1.00  0.00      RA0  C
ATOM   3250  C   MSE A 347      30.685  34.509 -23.359  1.00  0.00      RA0  C
ATOM   3251  O   MSE A 347      30.230  33.957 -22.361  1.00  0.00      RA0  O
ATOM   3252  N   PRO A 348      31.711  34.019 -24.045  1.00  0.00      RA0  N
ATOM   3253  CD  PRO A 348      32.209  34.519 -25.317  1.00  0.00      RA0  C
ATOM   3254  CA  PRO A 348      32.458  32.885 -23.541  1.00  0.00      RA0  C
ATOM   3255  CB  PRO A 348      33.431  32.572 -24.685  1.00  0.00      RA0  C
ATOM   3256  CG  PRO A 348      32.899  33.304 -25.917  1.00  0.00      RA0  C
ATOM   3257  C   PRO A 348      33.202  33.247 -22.267  1.00  0.00      RA0  C
ATOM   3258  O   PRO A 348      33.696  34.375 -22.104  1.00  0.00      RA0  O
ATOM   3259  N   VAL A 349      33.222  32.312 -21.336  1.00  0.00      RA0  N
ATOM   3260  H   VAL A 349      32.830  31.408 -21.508  1.00  0.00      RA0  H
ATOM   3261  CA  VAL A 349      33.948  32.492 -20.109  1.00  0.00      RA0  C
ATOM   3262  CB  VAL A 349      33.014  32.642 -18.903  1.00  0.00      RA0  C
ATOM   3263  CG1 VAL A 349      32.308  33.994 -18.915  1.00  0.00      RA0  C
ATOM   3264  CG2 VAL A 349      32.029  31.477 -18.803  1.00  0.00      RA0  C
ATOM   3265  C   VAL A 349      34.827  31.280 -19.931  1.00  0.00      RA0  C
ATOM   3266  O   VAL A 349      34.558  30.225 -20.490  1.00  0.00      RA0  O
ATOM   3267  N   LYS A 350      35.887  31.447 -19.159  1.00  0.00      RA0  N
ATOM   3268  H   LYS A 350      35.999  32.301 -18.648  1.00  0.00      RA0  H
ATOM   3269  CA  LYS A 350      36.790  30.350 -18.882  1.00  0.00      RA0  C
ATOM   3270  CB  LYS A 350      38.267  30.716 -18.734  1.00  0.00      RA0  C
ATOM   3271  CG  LYS A 350      39.018  29.379 -18.693  1.00  0.00      RA0  C
ATOM   3272  CD  LYS A 350      40.400  29.381 -18.052  1.00  0.00      RA0  C
ATOM   3273  CE  LYS A 350      40.608  28.058 -17.307  1.00  0.00      RA0  C
ATOM   3274  NZ  LYS A 350      41.569  27.178 -17.994  1.00  0.00      RA0  N
ATOM   3275  HZ1 LYS A 350      41.102  26.307 -18.347  1.00  0.00      RA0  H
ATOM   3276  HZ2 LYS A 350      41.907  27.587 -18.882  1.00  0.00      RA0  H
ATOM   3277  HZ3 LYS A 350      42.338  26.896 -17.357  1.00  0.00      RA0  H
ATOM   3278  C   LYS A 350      36.316  29.641 -17.614  1.00  0.00      RA0  C
ATOM   3279  O   LYS A 350      35.999  30.274 -16.601  1.00  0.00      RA0  O
ATOM   3280  N   VAL A 351      36.255  28.318 -17.676  1.00  0.00      RA0  N
ATOM   3281  H   VAL A 351      36.633  27.840 -18.471  1.00  0.00      RA0  H
ATOM   3282  CA  VAL A 351      35.904  27.497 -16.539  1.00  0.00      RA0  C
ATOM   3283  CB  VAL A 351      35.117  26.273 -17.000  1.00  0.00      RA0  C
ATOM   3284  CG1 VAL A 351      34.715  25.377 -15.827  1.00  0.00      RA0  C
ATOM   3285  CG2 VAL A 351      33.915  26.717 -17.828  1.00  0.00      RA0  C
ATOM   3286  C   VAL A 351      37.164  27.076 -15.787  1.00  0.00      RA0  C
ATOM   3287  O   VAL A 351      38.088  26.550 -16.388  1.00  0.00      RA0  O
ATOM   3288  N   THR A 352      37.174  27.295 -14.482  1.00  0.00      RA0  N
ATOM   3289  H   THR A 352      36.339  27.551 -14.000  1.00  0.00      RA0  H
ATOM   3290  CA  THR A 352      38.346  27.051 -13.661  1.00  0.00      RA0  C
ATOM   3291  CB  THR A 352      38.933  28.453 -13.483  1.00  0.00      RA0  C
ATOM   3292  OG1 THR A 352      38.607  29.233 -14.646  1.00  0.00      RA0  O
ATOM   3293  HG1 THR A 352      37.670  29.388 -14.626  1.00  0.00      RA0  H
ATOM   3294  CG2 THR A 352      40.448  28.464 -13.258  1.00  0.00      RA0  C
ATOM   3295  C   THR A 352      37.972  26.343 -12.384  1.00  0.00      RA0  C
ATOM   3296  O   THR A 352      36.804  26.043 -12.109  1.00  0.00      RA0  O
ATOM   3297  N   LYS A 353      38.988  26.084 -11.576  1.00  0.00      RA0  N
ATOM   3298  H   LYS A 353      39.912  26.337 -11.848  1.00  0.00      RA0  H
ATOM   3299  CA  LYS A 353      38.787  25.613 -10.208  1.00  0.00      RA0  C
ATOM   3300  CB  LYS A 353      40.157  25.523  -9.528  1.00  0.00      RA0  C
ATOM   3301  CG  LYS A 353      41.186  24.516 -10.034  1.00  0.00      RA0  C
ATOM   3302  CD  LYS A 353      42.521  24.757  -9.315  1.00  0.00      RA0  C
ATOM   3303  CE  LYS A 353      43.364  23.501  -9.078  1.00  0.00      RA0  C
ATOM   3304  NZ  LYS A 353      42.707  22.679  -8.062  1.00  0.00      RA0  N
ATOM   3305  HZ1 LYS A 353      43.067  21.703  -8.033  1.00  0.00      RA0  H
ATOM   3306  HZ2 LYS A 353      42.789  23.072  -7.104  1.00  0.00      RA0  H
ATOM   3307  HZ3 LYS A 353      41.693  22.576  -8.293  1.00  0.00      RA0  H
ATOM   3308  C   LYS A 353      38.029  26.695  -9.424  1.00  0.00      RA0  C
ATOM   3309  O   LYS A 353      38.202  27.881  -9.719  1.00  0.00      RA0  O
ATOM   3310  N   PRO A 354      37.258  26.302  -8.410  1.00  0.00      RA0  N
ATOM   3311  CD  PRO A 354      36.990  24.911  -8.040  1.00  0.00      RA0  C
ATOM   3312  CA  PRO A 354      36.501  27.253  -7.598  1.00  0.00      RA0  C
ATOM   3313  CB  PRO A 354      35.407  26.354  -7.011  1.00  0.00      RA0  C
ATOM   3314  CG  PRO A 354      36.081  24.999  -6.825  1.00  0.00      RA0  C
ATOM   3315  C   PRO A 354      37.339  27.971  -6.530  1.00  0.00      RA0  C
ATOM   3316  O   PRO A 354      37.011  27.956  -5.349  1.00  0.00      RA0  O
ATOM   3317  N   VAL A 355      38.428  28.601  -6.960  1.00  0.00      RA0  N
ATOM   3318  H   VAL A 355      38.677  28.640  -7.931  1.00  0.00      RA0  H
ATOM   3319  CA  VAL A 355      39.315  29.351  -6.064  1.00  0.00      RA0  C
ATOM   3320  CB  VAL A 355      40.165  28.381  -5.213  1.00  0.00      RA0  C
ATOM   3321  CG1 VAL A 355      40.873  27.304  -6.045  1.00  0.00      RA0  C
ATOM   3322  CG2 VAL A 355      41.141  29.132  -4.313  1.00  0.00      RA0  C
ATOM   3323  C   VAL A 355      40.171  30.197  -7.002  1.00  0.00      RA0  C
ATOM   3324  O   VAL A 355      40.488  29.763  -8.113  1.00  0.00      RA0  O
ATOM   3325  N   PHE A 356      40.529  31.393  -6.555  1.00  0.00      RA0  N
ATOM   3326  H   PHE A 356      40.179  31.708  -5.672  1.00  0.00      RA0  H
ATOM   3327  CA  PHE A 356      41.155  32.376  -7.446  1.00  0.00      RA0  C
ATOM   3328  CB  PHE A 356      40.145  33.457  -7.851  1.00  0.00      RA0  C
ATOM   3329  CG  PHE A 356      38.871  32.841  -8.381  1.00  0.00      RA0  C
ATOM   3330  CD1 PHE A 356      37.749  32.754  -7.563  1.00  0.00      RA0  C
ATOM   3331  CD2 PHE A 356      38.815  32.365  -9.686  1.00  0.00      RA0  C
ATOM   3332  CE1 PHE A 356      36.572  32.199  -8.050  1.00  0.00      RA0  C
ATOM   3333  CE2 PHE A 356      37.637  31.810 -10.174  1.00  0.00      RA0  C
ATOM   3334  CZ  PHE A 356      36.516  31.732  -9.357  1.00  0.00      RA0  C
ATOM   3335  C   PHE A 356      42.409  33.037  -6.865  1.00  0.00      RA0  C
ATOM   3336  O   PHE A 356      43.353  33.247  -7.599  1.00  0.00      RA0  O
ATOM   3337  N   VAL A 357      42.399  33.345  -5.575  1.00  0.00      RA0  N
ATOM   3338  H   VAL A 357      41.546  33.210  -5.073  1.00  0.00      RA0  H
ATOM   3339  CA  VAL A 357      43.499  34.057  -4.912  1.00  0.00      RA0  C
ATOM   3340  CB  VAL A 357      43.214  35.572  -4.797  1.00  0.00      RA0  C
ATOM   3341  CG1 VAL A 357      44.328  36.319  -4.055  1.00  0.00      RA0  C
ATOM   3342  CG2 VAL A 357      42.967  36.231  -6.155  1.00  0.00      RA0  C
ATOM   3343  C   VAL A 357      43.699  33.458  -3.520  1.00  0.00      RA0  C
ATOM   3344  O   VAL A 357      42.740  33.229  -2.797  1.00  0.00      RA0  O
ATOM   3345  N   ARG A 358      44.946  33.183  -3.150  1.00  0.00      RA0  N
ATOM   3346  H   ARG A 358      45.706  33.386  -3.779  1.00  0.00      RA0  H
ATOM   3347  CA  ARG A 358      45.290  32.775  -1.790  1.00  0.00      RA0  C
ATOM   3348  CB  ARG A 358      45.835  31.354  -1.708  1.00  0.00      RA0  C
ATOM   3349  CG  ARG A 358      44.972  30.116  -1.779  1.00  0.00      RA0  C
ATOM   3350  CD  ARG A 358      45.459  29.068  -0.760  1.00  0.00      RA0  C
ATOM   3351  NE  ARG A 358      44.856  29.207   0.580  1.00  0.00      RA0  N
ATOM   3352  HE  ARG A 358      44.150  28.535   0.829  1.00  0.00      RA0  H
ATOM   3353  CZ  ARG A 358      45.229  30.075   1.557  1.00  0.00      RA0  C
ATOM   3354  NH1 ARG A 358      46.298  30.840   1.430  1.00  0.00      RA0  N
ATOM   3355 HH11 ARG A 358      46.538  31.563   2.092  1.00  0.00      RA0  H
ATOM   3356 HH12 ARG A 358      46.947  30.704   0.675  1.00  0.00      RA0  H
ATOM   3357  NH2 ARG A 358      44.506  30.158   2.664  1.00  0.00      RA0  N
ATOM   3358 HH21 ARG A 358      44.846  30.702   3.432  1.00  0.00      RA0  H
ATOM   3359 HH22 ARG A 358      43.626  29.688   2.763  1.00  0.00      RA0  H
ATOM   3360  C   ARG A 358      46.601  33.472  -1.436  1.00  0.00      RA0  C
ATOM   3361  O   ARG A 358      47.474  33.559  -2.291  1.00  0.00      RA0  O
ATOM   3362  N   ASN A 359      46.729  33.924  -0.197  1.00  0.00      RA0  N
ATOM   3363  H   ASN A 359      45.934  34.035   0.401  1.00  0.00      RA0  H
ATOM   3364  CA  ASN A 359      47.998  34.501   0.307  1.00  0.00      RA0  C
ATOM   3365  CB  ASN A 359      49.079  33.429   0.519  1.00  0.00      RA0  C
ATOM   3366  CG  ASN A 359      48.850  32.622   1.775  1.00  0.00      RA0  C
ATOM   3367  OD1 ASN A 359      47.825  32.695   2.441  1.00  0.00      RA0  O
ATOM   3368  ND2 ASN A 359      49.868  31.817   2.083  1.00  0.00      RA0  N
ATOM   3369 HD21 ASN A 359      50.647  31.659   1.472  1.00  0.00      RA0  H
ATOM   3370 HD22 ASN A 359      49.850  31.334   2.953  1.00  0.00      RA0  H
ATOM   3371  C   ASN A 359      48.561  35.541  -0.626  1.00  0.00      RA0  C
ATOM   3372  O   ASN A 359      49.753  35.507  -1.003  1.00  0.00      RA0  O
ATOM   3373  N   GLY A 360      47.702  36.480  -1.005  1.00  0.00      RA0  N
ATOM   3374  H   GLY A 360      46.852  36.504  -0.467  1.00  0.00      RA0  H
ATOM   3375  CA  GLY A 360      48.109  37.622  -1.768  1.00  0.00      RA0  C
ATOM   3376  C   GLY A 360      48.455  37.393  -3.200  1.00  0.00      RA0  C
ATOM   3377  O   GLY A 360      48.970  38.312  -3.858  1.00  0.00      RA0  O
ATOM   3378  N   LYS A 361      48.157  36.206  -3.727  1.00  0.00      RA0  N
ATOM   3379  H   LYS A 361      47.795  35.474  -3.147  1.00  0.00      RA0  H
ATOM   3380  CA  LYS A 361      48.555  35.894  -5.075  1.00  0.00      RA0  C
ATOM   3381  CB  LYS A 361      49.882  35.113  -5.049  1.00  0.00      RA0  C
ATOM   3382  CG  LYS A 361      50.500  34.844  -6.427  1.00  0.00      RA0  C
ATOM   3383  CD  LYS A 361      51.385  33.594  -6.478  1.00  0.00      RA0  C
ATOM   3384  CE  LYS A 361      51.853  33.311  -7.908  1.00  0.00      RA0  C
ATOM   3385  NZ  LYS A 361      52.542  32.021  -7.998  1.00  0.00      RA0  N
ATOM   3386  HZ1 LYS A 361      53.026  31.895  -8.917  1.00  0.00      RA0  H
ATOM   3387  HZ2 LYS A 361      53.228  31.835  -7.244  1.00  0.00      RA0  H
ATOM   3388  HZ3 LYS A 361      51.877  31.219  -8.001  1.00  0.00      RA0  H
ATOM   3389  C   LYS A 361      47.501  35.067  -5.793  1.00  0.00      RA0  C
ATOM   3390  O   LYS A 361      46.890  34.198  -5.193  1.00  0.00      RA0  O
ATOM   3391  N   ALA A 362      47.345  35.328  -7.092  1.00  0.00      RA0  N
ATOM   3392  H   ALA A 362      47.903  36.065  -7.466  1.00  0.00      RA0  H
ATOM   3393  CA  ALA A 362      46.536  34.514  -7.970  1.00  0.00      RA0  C
ATOM   3394  CB  ALA A 362      46.686  34.971  -9.420  1.00  0.00      RA0  C
ATOM   3395  C   ALA A 362      47.009  33.070  -7.892  1.00  0.00      RA0  C
ATOM   3396  O   ALA A 362      48.212  32.796  -7.850  1.00  0.00      RA0  O
ATOM   3397  N   VAL A 363      46.048  32.154  -7.859  1.00  0.00      RA0  N
ATOM   3398  H   VAL A 363      45.116  32.506  -7.949  1.00  0.00      RA0  H
ATOM   3399  CA  VAL A 363      46.343  30.718  -7.868  1.00  0.00      RA0  C
ATOM   3400  CB  VAL A 363      45.090  29.864  -7.624  1.00  0.00      RA0  C
ATOM   3401  CG1 VAL A 363      44.547  30.115  -6.216  1.00  0.00      RA0  C
ATOM   3402  CG2 VAL A 363      44.025  30.042  -8.712  1.00  0.00      RA0  C
ATOM   3403  C   VAL A 363      47.023  30.360  -9.192  1.00  0.00      RA0  C
ATOM   3404  O   VAL A 363      46.891  31.065 -10.242  1.00  0.00      RA0  O
ATOM   3405  N   ALA A 364      47.768  29.261  -9.159  1.00  0.00      RA0  N
ATOM   3406  H   ALA A 364      47.914  28.814  -8.280  1.00  0.00      RA0  H
ATOM   3407  CA  ALA A 364      48.611  28.868 -10.295  1.00  0.00      RA0  C
ATOM   3408  CB  ALA A 364      49.167  27.468 -10.039  1.00  0.00      RA0  C
ATOM   3409  C   ALA A 364      47.902  28.848 -11.638  1.00  0.00      RA0  C
ATOM   3410  O   ALA A 364      48.486  29.249 -12.620  1.00  0.00      RA0  O
ATOM   3411  N   GLY A 365      46.645  28.411 -11.692  1.00  0.00      RA0  N
ATOM   3412  H   GLY A 365      46.229  28.094 -10.845  1.00  0.00      RA0  H
ATOM   3413  CA  GLY A 365      45.936  28.351 -12.980  1.00  0.00      RA0  C
ATOM   3414  C   GLY A 365      45.653  29.709 -13.591  1.00  0.00      RA0  C
ATOM   3415  O   GLY A 365      45.342  29.814 -14.775  1.00  0.00      RA0  O
ATOM   3416  N   LEU A 366      45.784  30.757 -12.792  1.00  0.00      RA0  N
ATOM   3417  H   LEU A 366      46.126  30.629 -11.865  1.00  0.00      RA0  H
ATOM   3418  CA  LEU A 366      45.544  32.127 -13.278  1.00  0.00      RA0  C
ATOM   3419  CB  LEU A 366      44.560  32.844 -12.352  1.00  0.00      RA0  C
ATOM   3420  CG  LEU A 366      43.194  32.158 -12.299  1.00  0.00      RA0  C
ATOM   3421  CD1 LEU A 366      42.277  32.806 -11.263  1.00  0.00      RA0  C
ATOM   3422  CD2 LEU A 366      42.538  32.092 -13.679  1.00  0.00      RA0  C
ATOM   3423  C   LEU A 366      46.807  32.966 -13.459  1.00  0.00      RA0  C
ATOM   3424  O   LEU A 366      46.720  34.191 -13.624  1.00  0.00      RA0  O
ATOM   3425  N   CYS A 367      47.976  32.332 -13.390  1.00  0.00      RA0  N
ATOM   3426  H   CYS A 367      48.040  31.349 -13.191  1.00  0.00      RA0  H
ATOM   3427  CA  CYS A 367      49.235  33.019 -13.722  1.00  0.00      RA0  C
ATOM   3428  CB  CYS A 367      49.792  33.755 -12.500  1.00  0.00      RA0  C
ATOM   3429  SG  CYS A 367      49.929  32.725 -11.016  1.00  0.00      RA0  S
ATOM   3430  C   CYS A 367      50.294  32.088 -14.318  1.00  0.00      RA0  C
ATOM   3431  O   CYS A 367      50.122  30.864 -14.369  1.00  0.00      RA0  O
END
HEADER lig.002.07.pdb
ATOM      1  N   ASN A   2      61.828  24.995  -4.938  1.00  0.00      LA0  N
ATOM      2  H   ASN A   2      60.885  25.259  -4.725  1.00  0.00      LA0  H
ATOM      3  CA  ASN A   2      62.198  23.585  -4.819  1.00  0.00      LA0  C
ATOM      4  CB  ASN A   2      61.994  23.108  -3.376  1.00  0.00      LA0  C
ATOM      5  CG  ASN A   2      62.405  21.655  -3.218  1.00  0.00      LA0  C
ATOM      6  OD1 ASN A   2      63.181  21.107  -3.992  1.00  0.00      LA0  O
ATOM      7  ND2 ASN A   2      61.848  21.046  -2.172  1.00  0.00      LA0  N
ATOM      8 HD21 ASN A   2      61.167  21.546  -1.622  1.00  0.00      LA0  H
ATOM      9 HD22 ASN A   2      62.076  20.106  -1.940  1.00  0.00      LA0  H
ATOM     10  C   ASN A   2      61.441  22.706  -5.798  1.00  0.00      LA0  C
ATOM     11  O   ASN A   2      60.260  22.418  -5.632  1.00  0.00      LA0  O
ATOM     12  N   VAL A   3      62.185  22.298  -6.833  1.00  0.00      LA0  N
ATOM     13  H   VAL A   3      63.144  22.567  -6.907  1.00  0.00      LA0  H
ATOM     14  CA  VAL A   3      61.596  21.381  -7.807  1.00  0.00      LA0  C
ATOM     15  CB  VAL A   3      61.532  22.044  -9.195  1.00  0.00      LA0  C
ATOM     16  CG1 VAL A   3      60.819  21.161 -10.222  1.00  0.00      LA0  C
ATOM     17  CG2 VAL A   3      60.886  23.430  -9.125  1.00  0.00      LA0  C
ATOM     18  C   VAL A   3      62.372  20.070  -7.856  1.00  0.00      LA0  C
ATOM     19  O   VAL A   3      63.363  19.928  -8.561  1.00  0.00      LA0  O
ATOM     20  N   PRO A   4      61.906  19.093  -7.048  1.00  0.00      LA0  N
ATOM     21  CD  PRO A   4      60.836  19.175  -6.070  1.00  0.00      LA0  C
ATOM     22  CA  PRO A   4      62.545  17.776  -7.068  1.00  0.00      LA0  C
ATOM     23  CB  PRO A   4      61.797  17.015  -5.972  1.00  0.00      LA0  C
ATOM     24  CG  PRO A   4      61.208  18.092  -5.069  1.00  0.00      LA0  C
ATOM     25  C   PRO A   4      62.494  17.108  -8.432  1.00  0.00      LA0  C
ATOM     26  O   PRO A   4      61.462  17.002  -9.093  1.00  0.00      LA0  O
ATOM     27  N   ALA A   5      63.701  16.693  -8.835  1.00  0.00      LA0  N
ATOM     28  H   ALA A   5      64.458  16.748  -8.188  1.00  0.00      LA0  H
ATOM     29  CA  ALA A   5      63.876  16.221 -10.206  1.00  0.00      LA0  C
ATOM     30  CB  ALA A   5      65.362  16.097 -10.542  1.00  0.00      LA0  C
ATOM     31  C   ALA A   5      63.191  14.908 -10.533  1.00  0.00      LA0  C
ATOM     32  O   ALA A   5      62.947  14.574 -11.684  1.00  0.00      LA0  O
ATOM     33  N   GLU A   6      62.892  14.165  -9.465  1.00  0.00      LA0  N
ATOM     34  H   GLU A   6      63.023  14.485  -8.524  1.00  0.00      LA0  H
ATOM     35  CA  GLU A   6      62.277  12.865  -9.694  1.00  0.00      LA0  C
ATOM     36  CB  GLU A   6      62.694  11.896  -8.577  1.00  0.00      LA0  C
ATOM     37  CG  GLU A   6      61.895  11.897  -7.259  1.00  0.00      LA0  C
ATOM     38  CD  GLU A   6      61.971  13.165  -6.413  1.00  0.00      LA0  C
ATOM     39  OE1 GLU A   6      61.148  13.297  -5.503  1.00  0.00      LA0  O
ATOM     40  OE2 GLU A   6      62.843  14.004  -6.634  1.00  0.00      LA0  O
ATOM     41  C   GLU A   6      60.772  12.888  -9.926  1.00  0.00      LA0  C
ATOM     42  O   GLU A   6      60.126  11.864 -10.127  1.00  0.00      LA0  O
ATOM     43  N   LEU A   7      60.227  14.113  -9.878  1.00  0.00      LA0  N
ATOM     44  H   LEU A   7      60.781  14.941  -9.792  1.00  0.00      LA0  H
ATOM     45  CA  LEU A   7      58.778  14.187  -9.981  1.00  0.00      LA0  C
ATOM     46  CB  LEU A   7      58.227  15.246  -9.036  1.00  0.00      LA0  C
ATOM     47  CG  LEU A   7      58.682  15.095  -7.593  1.00  0.00      LA0  C
ATOM     48  CD1 LEU A   7      58.258  16.289  -6.756  1.00  0.00      LA0  C
ATOM     49  CD2 LEU A   7      58.182  13.801  -6.974  1.00  0.00      LA0  C
ATOM     50  C   LEU A   7      58.259  14.468 -11.370  1.00  0.00      LA0  C
ATOM     51  O   LEU A   7      58.792  15.261 -12.138  1.00  0.00      LA0  O
ATOM     52  N   LYS A   8      57.132  13.804 -11.622  1.00  0.00      LA0  N
ATOM     53  H   LYS A   8      56.823  13.138 -10.944  1.00  0.00      LA0  H
ATOM     54  CA  LYS A   8      56.219  14.318 -12.633  1.00  0.00      LA0  C
ATOM     55  CB  LYS A   8      55.482  13.136 -13.256  1.00  0.00      LA0  C
ATOM     56  CG  LYS A   8      56.326  12.475 -14.347  1.00  0.00      LA0  C
ATOM     57  CD  LYS A   8      56.178  13.236 -15.661  1.00  0.00      LA0  C
ATOM     58  CE  LYS A   8      57.115  12.803 -16.784  1.00  0.00      LA0  C
ATOM     59  NZ  LYS A   8      56.427  12.983 -18.068  1.00  0.00      LA0  N
ATOM     60  HZ1 LYS A   8      57.042  12.680 -18.858  1.00  0.00      LA0  H
ATOM     61  HZ2 LYS A   8      55.644  12.301 -18.127  1.00  0.00      LA0  H
ATOM     62  HZ3 LYS A   8      56.052  13.940 -18.231  1.00  0.00      LA0  H
ATOM     63  C   LYS A   8      55.278  15.308 -11.972  1.00  0.00      LA0  C
ATOM     64  O   LYS A   8      55.154  15.330 -10.753  1.00  0.00      LA0  O
ATOM     65  N   TYR A   9      54.642  16.136 -12.801  1.00  0.00      LA0  N
ATOM     66  H   TYR A   9      54.794  16.082 -13.788  1.00  0.00      LA0  H
ATOM     67  CA  TYR A   9      53.806  17.200 -12.252  1.00  0.00      LA0  C
ATOM     68  CB  TYR A   9      54.540  18.549 -12.295  1.00  0.00      LA0  C
ATOM     69  CG  TYR A   9      55.780  18.559 -11.424  1.00  0.00      LA0  C
ATOM     70  CD1 TYR A   9      57.025  18.201 -11.982  1.00  0.00      LA0  C
ATOM     71  CE1 TYR A   9      58.173  18.231 -11.172  1.00  0.00      LA0  C
ATOM     72  CD2 TYR A   9      55.659  18.944 -10.074  1.00  0.00      LA0  C
ATOM     73  CE2 TYR A   9      56.808  18.980  -9.267  1.00  0.00      LA0  C
ATOM     74  CZ  TYR A   9      58.051  18.619  -9.822  1.00  0.00      LA0  C
ATOM     75  OH  TYR A   9      59.169  18.642  -9.010  1.00  0.00      LA0  O
ATOM     76  HH  TYR A   9      59.842  18.053  -9.349  1.00  0.00      LA0  H
ATOM     77  C   TYR A   9      52.524  17.302 -13.051  1.00  0.00      LA0  C
ATOM     78  O   TYR A   9      52.497  16.982 -14.236  1.00  0.00      LA0  O
ATOM     79  N   SER A  10      51.463  17.743 -12.366  1.00  0.00      LA0  N
ATOM     80  H   SER A  10      51.546  18.039 -11.413  1.00  0.00      LA0  H
ATOM     81  CA  SER A  10      50.254  18.014 -13.134  1.00  0.00      LA0  C
ATOM     82  CB  SER A  10      49.014  17.832 -12.245  1.00  0.00      LA0  C
ATOM     83  OG  SER A  10      48.889  18.927 -11.331  1.00  0.00      LA0  O
ATOM     84  HG  SER A  10      48.103  18.725 -10.801  1.00  0.00      LA0  H
ATOM     85  C   SER A  10      50.328  19.396 -13.768  1.00  0.00      LA0  C
ATOM     86  O   SER A  10      51.367  20.045 -13.743  1.00  0.00      LA0  O
ATOM     87  N   LYS A  11      49.185  19.836 -14.315  1.00  0.00      LA0  N
ATOM     88  H   LYS A  11      48.342  19.303 -14.269  1.00  0.00      LA0  H
ATOM     89  CA  LYS A  11      49.158  21.252 -14.681  1.00  0.00      LA0  C
ATOM     90  CB  LYS A  11      48.395  21.498 -15.993  1.00  0.00      LA0  C
ATOM     91  CG  LYS A  11      47.724  20.262 -16.610  1.00  0.00      LA0  C
ATOM     92  CD  LYS A  11      46.873  20.562 -17.850  1.00  0.00      LA0  C
ATOM     93  CE  LYS A  11      45.764  21.595 -17.613  1.00  0.00      LA0  C
ATOM     94  NZ  LYS A  11      44.886  21.171 -16.517  1.00  0.00      LA0  N
ATOM     95  HZ1 LYS A  11      44.380  21.991 -16.113  1.00  0.00      LA0  H
ATOM     96  HZ2 LYS A  11      44.225  20.407 -16.733  1.00  0.00      LA0  H
ATOM     97  HZ3 LYS A  11      45.455  20.905 -15.684  1.00  0.00      LA0  H
ATOM     98  C   LYS A  11      48.624  22.149 -13.570  1.00  0.00      LA0  C
ATOM     99  O   LYS A  11      48.713  23.367 -13.630  1.00  0.00      LA0  O
ATOM    100  N   GLU A  12      48.065  21.480 -12.551  1.00  0.00      LA0  N
ATOM    101  H   GLU A  12      48.017  20.484 -12.513  1.00  0.00      LA0  H
ATOM    102  CA  GLU A  12      47.423  22.229 -11.477  1.00  0.00      LA0  C
ATOM    103  CB  GLU A  12      46.007  21.692 -11.263  1.00  0.00      LA0  C
ATOM    104  CG  GLU A  12      44.942  22.229 -12.233  1.00  0.00      LA0  C
ATOM    105  CD  GLU A  12      45.168  21.846 -13.688  1.00  0.00      LA0  C
ATOM    106  OE1 GLU A  12      45.540  20.711 -13.992  1.00  0.00      LA0  O
ATOM    107  OE2 GLU A  12      44.942  22.690 -14.550  1.00  0.00      LA0  O
ATOM    108  C   GLU A  12      48.219  22.283 -10.178  1.00  0.00      LA0  C
ATOM    109  O   GLU A  12      47.822  22.942  -9.222  1.00  0.00      LA0  O
ATOM    110  N   HIS A  13      49.394  21.612 -10.243  1.00  0.00      LA0  N
ATOM    111  H   HIS A  13      49.450  20.927 -10.968  1.00  0.00      LA0  H
ATOM    112  CA  HIS A  13      50.506  21.688  -9.280  1.00  0.00      LA0  C
ATOM    113  CB  HIS A  13      50.740  23.076  -8.648  1.00  0.00      LA0  C
ATOM    114  CG  HIS A  13      51.306  24.063  -9.649  1.00  0.00      LA0  C
ATOM    115  ND1 HIS A  13      52.312  24.907  -9.355  1.00  0.00      LA0  N
ATOM    116  HD1 HIS A  13      52.814  24.958  -8.516  1.00  0.00      LA0  H
ATOM    117  CD2 HIS A  13      50.917  24.290 -10.974  1.00  0.00      LA0  C
ATOM    118  NE2 HIS A  13      51.701  25.278 -11.464  1.00  0.00      LA0  N
ATOM    119  CE1 HIS A  13      52.559  25.662 -10.470  1.00  0.00      LA0  C
ATOM    120  C   HIS A  13      50.543  20.598  -8.223  1.00  0.00      LA0  C
ATOM    121  O   HIS A  13      51.131  20.728  -7.151  1.00  0.00      LA0  O
ATOM    122  N   GLU A  14      49.942  19.471  -8.613  1.00  0.00      LA0  N
ATOM    123  H   GLU A  14      49.326  19.457  -9.402  1.00  0.00      LA0  H
ATOM    124  CA  GLU A  14      50.269  18.238  -7.910  1.00  0.00      LA0  C
ATOM    125  CB  GLU A  14      49.169  17.180  -8.058  1.00  0.00      LA0  C
ATOM    126  CG  GLU A  14      47.740  17.649  -7.767  1.00  0.00      LA0  C
ATOM    127  CD  GLU A  14      47.111  18.249  -9.010  1.00  0.00      LA0  C
ATOM    128  OE1 GLU A  14      47.140  19.462  -9.169  1.00  0.00      LA0  O
ATOM    129  OE2 GLU A  14      46.633  17.506  -9.861  1.00  0.00      LA0  O
ATOM    130  C   GLU A  14      51.573  17.670  -8.432  1.00  0.00      LA0  C
ATOM    131  O   GLU A  14      52.012  17.974  -9.538  1.00  0.00      LA0  O
ATOM    132  N   TRP A  15      52.175  16.823  -7.597  1.00  0.00      LA0  N
ATOM    133  H   TRP A  15      51.754  16.615  -6.715  1.00  0.00      LA0  H
ATOM    134  CA  TRP A  15      53.314  16.066  -8.094  1.00  0.00      LA0  C
ATOM    135  CB  TRP A  15      54.620  16.431  -7.381  1.00  0.00      LA0  C
ATOM    136  CG  TRP A  15      54.552  16.187  -5.890  1.00  0.00      LA0  C
ATOM    137  CD2 TRP A  15      54.737  14.965  -5.137  1.00  0.00      LA0  C
ATOM    138  CE2 TRP A  15      54.583  15.296  -3.749  1.00  0.00      LA0  C
ATOM    139  CE3 TRP A  15      55.017  13.631  -5.504  1.00  0.00      LA0  C
ATOM    140  CD1 TRP A  15      54.302  17.169  -4.929  1.00  0.00      LA0  C
ATOM    141  NE1 TRP A  15      54.319  16.658  -3.672  1.00  0.00      LA0  N
ATOM    142  HE1 TRP A  15      54.179  17.176  -2.843  1.00  0.00      LA0  H
ATOM    143  CZ2 TRP A  15      54.707  14.294  -2.764  1.00  0.00      LA0  C
ATOM    144  CZ3 TRP A  15      55.142  12.638  -4.509  1.00  0.00      LA0  C
ATOM    145  CH2 TRP A  15      54.985  12.967  -3.146  1.00  0.00      LA0  C
ATOM    146  C   TRP A  15      53.062  14.584  -8.010  1.00  0.00      LA0  C
ATOM    147  O   TRP A  15      52.149  14.124  -7.331  1.00  0.00      LA0  O
ATOM    148  N   LEU A  16      53.937  13.872  -8.721  1.00  0.00      LA0  N
ATOM    149  H   LEU A  16      54.650  14.343  -9.242  1.00  0.00      LA0  H
ATOM    150  CA  LEU A  16      53.796  12.434  -8.830  1.00  0.00      LA0  C
ATOM    151  CB  LEU A  16      53.068  12.112 -10.129  1.00  0.00      LA0  C
ATOM    152  CG  LEU A  16      52.451  10.725 -10.093  1.00  0.00      LA0  C
ATOM    153  CD1 LEU A  16      51.317  10.671  -9.078  1.00  0.00      LA0  C
ATOM    154  CD2 LEU A  16      51.999  10.265 -11.470  1.00  0.00      LA0  C
ATOM    155  C   LEU A  16      55.151  11.763  -8.814  1.00  0.00      LA0  C
ATOM    156  O   LEU A  16      55.978  11.997  -9.686  1.00  0.00      LA0  O
ATOM    157  N   ARG A  17      55.355  10.925  -7.796  1.00  0.00      LA0  N
ATOM    158  H   ARG A  17      54.631  10.769  -7.122  1.00  0.00      LA0  H
ATOM    159  CA  ARG A  17      56.626  10.212  -7.771  1.00  0.00      LA0  C
ATOM    160  CB  ARG A  17      57.327  10.423  -6.426  1.00  0.00      LA0  C
ATOM    161  CG  ARG A  17      58.715   9.782  -6.307  1.00  0.00      LA0  C
ATOM    162  CD  ARG A  17      59.540  10.317  -5.138  1.00  0.00      LA0  C
ATOM    163  NE  ARG A  17      58.764  10.340  -3.909  1.00  0.00      LA0  N
ATOM    164  HE  ARG A  17      58.287   9.506  -3.614  1.00  0.00      LA0  H
ATOM    165  CZ  ARG A  17      58.635  11.464  -3.183  1.00  0.00      LA0  C
ATOM    166  NH1 ARG A  17      59.270  12.590  -3.517  1.00  0.00      LA0  N
ATOM    167 HH11 ARG A  17      59.143  13.423  -2.979  1.00  0.00      LA0  H
ATOM    168 HH12 ARG A  17      59.899  12.643  -4.311  1.00  0.00      LA0  H
ATOM    169  NH2 ARG A  17      57.845  11.418  -2.119  1.00  0.00      LA0  N
ATOM    170 HH21 ARG A  17      57.698  12.229  -1.543  1.00  0.00      LA0  H
ATOM    171 HH22 ARG A  17      57.384  10.547  -1.896  1.00  0.00      LA0  H
ATOM    172  C   ARG A  17      56.455   8.742  -8.058  1.00  0.00      LA0  C
ATOM    173  O   ARG A  17      55.563   8.092  -7.527  1.00  0.00      LA0  O
ATOM    174  N   LYS A  18      57.376   8.246  -8.896  1.00  0.00      LA0  N
ATOM    175  H   LYS A  18      58.062   8.865  -9.278  1.00  0.00      LA0  H
ATOM    176  CA  LYS A  18      57.567   6.799  -8.920  1.00  0.00      LA0  C
ATOM    177  CB  LYS A  18      58.355   6.389 -10.166  1.00  0.00      LA0  C
ATOM    178  CG  LYS A  18      58.496   4.874 -10.355  1.00  0.00      LA0  C
ATOM    179  CD  LYS A  18      57.129   4.209 -10.470  1.00  0.00      LA0  C
ATOM    180  CE  LYS A  18      57.168   2.777 -10.989  1.00  0.00      LA0  C
ATOM    181  NZ  LYS A  18      55.812   2.413 -11.412  1.00  0.00      LA0  N
ATOM    182  HZ1 LYS A  18      55.814   1.543 -11.991  1.00  0.00      LA0  H
ATOM    183  HZ2 LYS A  18      55.137   2.320 -10.627  1.00  0.00      LA0  H
ATOM    184  HZ3 LYS A  18      55.459   3.097 -12.116  1.00  0.00      LA0  H
ATOM    185  C   LYS A  18      58.297   6.357  -7.667  1.00  0.00      LA0  C
ATOM    186  O   LYS A  18      59.510   6.483  -7.552  1.00  0.00      LA0  O
ATOM    187  N   GLU A  19      57.503   5.877  -6.713  1.00  0.00      LA0  N
ATOM    188  H   GLU A  19      56.528   5.711  -6.881  1.00  0.00      LA0  H
ATOM    189  CA  GLU A  19      58.187   5.488  -5.490  1.00  0.00      LA0  C
ATOM    190  CB  GLU A  19      57.329   5.857  -4.287  1.00  0.00      LA0  C
ATOM    191  CG  GLU A  19      58.031   6.905  -3.418  1.00  0.00      LA0  C
ATOM    192  CD  GLU A  19      57.044   7.521  -2.451  1.00  0.00      LA0  C
ATOM    193  OE1 GLU A  19      56.910   8.742  -2.425  1.00  0.00      LA0  O
ATOM    194  OE2 GLU A  19      56.342   6.785  -1.768  1.00  0.00      LA0  O
ATOM    195  C   GLU A  19      58.634   4.042  -5.510  1.00  0.00      LA0  C
ATOM    196  O   GLU A  19      58.308   3.284  -6.415  1.00  0.00      LA0  O
ATOM    197  N   ALA A  20      59.415   3.692  -4.474  1.00  0.00      LA0  N
ATOM    198  H   ALA A  20      59.605   4.365  -3.762  1.00  0.00      LA0  H
ATOM    199  CA  ALA A  20      60.030   2.361  -4.446  1.00  0.00      LA0  C
ATOM    200  CB  ALA A  20      61.004   2.250  -3.273  1.00  0.00      LA0  C
ATOM    201  C   ALA A  20      59.063   1.188  -4.384  1.00  0.00      LA0  C
ATOM    202  O   ALA A  20      59.373   0.069  -4.768  1.00  0.00      LA0  O
ATOM    203  N   ASP A  21      57.862   1.505  -3.888  1.00  0.00      LA0  N
ATOM    204  H   ASP A  21      57.607   2.443  -3.656  1.00  0.00      LA0  H
ATOM    205  CA  ASP A  21      56.798   0.504  -3.864  1.00  0.00      LA0  C
ATOM    206  CB  ASP A  21      55.753   0.895  -2.807  1.00  0.00      LA0  C
ATOM    207  CG  ASP A  21      55.031   2.208  -3.109  1.00  0.00      LA0  C
ATOM    208  OD1 ASP A  21      55.498   3.039  -3.883  1.00  0.00      LA0  O
ATOM    209  OD2 ASP A  21      53.964   2.428  -2.561  1.00  0.00      LA0  O
ATOM    210  C   ASP A  21      56.146   0.231  -5.215  1.00  0.00      LA0  C
ATOM    211  O   ASP A  21      55.293  -0.633  -5.373  1.00  0.00      LA0  O
ATOM    212  N   GLY A  22      56.583   1.023  -6.203  1.00  0.00      LA0  N
ATOM    213  H   GLY A  22      57.218   1.769  -6.014  1.00  0.00      LA0  H
ATOM    214  CA  GLY A  22      56.011   0.857  -7.530  1.00  0.00      LA0  C
ATOM    215  C   GLY A  22      54.911   1.853  -7.833  1.00  0.00      LA0  C
ATOM    216  O   GLY A  22      54.604   2.125  -8.995  1.00  0.00      LA0  O
ATOM    217  N   THR A  23      54.320   2.374  -6.745  1.00  0.00      LA0  N
ATOM    218  H   THR A  23      54.715   2.270  -5.831  1.00  0.00      LA0  H
ATOM    219  CA  THR A  23      53.182   3.252  -6.970  1.00  0.00      LA0  C
ATOM    220  CB  THR A  23      52.262   3.305  -5.741  1.00  0.00      LA0  C
ATOM    221  OG1 THR A  23      52.919   3.909  -4.622  1.00  0.00      LA0  O
ATOM    222  HG1 THR A  23      53.459   3.211  -4.245  1.00  0.00      LA0  H
ATOM    223  CG2 THR A  23      51.726   1.920  -5.377  1.00  0.00      LA0  C
ATOM    224  C   THR A  23      53.587   4.646  -7.396  1.00  0.00      LA0  C
ATOM    225  O   THR A  23      54.760   4.991  -7.512  1.00  0.00      LA0  O
ATOM    226  N   TYR A  24      52.531   5.427  -7.615  1.00  0.00      LA0  N
ATOM    227  H   TYR A  24      51.594   5.085  -7.550  1.00  0.00      LA0  H
ATOM    228  CA  TYR A  24      52.726   6.839  -7.861  1.00  0.00      LA0  C
ATOM    229  CB  TYR A  24      52.049   7.197  -9.179  1.00  0.00      LA0  C
ATOM    230  CG  TYR A  24      52.815   6.548 -10.303  1.00  0.00      LA0  C
ATOM    231  CD1 TYR A  24      52.322   5.356 -10.868  1.00  0.00      LA0  C
ATOM    232  CE1 TYR A  24      53.092   4.699 -11.840  1.00  0.00      LA0  C
ATOM    233  CD2 TYR A  24      54.020   7.141 -10.729  1.00  0.00      LA0  C
ATOM    234  CE2 TYR A  24      54.787   6.483 -11.699  1.00  0.00      LA0  C
ATOM    235  CZ  TYR A  24      54.331   5.253 -12.212  1.00  0.00      LA0  C
ATOM    236  OH  TYR A  24      55.153   4.557 -13.073  1.00  0.00      LA0  O
ATOM    237  HH  TYR A  24      54.634   3.979 -13.641  1.00  0.00      LA0  H
ATOM    238  C   TYR A  24      52.194   7.634  -6.694  1.00  0.00      LA0  C
ATOM    239  O   TYR A  24      50.994   7.759  -6.478  1.00  0.00      LA0  O
ATOM    240  N   THR A  25      53.147   8.144  -5.919  1.00  0.00      LA0  N
ATOM    241  H   THR A  25      54.112   8.030  -6.161  1.00  0.00      LA0  H
ATOM    242  CA  THR A  25      52.710   8.956  -4.791  1.00  0.00      LA0  C
ATOM    243  CB  THR A  25      53.806   8.936  -3.728  1.00  0.00      LA0  C
ATOM    244  OG1 THR A  25      54.235   7.589  -3.487  1.00  0.00      LA0  O
ATOM    245  HG1 THR A  25      55.029   7.717  -2.956  1.00  0.00      LA0  H
ATOM    246  CG2 THR A  25      53.373   9.584  -2.413  1.00  0.00      LA0  C
ATOM    247  C   THR A  25      52.362  10.369  -5.231  1.00  0.00      LA0  C
ATOM    248  O   THR A  25      53.065  10.968  -6.036  1.00  0.00      LA0  O
ATOM    249  N   VAL A  26      51.237  10.850  -4.694  1.00  0.00      LA0  N
ATOM    250  H   VAL A  26      50.733  10.312  -4.019  1.00  0.00      LA0  H
ATOM    251  CA  VAL A  26      50.745  12.174  -5.059  1.00  0.00      LA0  C
ATOM    252  CB  VAL A  26      49.283  12.098  -5.530  1.00  0.00      LA0  C
ATOM    253  CG1 VAL A  26      48.839  13.378  -6.246  1.00  0.00      LA0  C
ATOM    254  CG2 VAL A  26      49.019  10.860  -6.383  1.00  0.00      LA0  C
ATOM    255  C   VAL A  26      50.836  13.104  -3.866  1.00  0.00      LA0  C
ATOM    256  O   VAL A  26      50.577  12.710  -2.732  1.00  0.00      LA0  O
ATOM    257  N   GLY A  27      51.187  14.352  -4.173  1.00  0.00      LA0  N
ATOM    258  H   GLY A  27      51.404  14.588  -5.124  1.00  0.00      LA0  H
ATOM    259  CA  GLY A  27      51.131  15.398  -3.157  1.00  0.00      LA0  C
ATOM    260  C   GLY A  27      51.059  16.724  -3.875  1.00  0.00      LA0  C
ATOM    261  O   GLY A  27      50.852  16.751  -5.081  1.00  0.00      LA0  O
ATOM    262  N   ILE A  28      51.243  17.810  -3.120  1.00  0.00      LA0  N
ATOM    263  H   ILE A  28      51.510  17.738  -2.159  1.00  0.00      LA0  H
ATOM    264  CA  ILE A  28      51.265  19.099  -3.815  1.00  0.00      LA0  C
ATOM    265  CB  ILE A  28      50.200  20.045  -3.257  1.00  0.00      LA0  C
ATOM    266  CG2 ILE A  28      48.798  19.580  -3.658  1.00  0.00      LA0  C
ATOM    267  CG1 ILE A  28      50.360  20.239  -1.746  1.00  0.00      LA0  C
ATOM    268  CD1 ILE A  28      49.432  21.316  -1.199  1.00  0.00      LA0  C
ATOM    269  C   ILE A  28      52.642  19.726  -3.751  1.00  0.00      LA0  C
ATOM    270  O   ILE A  28      53.461  19.346  -2.921  1.00  0.00      LA0  O
ATOM    271  N   THR A  29      52.883  20.663  -4.676  1.00  0.00      LA0  N
ATOM    272  H   THR A  29      52.192  20.971  -5.335  1.00  0.00      LA0  H
ATOM    273  CA  THR A  29      54.234  21.213  -4.717  1.00  0.00      LA0  C
ATOM    274  CB  THR A  29      54.504  21.816  -6.095  1.00  0.00      LA0  C
ATOM    275  OG1 THR A  29      53.602  22.897  -6.363  1.00  0.00      LA0  O
ATOM    276  HG1 THR A  29      53.808  23.185  -7.251  1.00  0.00      LA0  H
ATOM    277  CG2 THR A  29      54.417  20.752  -7.189  1.00  0.00      LA0  C
ATOM    278  C   THR A  29      54.544  22.222  -3.624  1.00  0.00      LA0  C
ATOM    279  O   THR A  29      53.679  22.652  -2.866  1.00  0.00      LA0  O
ATOM    280  N   GLU A  30      55.828  22.619  -3.624  1.00  0.00      LA0  N
ATOM    281  H   GLU A  30      56.474  22.164  -4.233  1.00  0.00      LA0  H
ATOM    282  CA  GLU A  30      56.318  23.674  -2.739  1.00  0.00      LA0  C
ATOM    283  CB  GLU A  30      57.783  23.974  -3.069  1.00  0.00      LA0  C
ATOM    284  CG  GLU A  30      58.604  24.497  -1.889  1.00  0.00      LA0  C
ATOM    285  CD  GLU A  30      58.786  23.392  -0.867  1.00  0.00      LA0  C
ATOM    286  OE1 GLU A  30      58.219  23.494   0.214  1.00  0.00      LA0  O
ATOM    287  OE2 GLU A  30      59.490  22.425  -1.152  1.00  0.00      LA0  O
ATOM    288  C   GLU A  30      55.473  24.928  -2.834  1.00  0.00      LA0  C
ATOM    289  O   GLU A  30      54.794  25.329  -1.900  1.00  0.00      LA0  O
ATOM    290  N   HIS A  31      55.457  25.476  -4.064  1.00  0.00      LA0  N
ATOM    291  H   HIS A  31      56.101  25.160  -4.755  1.00  0.00      LA0  H
ATOM    292  CA  HIS A  31      54.649  26.684  -4.240  1.00  0.00      LA0  C
ATOM    293  CB  HIS A  31      54.899  27.343  -5.599  1.00  0.00      LA0  C
ATOM    294  CG  HIS A  31      54.608  28.824  -5.483  1.00  0.00      LA0  C
ATOM    295  ND1 HIS A  31      55.298  29.661  -4.689  1.00  0.00      LA0  N
ATOM    296  HD1 HIS A  31      56.037  29.431  -4.068  1.00  0.00      LA0  H
ATOM    297  CD2 HIS A  31      53.615  29.559  -6.136  1.00  0.00      LA0  C
ATOM    298  NE2 HIS A  31      53.717  30.852  -5.727  1.00  0.00      LA0  N
ATOM    299  CE1 HIS A  31      54.758  30.908  -4.831  1.00  0.00      LA0  C
ATOM    300  C   HIS A  31      53.165  26.526  -3.959  1.00  0.00      LA0  C
ATOM    301  O   HIS A  31      52.478  27.452  -3.550  1.00  0.00      LA0  O
ATOM    302  N   ALA A  32      52.687  25.286  -4.151  1.00  0.00      LA0  N
ATOM    303  H   ALA A  32      53.268  24.541  -4.475  1.00  0.00      LA0  H
ATOM    304  CA  ALA A  32      51.313  25.052  -3.717  1.00  0.00      LA0  C
ATOM    305  CB  ALA A  32      50.817  23.686  -4.186  1.00  0.00      LA0  C
ATOM    306  C   ALA A  32      51.115  25.192  -2.212  1.00  0.00      LA0  C
ATOM    307  O   ALA A  32      50.150  25.791  -1.748  1.00  0.00      LA0  O
ATOM    308  N   GLN A  33      52.085  24.653  -1.452  1.00  0.00      LA0  N
ATOM    309  H   GLN A  33      52.895  24.226  -1.864  1.00  0.00      LA0  H
ATOM    310  CA  GLN A  33      51.970  24.870  -0.010  1.00  0.00      LA0  C
ATOM    311  CB  GLN A  33      52.747  23.810   0.797  1.00  0.00      LA0  C
ATOM    312  CG  GLN A  33      54.282  23.816   0.794  1.00  0.00      LA0  C
ATOM    313  CD  GLN A  33      54.854  24.907   1.679  1.00  0.00      LA0  C
ATOM    314  OE1 GLN A  33      54.162  25.540   2.469  1.00  0.00      LA0  O
ATOM    315  NE2 GLN A  33      56.157  25.115   1.506  1.00  0.00      LA0  N
ATOM    316 HE21 GLN A  33      56.704  24.542   0.885  1.00  0.00      LA0  H
ATOM    317 HE22 GLN A  33      56.643  25.827   2.003  1.00  0.00      LA0  H
ATOM    318  C   GLN A  33      52.205  26.307   0.443  1.00  0.00      LA0  C
ATOM    319  O   GLN A  33      51.518  26.809   1.324  1.00  0.00      LA0  O
ATOM    320  N   GLU A  34      53.141  26.980  -0.253  1.00  0.00      LA0  N
ATOM    321  H   GLU A  34      53.725  26.480  -0.892  1.00  0.00      LA0  H
ATOM    322  CA  GLU A  34      53.343  28.418  -0.035  1.00  0.00      LA0  C
ATOM    323  CB  GLU A  34      54.384  28.964  -1.011  1.00  0.00      LA0  C
ATOM    324  CG  GLU A  34      55.795  28.390  -0.879  1.00  0.00      LA0  C
ATOM    325  CD  GLU A  34      56.638  28.904  -2.032  1.00  0.00      LA0  C
ATOM    326  OE1 GLU A  34      56.787  30.116  -2.174  1.00  0.00      LA0  O
ATOM    327  OE2 GLU A  34      57.105  28.098  -2.835  1.00  0.00      LA0  O
ATOM    328  C   GLU A  34      52.056  29.213  -0.200  1.00  0.00      LA0  C
ATOM    329  O   GLU A  34      51.639  30.007   0.639  1.00  0.00      LA0  O
ATOM    330  N   LEU A  35      51.404  28.900  -1.332  1.00  0.00      LA0  N
ATOM    331  H   LEU A  35      51.844  28.301  -2.001  1.00  0.00      LA0  H
ATOM    332  CA  LEU A  35      50.072  29.440  -1.572  1.00  0.00      LA0  C
ATOM    333  CB  LEU A  35      49.514  28.975  -2.917  1.00  0.00      LA0  C
ATOM    334  CG  LEU A  35      50.055  29.772  -4.105  1.00  0.00      LA0  C
ATOM    335  CD1 LEU A  35      49.689  29.124  -5.443  1.00  0.00      LA0  C
ATOM    336  CD2 LEU A  35      49.607  31.233  -4.045  1.00  0.00      LA0  C
ATOM    337  C   LEU A  35      49.081  29.128  -0.470  1.00  0.00      LA0  C
ATOM    338  O   LEU A  35      48.318  29.989  -0.051  1.00  0.00      LA0  O
ATOM    339  N   LEU A  36      49.117  27.864  -0.010  1.00  0.00      LA0  N
ATOM    340  H   LEU A  36      49.760  27.212  -0.414  1.00  0.00      LA0  H
ATOM    341  CA  LEU A  36      48.212  27.489   1.076  1.00  0.00      LA0  C
ATOM    342  CB  LEU A  36      48.272  26.004   1.433  1.00  0.00      LA0  C
ATOM    343  CG  LEU A  36      47.788  25.015   0.373  1.00  0.00      LA0  C
ATOM    344  CD1 LEU A  36      47.695  23.616   0.977  1.00  0.00      LA0  C
ATOM    345  CD2 LEU A  36      46.459  25.402  -0.276  1.00  0.00      LA0  C
ATOM    346  C   LEU A  36      48.383  28.284   2.352  1.00  0.00      LA0  C
ATOM    347  O   LEU A  36      47.409  28.730   2.944  1.00  0.00      LA0  O
ATOM    348  N   GLY A  37      49.659  28.412   2.760  1.00  0.00      LA0  N
ATOM    349  H   GLY A  37      50.397  28.075   2.173  1.00  0.00      LA0  H
ATOM    350  CA  GLY A  37      49.958  28.975   4.077  1.00  0.00      LA0  C
ATOM    351  C   GLY A  37      49.206  28.260   5.179  1.00  0.00      LA0  C
ATOM    352  O   GLY A  37      49.504  27.127   5.538  1.00  0.00      LA0  O
ATOM    353  N   ASP A  38      48.169  28.966   5.629  1.00  0.00      LA0  N
ATOM    354  H   ASP A  38      48.072  29.938   5.403  1.00  0.00      LA0  H
ATOM    355  CA  ASP A  38      47.156  28.409   6.517  1.00  0.00      LA0  C
ATOM    356  CB  ASP A  38      46.155  29.495   6.938  1.00  0.00      LA0  C
ATOM    357  CG  ASP A  38      46.855  30.727   7.476  1.00  0.00      LA0  C
ATOM    358  OD1 ASP A  38      47.410  31.472   6.670  1.00  0.00      LA0  O
ATOM    359  OD2 ASP A  38      46.837  30.943   8.687  1.00  0.00      LA0  O
ATOM    360  C   ASP A  38      46.388  27.229   5.943  1.00  0.00      LA0  C
ATOM    361  O   ASP A  38      45.252  27.349   5.492  1.00  0.00      LA0  O
ATOM    362  N   MET A  39      47.041  26.061   5.972  1.00  0.00      LA0  N
ATOM    363  H   MET A  39      47.977  26.033   6.327  1.00  0.00      LA0  H
ATOM    364  CA  MET A  39      46.313  24.875   5.533  1.00  0.00      LA0  C
ATOM    365  CB  MET A  39      47.280  23.874   4.880  1.00  0.00      LA0  C
ATOM    366  CG  MET A  39      47.747  22.674   5.711  1.00  0.00      LA0  C
ATOM    367  SD  MET A  39      46.495  21.386   5.834  1.00  0.00      LA0  S
ATOM    368  CE  MET A  39      46.447  20.930   4.094  1.00  0.00      LA0  C
ATOM    369  C   MET A  39      45.427  24.298   6.623  1.00  0.00      LA0  C
ATOM    370  O   MET A  39      45.695  24.448   7.809  1.00  0.00      LA0  O
ATOM    371  N   VAL A  40      44.324  23.684   6.170  1.00  0.00      LA0  N
ATOM    372  H   VAL A  40      44.235  23.493   5.192  1.00  0.00      LA0  H
ATOM    373  CA  VAL A  40      43.314  23.312   7.162  1.00  0.00      LA0  C
ATOM    374  CB  VAL A  40      42.057  24.186   6.996  1.00  0.00      LA0  C
ATOM    375  CG1 VAL A  40      40.788  23.671   7.687  1.00  0.00      LA0  C
ATOM    376  CG2 VAL A  40      42.394  25.585   7.503  1.00  0.00      LA0  C
ATOM    377  C   VAL A  40      42.990  21.835   7.228  1.00  0.00      LA0  C
ATOM    378  O   VAL A  40      42.810  21.292   8.309  1.00  0.00      LA0  O
ATOM    379  N   PHE A  41      42.913  21.204   6.045  1.00  0.00      LA0  N
ATOM    380  H   PHE A  41      43.092  21.653   5.170  1.00  0.00      LA0  H
ATOM    381  CA  PHE A  41      42.516  19.798   6.057  1.00  0.00      LA0  C
ATOM    382  CB  PHE A  41      40.995  19.681   6.249  1.00  0.00      LA0  C
ATOM    383  CG  PHE A  41      40.521  18.262   6.473  1.00  0.00      LA0  C
ATOM    384  CD1 PHE A  41      40.989  17.524   7.583  1.00  0.00      LA0  C
ATOM    385  CD2 PHE A  41      39.601  17.704   5.560  1.00  0.00      LA0  C
ATOM    386  CE1 PHE A  41      40.530  16.207   7.778  1.00  0.00      LA0  C
ATOM    387  CE2 PHE A  41      39.136  16.390   5.755  1.00  0.00      LA0  C
ATOM    388  CZ  PHE A  41      39.607  15.657   6.863  1.00  0.00      LA0  C
ATOM    389  C   PHE A  41      42.995  19.090   4.809  1.00  0.00      LA0  C
ATOM    390  O   PHE A  41      43.215  19.706   3.773  1.00  0.00      LA0  O
ATOM    391  N   VAL A  42      43.166  17.774   4.961  1.00  0.00      LA0  N
ATOM    392  H   VAL A  42      42.983  17.320   5.831  1.00  0.00      LA0  H
ATOM    393  CA  VAL A  42      43.447  16.963   3.785  1.00  0.00      LA0  C
ATOM    394  CB  VAL A  42      44.764  16.202   3.979  1.00  0.00      LA0  C
ATOM    395  CG1 VAL A  42      45.113  15.297   2.797  1.00  0.00      LA0  C
ATOM    396  CG2 VAL A  42      45.898  17.186   4.249  1.00  0.00      LA0  C
ATOM    397  C   VAL A  42      42.286  16.018   3.567  1.00  0.00      LA0  C
ATOM    398  O   VAL A  42      41.866  15.308   4.477  1.00  0.00      LA0  O
ATOM    399  N   ASP A  43      41.777  16.076   2.333  1.00  0.00      LA0  N
ATOM    400  H   ASP A  43      42.223  16.611   1.614  1.00  0.00      LA0  H
ATOM    401  CA  ASP A  43      40.743  15.119   1.958  1.00  0.00      LA0  C
ATOM    402  CB  ASP A  43      39.942  15.718   0.795  1.00  0.00      LA0  C
ATOM    403  CG  ASP A  43      39.162  14.686   0.004  1.00  0.00      LA0  C
ATOM    404  OD1 ASP A  43      38.326  13.999   0.585  1.00  0.00      LA0  O
ATOM    405  OD2 ASP A  43      39.436  14.550  -1.184  1.00  0.00      LA0  O
ATOM    406  C   ASP A  43      41.375  13.771   1.656  1.00  0.00      LA0  C
ATOM    407  O   ASP A  43      42.541  13.671   1.287  1.00  0.00      LA0  O
ATOM    408  N   LEU A  44      40.564  12.741   1.916  1.00  0.00      LA0  N
ATOM    409  H   LEU A  44      39.584  12.956   1.956  1.00  0.00      LA0  H
ATOM    410  CA  LEU A  44      41.065  11.372   1.871  1.00  0.00      LA0  C
ATOM    411  CB  LEU A  44      41.451  10.887   3.279  1.00  0.00      LA0  C
ATOM    412  CG  LEU A  44      42.559  11.677   3.986  1.00  0.00      LA0  C
ATOM    413  CD1 LEU A  44      42.633  11.344   5.476  1.00  0.00      LA0  C
ATOM    414  CD2 LEU A  44      43.914  11.525   3.294  1.00  0.00      LA0  C
ATOM    415  C   LEU A  44      40.016  10.440   1.289  1.00  0.00      LA0  C
ATOM    416  O   LEU A  44      39.231   9.844   2.019  1.00  0.00      LA0  O
ATOM    417  N   PRO A  45      40.025  10.322  -0.060  1.00  0.00      LA0  N
ATOM    418  CD  PRO A  45      40.923  10.984  -1.004  1.00  0.00      LA0  C
ATOM    419  CA  PRO A  45      39.049   9.439  -0.708  1.00  0.00      LA0  C
ATOM    420  CB  PRO A  45      39.271   9.748  -2.195  1.00  0.00      LA0  C
ATOM    421  CG  PRO A  45      40.723  10.214  -2.303  1.00  0.00      LA0  C
ATOM    422  C   PRO A  45      39.277   7.979  -0.344  1.00  0.00      LA0  C
ATOM    423  O   PRO A  45      40.398   7.543  -0.099  1.00  0.00      LA0  O
ATOM    424  N   GLU A  46      38.163   7.234  -0.310  1.00  0.00      LA0  N
ATOM    425  H   GLU A  46      37.253   7.629  -0.462  1.00  0.00      LA0  H
ATOM    426  CA  GLU A  46      38.294   5.837   0.094  1.00  0.00      LA0  C
ATOM    427  CB  GLU A  46      36.924   5.164   0.248  1.00  0.00      LA0  C
ATOM    428  CG  GLU A  46      36.039   5.805   1.327  1.00  0.00      LA0  C
ATOM    429  CD  GLU A  46      34.935   6.653   0.716  1.00  0.00      LA0  C
ATOM    430  OE1 GLU A  46      33.777   6.474   1.088  1.00  0.00      LA0  O
ATOM    431  OE2 GLU A  46      35.207   7.500  -0.134  1.00  0.00      LA0  O
ATOM    432  C   GLU A  46      39.209   4.989  -0.777  1.00  0.00      LA0  C
ATOM    433  O   GLU A  46      39.173   4.991  -2.005  1.00  0.00      LA0  O
ATOM    434  N   VAL A  47      40.048   4.241  -0.047  1.00  0.00      LA0  N
ATOM    435  H   VAL A  47      39.977   4.296   0.946  1.00  0.00      LA0  H
ATOM    436  CA  VAL A  47      40.924   3.274  -0.707  1.00  0.00      LA0  C
ATOM    437  CB  VAL A  47      41.854   2.647   0.347  1.00  0.00      LA0  C
ATOM    438  CG1 VAL A  47      42.695   1.477  -0.177  1.00  0.00      LA0  C
ATOM    439  CG2 VAL A  47      42.741   3.735   0.959  1.00  0.00      LA0  C
ATOM    440  C   VAL A  47      40.104   2.232  -1.453  1.00  0.00      LA0  C
ATOM    441  O   VAL A  47      39.117   1.716  -0.944  1.00  0.00      LA0  O
ATOM    442  N   GLY A  48      40.533   1.983  -2.695  1.00  0.00      LA0  N
ATOM    443  H   GLY A  48      41.361   2.431  -3.035  1.00  0.00      LA0  H
ATOM    444  CA  GLY A  48      39.723   1.093  -3.521  1.00  0.00      LA0  C
ATOM    445  C   GLY A  48      38.855   1.812  -4.539  1.00  0.00      LA0  C
ATOM    446  O   GLY A  48      38.244   1.198  -5.404  1.00  0.00      LA0  O
ATOM    447  N   ALA A  49      38.831   3.151  -4.425  1.00  0.00      LA0  N
ATOM    448  H   ALA A  49      39.285   3.639  -3.679  1.00  0.00      LA0  H
ATOM    449  CA  ALA A  49      38.230   3.871  -5.544  1.00  0.00      LA0  C
ATOM    450  CB  ALA A  49      37.865   5.299  -5.136  1.00  0.00      LA0  C
ATOM    451  C   ALA A  49      39.179   3.923  -6.726  1.00  0.00      LA0  C
ATOM    452  O   ALA A  49      40.392   3.938  -6.559  1.00  0.00      LA0  O
ATOM    453  N   THR A  50      38.579   3.962  -7.916  1.00  0.00      LA0  N
ATOM    454  H   THR A  50      37.587   3.926  -8.011  1.00  0.00      LA0  H
ATOM    455  CA  THR A  50      39.421   4.011  -9.105  1.00  0.00      LA0  C
ATOM    456  CB  THR A  50      39.324   2.662  -9.826  1.00  0.00      LA0  C
ATOM    457  OG1 THR A  50      39.588   1.615  -8.884  1.00  0.00      LA0  O
ATOM    458  HG1 THR A  50      39.576   0.791  -9.351  1.00  0.00      LA0  H
ATOM    459  CG2 THR A  50      40.249   2.539 -11.040  1.00  0.00      LA0  C
ATOM    460  C   THR A  50      38.993   5.170  -9.979  1.00  0.00      LA0  C
ATOM    461  O   THR A  50      37.810   5.356 -10.232  1.00  0.00      LA0  O
ATOM    462  N   VAL A  51      39.997   5.962 -10.370  1.00  0.00      LA0  N
ATOM    463  H   VAL A  51      40.945   5.686 -10.194  1.00  0.00      LA0  H
ATOM    464  CA  VAL A  51      39.723   7.199 -11.102  1.00  0.00      LA0  C
ATOM    465  CB  VAL A  51      39.932   8.418 -10.189  1.00  0.00      LA0  C
ATOM    466  CG1 VAL A  51      38.757   8.607  -9.227  1.00  0.00      LA0  C
ATOM    467  CG2 VAL A  51      41.270   8.341  -9.448  1.00  0.00      LA0  C
ATOM    468  C   VAL A  51      40.600   7.284 -12.338  1.00  0.00      LA0  C
ATOM    469  O   VAL A  51      41.422   6.406 -12.580  1.00  0.00      LA0  O
ATOM    470  N   SER A  52      40.407   8.361 -13.097  1.00  0.00      LA0  N
ATOM    471  H   SER A  52      39.713   9.052 -12.886  1.00  0.00      LA0  H
ATOM    472  CA  SER A  52      41.166   8.482 -14.334  1.00  0.00      LA0  C
ATOM    473  CB  SER A  52      40.219   8.498 -15.540  1.00  0.00      LA0  C
ATOM    474  OG  SER A  52      38.887   8.157 -15.131  1.00  0.00      LA0  O
ATOM    475  HG  SER A  52      38.558   8.943 -14.673  1.00  0.00      LA0  H
ATOM    476  C   SER A  52      42.103   9.677 -14.344  1.00  0.00      LA0  C
ATOM    477  O   SER A  52      42.018  10.577 -13.516  1.00  0.00      LA0  O
ATOM    478  N   ALA A  53      43.021   9.649 -15.322  1.00  0.00      LA0  N
ATOM    479  H   ALA A  53      43.082   8.852 -15.924  1.00  0.00      LA0  H
ATOM    480  CA  ALA A  53      43.962  10.756 -15.462  1.00  0.00      LA0  C
ATOM    481  CB  ALA A  53      45.059  10.403 -16.468  1.00  0.00      LA0  C
ATOM    482  C   ALA A  53      43.289  12.050 -15.877  1.00  0.00      LA0  C
ATOM    483  O   ALA A  53      43.039  12.316 -17.047  1.00  0.00      LA0  O
ATOM    484  N   GLY A  54      42.997  12.841 -14.843  1.00  0.00      LA0  N
ATOM    485  H   GLY A  54      43.257  12.530 -13.926  1.00  0.00      LA0  H
ATOM    486  CA  GLY A  54      42.285  14.085 -15.100  1.00  0.00      LA0  C
ATOM    487  C   GLY A  54      41.054  14.290 -14.241  1.00  0.00      LA0  C
ATOM    488  O   GLY A  54      40.543  15.398 -14.144  1.00  0.00      LA0  O
ATOM    489  N   ASP A  55      40.613  13.194 -13.606  1.00  0.00      LA0  N
ATOM    490  H   ASP A  55      40.980  12.278 -13.778  1.00  0.00      LA0  H
ATOM    491  CA  ASP A  55      39.426  13.300 -12.754  1.00  0.00      LA0  C
ATOM    492  CB  ASP A  55      38.959  11.923 -12.252  1.00  0.00      LA0  C
ATOM    493  CG  ASP A  55      38.546  10.949 -13.350  1.00  0.00      LA0  C
ATOM    494  OD1 ASP A  55      38.863  11.149 -14.518  1.00  0.00      LA0  O
ATOM    495  OD2 ASP A  55      37.941   9.933 -13.022  1.00  0.00      LA0  O
ATOM    496  C   ASP A  55      39.682  14.162 -11.536  1.00  0.00      LA0  C
ATOM    497  O   ASP A  55      40.735  14.080 -10.906  1.00  0.00      LA0  O
ATOM    498  N   ASP A  56      38.667  14.974 -11.214  1.00  0.00      LA0  N
ATOM    499  H   ASP A  56      37.858  15.075 -11.794  1.00  0.00      LA0  H
ATOM    500  CA  ASP A  56      38.677  15.658  -9.926  1.00  0.00      LA0  C
ATOM    501  CB  ASP A  56      37.716  16.875  -9.916  1.00  0.00      LA0  C
ATOM    502  CG  ASP A  56      36.385  16.684 -10.655  1.00  0.00      LA0  C
ATOM    503  OD1 ASP A  56      36.372  16.591 -11.884  1.00  0.00      LA0  O
ATOM    504  OD2 ASP A  56      35.333  16.706 -10.022  1.00  0.00      LA0  O
ATOM    505  C   ASP A  56      38.491  14.683  -8.768  1.00  0.00      LA0  C
ATOM    506  O   ASP A  56      37.436  14.115  -8.516  1.00  0.00      LA0  O
ATOM    507  N   CYS A  57      39.626  14.441  -8.097  1.00  0.00      LA0  N
ATOM    508  H   CYS A  57      40.468  14.935  -8.318  1.00  0.00      LA0  H
ATOM    509  CA  CYS A  57      39.589  13.240  -7.269  1.00  0.00      LA0  C
ATOM    510  CB  CYS A  57      40.435  12.139  -7.902  1.00  0.00      LA0  C
ATOM    511  SG  CYS A  57      42.211  12.476  -7.795  1.00  0.00      LA0  S
ATOM    512  C   CYS A  57      39.908  13.365  -5.796  1.00  0.00      LA0  C
ATOM    513  O   CYS A  57      39.483  12.534  -5.006  1.00  0.00      LA0  O
ATOM    514  N   ALA A  58      40.681  14.407  -5.458  1.00  0.00      LA0  N
ATOM    515  H   ALA A  58      41.008  15.057  -6.148  1.00  0.00      LA0  H
ATOM    516  CA  ALA A  58      41.033  14.581  -4.048  1.00  0.00      LA0  C
ATOM    517  CB  ALA A  58      42.344  13.860  -3.719  1.00  0.00      LA0  C
ATOM    518  C   ALA A  58      41.188  16.052  -3.750  1.00  0.00      LA0  C
ATOM    519  O   ALA A  58      41.175  16.858  -4.672  1.00  0.00      LA0  O
ATOM    520  N   VAL A  59      41.336  16.388  -2.461  1.00  0.00      LA0  N
ATOM    521  H   VAL A  59      41.167  15.694  -1.754  1.00  0.00      LA0  H
ATOM    522  CA  VAL A  59      41.457  17.810  -2.131  1.00  0.00      LA0  C
ATOM    523  CB  VAL A  59      40.092  18.345  -1.647  1.00  0.00      LA0  C
ATOM    524  CG1 VAL A  59      40.176  19.736  -1.023  1.00  0.00      LA0  C
ATOM    525  CG2 VAL A  59      39.025  18.301  -2.744  1.00  0.00      LA0  C
ATOM    526  C   VAL A  59      42.551  18.127  -1.112  1.00  0.00      LA0  C
ATOM    527  O   VAL A  59      42.727  17.447  -0.107  1.00  0.00      LA0  O
ATOM    528  N   ALA A  60      43.252  19.240  -1.396  1.00  0.00      LA0  N
ATOM    529  H   ALA A  60      43.074  19.722  -2.256  1.00  0.00      LA0  H
ATOM    530  CA  ALA A  60      43.987  19.891  -0.313  1.00  0.00      LA0  C
ATOM    531  CB  ALA A  60      45.412  20.243  -0.740  1.00  0.00      LA0  C
ATOM    532  C   ALA A  60      43.266  21.166   0.093  1.00  0.00      LA0  C
ATOM    533  O   ALA A  60      42.891  21.981  -0.746  1.00  0.00      LA0  O
ATOM    534  N   GLU A  61      43.061  21.292   1.409  1.00  0.00      LA0  N
ATOM    535  H   GLU A  61      43.398  20.614   2.067  1.00  0.00      LA0  H
ATOM    536  CA  GLU A  61      42.297  22.445   1.878  1.00  0.00      LA0  C
ATOM    537  CB  GLU A  61      41.103  22.003   2.708  1.00  0.00      LA0  C
ATOM    538  CG  GLU A  61      39.769  21.969   1.951  1.00  0.00      LA0  C
ATOM    539  CD  GLU A  61      38.558  22.527   2.908  1.00  0.00      LA0  C
ATOM    540  OE1 GLU A  61      36.812  21.737   3.982  1.00  0.00      LA0  O
ATOM    541  OE2 GLU A  61      39.029  23.711   2.803  1.00  0.00      LA0  O
ATOM    542  C   GLU A  61      43.112  23.419   2.701  1.00  0.00      LA0  C
ATOM    543  O   GLU A  61      44.175  23.109   3.225  1.00  0.00      LA0  O
ATOM    544  N   SER A  62      42.561  24.629   2.811  1.00  0.00      LA0  N
ATOM    545  H   SER A  62      41.602  24.758   2.542  1.00  0.00      LA0  H
ATOM    546  CA  SER A  62      43.237  25.658   3.599  1.00  0.00      LA0  C
ATOM    547  CB  SER A  62      44.213  26.432   2.703  1.00  0.00      LA0  C
ATOM    548  OG  SER A  62      43.579  26.822   1.477  1.00  0.00      LA0  O
ATOM    549  HG  SER A  62      43.203  26.019   1.122  1.00  0.00      LA0  H
ATOM    550  C   SER A  62      42.177  26.523   4.251  1.00  0.00      LA0  C
ATOM    551  O   SER A  62      41.009  26.167   4.186  1.00  0.00      LA0  O
ATOM    552  N   VAL A  63      42.557  27.687   4.816  1.00  0.00      LA0  N
ATOM    553  H   VAL A  63      43.516  27.899   5.009  1.00  0.00      LA0  H
ATOM    554  CA  VAL A  63      41.460  28.641   4.998  1.00  0.00      LA0  C
ATOM    555  CB  VAL A  63      41.792  29.832   5.930  1.00  0.00      LA0  C
ATOM    556  CG1 VAL A  63      42.016  29.335   7.356  1.00  0.00      LA0  C
ATOM    557  CG2 VAL A  63      42.951  30.728   5.483  1.00  0.00      LA0  C
ATOM    558  C   VAL A  63      40.957  29.075   3.633  1.00  0.00      LA0  C
ATOM    559  O   VAL A  63      41.604  29.838   2.911  1.00  0.00      LA0  O
ATOM    560  N   LYS A  64      39.831  28.422   3.290  1.00  0.00      LA0  N
ATOM    561  H   LYS A  64      39.420  27.797   3.958  1.00  0.00      LA0  H
ATOM    562  CA  LYS A  64      39.425  28.311   1.893  1.00  0.00      LA0  C
ATOM    563  CB  LYS A  64      40.533  27.627   1.092  1.00  0.00      LA0  C
ATOM    564  CG  LYS A  64      40.526  27.852  -0.406  1.00  0.00      LA0  C
ATOM    565  CD  LYS A  64      41.795  28.579  -0.793  1.00  0.00      LA0  C
ATOM    566  CE  LYS A  64      41.836  30.042  -0.347  1.00  0.00      LA0  C
ATOM    567  NZ  LYS A  64      41.721  30.847  -1.566  1.00  0.00      LA0  N
ATOM    568  HZ1 LYS A  64      41.867  31.868  -1.411  1.00  0.00      LA0  H
ATOM    569  HZ2 LYS A  64      42.400  30.527  -2.283  1.00  0.00      LA0  H
ATOM    570  HZ3 LYS A  64      40.755  30.663  -1.910  1.00  0.00      LA0  H
ATOM    571  C   LYS A  64      38.105  27.585   1.686  1.00  0.00      LA0  C
ATOM    572  O   LYS A  64      37.060  28.214   1.634  1.00  0.00      LA0  O
ATOM    573  N   ALA A  65      38.244  26.257   1.516  1.00  0.00      LA0  N
ATOM    574  H   ALA A  65      38.989  25.759   1.969  1.00  0.00      LA0  H
ATOM    575  CA  ALA A  65      37.467  25.376   0.640  1.00  0.00      LA0  C
ATOM    576  CB  ALA A  65      36.501  26.071  -0.324  1.00  0.00      LA0  C
ATOM    577  C   ALA A  65      38.467  24.598  -0.190  1.00  0.00      LA0  C
ATOM    578  O   ALA A  65      39.678  24.804  -0.120  1.00  0.00      LA0  O
ATOM    579  N   ALA A  66      37.910  23.702  -1.010  1.00  0.00      LA0  N
ATOM    580  H   ALA A  66      36.926  23.539  -0.966  1.00  0.00      LA0  H
ATOM    581  CA  ALA A  66      38.786  22.883  -1.836  1.00  0.00      LA0  C
ATOM    582  CB  ALA A  66      37.950  21.941  -2.696  1.00  0.00      LA0  C
ATOM    583  C   ALA A  66      39.730  23.618  -2.772  1.00  0.00      LA0  C
ATOM    584  O   ALA A  66      39.321  24.407  -3.614  1.00  0.00      LA0  O
ATOM    585  N   SER A  67      41.010  23.230  -2.669  1.00  0.00      LA0  N
ATOM    586  H   SER A  67      41.370  22.781  -1.849  1.00  0.00      LA0  H
ATOM    587  CA  SER A  67      41.595  22.975  -3.977  1.00  0.00      LA0  C
ATOM    588  CB  SER A  67      43.046  23.438  -4.143  1.00  0.00      LA0  C
ATOM    589  OG  SER A  67      43.495  23.163  -5.490  1.00  0.00      LA0  O
ATOM    590  HG  SER A  67      43.881  22.284  -5.450  1.00  0.00      LA0  H
ATOM    591  C   SER A  67      41.490  21.505  -4.279  1.00  0.00      LA0  C
ATOM    592  O   SER A  67      42.135  20.652  -3.680  1.00  0.00      LA0  O
ATOM    593  N   ASP A  68      40.659  21.283  -5.290  1.00  0.00      LA0  N
ATOM    594  H   ASP A  68      40.131  22.039  -5.683  1.00  0.00      LA0  H
ATOM    595  CA  ASP A  68      40.694  20.036  -6.043  1.00  0.00      LA0  C
ATOM    596  CB  ASP A  68      39.743  20.180  -7.241  1.00  0.00      LA0  C
ATOM    597  CG  ASP A  68      40.168  21.368  -8.093  1.00  0.00      LA0  C
ATOM    598  OD1 ASP A  68      39.982  22.513  -7.693  1.00  0.00      LA0  O
ATOM    599  OD2 ASP A  68      40.823  21.175  -9.105  1.00  0.00      LA0  O
ATOM    600  C   ASP A  68      42.103  19.672  -6.504  1.00  0.00      LA0  C
ATOM    601  O   ASP A  68      42.959  20.530  -6.734  1.00  0.00      LA0  O
ATOM    602  N   ILE A  69      42.277  18.358  -6.598  1.00  0.00      LA0  N
ATOM    603  H   ILE A  69      41.513  17.766  -6.333  1.00  0.00      LA0  H
ATOM    604  CA  ILE A  69      43.502  17.699  -7.026  1.00  0.00      LA0  C
ATOM    605  CB  ILE A  69      44.151  17.032  -5.798  1.00  0.00      LA0  C
ATOM    606  CG2 ILE A  69      45.105  15.872  -6.112  1.00  0.00      LA0  C
ATOM    607  CG1 ILE A  69      44.806  18.094  -4.919  1.00  0.00      LA0  C
ATOM    608  CD1 ILE A  69      45.310  17.505  -3.606  1.00  0.00      LA0  C
ATOM    609  C   ILE A  69      43.034  16.671  -8.024  1.00  0.00      LA0  C
ATOM    610  O   ILE A  69      42.025  16.002  -7.804  1.00  0.00      LA0  O
ATOM    611  N   TYR A  70      43.768  16.605  -9.132  1.00  0.00      LA0  N
ATOM    612  H   TYR A  70      44.657  17.070  -9.217  1.00  0.00      LA0  H
ATOM    613  CA  TYR A  70      43.332  15.628 -10.117  1.00  0.00      LA0  C
ATOM    614  CB  TYR A  70      43.497  16.197 -11.531  1.00  0.00      LA0  C
ATOM    615  CG  TYR A  70      42.653  17.445 -11.668  1.00  0.00      LA0  C
ATOM    616  CD1 TYR A  70      41.283  17.315 -11.973  1.00  0.00      LA0  C
ATOM    617  CE1 TYR A  70      40.485  18.468 -12.055  1.00  0.00      LA0  C
ATOM    618  CD2 TYR A  70      43.253  18.705 -11.473  1.00  0.00      LA0  C
ATOM    619  CE2 TYR A  70      42.453  19.857 -11.545  1.00  0.00      LA0  C
ATOM    620  CZ  TYR A  70      41.078  19.723 -11.818  1.00  0.00      LA0  C
ATOM    621  OH  TYR A  70      40.291  20.857 -11.839  1.00  0.00      LA0  O
ATOM    622  HH  TYR A  70      40.205  21.144 -10.930  1.00  0.00      LA0  H
ATOM    623  C   TYR A  70      44.087  14.336  -9.936  1.00  0.00      LA0  C
ATOM    624  O   TYR A  70      45.101  14.283  -9.251  1.00  0.00      LA0  O
ATOM    625  N   ALA A  71      43.571  13.287 -10.583  1.00  0.00      LA0  N
ATOM    626  H   ALA A  71      42.692  13.365 -11.058  1.00  0.00      LA0  H
ATOM    627  CA  ALA A  71      44.428  12.108 -10.648  1.00  0.00      LA0  C
ATOM    628  CB  ALA A  71      43.601  10.837 -10.812  1.00  0.00      LA0  C
ATOM    629  C   ALA A  71      45.408  12.231 -11.798  1.00  0.00      LA0  C
ATOM    630  O   ALA A  71      45.021  12.335 -12.955  1.00  0.00      LA0  O
ATOM    631  N   PRO A  72      46.713  12.275 -11.444  1.00  0.00      LA0  N
ATOM    632  CD  PRO A  72      47.274  12.219 -10.100  1.00  0.00      LA0  C
ATOM    633  CA  PRO A  72      47.731  12.498 -12.476  1.00  0.00      LA0  C
ATOM    634  CB  PRO A  72      49.008  12.684 -11.647  1.00  0.00      LA0  C
ATOM    635  CG  PRO A  72      48.548  13.039 -10.235  1.00  0.00      LA0  C
ATOM    636  C   PRO A  72      47.831  11.375 -13.502  1.00  0.00      LA0  C
ATOM    637  O   PRO A  72      47.957  11.590 -14.700  1.00  0.00      LA0  O
ATOM    638  N   VAL A  73      47.779  10.157 -12.951  1.00  0.00      LA0  N
ATOM    639  H   VAL A  73      47.596  10.057 -11.975  1.00  0.00      LA0  H
ATOM    640  CA  VAL A  73      47.638   8.973 -13.795  1.00  0.00      LA0  C
ATOM    641  CB  VAL A  73      48.782   7.984 -13.528  1.00  0.00      LA0  C
ATOM    642  CG1 VAL A  73      50.104   8.520 -14.074  1.00  0.00      LA0  C
ATOM    643  CG2 VAL A  73      48.900   7.620 -12.046  1.00  0.00      LA0  C
ATOM    644  C   VAL A  73      46.296   8.365 -13.453  1.00  0.00      LA0  C
ATOM    645  O   VAL A  73      45.679   8.791 -12.480  1.00  0.00      LA0  O
ATOM    646  N   SER A  74      45.863   7.386 -14.252  1.00  0.00      LA0  N
ATOM    647  H   SER A  74      46.426   6.976 -14.977  1.00  0.00      LA0  H
ATOM    648  CA  SER A  74      44.641   6.730 -13.802  1.00  0.00      LA0  C
ATOM    649  CB  SER A  74      43.844   6.185 -14.989  1.00  0.00      LA0  C
ATOM    650  OG  SER A  74      43.881   7.119 -16.076  1.00  0.00      LA0  O
ATOM    651  HG  SER A  74      44.700   6.910 -16.532  1.00  0.00      LA0  H
ATOM    652  C   SER A  74      44.952   5.639 -12.798  1.00  0.00      LA0  C
ATOM    653  O   SER A  74      46.107   5.370 -12.485  1.00  0.00      LA0  O
ATOM    654  N   GLY A  75      43.882   5.013 -12.305  1.00  0.00      LA0  N
ATOM    655  H   GLY A  75      42.951   5.334 -12.481  1.00  0.00      LA0  H
ATOM    656  CA  GLY A  75      44.138   3.846 -11.483  1.00  0.00      LA0  C
ATOM    657  C   GLY A  75      43.510   3.916 -10.113  1.00  0.00      LA0  C
ATOM    658  O   GLY A  75      42.548   4.631  -9.853  1.00  0.00      LA0  O
ATOM    659  N   GLU A  76      44.092   3.073  -9.264  1.00  0.00      LA0  N
ATOM    660  H   GLU A  76      44.990   2.713  -9.518  1.00  0.00      LA0  H
ATOM    661  CA  GLU A  76      43.452   2.680  -8.017  1.00  0.00      LA0  C
ATOM    662  CB  GLU A  76      43.628   1.166  -7.941  1.00  0.00      LA0  C
ATOM    663  CG  GLU A  76      42.899   0.353  -6.872  1.00  0.00      LA0  C
ATOM    664  CD  GLU A  76      43.284  -1.097  -7.111  1.00  0.00      LA0  C
ATOM    665  OE1 GLU A  76      42.830  -1.689  -8.090  1.00  0.00      LA0  O
ATOM    666  OE2 GLU A  76      44.122  -1.632  -6.389  1.00  0.00      LA0  O
ATOM    667  C   GLU A  76      44.062   3.405  -6.834  1.00  0.00      LA0  C
ATOM    668  O   GLU A  76      45.276   3.463  -6.672  1.00  0.00      LA0  O
ATOM    669  N   ILE A  77      43.176   3.974  -6.012  1.00  0.00      LA0  N
ATOM    670  H   ILE A  77      42.201   3.844  -6.190  1.00  0.00      LA0  H
ATOM    671  CA  ILE A  77      43.666   4.637  -4.804  1.00  0.00      LA0  C
ATOM    672  CB  ILE A  77      42.623   5.620  -4.240  1.00  0.00      LA0  C
ATOM    673  CG2 ILE A  77      43.197   6.426  -3.069  1.00  0.00      LA0  C
ATOM    674  CG1 ILE A  77      42.029   6.530  -5.322  1.00  0.00      LA0  C
ATOM    675  CD1 ILE A  77      43.045   7.455  -5.994  1.00  0.00      LA0  C
ATOM    676  C   ILE A  77      44.037   3.603  -3.759  1.00  0.00      LA0  C
ATOM    677  O   ILE A  77      43.187   3.063  -3.061  1.00  0.00      LA0  O
ATOM    678  N   VAL A  78      45.343   3.325  -3.705  1.00  0.00      LA0  N
ATOM    679  H   VAL A  78      45.984   3.858  -4.260  1.00  0.00      LA0  H
ATOM    680  CA  VAL A  78      45.744   2.245  -2.808  1.00  0.00      LA0  C
ATOM    681  CB  VAL A  78      46.867   1.396  -3.417  1.00  0.00      LA0  C
ATOM    682  CG1 VAL A  78      46.330   0.610  -4.611  1.00  0.00      LA0  C
ATOM    683  CG2 VAL A  78      48.113   2.214  -3.770  1.00  0.00      LA0  C
ATOM    684  C   VAL A  78      46.076   2.661  -1.387  1.00  0.00      LA0  C
ATOM    685  O   VAL A  78      46.039   1.862  -0.461  1.00  0.00      LA0  O
ATOM    686  N   ALA A  79      46.392   3.955  -1.241  1.00  0.00      LA0  N
ATOM    687  H   ALA A  79      46.442   4.580  -2.022  1.00  0.00      LA0  H
ATOM    688  CA  ALA A  79      46.657   4.420   0.116  1.00  0.00      LA0  C
ATOM    689  CB  ALA A  79      48.135   4.249   0.479  1.00  0.00      LA0  C
ATOM    690  C   ALA A  79      46.303   5.878   0.241  1.00  0.00      LA0  C
ATOM    691  O   ALA A  79      46.358   6.612  -0.736  1.00  0.00      LA0  O
ATOM    692  N   VAL A  80      45.946   6.262   1.470  1.00  0.00      LA0  N
ATOM    693  H   VAL A  80      45.940   5.627   2.243  1.00  0.00      LA0  H
ATOM    694  CA  VAL A  80      45.763   7.684   1.748  1.00  0.00      LA0  C
ATOM    695  CB  VAL A  80      44.278   8.059   1.901  1.00  0.00      LA0  C
ATOM    696  CG1 VAL A  80      43.566   8.069   0.550  1.00  0.00      LA0  C
ATOM    697  CG2 VAL A  80      43.557   7.191   2.938  1.00  0.00      LA0  C
ATOM    698  C   VAL A  80      46.525   8.014   3.010  1.00  0.00      LA0  C
ATOM    699  O   VAL A  80      46.851   7.123   3.783  1.00  0.00      LA0  O
ATOM    700  N   ASN A  81      46.802   9.308   3.183  1.00  0.00      LA0  N
ATOM    701  H   ASN A  81      46.527   9.982   2.494  1.00  0.00      LA0  H
ATOM    702  CA  ASN A  81      47.484   9.701   4.415  1.00  0.00      LA0  C
ATOM    703  CB  ASN A  81      48.362  10.916   4.140  1.00  0.00      LA0  C
ATOM    704  CG  ASN A  81      49.318  11.199   5.284  1.00  0.00      LA0  C
ATOM    705  OD1 ASN A  81      49.049  10.966   6.456  1.00  0.00      LA0  O
ATOM    706  ND2 ASN A  81      50.466  11.740   4.870  1.00  0.00      LA0  N
ATOM    707 HD21 ASN A  81      50.576  11.949   3.895  1.00  0.00      LA0  H
ATOM    708 HD22 ASN A  81      51.225  11.993   5.470  1.00  0.00      LA0  H
ATOM    709  C   ASN A  81      46.511   9.964   5.550  1.00  0.00      LA0  C
ATOM    710  O   ASN A  81      46.105  11.091   5.816  1.00  0.00      LA0  O
ATOM    711  N   ASP A  82      46.131   8.858   6.199  1.00  0.00      LA0  N
ATOM    712  H   ASP A  82      46.582   7.977   6.032  1.00  0.00      LA0  H
ATOM    713  CA  ASP A  82      45.162   8.953   7.291  1.00  0.00      LA0  C
ATOM    714  CB  ASP A  82      44.814   7.549   7.809  1.00  0.00      LA0  C
ATOM    715  CG  ASP A  82      45.991   6.929   8.545  1.00  0.00      LA0  C
ATOM    716  OD1 ASP A  82      45.833   6.603   9.716  1.00  0.00      LA0  O
ATOM    717  OD2 ASP A  82      47.073   6.839   7.967  1.00  0.00      LA0  O
ATOM    718  C   ASP A  82      45.581   9.890   8.417  1.00  0.00      LA0  C
ATOM    719  O   ASP A  82      44.796  10.699   8.912  1.00  0.00      LA0  O
ATOM    720  N   ALA A  83      46.886   9.785   8.736  1.00  0.00      LA0  N
ATOM    721  H   ALA A  83      47.336   8.959   8.381  1.00  0.00      LA0  H
ATOM    722  CA  ALA A  83      47.541  10.636   9.731  1.00  0.00      LA0  C
ATOM    723  CB  ALA A  83      49.049  10.384   9.738  1.00  0.00      LA0  C
ATOM    724  C   ALA A  83      47.295  12.128   9.574  1.00  0.00      LA0  C
ATOM    725  O   ALA A  83      47.154  12.872  10.541  1.00  0.00      LA0  O
ATOM    726  N   LEU A  84      47.162  12.544   8.304  1.00  0.00      LA0  N
ATOM    727  H   LEU A  84      47.321  11.901   7.547  1.00  0.00      LA0  H
ATOM    728  CA  LEU A  84      46.779  13.941   8.082  1.00  0.00      LA0  C
ATOM    729  CB  LEU A  84      47.042  14.354   6.636  1.00  0.00      LA0  C
ATOM    730  CG  LEU A  84      48.529  14.449   6.293  1.00  0.00      LA0  C
ATOM    731  CD1 LEU A  84      48.732  14.709   4.801  1.00  0.00      LA0  C
ATOM    732  CD2 LEU A  84      49.266  15.475   7.157  1.00  0.00      LA0  C
ATOM    733  C   LEU A  84      45.375  14.363   8.514  1.00  0.00      LA0  C
ATOM    734  O   LEU A  84      44.919  15.462   8.235  1.00  0.00      LA0  O
ATOM    735  N   SER A  85      44.709  13.465   9.245  1.00  0.00      LA0  N
ATOM    736  H   SER A  85      45.076  12.544   9.355  1.00  0.00      LA0  H
ATOM    737  CA  SER A  85      43.549  13.893  10.011  1.00  0.00      LA0  C
ATOM    738  CB  SER A  85      42.669  12.680  10.286  1.00  0.00      LA0  C
ATOM    739  OG  SER A  85      42.284  12.077   9.036  1.00  0.00      LA0  O
ATOM    740  HG  SER A  85      43.065  11.573   8.775  1.00  0.00      LA0  H
ATOM    741  C   SER A  85      43.894  14.606  11.309  1.00  0.00      LA0  C
ATOM    742  O   SER A  85      43.262  15.584  11.677  1.00  0.00      LA0  O
ATOM    743  N   ASP A  86      44.915  14.058  11.990  1.00  0.00      LA0  N
ATOM    744  H   ASP A  86      45.500  13.359  11.575  1.00  0.00      LA0  H
ATOM    745  CA  ASP A  86      45.237  14.577  13.323  1.00  0.00      LA0  C
ATOM    746  CB  ASP A  86      46.085  13.526  14.066  1.00  0.00      LA0  C
ATOM    747  CG  ASP A  86      46.734  14.095  15.315  1.00  0.00      LA0  C
ATOM    748  OD1 ASP A  86      46.038  14.442  16.266  1.00  0.00      LA0  O
ATOM    749  OD2 ASP A  86      47.943  14.303  15.298  1.00  0.00      LA0  O
ATOM    750  C   ASP A  86      45.881  15.961  13.289  1.00  0.00      LA0  C
ATOM    751  O   ASP A  86      45.581  16.855  14.077  1.00  0.00      LA0  O
ATOM    752  N   SER A  87      46.791  16.100  12.320  1.00  0.00      LA0  N
ATOM    753  H   SER A  87      47.111  15.293  11.822  1.00  0.00      LA0  H
ATOM    754  CA  SER A  87      47.261  17.449  12.015  1.00  0.00      LA0  C
ATOM    755  CB  SER A  87      48.418  17.879  12.923  1.00  0.00      LA0  C
ATOM    756  OG  SER A  87      47.886  18.453  14.129  1.00  0.00      LA0  O
ATOM    757  HG  SER A  87      47.579  19.328  13.866  1.00  0.00      LA0  H
ATOM    758  C   SER A  87      47.615  17.640  10.558  1.00  0.00      LA0  C
ATOM    759  O   SER A  87      48.758  17.521  10.134  1.00  0.00      LA0  O
ATOM    760  N   PRO A  88      46.563  17.977   9.782  1.00  0.00      LA0  N
ATOM    761  CD  PRO A  88      45.180  18.123  10.220  1.00  0.00      LA0  C
ATOM    762  CA  PRO A  88      46.754  18.251   8.352  1.00  0.00      LA0  C
ATOM    763  CB  PRO A  88      45.341  18.594   7.881  1.00  0.00      LA0  C
ATOM    764  CG  PRO A  88      44.546  18.960   9.132  1.00  0.00      LA0  C
ATOM    765  C   PRO A  88      47.791  19.325   8.059  1.00  0.00      LA0  C
ATOM    766  O   PRO A  88      48.523  19.269   7.079  1.00  0.00      LA0  O
ATOM    767  N   GLU A  89      47.872  20.280   9.001  1.00  0.00      LA0  N
ATOM    768  H   GLU A  89      47.169  20.316   9.713  1.00  0.00      LA0  H
ATOM    769  CA  GLU A  89      48.899  21.322   8.965  1.00  0.00      LA0  C
ATOM    770  CB  GLU A  89      48.810  22.209  10.222  1.00  0.00      LA0  C
ATOM    771  CG  GLU A  89      48.784  21.492  11.586  1.00  0.00      LA0  C
ATOM    772  CD  GLU A  89      47.367  21.274  12.117  1.00  0.00      LA0  C
ATOM    773  OE1 GLU A  89      46.424  21.148  11.345  1.00  0.00      LA0  O
ATOM    774  OE2 GLU A  89      47.180  21.243  13.330  1.00  0.00      LA0  O
ATOM    775  C   GLU A  89      50.338  20.879   8.695  1.00  0.00      LA0  C
ATOM    776  O   GLU A  89      51.175  21.651   8.245  1.00  0.00      LA0  O
ATOM    777  N   LEU A  90      50.598  19.586   8.958  1.00  0.00      LA0  N
ATOM    778  H   LEU A  90      49.882  18.988   9.320  1.00  0.00      LA0  H
ATOM    779  CA  LEU A  90      51.920  19.051   8.631  1.00  0.00      LA0  C
ATOM    780  CB  LEU A  90      52.052  17.602   9.102  1.00  0.00      LA0  C
ATOM    781  CG  LEU A  90      51.933  17.441  10.619  1.00  0.00      LA0  C
ATOM    782  CD1 LEU A  90      51.852  15.968  11.022  1.00  0.00      LA0  C
ATOM    783  CD2 LEU A  90      53.038  18.187  11.369  1.00  0.00      LA0  C
ATOM    784  C   LEU A  90      52.366  19.161   7.178  1.00  0.00      LA0  C
ATOM    785  O   LEU A  90      53.560  19.247   6.911  1.00  0.00      LA0  O
ATOM    786  N   VAL A  91      51.382  19.170   6.252  1.00  0.00      LA0  N
ATOM    787  H   VAL A  91      50.429  19.126   6.556  1.00  0.00      LA0  H
ATOM    788  CA  VAL A  91      51.721  19.189   4.818  1.00  0.00      LA0  C
ATOM    789  CB  VAL A  91      50.467  19.380   3.943  1.00  0.00      LA0  C
ATOM    790  CG1 VAL A  91      50.777  19.440   2.441  1.00  0.00      LA0  C
ATOM    791  CG2 VAL A  91      49.460  18.269   4.212  1.00  0.00      LA0  C
ATOM    792  C   VAL A  91      52.786  20.203   4.429  1.00  0.00      LA0  C
ATOM    793  O   VAL A  91      53.757  19.891   3.750  1.00  0.00      LA0  O
ATOM    794  N   ASN A  92      52.573  21.430   4.925  1.00  0.00      LA0  N
ATOM    795  H   ASN A  92      51.744  21.622   5.455  1.00  0.00      LA0  H
ATOM    796  CA  ASN A  92      53.483  22.520   4.561  1.00  0.00      LA0  C
ATOM    797  CB  ASN A  92      53.037  23.851   5.168  1.00  0.00      LA0  C
ATOM    798  CG  ASN A  92      51.696  24.254   4.596  1.00  0.00      LA0  C
ATOM    799  OD1 ASN A  92      50.688  23.590   4.794  1.00  0.00      LA0  O
ATOM    800  ND2 ASN A  92      51.716  25.389   3.900  1.00  0.00      LA0  N
ATOM    801 HD21 ASN A  92      52.586  25.807   3.623  1.00  0.00      LA0  H
ATOM    802 HD22 ASN A  92      50.865  25.829   3.625  1.00  0.00      LA0  H
ATOM    803  C   ASN A  92      54.943  22.283   4.892  1.00  0.00      LA0  C
ATOM    804  O   ASN A  92      55.841  22.771   4.224  1.00  0.00      LA0  O
ATOM    805  N   SER A  93      55.145  21.488   5.952  1.00  0.00      LA0  N
ATOM    806  H   SER A  93      54.382  21.114   6.477  1.00  0.00      LA0  H
ATOM    807  CA  SER A  93      56.519  21.124   6.294  1.00  0.00      LA0  C
ATOM    808  CB  SER A  93      56.571  20.479   7.682  1.00  0.00      LA0  C
ATOM    809  OG  SER A  93      55.349  20.735   8.393  1.00  0.00      LA0  O
ATOM    810  HG  SER A  93      54.756  20.043   8.114  1.00  0.00      LA0  H
ATOM    811  C   SER A  93      57.198  20.216   5.280  1.00  0.00      LA0  C
ATOM    812  O   SER A  93      58.389  20.308   5.015  1.00  0.00      LA0  O
ATOM    813  N   GLU A  94      56.370  19.311   4.732  1.00  0.00      LA0  N
ATOM    814  H   GLU A  94      55.391  19.318   4.939  1.00  0.00      LA0  H
ATOM    815  CA  GLU A  94      56.923  18.346   3.786  1.00  0.00      LA0  C
ATOM    816  CB  GLU A  94      57.167  16.993   4.443  1.00  0.00      LA0  C
ATOM    817  CG  GLU A  94      58.188  16.869   5.566  1.00  0.00      LA0  C
ATOM    818  CD  GLU A  94      58.185  15.410   5.962  1.00  0.00      LA0  C
ATOM    819  OE1 GLU A  94      58.876  14.625   5.317  1.00  0.00      LA0  O
ATOM    820  OE2 GLU A  94      57.442  15.048   6.869  1.00  0.00      LA0  O
ATOM    821  C   GLU A  94      56.019  18.065   2.597  1.00  0.00      LA0  C
ATOM    822  O   GLU A  94      55.479  16.968   2.466  1.00  0.00      LA0  O
ATOM    823  N   PRO A  95      55.892  19.046   1.673  1.00  0.00      LA0  N
ATOM    824  CD  PRO A  95      56.570  20.339   1.616  1.00  0.00      LA0  C
ATOM    825  CA  PRO A  95      54.974  18.826   0.546  1.00  0.00      LA0  C
ATOM    826  CB  PRO A  95      55.022  20.170  -0.185  1.00  0.00      LA0  C
ATOM    827  CG  PRO A  95      56.379  20.771   0.169  1.00  0.00      LA0  C
ATOM    828  C   PRO A  95      55.356  17.635  -0.328  1.00  0.00      LA0  C
ATOM    829  O   PRO A  95      54.522  16.966  -0.925  1.00  0.00      LA0  O
ATOM    830  N   TYR A  96      56.676  17.390  -0.366  1.00  0.00      LA0  N
ATOM    831  H   TYR A  96      57.301  17.975   0.149  1.00  0.00      LA0  H
ATOM    832  CA  TYR A  96      57.165  16.300  -1.203  1.00  0.00      LA0  C
ATOM    833  CB  TYR A  96      58.467  16.726  -1.888  1.00  0.00      LA0  C
ATOM    834  CG  TYR A  96      58.246  17.962  -2.733  1.00  0.00      LA0  C
ATOM    835  CD1 TYR A  96      57.374  17.885  -3.836  1.00  0.00      LA0  C
ATOM    836  CE1 TYR A  96      57.203  19.007  -4.659  1.00  0.00      LA0  C
ATOM    837  CD2 TYR A  96      58.926  19.154  -2.411  1.00  0.00      LA0  C
ATOM    838  CE2 TYR A  96      58.761  20.277  -3.240  1.00  0.00      LA0  C
ATOM    839  CZ  TYR A  96      57.915  20.183  -4.363  1.00  0.00      LA0  C
ATOM    840  OH  TYR A  96      57.774  21.264  -5.211  1.00  0.00      LA0  O
ATOM    841  HH  TYR A  96      58.616  21.721  -5.258  1.00  0.00      LA0  H
ATOM    842  C   TYR A  96      57.342  14.953  -0.516  1.00  0.00      LA0  C
ATOM    843  O   TYR A  96      57.756  13.972  -1.136  1.00  0.00      LA0  O
ATOM    844  N   ALA A  97      57.046  14.945   0.794  1.00  0.00      LA0  N
ATOM    845  H   ALA A  97      56.624  15.729   1.251  1.00  0.00      LA0  H
ATOM    846  CA  ALA A  97      57.316  13.719   1.540  1.00  0.00      LA0  C
ATOM    847  CB  ALA A  97      58.704  13.777   2.189  1.00  0.00      LA0  C
ATOM    848  C   ALA A  97      56.210  13.372   2.527  1.00  0.00      LA0  C
ATOM    849  O   ALA A  97      55.183  12.854   2.111  1.00  0.00      LA0  O
ATOM    850  N   GLY A  98      56.411  13.672   3.824  1.00  0.00      LA0  N
ATOM    851  H   GLY A  98      57.252  14.087   4.188  1.00  0.00      LA0  H
ATOM    852  CA  GLY A  98      55.400  13.291   4.816  1.00  0.00      LA0  C
ATOM    853  C   GLY A  98      53.992  13.814   4.570  1.00  0.00      LA0  C
ATOM    854  O   GLY A  98      52.995  13.176   4.892  1.00  0.00      LA0  O
ATOM    855  N   GLY A  99      53.945  14.998   3.941  1.00  0.00      LA0  N
ATOM    856  H   GLY A  99      54.789  15.463   3.671  1.00  0.00      LA0  H
ATOM    857  CA  GLY A  99      52.639  15.534   3.565  1.00  0.00      LA0  C
ATOM    858  C   GLY A  99      52.079  15.030   2.241  1.00  0.00      LA0  C
ATOM    859  O   GLY A  99      51.303  15.706   1.575  1.00  0.00      LA0  O
ATOM    860  N   TRP A 100      52.487  13.800   1.884  1.00  0.00      LA0  N
ATOM    861  H   TRP A 100      53.167  13.310   2.429  1.00  0.00      LA0  H
ATOM    862  CA  TRP A 100      51.831  13.143   0.757  1.00  0.00      LA0  C
ATOM    863  CB  TRP A 100      52.550  11.833   0.392  1.00  0.00      LA0  C
ATOM    864  CG  TRP A 100      52.354  10.759   1.446  1.00  0.00      LA0  C
ATOM    865  CD2 TRP A 100      51.422   9.655   1.421  1.00  0.00      LA0  C
ATOM    866  CE2 TRP A 100      51.591   8.925   2.646  1.00  0.00      LA0  C
ATOM    867  CE3 TRP A 100      50.466   9.226   0.476  1.00  0.00      LA0  C
ATOM    868  CD1 TRP A 100      53.030  10.634   2.670  1.00  0.00      LA0  C
ATOM    869  NE1 TRP A 100      52.586   9.562   3.378  1.00  0.00      LA0  N
ATOM    870  HE1 TRP A 100      52.907   9.297   4.266  1.00  0.00      LA0  H
ATOM    871  CZ2 TRP A 100      50.800   7.784   2.900  1.00  0.00      LA0  C
ATOM    872  CZ3 TRP A 100      49.682   8.083   0.742  1.00  0.00      LA0  C
ATOM    873  CH2 TRP A 100      49.848   7.367   1.947  1.00  0.00      LA0  C
ATOM    874  C   TRP A 100      50.360  12.898   1.036  1.00  0.00      LA0  C
ATOM    875  O   TRP A 100      49.957  12.720   2.178  1.00  0.00      LA0  O
ATOM    876  N   ILE A 101      49.580  12.909  -0.046  1.00  0.00      LA0  N
ATOM    877  H   ILE A 101      49.991  12.991  -0.953  1.00  0.00      LA0  H
ATOM    878  CA  ILE A 101      48.142  12.796   0.167  1.00  0.00      LA0  C
ATOM    879  CB  ILE A 101      47.434  13.903  -0.630  1.00  0.00      LA0  C
ATOM    880  CG2 ILE A 101      45.903  13.826  -0.567  1.00  0.00      LA0  C
ATOM    881  CG1 ILE A 101      47.968  15.252  -0.130  1.00  0.00      LA0  C
ATOM    882  CD1 ILE A 101      47.549  16.460  -0.962  1.00  0.00      LA0  C
ATOM    883  C   ILE A 101      47.615  11.401  -0.118  1.00  0.00      LA0  C
ATOM    884  O   ILE A 101      47.005  10.754   0.728  1.00  0.00      LA0  O
ATOM    885  N   PHE A 102      47.902  10.943  -1.345  1.00  0.00      LA0  N
ATOM    886  H   PHE A 102      48.442  11.471  -2.002  1.00  0.00      LA0  H
ATOM    887  CA  PHE A 102      47.468   9.586  -1.659  1.00  0.00      LA0  C
ATOM    888  CB  PHE A 102      46.026   9.548  -2.207  1.00  0.00      LA0  C
ATOM    889  CG  PHE A 102      45.853  10.215  -3.555  1.00  0.00      LA0  C
ATOM    890  CD1 PHE A 102      45.670  11.613  -3.629  1.00  0.00      LA0  C
ATOM    891  CD2 PHE A 102      45.841   9.417  -4.720  1.00  0.00      LA0  C
ATOM    892  CE1 PHE A 102      45.440  12.218  -4.880  1.00  0.00      LA0  C
ATOM    893  CE2 PHE A 102      45.608  10.020  -5.971  1.00  0.00      LA0  C
ATOM    894  CZ  PHE A 102      45.395  11.413  -6.037  1.00  0.00      LA0  C
ATOM    895  C   PHE A 102      48.453   8.870  -2.554  1.00  0.00      LA0  C
ATOM    896  O   PHE A 102      49.257   9.492  -3.233  1.00  0.00      LA0  O
ATOM    897  N   LYS A 103      48.372   7.541  -2.516  1.00  0.00      LA0  N
ATOM    898  H   LYS A 103      47.663   7.109  -1.961  1.00  0.00      LA0  H
ATOM    899  CA  LYS A 103      49.154   6.758  -3.463  1.00  0.00      LA0  C
ATOM    900  CB  LYS A 103      49.954   5.672  -2.751  1.00  0.00      LA0  C
ATOM    901  CG  LYS A 103      51.343   6.118  -2.306  1.00  0.00      LA0  C
ATOM    902  CD  LYS A 103      52.050   5.017  -1.514  1.00  0.00      LA0  C
ATOM    903  CE  LYS A 103      53.531   5.297  -1.249  1.00  0.00      LA0  C
ATOM    904  NZ  LYS A 103      54.316   5.173  -2.487  1.00  0.00      LA0  N
ATOM    905  HZ1 LYS A 103      55.296   5.461  -2.290  1.00  0.00      LA0  H
ATOM    906  HZ2 LYS A 103      54.331   4.183  -2.828  1.00  0.00      LA0  H
ATOM    907  HZ3 LYS A 103      53.956   5.801  -3.235  1.00  0.00      LA0  H
ATOM    908  C   LYS A 103      48.228   6.117  -4.461  1.00  0.00      LA0  C
ATOM    909  O   LYS A 103      47.267   5.440  -4.104  1.00  0.00      LA0  O
ATOM    910  N   ILE A 104      48.562   6.368  -5.726  1.00  0.00      LA0  N
ATOM    911  H   ILE A 104      49.365   6.923  -5.950  1.00  0.00      LA0  H
ATOM    912  CA  ILE A 104      47.784   5.725  -6.770  1.00  0.00      LA0  C
ATOM    913  CB  ILE A 104      47.154   6.794  -7.688  1.00  0.00      LA0  C
ATOM    914  CG2 ILE A 104      48.203   7.682  -8.360  1.00  0.00      LA0  C
ATOM    915  CG1 ILE A 104      46.153   6.198  -8.680  1.00  0.00      LA0  C
ATOM    916  CD1 ILE A 104      45.348   7.267  -9.420  1.00  0.00      LA0  C
ATOM    917  C   ILE A 104      48.603   4.679  -7.508  1.00  0.00      LA0  C
ATOM    918  O   ILE A 104      49.744   4.875  -7.911  1.00  0.00      LA0  O
ATOM    919  N   LYS A 105      47.965   3.519  -7.632  1.00  0.00      LA0  N
ATOM    920  H   LYS A 105      47.031   3.459  -7.282  1.00  0.00      LA0  H
ATOM    921  CA  LYS A 105      48.473   2.485  -8.522  1.00  0.00      LA0  C
ATOM    922  CB  LYS A 105      47.895   1.171  -8.004  1.00  0.00      LA0  C
ATOM    923  CG  LYS A 105      47.847  -0.056  -8.913  1.00  0.00      LA0  C
ATOM    924  CD  LYS A 105      46.822  -0.994  -8.281  1.00  0.00      LA0  C
ATOM    925  CE  LYS A 105      46.401  -2.218  -9.089  1.00  0.00      LA0  C
ATOM    926  NZ  LYS A 105      45.169  -2.733  -8.479  1.00  0.00      LA0  N
ATOM    927  HZ1 LYS A 105      44.942  -3.716  -8.700  1.00  0.00      LA0  H
ATOM    928  HZ2 LYS A 105      45.154  -2.590  -7.444  1.00  0.00      LA0  H
ATOM    929  HZ3 LYS A 105      44.354  -2.142  -8.755  1.00  0.00      LA0  H
ATOM    930  C   LYS A 105      47.985   2.823  -9.915  1.00  0.00      LA0  C
ATOM    931  O   LYS A 105      46.787   2.833 -10.160  1.00  0.00      LA0  O
ATOM    932  N   ALA A 106      48.956   3.135 -10.783  1.00  0.00      LA0  N
ATOM    933  H   ALA A 106      49.915   3.051 -10.525  1.00  0.00      LA0  H
ATOM    934  CA  ALA A 106      48.564   3.542 -12.131  1.00  0.00      LA0  C
ATOM    935  CB  ALA A 106      49.770   4.053 -12.918  1.00  0.00      LA0  C
ATOM    936  C   ALA A 106      47.936   2.425 -12.935  1.00  0.00      LA0  C
ATOM    937  O   ALA A 106      48.027   1.253 -12.581  1.00  0.00      LA0  O
ATOM    938  N   SER A 107      47.334   2.845 -14.049  1.00  0.00      LA0  N
ATOM    939  H   SER A 107      47.242   3.825 -14.245  1.00  0.00      LA0  H
ATOM    940  CA  SER A 107      46.960   1.859 -15.057  1.00  0.00      LA0  C
ATOM    941  CB  SER A 107      45.943   2.450 -16.033  1.00  0.00      LA0  C
ATOM    942  OG  SER A 107      45.396   3.656 -15.490  1.00  0.00      LA0  O
ATOM    943  HG  SER A 107      45.964   4.365 -15.817  1.00  0.00      LA0  H
ATOM    944  C   SER A 107      48.167   1.351 -15.824  1.00  0.00      LA0  C
ATOM    945  O   SER A 107      48.368   0.156 -16.001  1.00  0.00      LA0  O
ATOM    946  N   ASP A 108      48.966   2.339 -16.252  1.00  0.00      LA0  N
ATOM    947  H   ASP A 108      48.751   3.307 -16.081  1.00  0.00      LA0  H
ATOM    948  CA  ASP A 108      50.163   2.014 -17.019  1.00  0.00      LA0  C
ATOM    949  CB  ASP A 108      49.832   2.057 -18.525  1.00  0.00      LA0  C
ATOM    950  CG  ASP A 108      50.936   1.547 -19.455  1.00  0.00      LA0  C
ATOM    951  OD1 ASP A 108      52.078   1.368 -19.045  1.00  0.00      LA0  O
ATOM    952  OD2 ASP A 108      50.660   1.377 -20.637  1.00  0.00      LA0  O
ATOM    953  C   ASP A 108      51.246   3.004 -16.648  1.00  0.00      LA0  C
ATOM    954  O   ASP A 108      50.996   4.172 -16.376  1.00  0.00      LA0  O
ATOM    955  N   GLU A 109      52.480   2.495 -16.647  1.00  0.00      LA0  N
ATOM    956  H   GLU A 109      52.567   1.577 -17.038  1.00  0.00      LA0  H
ATOM    957  CA  GLU A 109      53.626   3.384 -16.461  1.00  0.00      LA0  C
ATOM    958  CB  GLU A 109      54.918   2.560 -16.482  1.00  0.00      LA0  C
ATOM    959  CG  GLU A 109      54.893   1.284 -15.622  1.00  0.00      LA0  C
ATOM    960  CD  GLU A 109      55.152   1.566 -14.153  1.00  0.00      LA0  C
ATOM    961  OE1 GLU A 109      56.238   1.251 -13.677  1.00  0.00      LA0  O
ATOM    962  OE2 GLU A 109      54.282   2.078 -13.452  1.00  0.00      LA0  O
ATOM    963  C   GLU A 109      53.677   4.497 -17.508  1.00  0.00      LA0  C
ATOM    964  O   GLU A 109      54.081   5.625 -17.249  1.00  0.00      LA0  O
ATOM    965  N   SER A 110      53.206   4.138 -18.717  1.00  0.00      LA0  N
ATOM    966  H   SER A 110      52.838   3.215 -18.865  1.00  0.00      LA0  H
ATOM    967  CA  SER A 110      53.215   5.108 -19.813  1.00  0.00      LA0  C
ATOM    968  CB  SER A 110      52.761   4.440 -21.113  1.00  0.00      LA0  C
ATOM    969  OG  SER A 110      51.374   4.104 -21.036  1.00  0.00      LA0  O
ATOM    970  HG  SER A 110      51.313   3.152 -20.912  1.00  0.00      LA0  H
ATOM    971  C   SER A 110      52.441   6.398 -19.561  1.00  0.00      LA0  C
ATOM    972  O   SER A 110      52.749   7.455 -20.104  1.00  0.00      LA0  O
ATOM    973  N   GLU A 111      51.437   6.283 -18.667  1.00  0.00      LA0  N
ATOM    974  H   GLU A 111      51.233   5.391 -18.258  1.00  0.00      LA0  H
ATOM    975  CA  GLU A 111      50.621   7.455 -18.340  1.00  0.00      LA0  C
ATOM    976  CB  GLU A 111      49.521   7.102 -17.337  1.00  0.00      LA0  C
ATOM    977  CG  GLU A 111      48.584   5.970 -17.765  1.00  0.00      LA0  C
ATOM    978  CD  GLU A 111      47.524   5.752 -16.701  1.00  0.00      LA0  C
ATOM    979  OE1 GLU A 111      47.823   5.233 -15.632  1.00  0.00      LA0  O
ATOM    980  OE2 GLU A 111      46.371   6.086 -16.936  1.00  0.00      LA0  O
ATOM    981  C   GLU A 111      51.398   8.676 -17.856  1.00  0.00      LA0  C
ATOM    982  O   GLU A 111      50.944   9.813 -17.951  1.00  0.00      LA0  O
ATOM    983  N   LEU A 112      52.628   8.405 -17.375  1.00  0.00      LA0  N
ATOM    984  H   LEU A 112      52.926   7.450 -17.302  1.00  0.00      LA0  H
ATOM    985  CA  LEU A 112      53.545   9.492 -17.023  1.00  0.00      LA0  C
ATOM    986  CB  LEU A 112      54.904   8.935 -16.602  1.00  0.00      LA0  C
ATOM    987  CG  LEU A 112      54.862   8.161 -15.286  1.00  0.00      LA0  C
ATOM    988  CD1 LEU A 112      56.203   7.491 -14.986  1.00  0.00      LA0  C
ATOM    989  CD2 LEU A 112      54.390   9.044 -14.131  1.00  0.00      LA0  C
ATOM    990  C   LEU A 112      53.760  10.579 -18.067  1.00  0.00      LA0  C
ATOM    991  O   LEU A 112      54.045  11.730 -17.740  1.00  0.00      LA0  O
ATOM    992  N   GLU A 113      53.599  10.203 -19.344  1.00  0.00      LA0  N
ATOM    993  H   GLU A 113      53.371   9.263 -19.608  1.00  0.00      LA0  H
ATOM    994  CA  GLU A 113      53.833  11.264 -20.321  1.00  0.00      LA0  C
ATOM    995  CB  GLU A 113      54.586  10.749 -21.552  1.00  0.00      LA0  C
ATOM    996  CG  GLU A 113      55.941  10.120 -21.177  1.00  0.00      LA0  C
ATOM    997  CD  GLU A 113      56.685  11.000 -20.180  1.00  0.00      LA0  C
ATOM    998  OE1 GLU A 113      57.072  12.117 -20.510  1.00  0.00      LA0  O
ATOM    999  OE2 GLU A 113      56.816  10.605 -19.026  1.00  0.00      LA0  O
ATOM   1000  C   GLU A 113      52.663  12.169 -20.646  1.00  0.00      LA0  C
ATOM   1001  O   GLU A 113      52.715  13.039 -21.503  1.00  0.00      LA0  O
ATOM   1002  N   SER A 114      51.614  11.982 -19.838  1.00  0.00      LA0  N
ATOM   1003  H   SER A 114      51.535  11.177 -19.251  1.00  0.00      LA0  H
ATOM   1004  CA  SER A 114      50.616  13.044 -19.754  1.00  0.00      LA0  C
ATOM   1005  CB  SER A 114      49.309  12.464 -19.211  1.00  0.00      LA0  C
ATOM   1006  OG  SER A 114      49.162  11.110 -19.661  1.00  0.00      LA0  O
ATOM   1007  HG  SER A 114      49.509  10.560 -18.962  1.00  0.00      LA0  H
ATOM   1008  C   SER A 114      51.060  14.227 -18.895  1.00  0.00      LA0  C
ATOM   1009  O   SER A 114      50.424  15.271 -18.835  1.00  0.00      LA0  O
ATOM   1010  N   LEU A 115      52.172  13.992 -18.178  1.00  0.00      LA0  N
ATOM   1011  H   LEU A 115      52.739  13.181 -18.319  1.00  0.00      LA0  H
ATOM   1012  CA  LEU A 115      52.521  14.919 -17.110  1.00  0.00      LA0  C
ATOM   1013  CB  LEU A 115      52.547  14.159 -15.788  1.00  0.00      LA0  C
ATOM   1014  CG  LEU A 115      51.240  13.430 -15.493  1.00  0.00      LA0  C
ATOM   1015  CD1 LEU A 115      51.460  12.286 -14.512  1.00  0.00      LA0  C
ATOM   1016  CD2 LEU A 115      50.129  14.391 -15.065  1.00  0.00      LA0  C
ATOM   1017  C   LEU A 115      53.844  15.616 -17.336  1.00  0.00      LA0  C
ATOM   1018  O   LEU A 115      54.756  15.096 -17.980  1.00  0.00      LA0  O
ATOM   1019  N   LEU A 116      53.898  16.823 -16.755  1.00  0.00      LA0  N
ATOM   1020  H   LEU A 116      53.163  17.074 -16.122  1.00  0.00      LA0  H
ATOM   1021  CA  LEU A 116      55.091  17.662 -16.866  1.00  0.00      LA0  C
ATOM   1022  CB  LEU A 116      54.845  19.055 -16.269  1.00  0.00      LA0  C
ATOM   1023  CG  LEU A 116      53.947  20.026 -17.050  1.00  0.00      LA0  C
ATOM   1024  CD1 LEU A 116      52.458  19.668 -17.024  1.00  0.00      LA0  C
ATOM   1025  CD2 LEU A 116      54.166  21.458 -16.559  1.00  0.00      LA0  C
ATOM   1026  C   LEU A 116      56.259  17.034 -16.136  1.00  0.00      LA0  C
ATOM   1027  O   LEU A 116      56.075  16.327 -15.154  1.00  0.00      LA0  O
ATOM   1028  N   ASP A 117      57.455  17.306 -16.652  1.00  0.00      LA0  N
ATOM   1029  H   ASP A 117      57.609  17.879 -17.460  1.00  0.00      LA0  H
ATOM   1030  CA  ASP A 117      58.634  16.891 -15.903  1.00  0.00      LA0  C
ATOM   1031  CB  ASP A 117      59.740  16.487 -16.889  1.00  0.00      LA0  C
ATOM   1032  CG  ASP A 117      60.177  17.695 -17.696  1.00  0.00      LA0  C
ATOM   1033  OD1 ASP A 117      61.199  18.277 -17.359  1.00  0.00      LA0  O
ATOM   1034  OD2 ASP A 117      59.470  18.085 -18.617  1.00  0.00      LA0  O
ATOM   1035  C   ASP A 117      59.083  17.998 -14.960  1.00  0.00      LA0  C
ATOM   1036  O   ASP A 117      58.449  19.046 -14.864  1.00  0.00      LA0  O
ATOM   1037  N   ALA A 118      60.217  17.731 -14.288  1.00  0.00      LA0  N
ATOM   1038  H   ALA A 118      60.659  16.844 -14.406  1.00  0.00      LA0  H
ATOM   1039  CA  ALA A 118      60.796  18.757 -13.422  1.00  0.00      LA0  C
ATOM   1040  CB  ALA A 118      62.078  18.244 -12.767  1.00  0.00      LA0  C
ATOM   1041  C   ALA A 118      61.083  20.072 -14.128  1.00  0.00      LA0  C
ATOM   1042  O   ALA A 118      60.567  21.119 -13.761  1.00  0.00      LA0  O
ATOM   1043  N   THR A 119      61.892  19.962 -15.190  1.00  0.00      LA0  N
ATOM   1044  H   THR A 119      62.221  19.075 -15.512  1.00  0.00      LA0  H
ATOM   1045  CA  THR A 119      62.261  21.160 -15.944  1.00  0.00      LA0  C
ATOM   1046  CB  THR A 119      63.241  20.804 -17.068  1.00  0.00      LA0  C
ATOM   1047  OG1 THR A 119      63.697  19.446 -16.953  1.00  0.00      LA0  O
ATOM   1048  HG1 THR A 119      62.980  18.910 -17.292  1.00  0.00      LA0  H
ATOM   1049  CG2 THR A 119      64.414  21.785 -17.118  1.00  0.00      LA0  C
ATOM   1050  C   THR A 119      61.076  21.935 -16.502  1.00  0.00      LA0  C
ATOM   1051  O   THR A 119      61.010  23.160 -16.476  1.00  0.00      LA0  O
ATOM   1052  N   ALA A 120      60.086  21.156 -16.979  1.00  0.00      LA0  N
ATOM   1053  H   ALA A 120      60.215  20.162 -17.071  1.00  0.00      LA0  H
ATOM   1054  CA  ALA A 120      58.855  21.824 -17.400  1.00  0.00      LA0  C
ATOM   1055  CB  ALA A 120      57.862  20.833 -18.000  1.00  0.00      LA0  C
ATOM   1056  C   ALA A 120      58.161  22.600 -16.291  1.00  0.00      LA0  C
ATOM   1057  O   ALA A 120      57.687  23.714 -16.483  1.00  0.00      LA0  O
ATOM   1058  N   TYR A 121      58.149  21.976 -15.103  1.00  0.00      LA0  N
ATOM   1059  H   TYR A 121      58.575  21.073 -15.002  1.00  0.00      LA0  H
ATOM   1060  CA  TYR A 121      57.603  22.684 -13.945  1.00  0.00      LA0  C
ATOM   1061  CB  TYR A 121      57.497  21.724 -12.752  1.00  0.00      LA0  C
ATOM   1062  CG  TYR A 121      56.782  22.356 -11.579  1.00  0.00      LA0  C
ATOM   1063  CD1 TYR A 121      55.373  22.352 -11.542  1.00  0.00      LA0  C
ATOM   1064  CE1 TYR A 121      54.720  22.960 -10.457  1.00  0.00      LA0  C
ATOM   1065  CD2 TYR A 121      57.551  22.934 -10.550  1.00  0.00      LA0  C
ATOM   1066  CE2 TYR A 121      56.899  23.549  -9.470  1.00  0.00      LA0  C
ATOM   1067  CZ  TYR A 121      55.491  23.567  -9.444  1.00  0.00      LA0  C
ATOM   1068  OH  TYR A 121      54.856  24.207  -8.393  1.00  0.00      LA0  O
ATOM   1069  HH  TYR A 121      55.419  24.917  -8.099  1.00  0.00      LA0  H
ATOM   1070  C   TYR A 121      58.364  23.957 -13.594  1.00  0.00      LA0  C
ATOM   1071  O   TYR A 121      57.774  24.985 -13.286  1.00  0.00      LA0  O
ATOM   1072  N   GLU A 122      59.701  23.857 -13.689  1.00  0.00      LA0  N
ATOM   1073  H   GLU A 122      60.127  22.978 -13.908  1.00  0.00      LA0  H
ATOM   1074  CA  GLU A 122      60.521  25.051 -13.465  1.00  0.00      LA0  C
ATOM   1075  CB  GLU A 122      62.011  24.746 -13.612  1.00  0.00      LA0  C
ATOM   1076  CG  GLU A 122      62.521  23.686 -12.639  1.00  0.00      LA0  C
ATOM   1077  CD  GLU A 122      64.011  23.501 -12.827  1.00  0.00      LA0  C
ATOM   1078  OE1 GLU A 122      64.406  22.846 -13.789  1.00  0.00      LA0  O
ATOM   1079  OE2 GLU A 122      64.771  24.011 -12.006  1.00  0.00      LA0  O
ATOM   1080  C   GLU A 122      60.149  26.196 -14.386  1.00  0.00      LA0  C
ATOM   1081  O   GLU A 122      59.840  27.299 -13.958  1.00  0.00      LA0  O
ATOM   1082  N   ALA A 123      60.127  25.857 -15.686  1.00  0.00      LA0  N
ATOM   1083  H   ALA A 123      60.426  24.936 -15.945  1.00  0.00      LA0  H
ATOM   1084  CA  ALA A 123      59.716  26.852 -16.678  1.00  0.00      LA0  C
ATOM   1085  CB  ALA A 123      59.699  26.231 -18.076  1.00  0.00      LA0  C
ATOM   1086  C   ALA A 123      58.356  27.475 -16.397  1.00  0.00      LA0  C
ATOM   1087  O   ALA A 123      58.162  28.681 -16.461  1.00  0.00      LA0  O
ATOM   1088  N   LEU A 124      57.423  26.580 -16.031  1.00  0.00      LA0  N
ATOM   1089  H   LEU A 124      57.659  25.608 -16.013  1.00  0.00      LA0  H
ATOM   1090  CA  LEU A 124      56.078  27.029 -15.671  1.00  0.00      LA0  C
ATOM   1091  CB  LEU A 124      55.230  25.808 -15.292  1.00  0.00      LA0  C
ATOM   1092  CG  LEU A 124      53.735  26.068 -15.076  1.00  0.00      LA0  C
ATOM   1093  CD1 LEU A 124      53.059  26.661 -16.315  1.00  0.00      LA0  C
ATOM   1094  CD2 LEU A 124      53.022  24.806 -14.589  1.00  0.00      LA0  C
ATOM   1095  C   LEU A 124      56.035  28.099 -14.585  1.00  0.00      LA0  C
ATOM   1096  O   LEU A 124      55.189  28.984 -14.578  1.00  0.00      LA0  O
ATOM   1097  N   LEU A 125      57.003  27.992 -13.661  1.00  0.00      LA0  N
ATOM   1098  H   LEU A 125      57.707  27.282 -13.732  1.00  0.00      LA0  H
ATOM   1099  CA  LEU A 125      57.016  28.962 -12.567  1.00  0.00      LA0  C
ATOM   1100  CB  LEU A 125      58.039  28.572 -11.500  1.00  0.00      LA0  C
ATOM   1101  CG  LEU A 125      57.699  27.247 -10.812  1.00  0.00      LA0  C
ATOM   1102  CD1 LEU A 125      58.825  26.791  -9.887  1.00  0.00      LA0  C
ATOM   1103  CD2 LEU A 125      56.348  27.299 -10.092  1.00  0.00      LA0  C
ATOM   1104  C   LEU A 125      57.163  30.426 -12.952  1.00  0.00      LA0  C
ATOM   1105  O   LEU A 125      56.698  31.298 -12.227  1.00  0.00      LA0  O
ATOM   1106  N   GLU A 126      57.781  30.660 -14.124  1.00  0.00      LA0  N
ATOM   1107  H   GLU A 126      58.133  29.907 -14.683  1.00  0.00      LA0  H
ATOM   1108  CA  GLU A 126      57.908  32.048 -14.582  1.00  0.00      LA0  C
ATOM   1109  CB  GLU A 126      58.755  32.115 -15.858  1.00  0.00      LA0  C
ATOM   1110  CG  GLU A 126      60.204  31.637 -15.686  1.00  0.00      LA0  C
ATOM   1111  CD  GLU A 126      61.012  32.622 -14.855  1.00  0.00      LA0  C
ATOM   1112  OE1 GLU A 126      61.157  32.406 -13.653  1.00  0.00      LA0  O
ATOM   1113  OE2 GLU A 126      61.515  33.593 -15.421  1.00  0.00      LA0  O
ATOM   1114  C   GLU A 126      56.566  32.744 -14.777  1.00  0.00      LA0  C
ATOM   1115  O   GLU A 126      56.269  33.774 -14.181  1.00  0.00      LA0  O
ATOM   1116  N   ASP A 127      55.725  32.090 -15.597  1.00  0.00      LA0  N
ATOM   1117  H   ASP A 127      56.029  31.341 -16.187  1.00  0.00      LA0  H
ATOM   1118  CA  ASP A 127      54.341  32.563 -15.714  1.00  0.00      LA0  C
ATOM   1119  CB  ASP A 127      53.570  31.754 -16.761  1.00  0.00      LA0  C
ATOM   1120  CG  ASP A 127      54.154  31.954 -18.144  1.00  0.00      LA0  C
ATOM   1121  OD1 ASP A 127      53.612  32.760 -18.898  1.00  0.00      LA0  O
ATOM   1122  OD2 ASP A 127      55.139  31.291 -18.467  1.00  0.00      LA0  O
ATOM   1123  C   ASP A 127      53.582  32.499 -14.399  1.00  0.00      LA0  C
ATOM   1124  O   ASP A 127      52.791  33.365 -14.033  1.00  0.00      LA0  O
ATOM   1125  N   GLU A 128      53.863  31.398 -13.693  1.00  0.00      LA0  N
ATOM   1126  H   GLU A 128      54.495  30.729 -14.088  1.00  0.00      LA0  H
ATOM   1127  CA  GLU A 128      53.320  31.223 -12.350  1.00  0.00      LA0  C
ATOM   1128  CB  GLU A 128      53.298  29.724 -12.033  1.00  0.00      LA0  C
ATOM   1129  CG  GLU A 128      52.236  29.232 -11.042  1.00  0.00      LA0  C
ATOM   1130  CD  GLU A 128      52.468  29.688  -9.610  1.00  0.00      LA0  C
ATOM   1131  OE1 GLU A 128      53.592  30.018  -9.242  1.00  0.00      LA0  O
ATOM   1132  OE2 GLU A 128      51.509  29.756  -8.845  1.00  0.00      LA0  O
ATOM   1133  C   GLU A 128      54.090  32.019 -11.306  1.00  0.00      LA0  C
ATOM   1134  O   GLU A 128      53.541  32.685 -10.424  1.00  0.00      LA0  O
END
