# Supplementary material for: Large scale analyses of genotype-phenotype relationships of glycine decarboxylase mutations and neurological disease severity
Source: PLoS Comput Biol. 2020 May 18;16(5):e1007871. doi: 10.1371/journal.pcbi.1007871 (PMC7259800; doi:10.1371/journal.pcbi.1007871)
Supplement: S1 Appendix — (ZIP) [file pcbi.1007871.s011.zip › S1_Appendix/cluspro.TH.ecoli/model.002.08.pdb]

HEADER rec.pdb
REMARK original generated coordinate pdb file
ATOM      1  N   GLN A   4      22.318  45.643  17.313  1.00  0.00      RA0  N
ATOM      2  H   GLN A   4      21.353  45.820  17.135  1.00  0.00      RA0  H
ATOM      3  CA  GLN A   4      23.356  46.702  17.078  1.00  0.00      RA0  C
ATOM      4  CB  GLN A   4      22.869  48.051  17.603  1.00  0.00      RA0  C
ATOM      5  CG  GLN A   4      23.786  49.206  17.204  1.00  0.00      RA0  C
ATOM      6  CD  GLN A   4      23.184  50.514  17.665  1.00  0.00      RA0  C
ATOM      7  OE1 GLN A   4      22.881  50.711  18.834  1.00  0.00      RA0  O
ATOM      8  NE2 GLN A   4      23.026  51.407  16.673  1.00  0.00      RA0  N
ATOM      9 HE21 GLN A   4      23.288  51.191  15.733  1.00  0.00      RA0  H
ATOM     10 HE22 GLN A   4      22.634  52.308  16.858  1.00  0.00      RA0  H
ATOM     11  C   GLN A   4      24.669  46.292  17.706  1.00  0.00      RA0  C
ATOM     12  O   GLN A   4      24.709  45.892  18.876  1.00  0.00      RA0  O
ATOM     13  N   THR A   5      25.745  46.374  16.923  1.00  0.00      RA0  N
ATOM     14  H   THR A   5      25.673  46.794  16.023  1.00  0.00      RA0  H
ATOM     15  CA  THR A   5      27.040  45.928  17.398  1.00  0.00      RA0  C
ATOM     16  CB  THR A   5      27.993  45.734  16.194  1.00  0.00      RA0  C
ATOM     17  OG1 THR A   5      29.302  45.343  16.626  1.00  0.00      RA0  O
ATOM     18  HG1 THR A   5      29.760  44.996  15.850  1.00  0.00      RA0  H
ATOM     19  CG2 THR A   5      28.080  46.973  15.301  1.00  0.00      RA0  C
ATOM     20  C   THR A   5      27.567  46.895  18.439  1.00  0.00      RA0  C
ATOM     21  O   THR A   5      27.394  48.098  18.287  1.00  0.00      RA0  O
ATOM     22  N   PRO A   6      28.258  46.395  19.466  1.00  0.00      RA0  N
ATOM     23  CD  PRO A   6      28.411  44.983  19.788  1.00  0.00      RA0  C
ATOM     24  CA  PRO A   6      28.957  47.285  20.399  1.00  0.00      RA0  C
ATOM     25  CB  PRO A   6      29.665  46.299  21.334  1.00  0.00      RA0  C
ATOM     26  CG  PRO A   6      28.859  45.005  21.239  1.00  0.00      RA0  C
ATOM     27  C   PRO A   6      29.941  48.233  19.721  1.00  0.00      RA0  C
ATOM     28  O   PRO A   6      30.283  49.284  20.285  1.00  0.00      RA0  O
ATOM     29  N   LEU A   7      30.378  47.879  18.514  1.00  0.00      RA0  N
ATOM     30  H   LEU A   7      30.058  47.036  18.075  1.00  0.00      RA0  H
ATOM     31  CA  LEU A   7      31.322  48.712  17.757  1.00  0.00      RA0  C
ATOM     32  CB  LEU A   7      32.175  47.819  16.861  1.00  0.00      RA0  C
ATOM     33  CG  LEU A   7      33.074  46.900  17.677  1.00  0.00      RA0  C
ATOM     34  CD1 LEU A   7      33.837  45.901  16.811  1.00  0.00      RA0  C
ATOM     35  CD2 LEU A   7      34.020  47.728  18.535  1.00  0.00      RA0  C
ATOM     36  C   LEU A   7      30.719  49.845  16.928  1.00  0.00      RA0  C
ATOM     37  O   LEU A   7      31.447  50.554  16.256  1.00  0.00      RA0  O
ATOM     38  N   TYR A   8      29.406  50.055  17.033  1.00  0.00      RA0  N
ATOM     39  H   TYR A   8      28.875  49.477  17.656  1.00  0.00      RA0  H
ATOM     40  CA  TYR A   8      28.697  50.975  16.166  1.00  0.00      RA0  C
ATOM     41  CB  TYR A   8      27.232  51.035  16.581  1.00  0.00      RA0  C
ATOM     42  CG  TYR A   8      26.400  51.546  15.434  1.00  0.00      RA0  C
ATOM     43  CD1 TYR A   8      26.013  52.880  15.382  1.00  0.00      RA0  C
ATOM     44  CE1 TYR A   8      25.227  53.331  14.328  1.00  0.00      RA0  C
ATOM     45  CD2 TYR A   8      26.018  50.666  14.431  1.00  0.00      RA0  C
ATOM     46  CE2 TYR A   8      25.231  51.118  13.381  1.00  0.00      RA0  C
ATOM     47  CZ  TYR A   8      24.832  52.447  13.331  1.00  0.00      RA0  C
ATOM     48  OH  TYR A   8      24.039  52.884  12.290  1.00  0.00      RA0  O
ATOM     49  HH  TYR A   8      23.979  52.205  11.630  1.00  0.00      RA0  H
ATOM     50  C   TYR A   8      29.324  52.367  16.213  1.00  0.00      RA0  C
ATOM     51  O   TYR A   8      29.574  52.947  15.173  1.00  0.00      RA0  O
ATOM     52  N   GLU A   9      29.592  52.896  17.409  1.00  0.00      RA0  N
ATOM     53  H   GLU A   9      29.479  52.344  18.234  1.00  0.00      RA0  H
ATOM     54  CA  GLU A   9      30.170  54.230  17.533  1.00  0.00      RA0  C
ATOM     55  CB  GLU A   9      30.095  54.623  19.014  1.00  0.00      RA0  C
ATOM     56  CG  GLU A   9      30.982  55.776  19.486  1.00  0.00      RA0  C
ATOM     57  CD  GLU A   9      32.332  55.220  19.895  1.00  0.00      RA0  C
ATOM     58  OE1 GLU A   9      32.506  54.001  19.869  1.00  0.00      RA0  O
ATOM     59  OE2 GLU A   9      33.214  56.004  20.235  1.00  0.00      RA0  O
ATOM     60  C   GLU A   9      31.558  54.315  16.916  1.00  0.00      RA0  C
ATOM     61  O   GLU A   9      31.888  55.305  16.257  1.00  0.00      RA0  O
ATOM     62  N   GLN A  10      32.378  53.293  17.147  1.00  0.00      RA0  N
ATOM     63  H   GLN A  10      32.122  52.640  17.859  1.00  0.00      RA0  H
ATOM     64  CA  GLN A  10      33.695  53.234  16.494  1.00  0.00      RA0  C
ATOM     65  CB  GLN A  10      34.525  52.062  17.005  1.00  0.00      RA0  C
ATOM     66  CG  GLN A  10      35.132  52.382  18.365  1.00  0.00      RA0  C
ATOM     67  CD  GLN A  10      35.866  53.703  18.258  1.00  0.00      RA0  C
ATOM     68  OE1 GLN A  10      36.836  53.864  17.513  1.00  0.00      RA0  O
ATOM     69  NE2 GLN A  10      35.356  54.644  19.059  1.00  0.00      RA0  N
ATOM     70 HE21 GLN A  10      34.501  54.478  19.580  1.00  0.00      RA0  H
ATOM     71 HE22 GLN A  10      35.654  55.584  19.209  1.00  0.00      RA0  H
ATOM     72  C   GLN A  10      33.576  53.174  14.974  1.00  0.00      RA0  C
ATOM     73  O   GLN A  10      34.322  53.856  14.263  1.00  0.00      RA0  O
ATOM     74  N   HIS A  11      32.625  52.393  14.458  1.00  0.00      RA0  N
ATOM     75  H   HIS A  11      32.025  51.880  15.072  1.00  0.00      RA0  H
ATOM     76  CA  HIS A  11      32.386  52.402  13.014  1.00  0.00      RA0  C
ATOM     77  CB  HIS A  11      31.223  51.504  12.619  1.00  0.00      RA0  C
ATOM     78  CG  HIS A  11      31.497  50.058  12.927  1.00  0.00      RA0  C
ATOM     79  ND1 HIS A  11      32.633  49.408  12.617  1.00  0.00      RA0  N
ATOM     80  HD1 HIS A  11      33.410  49.745  12.116  1.00  0.00      RA0  H
ATOM     81  CD2 HIS A  11      30.619  49.168  13.545  1.00  0.00      RA0  C
ATOM     82  NE2 HIS A  11      31.239  47.970  13.609  1.00  0.00      RA0  N
ATOM     83  CE1 HIS A  11      32.478  48.116  13.041  1.00  0.00      RA0  C
ATOM     84  C   HIS A  11      32.086  53.799  12.504  1.00  0.00      RA0  C
ATOM     85  O   HIS A  11      32.635  54.214  11.489  1.00  0.00      RA0  O
ATOM     86  N   THR A  12      31.245  54.553  13.210  1.00  0.00      RA0  N
ATOM     87  H   THR A  12      30.755  54.206  14.015  1.00  0.00      RA0  H
ATOM     88  CA  THR A  12      30.918  55.903  12.727  1.00  0.00      RA0  C
ATOM     89  CB  THR A  12      29.742  56.403  13.542  1.00  0.00      RA0  C
ATOM     90  OG1 THR A  12      29.647  55.619  14.731  1.00  0.00      RA0  O
ATOM     91  HG1 THR A  12      30.388  55.859  15.282  1.00  0.00      RA0  H
ATOM     92  CG2 THR A  12      28.437  56.293  12.752  1.00  0.00      RA0  C
ATOM     93  C   THR A  12      32.141  56.811  12.783  1.00  0.00      RA0  C
ATOM     94  O   THR A  12      32.362  57.626  11.882  1.00  0.00      RA0  O
ATOM     95  N   LEU A  13      32.932  56.679  13.840  1.00  0.00      RA0  N
ATOM     96  H   LEU A  13      32.730  55.994  14.544  1.00  0.00      RA0  H
ATOM     97  CA  LEU A  13      34.150  57.471  13.973  1.00  0.00      RA0  C
ATOM     98  CB  LEU A  13      34.777  57.309  15.356  1.00  0.00      RA0  C
ATOM     99  CG  LEU A  13      33.909  57.908  16.461  1.00  0.00      RA0  C
ATOM    100  CD1 LEU A  13      34.620  57.862  17.811  1.00  0.00      RA0  C
ATOM    101  CD2 LEU A  13      33.443  59.325  16.120  1.00  0.00      RA0  C
ATOM    102  C   LEU A  13      35.166  57.137  12.881  1.00  0.00      RA0  C
ATOM    103  O   LEU A  13      35.982  57.983  12.507  1.00  0.00      RA0  O
ATOM    104  N   CYS A  14      35.106  55.903  12.378  1.00  0.00      RA0  N
ATOM    105  H   CYS A  14      34.453  55.247  12.762  1.00  0.00      RA0  H
ATOM    106  CA  CYS A  14      35.954  55.426  11.284  1.00  0.00      RA0  C
ATOM    107  CB  CYS A  14      36.263  53.943  11.490  1.00  0.00      RA0  C
ATOM    108  SG  CYS A  14      37.169  53.620  13.030  1.00  0.00      RA0  S
ATOM    109  C   CYS A  14      35.397  55.732   9.892  1.00  0.00      RA0  C
ATOM    110  O   CYS A  14      35.986  55.323   8.897  1.00  0.00      RA0  O
ATOM    111  N   GLY A  15      34.279  56.453   9.826  1.00  0.00      RA0  N
ATOM    112  H   GLY A  15      33.791  56.709  10.662  1.00  0.00      RA0  H
ATOM    113  CA  GLY A  15      33.716  56.889   8.549  1.00  0.00      RA0  C
ATOM    114  C   GLY A  15      32.884  55.831   7.838  1.00  0.00      RA0  C
ATOM    115  O   GLY A  15      32.760  55.840   6.615  1.00  0.00      RA0  O
ATOM    116  N   ALA A  16      32.291  54.925   8.598  1.00  0.00      RA0  N
ATOM    117  H   ALA A  16      32.393  54.966   9.594  1.00  0.00      RA0  H
ATOM    118  CA  ALA A  16      31.456  53.867   8.003  1.00  0.00      RA0  C
ATOM    119  CB  ALA A  16      30.861  52.978   9.084  1.00  0.00      RA0  C
ATOM    120  C   ALA A  16      30.290  54.405   7.149  1.00  0.00      RA0  C
ATOM    121  O   ALA A  16      29.627  55.384   7.501  1.00  0.00      RA0  O
ATOM    122  N   ARG A  17      30.083  53.784   5.991  1.00  0.00      RA0  N
ATOM    123  H   ARG A  17      30.672  53.014   5.744  1.00  0.00      RA0  H
ATOM    124  CA  ARG A  17      28.847  53.954   5.233  1.00  0.00      RA0  C
ATOM    125  CB  ARG A  17      29.122  54.046   3.729  1.00  0.00      RA0  C
ATOM    126  CG  ARG A  17      29.697  55.373   3.205  1.00  0.00      RA0  C
ATOM    127  CD  ARG A  17      31.121  55.718   3.656  1.00  0.00      RA0  C
ATOM    128  NE  ARG A  17      31.666  56.818   2.862  1.00  0.00      RA0  N
ATOM    129  HE  ARG A  17      31.142  57.033   2.031  1.00  0.00      RA0  H
ATOM    130  CZ  ARG A  17      32.862  57.378   3.218  1.00  0.00      RA0  C
ATOM    131  NH1 ARG A  17      33.456  57.004   4.372  1.00  0.00      RA0  N
ATOM    132 HH11 ARG A  17      34.381  57.280   4.653  1.00  0.00      RA0  H
ATOM    133 HH12 ARG A  17      32.988  56.405   5.038  1.00  0.00      RA0  H
ATOM    134  NH2 ARG A  17      33.442  58.288   2.402  1.00  0.00      RA0  N
ATOM    135 HH21 ARG A  17      34.319  58.725   2.624  1.00  0.00      RA0  H
ATOM    136 HH22 ARG A  17      33.016  58.560   1.535  1.00  0.00      RA0  H
ATOM    137  C   ARG A  17      28.052  52.692   5.551  1.00  0.00      RA0  C
ATOM    138  O   ARG A  17      28.424  51.601   5.152  1.00  0.00      RA0  O
ATOM    139  N   MSE A  18      26.942  52.849   6.263  1.00  0.00      RA0  N
ATOM    140  H   MSE A  18      26.565  53.766   6.385  1.00  0.00      RA0  H
ATOM    141  CA  MSE A  18      26.193  51.711   6.787  1.00  0.00      RA0  C
ATOM    142  CB  MSE A  18      25.446  52.093   8.064  1.00  0.00      RA0  C
ATOM    143  CG  MSE A  18      26.320  52.609   9.203  1.00  0.00      RA0  C
ATOM    144  SE  MSE A  18      27.431  51.361   9.861  1.00  0.00      RA0  S
ATOM    145  CE  MSE A  18      27.928  52.276  11.326  1.00  0.00      RA0  C
ATOM    146  C   MSE A  18      25.153  51.143   5.804  1.00  0.00      RA0  C
ATOM    147  O   MSE A  18      24.553  51.880   5.013  1.00  0.00      RA0  O
ATOM    148  N   VAL A  19      24.946  49.837   5.891  1.00  0.00      RA0  N
ATOM    149  H   VAL A  19      25.460  49.258   6.529  1.00  0.00      RA0  H
ATOM    150  CA  VAL A  19      23.825  49.171   5.232  1.00  0.00      RA0  C
ATOM    151  CB  VAL A  19      24.275  48.433   3.966  1.00  0.00      RA0  C
ATOM    152  CG1 VAL A  19      24.671  49.388   2.839  1.00  0.00      RA0  C
ATOM    153  CG2 VAL A  19      25.377  47.425   4.297  1.00  0.00      RA0  C
ATOM    154  C   VAL A  19      23.218  48.169   6.201  1.00  0.00      RA0  C
ATOM    155  O   VAL A  19      23.788  47.884   7.248  1.00  0.00      RA0  O
ATOM    156  N   ASP A  20      22.059  47.624   5.854  1.00  0.00      RA0  N
ATOM    157  H   ASP A  20      21.676  47.750   4.943  1.00  0.00      RA0  H
ATOM    158  CA  ASP A  20      21.501  46.561   6.663  1.00  0.00      RA0  C
ATOM    159  CB  ASP A  20      20.004  46.350   6.490  1.00  0.00      RA0  C
ATOM    160  CG  ASP A  20      19.703  45.119   7.321  1.00  0.00      RA0  C
ATOM    161  OD1 ASP A  20      19.932  45.186   8.520  1.00  0.00      RA0  O
ATOM    162  OD2 ASP A  20      19.335  44.074   6.784  1.00  0.00      RA0  O
ATOM    163  C   ASP A  20      22.132  45.251   6.279  1.00  0.00      RA0  C
ATOM    164  O   ASP A  20      22.216  44.922   5.097  1.00  0.00      RA0  O
ATOM    165  N   PHE A  21      22.592  44.496   7.272  1.00  0.00      RA0  N
ATOM    166  H   PHE A  21      22.306  44.766   8.190  1.00  0.00      RA0  H
ATOM    167  CA  PHE A  21      23.096  43.151   7.053  1.00  0.00      RA0  C
ATOM    168  CB  PHE A  21      24.581  43.113   7.389  1.00  0.00      RA0  C
ATOM    169  CG  PHE A  21      25.233  41.905   6.765  1.00  0.00      RA0  C
ATOM    170  CD1 PHE A  21      24.979  41.594   5.435  1.00  0.00      RA0  C
ATOM    171  CD2 PHE A  21      26.102  41.121   7.512  1.00  0.00      RA0  C
ATOM    172  CE1 PHE A  21      25.615  40.510   4.842  1.00  0.00      RA0  C
ATOM    173  CE2 PHE A  21      26.737  40.037   6.918  1.00  0.00      RA0  C
ATOM    174  CZ  PHE A  21      26.503  39.738   5.581  1.00  0.00      RA0  C
ATOM    175  C   PHE A  21      22.320  42.193   7.937  1.00  0.00      RA0  C
ATOM    176  O   PHE A  21      22.596  42.069   9.137  1.00  0.00      RA0  O
ATOM    177  N   HIS A  22      21.303  41.559   7.363  1.00  0.00      RA0  N
ATOM    178  H   HIS A  22      20.985  41.944   6.496  1.00  0.00      RA0  H
ATOM    179  CA  HIS A  22      20.471  40.614   8.117  1.00  0.00      RA0  C
ATOM    180  CB  HIS A  22      21.199  39.306   8.444  1.00  0.00      RA0  C
ATOM    181  CG  HIS A  22      22.001  38.790   7.277  1.00  0.00      RA0  C
ATOM    182  ND1 HIS A  22      21.535  38.653   6.022  1.00  0.00      RA0  N
ATOM    183  HD1 HIS A  22      20.636  38.882   5.703  1.00  0.00      RA0  H
ATOM    184  CD2 HIS A  22      23.329  38.358   7.315  1.00  0.00      RA0  C
ATOM    185  NE2 HIS A  22      23.659  37.956   6.065  1.00  0.00      RA0  N
ATOM    186  CE1 HIS A  22      22.558  38.137   5.267  1.00  0.00      RA0  C
ATOM    187  C   HIS A  22      19.960  41.183   9.440  1.00  0.00      RA0  C
ATOM    188  O   HIS A  22      19.955  40.491  10.463  1.00  0.00      RA0  O
ATOM    189  N   GLY A  23      19.505  42.437   9.388  1.00  0.00      RA0  N
ATOM    190  H   GLY A  23      19.615  43.020   8.573  1.00  0.00      RA0  H
ATOM    191  CA  GLY A  23      18.932  43.124  10.542  1.00  0.00      RA0  C
ATOM    192  C   GLY A  23      19.890  43.995  11.343  1.00  0.00      RA0  C
ATOM    193  O   GLY A  23      19.437  44.796  12.172  1.00  0.00      RA0  O
ATOM    194  N   TRP A  24      21.199  43.837  11.104  1.00  0.00      RA0  N
ATOM    195  H   TRP A  24      21.472  43.276  10.322  1.00  0.00      RA0  H
ATOM    196  CA  TRP A  24      22.255  44.642  11.761  1.00  0.00      RA0  C
ATOM    197  CB  TRP A  24      23.521  43.825  12.013  1.00  0.00      RA0  C
ATOM    198  CG  TRP A  24      23.335  42.671  12.965  1.00  0.00      RA0  C
ATOM    199  CD2 TRP A  24      23.851  42.552  14.307  1.00  0.00      RA0  C
ATOM    200  CE2 TRP A  24      23.488  41.275  14.792  1.00  0.00      RA0  C
ATOM    201  CE3 TRP A  24      24.594  43.407  15.111  1.00  0.00      RA0  C
ATOM    202  CD1 TRP A  24      22.682  41.457  12.713  1.00  0.00      RA0  C
ATOM    203  NE1 TRP A  24      22.773  40.632  13.789  1.00  0.00      RA0  N
ATOM    204  HE1 TRP A  24      22.431  39.711  13.824  1.00  0.00      RA0  H
ATOM    205  CZ2 TRP A  24      23.875  40.887  16.069  1.00  0.00      RA0  C
ATOM    206  CZ3 TRP A  24      24.975  43.006  16.385  1.00  0.00      RA0  C
ATOM    207  CH2 TRP A  24      24.619  41.751  16.863  1.00  0.00      RA0  C
ATOM    208  C   TRP A  24      22.688  45.819  10.866  1.00  0.00      RA0  C
ATOM    209  O   TRP A  24      22.888  45.636   9.658  1.00  0.00      RA0  O
ATOM    210  N   MSE A  25      22.893  46.987  11.457  1.00  0.00      RA0  N
ATOM    211  H   MSE A  25      22.788  47.042  12.446  1.00  0.00      RA0  H
ATOM    212  CA  MSE A  25      23.476  48.111  10.726  1.00  0.00      RA0  C
ATOM    213  CB  MSE A  25      22.976  49.439  11.283  1.00  0.00      RA0  C
ATOM    214  CG  MSE A  25      21.482  49.597  11.011  1.00  0.00      RA0  C
ATOM    215  SE  MSE A  25      21.131  49.607   9.246  1.00  0.00      RA0  S
ATOM    216  CE  MSE A  25      19.374  49.232   9.341  1.00  0.00      RA0  C
ATOM    217  C   MSE A  25      24.996  47.992  10.758  1.00  0.00      RA0  C
ATOM    218  O   MSE A  25      25.620  48.212  11.805  1.00  0.00      RA0  O
ATOM    219  N   MSE A  26      25.570  47.665   9.596  1.00  0.00      RA0  N
ATOM    220  H   MSE A  26      25.003  47.594   8.769  1.00  0.00      RA0  H
ATOM    221  CA  MSE A  26      26.991  47.305   9.476  1.00  0.00      RA0  C
ATOM    222  CB  MSE A  26      27.115  45.805   9.183  1.00  0.00      RA0  C
ATOM    223  CG  MSE A  26      26.560  44.889  10.271  1.00  0.00      RA0  C
ATOM    224  SE  MSE A  26      27.444  45.028  11.828  1.00  0.00      RA0  S
ATOM    225  CE  MSE A  26      29.011  44.352  11.259  1.00  0.00      RA0  C
ATOM    226  C   MSE A  26      27.654  48.087   8.358  1.00  0.00      RA0  C
ATOM    227  O   MSE A  26      27.010  48.437   7.362  1.00  0.00      RA0  O
ATOM    228  N   PRO A  27      28.947  48.385   8.499  1.00  0.00      RA0  N
ATOM    229  CD  PRO A  27      29.790  48.116   9.655  1.00  0.00      RA0  C
ATOM    230  CA  PRO A  27      29.642  49.103   7.432  1.00  0.00      RA0  C
ATOM    231  CB  PRO A  27      31.016  49.385   8.040  1.00  0.00      RA0  C
ATOM    232  CG  PRO A  27      30.865  49.182   9.544  1.00  0.00      RA0  C
ATOM    233  C   PRO A  27      29.809  48.337   6.132  1.00  0.00      RA0  C
ATOM    234  O   PRO A  27      30.370  47.255   6.112  1.00  0.00      RA0  O
ATOM    235  N   LEU A  28      29.304  48.907   5.043  1.00  0.00      RA0  N
ATOM    236  H   LEU A  28      28.809  49.771   5.140  1.00  0.00      RA0  H
ATOM    237  CA  LEU A  28      29.578  48.382   3.716  1.00  0.00      RA0  C
ATOM    238  CB  LEU A  28      28.649  49.021   2.687  1.00  0.00      RA0  C
ATOM    239  CG  LEU A  28      28.777  48.379   1.306  1.00  0.00      RA0  C
ATOM    240  CD1 LEU A  28      28.433  46.890   1.341  1.00  0.00      RA0  C
ATOM    241  CD2 LEU A  28      27.964  49.131   0.252  1.00  0.00      RA0  C
ATOM    242  C   LEU A  28      31.047  48.677   3.374  1.00  0.00      RA0  C
ATOM    243  O   LEU A  28      31.740  47.875   2.750  1.00  0.00      RA0  O
ATOM    244  N   HIS A  29      31.473  49.864   3.749  1.00  0.00      RA0  N
ATOM    245  H   HIS A  29      30.891  50.526   4.227  1.00  0.00      RA0  H
ATOM    246  CA  HIS A  29      32.866  50.280   3.592  1.00  0.00      RA0  C
ATOM    247  CB  HIS A  29      33.247  50.548   2.124  1.00  0.00      RA0  C
ATOM    248  CG  HIS A  29      32.272  51.480   1.451  1.00  0.00      RA0  C
ATOM    249  ND1 HIS A  29      31.255  51.061   0.680  1.00  0.00      RA0  N
ATOM    250  HD1 HIS A  29      31.034  50.129   0.460  1.00  0.00      RA0  H
ATOM    251  CD2 HIS A  29      32.263  52.874   1.485  1.00  0.00      RA0  C
ATOM    252  NE2 HIS A  29      31.228  53.297   0.725  1.00  0.00      RA0  N
ATOM    253  CE1 HIS A  29      30.605  52.180   0.228  1.00  0.00      RA0  C
ATOM    254  C   HIS A  29      33.078  51.495   4.461  1.00  0.00      RA0  C
ATOM    255  O   HIS A  29      32.143  52.009   5.054  1.00  0.00      RA0  O
ATOM    256  N   TYR A  30      34.310  51.984   4.483  1.00  0.00      RA0  N
ATOM    257  H   TYR A  30      35.059  51.469   4.043  1.00  0.00      RA0  H
ATOM    258  CA  TYR A  30      34.651  53.153   5.285  1.00  0.00      RA0  C
ATOM    259  CB  TYR A  30      35.694  52.801   6.346  1.00  0.00      RA0  C
ATOM    260  CG  TYR A  30      35.189  51.807   7.364  1.00  0.00      RA0  C
ATOM    261  CD1 TYR A  30      35.234  50.441   7.105  1.00  0.00      RA0  C
ATOM    262  CE1 TYR A  30      34.866  49.537   8.094  1.00  0.00      RA0  C
ATOM    263  CD2 TYR A  30      34.713  52.267   8.585  1.00  0.00      RA0  C
ATOM    264  CE2 TYR A  30      34.351  51.364   9.576  1.00  0.00      RA0  C
ATOM    265  CZ  TYR A  30      34.457  50.000   9.340  1.00  0.00      RA0  C
ATOM    266  OH  TYR A  30      34.164  49.107  10.350  1.00  0.00      RA0  O
ATOM    267  HH  TYR A  30      34.287  48.222  10.023  1.00  0.00      RA0  H
ATOM    268  C   TYR A  30      35.253  54.249   4.414  1.00  0.00      RA0  C
ATOM    269  O   TYR A  30      35.986  55.144   4.908  1.00  0.00      RA0  O
ATOM    270  N   GLY A  31      34.939  54.191   3.122  1.00  0.00      RA0  N
ATOM    271  H   GLY A  31      34.415  53.414   2.780  1.00  0.00      RA0  H
ATOM    272  CA  GLY A  31      35.396  55.192   2.164  1.00  0.00      RA0  C
ATOM    273  C   GLY A  31      35.870  54.611   0.843  1.00  0.00      RA0  C
ATOM    274  O   GLY A  31      35.830  55.287  -0.186  1.00  0.00      RA0  O
ATOM    275  N   SER A  32      36.371  53.386   0.873  1.00  0.00      RA0  N
ATOM    276  H   SER A  32      36.526  52.852   1.708  1.00  0.00      RA0  H
ATOM    277  CA  SER A  32      36.822  52.713  -0.340  1.00  0.00      RA0  C
ATOM    278  CB  SER A  32      38.137  53.319  -0.848  1.00  0.00      RA0  C
ATOM    279  OG  SER A  32      38.358  52.988  -2.228  1.00  0.00      RA0  O
ATOM    280  HG  SER A  32      39.104  53.514  -2.491  1.00  0.00      RA0  H
ATOM    281  C   SER A  32      36.839  51.207  -0.179  1.00  0.00      RA0  C
ATOM    282  O   SER A  32      37.762  50.674   0.427  1.00  0.00      RA0  O
ATOM    283  N   GLN A  33      35.845  50.502  -0.721  1.00  0.00      RA0  N
ATOM    284  H   GLN A  33      35.126  50.977  -1.224  1.00  0.00      RA0  H
ATOM    285  CA  GLN A  33      35.849  49.061  -0.607  1.00  0.00      RA0  C
ATOM    286  CB  GLN A  33      34.515  48.406  -0.964  1.00  0.00      RA0  C
ATOM    287  CG  GLN A  33      34.217  48.251  -2.452  1.00  0.00      RA0  C
ATOM    288  CD  GLN A  33      32.965  47.414  -2.575  1.00  0.00      RA0  C
ATOM    289  OE1 GLN A  33      31.965  47.667  -1.915  1.00  0.00      RA0  O
ATOM    290  NE2 GLN A  33      33.086  46.386  -3.433  1.00  0.00      RA0  N
ATOM    291 HE21 GLN A  33      33.933  46.228  -3.943  1.00  0.00      RA0  H
ATOM    292 HE22 GLN A  33      32.334  45.742  -3.585  1.00  0.00      RA0  H
ATOM    293  C   GLN A  33      37.031  48.413  -1.333  1.00  0.00      RA0  C
ATOM    294  O   GLN A  33      37.523  47.372  -0.893  1.00  0.00      RA0  O
ATOM    295  N   ILE A  34      37.509  49.068  -2.395  1.00  0.00      RA0  N
ATOM    296  H   ILE A  34      37.141  49.970  -2.611  1.00  0.00      RA0  H
ATOM    297  CA  ILE A  34      38.654  48.569  -3.148  1.00  0.00      RA0  C
ATOM    298  CB  ILE A  34      38.802  49.357  -4.449  1.00  0.00      RA0  C
ATOM    299  CG2 ILE A  34      39.995  48.867  -5.269  1.00  0.00      RA0  C
ATOM    300  CG1 ILE A  34      37.502  49.294  -5.255  1.00  0.00      RA0  C
ATOM    301  CD1 ILE A  34      37.155  47.869  -5.694  1.00  0.00      RA0  C
ATOM    302  C   ILE A  34      39.923  48.647  -2.283  1.00  0.00      RA0  C
ATOM    303  O   ILE A  34      40.670  47.668  -2.171  1.00  0.00      RA0  O
ATOM    304  N   ASP A  35      40.147  49.782  -1.638  1.00  0.00      RA0  N
ATOM    305  H   ASP A  35      39.485  50.531  -1.639  1.00  0.00      RA0  H
ATOM    306  CA  ASP A  35      41.325  49.899  -0.740  1.00  0.00      RA0  C
ATOM    307  CB  ASP A  35      41.588  51.354  -0.297  1.00  0.00      RA0  C
ATOM    308  CG  ASP A  35      41.107  51.646   1.118  1.00  0.00      RA0  C
ATOM    309  OD1 ASP A  35      41.718  51.190   2.076  1.00  0.00      RA0  O
ATOM    310  OD2 ASP A  35      40.138  52.375   1.294  1.00  0.00      RA0  O
ATOM    311  C   ASP A  35      41.294  48.934   0.434  1.00  0.00      RA0  C
ATOM    312  O   ASP A  35      42.322  48.467   0.867  1.00  0.00      RA0  O
ATOM    313  N   GLU A  36      40.101  48.658   0.971  1.00  0.00      RA0  N
ATOM    314  H   GLU A  36      39.312  49.182   0.642  1.00  0.00      RA0  H
ATOM    315  CA  GLU A  36      39.930  47.753   2.067  1.00  0.00      RA0  C
ATOM    316  CB  GLU A  36      38.459  47.854   2.502  1.00  0.00      RA0  C
ATOM    317  CG  GLU A  36      38.296  48.995   3.502  1.00  0.00      RA0  C
ATOM    318  CD  GLU A  36      36.956  49.718   3.487  1.00  0.00      RA0  C
ATOM    319  OE1 GLU A  36      35.922  49.071   3.627  1.00  0.00      RA0  O
ATOM    320  OE2 GLU A  36      36.959  50.951   3.385  1.00  0.00      RA0  O
ATOM    321  C   GLU A  36      40.307  46.333   1.615  1.00  0.00      RA0  C
ATOM    322  O   GLU A  36      41.005  45.602   2.312  1.00  0.00      RA0  O
ATOM    323  N   HIS A  37      39.879  45.973   0.420  1.00  0.00      RA0  N
ATOM    324  H   HIS A  37      39.311  46.614  -0.101  1.00  0.00      RA0  H
ATOM    325  CA  HIS A  37      40.215  44.681  -0.162  1.00  0.00      RA0  C
ATOM    326  CB  HIS A  37      39.547  44.559  -1.530  1.00  0.00      RA0  C
ATOM    327  CG  HIS A  37      39.745  43.174  -2.091  1.00  0.00      RA0  C
ATOM    328  ND1 HIS A  37      38.757  42.266  -2.167  1.00  0.00      RA0  N
ATOM    329  HD1 HIS A  37      37.825  42.391  -1.871  1.00  0.00      RA0  H
ATOM    330  CD2 HIS A  37      40.916  42.616  -2.613  1.00  0.00      RA0  C
ATOM    331  NE2 HIS A  37      40.621  41.357  -3.001  1.00  0.00      RA0  N
ATOM    332  CE1 HIS A  37      39.298  41.140  -2.735  1.00  0.00      RA0  C
ATOM    333  C   HIS A  37      41.729  44.562  -0.269  1.00  0.00      RA0  C
ATOM    334  O   HIS A  37      42.311  43.566   0.198  1.00  0.00      RA0  O
ATOM    335  N   HIS A  38      42.358  45.585  -0.838  1.00  0.00      RA0  N
ATOM    336  H   HIS A  38      41.834  46.387  -1.135  1.00  0.00      RA0  H
ATOM    337  CA  HIS A  38      43.808  45.520  -1.079  1.00  0.00      RA0  C
ATOM    338  CB  HIS A  38      44.279  46.653  -1.985  1.00  0.00      RA0  C
ATOM    339  CG  HIS A  38      43.776  46.453  -3.393  1.00  0.00      RA0  C
ATOM    340  ND1 HIS A  38      43.798  45.277  -4.051  1.00  0.00      RA0  N
ATOM    341  HD1 HIS A  38      44.117  44.410  -3.719  1.00  0.00      RA0  H
ATOM    342  CD2 HIS A  38      43.240  47.430  -4.233  1.00  0.00      RA0  C
ATOM    343  NE2 HIS A  38      42.939  46.833  -5.410  1.00  0.00      RA0  N
ATOM    344  CE1 HIS A  38      43.283  45.509  -5.300  1.00  0.00      RA0  C
ATOM    345  C   HIS A  38      44.615  45.560   0.230  1.00  0.00      RA0  C
ATOM    346  O   HIS A  38      45.719  44.999   0.309  1.00  0.00      RA0  O
ATOM    347  N   ALA A  39      44.057  46.171   1.266  1.00  0.00      RA0  N
ATOM    348  H   ALA A  39      43.199  46.676   1.149  1.00  0.00      RA0  H
ATOM    349  CA  ALA A  39      44.681  46.177   2.596  1.00  0.00      RA0  C
ATOM    350  CB  ALA A  39      43.873  47.029   3.577  1.00  0.00      RA0  C
ATOM    351  C   ALA A  39      44.804  44.774   3.160  1.00  0.00      RA0  C
ATOM    352  O   ALA A  39      45.803  44.428   3.774  1.00  0.00      RA0  O
ATOM    353  N   VAL A  40      43.775  43.962   2.980  1.00  0.00      RA0  N
ATOM    354  H   VAL A  40      42.982  44.275   2.451  1.00  0.00      RA0  H
ATOM    355  CA  VAL A  40      43.819  42.610   3.499  1.00  0.00      RA0  C
ATOM    356  CB  VAL A  40      42.426  41.994   3.510  1.00  0.00      RA0  C
ATOM    357  CG1 VAL A  40      42.463  40.540   3.975  1.00  0.00      RA0  C
ATOM    358  CG2 VAL A  40      41.500  42.847   4.379  1.00  0.00      RA0  C
ATOM    359  C   VAL A  40      44.815  41.795   2.686  1.00  0.00      RA0  C
ATOM    360  O   VAL A  40      45.540  40.958   3.235  1.00  0.00      RA0  O
ATOM    361  N   ARG A  41      44.833  42.021   1.384  1.00  0.00      RA0  N
ATOM    362  H   ARG A  41      44.207  42.699   0.994  1.00  0.00      RA0  H
ATOM    363  CA  ARG A  41      45.711  41.256   0.514  1.00  0.00      RA0  C
ATOM    364  CB  ARG A  41      45.377  41.518  -0.955  1.00  0.00      RA0  C
ATOM    365  CG  ARG A  41      44.045  40.936  -1.428  1.00  0.00      RA0  C
ATOM    366  CD  ARG A  41      44.034  39.407  -1.496  1.00  0.00      RA0  C
ATOM    367  NE  ARG A  41      42.756  38.929  -2.022  1.00  0.00      RA0  N
ATOM    368  HE  ARG A  41      42.384  39.380  -2.850  1.00  0.00      RA0  H
ATOM    369  CZ  ARG A  41      42.102  37.921  -1.374  1.00  0.00      RA0  C
ATOM    370  NH1 ARG A  41      42.683  37.303  -0.332  1.00  0.00      RA0  N
ATOM    371 HH11 ARG A  41      42.202  36.617   0.225  1.00  0.00      RA0  H
ATOM    372 HH12 ARG A  41      43.643  37.462  -0.051  1.00  0.00      RA0  H
ATOM    373  NH2 ARG A  41      40.873  37.555  -1.785  1.00  0.00      RA0  N
ATOM    374 HH21 ARG A  41      40.291  36.880  -1.316  1.00  0.00      RA0  H
ATOM    375 HH22 ARG A  41      40.511  37.973  -2.635  1.00  0.00      RA0  H
ATOM    376  C   ARG A  41      47.191  41.564   0.743  1.00  0.00      RA0  C
ATOM    377  O   ARG A  41      48.022  40.713   0.488  1.00  0.00      RA0  O
ATOM    378  N   THR A  42      47.504  42.765   1.203  1.00  0.00      RA0  N
ATOM    379  H   THR A  42      46.800  43.438   1.430  1.00  0.00      RA0  H
ATOM    380  CA  THR A  42      48.920  43.214   1.247  1.00  0.00      RA0  C
ATOM    381  CB  THR A  42      49.235  44.243   0.152  1.00  0.00      RA0  C
ATOM    382  OG1 THR A  42      48.283  45.306   0.141  1.00  0.00      RA0  O
ATOM    383  HG1 THR A  42      47.443  44.917  -0.065  1.00  0.00      RA0  H
ATOM    384  CG2 THR A  42      49.295  43.586  -1.229  1.00  0.00      RA0  C
ATOM    385  C   THR A  42      49.447  43.592   2.627  1.00  0.00      RA0  C
ATOM    386  O   THR A  42      50.678  43.744   2.797  1.00  0.00      RA0  O
ATOM    387  N   ASP A  43      48.563  43.801   3.601  1.00  0.00      RA0  N
ATOM    388  H   ASP A  43      47.579  43.652   3.493  1.00  0.00      RA0  H
ATOM    389  CA  ASP A  43      49.004  44.310   4.898  1.00  0.00      RA0  C
ATOM    390  CB  ASP A  43      49.096  45.841   4.901  1.00  0.00      RA0  C
ATOM    391  CG  ASP A  43      49.622  46.322   6.242  1.00  0.00      RA0  C
ATOM    392  OD1 ASP A  43      50.087  45.516   7.040  1.00  0.00      RA0  O
ATOM    393  OD2 ASP A  43      49.534  47.509   6.533  1.00  0.00      RA0  O
ATOM    394  C   ASP A  43      48.089  43.764   6.004  1.00  0.00      RA0  C
ATOM    395  O   ASP A  43      48.233  42.591   6.395  1.00  0.00      RA0  O
ATOM    396  N   ALA A  44      47.140  44.565   6.489  1.00  0.00      RA0  N
ATOM    397  H   ALA A  44      46.987  45.497   6.155  1.00  0.00      RA0  H
ATOM    398  CA  ALA A  44      46.194  44.086   7.503  1.00  0.00      RA0  C
ATOM    399  CB  ALA A  44      46.794  44.191   8.904  1.00  0.00      RA0  C
ATOM    400  C   ALA A  44      44.907  44.912   7.458  1.00  0.00      RA0  C
ATOM    401  O   ALA A  44      44.949  46.151   7.470  1.00  0.00      RA0  O
ATOM    402  N   GLY A  45      43.784  44.199   7.443  1.00  0.00      RA0  N
ATOM    403  H   GLY A  45      43.811  43.197   7.426  1.00  0.00      RA0  H
ATOM    404  CA  GLY A  45      42.471  44.813   7.598  1.00  0.00      RA0  C
ATOM    405  C   GLY A  45      41.689  44.078   8.662  1.00  0.00      RA0  C
ATOM    406  O   GLY A  45      42.001  42.941   8.989  1.00  0.00      RA0  O
ATOM    407  N   MSE A  46      40.634  44.695   9.171  1.00  0.00      RA0  N
ATOM    408  H   MSE A  46      40.382  45.620   8.872  1.00  0.00      RA0  H
ATOM    409  CA  MSE A  46      39.783  44.020  10.113  1.00  0.00      RA0  C
ATOM    410  CB  MSE A  46      40.166  44.380  11.545  1.00  0.00      RA0  C
ATOM    411  CG  MSE A  46      39.997  45.871  11.818  1.00  0.00      RA0  C
ATOM    412  SE  MSE A  46      40.452  46.307  13.496  1.00  0.00      RA0  S
ATOM    413  CE  MSE A  46      40.462  48.084  13.249  1.00  0.00      RA0  C
ATOM    414  C   MSE A  46      38.309  44.298   9.904  1.00  0.00      RA0  C
ATOM    415  O   MSE A  46      37.922  45.360   9.435  1.00  0.00      RA0  O
ATOM    416  N   PHE A  47      37.522  43.309  10.307  1.00  0.00      RA0  N
ATOM    417  H   PHE A  47      37.929  42.540  10.804  1.00  0.00      RA0  H
ATOM    418  CA  PHE A  47      36.079  43.300  10.121  1.00  0.00      RA0  C
ATOM    419  CB  PHE A  47      35.642  42.154   9.206  1.00  0.00      RA0  C
ATOM    420  CG  PHE A  47      36.377  42.156   7.888  1.00  0.00      RA0  C
ATOM    421  CD1 PHE A  47      37.578  41.467   7.758  1.00  0.00      RA0  C
ATOM    422  CD2 PHE A  47      35.839  42.828   6.798  1.00  0.00      RA0  C
ATOM    423  CE1 PHE A  47      38.235  41.438   6.535  1.00  0.00      RA0  C
ATOM    424  CE2 PHE A  47      36.494  42.795   5.574  1.00  0.00      RA0  C
ATOM    425  CZ  PHE A  47      37.688  42.098   5.443  1.00  0.00      RA0  C
ATOM    426  C   PHE A  47      35.406  43.063  11.465  1.00  0.00      RA0  C
ATOM    427  O   PHE A  47      35.855  42.232  12.288  1.00  0.00      RA0  O
ATOM    428  N   ASP A  48      34.328  43.799  11.710  1.00  0.00      RA0  N
ATOM    429  H   ASP A  48      33.951  44.388  10.999  1.00  0.00      RA0  H
ATOM    430  CA  ASP A  48      33.477  43.515  12.842  1.00  0.00      RA0  C
ATOM    431  CB  ASP A  48      32.503  44.625  13.192  1.00  0.00      RA0  C
ATOM    432  CG  ASP A  48      31.657  44.042  14.301  1.00  0.00      RA0  C
ATOM    433  OD1 ASP A  48      32.242  43.438  15.182  1.00  0.00      RA0  O
ATOM    434  OD2 ASP A  48      30.432  44.122  14.277  1.00  0.00      RA0  O
ATOM    435  C   ASP A  48      32.610  42.324  12.472  1.00  0.00      RA0  C
ATOM    436  O   ASP A  48      31.790  42.437  11.560  1.00  0.00      RA0  O
ATOM    437  N   VAL A  49      32.811  41.207  13.143  1.00  0.00      RA0  N
ATOM    438  H   VAL A  49      33.380  41.264  13.969  1.00  0.00      RA0  H
ATOM    439  CA  VAL A  49      31.989  40.024  12.914  1.00  0.00      RA0  C
ATOM    440  CB  VAL A  49      32.839  38.859  12.405  1.00  0.00      RA0  C
ATOM    441  CG1 VAL A  49      33.160  39.063  10.926  1.00  0.00      RA0  C
ATOM    442  CG2 VAL A  49      34.112  38.681  13.229  1.00  0.00      RA0  C
ATOM    443  C   VAL A  49      31.198  39.673  14.179  1.00  0.00      RA0  C
ATOM    444  O   VAL A  49      30.904  38.514  14.425  1.00  0.00      RA0  O
ATOM    445  N   SER A  50      30.753  40.704  14.897  1.00  0.00      RA0  N
ATOM    446  H   SER A  50      31.007  41.652  14.671  1.00  0.00      RA0  H
ATOM    447  CA  SER A  50      29.992  40.524  16.126  1.00  0.00      RA0  C
ATOM    448  CB  SER A  50      30.058  41.782  16.986  1.00  0.00      RA0  C
ATOM    449  OG  SER A  50      31.418  41.999  17.373  1.00  0.00      RA0  O
ATOM    450  HG  SER A  50      31.789  42.544  16.679  1.00  0.00      RA0  H
ATOM    451  C   SER A  50      28.561  40.100  15.828  1.00  0.00      RA0  C
ATOM    452  O   SER A  50      27.840  39.673  16.732  1.00  0.00      RA0  O
ATOM    453  N   HIS A  51      28.182  40.234  14.568  1.00  0.00      RA0  N
ATOM    454  H   HIS A  51      28.822  40.658  13.930  1.00  0.00      RA0  H
ATOM    455  CA  HIS A  51      26.905  39.713  14.046  1.00  0.00      RA0  C
ATOM    456  CB  HIS A  51      26.577  40.330  12.681  1.00  0.00      RA0  C
ATOM    457  CG  HIS A  51      27.309  39.610  11.575  1.00  0.00      RA0  C
ATOM    458  ND1 HIS A  51      26.688  38.835  10.669  1.00  0.00      RA0  N
ATOM    459  HD1 HIS A  51      25.721  38.696  10.609  1.00  0.00      RA0  H
ATOM    460  CD2 HIS A  51      28.680  39.613  11.301  1.00  0.00      RA0  C
ATOM    461  NE2 HIS A  51      28.877  38.824  10.217  1.00  0.00      RA0  N
ATOM    462  CE1 HIS A  51      27.653  38.346   9.827  1.00  0.00      RA0  C
ATOM    463  C   HIS A  51      26.854  38.188  14.001  1.00  0.00      RA0  C
ATOM    464  O   HIS A  51      25.781  37.616  13.793  1.00  0.00      RA0  O
ATOM    465  N   MSE A  52      27.981  37.529  14.208  1.00  0.00      RA0  N
ATOM    466  H   MSE A  52      28.813  37.987  14.526  1.00  0.00      RA0  H
ATOM    467  CA  MSE A  52      27.973  36.092  14.266  1.00  0.00      RA0  C
ATOM    468  CB  MSE A  52      29.262  35.503  13.691  1.00  0.00      RA0  C
ATOM    469  CG  MSE A  52      29.501  35.936  12.245  1.00  0.00      RA0  C
ATOM    470  SE  MSE A  52      30.945  35.166  11.498  1.00  0.00      RA0  S
ATOM    471  CE  MSE A  52      30.291  33.493  11.366  1.00  0.00      RA0  C
ATOM    472  C   MSE A  52      27.752  35.628  15.676  1.00  0.00      RA0  C
ATOM    473  O   MSE A  52      28.115  36.314  16.642  1.00  0.00      RA0  O
ATOM    474  N   THR A  53      27.146  34.449  15.781  1.00  0.00      RA0  N
ATOM    475  H   THR A  53      26.971  33.886  14.995  1.00  0.00      RA0  H
ATOM    476  CA  THR A  53      26.714  33.896  17.062  1.00  0.00      RA0  C
ATOM    477  CB  THR A  53      25.290  33.441  16.821  1.00  0.00      RA0  C
ATOM    478  OG1 THR A  53      24.511  34.600  16.481  1.00  0.00      RA0  O
ATOM    479  HG1 THR A  53      24.966  35.014  15.753  1.00  0.00      RA0  H
ATOM    480  CG2 THR A  53      24.698  32.672  18.000  1.00  0.00      RA0  C
ATOM    481  C   THR A  53      27.675  32.794  17.498  1.00  0.00      RA0  C
ATOM    482  O   THR A  53      27.947  31.852  16.754  1.00  0.00      RA0  O
ATOM    483  N   ILE A  54      28.219  32.942  18.699  1.00  0.00      RA0  N
ATOM    484  H   ILE A  54      27.928  33.701  19.283  1.00  0.00      RA0  H
ATOM    485  CA  ILE A  54      29.060  31.923  19.308  1.00  0.00      RA0  C
ATOM    486  CB  ILE A  54      30.195  32.599  20.071  1.00  0.00      RA0  C
ATOM    487  CG2 ILE A  54      31.088  31.575  20.767  1.00  0.00      RA0  C
ATOM    488  CG1 ILE A  54      30.978  33.521  19.136  1.00  0.00      RA0  C
ATOM    489  CD1 ILE A  54      32.049  34.324  19.873  1.00  0.00      RA0  C
ATOM    490  C   ILE A  54      28.161  31.103  20.242  1.00  0.00      RA0  C
ATOM    491  O   ILE A  54      27.425  31.665  21.073  1.00  0.00      RA0  O
ATOM    492  N   VAL A  55      28.184  29.787  20.052  1.00  0.00      RA0  N
ATOM    493  H   VAL A  55      28.853  29.374  19.434  1.00  0.00      RA0  H
ATOM    494  CA  VAL A  55      27.349  28.884  20.811  1.00  0.00      RA0  C
ATOM    495  CB  VAL A  55      26.453  28.087  19.863  1.00  0.00      RA0  C
ATOM    496  CG1 VAL A  55      25.564  27.118  20.639  1.00  0.00      RA0  C
ATOM    497  CG2 VAL A  55      25.652  29.007  18.943  1.00  0.00      RA0  C
ATOM    498  C   VAL A  55      28.281  27.951  21.538  1.00  0.00      RA0  C
ATOM    499  O   VAL A  55      29.040  27.205  20.907  1.00  0.00      RA0  O
ATOM    500  N   ASP A  56      28.211  27.986  22.860  1.00  0.00      RA0  N
ATOM    501  H   ASP A  56      27.577  28.598  23.319  1.00  0.00      RA0  H
ATOM    502  CA  ASP A  56      28.956  27.048  23.671  1.00  0.00      RA0  C
ATOM    503  CB  ASP A  56      29.437  27.725  24.976  1.00  0.00      RA0  C
ATOM    504  CG  ASP A  56      30.528  28.782  24.775  1.00  0.00      RA0  C
ATOM    505  OD1 ASP A  56      30.967  29.003  23.655  1.00  0.00      RA0  O
ATOM    506  OD2 ASP A  56      30.975  29.400  25.746  1.00  0.00      RA0  O
ATOM    507  C   ASP A  56      28.116  25.828  24.017  1.00  0.00      RA0  C
ATOM    508  O   ASP A  56      26.960  25.950  24.410  1.00  0.00      RA0  O
ATOM    509  N   LEU A  57      28.729  24.659  23.855  1.00  0.00      RA0  N
ATOM    510  H   LEU A  57      29.703  24.643  23.624  1.00  0.00      RA0  H
ATOM    511  CA  LEU A  57      28.103  23.379  24.134  1.00  0.00      RA0  C
ATOM    512  CB  LEU A  57      28.128  22.490  22.895  1.00  0.00      RA0  C
ATOM    513  CG  LEU A  57      27.407  23.064  21.679  1.00  0.00      RA0  C
ATOM    514  CD1 LEU A  57      27.519  22.111  20.492  1.00  0.00      RA0  C
ATOM    515  CD2 LEU A  57      25.950  23.413  21.977  1.00  0.00      RA0  C
ATOM    516  C   LEU A  57      28.813  22.653  25.271  1.00  0.00      RA0  C
ATOM    517  O   LEU A  57      30.009  22.434  25.190  1.00  0.00      RA0  O
ATOM    518  N   ARG A  58      28.069  22.237  26.300  1.00  0.00      RA0  N
ATOM    519  H   ARG A  58      27.080  22.407  26.318  1.00  0.00      RA0  H
ATOM    520  CA  ARG A  58      28.656  21.606  27.470  1.00  0.00      RA0  C
ATOM    521  CB  ARG A  58      28.552  22.572  28.628  1.00  0.00      RA0  C
ATOM    522  CG  ARG A  58      29.805  23.396  28.899  1.00  0.00      RA0  C
ATOM    523  CD  ARG A  58      29.986  23.532  30.411  1.00  0.00      RA0  C
ATOM    524  NE  ARG A  58      30.147  22.201  30.997  1.00  0.00      RA0  N
ATOM    525  HE  ARG A  58      31.010  21.710  30.808  1.00  0.00      RA0  H
ATOM    526  CZ  ARG A  58      29.097  21.573  31.606  1.00  0.00      RA0  C
ATOM    527  NH1 ARG A  58      27.957  22.262  31.819  1.00  0.00      RA0  N
ATOM    528 HH11 ARG A  58      27.099  21.920  32.221  1.00  0.00      RA0  H
ATOM    529 HH12 ARG A  58      27.827  23.220  31.512  1.00  0.00      RA0  H
ATOM    530  NH2 ARG A  58      29.209  20.270  31.931  1.00  0.00      RA0  N
ATOM    531 HH21 ARG A  58      28.495  19.753  32.400  1.00  0.00      RA0  H
ATOM    532 HH22 ARG A  58      30.053  19.759  31.665  1.00  0.00      RA0  H
ATOM    533  C   ARG A  58      27.929  20.296  27.806  1.00  0.00      RA0  C
ATOM    534  O   ARG A  58      26.718  20.205  27.682  1.00  0.00      RA0  O
ATOM    535  N   GLY A  59      28.672  19.309  28.271  1.00  0.00      RA0  N
ATOM    536  H   GLY A  59      29.662  19.428  28.404  1.00  0.00      RA0  H
ATOM    537  CA  GLY A  59      28.104  18.014  28.623  1.00  0.00      RA0  C
ATOM    538  C   GLY A  59      29.040  16.897  28.203  1.00  0.00      RA0  C
ATOM    539  O   GLY A  59      29.740  17.010  27.195  1.00  0.00      RA0  O
ATOM    540  N   SER A  60      29.039  15.806  28.966  1.00  0.00      RA0  N
ATOM    541  H   SER A  60      28.431  15.752  29.758  1.00  0.00      RA0  H
ATOM    542  CA  SER A  60      29.957  14.700  28.725  1.00  0.00      RA0  C
ATOM    543  CB  SER A  60      29.783  13.846  29.958  1.00  0.00      RA0  C
ATOM    544  OG  SER A  60      29.433  14.783  30.988  1.00  0.00      RA0  O
ATOM    545  HG  SER A  60      30.115  15.454  30.978  1.00  0.00      RA0  H
ATOM    546  C   SER A  60      29.752  14.043  27.361  1.00  0.00      RA0  C
ATOM    547  O   SER A  60      30.701  13.465  26.814  1.00  0.00      RA0  O
ATOM    548  N   ARG A  61      28.539  14.152  26.803  1.00  0.00      RA0  N
ATOM    549  H   ARG A  61      27.847  14.723  27.240  1.00  0.00      RA0  H
ATOM    550  CA  ARG A  61      28.235  13.580  25.491  1.00  0.00      RA0  C
ATOM    551  CB  ARG A  61      26.829  12.991  25.543  1.00  0.00      RA0  C
ATOM    552  CG  ARG A  61      26.640  12.139  26.802  1.00  0.00      RA0  C
ATOM    553  CD  ARG A  61      25.264  11.481  26.861  1.00  0.00      RA0  C
ATOM    554  NE  ARG A  61      25.061  10.706  25.645  1.00  0.00      RA0  N
ATOM    555  HE  ARG A  61      25.886  10.391  25.152  1.00  0.00      RA0  H
ATOM    556  CZ  ARG A  61      23.826  10.516  25.113  1.00  0.00      RA0  C
ATOM    557  NH1 ARG A  61      22.738  10.930  25.804  1.00  0.00      RA0  N
ATOM    558 HH11 ARG A  61      21.793  10.907  25.444  1.00  0.00      RA0  H
ATOM    559 HH12 ARG A  61      22.832  11.318  26.723  1.00  0.00      RA0  H
ATOM    560  NH2 ARG A  61      23.737   9.932  23.903  1.00  0.00      RA0  N
ATOM    561 HH21 ARG A  61      22.887   9.707  23.426  1.00  0.00      RA0  H
ATOM    562 HH22 ARG A  61      24.593   9.702  23.394  1.00  0.00      RA0  H
ATOM    563  C   ARG A  61      28.377  14.586  24.343  1.00  0.00      RA0  C
ATOM    564  O   ARG A  61      27.883  14.349  23.255  1.00  0.00      RA0  O
ATOM    565  N   THR A  62      29.068  15.696  24.556  1.00  0.00      RA0  N
ATOM    566  H   THR A  62      29.507  15.910  25.431  1.00  0.00      RA0  H
ATOM    567  CA  THR A  62      29.125  16.716  23.498  1.00  0.00      RA0  C
ATOM    568  CB  THR A  62      29.755  17.997  24.035  1.00  0.00      RA0  C
ATOM    569  OG1 THR A  62      29.008  18.443  25.168  1.00  0.00      RA0  O
ATOM    570  HG1 THR A  62      29.542  18.234  25.928  1.00  0.00      RA0  H
ATOM    571  CG2 THR A  62      29.782  19.096  22.976  1.00  0.00      RA0  C
ATOM    572  C   THR A  62      29.753  16.227  22.195  1.00  0.00      RA0  C
ATOM    573  O   THR A  62      29.208  16.500  21.115  1.00  0.00      RA0  O
ATOM    574  N   ARG A  63      30.862  15.494  22.279  1.00  0.00      RA0  N
ATOM    575  H   ARG A  63      31.247  15.287  23.179  1.00  0.00      RA0  H
ATOM    576  CA  ARG A  63      31.512  14.989  21.056  1.00  0.00      RA0  C
ATOM    577  CB  ARG A  63      32.856  14.320  21.351  1.00  0.00      RA0  C
ATOM    578  CG  ARG A  63      33.631  14.117  20.048  1.00  0.00      RA0  C
ATOM    579  CD  ARG A  63      34.929  13.323  20.182  1.00  0.00      RA0  C
ATOM    580  NE  ARG A  63      35.875  13.949  21.102  1.00  0.00      RA0  N
ATOM    581  HE  ARG A  63      35.775  13.834  22.106  1.00  0.00      RA0  H
ATOM    582  CZ  ARG A  63      36.965  14.627  20.644  1.00  0.00      RA0  C
ATOM    583  NH1 ARG A  63      37.103  14.898  19.332  1.00  0.00      RA0  N
ATOM    584 HH11 ARG A  63      37.932  15.357  18.991  1.00  0.00      RA0  H
ATOM    585 HH12 ARG A  63      36.410  14.688  18.636  1.00  0.00      RA0  H
ATOM    586  NH2 ARG A  63      37.902  15.018  21.521  1.00  0.00      RA0  N
ATOM    587 HH21 ARG A  63      38.751  15.483  21.270  1.00  0.00      RA0  H
ATOM    588 HH22 ARG A  63      37.723  14.832  22.508  1.00  0.00      RA0  H
ATOM    589  C   ARG A  63      30.575  14.030  20.331  1.00  0.00      RA0  C
ATOM    590  O   ARG A  63      30.398  14.108  19.117  1.00  0.00      RA0  O
ATOM    591  N   GLU A  64      29.966  13.136  21.094  1.00  0.00      RA0  N
ATOM    592  H   GLU A  64      30.094  13.169  22.083  1.00  0.00      RA0  H
ATOM    593  CA  GLU A  64      29.007  12.179  20.558  1.00  0.00      RA0  C
ATOM    594  CB  GLU A  64      28.369  11.350  21.675  1.00  0.00      RA0  C
ATOM    595  CG  GLU A  64      27.356  10.336  21.129  1.00  0.00      RA0  C
ATOM    596  CD  GLU A  64      26.444   9.864  22.244  1.00  0.00      RA0  C
ATOM    597  OE1 GLU A  64      26.637  10.269  23.383  1.00  0.00      RA0  O
ATOM    598  OE2 GLU A  64      25.505   9.119  21.981  1.00  0.00      RA0  O
ATOM    599  C   GLU A  64      27.896  12.887  19.786  1.00  0.00      RA0  C
ATOM    600  O   GLU A  64      27.583  12.517  18.641  1.00  0.00      RA0  O
ATOM    601  N   PHE A  65      27.315  13.903  20.412  1.00  0.00      RA0  N
ATOM    602  H   PHE A  65      27.592  14.105  21.353  1.00  0.00      RA0  H
ATOM    603  CA  PHE A  65      26.271  14.717  19.787  1.00  0.00      RA0  C
ATOM    604  CB  PHE A  65      25.862  15.845  20.739  1.00  0.00      RA0  C
ATOM    605  CG  PHE A  65      24.977  16.851  20.041  1.00  0.00      RA0  C
ATOM    606  CD1 PHE A  65      23.863  16.437  19.319  1.00  0.00      RA0  C
ATOM    607  CD2 PHE A  65      25.288  18.204  20.120  1.00  0.00      RA0  C
ATOM    608  CE1 PHE A  65      23.078  17.374  18.659  1.00  0.00      RA0  C
ATOM    609  CE2 PHE A  65      24.498  19.140  19.465  1.00  0.00      RA0  C
ATOM    610  CZ  PHE A  65      23.397  18.724  18.727  1.00  0.00      RA0  C
ATOM    611  C   PHE A  65      26.731  15.273  18.458  1.00  0.00      RA0  C
ATOM    612  O   PHE A  65      26.046  15.148  17.451  1.00  0.00      RA0  O
ATOM    613  N   LEU A  66      27.892  15.922  18.460  1.00  0.00      RA0  N
ATOM    614  H   LEU A  66      28.440  15.950  19.300  1.00  0.00      RA0  H
ATOM    615  CA  LEU A  66      28.377  16.573  17.243  1.00  0.00      RA0  C
ATOM    616  CB  LEU A  66      29.517  17.530  17.567  1.00  0.00      RA0  C
ATOM    617  CG  LEU A  66      29.018  18.732  18.362  1.00  0.00      RA0  C
ATOM    618  CD1 LEU A  66      30.166  19.641  18.787  1.00  0.00      RA0  C
ATOM    619  CD2 LEU A  66      27.940  19.498  17.595  1.00  0.00      RA0  C
ATOM    620  C   LEU A  66      28.764  15.604  16.132  1.00  0.00      RA0  C
ATOM    621  O   LEU A  66      28.697  15.968  14.960  1.00  0.00      RA0  O
ATOM    622  N   ARG A  67      29.192  14.397  16.484  1.00  0.00      RA0  N
ATOM    623  H   ARG A  67      29.253  14.163  17.457  1.00  0.00      RA0  H
ATOM    624  CA  ARG A  67      29.454  13.340  15.473  1.00  0.00      RA0  C
ATOM    625  CB  ARG A  67      30.070  12.065  16.058  1.00  0.00      RA0  C
ATOM    626  CG  ARG A  67      31.427  12.196  16.747  1.00  0.00      RA0  C
ATOM    627  CD  ARG A  67      32.088  10.828  16.954  1.00  0.00      RA0  C
ATOM    628  NE  ARG A  67      32.603  10.297  15.690  1.00  0.00      RA0  N
ATOM    629  HE  ARG A  67      33.056  10.957  15.066  1.00  0.00      RA0  H
ATOM    630  CZ  ARG A  67      32.541   8.971  15.368  1.00  0.00      RA0  C
ATOM    631  NH1 ARG A  67      31.867   8.110  16.164  1.00  0.00      RA0  N
ATOM    632 HH11 ARG A  67      31.793   7.129  15.951  1.00  0.00      RA0  H
ATOM    633 HH12 ARG A  67      31.405   8.426  16.997  1.00  0.00      RA0  H
ATOM    634  NH2 ARG A  67      33.154   8.546  14.245  1.00  0.00      RA0  N
ATOM    635 HH21 ARG A  67      33.159   7.592  13.930  1.00  0.00      RA0  H
ATOM    636 HH22 ARG A  67      33.641   9.221  13.665  1.00  0.00      RA0  H
ATOM    637  C   ARG A  67      28.188  12.911  14.731  1.00  0.00      RA0  C
ATOM    638  O   ARG A  67      28.254  12.355  13.637  1.00  0.00      RA0  O
ATOM    639  N   TYR A  68      27.042  13.117  15.373  1.00  0.00      RA0  N
ATOM    640  H   TYR A  68      27.043  13.518  16.290  1.00  0.00      RA0  H
ATOM    641  CA  TYR A  68      25.729  12.846  14.764  1.00  0.00      RA0  C
ATOM    642  CB  TYR A  68      24.782  12.375  15.868  1.00  0.00      RA0  C
ATOM    643  CG  TYR A  68      23.393  12.169  15.323  1.00  0.00      RA0  C
ATOM    644  CD1 TYR A  68      23.181  11.269  14.286  1.00  0.00      RA0  C
ATOM    645  CE1 TYR A  68      21.899  11.078  13.791  1.00  0.00      RA0  C
ATOM    646  CD2 TYR A  68      22.327  12.878  15.864  1.00  0.00      RA0  C
ATOM    647  CE2 TYR A  68      21.043  12.681  15.372  1.00  0.00      RA0  C
ATOM    648  CZ  TYR A  68      20.831  11.779  14.335  1.00  0.00      RA0  C
ATOM    649  OH  TYR A  68      19.558  11.581  13.841  1.00  0.00      RA0  O
ATOM    650  HH  TYR A  68      19.606  10.841  13.243  1.00  0.00      RA0  H
ATOM    651  C   TYR A  68      25.182  14.082  14.049  1.00  0.00      RA0  C
ATOM    652  O   TYR A  68      24.587  14.004  12.970  1.00  0.00      RA0  O
ATOM    653  N   LEU A  69      25.409  15.257  14.618  1.00  0.00      RA0  N
ATOM    654  H   LEU A  69      25.886  15.288  15.496  1.00  0.00      RA0  H
ATOM    655  CA  LEU A  69      24.885  16.493  14.010  1.00  0.00      RA0  C
ATOM    656  CB  LEU A  69      24.988  17.622  15.037  1.00  0.00      RA0  C
ATOM    657  CG  LEU A  69      24.234  18.890  14.637  1.00  0.00      RA0  C
ATOM    658  CD1 LEU A  69      22.722  18.678  14.680  1.00  0.00      RA0  C
ATOM    659  CD2 LEU A  69      24.662  20.100  15.468  1.00  0.00      RA0  C
ATOM    660  C   LEU A  69      25.563  16.920  12.701  1.00  0.00      RA0  C
ATOM    661  O   LEU A  69      24.902  17.411  11.761  1.00  0.00      RA0  O
ATOM    662  N   LEU A  70      26.889  16.776  12.653  1.00  0.00      RA0  N
ATOM    663  H   LEU A  70      27.368  16.244  13.354  1.00  0.00      RA0  H
ATOM    664  CA  LEU A  70      27.696  17.335  11.584  1.00  0.00      RA0  C
ATOM    665  CB  LEU A  70      28.892  18.084  12.170  1.00  0.00      RA0  C
ATOM    666  CG  LEU A  70      28.494  19.190  13.146  1.00  0.00      RA0  C
ATOM    667  CD1 LEU A  70      29.709  19.780  13.861  1.00  0.00      RA0  C
ATOM    668  CD2 LEU A  70      27.652  20.268  12.468  1.00  0.00      RA0  C
ATOM    669  C   LEU A  70      28.190  16.294  10.605  1.00  0.00      RA0  C
ATOM    670  O   LEU A  70      28.403  15.156  10.966  1.00  0.00      RA0  O
ATOM    671  N   ALA A  71      28.416  16.706   9.355  1.00  0.00      RA0  N
ATOM    672  H   ALA A  71      28.294  17.676   9.133  1.00  0.00      RA0  H
ATOM    673  CA  ALA A  71      28.853  15.767   8.340  1.00  0.00      RA0  C
ATOM    674  CB  ALA A  71      28.327  16.196   6.973  1.00  0.00      RA0  C
ATOM    675  C   ALA A  71      30.368  15.588   8.235  1.00  0.00      RA0  C
ATOM    676  O   ALA A  71      30.833  14.540   7.759  1.00  0.00      RA0  O
ATOM    677  N   ASN A  72      31.134  16.589   8.665  1.00  0.00      RA0  N
ATOM    678  H   ASN A  72      30.722  17.414   9.054  1.00  0.00      RA0  H
ATOM    679  CA  ASN A  72      32.539  16.342   8.981  1.00  0.00      RA0  C
ATOM    680  CB  ASN A  72      33.445  17.577   9.016  1.00  0.00      RA0  C
ATOM    681  CG  ASN A  72      34.885  17.155   8.729  1.00  0.00      RA0  C
ATOM    682  OD1 ASN A  72      35.243  15.977   8.721  1.00  0.00      RA0  O
ATOM    683  ND2 ASN A  72      35.717  18.178   8.508  1.00  0.00      RA0  N
ATOM    684 HD21 ASN A  72      35.393  19.122   8.432  1.00  0.00      RA0  H
ATOM    685 HD22 ASN A  72      36.709  18.011   8.406  1.00  0.00      RA0  H
ATOM    686  C   ASN A  72      32.503  15.581  10.309  1.00  0.00      RA0  C
ATOM    687  O   ASN A  72      31.427  15.435  10.899  1.00  0.00      RA0  O
ATOM    688  N   ASP A  73      33.647  15.069  10.759  1.00  0.00      RA0  N
ATOM    689  H   ASP A  73      34.521  15.270  10.319  1.00  0.00      RA0  H
ATOM    690  CA  ASP A  73      33.706  14.238  11.957  1.00  0.00      RA0  C
ATOM    691  CB  ASP A  73      34.149  12.792  11.741  1.00  0.00      RA0  C
ATOM    692  CG  ASP A  73      33.851  11.996  13.004  1.00  0.00      RA0  C
ATOM    693  OD1 ASP A  73      33.304  12.548  13.953  1.00  0.00      RA0  O
ATOM    694  OD2 ASP A  73      34.140  10.806  13.047  1.00  0.00      RA0  O
ATOM    695  C   ASP A  73      34.573  14.867  13.033  1.00  0.00      RA0  C
ATOM    696  O   ASP A  73      35.803  14.869  12.924  1.00  0.00      RA0  O
ATOM    697  N   VAL A  74      33.951  15.352  14.101  1.00  0.00      RA0  N
ATOM    698  H   VAL A  74      32.986  15.112  14.202  1.00  0.00      RA0  H
ATOM    699  CA  VAL A  74      34.717  16.007  15.148  1.00  0.00      RA0  C
ATOM    700  CB  VAL A  74      33.791  16.799  16.068  1.00  0.00      RA0  C
ATOM    701  CG1 VAL A  74      33.052  17.881  15.280  1.00  0.00      RA0  C
ATOM    702  CG2 VAL A  74      32.831  15.870  16.808  1.00  0.00      RA0  C
ATOM    703  C   VAL A  74      35.604  15.060  15.948  1.00  0.00      RA0  C
ATOM    704  O   VAL A  74      36.333  15.528  16.833  1.00  0.00      RA0  O
ATOM    705  N   ALA A  75      35.537  13.750  15.655  1.00  0.00      RA0  N
ATOM    706  H   ALA A  75      34.898  13.419  14.954  1.00  0.00      RA0  H
ATOM    707  CA  ALA A  75      36.504  12.790  16.211  1.00  0.00      RA0  C
ATOM    708  CB  ALA A  75      36.228  11.372  15.713  1.00  0.00      RA0  C
ATOM    709  C   ALA A  75      37.930  13.195  15.816  1.00  0.00      RA0  C
ATOM    710  O   ALA A  75      38.893  12.833  16.499  1.00  0.00      RA0  O
ATOM    711  N   LYS A  76      38.038  13.933  14.713  1.00  0.00      RA0  N
ATOM    712  H   LYS A  76      37.221  14.180  14.187  1.00  0.00      RA0  H
ATOM    713  CA  LYS A  76      39.319  14.412  14.204  1.00  0.00      RA0  C
ATOM    714  CB  LYS A  76      39.158  14.869  12.760  1.00  0.00      RA0  C
ATOM    715  CG  LYS A  76      38.665  13.815  11.768  1.00  0.00      RA0  C
ATOM    716  CD  LYS A  76      38.218  14.564  10.520  1.00  0.00      RA0  C
ATOM    717  CE  LYS A  76      37.863  13.754   9.279  1.00  0.00      RA0  C
ATOM    718  NZ  LYS A  76      37.508  14.722   8.233  1.00  0.00      RA0  N
ATOM    719  HZ1 LYS A  76      37.836  14.426   7.295  1.00  0.00      RA0  H
ATOM    720  HZ2 LYS A  76      36.494  14.950   8.222  1.00  0.00      RA0  H
ATOM    721  HZ3 LYS A  76      37.972  15.637   8.430  1.00  0.00      RA0  H
ATOM    722  C   LYS A  76      39.898  15.565  15.013  1.00  0.00      RA0  C
ATOM    723  O   LYS A  76      41.055  15.924  14.815  1.00  0.00      RA0  O
ATOM    724  N   LEU A  77      39.123  16.143  15.923  1.00  0.00      RA0  N
ATOM    725  H   LEU A  77      38.213  15.777  16.113  1.00  0.00      RA0  H
ATOM    726  CA  LEU A  77      39.623  17.176  16.810  1.00  0.00      RA0  C
ATOM    727  CB  LEU A  77      38.501  18.145  17.165  1.00  0.00      RA0  C
ATOM    728  CG  LEU A  77      37.840  18.786  15.945  1.00  0.00      RA0  C
ATOM    729  CD1 LEU A  77      36.707  19.738  16.332  1.00  0.00      RA0  C
ATOM    730  CD2 LEU A  77      38.869  19.465  15.047  1.00  0.00      RA0  C
ATOM    731  C   LEU A  77      40.167  16.489  18.054  1.00  0.00      RA0  C
ATOM    732  O   LEU A  77      39.427  16.189  18.980  1.00  0.00      RA0  O
ATOM    733  N   THR A  78      41.473  16.235  18.068  1.00  0.00      RA0  N
ATOM    734  H   THR A  78      41.985  16.307  17.211  1.00  0.00      RA0  H
ATOM    735  CA  THR A  78      42.107  15.488  19.185  1.00  0.00      RA0  C
ATOM    736  CB  THR A  78      42.692  14.315  18.445  1.00  0.00      RA0  C
ATOM    737  OG1 THR A  78      42.080  14.364  17.148  1.00  0.00      RA0  O
ATOM    738  HG1 THR A  78      42.159  13.497  16.766  1.00  0.00      RA0  H
ATOM    739  CG2 THR A  78      42.427  12.975  19.134  1.00  0.00      RA0  C
ATOM    740  C   THR A  78      43.078  16.304  20.027  1.00  0.00      RA0  C
ATOM    741  O   THR A  78      43.410  15.889  21.155  1.00  0.00      RA0  O
ATOM    742  N   LYS A  79      43.528  17.453  19.501  1.00  0.00      RA0  N
ATOM    743  H   LYS A  79      43.149  17.779  18.637  1.00  0.00      RA0  H
ATOM    744  CA  LYS A  79      44.312  18.401  20.272  1.00  0.00      RA0  C
ATOM    745  CB  LYS A  79      45.383  19.047  19.387  1.00  0.00      RA0  C
ATOM    746  CG  LYS A  79      46.540  18.148  18.948  1.00  0.00      RA0  C
ATOM    747  CD  LYS A  79      47.404  18.810  17.866  1.00  0.00      RA0  C
ATOM    748  CE  LYS A  79      48.675  18.008  17.574  1.00  0.00      RA0  C
ATOM    749  NZ  LYS A  79      49.306  18.441  16.322  1.00  0.00      RA0  N
ATOM    750  HZ1 LYS A  79      50.024  17.739  16.042  1.00  0.00      RA0  H
ATOM    751  HZ2 LYS A  79      48.642  18.372  15.521  1.00  0.00      RA0  H
ATOM    752  HZ3 LYS A  79      49.722  19.395  16.336  1.00  0.00      RA0  H
ATOM    753  C   LYS A  79      43.414  19.517  20.757  1.00  0.00      RA0  C
ATOM    754  O   LYS A  79      42.652  20.118  19.980  1.00  0.00      RA0  O
ATOM    755  N   SER A  80      43.494  19.801  22.042  1.00  0.00      RA0  N
ATOM    756  H   SER A  80      44.168  19.343  22.617  1.00  0.00      RA0  H
ATOM    757  CA  SER A  80      42.700  20.851  22.634  1.00  0.00      RA0  C
ATOM    758  CB  SER A  80      43.133  20.916  24.107  1.00  0.00      RA0  C
ATOM    759  OG  SER A  80      42.237  21.681  24.915  1.00  0.00      RA0  O
ATOM    760  HG  SER A  80      41.462  21.148  25.075  1.00  0.00      RA0  H
ATOM    761  C   SER A  80      42.842  22.179  21.880  1.00  0.00      RA0  C
ATOM    762  O   SER A  80      43.950  22.597  21.542  1.00  0.00      RA0  O
ATOM    763  N   GLY A  81      41.709  22.810  21.592  1.00  0.00      RA0  N
ATOM    764  H   GLY A  81      40.842  22.393  21.856  1.00  0.00      RA0  H
ATOM    765  CA  GLY A  81      41.659  24.027  20.776  1.00  0.00      RA0  C
ATOM    766  C   GLY A  81      41.477  23.854  19.277  1.00  0.00      RA0  C
ATOM    767  O   GLY A  81      41.195  24.831  18.591  1.00  0.00      RA0  O
ATOM    768  N   LYS A  82      41.617  22.633  18.765  1.00  0.00      RA0  N
ATOM    769  H   LYS A  82      41.748  21.859  19.386  1.00  0.00      RA0  H
ATOM    770  CA  LYS A  82      41.534  22.380  17.344  1.00  0.00      RA0  C
ATOM    771  CB  LYS A  82      42.122  21.016  16.929  1.00  0.00      RA0  C
ATOM    772  CG  LYS A  82      42.265  20.792  15.407  1.00  0.00      RA0  C
ATOM    773  CD  LYS A  82      43.249  21.719  14.673  1.00  0.00      RA0  C
ATOM    774  CE  LYS A  82      43.061  21.752  13.145  1.00  0.00      RA0  C
ATOM    775  NZ  LYS A  82      43.955  22.725  12.488  1.00  0.00      RA0  N
ATOM    776  HZ1 LYS A  82      43.588  22.961  11.540  1.00  0.00      RA0  H
ATOM    777  HZ2 LYS A  82      44.097  23.633  12.974  1.00  0.00      RA0  H
ATOM    778  HZ3 LYS A  82      44.882  22.327  12.225  1.00  0.00      RA0  H
ATOM    779  C   LYS A  82      40.106  22.609  16.820  1.00  0.00      RA0  C
ATOM    780  O   LYS A  82      39.126  22.282  17.484  1.00  0.00      RA0  O
ATOM    781  N   ALA A  83      40.029  23.199  15.641  1.00  0.00      RA0  N
ATOM    782  H   ALA A  83      40.859  23.407  15.120  1.00  0.00      RA0  H
ATOM    783  CA  ALA A  83      38.765  23.489  14.979  1.00  0.00      RA0  C
ATOM    784  CB  ALA A  83      38.621  24.991  14.745  1.00  0.00      RA0  C
ATOM    785  C   ALA A  83      38.671  22.791  13.623  1.00  0.00      RA0  C
ATOM    786  O   ALA A  83      39.659  22.429  13.001  1.00  0.00      RA0  O
ATOM    787  N   LEU A  84      37.443  22.581  13.172  1.00  0.00      RA0  N
ATOM    788  H   LEU A  84      36.640  22.827  13.722  1.00  0.00      RA0  H
ATOM    789  CA  LEU A  84      37.234  22.187  11.795  1.00  0.00      RA0  C
ATOM    790  CB  LEU A  84      37.207  20.655  11.591  1.00  0.00      RA0  C
ATOM    791  CG  LEU A  84      36.129  19.797  12.272  1.00  0.00      RA0  C
ATOM    792  CD1 LEU A  84      34.751  19.920  11.629  1.00  0.00      RA0  C
ATOM    793  CD2 LEU A  84      36.540  18.324  12.288  1.00  0.00      RA0  C
ATOM    794  C   LEU A  84      36.040  22.924  11.189  1.00  0.00      RA0  C
ATOM    795  O   LEU A  84      35.225  23.529  11.883  1.00  0.00      RA0  O
ATOM    796  N   TYR A  85      35.998  22.850   9.877  1.00  0.00      RA0  N
ATOM    797  H   TYR A  85      36.640  22.252   9.397  1.00  0.00      RA0  H
ATOM    798  CA  TYR A  85      34.907  23.412   9.072  1.00  0.00      RA0  C
ATOM    799  CB  TYR A  85      35.561  24.054   7.841  1.00  0.00      RA0  C
ATOM    800  CG  TYR A  85      34.586  24.660   6.855  1.00  0.00      RA0  C
ATOM    801  CD1 TYR A  85      34.323  26.024   6.895  1.00  0.00      RA0  C
ATOM    802  CE1 TYR A  85      33.501  26.604   5.937  1.00  0.00      RA0  C
ATOM    803  CD2 TYR A  85      33.986  23.874   5.877  1.00  0.00      RA0  C
ATOM    804  CE2 TYR A  85      33.155  24.452   4.925  1.00  0.00      RA0  C
ATOM    805  CZ  TYR A  85      32.918  25.821   4.946  1.00  0.00      RA0  C
ATOM    806  OH  TYR A  85      32.109  26.395   3.986  1.00  0.00      RA0  O
ATOM    807  HH  TYR A  85      31.470  26.956   4.444  1.00  0.00      RA0  H
ATOM    808  C   TYR A  85      33.967  22.272   8.678  1.00  0.00      RA0  C
ATOM    809  O   TYR A  85      34.404  21.226   8.177  1.00  0.00      RA0  O
ATOM    810  N   SER A  86      32.653  22.482   8.855  1.00  0.00      RA0  N
ATOM    811  H   SER A  86      32.289  23.352   9.202  1.00  0.00      RA0  H
ATOM    812  CA  SER A  86      31.685  21.431   8.538  1.00  0.00      RA0  C
ATOM    813  CB  SER A  86      31.459  20.575   9.798  1.00  0.00      RA0  C
ATOM    814  OG  SER A  86      30.666  19.402   9.528  1.00  0.00      RA0  O
ATOM    815  HG  SER A  86      29.757  19.699   9.480  1.00  0.00      RA0  H
ATOM    816  C   SER A  86      30.361  21.981   8.001  1.00  0.00      RA0  C
ATOM    817  O   SER A  86      29.965  23.107   8.309  1.00  0.00      RA0  O
ATOM    818  N   GLY A  87      29.716  21.168   7.167  1.00  0.00      RA0  N
ATOM    819  H   GLY A  87      30.157  20.305   6.927  1.00  0.00      RA0  H
ATOM    820  CA  GLY A  87      28.287  21.302   6.928  1.00  0.00      RA0  C
ATOM    821  C   GLY A  87      27.473  20.679   8.039  1.00  0.00      RA0  C
ATOM    822  O   GLY A  87      27.917  19.744   8.707  1.00  0.00      RA0  O
ATOM    823  N   MSE A  88      26.250  21.194   8.186  1.00  0.00      RA0  N
ATOM    824  H   MSE A  88      25.969  21.984   7.632  1.00  0.00      RA0  H
ATOM    825  CA  MSE A  88      25.238  20.667   9.074  1.00  0.00      RA0  C
ATOM    826  CB  MSE A  88      24.886  21.679  10.163  1.00  0.00      RA0  C
ATOM    827  CG  MSE A  88      23.740  21.200  11.055  1.00  0.00      RA0  C
ATOM    828  SE  MSE A  88      23.484  22.276  12.475  1.00  0.00      RA0  S
ATOM    829  CE  MSE A  88      23.349  23.837  11.590  1.00  0.00      RA0  C
ATOM    830  C   MSE A  88      24.063  20.421   8.138  1.00  0.00      RA0  C
ATOM    831  O   MSE A  88      23.555  21.362   7.509  1.00  0.00      RA0  O
ATOM    832  N   LEU A  89      23.687  19.165   8.001  1.00  0.00      RA0  N
ATOM    833  H   LEU A  89      23.956  18.466   8.665  1.00  0.00      RA0  H
ATOM    834  CA  LEU A  89      22.754  18.756   6.944  1.00  0.00      RA0  C
ATOM    835  CB  LEU A  89      23.297  17.565   6.155  1.00  0.00      RA0  C
ATOM    836  CG  LEU A  89      24.713  17.728   5.607  1.00  0.00      RA0  C
ATOM    837  CD1 LEU A  89      25.131  16.479   4.834  1.00  0.00      RA0  C
ATOM    838  CD2 LEU A  89      24.883  18.996   4.773  1.00  0.00      RA0  C
ATOM    839  C   LEU A  89      21.370  18.368   7.461  1.00  0.00      RA0  C
ATOM    840  O   LEU A  89      21.208  17.885   8.590  1.00  0.00      RA0  O
ATOM    841  N   ASN A  90      20.384  18.489   6.575  1.00  0.00      RA0  N
ATOM    842  H   ASN A  90      20.622  18.782   5.647  1.00  0.00      RA0  H
ATOM    843  CA  ASN A  90      19.064  17.944   6.872  1.00  0.00      RA0  C
ATOM    844  CB  ASN A  90      17.974  18.781   6.186  1.00  0.00      RA0  C
ATOM    845  CG  ASN A  90      18.148  18.788   4.675  1.00  0.00      RA0  C
ATOM    846  OD1 ASN A  90      18.359  17.761   4.038  1.00  0.00      RA0  O
ATOM    847  ND2 ASN A  90      18.030  20.007   4.124  1.00  0.00      RA0  N
ATOM    848 HD21 ASN A  90      17.943  20.833   4.698  1.00  0.00      RA0  H
ATOM    849 HD22 ASN A  90      18.033  20.218   3.142  1.00  0.00      RA0  H
ATOM    850  C   ASN A  90      19.018  16.487   6.403  1.00  0.00      RA0  C
ATOM    851  O   ASN A  90      19.973  15.979   5.830  1.00  0.00      RA0  O
ATOM    852  N   ALA A  91      17.918  15.791   6.668  1.00  0.00      RA0  N
ATOM    853  H   ALA A  91      17.129  16.247   7.072  1.00  0.00      RA0  H
ATOM    854  CA  ALA A  91      17.838  14.369   6.357  1.00  0.00      RA0  C
ATOM    855  CB  ALA A  91      16.558  13.764   6.935  1.00  0.00      RA0  C
ATOM    856  C   ALA A  91      17.886  14.091   4.858  1.00  0.00      RA0  C
ATOM    857  O   ALA A  91      18.229  12.989   4.455  1.00  0.00      RA0  O
ATOM    858  N   SER A  92      17.542  15.083   4.027  1.00  0.00      RA0  N
ATOM    859  H   SER A  92      17.301  15.996   4.350  1.00  0.00      RA0  H
ATOM    860  CA  SER A  92      17.594  14.959   2.575  1.00  0.00      RA0  C
ATOM    861  CB  SER A  92      16.542  15.950   2.128  1.00  0.00      RA0  C
ATOM    862  OG  SER A  92      15.732  16.210   3.289  1.00  0.00      RA0  O
ATOM    863  HG  SER A  92      15.113  16.878   3.024  1.00  0.00      RA0  H
ATOM    864  C   SER A  92      18.997  15.185   2.018  1.00  0.00      RA0  C
ATOM    865  O   SER A  92      19.215  15.090   0.808  1.00  0.00      RA0  O
ATOM    866  N   GLY A  93      19.932  15.485   2.901  1.00  0.00      RA0  N
ATOM    867  H   GLY A  93      19.695  15.647   3.860  1.00  0.00      RA0  H
ATOM    868  CA  GLY A  93      21.322  15.742   2.489  1.00  0.00      RA0  C
ATOM    869  C   GLY A  93      21.556  17.152   1.966  1.00  0.00      RA0  C
ATOM    870  O   GLY A  93      22.609  17.446   1.413  1.00  0.00      RA0  O
ATOM    871  N   GLY A  94      20.597  18.049   2.151  1.00  0.00      RA0  N
ATOM    872  H   GLY A  94      19.808  17.802   2.714  1.00  0.00      RA0  H
ATOM    873  CA  GLY A  94      20.797  19.454   1.844  1.00  0.00      RA0  C
ATOM    874  C   GLY A  94      21.469  20.174   3.011  1.00  0.00      RA0  C
ATOM    875  O   GLY A  94      21.515  19.672   4.143  1.00  0.00      RA0  O
ATOM    876  N   VAL A  95      22.004  21.355   2.748  1.00  0.00      RA0  N
ATOM    877  H   VAL A  95      21.820  21.815   1.875  1.00  0.00      RA0  H
ATOM    878  CA  VAL A  95      22.779  22.059   3.750  1.00  0.00      RA0  C
ATOM    879  CB  VAL A  95      23.939  22.807   3.094  1.00  0.00      RA0  C
ATOM    880  CG1 VAL A  95      24.865  23.416   4.144  1.00  0.00      RA0  C
ATOM    881  CG2 VAL A  95      24.702  21.902   2.131  1.00  0.00      RA0  C
ATOM    882  C   VAL A  95      21.909  23.021   4.523  1.00  0.00      RA0  C
ATOM    883  O   VAL A  95      21.337  23.957   3.934  1.00  0.00      RA0  O
ATOM    884  N   ILE A  96      21.837  22.795   5.828  1.00  0.00      RA0  N
ATOM    885  H   ILE A  96      22.351  22.026   6.204  1.00  0.00      RA0  H
ATOM    886  CA  ILE A  96      21.205  23.724   6.764  1.00  0.00      RA0  C
ATOM    887  CB  ILE A  96      20.925  23.007   8.088  1.00  0.00      RA0  C
ATOM    888  CG2 ILE A  96      20.335  23.931   9.150  1.00  0.00      RA0  C
ATOM    889  CG1 ILE A  96      20.038  21.791   7.864  1.00  0.00      RA0  C
ATOM    890  CD1 ILE A  96      19.692  21.110   9.183  1.00  0.00      RA0  C
ATOM    891  C   ILE A  96      22.105  24.922   7.010  1.00  0.00      RA0  C
ATOM    892  O   ILE A  96      21.636  26.055   7.018  1.00  0.00      RA0  O
ATOM    893  N   ASP A  97      23.403  24.677   7.207  1.00  0.00      RA0  N
ATOM    894  H   ASP A  97      23.796  23.757   7.259  1.00  0.00      RA0  H
ATOM    895  CA  ASP A  97      24.364  25.760   7.328  1.00  0.00      RA0  C
ATOM    896  CB  ASP A  97      24.226  26.771   8.495  1.00  0.00      RA0  C
ATOM    897  CG  ASP A  97      24.667  28.145   7.957  1.00  0.00      RA0  C
ATOM    898  OD1 ASP A  97      24.934  28.220   6.764  1.00  0.00      RA0  O
ATOM    899  OD2 ASP A  97      24.745  29.143   8.685  1.00  0.00      RA0  O
ATOM    900  C   ASP A  97      25.776  25.150   7.217  1.00  0.00      RA0  C
ATOM    901  O   ASP A  97      25.940  23.916   7.271  1.00  0.00      RA0  O
ATOM    902  N   ASP A  98      26.755  26.031   7.049  1.00  0.00      RA0  N
ATOM    903  H   ASP A  98      26.541  27.013   7.024  1.00  0.00      RA0  H
ATOM    904  CA  ASP A  98      28.135  25.692   7.330  1.00  0.00      RA0  C
ATOM    905  CB  ASP A  98      29.045  25.760   6.090  1.00  0.00      RA0  C
ATOM    906  CG  ASP A  98      29.861  27.033   5.965  1.00  0.00      RA0  C
ATOM    907  OD1 ASP A  98      29.717  27.725   4.961  1.00  0.00      RA0  O
ATOM    908  OD2 ASP A  98      30.733  27.273   6.794  1.00  0.00      RA0  O
ATOM    909  C   ASP A  98      28.626  26.441   8.568  1.00  0.00      RA0  C
ATOM    910  O   ASP A  98      28.047  27.450   8.983  1.00  0.00      RA0  O
ATOM    911  N   LEU A  99      29.680  25.920   9.185  1.00  0.00      RA0  N
ATOM    912  H   LEU A  99      30.198  25.167   8.775  1.00  0.00      RA0  H
ATOM    913  CA  LEU A  99      30.116  26.463  10.453  1.00  0.00      RA0  C
ATOM    914  CB  LEU A  99      29.138  26.062  11.572  1.00  0.00      RA0  C
ATOM    915  CG  LEU A  99      28.687  24.591  11.589  1.00  0.00      RA0  C
ATOM    916  CD1 LEU A  99      29.734  23.618  12.140  1.00  0.00      RA0  C
ATOM    917  CD2 LEU A  99      27.359  24.439  12.330  1.00  0.00      RA0  C
ATOM    918  C   LEU A  99      31.535  26.002  10.793  1.00  0.00      RA0  C
ATOM    919  O   LEU A  99      32.080  25.076  10.152  1.00  0.00      RA0  O
ATOM    920  N   ILE A 100      32.117  26.674  11.778  1.00  0.00      RA0  N
ATOM    921  H   ILE A 100      31.590  27.394  12.233  1.00  0.00      RA0  H
ATOM    922  CA  ILE A 100      33.357  26.250  12.405  1.00  0.00      RA0  C
ATOM    923  CB  ILE A 100      34.322  27.436  12.515  1.00  0.00      RA0  C
ATOM    924  CG2 ILE A 100      35.684  27.005  13.062  1.00  0.00      RA0  C
ATOM    925  CG1 ILE A 100      34.461  28.174  11.184  1.00  0.00      RA0  C
ATOM    926  CD1 ILE A 100      35.212  27.349  10.141  1.00  0.00      RA0  C
ATOM    927  C   ILE A 100      33.032  25.724  13.796  1.00  0.00      RA0  C
ATOM    928  O   ILE A 100      32.209  26.305  14.514  1.00  0.00      RA0  O
ATOM    929  N   VAL A 101      33.655  24.612  14.165  1.00  0.00      RA0  N
ATOM    930  H   VAL A 101      34.332  24.194  13.554  1.00  0.00      RA0  H
ATOM    931  CA  VAL A 101      33.464  24.010  15.481  1.00  0.00      RA0  C
ATOM    932  CB  VAL A 101      32.664  22.706  15.372  1.00  0.00      RA0  C
ATOM    933  CG1 VAL A 101      33.155  21.842  14.218  1.00  0.00      RA0  C
ATOM    934  CG2 VAL A 101      32.627  21.943  16.699  1.00  0.00      RA0  C
ATOM    935  C   VAL A 101      34.820  23.781  16.126  1.00  0.00      RA0  C
ATOM    936  O   VAL A 101      35.731  23.291  15.460  1.00  0.00      RA0  O
ATOM    937  N   TYR A 102      34.922  24.184  17.397  1.00  0.00      RA0  N
ATOM    938  H   TYR A 102      34.095  24.472  17.869  1.00  0.00      RA0  H
ATOM    939  CA  TYR A 102      36.137  24.019  18.230  1.00  0.00      RA0  C
ATOM    940  CB  TYR A 102      36.493  25.321  18.957  1.00  0.00      RA0  C
ATOM    941  CG  TYR A 102      36.677  26.493  18.018  1.00  0.00      RA0  C
ATOM    942  CD1 TYR A 102      35.569  27.172  17.522  1.00  0.00      RA0  C
ATOM    943  CE1 TYR A 102      35.739  28.258  16.674  1.00  0.00      RA0  C
ATOM    944  CD2 TYR A 102      37.956  26.912  17.667  1.00  0.00      RA0  C
ATOM    945  CE2 TYR A 102      38.126  28.002  16.819  1.00  0.00      RA0  C
ATOM    946  CZ  TYR A 102      37.016  28.673  16.318  1.00  0.00      RA0  C
ATOM    947  OH  TYR A 102      37.162  29.750  15.469  1.00  0.00      RA0  O
ATOM    948  HH  TYR A 102      38.078  29.922  15.280  1.00  0.00      RA0  H
ATOM    949  C   TYR A 102      35.944  22.933  19.282  1.00  0.00      RA0  C
ATOM    950  O   TYR A 102      34.884  22.843  19.913  1.00  0.00      RA0  O
ATOM    951  N   TYR A 103      36.987  22.137  19.493  1.00  0.00      RA0  N
ATOM    952  H   TYR A 103      37.827  22.282  18.962  1.00  0.00      RA0  H
ATOM    953  CA  TYR A 103      37.063  21.205  20.621  1.00  0.00      RA0  C
ATOM    954  CB  TYR A 103      37.644  19.886  20.119  1.00  0.00      RA0  C
ATOM    955  CG  TYR A 103      38.351  19.097  21.195  1.00  0.00      RA0  C
ATOM    956  CD1 TYR A 103      37.666  18.625  22.309  1.00  0.00      RA0  C
ATOM    957  CE1 TYR A 103      38.344  17.892  23.276  1.00  0.00      RA0  C
ATOM    958  CD2 TYR A 103      39.707  18.830  21.050  1.00  0.00      RA0  C
ATOM    959  CE2 TYR A 103      40.380  18.090  22.013  1.00  0.00      RA0  C
ATOM    960  CZ  TYR A 103      39.699  17.625  23.130  1.00  0.00      RA0  C
ATOM    961  OH  TYR A 103      40.370  16.895  24.089  1.00  0.00      RA0  O
ATOM    962  HH  TYR A 103      41.225  16.640  23.766  1.00  0.00      RA0  H
ATOM    963  C   TYR A 103      37.952  21.838  21.675  1.00  0.00      RA0  C
ATOM    964  O   TYR A 103      39.070  22.255  21.346  1.00  0.00      RA0  O
ATOM    965  N   PHE A 104      37.469  21.916  22.917  1.00  0.00      RA0  N
ATOM    966  H   PHE A 104      36.546  21.585  23.132  1.00  0.00      RA0  H
ATOM    967  CA  PHE A 104      38.297  22.371  24.068  1.00  0.00      RA0  C
ATOM    968  CB  PHE A 104      37.655  23.569  24.763  1.00  0.00      RA0  C
ATOM    969  CG  PHE A 104      37.588  24.726  23.798  1.00  0.00      RA0  C
ATOM    970  CD1 PHE A 104      38.761  25.277  23.296  1.00  0.00      RA0  C
ATOM    971  CD2 PHE A 104      36.356  25.243  23.418  1.00  0.00      RA0  C
ATOM    972  CE1 PHE A 104      38.704  26.360  22.427  1.00  0.00      RA0  C
ATOM    973  CE2 PHE A 104      36.300  26.328  22.553  1.00  0.00      RA0  C
ATOM    974  CZ  PHE A 104      37.472  26.891  22.065  1.00  0.00      RA0  C
ATOM    975  C   PHE A 104      38.549  21.234  25.057  1.00  0.00      RA0  C
ATOM    976  O   PHE A 104      39.695  20.881  25.318  1.00  0.00      RA0  O
ATOM    977  N   THR A 105      37.473  20.666  25.599  1.00  0.00      RA0  N
ATOM    978  H   THR A 105      36.550  21.025  25.446  1.00  0.00      RA0  H
ATOM    979  CA  THR A 105      37.528  19.428  26.379  1.00  0.00      RA0  C
ATOM    980  CB  THR A 105      37.444  19.953  27.793  1.00  0.00      RA0  C
ATOM    981  OG1 THR A 105      37.284  21.377  27.696  1.00  0.00      RA0  O
ATOM    982  HG1 THR A 105      37.378  21.722  28.575  1.00  0.00      RA0  H
ATOM    983  CG2 THR A 105      38.682  19.602  28.621  1.00  0.00      RA0  C
ATOM    984  C   THR A 105      36.371  18.515  25.975  1.00  0.00      RA0  C
ATOM    985  O   THR A 105      35.486  18.910  25.222  1.00  0.00      RA0  O
ATOM    986  N   GLU A 106      36.339  17.300  26.515  1.00  0.00      RA0  N
ATOM    987  H   GLU A 106      37.099  16.960  27.065  1.00  0.00      RA0  H
ATOM    988  CA  GLU A 106      35.233  16.397  26.204  1.00  0.00      RA0  C
ATOM    989  CB  GLU A 106      35.565  14.945  26.545  1.00  0.00      RA0  C
ATOM    990  CG  GLU A 106      36.837  14.462  25.822  1.00  0.00      RA0  C
ATOM    991  CD  GLU A 106      36.693  14.406  24.300  1.00  0.00      RA0  C
ATOM    992  OE1 GLU A 106      36.268  15.368  23.668  1.00  0.00      RA0  O
ATOM    993  OE2 GLU A 106      37.068  13.405  23.703  1.00  0.00      RA0  O
ATOM    994  C   GLU A 106      33.906  16.919  26.732  1.00  0.00      RA0  C
ATOM    995  O   GLU A 106      32.848  16.421  26.346  1.00  0.00      RA0  O
ATOM    996  N   ASP A 107      33.960  17.891  27.637  1.00  0.00      RA0  N
ATOM    997  H   ASP A 107      34.835  18.277  27.908  1.00  0.00      RA0  H
ATOM    998  CA  ASP A 107      32.769  18.505  28.199  1.00  0.00      RA0  C
ATOM    999  CB  ASP A 107      32.971  18.522  29.724  1.00  0.00      RA0  C
ATOM   1000  CG  ASP A 107      31.760  18.977  30.521  1.00  0.00      RA0  C
ATOM   1001  OD1 ASP A 107      30.709  18.344  30.468  1.00  0.00      RA0  O
ATOM   1002  OD2 ASP A 107      31.880  19.948  31.261  1.00  0.00      RA0  O
ATOM   1003  C   ASP A 107      32.470  19.884  27.594  1.00  0.00      RA0  C
ATOM   1004  O   ASP A 107      31.556  20.554  28.051  1.00  0.00      RA0  O
ATOM   1005  N   PHE A 108      33.236  20.316  26.583  1.00  0.00      RA0  N
ATOM   1006  H   PHE A 108      33.902  19.727  26.119  1.00  0.00      RA0  H
ATOM   1007  CA  PHE A 108      33.162  21.700  26.101  1.00  0.00      RA0  C
ATOM   1008  CB  PHE A 108      33.928  22.634  27.039  1.00  0.00      RA0  C
ATOM   1009  CG  PHE A 108      33.719  24.065  26.605  1.00  0.00      RA0  C
ATOM   1010  CD1 PHE A 108      32.475  24.479  26.145  1.00  0.00      RA0  C
ATOM   1011  CD2 PHE A 108      34.773  24.969  26.664  1.00  0.00      RA0  C
ATOM   1012  CE1 PHE A 108      32.295  25.788  25.719  1.00  0.00      RA0  C
ATOM   1013  CE2 PHE A 108      34.591  26.280  26.241  1.00  0.00      RA0  C
ATOM   1014  CZ  PHE A 108      33.354  26.686  25.757  1.00  0.00      RA0  C
ATOM   1015  C   PHE A 108      33.666  21.852  24.650  1.00  0.00      RA0  C
ATOM   1016  O   PHE A 108      34.880  21.753  24.368  1.00  0.00      RA0  O
ATOM   1017  N   PHE A 109      32.701  22.061  23.750  1.00  0.00      RA0  N
ATOM   1018  H   PHE A 109      31.761  22.162  24.093  1.00  0.00      RA0  H
ATOM   1019  CA  PHE A 109      32.924  22.476  22.360  1.00  0.00      RA0  C
ATOM   1020  CB  PHE A 109      32.345  21.445  21.384  1.00  0.00      RA0  C
ATOM   1021  CG  PHE A 109      33.145  20.159  21.298  1.00  0.00      RA0  C
ATOM   1022  CD1 PHE A 109      33.390  19.378  22.422  1.00  0.00      RA0  C
ATOM   1023  CD2 PHE A 109      33.610  19.736  20.058  1.00  0.00      RA0  C
ATOM   1024  CE1 PHE A 109      34.074  18.174  22.306  1.00  0.00      RA0  C
ATOM   1025  CE2 PHE A 109      34.291  18.531  19.937  1.00  0.00      RA0  C
ATOM   1026  CZ  PHE A 109      34.516  17.745  21.060  1.00  0.00      RA0  C
ATOM   1027  C   PHE A 109      32.241  23.819  22.089  1.00  0.00      RA0  C
ATOM   1028  O   PHE A 109      31.394  24.282  22.856  1.00  0.00      RA0  O
ATOM   1029  N   ARG A 110      32.585  24.424  20.962  1.00  0.00      RA0  N
ATOM   1030  H   ARG A 110      33.240  23.992  20.337  1.00  0.00      RA0  H
ATOM   1031  CA  ARG A 110      32.041  25.717  20.583  1.00  0.00      RA0  C
ATOM   1032  CB  ARG A 110      33.061  26.775  21.003  1.00  0.00      RA0  C
ATOM   1033  CG  ARG A 110      33.067  28.099  20.238  1.00  0.00      RA0  C
ATOM   1034  CD  ARG A 110      33.962  29.105  20.963  1.00  0.00      RA0  C
ATOM   1035  NE  ARG A 110      33.406  29.311  22.296  1.00  0.00      RA0  N
ATOM   1036  HE  ARG A 110      32.443  29.025  22.419  1.00  0.00      RA0  H
ATOM   1037  CZ  ARG A 110      34.082  29.866  23.339  1.00  0.00      RA0  C
ATOM   1038  NH1 ARG A 110      35.353  30.304  23.169  1.00  0.00      RA0  N
ATOM   1039 HH11 ARG A 110      35.891  30.730  23.906  1.00  0.00      RA0  H
ATOM   1040 HH12 ARG A 110      35.807  30.219  22.278  1.00  0.00      RA0  H
ATOM   1041  NH2 ARG A 110      33.450  29.959  24.526  1.00  0.00      RA0  N
ATOM   1042 HH21 ARG A 110      33.860  30.322  25.361  1.00  0.00      RA0  H
ATOM   1043 HH22 ARG A 110      32.483  29.635  24.607  1.00  0.00      RA0  H
ATOM   1044  C   ARG A 110      31.746  25.749  19.088  1.00  0.00      RA0  C
ATOM   1045  O   ARG A 110      32.562  25.276  18.300  1.00  0.00      RA0  O
ATOM   1046  N   LEU A 111      30.580  26.287  18.710  1.00  0.00      RA0  N
ATOM   1047  H   LEU A 111      29.993  26.716  19.397  1.00  0.00      RA0  H
ATOM   1048  CA  LEU A 111      30.212  26.506  17.300  1.00  0.00      RA0  C
ATOM   1049  CB  LEU A 111      28.812  25.959  17.023  1.00  0.00      RA0  C
ATOM   1050  CG  LEU A 111      28.633  24.455  17.202  1.00  0.00      RA0  C
ATOM   1051  CD1 LEU A 111      27.156  24.086  17.327  1.00  0.00      RA0  C
ATOM   1052  CD2 LEU A 111      29.288  23.668  16.073  1.00  0.00      RA0  C
ATOM   1053  C   LEU A 111      30.144  27.988  17.047  1.00  0.00      RA0  C
ATOM   1054  O   LEU A 111      29.820  28.761  17.961  1.00  0.00      RA0  O
ATOM   1055  N   VAL A 112      30.389  28.387  15.807  1.00  0.00      RA0  N
ATOM   1056  H   VAL A 112      30.679  27.732  15.104  1.00  0.00      RA0  H
ATOM   1057  CA  VAL A 112      30.190  29.775  15.392  1.00  0.00      RA0  C
ATOM   1058  CB  VAL A 112      31.527  30.473  15.118  1.00  0.00      RA0  C
ATOM   1059  CG1 VAL A 112      31.300  31.947  14.776  1.00  0.00      RA0  C
ATOM   1060  CG2 VAL A 112      32.506  30.320  16.285  1.00  0.00      RA0  C
ATOM   1061  C   VAL A 112      29.307  29.795  14.147  1.00  0.00      RA0  C
ATOM   1062  O   VAL A 112      29.639  29.175  13.139  1.00  0.00      RA0  O
ATOM   1063  N   VAL A 113      28.195  30.511  14.213  1.00  0.00      RA0  N
ATOM   1064  H   VAL A 113      27.979  31.043  15.032  1.00  0.00      RA0  H
ATOM   1065  CA  VAL A 113      27.286  30.606  13.069  1.00  0.00      RA0  C
ATOM   1066  CB  VAL A 113      26.022  29.759  13.284  1.00  0.00      RA0  C
ATOM   1067  CG1 VAL A 113      26.323  28.260  13.341  1.00  0.00      RA0  C
ATOM   1068  CG2 VAL A 113      25.242  30.239  14.510  1.00  0.00      RA0  C
ATOM   1069  C   VAL A 113      26.872  32.037  12.745  1.00  0.00      RA0  C
ATOM   1070  O   VAL A 113      26.968  32.956  13.570  1.00  0.00      RA0  O
ATOM   1071  N   ASN A 114      26.368  32.203  11.529  1.00  0.00      RA0  N
ATOM   1072  H   ASN A 114      26.149  31.378  11.001  1.00  0.00      RA0  H
ATOM   1073  CA  ASN A 114      25.969  33.509  11.022  1.00  0.00      RA0  C
ATOM   1074  CB  ASN A 114      25.814  33.431   9.497  1.00  0.00      RA0  C
ATOM   1075  CG  ASN A 114      27.033  32.825   8.834  1.00  0.00      RA0  C
ATOM   1076  OD1 ASN A 114      28.042  33.504   8.670  1.00  0.00      RA0  O
ATOM   1077  ND2 ASN A 114      26.891  31.528   8.475  1.00  0.00      RA0  N
ATOM   1078 HD21 ASN A 114      26.062  30.957   8.579  1.00  0.00      RA0  H
ATOM   1079 HD22 ASN A 114      27.623  30.984   8.058  1.00  0.00      RA0  H
ATOM   1080  C   ASN A 114      24.621  33.987  11.529  1.00  0.00      RA0  C
ATOM   1081  O   ASN A 114      23.769  33.189  11.905  1.00  0.00      RA0  O
ATOM   1082  N   SER A 115      24.446  35.308  11.508  1.00  0.00      RA0  N
ATOM   1083  H   SER A 115      25.219  35.898  11.282  1.00  0.00      RA0  H
ATOM   1084  CA  SER A 115      23.211  35.933  11.928  1.00  0.00      RA0  C
ATOM   1085  CB  SER A 115      23.335  37.459  11.883  1.00  0.00      RA0  C
ATOM   1086  OG  SER A 115      22.483  38.054  12.868  1.00  0.00      RA0  O
ATOM   1087  HG  SER A 115      21.599  37.747  12.691  1.00  0.00      RA0  H
ATOM   1088  C   SER A 115      22.004  35.426  11.128  1.00  0.00      RA0  C
ATOM   1089  O   SER A 115      20.951  35.137  11.684  1.00  0.00      RA0  O
ATOM   1090  N   ALA A 116      22.161  35.353   9.815  1.00  0.00      RA0  N
ATOM   1091  H   ALA A 116      23.061  35.500   9.412  1.00  0.00      RA0  H
ATOM   1092  CA  ALA A 116      21.043  35.018   8.928  1.00  0.00      RA0  C
ATOM   1093  CB  ALA A 116      21.508  34.976   7.472  1.00  0.00      RA0  C
ATOM   1094  C   ALA A 116      20.420  33.676   9.263  1.00  0.00      RA0  C
ATOM   1095  O   ALA A 116      19.203  33.489   9.107  1.00  0.00      RA0  O
ATOM   1096  N   THR A 117      21.240  32.742   9.737  1.00  0.00      RA0  N
ATOM   1097  H   THR A 117      22.227  32.863   9.840  1.00  0.00      RA0  H
ATOM   1098  CA  THR A 117      20.803  31.366  10.039  1.00  0.00      RA0  C
ATOM   1099  CB  THR A 117      21.820  30.526   9.298  1.00  0.00      RA0  C
ATOM   1100  OG1 THR A 117      22.893  31.382   8.866  1.00  0.00      RA0  O
ATOM   1101  HG1 THR A 117      23.570  30.727   8.653  1.00  0.00      RA0  H
ATOM   1102  CG2 THR A 117      21.204  29.834   8.090  1.00  0.00      RA0  C
ATOM   1103  C   THR A 117      20.765  31.032  11.528  1.00  0.00      RA0  C
ATOM   1104  O   THR A 117      20.453  29.895  11.901  1.00  0.00      RA0  O
ATOM   1105  N   ARG A 118      21.031  32.024  12.371  1.00  0.00      RA0  N
ATOM   1106  H   ARG A 118      21.284  32.916  11.998  1.00  0.00      RA0  H
ATOM   1107  CA  ARG A 118      21.119  31.830  13.819  1.00  0.00      RA0  C
ATOM   1108  CB  ARG A 118      21.347  33.197  14.470  1.00  0.00      RA0  C
ATOM   1109  CG  ARG A 118      21.227  33.221  15.992  1.00  0.00      RA0  C
ATOM   1110  CD  ARG A 118      21.375  34.637  16.553  1.00  0.00      RA0  C
ATOM   1111  NE  ARG A 118      20.920  34.705  17.940  1.00  0.00      RA0  N
ATOM   1112  HE  ARG A 118      19.953  34.421  18.054  1.00  0.00      RA0  H
ATOM   1113  CZ  ARG A 118      21.753  35.190  18.912  1.00  0.00      RA0  C
ATOM   1114  NH1 ARG A 118      23.022  35.524  18.609  1.00  0.00      RA0  N
ATOM   1115 HH11 ARG A 118      23.612  35.934  19.325  1.00  0.00      RA0  H
ATOM   1116 HH12 ARG A 118      23.434  35.372  17.701  1.00  0.00      RA0  H
ATOM   1117  NH2 ARG A 118      21.310  35.331  20.177  1.00  0.00      RA0  N
ATOM   1118 HH21 ARG A 118      21.933  35.667  20.914  1.00  0.00      RA0  H
ATOM   1119 HH22 ARG A 118      20.373  35.114  20.452  1.00  0.00      RA0  H
ATOM   1120  C   ARG A 118      19.916  31.116  14.423  1.00  0.00      RA0  C
ATOM   1121  O   ARG A 118      20.052  30.100  15.112  1.00  0.00      RA0  O
ATOM   1122  N   GLU A 119      18.728  31.646  14.183  1.00  0.00      RA0  N
ATOM   1123  H   GLU A 119      18.662  32.472  13.627  1.00  0.00      RA0  H
ATOM   1124  CA  GLU A 119      17.547  31.080  14.828  1.00  0.00      RA0  C
ATOM   1125  CB  GLU A 119      16.389  32.078  14.818  1.00  0.00      RA0  C
ATOM   1126  CG  GLU A 119      16.791  33.437  15.411  1.00  0.00      RA0  C
ATOM   1127  CD  GLU A 119      17.300  33.294  16.838  1.00  0.00      RA0  C
ATOM   1128  OE1 GLU A 119      16.833  32.416  17.555  1.00  0.00      RA0  O
ATOM   1129  OE2 GLU A 119      18.166  34.072  17.235  1.00  0.00      RA0  O
ATOM   1130  C   GLU A 119      17.167  29.693  14.294  1.00  0.00      RA0  C
ATOM   1131  O   GLU A 119      16.825  28.813  15.062  1.00  0.00      RA0  O
ATOM   1132  N   LYS A 120      17.286  29.493  12.992  1.00  0.00      RA0  N
ATOM   1133  H   LYS A 120      17.704  30.217  12.448  1.00  0.00      RA0  H
ATOM   1134  CA  LYS A 120      17.100  28.161  12.407  1.00  0.00      RA0  C
ATOM   1135  CB  LYS A 120      17.267  28.231  10.884  1.00  0.00      RA0  C
ATOM   1136  CG  LYS A 120      17.035  26.878  10.205  1.00  0.00      RA0  C
ATOM   1137  CD  LYS A 120      17.358  26.845   8.707  1.00  0.00      RA0  C
ATOM   1138  CE  LYS A 120      18.826  27.157   8.404  1.00  0.00      RA0  C
ATOM   1139  NZ  LYS A 120      19.193  26.668   7.066  1.00  0.00      RA0  N
ATOM   1140  HZ1 LYS A 120      20.198  26.854   6.861  1.00  0.00      RA0  H
ATOM   1141  HZ2 LYS A 120      19.081  25.632   7.038  1.00  0.00      RA0  H
ATOM   1142  HZ3 LYS A 120      18.627  27.030   6.281  1.00  0.00      RA0  H
ATOM   1143  C   LYS A 120      18.073  27.158  12.976  1.00  0.00      RA0  C
ATOM   1144  O   LYS A 120      17.715  26.044  13.303  1.00  0.00      RA0  O
ATOM   1145  N   ASP A 121      19.339  27.552  13.045  1.00  0.00      RA0  N
ATOM   1146  H   ASP A 121      19.664  28.410  12.650  1.00  0.00      RA0  H
ATOM   1147  CA  ASP A 121      20.385  26.683  13.575  1.00  0.00      RA0  C
ATOM   1148  CB  ASP A 121      21.775  27.258  13.345  1.00  0.00      RA0  C
ATOM   1149  CG  ASP A 121      22.004  27.407  11.858  1.00  0.00      RA0  C
ATOM   1150  OD1 ASP A 121      21.300  26.766  11.072  1.00  0.00      RA0  O
ATOM   1151  OD2 ASP A 121      22.874  28.190  11.495  1.00  0.00      RA0  O
ATOM   1152  C   ASP A 121      20.154  26.364  15.050  1.00  0.00      RA0  C
ATOM   1153  O   ASP A 121      20.295  25.218  15.483  1.00  0.00      RA0  O
ATOM   1154  N   LEU A 122      19.828  27.387  15.828  1.00  0.00      RA0  N
ATOM   1155  H   LEU A 122      19.743  28.294  15.416  1.00  0.00      RA0  H
ATOM   1156  CA  LEU A 122      19.602  27.193  17.256  1.00  0.00      RA0  C
ATOM   1157  CB  LEU A 122      19.361  28.517  17.979  1.00  0.00      RA0  C
ATOM   1158  CG  LEU A 122      20.637  29.345  18.120  1.00  0.00      RA0  C
ATOM   1159  CD1 LEU A 122      20.368  30.693  18.791  1.00  0.00      RA0  C
ATOM   1160  CD2 LEU A 122      21.744  28.557  18.822  1.00  0.00      RA0  C
ATOM   1161  C   LEU A 122      18.452  26.245  17.509  1.00  0.00      RA0  C
ATOM   1162  O   LEU A 122      18.522  25.412  18.398  1.00  0.00      RA0  O
ATOM   1163  N   SER A 123      17.383  26.364  16.730  1.00  0.00      RA0  N
ATOM   1164  H   SER A 123      17.359  27.059  16.009  1.00  0.00      RA0  H
ATOM   1165  CA  SER A 123      16.226  25.489  16.918  1.00  0.00      RA0  C
ATOM   1166  CB  SER A 123      15.086  26.071  16.093  1.00  0.00      RA0  C
ATOM   1167  OG  SER A 123      14.899  27.434  16.495  1.00  0.00      RA0  O
ATOM   1168  HG  SER A 123      15.583  27.959  16.089  1.00  0.00      RA0  H
ATOM   1169  C   SER A 123      16.595  24.052  16.582  1.00  0.00      RA0  C
ATOM   1170  O   SER A 123      16.212  23.125  17.291  1.00  0.00      RA0  O
ATOM   1171  N   TRP A 124      17.343  23.880  15.498  1.00  0.00      RA0  N
ATOM   1172  H   TRP A 124      17.647  24.674  14.964  1.00  0.00      RA0  H
ATOM   1173  CA  TRP A 124      17.787  22.548  15.055  1.00  0.00      RA0  C
ATOM   1174  CB  TRP A 124      18.419  22.677  13.666  1.00  0.00      RA0  C
ATOM   1175  CG  TRP A 124      18.817  21.330  13.109  1.00  0.00      RA0  C
ATOM   1176  CD2 TRP A 124      17.968  20.326  12.515  1.00  0.00      RA0  C
ATOM   1177  CE2 TRP A 124      18.796  19.255  12.106  1.00  0.00      RA0  C
ATOM   1178  CE3 TRP A 124      16.598  20.258  12.294  1.00  0.00      RA0  C
ATOM   1179  CD1 TRP A 124      20.114  20.804  13.030  1.00  0.00      RA0  C
ATOM   1180  NE1 TRP A 124      20.107  19.579  12.438  1.00  0.00      RA0  N
ATOM   1181  HE1 TRP A 124      20.894  19.022  12.256  1.00  0.00      RA0  H
ATOM   1182  CZ2 TRP A 124      18.232  18.147  11.485  1.00  0.00      RA0  C
ATOM   1183  CZ3 TRP A 124      16.047  19.144  11.673  1.00  0.00      RA0  C
ATOM   1184  CH2 TRP A 124      16.861  18.093  11.267  1.00  0.00      RA0  C
ATOM   1185  C   TRP A 124      18.760  21.909  16.045  1.00  0.00      RA0  C
ATOM   1186  O   TRP A 124      18.593  20.764  16.438  1.00  0.00      RA0  O
ATOM   1187  N   ILE A 125      19.761  22.681  16.455  1.00  0.00      RA0  N
ATOM   1188  H   ILE A 125      19.820  23.605  16.091  1.00  0.00      RA0  H
ATOM   1189  CA  ILE A 125      20.746  22.218  17.430  1.00  0.00      RA0  C
ATOM   1190  CB  ILE A 125      21.849  23.257  17.656  1.00  0.00      RA0  C
ATOM   1191  CG2 ILE A 125      22.771  22.872  18.815  1.00  0.00      RA0  C
ATOM   1192  CG1 ILE A 125      22.652  23.461  16.371  1.00  0.00      RA0  C
ATOM   1193  CD1 ILE A 125      23.552  24.695  16.438  1.00  0.00      RA0  C
ATOM   1194  C   ILE A 125      20.050  21.835  18.742  1.00  0.00      RA0  C
ATOM   1195  O   ILE A 125      20.290  20.760  19.269  1.00  0.00      RA0  O
ATOM   1196  N   THR A 126      19.185  22.715  19.246  1.00  0.00      RA0  N
ATOM   1197  H   THR A 126      19.020  23.584  18.781  1.00  0.00      RA0  H
ATOM   1198  CA  THR A 126      18.413  22.427  20.459  1.00  0.00      RA0  C
ATOM   1199  CB  THR A 126      17.576  23.644  20.843  1.00  0.00      RA0  C
ATOM   1200  OG1 THR A 126      18.450  24.768  21.012  1.00  0.00      RA0  O
ATOM   1201  HG1 THR A 126      18.612  25.118  20.145  1.00  0.00      RA0  H
ATOM   1202  CG2 THR A 126      16.766  23.409  22.119  1.00  0.00      RA0  C
ATOM   1203  C   THR A 126      17.638  21.140  20.388  1.00  0.00      RA0  C
ATOM   1204  O   THR A 126      17.679  20.344  21.333  1.00  0.00      RA0  O
ATOM   1205  N   GLN A 127      16.919  20.950  19.285  1.00  0.00      RA0  N
ATOM   1206  H   GLN A 127      16.931  21.647  18.565  1.00  0.00      RA0  H
ATOM   1207  CA  GLN A 127      16.103  19.760  19.063  1.00  0.00      RA0  C
ATOM   1208  CB  GLN A 127      15.406  19.879  17.707  1.00  0.00      RA0  C
ATOM   1209  CG  GLN A 127      14.534  18.680  17.336  1.00  0.00      RA0  C
ATOM   1210  CD  GLN A 127      13.852  18.964  16.013  1.00  0.00      RA0  C
ATOM   1211  OE1 GLN A 127      12.816  19.616  15.951  1.00  0.00      RA0  O
ATOM   1212  NE2 GLN A 127      14.490  18.442  14.951  1.00  0.00      RA0  N
ATOM   1213 HE21 GLN A 127      15.331  17.904  15.047  1.00  0.00      RA0  H
ATOM   1214 HE22 GLN A 127      14.152  18.577  14.021  1.00  0.00      RA0  H
ATOM   1215  C   GLN A 127      16.927  18.464  19.147  1.00  0.00      RA0  C
ATOM   1216  O   GLN A 127      16.596  17.540  19.877  1.00  0.00      RA0  O
ATOM   1217  N   HIS A 128      18.018  18.419  18.397  1.00  0.00      RA0  N
ATOM   1218  H   HIS A 128      18.299  19.240  17.892  1.00  0.00      RA0  H
ATOM   1219  CA  HIS A 128      18.844  17.228  18.341  1.00  0.00      RA0  C
ATOM   1220  CB  HIS A 128      19.638  17.157  17.037  1.00  0.00      RA0  C
ATOM   1221  CG  HIS A 128      18.689  16.790  15.924  1.00  0.00      RA0  C
ATOM   1222  ND1 HIS A 128      18.525  15.537  15.456  1.00  0.00      RA0  N
ATOM   1223  HD1 HIS A 128      19.007  14.731  15.745  1.00  0.00      RA0  H
ATOM   1224  CD2 HIS A 128      17.816  17.641  15.243  1.00  0.00      RA0  C
ATOM   1225  NE2 HIS A 128      17.114  16.885  14.363  1.00  0.00      RA0  N
ATOM   1226  CE1 HIS A 128      17.552  15.590  14.492  1.00  0.00      RA0  C
ATOM   1227  C   HIS A 128      19.769  17.062  19.563  1.00  0.00      RA0  C
ATOM   1228  O   HIS A 128      20.225  15.953  19.833  1.00  0.00      RA0  O
ATOM   1229  N   ALA A 129      20.027  18.136  20.308  1.00  0.00      RA0  N
ATOM   1230  H   ALA A 129      19.633  19.024  20.066  1.00  0.00      RA0  H
ATOM   1231  CA  ALA A 129      20.873  18.057  21.500  1.00  0.00      RA0  C
ATOM   1232  CB  ALA A 129      21.303  19.444  21.974  1.00  0.00      RA0  C
ATOM   1233  C   ALA A 129      20.202  17.338  22.680  1.00  0.00      RA0  C
ATOM   1234  O   ALA A 129      20.880  16.738  23.501  1.00  0.00      RA0  O
ATOM   1235  N   GLU A 130      18.881  17.425  22.754  1.00  0.00      RA0  N
ATOM   1236  H   GLU A 130      18.372  17.866  22.013  1.00  0.00      RA0  H
ATOM   1237  CA  GLU A 130      18.113  17.027  23.947  1.00  0.00      RA0  C
ATOM   1238  CB  GLU A 130      16.624  17.367  23.738  1.00  0.00      RA0  C
ATOM   1239  CG  GLU A 130      15.688  17.118  24.927  1.00  0.00      RA0  C
ATOM   1240  CD  GLU A 130      15.349  15.644  25.035  1.00  0.00      RA0  C
ATOM   1241  OE1 GLU A 130      15.297  14.977  24.004  1.00  0.00      RA0  O
ATOM   1242  OE2 GLU A 130      15.144  15.165  26.147  1.00  0.00      RA0  O
ATOM   1243  C   GLU A 130      18.400  15.609  24.440  1.00  0.00      RA0  C
ATOM   1244  O   GLU A 130      18.651  15.430  25.640  1.00  0.00      RA0  O
ATOM   1245  N   PRO A 131      18.393  14.603  23.570  1.00  0.00      RA0  N
ATOM   1246  CD  PRO A 131      18.043  14.604  22.146  1.00  0.00      RA0  C
ATOM   1247  CA  PRO A 131      18.648  13.234  24.018  1.00  0.00      RA0  C
ATOM   1248  CB  PRO A 131      18.322  12.359  22.801  1.00  0.00      RA0  C
ATOM   1249  CG  PRO A 131      17.472  13.223  21.882  1.00  0.00      RA0  C
ATOM   1250  C   PRO A 131      20.074  12.993  24.479  1.00  0.00      RA0  C
ATOM   1251  O   PRO A 131      20.319  12.039  25.221  1.00  0.00      RA0  O
ATOM   1252  N   PHE A 132      20.994  13.857  24.056  1.00  0.00      RA0  N
ATOM   1253  H   PHE A 132      20.708  14.667  23.540  1.00  0.00      RA0  H
ATOM   1254  CA  PHE A 132      22.381  13.799  24.487  1.00  0.00      RA0  C
ATOM   1255  CB  PHE A 132      23.314  14.295  23.381  1.00  0.00      RA0  C
ATOM   1256  CG  PHE A 132      23.126  13.528  22.094  1.00  0.00      RA0  C
ATOM   1257  CD1 PHE A 132      23.930  12.429  21.820  1.00  0.00      RA0  C
ATOM   1258  CD2 PHE A 132      22.167  13.929  21.171  1.00  0.00      RA0  C
ATOM   1259  CE1 PHE A 132      23.781  11.739  20.623  1.00  0.00      RA0  C
ATOM   1260  CE2 PHE A 132      22.016  13.239  19.975  1.00  0.00      RA0  C
ATOM   1261  CZ  PHE A 132      22.828  12.146  19.698  1.00  0.00      RA0  C
ATOM   1262  C   PHE A 132      22.668  14.592  25.770  1.00  0.00      RA0  C
ATOM   1263  O   PHE A 132      23.759  14.469  26.353  1.00  0.00      RA0  O
ATOM   1264  N   GLY A 133      21.702  15.400  26.203  1.00  0.00      RA0  N
ATOM   1265  H   GLY A 133      20.862  15.516  25.669  1.00  0.00      RA0  H
ATOM   1266  CA  GLY A 133      21.820  16.178  27.431  1.00  0.00      RA0  C
ATOM   1267  C   GLY A 133      22.832  17.306  27.350  1.00  0.00      RA0  C
ATOM   1268  O   GLY A 133      23.558  17.570  28.316  1.00  0.00      RA0  O
ATOM   1269  N   ILE A 134      22.864  17.993  26.212  1.00  0.00      RA0  N
ATOM   1270  H   ILE A 134      22.136  17.870  25.538  1.00  0.00      RA0  H
ATOM   1271  CA  ILE A 134      23.862  19.032  25.986  1.00  0.00      RA0  C
ATOM   1272  CB  ILE A 134      24.285  19.069  24.518  1.00  0.00      RA0  C
ATOM   1273  CG2 ILE A 134      25.362  20.126  24.269  1.00  0.00      RA0  C
ATOM   1274  CG1 ILE A 134      24.751  17.682  24.088  1.00  0.00      RA0  C
ATOM   1275  CD1 ILE A 134      25.854  17.146  24.999  1.00  0.00      RA0  C
ATOM   1276  C   ILE A 134      23.293  20.373  26.433  1.00  0.00      RA0  C
ATOM   1277  O   ILE A 134      22.166  20.722  26.075  1.00  0.00      RA0  O
ATOM   1278  N   GLU A 135      24.065  21.094  27.242  1.00  0.00      RA0  N
ATOM   1279  H   GLU A 135      24.977  20.753  27.463  1.00  0.00      RA0  H
ATOM   1280  CA  GLU A 135      23.728  22.449  27.678  1.00  0.00      RA0  C
ATOM   1281  CB  GLU A 135      24.483  22.594  29.006  1.00  0.00      RA0  C
ATOM   1282  CG  GLU A 135      24.668  23.966  29.653  1.00  0.00      RA0  C
ATOM   1283  CD  GLU A 135      25.603  23.789  30.842  1.00  0.00      RA0  C
ATOM   1284  OE1 GLU A 135      26.630  24.465  30.902  1.00  0.00      RA0  O
ATOM   1285  OE2 GLU A 135      25.343  22.938  31.695  1.00  0.00      RA0  O
ATOM   1286  C   GLU A 135      24.204  23.447  26.613  1.00  0.00      RA0  C
ATOM   1287  O   GLU A 135      25.387  23.508  26.304  1.00  0.00      RA0  O
ATOM   1288  N   ILE A 136      23.267  24.219  26.067  1.00  0.00      RA0  N
ATOM   1289  H   ILE A 136      22.357  24.246  26.476  1.00  0.00      RA0  H
ATOM   1290  CA  ILE A 136      23.543  25.167  24.980  1.00  0.00      RA0  C
ATOM   1291  CB  ILE A 136      22.476  25.002  23.902  1.00  0.00      RA0  C
ATOM   1292  CG2 ILE A 136      22.673  25.979  22.742  1.00  0.00      RA0  C
ATOM   1293  CG1 ILE A 136      22.428  23.545  23.446  1.00  0.00      RA0  C
ATOM   1294  CD1 ILE A 136      21.335  23.309  22.412  1.00  0.00      RA0  C
ATOM   1295  C   ILE A 136      23.525  26.578  25.545  1.00  0.00      RA0  C
ATOM   1296  O   ILE A 136      22.514  26.993  26.112  1.00  0.00      RA0  O
ATOM   1297  N   THR A 137      24.636  27.308  25.390  1.00  0.00      RA0  N
ATOM   1298  H   THR A 137      25.458  26.901  24.994  1.00  0.00      RA0  H
ATOM   1299  CA  THR A 137      24.751  28.675  25.878  1.00  0.00      RA0  C
ATOM   1300  CB  THR A 137      25.773  28.551  26.992  1.00  0.00      RA0  C
ATOM   1301  OG1 THR A 137      25.446  27.364  27.730  1.00  0.00      RA0  O
ATOM   1302  HG1 THR A 137      26.203  27.112  28.244  1.00  0.00      RA0  H
ATOM   1303  CG2 THR A 137      25.838  29.783  27.895  1.00  0.00      RA0  C
ATOM   1304  C   THR A 137      25.140  29.591  24.728  1.00  0.00      RA0  C
ATOM   1305  O   THR A 137      26.202  29.420  24.130  1.00  0.00      RA0  O
ATOM   1306  N   VAL A 138      24.276  30.548  24.409  1.00  0.00      RA0  N
ATOM   1307  H   VAL A 138      23.496  30.726  25.006  1.00  0.00      RA0  H
ATOM   1308  CA  VAL A 138      24.569  31.510  23.345  1.00  0.00      RA0  C
ATOM   1309  CB  VAL A 138      23.271  31.978  22.696  1.00  0.00      RA0  C
ATOM   1310  CG1 VAL A 138      23.557  32.879  21.499  1.00  0.00      RA0  C
ATOM   1311  CG2 VAL A 138      22.410  30.775  22.307  1.00  0.00      RA0  C
ATOM   1312  C   VAL A 138      25.368  32.678  23.936  1.00  0.00      RA0  C
ATOM   1313  O   VAL A 138      24.944  33.289  24.920  1.00  0.00      RA0  O
ATOM   1314  N   ARG A 139      26.488  33.018  23.307  1.00  0.00      RA0  N
ATOM   1315  H   ARG A 139      26.673  32.628  22.409  1.00  0.00      RA0  H
ATOM   1316  CA  ARG A 139      27.450  33.974  23.874  1.00  0.00      RA0  C
ATOM   1317  CB  ARG A 139      28.872  33.478  23.643  1.00  0.00      RA0  C
ATOM   1318  CG  ARG A 139      29.075  32.058  24.175  1.00  0.00      RA0  C
ATOM   1319  CD  ARG A 139      28.615  31.916  25.627  1.00  0.00      RA0  C
ATOM   1320  NE  ARG A 139      29.092  33.047  26.414  1.00  0.00      RA0  N
ATOM   1321  HE  ARG A 139      28.572  33.913  26.370  1.00  0.00      RA0  H
ATOM   1322  CZ  ARG A 139      30.280  32.995  27.061  1.00  0.00      RA0  C
ATOM   1323  NH1 ARG A 139      30.955  31.823  27.121  1.00  0.00      RA0  N
ATOM   1324 HH11 ARG A 139      31.798  31.708  27.644  1.00  0.00      RA0  H
ATOM   1325 HH12 ARG A 139      30.632  30.995  26.628  1.00  0.00      RA0  H
ATOM   1326  NH2 ARG A 139      30.744  34.132  27.618  1.00  0.00      RA0  N
ATOM   1327 HH21 ARG A 139      31.580  34.226  28.157  1.00  0.00      RA0  H
ATOM   1328 HH22 ARG A 139      30.229  35.005  27.483  1.00  0.00      RA0  H
ATOM   1329  C   ARG A 139      27.259  35.386  23.330  1.00  0.00      RA0  C
ATOM   1330  O   ARG A 139      28.145  35.986  22.706  1.00  0.00      RA0  O
ATOM   1331  N   ASP A 140      26.099  35.947  23.626  1.00  0.00      RA0  N
ATOM   1332  H   ASP A 140      25.418  35.428  24.145  1.00  0.00      RA0  H
ATOM   1333  CA  ASP A 140      25.763  37.288  23.171  1.00  0.00      RA0  C
ATOM   1334  CB  ASP A 140      24.240  37.498  23.143  1.00  0.00      RA0  C
ATOM   1335  CG  ASP A 140      23.530  36.528  22.200  1.00  0.00      RA0  C
ATOM   1336  OD1 ASP A 140      23.941  36.365  21.053  1.00  0.00      RA0  O
ATOM   1337  OD2 ASP A 140      22.527  35.940  22.595  1.00  0.00      RA0  O
ATOM   1338  C   ASP A 140      26.461  38.356  24.001  1.00  0.00      RA0  C
ATOM   1339  O   ASP A 140      26.303  39.538  23.728  1.00  0.00      RA0  O
ATOM   1340  N   ASP A 141      27.195  37.921  25.031  1.00  0.00      RA0  N
ATOM   1341  H   ASP A 141      27.324  36.945  25.205  1.00  0.00      RA0  H
ATOM   1342  CA  ASP A 141      28.079  38.774  25.811  1.00  0.00      RA0  C
ATOM   1343  CB  ASP A 141      28.319  38.135  27.184  1.00  0.00      RA0  C
ATOM   1344  CG  ASP A 141      29.136  36.853  27.066  1.00  0.00      RA0  C
ATOM   1345  OD1 ASP A 141      28.679  35.885  26.462  1.00  0.00      RA0  O
ATOM   1346  OD2 ASP A 141      30.229  36.790  27.619  1.00  0.00      RA0  O
ATOM   1347  C   ASP A 141      29.436  39.080  25.147  1.00  0.00      RA0  C
ATOM   1348  O   ASP A 141      30.193  39.924  25.662  1.00  0.00      RA0  O
ATOM   1349  N   LEU A 142      29.715  38.394  24.033  1.00  0.00      RA0  N
ATOM   1350  H   LEU A 142      29.034  37.792  23.612  1.00  0.00      RA0  H
ATOM   1351  CA  LEU A 142      30.966  38.532  23.283  1.00  0.00      RA0  C
ATOM   1352  CB  LEU A 142      31.614  37.166  23.048  1.00  0.00      RA0  C
ATOM   1353  CG  LEU A 142      31.907  36.376  24.325  1.00  0.00      RA0  C
ATOM   1354  CD1 LEU A 142      32.443  34.979  24.013  1.00  0.00      RA0  C
ATOM   1355  CD2 LEU A 142      32.839  37.132  25.271  1.00  0.00      RA0  C
ATOM   1356  C   LEU A 142      30.768  39.226  21.951  1.00  0.00      RA0  C
ATOM   1357  O   LEU A 142      29.785  38.975  21.236  1.00  0.00      RA0  O
ATOM   1358  N   SER A 143      31.742  40.055  21.608  1.00  0.00      RA0  N
ATOM   1359  H   SER A 143      32.496  40.277  22.223  1.00  0.00      RA0  H
ATOM   1360  CA  SER A 143      31.886  40.617  20.278  1.00  0.00      RA0  C
ATOM   1361  CB  SER A 143      32.142  42.087  20.497  1.00  0.00      RA0  C
ATOM   1362  OG  SER A 143      32.032  42.277  21.903  1.00  0.00      RA0  O
ATOM   1363  HG  SER A 143      31.129  42.042  22.101  1.00  0.00      RA0  H
ATOM   1364  C   SER A 143      33.074  39.904  19.640  1.00  0.00      RA0  C
ATOM   1365  O   SER A 143      33.806  39.158  20.310  1.00  0.00      RA0  O
ATOM   1366  N   MSE A 144      33.253  40.097  18.350  1.00  0.00      RA0  N
ATOM   1367  H   MSE A 144      32.690  40.718  17.800  1.00  0.00      RA0  H
ATOM   1368  CA  MSE A 144      34.328  39.411  17.655  1.00  0.00      RA0  C
ATOM   1369  CB  MSE A 144      33.845  38.030  17.198  1.00  0.00      RA0  C
ATOM   1370  CG  MSE A 144      34.950  37.127  16.647  1.00  0.00      RA0  C
ATOM   1371  SE  MSE A 144      34.395  35.429  16.427  1.00  0.00      RA0  S
ATOM   1372  CE  MSE A 144      32.874  35.773  15.528  1.00  0.00      RA0  C
ATOM   1373  C   MSE A 144      34.823  40.277  16.518  1.00  0.00      RA0  C
ATOM   1374  O   MSE A 144      34.018  40.927  15.822  1.00  0.00      RA0  O
ATOM   1375  N   ILE A 145      36.145  40.281  16.350  1.00  0.00      RA0  N
ATOM   1376  H   ILE A 145      36.722  39.723  16.951  1.00  0.00      RA0  H
ATOM   1377  CA  ILE A 145      36.817  41.057  15.315  1.00  0.00      RA0  C
ATOM   1378  CB  ILE A 145      37.632  42.196  15.942  1.00  0.00      RA0  C
ATOM   1379  CG2 ILE A 145      38.309  43.044  14.865  1.00  0.00      RA0  C
ATOM   1380  CG1 ILE A 145      36.780  43.050  16.885  1.00  0.00      RA0  C
ATOM   1381  CD1 ILE A 145      37.596  44.107  17.631  1.00  0.00      RA0  C
ATOM   1382  C   ILE A 145      37.729  40.128  14.530  1.00  0.00      RA0  C
ATOM   1383  O   ILE A 145      38.504  39.373  15.126  1.00  0.00      RA0  O
ATOM   1384  N   ALA A 146      37.627  40.164  13.204  1.00  0.00      RA0  N
ATOM   1385  H   ALA A 146      37.038  40.862  12.797  1.00  0.00      RA0  H
ATOM   1386  CA  ALA A 146      38.491  39.366  12.339  1.00  0.00      RA0  C
ATOM   1387  CB  ALA A 146      37.701  38.890  11.127  1.00  0.00      RA0  C
ATOM   1388  C   ALA A 146      39.592  40.260  11.825  1.00  0.00      RA0  C
ATOM   1389  O   ALA A 146      39.320  41.270  11.191  1.00  0.00      RA0  O
ATOM   1390  N   VAL A 147      40.832  39.879  12.100  1.00  0.00      RA0  N
ATOM   1391  H   VAL A 147      40.996  39.036  12.599  1.00  0.00      RA0  H
ATOM   1392  CA  VAL A 147      41.994  40.689  11.695  1.00  0.00      RA0  C
ATOM   1393  CB  VAL A 147      42.872  40.977  12.915  1.00  0.00      RA0  C
ATOM   1394  CG1 VAL A 147      44.032  41.906  12.561  1.00  0.00      RA0  C
ATOM   1395  CG2 VAL A 147      42.038  41.525  14.075  1.00  0.00      RA0  C
ATOM   1396  C   VAL A 147      42.735  39.835  10.682  1.00  0.00      RA0  C
ATOM   1397  O   VAL A 147      43.186  38.736  11.015  1.00  0.00      RA0  O
ATOM   1398  N   GLN A 148      42.820  40.325   9.451  1.00  0.00      RA0  N
ATOM   1399  H   GLN A 148      42.578  41.272   9.259  1.00  0.00      RA0  H
ATOM   1400  CA  GLN A 148      43.218  39.503   8.302  1.00  0.00      RA0  C
ATOM   1401  CB  GLN A 148      41.974  39.166   7.473  1.00  0.00      RA0  C
ATOM   1402  CG  GLN A 148      40.681  39.008   8.286  1.00  0.00      RA0  C
ATOM   1403  CD  GLN A 148      40.338  37.555   8.561  1.00  0.00      RA0  C
ATOM   1404  OE1 GLN A 148      39.533  36.974   7.831  1.00  0.00      RA0  O
ATOM   1405  NE2 GLN A 148      40.928  37.022   9.648  1.00  0.00      RA0  N
ATOM   1406 HE21 GLN A 148      41.590  37.523  10.215  1.00  0.00      RA0  H
ATOM   1407 HE22 GLN A 148      40.737  36.090   9.979  1.00  0.00      RA0  H
ATOM   1408  C   GLN A 148      44.283  40.159   7.421  1.00  0.00      RA0  C
ATOM   1409  O   GLN A 148      44.236  41.371   7.132  1.00  0.00      RA0  O
ATOM   1410  N   GLY A 149      45.222  39.347   6.947  1.00  0.00      RA0  N
ATOM   1411  H   GLY A 149      45.307  38.398   7.247  1.00  0.00      RA0  H
ATOM   1412  CA  GLY A 149      46.256  39.825   6.042  1.00  0.00      RA0  C
ATOM   1413  C   GLY A 149      47.621  39.353   6.499  1.00  0.00      RA0  C
ATOM   1414  O   GLY A 149      47.767  38.836   7.614  1.00  0.00      RA0  O
ATOM   1415  N   PRO A 150      48.615  39.532   5.647  1.00  0.00      RA0  N
ATOM   1416  CD  PRO A 150      48.490  40.143   4.330  1.00  0.00      RA0  C
ATOM   1417  CA  PRO A 150      49.959  39.020   5.916  1.00  0.00      RA0  C
ATOM   1418  CB  PRO A 150      50.689  39.247   4.588  1.00  0.00      RA0  C
ATOM   1419  CG  PRO A 150      49.931  40.374   3.895  1.00  0.00      RA0  C
ATOM   1420  C   PRO A 150      50.669  39.625   7.147  1.00  0.00      RA0  C
ATOM   1421  O   PRO A 150      51.533  38.974   7.746  1.00  0.00      RA0  O
ATOM   1422  N   ASN A 151      50.253  40.809   7.565  1.00  0.00      RA0  N
ATOM   1423  H   ASN A 151      49.534  41.283   7.051  1.00  0.00      RA0  H
ATOM   1424  CA  ASN A 151      50.760  41.443   8.778  1.00  0.00      RA0  C
ATOM   1425  CB  ASN A 151      51.176  42.897   8.555  1.00  0.00      RA0  C
ATOM   1426  CG  ASN A 151      52.502  43.005   7.842  1.00  0.00      RA0  C
ATOM   1427  OD1 ASN A 151      53.510  42.447   8.262  1.00  0.00      RA0  O
ATOM   1428  ND2 ASN A 151      52.444  43.761   6.732  1.00  0.00      RA0  N
ATOM   1429 HD21 ASN A 151      51.597  44.258   6.508  1.00  0.00      RA0  H
ATOM   1430 HD22 ASN A 151      53.209  43.874   6.102  1.00  0.00      RA0  H
ATOM   1431  C   ASN A 151      49.733  41.475   9.912  1.00  0.00      RA0  C
ATOM   1432  O   ASN A 151      49.956  42.116  10.946  1.00  0.00      RA0  O
ATOM   1433  N   ALA A 152      48.610  40.780   9.739  1.00  0.00      RA0  N
ATOM   1434  H   ALA A 152      48.502  40.200   8.928  1.00  0.00      RA0  H
ATOM   1435  CA  ALA A 152      47.525  40.831  10.724  1.00  0.00      RA0  C
ATOM   1436  CB  ALA A 152      46.307  40.084  10.210  1.00  0.00      RA0  C
ATOM   1437  C   ALA A 152      47.870  40.232  12.082  1.00  0.00      RA0  C
ATOM   1438  O   ALA A 152      47.643  40.855  13.112  1.00  0.00      RA0  O
ATOM   1439  N   GLN A 153      48.417  39.025  12.076  1.00  0.00      RA0  N
ATOM   1440  H   GLN A 153      48.619  38.600  11.194  1.00  0.00      RA0  H
ATOM   1441  CA  GLN A 153      48.786  38.360  13.322  1.00  0.00      RA0  C
ATOM   1442  CB  GLN A 153      49.251  36.937  13.034  1.00  0.00      RA0  C
ATOM   1443  CG  GLN A 153      48.090  36.131  12.455  1.00  0.00      RA0  C
ATOM   1444  CD  GLN A 153      48.572  34.759  12.050  1.00  0.00      RA0  C
ATOM   1445  OE1 GLN A 153      49.727  34.560  11.707  1.00  0.00      RA0  O
ATOM   1446  NE2 GLN A 153      47.628  33.811  12.097  1.00  0.00      RA0  N
ATOM   1447 HE21 GLN A 153      46.667  33.971  12.347  1.00  0.00      RA0  H
ATOM   1448 HE22 GLN A 153      47.932  32.885  11.881  1.00  0.00      RA0  H
ATOM   1449  C   GLN A 153      49.832  39.187  14.072  1.00  0.00      RA0  C
ATOM   1450  O   GLN A 153      49.689  39.419  15.253  1.00  0.00      RA0  O
ATOM   1451  N   ALA A 154      50.851  39.664  13.363  1.00  0.00      RA0  N
ATOM   1452  H   ALA A 154      50.903  39.467  12.386  1.00  0.00      RA0  H
ATOM   1453  CA  ALA A 154      51.905  40.471  13.987  1.00  0.00      RA0  C
ATOM   1454  CB  ALA A 154      52.975  40.833  12.957  1.00  0.00      RA0  C
ATOM   1455  C   ALA A 154      51.351  41.767  14.598  1.00  0.00      RA0  C
ATOM   1456  O   ALA A 154      51.682  42.119  15.731  1.00  0.00      RA0  O
ATOM   1457  N   LYS A 155      50.525  42.479  13.847  1.00  0.00      RA0  N
ATOM   1458  H   LYS A 155      50.272  42.156  12.933  1.00  0.00      RA0  H
ATOM   1459  CA  LYS A 155      49.955  43.733  14.328  1.00  0.00      RA0  C
ATOM   1460  CB  LYS A 155      49.236  44.476  13.205  1.00  0.00      RA0  C
ATOM   1461  CG  LYS A 155      50.190  45.186  12.244  1.00  0.00      RA0  C
ATOM   1462  CD  LYS A 155      49.435  45.829  11.081  1.00  0.00      RA0  C
ATOM   1463  CE  LYS A 155      50.310  46.697  10.176  1.00  0.00      RA0  C
ATOM   1464  NZ  LYS A 155      49.523  47.100   9.006  1.00  0.00      RA0  N
ATOM   1465  HZ1 LYS A 155      50.063  47.641   8.296  1.00  0.00      RA0  H
ATOM   1466  HZ2 LYS A 155      49.270  46.270   8.429  1.00  0.00      RA0  H
ATOM   1467  HZ3 LYS A 155      48.655  47.626   9.219  1.00  0.00      RA0  H
ATOM   1468  C   LYS A 155      49.019  43.509  15.502  1.00  0.00      RA0  C
ATOM   1469  O   LYS A 155      49.099  44.228  16.516  1.00  0.00      RA0  O
ATOM   1470  N   ALA A 156      48.162  42.490  15.413  1.00  0.00      RA0  N
ATOM   1471  H   ALA A 156      48.143  41.923  14.590  1.00  0.00      RA0  H
ATOM   1472  CA  ALA A 156      47.302  42.150  16.552  1.00  0.00      RA0  C
ATOM   1473  CB  ALA A 156      46.380  40.978  16.209  1.00  0.00      RA0  C
ATOM   1474  C   ALA A 156      48.114  41.792  17.779  1.00  0.00      RA0  C
ATOM   1475  O   ALA A 156      47.756  42.196  18.881  1.00  0.00      RA0  O
ATOM   1476  N   ALA A 157      49.205  41.055  17.580  1.00  0.00      RA0  N
ATOM   1477  H   ALA A 157      49.470  40.791  16.651  1.00  0.00      RA0  H
ATOM   1478  CA  ALA A 157      49.982  40.538  18.704  1.00  0.00      RA0  C
ATOM   1479  CB  ALA A 157      51.041  39.543  18.228  1.00  0.00      RA0  C
ATOM   1480  C   ALA A 157      50.677  41.640  19.516  1.00  0.00      RA0  C
ATOM   1481  O   ALA A 157      50.990  41.430  20.683  1.00  0.00      RA0  O
ATOM   1482  N   THR A 158      50.868  42.824  18.922  1.00  0.00      RA0  N
ATOM   1483  H   THR A 158      50.594  42.960  17.970  1.00  0.00      RA0  H
ATOM   1484  CA  THR A 158      51.429  43.975  19.664  1.00  0.00      RA0  C
ATOM   1485  CB  THR A 158      51.828  45.120  18.719  1.00  0.00      RA0  C
ATOM   1486  OG1 THR A 158      50.707  45.710  18.057  1.00  0.00      RA0  O
ATOM   1487  HG1 THR A 158      50.311  45.057  17.495  1.00  0.00      RA0  H
ATOM   1488  CG2 THR A 158      52.855  44.636  17.695  1.00  0.00      RA0  C
ATOM   1489  C   THR A 158      50.521  44.382  20.809  1.00  0.00      RA0  C
ATOM   1490  O   THR A 158      50.962  45.065  21.722  1.00  0.00      RA0  O
ATOM   1491  N   LEU A 159      49.248  43.993  20.740  1.00  0.00      RA0  N
ATOM   1492  H   LEU A 159      48.926  43.433  19.975  1.00  0.00      RA0  H
ATOM   1493  CA  LEU A 159      48.252  44.320  21.759  1.00  0.00      RA0  C
ATOM   1494  CB  LEU A 159      46.926  44.643  21.084  1.00  0.00      RA0  C
ATOM   1495  CG  LEU A 159      47.124  45.696  19.992  1.00  0.00      RA0  C
ATOM   1496  CD1 LEU A 159      45.869  45.864  19.149  1.00  0.00      RA0  C
ATOM   1497  CD2 LEU A 159      47.626  47.030  20.548  1.00  0.00      RA0  C
ATOM   1498  C   LEU A 159      48.105  43.238  22.813  1.00  0.00      RA0  C
ATOM   1499  O   LEU A 159      47.451  43.472  23.828  1.00  0.00      RA0  O
ATOM   1500  N   PHE A 160      48.698  42.073  22.573  1.00  0.00      RA0  N
ATOM   1501  H   PHE A 160      49.362  42.013  21.829  1.00  0.00      RA0  H
ATOM   1502  CA  PHE A 160      48.603  40.937  23.502  1.00  0.00      RA0  C
ATOM   1503  CB  PHE A 160      48.949  39.618  22.807  1.00  0.00      RA0  C
ATOM   1504  CG  PHE A 160      47.974  39.278  21.699  1.00  0.00      RA0  C
ATOM   1505  CD1 PHE A 160      46.771  39.964  21.560  1.00  0.00      RA0  C
ATOM   1506  CD2 PHE A 160      48.290  38.260  20.807  1.00  0.00      RA0  C
ATOM   1507  CE1 PHE A 160      45.908  39.657  20.515  1.00  0.00      RA0  C
ATOM   1508  CE2 PHE A 160      47.428  37.950  19.762  1.00  0.00      RA0  C
ATOM   1509  CZ  PHE A 160      46.243  38.660  19.606  1.00  0.00      RA0  C
ATOM   1510  C   PHE A 160      49.512  41.150  24.702  1.00  0.00      RA0  C
ATOM   1511  O   PHE A 160      50.613  41.693  24.567  1.00  0.00      RA0  O
ATOM   1512  N   ASN A 161      49.063  40.712  25.872  1.00  0.00      RA0  N
ATOM   1513  H   ASN A 161      48.166  40.272  25.880  1.00  0.00      RA0  H
ATOM   1514  CA  ASN A 161      49.950  40.653  27.032  1.00  0.00      RA0  C
ATOM   1515  CB  ASN A 161      49.201  40.736  28.366  1.00  0.00      RA0  C
ATOM   1516  CG  ASN A 161      48.436  39.465  28.668  1.00  0.00      RA0  C
ATOM   1517  OD1 ASN A 161      48.945  38.351  28.611  1.00  0.00      RA0  O
ATOM   1518  ND2 ASN A 161      47.164  39.701  29.033  1.00  0.00      RA0  N
ATOM   1519 HD21 ASN A 161      46.800  40.634  29.003  1.00  0.00      RA0  H
ATOM   1520 HD22 ASN A 161      46.540  38.979  29.334  1.00  0.00      RA0  H
ATOM   1521  C   ASN A 161      50.853  39.435  26.959  1.00  0.00      RA0  C
ATOM   1522  O   ASN A 161      50.729  38.619  26.053  1.00  0.00      RA0  O
ATOM   1523  N   ASP A 162      51.794  39.296  27.889  1.00  0.00      RA0  N
ATOM   1524  H   ASP A 162      52.006  40.009  28.559  1.00  0.00      RA0  H
ATOM   1525  CA  ASP A 162      52.735  38.177  27.810  1.00  0.00      RA0  C
ATOM   1526  CB  ASP A 162      53.884  38.403  28.782  1.00  0.00      RA0  C
ATOM   1527  CG  ASP A 162      54.644  39.586  28.203  1.00  0.00      RA0  C
ATOM   1528  OD1 ASP A 162      55.706  39.380  27.624  1.00  0.00      RA0  O
ATOM   1529  OD2 ASP A 162      54.133  40.707  28.227  1.00  0.00      RA0  O
ATOM   1530  C   ASP A 162      52.051  36.797  27.793  1.00  0.00      RA0  C
ATOM   1531  O   ASP A 162      52.419  35.931  27.012  1.00  0.00      RA0  O
ATOM   1532  N   ALA A 163      51.038  36.602  28.628  1.00  0.00      RA0  N
ATOM   1533  H   ALA A 163      50.660  37.388  29.117  1.00  0.00      RA0  H
ATOM   1534  CA  ALA A 163      50.345  35.322  28.698  1.00  0.00      RA0  C
ATOM   1535  CB  ALA A 163      49.338  35.305  29.849  1.00  0.00      RA0  C
ATOM   1536  C   ALA A 163      49.621  35.020  27.395  1.00  0.00      RA0  C
ATOM   1537  O   ALA A 163      49.547  33.860  26.982  1.00  0.00      RA0  O
ATOM   1538  N   GLN A 164      49.090  36.067  26.761  1.00  0.00      RA0  N
ATOM   1539  H   GLN A 164      49.264  36.980  27.136  1.00  0.00      RA0  H
ATOM   1540  CA  GLN A 164      48.368  35.918  25.499  1.00  0.00      RA0  C
ATOM   1541  CB  GLN A 164      47.535  37.164  25.233  1.00  0.00      RA0  C
ATOM   1542  CG  GLN A 164      46.503  37.343  26.344  1.00  0.00      RA0  C
ATOM   1543  CD  GLN A 164      45.803  38.668  26.191  1.00  0.00      RA0  C
ATOM   1544  OE1 GLN A 164      46.419  39.677  25.873  1.00  0.00      RA0  O
ATOM   1545  NE2 GLN A 164      44.492  38.621  26.464  1.00  0.00      RA0  N
ATOM   1546 HE21 GLN A 164      44.056  37.745  26.686  1.00  0.00      RA0  H
ATOM   1547 HE22 GLN A 164      43.908  39.432  26.429  1.00  0.00      RA0  H
ATOM   1548  C   GLN A 164      49.346  35.587  24.361  1.00  0.00      RA0  C
ATOM   1549  O   GLN A 164      49.126  34.668  23.565  1.00  0.00      RA0  O
ATOM   1550  N   ARG A 165      50.458  36.308  24.315  1.00  0.00      RA0  N
ATOM   1551  H   ARG A 165      50.612  37.032  24.988  1.00  0.00      RA0  H
ATOM   1552  CA  ARG A 165      51.531  35.935  23.381  1.00  0.00      RA0  C
ATOM   1553  CB  ARG A 165      52.674  36.946  23.473  1.00  0.00      RA0  C
ATOM   1554  CG  ARG A 165      52.472  38.071  22.451  1.00  0.00      RA0  C
ATOM   1555  CD  ARG A 165      53.425  39.261  22.603  1.00  0.00      RA0  C
ATOM   1556  NE  ARG A 165      52.949  40.212  23.607  1.00  0.00      RA0  N
ATOM   1557  HE  ARG A 165      52.126  40.751  23.377  1.00  0.00      RA0  H
ATOM   1558  CZ  ARG A 165      53.594  40.347  24.802  1.00  0.00      RA0  C
ATOM   1559  NH1 ARG A 165      54.671  39.586  25.078  1.00  0.00      RA0  N
ATOM   1560 HH11 ARG A 165      55.128  39.646  25.984  1.00  0.00      RA0  H
ATOM   1561 HH12 ARG A 165      55.061  38.929  24.432  1.00  0.00      RA0  H
ATOM   1562  NH2 ARG A 165      53.138  41.243  25.698  1.00  0.00      RA0  N
ATOM   1563 HH21 ARG A 165      53.577  41.331  26.610  1.00  0.00      RA0  H
ATOM   1564 HH22 ARG A 165      52.344  41.828  25.487  1.00  0.00      RA0  H
ATOM   1565  C   ARG A 165      51.980  34.494  23.535  1.00  0.00      RA0  C
ATOM   1566  O   ARG A 165      52.159  33.776  22.545  1.00  0.00      RA0  O
ATOM   1567  N   GLN A 166      52.157  34.057  24.776  1.00  0.00      RA0  N
ATOM   1568  H   GLN A 166      52.009  34.684  25.542  1.00  0.00      RA0  H
ATOM   1569  CA  GLN A 166      52.576  32.684  25.045  1.00  0.00      RA0  C
ATOM   1570  CB  GLN A 166      52.863  32.529  26.536  1.00  0.00      RA0  C
ATOM   1571  CG  GLN A 166      53.456  31.172  26.908  1.00  0.00      RA0  C
ATOM   1572  CD  GLN A 166      53.801  31.185  28.381  1.00  0.00      RA0  C
ATOM   1573  OE1 GLN A 166      53.224  30.472  29.193  1.00  0.00      RA0  O
ATOM   1574  NE2 GLN A 166      54.784  32.052  28.685  1.00  0.00      RA0  N
ATOM   1575 HE21 GLN A 166      55.219  32.604  27.973  1.00  0.00      RA0  H
ATOM   1576 HE22 GLN A 166      55.098  32.162  29.628  1.00  0.00      RA0  H
ATOM   1577  C   GLN A 166      51.533  31.681  24.562  1.00  0.00      RA0  C
ATOM   1578  O   GLN A 166      51.876  30.670  23.956  1.00  0.00      RA0  O
ATOM   1579  N   ALA A 167      50.258  31.982  24.804  1.00  0.00      RA0  N
ATOM   1580  H   ALA A 167      50.036  32.817  25.309  1.00  0.00      RA0  H
ATOM   1581  CA  ALA A 167      49.158  31.086  24.378  1.00  0.00      RA0  C
ATOM   1582  CB  ALA A 167      47.807  31.660  24.807  1.00  0.00      RA0  C
ATOM   1583  C   ALA A 167      49.116  30.813  22.872  1.00  0.00      RA0  C
ATOM   1584  O   ALA A 167      48.801  29.685  22.428  1.00  0.00      RA0  O
ATOM   1585  N   VAL A 168      49.425  31.834  22.089  1.00  0.00      RA0  N
ATOM   1586  H   VAL A 168      49.770  32.683  22.495  1.00  0.00      RA0  H
ATOM   1587  CA  VAL A 168      49.321  31.743  20.625  1.00  0.00      RA0  C
ATOM   1588  CB  VAL A 168      48.664  33.003  20.058  1.00  0.00      RA0  C
ATOM   1589  CG1 VAL A 168      47.305  33.226  20.716  1.00  0.00      RA0  C
ATOM   1590  CG2 VAL A 168      49.570  34.230  20.189  1.00  0.00      RA0  C
ATOM   1591  C   VAL A 168      50.657  31.484  19.929  1.00  0.00      RA0  C
ATOM   1592  O   VAL A 168      50.715  31.423  18.695  1.00  0.00      RA0  O
ATOM   1593  N   GLU A 169      51.728  31.355  20.708  1.00  0.00      RA0  N
ATOM   1594  H   GLU A 169      51.651  31.318  21.704  1.00  0.00      RA0  H
ATOM   1595  CA  GLU A 169      53.048  31.167  20.125  1.00  0.00      RA0  C
ATOM   1596  CB  GLU A 169      54.155  31.201  21.177  1.00  0.00      RA0  C
ATOM   1597  CG  GLU A 169      55.539  31.130  20.524  1.00  0.00      RA0  C
ATOM   1598  CD  GLU A 169      55.665  32.219  19.474  1.00  0.00      RA0  C
ATOM   1599  OE1 GLU A 169      55.903  33.366  19.844  1.00  0.00      RA0  O
ATOM   1600  OE2 GLU A 169      55.530  31.918  18.287  1.00  0.00      RA0  O
ATOM   1601  C   GLU A 169      53.058  29.870  19.317  1.00  0.00      RA0  C
ATOM   1602  O   GLU A 169      52.779  28.805  19.838  1.00  0.00      RA0  O
ATOM   1603  N   GLY A 170      53.408  29.971  18.043  1.00  0.00      RA0  N
ATOM   1604  H   GLY A 170      53.755  30.870  17.761  1.00  0.00      RA0  H
ATOM   1605  CA  GLY A 170      53.506  28.805  17.182  1.00  0.00      RA0  C
ATOM   1606  C   GLY A 170      52.162  28.201  16.796  1.00  0.00      RA0  C
ATOM   1607  O   GLY A 170      52.104  27.085  16.275  1.00  0.00      RA0  O
ATOM   1608  N   MSE A 171      51.077  28.930  17.048  1.00  0.00      RA0  N
ATOM   1609  H   MSE A 171      51.161  29.874  17.376  1.00  0.00      RA0  H
ATOM   1610  CA  MSE A 171      49.757  28.348  16.869  1.00  0.00      RA0  C
ATOM   1611  CB  MSE A 171      48.682  29.210  17.540  1.00  0.00      RA0  C
ATOM   1612  CG  MSE A 171      47.299  28.561  17.516  1.00  0.00      RA0  C
ATOM   1613  SE  MSE A 171      46.070  29.418  18.516  1.00  0.00      RA0  S
ATOM   1614  CE  MSE A 171      46.021  30.972  17.614  1.00  0.00      RA0  C
ATOM   1615  C   MSE A 171      49.476  28.143  15.389  1.00  0.00      RA0  C
ATOM   1616  O   MSE A 171      49.657  29.058  14.559  1.00  0.00      RA0  O
ATOM   1617  N   LYS A 172      49.040  26.931  15.073  1.00  0.00      RA0  N
ATOM   1618  H   LYS A 172      48.797  26.305  15.811  1.00  0.00      RA0  H
ATOM   1619  CA  LYS A 172      48.779  26.534  13.705  1.00  0.00      RA0  C
ATOM   1620  CB  LYS A 172      49.024  25.020  13.583  1.00  0.00      RA0  C
ATOM   1621  CG  LYS A 172      50.428  24.593  14.015  1.00  0.00      RA0  C
ATOM   1622  CD  LYS A 172      51.558  25.473  13.468  1.00  0.00      RA0  C
ATOM   1623  CE  LYS A 172      52.962  25.009  13.867  1.00  0.00      RA0  C
ATOM   1624  NZ  LYS A 172      53.050  24.636  15.284  1.00  0.00      RA0  N
ATOM   1625  HZ1 LYS A 172      54.046  24.410  15.517  1.00  0.00      RA0  H
ATOM   1626  HZ2 LYS A 172      52.716  25.402  15.901  1.00  0.00      RA0  H
ATOM   1627  HZ3 LYS A 172      52.539  23.743  15.465  1.00  0.00      RA0  H
ATOM   1628  C   LYS A 172      47.375  26.970  13.306  1.00  0.00      RA0  C
ATOM   1629  O   LYS A 172      46.557  27.358  14.161  1.00  0.00      RA0  O
ATOM   1630  N   PRO A 173      47.092  26.928  12.007  1.00  0.00      RA0  N
ATOM   1631  CD  PRO A 173      48.017  26.721  10.892  1.00  0.00      RA0  C
ATOM   1632  CA  PRO A 173      45.761  27.243  11.526  1.00  0.00      RA0  C
ATOM   1633  CB  PRO A 173      45.874  27.112  10.005  1.00  0.00      RA0  C
ATOM   1634  CG  PRO A 173      47.339  27.416   9.726  1.00  0.00      RA0  C
ATOM   1635  C   PRO A 173      44.672  26.386  12.117  1.00  0.00      RA0  C
ATOM   1636  O   PRO A 173      44.882  25.207  12.420  1.00  0.00      RA0  O
ATOM   1637  N   PHE A 174      43.490  26.985  12.253  1.00  0.00      RA0  N
ATOM   1638  H   PHE A 174      43.406  27.939  11.974  1.00  0.00      RA0  H
ATOM   1639  CA  PHE A 174      42.322  26.266  12.761  1.00  0.00      RA0  C
ATOM   1640  CB  PHE A 174      41.804  25.184  11.801  1.00  0.00      RA0  C
ATOM   1641  CG  PHE A 174      40.903  25.780  10.747  1.00  0.00      RA0  C
ATOM   1642  CD1 PHE A 174      41.457  26.503   9.667  1.00  0.00      RA0  C
ATOM   1643  CD2 PHE A 174      39.509  25.592  10.865  1.00  0.00      RA0  C
ATOM   1644  CE1 PHE A 174      40.601  27.047   8.690  1.00  0.00      RA0  C
ATOM   1645  CE2 PHE A 174      38.654  26.134   9.887  1.00  0.00      RA0  C
ATOM   1646  CZ  PHE A 174      39.208  26.857   8.810  1.00  0.00      RA0  C
ATOM   1647  C   PHE A 174      42.534  25.730  14.172  1.00  0.00      RA0  C
ATOM   1648  O   PHE A 174      42.263  24.574  14.453  1.00  0.00      RA0  O
ATOM   1649  N   PHE A 175      42.978  26.638  15.037  1.00  0.00      RA0  N
ATOM   1650  H   PHE A 175      43.206  27.577  14.763  1.00  0.00      RA0  H
ATOM   1651  CA  PHE A 175      42.992  26.464  16.470  1.00  0.00      RA0  C
ATOM   1652  CB  PHE A 175      44.413  26.315  17.013  1.00  0.00      RA0  C
ATOM   1653  CG  PHE A 175      45.003  24.943  16.793  1.00  0.00      RA0  C
ATOM   1654  CD1 PHE A 175      45.691  24.644  15.607  1.00  0.00      RA0  C
ATOM   1655  CD2 PHE A 175      44.899  23.977  17.798  1.00  0.00      RA0  C
ATOM   1656  CE1 PHE A 175      46.328  23.414  15.393  1.00  0.00      RA0  C
ATOM   1657  CE2 PHE A 175      45.537  22.747  17.585  1.00  0.00      RA0  C
ATOM   1658  CZ  PHE A 175      46.260  22.462  16.415  1.00  0.00      RA0  C
ATOM   1659  C   PHE A 175      42.410  27.704  17.092  1.00  0.00      RA0  C
ATOM   1660  O   PHE A 175      42.512  28.793  16.518  1.00  0.00      RA0  O
ATOM   1661  N   GLY A 176      41.847  27.534  18.283  1.00  0.00      RA0  N
ATOM   1662  H   GLY A 176      41.797  26.630  18.712  1.00  0.00      RA0  H
ATOM   1663  CA  GLY A 176      41.388  28.641  19.101  1.00  0.00      RA0  C
ATOM   1664  C   GLY A 176      41.825  28.478  20.534  1.00  0.00      RA0  C
ATOM   1665  O   GLY A 176      41.907  27.354  21.041  1.00  0.00      RA0  O
ATOM   1666  N   VAL A 177      42.139  29.584  21.200  1.00  0.00      RA0  N
ATOM   1667  H   VAL A 177      42.169  30.475  20.741  1.00  0.00      RA0  H
ATOM   1668  CA  VAL A 177      42.519  29.532  22.587  1.00  0.00      RA0  C
ATOM   1669  CB  VAL A 177      44.043  29.344  22.681  1.00  0.00      RA0  C
ATOM   1670  CG1 VAL A 177      44.791  30.476  21.973  1.00  0.00      RA0  C
ATOM   1671  CG2 VAL A 177      44.520  29.131  24.119  1.00  0.00      RA0  C
ATOM   1672  C   VAL A 177      42.041  30.750  23.388  1.00  0.00      RA0  C
ATOM   1673  O   VAL A 177      42.105  31.891  22.928  1.00  0.00      RA0  O
ATOM   1674  N   GLN A 178      41.555  30.479  24.588  1.00  0.00      RA0  N
ATOM   1675  H   GLN A 178      41.657  29.545  24.926  1.00  0.00      RA0  H
ATOM   1676  CA  GLN A 178      41.186  31.500  25.553  1.00  0.00      RA0  C
ATOM   1677  CB  GLN A 178      40.080  30.977  26.470  1.00  0.00      RA0  C
ATOM   1678  CG  GLN A 178      39.307  32.078  27.201  1.00  0.00      RA0  C
ATOM   1679  CD  GLN A 178      38.415  32.813  26.219  1.00  0.00      RA0  C
ATOM   1680  OE1 GLN A 178      37.715  32.208  25.405  1.00  0.00      RA0  O
ATOM   1681  NE2 GLN A 178      38.475  34.151  26.354  1.00  0.00      RA0  N
ATOM   1682 HE21 GLN A 178      39.034  34.571  27.079  1.00  0.00      RA0  H
ATOM   1683 HE22 GLN A 178      37.975  34.794  25.772  1.00  0.00      RA0  H
ATOM   1684  C   GLN A 178      42.415  31.912  26.358  1.00  0.00      RA0  C
ATOM   1685  O   GLN A 178      43.094  31.076  26.975  1.00  0.00      RA0  O
ATOM   1686  N   ALA A 179      42.707  33.204  26.330  1.00  0.00      RA0  N
ATOM   1687  H   ALA A 179      42.171  33.840  25.782  1.00  0.00      RA0  H
ATOM   1688  CA  ALA A 179      43.784  33.759  27.131  1.00  0.00      RA0  C
ATOM   1689  CB  ALA A 179      44.993  34.049  26.247  1.00  0.00      RA0  C
ATOM   1690  C   ALA A 179      43.255  35.042  27.758  1.00  0.00      RA0  C
ATOM   1691  O   ALA A 179      43.239  36.105  27.120  1.00  0.00      RA0  O
ATOM   1692  N   GLY A 180      42.746  34.898  28.984  1.00  0.00      RA0  N
ATOM   1693  H   GLY A 180      42.714  33.978  29.371  1.00  0.00      RA0  H
ATOM   1694  CA  GLY A 180      42.057  35.972  29.670  1.00  0.00      RA0  C
ATOM   1695  C   GLY A 180      40.810  36.407  28.929  1.00  0.00      RA0  C
ATOM   1696  O   GLY A 180      39.985  35.568  28.546  1.00  0.00      RA0  O
ATOM   1697  N   ASP A 181      40.701  37.712  28.683  1.00  0.00      RA0  N
ATOM   1698  H   ASP A 181      41.344  38.362  29.085  1.00  0.00      RA0  H
ATOM   1699  CA  ASP A 181      39.529  38.296  28.017  1.00  0.00      RA0  C
ATOM   1700  CB  ASP A 181      39.476  39.829  28.142  1.00  0.00      RA0  C
ATOM   1701  CG  ASP A 181      38.873  40.285  29.457  1.00  0.00      RA0  C
ATOM   1702  OD1 ASP A 181      39.507  40.089  30.488  1.00  0.00      RA0  O
ATOM   1703  OD2 ASP A 181      37.786  40.870  29.450  1.00  0.00      RA0  O
ATOM   1704  C   ASP A 181      39.459  37.959  26.533  1.00  0.00      RA0  C
ATOM   1705  O   ASP A 181      38.399  38.139  25.930  1.00  0.00      RA0  O
ATOM   1706  N   LEU A 182      40.560  37.449  25.952  1.00  0.00      RA0  N
ATOM   1707  H   LEU A 182      41.332  37.133  26.502  1.00  0.00      RA0  H
ATOM   1708  CA  LEU A 182      40.642  37.233  24.509  1.00  0.00      RA0  C
ATOM   1709  CB  LEU A 182      41.922  37.831  23.922  1.00  0.00      RA0  C
ATOM   1710  CG  LEU A 182      42.088  39.341  24.110  1.00  0.00      RA0  C
ATOM   1711  CD1 LEU A 182      43.359  39.849  23.426  1.00  0.00      RA0  C
ATOM   1712  CD2 LEU A 182      40.868  40.128  23.644  1.00  0.00      RA0  C
ATOM   1713  C   LEU A 182      40.566  35.774  24.165  1.00  0.00      RA0  C
ATOM   1714  O   LEU A 182      41.315  34.957  24.688  1.00  0.00      RA0  O
ATOM   1715  N   PHE A 183      39.626  35.464  23.275  1.00  0.00      RA0  N
ATOM   1716  H   PHE A 183      39.045  36.198  22.916  1.00  0.00      RA0  H
ATOM   1717  CA  PHE A 183      39.596  34.178  22.589  1.00  0.00      RA0  C
ATOM   1718  CB  PHE A 183      38.155  33.688  22.464  1.00  0.00      RA0  C
ATOM   1719  CG  PHE A 183      38.114  32.406  21.669  1.00  0.00      RA0  C
ATOM   1720  CD1 PHE A 183      38.717  31.260  22.170  1.00  0.00      RA0  C
ATOM   1721  CD2 PHE A 183      37.471  32.374  20.437  1.00  0.00      RA0  C
ATOM   1722  CE1 PHE A 183      38.674  30.080  21.438  1.00  0.00      RA0  C
ATOM   1723  CE2 PHE A 183      37.429  31.194  19.705  1.00  0.00      RA0  C
ATOM   1724  CZ  PHE A 183      38.030  30.046  20.206  1.00  0.00      RA0  C
ATOM   1725  C   PHE A 183      40.194  34.416  21.213  1.00  0.00      RA0  C
ATOM   1726  O   PHE A 183      39.650  35.194  20.429  1.00  0.00      RA0  O
ATOM   1727  N   ILE A 184      41.337  33.787  20.943  1.00  0.00      RA0  N
ATOM   1728  H   ILE A 184      41.708  33.091  21.559  1.00  0.00      RA0  H
ATOM   1729  CA  ILE A 184      42.100  34.086  19.731  1.00  0.00      RA0  C
ATOM   1730  CB  ILE A 184      43.507  34.550  20.111  1.00  0.00      RA0  C
ATOM   1731  CG2 ILE A 184      44.305  34.969  18.877  1.00  0.00      RA0  C
ATOM   1732  CG1 ILE A 184      43.447  35.656  21.166  1.00  0.00      RA0  C
ATOM   1733  CD1 ILE A 184      44.807  35.977  21.786  1.00  0.00      RA0  C
ATOM   1734  C   ILE A 184      42.159  32.841  18.879  1.00  0.00      RA0  C
ATOM   1735  O   ILE A 184      42.575  31.784  19.353  1.00  0.00      RA0  O
ATOM   1736  N   ALA A 185      41.710  32.970  17.637  1.00  0.00      RA0  N
ATOM   1737  H   ALA A 185      41.387  33.854  17.291  1.00  0.00      RA0  H
ATOM   1738  CA  ALA A 185      41.616  31.830  16.725  1.00  0.00      RA0  C
ATOM   1739  CB  ALA A 185      40.152  31.452  16.502  1.00  0.00      RA0  C
ATOM   1740  C   ALA A 185      42.277  32.134  15.389  1.00  0.00      RA0  C
ATOM   1741  O   ALA A 185      42.167  33.234  14.874  1.00  0.00      RA0  O
ATOM   1742  N   THR A 186      42.990  31.141  14.862  1.00  0.00      RA0  N
ATOM   1743  H   THR A 186      43.059  30.258  15.333  1.00  0.00      RA0  H
ATOM   1744  CA  THR A 186      43.633  31.230  13.551  1.00  0.00      RA0  C
ATOM   1745  CB  THR A 186      44.840  30.300  13.630  1.00  0.00      RA0  C
ATOM   1746  OG1 THR A 186      44.692  29.438  14.770  1.00  0.00      RA0  O
ATOM   1747  HG1 THR A 186      45.445  28.848  14.757  1.00  0.00      RA0  H
ATOM   1748  CG2 THR A 186      46.171  31.048  13.686  1.00  0.00      RA0  C
ATOM   1749  C   THR A 186      42.669  30.774  12.458  1.00  0.00      RA0  C
ATOM   1750  O   THR A 186      42.839  29.702  11.833  1.00  0.00      RA0  O
ATOM   1751  N   THR A 187      41.649  31.616  12.254  1.00  0.00      RA0  N
ATOM   1752  H   THR A 187      41.535  32.447  12.801  1.00  0.00      RA0  H
ATOM   1753  CA  THR A 187      40.588  31.408  11.282  1.00  0.00      RA0  C
ATOM   1754  CB  THR A 187      39.373  31.009  12.110  1.00  0.00      RA0  C
ATOM   1755  OG1 THR A 187      39.427  31.715  13.355  1.00  0.00      RA0  O
ATOM   1756  HG1 THR A 187      38.861  32.476  13.208  1.00  0.00      RA0  H
ATOM   1757  CG2 THR A 187      39.324  29.499  12.372  1.00  0.00      RA0  C
ATOM   1758  C   THR A 187      40.383  32.686  10.472  1.00  0.00      RA0  C
ATOM   1759  O   THR A 187      40.945  33.751  10.779  1.00  0.00      RA0  O
ATOM   1760  N   GLY A 188      39.570  32.584   9.423  1.00  0.00      RA0  N
ATOM   1761  H   GLY A 188      39.068  31.760   9.157  1.00  0.00      RA0  H
ATOM   1762  CA  GLY A 188      39.319  33.722   8.585  1.00  0.00      RA0  C
ATOM   1763  C   GLY A 188      38.484  33.350   7.377  1.00  0.00      RA0  C
ATOM   1764  O   GLY A 188      38.259  32.169   7.109  1.00  0.00      RA0  O
ATOM   1765  N   TYR A 189      38.034  34.376   6.693  1.00  0.00      RA0  N
ATOM   1766  H   TYR A 189      38.357  35.282   6.979  1.00  0.00      RA0  H
ATOM   1767  CA  TYR A 189      37.176  34.275   5.523  1.00  0.00      RA0  C
ATOM   1768  CB  TYR A 189      35.845  34.865   5.999  1.00  0.00      RA0  C
ATOM   1769  CG  TYR A 189      34.630  34.628   5.132  1.00  0.00      RA0  C
ATOM   1770  CD1 TYR A 189      34.343  33.386   4.577  1.00  0.00      RA0  C
ATOM   1771  CE1 TYR A 189      33.161  33.208   3.859  1.00  0.00      RA0  C
ATOM   1772  CD2 TYR A 189      33.751  35.687   4.943  1.00  0.00      RA0  C
ATOM   1773  CE2 TYR A 189      32.573  35.511   4.233  1.00  0.00      RA0  C
ATOM   1774  CZ  TYR A 189      32.278  34.271   3.687  1.00  0.00      RA0  C
ATOM   1775  OH  TYR A 189      31.116  34.117   2.960  1.00  0.00      RA0  O
ATOM   1776  HH  TYR A 189      30.754  34.966   2.739  1.00  0.00      RA0  H
ATOM   1777  C   TYR A 189      37.773  35.015   4.324  1.00  0.00      RA0  C
ATOM   1778  O   TYR A 189      37.037  35.478   3.454  1.00  0.00      RA0  O
ATOM   1779  N   THR A 190      39.113  35.092   4.246  1.00  0.00      RA0  N
ATOM   1780  H   THR A 190      39.681  34.665   4.947  1.00  0.00      RA0  H
ATOM   1781  CA  THR A 190      39.760  35.962   3.272  1.00  0.00      RA0  C
ATOM   1782  CB  THR A 190      40.373  36.949   4.227  1.00  0.00      RA0  C
ATOM   1783  OG1 THR A 190      40.512  36.217   5.454  1.00  0.00      RA0  O
ATOM   1784  HG1 THR A 190      40.363  36.828   6.169  1.00  0.00      RA0  H
ATOM   1785  CG2 THR A 190      39.471  38.160   4.471  1.00  0.00      RA0  C
ATOM   1786  C   THR A 190      40.745  35.308   2.321  1.00  0.00      RA0  C
ATOM   1787  O   THR A 190      41.059  35.900   1.287  1.00  0.00      RA0  O
ATOM   1788  N   GLY A 191      41.231  34.122   2.655  1.00  0.00      RA0  N
ATOM   1789  H   GLY A 191      40.920  33.703   3.508  1.00  0.00      RA0  H
ATOM   1790  CA  GLY A 191      42.315  33.493   1.897  1.00  0.00      RA0  C
ATOM   1791  C   GLY A 191      43.697  33.959   2.369  1.00  0.00      RA0  C
ATOM   1792  O   GLY A 191      44.704  33.636   1.746  1.00  0.00      RA0  O
ATOM   1793  N   GLU A 192      43.716  34.765   3.436  1.00  0.00      RA0  N
ATOM   1794  H   GLU A 192      42.877  34.937   3.944  1.00  0.00      RA0  H
ATOM   1795  CA  GLU A 192      44.948  35.243   4.050  1.00  0.00      RA0  C
ATOM   1796  CB  GLU A 192      44.973  36.776   4.053  1.00  0.00      RA0  C
ATOM   1797  CG  GLU A 192      44.618  37.434   2.706  1.00  0.00      RA0  C
ATOM   1798  CD  GLU A 192      45.548  36.990   1.586  1.00  0.00      RA0  C
ATOM   1799  OE1 GLU A 192      46.756  37.108   1.735  1.00  0.00      RA0  O
ATOM   1800  OE2 GLU A 192      45.065  36.535   0.552  1.00  0.00      RA0  O
ATOM   1801  C   GLU A 192      45.079  34.658   5.443  1.00  0.00      RA0  C
ATOM   1802  O   GLU A 192      44.120  34.139   6.001  1.00  0.00      RA0  O
ATOM   1803  N   ALA A 193      46.273  34.795   6.018  1.00  0.00      RA0  N
ATOM   1804  H   ALA A 193      47.002  35.167   5.444  1.00  0.00      RA0  H
ATOM   1805  CA  ALA A 193      46.501  34.558   7.441  1.00  0.00      RA0  C
ATOM   1806  CB  ALA A 193      47.999  34.579   7.755  1.00  0.00      RA0  C
ATOM   1807  C   ALA A 193      45.797  35.615   8.278  1.00  0.00      RA0  C
ATOM   1808  O   ALA A 193      45.417  36.662   7.786  1.00  0.00      RA0  O
ATOM   1809  N   GLY A 194      45.619  35.310   9.551  1.00  0.00      RA0  N
ATOM   1810  H   GLY A 194      45.894  34.414   9.899  1.00  0.00      RA0  H
ATOM   1811  CA  GLY A 194      44.989  36.252  10.455  1.00  0.00      RA0  C
ATOM   1812  C   GLY A 194      44.460  35.601  11.697  1.00  0.00      RA0  C
ATOM   1813  O   GLY A 194      44.756  34.437  11.964  1.00  0.00      RA0  O
ATOM   1814  N   TYR A 195      43.694  36.388  12.467  1.00  0.00      RA0  N
ATOM   1815  H   TYR A 195      43.417  37.303  12.173  1.00  0.00      RA0  H
ATOM   1816  CA  TYR A 195      43.018  35.893  13.639  1.00  0.00      RA0  C
ATOM   1817  CB  TYR A 195      43.592  36.518  14.910  1.00  0.00      RA0  C
ATOM   1818  CG  TYR A 195      44.935  35.945  15.285  1.00  0.00      RA0  C
ATOM   1819  CD1 TYR A 195      45.186  34.590  15.120  1.00  0.00      RA0  C
ATOM   1820  CE1 TYR A 195      46.407  34.062  15.516  1.00  0.00      RA0  C
ATOM   1821  CD2 TYR A 195      45.911  36.773  15.830  1.00  0.00      RA0  C
ATOM   1822  CE2 TYR A 195      47.131  36.243  16.233  1.00  0.00      RA0  C
ATOM   1823  CZ  TYR A 195      47.376  34.884  16.077  1.00  0.00      RA0  C
ATOM   1824  OH  TYR A 195      48.578  34.341  16.470  1.00  0.00      RA0  O
ATOM   1825  HH  TYR A 195      49.102  34.979  16.938  1.00  0.00      RA0  H
ATOM   1826  C   TYR A 195      41.549  36.328  13.574  1.00  0.00      RA0  C
ATOM   1827  O   TYR A 195      41.222  37.317  12.900  1.00  0.00      RA0  O
ATOM   1828  N   GLU A 196      40.713  35.591  14.292  1.00  0.00      RA0  N
ATOM   1829  H   GLU A 196      41.033  34.742  14.715  1.00  0.00      RA0  H
ATOM   1830  CA  GLU A 196      39.442  36.110  14.790  1.00  0.00      RA0  C
ATOM   1831  CB  GLU A 196      38.280  35.345  14.114  1.00  0.00      RA0  C
ATOM   1832  CG  GLU A 196      38.341  35.679  12.603  1.00  0.00      RA0  C
ATOM   1833  CD  GLU A 196      37.327  34.978  11.705  1.00  0.00      RA0  C
ATOM   1834  OE1 GLU A 196      37.276  33.750  11.745  1.00  0.00      RA0  O
ATOM   1835  OE2 GLU A 196      36.643  35.653  10.915  1.00  0.00      RA0  O
ATOM   1836  C   GLU A 196      39.548  36.155  16.312  1.00  0.00      RA0  C
ATOM   1837  O   GLU A 196      40.030  35.204  16.966  1.00  0.00      RA0  O
ATOM   1838  N   ILE A 197      39.134  37.269  16.880  1.00  0.00      RA0  N
ATOM   1839  H   ILE A 197      38.681  37.980  16.344  1.00  0.00      RA0  H
ATOM   1840  CA  ILE A 197      39.331  37.519  18.301  1.00  0.00      RA0  C
ATOM   1841  CB  ILE A 197      40.350  38.637  18.533  1.00  0.00      RA0  C
ATOM   1842  CG2 ILE A 197      40.531  38.890  20.030  1.00  0.00      RA0  C
ATOM   1843  CG1 ILE A 197      41.683  38.322  17.850  1.00  0.00      RA0  C
ATOM   1844  CD1 ILE A 197      42.714  39.441  17.985  1.00  0.00      RA0  C
ATOM   1845  C   ILE A 197      37.992  37.864  18.938  1.00  0.00      RA0  C
ATOM   1846  O   ILE A 197      37.379  38.861  18.577  1.00  0.00      RA0  O
ATOM   1847  N   ALA A 198      37.529  37.025  19.869  1.00  0.00      RA0  N
ATOM   1848  H   ALA A 198      38.121  36.286  20.192  1.00  0.00      RA0  H
ATOM   1849  CA  ALA A 198      36.277  37.299  20.579  1.00  0.00      RA0  C
ATOM   1850  CB  ALA A 198      35.434  36.031  20.701  1.00  0.00      RA0  C
ATOM   1851  C   ALA A 198      36.610  37.807  21.973  1.00  0.00      RA0  C
ATOM   1852  O   ALA A 198      37.544  37.323  22.614  1.00  0.00      RA0  O
ATOM   1853  N   LEU A 199      35.836  38.781  22.442  1.00  0.00      RA0  N
ATOM   1854  H   LEU A 199      35.048  39.132  21.924  1.00  0.00      RA0  H
ATOM   1855  CA  LEU A 199      36.077  39.382  23.745  1.00  0.00      RA0  C
ATOM   1856  CB  LEU A 199      37.195  40.425  23.553  1.00  0.00      RA0  C
ATOM   1857  CG  LEU A 199      36.853  41.717  22.789  1.00  0.00      RA0  C
ATOM   1858  CD1 LEU A 199      37.933  42.755  23.060  1.00  0.00      RA0  C
ATOM   1859  CD2 LEU A 199      36.647  41.566  21.277  1.00  0.00      RA0  C
ATOM   1860  C   LEU A 199      34.791  40.024  24.251  1.00  0.00      RA0  C
ATOM   1861  O   LEU A 199      33.848  40.211  23.482  1.00  0.00      RA0  O
ATOM   1862  N   PRO A 200      34.731  40.356  25.543  1.00  0.00      RA0  N
ATOM   1863  CD  PRO A 200      35.719  40.065  26.579  1.00  0.00      RA0  C
ATOM   1864  CA  PRO A 200      33.512  40.955  26.107  1.00  0.00      RA0  C
ATOM   1865  CB  PRO A 200      33.850  41.101  27.588  1.00  0.00      RA0  C
ATOM   1866  CG  PRO A 200      34.902  40.033  27.861  1.00  0.00      RA0  C
ATOM   1867  C   PRO A 200      33.071  42.178  25.358  1.00  0.00      RA0  C
ATOM   1868  O   PRO A 200      33.899  42.999  24.964  1.00  0.00      RA0  O
ATOM   1869  N   ASN A 201      31.760  42.311  25.160  1.00  0.00      RA0  N
ATOM   1870  H   ASN A 201      31.178  41.542  25.430  1.00  0.00      RA0  H
ATOM   1871  CA  ASN A 201      31.212  43.471  24.462  1.00  0.00      RA0  C
ATOM   1872  CB  ASN A 201      29.685  43.516  24.634  1.00  0.00      RA0  C
ATOM   1873  CG  ASN A 201      28.998  42.445  23.805  1.00  0.00      RA0  C
ATOM   1874  OD1 ASN A 201      29.466  42.066  22.740  1.00  0.00      RA0  O
ATOM   1875  ND2 ASN A 201      27.859  41.974  24.346  1.00  0.00      RA0  N
ATOM   1876 HD21 ASN A 201      27.504  42.298  25.221  1.00  0.00      RA0  H
ATOM   1877 HD22 ASN A 201      27.322  41.254  23.888  1.00  0.00      RA0  H
ATOM   1878  C   ASN A 201      31.800  44.788  24.983  1.00  0.00      RA0  C
ATOM   1879  O   ASN A 201      32.125  45.698  24.208  1.00  0.00      RA0  O
ATOM   1880  N   GLU A 202      31.935  44.870  26.299  1.00  0.00      RA0  N
ATOM   1881  H   GLU A 202      31.874  44.054  26.873  1.00  0.00      RA0  H
ATOM   1882  CA  GLU A 202      32.386  46.099  26.965  1.00  0.00      RA0  C
ATOM   1883  CB  GLU A 202      31.963  46.101  28.450  1.00  0.00      RA0  C
ATOM   1884  CG  GLU A 202      33.022  45.931  29.556  1.00  0.00      RA0  C
ATOM   1885  CD  GLU A 202      33.590  44.525  29.626  1.00  0.00      RA0  C
ATOM   1886  OE1 GLU A 202      33.818  43.916  28.594  1.00  0.00      RA0  O
ATOM   1887  OE2 GLU A 202      33.870  44.036  30.718  1.00  0.00      RA0  O
ATOM   1888  C   GLU A 202      33.868  46.439  26.747  1.00  0.00      RA0  C
ATOM   1889  O   GLU A 202      34.297  47.572  27.036  1.00  0.00      RA0  O
ATOM   1890  N   LYS A 203      34.639  45.457  26.281  1.00  0.00      RA0  N
ATOM   1891  H   LYS A 203      34.225  44.560  26.125  1.00  0.00      RA0  H
ATOM   1892  CA  LYS A 203      36.055  45.639  25.902  1.00  0.00      RA0  C
ATOM   1893  CB  LYS A 203      36.944  44.428  26.188  1.00  0.00      RA0  C
ATOM   1894  CG  LYS A 203      36.911  43.797  27.569  1.00  0.00      RA0  C
ATOM   1895  CD  LYS A 203      37.174  44.752  28.726  1.00  0.00      RA0  C
ATOM   1896  CE  LYS A 203      37.149  43.978  30.038  1.00  0.00      RA0  C
ATOM   1897  NZ  LYS A 203      36.074  42.985  29.973  1.00  0.00      RA0  N
ATOM   1898  HZ1 LYS A 203      36.468  42.042  29.758  1.00  0.00      RA0  H
ATOM   1899  HZ2 LYS A 203      35.527  42.987  30.856  1.00  0.00      RA0  H
ATOM   1900  HZ3 LYS A 203      35.348  43.266  29.278  1.00  0.00      RA0  H
ATOM   1901  C   LYS A 203      36.285  45.904  24.414  1.00  0.00      RA0  C
ATOM   1902  O   LYS A 203      37.393  46.235  23.996  1.00  0.00      RA0  O
ATOM   1903  N   ALA A 204      35.250  45.707  23.604  1.00  0.00      RA0  N
ATOM   1904  H   ALA A 204      34.349  45.514  23.999  1.00  0.00      RA0  H
ATOM   1905  CA  ALA A 204      35.403  45.662  22.157  1.00  0.00      RA0  C
ATOM   1906  CB  ALA A 204      34.088  45.253  21.495  1.00  0.00      RA0  C
ATOM   1907  C   ALA A 204      35.881  46.979  21.553  1.00  0.00      RA0  C
ATOM   1908  O   ALA A 204      36.794  46.997  20.704  1.00  0.00      RA0  O
ATOM   1909  N   ALA A 205      35.277  48.078  21.979  1.00  0.00      RA0  N
ATOM   1910  H   ALA A 205      34.669  48.022  22.770  1.00  0.00      RA0  H
ATOM   1911  CA  ALA A 205      35.531  49.388  21.340  1.00  0.00      RA0  C
ATOM   1912  CB  ALA A 205      34.615  50.461  21.930  1.00  0.00      RA0  C
ATOM   1913  C   ALA A 205      36.972  49.794  21.545  1.00  0.00      RA0  C
ATOM   1914  O   ALA A 205      37.616  50.274  20.637  1.00  0.00      RA0  O
ATOM   1915  N   ASP A 206      37.483  49.586  22.747  1.00  0.00      RA0  N
ATOM   1916  H   ASP A 206      36.937  49.273  23.528  1.00  0.00      RA0  H
ATOM   1917  CA  ASP A 206      38.866  49.965  23.032  1.00  0.00      RA0  C
ATOM   1918  CB  ASP A 206      39.156  49.814  24.526  1.00  0.00      RA0  C
ATOM   1919  CG  ASP A 206      38.018  50.395  25.335  1.00  0.00      RA0  C
ATOM   1920  OD1 ASP A 206      38.139  51.530  25.787  1.00  0.00      RA0  O
ATOM   1921  OD2 ASP A 206      37.015  49.705  25.511  1.00  0.00      RA0  O
ATOM   1922  C   ASP A 206      39.848  49.089  22.256  1.00  0.00      RA0  C
ATOM   1923  O   ASP A 206      40.889  49.562  21.834  1.00  0.00      RA0  O
ATOM   1924  N   PHE A 207      39.524  47.812  22.099  1.00  0.00      RA0  N
ATOM   1925  H   PHE A 207      38.659  47.489  22.490  1.00  0.00      RA0  H
ATOM   1926  CA  PHE A 207      40.396  46.894  21.394  1.00  0.00      RA0  C
ATOM   1927  CB  PHE A 207      39.934  45.459  21.620  1.00  0.00      RA0  C
ATOM   1928  CG  PHE A 207      40.924  44.489  21.022  1.00  0.00      RA0  C
ATOM   1929  CD1 PHE A 207      42.280  44.619  21.296  1.00  0.00      RA0  C
ATOM   1930  CD2 PHE A 207      40.474  43.458  20.205  1.00  0.00      RA0  C
ATOM   1931  CE1 PHE A 207      43.186  43.714  20.758  1.00  0.00      RA0  C
ATOM   1932  CE2 PHE A 207      41.381  42.554  19.668  1.00  0.00      RA0  C
ATOM   1933  CZ  PHE A 207      42.737  42.680  19.946  1.00  0.00      RA0  C
ATOM   1934  C   PHE A 207      40.414  47.237  19.906  1.00  0.00      RA0  C
ATOM   1935  O   PHE A 207      41.479  47.299  19.293  1.00  0.00      RA0  O
ATOM   1936  N   TRP A 208      39.238  47.512  19.343  1.00  0.00      RA0  N
ATOM   1937  H   TRP A 208      38.416  47.436  19.906  1.00  0.00      RA0  H
ATOM   1938  CA  TRP A 208      39.124  48.045  17.980  1.00  0.00      RA0  C
ATOM   1939  CB  TRP A 208      37.654  48.363  17.688  1.00  0.00      RA0  C
ATOM   1940  CG  TRP A 208      37.428  48.884  16.285  1.00  0.00      RA0  C
ATOM   1941  CD2 TRP A 208      37.069  48.136  15.103  1.00  0.00      RA0  C
ATOM   1942  CE2 TRP A 208      36.919  49.059  14.040  1.00  0.00      RA0  C
ATOM   1943  CE3 TRP A 208      36.863  46.782  14.869  1.00  0.00      RA0  C
ATOM   1944  CD1 TRP A 208      37.477  50.221  15.862  1.00  0.00      RA0  C
ATOM   1945  NE1 TRP A 208      37.177  50.331  14.541  1.00  0.00      RA0  N
ATOM   1946  HE1 TRP A 208      37.137  51.170  14.033  1.00  0.00      RA0  H
ATOM   1947  CZ2 TRP A 208      36.564  48.600  12.777  1.00  0.00      RA0  C
ATOM   1948  CZ3 TRP A 208      36.509  46.336  13.600  1.00  0.00      RA0  C
ATOM   1949  CH2 TRP A 208      36.359  47.242  12.557  1.00  0.00      RA0  C
ATOM   1950  C   TRP A 208      40.012  49.281  17.774  1.00  0.00      RA0  C
ATOM   1951  O   TRP A 208      40.789  49.361  16.814  1.00  0.00      RA0  O
ATOM   1952  N   ARG A 209      39.881  50.268  18.660  1.00  0.00      RA0  N
ATOM   1953  H   ARG A 209      39.240  50.172  19.426  1.00  0.00      RA0  H
ATOM   1954  CA  ARG A 209      40.678  51.485  18.541  1.00  0.00      RA0  C
ATOM   1955  CB  ARG A 209      40.388  52.366  19.754  1.00  0.00      RA0  C
ATOM   1956  CG  ARG A 209      39.166  53.258  19.623  1.00  0.00      RA0  C
ATOM   1957  CD  ARG A 209      39.582  54.713  19.403  1.00  0.00      RA0  C
ATOM   1958  NE  ARG A 209      40.697  54.814  18.460  1.00  0.00      RA0  N
ATOM   1959  HE  ARG A 209      41.641  54.854  18.836  1.00  0.00      RA0  H
ATOM   1960  CZ  ARG A 209      40.488  54.792  17.113  1.00  0.00      RA0  C
ATOM   1961  NH1 ARG A 209      39.235  54.666  16.613  1.00  0.00      RA0  N
ATOM   1962 HH11 ARG A 209      39.025  54.686  15.634  1.00  0.00      RA0  H
ATOM   1963 HH12 ARG A 209      38.430  54.526  17.213  1.00  0.00      RA0  H
ATOM   1964  NH2 ARG A 209      41.560  54.889  16.305  1.00  0.00      RA0  N
ATOM   1965 HH21 ARG A 209      41.533  54.900  15.307  1.00  0.00      RA0  H
ATOM   1966 HH22 ARG A 209      42.477  54.951  16.738  1.00  0.00      RA0  H
ATOM   1967  C   ARG A 209      42.182  51.183  18.623  1.00  0.00      RA0  C
ATOM   1968  O   ARG A 209      42.974  51.759  17.883  1.00  0.00      RA0  O
ATOM   1969  N   ALA A 210      42.564  50.281  19.527  1.00  0.00      RA0  N
ATOM   1970  H   ALA A 210      41.894  49.880  20.155  1.00  0.00      RA0  H
ATOM   1971  CA  ALA A 210      43.973  49.900  19.650  1.00  0.00      RA0  C
ATOM   1972  CB  ALA A 210      44.159  48.927  20.814  1.00  0.00      RA0  C
ATOM   1973  C   ALA A 210      44.485  49.255  18.351  1.00  0.00      RA0  C
ATOM   1974  O   ALA A 210      45.640  49.465  17.961  1.00  0.00      RA0  O
ATOM   1975  N   LEU A 211      43.615  48.486  17.688  1.00  0.00      RA0  N
ATOM   1976  H   LEU A 211      42.695  48.362  18.065  1.00  0.00      RA0  H
ATOM   1977  CA  LEU A 211      43.980  47.816  16.445  1.00  0.00      RA0  C
ATOM   1978  CB  LEU A 211      42.893  46.823  16.035  1.00  0.00      RA0  C
ATOM   1979  CG  LEU A 211      42.903  45.480  16.760  1.00  0.00      RA0  C
ATOM   1980  CD1 LEU A 211      41.537  44.799  16.688  1.00  0.00      RA0  C
ATOM   1981  CD2 LEU A 211      44.009  44.565  16.231  1.00  0.00      RA0  C
ATOM   1982  C   LEU A 211      44.160  48.818  15.300  1.00  0.00      RA0  C
ATOM   1983  O   LEU A 211      45.096  48.693  14.533  1.00  0.00      RA0  O
ATOM   1984  N   VAL A 212      43.303  49.829  15.232  1.00  0.00      RA0  N
ATOM   1985  H   VAL A 212      42.560  49.855  15.905  1.00  0.00      RA0  H
ATOM   1986  CA  VAL A 212      43.474  50.924  14.281  1.00  0.00      RA0  C
ATOM   1987  CB  VAL A 212      42.413  52.017  14.452  1.00  0.00      RA0  C
ATOM   1988  CG1 VAL A 212      42.635  53.130  13.425  1.00  0.00      RA0  C
ATOM   1989  CG2 VAL A 212      40.985  51.482  14.384  1.00  0.00      RA0  C
ATOM   1990  C   VAL A 212      44.844  51.543  14.477  1.00  0.00      RA0  C
ATOM   1991  O   VAL A 212      45.622  51.698  13.519  1.00  0.00      RA0  O
ATOM   1992  N   GLU A 213      45.154  51.866  15.726  1.00  0.00      RA0  N
ATOM   1993  H   GLU A 213      44.511  51.727  16.485  1.00  0.00      RA0  H
ATOM   1994  CA  GLU A 213      46.448  52.480  16.040  1.00  0.00      RA0  C
ATOM   1995  CB  GLU A 213      46.433  53.017  17.479  1.00  0.00      RA0  C
ATOM   1996  CG  GLU A 213      45.788  54.415  17.535  1.00  0.00      RA0  C
ATOM   1997  CD  GLU A 213      44.514  54.458  18.368  1.00  0.00      RA0  C
ATOM   1998  OE1 GLU A 213      43.609  55.219  18.027  1.00  0.00      RA0  O
ATOM   1999  OE2 GLU A 213      44.423  53.756  19.368  1.00  0.00      RA0  O
ATOM   2000  C   GLU A 213      47.628  51.559  15.686  1.00  0.00      RA0  C
ATOM   2001  O   GLU A 213      48.710  52.037  15.319  1.00  0.00      RA0  O
ATOM   2002  N   ALA A 214      47.415  50.247  15.776  1.00  0.00      RA0  N
ATOM   2003  H   ALA A 214      46.539  49.931  16.143  1.00  0.00      RA0  H
ATOM   2004  CA  ALA A 214      48.424  49.241  15.402  1.00  0.00      RA0  C
ATOM   2005  CB  ALA A 214      48.064  47.869  15.978  1.00  0.00      RA0  C
ATOM   2006  C   ALA A 214      48.627  49.103  13.890  1.00  0.00      RA0  C
ATOM   2007  O   ALA A 214      49.448  48.297  13.454  1.00  0.00      RA0  O
ATOM   2008  N   GLY A 215      47.862  49.854  13.101  1.00  0.00      RA0  N
ATOM   2009  H   GLY A 215      47.132  50.411  13.500  1.00  0.00      RA0  H
ATOM   2010  CA  GLY A 215      48.031  49.877  11.666  1.00  0.00      RA0  C
ATOM   2011  C   GLY A 215      47.119  48.898  10.949  1.00  0.00      RA0  C
ATOM   2012  O   GLY A 215      47.398  48.508   9.817  1.00  0.00      RA0  O
ATOM   2013  N   VAL A 216      46.016  48.507  11.586  1.00  0.00      RA0  N
ATOM   2014  H   VAL A 216      45.761  48.904  12.472  1.00  0.00      RA0  H
ATOM   2015  CA  VAL A 216      45.030  47.614  10.938  1.00  0.00      RA0  C
ATOM   2016  CB  VAL A 216      44.544  46.567  11.937  1.00  0.00      RA0  C
ATOM   2017  CG1 VAL A 216      43.724  45.499  11.227  1.00  0.00      RA0  C
ATOM   2018  CG2 VAL A 216      45.713  45.949  12.702  1.00  0.00      RA0  C
ATOM   2019  C   VAL A 216      43.867  48.464  10.407  1.00  0.00      RA0  C
ATOM   2020  O   VAL A 216      43.235  49.198  11.162  1.00  0.00      RA0  O
ATOM   2021  N   LYS A 217      43.595  48.357   9.112  1.00  0.00      RA0  N
ATOM   2022  H   LYS A 217      44.057  47.653   8.566  1.00  0.00      RA0  H
ATOM   2023  CA  LYS A 217      42.593  49.191   8.446  1.00  0.00      RA0  C
ATOM   2024  CB  LYS A 217      42.883  49.416   6.957  1.00  0.00      RA0  C
ATOM   2025  CG  LYS A 217      42.189  50.700   6.477  1.00  0.00      RA0  C
ATOM   2026  CD  LYS A 217      41.246  50.528   5.283  1.00  0.00      RA0  C
ATOM   2027  CE  LYS A 217      40.438  51.799   4.967  1.00  0.00      RA0  C
ATOM   2028  NZ  LYS A 217      39.722  51.636   3.695  1.00  0.00      RA0  N
ATOM   2029  HZ1 LYS A 217      38.725  51.334   3.777  1.00  0.00      RA0  H
ATOM   2030  HZ2 LYS A 217      39.786  52.475   3.083  1.00  0.00      RA0  H
ATOM   2031  HZ3 LYS A 217      40.237  50.953   3.097  1.00  0.00      RA0  H
ATOM   2032  C   LYS A 217      41.187  48.640   8.645  1.00  0.00      RA0  C
ATOM   2033  O   LYS A 217      40.949  47.459   8.367  1.00  0.00      RA0  O
ATOM   2034  N   PRO A 218      40.240  49.470   9.110  1.00  0.00      RA0  N
ATOM   2035  CD  PRO A 218      40.435  50.789   9.699  1.00  0.00      RA0  C
ATOM   2036  CA  PRO A 218      38.845  49.048   9.072  1.00  0.00      RA0  C
ATOM   2037  CB  PRO A 218      38.120  50.263   9.662  1.00  0.00      RA0  C
ATOM   2038  CG  PRO A 218      39.159  51.005  10.500  1.00  0.00      RA0  C
ATOM   2039  C   PRO A 218      38.347  48.677   7.649  1.00  0.00      RA0  C
ATOM   2040  O   PRO A 218      38.499  49.440   6.697  1.00  0.00      RA0  O
ATOM   2041  N   CYS A 219      37.719  47.510   7.563  1.00  0.00      RA0  N
ATOM   2042  H   CYS A 219      37.578  46.920   8.360  1.00  0.00      RA0  H
ATOM   2043  CA  CYS A 219      37.224  46.966   6.307  1.00  0.00      RA0  C
ATOM   2044  CB  CYS A 219      38.146  45.832   5.870  1.00  0.00      RA0  C
ATOM   2045  SG  CYS A 219      39.880  46.333   5.751  1.00  0.00      RA0  S
ATOM   2046  C   CYS A 219      35.773  46.522   6.465  1.00  0.00      RA0  C
ATOM   2047  O   CYS A 219      35.413  45.922   7.468  1.00  0.00      RA0  O
ATOM   2048  N   GLY A 220      34.983  46.773   5.422  1.00  0.00      RA0  N
ATOM   2049  H   GLY A 220      35.381  47.237   4.624  1.00  0.00      RA0  H
ATOM   2050  CA  GLY A 220      33.552  46.565   5.440  1.00  0.00      RA0  C
ATOM   2051  C   GLY A 220      33.083  45.327   4.699  1.00  0.00      RA0  C
ATOM   2052  O   GLY A 220      33.852  44.474   4.286  1.00  0.00      RA0  O
ATOM   2053  N   LEU A 221      31.771  45.231   4.564  1.00  0.00      RA0  N
ATOM   2054  H   LEU A 221      31.211  45.978   4.927  1.00  0.00      RA0  H
ATOM   2055  CA  LEU A 221      31.127  44.069   3.968  1.00  0.00      RA0  C
ATOM   2056  CB  LEU A 221      29.614  44.152   4.136  1.00  0.00      RA0  C
ATOM   2057  CG  LEU A 221      29.168  44.266   5.591  1.00  0.00      RA0  C
ATOM   2058  CD1 LEU A 221      27.682  44.604   5.675  1.00  0.00      RA0  C
ATOM   2059  CD2 LEU A 221      29.537  43.033   6.417  1.00  0.00      RA0  C
ATOM   2060  C   LEU A 221      31.454  43.911   2.501  1.00  0.00      RA0  C
ATOM   2061  O   LEU A 221      31.499  42.783   1.981  1.00  0.00      RA0  O
ATOM   2062  N   GLY A 222      31.651  45.020   1.799  1.00  0.00      RA0  N
ATOM   2063  H   GLY A 222      31.630  45.912   2.254  1.00  0.00      RA0  H
ATOM   2064  CA  GLY A 222      31.971  44.962   0.369  1.00  0.00      RA0  C
ATOM   2065  C   GLY A 222      33.273  44.205   0.122  1.00  0.00      RA0  C
ATOM   2066  O   GLY A 222      33.332  43.260  -0.639  1.00  0.00      RA0  O
ATOM   2067  N   ALA A 223      34.314  44.594   0.835  1.00  0.00      RA0  N
ATOM   2068  H   ALA A 223      34.194  45.334   1.496  1.00  0.00      RA0  H
ATOM   2069  CA  ALA A 223      35.586  43.875   0.781  1.00  0.00      RA0  C
ATOM   2070  CB  ALA A 223      36.655  44.636   1.561  1.00  0.00      RA0  C
ATOM   2071  C   ALA A 223      35.477  42.455   1.366  1.00  0.00      RA0  C
ATOM   2072  O   ALA A 223      36.089  41.507   0.856  1.00  0.00      RA0  O
ATOM   2073  N   ARG A 224      34.691  42.279   2.425  1.00  0.00      RA0  N
ATOM   2074  H   ARG A 224      34.235  43.064   2.848  1.00  0.00      RA0  H
ATOM   2075  CA  ARG A 224      34.478  40.940   2.972  1.00  0.00      RA0  C
ATOM   2076  CB  ARG A 224      33.689  40.818   4.299  1.00  0.00      RA0  C
ATOM   2077  CG  ARG A 224      33.919  39.447   4.999  1.00  0.00      RA0  C
ATOM   2078  CD  ARG A 224      33.910  39.448   6.550  1.00  0.00      RA0  C
ATOM   2079  NE  ARG A 224      33.911  38.103   7.169  1.00  0.00      RA0  N
ATOM   2080  HE  ARG A 224      33.113  37.535   6.938  1.00  0.00      RA0  H
ATOM   2081  CZ  ARG A 224      34.871  37.713   8.089  1.00  0.00      RA0  C
ATOM   2082  NH1 ARG A 224      35.944  38.503   8.285  1.00  0.00      RA0  N
ATOM   2083 HH11 ARG A 224      36.665  38.234   8.934  1.00  0.00      RA0  H
ATOM   2084 HH12 ARG A 224      36.061  39.371   7.798  1.00  0.00      RA0  H
ATOM   2085  NH2 ARG A 224      34.756  36.558   8.800  1.00  0.00      RA0  N
ATOM   2086 HH21 ARG A 224      35.438  36.256   9.497  1.00  0.00      RA0  H
ATOM   2087 HH22 ARG A 224      33.980  35.930   8.689  1.00  0.00      RA0  H
ATOM   2088  C   ARG A 224      34.041  40.003   1.827  1.00  0.00      RA0  C
ATOM   2089  O   ARG A 224      34.525  38.876   1.697  1.00  0.00      RA0  O
ATOM   2090  N   ASP A 225      33.130  40.476   0.983  1.00  0.00      RA0  N
ATOM   2091  H   ASP A 225      32.734  41.389   1.096  1.00  0.00      RA0  H
ATOM   2092  CA  ASP A 225      32.631  39.627  -0.077  1.00  0.00      RA0  C
ATOM   2093  CB  ASP A 225      31.203  39.864  -0.585  1.00  0.00      RA0  C
ATOM   2094  CG  ASP A 225      30.589  38.479  -0.821  1.00  0.00      RA0  C
ATOM   2095  OD1 ASP A 225      30.266  37.805   0.154  1.00  0.00      RA0  O
ATOM   2096  OD2 ASP A 225      30.456  38.033  -1.960  1.00  0.00      RA0  O
ATOM   2097  C   ASP A 225      33.641  39.385  -1.205  1.00  0.00      RA0  C
ATOM   2098  O   ASP A 225      33.788  38.242  -1.635  1.00  0.00      RA0  O
ATOM   2099  N   THR A 226      34.304  40.433  -1.695  1.00  0.00      RA0  N
ATOM   2100  H   THR A 226      34.205  41.314  -1.236  1.00  0.00      RA0  H
ATOM   2101  CA  THR A 226      35.314  40.237  -2.754  1.00  0.00      RA0  C
ATOM   2102  CB  THR A 226      35.712  41.649  -3.147  1.00  0.00      RA0  C
ATOM   2103  OG1 THR A 226      35.690  42.487  -1.985  1.00  0.00      RA0  O
ATOM   2104  HG1 THR A 226      34.785  42.774  -1.871  1.00  0.00      RA0  H
ATOM   2105  CG2 THR A 226      34.773  42.244  -4.191  1.00  0.00      RA0  C
ATOM   2106  C   THR A 226      36.448  39.327  -2.276  1.00  0.00      RA0  C
ATOM   2107  O   THR A 226      36.926  38.467  -3.028  1.00  0.00      RA0  O
ATOM   2108  N   LEU A 227      36.856  39.517  -1.033  1.00  0.00      RA0  N
ATOM   2109  H   LEU A 227      36.400  40.206  -0.469  1.00  0.00      RA0  H
ATOM   2110  CA  LEU A 227      37.914  38.685  -0.456  1.00  0.00      RA0  C
ATOM   2111  CB  LEU A 227      38.297  39.178   0.938  1.00  0.00      RA0  C
ATOM   2112  CG  LEU A 227      39.067  40.499   0.929  1.00  0.00      RA0  C
ATOM   2113  CD1 LEU A 227      38.906  41.261   2.239  1.00  0.00      RA0  C
ATOM   2114  CD2 LEU A 227      40.540  40.302   0.586  1.00  0.00      RA0  C
ATOM   2115  C   LEU A 227      37.532  37.211  -0.385  1.00  0.00      RA0  C
ATOM   2116  O   LEU A 227      38.288  36.330  -0.819  1.00  0.00      RA0  O
ATOM   2117  N   ARG A 228      36.357  36.916   0.162  1.00  0.00      RA0  N
ATOM   2118  H   ARG A 228      35.732  37.639   0.469  1.00  0.00      RA0  H
ATOM   2119  CA  ARG A 228      35.964  35.525   0.333  1.00  0.00      RA0  C
ATOM   2120  CB  ARG A 228      34.762  35.409   1.279  1.00  0.00      RA0  C
ATOM   2121  CG  ARG A 228      33.400  35.855   0.731  1.00  0.00      RA0  C
ATOM   2122  CD  ARG A 228      32.593  34.755   0.028  1.00  0.00      RA0  C
ATOM   2123  NE  ARG A 228      31.514  35.354  -0.743  1.00  0.00      RA0  N
ATOM   2124  HE  ARG A 228      31.369  36.353  -0.645  1.00  0.00      RA0  H
ATOM   2125  CZ  ARG A 228      30.686  34.615  -1.528  1.00  0.00      RA0  C
ATOM   2126  NH1 ARG A 228      30.860  33.274  -1.641  1.00  0.00      RA0  N
ATOM   2127 HH11 ARG A 228      30.214  32.686  -2.157  1.00  0.00      RA0  H
ATOM   2128 HH12 ARG A 228      31.633  32.789  -1.204  1.00  0.00      RA0  H
ATOM   2129  NH2 ARG A 228      29.699  35.269  -2.174  1.00  0.00      RA0  N
ATOM   2130 HH21 ARG A 228      29.023  34.807  -2.765  1.00  0.00      RA0  H
ATOM   2131 HH22 ARG A 228      29.639  36.279  -2.065  1.00  0.00      RA0  H
ATOM   2132  C   ARG A 228      35.668  34.814  -1.003  1.00  0.00      RA0  C
ATOM   2133  O   ARG A 228      35.923  33.623  -1.156  1.00  0.00      RA0  O
ATOM   2134  N   LEU A 229      35.145  35.532  -1.977  1.00  0.00      RA0  N
ATOM   2135  H   LEU A 229      34.917  36.498  -1.826  1.00  0.00      RA0  H
ATOM   2136  CA  LEU A 229      34.809  34.909  -3.261  1.00  0.00      RA0  C
ATOM   2137  CB  LEU A 229      33.935  35.841  -4.098  1.00  0.00      RA0  C
ATOM   2138  CG  LEU A 229      33.468  35.144  -5.373  1.00  0.00      RA0  C
ATOM   2139  CD1 LEU A 229      32.675  33.888  -5.036  1.00  0.00      RA0  C
ATOM   2140  CD2 LEU A 229      32.690  36.069  -6.305  1.00  0.00      RA0  C
ATOM   2141  C   LEU A 229      36.111  34.576  -4.022  1.00  0.00      RA0  C
ATOM   2142  O   LEU A 229      36.287  33.467  -4.555  1.00  0.00      RA0  O
ATOM   2143  N   GLU A 230      37.034  35.540  -4.032  1.00  0.00      RA0  N
ATOM   2144  H   GLU A 230      36.835  36.435  -3.624  1.00  0.00      RA0  H
ATOM   2145  CA  GLU A 230      38.381  35.294  -4.562  1.00  0.00      RA0  C
ATOM   2146  CB  GLU A 230      39.305  36.499  -4.422  1.00  0.00      RA0  C
ATOM   2147  CG  GLU A 230      38.984  37.681  -5.336  1.00  0.00      RA0  C
ATOM   2148  CD  GLU A 230      40.041  38.742  -5.130  1.00  0.00      RA0  C
ATOM   2149  OE1 GLU A 230      40.924  38.534  -4.310  1.00  0.00      RA0  O
ATOM   2150  OE2 GLU A 230      40.000  39.779  -5.784  1.00  0.00      RA0  O
ATOM   2151  C   GLU A 230      39.019  34.066  -3.917  1.00  0.00      RA0  C
ATOM   2152  O   GLU A 230      39.668  33.269  -4.598  1.00  0.00      RA0  O
ATOM   2153  N   ALA A 231      38.831  33.907  -2.617  1.00  0.00      RA0  N
ATOM   2154  H   ALA A 231      38.270  34.572  -2.122  1.00  0.00      RA0  H
ATOM   2155  CA  ALA A 231      39.380  32.767  -1.858  1.00  0.00      RA0  C
ATOM   2156  CB  ALA A 231      39.396  33.100  -0.371  1.00  0.00      RA0  C
ATOM   2157  C   ALA A 231      38.647  31.439  -2.040  1.00  0.00      RA0  C
ATOM   2158  O   ALA A 231      39.074  30.408  -1.501  1.00  0.00      RA0  O
ATOM   2159  N   GLY A 232      37.567  31.457  -2.827  1.00  0.00      RA0  N
ATOM   2160  H   GLY A 232      37.242  32.321  -3.209  1.00  0.00      RA0  H
ATOM   2161  CA  GLY A 232      36.742  30.290  -3.072  1.00  0.00      RA0  C
ATOM   2162  C   GLY A 232      35.941  29.830  -1.874  1.00  0.00      RA0  C
ATOM   2163  O   GLY A 232      35.687  28.643  -1.730  1.00  0.00      RA0  O
ATOM   2164  N   MSE A 233      35.543  30.755  -1.019  1.00  0.00      RA0  N
ATOM   2165  H   MSE A 233      35.615  31.724  -1.255  1.00  0.00      RA0  H
ATOM   2166  CA  MSE A 233      34.851  30.396   0.205  1.00  0.00      RA0  C
ATOM   2167  CB  MSE A 233      35.385  31.212   1.381  1.00  0.00      RA0  C
ATOM   2168  CG  MSE A 233      36.845  30.884   1.691  1.00  0.00      RA0  C
ATOM   2169  SE  MSE A 233      37.509  31.881   3.033  1.00  0.00      RA0  S
ATOM   2170  CE  MSE A 233      39.107  31.069   3.185  1.00  0.00      RA0  C
ATOM   2171  C   MSE A 233      33.343  30.613   0.033  1.00  0.00      RA0  C
ATOM   2172  O   MSE A 233      32.922  31.559  -0.633  1.00  0.00      RA0  O
ATOM   2173  N   ASN A 234      32.553  29.646   0.524  1.00  0.00      RA0  N
ATOM   2174  H   ASN A 234      32.934  28.966   1.148  1.00  0.00      RA0  H
ATOM   2175  CA  ASN A 234      31.112  29.673   0.312  1.00  0.00      RA0  C
ATOM   2176  CB  ASN A 234      30.489  28.311   0.625  1.00  0.00      RA0  C
ATOM   2177  CG  ASN A 234      30.835  27.294  -0.438  1.00  0.00      RA0  C
ATOM   2178  OD1 ASN A 234      31.374  27.614  -1.491  1.00  0.00      RA0  O
ATOM   2179  ND2 ASN A 234      30.484  26.041  -0.105  1.00  0.00      RA0  N
ATOM   2180 HD21 ASN A 234      30.084  25.840   0.790  1.00  0.00      RA0  H
ATOM   2181 HD22 ASN A 234      30.630  25.282  -0.747  1.00  0.00      RA0  H
ATOM   2182  C   ASN A 234      30.404  30.690   1.155  1.00  0.00      RA0  C
ATOM   2183  O   ASN A 234      30.860  31.034   2.257  1.00  0.00      RA0  O
ATOM   2184  N   LEU A 235      29.266  31.150   0.627  1.00  0.00      RA0  N
ATOM   2185  H   LEU A 235      28.997  30.873  -0.300  1.00  0.00      RA0  H
ATOM   2186  CA  LEU A 235      28.326  31.974   1.328  1.00  0.00      RA0  C
ATOM   2187  CB  LEU A 235      28.233  33.352   0.679  1.00  0.00      RA0  C
ATOM   2188  CG  LEU A 235      27.286  34.312   1.400  1.00  0.00      RA0  C
ATOM   2189  CD1 LEU A 235      27.685  34.522   2.862  1.00  0.00      RA0  C
ATOM   2190  CD2 LEU A 235      27.157  35.636   0.647  1.00  0.00      RA0  C
ATOM   2191  C   LEU A 235      26.971  31.277   1.303  1.00  0.00      RA0  C
ATOM   2192  O   LEU A 235      26.360  31.076   0.224  1.00  0.00      RA0  O
ATOM   2193  N   TYR A 236      26.522  30.899   2.494  1.00  0.00      RA0  N
ATOM   2194  H   TYR A 236      27.061  31.109   3.310  1.00  0.00      RA0  H
ATOM   2195  CA  TYR A 236      25.247  30.214   2.640  1.00  0.00      RA0  C
ATOM   2196  CB  TYR A 236      24.916  29.899   4.092  1.00  0.00      RA0  C
ATOM   2197  CG  TYR A 236      23.674  29.033   4.163  1.00  0.00      RA0  C
ATOM   2198  CD1 TYR A 236      23.737  27.685   3.824  1.00  0.00      RA0  C
ATOM   2199  CE1 TYR A 236      22.613  26.876   3.959  1.00  0.00      RA0  C
ATOM   2200  CD2 TYR A 236      22.467  29.577   4.587  1.00  0.00      RA0  C
ATOM   2201  CE2 TYR A 236      21.342  28.770   4.711  1.00  0.00      RA0  C
ATOM   2202  CZ  TYR A 236      21.416  27.413   4.423  1.00  0.00      RA0  C
ATOM   2203  OH  TYR A 236      20.302  26.609   4.615  1.00  0.00      RA0  O
ATOM   2204  HH  TYR A 236      20.528  25.710   4.356  1.00  0.00      RA0  H
ATOM   2205  C   TYR A 236      24.144  31.086   2.032  1.00  0.00      RA0  C
ATOM   2206  O   TYR A 236      24.106  32.313   2.217  1.00  0.00      RA0  O
ATOM   2207  N   GLY A 237      23.246  30.435   1.316  1.00  0.00      RA0  N
ATOM   2208  H   GLY A 237      23.347  29.450   1.183  1.00  0.00      RA0  H
ATOM   2209  CA  GLY A 237      22.192  31.105   0.599  1.00  0.00      RA0  C
ATOM   2210  C   GLY A 237      22.547  31.302  -0.857  1.00  0.00      RA0  C
ATOM   2211  O   GLY A 237      21.666  31.439  -1.692  1.00  0.00      RA0  O
ATOM   2212  N   GLN A 238      23.843  31.343  -1.166  1.00  0.00      RA0  N
ATOM   2213  H   GLN A 238      24.540  31.221  -0.460  1.00  0.00      RA0  H
ATOM   2214  CA  GLN A 238      24.307  31.522  -2.538  1.00  0.00      RA0  C
ATOM   2215  CB  GLN A 238      25.191  32.761  -2.652  1.00  0.00      RA0  C
ATOM   2216  CG  GLN A 238      24.288  33.992  -2.527  1.00  0.00      RA0  C
ATOM   2217  CD  GLN A 238      25.058  35.286  -2.679  1.00  0.00      RA0  C
ATOM   2218  OE1 GLN A 238      24.770  36.282  -2.026  1.00  0.00      RA0  O
ATOM   2219  NE2 GLN A 238      26.050  35.240  -3.578  1.00  0.00      RA0  N
ATOM   2220 HE21 GLN A 238      26.218  34.447  -4.177  1.00  0.00      RA0  H
ATOM   2221 HE22 GLN A 238      26.708  35.980  -3.704  1.00  0.00      RA0  H
ATOM   2222  C   GLN A 238      24.942  30.239  -3.057  1.00  0.00      RA0  C
ATOM   2223  O   GLN A 238      24.418  29.622  -3.995  1.00  0.00      RA0  O
ATOM   2224  N   GLU A 239      26.053  29.798  -2.480  1.00  0.00      RA0  N
ATOM   2225  H   GLU A 239      26.490  30.336  -1.756  1.00  0.00      RA0  H
ATOM   2226  CA  GLU A 239      26.675  28.534  -2.930  1.00  0.00      RA0  C
ATOM   2227  CB  GLU A 239      28.123  28.494  -2.449  1.00  0.00      RA0  C
ATOM   2228  CG  GLU A 239      29.140  29.235  -3.328  1.00  0.00      RA0  C
ATOM   2229  CD  GLU A 239      28.835  30.712  -3.484  1.00  0.00      RA0  C
ATOM   2230  OE1 GLU A 239      28.877  31.456  -2.504  1.00  0.00      RA0  O
ATOM   2231  OE2 GLU A 239      28.582  31.130  -4.609  1.00  0.00      RA0  O
ATOM   2232  C   GLU A 239      25.933  27.271  -2.514  1.00  0.00      RA0  C
ATOM   2233  O   GLU A 239      26.139  26.226  -3.112  1.00  0.00      RA0  O
ATOM   2234  N   MSE A 240      25.119  27.368  -1.464  1.00  0.00      RA0  N
ATOM   2235  H   MSE A 240      24.986  28.228  -0.972  1.00  0.00      RA0  H
ATOM   2236  CA  MSE A 240      24.269  26.270  -1.053  1.00  0.00      RA0  C
ATOM   2237  CB  MSE A 240      25.051  25.206  -0.278  1.00  0.00      RA0  C
ATOM   2238  CG  MSE A 240      25.624  25.675   1.062  1.00  0.00      RA0  C
ATOM   2239  SE  MSE A 240      26.939  26.896   0.932  1.00  0.00      RA0  S
ATOM   2240  CE  MSE A 240      27.374  26.949   2.677  1.00  0.00      RA0  C
ATOM   2241  C   MSE A 240      23.074  26.743  -0.209  1.00  0.00      RA0  C
ATOM   2242  O   MSE A 240      23.028  27.868   0.285  1.00  0.00      RA0  O
ATOM   2243  N   ASP A 241      22.115  25.848  -0.068  1.00  0.00      RA0  N
ATOM   2244  H   ASP A 241      22.066  24.962  -0.533  1.00  0.00      RA0  H
ATOM   2245  CA  ASP A 241      20.985  26.060   0.851  1.00  0.00      RA0  C
ATOM   2246  CB  ASP A 241      19.933  26.959   0.196  1.00  0.00      RA0  C
ATOM   2247  CG  ASP A 241      19.083  26.095  -0.715  1.00  0.00      RA0  C
ATOM   2248  OD1 ASP A 241      19.617  25.462  -1.616  1.00  0.00      RA0  O
ATOM   2249  OD2 ASP A 241      17.890  25.965  -0.464  1.00  0.00      RA0  O
ATOM   2250  C   ASP A 241      20.379  24.703   1.105  1.00  0.00      RA0  C
ATOM   2251  O   ASP A 241      20.979  23.675   0.726  1.00  0.00      RA0  O
ATOM   2252  N   GLU A 242      19.212  24.647   1.743  1.00  0.00      RA0  N
ATOM   2253  H   GLU A 242      18.644  25.468   1.786  1.00  0.00      RA0  H
ATOM   2254  CA  GLU A 242      18.651  23.352   2.133  1.00  0.00      RA0  C
ATOM   2255  CB  GLU A 242      17.365  23.586   2.925  1.00  0.00      RA0  C
ATOM   2256  CG  GLU A 242      17.470  24.575   4.085  1.00  0.00      RA0  C
ATOM   2257  CD  GLU A 242      17.932  23.865   5.334  1.00  0.00      RA0  C
ATOM   2258  OE1 GLU A 242      18.237  22.680   5.270  1.00  0.00      RA0  O
ATOM   2259  OE2 GLU A 242      17.963  24.497   6.384  1.00  0.00      RA0  O
ATOM   2260  C   GLU A 242      18.278  22.431   0.982  1.00  0.00      RA0  C
ATOM   2261  O   GLU A 242      18.046  21.243   1.204  1.00  0.00      RA0  O
ATOM   2262  N   THR A 243      18.251  22.974  -0.234  1.00  0.00      RA0  N
ATOM   2263  H   THR A 243      18.480  23.941  -0.378  1.00  0.00      RA0  H
ATOM   2264  CA  THR A 243      17.926  22.200  -1.441  1.00  0.00      RA0  C
ATOM   2265  CB  THR A 243      16.910  22.987  -2.286  1.00  0.00      RA0  C
ATOM   2266  OG1 THR A 243      17.413  24.239  -2.769  1.00  0.00      RA0  O
ATOM   2267  HG1 THR A 243      17.775  24.748  -2.037  1.00  0.00      RA0  H
ATOM   2268  CG2 THR A 243      15.629  23.213  -1.482  1.00  0.00      RA0  C
ATOM   2269  C   THR A 243      19.141  21.692  -2.195  1.00  0.00      RA0  C
ATOM   2270  O   THR A 243      18.994  20.964  -3.182  1.00  0.00      RA0  O
ATOM   2271  N   ILE A 244      20.331  22.094  -1.749  1.00  0.00      RA0  N
ATOM   2272  H   ILE A 244      20.399  22.640  -0.911  1.00  0.00      RA0  H
ATOM   2273  CA  ILE A 244      21.581  21.781  -2.428  1.00  0.00      RA0  C
ATOM   2274  CB  ILE A 244      22.318  23.071  -2.812  1.00  0.00      RA0  C
ATOM   2275  CG2 ILE A 244      23.714  22.809  -3.384  1.00  0.00      RA0  C
ATOM   2276  CG1 ILE A 244      21.465  23.857  -3.804  1.00  0.00      RA0  C
ATOM   2277  CD1 ILE A 244      21.068  22.993  -5.002  1.00  0.00      RA0  C
ATOM   2278  C   ILE A 244      22.465  20.857  -1.601  1.00  0.00      RA0  C
ATOM   2279  O   ILE A 244      22.743  21.144  -0.436  1.00  0.00      RA0  O
ATOM   2280  N   SER A 245      22.978  19.801  -2.244  1.00  0.00      RA0  N
ATOM   2281  H   SER A 245      22.797  19.692  -3.218  1.00  0.00      RA0  H
ATOM   2282  CA  SER A 245      23.866  18.868  -1.601  1.00  0.00      RA0  C
ATOM   2283  CB  SER A 245      23.976  17.659  -2.535  1.00  0.00      RA0  C
ATOM   2284  OG  SER A 245      24.959  16.728  -2.071  1.00  0.00      RA0  O
ATOM   2285  HG  SER A 245      24.451  15.992  -1.724  1.00  0.00      RA0  H
ATOM   2286  C   SER A 245      25.237  19.526  -1.367  1.00  0.00      RA0  C
ATOM   2287  O   SER A 245      25.682  20.283  -2.225  1.00  0.00      RA0  O
ATOM   2288  N   PRO A 246      25.924  19.234  -0.270  1.00  0.00      RA0  N
ATOM   2289  CD  PRO A 246      25.503  18.382   0.831  1.00  0.00      RA0  C
ATOM   2290  CA  PRO A 246      27.298  19.749  -0.108  1.00  0.00      RA0  C
ATOM   2291  CB  PRO A 246      27.702  19.196   1.264  1.00  0.00      RA0  C
ATOM   2292  CG  PRO A 246      26.812  17.979   1.495  1.00  0.00      RA0  C
ATOM   2293  C   PRO A 246      28.197  19.301  -1.264  1.00  0.00      RA0  C
ATOM   2294  O   PRO A 246      29.143  20.032  -1.632  1.00  0.00      RA0  O
ATOM   2295  N   LEU A 247      27.880  18.149  -1.874  1.00  0.00      RA0  N
ATOM   2296  H   LEU A 247      27.052  17.647  -1.612  1.00  0.00      RA0  H
ATOM   2297  CA  LEU A 247      28.665  17.623  -2.980  1.00  0.00      RA0  C
ATOM   2298  CB  LEU A 247      28.189  16.221  -3.359  1.00  0.00      RA0  C
ATOM   2299  CG  LEU A 247      28.186  15.234  -2.191  1.00  0.00      RA0  C
ATOM   2300  CD1 LEU A 247      27.614  13.881  -2.610  1.00  0.00      RA0  C
ATOM   2301  CD2 LEU A 247      29.562  15.092  -1.540  1.00  0.00      RA0  C
ATOM   2302  C   LEU A 247      28.625  18.535  -4.204  1.00  0.00      RA0  C
ATOM   2303  O   LEU A 247      29.546  18.526  -5.009  1.00  0.00      RA0  O
ATOM   2304  N   ALA A 248      27.568  19.327  -4.321  1.00  0.00      RA0  N
ATOM   2305  H   ALA A 248      26.885  19.363  -3.590  1.00  0.00      RA0  H
ATOM   2306  CA  ALA A 248      27.369  20.270  -5.437  1.00  0.00      RA0  C
ATOM   2307  CB  ALA A 248      25.898  20.291  -5.856  1.00  0.00      RA0  C
ATOM   2308  C   ALA A 248      27.794  21.707  -5.074  1.00  0.00      RA0  C
ATOM   2309  O   ALA A 248      27.575  22.639  -5.859  1.00  0.00      RA0  O
ATOM   2310  N   ALA A 249      28.371  21.860  -3.885  1.00  0.00      RA0  N
ATOM   2311  H   ALA A 249      28.531  21.073  -3.290  1.00  0.00      RA0  H
ATOM   2312  CA  ALA A 249      28.788  23.152  -3.359  1.00  0.00      RA0  C
ATOM   2313  CB  ALA A 249      27.959  23.517  -2.129  1.00  0.00      RA0  C
ATOM   2314  C   ALA A 249      30.270  23.147  -2.963  1.00  0.00      RA0  C
ATOM   2315  O   ALA A 249      30.702  23.907  -2.115  1.00  0.00      RA0  O
ATOM   2316  N   ASN A 250      31.036  22.280  -3.607  1.00  0.00      RA0  N
ATOM   2317  H   ASN A 250      30.622  21.701  -4.306  1.00  0.00      RA0  H
ATOM   2318  CA  ASN A 250      32.482  22.179  -3.337  1.00  0.00      RA0  C
ATOM   2319  CB  ASN A 250      33.288  23.387  -3.843  1.00  0.00      RA0  C
ATOM   2320  CG  ASN A 250      34.760  23.019  -3.866  1.00  0.00      RA0  C
ATOM   2321  OD1 ASN A 250      35.121  21.899  -4.198  1.00  0.00      RA0  O
ATOM   2322  ND2 ASN A 250      35.589  23.989  -3.473  1.00  0.00      RA0  N
ATOM   2323 HD21 ASN A 250      35.262  24.896  -3.209  1.00  0.00      RA0  H
ATOM   2324 HD22 ASN A 250      36.567  23.789  -3.434  1.00  0.00      RA0  H
ATOM   2325  C   ASN A 250      32.761  21.910  -1.864  1.00  0.00      RA0  C
ATOM   2326  O   ASN A 250      33.743  22.427  -1.336  1.00  0.00      RA0  O
ATOM   2327  N   MSE A 251      31.903  21.100  -1.211  1.00  0.00      RA0  N
ATOM   2328  H   MSE A 251      31.088  20.751  -1.677  1.00  0.00      RA0  H
ATOM   2329  CA  MSE A 251      32.087  20.727   0.185  1.00  0.00      RA0  C
ATOM   2330  CB  MSE A 251      30.923  21.203   1.054  1.00  0.00      RA0  C
ATOM   2331  CG  MSE A 251      30.721  22.716   1.029  1.00  0.00      RA0  C
ATOM   2332  SE  MSE A 251      29.307  23.234   2.011  1.00  0.00      RA0  S
ATOM   2333  CE  MSE A 251      29.939  22.733   3.619  1.00  0.00      RA0  C
ATOM   2334  C   MSE A 251      32.289  19.230   0.356  1.00  0.00      RA0  C
ATOM   2335  O   MSE A 251      32.310  18.724   1.466  1.00  0.00      RA0  O
ATOM   2336  N   GLY A 252      32.527  18.521  -0.744  1.00  0.00      RA0  N
ATOM   2337  H   GLY A 252      32.551  18.977  -1.632  1.00  0.00      RA0  H
ATOM   2338  CA  GLY A 252      32.811  17.085  -0.658  1.00  0.00      RA0  C
ATOM   2339  C   GLY A 252      33.976  16.799   0.295  1.00  0.00      RA0  C
ATOM   2340  O   GLY A 252      33.971  15.798   1.058  1.00  0.00      RA0  O
ATOM   2341  N   TRP A 253      34.991  17.641   0.210  1.00  0.00      RA0  N
ATOM   2342  H   TRP A 253      34.943  18.384  -0.454  1.00  0.00      RA0  H
ATOM   2343  CA  TRP A 253      36.197  17.479   0.996  1.00  0.00      RA0  C
ATOM   2344  CB  TRP A 253      37.277  18.466   0.522  1.00  0.00      RA0  C
ATOM   2345  CG  TRP A 253      36.862  19.915   0.608  1.00  0.00      RA0  C
ATOM   2346  CD2 TRP A 253      37.089  20.856   1.680  1.00  0.00      RA0  C
ATOM   2347  CE2 TRP A 253      36.512  22.106   1.275  1.00  0.00      RA0  C
ATOM   2348  CE3 TRP A 253      37.722  20.753   2.936  1.00  0.00      RA0  C
ATOM   2349  CD1 TRP A 253      36.173  20.638  -0.375  1.00  0.00      RA0  C
ATOM   2350  NE1 TRP A 253      35.964  21.920   0.013  1.00  0.00      RA0  N
ATOM   2351  HE1 TRP A 253      35.490  22.598  -0.522  1.00  0.00      RA0  H
ATOM   2352  CZ2 TRP A 253      36.578  23.226   2.131  1.00  0.00      RA0  C
ATOM   2353  CZ3 TRP A 253      37.780  21.881   3.783  1.00  0.00      RA0  C
ATOM   2354  CH2 TRP A 253      37.213  23.111   3.385  1.00  0.00      RA0  C
ATOM   2355  C   TRP A 253      35.916  17.534   2.484  1.00  0.00      RA0  C
ATOM   2356  O   TRP A 253      36.757  17.128   3.276  1.00  0.00      RA0  O
ATOM   2357  N   THR A 254      34.758  18.071   2.869  1.00  0.00      RA0  N
ATOM   2358  H   THR A 254      34.087  18.360   2.192  1.00  0.00      RA0  H
ATOM   2359  CA  THR A 254      34.404  18.171   4.283  1.00  0.00      RA0  C
ATOM   2360  CB  THR A 254      33.651  19.479   4.607  1.00  0.00      RA0  C
ATOM   2361  OG1 THR A 254      32.312  19.482   4.090  1.00  0.00      RA0  O
ATOM   2362  HG1 THR A 254      32.369  19.334   3.154  1.00  0.00      RA0  H
ATOM   2363  CG2 THR A 254      34.396  20.717   4.128  1.00  0.00      RA0  C
ATOM   2364  C   THR A 254      33.587  16.989   4.797  1.00  0.00      RA0  C
ATOM   2365  O   THR A 254      33.267  16.939   5.988  1.00  0.00      RA0  O
ATOM   2366  N   ILE A 255      33.257  16.046   3.925  1.00  0.00      RA0  N
ATOM   2367  H   ILE A 255      33.658  16.045   3.008  1.00  0.00      RA0  H
ATOM   2368  CA  ILE A 255      32.444  14.906   4.342  1.00  0.00      RA0  C
ATOM   2369  CB  ILE A 255      31.491  14.428   3.244  1.00  0.00      RA0  C
ATOM   2370  CG2 ILE A 255      30.490  13.434   3.840  1.00  0.00      RA0  C
ATOM   2371  CG1 ILE A 255      30.789  15.592   2.531  1.00  0.00      RA0  C
ATOM   2372  CD1 ILE A 255      29.938  16.468   3.455  1.00  0.00      RA0  C
ATOM   2373  C   ILE A 255      33.352  13.791   4.823  1.00  0.00      RA0  C
ATOM   2374  O   ILE A 255      34.159  13.254   4.058  1.00  0.00      RA0  O
ATOM   2375  N   ALA A 256      33.192  13.431   6.087  1.00  0.00      RA0  N
ATOM   2376  H   ALA A 256      32.460  13.883   6.598  1.00  0.00      RA0  H
ATOM   2377  CA  ALA A 256      33.960  12.356   6.709  1.00  0.00      RA0  C
ATOM   2378  CB  ALA A 256      34.226  12.646   8.177  1.00  0.00      RA0  C
ATOM   2379  C   ALA A 256      33.215  11.032   6.566  1.00  0.00      RA0  C
ATOM   2380  O   ALA A 256      32.539  10.595   7.469  1.00  0.00      RA0  O
ATOM   2381  N   TRP A 257      33.338  10.385   5.405  1.00  0.00      RA0  N
ATOM   2382  H   TRP A 257      33.894  10.828   4.701  1.00  0.00      RA0  H
ATOM   2383  CA  TRP A 257      32.592   9.142   5.141  1.00  0.00      RA0  C
ATOM   2384  CB  TRP A 257      32.767   8.680   3.687  1.00  0.00      RA0  C
ATOM   2385  CG  TRP A 257      32.532   9.788   2.680  1.00  0.00      RA0  C
ATOM   2386  CD2 TRP A 257      31.293  10.208   2.064  1.00  0.00      RA0  C
ATOM   2387  CE2 TRP A 257      31.598  11.251   1.157  1.00  0.00      RA0  C
ATOM   2388  CE3 TRP A 257      29.975   9.790   2.200  1.00  0.00      RA0  C
ATOM   2389  CD1 TRP A 257      33.513  10.615   2.111  1.00  0.00      RA0  C
ATOM   2390  NE1 TRP A 257      32.969  11.479   1.217  1.00  0.00      RA0  N
ATOM   2391  HE1 TRP A 257      33.464  12.168   0.722  1.00  0.00      RA0  H
ATOM   2392  CZ2 TRP A 257      30.582  11.840   0.412  1.00  0.00      RA0  C
ATOM   2393  CZ3 TRP A 257      28.969  10.388   1.451  1.00  0.00      RA0  C
ATOM   2394  CH2 TRP A 257      29.271  11.407   0.556  1.00  0.00      RA0  C
ATOM   2395  C   TRP A 257      33.013   8.009   6.068  1.00  0.00      RA0  C
ATOM   2396  O   TRP A 257      32.180   7.220   6.548  1.00  0.00      RA0  O
ATOM   2397  N   GLU A 258      34.316   7.914   6.324  1.00  0.00      RA0  N
ATOM   2398  H   GLU A 258      34.938   8.618   5.998  1.00  0.00      RA0  H
ATOM   2399  CA  GLU A 258      34.824   6.879   7.215  1.00  0.00      RA0  C
ATOM   2400  CB  GLU A 258      36.036   6.166   6.622  1.00  0.00      RA0  C
ATOM   2401  CG  GLU A 258      35.622   5.336   5.398  1.00  0.00      RA0  C
ATOM   2402  CD  GLU A 258      34.442   4.443   5.753  1.00  0.00      RA0  C
ATOM   2403  OE1 GLU A 258      34.598   3.567   6.603  1.00  0.00      RA0  O
ATOM   2404  OE2 GLU A 258      33.357   4.661   5.214  1.00  0.00      RA0  O
ATOM   2405  C   GLU A 258      35.008   7.492   8.597  1.00  0.00      RA0  C
ATOM   2406  O   GLU A 258      35.400   8.650   8.685  1.00  0.00      RA0  O
ATOM   2407  N   PRO A 259      34.736   6.765   9.685  1.00  0.00      RA0  N
ATOM   2408  CD  PRO A 259      34.896   7.311  11.029  1.00  0.00      RA0  C
ATOM   2409  CA  PRO A 259      34.299   5.371   9.697  1.00  0.00      RA0  C
ATOM   2410  CB  PRO A 259      34.597   4.959  11.139  1.00  0.00      RA0  C
ATOM   2411  CG  PRO A 259      34.367   6.225  11.956  1.00  0.00      RA0  C
ATOM   2412  C   PRO A 259      32.834   5.247   9.296  1.00  0.00      RA0  C
ATOM   2413  O   PRO A 259      32.029   6.113   9.667  1.00  0.00      RA0  O
ATOM   2414  N   ALA A 260      32.529   4.188   8.555  1.00  0.00      RA0  N
ATOM   2415  H   ALA A 260      33.283   3.647   8.169  1.00  0.00      RA0  H
ATOM   2416  CA  ALA A 260      31.192   3.923   8.026  1.00  0.00      RA0  C
ATOM   2417  CB  ALA A 260      31.183   2.639   7.196  1.00  0.00      RA0  C
ATOM   2418  C   ALA A 260      30.138   3.805   9.102  1.00  0.00      RA0  C
ATOM   2419  O   ALA A 260      28.960   4.052   8.837  1.00  0.00      RA0  O
ATOM   2420  N   ASP A 261      30.539   3.435  10.314  1.00  0.00      RA0  N
ATOM   2421  H   ASP A 261      31.507   3.311  10.548  1.00  0.00      RA0  H
ATOM   2422  CA  ASP A 261      29.585   3.218  11.397  1.00  0.00      RA0  C
ATOM   2423  CB  ASP A 261      30.264   2.323  12.428  1.00  0.00      RA0  C
ATOM   2424  CG  ASP A 261      31.585   2.987  12.813  1.00  0.00      RA0  C
ATOM   2425  OD1 ASP A 261      32.595   2.655  12.198  1.00  0.00      RA0  O
ATOM   2426  OD2 ASP A 261      31.612   3.855  13.689  1.00  0.00      RA0  O
ATOM   2427  C   ASP A 261      29.212   4.466  12.159  1.00  0.00      RA0  C
ATOM   2428  O   ASP A 261      28.453   4.397  13.132  1.00  0.00      RA0  O
ATOM   2429  N   ARG A 262      29.736   5.609  11.747  1.00  0.00      RA0  N
ATOM   2430  H   ARG A 262      30.361   5.606  10.967  1.00  0.00      RA0  H
ATOM   2431  CA  ARG A 262      29.318   6.867  12.343  1.00  0.00      RA0  C
ATOM   2432  CB  ARG A 262      30.380   7.959  12.219  1.00  0.00      RA0  C
ATOM   2433  CG  ARG A 262      29.809   9.282  12.743  1.00  0.00      RA0  C
ATOM   2434  CD  ARG A 262      30.701  10.503  12.538  1.00  0.00      RA0  C
ATOM   2435  NE  ARG A 262      30.982  10.767  11.129  1.00  0.00      RA0  N
ATOM   2436  HE  ARG A 262      31.544  10.087  10.648  1.00  0.00      RA0  H
ATOM   2437  CZ  ARG A 262      30.583  11.961  10.597  1.00  0.00      RA0  C
ATOM   2438  NH1 ARG A 262      29.801  12.795  11.329  1.00  0.00      RA0  N
ATOM   2439 HH11 ARG A 262      29.548  13.733  11.045  1.00  0.00      RA0  H
ATOM   2440 HH12 ARG A 262      29.402  12.517  12.216  1.00  0.00      RA0  H
ATOM   2441  NH2 ARG A 262      30.982  12.267   9.340  1.00  0.00      RA0  N
ATOM   2442 HH21 ARG A 262      30.751  13.139   8.889  1.00  0.00      RA0  H
ATOM   2443 HH22 ARG A 262      31.535  11.621   8.794  1.00  0.00      RA0  H
ATOM   2444  C   ARG A 262      28.042   7.389  11.657  1.00  0.00      RA0  C
ATOM   2445  O   ARG A 262      28.080   7.868  10.541  1.00  0.00      RA0  O
ATOM   2446  N   ASP A 263      26.942   7.332  12.388  1.00  0.00      RA0  N
ATOM   2447  H   ASP A 263      26.995   6.972  13.317  1.00  0.00      RA0  H
ATOM   2448  CA  ASP A 263      25.668   7.872  11.955  1.00  0.00      RA0  C
ATOM   2449  CB  ASP A 263      24.505   7.286  12.749  1.00  0.00      RA0  C
ATOM   2450  CG  ASP A 263      23.222   7.873  12.202  1.00  0.00      RA0  C
ATOM   2451  OD1 ASP A 263      23.154   8.105  10.996  1.00  0.00      RA0  O
ATOM   2452  OD2 ASP A 263      22.298   8.105  12.978  1.00  0.00      RA0  O
ATOM   2453  C   ASP A 263      25.683   9.379  12.085  1.00  0.00      RA0  C
ATOM   2454  O   ASP A 263      26.083   9.924  13.117  1.00  0.00      RA0  O
ATOM   2455  N   PHE A 264      25.256  10.062  11.034  1.00  0.00      RA0  N
ATOM   2456  H   PHE A 264      24.734   9.568  10.332  1.00  0.00      RA0  H
ATOM   2457  CA  PHE A 264      25.059  11.496  11.096  1.00  0.00      RA0  C
ATOM   2458  CB  PHE A 264      26.330  12.286  10.748  1.00  0.00      RA0  C
ATOM   2459  CG  PHE A 264      26.803  12.080   9.327  1.00  0.00      RA0  C
ATOM   2460  CD1 PHE A 264      26.343  12.910   8.310  1.00  0.00      RA0  C
ATOM   2461  CD2 PHE A 264      27.732  11.087   9.041  1.00  0.00      RA0  C
ATOM   2462  CE1 PHE A 264      26.844  12.776   7.021  1.00  0.00      RA0  C
ATOM   2463  CE2 PHE A 264      28.238  10.957   7.753  1.00  0.00      RA0  C
ATOM   2464  CZ  PHE A 264      27.810  11.815   6.747  1.00  0.00      RA0  C
ATOM   2465  C   PHE A 264      23.870  11.875  10.224  1.00  0.00      RA0  C
ATOM   2466  O   PHE A 264      23.512  11.145   9.305  1.00  0.00      RA0  O
ATOM   2467  N   ILE A 265      23.266  13.012  10.523  1.00  0.00      RA0  N
ATOM   2468  H   ILE A 265      23.693  13.594  11.218  1.00  0.00      RA0  H
ATOM   2469  CA  ILE A 265      22.069  13.439   9.815  1.00  0.00      RA0  C
ATOM   2470  CB  ILE A 265      21.448  14.657  10.504  1.00  0.00      RA0  C
ATOM   2471  CG2 ILE A 265      20.094  15.011   9.886  1.00  0.00      RA0  C
ATOM   2472  CG1 ILE A 265      21.355  14.464  12.014  1.00  0.00      RA0  C
ATOM   2473  CD1 ILE A 265      20.969  15.753  12.737  1.00  0.00      RA0  C
ATOM   2474  C   ILE A 265      22.411  13.803   8.383  1.00  0.00      RA0  C
ATOM   2475  O   ILE A 265      23.336  14.573   8.142  1.00  0.00      RA0  O
ATOM   2476  N   GLY A 266      21.694  13.189   7.447  1.00  0.00      RA0  N
ATOM   2477  H   GLY A 266      21.036  12.480   7.701  1.00  0.00      RA0  H
ATOM   2478  CA  GLY A 266      21.956  13.377   6.009  1.00  0.00      RA0  C
ATOM   2479  C   GLY A 266      22.772  12.263   5.385  1.00  0.00      RA0  C
ATOM   2480  O   GLY A 266      22.902  12.218   4.166  1.00  0.00      RA0  O
ATOM   2481  N   ARG A 267      23.273  11.338   6.203  1.00  0.00      RA0  N
ATOM   2482  H   ARG A 267      23.032  11.333   7.175  1.00  0.00      RA0  H
ATOM   2483  CA  ARG A 267      24.264  10.372   5.743  1.00  0.00      RA0  C
ATOM   2484  CB  ARG A 267      24.795   9.447   6.849  1.00  0.00      RA0  C
ATOM   2485  CG  ARG A 267      25.899   8.576   6.238  1.00  0.00      RA0  C
ATOM   2486  CD  ARG A 267      26.653   7.580   7.124  1.00  0.00      RA0  C
ATOM   2487  NE  ARG A 267      27.588   6.862   6.257  1.00  0.00      RA0  N
ATOM   2488  HE  ARG A 267      27.211   6.540   5.374  1.00  0.00      RA0  H
ATOM   2489  CZ  ARG A 267      28.916   6.714   6.542  1.00  0.00      RA0  C
ATOM   2490  NH1 ARG A 267      29.394   7.029   7.772  1.00  0.00      RA0  N
ATOM   2491 HH11 ARG A 267      30.380   6.967   7.978  1.00  0.00      RA0  H
ATOM   2492 HH12 ARG A 267      28.788   7.318   8.525  1.00  0.00      RA0  H
ATOM   2493  NH2 ARG A 267      29.730   6.261   5.562  1.00  0.00      RA0  N
ATOM   2494 HH21 ARG A 267      30.722   6.116   5.702  1.00  0.00      RA0  H
ATOM   2495 HH22 ARG A 267      29.354   6.067   4.639  1.00  0.00      RA0  H
ATOM   2496  C   ARG A 267      23.779   9.532   4.586  1.00  0.00      RA0  C
ATOM   2497  O   ARG A 267      24.436   9.471   3.571  1.00  0.00      RA0  O
ATOM   2498  N   GLU A 268      22.630   8.882   4.712  1.00  0.00      RA0  N
ATOM   2499  H   GLU A 268      22.005   9.174   5.439  1.00  0.00      RA0  H
ATOM   2500  CA  GLU A 268      22.198   7.978   3.636  1.00  0.00      RA0  C
ATOM   2501  CB  GLU A 268      21.053   7.064   4.103  1.00  0.00      RA0  C
ATOM   2502  CG  GLU A 268      20.189   7.586   5.262  1.00  0.00      RA0  C
ATOM   2503  CD  GLU A 268      19.660   8.967   4.935  1.00  0.00      RA0  C
ATOM   2504  OE1 GLU A 268      18.830   9.076   4.040  1.00  0.00      RA0  O
ATOM   2505  OE2 GLU A 268      20.138   9.940   5.523  1.00  0.00      RA0  O
ATOM   2506  C   GLU A 268      21.822   8.751   2.370  1.00  0.00      RA0  C
ATOM   2507  O   GLU A 268      22.071   8.283   1.265  1.00  0.00      RA0  O
ATOM   2508  N   ALA A 269      21.224   9.927   2.516  1.00  0.00      RA0  N
ATOM   2509  H   ALA A 269      20.851  10.162   3.420  1.00  0.00      RA0  H
ATOM   2510  CA  ALA A 269      20.878  10.736   1.313  1.00  0.00      RA0  C
ATOM   2511  CB  ALA A 269      20.115  11.984   1.728  1.00  0.00      RA0  C
ATOM   2512  C   ALA A 269      22.157  11.136   0.573  1.00  0.00      RA0  C
ATOM   2513  O   ALA A 269      22.237  11.113  -0.660  1.00  0.00      RA0  O
ATOM   2514  N   LEU A 270      23.169  11.466   1.347  1.00  0.00      RA0  N
ATOM   2515  H   LEU A 270      23.040  11.436   2.342  1.00  0.00      RA0  H
ATOM   2516  CA  LEU A 270      24.458  11.851   0.806  1.00  0.00      RA0  C
ATOM   2517  CB  LEU A 270      25.341  12.377   1.927  1.00  0.00      RA0  C
ATOM   2518  CG  LEU A 270      26.293  13.443   1.413  1.00  0.00      RA0  C
ATOM   2519  CD1 LEU A 270      25.538  14.508   0.625  1.00  0.00      RA0  C
ATOM   2520  CD2 LEU A 270      27.105  14.049   2.550  1.00  0.00      RA0  C
ATOM   2521  C   LEU A 270      25.115  10.691   0.071  1.00  0.00      RA0  C
ATOM   2522  O   LEU A 270      25.678  10.870  -1.011  1.00  0.00      RA0  O
ATOM   2523  N   GLU A 271      25.041   9.490   0.650  1.00  0.00      RA0  N
ATOM   2524  H   GLU A 271      24.574   9.397   1.533  1.00  0.00      RA0  H
ATOM   2525  CA  GLU A 271      25.599   8.306   0.008  1.00  0.00      RA0  C
ATOM   2526  CB  GLU A 271      25.783   7.169   1.039  1.00  0.00      RA0  C
ATOM   2527  CG  GLU A 271      26.710   7.696   2.168  1.00  0.00      RA0  C
ATOM   2528  CD  GLU A 271      27.583   6.637   2.855  1.00  0.00      RA0  C
ATOM   2529  OE1 GLU A 271      27.064   5.770   3.543  1.00  0.00      RA0  O
ATOM   2530  OE2 GLU A 271      28.810   6.699   2.750  1.00  0.00      RA0  O
ATOM   2531  C   GLU A 271      24.949   8.043  -1.335  1.00  0.00      RA0  C
ATOM   2532  O   GLU A 271      25.613   7.631  -2.296  1.00  0.00      RA0  O
ATOM   2533  N   VAL A 272      23.629   8.230  -1.400  1.00  0.00      RA0  N
ATOM   2534  H   VAL A 272      23.132   8.496  -0.571  1.00  0.00      RA0  H
ATOM   2535  CA  VAL A 272      22.913   8.064  -2.654  1.00  0.00      RA0  C
ATOM   2536  CB  VAL A 272      21.402   8.121  -2.418  1.00  0.00      RA0  C
ATOM   2537  CG1 VAL A 272      20.622   8.106  -3.734  1.00  0.00      RA0  C
ATOM   2538  CG2 VAL A 272      20.966   6.987  -1.490  1.00  0.00      RA0  C
ATOM   2539  C   VAL A 272      23.351   9.134  -3.669  1.00  0.00      RA0  C
ATOM   2540  O   VAL A 272      23.580   8.838  -4.844  1.00  0.00      RA0  O
ATOM   2541  N   GLN A 273      23.486  10.370  -3.202  1.00  0.00      RA0  N
ATOM   2542  H   GLN A 273      23.308  10.537  -2.231  1.00  0.00      RA0  H
ATOM   2543  CA  GLN A 273      23.943  11.461  -4.065  1.00  0.00      RA0  C
ATOM   2544  CB  GLN A 273      23.834  12.775  -3.295  1.00  0.00      RA0  C
ATOM   2545  CG  GLN A 273      22.354  13.073  -3.038  1.00  0.00      RA0  C
ATOM   2546  CD  GLN A 273      22.201  14.029  -1.874  1.00  0.00      RA0  C
ATOM   2547  OE1 GLN A 273      23.095  14.808  -1.563  1.00  0.00      RA0  O
ATOM   2548  NE2 GLN A 273      21.008  13.938  -1.259  1.00  0.00      RA0  N
ATOM   2549 HE21 GLN A 273      20.363  13.224  -1.530  1.00  0.00      RA0  H
ATOM   2550 HE22 GLN A 273      20.695  14.536  -0.513  1.00  0.00      RA0  H
ATOM   2551  C   GLN A 273      25.334  11.173  -4.634  1.00  0.00      RA0  C
ATOM   2552  O   GLN A 273      25.568  11.387  -5.817  1.00  0.00      RA0  O
ATOM   2553  N   ARG A 274      26.231  10.646  -3.796  1.00  0.00      RA0  N
ATOM   2554  H   ARG A 274      25.968  10.468  -2.848  1.00  0.00      RA0  H
ATOM   2555  CA  ARG A 274      27.565  10.283  -4.262  1.00  0.00      RA0  C
ATOM   2556  CB  ARG A 274      28.334   9.759  -3.044  1.00  0.00      RA0  C
ATOM   2557  CG  ARG A 274      29.558   8.906  -3.390  1.00  0.00      RA0  C
ATOM   2558  CD  ARG A 274      30.081   8.072  -2.216  1.00  0.00      RA0  C
ATOM   2559  NE  ARG A 274      29.141   7.029  -1.790  1.00  0.00      RA0  N
ATOM   2560  HE  ARG A 274      28.494   6.585  -2.436  1.00  0.00      RA0  H
ATOM   2561  CZ  ARG A 274      29.184   6.624  -0.489  1.00  0.00      RA0  C
ATOM   2562  NH1 ARG A 274      30.053   7.209   0.357  1.00  0.00      RA0  N
ATOM   2563 HH11 ARG A 274      29.979   6.989   1.340  1.00  0.00      RA0  H
ATOM   2564 HH12 ARG A 274      30.755   7.863   0.071  1.00  0.00      RA0  H
ATOM   2565  NH2 ARG A 274      28.358   5.661  -0.048  1.00  0.00      RA0  N
ATOM   2566 HH21 ARG A 274      28.272   5.422   0.929  1.00  0.00      RA0  H
ATOM   2567 HH22 ARG A 274      27.763   5.164  -0.707  1.00  0.00      RA0  H
ATOM   2568  C   ARG A 274      27.530   9.170  -5.311  1.00  0.00      RA0  C
ATOM   2569  O   ARG A 274      28.216   9.245  -6.333  1.00  0.00      RA0  O
ATOM   2570  N   GLU A 275      26.704   8.163  -5.069  1.00  0.00      RA0  N
ATOM   2571  H   GLU A 275      26.183   8.120  -4.213  1.00  0.00      RA0  H
ATOM   2572  CA  GLU A 275      26.486   7.079  -6.026  1.00  0.00      RA0  C
ATOM   2573  CB  GLU A 275      25.755   5.921  -5.368  1.00  0.00      RA0  C
ATOM   2574  CG  GLU A 275      26.854   5.103  -4.687  1.00  0.00      RA0  C
ATOM   2575  CD  GLU A 275      26.439   4.674  -3.300  1.00  0.00      RA0  C
ATOM   2576  OE1 GLU A 275      25.330   4.175  -3.143  1.00  0.00      RA0  O
ATOM   2577  OE2 GLU A 275      27.238   4.842  -2.379  1.00  0.00      RA0  O
ATOM   2578  C   GLU A 275      25.951   7.572  -7.361  1.00  0.00      RA0  C
ATOM   2579  O   GLU A 275      26.364   7.113  -8.426  1.00  0.00      RA0  O
ATOM   2580  N   HIS A 276      24.971   8.463  -7.308  1.00  0.00      RA0  N
ATOM   2581  H   HIS A 276      24.699   8.831  -6.418  1.00  0.00      RA0  H
ATOM   2582  CA  HIS A 276      24.309   8.917  -8.514  1.00  0.00      RA0  C
ATOM   2583  CB  HIS A 276      22.932   9.496  -8.190  1.00  0.00      RA0  C
ATOM   2584  CG  HIS A 276      21.889   8.413  -8.053  1.00  0.00      RA0  C
ATOM   2585  ND1 HIS A 276      20.668   8.502  -8.615  1.00  0.00      RA0  N
ATOM   2586  HD1 HIS A 276      20.341   9.247  -9.161  1.00  0.00      RA0  H
ATOM   2587  CD2 HIS A 276      21.976   7.201  -7.360  1.00  0.00      RA0  C
ATOM   2588  NE2 HIS A 276      20.788   6.561  -7.513  1.00  0.00      RA0  N
ATOM   2589  CE1 HIS A 276      19.986   7.360  -8.284  1.00  0.00      RA0  C
ATOM   2590  C   HIS A 276      25.104   9.966  -9.265  1.00  0.00      RA0  C
ATOM   2591  O   HIS A 276      24.933  10.098 -10.475  1.00  0.00      RA0  O
ATOM   2592  N   GLY A 277      25.919  10.718  -8.523  1.00  0.00      RA0  N
ATOM   2593  H   GLY A 277      25.923  10.599  -7.531  1.00  0.00      RA0  H
ATOM   2594  CA  GLY A 277      26.588  11.904  -9.048  1.00  0.00      RA0  C
ATOM   2595  C   GLY A 277      25.760  13.145  -8.814  1.00  0.00      RA0  C
ATOM   2596  O   GLY A 277      24.514  13.078  -8.742  1.00  0.00      RA0  O
ATOM   2597  N   THR A 278      26.440  14.288  -8.703  1.00  0.00      RA0  N
ATOM   2598  H   THR A 278      27.435  14.325  -8.746  1.00  0.00      RA0  H
ATOM   2599  CA  THR A 278      25.757  15.568  -8.526  1.00  0.00      RA0  C
ATOM   2600  CB  THR A 278      26.009  15.882  -7.061  1.00  0.00      RA0  C
ATOM   2601  OG1 THR A 278      27.175  15.147  -6.659  1.00  0.00      RA0  O
ATOM   2602  HG1 THR A 278      27.915  15.634  -7.004  1.00  0.00      RA0  H
ATOM   2603  CG2 THR A 278      24.822  15.513  -6.168  1.00  0.00      RA0  C
ATOM   2604  C   THR A 278      26.320  16.617  -9.470  1.00  0.00      RA0  C
ATOM   2605  O   THR A 278      27.309  16.391 -10.188  1.00  0.00      RA0  O
ATOM   2606  N   GLU A 279      25.679  17.769  -9.444  1.00  0.00      RA0  N
ATOM   2607  H   GLU A 279      24.892  17.879  -8.841  1.00  0.00      RA0  H
ATOM   2608  CA  GLU A 279      26.239  18.968 -10.038  1.00  0.00      RA0  C
ATOM   2609  CB  GLU A 279      25.305  20.163  -9.883  1.00  0.00      RA0  C
ATOM   2610  CG  GLU A 279      23.873  20.017 -10.380  1.00  0.00      RA0  C
ATOM   2611  CD  GLU A 279      23.157  21.271  -9.932  1.00  0.00      RA0  C
ATOM   2612  OE1 GLU A 279      21.955  21.238  -9.693  1.00  0.00      RA0  O
ATOM   2613  OE2 GLU A 279      23.814  22.293  -9.769  1.00  0.00      RA0  O
ATOM   2614  C   GLU A 279      27.507  19.356  -9.262  1.00  0.00      RA0  C
ATOM   2615  O   GLU A 279      27.809  18.772  -8.218  1.00  0.00      RA0  O
ATOM   2616  N   LYS A 280      28.275  20.295  -9.804  1.00  0.00      RA0  N
ATOM   2617  H   LYS A 280      28.003  20.779 -10.640  1.00  0.00      RA0  H
ATOM   2618  CA  LYS A 280      29.527  20.680  -9.184  1.00  0.00      RA0  C
ATOM   2619  CB  LYS A 280      30.720  19.953  -9.797  1.00  0.00      RA0  C
ATOM   2620  CG  LYS A 280      30.978  20.238 -11.273  1.00  0.00      RA0  C
ATOM   2621  CD  LYS A 280      32.130  19.354 -11.740  1.00  0.00      RA0  C
ATOM   2622  CE  LYS A 280      32.461  19.459 -13.226  1.00  0.00      RA0  C
ATOM   2623  NZ  LYS A 280      33.239  18.270 -13.597  1.00  0.00      RA0  N
ATOM   2624  HZ1 LYS A 280      33.462  18.240 -14.608  1.00  0.00      RA0  H
ATOM   2625  HZ2 LYS A 280      34.076  18.139 -13.004  1.00  0.00      RA0  H
ATOM   2626  HZ3 LYS A 280      32.628  17.437 -13.429  1.00  0.00      RA0  H
ATOM   2627  C   LYS A 280      29.683  22.178  -9.211  1.00  0.00      RA0  C
ATOM   2628  O   LYS A 280      29.246  22.849 -10.129  1.00  0.00      RA0  O
ATOM   2629  N   LEU A 281      30.353  22.677  -8.200  1.00  0.00      RA0  N
ATOM   2630  H   LEU A 281      30.811  22.062  -7.562  1.00  0.00      RA0  H
ATOM   2631  CA  LEU A 281      30.658  24.089  -8.112  1.00  0.00      RA0  C
ATOM   2632  CB  LEU A 281      30.675  24.520  -6.646  1.00  0.00      RA0  C
ATOM   2633  CG  LEU A 281      30.816  26.028  -6.432  1.00  0.00      RA0  C
ATOM   2634  CD1 LEU A 281      29.549  26.779  -6.833  1.00  0.00      RA0  C
ATOM   2635  CD2 LEU A 281      31.222  26.361  -4.997  1.00  0.00      RA0  C
ATOM   2636  C   LEU A 281      32.011  24.336  -8.760  1.00  0.00      RA0  C
ATOM   2637  O   LEU A 281      33.034  23.759  -8.374  1.00  0.00      RA0  O
ATOM   2638  N   VAL A 282      32.001  25.160  -9.805  1.00  0.00      RA0  N
ATOM   2639  H   VAL A 282      31.163  25.646 -10.041  1.00  0.00      RA0  H
ATOM   2640  CA  VAL A 282      33.204  25.528 -10.522  1.00  0.00      RA0  C
ATOM   2641  CB  VAL A 282      33.129  25.106 -11.991  1.00  0.00      RA0  C
ATOM   2642  CG1 VAL A 282      33.016  23.588 -12.128  1.00  0.00      RA0  C
ATOM   2643  CG2 VAL A 282      32.012  25.855 -12.721  1.00  0.00      RA0  C
ATOM   2644  C   VAL A 282      33.445  27.044 -10.439  1.00  0.00      RA0  C
ATOM   2645  O   VAL A 282      32.574  27.810 -10.004  1.00  0.00      RA0  O
ATOM   2646  N   GLY A 283      34.626  27.468 -10.858  1.00  0.00      RA0  N
ATOM   2647  H   GLY A 283      35.250  26.815 -11.289  1.00  0.00      RA0  H
ATOM   2648  CA  GLY A 283      34.939  28.875 -11.012  1.00  0.00      RA0  C
ATOM   2649  C   GLY A 283      34.754  29.281 -12.453  1.00  0.00      RA0  C
ATOM   2650  O   GLY A 283      34.875  28.456 -13.373  1.00  0.00      RA0  O
ATOM   2651  N   LEU A 284      34.425  30.550 -12.656  1.00  0.00      RA0  N
ATOM   2652  H   LEU A 284      34.308  31.168 -11.875  1.00  0.00      RA0  H
ATOM   2653  CA  LEU A 284      34.368  31.156 -13.992  1.00  0.00      RA0  C
ATOM   2654  CB  LEU A 284      32.943  31.551 -14.376  1.00  0.00      RA0  C
ATOM   2655  CG  LEU A 284      31.933  30.408 -14.451  1.00  0.00      RA0  C
ATOM   2656  CD1 LEU A 284      30.537  30.949 -14.754  1.00  0.00      RA0  C
ATOM   2657  CD2 LEU A 284      32.345  29.326 -15.449  1.00  0.00      RA0  C
ATOM   2658  C   LEU A 284      35.194  32.425 -13.939  1.00  0.00      RA0  C
ATOM   2659  O   LEU A 284      35.170  33.133 -12.939  1.00  0.00      RA0  O
ATOM   2660  N   VAL A 285      35.932  32.657 -15.018  1.00  0.00      RA0  N
ATOM   2661  H   VAL A 285      35.893  32.010 -15.783  1.00  0.00      RA0  H
ATOM   2662  CA  VAL A 285      36.717  33.865 -15.231  1.00  0.00      RA0  C
ATOM   2663  CB  VAL A 285      38.199  33.476 -15.266  1.00  0.00      RA0  C
ATOM   2664  CG1 VAL A 285      39.080  34.582 -15.848  1.00  0.00      RA0  C
ATOM   2665  CG2 VAL A 285      38.670  33.009 -13.888  1.00  0.00      RA0  C
ATOM   2666  C   VAL A 285      36.307  34.525 -16.554  1.00  0.00      RA0  C
ATOM   2667  O   VAL A 285      36.271  33.894 -17.616  1.00  0.00      RA0  O
ATOM   2668  N   MSE A 286      36.020  35.818 -16.490  1.00  0.00      RA0  N
ATOM   2669  H   MSE A 286      36.102  36.316 -15.621  1.00  0.00      RA0  H
ATOM   2670  CA  MSE A 286      35.698  36.579 -17.670  1.00  0.00      RA0  C
ATOM   2671  CB  MSE A 286      34.250  37.049 -17.625  1.00  0.00      RA0  C
ATOM   2672  CG  MSE A 286      33.817  37.705 -18.933  1.00  0.00      RA0  C
ATOM   2673  SE  MSE A 286      32.100  38.228 -18.864  1.00  0.00      RA0  S
ATOM   2674  CE  MSE A 286      32.299  39.484 -17.602  1.00  0.00      RA0  C
ATOM   2675  C   MSE A 286      36.644  37.771 -17.754  1.00  0.00      RA0  C
ATOM   2676  O   MSE A 286      36.491  38.724 -17.011  1.00  0.00      RA0  O
ATOM   2677  N   THR A 287      37.660  37.670 -18.609  1.00  0.00      RA0  N
ATOM   2678  H   THR A 287      37.820  36.823 -19.115  1.00  0.00      RA0  H
ATOM   2679  CA  THR A 287      38.602  38.789 -18.835  1.00  0.00      RA0  C
ATOM   2680  CB  THR A 287      39.804  38.091 -19.428  1.00  0.00      RA0  C
ATOM   2681  OG1 THR A 287      39.691  36.706 -19.065  1.00  0.00      RA0  O
ATOM   2682  HG1 THR A 287      40.514  36.293 -19.301  1.00  0.00      RA0  H
ATOM   2683  CG2 THR A 287      41.130  38.690 -18.954  1.00  0.00      RA0  C
ATOM   2684  C   THR A 287      38.007  39.900 -19.698  1.00  0.00      RA0  C
ATOM   2685  O   THR A 287      38.496  41.041 -19.694  1.00  0.00      RA0  O
ATOM   2686  N   GLU A 288      36.976  39.563 -20.459  1.00  0.00      RA0  N
ATOM   2687  H   GLU A 288      36.562  38.662 -20.350  1.00  0.00      RA0  H
ATOM   2688  CA  GLU A 288      36.258  40.542 -21.252  1.00  0.00      RA0  C
ATOM   2689  CB  GLU A 288      35.284  39.904 -22.262  1.00  0.00      RA0  C
ATOM   2690  CG  GLU A 288      35.189  40.607 -23.638  1.00  0.00      RA0  C
ATOM   2691  CD  GLU A 288      33.827  41.254 -23.899  1.00  0.00      RA0  C
ATOM   2692  OE1 GLU A 288      33.465  42.192 -23.194  1.00  0.00      RA0  O
ATOM   2693  OE2 GLU A 288      33.113  40.845 -24.824  1.00  0.00      RA0  O
ATOM   2694  C   GLU A 288      35.578  41.524 -20.326  1.00  0.00      RA0  C
ATOM   2695  O   GLU A 288      35.261  41.196 -19.186  1.00  0.00      RA0  O
ATOM   2696  N   LYS A 289      35.355  42.734 -20.814  1.00  0.00      RA0  N
ATOM   2697  H   LYS A 289      35.269  42.808 -21.810  1.00  0.00      RA0  H
ATOM   2698  CA  LYS A 289      34.808  43.781 -19.965  1.00  0.00      RA0  C
ATOM   2699  CB  LYS A 289      35.120  45.184 -20.477  1.00  0.00      RA0  C
ATOM   2700  CG  LYS A 289      36.650  45.303 -20.394  1.00  0.00      RA0  C
ATOM   2701  CD  LYS A 289      37.169  44.711 -19.070  1.00  0.00      RA0  C
ATOM   2702  CE  LYS A 289      38.672  44.409 -19.048  1.00  0.00      RA0  C
ATOM   2703  NZ  LYS A 289      38.926  43.240 -18.188  1.00  0.00      RA0  N
ATOM   2704  HZ1 LYS A 289      39.943  43.138 -18.008  1.00  0.00      RA0  H
ATOM   2705  HZ2 LYS A 289      38.429  43.332 -17.280  1.00  0.00      RA0  H
ATOM   2706  HZ3 LYS A 289      38.594  42.379 -18.679  1.00  0.00      RA0  H
ATOM   2707  C   LYS A 289      33.379  43.426 -19.595  1.00  0.00      RA0  C
ATOM   2708  O   LYS A 289      32.632  42.874 -20.400  1.00  0.00      RA0  O
ATOM   2709  N   GLY A 290      33.013  43.721 -18.356  1.00  0.00      RA0  N
ATOM   2710  H   GLY A 290      33.672  44.008 -17.662  1.00  0.00      RA0  H
ATOM   2711  CA  GLY A 290      31.687  43.389 -17.865  1.00  0.00      RA0  C
ATOM   2712  C   GLY A 290      31.833  42.752 -16.507  1.00  0.00      RA0  C
ATOM   2713  O   GLY A 290      32.950  42.444 -16.062  1.00  0.00      RA0  O
ATOM   2714  N   VAL A 291      30.708  42.562 -15.838  1.00  0.00      RA0  N
ATOM   2715  H   VAL A 291      29.805  42.745 -16.228  1.00  0.00      RA0  H
ATOM   2716  CA  VAL A 291      30.709  41.920 -14.517  1.00  0.00      RA0  C
ATOM   2717  CB  VAL A 291      30.399  42.936 -13.405  1.00  0.00      RA0  C
ATOM   2718  CG1 VAL A 291      30.406  42.275 -12.024  1.00  0.00      RA0  C
ATOM   2719  CG2 VAL A 291      31.356  44.129 -13.443  1.00  0.00      RA0  C
ATOM   2720  C   VAL A 291      29.698  40.769 -14.489  1.00  0.00      RA0  C
ATOM   2721  O   VAL A 291      28.548  40.905 -14.924  1.00  0.00      RA0  O
ATOM   2722  N   LEU A 292      30.166  39.625 -14.000  1.00  0.00      RA0  N
ATOM   2723  H   LEU A 292      31.054  39.640 -13.547  1.00  0.00      RA0  H
ATOM   2724  CA  LEU A 292      29.327  38.462 -13.794  1.00  0.00      RA0  C
ATOM   2725  CB  LEU A 292      30.204  37.231 -13.565  1.00  0.00      RA0  C
ATOM   2726  CG  LEU A 292      31.068  36.882 -14.778  1.00  0.00      RA0  C
ATOM   2727  CD1 LEU A 292      32.113  35.812 -14.455  1.00  0.00      RA0  C
ATOM   2728  CD2 LEU A 292      30.208  36.498 -15.983  1.00  0.00      RA0  C
ATOM   2729  C   LEU A 292      28.431  38.707 -12.569  1.00  0.00      RA0  C
ATOM   2730  O   LEU A 292      28.914  39.162 -11.524  1.00  0.00      RA0  O
ATOM   2731  N   ARG A 293      27.134  38.411 -12.709  1.00  0.00      RA0  N
ATOM   2732  H   ARG A 293      26.816  37.918 -13.518  1.00  0.00      RA0  H
ATOM   2733  CA  ARG A 293      26.157  38.651 -11.644  1.00  0.00      RA0  C
ATOM   2734  CB  ARG A 293      24.806  39.211 -12.076  1.00  0.00      RA0  C
ATOM   2735  CG  ARG A 293      24.522  40.529 -12.772  1.00  0.00      RA0  C
ATOM   2736  CD  ARG A 293      22.995  40.743 -12.702  1.00  0.00      RA0  C
ATOM   2737  NE  ARG A 293      22.238  39.557 -13.130  1.00  0.00      RA0  N
ATOM   2738  HE  ARG A 293      22.359  39.293 -14.092  1.00  0.00      RA0  H
ATOM   2739  CZ  ARG A 293      21.460  38.837 -12.240  1.00  0.00      RA0  C
ATOM   2740  NH1 ARG A 293      21.320  39.230 -10.955  1.00  0.00      RA0  N
ATOM   2741 HH11 ARG A 293      20.830  38.621 -10.294  1.00  0.00      RA0  H
ATOM   2742 HH12 ARG A 293      21.687  40.079 -10.582  1.00  0.00      RA0  H
ATOM   2743  NH2 ARG A 293      20.836  37.711 -12.638  1.00  0.00      RA0  N
ATOM   2744 HH21 ARG A 293      20.319  37.191 -11.934  1.00  0.00      RA0  H
ATOM   2745 HH22 ARG A 293      20.854  37.337 -13.563  1.00  0.00      RA0  H
ATOM   2746  C   ARG A 293      25.599  37.355 -11.079  1.00  0.00      RA0  C
ATOM   2747  O   ARG A 293      25.424  36.381 -11.806  1.00  0.00      RA0  O
ATOM   2748  N   ASN A 294      25.240  37.378  -9.799  1.00  0.00      RA0  N
ATOM   2749  H   ASN A 294      25.471  38.167  -9.233  1.00  0.00      RA0  H
ATOM   2750  CA  ASN A 294      24.497  36.266  -9.191  1.00  0.00      RA0  C
ATOM   2751  CB  ASN A 294      23.946  36.610  -7.807  1.00  0.00      RA0  C
ATOM   2752  CG  ASN A 294      25.034  36.803  -6.779  1.00  0.00      RA0  C
ATOM   2753  OD1 ASN A 294      26.225  36.856  -7.082  1.00  0.00      RA0  O
ATOM   2754  ND2 ASN A 294      24.539  36.945  -5.537  1.00  0.00      RA0  N
ATOM   2755 HD21 ASN A 294      23.551  36.884  -5.390  1.00  0.00      RA0  H
ATOM   2756 HD22 ASN A 294      25.096  37.093  -4.718  1.00  0.00      RA0  H
ATOM   2757  C   ASN A 294      23.291  35.885 -10.049  1.00  0.00      RA0  C
ATOM   2758  O   ASN A 294      22.611  36.762 -10.617  1.00  0.00      RA0  O
ATOM   2759  N   GLU A 295      23.046  34.590 -10.131  1.00  0.00      RA0  N
ATOM   2760  H   GLU A 295      23.674  33.960  -9.677  1.00  0.00      RA0  H
ATOM   2761  CA  GLU A 295      21.881  34.003 -10.797  1.00  0.00      RA0  C
ATOM   2762  CB  GLU A 295      20.479  34.501 -10.351  1.00  0.00      RA0  C
ATOM   2763  CG  GLU A 295      20.243  35.271  -9.039  1.00  0.00      RA0  C
ATOM   2764  CD  GLU A 295      20.090  36.753  -9.365  1.00  0.00      RA0  C
ATOM   2765  OE1 GLU A 295      19.451  37.079 -10.363  1.00  0.00      RA0  O
ATOM   2766  OE2 GLU A 295      20.654  37.596  -8.669  1.00  0.00      RA0  O
ATOM   2767  C   GLU A 295      21.911  34.023 -12.341  1.00  0.00      RA0  C
ATOM   2768  O   GLU A 295      20.986  33.530 -12.981  1.00  0.00      RA0  O
ATOM   2769  N   LEU A 296      22.949  34.586 -12.954  1.00  0.00      RA0  N
ATOM   2770  H   LEU A 296      23.693  34.963 -12.400  1.00  0.00      RA0  H
ATOM   2771  CA  LEU A 296      23.110  34.493 -14.398  1.00  0.00      RA0  C
ATOM   2772  CB  LEU A 296      24.349  35.308 -14.786  1.00  0.00      RA0  C
ATOM   2773  CG  LEU A 296      24.477  35.703 -16.259  1.00  0.00      RA0  C
ATOM   2774  CD1 LEU A 296      23.346  36.633 -16.703  1.00  0.00      RA0  C
ATOM   2775  CD2 LEU A 296      25.842  36.328 -16.545  1.00  0.00      RA0  C
ATOM   2776  C   LEU A 296      23.217  33.013 -14.834  1.00  0.00      RA0  C
ATOM   2777  O   LEU A 296      23.923  32.228 -14.197  1.00  0.00      RA0  O
ATOM   2778  N   PRO A 297      22.509  32.611 -15.885  1.00  0.00      RA0  N
ATOM   2779  CD  PRO A 297      21.467  33.368 -16.562  1.00  0.00      RA0  C
ATOM   2780  CA  PRO A 297      22.690  31.265 -16.443  1.00  0.00      RA0  C
ATOM   2781  CB  PRO A 297      21.586  31.187 -17.501  1.00  0.00      RA0  C
ATOM   2782  CG  PRO A 297      20.581  32.285 -17.158  1.00  0.00      RA0  C
ATOM   2783  C   PRO A 297      24.068  31.043 -17.084  1.00  0.00      RA0  C
ATOM   2784  O   PRO A 297      24.695  31.984 -17.585  1.00  0.00      RA0  O
ATOM   2785  N   VAL A 298      24.496  29.790 -17.072  1.00  0.00      RA0  N
ATOM   2786  H   VAL A 298      23.909  29.074 -16.683  1.00  0.00      RA0  H
ATOM   2787  CA  VAL A 298      25.767  29.376 -17.650  1.00  0.00      RA0  C
ATOM   2788  CB  VAL A 298      26.714  28.918 -16.538  1.00  0.00      RA0  C
ATOM   2789  CG1 VAL A 298      28.072  28.512 -17.106  1.00  0.00      RA0  C
ATOM   2790  CG2 VAL A 298      26.840  29.961 -15.430  1.00  0.00      RA0  C
ATOM   2791  C   VAL A 298      25.457  28.200 -18.559  1.00  0.00      RA0  C
ATOM   2792  O   VAL A 298      24.972  27.172 -18.079  1.00  0.00      RA0  O
ATOM   2793  N   ARG A 299      25.730  28.330 -19.853  1.00  0.00      RA0  N
ATOM   2794  H   ARG A 299      26.208  29.133 -20.204  1.00  0.00      RA0  H
ATOM   2795  CA  ARG A 299      25.339  27.304 -20.783  1.00  0.00      RA0  C
ATOM   2796  CB  ARG A 299      24.384  27.849 -21.834  1.00  0.00      RA0  C
ATOM   2797  CG  ARG A 299      23.055  28.211 -21.198  1.00  0.00      RA0  C
ATOM   2798  CD  ARG A 299      21.999  28.633 -22.208  1.00  0.00      RA0  C
ATOM   2799  NE  ARG A 299      20.741  28.763 -21.492  1.00  0.00      RA0  N
ATOM   2800  HE  ARG A 299      20.454  27.975 -20.927  1.00  0.00      RA0  H
ATOM   2801  CZ  ARG A 299      20.044  29.926 -21.466  1.00  0.00      RA0  C
ATOM   2802  NH1 ARG A 299      20.425  30.947 -22.270  1.00  0.00      RA0  N
ATOM   2803 HH11 ARG A 299      19.952  31.829 -22.287  1.00  0.00      RA0  H
ATOM   2804 HH12 ARG A 299      21.215  30.852 -22.886  1.00  0.00      RA0  H
ATOM   2805  NH2 ARG A 299      18.996  30.019 -20.625  1.00  0.00      RA0  N
ATOM   2806 HH21 ARG A 299      18.358  30.784 -20.558  1.00  0.00      RA0  H
ATOM   2807 HH22 ARG A 299      18.847  29.256 -19.959  1.00  0.00      RA0  H
ATOM   2808  C   ARG A 299      26.519  26.656 -21.488  1.00  0.00      RA0  C
ATOM   2809  O   ARG A 299      27.532  27.302 -21.806  1.00  0.00      RA0  O
ATOM   2810  N   PHE A 300      26.362  25.362 -21.718  1.00  0.00      RA0  N
ATOM   2811  H   PHE A 300      25.522  24.875 -21.454  1.00  0.00      RA0  H
ATOM   2812  CA  PHE A 300      27.330  24.589 -22.461  1.00  0.00      RA0  C
ATOM   2813  CB  PHE A 300      28.557  24.257 -21.597  1.00  0.00      RA0  C
ATOM   2814  CG  PHE A 300      28.183  23.441 -20.376  1.00  0.00      RA0  C
ATOM   2815  CD1 PHE A 300      27.732  24.072 -19.221  1.00  0.00      RA0  C
ATOM   2816  CD2 PHE A 300      28.308  22.056 -20.400  1.00  0.00      RA0  C
ATOM   2817  CE1 PHE A 300      27.426  23.325 -18.089  1.00  0.00      RA0  C
ATOM   2818  CE2 PHE A 300      28.003  21.308 -19.269  1.00  0.00      RA0  C
ATOM   2819  CZ  PHE A 300      27.574  21.943 -18.109  1.00  0.00      RA0  C
ATOM   2820  C   PHE A 300      26.674  23.306 -22.983  1.00  0.00      RA0  C
ATOM   2821  O   PHE A 300      25.535  22.967 -22.621  1.00  0.00      RA0  O
ATOM   2822  N   THR A 301      27.376  22.629 -23.884  1.00  0.00      RA0  N
ATOM   2823  H   THR A 301      28.280  22.909 -24.200  1.00  0.00      RA0  H
ATOM   2824  CA  THR A 301      26.934  21.344 -24.416  1.00  0.00      RA0  C
ATOM   2825  CB  THR A 301      26.796  21.601 -25.899  1.00  0.00      RA0  C
ATOM   2826  OG1 THR A 301      26.371  22.963 -26.069  1.00  0.00      RA0  O
ATOM   2827  HG1 THR A 301      26.254  23.090 -27.000  1.00  0.00      RA0  H
ATOM   2828  CG2 THR A 301      25.853  20.617 -26.590  1.00  0.00      RA0  C
ATOM   2829  C   THR A 301      27.989  20.306 -24.065  1.00  0.00      RA0  C
ATOM   2830  O   THR A 301      29.174  20.558 -24.288  1.00  0.00      RA0  O
ATOM   2831  N   ASP A 302      27.580  19.152 -23.528  1.00  0.00      RA0  N
ATOM   2832  H   ASP A 302      26.609  18.912 -23.479  1.00  0.00      RA0  H
ATOM   2833  CA  ASP A 302      28.564  18.123 -23.156  1.00  0.00      RA0  C
ATOM   2834  CB  ASP A 302      27.981  17.210 -22.072  1.00  0.00      RA0  C
ATOM   2835  CG  ASP A 302      27.504  15.917 -22.700  1.00  0.00      RA0  C
ATOM   2836  OD1 ASP A 302      26.587  15.939 -23.511  1.00  0.00      RA0  O
ATOM   2837  OD2 ASP A 302      28.103  14.882 -22.438  1.00  0.00      RA0  O
ATOM   2838  C   ASP A 302      28.993  17.345 -24.374  1.00  0.00      RA0  C
ATOM   2839  O   ASP A 302      28.489  17.576 -25.474  1.00  0.00      RA0  O
ATOM   2840  N   ALA A 303      29.948  16.438 -24.178  1.00  0.00      RA0  N
ATOM   2841  H   ALA A 303      30.075  16.114 -23.240  1.00  0.00      RA0  H
ATOM   2842  CA  ALA A 303      30.554  15.735 -25.303  1.00  0.00      RA0  C
ATOM   2843  CB  ALA A 303      31.694  14.837 -24.821  1.00  0.00      RA0  C
ATOM   2844  C   ALA A 303      29.544  14.886 -26.056  1.00  0.00      RA0  C
ATOM   2845  O   ALA A 303      29.715  14.642 -27.238  1.00  0.00      RA0  O
ATOM   2846  N   GLN A 304      28.482  14.467 -25.370  1.00  0.00      RA0  N
ATOM   2847  H   GLN A 304      28.325  14.779 -24.429  1.00  0.00      RA0  H
ATOM   2848  CA  GLN A 304      27.435  13.648 -25.963  1.00  0.00      RA0  C
ATOM   2849  CB  GLN A 304      26.869  12.649 -24.957  1.00  0.00      RA0  C
ATOM   2850  CG  GLN A 304      27.428  11.236 -25.172  1.00  0.00      RA0  C
ATOM   2851  CD  GLN A 304      28.918  11.147 -24.871  1.00  0.00      RA0  C
ATOM   2852  OE1 GLN A 304      29.327  10.700 -23.806  1.00  0.00      RA0  O
ATOM   2853  NE2 GLN A 304      29.723  11.515 -25.888  1.00  0.00      RA0  N
ATOM   2854 HE21 GLN A 304      29.354  11.919 -26.727  1.00  0.00      RA0  H
ATOM   2855 HE22 GLN A 304      30.714  11.415 -25.821  1.00  0.00      RA0  H
ATOM   2856  C   GLN A 304      26.352  14.498 -26.663  1.00  0.00      RA0  C
ATOM   2857  O   GLN A 304      25.423  13.951 -27.245  1.00  0.00      RA0  O
ATOM   2858  N   GLY A 305      26.476  15.823 -26.599  1.00  0.00      RA0  N
ATOM   2859  H   GLY A 305      27.162  16.213 -25.980  1.00  0.00      RA0  H
ATOM   2860  CA  GLY A 305      25.537  16.742 -27.241  1.00  0.00      RA0  C
ATOM   2861  C   GLY A 305      24.366  17.210 -26.386  1.00  0.00      RA0  C
ATOM   2862  O   GLY A 305      23.473  17.922 -26.886  1.00  0.00      RA0  O
ATOM   2863  N   ASN A 306      24.350  16.828 -25.110  1.00  0.00      RA0  N
ATOM   2864  H   ASN A 306      25.162  16.389 -24.726  1.00  0.00      RA0  H
ATOM   2865  CA  ASN A 306      23.293  17.265 -24.215  1.00  0.00      RA0  C
ATOM   2866  CB  ASN A 306      23.329  16.526 -22.875  1.00  0.00      RA0  C
ATOM   2867  CG  ASN A 306      23.103  15.041 -23.026  1.00  0.00      RA0  C
ATOM   2868  OD1 ASN A 306      21.981  14.576 -23.204  1.00  0.00      RA0  O
ATOM   2869  ND2 ASN A 306      24.231  14.317 -22.917  1.00  0.00      RA0  N
ATOM   2870 HD21 ASN A 306      25.120  14.780 -22.792  1.00  0.00      RA0  H
ATOM   2871 HD22 ASN A 306      24.263  13.321 -22.959  1.00  0.00      RA0  H
ATOM   2872  C   ASN A 306      23.555  18.737 -23.892  1.00  0.00      RA0  C
ATOM   2873  O   ASN A 306      24.662  19.087 -23.502  1.00  0.00      RA0  O
ATOM   2874  N   GLN A 307      22.558  19.592 -24.094  1.00  0.00      RA0  N
ATOM   2875  H   GLN A 307      21.655  19.227 -24.310  1.00  0.00      RA0  H
ATOM   2876  CA  GLN A 307      22.691  21.008 -23.702  1.00  0.00      RA0  C
ATOM   2877  CB  GLN A 307      21.764  21.847 -24.570  1.00  0.00      RA0  C
ATOM   2878  CG  GLN A 307      22.134  21.626 -26.035  1.00  0.00      RA0  C
ATOM   2879  CD  GLN A 307      21.075  22.214 -26.936  1.00  0.00      RA0  C
ATOM   2880  OE1 GLN A 307      20.576  23.314 -26.729  1.00  0.00      RA0  O
ATOM   2881  NE2 GLN A 307      20.753  21.401 -27.957  1.00  0.00      RA0  N
ATOM   2882 HE21 GLN A 307      21.214  20.517 -28.055  1.00  0.00      RA0  H
ATOM   2883 HE22 GLN A 307      20.059  21.657 -28.629  1.00  0.00      RA0  H
ATOM   2884  C   GLN A 307      22.391  21.139 -22.219  1.00  0.00      RA0  C
ATOM   2885  O   GLN A 307      21.406  20.566 -21.713  1.00  0.00      RA0  O
ATOM   2886  N   HIS A 308      23.245  21.895 -21.530  1.00  0.00      RA0  N
ATOM   2887  H   HIS A 308      23.928  22.440 -22.011  1.00  0.00      RA0  H
ATOM   2888  CA  HIS A 308      23.174  22.063 -20.094  1.00  0.00      RA0  C
ATOM   2889  CB  HIS A 308      24.331  21.332 -19.425  1.00  0.00      RA0  C
ATOM   2890  CG  HIS A 308      24.071  19.842 -19.440  1.00  0.00      RA0  C
ATOM   2891  ND1 HIS A 308      22.870  19.284 -19.698  1.00  0.00      RA0  N
ATOM   2892  HD1 HIS A 308      22.045  19.741 -19.981  1.00  0.00      RA0  H
ATOM   2893  CD2 HIS A 308      24.987  18.821 -19.168  1.00  0.00      RA0  C
ATOM   2894  NE2 HIS A 308      24.320  17.644 -19.258  1.00  0.00      RA0  N
ATOM   2895  CE1 HIS A 308      23.021  17.928 -19.583  1.00  0.00      RA0  C
ATOM   2896  C   HIS A 308      23.109  23.530 -19.723  1.00  0.00      RA0  C
ATOM   2897  O   HIS A 308      23.609  24.399 -20.439  1.00  0.00      RA0  O
ATOM   2898  N   GLU A 309      22.458  23.777 -18.599  1.00  0.00      RA0  N
ATOM   2899  H   GLU A 309      22.043  23.056 -18.044  1.00  0.00      RA0  H
ATOM   2900  CA  GLU A 309      22.377  25.103 -18.018  1.00  0.00      RA0  C
ATOM   2901  CB  GLU A 309      21.027  25.746 -18.359  1.00  0.00      RA0  C
ATOM   2902  CG  GLU A 309      20.887  27.200 -17.899  1.00  0.00      RA0  C
ATOM   2903  CD  GLU A 309      19.694  27.848 -18.581  1.00  0.00      RA0  C
ATOM   2904  OE1 GLU A 309      19.214  27.330 -19.583  1.00  0.00      RA0  O
ATOM   2905  OE2 GLU A 309      19.267  28.918 -18.165  1.00  0.00      RA0  O
ATOM   2906  C   GLU A 309      22.650  25.033 -16.528  1.00  0.00      RA0  C
ATOM   2907  O   GLU A 309      21.931  24.375 -15.789  1.00  0.00      RA0  O
ATOM   2908  N   GLY A 310      23.709  25.710 -16.106  1.00  0.00      RA0  N
ATOM   2909  H   GLY A 310      24.195  26.265 -16.769  1.00  0.00      RA0  H
ATOM   2910  CA  GLY A 310      23.991  25.941 -14.712  1.00  0.00      RA0  C
ATOM   2911  C   GLY A 310      23.645  27.360 -14.335  1.00  0.00      RA0  C
ATOM   2912  O   GLY A 310      22.960  28.061 -15.068  1.00  0.00      RA0  O
ATOM   2913  N   ILE A 311      24.158  27.787 -13.192  1.00  0.00      RA0  N
ATOM   2914  H   ILE A 311      24.730  27.186 -12.626  1.00  0.00      RA0  H
ATOM   2915  CA  ILE A 311      23.850  29.107 -12.679  1.00  0.00      RA0  C
ATOM   2916  CB  ILE A 311      22.546  29.013 -11.873  1.00  0.00      RA0  C
ATOM   2917  CG2 ILE A 311      22.661  27.994 -10.736  1.00  0.00      RA0  C
ATOM   2918  CG1 ILE A 311      22.064  30.378 -11.391  1.00  0.00      RA0  C
ATOM   2919  CD1 ILE A 311      20.735  30.286 -10.640  1.00  0.00      RA0  C
ATOM   2920  C   ILE A 311      24.996  29.670 -11.857  1.00  0.00      RA0  C
ATOM   2921  O   ILE A 311      25.632  28.948 -11.116  1.00  0.00      RA0  O
ATOM   2922  N   ILE A 312      25.275  30.961 -12.016  1.00  0.00      RA0  N
ATOM   2923  H   ILE A 312      24.706  31.495 -12.642  1.00  0.00      RA0  H
ATOM   2924  CA  ILE A 312      26.184  31.649 -11.097  1.00  0.00      RA0  C
ATOM   2925  CB  ILE A 312      26.552  33.020 -11.666  1.00  0.00      RA0  C
ATOM   2926  CG2 ILE A 312      27.362  33.856 -10.678  1.00  0.00      RA0  C
ATOM   2927  CG1 ILE A 312      27.294  32.844 -12.989  1.00  0.00      RA0  C
ATOM   2928  CD1 ILE A 312      27.764  34.170 -13.583  1.00  0.00      RA0  C
ATOM   2929  C   ILE A 312      25.583  31.771  -9.706  1.00  0.00      RA0  C
ATOM   2930  O   ILE A 312      24.445  32.273  -9.526  1.00  0.00      RA0  O
ATOM   2931  N   THR A 313      26.355  31.344  -8.720  1.00  0.00      RA0  N
ATOM   2932  H   THR A 313      27.267  30.952  -8.863  1.00  0.00      RA0  H
ATOM   2933  CA  THR A 313      25.942  31.436  -7.336  1.00  0.00      RA0  C
ATOM   2934  CB  THR A 313      26.456  30.167  -6.676  1.00  0.00      RA0  C
ATOM   2935  OG1 THR A 313      27.800  29.924  -7.101  1.00  0.00      RA0  O
ATOM   2936  HG1 THR A 313      28.321  30.162  -6.329  1.00  0.00      RA0  H
ATOM   2937  CG2 THR A 313      25.586  28.969  -7.063  1.00  0.00      RA0  C
ATOM   2938  C   THR A 313      26.412  32.753  -6.728  1.00  0.00      RA0  C
ATOM   2939  O   THR A 313      25.665  33.424  -5.992  1.00  0.00      RA0  O
ATOM   2940  N   SER A 314      27.657  33.130  -7.030  1.00  0.00      RA0  N
ATOM   2941  H   SER A 314      28.269  32.540  -7.561  1.00  0.00      RA0  H
ATOM   2942  CA  SER A 314      28.190  34.438  -6.623  1.00  0.00      RA0  C
ATOM   2943  CB  SER A 314      29.014  34.303  -5.339  1.00  0.00      RA0  C
ATOM   2944  OG  SER A 314      28.241  33.883  -4.206  1.00  0.00      RA0  O
ATOM   2945  HG  SER A 314      28.277  32.919  -4.197  1.00  0.00      RA0  H
ATOM   2946  C   SER A 314      29.105  34.945  -7.690  1.00  0.00      RA0  C
ATOM   2947  O   SER A 314      29.994  34.209  -8.140  1.00  0.00      RA0  O
ATOM   2948  N   GLY A 315      28.901  36.186  -8.097  1.00  0.00      RA0  N
ATOM   2949  H   GLY A 315      28.173  36.744  -7.685  1.00  0.00      RA0  H
ATOM   2950  CA  GLY A 315      29.794  36.828  -9.023  1.00  0.00      RA0  C
ATOM   2951  C   GLY A 315      30.290  38.164  -8.514  1.00  0.00      RA0  C
ATOM   2952  O   GLY A 315      29.679  38.787  -7.626  1.00  0.00      RA0  O
ATOM   2953  N   THR A 316      31.434  38.590  -9.028  1.00  0.00      RA0  N
ATOM   2954  H   THR A 316      31.963  38.051  -9.690  1.00  0.00      RA0  H
ATOM   2955  CA  THR A 316      31.988  39.885  -8.655  1.00  0.00      RA0  C
ATOM   2956  CB  THR A 316      32.454  39.654  -7.205  1.00  0.00      RA0  C
ATOM   2957  OG1 THR A 316      31.565  40.323  -6.312  1.00  0.00      RA0  O
ATOM   2958  HG1 THR A 316      30.710  39.917  -6.456  1.00  0.00      RA0  H
ATOM   2959  CG2 THR A 316      33.929  39.893  -6.886  1.00  0.00      RA0  C
ATOM   2960  C   THR A 316      33.059  40.335  -9.637  1.00  0.00      RA0  C
ATOM   2961  O   THR A 316      33.493  39.572 -10.521  1.00  0.00      RA0  O
ATOM   2962  N   PHE A 317      33.474  41.591  -9.496  1.00  0.00      RA0  N
ATOM   2963  H   PHE A 317      33.124  42.139  -8.736  1.00  0.00      RA0  H
ATOM   2964  CA  PHE A 317      34.704  42.043 -10.130  1.00  0.00      RA0  C
ATOM   2965  CB  PHE A 317      34.551  43.496 -10.574  1.00  0.00      RA0  C
ATOM   2966  CG  PHE A 317      35.690  43.889 -11.482  1.00  0.00      RA0  C
ATOM   2967  CD1 PHE A 317      36.847  44.451 -10.955  1.00  0.00      RA0  C
ATOM   2968  CD2 PHE A 317      35.571  43.696 -12.853  1.00  0.00      RA0  C
ATOM   2969  CE1 PHE A 317      37.875  44.843 -11.803  1.00  0.00      RA0  C
ATOM   2970  CE2 PHE A 317      36.598  44.089 -13.701  1.00  0.00      RA0  C
ATOM   2971  CZ  PHE A 317      37.744  44.675 -13.176  1.00  0.00      RA0  C
ATOM   2972  C   PHE A 317      35.833  41.884  -9.098  1.00  0.00      RA0  C
ATOM   2973  O   PHE A 317      35.757  42.443  -7.987  1.00  0.00      RA0  O
ATOM   2974  N   SER A 318      36.827  41.062  -9.440  1.00  0.00      RA0  N
ATOM   2975  H   SER A 318      36.898  40.700 -10.371  1.00  0.00      RA0  H
ATOM   2976  CA  SER A 318      37.974  40.804  -8.559  1.00  0.00      RA0  C
ATOM   2977  CB  SER A 318      38.613  39.504  -9.067  1.00  0.00      RA0  C
ATOM   2978  OG  SER A 318      39.881  39.230  -8.464  1.00  0.00      RA0  O
ATOM   2979  HG  SER A 318      39.729  39.133  -7.523  1.00  0.00      RA0  H
ATOM   2980  C   SER A 318      38.959  41.989  -8.500  1.00  0.00      RA0  C
ATOM   2981  O   SER A 318      39.617  42.278  -9.506  1.00  0.00      RA0  O
ATOM   2982  N   PRO A 319      39.077  42.671  -7.354  1.00  0.00      RA0  N
ATOM   2983  CD  PRO A 319      38.280  42.506  -6.149  1.00  0.00      RA0  C
ATOM   2984  CA  PRO A 319      40.064  43.743  -7.245  1.00  0.00      RA0  C
ATOM   2985  CB  PRO A 319      39.789  44.314  -5.848  1.00  0.00      RA0  C
ATOM   2986  CG  PRO A 319      38.370  43.875  -5.492  1.00  0.00      RA0  C
ATOM   2987  C   PRO A 319      41.499  43.247  -7.414  1.00  0.00      RA0  C
ATOM   2988  O   PRO A 319      42.308  43.949  -7.980  1.00  0.00      RA0  O
ATOM   2989  N   THR A 320      41.809  42.052  -6.922  1.00  0.00      RA0  N
ATOM   2990  H   THR A 320      41.156  41.475  -6.425  1.00  0.00      RA0  H
ATOM   2991  CA  THR A 320      43.177  41.529  -7.035  1.00  0.00      RA0  C
ATOM   2992  CB  THR A 320      43.264  40.373  -6.055  1.00  0.00      RA0  C
ATOM   2993  OG1 THR A 320      42.588  40.762  -4.855  1.00  0.00      RA0  O
ATOM   2994  HG1 THR A 320      41.752  40.281  -4.846  1.00  0.00      RA0  H
ATOM   2995  CG2 THR A 320      44.706  39.952  -5.767  1.00  0.00      RA0  C
ATOM   2996  C   THR A 320      43.516  41.153  -8.466  1.00  0.00      RA0  C
ATOM   2997  O   THR A 320      44.624  41.454  -8.958  1.00  0.00      RA0  O
ATOM   2998  N   LEU A 321      42.585  40.511  -9.159  1.00  0.00      RA0  N
ATOM   2999  H   LEU A 321      41.678  40.336  -8.767  1.00  0.00      RA0  H
ATOM   3000  CA  LEU A 321      42.878  40.035 -10.511  1.00  0.00      RA0  C
ATOM   3001  CB  LEU A 321      42.069  38.777 -10.804  1.00  0.00      RA0  C
ATOM   3002  CG  LEU A 321      42.402  37.640  -9.843  1.00  0.00      RA0  C
ATOM   3003  CD1 LEU A 321      41.438  36.463  -9.984  1.00  0.00      RA0  C
ATOM   3004  CD2 LEU A 321      43.859  37.211  -9.984  1.00  0.00      RA0  C
ATOM   3005  C   LEU A 321      42.640  41.067 -11.603  1.00  0.00      RA0  C
ATOM   3006  O   LEU A 321      43.277  41.029 -12.647  1.00  0.00      RA0  O
ATOM   3007  N   GLY A 322      41.710  41.986 -11.366  1.00  0.00      RA0  N
ATOM   3008  H   GLY A 322      41.205  41.953 -10.504  1.00  0.00      RA0  H
ATOM   3009  CA  GLY A 322      41.354  43.001 -12.326  1.00  0.00      RA0  C
ATOM   3010  C   GLY A 322      40.411  42.552 -13.429  1.00  0.00      RA0  C
ATOM   3011  O   GLY A 322      40.387  43.142 -14.494  1.00  0.00      RA0  O
ATOM   3012  N   TYR A 323      39.611  41.518 -13.164  1.00  0.00      RA0  N
ATOM   3013  H   TYR A 323      39.607  41.065 -12.269  1.00  0.00      RA0  H
ATOM   3014  CA  TYR A 323      38.576  41.082 -14.083  1.00  0.00      RA0  C
ATOM   3015  CB  TYR A 323      39.142  40.209 -15.213  1.00  0.00      RA0  C
ATOM   3016  CG  TYR A 323      40.005  39.078 -14.697  1.00  0.00      RA0  C
ATOM   3017  CD1 TYR A 323      39.440  37.997 -14.029  1.00  0.00      RA0  C
ATOM   3018  CE1 TYR A 323      40.243  36.949 -13.597  1.00  0.00      RA0  C
ATOM   3019  CD2 TYR A 323      41.377  39.111 -14.916  1.00  0.00      RA0  C
ATOM   3020  CE2 TYR A 323      42.179  38.057 -14.494  1.00  0.00      RA0  C
ATOM   3021  CZ  TYR A 323      41.610  36.969 -13.842  1.00  0.00      RA0  C
ATOM   3022  OH  TYR A 323      42.397  35.910 -13.437  1.00  0.00      RA0  O
ATOM   3023  HH  TYR A 323      43.312  36.114 -13.590  1.00  0.00      RA0  H
ATOM   3024  C   TYR A 323      37.495  40.349 -13.273  1.00  0.00      RA0  C
ATOM   3025  O   TYR A 323      37.658  40.139 -12.075  1.00  0.00      RA0  O
ATOM   3026  N   SER A 324      36.418  39.952 -13.952  1.00  0.00      RA0  N
ATOM   3027  H   SER A 324      36.369  39.983 -14.951  1.00  0.00      RA0  H
ATOM   3028  CA  SER A 324      35.267  39.346 -13.283  1.00  0.00      RA0  C
ATOM   3029  CB  SER A 324      34.190  39.746 -14.246  1.00  0.00      RA0  C
ATOM   3030  OG  SER A 324      34.768  40.898 -14.878  1.00  0.00      RA0  O
ATOM   3031  HG  SER A 324      34.117  41.238 -15.483  1.00  0.00      RA0  H
ATOM   3032  C   SER A 324      35.474  37.865 -12.982  1.00  0.00      RA0  C
ATOM   3033  O   SER A 324      36.028  37.139 -13.800  1.00  0.00      RA0  O
ATOM   3034  N   ILE A 325      35.016  37.433 -11.809  1.00  0.00      RA0  N
ATOM   3035  H   ILE A 325      34.510  38.039 -11.190  1.00  0.00      RA0  H
ATOM   3036  CA  ILE A 325      35.057  36.023 -11.440  1.00  0.00      RA0  C
ATOM   3037  CB  ILE A 325      36.151  35.752 -10.406  1.00  0.00      RA0  C
ATOM   3038  CG2 ILE A 325      37.558  35.925 -10.980  1.00  0.00      RA0  C
ATOM   3039  CG1 ILE A 325      35.907  36.605  -9.161  1.00  0.00      RA0  C
ATOM   3040  CD1 ILE A 325      36.798  36.206  -7.991  1.00  0.00      RA0  C
ATOM   3041  C   ILE A 325      33.720  35.598 -10.854  1.00  0.00      RA0  C
ATOM   3042  O   ILE A 325      32.936  36.431 -10.374  1.00  0.00      RA0  O
ATOM   3043  N   ALA A 326      33.504  34.293 -10.824  1.00  0.00      RA0  N
ATOM   3044  H   ALA A 326      34.141  33.637 -11.239  1.00  0.00      RA0  H
ATOM   3045  CA  ALA A 326      32.285  33.768 -10.225  1.00  0.00      RA0  C
ATOM   3046  CB  ALA A 326      31.140  33.809 -11.237  1.00  0.00      RA0  C
ATOM   3047  C   ALA A 326      32.440  32.346  -9.779  1.00  0.00      RA0  C
ATOM   3048  O   ALA A 326      33.253  31.591 -10.332  1.00  0.00      RA0  O
ATOM   3049  N   LEU A 327      31.649  31.977  -8.775  1.00  0.00      RA0  N
ATOM   3050  H   LEU A 327      31.005  32.649  -8.410  1.00  0.00      RA0  H
ATOM   3051  CA  LEU A 327      31.360  30.590  -8.485  1.00  0.00      RA0  C
ATOM   3052  CB  LEU A 327      31.271  30.333  -6.981  1.00  0.00      RA0  C
ATOM   3053  CG  LEU A 327      32.631  30.488  -6.299  1.00  0.00      RA0  C
ATOM   3054  CD1 LEU A 327      32.592  30.095  -4.821  1.00  0.00      RA0  C
ATOM   3055  CD2 LEU A 327      33.727  29.742  -7.056  1.00  0.00      RA0  C
ATOM   3056  C   LEU A 327      30.035  30.255  -9.205  1.00  0.00      RA0  C
ATOM   3057  O   LEU A 327      29.129  31.098  -9.287  1.00  0.00      RA0  O
ATOM   3058  N   ALA A 328      29.974  29.054  -9.764  1.00  0.00      RA0  N
ATOM   3059  H   ALA A 328      30.746  28.417  -9.690  1.00  0.00      RA0  H
ATOM   3060  CA  ALA A 328      28.781  28.571 -10.476  1.00  0.00      RA0  C
ATOM   3061  CB  ALA A 328      28.922  28.807 -11.979  1.00  0.00      RA0  C
ATOM   3062  C   ALA A 328      28.548  27.092 -10.243  1.00  0.00      RA0  C
ATOM   3063  O   ALA A 328      29.489  26.294 -10.209  1.00  0.00      RA0  O
ATOM   3064  N   ARG A 329      27.274  26.747 -10.086  1.00  0.00      RA0  N
ATOM   3065  H   ARG A 329      26.577  27.453 -10.227  1.00  0.00      RA0  H
ATOM   3066  CA  ARG A 329      26.834  25.349 -10.011  1.00  0.00      RA0  C
ATOM   3067  CB  ARG A 329      25.660  25.217  -9.061  1.00  0.00      RA0  C
ATOM   3068  CG  ARG A 329      26.054  25.002  -7.604  1.00  0.00      RA0  C
ATOM   3069  CD  ARG A 329      24.789  24.821  -6.773  1.00  0.00      RA0  C
ATOM   3070  NE  ARG A 329      23.840  24.010  -7.532  1.00  0.00      RA0  N
ATOM   3071  HE  ARG A 329      24.177  23.178  -7.999  1.00  0.00      RA0  H
ATOM   3072  CZ  ARG A 329      22.560  24.436  -7.727  1.00  0.00      RA0  C
ATOM   3073  NH1 ARG A 329      22.132  25.552  -7.093  1.00  0.00      RA0  N
ATOM   3074 HH11 ARG A 329      21.200  25.908  -7.195  1.00  0.00      RA0  H
ATOM   3075 HH12 ARG A 329      22.743  26.063  -6.482  1.00  0.00      RA0  H
ATOM   3076  NH2 ARG A 329      21.758  23.732  -8.550  1.00  0.00      RA0  N
ATOM   3077 HH21 ARG A 329      20.796  23.926  -8.744  1.00  0.00      RA0  H
ATOM   3078 HH22 ARG A 329      22.140  22.920  -9.039  1.00  0.00      RA0  H
ATOM   3079  C   ARG A 329      26.426  24.886 -11.388  1.00  0.00      RA0  C
ATOM   3080  O   ARG A 329      25.532  25.466 -11.999  1.00  0.00      RA0  O
ATOM   3081  N   VAL A 330      27.076  23.837 -11.877  1.00  0.00      RA0  N
ATOM   3082  H   VAL A 330      27.743  23.341 -11.315  1.00  0.00      RA0  H
ATOM   3083  CA  VAL A 330      26.872  23.373 -13.250  1.00  0.00      RA0  C
ATOM   3084  CB  VAL A 330      28.031  23.817 -14.158  1.00  0.00      RA0  C
ATOM   3085  CG1 VAL A 330      28.073  25.336 -14.343  1.00  0.00      RA0  C
ATOM   3086  CG2 VAL A 330      29.361  23.250 -13.664  1.00  0.00      RA0  C
ATOM   3087  C   VAL A 330      26.727  21.859 -13.287  1.00  0.00      RA0  C
ATOM   3088  O   VAL A 330      27.312  21.162 -12.449  1.00  0.00      RA0  O
ATOM   3089  N   PRO A 331      25.943  21.344 -14.233  1.00  0.00      RA0  N
ATOM   3090  CD  PRO A 331      25.024  22.079 -15.091  1.00  0.00      RA0  C
ATOM   3091  CA  PRO A 331      25.950  19.905 -14.494  1.00  0.00      RA0  C
ATOM   3092  CB  PRO A 331      24.981  19.774 -15.672  1.00  0.00      RA0  C
ATOM   3093  CG  PRO A 331      24.072  21.000 -15.586  1.00  0.00      RA0  C
ATOM   3094  C   PRO A 331      27.348  19.347 -14.784  1.00  0.00      RA0  C
ATOM   3095  O   PRO A 331      28.232  20.051 -15.286  1.00  0.00      RA0  O
ATOM   3096  N   GLU A 332      27.531  18.066 -14.471  1.00  0.00      RA0  N
ATOM   3097  H   GLU A 332      26.766  17.548 -14.096  1.00  0.00      RA0  H
ATOM   3098  CA  GLU A 332      28.723  17.330 -14.878  1.00  0.00      RA0  C
ATOM   3099  CB  GLU A 332      28.812  15.901 -14.339  1.00  0.00      RA0  C
ATOM   3100  CG  GLU A 332      29.722  15.759 -13.109  1.00  0.00      RA0  C
ATOM   3101  CD  GLU A 332      31.175  16.137 -13.391  1.00  0.00      RA0  C
ATOM   3102  OE1 GLU A 332      31.977  16.158 -12.464  1.00  0.00      RA0  O
ATOM   3103  OE2 GLU A 332      31.547  16.486 -14.511  1.00  0.00      RA0  O
ATOM   3104  C   GLU A 332      28.862  17.352 -16.391  1.00  0.00      RA0  C
ATOM   3105  O   GLU A 332      27.873  17.349 -17.132  1.00  0.00      RA0  O
ATOM   3106  N   GLY A 333      30.109  17.367 -16.828  1.00  0.00      RA0  N
ATOM   3107  H   GLY A 333      30.834  17.335 -16.141  1.00  0.00      RA0  H
ATOM   3108  CA  GLY A 333      30.447  17.276 -18.229  1.00  0.00      RA0  C
ATOM   3109  C   GLY A 333      30.902  18.586 -18.822  1.00  0.00      RA0  C
ATOM   3110  O   GLY A 333      31.150  18.640 -20.008  1.00  0.00      RA0  O
ATOM   3111  N   ILE A 334      31.018  19.642 -18.012  1.00  0.00      RA0  N
ATOM   3112  H   ILE A 334      30.762  19.546 -17.054  1.00  0.00      RA0  H
ATOM   3113  CA  ILE A 334      31.517  20.923 -18.524  1.00  0.00      RA0  C
ATOM   3114  CB  ILE A 334      31.319  22.022 -17.467  1.00  0.00      RA0  C
ATOM   3115  CG2 ILE A 334      32.242  21.828 -16.264  1.00  0.00      RA0  C
ATOM   3116  CG1 ILE A 334      31.414  23.427 -18.067  1.00  0.00      RA0  C
ATOM   3117  CD1 ILE A 334      30.964  24.504 -17.080  1.00  0.00      RA0  C
ATOM   3118  C   ILE A 334      32.975  20.818 -19.015  1.00  0.00      RA0  C
ATOM   3119  O   ILE A 334      33.771  20.034 -18.478  1.00  0.00      RA0  O
ATOM   3120  N   GLY A 335      33.296  21.587 -20.051  1.00  0.00      RA0  N
ATOM   3121  H   GLY A 335      32.608  22.226 -20.389  1.00  0.00      RA0  H
ATOM   3122  CA  GLY A 335      34.659  21.696 -20.582  1.00  0.00      RA0  C
ATOM   3123  C   GLY A 335      35.442  22.889 -20.041  1.00  0.00      RA0  C
ATOM   3124  O   GLY A 335      35.270  23.319 -18.883  1.00  0.00      RA0  O
ATOM   3125  N   GLU A 336      36.312  23.417 -20.896  1.00  0.00      RA0  N
ATOM   3126  H   GLU A 336      36.345  23.081 -21.835  1.00  0.00      RA0  H
ATOM   3127  CA  GLU A 336      37.242  24.464 -20.519  1.00  0.00      RA0  C
ATOM   3128  CB  GLU A 336      38.404  24.394 -21.515  1.00  0.00      RA0  C
ATOM   3129  CG  GLU A 336      39.710  23.901 -20.897  1.00  0.00      RA0  C
ATOM   3130  CD  GLU A 336      40.205  24.999 -19.992  1.00  0.00      RA0  C
ATOM   3131  OE1 GLU A 336      40.051  26.160 -20.355  1.00  0.00      RA0  O
ATOM   3132  OE2 GLU A 336      40.715  24.725 -18.909  1.00  0.00      RA0  O
ATOM   3133  C   GLU A 336      36.572  25.829 -20.582  1.00  0.00      RA0  C
ATOM   3134  O   GLU A 336      37.055  26.778 -19.986  1.00  0.00      RA0  O
ATOM   3135  N   THR A 337      35.461  25.909 -21.305  1.00  0.00      RA0  N
ATOM   3136  H   THR A 337      35.073  25.133 -21.794  1.00  0.00      RA0  H
ATOM   3137  CA  THR A 337      34.717  27.161 -21.467  1.00  0.00      RA0  C
ATOM   3138  CB  THR A 337      35.173  27.568 -22.865  1.00  0.00      RA0  C
ATOM   3139  OG1 THR A 337      36.516  27.096 -23.031  1.00  0.00      RA0  O
ATOM   3140  HG1 THR A 337      37.008  27.424 -22.284  1.00  0.00      RA0  H
ATOM   3141  CG2 THR A 337      35.047  29.048 -23.223  1.00  0.00      RA0  C
ATOM   3142  C   THR A 337      33.204  26.953 -21.365  1.00  0.00      RA0  C
ATOM   3143  O   THR A 337      32.696  25.840 -21.477  1.00  0.00      RA0  O
ATOM   3144  N   ALA A 338      32.487  28.051 -21.176  1.00  0.00      RA0  N
ATOM   3145  H   ALA A 338      32.917  28.955 -21.089  1.00  0.00      RA0  H
ATOM   3146  CA  ALA A 338      31.041  28.030 -21.187  1.00  0.00      RA0  C
ATOM   3147  CB  ALA A 338      30.492  27.752 -19.789  1.00  0.00      RA0  C
ATOM   3148  C   ALA A 338      30.565  29.390 -21.661  1.00  0.00      RA0  C
ATOM   3149  O   ALA A 338      31.390  30.274 -21.979  1.00  0.00      RA0  O
ATOM   3150  N   ILE A 339      29.248  29.554 -21.759  1.00  0.00      RA0  N
ATOM   3151  H   ILE A 339      28.602  28.840 -21.485  1.00  0.00      RA0  H
ATOM   3152  CA  ILE A 339      28.680  30.798 -22.271  1.00  0.00      RA0  C
ATOM   3153  CB  ILE A 339      27.904  30.484 -23.551  1.00  0.00      RA0  C
ATOM   3154  CG2 ILE A 339      27.257  31.742 -24.105  1.00  0.00      RA0  C
ATOM   3155  CG1 ILE A 339      28.764  29.786 -24.606  1.00  0.00      RA0  C
ATOM   3156  CD1 ILE A 339      29.801  30.724 -25.223  1.00  0.00      RA0  C
ATOM   3157  C   ILE A 339      27.754  31.433 -21.261  1.00  0.00      RA0  C
ATOM   3158  O   ILE A 339      26.894  30.753 -20.693  1.00  0.00      RA0  O
ATOM   3159  N   VAL A 340      27.913  32.744 -21.070  1.00  0.00      RA0  N
ATOM   3160  H   VAL A 340      28.602  33.257 -21.587  1.00  0.00      RA0  H
ATOM   3161  CA  VAL A 340      26.991  33.543 -20.267  1.00  0.00      RA0  C
ATOM   3162  CB  VAL A 340      27.650  34.073 -18.991  1.00  0.00      RA0  C
ATOM   3163  CG1 VAL A 340      28.098  32.935 -18.072  1.00  0.00      RA0  C
ATOM   3164  CG2 VAL A 340      28.784  35.040 -19.320  1.00  0.00      RA0  C
ATOM   3165  C   VAL A 340      26.496  34.702 -21.155  1.00  0.00      RA0  C
ATOM   3166  O   VAL A 340      27.145  35.050 -22.142  1.00  0.00      RA0  O
ATOM   3167  N   GLN A 341      25.339  35.269 -20.835  1.00  0.00      RA0  N
ATOM   3168  H   GLN A 341      24.898  35.010 -19.978  1.00  0.00      RA0  H
ATOM   3169  CA  GLN A 341      24.821  36.437 -21.565  1.00  0.00      RA0  C
ATOM   3170  CB  GLN A 341      23.302  36.374 -21.467  1.00  0.00      RA0  C
ATOM   3171  CG  GLN A 341      22.644  36.023 -22.794  1.00  0.00      RA0  C
ATOM   3172  CD  GLN A 341      22.679  37.262 -23.650  1.00  0.00      RA0  C
ATOM   3173  OE1 GLN A 341      22.901  38.369 -23.159  1.00  0.00      RA0  O
ATOM   3174  NE2 GLN A 341      22.388  37.026 -24.938  1.00  0.00      RA0  N
ATOM   3175 HE21 GLN A 341      22.398  36.068 -25.253  1.00  0.00      RA0  H
ATOM   3176 HE22 GLN A 341      22.204  37.705 -25.649  1.00  0.00      RA0  H
ATOM   3177  C   GLN A 341      25.349  37.761 -20.982  1.00  0.00      RA0  C
ATOM   3178  O   GLN A 341      25.161  38.040 -19.801  1.00  0.00      RA0  O
ATOM   3179  N   ILE A 342      26.028  38.563 -21.807  1.00  0.00      RA0  N
ATOM   3180  H   ILE A 342      26.170  38.302 -22.757  1.00  0.00      RA0  H
ATOM   3181  CA  ILE A 342      26.585  39.864 -21.359  1.00  0.00      RA0  C
ATOM   3182  CB  ILE A 342      28.087  39.806 -21.055  1.00  0.00      RA0  C
ATOM   3183  CG2 ILE A 342      28.621  41.197 -20.714  1.00  0.00      RA0  C
ATOM   3184  CG1 ILE A 342      28.412  38.847 -19.906  1.00  0.00      RA0  C
ATOM   3185  CD1 ILE A 342      27.976  39.383 -18.540  1.00  0.00      RA0  C
ATOM   3186  C   ILE A 342      26.260  40.925 -22.412  1.00  0.00      RA0  C
ATOM   3187  O   ILE A 342      26.634  40.773 -23.577  1.00  0.00      RA0  O
ATOM   3188  N   ARG A 343      25.548  41.979 -22.001  1.00  0.00      RA0  N
ATOM   3189  H   ARG A 343      25.266  41.999 -21.043  1.00  0.00      RA0  H
ATOM   3190  CA  ARG A 343      25.081  43.025 -22.916  1.00  0.00      RA0  C
ATOM   3191  CB  ARG A 343      26.266  43.853 -23.436  1.00  0.00      RA0  C
ATOM   3192  CG  ARG A 343      27.237  44.260 -22.321  1.00  0.00      RA0  C
ATOM   3193  CD  ARG A 343      28.555  44.857 -22.827  1.00  0.00      RA0  C
ATOM   3194  NE  ARG A 343      29.211  43.977 -23.797  1.00  0.00      RA0  N
ATOM   3195  HE  ARG A 343      28.725  43.871 -24.670  1.00  0.00      RA0  H
ATOM   3196  CZ  ARG A 343      30.416  43.387 -23.511  1.00  0.00      RA0  C
ATOM   3197  NH1 ARG A 343      30.977  43.525 -22.297  1.00  0.00      RA0  N
ATOM   3198 HH11 ARG A 343      31.865  43.078 -22.072  1.00  0.00      RA0  H
ATOM   3199 HH12 ARG A 343      30.564  44.053 -21.555  1.00  0.00      RA0  H
ATOM   3200  NH2 ARG A 343      31.045  42.666 -24.454  1.00  0.00      RA0  N
ATOM   3201 HH21 ARG A 343      31.950  42.235 -24.253  1.00  0.00      RA0  H
ATOM   3202 HH22 ARG A 343      30.676  42.528 -25.369  1.00  0.00      RA0  H
ATOM   3203  C   ARG A 343      24.265  42.442 -24.067  1.00  0.00      RA0  C
ATOM   3204  O   ARG A 343      24.450  42.807 -25.229  1.00  0.00      RA0  O
ATOM   3205  N   ASN A 344      23.366  41.521 -23.721  1.00  0.00      RA0  N
ATOM   3206  H   ASN A 344      23.348  41.161 -22.790  1.00  0.00      RA0  H
ATOM   3207  CA  ASN A 344      22.421  40.918 -24.669  1.00  0.00      RA0  C
ATOM   3208  CB  ASN A 344      21.497  41.937 -25.342  1.00  0.00      RA0  C
ATOM   3209  CG  ASN A 344      20.203  41.264 -25.772  1.00  0.00      RA0  C
ATOM   3210  OD1 ASN A 344      19.270  41.136 -24.986  1.00  0.00      RA0  O
ATOM   3211  ND2 ASN A 344      20.148  40.922 -27.070  1.00  0.00      RA0  N
ATOM   3212 HD21 ASN A 344      21.006  40.909 -27.592  1.00  0.00      RA0  H
ATOM   3213 HD22 ASN A 344      19.305  40.635 -27.522  1.00  0.00      RA0  H
ATOM   3214  C   ASN A 344      23.093  40.014 -25.721  1.00  0.00      RA0  C
ATOM   3215  O   ASN A 344      22.540  39.768 -26.793  1.00  0.00      RA0  O
ATOM   3216  N   ARG A 345      24.282  39.515 -25.398  1.00  0.00      RA0  N
ATOM   3217  H   ARG A 345      24.652  39.582 -24.471  1.00  0.00      RA0  H
ATOM   3218  CA  ARG A 345      25.063  38.723 -26.332  1.00  0.00      RA0  C
ATOM   3219  CB  ARG A 345      26.161  39.666 -26.862  1.00  0.00      RA0  C
ATOM   3220  CG  ARG A 345      27.100  39.204 -27.986  1.00  0.00      RA0  C
ATOM   3221  CD  ARG A 345      28.493  39.863 -27.917  1.00  0.00      RA0  C
ATOM   3222  NE  ARG A 345      29.260  39.278 -26.815  1.00  0.00      RA0  N
ATOM   3223  HE  ARG A 345      28.800  38.491 -26.385  1.00  0.00      RA0  H
ATOM   3224  CZ  ARG A 345      30.523  39.653 -26.438  1.00  0.00      RA0  C
ATOM   3225  NH1 ARG A 345      31.127  39.003 -25.425  1.00  0.00      RA0  N
ATOM   3226 HH11 ARG A 345      32.019  39.315 -25.055  1.00  0.00      RA0  H
ATOM   3227 HH12 ARG A 345      30.716  38.193 -24.997  1.00  0.00      RA0  H
ATOM   3228  NH2 ARG A 345      31.172  40.661 -27.059  1.00  0.00      RA0  N
ATOM   3229 HH21 ARG A 345      32.092  40.936 -26.735  1.00  0.00      RA0  H
ATOM   3230 HH22 ARG A 345      30.785  41.140 -27.850  1.00  0.00      RA0  H
ATOM   3231  C   ARG A 345      25.727  37.587 -25.583  1.00  0.00      RA0  C
ATOM   3232  O   ARG A 345      25.883  37.655 -24.383  1.00  0.00      RA0  O
ATOM   3233  N   GLU A 346      26.084  36.536 -26.309  1.00  0.00      RA0  N
ATOM   3234  H   GLU A 346      25.847  36.496 -27.276  1.00  0.00      RA0  H
ATOM   3235  CA  GLU A 346      26.852  35.451 -25.729  1.00  0.00      RA0  C
ATOM   3236  CB  GLU A 346      26.814  34.231 -26.647  1.00  0.00      RA0  C
ATOM   3237  CG  GLU A 346      25.415  33.893 -27.179  1.00  0.00      RA0  C
ATOM   3238  CD  GLU A 346      24.378  33.871 -26.067  1.00  0.00      RA0  C
ATOM   3239  OE1 GLU A 346      24.476  33.050 -25.160  1.00  0.00      RA0  O
ATOM   3240  OE2 GLU A 346      23.454  34.677 -26.122  1.00  0.00      RA0  O
ATOM   3241  C   GLU A 346      28.269  35.924 -25.459  1.00  0.00      RA0  C
ATOM   3242  O   GLU A 346      28.894  36.633 -26.287  1.00  0.00      RA0  O
ATOM   3243  N   MSE A 347      28.756  35.515 -24.305  1.00  0.00      RA0  N
ATOM   3244  H   MSE A 347      28.181  34.957 -23.702  1.00  0.00      RA0  H
ATOM   3245  CA  MSE A 347      30.084  35.818 -23.850  1.00  0.00      RA0  C
ATOM   3246  CB  MSE A 347      29.995  36.765 -22.663  1.00  0.00      RA0  C
ATOM   3247  CG  MSE A 347      31.329  36.886 -21.934  1.00  0.00      RA0  C
ATOM   3248  SE  MSE A 347      32.413  38.060 -22.734  1.00  0.00      RA0  S
ATOM   3249  CE  MSE A 347      31.601  39.522 -22.075  1.00  0.00      RA0  C
ATOM   3250  C   MSE A 347      30.685  34.509 -23.359  1.00  0.00      RA0  C
ATOM   3251  O   MSE A 347      30.230  33.957 -22.361  1.00  0.00      RA0  O
ATOM   3252  N   PRO A 348      31.711  34.019 -24.045  1.00  0.00      RA0  N
ATOM   3253  CD  PRO A 348      32.204  34.518 -25.319  1.00  0.00      RA0  C
ATOM   3254  CA  PRO A 348      32.458  32.885 -23.541  1.00  0.00      RA0  C
ATOM   3255  CB  PRO A 348      33.430  32.573 -24.687  1.00  0.00      RA0  C
ATOM   3256  CG  PRO A 348      32.892  33.302 -25.919  1.00  0.00      RA0  C
ATOM   3257  C   PRO A 348      33.202  33.247 -22.267  1.00  0.00      RA0  C
ATOM   3258  O   PRO A 348      33.696  34.375 -22.104  1.00  0.00      RA0  O
ATOM   3259  N   VAL A 349      33.222  32.312 -21.336  1.00  0.00      RA0  N
ATOM   3260  H   VAL A 349      32.829  31.408 -21.509  1.00  0.00      RA0  H
ATOM   3261  CA  VAL A 349      33.948  32.492 -20.109  1.00  0.00      RA0  C
ATOM   3262  CB  VAL A 349      33.013  32.641 -18.903  1.00  0.00      RA0  C
ATOM   3263  CG1 VAL A 349      32.304  33.991 -18.916  1.00  0.00      RA0  C
ATOM   3264  CG2 VAL A 349      32.031  31.473 -18.804  1.00  0.00      RA0  C
ATOM   3265  C   VAL A 349      34.827  31.280 -19.931  1.00  0.00      RA0  C
ATOM   3266  O   VAL A 349      34.558  30.225 -20.490  1.00  0.00      RA0  O
ATOM   3267  N   LYS A 350      35.887  31.447 -19.159  1.00  0.00      RA0  N
ATOM   3268  H   LYS A 350      36.001  32.304 -18.653  1.00  0.00      RA0  H
ATOM   3269  CA  LYS A 350      36.790  30.350 -18.882  1.00  0.00      RA0  C
ATOM   3270  CB  LYS A 350      38.256  30.773 -18.714  1.00  0.00      RA0  C
ATOM   3271  CG  LYS A 350      38.990  29.624 -18.008  1.00  0.00      RA0  C
ATOM   3272  CD  LYS A 350      40.505  29.536 -18.139  1.00  0.00      RA0  C
ATOM   3273  CE  LYS A 350      41.016  28.233 -17.501  1.00  0.00      RA0  C
ATOM   3274  NZ  LYS A 350      40.210  27.089 -17.956  1.00  0.00      RA0  N
ATOM   3275  HZ1 LYS A 350      39.340  26.948 -17.410  1.00  0.00      RA0  H
ATOM   3276  HZ2 LYS A 350      39.950  27.151 -18.964  1.00  0.00      RA0  H
ATOM   3277  HZ3 LYS A 350      40.735  26.187 -17.934  1.00  0.00      RA0  H
ATOM   3278  C   LYS A 350      36.316  29.641 -17.614  1.00  0.00      RA0  C
ATOM   3279  O   LYS A 350      35.999  30.274 -16.601  1.00  0.00      RA0  O
ATOM   3280  N   VAL A 351      36.255  28.318 -17.676  1.00  0.00      RA0  N
ATOM   3281  H   VAL A 351      36.594  27.850 -18.494  1.00  0.00      RA0  H
ATOM   3282  CA  VAL A 351      35.904  27.497 -16.539  1.00  0.00      RA0  C
ATOM   3283  CB  VAL A 351      35.116  26.273 -16.999  1.00  0.00      RA0  C
ATOM   3284  CG1 VAL A 351      34.713  25.378 -15.826  1.00  0.00      RA0  C
ATOM   3285  CG2 VAL A 351      33.914  26.716 -17.828  1.00  0.00      RA0  C
ATOM   3286  C   VAL A 351      37.164  27.076 -15.787  1.00  0.00      RA0  C
ATOM   3287  O   VAL A 351      38.088  26.550 -16.388  1.00  0.00      RA0  O
ATOM   3288  N   THR A 352      37.174  27.295 -14.482  1.00  0.00      RA0  N
ATOM   3289  H   THR A 352      36.343  27.567 -14.001  1.00  0.00      RA0  H
ATOM   3290  CA  THR A 352      38.346  27.051 -13.661  1.00  0.00      RA0  C
ATOM   3291  CB  THR A 352      38.925  28.458 -13.487  1.00  0.00      RA0  C
ATOM   3292  OG1 THR A 352      38.560  29.228 -14.646  1.00  0.00      RA0  O
ATOM   3293  HG1 THR A 352      37.635  29.433 -14.556  1.00  0.00      RA0  H
ATOM   3294  CG2 THR A 352      40.446  28.482 -13.290  1.00  0.00      RA0  C
ATOM   3295  C   THR A 352      37.972  26.343 -12.384  1.00  0.00      RA0  C
ATOM   3296  O   THR A 352      36.804  26.043 -12.109  1.00  0.00      RA0  O
ATOM   3297  N   LYS A 353      38.988  26.084 -11.576  1.00  0.00      RA0  N
ATOM   3298  H   LYS A 353      39.907  26.352 -11.860  1.00  0.00      RA0  H
ATOM   3299  CA  LYS A 353      38.787  25.613 -10.208  1.00  0.00      RA0  C
ATOM   3300  CB  LYS A 353      40.178  25.441  -9.569  1.00  0.00      RA0  C
ATOM   3301  CG  LYS A 353      41.136  24.485 -10.287  1.00  0.00      RA0  C
ATOM   3302  CD  LYS A 353      42.600  24.499  -9.806  1.00  0.00      RA0  C
ATOM   3303  CE  LYS A 353      42.929  23.795  -8.478  1.00  0.00      RA0  C
ATOM   3304  NZ  LYS A 353      42.721  24.656  -7.308  1.00  0.00      RA0  N
ATOM   3305  HZ1 LYS A 353      42.746  24.070  -6.448  1.00  0.00      RA0  H
ATOM   3306  HZ2 LYS A 353      43.436  25.409  -7.218  1.00  0.00      RA0  H
ATOM   3307  HZ3 LYS A 353      41.747  25.024  -7.278  1.00  0.00      RA0  H
ATOM   3308  C   LYS A 353      38.029  26.695  -9.424  1.00  0.00      RA0  C
ATOM   3309  O   LYS A 353      38.202  27.881  -9.719  1.00  0.00      RA0  O
ATOM   3310  N   PRO A 354      37.258  26.302  -8.410  1.00  0.00      RA0  N
ATOM   3311  CD  PRO A 354      36.993  24.913  -8.033  1.00  0.00      RA0  C
ATOM   3312  CA  PRO A 354      36.501  27.253  -7.598  1.00  0.00      RA0  C
ATOM   3313  CB  PRO A 354      35.404  26.357  -7.011  1.00  0.00      RA0  C
ATOM   3314  CG  PRO A 354      36.079  25.002  -6.820  1.00  0.00      RA0  C
ATOM   3315  C   PRO A 354      37.339  27.971  -6.530  1.00  0.00      RA0  C
ATOM   3316  O   PRO A 354      37.011  27.956  -5.349  1.00  0.00      RA0  O
ATOM   3317  N   VAL A 355      38.428  28.601  -6.960  1.00  0.00      RA0  N
ATOM   3318  H   VAL A 355      38.693  28.640  -7.926  1.00  0.00      RA0  H
ATOM   3319  CA  VAL A 355      39.315  29.351  -6.064  1.00  0.00      RA0  C
ATOM   3320  CB  VAL A 355      40.173  28.422  -5.174  1.00  0.00      RA0  C
ATOM   3321  CG1 VAL A 355      41.111  27.508  -5.970  1.00  0.00      RA0  C
ATOM   3322  CG2 VAL A 355      40.928  29.216  -4.106  1.00  0.00      RA0  C
ATOM   3323  C   VAL A 355      40.171  30.197  -7.002  1.00  0.00      RA0  C
ATOM   3324  O   VAL A 355      40.488  29.763  -8.113  1.00  0.00      RA0  O
ATOM   3325  N   PHE A 356      40.529  31.393  -6.555  1.00  0.00      RA0  N
ATOM   3326  H   PHE A 356      40.259  31.697  -5.640  1.00  0.00      RA0  H
ATOM   3327  CA  PHE A 356      41.155  32.376  -7.446  1.00  0.00      RA0  C
ATOM   3328  CB  PHE A 356      40.145  33.458  -7.848  1.00  0.00      RA0  C
ATOM   3329  CG  PHE A 356      38.872  32.843  -8.382  1.00  0.00      RA0  C
ATOM   3330  CD1 PHE A 356      37.749  32.753  -7.566  1.00  0.00      RA0  C
ATOM   3331  CD2 PHE A 356      38.819  32.369  -9.688  1.00  0.00      RA0  C
ATOM   3332  CE1 PHE A 356      36.573  32.200  -8.057  1.00  0.00      RA0  C
ATOM   3333  CE2 PHE A 356      37.643  31.815 -10.179  1.00  0.00      RA0  C
ATOM   3334  CZ  PHE A 356      36.519  31.736  -9.365  1.00  0.00      RA0  C
ATOM   3335  C   PHE A 356      42.409  33.037  -6.865  1.00  0.00      RA0  C
ATOM   3336  O   PHE A 356      43.353  33.247  -7.599  1.00  0.00      RA0  O
ATOM   3337  N   VAL A 357      42.399  33.345  -5.575  1.00  0.00      RA0  N
ATOM   3338  H   VAL A 357      41.611  33.137  -4.990  1.00  0.00      RA0  H
ATOM   3339  CA  VAL A 357      43.499  34.057  -4.912  1.00  0.00      RA0  C
ATOM   3340  CB  VAL A 357      43.200  35.562  -4.784  1.00  0.00      RA0  C
ATOM   3341  CG1 VAL A 357      44.290  36.278  -3.985  1.00  0.00      RA0  C
ATOM   3342  CG2 VAL A 357      42.994  36.238  -6.140  1.00  0.00      RA0  C
ATOM   3343  C   VAL A 357      43.699  33.458  -3.520  1.00  0.00      RA0  C
ATOM   3344  O   VAL A 357      42.740  33.229  -2.797  1.00  0.00      RA0  O
ATOM   3345  N   ARG A 358      44.946  33.183  -3.150  1.00  0.00      RA0  N
ATOM   3346  H   ARG A 358      45.731  33.390  -3.743  1.00  0.00      RA0  H
ATOM   3347  CA  ARG A 358      45.290  32.775  -1.790  1.00  0.00      RA0  C
ATOM   3348  CB  ARG A 358      45.526  31.265  -1.680  1.00  0.00      RA0  C
ATOM   3349  CG  ARG A 358      44.355  30.349  -2.046  1.00  0.00      RA0  C
ATOM   3350  CD  ARG A 358      44.717  28.868  -1.881  1.00  0.00      RA0  C
ATOM   3351  NE  ARG A 358      44.084  28.258  -0.709  1.00  0.00      RA0  N
ATOM   3352  HE  ARG A 358      43.221  27.765  -0.862  1.00  0.00      RA0  H
ATOM   3353  CZ  ARG A 358      44.632  28.297   0.525  1.00  0.00      RA0  C
ATOM   3354  NH1 ARG A 358      45.817  28.848   0.727  1.00  0.00      RA0  N
ATOM   3355 HH11 ARG A 358      46.200  28.866   1.667  1.00  0.00      RA0  H
ATOM   3356 HH12 ARG A 358      46.354  29.246  -0.009  1.00  0.00      RA0  H
ATOM   3357  NH2 ARG A 358      43.992  27.777   1.563  1.00  0.00      RA0  N
ATOM   3358 HH21 ARG A 358      44.407  27.891   2.479  1.00  0.00      RA0  H
ATOM   3359 HH22 ARG A 358      43.127  27.287   1.466  1.00  0.00      RA0  H
ATOM   3360  C   ARG A 358      46.601  33.472  -1.436  1.00  0.00      RA0  C
ATOM   3361  O   ARG A 358      47.474  33.559  -2.291  1.00  0.00      RA0  O
ATOM   3362  N   ASN A 359      46.729  33.924  -0.197  1.00  0.00      RA0  N
ATOM   3363  H   ASN A 359      45.934  34.011   0.407  1.00  0.00      RA0  H
ATOM   3364  CA  ASN A 359      47.998  34.501   0.307  1.00  0.00      RA0  C
ATOM   3365  CB  ASN A 359      49.057  33.444   0.611  1.00  0.00      RA0  C
ATOM   3366  CG  ASN A 359      48.576  32.533   1.714  1.00  0.00      RA0  C
ATOM   3367  OD1 ASN A 359      48.520  32.866   2.888  1.00  0.00      RA0  O
ATOM   3368  ND2 ASN A 359      48.255  31.318   1.271  1.00  0.00      RA0  N
ATOM   3369 HD21 ASN A 359      48.350  31.082   0.310  1.00  0.00      RA0  H
ATOM   3370 HD22 ASN A 359      47.935  30.661   1.958  1.00  0.00      RA0  H
ATOM   3371  C   ASN A 359      48.561  35.541  -0.626  1.00  0.00      RA0  C
ATOM   3372  O   ASN A 359      49.753  35.507  -1.003  1.00  0.00      RA0  O
ATOM   3373  N   GLY A 360      47.702  36.480  -1.005  1.00  0.00      RA0  N
ATOM   3374  H   GLY A 360      46.836  36.509  -0.493  1.00  0.00      RA0  H
ATOM   3375  CA  GLY A 360      48.109  37.622  -1.768  1.00  0.00      RA0  C
ATOM   3376  C   GLY A 360      48.455  37.393  -3.200  1.00  0.00      RA0  C
ATOM   3377  O   GLY A 360      48.970  38.312  -3.858  1.00  0.00      RA0  O
ATOM   3378  N   LYS A 361      48.157  36.206  -3.727  1.00  0.00      RA0  N
ATOM   3379  H   LYS A 361      47.750  35.469  -3.181  1.00  0.00      RA0  H
ATOM   3380  CA  LYS A 361      48.555  35.894  -5.075  1.00  0.00      RA0  C
ATOM   3381  CB  LYS A 361      49.885  35.128  -5.024  1.00  0.00      RA0  C
ATOM   3382  CG  LYS A 361      50.399  34.652  -6.385  1.00  0.00      RA0  C
ATOM   3383  CD  LYS A 361      51.518  33.613  -6.299  1.00  0.00      RA0  C
ATOM   3384  CE  LYS A 361      51.830  32.986  -7.664  1.00  0.00      RA0  C
ATOM   3385  NZ  LYS A 361      50.643  32.288  -8.182  1.00  0.00      RA0  N
ATOM   3386  HZ1 LYS A 361      50.808  31.902  -9.133  1.00  0.00      RA0  H
ATOM   3387  HZ2 LYS A 361      50.346  31.528  -7.540  1.00  0.00      RA0  H
ATOM   3388  HZ3 LYS A 361      49.832  32.941  -8.246  1.00  0.00      RA0  H
ATOM   3389  C   LYS A 361      47.501  35.067  -5.793  1.00  0.00      RA0  C
ATOM   3390  O   LYS A 361      46.890  34.198  -5.193  1.00  0.00      RA0  O
ATOM   3391  N   ALA A 362      47.345  35.328  -7.092  1.00  0.00      RA0  N
ATOM   3392  H   ALA A 362      47.843  36.107  -7.468  1.00  0.00      RA0  H
ATOM   3393  CA  ALA A 362      46.536  34.514  -7.970  1.00  0.00      RA0  C
ATOM   3394  CB  ALA A 362      46.689  34.967  -9.420  1.00  0.00      RA0  C
ATOM   3395  C   ALA A 362      47.009  33.070  -7.892  1.00  0.00      RA0  C
ATOM   3396  O   ALA A 362      48.212  32.796  -7.850  1.00  0.00      RA0  O
ATOM   3397  N   VAL A 363      46.048  32.154  -7.859  1.00  0.00      RA0  N
ATOM   3398  H   VAL A 363      45.100  32.481  -7.911  1.00  0.00      RA0  H
ATOM   3399  CA  VAL A 363      46.343  30.718  -7.868  1.00  0.00      RA0  C
ATOM   3400  CB  VAL A 363      45.063  29.896  -7.649  1.00  0.00      RA0  C
ATOM   3401  CG1 VAL A 363      44.462  30.207  -6.276  1.00  0.00      RA0  C
ATOM   3402  CG2 VAL A 363      44.040  30.051  -8.780  1.00  0.00      RA0  C
ATOM   3403  C   VAL A 363      47.023  30.360  -9.192  1.00  0.00      RA0  C
ATOM   3404  O   VAL A 363      46.891  31.065 -10.242  1.00  0.00      RA0  O
ATOM   3405  N   ALA A 364      47.768  29.261  -9.159  1.00  0.00      RA0  N
ATOM   3406  H   ALA A 364      47.657  28.638  -8.375  1.00  0.00      RA0  H
ATOM   3407  CA  ALA A 364      48.611  28.868 -10.295  1.00  0.00      RA0  C
ATOM   3408  CB  ALA A 364      49.235  27.494 -10.046  1.00  0.00      RA0  C
ATOM   3409  C   ALA A 364      47.902  28.848 -11.638  1.00  0.00      RA0  C
ATOM   3410  O   ALA A 364      48.486  29.249 -12.620  1.00  0.00      RA0  O
ATOM   3411  N   GLY A 365      46.645  28.411 -11.692  1.00  0.00      RA0  N
ATOM   3412  H   GLY A 365      46.194  28.130 -10.846  1.00  0.00      RA0  H
ATOM   3413  CA  GLY A 365      45.936  28.351 -12.980  1.00  0.00      RA0  C
ATOM   3414  C   GLY A 365      45.653  29.709 -13.591  1.00  0.00      RA0  C
ATOM   3415  O   GLY A 365      45.342  29.814 -14.775  1.00  0.00      RA0  O
ATOM   3416  N   LEU A 366      45.784  30.757 -12.792  1.00  0.00      RA0  N
ATOM   3417  H   LEU A 366      46.109  30.646 -11.857  1.00  0.00      RA0  H
ATOM   3418  CA  LEU A 366      45.544  32.127 -13.278  1.00  0.00      RA0  C
ATOM   3419  CB  LEU A 366      44.562  32.850 -12.356  1.00  0.00      RA0  C
ATOM   3420  CG  LEU A 366      43.192  32.172 -12.307  1.00  0.00      RA0  C
ATOM   3421  CD1 LEU A 366      42.274  32.825 -11.276  1.00  0.00      RA0  C
ATOM   3422  CD2 LEU A 366      42.541  32.106 -13.690  1.00  0.00      RA0  C
ATOM   3423  C   LEU A 366      46.807  32.966 -13.459  1.00  0.00      RA0  C
ATOM   3424  O   LEU A 366      46.720  34.191 -13.624  1.00  0.00      RA0  O
ATOM   3425  N   CYS A 367      47.976  32.332 -13.390  1.00  0.00      RA0  N
ATOM   3426  H   CYS A 367      48.054  31.339 -13.258  1.00  0.00      RA0  H
ATOM   3427  CA  CYS A 367      49.235  33.019 -13.722  1.00  0.00      RA0  C
ATOM   3428  CB  CYS A 367      49.744  33.768 -12.488  1.00  0.00      RA0  C
ATOM   3429  SG  CYS A 367      49.953  32.733 -11.008  1.00  0.00      RA0  S
ATOM   3430  C   CYS A 367      50.294  32.088 -14.318  1.00  0.00      RA0  C
ATOM   3431  O   CYS A 367      50.122  30.864 -14.369  1.00  0.00      RA0  O
END
HEADER lig.002.08.pdb
ATOM      1  N   ASN A   2      58.100   3.315  -2.612  1.00  0.00      LA0  N
ATOM      2  H   ASN A   2      57.373   3.528  -1.956  1.00  0.00      LA0  H
ATOM      3  CA  ASN A   2      58.684   4.413  -3.379  1.00  0.00      LA0  C
ATOM      4  CB  ASN A   2      57.611   5.068  -4.256  1.00  0.00      LA0  C
ATOM      5  CG  ASN A   2      58.205   6.181  -5.101  1.00  0.00      LA0  C
ATOM      6  OD1 ASN A   2      59.391   6.210  -5.404  1.00  0.00      LA0  O
ATOM      7  ND2 ASN A   2      57.320   7.103  -5.478  1.00  0.00      LA0  N
ATOM      8 HD21 ASN A   2      56.380   7.048  -5.120  1.00  0.00      LA0  H
ATOM      9 HD22 ASN A   2      57.574   7.851  -6.083  1.00  0.00      LA0  H
ATOM     10  C   ASN A   2      59.364   5.438  -2.489  1.00  0.00      LA0  C
ATOM     11  O   ASN A   2      58.726   6.266  -1.849  1.00  0.00      LA0  O
ATOM     12  N   VAL A   3      60.698   5.333  -2.473  1.00  0.00      LA0  N
ATOM     13  H   VAL A   3      61.159   4.628  -3.010  1.00  0.00      LA0  H
ATOM     14  CA  VAL A   3      61.473   6.297  -1.693  1.00  0.00      LA0  C
ATOM     15  CB  VAL A   3      62.166   5.574  -0.519  1.00  0.00      LA0  C
ATOM     16  CG1 VAL A   3      62.963   6.523   0.374  1.00  0.00      LA0  C
ATOM     17  CG2 VAL A   3      61.162   4.787   0.329  1.00  0.00      LA0  C
ATOM     18  C   VAL A   3      62.467   7.039  -2.587  1.00  0.00      LA0  C
ATOM     19  O   VAL A   3      63.597   6.615  -2.797  1.00  0.00      LA0  O
ATOM     20  N   PRO A   4      61.996   8.171  -3.161  1.00  0.00      LA0  N
ATOM     21  CD  PRO A   4      60.654   8.724  -3.062  1.00  0.00      LA0  C
ATOM     22  CA  PRO A   4      62.858   8.958  -4.048  1.00  0.00      LA0  C
ATOM     23  CB  PRO A   4      61.946  10.107  -4.485  1.00  0.00      LA0  C
ATOM     24  CG  PRO A   4      60.529   9.571  -4.319  1.00  0.00      LA0  C
ATOM     25  C   PRO A   4      64.165   9.414  -3.417  1.00  0.00      LA0  C
ATOM     26  O   PRO A   4      64.234   9.913  -2.296  1.00  0.00      LA0  O
ATOM     27  N   ALA A   5      65.221   9.178  -4.205  1.00  0.00      LA0  N
ATOM     28  H   ALA A   5      65.058   8.857  -5.135  1.00  0.00      LA0  H
ATOM     29  CA  ALA A   5      66.571   9.333  -3.667  1.00  0.00      LA0  C
ATOM     30  CB  ALA A   5      67.599   8.756  -4.640  1.00  0.00      LA0  C
ATOM     31  C   ALA A   5      66.984  10.749  -3.306  1.00  0.00      LA0  C
ATOM     32  O   ALA A   5      67.901  10.972  -2.526  1.00  0.00      LA0  O
ATOM     33  N   GLU A   6      66.277  11.706  -3.916  1.00  0.00      LA0  N
ATOM     34  H   GLU A   6      65.473  11.514  -4.484  1.00  0.00      LA0  H
ATOM     35  CA  GLU A   6      66.657  13.094  -3.683  1.00  0.00      LA0  C
ATOM     36  CB  GLU A   6      66.333  13.936  -4.929  1.00  0.00      LA0  C
ATOM     37  CG  GLU A   6      64.913  14.514  -5.100  1.00  0.00      LA0  C
ATOM     38  CD  GLU A   6      63.792  13.503  -5.329  1.00  0.00      LA0  C
ATOM     39  OE1 GLU A   6      62.630  13.908  -5.252  1.00  0.00      LA0  O
ATOM     40  OE2 GLU A   6      64.061  12.333  -5.599  1.00  0.00      LA0  O
ATOM     41  C   GLU A   6      66.120  13.713  -2.399  1.00  0.00      LA0  C
ATOM     42  O   GLU A   6      66.372  14.870  -2.075  1.00  0.00      LA0  O
ATOM     43  N   LEU A   7      65.342  12.895  -1.677  1.00  0.00      LA0  N
ATOM     44  H   LEU A   7      65.219  11.930  -1.910  1.00  0.00      LA0  H
ATOM     45  CA  LEU A   7      64.673  13.489  -0.530  1.00  0.00      LA0  C
ATOM     46  CB  LEU A   7      63.241  12.980  -0.434  1.00  0.00      LA0  C
ATOM     47  CG  LEU A   7      62.444  13.153  -1.718  1.00  0.00      LA0  C
ATOM     48  CD1 LEU A   7      61.121  12.411  -1.662  1.00  0.00      LA0  C
ATOM     49  CD2 LEU A   7      62.222  14.619  -2.038  1.00  0.00      LA0  C
ATOM     50  C   LEU A   7      65.365  13.273   0.795  1.00  0.00      LA0  C
ATOM     51  O   LEU A   7      65.936  12.230   1.091  1.00  0.00      LA0  O
ATOM     52  N   LYS A   8      65.222  14.321   1.609  1.00  0.00      LA0  N
ATOM     53  H   LYS A   8      64.783  15.144   1.246  1.00  0.00      LA0  H
ATOM     54  CA  LYS A   8      65.345  14.114   3.045  1.00  0.00      LA0  C
ATOM     55  CB  LYS A   8      65.849  15.407   3.679  1.00  0.00      LA0  C
ATOM     56  CG  LYS A   8      67.372  15.512   3.603  1.00  0.00      LA0  C
ATOM     57  CD  LYS A   8      68.016  14.775   4.775  1.00  0.00      LA0  C
ATOM     58  CE  LYS A   8      69.536  14.669   4.723  1.00  0.00      LA0  C
ATOM     59  NZ  LYS A   8      70.054  14.621   6.096  1.00  0.00      LA0  N
ATOM     60  HZ1 LYS A   8      71.100  14.595   6.089  1.00  0.00      LA0  H
ATOM     61  HZ2 LYS A   8      69.864  15.531   6.562  1.00  0.00      LA0  H
ATOM     62  HZ3 LYS A   8      69.667  13.852   6.679  1.00  0.00      LA0  H
ATOM     63  C   LYS A   8      63.989  13.698   3.586  1.00  0.00      LA0  C
ATOM     64  O   LYS A   8      62.973  13.888   2.928  1.00  0.00      LA0  O
ATOM     65  N   TYR A   9      64.002  13.110   4.782  1.00  0.00      LA0  N
ATOM     66  H   TYR A   9      64.866  12.947   5.259  1.00  0.00      LA0  H
ATOM     67  CA  TYR A   9      62.754  12.566   5.313  1.00  0.00      LA0  C
ATOM     68  CB  TYR A   9      62.690  11.051   5.104  1.00  0.00      LA0  C
ATOM     69  CG  TYR A   9      62.607  10.677   3.642  1.00  0.00      LA0  C
ATOM     70  CD1 TYR A   9      63.790  10.402   2.926  1.00  0.00      LA0  C
ATOM     71  CE1 TYR A   9      63.697  10.032   1.575  1.00  0.00      LA0  C
ATOM     72  CD2 TYR A   9      61.339  10.598   3.039  1.00  0.00      LA0  C
ATOM     73  CE2 TYR A   9      61.246  10.221   1.690  1.00  0.00      LA0  C
ATOM     74  CZ  TYR A   9      62.425   9.946   0.975  1.00  0.00      LA0  C
ATOM     75  OH  TYR A   9      62.318   9.588  -0.353  1.00  0.00      LA0  O
ATOM     76  HH  TYR A   9      63.158   9.712  -0.792  1.00  0.00      LA0  H
ATOM     77  C   TYR A   9      62.656  12.835   6.795  1.00  0.00      LA0  C
ATOM     78  O   TYR A   9      63.666  12.880   7.491  1.00  0.00      LA0  O
ATOM     79  N   SER A  10      61.416  13.005   7.262  1.00  0.00      LA0  N
ATOM     80  H   SER A  10      60.603  12.915   6.682  1.00  0.00      LA0  H
ATOM     81  CA  SER A  10      61.303  12.991   8.713  1.00  0.00      LA0  C
ATOM     82  CB  SER A  10      60.171  13.922   9.167  1.00  0.00      LA0  C
ATOM     83  OG  SER A  10      58.901  13.424   8.736  1.00  0.00      LA0  O
ATOM     84  HG  SER A  10      58.282  14.141   8.931  1.00  0.00      LA0  H
ATOM     85  C   SER A  10      61.143  11.564   9.211  1.00  0.00      LA0  C
ATOM     86  O   SER A  10      61.180  10.613   8.439  1.00  0.00      LA0  O
ATOM     87  N   LYS A  11      60.958  11.445  10.532  1.00  0.00      LA0  N
ATOM     88  H   LYS A  11      60.882  12.259  11.108  1.00  0.00      LA0  H
ATOM     89  CA  LYS A  11      60.483  10.143  11.009  1.00  0.00      LA0  C
ATOM     90  CB  LYS A  11      60.968   9.892  12.440  1.00  0.00      LA0  C
ATOM     91  CG  LYS A  11      62.376  10.446  12.688  1.00  0.00      LA0  C
ATOM     92  CD  LYS A  11      62.845  10.410  14.146  1.00  0.00      LA0  C
ATOM     93  CE  LYS A  11      61.867  11.040  15.146  1.00  0.00      LA0  C
ATOM     94  NZ  LYS A  11      61.439  12.380  14.720  1.00  0.00      LA0  N
ATOM     95  HZ1 LYS A  11      60.619  12.685  15.291  1.00  0.00      LA0  H
ATOM     96  HZ2 LYS A  11      62.170  13.110  14.696  1.00  0.00      LA0  H
ATOM     97  HZ3 LYS A  11      60.957  12.332  13.794  1.00  0.00      LA0  H
ATOM     98  C   LYS A  11      58.962  10.086  10.952  1.00  0.00      LA0  C
ATOM     99  O   LYS A  11      58.332   9.053  10.786  1.00  0.00      LA0  O
ATOM    100  N   GLU A  12      58.434  11.308  11.096  1.00  0.00      LA0  N
ATOM    101  H   GLU A  12      59.039  12.087  11.245  1.00  0.00      LA0  H
ATOM    102  CA  GLU A  12      57.022  11.643  11.204  1.00  0.00      LA0  C
ATOM    103  CB  GLU A  12      56.965  13.097  11.685  1.00  0.00      LA0  C
ATOM    104  CG  GLU A  12      57.425  13.411  13.127  1.00  0.00      LA0  C
ATOM    105  CD  GLU A  12      58.836  12.949  13.497  1.00  0.00      LA0  C
ATOM    106  OE1 GLU A  12      59.812  13.187  12.777  1.00  0.00      LA0  O
ATOM    107  OE2 GLU A  12      58.978  12.337  14.549  1.00  0.00      LA0  O
ATOM    108  C   GLU A  12      56.216  11.419   9.926  1.00  0.00      LA0  C
ATOM    109  O   GLU A  12      54.994  11.336   9.959  1.00  0.00      LA0  O
ATOM    110  N   HIS A  13      56.992  11.261   8.827  1.00  0.00      LA0  N
ATOM    111  H   HIS A  13      57.920  11.619   8.931  1.00  0.00      LA0  H
ATOM    112  CA  HIS A  13      56.602  10.733   7.508  1.00  0.00      LA0  C
ATOM    113  CB  HIS A  13      55.352   9.835   7.468  1.00  0.00      LA0  C
ATOM    114  CG  HIS A  13      55.513   8.590   8.309  1.00  0.00      LA0  C
ATOM    115  ND1 HIS A  13      56.529   7.719   8.182  1.00  0.00      LA0  N
ATOM    116  HD1 HIS A  13      57.271   7.778   7.543  1.00  0.00      LA0  H
ATOM    117  CD2 HIS A  13      54.655   8.134   9.313  1.00  0.00      LA0  C
ATOM    118  NE2 HIS A  13      55.171   6.975   9.787  1.00  0.00      LA0  N
ATOM    119  CE1 HIS A  13      56.326   6.719   9.095  1.00  0.00      LA0  C
ATOM    120  C   HIS A  13      56.504  11.743   6.380  1.00  0.00      LA0  C
ATOM    121  O   HIS A  13      56.064  11.419   5.277  1.00  0.00      LA0  O
ATOM    122  N   GLU A  14      56.960  12.965   6.670  1.00  0.00      LA0  N
ATOM    123  H   GLU A  14      57.209  13.220   7.606  1.00  0.00      LA0  H
ATOM    124  CA  GLU A  14      57.134  13.907   5.568  1.00  0.00      LA0  C
ATOM    125  CB  GLU A  14      57.191  15.372   6.018  1.00  0.00      LA0  C
ATOM    126  CG  GLU A  14      56.163  15.857   7.038  1.00  0.00      LA0  C
ATOM    127  CD  GLU A  14      56.578  15.430   8.428  1.00  0.00      LA0  C
ATOM    128  OE1 GLU A  14      55.930  14.557   8.989  1.00  0.00      LA0  O
ATOM    129  OE2 GLU A  14      57.572  15.935   8.943  1.00  0.00      LA0  O
ATOM    130  C   GLU A  14      58.396  13.641   4.773  1.00  0.00      LA0  C
ATOM    131  O   GLU A  14      59.312  12.942   5.199  1.00  0.00      LA0  O
ATOM    132  N   TRP A  15      58.412  14.269   3.597  1.00  0.00      LA0  N
ATOM    133  H   TRP A  15      57.616  14.805   3.312  1.00  0.00      LA0  H
ATOM    134  CA  TRP A  15      59.668  14.375   2.871  1.00  0.00      LA0  C
ATOM    135  CB  TRP A  15      59.628  13.630   1.534  1.00  0.00      LA0  C
ATOM    136  CG  TRP A  15      58.510  14.122   0.643  1.00  0.00      LA0  C
ATOM    137  CD2 TRP A  15      58.493  15.232  -0.283  1.00  0.00      LA0  C
ATOM    138  CE2 TRP A  15      57.194  15.254  -0.890  1.00  0.00      LA0  C
ATOM    139  CE3 TRP A  15      59.449  16.201  -0.652  1.00  0.00      LA0  C
ATOM    140  CD1 TRP A  15      57.240  13.547   0.546  1.00  0.00      LA0  C
ATOM    141  NE1 TRP A  15      56.462  14.203  -0.351  1.00  0.00      LA0  N
ATOM    142  HE1 TRP A  15      55.536  13.962  -0.592  1.00  0.00      LA0  H
ATOM    143  CZ2 TRP A  15      56.877  16.241  -1.848  1.00  0.00      LA0  C
ATOM    144  CZ3 TRP A  15      59.121  17.181  -1.612  1.00  0.00      LA0  C
ATOM    145  CH2 TRP A  15      57.843  17.202  -2.206  1.00  0.00      LA0  C
ATOM    146  C   TRP A  15      60.019  15.825   2.655  1.00  0.00      LA0  C
ATOM    147  O   TRP A  15      59.186  16.716   2.793  1.00  0.00      LA0  O
ATOM    148  N   LEU A  16      61.288  16.005   2.295  1.00  0.00      LA0  N
ATOM    149  H   LEU A  16      61.894  15.215   2.195  1.00  0.00      LA0  H
ATOM    150  CA  LEU A  16      61.809  17.348   2.133  1.00  0.00      LA0  C
ATOM    151  CB  LEU A  16      62.545  17.752   3.405  1.00  0.00      LA0  C
ATOM    152  CG  LEU A  16      62.606  19.263   3.558  1.00  0.00      LA0  C
ATOM    153  CD1 LEU A  16      61.226  19.831   3.860  1.00  0.00      LA0  C
ATOM    154  CD2 LEU A  16      63.625  19.693   4.602  1.00  0.00      LA0  C
ATOM    155  C   LEU A  16      62.746  17.410   0.950  1.00  0.00      LA0  C
ATOM    156  O   LEU A  16      63.784  16.760   0.928  1.00  0.00      LA0  O
ATOM    157  N   ARG A  17      62.340  18.209  -0.037  1.00  0.00      LA0  N
ATOM    158  H   ARG A  17      61.488  18.727   0.051  1.00  0.00      LA0  H
ATOM    159  CA  ARG A  17      63.235  18.354  -1.177  1.00  0.00      LA0  C
ATOM    160  CB  ARG A  17      62.476  18.095  -2.480  1.00  0.00      LA0  C
ATOM    161  CG  ARG A  17      63.341  18.064  -3.745  1.00  0.00      LA0  C
ATOM    162  CD  ARG A  17      62.673  17.337  -4.915  1.00  0.00      LA0  C
ATOM    163  NE  ARG A  17      61.315  17.817  -5.141  1.00  0.00      LA0  N
ATOM    164  HE  ARG A  17      61.148  18.806  -5.201  1.00  0.00      LA0  H
ATOM    165  CZ  ARG A  17      60.274  16.971  -5.254  1.00  0.00      LA0  C
ATOM    166  NH1 ARG A  17      60.439  15.647  -5.225  1.00  0.00      LA0  N
ATOM    167 HH11 ARG A  17      59.652  15.033  -5.274  1.00  0.00      LA0  H
ATOM    168 HH12 ARG A  17      61.355  15.216  -5.162  1.00  0.00      LA0  H
ATOM    169  NH2 ARG A  17      59.063  17.496  -5.392  1.00  0.00      LA0  N
ATOM    170 HH21 ARG A  17      58.244  16.913  -5.447  1.00  0.00      LA0  H
ATOM    171 HH22 ARG A  17      58.973  18.501  -5.437  1.00  0.00      LA0  H
ATOM    172  C   ARG A  17      63.891  19.709  -1.198  1.00  0.00      LA0  C
ATOM    173  O   ARG A  17      63.231  20.731  -1.055  1.00  0.00      LA0  O
ATOM    174  N   LYS A  18      65.212  19.669  -1.420  1.00  0.00      LA0  N
ATOM    175  H   LYS A  18      65.662  18.782  -1.515  1.00  0.00      LA0  H
ATOM    176  CA  LYS A  18      65.862  20.896  -1.874  1.00  0.00      LA0  C
ATOM    177  CB  LYS A  18      67.378  20.791  -1.687  1.00  0.00      LA0  C
ATOM    178  CG  LYS A  18      68.148  22.087  -1.966  1.00  0.00      LA0  C
ATOM    179  CD  LYS A  18      67.691  23.211  -1.041  1.00  0.00      LA0  C
ATOM    180  CE  LYS A  18      68.613  24.425  -1.013  1.00  0.00      LA0  C
ATOM    181  NZ  LYS A  18      68.199  25.285   0.100  1.00  0.00      LA0  N
ATOM    182  HZ1 LYS A  18      68.918  26.014   0.308  1.00  0.00      LA0  H
ATOM    183  HZ2 LYS A  18      67.271  25.732  -0.045  1.00  0.00      LA0  H
ATOM    184  HZ3 LYS A  18      68.214  24.753   0.998  1.00  0.00      LA0  H
ATOM    185  C   LYS A  18      65.511  21.125  -3.330  1.00  0.00      LA0  C
ATOM    186  O   LYS A  18      66.120  20.571  -4.237  1.00  0.00      LA0  O
ATOM    187  N   GLU A  19      64.450  21.910  -3.510  1.00  0.00      LA0  N
ATOM    188  H   GLU A  19      64.058  22.430  -2.747  1.00  0.00      LA0  H
ATOM    189  CA  GLU A  19      63.992  22.021  -4.886  1.00  0.00      LA0  C
ATOM    190  CB  GLU A  19      62.473  22.172  -4.898  1.00  0.00      LA0  C
ATOM    191  CG  GLU A  19      61.804  21.294  -5.960  1.00  0.00      LA0  C
ATOM    192  CD  GLU A  19      60.314  21.270  -5.707  1.00  0.00      LA0  C
ATOM    193  OE1 GLU A  19      59.784  20.233  -5.318  1.00  0.00      LA0  O
ATOM    194  OE2 GLU A  19      59.683  22.314  -5.814  1.00  0.00      LA0  O
ATOM    195  C   GLU A  19      64.739  23.096  -5.651  1.00  0.00      LA0  C
ATOM    196  O   GLU A  19      65.549  23.822  -5.088  1.00  0.00      LA0  O
ATOM    197  N   ALA A  20      64.451  23.166  -6.962  1.00  0.00      LA0  N
ATOM    198  H   ALA A  20      63.753  22.560  -7.339  1.00  0.00      LA0  H
ATOM    199  CA  ALA A  20      65.218  24.067  -7.827  1.00  0.00      LA0  C
ATOM    200  CB  ALA A  20      64.789  23.892  -9.284  1.00  0.00      LA0  C
ATOM    201  C   ALA A  20      65.145  25.547  -7.475  1.00  0.00      LA0  C
ATOM    202  O   ALA A  20      66.035  26.331  -7.774  1.00  0.00      LA0  O
ATOM    203  N   ASP A  21      64.032  25.888  -6.816  1.00  0.00      LA0  N
ATOM    204  H   ASP A  21      63.362  25.212  -6.510  1.00  0.00      LA0  H
ATOM    205  CA  ASP A  21      63.854  27.261  -6.348  1.00  0.00      LA0  C
ATOM    206  CB  ASP A  21      62.356  27.544  -6.163  1.00  0.00      LA0  C
ATOM    207  CG  ASP A  21      61.695  26.686  -5.085  1.00  0.00      LA0  C
ATOM    208  OD1 ASP A  21      62.195  25.633  -4.699  1.00  0.00      LA0  O
ATOM    209  OD2 ASP A  21      60.640  27.065  -4.605  1.00  0.00      LA0  O
ATOM    210  C   ASP A  21      64.644  27.623  -5.096  1.00  0.00      LA0  C
ATOM    211  O   ASP A  21      64.701  28.766  -4.660  1.00  0.00      LA0  O
ATOM    212  N   GLY A  22      65.261  26.584  -4.518  1.00  0.00      LA0  N
ATOM    213  H   GLY A  22      65.125  25.660  -4.869  1.00  0.00      LA0  H
ATOM    214  CA  GLY A  22      66.035  26.820  -3.308  1.00  0.00      LA0  C
ATOM    215  C   GLY A  22      65.293  26.462  -2.035  1.00  0.00      LA0  C
ATOM    216  O   GLY A  22      65.900  26.257  -0.982  1.00  0.00      LA0  O
ATOM    217  N   THR A  23      63.957  26.406  -2.167  1.00  0.00      LA0  N
ATOM    218  H   THR A  23      63.518  26.410  -3.067  1.00  0.00      LA0  H
ATOM    219  CA  THR A  23      63.188  26.126  -0.962  1.00  0.00      LA0  C
ATOM    220  CB  THR A  23      61.742  26.623  -1.093  1.00  0.00      LA0  C
ATOM    221  OG1 THR A  23      61.051  25.933  -2.140  1.00  0.00      LA0  O
ATOM    222  HG1 THR A  23      61.330  26.366  -2.950  1.00  0.00      LA0  H
ATOM    223  CG2 THR A  23      61.679  28.137  -1.304  1.00  0.00      LA0  C
ATOM    224  C   THR A  23      63.211  24.659  -0.594  1.00  0.00      LA0  C
ATOM    225  O   THR A  23      63.787  23.817  -1.280  1.00  0.00      LA0  O
ATOM    226  N   TYR A  24      62.538  24.398   0.528  1.00  0.00      LA0  N
ATOM    227  H   TYR A  24      62.116  25.115   1.086  1.00  0.00      LA0  H
ATOM    228  CA  TYR A  24      62.284  23.008   0.846  1.00  0.00      LA0  C
ATOM    229  CB  TYR A  24      62.691  22.737   2.290  1.00  0.00      LA0  C
ATOM    230  CG  TYR A  24      64.184  22.893   2.407  1.00  0.00      LA0  C
ATOM    231  CD1 TYR A  24      64.709  24.082   2.952  1.00  0.00      LA0  C
ATOM    232  CE1 TYR A  24      66.099  24.271   2.943  1.00  0.00      LA0  C
ATOM    233  CD2 TYR A  24      65.006  21.853   1.933  1.00  0.00      LA0  C
ATOM    234  CE2 TYR A  24      66.393  22.043   1.928  1.00  0.00      LA0  C
ATOM    235  CZ  TYR A  24      66.915  23.267   2.387  1.00  0.00      LA0  C
ATOM    236  OH  TYR A  24      68.267  23.492   2.236  1.00  0.00      LA0  O
ATOM    237  HH  TYR A  24      68.558  24.187   2.834  1.00  0.00      LA0  H
ATOM    238  C   TYR A  24      60.836  22.675   0.594  1.00  0.00      LA0  C
ATOM    239  O   TYR A  24      59.941  23.095   1.317  1.00  0.00      LA0  O
ATOM    240  N   THR A  25      60.633  21.916  -0.480  1.00  0.00      LA0  N
ATOM    241  H   THR A  25      61.406  21.580  -1.021  1.00  0.00      LA0  H
ATOM    242  CA  THR A  25      59.261  21.473  -0.695  1.00  0.00      LA0  C
ATOM    243  CB  THR A  25      59.060  21.147  -2.173  1.00  0.00      LA0  C
ATOM    244  OG1 THR A  25      59.579  22.211  -2.981  1.00  0.00      LA0  O
ATOM    245  HG1 THR A  25      59.546  21.834  -3.867  1.00  0.00      LA0  H
ATOM    246  CG2 THR A  25      57.595  20.894  -2.537  1.00  0.00      LA0  C
ATOM    247  C   THR A  25      58.929  20.296   0.206  1.00  0.00      LA0  C
ATOM    248  O   THR A  25      59.749  19.411   0.422  1.00  0.00      LA0  O
ATOM    249  N   VAL A  26      57.712  20.360   0.750  1.00  0.00      LA0  N
ATOM    250  H   VAL A  26      57.088  21.098   0.499  1.00  0.00      LA0  H
ATOM    251  CA  VAL A  26      57.281  19.372   1.729  1.00  0.00      LA0  C
ATOM    252  CB  VAL A  26      56.991  20.033   3.084  1.00  0.00      LA0  C
ATOM    253  CG1 VAL A  26      56.924  19.001   4.213  1.00  0.00      LA0  C
ATOM    254  CG2 VAL A  26      57.969  21.159   3.404  1.00  0.00      LA0  C
ATOM    255  C   VAL A  26      56.022  18.693   1.242  1.00  0.00      LA0  C
ATOM    256  O   VAL A  26      55.124  19.322   0.686  1.00  0.00      LA0  O
ATOM    257  N   GLY A  27      55.990  17.389   1.498  1.00  0.00      LA0  N
ATOM    258  H   GLY A  27      56.776  16.937   1.929  1.00  0.00      LA0  H
ATOM    259  CA  GLY A  27      54.765  16.634   1.281  1.00  0.00      LA0  C
ATOM    260  C   GLY A  27      54.837  15.422   2.174  1.00  0.00      LA0  C
ATOM    261  O   GLY A  27      55.820  15.240   2.882  1.00  0.00      LA0  O
ATOM    262  N   ILE A  28      53.786  14.601   2.126  1.00  0.00      LA0  N
ATOM    263  H   ILE A  28      53.062  14.732   1.451  1.00  0.00      LA0  H
ATOM    264  CA  ILE A  28      53.951  13.351   2.863  1.00  0.00      LA0  C
ATOM    265  CB  ILE A  28      52.658  12.932   3.567  1.00  0.00      LA0  C
ATOM    266  CG2 ILE A  28      52.366  13.884   4.728  1.00  0.00      LA0  C
ATOM    267  CG1 ILE A  28      51.484  12.795   2.594  1.00  0.00      LA0  C
ATOM    268  CD1 ILE A  28      50.203  12.315   3.275  1.00  0.00      LA0  C
ATOM    269  C   ILE A  28      54.473  12.259   1.955  1.00  0.00      LA0  C
ATOM    270  O   ILE A  28      54.399  12.365   0.737  1.00  0.00      LA0  O
ATOM    271  N   THR A  29      55.036  11.231   2.593  1.00  0.00      LA0  N
ATOM    272  H   THR A  29      55.031  11.194   3.593  1.00  0.00      LA0  H
ATOM    273  CA  THR A  29      55.592  10.156   1.779  1.00  0.00      LA0  C
ATOM    274  CB  THR A  29      56.677   9.432   2.572  1.00  0.00      LA0  C
ATOM    275  OG1 THR A  29      56.181   9.005   3.849  1.00  0.00      LA0  O
ATOM    276  HG1 THR A  29      56.163   9.790   4.399  1.00  0.00      LA0  H
ATOM    277  CG2 THR A  29      57.891  10.333   2.763  1.00  0.00      LA0  C
ATOM    278  C   THR A  29      54.540   9.182   1.289  1.00  0.00      LA0  C
ATOM    279  O   THR A  29      53.394   9.225   1.723  1.00  0.00      LA0  O
ATOM    280  N   GLU A  30      54.995   8.280   0.405  1.00  0.00      LA0  N
ATOM    281  H   GLU A  30      55.929   8.366   0.063  1.00  0.00      LA0  H
ATOM    282  CA  GLU A  30      54.145   7.218  -0.137  1.00  0.00      LA0  C
ATOM    283  CB  GLU A  30      55.001   6.245  -0.953  1.00  0.00      LA0  C
ATOM    284  CG  GLU A  30      54.270   5.591  -2.129  1.00  0.00      LA0  C
ATOM    285  CD  GLU A  30      54.002   6.626  -3.205  1.00  0.00      LA0  C
ATOM    286  OE1 GLU A  30      52.842   6.929  -3.454  1.00  0.00      LA0  O
ATOM    287  OE2 GLU A  30      54.951   7.136  -3.794  1.00  0.00      LA0  O
ATOM    288  C   GLU A  30      53.361   6.488   0.939  1.00  0.00      LA0  C
ATOM    289  O   GLU A  30      52.147   6.585   1.040  1.00  0.00      LA0  O
ATOM    290  N   HIS A  31      54.134   5.837   1.825  1.00  0.00      LA0  N
ATOM    291  H   HIS A  31      55.104   5.715   1.637  1.00  0.00      LA0  H
ATOM    292  CA  HIS A  31      53.458   5.097   2.893  1.00  0.00      LA0  C
ATOM    293  CB  HIS A  31      54.470   4.300   3.718  1.00  0.00      LA0  C
ATOM    294  CG  HIS A  31      53.786   3.094   4.320  1.00  0.00      LA0  C
ATOM    295  ND1 HIS A  31      53.043   2.222   3.614  1.00  0.00      LA0  N
ATOM    296  HD1 HIS A  31      52.832   2.243   2.646  1.00  0.00      LA0  H
ATOM    297  CD2 HIS A  31      53.802   2.686   5.656  1.00  0.00      LA0  C
ATOM    298  NE2 HIS A  31      53.056   1.557   5.742  1.00  0.00      LA0  N
ATOM    299  CE1 HIS A  31      52.588   1.272   4.484  1.00  0.00      LA0  C
ATOM    300  C   HIS A  31      52.519   5.911   3.771  1.00  0.00      LA0  C
ATOM    301  O   HIS A  31      51.480   5.458   4.232  1.00  0.00      LA0  O
ATOM    302  N   ALA A  32      52.910   7.183   3.956  1.00  0.00      LA0  N
ATOM    303  H   ALA A  32      53.727   7.534   3.502  1.00  0.00      LA0  H
ATOM    304  CA  ALA A  32      51.991   8.059   4.680  1.00  0.00      LA0  C
ATOM    305  CB  ALA A  32      52.642   9.410   4.966  1.00  0.00      LA0  C
ATOM    306  C   ALA A  32      50.676   8.289   3.954  1.00  0.00      LA0  C
ATOM    307  O   ALA A  32      49.599   8.263   4.540  1.00  0.00      LA0  O
ATOM    308  N   GLN A  33      50.802   8.498   2.635  1.00  0.00      LA0  N
ATOM    309  H   GLN A  33      51.691   8.409   2.181  1.00  0.00      LA0  H
ATOM    310  CA  GLN A  33      49.579   8.693   1.864  1.00  0.00      LA0  C
ATOM    311  CB  GLN A  33      49.866   9.446   0.554  1.00  0.00      LA0  C
ATOM    312  CG  GLN A  33      50.583   8.685  -0.567  1.00  0.00      LA0  C
ATOM    313  CD  GLN A  33      49.587   8.002  -1.478  1.00  0.00      LA0  C
ATOM    314  OE1 GLN A  33      48.392   7.959  -1.216  1.00  0.00      LA0  O
ATOM    315  NE2 GLN A  33      50.111   7.560  -2.617  1.00  0.00      LA0  N
ATOM    316 HE21 GLN A  33      51.100   7.461  -2.766  1.00  0.00      LA0  H
ATOM    317 HE22 GLN A  33      49.509   7.341  -3.383  1.00  0.00      LA0  H
ATOM    318  C   GLN A  33      48.739   7.438   1.697  1.00  0.00      LA0  C
ATOM    319  O   GLN A  33      47.525   7.518   1.586  1.00  0.00      LA0  O
ATOM    320  N   GLU A  34      49.421   6.282   1.769  1.00  0.00      LA0  N
ATOM    321  H   GLU A  34      50.420   6.293   1.745  1.00  0.00      LA0  H
ATOM    322  CA  GLU A  34      48.705   5.008   1.859  1.00  0.00      LA0  C
ATOM    323  CB  GLU A  34      49.687   3.837   1.841  1.00  0.00      LA0  C
ATOM    324  CG  GLU A  34      50.546   3.686   0.583  1.00  0.00      LA0  C
ATOM    325  CD  GLU A  34      51.627   2.654   0.855  1.00  0.00      LA0  C
ATOM    326  OE1 GLU A  34      51.308   1.548   1.290  1.00  0.00      LA0  O
ATOM    327  OE2 GLU A  34      52.804   2.967   0.691  1.00  0.00      LA0  O
ATOM    328  C   GLU A  34      47.864   4.907   3.123  1.00  0.00      LA0  C
ATOM    329  O   GLU A  34      46.653   4.718   3.099  1.00  0.00      LA0  O
ATOM    330  N   LEU A  35      48.577   5.063   4.254  1.00  0.00      LA0  N
ATOM    331  H   LEU A  35      49.567   5.210   4.185  1.00  0.00      LA0  H
ATOM    332  CA  LEU A  35      47.914   4.916   5.551  1.00  0.00      LA0  C
ATOM    333  CB  LEU A  35      48.918   5.053   6.697  1.00  0.00      LA0  C
ATOM    334  CG  LEU A  35      50.016   3.986   6.699  1.00  0.00      LA0  C
ATOM    335  CD1 LEU A  35      51.071   4.280   7.765  1.00  0.00      LA0  C
ATOM    336  CD2 LEU A  35      49.454   2.568   6.816  1.00  0.00      LA0  C
ATOM    337  C   LEU A  35      46.764   5.882   5.756  1.00  0.00      LA0  C
ATOM    338  O   LEU A  35      45.635   5.511   6.061  1.00  0.00      LA0  O
ATOM    339  N   LEU A  36      47.103   7.163   5.529  1.00  0.00      LA0  N
ATOM    340  H   LEU A  36      48.043   7.394   5.273  1.00  0.00      LA0  H
ATOM    341  CA  LEU A  36      46.044   8.169   5.542  1.00  0.00      LA0  C
ATOM    342  CB  LEU A  36      46.623   9.564   5.310  1.00  0.00      LA0  C
ATOM    343  CG  LEU A  36      47.140  10.185   6.606  1.00  0.00      LA0  C
ATOM    344  CD1 LEU A  36      48.153  11.299   6.353  1.00  0.00      LA0  C
ATOM    345  CD2 LEU A  36      45.982  10.652   7.491  1.00  0.00      LA0  C
ATOM    346  C   LEU A  36      44.954   7.861   4.541  1.00  0.00      LA0  C
ATOM    347  O   LEU A  36      43.775   7.826   4.864  1.00  0.00      LA0  O
ATOM    348  N   GLY A  37      45.409   7.571   3.318  1.00  0.00      LA0  N
ATOM    349  H   GLY A  37      46.385   7.627   3.116  1.00  0.00      LA0  H
ATOM    350  CA  GLY A  37      44.473   7.329   2.227  1.00  0.00      LA0  C
ATOM    351  C   GLY A  37      43.778   8.611   1.836  1.00  0.00      LA0  C
ATOM    352  O   GLY A  37      44.161   9.685   2.285  1.00  0.00      LA0  O
ATOM    353  N   ASP A  38      42.738   8.413   1.008  1.00  0.00      LA0  N
ATOM    354  H   ASP A  38      42.626   7.484   0.660  1.00  0.00      LA0  H
ATOM    355  CA  ASP A  38      41.538   9.261   0.997  1.00  0.00      LA0  C
ATOM    356  CB  ASP A  38      40.357   8.479   1.612  1.00  0.00      LA0  C
ATOM    357  CG  ASP A  38      40.809   7.501   2.693  1.00  0.00      LA0  C
ATOM    358  OD1 ASP A  38      41.105   6.353   2.371  1.00  0.00      LA0  O
ATOM    359  OD2 ASP A  38      40.912   7.873   3.855  1.00  0.00      LA0  O
ATOM    360  C   ASP A  38      41.617  10.675   1.561  1.00  0.00      LA0  C
ATOM    361  O   ASP A  38      40.888  11.064   2.470  1.00  0.00      LA0  O
ATOM    362  N   MET A  39      42.545  11.435   0.961  1.00  0.00      LA0  N
ATOM    363  H   MET A  39      43.071  11.056   0.199  1.00  0.00      LA0  H
ATOM    364  CA  MET A  39      42.839  12.765   1.483  1.00  0.00      LA0  C
ATOM    365  CB  MET A  39      44.121  13.309   0.848  1.00  0.00      LA0  C
ATOM    366  CG  MET A  39      44.646  14.588   1.504  1.00  0.00      LA0  C
ATOM    367  SD  MET A  39      45.065  14.361   3.241  1.00  0.00      LA0  S
ATOM    368  CE  MET A  39      46.301  13.067   3.038  1.00  0.00      LA0  C
ATOM    369  C   MET A  39      41.690  13.726   1.298  1.00  0.00      LA0  C
ATOM    370  O   MET A  39      41.352  14.121   0.190  1.00  0.00      LA0  O
ATOM    371  N   VAL A  40      41.089  14.063   2.440  1.00  0.00      LA0  N
ATOM    372  H   VAL A  40      41.456  13.788   3.328  1.00  0.00      LA0  H
ATOM    373  CA  VAL A  40      39.893  14.872   2.293  1.00  0.00      LA0  C
ATOM    374  CB  VAL A  40      38.718  14.207   3.040  1.00  0.00      LA0  C
ATOM    375  CG1 VAL A  40      38.485  14.687   4.477  1.00  0.00      LA0  C
ATOM    376  CG2 VAL A  40      37.467  14.231   2.165  1.00  0.00      LA0  C
ATOM    377  C   VAL A  40      40.111  16.351   2.573  1.00  0.00      LA0  C
ATOM    378  O   VAL A  40      39.619  17.219   1.872  1.00  0.00      LA0  O
ATOM    379  N   PHE A  41      40.941  16.615   3.588  1.00  0.00      LA0  N
ATOM    380  H   PHE A  41      41.312  15.894   4.175  1.00  0.00      LA0  H
ATOM    381  CA  PHE A  41      41.245  18.015   3.853  1.00  0.00      LA0  C
ATOM    382  CB  PHE A  41      40.234  18.594   4.859  1.00  0.00      LA0  C
ATOM    383  CG  PHE A  41      40.546  20.012   5.303  1.00  0.00      LA0  C
ATOM    384  CD1 PHE A  41      40.887  21.011   4.362  1.00  0.00      LA0  C
ATOM    385  CD2 PHE A  41      40.471  20.312   6.681  1.00  0.00      LA0  C
ATOM    386  CE1 PHE A  41      41.145  22.324   4.802  1.00  0.00      LA0  C
ATOM    387  CE2 PHE A  41      40.727  21.624   7.124  1.00  0.00      LA0  C
ATOM    388  CZ  PHE A  41      41.058  22.618   6.179  1.00  0.00      LA0  C
ATOM    389  C   PHE A  41      42.666  18.154   4.333  1.00  0.00      LA0  C
ATOM    390  O   PHE A  41      43.104  17.499   5.268  1.00  0.00      LA0  O
ATOM    391  N   VAL A  42      43.383  19.052   3.653  1.00  0.00      LA0  N
ATOM    392  H   VAL A  42      42.991  19.579   2.900  1.00  0.00      LA0  H
ATOM    393  CA  VAL A  42      44.631  19.432   4.295  1.00  0.00      LA0  C
ATOM    394  CB  VAL A  42      45.791  19.502   3.293  1.00  0.00      LA0  C
ATOM    395  CG1 VAL A  42      47.122  19.750   4.012  1.00  0.00      LA0  C
ATOM    396  CG2 VAL A  42      45.862  18.236   2.435  1.00  0.00      LA0  C
ATOM    397  C   VAL A  42      44.440  20.749   5.014  1.00  0.00      LA0  C
ATOM    398  O   VAL A  42      44.271  21.796   4.402  1.00  0.00      LA0  O
ATOM    399  N   ASP A  43      44.475  20.642   6.346  1.00  0.00      LA0  N
ATOM    400  H   ASP A  43      44.568  19.737   6.766  1.00  0.00      LA0  H
ATOM    401  CA  ASP A  43      44.542  21.835   7.190  1.00  0.00      LA0  C
ATOM    402  CB  ASP A  43      44.303  21.356   8.629  1.00  0.00      LA0  C
ATOM    403  CG  ASP A  43      44.577  22.369   9.719  1.00  0.00      LA0  C
ATOM    404  OD1 ASP A  43      43.832  23.334   9.853  1.00  0.00      LA0  O
ATOM    405  OD2 ASP A  43      45.476  22.137  10.523  1.00  0.00      LA0  O
ATOM    406  C   ASP A  43      45.860  22.557   6.945  1.00  0.00      LA0  C
ATOM    407  O   ASP A  43      46.911  22.237   7.483  1.00  0.00      LA0  O
ATOM    408  N   LEU A  44      45.755  23.493   5.992  1.00  0.00      LA0  N
ATOM    409  H   LEU A  44      44.849  23.656   5.604  1.00  0.00      LA0  H
ATOM    410  CA  LEU A  44      46.959  24.096   5.426  1.00  0.00      LA0  C
ATOM    411  CB  LEU A  44      46.610  24.891   4.162  1.00  0.00      LA0  C
ATOM    412  CG  LEU A  44      46.440  24.020   2.915  1.00  0.00      LA0  C
ATOM    413  CD1 LEU A  44      45.821  24.796   1.753  1.00  0.00      LA0  C
ATOM    414  CD2 LEU A  44      47.760  23.367   2.501  1.00  0.00      LA0  C
ATOM    415  C   LEU A  44      47.729  24.981   6.382  1.00  0.00      LA0  C
ATOM    416  O   LEU A  44      47.186  25.898   6.986  1.00  0.00      LA0  O
ATOM    417  N   PRO A  45      49.053  24.708   6.461  1.00  0.00      LA0  N
ATOM    418  CD  PRO A  45      49.759  23.571   5.881  1.00  0.00      LA0  C
ATOM    419  CA  PRO A  45      49.937  25.648   7.153  1.00  0.00      LA0  C
ATOM    420  CB  PRO A  45      51.221  24.826   7.298  1.00  0.00      LA0  C
ATOM    421  CG  PRO A  45      51.234  23.879   6.099  1.00  0.00      LA0  C
ATOM    422  C   PRO A  45      50.100  26.896   6.302  1.00  0.00      LA0  C
ATOM    423  O   PRO A  45      51.004  27.017   5.486  1.00  0.00      LA0  O
ATOM    424  N   GLU A  46      49.140  27.803   6.508  1.00  0.00      LA0  N
ATOM    425  H   GLU A  46      48.391  27.571   7.127  1.00  0.00      LA0  H
ATOM    426  CA  GLU A  46      49.051  28.946   5.608  1.00  0.00      LA0  C
ATOM    427  CB  GLU A  46      47.743  29.694   5.899  1.00  0.00      LA0  C
ATOM    428  CG  GLU A  46      47.053  30.323   4.679  1.00  0.00      LA0  C
ATOM    429  CD  GLU A  46      46.726  29.276   3.623  1.00  0.00      LA0  C
ATOM    430  OE1 GLU A  46      45.588  28.823   3.536  1.00  0.00      LA0  O
ATOM    431  OE2 GLU A  46      47.593  28.946   2.819  1.00  0.00      LA0  O
ATOM    432  C   GLU A  46      50.286  29.837   5.596  1.00  0.00      LA0  C
ATOM    433  O   GLU A  46      51.048  29.905   6.558  1.00  0.00      LA0  O
ATOM    434  N   VAL A  47      50.477  30.485   4.437  1.00  0.00      LA0  N
ATOM    435  H   VAL A  47      49.731  30.485   3.772  1.00  0.00      LA0  H
ATOM    436  CA  VAL A  47      51.701  31.267   4.247  1.00  0.00      LA0  C
ATOM    437  CB  VAL A  47      51.740  31.804   2.804  1.00  0.00      LA0  C
ATOM    438  CG1 VAL A  47      52.899  32.755   2.487  1.00  0.00      LA0  C
ATOM    439  CG2 VAL A  47      51.729  30.622   1.834  1.00  0.00      LA0  C
ATOM    440  C   VAL A  47      51.870  32.355   5.299  1.00  0.00      LA0  C
ATOM    441  O   VAL A  47      50.922  32.991   5.741  1.00  0.00      LA0  O
ATOM    442  N   GLY A  48      53.131  32.493   5.724  1.00  0.00      LA0  N
ATOM    443  H   GLY A  48      53.862  31.946   5.315  1.00  0.00      LA0  H
ATOM    444  CA  GLY A  48      53.377  33.422   6.819  1.00  0.00      LA0  C
ATOM    445  C   GLY A  48      53.528  32.748   8.169  1.00  0.00      LA0  C
ATOM    446  O   GLY A  48      54.177  33.264   9.069  1.00  0.00      LA0  O
ATOM    447  N   ALA A  49      52.910  31.561   8.289  1.00  0.00      LA0  N
ATOM    448  H   ALA A  49      52.394  31.144   7.538  1.00  0.00      LA0  H
ATOM    449  CA  ALA A  49      53.058  30.885   9.575  1.00  0.00      LA0  C
ATOM    450  CB  ALA A  49      52.065  29.726   9.701  1.00  0.00      LA0  C
ATOM    451  C   ALA A  49      54.459  30.354   9.821  1.00  0.00      LA0  C
ATOM    452  O   ALA A  49      55.142  29.873   8.921  1.00  0.00      LA0  O
ATOM    453  N   THR A  50      54.836  30.448  11.098  1.00  0.00      LA0  N
ATOM    454  H   THR A  50      54.288  30.945  11.768  1.00  0.00      LA0  H
ATOM    455  CA  THR A  50      56.057  29.779  11.525  1.00  0.00      LA0  C
ATOM    456  CB  THR A  50      56.664  30.545  12.703  1.00  0.00      LA0  C
ATOM    457  OG1 THR A  50      56.462  31.954  12.535  1.00  0.00      LA0  O
ATOM    458  HG1 THR A  50      56.729  32.365  13.348  1.00  0.00      LA0  H
ATOM    459  CG2 THR A  50      58.147  30.225  12.910  1.00  0.00      LA0  C
ATOM    460  C   THR A  50      55.765  28.346  11.928  1.00  0.00      LA0  C
ATOM    461  O   THR A  50      54.773  28.063  12.591  1.00  0.00      LA0  O
ATOM    462  N   VAL A  51      56.661  27.455  11.498  1.00  0.00      LA0  N
ATOM    463  H   VAL A  51      57.438  27.752  10.938  1.00  0.00      LA0  H
ATOM    464  CA  VAL A  51      56.590  26.078  11.976  1.00  0.00      LA0  C
ATOM    465  CB  VAL A  51      56.081  25.141  10.869  1.00  0.00      LA0  C
ATOM    466  CG1 VAL A  51      54.609  25.390  10.536  1.00  0.00      LA0  C
ATOM    467  CG2 VAL A  51      56.947  25.247   9.617  1.00  0.00      LA0  C
ATOM    468  C   VAL A  51      57.970  25.666  12.450  1.00  0.00      LA0  C
ATOM    469  O   VAL A  51      58.957  26.315  12.114  1.00  0.00      LA0  O
ATOM    470  N   SER A  52      58.014  24.583  13.227  1.00  0.00      LA0  N
ATOM    471  H   SER A  52      57.193  24.094  13.531  1.00  0.00      LA0  H
ATOM    472  CA  SER A  52      59.335  24.234  13.738  1.00  0.00      LA0  C
ATOM    473  CB  SER A  52      59.436  24.620  15.218  1.00  0.00      LA0  C
ATOM    474  OG  SER A  52      58.484  25.653  15.520  1.00  0.00      LA0  O
ATOM    475  HG  SER A  52      57.622  25.233  15.518  1.00  0.00      LA0  H
ATOM    476  C   SER A  52      59.677  22.775  13.511  1.00  0.00      LA0  C
ATOM    477  O   SER A  52      58.796  21.950  13.311  1.00  0.00      LA0  O
ATOM    478  N   ALA A  53      60.981  22.469  13.556  1.00  0.00      LA0  N
ATOM    479  H   ALA A  53      61.672  23.179  13.696  1.00  0.00      LA0  H
ATOM    480  CA  ALA A  53      61.363  21.069  13.372  1.00  0.00      LA0  C
ATOM    481  CB  ALA A  53      62.884  20.933  13.288  1.00  0.00      LA0  C
ATOM    482  C   ALA A  53      60.839  20.161  14.472  1.00  0.00      LA0  C
ATOM    483  O   ALA A  53      61.180  20.296  15.640  1.00  0.00      LA0  O
ATOM    484  N   GLY A  54      59.973  19.234  14.044  1.00  0.00      LA0  N
ATOM    485  H   GLY A  54      59.686  19.268  13.084  1.00  0.00      LA0  H
ATOM    486  CA  GLY A  54      59.340  18.355  15.028  1.00  0.00      LA0  C
ATOM    487  C   GLY A  54      58.092  18.923  15.693  1.00  0.00      LA0  C
ATOM    488  O   GLY A  54      57.442  18.277  16.505  1.00  0.00      LA0  O
ATOM    489  N   ASP A  55      57.791  20.166  15.306  1.00  0.00      LA0  N
ATOM    490  H   ASP A  55      58.299  20.589  14.558  1.00  0.00      LA0  H
ATOM    491  CA  ASP A  55      56.534  20.799  15.686  1.00  0.00      LA0  C
ATOM    492  CB  ASP A  55      56.872  22.278  15.945  1.00  0.00      LA0  C
ATOM    493  CG  ASP A  55      55.721  23.266  15.899  1.00  0.00      LA0  C
ATOM    494  OD1 ASP A  55      54.705  23.054  16.548  1.00  0.00      LA0  O
ATOM    495  OD2 ASP A  55      55.841  24.282  15.219  1.00  0.00      LA0  O
ATOM    496  C   ASP A  55      55.566  20.514  14.552  1.00  0.00      LA0  C
ATOM    497  O   ASP A  55      55.974  20.075  13.478  1.00  0.00      LA0  O
ATOM    498  N   ASP A  56      54.275  20.688  14.841  1.00  0.00      LA0  N
ATOM    499  H   ASP A  56      54.002  21.264  15.616  1.00  0.00      LA0  H
ATOM    500  CA  ASP A  56      53.325  20.319  13.799  1.00  0.00      LA0  C
ATOM    501  CB  ASP A  56      51.941  19.960  14.387  1.00  0.00      LA0  C
ATOM    502  CG  ASP A  56      51.240  21.073  15.167  1.00  0.00      LA0  C
ATOM    503  OD1 ASP A  56      51.821  22.127  15.410  1.00  0.00      LA0  O
ATOM    504  OD2 ASP A  56      50.090  20.869  15.552  1.00  0.00      LA0  O
ATOM    505  C   ASP A  56      53.257  21.339  12.680  1.00  0.00      LA0  C
ATOM    506  O   ASP A  56      53.842  22.414  12.736  1.00  0.00      LA0  O
ATOM    507  N   CYS A  57      52.523  20.960  11.633  1.00  0.00      LA0  N
ATOM    508  H   CYS A  57      52.192  20.019  11.557  1.00  0.00      LA0  H
ATOM    509  CA  CYS A  57      52.319  21.968  10.601  1.00  0.00      LA0  C
ATOM    510  CB  CYS A  57      53.366  21.864   9.484  1.00  0.00      LA0  C
ATOM    511  SG  CYS A  57      53.169  20.443   8.382  1.00  0.00      LA0  S
ATOM    512  C   CYS A  57      50.916  21.969  10.045  1.00  0.00      LA0  C
ATOM    513  O   CYS A  57      50.296  23.009   9.869  1.00  0.00      LA0  O
ATOM    514  N   ALA A  58      50.446  20.744   9.778  1.00  0.00      LA0  N
ATOM    515  H   ALA A  58      50.994  19.922   9.950  1.00  0.00      LA0  H
ATOM    516  CA  ALA A  58      49.165  20.632   9.093  1.00  0.00      LA0  C
ATOM    517  CB  ALA A  58      49.401  20.401   7.602  1.00  0.00      LA0  C
ATOM    518  C   ALA A  58      48.404  19.440   9.607  1.00  0.00      LA0  C
ATOM    519  O   ALA A  58      48.985  18.385   9.817  1.00  0.00      LA0  O
ATOM    520  N   VAL A  59      47.093  19.611   9.784  1.00  0.00      LA0  N
ATOM    521  H   VAL A  59      46.654  20.504   9.640  1.00  0.00      LA0  H
ATOM    522  CA  VAL A  59      46.348  18.381  10.041  1.00  0.00      LA0  C
ATOM    523  CB  VAL A  59      45.254  18.605  11.098  1.00  0.00      LA0  C
ATOM    524  CG1 VAL A  59      44.428  17.343  11.377  1.00  0.00      LA0  C
ATOM    525  CG2 VAL A  59      45.877  19.146  12.388  1.00  0.00      LA0  C
ATOM    526  C   VAL A  59      45.799  17.789   8.753  1.00  0.00      LA0  C
ATOM    527  O   VAL A  59      44.966  18.358   8.061  1.00  0.00      LA0  O
ATOM    528  N   ALA A  60      46.320  16.603   8.440  1.00  0.00      LA0  N
ATOM    529  H   ALA A  60      46.945  16.166   9.087  1.00  0.00      LA0  H
ATOM    530  CA  ALA A  60      45.708  15.890   7.327  1.00  0.00      LA0  C
ATOM    531  CB  ALA A  60      46.688  14.900   6.704  1.00  0.00      LA0  C
ATOM    532  C   ALA A  60      44.479  15.125   7.764  1.00  0.00      LA0  C
ATOM    533  O   ALA A  60      44.562  14.062   8.372  1.00  0.00      LA0  O
ATOM    534  N   GLU A  61      43.329  15.698   7.405  1.00  0.00      LA0  N
ATOM    535  H   GLU A  61      43.333  16.573   6.918  1.00  0.00      LA0  H
ATOM    536  CA  GLU A  61      42.138  14.861   7.467  1.00  0.00      LA0  C
ATOM    537  CB  GLU A  61      40.841  15.664   7.427  1.00  0.00      LA0  C
ATOM    538  CG  GLU A  61      40.606  16.831   8.393  1.00  0.00      LA0  C
ATOM    539  CD  GLU A  61      39.120  17.190   8.357  1.00  0.00      LA0  C
ATOM    540  OE1 GLU A  61      38.554  17.526   9.386  1.00  0.00      LA0  O
ATOM    541  OE2 GLU A  61      38.455  16.982   7.345  1.00  0.00      LA0  O
ATOM    542  C   GLU A  61      42.082  13.934   6.270  1.00  0.00      LA0  C
ATOM    543  O   GLU A  61      42.048  14.375   5.124  1.00  0.00      LA0  O
ATOM    544  N   SER A  62      42.030  12.636   6.556  1.00  0.00      LA0  N
ATOM    545  H   SER A  62      42.087  12.239   7.473  1.00  0.00      LA0  H
ATOM    546  CA  SER A  62      41.457  11.844   5.481  1.00  0.00      LA0  C
ATOM    547  CB  SER A  62      42.317  10.603   5.211  1.00  0.00      LA0  C
ATOM    548  OG  SER A  62      42.629   9.879   6.405  1.00  0.00      LA0  O
ATOM    549  HG  SER A  62      42.916   9.024   6.089  1.00  0.00      LA0  H
ATOM    550  C   SER A  62      39.993  11.590   5.799  1.00  0.00      LA0  C
ATOM    551  O   SER A  62      39.405  12.302   6.616  1.00  0.00      LA0  O
ATOM    552  N   VAL A  63      39.407  10.569   5.160  1.00  0.00      LA0  N
ATOM    553  H   VAL A  63      39.869  10.073   4.419  1.00  0.00      LA0  H
ATOM    554  CA  VAL A  63      38.196  10.108   5.832  1.00  0.00      LA0  C
ATOM    555  CB  VAL A  63      37.036   9.833   4.854  1.00  0.00      LA0  C
ATOM    556  CG1 VAL A  63      36.620  11.152   4.216  1.00  0.00      LA0  C
ATOM    557  CG2 VAL A  63      37.304   8.782   3.774  1.00  0.00      LA0  C
ATOM    558  C   VAL A  63      38.497   8.948   6.761  1.00  0.00      LA0  C
ATOM    559  O   VAL A  63      38.175   8.925   7.939  1.00  0.00      LA0  O
ATOM    560  N   LYS A  64      39.205   7.986   6.175  1.00  0.00      LA0  N
ATOM    561  H   LYS A  64      39.516   8.107   5.231  1.00  0.00      LA0  H
ATOM    562  CA  LYS A  64      39.689   6.856   6.947  1.00  0.00      LA0  C
ATOM    563  CB  LYS A  64      39.721   5.673   5.971  1.00  0.00      LA0  C
ATOM    564  CG  LYS A  64      40.366   4.348   6.379  1.00  0.00      LA0  C
ATOM    565  CD  LYS A  64      41.089   3.719   5.179  1.00  0.00      LA0  C
ATOM    566  CE  LYS A  64      42.476   4.303   4.841  1.00  0.00      LA0  C
ATOM    567  NZ  LYS A  64      42.453   5.753   4.613  1.00  0.00      LA0  N
ATOM    568  HZ1 LYS A  64      43.338   6.104   4.210  1.00  0.00      LA0  H
ATOM    569  HZ2 LYS A  64      41.684   6.075   3.983  1.00  0.00      LA0  H
ATOM    570  HZ3 LYS A  64      42.354   6.287   5.498  1.00  0.00      LA0  H
ATOM    571  C   LYS A  64      41.041   7.221   7.540  1.00  0.00      LA0  C
ATOM    572  O   LYS A  64      42.074   6.750   7.075  1.00  0.00      LA0  O
ATOM    573  N   ALA A  65      40.936   8.082   8.576  1.00  0.00      LA0  N
ATOM    574  H   ALA A  65      40.020   8.475   8.690  1.00  0.00      LA0  H
ATOM    575  CA  ALA A  65      41.977   8.590   9.485  1.00  0.00      LA0  C
ATOM    576  CB  ALA A  65      43.401   8.049   9.246  1.00  0.00      LA0  C
ATOM    577  C   ALA A  65      42.055  10.106   9.515  1.00  0.00      LA0  C
ATOM    578  O   ALA A  65      41.371  10.826   8.798  1.00  0.00      LA0  O
ATOM    579  N   ALA A  66      42.944  10.549  10.410  1.00  0.00      LA0  N
ATOM    580  H   ALA A  66      43.396   9.925  11.049  1.00  0.00      LA0  H
ATOM    581  CA  ALA A  66      43.402  11.930  10.437  1.00  0.00      LA0  C
ATOM    582  CB  ALA A  66      42.454  12.826  11.237  1.00  0.00      LA0  C
ATOM    583  C   ALA A  66      44.737  11.884  11.138  1.00  0.00      LA0  C
ATOM    584  O   ALA A  66      44.969  10.991  11.945  1.00  0.00      LA0  O
ATOM    585  N   SER A  67      45.598  12.837  10.790  1.00  0.00      LA0  N
ATOM    586  H   SER A  67      45.366  13.523  10.097  1.00  0.00      LA0  H
ATOM    587  CA  SER A  67      46.921  12.838  11.403  1.00  0.00      LA0  C
ATOM    588  CB  SER A  67      47.864  11.890  10.644  1.00  0.00      LA0  C
ATOM    589  OG  SER A  67      49.148  11.814  11.278  1.00  0.00      LA0  O
ATOM    590  HG  SER A  67      49.725  12.426  10.817  1.00  0.00      LA0  H
ATOM    591  C   SER A  67      47.452  14.246  11.374  1.00  0.00      LA0  C
ATOM    592  O   SER A  67      46.947  15.089  10.643  1.00  0.00      LA0  O
ATOM    593  N   ASP A  68      48.510  14.451  12.163  1.00  0.00      LA0  N
ATOM    594  H   ASP A  68      48.880  13.706  12.716  1.00  0.00      LA0  H
ATOM    595  CA  ASP A  68      49.307  15.631  11.856  1.00  0.00      LA0  C
ATOM    596  CB  ASP A  68      50.211  16.057  13.013  1.00  0.00      LA0  C
ATOM    597  CG  ASP A  68      49.467  16.453  14.266  1.00  0.00      LA0  C
ATOM    598  OD1 ASP A  68      48.493  17.198  14.199  1.00  0.00      LA0  O
ATOM    599  OD2 ASP A  68      49.910  16.074  15.346  1.00  0.00      LA0  O
ATOM    600  C   ASP A  68      50.213  15.321  10.686  1.00  0.00      LA0  C
ATOM    601  O   ASP A  68      50.400  14.169  10.301  1.00  0.00      LA0  O
ATOM    602  N   ILE A  69      50.774  16.412  10.177  1.00  0.00      LA0  N
ATOM    603  H   ILE A  69      50.426  17.298  10.491  1.00  0.00      LA0  H
ATOM    604  CA  ILE A  69      51.936  16.419   9.300  1.00  0.00      LA0  C
ATOM    605  CB  ILE A  69      51.533  17.010   7.941  1.00  0.00      LA0  C
ATOM    606  CG2 ILE A  69      52.717  17.175   6.984  1.00  0.00      LA0  C
ATOM    607  CG1 ILE A  69      50.397  16.199   7.313  1.00  0.00      LA0  C
ATOM    608  CD1 ILE A  69      49.753  16.909   6.124  1.00  0.00      LA0  C
ATOM    609  C   ILE A  69      52.880  17.344  10.035  1.00  0.00      LA0  C
ATOM    610  O   ILE A  69      52.446  18.390  10.516  1.00  0.00      LA0  O
ATOM    611  N   TYR A  70      54.133  16.906  10.179  1.00  0.00      LA0  N
ATOM    612  H   TYR A  70      54.520  16.118   9.690  1.00  0.00      LA0  H
ATOM    613  CA  TYR A  70      55.008  17.760  10.969  1.00  0.00      LA0  C
ATOM    614  CB  TYR A  70      55.865  16.912  11.921  1.00  0.00      LA0  C
ATOM    615  CG  TYR A  70      55.028  16.466  13.101  1.00  0.00      LA0  C
ATOM    616  CD1 TYR A  70      55.148  17.171  14.315  1.00  0.00      LA0  C
ATOM    617  CE1 TYR A  70      54.320  16.828  15.396  1.00  0.00      LA0  C
ATOM    618  CD2 TYR A  70      54.142  15.376  12.965  1.00  0.00      LA0  C
ATOM    619  CE2 TYR A  70      53.317  15.027  14.047  1.00  0.00      LA0  C
ATOM    620  CZ  TYR A  70      53.392  15.780  15.237  1.00  0.00      LA0  C
ATOM    621  OH  TYR A  70      52.522  15.496  16.271  1.00  0.00      LA0  O
ATOM    622  HH  TYR A  70      51.647  15.370  15.904  1.00  0.00      LA0  H
ATOM    623  C   TYR A  70      55.831  18.677  10.091  1.00  0.00      LA0  C
ATOM    624  O   TYR A  70      55.702  18.704   8.873  1.00  0.00      LA0  O
ATOM    625  N   ALA A  71      56.677  19.459  10.765  1.00  0.00      LA0  N
ATOM    626  H   ALA A  71      56.703  19.478  11.767  1.00  0.00      LA0  H
ATOM    627  CA  ALA A  71      57.633  20.207   9.968  1.00  0.00      LA0  C
ATOM    628  CB  ALA A  71      57.645  21.675  10.379  1.00  0.00      LA0  C
ATOM    629  C   ALA A  71      59.020  19.619  10.114  1.00  0.00      LA0  C
ATOM    630  O   ALA A  71      59.588  19.553  11.198  1.00  0.00      LA0  O
ATOM    631  N   PRO A  72      59.559  19.163   8.961  1.00  0.00      LA0  N
ATOM    632  CD  PRO A  72      58.914  19.111   7.654  1.00  0.00      LA0  C
ATOM    633  CA  PRO A  72      60.908  18.587   8.961  1.00  0.00      LA0  C
ATOM    634  CB  PRO A  72      61.098  18.188   7.494  1.00  0.00      LA0  C
ATOM    635  CG  PRO A  72      59.695  18.033   6.918  1.00  0.00      LA0  C
ATOM    636  C   PRO A  72      61.994  19.534   9.459  1.00  0.00      LA0  C
ATOM    637  O   PRO A  72      62.899  19.163  10.195  1.00  0.00      LA0  O
ATOM    638  N   VAL A  73      61.863  20.780   8.986  1.00  0.00      LA0  N
ATOM    639  H   VAL A  73      61.046  21.043   8.475  1.00  0.00      LA0  H
ATOM    640  CA  VAL A  73      62.786  21.833   9.400  1.00  0.00      LA0  C
ATOM    641  CB  VAL A  73      63.629  22.313   8.209  1.00  0.00      LA0  C
ATOM    642  CG1 VAL A  73      64.623  21.237   7.780  1.00  0.00      LA0  C
ATOM    643  CG2 VAL A  73      62.766  22.772   7.031  1.00  0.00      LA0  C
ATOM    644  C   VAL A  73      61.968  22.966   9.981  1.00  0.00      LA0  C
ATOM    645  O   VAL A  73      60.745  22.947   9.881  1.00  0.00      LA0  O
ATOM    646  N   SER A  74      62.661  23.932  10.584  1.00  0.00      LA0  N
ATOM    647  H   SER A  74      63.665  23.987  10.553  1.00  0.00      LA0  H
ATOM    648  CA  SER A  74      61.875  25.062  11.061  1.00  0.00      LA0  C
ATOM    649  CB  SER A  74      62.446  25.591  12.379  1.00  0.00      LA0  C
ATOM    650  OG  SER A  74      62.938  24.495  13.163  1.00  0.00      LA0  O
ATOM    651  HG  SER A  74      63.817  24.334  12.807  1.00  0.00      LA0  H
ATOM    652  C   SER A  74      61.788  26.148  10.009  1.00  0.00      LA0  C
ATOM    653  O   SER A  74      62.426  26.072   8.965  1.00  0.00      LA0  O
ATOM    654  N   GLY A  75      60.975  27.163  10.314  1.00  0.00      LA0  N
ATOM    655  H   GLY A  75      60.368  27.141  11.111  1.00  0.00      LA0  H
ATOM    656  CA  GLY A  75      61.001  28.299   9.409  1.00  0.00      LA0  C
ATOM    657  C   GLY A  75      59.626  28.785   9.017  1.00  0.00      LA0  C
ATOM    658  O   GLY A  75      58.654  28.685   9.756  1.00  0.00      LA0  O
ATOM    659  N   GLU A  76      59.623  29.357   7.814  1.00  0.00      LA0  N
ATOM    660  H   GLU A  76      60.421  29.219   7.225  1.00  0.00      LA0  H
ATOM    661  CA  GLU A  76      58.516  30.193   7.368  1.00  0.00      LA0  C
ATOM    662  CB  GLU A  76      59.146  31.534   6.993  1.00  0.00      LA0  C
ATOM    663  CG  GLU A  76      58.265  32.691   6.517  1.00  0.00      LA0  C
ATOM    664  CD  GLU A  76      59.199  33.844   6.186  1.00  0.00      LA0  C
ATOM    665  OE1 GLU A  76      59.809  34.408   7.094  1.00  0.00      LA0  O
ATOM    666  OE2 GLU A  76      59.410  34.140   5.011  1.00  0.00      LA0  O
ATOM    667  C   GLU A  76      57.811  29.542   6.197  1.00  0.00      LA0  C
ATOM    668  O   GLU A  76      58.443  29.111   5.236  1.00  0.00      LA0  O
ATOM    669  N   ILE A  77      56.476  29.474   6.296  1.00  0.00      LA0  N
ATOM    670  H   ILE A  77      56.003  29.825   7.108  1.00  0.00      LA0  H
ATOM    671  CA  ILE A  77      55.777  28.959   5.117  1.00  0.00      LA0  C
ATOM    672  CB  ILE A  77      54.343  28.503   5.421  1.00  0.00      LA0  C
ATOM    673  CG2 ILE A  77      53.775  27.749   4.212  1.00  0.00      LA0  C
ATOM    674  CG1 ILE A  77      54.224  27.691   6.712  1.00  0.00      LA0  C
ATOM    675  CD1 ILE A  77      54.986  26.370   6.673  1.00  0.00      LA0  C
ATOM    676  C   ILE A  77      55.738  29.994   4.011  1.00  0.00      LA0  C
ATOM    677  O   ILE A  77      55.107  31.034   4.147  1.00  0.00      LA0  O
ATOM    678  N   VAL A  78      56.438  29.668   2.920  1.00  0.00      LA0  N
ATOM    679  H   VAL A  78      56.904  28.783   2.871  1.00  0.00      LA0  H
ATOM    680  CA  VAL A  78      56.421  30.633   1.824  1.00  0.00      LA0  C
ATOM    681  CB  VAL A  78      57.833  30.897   1.285  1.00  0.00      LA0  C
ATOM    682  CG1 VAL A  78      58.655  31.644   2.334  1.00  0.00      LA0  C
ATOM    683  CG2 VAL A  78      58.533  29.628   0.789  1.00  0.00      LA0  C
ATOM    684  C   VAL A  78      55.445  30.326   0.701  1.00  0.00      LA0  C
ATOM    685  O   VAL A  78      55.033  31.204  -0.044  1.00  0.00      LA0  O
ATOM    686  N   ALA A  79      55.069  29.041   0.608  1.00  0.00      LA0  N
ATOM    687  H   ALA A  79      55.440  28.331   1.210  1.00  0.00      LA0  H
ATOM    688  CA  ALA A  79      54.083  28.722  -0.421  1.00  0.00      LA0  C
ATOM    689  CB  ALA A  79      54.761  28.364  -1.749  1.00  0.00      LA0  C
ATOM    690  C   ALA A  79      53.217  27.565   0.003  1.00  0.00      LA0  C
ATOM    691  O   ALA A  79      53.643  26.724   0.781  1.00  0.00      LA0  O
ATOM    692  N   VAL A  80      52.003  27.544  -0.552  1.00  0.00      LA0  N
ATOM    693  H   VAL A  80      51.710  28.252  -1.193  1.00  0.00      LA0  H
ATOM    694  CA  VAL A  80      51.146  26.377  -0.352  1.00  0.00      LA0  C
ATOM    695  CB  VAL A  80      49.973  26.671   0.599  1.00  0.00      LA0  C
ATOM    696  CG1 VAL A  80      50.432  26.802   2.054  1.00  0.00      LA0  C
ATOM    697  CG2 VAL A  80      49.156  27.878   0.127  1.00  0.00      LA0  C
ATOM    698  C   VAL A  80      50.615  25.932  -1.696  1.00  0.00      LA0  C
ATOM    699  O   VAL A  80      50.586  26.706  -2.647  1.00  0.00      LA0  O
ATOM    700  N   ASN A  81      50.191  24.668  -1.736  1.00  0.00      LA0  N
ATOM    701  H   ASN A  81      50.267  24.084  -0.924  1.00  0.00      LA0  H
ATOM    702  CA  ASN A  81      49.536  24.200  -2.958  1.00  0.00      LA0  C
ATOM    703  CB  ASN A  81      49.655  22.678  -3.016  1.00  0.00      LA0  C
ATOM    704  CG  ASN A  81      49.185  22.120  -4.343  1.00  0.00      LA0  C
ATOM    705  OD1 ASN A  81      48.533  22.783  -5.141  1.00  0.00      LA0  O
ATOM    706  ND2 ASN A  81      49.575  20.860  -4.541  1.00  0.00      LA0  N
ATOM    707 HD21 ASN A  81      50.072  20.388  -3.808  1.00  0.00      LA0  H
ATOM    708 HD22 ASN A  81      49.420  20.345  -5.387  1.00  0.00      LA0  H
ATOM    709  C   ASN A  81      48.082  24.637  -3.010  1.00  0.00      LA0  C
ATOM    710  O   ASN A  81      47.282  24.256  -2.161  1.00  0.00      LA0  O
ATOM    711  N   ASP A  82      47.757  25.457  -4.027  1.00  0.00      LA0  N
ATOM    712  H   ASP A  82      48.412  25.668  -4.752  1.00  0.00      LA0  H
ATOM    713  CA  ASP A  82      46.374  25.942  -4.070  1.00  0.00      LA0  C
ATOM    714  CB  ASP A  82      46.179  27.102  -5.070  1.00  0.00      LA0  C
ATOM    715  CG  ASP A  82      46.029  26.694  -6.531  1.00  0.00      LA0  C
ATOM    716  OD1 ASP A  82      45.013  26.093  -6.887  1.00  0.00      LA0  O
ATOM    717  OD2 ASP A  82      46.901  27.037  -7.326  1.00  0.00      LA0  O
ATOM    718  C   ASP A  82      45.318  24.858  -4.206  1.00  0.00      LA0  C
ATOM    719  O   ASP A  82      44.227  24.934  -3.644  1.00  0.00      LA0  O
ATOM    720  N   ALA A  83      45.738  23.798  -4.921  1.00  0.00      LA0  N
ATOM    721  H   ALA A  83      46.645  23.830  -5.345  1.00  0.00      LA0  H
ATOM    722  CA  ALA A  83      44.874  22.635  -5.104  1.00  0.00      LA0  C
ATOM    723  CB  ALA A  83      45.573  21.568  -5.942  1.00  0.00      LA0  C
ATOM    724  C   ALA A  83      44.371  21.994  -3.825  1.00  0.00      LA0  C
ATOM    725  O   ALA A  83      43.335  21.351  -3.789  1.00  0.00      LA0  O
ATOM    726  N   LEU A  84      45.109  22.221  -2.731  1.00  0.00      LA0  N
ATOM    727  H   LEU A  84      45.912  22.818  -2.730  1.00  0.00      LA0  H
ATOM    728  CA  LEU A  84      44.599  21.591  -1.513  1.00  0.00      LA0  C
ATOM    729  CB  LEU A  84      45.728  21.404  -0.500  1.00  0.00      LA0  C
ATOM    730  CG  LEU A  84      46.913  20.637  -1.097  1.00  0.00      LA0  C
ATOM    731  CD1 LEU A  84      48.043  20.478  -0.088  1.00  0.00      LA0  C
ATOM    732  CD2 LEU A  84      46.504  19.293  -1.702  1.00  0.00      LA0  C
ATOM    733  C   LEU A  84      43.361  22.232  -0.894  1.00  0.00      LA0  C
ATOM    734  O   LEU A  84      42.864  21.801   0.139  1.00  0.00      LA0  O
ATOM    735  N   SER A  85      42.869  23.274  -1.585  1.00  0.00      LA0  N
ATOM    736  H   SER A  85      43.308  23.589  -2.426  1.00  0.00      LA0  H
ATOM    737  CA  SER A  85      41.577  23.828  -1.191  1.00  0.00      LA0  C
ATOM    738  CB  SER A  85      41.518  25.311  -1.564  1.00  0.00      LA0  C
ATOM    739  OG  SER A  85      42.805  25.920  -1.365  1.00  0.00      LA0  O
ATOM    740  HG  SER A  85      43.328  25.622  -2.111  1.00  0.00      LA0  H
ATOM    741  C   SER A  85      40.373  23.109  -1.790  1.00  0.00      LA0  C
ATOM    742  O   SER A  85      39.262  23.183  -1.282  1.00  0.00      LA0  O
ATOM    743  N   ASP A  86      40.647  22.444  -2.920  1.00  0.00      LA0  N
ATOM    744  H   ASP A  86      41.575  22.397  -3.291  1.00  0.00      LA0  H
ATOM    745  CA  ASP A  86      39.546  22.072  -3.810  1.00  0.00      LA0  C
ATOM    746  CB  ASP A  86      39.253  23.215  -4.801  1.00  0.00      LA0  C
ATOM    747  CG  ASP A  86      40.456  23.678  -5.628  1.00  0.00      LA0  C
ATOM    748  OD1 ASP A  86      40.245  24.407  -6.590  1.00  0.00      LA0  O
ATOM    749  OD2 ASP A  86      41.606  23.352  -5.326  1.00  0.00      LA0  O
ATOM    750  C   ASP A  86      39.721  20.738  -4.519  1.00  0.00      LA0  C
ATOM    751  O   ASP A  86      38.772  20.026  -4.823  1.00  0.00      LA0  O
ATOM    752  N   SER A  87      40.991  20.389  -4.720  1.00  0.00      LA0  N
ATOM    753  H   SER A  87      41.701  21.091  -4.681  1.00  0.00      LA0  H
ATOM    754  CA  SER A  87      41.306  19.008  -5.082  1.00  0.00      LA0  C
ATOM    755  CB  SER A  87      41.547  18.941  -6.590  1.00  0.00      LA0  C
ATOM    756  OG  SER A  87      40.497  19.666  -7.254  1.00  0.00      LA0  O
ATOM    757  HG  SER A  87      39.728  19.530  -6.704  1.00  0.00      LA0  H
ATOM    758  C   SER A  87      42.449  18.414  -4.253  1.00  0.00      LA0  C
ATOM    759  O   SER A  87      43.614  18.379  -4.641  1.00  0.00      LA0  O
ATOM    760  N   PRO A  88      42.074  17.979  -3.021  1.00  0.00      LA0  N
ATOM    761  CD  PRO A  88      40.731  17.999  -2.444  1.00  0.00      LA0  C
ATOM    762  CA  PRO A  88      43.088  17.470  -2.088  1.00  0.00      LA0  C
ATOM    763  CB  PRO A  88      42.352  17.552  -0.747  1.00  0.00      LA0  C
ATOM    764  CG  PRO A  88      40.884  17.309  -1.096  1.00  0.00      LA0  C
ATOM    765  C   PRO A  88      43.621  16.076  -2.409  1.00  0.00      LA0  C
ATOM    766  O   PRO A  88      44.747  15.722  -2.069  1.00  0.00      LA0  O
ATOM    767  N   GLU A  89      42.768  15.290  -3.081  1.00  0.00      LA0  N
ATOM    768  H   GLU A  89      41.912  15.671  -3.443  1.00  0.00      LA0  H
ATOM    769  CA  GLU A  89      43.104  13.910  -3.434  1.00  0.00      LA0  C
ATOM    770  CB  GLU A  89      41.897  13.225  -4.099  1.00  0.00      LA0  C
ATOM    771  CG  GLU A  89      41.550  13.661  -5.536  1.00  0.00      LA0  C
ATOM    772  CD  GLU A  89      41.424  15.170  -5.624  1.00  0.00      LA0  C
ATOM    773  OE1 GLU A  89      40.515  15.732  -5.021  1.00  0.00      LA0  O
ATOM    774  OE2 GLU A  89      42.292  15.791  -6.225  1.00  0.00      LA0  O
ATOM    775  C   GLU A  89      44.376  13.747  -4.253  1.00  0.00      LA0  C
ATOM    776  O   GLU A  89      45.037  12.714  -4.217  1.00  0.00      LA0  O
ATOM    777  N   LEU A  90      44.745  14.852  -4.928  1.00  0.00      LA0  N
ATOM    778  H   LEU A  90      44.029  15.537  -5.097  1.00  0.00      LA0  H
ATOM    779  CA  LEU A  90      46.047  14.925  -5.591  1.00  0.00      LA0  C
ATOM    780  CB  LEU A  90      46.326  16.341  -6.097  1.00  0.00      LA0  C
ATOM    781  CG  LEU A  90      45.407  16.747  -7.251  1.00  0.00      LA0  C
ATOM    782  CD1 LEU A  90      45.656  18.189  -7.688  1.00  0.00      LA0  C
ATOM    783  CD2 LEU A  90      45.500  15.777  -8.432  1.00  0.00      LA0  C
ATOM    784  C   LEU A  90      47.243  14.410  -4.803  1.00  0.00      LA0  C
ATOM    785  O   LEU A  90      48.175  13.842  -5.363  1.00  0.00      LA0  O
ATOM    786  N   VAL A  91      47.172  14.593  -3.470  1.00  0.00      LA0  N
ATOM    787  H   VAL A  91      46.369  15.053  -3.082  1.00  0.00      LA0  H
ATOM    788  CA  VAL A  91      48.231  14.024  -2.629  1.00  0.00      LA0  C
ATOM    789  CB  VAL A  91      48.028  14.406  -1.152  1.00  0.00      LA0  C
ATOM    790  CG1 VAL A  91      49.159  13.888  -0.261  1.00  0.00      LA0  C
ATOM    791  CG2 VAL A  91      47.884  15.919  -0.989  1.00  0.00      LA0  C
ATOM    792  C   VAL A  91      48.391  12.515  -2.785  1.00  0.00      LA0  C
ATOM    793  O   VAL A  91      49.489  11.989  -2.906  1.00  0.00      LA0  O
ATOM    794  N   ASN A  92      47.232  11.838  -2.802  1.00  0.00      LA0  N
ATOM    795  H   ASN A  92      46.361  12.332  -2.825  1.00  0.00      LA0  H
ATOM    796  CA  ASN A  92      47.275  10.381  -2.953  1.00  0.00      LA0  C
ATOM    797  CB  ASN A  92      45.919   9.713  -2.693  1.00  0.00      LA0  C
ATOM    798  CG  ASN A  92      45.407   9.989  -1.295  1.00  0.00      LA0  C
ATOM    799  OD1 ASN A  92      44.418  10.682  -1.106  1.00  0.00      LA0  O
ATOM    800  ND2 ASN A  92      46.102   9.424  -0.306  1.00  0.00      LA0  N
ATOM    801 HD21 ASN A  92      46.873   8.803  -0.480  1.00  0.00      LA0  H
ATOM    802 HD22 ASN A  92      45.852   9.605   0.645  1.00  0.00      LA0  H
ATOM    803  C   ASN A  92      47.787   9.910  -4.302  1.00  0.00      LA0  C
ATOM    804  O   ASN A  92      48.349   8.832  -4.442  1.00  0.00      LA0  O
ATOM    805  N   SER A  93      47.577  10.770  -5.308  1.00  0.00      LA0  N
ATOM    806  H   SER A  93      47.045  11.613  -5.204  1.00  0.00      LA0  H
ATOM    807  CA  SER A  93      48.165  10.425  -6.600  1.00  0.00      LA0  C
ATOM    808  CB  SER A  93      47.408  11.149  -7.713  1.00  0.00      LA0  C
ATOM    809  OG  SER A  93      46.849  12.365  -7.203  1.00  0.00      LA0  O
ATOM    810  HG  SER A  93      47.576  12.965  -7.048  1.00  0.00      LA0  H
ATOM    811  C   SER A  93      49.661  10.670  -6.703  1.00  0.00      LA0  C
ATOM    812  O   SER A  93      50.408   9.887  -7.274  1.00  0.00      LA0  O
ATOM    813  N   GLU A  94      50.063  11.815  -6.133  1.00  0.00      LA0  N
ATOM    814  H   GLU A  94      49.420  12.400  -5.640  1.00  0.00      LA0  H
ATOM    815  CA  GLU A  94      51.464  12.203  -6.272  1.00  0.00      LA0  C
ATOM    816  CB  GLU A  94      51.660  13.249  -7.362  1.00  0.00      LA0  C
ATOM    817  CG  GLU A  94      51.361  12.902  -8.813  1.00  0.00      LA0  C
ATOM    818  CD  GLU A  94      51.674  14.155  -9.599  1.00  0.00      LA0  C
ATOM    819  OE1 GLU A  94      52.847  14.404  -9.866  1.00  0.00      LA0  O
ATOM    820  OE2 GLU A  94      50.754  14.916  -9.884  1.00  0.00      LA0  O
ATOM    821  C   GLU A  94      52.036  12.826  -5.015  1.00  0.00      LA0  C
ATOM    822  O   GLU A  94      52.239  14.036  -4.946  1.00  0.00      LA0  O
ATOM    823  N   PRO A  95      52.363  11.977  -4.018  1.00  0.00      LA0  N
ATOM    824  CD  PRO A  95      52.312  10.517  -4.015  1.00  0.00      LA0  C
ATOM    825  CA  PRO A  95      52.852  12.544  -2.755  1.00  0.00      LA0  C
ATOM    826  CB  PRO A  95      52.990  11.301  -1.873  1.00  0.00      LA0  C
ATOM    827  CG  PRO A  95      53.202  10.142  -2.840  1.00  0.00      LA0  C
ATOM    828  C   PRO A  95      54.141  13.342  -2.904  1.00  0.00      LA0  C
ATOM    829  O   PRO A  95      54.415  14.282  -2.170  1.00  0.00      LA0  O
ATOM    830  N   TYR A  96      54.931  12.922  -3.907  1.00  0.00      LA0  N
ATOM    831  H   TYR A  96      54.636  12.154  -4.473  1.00  0.00      LA0  H
ATOM    832  CA  TYR A  96      56.230  13.558  -4.102  1.00  0.00      LA0  C
ATOM    833  CB  TYR A  96      57.260  12.496  -4.500  1.00  0.00      LA0  C
ATOM    834  CG  TYR A  96      57.336  11.414  -3.445  1.00  0.00      LA0  C
ATOM    835  CD1 TYR A  96      57.821  11.748  -2.167  1.00  0.00      LA0  C
ATOM    836  CE1 TYR A  96      57.925  10.750  -1.187  1.00  0.00      LA0  C
ATOM    837  CD2 TYR A  96      56.930  10.102  -3.762  1.00  0.00      LA0  C
ATOM    838  CE2 TYR A  96      57.040   9.101  -2.780  1.00  0.00      LA0  C
ATOM    839  CZ  TYR A  96      57.545   9.437  -1.509  1.00  0.00      LA0  C
ATOM    840  OH  TYR A  96      57.682   8.461  -0.542  1.00  0.00      LA0  O
ATOM    841  HH  TYR A  96      57.933   7.646  -0.981  1.00  0.00      LA0  H
ATOM    842  C   TYR A  96      56.268  14.731  -5.072  1.00  0.00      LA0  C
ATOM    843  O   TYR A  96      57.303  15.378  -5.250  1.00  0.00      LA0  O
ATOM    844  N   ALA A  97      55.113  14.960  -5.719  1.00  0.00      LA0  N
ATOM    845  H   ALA A  97      54.264  14.486  -5.481  1.00  0.00      LA0  H
ATOM    846  CA  ALA A  97      55.119  15.972  -6.771  1.00  0.00      LA0  C
ATOM    847  CB  ALA A  97      55.418  15.338  -8.135  1.00  0.00      LA0  C
ATOM    848  C   ALA A  97      53.861  16.829  -6.785  1.00  0.00      LA0  C
ATOM    849  O   ALA A  97      53.767  17.760  -5.997  1.00  0.00      LA0  O
ATOM    850  N   GLY A  98      52.894  16.507  -7.665  1.00  0.00      LA0  N
ATOM    851  H   GLY A  98      52.952  15.744  -8.319  1.00  0.00      LA0  H
ATOM    852  CA  GLY A  98      51.706  17.364  -7.762  1.00  0.00      LA0  C
ATOM    853  C   GLY A  98      50.935  17.569  -6.467  1.00  0.00      LA0  C
ATOM    854  O   GLY A  98      50.408  18.639  -6.178  1.00  0.00      LA0  O
ATOM    855  N   GLY A  99      50.922  16.498  -5.663  1.00  0.00      LA0  N
ATOM    856  H   GLY A  99      51.403  15.659  -5.920  1.00  0.00      LA0  H
ATOM    857  CA  GLY A  99      50.296  16.634  -4.353  1.00  0.00      LA0  C
ATOM    858  C   GLY A  99      51.229  17.091  -3.244  1.00  0.00      LA0  C
ATOM    859  O   GLY A  99      51.109  16.686  -2.093  1.00  0.00      LA0  O
ATOM    860  N   TRP A 100      52.160  17.982  -3.627  1.00  0.00      LA0  N
ATOM    861  H   TRP A 100      52.262  18.231  -4.590  1.00  0.00      LA0  H
ATOM    862  CA  TRP A 100      52.934  18.658  -2.589  1.00  0.00      LA0  C
ATOM    863  CB  TRP A 100      54.088  19.477  -3.195  1.00  0.00      LA0  C
ATOM    864  CG  TRP A 100      53.600  20.680  -3.981  1.00  0.00      LA0  C
ATOM    865  CD2 TRP A 100      53.652  22.072  -3.595  1.00  0.00      LA0  C
ATOM    866  CE2 TRP A 100      53.075  22.836  -4.665  1.00  0.00      LA0  C
ATOM    867  CE3 TRP A 100      54.135  22.732  -2.445  1.00  0.00      LA0  C
ATOM    868  CD1 TRP A 100      53.000  20.682  -5.251  1.00  0.00      LA0  C
ATOM    869  NE1 TRP A 100      52.688  21.941  -5.656  1.00  0.00      LA0  N
ATOM    870  HE1 TRP A 100      52.253  22.168  -6.505  1.00  0.00      LA0  H
ATOM    871  CZ2 TRP A 100      52.993  24.241  -4.564  1.00  0.00      LA0  C
ATOM    872  CZ3 TRP A 100      54.046  24.138  -2.356  1.00  0.00      LA0  C
ATOM    873  CH2 TRP A 100      53.480  24.888  -3.409  1.00  0.00      LA0  C
ATOM    874  C   TRP A 100      52.051  19.520  -1.708  1.00  0.00      LA0  C
ATOM    875  O   TRP A 100      50.985  19.965  -2.119  1.00  0.00      LA0  O
ATOM    876  N   ILE A 101      52.531  19.722  -0.480  1.00  0.00      LA0  N
ATOM    877  H   ILE A 101      53.438  19.386  -0.225  1.00  0.00      LA0  H
ATOM    878  CA  ILE A 101      51.693  20.486   0.436  1.00  0.00      LA0  C
ATOM    879  CB  ILE A 101      51.640  19.784   1.802  1.00  0.00      LA0  C
ATOM    880  CG2 ILE A 101      50.734  20.512   2.804  1.00  0.00      LA0  C
ATOM    881  CG1 ILE A 101      51.211  18.325   1.614  1.00  0.00      LA0  C
ATOM    882  CD1 ILE A 101      51.365  17.481   2.876  1.00  0.00      LA0  C
ATOM    883  C   ILE A 101      52.126  21.936   0.538  1.00  0.00      LA0  C
ATOM    884  O   ILE A 101      51.380  22.863   0.236  1.00  0.00      LA0  O
ATOM    885  N   PHE A 102      53.384  22.091   0.974  1.00  0.00      LA0  N
ATOM    886  H   PHE A 102      53.994  21.311   1.133  1.00  0.00      LA0  H
ATOM    887  CA  PHE A 102      53.859  23.454   1.172  1.00  0.00      LA0  C
ATOM    888  CB  PHE A 102      53.506  23.983   2.576  1.00  0.00      LA0  C
ATOM    889  CG  PHE A 102      54.204  23.256   3.707  1.00  0.00      LA0  C
ATOM    890  CD1 PHE A 102      53.672  22.045   4.200  1.00  0.00      LA0  C
ATOM    891  CD2 PHE A 102      55.361  23.826   4.281  1.00  0.00      LA0  C
ATOM    892  CE1 PHE A 102      54.270  21.423   5.313  1.00  0.00      LA0  C
ATOM    893  CE2 PHE A 102      55.960  23.208   5.396  1.00  0.00      LA0  C
ATOM    894  CZ  PHE A 102      55.396  22.024   5.914  1.00  0.00      LA0  C
ATOM    895  C   PHE A 102      55.330  23.588   0.858  1.00  0.00      LA0  C
ATOM    896  O   PHE A 102      56.049  22.604   0.769  1.00  0.00      LA0  O
ATOM    897  N   LYS A 103      55.746  24.841   0.685  1.00  0.00      LA0  N
ATOM    898  H   LYS A 103      55.101  25.594   0.800  1.00  0.00      LA0  H
ATOM    899  CA  LYS A 103      57.172  25.107   0.577  1.00  0.00      LA0  C
ATOM    900  CB  LYS A 103      57.499  25.856  -0.710  1.00  0.00      LA0  C
ATOM    901  CG  LYS A 103      57.693  24.941  -1.916  1.00  0.00      LA0  C
ATOM    902  CD  LYS A 103      57.857  25.744  -3.205  1.00  0.00      LA0  C
ATOM    903  CE  LYS A 103      58.311  24.901  -4.399  1.00  0.00      LA0  C
ATOM    904  NZ  LYS A 103      59.710  24.484  -4.234  1.00  0.00      LA0  N
ATOM    905  HZ1 LYS A 103      59.974  23.866  -5.029  1.00  0.00      LA0  H
ATOM    906  HZ2 LYS A 103      60.355  25.307  -4.239  1.00  0.00      LA0  H
ATOM    907  HZ3 LYS A 103      59.847  23.934  -3.361  1.00  0.00      LA0  H
ATOM    908  C   LYS A 103      57.594  25.932   1.761  1.00  0.00      LA0  C
ATOM    909  O   LYS A 103      57.006  26.964   2.072  1.00  0.00      LA0  O
ATOM    910  N   ILE A 104      58.631  25.414   2.411  1.00  0.00      LA0  N
ATOM    911  H   ILE A 104      59.075  24.581   2.078  1.00  0.00      LA0  H
ATOM    912  CA  ILE A 104      59.160  26.142   3.549  1.00  0.00      LA0  C
ATOM    913  CB  ILE A 104      59.196  25.217   4.783  1.00  0.00      LA0  C
ATOM    914  CG2 ILE A 104      60.108  24.008   4.569  1.00  0.00      LA0  C
ATOM    915  CG1 ILE A 104      59.520  25.968   6.075  1.00  0.00      LA0  C
ATOM    916  CD1 ILE A 104      59.637  25.035   7.277  1.00  0.00      LA0  C
ATOM    917  C   ILE A 104      60.509  26.762   3.222  1.00  0.00      LA0  C
ATOM    918  O   ILE A 104      61.366  26.191   2.554  1.00  0.00      LA0  O
ATOM    919  N   LYS A 105      60.642  27.984   3.730  1.00  0.00      LA0  N
ATOM    920  H   LYS A 105      59.872  28.377   4.235  1.00  0.00      LA0  H
ATOM    921  CA  LYS A 105      61.961  28.580   3.880  1.00  0.00      LA0  C
ATOM    922  CB  LYS A 105      61.751  30.088   3.809  1.00  0.00      LA0  C
ATOM    923  CG  LYS A 105      62.832  31.032   4.329  1.00  0.00      LA0  C
ATOM    924  CD  LYS A 105      62.132  32.375   4.510  1.00  0.00      LA0  C
ATOM    925  CE  LYS A 105      62.899  33.483   5.223  1.00  0.00      LA0  C
ATOM    926  NZ  LYS A 105      61.912  34.498   5.609  1.00  0.00      LA0  N
ATOM    927  HZ1 LYS A 105      62.288  35.445   5.778  1.00  0.00      LA0  H
ATOM    928  HZ2 LYS A 105      61.117  34.546   4.932  1.00  0.00      LA0  H
ATOM    929  HZ3 LYS A 105      61.397  34.193   6.465  1.00  0.00      LA0  H
ATOM    930  C   LYS A 105      62.470  28.132   5.234  1.00  0.00      LA0  C
ATOM    931  O   LYS A 105      61.889  28.469   6.258  1.00  0.00      LA0  O
ATOM    932  N   ALA A 106      63.536  27.324   5.185  1.00  0.00      LA0  N
ATOM    933  H   ALA A 106      64.011  27.157   4.324  1.00  0.00      LA0  H
ATOM    934  CA  ALA A 106      64.062  26.826   6.454  1.00  0.00      LA0  C
ATOM    935  CB  ALA A 106      65.096  25.725   6.212  1.00  0.00      LA0  C
ATOM    936  C   ALA A 106      64.711  27.925   7.269  1.00  0.00      LA0  C
ATOM    937  O   ALA A 106      64.996  29.002   6.755  1.00  0.00      LA0  O
ATOM    938  N   SER A 107      64.954  27.599   8.541  1.00  0.00      LA0  N
ATOM    939  H   SER A 107      64.641  26.720   8.914  1.00  0.00      LA0  H
ATOM    940  CA  SER A 107      65.777  28.498   9.346  1.00  0.00      LA0  C
ATOM    941  CB  SER A 107      65.723  28.105  10.822  1.00  0.00      LA0  C
ATOM    942  OG  SER A 107      64.581  27.277  11.063  1.00  0.00      LA0  O
ATOM    943  HG  SER A 107      64.893  26.373  10.931  1.00  0.00      LA0  H
ATOM    944  C   SER A 107      67.221  28.524   8.881  1.00  0.00      LA0  C
ATOM    945  O   SER A 107      67.835  29.571   8.716  1.00  0.00      LA0  O
ATOM    946  N   ASP A 108      67.712  27.297   8.658  1.00  0.00      LA0  N
ATOM    947  H   ASP A 108      67.163  26.473   8.840  1.00  0.00      LA0  H
ATOM    948  CA  ASP A 108      69.074  27.140   8.163  1.00  0.00      LA0  C
ATOM    949  CB  ASP A 108      70.044  27.014   9.355  1.00  0.00      LA0  C
ATOM    950  CG  ASP A 108      71.531  27.026   8.991  1.00  0.00      LA0  C
ATOM    951  OD1 ASP A 108      71.899  26.887   7.829  1.00  0.00      LA0  O
ATOM    952  OD2 ASP A 108      72.347  27.120   9.902  1.00  0.00      LA0  O
ATOM    953  C   ASP A 108      69.103  25.913   7.278  1.00  0.00      LA0  C
ATOM    954  O   ASP A 108      68.412  24.929   7.515  1.00  0.00      LA0  O
ATOM    955  N   GLU A 109      69.936  25.998   6.236  1.00  0.00      LA0  N
ATOM    956  H   GLU A 109      70.554  26.785   6.247  1.00  0.00      LA0  H
ATOM    957  CA  GLU A 109      70.186  24.817   5.410  1.00  0.00      LA0  C
ATOM    958  CB  GLU A 109      71.197  25.171   4.313  1.00  0.00      LA0  C
ATOM    959  CG  GLU A 109      70.862  26.433   3.499  1.00  0.00      LA0  C
ATOM    960  CD  GLU A 109      69.936  26.133   2.333  1.00  0.00      LA0  C
ATOM    961  OE1 GLU A 109      70.424  25.953   1.223  1.00  0.00      LA0  O
ATOM    962  OE2 GLU A 109      68.719  26.095   2.500  1.00  0.00      LA0  O
ATOM    963  C   GLU A 109      70.678  23.624   6.232  1.00  0.00      LA0  C
ATOM    964  O   GLU A 109      70.367  22.469   5.964  1.00  0.00      LA0  O
ATOM    965  N   SER A 110      71.442  23.959   7.290  1.00  0.00      LA0  N
ATOM    966  H   SER A 110      71.631  24.924   7.495  1.00  0.00      LA0  H
ATOM    967  CA  SER A 110      71.977  22.906   8.152  1.00  0.00      LA0  C
ATOM    968  CB  SER A 110      72.919  23.505   9.200  1.00  0.00      LA0  C
ATOM    969  OG  SER A 110      72.179  24.289  10.138  1.00  0.00      LA0  O
ATOM    970  HG  SER A 110      72.351  25.214   9.940  1.00  0.00      LA0  H
ATOM    971  C   SER A 110      70.947  21.989   8.804  1.00  0.00      LA0  C
ATOM    972  O   SER A 110      71.217  20.830   9.109  1.00  0.00      LA0  O
ATOM    973  N   GLU A 111      69.724  22.537   8.965  1.00  0.00      LA0  N
ATOM    974  H   GLU A 111      69.562  23.491   8.703  1.00  0.00      LA0  H
ATOM    975  CA  GLU A 111      68.649  21.739   9.562  1.00  0.00      LA0  C
ATOM    976  CB  GLU A 111      67.350  22.541   9.673  1.00  0.00      LA0  C
ATOM    977  CG  GLU A 111      67.402  23.790  10.557  1.00  0.00      LA0  C
ATOM    978  CD  GLU A 111      66.024  24.430  10.616  1.00  0.00      LA0  C
ATOM    979  OE1 GLU A 111      65.571  24.990   9.624  1.00  0.00      LA0  O
ATOM    980  OE2 GLU A 111      65.387  24.391  11.662  1.00  0.00      LA0  O
ATOM    981  C   GLU A 111      68.374  20.400   8.881  1.00  0.00      LA0  C
ATOM    982  O   GLU A 111      67.842  19.470   9.480  1.00  0.00      LA0  O
ATOM    983  N   LEU A 112      68.809  20.313   7.608  1.00  0.00      LA0  N
ATOM    984  H   LEU A 112      69.203  21.125   7.171  1.00  0.00      LA0  H
ATOM    985  CA  LEU A 112      68.771  19.037   6.887  1.00  0.00      LA0  C
ATOM    986  CB  LEU A 112      69.460  19.167   5.529  1.00  0.00      LA0  C
ATOM    987  CG  LEU A 112      68.690  20.029   4.531  1.00  0.00      LA0  C
ATOM    988  CD1 LEU A 112      69.507  20.293   3.266  1.00  0.00      LA0  C
ATOM    989  CD2 LEU A 112      67.323  19.426   4.210  1.00  0.00      LA0  C
ATOM    990  C   LEU A 112      69.333  17.818   7.608  1.00  0.00      LA0  C
ATOM    991  O   LEU A 112      68.880  16.691   7.405  1.00  0.00      LA0  O
ATOM    992  N   GLU A 113      70.325  18.060   8.476  1.00  0.00      LA0  N
ATOM    993  H   GLU A 113      70.688  18.980   8.641  1.00  0.00      LA0  H
ATOM    994  CA  GLU A 113      70.865  16.868   9.125  1.00  0.00      LA0  C
ATOM    995  CB  GLU A 113      72.392  16.919   9.236  1.00  0.00      LA0  C
ATOM    996  CG  GLU A 113      73.065  17.061   7.859  1.00  0.00      LA0  C
ATOM    997  CD  GLU A 113      72.442  16.101   6.853  1.00  0.00      LA0  C
ATOM    998  OE1 GLU A 113      72.555  14.888   7.004  1.00  0.00      LA0  O
ATOM    999  OE2 GLU A 113      71.762  16.560   5.941  1.00  0.00      LA0  O
ATOM   1000  C   GLU A 113      70.170  16.396  10.385  1.00  0.00      LA0  C
ATOM   1001  O   GLU A 113      70.576  15.459  11.057  1.00  0.00      LA0  O
ATOM   1002  N   SER A 114      69.023  17.039  10.624  1.00  0.00      LA0  N
ATOM   1003  H   SER A 114      68.784  17.884  10.149  1.00  0.00      LA0  H
ATOM   1004  CA  SER A 114      68.058  16.406  11.519  1.00  0.00      LA0  C
ATOM   1005  CB  SER A 114      67.086  17.464  12.042  1.00  0.00      LA0  C
ATOM   1006  OG  SER A 114      67.765  18.719  12.176  1.00  0.00      LA0  O
ATOM   1007  HG  SER A 114      67.611  19.191  11.361  1.00  0.00      LA0  H
ATOM   1008  C   SER A 114      67.281  15.267  10.862  1.00  0.00      LA0  C
ATOM   1009  O   SER A 114      66.531  14.533  11.495  1.00  0.00      LA0  O
ATOM   1010  N   LEU A 115      67.454  15.188   9.532  1.00  0.00      LA0  N
ATOM   1011  H   LEU A 115      68.145  15.721   9.046  1.00  0.00      LA0  H
ATOM   1012  CA  LEU A 115      66.541  14.354   8.764  1.00  0.00      LA0  C
ATOM   1013  CB  LEU A 115      65.817  15.220   7.739  1.00  0.00      LA0  C
ATOM   1014  CG  LEU A 115      65.097  16.413   8.359  1.00  0.00      LA0  C
ATOM   1015  CD1 LEU A 115      64.746  17.440   7.293  1.00  0.00      LA0  C
ATOM   1016  CD2 LEU A 115      63.895  15.990   9.205  1.00  0.00      LA0  C
ATOM   1017  C   LEU A 115      67.216  13.192   8.071  1.00  0.00      LA0  C
ATOM   1018  O   LEU A 115      68.387  13.239   7.696  1.00  0.00      LA0  O
ATOM   1019  N   LEU A 116      66.390  12.151   7.917  1.00  0.00      LA0  N
ATOM   1020  H   LEU A 116      65.421  12.299   8.121  1.00  0.00      LA0  H
ATOM   1021  CA  LEU A 116      66.817  10.904   7.285  1.00  0.00      LA0  C
ATOM   1022  CB  LEU A 116      65.735   9.821   7.422  1.00  0.00      LA0  C
ATOM   1023  CG  LEU A 116      65.453   9.243   8.818  1.00  0.00      LA0  C
ATOM   1024  CD1 LEU A 116      64.730  10.205   9.762  1.00  0.00      LA0  C
ATOM   1025  CD2 LEU A 116      64.669   7.936   8.708  1.00  0.00      LA0  C
ATOM   1026  C   LEU A 116      67.089  11.117   5.812  1.00  0.00      LA0  C
ATOM   1027  O   LEU A 116      66.526  12.014   5.195  1.00  0.00      LA0  O
ATOM   1028  N   ASP A 117      67.963  10.266   5.280  1.00  0.00      LA0  N
ATOM   1029  H   ASP A 117      68.440   9.551   5.795  1.00  0.00      LA0  H
ATOM   1030  CA  ASP A 117      68.093  10.219   3.828  1.00  0.00      LA0  C
ATOM   1031  CB  ASP A 117      69.550   9.901   3.462  1.00  0.00      LA0  C
ATOM   1032  CG  ASP A 117      69.918   8.514   3.960  1.00  0.00      LA0  C
ATOM   1033  OD1 ASP A 117      69.885   7.584   3.167  1.00  0.00      LA0  O
ATOM   1034  OD2 ASP A 117      70.180   8.359   5.147  1.00  0.00      LA0  O
ATOM   1035  C   ASP A 117      67.125   9.194   3.256  1.00  0.00      LA0  C
ATOM   1036  O   ASP A 117      66.334   8.600   3.984  1.00  0.00      LA0  O
ATOM   1037  N   ALA A 118      67.239   8.989   1.932  1.00  0.00      LA0  N
ATOM   1038  H   ALA A 118      67.894   9.530   1.409  1.00  0.00      LA0  H
ATOM   1039  CA  ALA A 118      66.426   7.953   1.296  1.00  0.00      LA0  C
ATOM   1040  CB  ALA A 118      66.725   7.880  -0.202  1.00  0.00      LA0  C
ATOM   1041  C   ALA A 118      66.585   6.573   1.912  1.00  0.00      LA0  C
ATOM   1042  O   ALA A 118      65.640   5.987   2.426  1.00  0.00      LA0  O
ATOM   1043  N   THR A 119      67.838   6.103   1.883  1.00  0.00      LA0  N
ATOM   1044  H   THR A 119      68.597   6.654   1.539  1.00  0.00      LA0  H
ATOM   1045  CA  THR A 119      68.127   4.772   2.417  1.00  0.00      LA0  C
ATOM   1046  CB  THR A 119      69.612   4.440   2.243  1.00  0.00      LA0  C
ATOM   1047  OG1 THR A 119      70.278   5.426   1.436  1.00  0.00      LA0  O
ATOM   1048  HG1 THR A 119      70.412   6.178   2.014  1.00  0.00      LA0  H
ATOM   1049  CG2 THR A 119      69.807   3.033   1.677  1.00  0.00      LA0  C
ATOM   1050  C   THR A 119      67.709   4.575   3.867  1.00  0.00      LA0  C
ATOM   1051  O   THR A 119      67.144   3.561   4.265  1.00  0.00      LA0  O
ATOM   1052  N   ALA A 120      67.970   5.629   4.661  1.00  0.00      LA0  N
ATOM   1053  H   ALA A 120      68.497   6.417   4.322  1.00  0.00      LA0  H
ATOM   1054  CA  ALA A 120      67.490   5.547   6.041  1.00  0.00      LA0  C
ATOM   1055  CB  ALA A 120      67.989   6.725   6.873  1.00  0.00      LA0  C
ATOM   1056  C   ALA A 120      65.978   5.455   6.176  1.00  0.00      LA0  C
ATOM   1057  O   ALA A 120      65.448   4.777   7.046  1.00  0.00      LA0  O
ATOM   1058  N   TYR A 121      65.291   6.151   5.258  1.00  0.00      LA0  N
ATOM   1059  H   TYR A 121      65.761   6.680   4.546  1.00  0.00      LA0  H
ATOM   1060  CA  TYR A 121      63.837   6.022   5.271  1.00  0.00      LA0  C
ATOM   1061  CB  TYR A 121      63.194   7.123   4.428  1.00  0.00      LA0  C
ATOM   1062  CG  TYR A 121      61.730   7.281   4.770  1.00  0.00      LA0  C
ATOM   1063  CD1 TYR A 121      61.372   7.762   6.047  1.00  0.00      LA0  C
ATOM   1064  CE1 TYR A 121      60.013   7.927   6.357  1.00  0.00      LA0  C
ATOM   1065  CD2 TYR A 121      60.763   6.950   3.799  1.00  0.00      LA0  C
ATOM   1066  CE2 TYR A 121      59.404   7.115   4.110  1.00  0.00      LA0  C
ATOM   1067  CZ  TYR A 121      59.049   7.606   5.383  1.00  0.00      LA0  C
ATOM   1068  OH  TYR A 121      57.716   7.782   5.695  1.00  0.00      LA0  O
ATOM   1069  HH  TYR A 121      57.204   7.867   4.893  1.00  0.00      LA0  H
ATOM   1070  C   TYR A 121      63.330   4.647   4.868  1.00  0.00      LA0  C
ATOM   1071  O   TYR A 121      62.373   4.129   5.432  1.00  0.00      LA0  O
ATOM   1072  N   GLU A 122      64.040   4.059   3.888  1.00  0.00      LA0  N
ATOM   1073  H   GLU A 122      64.781   4.558   3.432  1.00  0.00      LA0  H
ATOM   1074  CA  GLU A 122      63.735   2.673   3.526  1.00  0.00      LA0  C
ATOM   1075  CB  GLU A 122      64.641   2.176   2.399  1.00  0.00      LA0  C
ATOM   1076  CG  GLU A 122      64.553   3.016   1.126  1.00  0.00      LA0  C
ATOM   1077  CD  GLU A 122      65.459   2.432   0.063  1.00  0.00      LA0  C
ATOM   1078  OE1 GLU A 122      66.675   2.579   0.179  1.00  0.00      LA0  O
ATOM   1079  OE2 GLU A 122      64.944   1.836  -0.881  1.00  0.00      LA0  O
ATOM   1080  C   GLU A 122      63.844   1.739   4.715  1.00  0.00      LA0  C
ATOM   1081  O   GLU A 122      62.923   1.005   5.055  1.00  0.00      LA0  O
ATOM   1082  N   ALA A 123      65.009   1.867   5.380  1.00  0.00      LA0  N
ATOM   1083  H   ALA A 123      65.718   2.458   4.991  1.00  0.00      LA0  H
ATOM   1084  CA  ALA A 123      65.231   1.123   6.622  1.00  0.00      LA0  C
ATOM   1085  CB  ALA A 123      66.533   1.564   7.295  1.00  0.00      LA0  C
ATOM   1086  C   ALA A 123      64.079   1.251   7.603  1.00  0.00      LA0  C
ATOM   1087  O   ALA A 123      63.444   0.269   7.951  1.00  0.00      LA0  O
ATOM   1088  N   LEU A 124      63.779   2.521   7.937  1.00  0.00      LA0  N
ATOM   1089  H   LEU A 124      64.397   3.244   7.629  1.00  0.00      LA0  H
ATOM   1090  CA  LEU A 124      62.678   2.830   8.857  1.00  0.00      LA0  C
ATOM   1091  CB  LEU A 124      62.412   4.340   8.833  1.00  0.00      LA0  C
ATOM   1092  CG  LEU A 124      61.475   4.850   9.933  1.00  0.00      LA0  C
ATOM   1093  CD1 LEU A 124      62.058   4.632  11.331  1.00  0.00      LA0  C
ATOM   1094  CD2 LEU A 124      61.068   6.307   9.702  1.00  0.00      LA0  C
ATOM   1095  C   LEU A 124      61.384   2.051   8.638  1.00  0.00      LA0  C
ATOM   1096  O   LEU A 124      60.707   1.623   9.567  1.00  0.00      LA0  O
ATOM   1097  N   LEU A 125      61.064   1.882   7.344  1.00  0.00      LA0  N
ATOM   1098  H   LEU A 125      61.697   2.184   6.629  1.00  0.00      LA0  H
ATOM   1099  CA  LEU A 125      59.857   1.115   7.039  1.00  0.00      LA0  C
ATOM   1100  CB  LEU A 125      59.545   1.195   5.542  1.00  0.00      LA0  C
ATOM   1101  CG  LEU A 125      59.408   2.636   5.031  1.00  0.00      LA0  C
ATOM   1102  CD1 LEU A 125      59.340   2.693   3.505  1.00  0.00      LA0  C
ATOM   1103  CD2 LEU A 125      58.245   3.385   5.687  1.00  0.00      LA0  C
ATOM   1104  C   LEU A 125      59.916  -0.328   7.523  1.00  0.00      LA0  C
ATOM   1105  O   LEU A 125      59.001  -0.830   8.166  1.00  0.00      LA0  O
ATOM   1106  N   GLU A 126      61.065  -0.948   7.216  1.00  0.00      LA0  N
ATOM   1107  H   GLU A 126      61.801  -0.442   6.762  1.00  0.00      LA0  H
ATOM   1108  CA  GLU A 126      61.293  -2.318   7.678  1.00  0.00      LA0  C
ATOM   1109  CB  GLU A 126      62.533  -2.907   6.997  1.00  0.00      LA0  C
ATOM   1110  CG  GLU A 126      62.468  -2.949   5.463  1.00  0.00      LA0  C
ATOM   1111  CD  GLU A 126      61.462  -3.983   4.984  1.00  0.00      LA0  C
ATOM   1112  OE1 GLU A 126      60.360  -3.601   4.594  1.00  0.00      LA0  O
ATOM   1113  OE2 GLU A 126      61.795  -5.169   4.976  1.00  0.00      LA0  O
ATOM   1114  C   GLU A 126      61.406  -2.438   9.193  1.00  0.00      LA0  C
ATOM   1115  O   GLU A 126      60.881  -3.358   9.808  1.00  0.00      LA0  O
ATOM   1116  N   ASP A 127      62.082  -1.429   9.779  1.00  0.00      LA0  N
ATOM   1117  H   ASP A 127      62.580  -0.770   9.218  1.00  0.00      LA0  H
ATOM   1118  CA  ASP A 127      62.208  -1.343  11.239  1.00  0.00      LA0  C
ATOM   1119  CB  ASP A 127      62.922  -0.050  11.671  1.00  0.00      LA0  C
ATOM   1120  CG  ASP A 127      64.385  -0.013  11.251  1.00  0.00      LA0  C
ATOM   1121  OD1 ASP A 127      65.110  -0.969  11.522  1.00  0.00      LA0  O
ATOM   1122  OD2 ASP A 127      64.806   0.992  10.679  1.00  0.00      LA0  O
ATOM   1123  C   ASP A 127      60.875  -1.442  11.962  1.00  0.00      LA0  C
ATOM   1124  O   ASP A 127      60.716  -2.144  12.955  1.00  0.00      LA0  O
ATOM   1125  N   GLU A 128      59.899  -0.724  11.383  1.00  0.00      LA0  N
ATOM   1126  H   GLU A 128      60.114  -0.105  10.624  1.00  0.00      LA0  H
ATOM   1127  CA  GLU A 128      58.531  -1.047  11.778  1.00  0.00      LA0  C
ATOM   1128  CB  GLU A 128      57.758   0.207  12.201  1.00  0.00      LA0  C
ATOM   1129  CG  GLU A 128      56.477  -0.150  12.966  1.00  0.00      LA0  C
ATOM   1130  CD  GLU A 128      55.747   1.100  13.418  1.00  0.00      LA0  C
ATOM   1131  OE1 GLU A 128      56.055   1.606  14.496  1.00  0.00      LA0  O
ATOM   1132  OE2 GLU A 128      54.852   1.547  12.703  1.00  0.00      LA0  O
ATOM   1133  C   GLU A 128      57.790  -1.831  10.706  1.00  0.00      LA0  C
ATOM   1134  O   GLU A 128      57.120  -2.832  10.953  1.00  0.00      LA0  O
END
