# Supplementary material for: Large scale analyses of genotype-phenotype relationships of glycine decarboxylase mutations and neurological disease severity
Source: PLoS Comput Biol. 2020 May 18;16(5):e1007871. doi: 10.1371/journal.pcbi.1007871 (PMC7259800; doi:10.1371/journal.pcbi.1007871)
Supplement: S1 Appendix — (ZIP) [file pcbi.1007871.s011.zip › S1_Appendix/cluspro.TH.ecoli/model.002.09.pdb]

HEADER rec.pdb
REMARK original generated coordinate pdb file
ATOM      1  N   GLN A   4      22.318  45.643  17.313  1.00  0.00      RA0  N
ATOM      2  H   GLN A   4      21.354  45.818  17.129  1.00  0.00      RA0  H
ATOM      3  CA  GLN A   4      23.356  46.702  17.078  1.00  0.00      RA0  C
ATOM      4  CB  GLN A   4      22.868  48.052  17.603  1.00  0.00      RA0  C
ATOM      5  CG  GLN A   4      23.788  49.205  17.202  1.00  0.00      RA0  C
ATOM      6  CD  GLN A   4      23.189  50.515  17.664  1.00  0.00      RA0  C
ATOM      7  OE1 GLN A   4      22.894  50.718  18.835  1.00  0.00      RA0  O
ATOM      8  NE2 GLN A   4      23.015  51.401  16.667  1.00  0.00      RA0  N
ATOM      9 HE21 GLN A   4      23.270  51.181  15.726  1.00  0.00      RA0  H
ATOM     10 HE22 GLN A   4      22.625  52.304  16.852  1.00  0.00      RA0  H
ATOM     11  C   GLN A   4      24.669  46.292  17.706  1.00  0.00      RA0  C
ATOM     12  O   GLN A   4      24.709  45.892  18.876  1.00  0.00      RA0  O
ATOM     13  N   THR A   5      25.745  46.374  16.923  1.00  0.00      RA0  N
ATOM     14  H   THR A   5      25.673  46.794  16.023  1.00  0.00      RA0  H
ATOM     15  CA  THR A   5      27.040  45.928  17.398  1.00  0.00      RA0  C
ATOM     16  CB  THR A   5      27.993  45.734  16.194  1.00  0.00      RA0  C
ATOM     17  OG1 THR A   5      29.302  45.342  16.625  1.00  0.00      RA0  O
ATOM     18  HG1 THR A   5      29.760  44.995  15.850  1.00  0.00      RA0  H
ATOM     19  CG2 THR A   5      28.081  46.974  15.301  1.00  0.00      RA0  C
ATOM     20  C   THR A   5      27.567  46.895  18.439  1.00  0.00      RA0  C
ATOM     21  O   THR A   5      27.394  48.098  18.287  1.00  0.00      RA0  O
ATOM     22  N   PRO A   6      28.258  46.395  19.466  1.00  0.00      RA0  N
ATOM     23  CD  PRO A   6      28.410  44.982  19.788  1.00  0.00      RA0  C
ATOM     24  CA  PRO A   6      28.957  47.285  20.399  1.00  0.00      RA0  C
ATOM     25  CB  PRO A   6      29.665  46.298  21.333  1.00  0.00      RA0  C
ATOM     26  CG  PRO A   6      28.859  45.005  21.239  1.00  0.00      RA0  C
ATOM     27  C   PRO A   6      29.941  48.233  19.721  1.00  0.00      RA0  C
ATOM     28  O   PRO A   6      30.283  49.284  20.285  1.00  0.00      RA0  O
ATOM     29  N   LEU A   7      30.378  47.879  18.514  1.00  0.00      RA0  N
ATOM     30  H   LEU A   7      30.058  47.036  18.075  1.00  0.00      RA0  H
ATOM     31  CA  LEU A   7      31.322  48.712  17.757  1.00  0.00      RA0  C
ATOM     32  CB  LEU A   7      32.175  47.819  16.861  1.00  0.00      RA0  C
ATOM     33  CG  LEU A   7      33.074  46.900  17.677  1.00  0.00      RA0  C
ATOM     34  CD1 LEU A   7      33.836  45.900  16.811  1.00  0.00      RA0  C
ATOM     35  CD2 LEU A   7      34.020  47.727  18.535  1.00  0.00      RA0  C
ATOM     36  C   LEU A   7      30.719  49.845  16.928  1.00  0.00      RA0  C
ATOM     37  O   LEU A   7      31.447  50.554  16.256  1.00  0.00      RA0  O
ATOM     38  N   TYR A   8      29.406  50.055  17.033  1.00  0.00      RA0  N
ATOM     39  H   TYR A   8      28.875  49.478  17.656  1.00  0.00      RA0  H
ATOM     40  CA  TYR A   8      28.697  50.975  16.166  1.00  0.00      RA0  C
ATOM     41  CB  TYR A   8      27.231  51.034  16.582  1.00  0.00      RA0  C
ATOM     42  CG  TYR A   8      26.399  51.557  15.441  1.00  0.00      RA0  C
ATOM     43  CD1 TYR A   8      26.024  52.895  15.395  1.00  0.00      RA0  C
ATOM     44  CE1 TYR A   8      25.236  53.357  14.348  1.00  0.00      RA0  C
ATOM     45  CD2 TYR A   8      26.002  50.685  14.436  1.00  0.00      RA0  C
ATOM     46  CE2 TYR A   8      25.213  51.148  13.393  1.00  0.00      RA0  C
ATOM     47  CZ  TYR A   8      24.826  52.481  13.350  1.00  0.00      RA0  C
ATOM     48  OH  TYR A   8      24.031  52.929  12.316  1.00  0.00      RA0  O
ATOM     49  HH  TYR A   8      23.960  52.253  11.654  1.00  0.00      RA0  H
ATOM     50  C   TYR A   8      29.324  52.367  16.213  1.00  0.00      RA0  C
ATOM     51  O   TYR A   8      29.574  52.947  15.173  1.00  0.00      RA0  O
ATOM     52  N   GLU A   9      29.592  52.896  17.409  1.00  0.00      RA0  N
ATOM     53  H   GLU A   9      29.480  52.344  18.234  1.00  0.00      RA0  H
ATOM     54  CA  GLU A   9      30.170  54.230  17.533  1.00  0.00      RA0  C
ATOM     55  CB  GLU A   9      30.089  54.623  19.013  1.00  0.00      RA0  C
ATOM     56  CG  GLU A   9      30.974  55.776  19.486  1.00  0.00      RA0  C
ATOM     57  CD  GLU A   9      32.323  55.222  19.898  1.00  0.00      RA0  C
ATOM     58  OE1 GLU A   9      32.496  54.005  19.870  1.00  0.00      RA0  O
ATOM     59  OE2 GLU A   9      33.204  56.003  20.243  1.00  0.00      RA0  O
ATOM     60  C   GLU A   9      31.558  54.315  16.916  1.00  0.00      RA0  C
ATOM     61  O   GLU A   9      31.888  55.305  16.257  1.00  0.00      RA0  O
ATOM     62  N   GLN A  10      32.378  53.293  17.147  1.00  0.00      RA0  N
ATOM     63  H   GLN A  10      32.121  52.640  17.858  1.00  0.00      RA0  H
ATOM     64  CA  GLN A  10      33.695  53.234  16.494  1.00  0.00      RA0  C
ATOM     65  CB  GLN A  10      34.528  52.064  17.006  1.00  0.00      RA0  C
ATOM     66  CG  GLN A  10      35.135  52.385  18.366  1.00  0.00      RA0  C
ATOM     67  CD  GLN A  10      35.861  53.712  18.268  1.00  0.00      RA0  C
ATOM     68  OE1 GLN A  10      36.831  53.883  17.525  1.00  0.00      RA0  O
ATOM     69  NE2 GLN A  10      35.344  54.646  19.072  1.00  0.00      RA0  N
ATOM     70 HE21 GLN A  10      34.489  54.468  19.587  1.00  0.00      RA0  H
ATOM     71 HE22 GLN A  10      35.632  55.588  19.232  1.00  0.00      RA0  H
ATOM     72  C   GLN A  10      33.576  53.174  14.974  1.00  0.00      RA0  C
ATOM     73  O   GLN A  10      34.322  53.856  14.263  1.00  0.00      RA0  O
ATOM     74  N   HIS A  11      32.625  52.393  14.458  1.00  0.00      RA0  N
ATOM     75  H   HIS A  11      32.025  51.880  15.072  1.00  0.00      RA0  H
ATOM     76  CA  HIS A  11      32.386  52.402  13.014  1.00  0.00      RA0  C
ATOM     77  CB  HIS A  11      31.224  51.503  12.619  1.00  0.00      RA0  C
ATOM     78  CG  HIS A  11      31.498  50.057  12.927  1.00  0.00      RA0  C
ATOM     79  ND1 HIS A  11      32.635  49.408  12.618  1.00  0.00      RA0  N
ATOM     80  HD1 HIS A  11      33.412  49.746  12.117  1.00  0.00      RA0  H
ATOM     81  CD2 HIS A  11      30.620  49.167  13.544  1.00  0.00      RA0  C
ATOM     82  NE2 HIS A  11      31.242  47.969  13.608  1.00  0.00      RA0  N
ATOM     83  CE1 HIS A  11      32.481  48.116  13.041  1.00  0.00      RA0  C
ATOM     84  C   HIS A  11      32.086  53.799  12.504  1.00  0.00      RA0  C
ATOM     85  O   HIS A  11      32.635  54.214  11.489  1.00  0.00      RA0  O
ATOM     86  N   THR A  12      31.245  54.553  13.210  1.00  0.00      RA0  N
ATOM     87  H   THR A  12      30.754  54.205  14.015  1.00  0.00      RA0  H
ATOM     88  CA  THR A  12      30.918  55.903  12.727  1.00  0.00      RA0  C
ATOM     89  CB  THR A  12      29.740  56.403  13.542  1.00  0.00      RA0  C
ATOM     90  OG1 THR A  12      29.647  55.619  14.731  1.00  0.00      RA0  O
ATOM     91  HG1 THR A  12      30.388  55.859  15.282  1.00  0.00      RA0  H
ATOM     92  CG2 THR A  12      28.437  56.289  12.751  1.00  0.00      RA0  C
ATOM     93  C   THR A  12      32.141  56.811  12.783  1.00  0.00      RA0  C
ATOM     94  O   THR A  12      32.362  57.626  11.882  1.00  0.00      RA0  O
ATOM     95  N   LEU A  13      32.932  56.679  13.840  1.00  0.00      RA0  N
ATOM     96  H   LEU A  13      32.731  55.994  14.544  1.00  0.00      RA0  H
ATOM     97  CA  LEU A  13      34.150  57.471  13.973  1.00  0.00      RA0  C
ATOM     98  CB  LEU A  13      34.778  57.308  15.356  1.00  0.00      RA0  C
ATOM     99  CG  LEU A  13      33.909  57.904  16.462  1.00  0.00      RA0  C
ATOM    100  CD1 LEU A  13      34.619  57.854  17.813  1.00  0.00      RA0  C
ATOM    101  CD2 LEU A  13      33.443  59.321  16.124  1.00  0.00      RA0  C
ATOM    102  C   LEU A  13      35.166  57.137  12.881  1.00  0.00      RA0  C
ATOM    103  O   LEU A  13      35.982  57.983  12.507  1.00  0.00      RA0  O
ATOM    104  N   CYS A  14      35.106  55.903  12.378  1.00  0.00      RA0  N
ATOM    105  H   CYS A  14      34.453  55.247  12.762  1.00  0.00      RA0  H
ATOM    106  CA  CYS A  14      35.954  55.426  11.284  1.00  0.00      RA0  C
ATOM    107  CB  CYS A  14      36.262  53.943  11.489  1.00  0.00      RA0  C
ATOM    108  SG  CYS A  14      37.163  53.616  13.030  1.00  0.00      RA0  S
ATOM    109  C   CYS A  14      35.397  55.732   9.892  1.00  0.00      RA0  C
ATOM    110  O   CYS A  14      35.986  55.323   8.897  1.00  0.00      RA0  O
ATOM    111  N   GLY A  15      34.279  56.453   9.826  1.00  0.00      RA0  N
ATOM    112  H   GLY A  15      33.790  56.708  10.662  1.00  0.00      RA0  H
ATOM    113  CA  GLY A  15      33.716  56.889   8.549  1.00  0.00      RA0  C
ATOM    114  C   GLY A  15      32.884  55.831   7.838  1.00  0.00      RA0  C
ATOM    115  O   GLY A  15      32.760  55.840   6.615  1.00  0.00      RA0  O
ATOM    116  N   ALA A  16      32.291  54.925   8.598  1.00  0.00      RA0  N
ATOM    117  H   ALA A  16      32.393  54.966   9.594  1.00  0.00      RA0  H
ATOM    118  CA  ALA A  16      31.456  53.867   8.003  1.00  0.00      RA0  C
ATOM    119  CB  ALA A  16      30.860  52.978   9.084  1.00  0.00      RA0  C
ATOM    120  C   ALA A  16      30.290  54.405   7.149  1.00  0.00      RA0  C
ATOM    121  O   ALA A  16      29.627  55.384   7.501  1.00  0.00      RA0  O
ATOM    122  N   ARG A  17      30.083  53.784   5.991  1.00  0.00      RA0  N
ATOM    123  H   ARG A  17      30.672  53.013   5.744  1.00  0.00      RA0  H
ATOM    124  CA  ARG A  17      28.847  53.954   5.233  1.00  0.00      RA0  C
ATOM    125  CB  ARG A  17      29.125  54.046   3.730  1.00  0.00      RA0  C
ATOM    126  CG  ARG A  17      29.706  55.371   3.207  1.00  0.00      RA0  C
ATOM    127  CD  ARG A  17      31.133  55.710   3.655  1.00  0.00      RA0  C
ATOM    128  NE  ARG A  17      31.677  56.812   2.861  1.00  0.00      RA0  N
ATOM    129  HE  ARG A  17      31.159  57.020   2.025  1.00  0.00      RA0  H
ATOM    130  CZ  ARG A  17      32.866  57.383   3.224  1.00  0.00      RA0  C
ATOM    131  NH1 ARG A  17      33.458  57.015   4.380  1.00  0.00      RA0  N
ATOM    132 HH11 ARG A  17      34.378  57.301   4.666  1.00  0.00      RA0  H
ATOM    133 HH12 ARG A  17      32.993  56.409   5.043  1.00  0.00      RA0  H
ATOM    134  NH2 ARG A  17      33.441  58.299   2.412  1.00  0.00      RA0  N
ATOM    135 HH21 ARG A  17      34.312  58.746   2.640  1.00  0.00      RA0  H
ATOM    136 HH22 ARG A  17      33.017  58.569   1.542  1.00  0.00      RA0  H
ATOM    137  C   ARG A  17      28.052  52.692   5.551  1.00  0.00      RA0  C
ATOM    138  O   ARG A  17      28.424  51.601   5.152  1.00  0.00      RA0  O
ATOM    139  N   MSE A  18      26.942  52.849   6.263  1.00  0.00      RA0  N
ATOM    140  H   MSE A  18      26.566  53.766   6.386  1.00  0.00      RA0  H
ATOM    141  CA  MSE A  18      26.193  51.711   6.787  1.00  0.00      RA0  C
ATOM    142  CB  MSE A  18      25.446  52.093   8.064  1.00  0.00      RA0  C
ATOM    143  CG  MSE A  18      26.322  52.602   9.205  1.00  0.00      RA0  C
ATOM    144  SE  MSE A  18      27.427  51.347   9.858  1.00  0.00      RA0  S
ATOM    145  CE  MSE A  18      27.924  52.252  11.329  1.00  0.00      RA0  C
ATOM    146  C   MSE A  18      25.153  51.143   5.804  1.00  0.00      RA0  C
ATOM    147  O   MSE A  18      24.553  51.880   5.013  1.00  0.00      RA0  O
ATOM    148  N   VAL A  19      24.946  49.837   5.891  1.00  0.00      RA0  N
ATOM    149  H   VAL A  19      25.460  49.257   6.530  1.00  0.00      RA0  H
ATOM    150  CA  VAL A  19      23.825  49.171   5.232  1.00  0.00      RA0  C
ATOM    151  CB  VAL A  19      24.275  48.432   3.966  1.00  0.00      RA0  C
ATOM    152  CG1 VAL A  19      24.670  49.388   2.839  1.00  0.00      RA0  C
ATOM    153  CG2 VAL A  19      25.376  47.425   4.297  1.00  0.00      RA0  C
ATOM    154  C   VAL A  19      23.218  48.169   6.201  1.00  0.00      RA0  C
ATOM    155  O   VAL A  19      23.788  47.884   7.248  1.00  0.00      RA0  O
ATOM    156  N   ASP A  20      22.059  47.624   5.854  1.00  0.00      RA0  N
ATOM    157  H   ASP A  20      21.676  47.750   4.943  1.00  0.00      RA0  H
ATOM    158  CA  ASP A  20      21.501  46.561   6.663  1.00  0.00      RA0  C
ATOM    159  CB  ASP A  20      20.003  46.350   6.490  1.00  0.00      RA0  C
ATOM    160  CG  ASP A  20      19.704  45.120   7.321  1.00  0.00      RA0  C
ATOM    161  OD1 ASP A  20      19.931  45.186   8.520  1.00  0.00      RA0  O
ATOM    162  OD2 ASP A  20      19.335  44.075   6.785  1.00  0.00      RA0  O
ATOM    163  C   ASP A  20      22.132  45.251   6.279  1.00  0.00      RA0  C
ATOM    164  O   ASP A  20      22.216  44.922   5.097  1.00  0.00      RA0  O
ATOM    165  N   PHE A  21      22.592  44.496   7.272  1.00  0.00      RA0  N
ATOM    166  H   PHE A  21      22.306  44.766   8.190  1.00  0.00      RA0  H
ATOM    167  CA  PHE A  21      23.096  43.151   7.053  1.00  0.00      RA0  C
ATOM    168  CB  PHE A  21      24.582  43.115   7.390  1.00  0.00      RA0  C
ATOM    169  CG  PHE A  21      25.230  41.894   6.789  1.00  0.00      RA0  C
ATOM    170  CD1 PHE A  21      24.999  41.573   5.457  1.00  0.00      RA0  C
ATOM    171  CD2 PHE A  21      26.076  41.106   7.559  1.00  0.00      RA0  C
ATOM    172  CE1 PHE A  21      25.633  40.476   4.886  1.00  0.00      RA0  C
ATOM    173  CE2 PHE A  21      26.710  40.010   6.988  1.00  0.00      RA0  C
ATOM    174  CZ  PHE A  21      26.497  39.701   5.650  1.00  0.00      RA0  C
ATOM    175  C   PHE A  21      22.320  42.193   7.937  1.00  0.00      RA0  C
ATOM    176  O   PHE A  21      22.596  42.069   9.137  1.00  0.00      RA0  O
ATOM    177  N   HIS A  22      21.303  41.559   7.363  1.00  0.00      RA0  N
ATOM    178  H   HIS A  22      20.986  41.942   6.494  1.00  0.00      RA0  H
ATOM    179  CA  HIS A  22      20.471  40.614   8.117  1.00  0.00      RA0  C
ATOM    180  CB  HIS A  22      21.200  39.305   8.438  1.00  0.00      RA0  C
ATOM    181  CG  HIS A  22      21.975  38.783   7.255  1.00  0.00      RA0  C
ATOM    182  ND1 HIS A  22      21.481  38.647   6.010  1.00  0.00      RA0  N
ATOM    183  HD1 HIS A  22      20.576  38.879   5.711  1.00  0.00      RA0  H
ATOM    184  CD2 HIS A  22      23.302  38.346   7.264  1.00  0.00      RA0  C
ATOM    185  NE2 HIS A  22      23.603  37.941   6.008  1.00  0.00      RA0  N
ATOM    186  CE1 HIS A  22      22.485  38.127   5.234  1.00  0.00      RA0  C
ATOM    187  C   HIS A  22      19.960  41.183   9.440  1.00  0.00      RA0  C
ATOM    188  O   HIS A  22      19.955  40.491  10.463  1.00  0.00      RA0  O
ATOM    189  N   GLY A  23      19.505  42.437   9.388  1.00  0.00      RA0  N
ATOM    190  H   GLY A  23      19.615  43.020   8.573  1.00  0.00      RA0  H
ATOM    191  CA  GLY A  23      18.932  43.124  10.542  1.00  0.00      RA0  C
ATOM    192  C   GLY A  23      19.890  43.995  11.343  1.00  0.00      RA0  C
ATOM    193  O   GLY A  23      19.437  44.796  12.172  1.00  0.00      RA0  O
ATOM    194  N   TRP A  24      21.199  43.837  11.104  1.00  0.00      RA0  N
ATOM    195  H   TRP A  24      21.472  43.276  10.322  1.00  0.00      RA0  H
ATOM    196  CA  TRP A  24      22.255  44.642  11.761  1.00  0.00      RA0  C
ATOM    197  CB  TRP A  24      23.522  43.825  12.013  1.00  0.00      RA0  C
ATOM    198  CG  TRP A  24      23.335  42.671  12.965  1.00  0.00      RA0  C
ATOM    199  CD2 TRP A  24      23.852  42.552  14.306  1.00  0.00      RA0  C
ATOM    200  CE2 TRP A  24      23.490  41.275  14.792  1.00  0.00      RA0  C
ATOM    201  CE3 TRP A  24      24.595  43.408  15.110  1.00  0.00      RA0  C
ATOM    202  CD1 TRP A  24      22.682  41.457  12.714  1.00  0.00      RA0  C
ATOM    203  NE1 TRP A  24      22.775  40.632  13.789  1.00  0.00      RA0  N
ATOM    204  HE1 TRP A  24      22.432  39.711  13.825  1.00  0.00      RA0  H
ATOM    205  CZ2 TRP A  24      23.878  40.887  16.069  1.00  0.00      RA0  C
ATOM    206  CZ3 TRP A  24      24.978  43.006  16.384  1.00  0.00      RA0  C
ATOM    207  CH2 TRP A  24      24.621  41.751  16.863  1.00  0.00      RA0  C
ATOM    208  C   TRP A  24      22.688  45.819  10.866  1.00  0.00      RA0  C
ATOM    209  O   TRP A  24      22.888  45.636   9.658  1.00  0.00      RA0  O
ATOM    210  N   MSE A  25      22.893  46.987  11.457  1.00  0.00      RA0  N
ATOM    211  H   MSE A  25      22.788  47.042  12.446  1.00  0.00      RA0  H
ATOM    212  CA  MSE A  25      23.476  48.111  10.726  1.00  0.00      RA0  C
ATOM    213  CB  MSE A  25      22.977  49.440  11.285  1.00  0.00      RA0  C
ATOM    214  CG  MSE A  25      21.480  49.593  11.025  1.00  0.00      RA0  C
ATOM    215  SE  MSE A  25      21.114  49.593   9.264  1.00  0.00      RA0  S
ATOM    216  CE  MSE A  25      19.362  49.195   9.374  1.00  0.00      RA0  C
ATOM    217  C   MSE A  25      24.996  47.992  10.758  1.00  0.00      RA0  C
ATOM    218  O   MSE A  25      25.620  48.212  11.805  1.00  0.00      RA0  O
ATOM    219  N   MSE A  26      25.570  47.665   9.596  1.00  0.00      RA0  N
ATOM    220  H   MSE A  26      25.003  47.594   8.769  1.00  0.00      RA0  H
ATOM    221  CA  MSE A  26      26.991  47.305   9.476  1.00  0.00      RA0  C
ATOM    222  CB  MSE A  26      27.115  45.805   9.183  1.00  0.00      RA0  C
ATOM    223  CG  MSE A  26      26.560  44.890  10.271  1.00  0.00      RA0  C
ATOM    224  SE  MSE A  26      27.446  45.028  11.828  1.00  0.00      RA0  S
ATOM    225  CE  MSE A  26      29.012  44.351  11.258  1.00  0.00      RA0  C
ATOM    226  C   MSE A  26      27.654  48.087   8.358  1.00  0.00      RA0  C
ATOM    227  O   MSE A  26      27.010  48.437   7.362  1.00  0.00      RA0  O
ATOM    228  N   PRO A  27      28.947  48.385   8.499  1.00  0.00      RA0  N
ATOM    229  CD  PRO A  27      29.790  48.116   9.654  1.00  0.00      RA0  C
ATOM    230  CA  PRO A  27      29.642  49.103   7.432  1.00  0.00      RA0  C
ATOM    231  CB  PRO A  27      31.016  49.385   8.040  1.00  0.00      RA0  C
ATOM    232  CG  PRO A  27      30.866  49.181   9.544  1.00  0.00      RA0  C
ATOM    233  C   PRO A  27      29.809  48.337   6.132  1.00  0.00      RA0  C
ATOM    234  O   PRO A  27      30.370  47.255   6.112  1.00  0.00      RA0  O
ATOM    235  N   LEU A  28      29.304  48.907   5.043  1.00  0.00      RA0  N
ATOM    236  H   LEU A  28      28.809  49.771   5.141  1.00  0.00      RA0  H
ATOM    237  CA  LEU A  28      29.578  48.382   3.716  1.00  0.00      RA0  C
ATOM    238  CB  LEU A  28      28.647  49.019   2.688  1.00  0.00      RA0  C
ATOM    239  CG  LEU A  28      28.766  48.369   1.309  1.00  0.00      RA0  C
ATOM    240  CD1 LEU A  28      28.414  46.881   1.355  1.00  0.00      RA0  C
ATOM    241  CD2 LEU A  28      27.954  49.119   0.254  1.00  0.00      RA0  C
ATOM    242  C   LEU A  28      31.047  48.677   3.374  1.00  0.00      RA0  C
ATOM    243  O   LEU A  28      31.740  47.875   2.750  1.00  0.00      RA0  O
ATOM    244  N   HIS A  29      31.473  49.864   3.749  1.00  0.00      RA0  N
ATOM    245  H   HIS A  29      30.892  50.525   4.229  1.00  0.00      RA0  H
ATOM    246  CA  HIS A  29      32.866  50.280   3.592  1.00  0.00      RA0  C
ATOM    247  CB  HIS A  29      33.230  50.560   2.126  1.00  0.00      RA0  C
ATOM    248  CG  HIS A  29      32.269  51.531   1.483  1.00  0.00      RA0  C
ATOM    249  ND1 HIS A  29      31.159  51.158   0.821  1.00  0.00      RA0  N
ATOM    250  HD1 HIS A  29      30.852  50.238   0.667  1.00  0.00      RA0  H
ATOM    251  CD2 HIS A  29      32.365  52.923   1.443  1.00  0.00      RA0  C
ATOM    252  NE2 HIS A  29      31.301  53.391   0.752  1.00  0.00      RA0  N
ATOM    253  CE1 HIS A  29      30.555  52.303   0.367  1.00  0.00      RA0  C
ATOM    254  C   HIS A  29      33.078  51.495   4.461  1.00  0.00      RA0  C
ATOM    255  O   HIS A  29      32.143  52.009   5.054  1.00  0.00      RA0  O
ATOM    256  N   TYR A  30      34.310  51.984   4.483  1.00  0.00      RA0  N
ATOM    257  H   TYR A  30      35.060  51.469   4.044  1.00  0.00      RA0  H
ATOM    258  CA  TYR A  30      34.651  53.153   5.285  1.00  0.00      RA0  C
ATOM    259  CB  TYR A  30      35.694  52.801   6.346  1.00  0.00      RA0  C
ATOM    260  CG  TYR A  30      35.188  51.807   7.364  1.00  0.00      RA0  C
ATOM    261  CD1 TYR A  30      35.234  50.442   7.106  1.00  0.00      RA0  C
ATOM    262  CE1 TYR A  30      34.867  49.538   8.095  1.00  0.00      RA0  C
ATOM    263  CD2 TYR A  30      34.712  52.266   8.585  1.00  0.00      RA0  C
ATOM    264  CE2 TYR A  30      34.351  51.364   9.576  1.00  0.00      RA0  C
ATOM    265  CZ  TYR A  30      34.459  50.000   9.340  1.00  0.00      RA0  C
ATOM    266  OH  TYR A  30      34.167  49.108  10.350  1.00  0.00      RA0  O
ATOM    267  HH  TYR A  30      34.288  48.222  10.024  1.00  0.00      RA0  H
ATOM    268  C   TYR A  30      35.253  54.249   4.414  1.00  0.00      RA0  C
ATOM    269  O   TYR A  30      35.986  55.144   4.908  1.00  0.00      RA0  O
ATOM    270  N   GLY A  31      34.939  54.191   3.122  1.00  0.00      RA0  N
ATOM    271  H   GLY A  31      34.417  53.412   2.782  1.00  0.00      RA0  H
ATOM    272  CA  GLY A  31      35.396  55.192   2.164  1.00  0.00      RA0  C
ATOM    273  C   GLY A  31      35.870  54.611   0.843  1.00  0.00      RA0  C
ATOM    274  O   GLY A  31      35.830  55.287  -0.186  1.00  0.00      RA0  O
ATOM    275  N   SER A  32      36.371  53.386   0.873  1.00  0.00      RA0  N
ATOM    276  H   SER A  32      36.518  52.850   1.709  1.00  0.00      RA0  H
ATOM    277  CA  SER A  32      36.822  52.713  -0.340  1.00  0.00      RA0  C
ATOM    278  CB  SER A  32      38.062  53.418  -0.914  1.00  0.00      RA0  C
ATOM    279  OG  SER A  32      38.984  52.484  -1.463  1.00  0.00      RA0  O
ATOM    280  HG  SER A  32      39.538  52.309  -0.699  1.00  0.00      RA0  H
ATOM    281  C   SER A  32      36.839  51.207  -0.179  1.00  0.00      RA0  C
ATOM    282  O   SER A  32      37.762  50.674   0.427  1.00  0.00      RA0  O
ATOM    283  N   GLN A  33      35.845  50.502  -0.721  1.00  0.00      RA0  N
ATOM    284  H   GLN A  33      35.118  50.973  -1.216  1.00  0.00      RA0  H
ATOM    285  CA  GLN A  33      35.849  49.061  -0.607  1.00  0.00      RA0  C
ATOM    286  CB  GLN A  33      34.516  48.403  -0.967  1.00  0.00      RA0  C
ATOM    287  CG  GLN A  33      34.243  48.216  -2.457  1.00  0.00      RA0  C
ATOM    288  CD  GLN A  33      33.008  47.353  -2.586  1.00  0.00      RA0  C
ATOM    289  OE1 GLN A  33      31.996  47.588  -1.936  1.00  0.00      RA0  O
ATOM    290  NE2 GLN A  33      33.160  46.320  -3.435  1.00  0.00      RA0  N
ATOM    291 HE21 GLN A  33      34.014  46.177  -3.937  1.00  0.00      RA0  H
ATOM    292 HE22 GLN A  33      32.422  45.661  -3.589  1.00  0.00      RA0  H
ATOM    293  C   GLN A  33      37.031  48.413  -1.333  1.00  0.00      RA0  C
ATOM    294  O   GLN A  33      37.523  47.372  -0.893  1.00  0.00      RA0  O
ATOM    295  N   ILE A  34      37.509  49.068  -2.395  1.00  0.00      RA0  N
ATOM    296  H   ILE A  34      37.148  49.974  -2.605  1.00  0.00      RA0  H
ATOM    297  CA  ILE A  34      38.654  48.569  -3.148  1.00  0.00      RA0  C
ATOM    298  CB  ILE A  34      38.803  49.357  -4.450  1.00  0.00      RA0  C
ATOM    299  CG2 ILE A  34      39.997  48.868  -5.268  1.00  0.00      RA0  C
ATOM    300  CG1 ILE A  34      37.504  49.290  -5.256  1.00  0.00      RA0  C
ATOM    301  CD1 ILE A  34      37.158  47.865  -5.693  1.00  0.00      RA0  C
ATOM    302  C   ILE A  34      39.923  48.647  -2.283  1.00  0.00      RA0  C
ATOM    303  O   ILE A  34      40.670  47.668  -2.171  1.00  0.00      RA0  O
ATOM    304  N   ASP A  35      40.147  49.782  -1.638  1.00  0.00      RA0  N
ATOM    305  H   ASP A  35      39.514  50.554  -1.703  1.00  0.00      RA0  H
ATOM    306  CA  ASP A  35      41.325  49.899  -0.740  1.00  0.00      RA0  C
ATOM    307  CB  ASP A  35      41.693  51.329  -0.321  1.00  0.00      RA0  C
ATOM    308  CG  ASP A  35      41.149  51.662   1.056  1.00  0.00      RA0  C
ATOM    309  OD1 ASP A  35      41.742  51.260   2.046  1.00  0.00      RA0  O
ATOM    310  OD2 ASP A  35      40.136  52.345   1.169  1.00  0.00      RA0  O
ATOM    311  C   ASP A  35      41.294  48.934   0.434  1.00  0.00      RA0  C
ATOM    312  O   ASP A  35      42.322  48.467   0.867  1.00  0.00      RA0  O
ATOM    313  N   GLU A  36      40.101  48.658   0.971  1.00  0.00      RA0  N
ATOM    314  H   GLU A  36      39.307  49.164   0.628  1.00  0.00      RA0  H
ATOM    315  CA  GLU A  36      39.930  47.753   2.067  1.00  0.00      RA0  C
ATOM    316  CB  GLU A  36      38.459  47.852   2.501  1.00  0.00      RA0  C
ATOM    317  CG  GLU A  36      38.290  48.977   3.519  1.00  0.00      RA0  C
ATOM    318  CD  GLU A  36      36.956  49.711   3.475  1.00  0.00      RA0  C
ATOM    319  OE1 GLU A  36      35.915  49.070   3.600  1.00  0.00      RA0  O
ATOM    320  OE2 GLU A  36      36.970  50.945   3.367  1.00  0.00      RA0  O
ATOM    321  C   GLU A  36      40.307  46.333   1.615  1.00  0.00      RA0  C
ATOM    322  O   GLU A  36      41.005  45.602   2.312  1.00  0.00      RA0  O
ATOM    323  N   HIS A  37      39.879  45.973   0.420  1.00  0.00      RA0  N
ATOM    324  H   HIS A  37      39.310  46.613  -0.101  1.00  0.00      RA0  H
ATOM    325  CA  HIS A  37      40.215  44.681  -0.162  1.00  0.00      RA0  C
ATOM    326  CB  HIS A  37      39.547  44.559  -1.530  1.00  0.00      RA0  C
ATOM    327  CG  HIS A  37      39.746  43.175  -2.092  1.00  0.00      RA0  C
ATOM    328  ND1 HIS A  37      38.759  42.266  -2.165  1.00  0.00      RA0  N
ATOM    329  HD1 HIS A  37      37.828  42.390  -1.868  1.00  0.00      RA0  H
ATOM    330  CD2 HIS A  37      40.916  42.619  -2.616  1.00  0.00      RA0  C
ATOM    331  NE2 HIS A  37      40.622  41.361  -3.004  1.00  0.00      RA0  N
ATOM    332  CE1 HIS A  37      39.301  41.141  -2.734  1.00  0.00      RA0  C
ATOM    333  C   HIS A  37      41.729  44.562  -0.269  1.00  0.00      RA0  C
ATOM    334  O   HIS A  37      42.311  43.566   0.198  1.00  0.00      RA0  O
ATOM    335  N   HIS A  38      42.358  45.585  -0.838  1.00  0.00      RA0  N
ATOM    336  H   HIS A  38      41.834  46.386  -1.137  1.00  0.00      RA0  H
ATOM    337  CA  HIS A  38      43.808  45.520  -1.079  1.00  0.00      RA0  C
ATOM    338  CB  HIS A  38      44.279  46.651  -1.987  1.00  0.00      RA0  C
ATOM    339  CG  HIS A  38      43.777  46.445  -3.394  1.00  0.00      RA0  C
ATOM    340  ND1 HIS A  38      43.808  45.269  -4.050  1.00  0.00      RA0  N
ATOM    341  HD1 HIS A  38      44.133  44.405  -3.717  1.00  0.00      RA0  H
ATOM    342  CD2 HIS A  38      43.234  47.417  -4.237  1.00  0.00      RA0  C
ATOM    343  NE2 HIS A  38      42.938  46.815  -5.413  1.00  0.00      RA0  N
ATOM    344  CE1 HIS A  38      43.291  45.495  -5.300  1.00  0.00      RA0  C
ATOM    345  C   HIS A  38      44.615  45.560   0.230  1.00  0.00      RA0  C
ATOM    346  O   HIS A  38      45.719  44.999   0.309  1.00  0.00      RA0  O
ATOM    347  N   ALA A  39      44.057  46.171   1.266  1.00  0.00      RA0  N
ATOM    348  H   ALA A  39      43.199  46.675   1.148  1.00  0.00      RA0  H
ATOM    349  CA  ALA A  39      44.681  46.177   2.596  1.00  0.00      RA0  C
ATOM    350  CB  ALA A  39      43.873  47.029   3.577  1.00  0.00      RA0  C
ATOM    351  C   ALA A  39      44.804  44.774   3.160  1.00  0.00      RA0  C
ATOM    352  O   ALA A  39      45.803  44.428   3.774  1.00  0.00      RA0  O
ATOM    353  N   VAL A  40      43.775  43.962   2.980  1.00  0.00      RA0  N
ATOM    354  H   VAL A  40      42.982  44.275   2.451  1.00  0.00      RA0  H
ATOM    355  CA  VAL A  40      43.819  42.610   3.499  1.00  0.00      RA0  C
ATOM    356  CB  VAL A  40      42.426  41.995   3.511  1.00  0.00      RA0  C
ATOM    357  CG1 VAL A  40      42.461  40.541   3.977  1.00  0.00      RA0  C
ATOM    358  CG2 VAL A  40      41.499  42.849   4.378  1.00  0.00      RA0  C
ATOM    359  C   VAL A  40      44.815  41.795   2.686  1.00  0.00      RA0  C
ATOM    360  O   VAL A  40      45.540  40.958   3.235  1.00  0.00      RA0  O
ATOM    361  N   ARG A  41      44.833  42.021   1.384  1.00  0.00      RA0  N
ATOM    362  H   ARG A  41      44.207  42.698   0.994  1.00  0.00      RA0  H
ATOM    363  CA  ARG A  41      45.711  41.256   0.514  1.00  0.00      RA0  C
ATOM    364  CB  ARG A  41      45.376  41.518  -0.955  1.00  0.00      RA0  C
ATOM    365  CG  ARG A  41      44.044  40.935  -1.428  1.00  0.00      RA0  C
ATOM    366  CD  ARG A  41      44.038  39.406  -1.499  1.00  0.00      RA0  C
ATOM    367  NE  ARG A  41      42.760  38.922  -2.020  1.00  0.00      RA0  N
ATOM    368  HE  ARG A  41      42.385  39.368  -2.850  1.00  0.00      RA0  H
ATOM    369  CZ  ARG A  41      42.111  37.913  -1.368  1.00  0.00      RA0  C
ATOM    370  NH1 ARG A  41      42.695  37.305  -0.321  1.00  0.00      RA0  N
ATOM    371 HH11 ARG A  41      42.219  36.615   0.237  1.00  0.00      RA0  H
ATOM    372 HH12 ARG A  41      43.652  37.480  -0.039  1.00  0.00      RA0  H
ATOM    373  NH2 ARG A  41      40.885  37.538  -1.778  1.00  0.00      RA0  N
ATOM    374 HH21 ARG A  41      40.308  36.861  -1.306  1.00  0.00      RA0  H
ATOM    375 HH22 ARG A  41      40.519  37.953  -2.628  1.00  0.00      RA0  H
ATOM    376  C   ARG A  41      47.191  41.564   0.743  1.00  0.00      RA0  C
ATOM    377  O   ARG A  41      48.022  40.713   0.488  1.00  0.00      RA0  O
ATOM    378  N   THR A  42      47.504  42.765   1.203  1.00  0.00      RA0  N
ATOM    379  H   THR A  42      46.800  43.438   1.429  1.00  0.00      RA0  H
ATOM    380  CA  THR A  42      48.920  43.214   1.247  1.00  0.00      RA0  C
ATOM    381  CB  THR A  42      49.234  44.243   0.152  1.00  0.00      RA0  C
ATOM    382  OG1 THR A  42      48.282  45.306   0.141  1.00  0.00      RA0  O
ATOM    383  HG1 THR A  42      47.443  44.916  -0.066  1.00  0.00      RA0  H
ATOM    384  CG2 THR A  42      49.296  43.586  -1.228  1.00  0.00      RA0  C
ATOM    385  C   THR A  42      49.447  43.592   2.627  1.00  0.00      RA0  C
ATOM    386  O   THR A  42      50.678  43.744   2.797  1.00  0.00      RA0  O
ATOM    387  N   ASP A  43      48.563  43.801   3.601  1.00  0.00      RA0  N
ATOM    388  H   ASP A  43      47.579  43.653   3.493  1.00  0.00      RA0  H
ATOM    389  CA  ASP A  43      49.004  44.310   4.898  1.00  0.00      RA0  C
ATOM    390  CB  ASP A  43      49.096  45.840   4.902  1.00  0.00      RA0  C
ATOM    391  CG  ASP A  43      49.623  46.322   6.242  1.00  0.00      RA0  C
ATOM    392  OD1 ASP A  43      50.085  45.516   7.043  1.00  0.00      RA0  O
ATOM    393  OD2 ASP A  43      49.538  47.510   6.533  1.00  0.00      RA0  O
ATOM    394  C   ASP A  43      48.089  43.764   6.004  1.00  0.00      RA0  C
ATOM    395  O   ASP A  43      48.233  42.591   6.395  1.00  0.00      RA0  O
ATOM    396  N   ALA A  44      47.140  44.565   6.489  1.00  0.00      RA0  N
ATOM    397  H   ALA A  44      46.987  45.497   6.155  1.00  0.00      RA0  H
ATOM    398  CA  ALA A  44      46.194  44.086   7.503  1.00  0.00      RA0  C
ATOM    399  CB  ALA A  44      46.794  44.191   8.904  1.00  0.00      RA0  C
ATOM    400  C   ALA A  44      44.907  44.912   7.458  1.00  0.00      RA0  C
ATOM    401  O   ALA A  44      44.949  46.151   7.470  1.00  0.00      RA0  O
ATOM    402  N   GLY A  45      43.784  44.199   7.443  1.00  0.00      RA0  N
ATOM    403  H   GLY A  45      43.811  43.197   7.426  1.00  0.00      RA0  H
ATOM    404  CA  GLY A  45      42.471  44.813   7.598  1.00  0.00      RA0  C
ATOM    405  C   GLY A  45      41.689  44.078   8.662  1.00  0.00      RA0  C
ATOM    406  O   GLY A  45      42.001  42.941   8.989  1.00  0.00      RA0  O
ATOM    407  N   MSE A  46      40.634  44.695   9.171  1.00  0.00      RA0  N
ATOM    408  H   MSE A  46      40.383  45.620   8.873  1.00  0.00      RA0  H
ATOM    409  CA  MSE A  46      39.783  44.020  10.113  1.00  0.00      RA0  C
ATOM    410  CB  MSE A  46      40.166  44.380  11.546  1.00  0.00      RA0  C
ATOM    411  CG  MSE A  46      39.997  45.870  11.820  1.00  0.00      RA0  C
ATOM    412  SE  MSE A  46      40.451  46.305  13.498  1.00  0.00      RA0  S
ATOM    413  CE  MSE A  46      40.462  48.082  13.254  1.00  0.00      RA0  C
ATOM    414  C   MSE A  46      38.309  44.298   9.904  1.00  0.00      RA0  C
ATOM    415  O   MSE A  46      37.922  45.360   9.435  1.00  0.00      RA0  O
ATOM    416  N   PHE A  47      37.522  43.309  10.307  1.00  0.00      RA0  N
ATOM    417  H   PHE A  47      37.929  42.540  10.803  1.00  0.00      RA0  H
ATOM    418  CA  PHE A  47      36.079  43.300  10.121  1.00  0.00      RA0  C
ATOM    419  CB  PHE A  47      35.639  42.152   9.209  1.00  0.00      RA0  C
ATOM    420  CG  PHE A  47      36.370  42.150   7.890  1.00  0.00      RA0  C
ATOM    421  CD1 PHE A  47      37.563  41.448   7.755  1.00  0.00      RA0  C
ATOM    422  CD2 PHE A  47      35.837  42.831   6.803  1.00  0.00      RA0  C
ATOM    423  CE1 PHE A  47      38.218  41.418   6.531  1.00  0.00      RA0  C
ATOM    424  CE2 PHE A  47      36.490  42.797   5.578  1.00  0.00      RA0  C
ATOM    425  CZ  PHE A  47      37.677  42.089   5.443  1.00  0.00      RA0  C
ATOM    426  C   PHE A  47      35.406  43.063  11.465  1.00  0.00      RA0  C
ATOM    427  O   PHE A  47      35.855  42.232  12.288  1.00  0.00      RA0  O
ATOM    428  N   ASP A  48      34.328  43.799  11.710  1.00  0.00      RA0  N
ATOM    429  H   ASP A  48      33.951  44.389  10.999  1.00  0.00      RA0  H
ATOM    430  CA  ASP A  48      33.477  43.515  12.842  1.00  0.00      RA0  C
ATOM    431  CB  ASP A  48      32.502  44.625  13.193  1.00  0.00      RA0  C
ATOM    432  CG  ASP A  48      31.657  44.041  14.301  1.00  0.00      RA0  C
ATOM    433  OD1 ASP A  48      32.242  43.437  15.182  1.00  0.00      RA0  O
ATOM    434  OD2 ASP A  48      30.432  44.121  14.278  1.00  0.00      RA0  O
ATOM    435  C   ASP A  48      32.610  42.324  12.472  1.00  0.00      RA0  C
ATOM    436  O   ASP A  48      31.790  42.437  11.560  1.00  0.00      RA0  O
ATOM    437  N   VAL A  49      32.811  41.207  13.143  1.00  0.00      RA0  N
ATOM    438  H   VAL A  49      33.380  41.265  13.969  1.00  0.00      RA0  H
ATOM    439  CA  VAL A  49      31.989  40.024  12.914  1.00  0.00      RA0  C
ATOM    440  CB  VAL A  49      32.839  38.860  12.406  1.00  0.00      RA0  C
ATOM    441  CG1 VAL A  49      33.165  39.073  10.930  1.00  0.00      RA0  C
ATOM    442  CG2 VAL A  49      34.110  38.677  13.233  1.00  0.00      RA0  C
ATOM    443  C   VAL A  49      31.198  39.673  14.179  1.00  0.00      RA0  C
ATOM    444  O   VAL A  49      30.904  38.514  14.425  1.00  0.00      RA0  O
ATOM    445  N   SER A  50      30.753  40.704  14.897  1.00  0.00      RA0  N
ATOM    446  H   SER A  50      31.007  41.652  14.671  1.00  0.00      RA0  H
ATOM    447  CA  SER A  50      29.992  40.524  16.126  1.00  0.00      RA0  C
ATOM    448  CB  SER A  50      30.058  41.781  16.987  1.00  0.00      RA0  C
ATOM    449  OG  SER A  50      31.419  41.998  17.372  1.00  0.00      RA0  O
ATOM    450  HG  SER A  50      31.788  42.544  16.679  1.00  0.00      RA0  H
ATOM    451  C   SER A  50      28.561  40.100  15.828  1.00  0.00      RA0  C
ATOM    452  O   SER A  50      27.840  39.673  16.732  1.00  0.00      RA0  O
ATOM    453  N   HIS A  51      28.182  40.234  14.568  1.00  0.00      RA0  N
ATOM    454  H   HIS A  51      28.821  40.659  13.931  1.00  0.00      RA0  H
ATOM    455  CA  HIS A  51      26.905  39.713  14.046  1.00  0.00      RA0  C
ATOM    456  CB  HIS A  51      26.581  40.326  12.679  1.00  0.00      RA0  C
ATOM    457  CG  HIS A  51      27.327  39.608  11.580  1.00  0.00      RA0  C
ATOM    458  ND1 HIS A  51      26.725  38.790  10.700  1.00  0.00      RA0  N
ATOM    459  HD1 HIS A  51      25.762  38.613  10.658  1.00  0.00      RA0  H
ATOM    460  CD2 HIS A  51      28.694  39.654  11.290  1.00  0.00      RA0  C
ATOM    461  NE2 HIS A  51      28.907  38.847  10.222  1.00  0.00      RA0  N
ATOM    462  CE1 HIS A  51      27.697  38.316   9.857  1.00  0.00      RA0  C
ATOM    463  C   HIS A  51      26.854  38.188  14.001  1.00  0.00      RA0  C
ATOM    464  O   HIS A  51      25.781  37.616  13.793  1.00  0.00      RA0  O
ATOM    465  N   MSE A  52      27.981  37.529  14.208  1.00  0.00      RA0  N
ATOM    466  H   MSE A  52      28.813  37.987  14.526  1.00  0.00      RA0  H
ATOM    467  CA  MSE A  52      27.973  36.092  14.266  1.00  0.00      RA0  C
ATOM    468  CB  MSE A  52      29.262  35.503  13.692  1.00  0.00      RA0  C
ATOM    469  CG  MSE A  52      29.506  35.941  12.248  1.00  0.00      RA0  C
ATOM    470  SE  MSE A  52      30.949  35.171  11.500  1.00  0.00      RA0  S
ATOM    471  CE  MSE A  52      30.293  33.500  11.365  1.00  0.00      RA0  C
ATOM    472  C   MSE A  52      27.752  35.628  15.676  1.00  0.00      RA0  C
ATOM    473  O   MSE A  52      28.115  36.314  16.642  1.00  0.00      RA0  O
ATOM    474  N   THR A  53      27.146  34.449  15.781  1.00  0.00      RA0  N
ATOM    475  H   THR A  53      26.970  33.886  14.996  1.00  0.00      RA0  H
ATOM    476  CA  THR A  53      26.714  33.896  17.062  1.00  0.00      RA0  C
ATOM    477  CB  THR A  53      25.290  33.441  16.821  1.00  0.00      RA0  C
ATOM    478  OG1 THR A  53      24.511  34.600  16.482  1.00  0.00      RA0  O
ATOM    479  HG1 THR A  53      24.965  35.014  15.754  1.00  0.00      RA0  H
ATOM    480  CG2 THR A  53      24.698  32.672  18.000  1.00  0.00      RA0  C
ATOM    481  C   THR A  53      27.675  32.794  17.498  1.00  0.00      RA0  C
ATOM    482  O   THR A  53      27.947  31.852  16.754  1.00  0.00      RA0  O
ATOM    483  N   ILE A  54      28.219  32.942  18.699  1.00  0.00      RA0  N
ATOM    484  H   ILE A  54      27.928  33.701  19.283  1.00  0.00      RA0  H
ATOM    485  CA  ILE A  54      29.060  31.923  19.308  1.00  0.00      RA0  C
ATOM    486  CB  ILE A  54      30.194  32.599  20.071  1.00  0.00      RA0  C
ATOM    487  CG2 ILE A  54      31.088  31.575  20.767  1.00  0.00      RA0  C
ATOM    488  CG1 ILE A  54      30.978  33.521  19.136  1.00  0.00      RA0  C
ATOM    489  CD1 ILE A  54      32.049  34.324  19.873  1.00  0.00      RA0  C
ATOM    490  C   ILE A  54      28.161  31.103  20.242  1.00  0.00      RA0  C
ATOM    491  O   ILE A  54      27.425  31.665  21.073  1.00  0.00      RA0  O
ATOM    492  N   VAL A  55      28.184  29.787  20.052  1.00  0.00      RA0  N
ATOM    493  H   VAL A  55      28.853  29.374  19.434  1.00  0.00      RA0  H
ATOM    494  CA  VAL A  55      27.349  28.884  20.811  1.00  0.00      RA0  C
ATOM    495  CB  VAL A  55      26.453  28.086  19.863  1.00  0.00      RA0  C
ATOM    496  CG1 VAL A  55      25.564  27.117  20.639  1.00  0.00      RA0  C
ATOM    497  CG2 VAL A  55      25.652  29.007  18.943  1.00  0.00      RA0  C
ATOM    498  C   VAL A  55      28.281  27.951  21.538  1.00  0.00      RA0  C
ATOM    499  O   VAL A  55      29.040  27.205  20.907  1.00  0.00      RA0  O
ATOM    500  N   ASP A  56      28.211  27.986  22.860  1.00  0.00      RA0  N
ATOM    501  H   ASP A  56      27.577  28.598  23.319  1.00  0.00      RA0  H
ATOM    502  CA  ASP A  56      28.956  27.048  23.671  1.00  0.00      RA0  C
ATOM    503  CB  ASP A  56      29.438  27.724  24.977  1.00  0.00      RA0  C
ATOM    504  CG  ASP A  56      30.529  28.781  24.776  1.00  0.00      RA0  C
ATOM    505  OD1 ASP A  56      30.969  29.001  23.656  1.00  0.00      RA0  O
ATOM    506  OD2 ASP A  56      30.977  29.399  25.746  1.00  0.00      RA0  O
ATOM    507  C   ASP A  56      28.116  25.828  24.017  1.00  0.00      RA0  C
ATOM    508  O   ASP A  56      26.960  25.950  24.410  1.00  0.00      RA0  O
ATOM    509  N   LEU A  57      28.729  24.659  23.855  1.00  0.00      RA0  N
ATOM    510  H   LEU A  57      29.703  24.643  23.625  1.00  0.00      RA0  H
ATOM    511  CA  LEU A  57      28.103  23.379  24.134  1.00  0.00      RA0  C
ATOM    512  CB  LEU A  57      28.128  22.489  22.896  1.00  0.00      RA0  C
ATOM    513  CG  LEU A  57      27.406  23.061  21.680  1.00  0.00      RA0  C
ATOM    514  CD1 LEU A  57      27.515  22.107  20.494  1.00  0.00      RA0  C
ATOM    515  CD2 LEU A  57      25.950  23.413  21.979  1.00  0.00      RA0  C
ATOM    516  C   LEU A  57      28.813  22.653  25.271  1.00  0.00      RA0  C
ATOM    517  O   LEU A  57      30.009  22.434  25.190  1.00  0.00      RA0  O
ATOM    518  N   ARG A  58      28.069  22.237  26.300  1.00  0.00      RA0  N
ATOM    519  H   ARG A  58      27.079  22.403  26.317  1.00  0.00      RA0  H
ATOM    520  CA  ARG A  58      28.656  21.606  27.470  1.00  0.00      RA0  C
ATOM    521  CB  ARG A  58      28.536  22.603  28.598  1.00  0.00      RA0  C
ATOM    522  CG  ARG A  58      29.735  23.529  28.759  1.00  0.00      RA0  C
ATOM    523  CD  ARG A  58      30.085  23.612  30.243  1.00  0.00      RA0  C
ATOM    524  NE  ARG A  58      30.213  22.264  30.795  1.00  0.00      RA0  N
ATOM    525  HE  ARG A  58      31.006  21.702  30.511  1.00  0.00      RA0  H
ATOM    526  CZ  ARG A  58      29.211  21.741  31.565  1.00  0.00      RA0  C
ATOM    527  NH1 ARG A  58      28.113  22.487  31.824  1.00  0.00      RA0  N
ATOM    528 HH11 ARG A  58      27.299  22.201  32.341  1.00  0.00      RA0  H
ATOM    529 HH12 ARG A  58      27.957  23.411  31.438  1.00  0.00      RA0  H
ATOM    530  NH2 ARG A  58      29.321  20.474  32.008  1.00  0.00      RA0  N
ATOM    531 HH21 ARG A  58      28.645  20.025  32.589  1.00  0.00      RA0  H
ATOM    532 HH22 ARG A  58      30.130  19.920  31.722  1.00  0.00      RA0  H
ATOM    533  C   ARG A  58      27.929  20.296  27.806  1.00  0.00      RA0  C
ATOM    534  O   ARG A  58      26.718  20.205  27.682  1.00  0.00      RA0  O
ATOM    535  N   GLY A  59      28.672  19.309  28.271  1.00  0.00      RA0  N
ATOM    536  H   GLY A  59      29.659  19.432  28.422  1.00  0.00      RA0  H
ATOM    537  CA  GLY A  59      28.104  18.014  28.623  1.00  0.00      RA0  C
ATOM    538  C   GLY A  59      29.040  16.897  28.203  1.00  0.00      RA0  C
ATOM    539  O   GLY A  59      29.740  17.010  27.195  1.00  0.00      RA0  O
ATOM    540  N   SER A  60      29.039  15.806  28.966  1.00  0.00      RA0  N
ATOM    541  H   SER A  60      28.425  15.750  29.753  1.00  0.00      RA0  H
ATOM    542  CA  SER A  60      29.957  14.700  28.725  1.00  0.00      RA0  C
ATOM    543  CB  SER A  60      29.779  13.844  29.957  1.00  0.00      RA0  C
ATOM    544  OG  SER A  60      29.420  14.778  30.986  1.00  0.00      RA0  O
ATOM    545  HG  SER A  60      30.103  15.445  30.989  1.00  0.00      RA0  H
ATOM    546  C   SER A  60      29.752  14.043  27.361  1.00  0.00      RA0  C
ATOM    547  O   SER A  60      30.701  13.465  26.814  1.00  0.00      RA0  O
ATOM    548  N   ARG A  61      28.539  14.152  26.803  1.00  0.00      RA0  N
ATOM    549  H   ARG A  61      27.846  14.723  27.240  1.00  0.00      RA0  H
ATOM    550  CA  ARG A  61      28.235  13.580  25.491  1.00  0.00      RA0  C
ATOM    551  CB  ARG A  61      26.829  12.991  25.543  1.00  0.00      RA0  C
ATOM    552  CG  ARG A  61      26.640  12.139  26.803  1.00  0.00      RA0  C
ATOM    553  CD  ARG A  61      25.264  11.480  26.861  1.00  0.00      RA0  C
ATOM    554  NE  ARG A  61      25.061  10.705  25.644  1.00  0.00      RA0  N
ATOM    555  HE  ARG A  61      25.886  10.389  25.152  1.00  0.00      RA0  H
ATOM    556  CZ  ARG A  61      23.826  10.515  25.112  1.00  0.00      RA0  C
ATOM    557  NH1 ARG A  61      22.738  10.930  25.802  1.00  0.00      RA0  N
ATOM    558 HH11 ARG A  61      21.793  10.906  25.442  1.00  0.00      RA0  H
ATOM    559 HH12 ARG A  61      22.832  11.318  26.722  1.00  0.00      RA0  H
ATOM    560  NH2 ARG A  61      23.737   9.931  23.902  1.00  0.00      RA0  N
ATOM    561 HH21 ARG A  61      22.888   9.706  23.425  1.00  0.00      RA0  H
ATOM    562 HH22 ARG A  61      24.594   9.701  23.394  1.00  0.00      RA0  H
ATOM    563  C   ARG A  61      28.377  14.586  24.343  1.00  0.00      RA0  C
ATOM    564  O   ARG A  61      27.883  14.349  23.255  1.00  0.00      RA0  O
ATOM    565  N   THR A  62      29.068  15.696  24.556  1.00  0.00      RA0  N
ATOM    566  H   THR A  62      29.505  15.911  25.432  1.00  0.00      RA0  H
ATOM    567  CA  THR A  62      29.125  16.716  23.498  1.00  0.00      RA0  C
ATOM    568  CB  THR A  62      29.756  17.996  24.036  1.00  0.00      RA0  C
ATOM    569  OG1 THR A  62      29.007  18.443  25.167  1.00  0.00      RA0  O
ATOM    570  HG1 THR A  62      29.538  18.238  25.929  1.00  0.00      RA0  H
ATOM    571  CG2 THR A  62      29.792  19.094  22.977  1.00  0.00      RA0  C
ATOM    572  C   THR A  62      29.753  16.227  22.195  1.00  0.00      RA0  C
ATOM    573  O   THR A  62      29.208  16.500  21.115  1.00  0.00      RA0  O
ATOM    574  N   ARG A  63      30.862  15.494  22.279  1.00  0.00      RA0  N
ATOM    575  H   ARG A  63      31.247  15.287  23.180  1.00  0.00      RA0  H
ATOM    576  CA  ARG A  63      31.512  14.989  21.056  1.00  0.00      RA0  C
ATOM    577  CB  ARG A  63      32.856  14.321  21.352  1.00  0.00      RA0  C
ATOM    578  CG  ARG A  63      33.634  14.123  20.050  1.00  0.00      RA0  C
ATOM    579  CD  ARG A  63      34.933  13.330  20.186  1.00  0.00      RA0  C
ATOM    580  NE  ARG A  63      35.879  13.957  21.104  1.00  0.00      RA0  N
ATOM    581  HE  ARG A  63      35.778  13.847  22.109  1.00  0.00      RA0  H
ATOM    582  CZ  ARG A  63      36.976  14.622  20.642  1.00  0.00      RA0  C
ATOM    583  NH1 ARG A  63      37.114  14.884  19.328  1.00  0.00      RA0  N
ATOM    584 HH11 ARG A  63      37.946  15.334  18.985  1.00  0.00      RA0  H
ATOM    585 HH12 ARG A  63      36.417  14.678  18.635  1.00  0.00      RA0  H
ATOM    586  NH2 ARG A  63      37.918  15.009  21.515  1.00  0.00      RA0  N
ATOM    587 HH21 ARG A  63      38.773  15.463  21.259  1.00  0.00      RA0  H
ATOM    588 HH22 ARG A  63      37.738  14.834  22.504  1.00  0.00      RA0  H
ATOM    589  C   ARG A  63      30.575  14.030  20.331  1.00  0.00      RA0  C
ATOM    590  O   ARG A  63      30.398  14.108  19.117  1.00  0.00      RA0  O
ATOM    591  N   GLU A  64      29.966  13.136  21.094  1.00  0.00      RA0  N
ATOM    592  H   GLU A  64      30.094  13.169  22.083  1.00  0.00      RA0  H
ATOM    593  CA  GLU A  64      29.007  12.179  20.558  1.00  0.00      RA0  C
ATOM    594  CB  GLU A  64      28.369  11.350  21.675  1.00  0.00      RA0  C
ATOM    595  CG  GLU A  64      27.357  10.336  21.130  1.00  0.00      RA0  C
ATOM    596  CD  GLU A  64      26.445   9.863  22.244  1.00  0.00      RA0  C
ATOM    597  OE1 GLU A  64      26.638  10.268  23.382  1.00  0.00      RA0  O
ATOM    598  OE2 GLU A  64      25.507   9.117  21.981  1.00  0.00      RA0  O
ATOM    599  C   GLU A  64      27.896  12.887  19.786  1.00  0.00      RA0  C
ATOM    600  O   GLU A  64      27.583  12.517  18.641  1.00  0.00      RA0  O
ATOM    601  N   PHE A  65      27.315  13.903  20.412  1.00  0.00      RA0  N
ATOM    602  H   PHE A  65      27.592  14.105  21.353  1.00  0.00      RA0  H
ATOM    603  CA  PHE A  65      26.271  14.717  19.787  1.00  0.00      RA0  C
ATOM    604  CB  PHE A  65      25.862  15.844  20.739  1.00  0.00      RA0  C
ATOM    605  CG  PHE A  65      24.977  16.851  20.040  1.00  0.00      RA0  C
ATOM    606  CD1 PHE A  65      23.863  16.437  19.319  1.00  0.00      RA0  C
ATOM    607  CD2 PHE A  65      25.287  18.204  20.119  1.00  0.00      RA0  C
ATOM    608  CE1 PHE A  65      23.077  17.372  18.658  1.00  0.00      RA0  C
ATOM    609  CE2 PHE A  65      24.497  19.140  19.464  1.00  0.00      RA0  C
ATOM    610  CZ  PHE A  65      23.396  18.723  18.726  1.00  0.00      RA0  C
ATOM    611  C   PHE A  65      26.731  15.273  18.458  1.00  0.00      RA0  C
ATOM    612  O   PHE A  65      26.046  15.148  17.451  1.00  0.00      RA0  O
ATOM    613  N   LEU A  66      27.892  15.922  18.460  1.00  0.00      RA0  N
ATOM    614  H   LEU A  66      28.440  15.950  19.300  1.00  0.00      RA0  H
ATOM    615  CA  LEU A  66      28.377  16.573  17.243  1.00  0.00      RA0  C
ATOM    616  CB  LEU A  66      29.517  17.530  17.567  1.00  0.00      RA0  C
ATOM    617  CG  LEU A  66      29.016  18.732  18.362  1.00  0.00      RA0  C
ATOM    618  CD1 LEU A  66      30.164  19.643  18.786  1.00  0.00      RA0  C
ATOM    619  CD2 LEU A  66      27.938  19.498  17.595  1.00  0.00      RA0  C
ATOM    620  C   LEU A  66      28.764  15.604  16.132  1.00  0.00      RA0  C
ATOM    621  O   LEU A  66      28.697  15.968  14.960  1.00  0.00      RA0  O
ATOM    622  N   ARG A  67      29.192  14.397  16.484  1.00  0.00      RA0  N
ATOM    623  H   ARG A  67      29.253  14.163  17.457  1.00  0.00      RA0  H
ATOM    624  CA  ARG A  67      29.454  13.340  15.473  1.00  0.00      RA0  C
ATOM    625  CB  ARG A  67      30.071  12.066  16.059  1.00  0.00      RA0  C
ATOM    626  CG  ARG A  67      31.426  12.197  16.750  1.00  0.00      RA0  C
ATOM    627  CD  ARG A  67      32.087  10.829  16.959  1.00  0.00      RA0  C
ATOM    628  NE  ARG A  67      32.602  10.298  15.695  1.00  0.00      RA0  N
ATOM    629  HE  ARG A  67      33.055  10.958  15.072  1.00  0.00      RA0  H
ATOM    630  CZ  ARG A  67      32.536   8.973  15.372  1.00  0.00      RA0  C
ATOM    631  NH1 ARG A  67      31.861   8.113  16.168  1.00  0.00      RA0  N
ATOM    632 HH11 ARG A  67      31.783   7.132  15.954  1.00  0.00      RA0  H
ATOM    633 HH12 ARG A  67      31.401   8.429  17.002  1.00  0.00      RA0  H
ATOM    634  NH2 ARG A  67      33.147   8.548  14.248  1.00  0.00      RA0  N
ATOM    635 HH21 ARG A  67      33.150   7.595  13.931  1.00  0.00      RA0  H
ATOM    636 HH22 ARG A  67      33.634   9.224  13.668  1.00  0.00      RA0  H
ATOM    637  C   ARG A  67      28.188  12.911  14.731  1.00  0.00      RA0  C
ATOM    638  O   ARG A  67      28.254  12.355  13.637  1.00  0.00      RA0  O
ATOM    639  N   TYR A  68      27.042  13.117  15.373  1.00  0.00      RA0  N
ATOM    640  H   TYR A  68      27.043  13.518  16.290  1.00  0.00      RA0  H
ATOM    641  CA  TYR A  68      25.729  12.846  14.764  1.00  0.00      RA0  C
ATOM    642  CB  TYR A  68      24.785  12.375  15.870  1.00  0.00      RA0  C
ATOM    643  CG  TYR A  68      23.389  12.188  15.335  1.00  0.00      RA0  C
ATOM    644  CD1 TYR A  68      23.155  11.288  14.305  1.00  0.00      RA0  C
ATOM    645  CE1 TYR A  68      21.865  11.113  13.822  1.00  0.00      RA0  C
ATOM    646  CD2 TYR A  68      22.339  12.916  15.883  1.00  0.00      RA0  C
ATOM    647  CE2 TYR A  68      21.048  12.736  15.402  1.00  0.00      RA0  C
ATOM    648  CZ  TYR A  68      20.814  11.833  14.372  1.00  0.00      RA0  C
ATOM    649  OH  TYR A  68      19.534  11.654  13.890  1.00  0.00      RA0  O
ATOM    650  HH  TYR A  68      19.564  10.914  13.290  1.00  0.00      RA0  H
ATOM    651  C   TYR A  68      25.182  14.082  14.049  1.00  0.00      RA0  C
ATOM    652  O   TYR A  68      24.587  14.004  12.970  1.00  0.00      RA0  O
ATOM    653  N   LEU A  69      25.409  15.257  14.618  1.00  0.00      RA0  N
ATOM    654  H   LEU A  69      25.886  15.288  15.497  1.00  0.00      RA0  H
ATOM    655  CA  LEU A  69      24.885  16.493  14.010  1.00  0.00      RA0  C
ATOM    656  CB  LEU A  69      24.988  17.622  15.037  1.00  0.00      RA0  C
ATOM    657  CG  LEU A  69      24.234  18.891  14.637  1.00  0.00      RA0  C
ATOM    658  CD1 LEU A  69      22.722  18.679  14.681  1.00  0.00      RA0  C
ATOM    659  CD2 LEU A  69      24.664  20.100  15.467  1.00  0.00      RA0  C
ATOM    660  C   LEU A  69      25.563  16.920  12.701  1.00  0.00      RA0  C
ATOM    661  O   LEU A  69      24.902  17.411  11.761  1.00  0.00      RA0  O
ATOM    662  N   LEU A  70      26.889  16.776  12.653  1.00  0.00      RA0  N
ATOM    663  H   LEU A  70      27.367  16.243  13.354  1.00  0.00      RA0  H
ATOM    664  CA  LEU A  70      27.696  17.335  11.584  1.00  0.00      RA0  C
ATOM    665  CB  LEU A  70      28.893  18.084  12.169  1.00  0.00      RA0  C
ATOM    666  CG  LEU A  70      28.494  19.190  13.145  1.00  0.00      RA0  C
ATOM    667  CD1 LEU A  70      29.709  19.778  13.862  1.00  0.00      RA0  C
ATOM    668  CD2 LEU A  70      27.654  20.270  12.465  1.00  0.00      RA0  C
ATOM    669  C   LEU A  70      28.190  16.294  10.605  1.00  0.00      RA0  C
ATOM    670  O   LEU A  70      28.403  15.156  10.966  1.00  0.00      RA0  O
ATOM    671  N   ALA A  71      28.416  16.706   9.355  1.00  0.00      RA0  N
ATOM    672  H   ALA A  71      28.286  17.675   9.133  1.00  0.00      RA0  H
ATOM    673  CA  ALA A  71      28.853  15.767   8.340  1.00  0.00      RA0  C
ATOM    674  CB  ALA A  71      28.327  16.197   6.973  1.00  0.00      RA0  C
ATOM    675  C   ALA A  71      30.368  15.588   8.235  1.00  0.00      RA0  C
ATOM    676  O   ALA A  71      30.833  14.540   7.759  1.00  0.00      RA0  O
ATOM    677  N   ASN A  72      31.134  16.589   8.665  1.00  0.00      RA0  N
ATOM    678  H   ASN A  72      30.715  17.404   9.068  1.00  0.00      RA0  H
ATOM    679  CA  ASN A  72      32.539  16.342   8.981  1.00  0.00      RA0  C
ATOM    680  CB  ASN A  72      33.362  17.623   9.077  1.00  0.00      RA0  C
ATOM    681  CG  ASN A  72      34.829  17.354   8.785  1.00  0.00      RA0  C
ATOM    682  OD1 ASN A  72      35.351  16.248   8.918  1.00  0.00      RA0  O
ATOM    683  ND2 ASN A  72      35.481  18.455   8.368  1.00  0.00      RA0  N
ATOM    684 HD21 ASN A  72      34.986  19.327   8.269  1.00  0.00      RA0  H
ATOM    685 HD22 ASN A  72      36.451  18.451   8.130  1.00  0.00      RA0  H
ATOM    686  C   ASN A  72      32.503  15.581  10.309  1.00  0.00      RA0  C
ATOM    687  O   ASN A  72      31.427  15.435  10.899  1.00  0.00      RA0  O
ATOM    688  N   ASP A  73      33.647  15.069  10.759  1.00  0.00      RA0  N
ATOM    689  H   ASP A  73      34.518  15.262  10.306  1.00  0.00      RA0  H
ATOM    690  CA  ASP A  73      33.706  14.238  11.957  1.00  0.00      RA0  C
ATOM    691  CB  ASP A  73      34.149  12.792  11.739  1.00  0.00      RA0  C
ATOM    692  CG  ASP A  73      33.855  11.993  13.002  1.00  0.00      RA0  C
ATOM    693  OD1 ASP A  73      33.311  12.543  13.955  1.00  0.00      RA0  O
ATOM    694  OD2 ASP A  73      34.143  10.802  13.042  1.00  0.00      RA0  O
ATOM    695  C   ASP A  73      34.573  14.867  13.033  1.00  0.00      RA0  C
ATOM    696  O   ASP A  73      35.803  14.869  12.924  1.00  0.00      RA0  O
ATOM    697  N   VAL A  74      33.951  15.352  14.101  1.00  0.00      RA0  N
ATOM    698  H   VAL A  74      32.986  15.109  14.204  1.00  0.00      RA0  H
ATOM    699  CA  VAL A  74      34.717  16.007  15.148  1.00  0.00      RA0  C
ATOM    700  CB  VAL A  74      33.793  16.801  16.069  1.00  0.00      RA0  C
ATOM    701  CG1 VAL A  74      33.059  17.888  15.283  1.00  0.00      RA0  C
ATOM    702  CG2 VAL A  74      32.830  15.874  16.808  1.00  0.00      RA0  C
ATOM    703  C   VAL A  74      35.604  15.060  15.948  1.00  0.00      RA0  C
ATOM    704  O   VAL A  74      36.333  15.528  16.833  1.00  0.00      RA0  O
ATOM    705  N   ALA A  75      35.537  13.750  15.655  1.00  0.00      RA0  N
ATOM    706  H   ALA A  75      34.896  13.418  14.957  1.00  0.00      RA0  H
ATOM    707  CA  ALA A  75      36.504  12.790  16.211  1.00  0.00      RA0  C
ATOM    708  CB  ALA A  75      36.228  11.371  15.714  1.00  0.00      RA0  C
ATOM    709  C   ALA A  75      37.930  13.195  15.816  1.00  0.00      RA0  C
ATOM    710  O   ALA A  75      38.893  12.833  16.499  1.00  0.00      RA0  O
ATOM    711  N   LYS A  76      38.038  13.933  14.713  1.00  0.00      RA0  N
ATOM    712  H   LYS A  76      37.219  14.176  14.188  1.00  0.00      RA0  H
ATOM    713  CA  LYS A  76      39.319  14.412  14.204  1.00  0.00      RA0  C
ATOM    714  CB  LYS A  76      39.220  14.931  12.773  1.00  0.00      RA0  C
ATOM    715  CG  LYS A  76      38.613  14.021  11.711  1.00  0.00      RA0  C
ATOM    716  CD  LYS A  76      38.719  14.754  10.375  1.00  0.00      RA0  C
ATOM    717  CE  LYS A  76      38.036  14.082   9.188  1.00  0.00      RA0  C
ATOM    718  NZ  LYS A  76      38.513  14.752   7.974  1.00  0.00      RA0  N
ATOM    719  HZ1 LYS A  76      37.924  14.608   7.137  1.00  0.00      RA0  H
ATOM    720  HZ2 LYS A  76      38.650  15.775   8.133  1.00  0.00      RA0  H
ATOM    721  HZ3 LYS A  76      39.494  14.457   7.772  1.00  0.00      RA0  H
ATOM    722  C   LYS A  76      39.898  15.565  15.013  1.00  0.00      RA0  C
ATOM    723  O   LYS A  76      41.055  15.924  14.815  1.00  0.00      RA0  O
ATOM    724  N   LEU A  77      39.123  16.143  15.923  1.00  0.00      RA0  N
ATOM    725  H   LEU A  77      38.217  15.770  16.115  1.00  0.00      RA0  H
ATOM    726  CA  LEU A  77      39.623  17.176  16.810  1.00  0.00      RA0  C
ATOM    727  CB  LEU A  77      38.507  18.157  17.150  1.00  0.00      RA0  C
ATOM    728  CG  LEU A  77      37.914  18.831  15.913  1.00  0.00      RA0  C
ATOM    729  CD1 LEU A  77      36.793  19.809  16.270  1.00  0.00      RA0  C
ATOM    730  CD2 LEU A  77      38.999  19.484  15.061  1.00  0.00      RA0  C
ATOM    731  C   LEU A  77      40.167  16.489  18.054  1.00  0.00      RA0  C
ATOM    732  O   LEU A  77      39.427  16.189  18.980  1.00  0.00      RA0  O
ATOM    733  N   THR A  78      41.473  16.235  18.068  1.00  0.00      RA0  N
ATOM    734  H   THR A  78      41.988  16.304  17.212  1.00  0.00      RA0  H
ATOM    735  CA  THR A  78      42.107  15.488  19.185  1.00  0.00      RA0  C
ATOM    736  CB  THR A  78      42.696  14.319  18.444  1.00  0.00      RA0  C
ATOM    737  OG1 THR A  78      42.053  14.341  17.161  1.00  0.00      RA0  O
ATOM    738  HG1 THR A  78      42.179  13.485  16.770  1.00  0.00      RA0  H
ATOM    739  CG2 THR A  78      42.478  12.981  19.154  1.00  0.00      RA0  C
ATOM    740  C   THR A  78      43.078  16.304  20.027  1.00  0.00      RA0  C
ATOM    741  O   THR A  78      43.410  15.889  21.155  1.00  0.00      RA0  O
ATOM    742  N   LYS A  79      43.528  17.453  19.501  1.00  0.00      RA0  N
ATOM    743  H   LYS A  79      43.158  17.776  18.632  1.00  0.00      RA0  H
ATOM    744  CA  LYS A  79      44.312  18.401  20.272  1.00  0.00      RA0  C
ATOM    745  CB  LYS A  79      45.414  18.982  19.393  1.00  0.00      RA0  C
ATOM    746  CG  LYS A  79      46.112  17.931  18.526  1.00  0.00      RA0  C
ATOM    747  CD  LYS A  79      47.176  18.580  17.650  1.00  0.00      RA0  C
ATOM    748  CE  LYS A  79      48.305  19.157  18.498  1.00  0.00      RA0  C
ATOM    749  NZ  LYS A  79      49.160  18.072  18.975  1.00  0.00      RA0  N
ATOM    750  HZ1 LYS A  79      49.819  18.393  19.714  1.00  0.00      RA0  H
ATOM    751  HZ2 LYS A  79      48.657  17.260  19.406  1.00  0.00      RA0  H
ATOM    752  HZ3 LYS A  79      49.707  17.641  18.200  1.00  0.00      RA0  H
ATOM    753  C   LYS A  79      43.414  19.517  20.757  1.00  0.00      RA0  C
ATOM    754  O   LYS A  79      42.652  20.118  19.980  1.00  0.00      RA0  O
ATOM    755  N   SER A  80      43.494  19.801  22.042  1.00  0.00      RA0  N
ATOM    756  H   SER A  80      44.170  19.341  22.613  1.00  0.00      RA0  H
ATOM    757  CA  SER A  80      42.700  20.851  22.634  1.00  0.00      RA0  C
ATOM    758  CB  SER A  80      43.135  20.917  24.107  1.00  0.00      RA0  C
ATOM    759  OG  SER A  80      42.235  21.678  24.915  1.00  0.00      RA0  O
ATOM    760  HG  SER A  80      41.463  21.140  25.076  1.00  0.00      RA0  H
ATOM    761  C   SER A  80      42.842  22.179  21.880  1.00  0.00      RA0  C
ATOM    762  O   SER A  80      43.950  22.597  21.542  1.00  0.00      RA0  O
ATOM    763  N   GLY A  81      41.709  22.810  21.592  1.00  0.00      RA0  N
ATOM    764  H   GLY A  81      40.842  22.391  21.853  1.00  0.00      RA0  H
ATOM    765  CA  GLY A  81      41.659  24.027  20.776  1.00  0.00      RA0  C
ATOM    766  C   GLY A  81      41.477  23.854  19.277  1.00  0.00      RA0  C
ATOM    767  O   GLY A  81      41.195  24.831  18.591  1.00  0.00      RA0  O
ATOM    768  N   LYS A  82      41.617  22.633  18.765  1.00  0.00      RA0  N
ATOM    769  H   LYS A  82      41.753  21.859  19.385  1.00  0.00      RA0  H
ATOM    770  CA  LYS A  82      41.534  22.380  17.344  1.00  0.00      RA0  C
ATOM    771  CB  LYS A  82      42.069  20.989  16.992  1.00  0.00      RA0  C
ATOM    772  CG  LYS A  82      42.586  20.880  15.553  1.00  0.00      RA0  C
ATOM    773  CD  LYS A  82      43.779  21.801  15.285  1.00  0.00      RA0  C
ATOM    774  CE  LYS A  82      44.283  21.720  13.844  1.00  0.00      RA0  C
ATOM    775  NZ  LYS A  82      45.455  22.587  13.672  1.00  0.00      RA0  N
ATOM    776  HZ1 LYS A  82      46.055  22.240  12.893  1.00  0.00      RA0  H
ATOM    777  HZ2 LYS A  82      45.219  23.587  13.504  1.00  0.00      RA0  H
ATOM    778  HZ3 LYS A  82      46.114  22.469  14.475  1.00  0.00      RA0  H
ATOM    779  C   LYS A  82      40.106  22.609  16.820  1.00  0.00      RA0  C
ATOM    780  O   LYS A  82      39.126  22.282  17.484  1.00  0.00      RA0  O
ATOM    781  N   ALA A  83      40.029  23.199  15.641  1.00  0.00      RA0  N
ATOM    782  H   ALA A  83      40.860  23.399  15.118  1.00  0.00      RA0  H
ATOM    783  CA  ALA A  83      38.765  23.489  14.979  1.00  0.00      RA0  C
ATOM    784  CB  ALA A  83      38.620  24.991  14.747  1.00  0.00      RA0  C
ATOM    785  C   ALA A  83      38.671  22.791  13.623  1.00  0.00      RA0  C
ATOM    786  O   ALA A  83      39.659  22.429  13.001  1.00  0.00      RA0  O
ATOM    787  N   LEU A  84      37.443  22.581  13.172  1.00  0.00      RA0  N
ATOM    788  H   LEU A  84      36.643  22.830  13.726  1.00  0.00      RA0  H
ATOM    789  CA  LEU A  84      37.234  22.187  11.795  1.00  0.00      RA0  C
ATOM    790  CB  LEU A  84      37.215  20.655  11.596  1.00  0.00      RA0  C
ATOM    791  CG  LEU A  84      36.151  19.793  12.291  1.00  0.00      RA0  C
ATOM    792  CD1 LEU A  84      34.763  19.914  11.669  1.00  0.00      RA0  C
ATOM    793  CD2 LEU A  84      36.570  18.322  12.301  1.00  0.00      RA0  C
ATOM    794  C   LEU A  84      36.040  22.924  11.189  1.00  0.00      RA0  C
ATOM    795  O   LEU A  84      35.225  23.529  11.883  1.00  0.00      RA0  O
ATOM    796  N   TYR A  85      35.998  22.850   9.877  1.00  0.00      RA0  N
ATOM    797  H   TYR A  85      36.668  22.274   9.418  1.00  0.00      RA0  H
ATOM    798  CA  TYR A  85      34.907  23.412   9.072  1.00  0.00      RA0  C
ATOM    799  CB  TYR A  85      35.579  24.047   7.840  1.00  0.00      RA0  C
ATOM    800  CG  TYR A  85      34.658  24.695   6.822  1.00  0.00      RA0  C
ATOM    801  CD1 TYR A  85      34.631  26.101   6.741  1.00  0.00      RA0  C
ATOM    802  CE1 TYR A  85      33.847  26.719   5.752  1.00  0.00      RA0  C
ATOM    803  CD2 TYR A  85      33.893  23.892   5.949  1.00  0.00      RA0  C
ATOM    804  CE2 TYR A  85      33.101  24.507   4.964  1.00  0.00      RA0  C
ATOM    805  CZ  TYR A  85      33.087  25.913   4.879  1.00  0.00      RA0  C
ATOM    806  OH  TYR A  85      32.296  26.519   3.925  1.00  0.00      RA0  O
ATOM    807  HH  TYR A  85      31.617  27.003   4.413  1.00  0.00      RA0  H
ATOM    808  C   TYR A  85      33.967  22.272   8.678  1.00  0.00      RA0  C
ATOM    809  O   TYR A  85      34.404  21.226   8.177  1.00  0.00      RA0  O
ATOM    810  N   SER A  86      32.653  22.482   8.855  1.00  0.00      RA0  N
ATOM    811  H   SER A  86      32.279  23.355   9.189  1.00  0.00      RA0  H
ATOM    812  CA  SER A  86      31.685  21.431   8.538  1.00  0.00      RA0  C
ATOM    813  CB  SER A  86      31.444  20.589   9.802  1.00  0.00      RA0  C
ATOM    814  OG  SER A  86      30.662  19.411   9.522  1.00  0.00      RA0  O
ATOM    815  HG  SER A  86      29.747  19.695   9.518  1.00  0.00      RA0  H
ATOM    816  C   SER A  86      30.361  21.981   8.001  1.00  0.00      RA0  C
ATOM    817  O   SER A  86      29.965  23.107   8.309  1.00  0.00      RA0  O
ATOM    818  N   GLY A  87      29.716  21.168   7.167  1.00  0.00      RA0  N
ATOM    819  H   GLY A  87      30.142  20.289   6.965  1.00  0.00      RA0  H
ATOM    820  CA  GLY A  87      28.287  21.302   6.928  1.00  0.00      RA0  C
ATOM    821  C   GLY A  87      27.473  20.679   8.039  1.00  0.00      RA0  C
ATOM    822  O   GLY A  87      27.917  19.744   8.707  1.00  0.00      RA0  O
ATOM    823  N   MSE A  88      26.250  21.194   8.186  1.00  0.00      RA0  N
ATOM    824  H   MSE A  88      25.969  21.986   7.634  1.00  0.00      RA0  H
ATOM    825  CA  MSE A  88      25.238  20.667   9.074  1.00  0.00      RA0  C
ATOM    826  CB  MSE A  88      24.886  21.679  10.163  1.00  0.00      RA0  C
ATOM    827  CG  MSE A  88      23.739  21.201  11.055  1.00  0.00      RA0  C
ATOM    828  SE  MSE A  88      23.484  22.276  12.475  1.00  0.00      RA0  S
ATOM    829  CE  MSE A  88      23.350  23.838  11.589  1.00  0.00      RA0  C
ATOM    830  C   MSE A  88      24.063  20.421   8.138  1.00  0.00      RA0  C
ATOM    831  O   MSE A  88      23.555  21.362   7.509  1.00  0.00      RA0  O
ATOM    832  N   LEU A  89      23.687  19.165   8.001  1.00  0.00      RA0  N
ATOM    833  H   LEU A  89      23.953  18.467   8.667  1.00  0.00      RA0  H
ATOM    834  CA  LEU A  89      22.754  18.756   6.944  1.00  0.00      RA0  C
ATOM    835  CB  LEU A  89      23.297  17.565   6.155  1.00  0.00      RA0  C
ATOM    836  CG  LEU A  89      24.713  17.727   5.607  1.00  0.00      RA0  C
ATOM    837  CD1 LEU A  89      25.130  16.478   4.833  1.00  0.00      RA0  C
ATOM    838  CD2 LEU A  89      24.882  18.996   4.773  1.00  0.00      RA0  C
ATOM    839  C   LEU A  89      21.370  18.368   7.461  1.00  0.00      RA0  C
ATOM    840  O   LEU A  89      21.208  17.885   8.590  1.00  0.00      RA0  O
ATOM    841  N   ASN A  90      20.384  18.489   6.575  1.00  0.00      RA0  N
ATOM    842  H   ASN A  90      20.622  18.782   5.647  1.00  0.00      RA0  H
ATOM    843  CA  ASN A  90      19.064  17.944   6.872  1.00  0.00      RA0  C
ATOM    844  CB  ASN A  90      17.974  18.781   6.186  1.00  0.00      RA0  C
ATOM    845  CG  ASN A  90      18.147  18.787   4.675  1.00  0.00      RA0  C
ATOM    846  OD1 ASN A  90      18.358  17.761   4.037  1.00  0.00      RA0  O
ATOM    847  ND2 ASN A  90      18.029  20.008   4.123  1.00  0.00      RA0  N
ATOM    848 HD21 ASN A  90      17.943  20.834   4.697  1.00  0.00      RA0  H
ATOM    849 HD22 ASN A  90      18.033  20.217   3.141  1.00  0.00      RA0  H
ATOM    850  C   ASN A  90      19.018  16.487   6.403  1.00  0.00      RA0  C
ATOM    851  O   ASN A  90      19.973  15.979   5.830  1.00  0.00      RA0  O
ATOM    852  N   ALA A  91      17.918  15.791   6.668  1.00  0.00      RA0  N
ATOM    853  H   ALA A  91      17.129  16.247   7.072  1.00  0.00      RA0  H
ATOM    854  CA  ALA A  91      17.838  14.369   6.357  1.00  0.00      RA0  C
ATOM    855  CB  ALA A  91      16.559  13.764   6.935  1.00  0.00      RA0  C
ATOM    856  C   ALA A  91      17.886  14.091   4.858  1.00  0.00      RA0  C
ATOM    857  O   ALA A  91      18.229  12.989   4.455  1.00  0.00      RA0  O
ATOM    858  N   SER A  92      17.542  15.083   4.027  1.00  0.00      RA0  N
ATOM    859  H   SER A  92      17.300  15.996   4.350  1.00  0.00      RA0  H
ATOM    860  CA  SER A  92      17.594  14.959   2.575  1.00  0.00      RA0  C
ATOM    861  CB  SER A  92      16.542  15.950   2.128  1.00  0.00      RA0  C
ATOM    862  OG  SER A  92      15.731  16.208   3.289  1.00  0.00      RA0  O
ATOM    863  HG  SER A  92      15.111  16.875   3.024  1.00  0.00      RA0  H
ATOM    864  C   SER A  92      18.997  15.185   2.018  1.00  0.00      RA0  C
ATOM    865  O   SER A  92      19.215  15.090   0.808  1.00  0.00      RA0  O
ATOM    866  N   GLY A  93      19.932  15.485   2.901  1.00  0.00      RA0  N
ATOM    867  H   GLY A  93      19.695  15.646   3.861  1.00  0.00      RA0  H
ATOM    868  CA  GLY A  93      21.322  15.742   2.489  1.00  0.00      RA0  C
ATOM    869  C   GLY A  93      21.556  17.152   1.966  1.00  0.00      RA0  C
ATOM    870  O   GLY A  93      22.609  17.446   1.413  1.00  0.00      RA0  O
ATOM    871  N   GLY A  94      20.597  18.049   2.151  1.00  0.00      RA0  N
ATOM    872  H   GLY A  94      19.809  17.802   2.715  1.00  0.00      RA0  H
ATOM    873  CA  GLY A  94      20.797  19.454   1.844  1.00  0.00      RA0  C
ATOM    874  C   GLY A  94      21.469  20.174   3.011  1.00  0.00      RA0  C
ATOM    875  O   GLY A  94      21.515  19.672   4.143  1.00  0.00      RA0  O
ATOM    876  N   VAL A  95      22.004  21.355   2.748  1.00  0.00      RA0  N
ATOM    877  H   VAL A  95      21.819  21.815   1.875  1.00  0.00      RA0  H
ATOM    878  CA  VAL A  95      22.779  22.059   3.750  1.00  0.00      RA0  C
ATOM    879  CB  VAL A  95      23.938  22.808   3.093  1.00  0.00      RA0  C
ATOM    880  CG1 VAL A  95      24.864  23.419   4.143  1.00  0.00      RA0  C
ATOM    881  CG2 VAL A  95      24.701  21.904   2.130  1.00  0.00      RA0  C
ATOM    882  C   VAL A  95      21.909  23.021   4.523  1.00  0.00      RA0  C
ATOM    883  O   VAL A  95      21.337  23.957   3.934  1.00  0.00      RA0  O
ATOM    884  N   ILE A  96      21.837  22.795   5.828  1.00  0.00      RA0  N
ATOM    885  H   ILE A  96      22.349  22.025   6.204  1.00  0.00      RA0  H
ATOM    886  CA  ILE A  96      21.205  23.724   6.764  1.00  0.00      RA0  C
ATOM    887  CB  ILE A  96      20.925  23.007   8.088  1.00  0.00      RA0  C
ATOM    888  CG2 ILE A  96      20.336  23.931   9.150  1.00  0.00      RA0  C
ATOM    889  CG1 ILE A  96      20.038  21.791   7.865  1.00  0.00      RA0  C
ATOM    890  CD1 ILE A  96      19.693  21.109   9.185  1.00  0.00      RA0  C
ATOM    891  C   ILE A  96      22.105  24.922   7.010  1.00  0.00      RA0  C
ATOM    892  O   ILE A  96      21.636  26.055   7.018  1.00  0.00      RA0  O
ATOM    893  N   ASP A  97      23.403  24.677   7.207  1.00  0.00      RA0  N
ATOM    894  H   ASP A  97      23.795  23.756   7.260  1.00  0.00      RA0  H
ATOM    895  CA  ASP A  97      24.364  25.760   7.328  1.00  0.00      RA0  C
ATOM    896  CB  ASP A  97      24.227  26.778   8.491  1.00  0.00      RA0  C
ATOM    897  CG  ASP A  97      24.673  28.148   7.950  1.00  0.00      RA0  C
ATOM    898  OD1 ASP A  97      24.949  28.219   6.759  1.00  0.00      RA0  O
ATOM    899  OD2 ASP A  97      24.749  29.147   8.673  1.00  0.00      RA0  O
ATOM    900  C   ASP A  97      25.776  25.150   7.217  1.00  0.00      RA0  C
ATOM    901  O   ASP A  97      25.940  23.916   7.271  1.00  0.00      RA0  O
ATOM    902  N   ASP A  98      26.755  26.031   7.049  1.00  0.00      RA0  N
ATOM    903  H   ASP A  98      26.540  27.013   7.031  1.00  0.00      RA0  H
ATOM    904  CA  ASP A  98      28.135  25.692   7.330  1.00  0.00      RA0  C
ATOM    905  CB  ASP A  98      28.995  25.782   6.058  1.00  0.00      RA0  C
ATOM    906  CG  ASP A  98      30.070  26.849   6.089  1.00  0.00      RA0  C
ATOM    907  OD1 ASP A  98      30.021  27.753   5.258  1.00  0.00      RA0  O
ATOM    908  OD2 ASP A  98      31.016  26.725   6.861  1.00  0.00      RA0  O
ATOM    909  C   ASP A  98      28.626  26.441   8.568  1.00  0.00      RA0  C
ATOM    910  O   ASP A  98      28.047  27.450   8.983  1.00  0.00      RA0  O
ATOM    911  N   LEU A  99      29.680  25.920   9.185  1.00  0.00      RA0  N
ATOM    912  H   LEU A  99      30.232  25.213   8.738  1.00  0.00      RA0  H
ATOM    913  CA  LEU A  99      30.116  26.463  10.453  1.00  0.00      RA0  C
ATOM    914  CB  LEU A  99      29.138  26.064  11.572  1.00  0.00      RA0  C
ATOM    915  CG  LEU A  99      28.690  24.591  11.594  1.00  0.00      RA0  C
ATOM    916  CD1 LEU A  99      29.737  23.625  12.155  1.00  0.00      RA0  C
ATOM    917  CD2 LEU A  99      27.359  24.439  12.329  1.00  0.00      RA0  C
ATOM    918  C   LEU A  99      31.535  26.002  10.793  1.00  0.00      RA0  C
ATOM    919  O   LEU A  99      32.080  25.076  10.152  1.00  0.00      RA0  O
ATOM    920  N   ILE A 100      32.117  26.674  11.778  1.00  0.00      RA0  N
ATOM    921  H   ILE A 100      31.590  27.394  12.232  1.00  0.00      RA0  H
ATOM    922  CA  ILE A 100      33.357  26.250  12.405  1.00  0.00      RA0  C
ATOM    923  CB  ILE A 100      34.326  27.435  12.510  1.00  0.00      RA0  C
ATOM    924  CG2 ILE A 100      35.685  27.004  13.069  1.00  0.00      RA0  C
ATOM    925  CG1 ILE A 100      34.454  28.185  11.181  1.00  0.00      RA0  C
ATOM    926  CD1 ILE A 100      35.154  27.380  10.085  1.00  0.00      RA0  C
ATOM    927  C   ILE A 100      33.032  25.724  13.796  1.00  0.00      RA0  C
ATOM    928  O   ILE A 100      32.209  26.305  14.514  1.00  0.00      RA0  O
ATOM    929  N   VAL A 101      33.655  24.612  14.165  1.00  0.00      RA0  N
ATOM    930  H   VAL A 101      34.334  24.196  13.554  1.00  0.00      RA0  H
ATOM    931  CA  VAL A 101      33.464  24.010  15.481  1.00  0.00      RA0  C
ATOM    932  CB  VAL A 101      32.661  22.708  15.373  1.00  0.00      RA0  C
ATOM    933  CG1 VAL A 101      33.146  21.847  14.214  1.00  0.00      RA0  C
ATOM    934  CG2 VAL A 101      32.630  21.941  16.698  1.00  0.00      RA0  C
ATOM    935  C   VAL A 101      34.820  23.781  16.126  1.00  0.00      RA0  C
ATOM    936  O   VAL A 101      35.731  23.291  15.460  1.00  0.00      RA0  O
ATOM    937  N   TYR A 102      34.922  24.184  17.397  1.00  0.00      RA0  N
ATOM    938  H   TYR A 102      34.096  24.473  17.869  1.00  0.00      RA0  H
ATOM    939  CA  TYR A 102      36.137  24.019  18.230  1.00  0.00      RA0  C
ATOM    940  CB  TYR A 102      36.495  25.320  18.957  1.00  0.00      RA0  C
ATOM    941  CG  TYR A 102      36.672  26.495  18.020  1.00  0.00      RA0  C
ATOM    942  CD1 TYR A 102      35.561  27.173  17.531  1.00  0.00      RA0  C
ATOM    943  CE1 TYR A 102      35.724  28.262  16.686  1.00  0.00      RA0  C
ATOM    944  CD2 TYR A 102      37.948  26.917  17.663  1.00  0.00      RA0  C
ATOM    945  CE2 TYR A 102      38.112  28.010  16.817  1.00  0.00      RA0  C
ATOM    946  CZ  TYR A 102      36.998  28.681  16.326  1.00  0.00      RA0  C
ATOM    947  OH  TYR A 102      37.137  29.763  15.482  1.00  0.00      RA0  O
ATOM    948  HH  TYR A 102      38.051  29.935  15.284  1.00  0.00      RA0  H
ATOM    949  C   TYR A 102      35.944  22.933  19.282  1.00  0.00      RA0  C
ATOM    950  O   TYR A 102      34.884  22.843  19.913  1.00  0.00      RA0  O
ATOM    951  N   TYR A 103      36.987  22.137  19.493  1.00  0.00      RA0  N
ATOM    952  H   TYR A 103      37.827  22.282  18.962  1.00  0.00      RA0  H
ATOM    953  CA  TYR A 103      37.063  21.205  20.621  1.00  0.00      RA0  C
ATOM    954  CB  TYR A 103      37.633  19.882  20.114  1.00  0.00      RA0  C
ATOM    955  CG  TYR A 103      38.372  19.098  21.172  1.00  0.00      RA0  C
ATOM    956  CD1 TYR A 103      37.727  18.633  22.312  1.00  0.00      RA0  C
ATOM    957  CE1 TYR A 103      38.438  17.900  23.256  1.00  0.00      RA0  C
ATOM    958  CD2 TYR A 103      39.721  18.828  20.980  1.00  0.00      RA0  C
ATOM    959  CE2 TYR A 103      40.426  18.086  21.917  1.00  0.00      RA0  C
ATOM    960  CZ  TYR A 103      39.785  17.623  23.058  1.00  0.00      RA0  C
ATOM    961  OH  TYR A 103      40.490  16.887  23.988  1.00  0.00      RA0  O
ATOM    962  HH  TYR A 103      41.331  16.631  23.631  1.00  0.00      RA0  H
ATOM    963  C   TYR A 103      37.952  21.838  21.675  1.00  0.00      RA0  C
ATOM    964  O   TYR A 103      39.070  22.255  21.346  1.00  0.00      RA0  O
ATOM    965  N   PHE A 104      37.469  21.916  22.917  1.00  0.00      RA0  N
ATOM    966  H   PHE A 104      36.546  21.584  23.132  1.00  0.00      RA0  H
ATOM    967  CA  PHE A 104      38.297  22.371  24.068  1.00  0.00      RA0  C
ATOM    968  CB  PHE A 104      37.656  23.569  24.763  1.00  0.00      RA0  C
ATOM    969  CG  PHE A 104      37.586  24.726  23.798  1.00  0.00      RA0  C
ATOM    970  CD1 PHE A 104      38.758  25.277  23.292  1.00  0.00      RA0  C
ATOM    971  CD2 PHE A 104      36.353  25.244  23.422  1.00  0.00      RA0  C
ATOM    972  CE1 PHE A 104      38.698  26.361  22.424  1.00  0.00      RA0  C
ATOM    973  CE2 PHE A 104      36.294  26.329  22.558  1.00  0.00      RA0  C
ATOM    974  CZ  PHE A 104      37.465  26.893  22.067  1.00  0.00      RA0  C
ATOM    975  C   PHE A 104      38.549  21.234  25.057  1.00  0.00      RA0  C
ATOM    976  O   PHE A 104      39.695  20.881  25.318  1.00  0.00      RA0  O
ATOM    977  N   THR A 105      37.473  20.666  25.599  1.00  0.00      RA0  N
ATOM    978  H   THR A 105      36.550  21.025  25.447  1.00  0.00      RA0  H
ATOM    979  CA  THR A 105      37.528  19.428  26.379  1.00  0.00      RA0  C
ATOM    980  CB  THR A 105      37.443  19.954  27.793  1.00  0.00      RA0  C
ATOM    981  OG1 THR A 105      37.273  21.377  27.695  1.00  0.00      RA0  O
ATOM    982  HG1 THR A 105      37.354  21.723  28.574  1.00  0.00      RA0  H
ATOM    983  CG2 THR A 105      38.685  19.612  28.618  1.00  0.00      RA0  C
ATOM    984  C   THR A 105      36.371  18.515  25.975  1.00  0.00      RA0  C
ATOM    985  O   THR A 105      35.486  18.910  25.222  1.00  0.00      RA0  O
ATOM    986  N   GLU A 106      36.339  17.300  26.515  1.00  0.00      RA0  N
ATOM    987  H   GLU A 106      37.099  16.960  27.064  1.00  0.00      RA0  H
ATOM    988  CA  GLU A 106      35.233  16.397  26.204  1.00  0.00      RA0  C
ATOM    989  CB  GLU A 106      35.567  14.946  26.547  1.00  0.00      RA0  C
ATOM    990  CG  GLU A 106      36.843  14.467  25.829  1.00  0.00      RA0  C
ATOM    991  CD  GLU A 106      36.706  14.425  24.307  1.00  0.00      RA0  C
ATOM    992  OE1 GLU A 106      36.339  15.412  23.678  1.00  0.00      RA0  O
ATOM    993  OE2 GLU A 106      37.032  13.408  23.707  1.00  0.00      RA0  O
ATOM    994  C   GLU A 106      33.906  16.919  26.732  1.00  0.00      RA0  C
ATOM    995  O   GLU A 106      32.848  16.421  26.346  1.00  0.00      RA0  O
ATOM    996  N   ASP A 107      33.960  17.891  27.637  1.00  0.00      RA0  N
ATOM    997  H   ASP A 107      34.836  18.278  27.906  1.00  0.00      RA0  H
ATOM    998  CA  ASP A 107      32.769  18.505  28.199  1.00  0.00      RA0  C
ATOM    999  CB  ASP A 107      32.961  18.525  29.725  1.00  0.00      RA0  C
ATOM   1000  CG  ASP A 107      31.775  19.070  30.502  1.00  0.00      RA0  C
ATOM   1001  OD1 ASP A 107      30.690  18.495  30.460  1.00  0.00      RA0  O
ATOM   1002  OD2 ASP A 107      31.945  20.057  31.208  1.00  0.00      RA0  O
ATOM   1003  C   ASP A 107      32.470  19.884  27.594  1.00  0.00      RA0  C
ATOM   1004  O   ASP A 107      31.556  20.554  28.051  1.00  0.00      RA0  O
ATOM   1005  N   PHE A 108      33.236  20.316  26.583  1.00  0.00      RA0  N
ATOM   1006  H   PHE A 108      33.902  19.728  26.119  1.00  0.00      RA0  H
ATOM   1007  CA  PHE A 108      33.162  21.700  26.101  1.00  0.00      RA0  C
ATOM   1008  CB  PHE A 108      33.928  22.635  27.038  1.00  0.00      RA0  C
ATOM   1009  CG  PHE A 108      33.726  24.067  26.603  1.00  0.00      RA0  C
ATOM   1010  CD1 PHE A 108      32.486  24.486  26.134  1.00  0.00      RA0  C
ATOM   1011  CD2 PHE A 108      34.781  24.968  26.671  1.00  0.00      RA0  C
ATOM   1012  CE1 PHE A 108      32.311  25.797  25.712  1.00  0.00      RA0  C
ATOM   1013  CE2 PHE A 108      34.605  26.282  26.252  1.00  0.00      RA0  C
ATOM   1014  CZ  PHE A 108      33.372  26.693  25.762  1.00  0.00      RA0  C
ATOM   1015  C   PHE A 108      33.666  21.852  24.650  1.00  0.00      RA0  C
ATOM   1016  O   PHE A 108      34.880  21.753  24.368  1.00  0.00      RA0  O
ATOM   1017  N   PHE A 109      32.701  22.061  23.750  1.00  0.00      RA0  N
ATOM   1018  H   PHE A 109      31.761  22.162  24.093  1.00  0.00      RA0  H
ATOM   1019  CA  PHE A 109      32.924  22.476  22.360  1.00  0.00      RA0  C
ATOM   1020  CB  PHE A 109      32.347  21.443  21.384  1.00  0.00      RA0  C
ATOM   1021  CG  PHE A 109      33.150  20.160  21.297  1.00  0.00      RA0  C
ATOM   1022  CD1 PHE A 109      33.409  19.385  22.423  1.00  0.00      RA0  C
ATOM   1023  CD2 PHE A 109      33.606  19.732  20.055  1.00  0.00      RA0  C
ATOM   1024  CE1 PHE A 109      34.098  18.184  22.307  1.00  0.00      RA0  C
ATOM   1025  CE2 PHE A 109      34.291  18.529  19.935  1.00  0.00      RA0  C
ATOM   1026  CZ  PHE A 109      34.531  17.751  21.060  1.00  0.00      RA0  C
ATOM   1027  C   PHE A 109      32.241  23.819  22.089  1.00  0.00      RA0  C
ATOM   1028  O   PHE A 109      31.394  24.282  22.856  1.00  0.00      RA0  O
ATOM   1029  N   ARG A 110      32.585  24.424  20.962  1.00  0.00      RA0  N
ATOM   1030  H   ARG A 110      33.240  23.992  20.337  1.00  0.00      RA0  H
ATOM   1031  CA  ARG A 110      32.041  25.717  20.583  1.00  0.00      RA0  C
ATOM   1032  CB  ARG A 110      33.062  26.776  21.003  1.00  0.00      RA0  C
ATOM   1033  CG  ARG A 110      33.067  28.099  20.238  1.00  0.00      RA0  C
ATOM   1034  CD  ARG A 110      33.962  29.106  20.962  1.00  0.00      RA0  C
ATOM   1035  NE  ARG A 110      33.406  29.312  22.294  1.00  0.00      RA0  N
ATOM   1036  HE  ARG A 110      32.444  29.026  22.418  1.00  0.00      RA0  H
ATOM   1037  CZ  ARG A 110      34.082  29.868  23.337  1.00  0.00      RA0  C
ATOM   1038  NH1 ARG A 110      35.353  30.306  23.166  1.00  0.00      RA0  N
ATOM   1039 HH11 ARG A 110      35.891  30.733  23.903  1.00  0.00      RA0  H
ATOM   1040 HH12 ARG A 110      35.807  30.220  22.275  1.00  0.00      RA0  H
ATOM   1041  NH2 ARG A 110      33.450  29.962  24.524  1.00  0.00      RA0  N
ATOM   1042 HH21 ARG A 110      33.860  30.326  25.359  1.00  0.00      RA0  H
ATOM   1043 HH22 ARG A 110      32.483  29.638  24.606  1.00  0.00      RA0  H
ATOM   1044  C   ARG A 110      31.746  25.749  19.088  1.00  0.00      RA0  C
ATOM   1045  O   ARG A 110      32.562  25.276  18.300  1.00  0.00      RA0  O
ATOM   1046  N   LEU A 111      30.580  26.287  18.710  1.00  0.00      RA0  N
ATOM   1047  H   LEU A 111      29.993  26.715  19.397  1.00  0.00      RA0  H
ATOM   1048  CA  LEU A 111      30.212  26.506  17.300  1.00  0.00      RA0  C
ATOM   1049  CB  LEU A 111      28.812  25.960  17.023  1.00  0.00      RA0  C
ATOM   1050  CG  LEU A 111      28.628  24.457  17.212  1.00  0.00      RA0  C
ATOM   1051  CD1 LEU A 111      27.151  24.094  17.337  1.00  0.00      RA0  C
ATOM   1052  CD2 LEU A 111      29.284  23.660  16.091  1.00  0.00      RA0  C
ATOM   1053  C   LEU A 111      30.144  27.988  17.047  1.00  0.00      RA0  C
ATOM   1054  O   LEU A 111      29.820  28.761  17.961  1.00  0.00      RA0  O
ATOM   1055  N   VAL A 112      30.389  28.387  15.807  1.00  0.00      RA0  N
ATOM   1056  H   VAL A 112      30.679  27.732  15.104  1.00  0.00      RA0  H
ATOM   1057  CA  VAL A 112      30.190  29.775  15.392  1.00  0.00      RA0  C
ATOM   1058  CB  VAL A 112      31.527  30.473  15.118  1.00  0.00      RA0  C
ATOM   1059  CG1 VAL A 112      31.300  31.946  14.774  1.00  0.00      RA0  C
ATOM   1060  CG2 VAL A 112      32.504  30.323  16.287  1.00  0.00      RA0  C
ATOM   1061  C   VAL A 112      29.307  29.795  14.147  1.00  0.00      RA0  C
ATOM   1062  O   VAL A 112      29.639  29.175  13.139  1.00  0.00      RA0  O
ATOM   1063  N   VAL A 113      28.195  30.511  14.213  1.00  0.00      RA0  N
ATOM   1064  H   VAL A 113      27.979  31.043  15.033  1.00  0.00      RA0  H
ATOM   1065  CA  VAL A 113      27.286  30.606  13.069  1.00  0.00      RA0  C
ATOM   1066  CB  VAL A 113      26.022  29.758  13.284  1.00  0.00      RA0  C
ATOM   1067  CG1 VAL A 113      26.323  28.260  13.342  1.00  0.00      RA0  C
ATOM   1068  CG2 VAL A 113      25.242  30.239  14.510  1.00  0.00      RA0  C
ATOM   1069  C   VAL A 113      26.872  32.037  12.745  1.00  0.00      RA0  C
ATOM   1070  O   VAL A 113      26.968  32.956  13.570  1.00  0.00      RA0  O
ATOM   1071  N   ASN A 114      26.368  32.203  11.529  1.00  0.00      RA0  N
ATOM   1072  H   ASN A 114      26.148  31.378  11.002  1.00  0.00      RA0  H
ATOM   1073  CA  ASN A 114      25.969  33.509  11.022  1.00  0.00      RA0  C
ATOM   1074  CB  ASN A 114      25.814  33.432   9.497  1.00  0.00      RA0  C
ATOM   1075  CG  ASN A 114      27.032  32.825   8.834  1.00  0.00      RA0  C
ATOM   1076  OD1 ASN A 114      28.043  33.501   8.668  1.00  0.00      RA0  O
ATOM   1077  ND2 ASN A 114      26.887  31.527   8.477  1.00  0.00      RA0  N
ATOM   1078 HD21 ASN A 114      26.057  30.960   8.582  1.00  0.00      RA0  H
ATOM   1079 HD22 ASN A 114      27.619  30.982   8.061  1.00  0.00      RA0  H
ATOM   1080  C   ASN A 114      24.621  33.987  11.529  1.00  0.00      RA0  C
ATOM   1081  O   ASN A 114      23.769  33.189  11.905  1.00  0.00      RA0  O
ATOM   1082  N   SER A 115      24.446  35.308  11.508  1.00  0.00      RA0  N
ATOM   1083  H   SER A 115      25.219  35.897  11.284  1.00  0.00      RA0  H
ATOM   1084  CA  SER A 115      23.211  35.933  11.928  1.00  0.00      RA0  C
ATOM   1085  CB  SER A 115      23.336  37.459  11.879  1.00  0.00      RA0  C
ATOM   1086  OG  SER A 115      22.477  38.060  12.854  1.00  0.00      RA0  O
ATOM   1087  HG  SER A 115      21.589  37.781  12.651  1.00  0.00      RA0  H
ATOM   1088  C   SER A 115      22.004  35.426  11.128  1.00  0.00      RA0  C
ATOM   1089  O   SER A 115      20.951  35.137  11.684  1.00  0.00      RA0  O
ATOM   1090  N   ALA A 116      22.161  35.353   9.815  1.00  0.00      RA0  N
ATOM   1091  H   ALA A 116      23.061  35.501   9.411  1.00  0.00      RA0  H
ATOM   1092  CA  ALA A 116      21.043  35.018   8.928  1.00  0.00      RA0  C
ATOM   1093  CB  ALA A 116      21.508  34.974   7.473  1.00  0.00      RA0  C
ATOM   1094  C   ALA A 116      20.420  33.676   9.263  1.00  0.00      RA0  C
ATOM   1095  O   ALA A 116      19.203  33.489   9.107  1.00  0.00      RA0  O
ATOM   1096  N   THR A 117      21.240  32.742   9.737  1.00  0.00      RA0  N
ATOM   1097  H   THR A 117      22.226  32.864   9.840  1.00  0.00      RA0  H
ATOM   1098  CA  THR A 117      20.803  31.366  10.039  1.00  0.00      RA0  C
ATOM   1099  CB  THR A 117      21.820  30.526   9.298  1.00  0.00      RA0  C
ATOM   1100  OG1 THR A 117      22.891  31.382   8.862  1.00  0.00      RA0  O
ATOM   1101  HG1 THR A 117      23.568  30.727   8.649  1.00  0.00      RA0  H
ATOM   1102  CG2 THR A 117      21.203  29.830   8.093  1.00  0.00      RA0  C
ATOM   1103  C   THR A 117      20.765  31.032  11.528  1.00  0.00      RA0  C
ATOM   1104  O   THR A 117      20.453  29.895  11.901  1.00  0.00      RA0  O
ATOM   1105  N   ARG A 118      21.031  32.024  12.371  1.00  0.00      RA0  N
ATOM   1106  H   ARG A 118      21.284  32.916  11.998  1.00  0.00      RA0  H
ATOM   1107  CA  ARG A 118      21.119  31.830  13.819  1.00  0.00      RA0  C
ATOM   1108  CB  ARG A 118      21.347  33.197  14.470  1.00  0.00      RA0  C
ATOM   1109  CG  ARG A 118      21.227  33.220  15.993  1.00  0.00      RA0  C
ATOM   1110  CD  ARG A 118      21.374  34.637  16.553  1.00  0.00      RA0  C
ATOM   1111  NE  ARG A 118      20.920  34.704  17.941  1.00  0.00      RA0  N
ATOM   1112  HE  ARG A 118      19.954  34.419  18.056  1.00  0.00      RA0  H
ATOM   1113  CZ  ARG A 118      21.752  35.189  18.913  1.00  0.00      RA0  C
ATOM   1114  NH1 ARG A 118      23.022  35.524  18.610  1.00  0.00      RA0  N
ATOM   1115 HH11 ARG A 118      23.612  35.935  19.325  1.00  0.00      RA0  H
ATOM   1116 HH12 ARG A 118      23.434  35.373  17.701  1.00  0.00      RA0  H
ATOM   1117  NH2 ARG A 118      21.310  35.330  20.178  1.00  0.00      RA0  N
ATOM   1118 HH21 ARG A 118      21.933  35.666  20.914  1.00  0.00      RA0  H
ATOM   1119 HH22 ARG A 118      20.373  35.112  20.453  1.00  0.00      RA0  H
ATOM   1120  C   ARG A 118      19.916  31.116  14.423  1.00  0.00      RA0  C
ATOM   1121  O   ARG A 118      20.052  30.100  15.112  1.00  0.00      RA0  O
ATOM   1122  N   GLU A 119      18.728  31.646  14.183  1.00  0.00      RA0  N
ATOM   1123  H   GLU A 119      18.662  32.472  13.627  1.00  0.00      RA0  H
ATOM   1124  CA  GLU A 119      17.547  31.080  14.828  1.00  0.00      RA0  C
ATOM   1125  CB  GLU A 119      16.390  32.078  14.818  1.00  0.00      RA0  C
ATOM   1126  CG  GLU A 119      16.791  33.436  15.413  1.00  0.00      RA0  C
ATOM   1127  CD  GLU A 119      17.299  33.291  16.841  1.00  0.00      RA0  C
ATOM   1128  OE1 GLU A 119      16.828  32.412  17.557  1.00  0.00      RA0  O
ATOM   1129  OE2 GLU A 119      18.166  34.066  17.240  1.00  0.00      RA0  O
ATOM   1130  C   GLU A 119      17.167  29.693  14.294  1.00  0.00      RA0  C
ATOM   1131  O   GLU A 119      16.825  28.813  15.062  1.00  0.00      RA0  O
ATOM   1132  N   LYS A 120      17.286  29.493  12.992  1.00  0.00      RA0  N
ATOM   1133  H   LYS A 120      17.704  30.217  12.448  1.00  0.00      RA0  H
ATOM   1134  CA  LYS A 120      17.100  28.161  12.407  1.00  0.00      RA0  C
ATOM   1135  CB  LYS A 120      17.268  28.232  10.884  1.00  0.00      RA0  C
ATOM   1136  CG  LYS A 120      17.035  26.879  10.205  1.00  0.00      RA0  C
ATOM   1137  CD  LYS A 120      17.358  26.843   8.707  1.00  0.00      RA0  C
ATOM   1138  CE  LYS A 120      18.825  27.154   8.400  1.00  0.00      RA0  C
ATOM   1139  NZ  LYS A 120      19.190  26.662   7.063  1.00  0.00      RA0  N
ATOM   1140  HZ1 LYS A 120      20.195  26.848   6.854  1.00  0.00      RA0  H
ATOM   1141  HZ2 LYS A 120      19.077  25.627   7.037  1.00  0.00      RA0  H
ATOM   1142  HZ3 LYS A 120      18.622  27.023   6.278  1.00  0.00      RA0  H
ATOM   1143  C   LYS A 120      18.073  27.158  12.976  1.00  0.00      RA0  C
ATOM   1144  O   LYS A 120      17.715  26.044  13.303  1.00  0.00      RA0  O
ATOM   1145  N   ASP A 121      19.339  27.552  13.045  1.00  0.00      RA0  N
ATOM   1146  H   ASP A 121      19.663  28.410  12.651  1.00  0.00      RA0  H
ATOM   1147  CA  ASP A 121      20.385  26.683  13.575  1.00  0.00      RA0  C
ATOM   1148  CB  ASP A 121      21.775  27.259  13.346  1.00  0.00      RA0  C
ATOM   1149  CG  ASP A 121      22.005  27.408  11.858  1.00  0.00      RA0  C
ATOM   1150  OD1 ASP A 121      21.301  26.767  11.071  1.00  0.00      RA0  O
ATOM   1151  OD2 ASP A 121      22.877  28.189  11.495  1.00  0.00      RA0  O
ATOM   1152  C   ASP A 121      20.154  26.364  15.050  1.00  0.00      RA0  C
ATOM   1153  O   ASP A 121      20.295  25.218  15.483  1.00  0.00      RA0  O
ATOM   1154  N   LEU A 122      19.828  27.387  15.828  1.00  0.00      RA0  N
ATOM   1155  H   LEU A 122      19.743  28.295  15.416  1.00  0.00      RA0  H
ATOM   1156  CA  LEU A 122      19.602  27.193  17.256  1.00  0.00      RA0  C
ATOM   1157  CB  LEU A 122      19.361  28.517  17.979  1.00  0.00      RA0  C
ATOM   1158  CG  LEU A 122      20.637  29.345  18.120  1.00  0.00      RA0  C
ATOM   1159  CD1 LEU A 122      20.368  30.692  18.792  1.00  0.00      RA0  C
ATOM   1160  CD2 LEU A 122      21.744  28.557  18.822  1.00  0.00      RA0  C
ATOM   1161  C   LEU A 122      18.452  26.245  17.509  1.00  0.00      RA0  C
ATOM   1162  O   LEU A 122      18.522  25.412  18.398  1.00  0.00      RA0  O
ATOM   1163  N   SER A 123      17.383  26.364  16.730  1.00  0.00      RA0  N
ATOM   1164  H   SER A 123      17.359  27.059  16.009  1.00  0.00      RA0  H
ATOM   1165  CA  SER A 123      16.226  25.489  16.918  1.00  0.00      RA0  C
ATOM   1166  CB  SER A 123      15.087  26.071  16.092  1.00  0.00      RA0  C
ATOM   1167  OG  SER A 123      14.900  27.433  16.496  1.00  0.00      RA0  O
ATOM   1168  HG  SER A 123      15.583  27.958  16.089  1.00  0.00      RA0  H
ATOM   1169  C   SER A 123      16.595  24.052  16.582  1.00  0.00      RA0  C
ATOM   1170  O   SER A 123      16.212  23.125  17.291  1.00  0.00      RA0  O
ATOM   1171  N   TRP A 124      17.343  23.880  15.498  1.00  0.00      RA0  N
ATOM   1172  H   TRP A 124      17.647  24.674  14.964  1.00  0.00      RA0  H
ATOM   1173  CA  TRP A 124      17.787  22.548  15.055  1.00  0.00      RA0  C
ATOM   1174  CB  TRP A 124      18.418  22.676  13.667  1.00  0.00      RA0  C
ATOM   1175  CG  TRP A 124      18.817  21.330  13.110  1.00  0.00      RA0  C
ATOM   1176  CD2 TRP A 124      17.967  20.325  12.518  1.00  0.00      RA0  C
ATOM   1177  CE2 TRP A 124      18.795  19.252  12.111  1.00  0.00      RA0  C
ATOM   1178  CE3 TRP A 124      16.596  20.256  12.301  1.00  0.00      RA0  C
ATOM   1179  CD1 TRP A 124      20.114  20.804  13.029  1.00  0.00      RA0  C
ATOM   1180  NE1 TRP A 124      20.106  19.578  12.439  1.00  0.00      RA0  N
ATOM   1181  HE1 TRP A 124      20.893  19.021  12.255  1.00  0.00      RA0  H
ATOM   1182  CZ2 TRP A 124      18.231  18.144  11.490  1.00  0.00      RA0  C
ATOM   1183  CZ3 TRP A 124      16.044  19.141  11.681  1.00  0.00      RA0  C
ATOM   1184  CH2 TRP A 124      16.859  18.089  11.275  1.00  0.00      RA0  C
ATOM   1185  C   TRP A 124      18.760  21.909  16.045  1.00  0.00      RA0  C
ATOM   1186  O   TRP A 124      18.593  20.764  16.438  1.00  0.00      RA0  O
ATOM   1187  N   ILE A 125      19.761  22.681  16.455  1.00  0.00      RA0  N
ATOM   1188  H   ILE A 125      19.820  23.605  16.091  1.00  0.00      RA0  H
ATOM   1189  CA  ILE A 125      20.746  22.218  17.430  1.00  0.00      RA0  C
ATOM   1190  CB  ILE A 125      21.849  23.258  17.656  1.00  0.00      RA0  C
ATOM   1191  CG2 ILE A 125      22.771  22.872  18.815  1.00  0.00      RA0  C
ATOM   1192  CG1 ILE A 125      22.652  23.461  16.370  1.00  0.00      RA0  C
ATOM   1193  CD1 ILE A 125      23.551  24.695  16.437  1.00  0.00      RA0  C
ATOM   1194  C   ILE A 125      20.050  21.835  18.742  1.00  0.00      RA0  C
ATOM   1195  O   ILE A 125      20.290  20.760  19.269  1.00  0.00      RA0  O
ATOM   1196  N   THR A 126      19.185  22.715  19.246  1.00  0.00      RA0  N
ATOM   1197  H   THR A 126      19.020  23.583  18.781  1.00  0.00      RA0  H
ATOM   1198  CA  THR A 126      18.413  22.427  20.459  1.00  0.00      RA0  C
ATOM   1199  CB  THR A 126      17.576  23.644  20.843  1.00  0.00      RA0  C
ATOM   1200  OG1 THR A 126      18.449  24.768  21.012  1.00  0.00      RA0  O
ATOM   1201  HG1 THR A 126      18.612  25.117  20.145  1.00  0.00      RA0  H
ATOM   1202  CG2 THR A 126      16.766  23.409  22.119  1.00  0.00      RA0  C
ATOM   1203  C   THR A 126      17.638  21.140  20.388  1.00  0.00      RA0  C
ATOM   1204  O   THR A 126      17.679  20.344  21.333  1.00  0.00      RA0  O
ATOM   1205  N   GLN A 127      16.919  20.950  19.285  1.00  0.00      RA0  N
ATOM   1206  H   GLN A 127      16.931  21.647  18.564  1.00  0.00      RA0  H
ATOM   1207  CA  GLN A 127      16.103  19.760  19.063  1.00  0.00      RA0  C
ATOM   1208  CB  GLN A 127      15.406  19.879  17.707  1.00  0.00      RA0  C
ATOM   1209  CG  GLN A 127      14.535  18.678  17.337  1.00  0.00      RA0  C
ATOM   1210  CD  GLN A 127      13.854  18.960  16.014  1.00  0.00      RA0  C
ATOM   1211  OE1 GLN A 127      12.823  19.618  15.948  1.00  0.00      RA0  O
ATOM   1212  NE2 GLN A 127      14.488  18.428  14.954  1.00  0.00      RA0  N
ATOM   1213 HE21 GLN A 127      15.325  17.884  15.052  1.00  0.00      RA0  H
ATOM   1214 HE22 GLN A 127      14.150  18.559  14.022  1.00  0.00      RA0  H
ATOM   1215  C   GLN A 127      16.927  18.464  19.147  1.00  0.00      RA0  C
ATOM   1216  O   GLN A 127      16.596  17.540  19.877  1.00  0.00      RA0  O
ATOM   1217  N   HIS A 128      18.018  18.419  18.397  1.00  0.00      RA0  N
ATOM   1218  H   HIS A 128      18.299  19.239  17.892  1.00  0.00      RA0  H
ATOM   1219  CA  HIS A 128      18.844  17.228  18.341  1.00  0.00      RA0  C
ATOM   1220  CB  HIS A 128      19.638  17.155  17.036  1.00  0.00      RA0  C
ATOM   1221  CG  HIS A 128      18.689  16.783  15.924  1.00  0.00      RA0  C
ATOM   1222  ND1 HIS A 128      18.533  15.530  15.456  1.00  0.00      RA0  N
ATOM   1223  HD1 HIS A 128      19.019  14.726  15.743  1.00  0.00      RA0  H
ATOM   1224  CD2 HIS A 128      17.811  17.629  15.246  1.00  0.00      RA0  C
ATOM   1225  NE2 HIS A 128      17.112  16.870  14.365  1.00  0.00      RA0  N
ATOM   1226  CE1 HIS A 128      17.559  15.578  14.493  1.00  0.00      RA0  C
ATOM   1227  C   HIS A 128      19.769  17.062  19.563  1.00  0.00      RA0  C
ATOM   1228  O   HIS A 128      20.225  15.953  19.833  1.00  0.00      RA0  O
ATOM   1229  N   ALA A 129      20.027  18.136  20.308  1.00  0.00      RA0  N
ATOM   1230  H   ALA A 129      19.633  19.024  20.066  1.00  0.00      RA0  H
ATOM   1231  CA  ALA A 129      20.873  18.057  21.500  1.00  0.00      RA0  C
ATOM   1232  CB  ALA A 129      21.303  19.445  21.974  1.00  0.00      RA0  C
ATOM   1233  C   ALA A 129      20.202  17.338  22.680  1.00  0.00      RA0  C
ATOM   1234  O   ALA A 129      20.880  16.738  23.501  1.00  0.00      RA0  O
ATOM   1235  N   GLU A 130      18.881  17.425  22.754  1.00  0.00      RA0  N
ATOM   1236  H   GLU A 130      18.372  17.866  22.013  1.00  0.00      RA0  H
ATOM   1237  CA  GLU A 130      18.113  17.027  23.947  1.00  0.00      RA0  C
ATOM   1238  CB  GLU A 130      16.623  17.367  23.738  1.00  0.00      RA0  C
ATOM   1239  CG  GLU A 130      15.688  17.118  24.927  1.00  0.00      RA0  C
ATOM   1240  CD  GLU A 130      15.349  15.644  25.035  1.00  0.00      RA0  C
ATOM   1241  OE1 GLU A 130      15.298  14.977  24.005  1.00  0.00      RA0  O
ATOM   1242  OE2 GLU A 130      15.144  15.166  26.148  1.00  0.00      RA0  O
ATOM   1243  C   GLU A 130      18.400  15.609  24.440  1.00  0.00      RA0  C
ATOM   1244  O   GLU A 130      18.651  15.430  25.640  1.00  0.00      RA0  O
ATOM   1245  N   PRO A 131      18.393  14.603  23.570  1.00  0.00      RA0  N
ATOM   1246  CD  PRO A 131      18.043  14.605  22.145  1.00  0.00      RA0  C
ATOM   1247  CA  PRO A 131      18.648  13.234  24.018  1.00  0.00      RA0  C
ATOM   1248  CB  PRO A 131      18.322  12.359  22.801  1.00  0.00      RA0  C
ATOM   1249  CG  PRO A 131      17.472  13.223  21.882  1.00  0.00      RA0  C
ATOM   1250  C   PRO A 131      20.074  12.993  24.479  1.00  0.00      RA0  C
ATOM   1251  O   PRO A 131      20.319  12.039  25.221  1.00  0.00      RA0  O
ATOM   1252  N   PHE A 132      20.994  13.857  24.056  1.00  0.00      RA0  N
ATOM   1253  H   PHE A 132      20.708  14.667  23.540  1.00  0.00      RA0  H
ATOM   1254  CA  PHE A 132      22.381  13.799  24.487  1.00  0.00      RA0  C
ATOM   1255  CB  PHE A 132      23.314  14.295  23.381  1.00  0.00      RA0  C
ATOM   1256  CG  PHE A 132      23.126  13.527  22.094  1.00  0.00      RA0  C
ATOM   1257  CD1 PHE A 132      23.930  12.428  21.821  1.00  0.00      RA0  C
ATOM   1258  CD2 PHE A 132      22.166  13.928  21.171  1.00  0.00      RA0  C
ATOM   1259  CE1 PHE A 132      23.781  11.738  20.624  1.00  0.00      RA0  C
ATOM   1260  CE2 PHE A 132      22.016  13.238  19.975  1.00  0.00      RA0  C
ATOM   1261  CZ  PHE A 132      22.828  12.145  19.699  1.00  0.00      RA0  C
ATOM   1262  C   PHE A 132      22.668  14.592  25.770  1.00  0.00      RA0  C
ATOM   1263  O   PHE A 132      23.759  14.469  26.353  1.00  0.00      RA0  O
ATOM   1264  N   GLY A 133      21.702  15.400  26.203  1.00  0.00      RA0  N
ATOM   1265  H   GLY A 133      20.862  15.516  25.668  1.00  0.00      RA0  H
ATOM   1266  CA  GLY A 133      21.820  16.178  27.431  1.00  0.00      RA0  C
ATOM   1267  C   GLY A 133      22.832  17.306  27.350  1.00  0.00      RA0  C
ATOM   1268  O   GLY A 133      23.558  17.570  28.316  1.00  0.00      RA0  O
ATOM   1269  N   ILE A 134      22.864  17.993  26.212  1.00  0.00      RA0  N
ATOM   1270  H   ILE A 134      22.136  17.870  25.538  1.00  0.00      RA0  H
ATOM   1271  CA  ILE A 134      23.862  19.032  25.986  1.00  0.00      RA0  C
ATOM   1272  CB  ILE A 134      24.285  19.070  24.518  1.00  0.00      RA0  C
ATOM   1273  CG2 ILE A 134      25.363  20.125  24.269  1.00  0.00      RA0  C
ATOM   1274  CG1 ILE A 134      24.750  17.683  24.087  1.00  0.00      RA0  C
ATOM   1275  CD1 ILE A 134      25.853  17.145  24.998  1.00  0.00      RA0  C
ATOM   1276  C   ILE A 134      23.293  20.373  26.433  1.00  0.00      RA0  C
ATOM   1277  O   ILE A 134      22.166  20.722  26.075  1.00  0.00      RA0  O
ATOM   1278  N   GLU A 135      24.065  21.094  27.242  1.00  0.00      RA0  N
ATOM   1279  H   GLU A 135      24.977  20.752  27.464  1.00  0.00      RA0  H
ATOM   1280  CA  GLU A 135      23.728  22.449  27.678  1.00  0.00      RA0  C
ATOM   1281  CB  GLU A 135      24.505  22.616  28.994  1.00  0.00      RA0  C
ATOM   1282  CG  GLU A 135      24.597  23.974  29.699  1.00  0.00      RA0  C
ATOM   1283  CD  GLU A 135      25.622  23.860  30.825  1.00  0.00      RA0  C
ATOM   1284  OE1 GLU A 135      26.616  24.587  30.812  1.00  0.00      RA0  O
ATOM   1285  OE2 GLU A 135      25.464  23.010  31.703  1.00  0.00      RA0  O
ATOM   1286  C   GLU A 135      24.204  23.447  26.613  1.00  0.00      RA0  C
ATOM   1287  O   GLU A 135      25.387  23.508  26.304  1.00  0.00      RA0  O
ATOM   1288  N   ILE A 136      23.267  24.219  26.067  1.00  0.00      RA0  N
ATOM   1289  H   ILE A 136      22.356  24.245  26.475  1.00  0.00      RA0  H
ATOM   1290  CA  ILE A 136      23.543  25.167  24.980  1.00  0.00      RA0  C
ATOM   1291  CB  ILE A 136      22.476  25.002  23.902  1.00  0.00      RA0  C
ATOM   1292  CG2 ILE A 136      22.673  25.979  22.742  1.00  0.00      RA0  C
ATOM   1293  CG1 ILE A 136      22.428  23.545  23.446  1.00  0.00      RA0  C
ATOM   1294  CD1 ILE A 136      21.335  23.309  22.412  1.00  0.00      RA0  C
ATOM   1295  C   ILE A 136      23.525  26.578  25.545  1.00  0.00      RA0  C
ATOM   1296  O   ILE A 136      22.514  26.993  26.112  1.00  0.00      RA0  O
ATOM   1297  N   THR A 137      24.636  27.308  25.390  1.00  0.00      RA0  N
ATOM   1298  H   THR A 137      25.459  26.900  24.995  1.00  0.00      RA0  H
ATOM   1299  CA  THR A 137      24.751  28.675  25.878  1.00  0.00      RA0  C
ATOM   1300  CB  THR A 137      25.775  28.552  26.989  1.00  0.00      RA0  C
ATOM   1301  OG1 THR A 137      25.453  27.364  27.727  1.00  0.00      RA0  O
ATOM   1302  HG1 THR A 137      26.202  27.128  28.260  1.00  0.00      RA0  H
ATOM   1303  CG2 THR A 137      25.841  29.784  27.893  1.00  0.00      RA0  C
ATOM   1304  C   THR A 137      25.140  29.591  24.728  1.00  0.00      RA0  C
ATOM   1305  O   THR A 137      26.202  29.420  24.130  1.00  0.00      RA0  O
ATOM   1306  N   VAL A 138      24.276  30.548  24.409  1.00  0.00      RA0  N
ATOM   1307  H   VAL A 138      23.496  30.726  25.006  1.00  0.00      RA0  H
ATOM   1308  CA  VAL A 138      24.569  31.510  23.345  1.00  0.00      RA0  C
ATOM   1309  CB  VAL A 138      23.271  31.978  22.696  1.00  0.00      RA0  C
ATOM   1310  CG1 VAL A 138      23.558  32.879  21.499  1.00  0.00      RA0  C
ATOM   1311  CG2 VAL A 138      22.410  30.776  22.307  1.00  0.00      RA0  C
ATOM   1312  C   VAL A 138      25.368  32.678  23.936  1.00  0.00      RA0  C
ATOM   1313  O   VAL A 138      24.944  33.289  24.920  1.00  0.00      RA0  O
ATOM   1314  N   ARG A 139      26.488  33.018  23.307  1.00  0.00      RA0  N
ATOM   1315  H   ARG A 139      26.673  32.628  22.409  1.00  0.00      RA0  H
ATOM   1316  CA  ARG A 139      27.450  33.974  23.874  1.00  0.00      RA0  C
ATOM   1317  CB  ARG A 139      28.872  33.478  23.643  1.00  0.00      RA0  C
ATOM   1318  CG  ARG A 139      29.075  32.058  24.174  1.00  0.00      RA0  C
ATOM   1319  CD  ARG A 139      28.614  31.914  25.626  1.00  0.00      RA0  C
ATOM   1320  NE  ARG A 139      29.090  33.045  26.414  1.00  0.00      RA0  N
ATOM   1321  HE  ARG A 139      28.570  33.911  26.369  1.00  0.00      RA0  H
ATOM   1322  CZ  ARG A 139      30.276  32.992  27.064  1.00  0.00      RA0  C
ATOM   1323  NH1 ARG A 139      30.951  31.819  27.126  1.00  0.00      RA0  N
ATOM   1324 HH11 ARG A 139      31.793  31.704  27.651  1.00  0.00      RA0  H
ATOM   1325 HH12 ARG A 139      30.629  30.991  26.632  1.00  0.00      RA0  H
ATOM   1326  NH2 ARG A 139      30.739  34.128  27.622  1.00  0.00      RA0  N
ATOM   1327 HH21 ARG A 139      31.574  34.223  28.163  1.00  0.00      RA0  H
ATOM   1328 HH22 ARG A 139      30.225  35.001  27.486  1.00  0.00      RA0  H
ATOM   1329  C   ARG A 139      27.259  35.386  23.330  1.00  0.00      RA0  C
ATOM   1330  O   ARG A 139      28.145  35.986  22.706  1.00  0.00      RA0  O
ATOM   1331  N   ASP A 140      26.099  35.947  23.626  1.00  0.00      RA0  N
ATOM   1332  H   ASP A 140      25.418  35.428  24.145  1.00  0.00      RA0  H
ATOM   1333  CA  ASP A 140      25.763  37.288  23.171  1.00  0.00      RA0  C
ATOM   1334  CB  ASP A 140      24.240  37.498  23.143  1.00  0.00      RA0  C
ATOM   1335  CG  ASP A 140      23.530  36.527  22.200  1.00  0.00      RA0  C
ATOM   1336  OD1 ASP A 140      23.941  36.364  21.053  1.00  0.00      RA0  O
ATOM   1337  OD2 ASP A 140      22.527  35.940  22.595  1.00  0.00      RA0  O
ATOM   1338  C   ASP A 140      26.461  38.356  24.001  1.00  0.00      RA0  C
ATOM   1339  O   ASP A 140      26.303  39.538  23.728  1.00  0.00      RA0  O
ATOM   1340  N   ASP A 141      27.195  37.921  25.031  1.00  0.00      RA0  N
ATOM   1341  H   ASP A 141      27.324  36.945  25.205  1.00  0.00      RA0  H
ATOM   1342  CA  ASP A 141      28.079  38.774  25.811  1.00  0.00      RA0  C
ATOM   1343  CB  ASP A 141      28.319  38.135  27.184  1.00  0.00      RA0  C
ATOM   1344  CG  ASP A 141      29.135  36.852  27.066  1.00  0.00      RA0  C
ATOM   1345  OD1 ASP A 141      28.678  35.884  26.460  1.00  0.00      RA0  O
ATOM   1346  OD2 ASP A 141      30.227  36.787  27.620  1.00  0.00      RA0  O
ATOM   1347  C   ASP A 141      29.436  39.080  25.147  1.00  0.00      RA0  C
ATOM   1348  O   ASP A 141      30.193  39.924  25.662  1.00  0.00      RA0  O
ATOM   1349  N   LEU A 142      29.715  38.394  24.033  1.00  0.00      RA0  N
ATOM   1350  H   LEU A 142      29.034  37.792  23.612  1.00  0.00      RA0  H
ATOM   1351  CA  LEU A 142      30.966  38.532  23.283  1.00  0.00      RA0  C
ATOM   1352  CB  LEU A 142      31.614  37.166  23.048  1.00  0.00      RA0  C
ATOM   1353  CG  LEU A 142      31.907  36.377  24.326  1.00  0.00      RA0  C
ATOM   1354  CD1 LEU A 142      32.443  34.979  24.014  1.00  0.00      RA0  C
ATOM   1355  CD2 LEU A 142      32.840  37.133  25.271  1.00  0.00      RA0  C
ATOM   1356  C   LEU A 142      30.768  39.226  21.951  1.00  0.00      RA0  C
ATOM   1357  O   LEU A 142      29.785  38.975  21.236  1.00  0.00      RA0  O
ATOM   1358  N   SER A 143      31.742  40.055  21.608  1.00  0.00      RA0  N
ATOM   1359  H   SER A 143      32.496  40.278  22.224  1.00  0.00      RA0  H
ATOM   1360  CA  SER A 143      31.886  40.617  20.278  1.00  0.00      RA0  C
ATOM   1361  CB  SER A 143      32.143  42.087  20.497  1.00  0.00      RA0  C
ATOM   1362  OG  SER A 143      32.033  42.277  21.903  1.00  0.00      RA0  O
ATOM   1363  HG  SER A 143      31.130  42.042  22.101  1.00  0.00      RA0  H
ATOM   1364  C   SER A 143      33.074  39.904  19.640  1.00  0.00      RA0  C
ATOM   1365  O   SER A 143      33.806  39.158  20.310  1.00  0.00      RA0  O
ATOM   1366  N   MSE A 144      33.253  40.097  18.350  1.00  0.00      RA0  N
ATOM   1367  H   MSE A 144      32.690  40.718  17.800  1.00  0.00      RA0  H
ATOM   1368  CA  MSE A 144      34.328  39.411  17.655  1.00  0.00      RA0  C
ATOM   1369  CB  MSE A 144      33.845  38.030  17.199  1.00  0.00      RA0  C
ATOM   1370  CG  MSE A 144      34.950  37.126  16.649  1.00  0.00      RA0  C
ATOM   1371  SE  MSE A 144      34.395  35.428  16.432  1.00  0.00      RA0  S
ATOM   1372  CE  MSE A 144      32.874  35.769  15.533  1.00  0.00      RA0  C
ATOM   1373  C   MSE A 144      34.823  40.277  16.518  1.00  0.00      RA0  C
ATOM   1374  O   MSE A 144      34.018  40.927  15.822  1.00  0.00      RA0  O
ATOM   1375  N   ILE A 145      36.145  40.281  16.350  1.00  0.00      RA0  N
ATOM   1376  H   ILE A 145      36.722  39.723  16.951  1.00  0.00      RA0  H
ATOM   1377  CA  ILE A 145      36.817  41.057  15.315  1.00  0.00      RA0  C
ATOM   1378  CB  ILE A 145      37.632  42.196  15.942  1.00  0.00      RA0  C
ATOM   1379  CG2 ILE A 145      38.309  43.044  14.865  1.00  0.00      RA0  C
ATOM   1380  CG1 ILE A 145      36.780  43.050  16.886  1.00  0.00      RA0  C
ATOM   1381  CD1 ILE A 145      37.596  44.107  17.631  1.00  0.00      RA0  C
ATOM   1382  C   ILE A 145      37.729  40.128  14.530  1.00  0.00      RA0  C
ATOM   1383  O   ILE A 145      38.504  39.373  15.126  1.00  0.00      RA0  O
ATOM   1384  N   ALA A 146      37.627  40.164  13.204  1.00  0.00      RA0  N
ATOM   1385  H   ALA A 146      37.039  40.863  12.797  1.00  0.00      RA0  H
ATOM   1386  CA  ALA A 146      38.491  39.366  12.339  1.00  0.00      RA0  C
ATOM   1387  CB  ALA A 146      37.702  38.881  11.128  1.00  0.00      RA0  C
ATOM   1388  C   ALA A 146      39.592  40.260  11.825  1.00  0.00      RA0  C
ATOM   1389  O   ALA A 146      39.320  41.270  11.191  1.00  0.00      RA0  O
ATOM   1390  N   VAL A 147      40.832  39.879  12.100  1.00  0.00      RA0  N
ATOM   1391  H   VAL A 147      40.996  39.036  12.599  1.00  0.00      RA0  H
ATOM   1392  CA  VAL A 147      41.994  40.689  11.695  1.00  0.00      RA0  C
ATOM   1393  CB  VAL A 147      42.872  40.978  12.915  1.00  0.00      RA0  C
ATOM   1394  CG1 VAL A 147      44.032  41.906  12.560  1.00  0.00      RA0  C
ATOM   1395  CG2 VAL A 147      42.038  41.525  14.075  1.00  0.00      RA0  C
ATOM   1396  C   VAL A 147      42.735  39.835  10.682  1.00  0.00      RA0  C
ATOM   1397  O   VAL A 147      43.186  38.736  11.015  1.00  0.00      RA0  O
ATOM   1398  N   GLN A 148      42.820  40.325   9.451  1.00  0.00      RA0  N
ATOM   1399  H   GLN A 148      42.577  41.272   9.259  1.00  0.00      RA0  H
ATOM   1400  CA  GLN A 148      43.218  39.503   8.302  1.00  0.00      RA0  C
ATOM   1401  CB  GLN A 148      41.973  39.167   7.474  1.00  0.00      RA0  C
ATOM   1402  CG  GLN A 148      40.681  38.993   8.289  1.00  0.00      RA0  C
ATOM   1403  CD  GLN A 148      40.353  37.536   8.561  1.00  0.00      RA0  C
ATOM   1404  OE1 GLN A 148      39.568  36.943   7.821  1.00  0.00      RA0  O
ATOM   1405  NE2 GLN A 148      40.932  37.013   9.659  1.00  0.00      RA0  N
ATOM   1406 HE21 GLN A 148      41.579  37.523  10.234  1.00  0.00      RA0  H
ATOM   1407 HE22 GLN A 148      40.744  36.081   9.990  1.00  0.00      RA0  H
ATOM   1408  C   GLN A 148      44.283  40.159   7.421  1.00  0.00      RA0  C
ATOM   1409  O   GLN A 148      44.236  41.371   7.132  1.00  0.00      RA0  O
ATOM   1410  N   GLY A 149      45.222  39.347   6.947  1.00  0.00      RA0  N
ATOM   1411  H   GLY A 149      45.305  38.399   7.249  1.00  0.00      RA0  H
ATOM   1412  CA  GLY A 149      46.256  39.825   6.042  1.00  0.00      RA0  C
ATOM   1413  C   GLY A 149      47.621  39.353   6.499  1.00  0.00      RA0  C
ATOM   1414  O   GLY A 149      47.767  38.836   7.614  1.00  0.00      RA0  O
ATOM   1415  N   PRO A 150      48.615  39.532   5.647  1.00  0.00      RA0  N
ATOM   1416  CD  PRO A 150      48.490  40.144   4.331  1.00  0.00      RA0  C
ATOM   1417  CA  PRO A 150      49.959  39.020   5.916  1.00  0.00      RA0  C
ATOM   1418  CB  PRO A 150      50.690  39.249   4.588  1.00  0.00      RA0  C
ATOM   1419  CG  PRO A 150      49.931  40.376   3.896  1.00  0.00      RA0  C
ATOM   1420  C   PRO A 150      50.669  39.625   7.147  1.00  0.00      RA0  C
ATOM   1421  O   PRO A 150      51.533  38.974   7.746  1.00  0.00      RA0  O
ATOM   1422  N   ASN A 151      50.253  40.809   7.565  1.00  0.00      RA0  N
ATOM   1423  H   ASN A 151      49.535  41.285   7.050  1.00  0.00      RA0  H
ATOM   1424  CA  ASN A 151      50.760  41.443   8.778  1.00  0.00      RA0  C
ATOM   1425  CB  ASN A 151      51.186  42.893   8.552  1.00  0.00      RA0  C
ATOM   1426  CG  ASN A 151      52.502  42.986   7.817  1.00  0.00      RA0  C
ATOM   1427  OD1 ASN A 151      53.506  42.398   8.207  1.00  0.00      RA0  O
ATOM   1428  ND2 ASN A 151      52.440  43.760   6.719  1.00  0.00      RA0  N
ATOM   1429 HD21 ASN A 151      51.597  44.273   6.514  1.00  0.00      RA0  H
ATOM   1430 HD22 ASN A 151      53.198  43.871   6.078  1.00  0.00      RA0  H
ATOM   1431  C   ASN A 151      49.733  41.475   9.912  1.00  0.00      RA0  C
ATOM   1432  O   ASN A 151      49.956  42.116  10.946  1.00  0.00      RA0  O
ATOM   1433  N   ALA A 152      48.610  40.780   9.739  1.00  0.00      RA0  N
ATOM   1434  H   ALA A 152      48.500  40.203   8.927  1.00  0.00      RA0  H
ATOM   1435  CA  ALA A 152      47.525  40.831  10.724  1.00  0.00      RA0  C
ATOM   1436  CB  ALA A 152      46.308  40.084  10.210  1.00  0.00      RA0  C
ATOM   1437  C   ALA A 152      47.870  40.232  12.082  1.00  0.00      RA0  C
ATOM   1438  O   ALA A 152      47.643  40.855  13.112  1.00  0.00      RA0  O
ATOM   1439  N   GLN A 153      48.417  39.025  12.076  1.00  0.00      RA0  N
ATOM   1440  H   GLN A 153      48.619  38.601  11.194  1.00  0.00      RA0  H
ATOM   1441  CA  GLN A 153      48.786  38.360  13.322  1.00  0.00      RA0  C
ATOM   1442  CB  GLN A 153      49.248  36.939  13.025  1.00  0.00      RA0  C
ATOM   1443  CG  GLN A 153      48.080  36.148  12.440  1.00  0.00      RA0  C
ATOM   1444  CD  GLN A 153      48.554  34.796  11.965  1.00  0.00      RA0  C
ATOM   1445  OE1 GLN A 153      49.679  34.644  11.509  1.00  0.00      RA0  O
ATOM   1446  NE2 GLN A 153      47.633  33.825  12.093  1.00  0.00      RA0  N
ATOM   1447 HE21 GLN A 153      46.698  34.005  12.416  1.00  0.00      RA0  H
ATOM   1448 HE22 GLN A 153      47.868  32.876  11.881  1.00  0.00      RA0  H
ATOM   1449  C   GLN A 153      49.832  39.187  14.072  1.00  0.00      RA0  C
ATOM   1450  O   GLN A 153      49.689  39.419  15.253  1.00  0.00      RA0  O
ATOM   1451  N   ALA A 154      50.851  39.664  13.363  1.00  0.00      RA0  N
ATOM   1452  H   ALA A 154      50.899  39.473  12.385  1.00  0.00      RA0  H
ATOM   1453  CA  ALA A 154      51.905  40.471  13.987  1.00  0.00      RA0  C
ATOM   1454  CB  ALA A 154      52.975  40.833  12.957  1.00  0.00      RA0  C
ATOM   1455  C   ALA A 154      51.351  41.767  14.598  1.00  0.00      RA0  C
ATOM   1456  O   ALA A 154      51.682  42.119  15.731  1.00  0.00      RA0  O
ATOM   1457  N   LYS A 155      50.525  42.479  13.847  1.00  0.00      RA0  N
ATOM   1458  H   LYS A 155      50.271  42.156  12.933  1.00  0.00      RA0  H
ATOM   1459  CA  LYS A 155      49.955  43.733  14.328  1.00  0.00      RA0  C
ATOM   1460  CB  LYS A 155      49.236  44.476  13.205  1.00  0.00      RA0  C
ATOM   1461  CG  LYS A 155      50.190  45.186  12.244  1.00  0.00      RA0  C
ATOM   1462  CD  LYS A 155      49.435  45.829  11.081  1.00  0.00      RA0  C
ATOM   1463  CE  LYS A 155      50.311  46.698  10.177  1.00  0.00      RA0  C
ATOM   1464  NZ  LYS A 155      49.524  47.101   9.007  1.00  0.00      RA0  N
ATOM   1465  HZ1 LYS A 155      50.064  47.640   8.296  1.00  0.00      RA0  H
ATOM   1466  HZ2 LYS A 155      49.269  46.272   8.431  1.00  0.00      RA0  H
ATOM   1467  HZ3 LYS A 155      48.657  47.630   9.221  1.00  0.00      RA0  H
ATOM   1468  C   LYS A 155      49.019  43.509  15.502  1.00  0.00      RA0  C
ATOM   1469  O   LYS A 155      49.099  44.228  16.516  1.00  0.00      RA0  O
ATOM   1470  N   ALA A 156      48.162  42.490  15.413  1.00  0.00      RA0  N
ATOM   1471  H   ALA A 156      48.142  41.923  14.590  1.00  0.00      RA0  H
ATOM   1472  CA  ALA A 156      47.302  42.150  16.552  1.00  0.00      RA0  C
ATOM   1473  CB  ALA A 156      46.380  40.978  16.209  1.00  0.00      RA0  C
ATOM   1474  C   ALA A 156      48.114  41.792  17.779  1.00  0.00      RA0  C
ATOM   1475  O   ALA A 156      47.756  42.196  18.881  1.00  0.00      RA0  O
ATOM   1476  N   ALA A 157      49.205  41.055  17.580  1.00  0.00      RA0  N
ATOM   1477  H   ALA A 157      49.470  40.791  16.651  1.00  0.00      RA0  H
ATOM   1478  CA  ALA A 157      49.982  40.538  18.704  1.00  0.00      RA0  C
ATOM   1479  CB  ALA A 157      51.042  39.544  18.228  1.00  0.00      RA0  C
ATOM   1480  C   ALA A 157      50.677  41.640  19.516  1.00  0.00      RA0  C
ATOM   1481  O   ALA A 157      50.990  41.430  20.683  1.00  0.00      RA0  O
ATOM   1482  N   THR A 158      50.868  42.824  18.922  1.00  0.00      RA0  N
ATOM   1483  H   THR A 158      50.594  42.960  17.970  1.00  0.00      RA0  H
ATOM   1484  CA  THR A 158      51.429  43.975  19.664  1.00  0.00      RA0  C
ATOM   1485  CB  THR A 158      51.828  45.120  18.719  1.00  0.00      RA0  C
ATOM   1486  OG1 THR A 158      50.707  45.709  18.057  1.00  0.00      RA0  O
ATOM   1487  HG1 THR A 158      50.311  45.056  17.496  1.00  0.00      RA0  H
ATOM   1488  CG2 THR A 158      52.856  44.636  17.696  1.00  0.00      RA0  C
ATOM   1489  C   THR A 158      50.521  44.382  20.809  1.00  0.00      RA0  C
ATOM   1490  O   THR A 158      50.962  45.065  21.722  1.00  0.00      RA0  O
ATOM   1491  N   LEU A 159      49.248  43.993  20.740  1.00  0.00      RA0  N
ATOM   1492  H   LEU A 159      48.926  43.433  19.976  1.00  0.00      RA0  H
ATOM   1493  CA  LEU A 159      48.252  44.320  21.759  1.00  0.00      RA0  C
ATOM   1494  CB  LEU A 159      46.925  44.643  21.084  1.00  0.00      RA0  C
ATOM   1495  CG  LEU A 159      47.124  45.696  19.993  1.00  0.00      RA0  C
ATOM   1496  CD1 LEU A 159      45.869  45.864  19.150  1.00  0.00      RA0  C
ATOM   1497  CD2 LEU A 159      47.626  47.030  20.548  1.00  0.00      RA0  C
ATOM   1498  C   LEU A 159      48.105  43.238  22.813  1.00  0.00      RA0  C
ATOM   1499  O   LEU A 159      47.451  43.472  23.828  1.00  0.00      RA0  O
ATOM   1500  N   PHE A 160      48.698  42.073  22.573  1.00  0.00      RA0  N
ATOM   1501  H   PHE A 160      49.363  42.013  21.829  1.00  0.00      RA0  H
ATOM   1502  CA  PHE A 160      48.603  40.937  23.502  1.00  0.00      RA0  C
ATOM   1503  CB  PHE A 160      48.948  39.618  22.806  1.00  0.00      RA0  C
ATOM   1504  CG  PHE A 160      47.971  39.280  21.700  1.00  0.00      RA0  C
ATOM   1505  CD1 PHE A 160      46.768  39.965  21.565  1.00  0.00      RA0  C
ATOM   1506  CD2 PHE A 160      48.287  38.265  20.804  1.00  0.00      RA0  C
ATOM   1507  CE1 PHE A 160      45.903  39.661  20.520  1.00  0.00      RA0  C
ATOM   1508  CE2 PHE A 160      47.423  37.958  19.759  1.00  0.00      RA0  C
ATOM   1509  CZ  PHE A 160      46.237  38.667  19.608  1.00  0.00      RA0  C
ATOM   1510  C   PHE A 160      49.512  41.150  24.702  1.00  0.00      RA0  C
ATOM   1511  O   PHE A 160      50.613  41.693  24.567  1.00  0.00      RA0  O
ATOM   1512  N   ASN A 161      49.063  40.712  25.872  1.00  0.00      RA0  N
ATOM   1513  H   ASN A 161      48.167  40.272  25.880  1.00  0.00      RA0  H
ATOM   1514  CA  ASN A 161      49.950  40.653  27.032  1.00  0.00      RA0  C
ATOM   1515  CB  ASN A 161      49.201  40.736  28.366  1.00  0.00      RA0  C
ATOM   1516  CG  ASN A 161      48.436  39.464  28.668  1.00  0.00      RA0  C
ATOM   1517  OD1 ASN A 161      48.944  38.350  28.609  1.00  0.00      RA0  O
ATOM   1518  ND2 ASN A 161      47.165  39.700  29.035  1.00  0.00      RA0  N
ATOM   1519 HD21 ASN A 161      46.800  40.633  29.006  1.00  0.00      RA0  H
ATOM   1520 HD22 ASN A 161      46.542  38.978  29.337  1.00  0.00      RA0  H
ATOM   1521  C   ASN A 161      50.853  39.435  26.959  1.00  0.00      RA0  C
ATOM   1522  O   ASN A 161      50.729  38.619  26.053  1.00  0.00      RA0  O
ATOM   1523  N   ASP A 162      51.794  39.296  27.889  1.00  0.00      RA0  N
ATOM   1524  H   ASP A 162      52.004  40.006  28.563  1.00  0.00      RA0  H
ATOM   1525  CA  ASP A 162      52.735  38.177  27.810  1.00  0.00      RA0  C
ATOM   1526  CB  ASP A 162      53.870  38.403  28.802  1.00  0.00      RA0  C
ATOM   1527  CG  ASP A 162      54.636  39.594  28.245  1.00  0.00      RA0  C
ATOM   1528  OD1 ASP A 162      55.712  39.396  27.692  1.00  0.00      RA0  O
ATOM   1529  OD2 ASP A 162      54.119  40.712  28.260  1.00  0.00      RA0  O
ATOM   1530  C   ASP A 162      52.051  36.797  27.793  1.00  0.00      RA0  C
ATOM   1531  O   ASP A 162      52.419  35.931  27.012  1.00  0.00      RA0  O
ATOM   1532  N   ALA A 163      51.038  36.602  28.628  1.00  0.00      RA0  N
ATOM   1533  H   ALA A 163      50.661  37.388  29.118  1.00  0.00      RA0  H
ATOM   1534  CA  ALA A 163      50.345  35.322  28.698  1.00  0.00      RA0  C
ATOM   1535  CB  ALA A 163      49.338  35.305  29.849  1.00  0.00      RA0  C
ATOM   1536  C   ALA A 163      49.621  35.020  27.395  1.00  0.00      RA0  C
ATOM   1537  O   ALA A 163      49.547  33.860  26.982  1.00  0.00      RA0  O
ATOM   1538  N   GLN A 164      49.090  36.067  26.761  1.00  0.00      RA0  N
ATOM   1539  H   GLN A 164      49.264  36.980  27.136  1.00  0.00      RA0  H
ATOM   1540  CA  GLN A 164      48.368  35.918  25.499  1.00  0.00      RA0  C
ATOM   1541  CB  GLN A 164      47.535  37.165  25.232  1.00  0.00      RA0  C
ATOM   1542  CG  GLN A 164      46.504  37.341  26.344  1.00  0.00      RA0  C
ATOM   1543  CD  GLN A 164      45.803  38.667  26.191  1.00  0.00      RA0  C
ATOM   1544  OE1 GLN A 164      46.419  39.678  25.876  1.00  0.00      RA0  O
ATOM   1545  NE2 GLN A 164      44.492  38.620  26.461  1.00  0.00      RA0  N
ATOM   1546 HE21 GLN A 164      44.055  37.743  26.682  1.00  0.00      RA0  H
ATOM   1547 HE22 GLN A 164      43.907  39.431  26.425  1.00  0.00      RA0  H
ATOM   1548  C   GLN A 164      49.346  35.587  24.361  1.00  0.00      RA0  C
ATOM   1549  O   GLN A 164      49.126  34.668  23.565  1.00  0.00      RA0  O
ATOM   1550  N   ARG A 165      50.458  36.308  24.315  1.00  0.00      RA0  N
ATOM   1551  H   ARG A 165      50.612  37.032  24.988  1.00  0.00      RA0  H
ATOM   1552  CA  ARG A 165      51.531  35.935  23.381  1.00  0.00      RA0  C
ATOM   1553  CB  ARG A 165      52.680  36.938  23.494  1.00  0.00      RA0  C
ATOM   1554  CG  ARG A 165      52.489  38.085  22.496  1.00  0.00      RA0  C
ATOM   1555  CD  ARG A 165      53.454  39.263  22.667  1.00  0.00      RA0  C
ATOM   1556  NE  ARG A 165      52.964  40.225  23.654  1.00  0.00      RA0  N
ATOM   1557  HE  ARG A 165      52.139  40.754  23.412  1.00  0.00      RA0  H
ATOM   1558  CZ  ARG A 165      53.603  40.382  24.851  1.00  0.00      RA0  C
ATOM   1559  NH1 ARG A 165      54.682  39.629  25.145  1.00  0.00      RA0  N
ATOM   1560 HH11 ARG A 165      55.132  39.702  26.054  1.00  0.00      RA0  H
ATOM   1561 HH12 ARG A 165      55.078  38.964  24.510  1.00  0.00      RA0  H
ATOM   1562  NH2 ARG A 165      53.138  41.288  25.730  1.00  0.00      RA0  N
ATOM   1563 HH21 ARG A 165      53.568  41.387  26.646  1.00  0.00      RA0  H
ATOM   1564 HH22 ARG A 165      52.345  41.870  25.503  1.00  0.00      RA0  H
ATOM   1565  C   ARG A 165      51.980  34.494  23.535  1.00  0.00      RA0  C
ATOM   1566  O   ARG A 165      52.159  33.776  22.545  1.00  0.00      RA0  O
ATOM   1567  N   GLN A 166      52.157  34.057  24.776  1.00  0.00      RA0  N
ATOM   1568  H   GLN A 166      52.008  34.683  25.542  1.00  0.00      RA0  H
ATOM   1569  CA  GLN A 166      52.576  32.684  25.045  1.00  0.00      RA0  C
ATOM   1570  CB  GLN A 166      52.863  32.529  26.536  1.00  0.00      RA0  C
ATOM   1571  CG  GLN A 166      53.457  31.172  26.907  1.00  0.00      RA0  C
ATOM   1572  CD  GLN A 166      53.805  31.185  28.379  1.00  0.00      RA0  C
ATOM   1573  OE1 GLN A 166      53.228  30.473  29.193  1.00  0.00      RA0  O
ATOM   1574  NE2 GLN A 166      54.789  32.051  28.682  1.00  0.00      RA0  N
ATOM   1575 HE21 GLN A 166      55.224  32.602  27.969  1.00  0.00      RA0  H
ATOM   1576 HE22 GLN A 166      55.104  32.162  29.624  1.00  0.00      RA0  H
ATOM   1577  C   GLN A 166      51.533  31.681  24.562  1.00  0.00      RA0  C
ATOM   1578  O   GLN A 166      51.876  30.670  23.956  1.00  0.00      RA0  O
ATOM   1579  N   ALA A 167      50.258  31.982  24.804  1.00  0.00      RA0  N
ATOM   1580  H   ALA A 167      50.036  32.817  25.310  1.00  0.00      RA0  H
ATOM   1581  CA  ALA A 167      49.158  31.086  24.378  1.00  0.00      RA0  C
ATOM   1582  CB  ALA A 167      47.807  31.660  24.807  1.00  0.00      RA0  C
ATOM   1583  C   ALA A 167      49.116  30.813  22.872  1.00  0.00      RA0  C
ATOM   1584  O   ALA A 167      48.801  29.685  22.428  1.00  0.00      RA0  O
ATOM   1585  N   VAL A 168      49.425  31.834  22.089  1.00  0.00      RA0  N
ATOM   1586  H   VAL A 168      49.770  32.683  22.495  1.00  0.00      RA0  H
ATOM   1587  CA  VAL A 168      49.321  31.743  20.625  1.00  0.00      RA0  C
ATOM   1588  CB  VAL A 168      48.664  33.004  20.058  1.00  0.00      RA0  C
ATOM   1589  CG1 VAL A 168      47.306  33.228  20.719  1.00  0.00      RA0  C
ATOM   1590  CG2 VAL A 168      49.571  34.230  20.187  1.00  0.00      RA0  C
ATOM   1591  C   VAL A 168      50.657  31.484  19.929  1.00  0.00      RA0  C
ATOM   1592  O   VAL A 168      50.715  31.423  18.695  1.00  0.00      RA0  O
ATOM   1593  N   GLU A 169      51.728  31.355  20.708  1.00  0.00      RA0  N
ATOM   1594  H   GLU A 169      51.651  31.320  21.704  1.00  0.00      RA0  H
ATOM   1595  CA  GLU A 169      53.048  31.167  20.125  1.00  0.00      RA0  C
ATOM   1596  CB  GLU A 169      54.146  31.187  21.188  1.00  0.00      RA0  C
ATOM   1597  CG  GLU A 169      55.537  31.035  20.566  1.00  0.00      RA0  C
ATOM   1598  CD  GLU A 169      55.721  32.074  19.475  1.00  0.00      RA0  C
ATOM   1599  OE1 GLU A 169      55.941  33.238  19.802  1.00  0.00      RA0  O
ATOM   1600  OE2 GLU A 169      55.646  31.717  18.299  1.00  0.00      RA0  O
ATOM   1601  C   GLU A 169      53.058  29.870  19.317  1.00  0.00      RA0  C
ATOM   1602  O   GLU A 169      52.779  28.805  19.838  1.00  0.00      RA0  O
ATOM   1603  N   GLY A 170      53.408  29.971  18.043  1.00  0.00      RA0  N
ATOM   1604  H   GLY A 170      53.775  30.866  17.771  1.00  0.00      RA0  H
ATOM   1605  CA  GLY A 170      53.506  28.805  17.182  1.00  0.00      RA0  C
ATOM   1606  C   GLY A 170      52.162  28.201  16.796  1.00  0.00      RA0  C
ATOM   1607  O   GLY A 170      52.104  27.085  16.275  1.00  0.00      RA0  O
ATOM   1608  N   MSE A 171      51.077  28.930  17.048  1.00  0.00      RA0  N
ATOM   1609  H   MSE A 171      51.157  29.873  17.382  1.00  0.00      RA0  H
ATOM   1610  CA  MSE A 171      49.757  28.348  16.869  1.00  0.00      RA0  C
ATOM   1611  CB  MSE A 171      48.695  29.223  17.540  1.00  0.00      RA0  C
ATOM   1612  CG  MSE A 171      47.310  28.583  17.553  1.00  0.00      RA0  C
ATOM   1613  SE  MSE A 171      46.105  29.465  18.560  1.00  0.00      RA0  S
ATOM   1614  CE  MSE A 171      46.025  30.992  17.615  1.00  0.00      RA0  C
ATOM   1615  C   MSE A 171      49.476  28.143  15.389  1.00  0.00      RA0  C
ATOM   1616  O   MSE A 171      49.657  29.058  14.559  1.00  0.00      RA0  O
ATOM   1617  N   LYS A 172      49.040  26.931  15.073  1.00  0.00      RA0  N
ATOM   1618  H   LYS A 172      48.810  26.320  15.828  1.00  0.00      RA0  H
ATOM   1619  CA  LYS A 172      48.779  26.534  13.705  1.00  0.00      RA0  C
ATOM   1620  CB  LYS A 172      48.987  25.026  13.539  1.00  0.00      RA0  C
ATOM   1621  CG  LYS A 172      50.336  24.473  13.981  1.00  0.00      RA0  C
ATOM   1622  CD  LYS A 172      51.632  25.128  13.511  1.00  0.00      RA0  C
ATOM   1623  CE  LYS A 172      52.830  24.462  14.207  1.00  0.00      RA0  C
ATOM   1624  NZ  LYS A 172      52.712  24.581  15.673  1.00  0.00      RA0  N
ATOM   1625  HZ1 LYS A 172      53.513  24.126  16.152  1.00  0.00      RA0  H
ATOM   1626  HZ2 LYS A 172      52.683  25.586  15.938  1.00  0.00      RA0  H
ATOM   1627  HZ3 LYS A 172      51.829  24.151  16.021  1.00  0.00      RA0  H
ATOM   1628  C   LYS A 172      47.375  26.970  13.306  1.00  0.00      RA0  C
ATOM   1629  O   LYS A 172      46.557  27.358  14.161  1.00  0.00      RA0  O
ATOM   1630  N   PRO A 173      47.092  26.928  12.007  1.00  0.00      RA0  N
ATOM   1631  CD  PRO A 173      48.011  26.713  10.883  1.00  0.00      RA0  C
ATOM   1632  CA  PRO A 173      45.761  27.243  11.526  1.00  0.00      RA0  C
ATOM   1633  CB  PRO A 173      45.856  27.082  10.006  1.00  0.00      RA0  C
ATOM   1634  CG  PRO A 173      47.320  27.342   9.683  1.00  0.00      RA0  C
ATOM   1635  C   PRO A 173      44.672  26.386  12.117  1.00  0.00      RA0  C
ATOM   1636  O   PRO A 173      44.882  25.207  12.420  1.00  0.00      RA0  O
ATOM   1637  N   PHE A 174      43.490  26.985  12.253  1.00  0.00      RA0  N
ATOM   1638  H   PHE A 174      43.407  27.946  11.993  1.00  0.00      RA0  H
ATOM   1639  CA  PHE A 174      42.322  26.266  12.761  1.00  0.00      RA0  C
ATOM   1640  CB  PHE A 174      41.829  25.175  11.795  1.00  0.00      RA0  C
ATOM   1641  CG  PHE A 174      40.891  25.773  10.772  1.00  0.00      RA0  C
ATOM   1642  CD1 PHE A 174      41.401  26.557   9.713  1.00  0.00      RA0  C
ATOM   1643  CD2 PHE A 174      39.505  25.534  10.903  1.00  0.00      RA0  C
ATOM   1644  CE1 PHE A 174      40.511  27.125   8.781  1.00  0.00      RA0  C
ATOM   1645  CE2 PHE A 174      38.615  26.099   9.970  1.00  0.00      RA0  C
ATOM   1646  CZ  PHE A 174      39.126  26.895   8.923  1.00  0.00      RA0  C
ATOM   1647  C   PHE A 174      42.534  25.730  14.172  1.00  0.00      RA0  C
ATOM   1648  O   PHE A 174      42.263  24.574  14.453  1.00  0.00      RA0  O
ATOM   1649  N   PHE A 175      42.978  26.638  15.037  1.00  0.00      RA0  N
ATOM   1650  H   PHE A 175      43.194  27.581  14.767  1.00  0.00      RA0  H
ATOM   1651  CA  PHE A 175      42.992  26.464  16.470  1.00  0.00      RA0  C
ATOM   1652  CB  PHE A 175      44.425  26.490  16.988  1.00  0.00      RA0  C
ATOM   1653  CG  PHE A 175      45.068  25.155  17.257  1.00  0.00      RA0  C
ATOM   1654  CD1 PHE A 175      46.256  24.837  16.570  1.00  0.00      RA0  C
ATOM   1655  CD2 PHE A 175      44.525  24.288  18.227  1.00  0.00      RA0  C
ATOM   1656  CE1 PHE A 175      46.940  23.655  16.901  1.00  0.00      RA0  C
ATOM   1657  CE2 PHE A 175      45.205  23.098  18.551  1.00  0.00      RA0  C
ATOM   1658  CZ  PHE A 175      46.417  22.801  17.896  1.00  0.00      RA0  C
ATOM   1659  C   PHE A 175      42.410  27.704  17.092  1.00  0.00      RA0  C
ATOM   1660  O   PHE A 175      42.512  28.793  16.518  1.00  0.00      RA0  O
ATOM   1661  N   GLY A 176      41.847  27.534  18.283  1.00  0.00      RA0  N
ATOM   1662  H   GLY A 176      41.796  26.629  18.712  1.00  0.00      RA0  H
ATOM   1663  CA  GLY A 176      41.388  28.641  19.101  1.00  0.00      RA0  C
ATOM   1664  C   GLY A 176      41.825  28.478  20.534  1.00  0.00      RA0  C
ATOM   1665  O   GLY A 176      41.907  27.354  21.041  1.00  0.00      RA0  O
ATOM   1666  N   VAL A 177      42.139  29.584  21.200  1.00  0.00      RA0  N
ATOM   1667  H   VAL A 177      42.169  30.476  20.741  1.00  0.00      RA0  H
ATOM   1668  CA  VAL A 177      42.519  29.532  22.587  1.00  0.00      RA0  C
ATOM   1669  CB  VAL A 177      44.043  29.344  22.681  1.00  0.00      RA0  C
ATOM   1670  CG1 VAL A 177      44.791  30.478  21.977  1.00  0.00      RA0  C
ATOM   1671  CG2 VAL A 177      44.519  29.127  24.119  1.00  0.00      RA0  C
ATOM   1672  C   VAL A 177      42.041  30.750  23.388  1.00  0.00      RA0  C
ATOM   1673  O   VAL A 177      42.105  31.891  22.928  1.00  0.00      RA0  O
ATOM   1674  N   GLN A 178      41.555  30.479  24.588  1.00  0.00      RA0  N
ATOM   1675  H   GLN A 178      41.657  29.545  24.926  1.00  0.00      RA0  H
ATOM   1676  CA  GLN A 178      41.186  31.500  25.553  1.00  0.00      RA0  C
ATOM   1677  CB  GLN A 178      40.080  30.978  26.470  1.00  0.00      RA0  C
ATOM   1678  CG  GLN A 178      39.307  32.079  27.201  1.00  0.00      RA0  C
ATOM   1679  CD  GLN A 178      38.415  32.813  26.219  1.00  0.00      RA0  C
ATOM   1680  OE1 GLN A 178      37.715  32.208  25.405  1.00  0.00      RA0  O
ATOM   1681  NE2 GLN A 178      38.475  34.151  26.354  1.00  0.00      RA0  N
ATOM   1682 HE21 GLN A 178      39.035  34.571  27.079  1.00  0.00      RA0  H
ATOM   1683 HE22 GLN A 178      37.975  34.795  25.773  1.00  0.00      RA0  H
ATOM   1684  C   GLN A 178      42.415  31.912  26.358  1.00  0.00      RA0  C
ATOM   1685  O   GLN A 178      43.094  31.076  26.975  1.00  0.00      RA0  O
ATOM   1686  N   ALA A 179      42.707  33.204  26.330  1.00  0.00      RA0  N
ATOM   1687  H   ALA A 179      42.170  33.839  25.782  1.00  0.00      RA0  H
ATOM   1688  CA  ALA A 179      43.784  33.759  27.131  1.00  0.00      RA0  C
ATOM   1689  CB  ALA A 179      44.993  34.048  26.247  1.00  0.00      RA0  C
ATOM   1690  C   ALA A 179      43.255  35.042  27.758  1.00  0.00      RA0  C
ATOM   1691  O   ALA A 179      43.239  36.105  27.120  1.00  0.00      RA0  O
ATOM   1692  N   GLY A 180      42.746  34.898  28.984  1.00  0.00      RA0  N
ATOM   1693  H   GLY A 180      42.714  33.978  29.371  1.00  0.00      RA0  H
ATOM   1694  CA  GLY A 180      42.057  35.972  29.670  1.00  0.00      RA0  C
ATOM   1695  C   GLY A 180      40.810  36.407  28.929  1.00  0.00      RA0  C
ATOM   1696  O   GLY A 180      39.985  35.568  28.546  1.00  0.00      RA0  O
ATOM   1697  N   ASP A 181      40.701  37.712  28.683  1.00  0.00      RA0  N
ATOM   1698  H   ASP A 181      41.348  38.362  29.078  1.00  0.00      RA0  H
ATOM   1699  CA  ASP A 181      39.529  38.296  28.017  1.00  0.00      RA0  C
ATOM   1700  CB  ASP A 181      39.481  39.829  28.140  1.00  0.00      RA0  C
ATOM   1701  CG  ASP A 181      38.875  40.288  29.455  1.00  0.00      RA0  C
ATOM   1702  OD1 ASP A 181      39.513  40.101  30.486  1.00  0.00      RA0  O
ATOM   1703  OD2 ASP A 181      37.784  40.867  29.445  1.00  0.00      RA0  O
ATOM   1704  C   ASP A 181      39.459  37.959  26.533  1.00  0.00      RA0  C
ATOM   1705  O   ASP A 181      38.399  38.139  25.930  1.00  0.00      RA0  O
ATOM   1706  N   LEU A 182      40.560  37.449  25.952  1.00  0.00      RA0  N
ATOM   1707  H   LEU A 182      41.332  37.132  26.503  1.00  0.00      RA0  H
ATOM   1708  CA  LEU A 182      40.642  37.233  24.509  1.00  0.00      RA0  C
ATOM   1709  CB  LEU A 182      41.922  37.831  23.922  1.00  0.00      RA0  C
ATOM   1710  CG  LEU A 182      42.086  39.342  24.109  1.00  0.00      RA0  C
ATOM   1711  CD1 LEU A 182      43.357  39.851  23.426  1.00  0.00      RA0  C
ATOM   1712  CD2 LEU A 182      40.865  40.128  23.643  1.00  0.00      RA0  C
ATOM   1713  C   LEU A 182      40.566  35.774  24.165  1.00  0.00      RA0  C
ATOM   1714  O   LEU A 182      41.315  34.957  24.688  1.00  0.00      RA0  O
ATOM   1715  N   PHE A 183      39.626  35.464  23.275  1.00  0.00      RA0  N
ATOM   1716  H   PHE A 183      39.046  36.198  22.915  1.00  0.00      RA0  H
ATOM   1717  CA  PHE A 183      39.596  34.178  22.589  1.00  0.00      RA0  C
ATOM   1718  CB  PHE A 183      38.155  33.688  22.464  1.00  0.00      RA0  C
ATOM   1719  CG  PHE A 183      38.114  32.406  21.670  1.00  0.00      RA0  C
ATOM   1720  CD1 PHE A 183      38.716  31.259  22.171  1.00  0.00      RA0  C
ATOM   1721  CD2 PHE A 183      37.471  32.373  20.437  1.00  0.00      RA0  C
ATOM   1722  CE1 PHE A 183      38.674  30.079  21.440  1.00  0.00      RA0  C
ATOM   1723  CE2 PHE A 183      37.430  31.192  19.706  1.00  0.00      RA0  C
ATOM   1724  CZ  PHE A 183      38.031  30.045  20.208  1.00  0.00      RA0  C
ATOM   1725  C   PHE A 183      40.194  34.416  21.213  1.00  0.00      RA0  C
ATOM   1726  O   PHE A 183      39.650  35.194  20.429  1.00  0.00      RA0  O
ATOM   1727  N   ILE A 184      41.337  33.787  20.943  1.00  0.00      RA0  N
ATOM   1728  H   ILE A 184      41.708  33.091  21.559  1.00  0.00      RA0  H
ATOM   1729  CA  ILE A 184      42.100  34.086  19.731  1.00  0.00      RA0  C
ATOM   1730  CB  ILE A 184      43.507  34.550  20.110  1.00  0.00      RA0  C
ATOM   1731  CG2 ILE A 184      44.305  34.967  18.875  1.00  0.00      RA0  C
ATOM   1732  CG1 ILE A 184      43.447  35.659  21.162  1.00  0.00      RA0  C
ATOM   1733  CD1 ILE A 184      44.807  35.980  21.783  1.00  0.00      RA0  C
ATOM   1734  C   ILE A 184      42.159  32.841  18.879  1.00  0.00      RA0  C
ATOM   1735  O   ILE A 184      42.575  31.784  19.353  1.00  0.00      RA0  O
ATOM   1736  N   ALA A 185      41.710  32.970  17.637  1.00  0.00      RA0  N
ATOM   1737  H   ALA A 185      41.386  33.854  17.291  1.00  0.00      RA0  H
ATOM   1738  CA  ALA A 185      41.616  31.830  16.725  1.00  0.00      RA0  C
ATOM   1739  CB  ALA A 185      40.152  31.453  16.499  1.00  0.00      RA0  C
ATOM   1740  C   ALA A 185      42.277  32.134  15.389  1.00  0.00      RA0  C
ATOM   1741  O   ALA A 185      42.167  33.234  14.874  1.00  0.00      RA0  O
ATOM   1742  N   THR A 186      42.990  31.141  14.862  1.00  0.00      RA0  N
ATOM   1743  H   THR A 186      43.057  30.258  15.333  1.00  0.00      RA0  H
ATOM   1744  CA  THR A 186      43.633  31.230  13.551  1.00  0.00      RA0  C
ATOM   1745  CB  THR A 186      44.842  30.308  13.633  1.00  0.00      RA0  C
ATOM   1746  OG1 THR A 186      44.676  29.417  14.747  1.00  0.00      RA0  O
ATOM   1747  HG1 THR A 186      45.444  28.847  14.755  1.00  0.00      RA0  H
ATOM   1748  CG2 THR A 186      46.166  31.061  13.736  1.00  0.00      RA0  C
ATOM   1749  C   THR A 186      42.669  30.774  12.458  1.00  0.00      RA0  C
ATOM   1750  O   THR A 186      42.839  29.702  11.833  1.00  0.00      RA0  O
ATOM   1751  N   THR A 187      41.649  31.616  12.254  1.00  0.00      RA0  N
ATOM   1752  H   THR A 187      41.532  32.447  12.801  1.00  0.00      RA0  H
ATOM   1753  CA  THR A 187      40.588  31.408  11.282  1.00  0.00      RA0  C
ATOM   1754  CB  THR A 187      39.370  31.006  12.104  1.00  0.00      RA0  C
ATOM   1755  OG1 THR A 187      39.395  31.733  13.337  1.00  0.00      RA0  O
ATOM   1756  HG1 THR A 187      38.816  32.483  13.170  1.00  0.00      RA0  H
ATOM   1757  CG2 THR A 187      39.336  29.501  12.388  1.00  0.00      RA0  C
ATOM   1758  C   THR A 187      40.383  32.686  10.472  1.00  0.00      RA0  C
ATOM   1759  O   THR A 187      40.945  33.751  10.779  1.00  0.00      RA0  O
ATOM   1760  N   GLY A 188      39.570  32.584   9.423  1.00  0.00      RA0  N
ATOM   1761  H   GLY A 188      39.059  31.763   9.163  1.00  0.00      RA0  H
ATOM   1762  CA  GLY A 188      39.319  33.722   8.585  1.00  0.00      RA0  C
ATOM   1763  C   GLY A 188      38.484  33.350   7.377  1.00  0.00      RA0  C
ATOM   1764  O   GLY A 188      38.259  32.169   7.109  1.00  0.00      RA0  O
ATOM   1765  N   TYR A 189      38.034  34.376   6.693  1.00  0.00      RA0  N
ATOM   1766  H   TYR A 189      38.356  35.281   6.981  1.00  0.00      RA0  H
ATOM   1767  CA  TYR A 189      37.176  34.275   5.523  1.00  0.00      RA0  C
ATOM   1768  CB  TYR A 189      35.844  34.867   5.999  1.00  0.00      RA0  C
ATOM   1769  CG  TYR A 189      34.630  34.628   5.132  1.00  0.00      RA0  C
ATOM   1770  CD1 TYR A 189      34.343  33.384   4.580  1.00  0.00      RA0  C
ATOM   1771  CE1 TYR A 189      33.161  33.206   3.864  1.00  0.00      RA0  C
ATOM   1772  CD2 TYR A 189      33.755  35.689   4.938  1.00  0.00      RA0  C
ATOM   1773  CE2 TYR A 189      32.576  35.511   4.229  1.00  0.00      RA0  C
ATOM   1774  CZ  TYR A 189      32.278  34.269   3.687  1.00  0.00      RA0  C
ATOM   1775  OH  TYR A 189      31.114  34.113   2.963  1.00  0.00      RA0  O
ATOM   1776  HH  TYR A 189      30.764  34.963   2.722  1.00  0.00      RA0  H
ATOM   1777  C   TYR A 189      37.773  35.015   4.324  1.00  0.00      RA0  C
ATOM   1778  O   TYR A 189      37.037  35.478   3.454  1.00  0.00      RA0  O
ATOM   1779  N   THR A 190      39.113  35.092   4.246  1.00  0.00      RA0  N
ATOM   1780  H   THR A 190      39.682  34.669   4.949  1.00  0.00      RA0  H
ATOM   1781  CA  THR A 190      39.760  35.962   3.272  1.00  0.00      RA0  C
ATOM   1782  CB  THR A 190      40.381  36.949   4.222  1.00  0.00      RA0  C
ATOM   1783  OG1 THR A 190      40.555  36.209   5.440  1.00  0.00      RA0  O
ATOM   1784  HG1 THR A 190      40.385  36.808   6.162  1.00  0.00      RA0  H
ATOM   1785  CG2 THR A 190      39.470  38.149   4.492  1.00  0.00      RA0  C
ATOM   1786  C   THR A 190      40.745  35.308   2.321  1.00  0.00      RA0  C
ATOM   1787  O   THR A 190      41.059  35.900   1.287  1.00  0.00      RA0  O
ATOM   1788  N   GLY A 191      41.231  34.122   2.655  1.00  0.00      RA0  N
ATOM   1789  H   GLY A 191      40.955  33.712   3.522  1.00  0.00      RA0  H
ATOM   1790  CA  GLY A 191      42.315  33.493   1.897  1.00  0.00      RA0  C
ATOM   1791  C   GLY A 191      43.697  33.959   2.369  1.00  0.00      RA0  C
ATOM   1792  O   GLY A 191      44.704  33.636   1.746  1.00  0.00      RA0  O
ATOM   1793  N   GLU A 192      43.716  34.765   3.436  1.00  0.00      RA0  N
ATOM   1794  H   GLU A 192      42.904  34.923   3.992  1.00  0.00      RA0  H
ATOM   1795  CA  GLU A 192      44.948  35.243   4.050  1.00  0.00      RA0  C
ATOM   1796  CB  GLU A 192      44.951  36.772   4.096  1.00  0.00      RA0  C
ATOM   1797  CG  GLU A 192      44.594  37.427   2.758  1.00  0.00      RA0  C
ATOM   1798  CD  GLU A 192      45.569  36.994   1.683  1.00  0.00      RA0  C
ATOM   1799  OE1 GLU A 192      46.762  36.942   1.955  1.00  0.00      RA0  O
ATOM   1800  OE2 GLU A 192      45.137  36.705   0.569  1.00  0.00      RA0  O
ATOM   1801  C   GLU A 192      45.079  34.658   5.443  1.00  0.00      RA0  C
ATOM   1802  O   GLU A 192      44.120  34.139   6.001  1.00  0.00      RA0  O
ATOM   1803  N   ALA A 193      46.273  34.795   6.018  1.00  0.00      RA0  N
ATOM   1804  H   ALA A 193      46.972  35.263   5.479  1.00  0.00      RA0  H
ATOM   1805  CA  ALA A 193      46.501  34.558   7.441  1.00  0.00      RA0  C
ATOM   1806  CB  ALA A 193      47.996  34.586   7.762  1.00  0.00      RA0  C
ATOM   1807  C   ALA A 193      45.797  35.615   8.278  1.00  0.00      RA0  C
ATOM   1808  O   ALA A 193      45.417  36.662   7.786  1.00  0.00      RA0  O
ATOM   1809  N   GLY A 194      45.619  35.310   9.551  1.00  0.00      RA0  N
ATOM   1810  H   GLY A 194      45.857  34.421   9.945  1.00  0.00      RA0  H
ATOM   1811  CA  GLY A 194      44.989  36.252  10.455  1.00  0.00      RA0  C
ATOM   1812  C   GLY A 194      44.460  35.601  11.697  1.00  0.00      RA0  C
ATOM   1813  O   GLY A 194      44.756  34.437  11.964  1.00  0.00      RA0  O
ATOM   1814  N   TYR A 195      43.694  36.388  12.467  1.00  0.00      RA0  N
ATOM   1815  H   TYR A 195      43.416  37.303  12.173  1.00  0.00      RA0  H
ATOM   1816  CA  TYR A 195      43.018  35.893  13.639  1.00  0.00      RA0  C
ATOM   1817  CB  TYR A 195      43.586  36.520  14.914  1.00  0.00      RA0  C
ATOM   1818  CG  TYR A 195      44.940  35.970  15.283  1.00  0.00      RA0  C
ATOM   1819  CD1 TYR A 195      45.220  34.622  15.108  1.00  0.00      RA0  C
ATOM   1820  CE1 TYR A 195      46.456  34.122  15.495  1.00  0.00      RA0  C
ATOM   1821  CD2 TYR A 195      45.897  36.818  15.830  1.00  0.00      RA0  C
ATOM   1822  CE2 TYR A 195      47.131  36.314  16.224  1.00  0.00      RA0  C
ATOM   1823  CZ  TYR A 195      47.409  34.963  16.054  1.00  0.00      RA0  C
ATOM   1824  OH  TYR A 195      48.631  34.448  16.429  1.00  0.00      RA0  O
ATOM   1825  HH  TYR A 195      49.123  35.084  16.934  1.00  0.00      RA0  H
ATOM   1826  C   TYR A 195      41.549  36.328  13.574  1.00  0.00      RA0  C
ATOM   1827  O   TYR A 195      41.222  37.317  12.900  1.00  0.00      RA0  O
ATOM   1828  N   GLU A 196      40.713  35.591  14.292  1.00  0.00      RA0  N
ATOM   1829  H   GLU A 196      41.031  34.740  14.713  1.00  0.00      RA0  H
ATOM   1830  CA  GLU A 196      39.442  36.110  14.790  1.00  0.00      RA0  C
ATOM   1831  CB  GLU A 196      38.284  35.333  14.128  1.00  0.00      RA0  C
ATOM   1832  CG  GLU A 196      38.322  35.665  12.616  1.00  0.00      RA0  C
ATOM   1833  CD  GLU A 196      37.327  34.917  11.737  1.00  0.00      RA0  C
ATOM   1834  OE1 GLU A 196      37.323  33.688  11.797  1.00  0.00      RA0  O
ATOM   1835  OE2 GLU A 196      36.611  35.559  10.947  1.00  0.00      RA0  O
ATOM   1836  C   GLU A 196      39.548  36.155  16.312  1.00  0.00      RA0  C
ATOM   1837  O   GLU A 196      40.030  35.204  16.966  1.00  0.00      RA0  O
ATOM   1838  N   ILE A 197      39.134  37.269  16.880  1.00  0.00      RA0  N
ATOM   1839  H   ILE A 197      38.680  37.980  16.344  1.00  0.00      RA0  H
ATOM   1840  CA  ILE A 197      39.331  37.519  18.301  1.00  0.00      RA0  C
ATOM   1841  CB  ILE A 197      40.351  38.638  18.532  1.00  0.00      RA0  C
ATOM   1842  CG2 ILE A 197      40.532  38.890  20.029  1.00  0.00      RA0  C
ATOM   1843  CG1 ILE A 197      41.684  38.323  17.849  1.00  0.00      RA0  C
ATOM   1844  CD1 ILE A 197      42.713  39.444  17.982  1.00  0.00      RA0  C
ATOM   1845  C   ILE A 197      37.992  37.864  18.938  1.00  0.00      RA0  C
ATOM   1846  O   ILE A 197      37.379  38.861  18.577  1.00  0.00      RA0  O
ATOM   1847  N   ALA A 198      37.529  37.025  19.869  1.00  0.00      RA0  N
ATOM   1848  H   ALA A 198      38.121  36.286  20.192  1.00  0.00      RA0  H
ATOM   1849  CA  ALA A 198      36.277  37.299  20.579  1.00  0.00      RA0  C
ATOM   1850  CB  ALA A 198      35.434  36.031  20.701  1.00  0.00      RA0  C
ATOM   1851  C   ALA A 198      36.610  37.807  21.973  1.00  0.00      RA0  C
ATOM   1852  O   ALA A 198      37.544  37.323  22.614  1.00  0.00      RA0  O
ATOM   1853  N   LEU A 199      35.836  38.781  22.442  1.00  0.00      RA0  N
ATOM   1854  H   LEU A 199      35.048  39.132  21.924  1.00  0.00      RA0  H
ATOM   1855  CA  LEU A 199      36.077  39.382  23.745  1.00  0.00      RA0  C
ATOM   1856  CB  LEU A 199      37.194  40.426  23.554  1.00  0.00      RA0  C
ATOM   1857  CG  LEU A 199      36.852  41.718  22.789  1.00  0.00      RA0  C
ATOM   1858  CD1 LEU A 199      37.933  42.756  23.057  1.00  0.00      RA0  C
ATOM   1859  CD2 LEU A 199      36.648  41.567  21.276  1.00  0.00      RA0  C
ATOM   1860  C   LEU A 199      34.791  40.024  24.251  1.00  0.00      RA0  C
ATOM   1861  O   LEU A 199      33.848  40.211  23.482  1.00  0.00      RA0  O
ATOM   1862  N   PRO A 200      34.731  40.356  25.543  1.00  0.00      RA0  N
ATOM   1863  CD  PRO A 200      35.717  40.059  26.578  1.00  0.00      RA0  C
ATOM   1864  CA  PRO A 200      33.512  40.955  26.107  1.00  0.00      RA0  C
ATOM   1865  CB  PRO A 200      33.855  41.104  27.587  1.00  0.00      RA0  C
ATOM   1866  CG  PRO A 200      34.902  40.033  27.862  1.00  0.00      RA0  C
ATOM   1867  C   PRO A 200      33.071  42.178  25.358  1.00  0.00      RA0  C
ATOM   1868  O   PRO A 200      33.899  42.999  24.964  1.00  0.00      RA0  O
ATOM   1869  N   ASN A 201      31.760  42.311  25.160  1.00  0.00      RA0  N
ATOM   1870  H   ASN A 201      31.178  41.542  25.430  1.00  0.00      RA0  H
ATOM   1871  CA  ASN A 201      31.212  43.471  24.462  1.00  0.00      RA0  C
ATOM   1872  CB  ASN A 201      29.686  43.517  24.635  1.00  0.00      RA0  C
ATOM   1873  CG  ASN A 201      28.998  42.446  23.804  1.00  0.00      RA0  C
ATOM   1874  OD1 ASN A 201      29.467  42.067  22.738  1.00  0.00      RA0  O
ATOM   1875  ND2 ASN A 201      27.860  41.973  24.346  1.00  0.00      RA0  N
ATOM   1876 HD21 ASN A 201      27.504  42.297  25.221  1.00  0.00      RA0  H
ATOM   1877 HD22 ASN A 201      27.321  41.253  23.888  1.00  0.00      RA0  H
ATOM   1878  C   ASN A 201      31.800  44.788  24.983  1.00  0.00      RA0  C
ATOM   1879  O   ASN A 201      32.125  45.698  24.208  1.00  0.00      RA0  O
ATOM   1880  N   GLU A 202      31.935  44.870  26.299  1.00  0.00      RA0  N
ATOM   1881  H   GLU A 202      31.874  44.054  26.874  1.00  0.00      RA0  H
ATOM   1882  CA  GLU A 202      32.386  46.099  26.965  1.00  0.00      RA0  C
ATOM   1883  CB  GLU A 202      31.964  46.106  28.450  1.00  0.00      RA0  C
ATOM   1884  CG  GLU A 202      33.024  45.929  29.554  1.00  0.00      RA0  C
ATOM   1885  CD  GLU A 202      33.582  44.518  29.627  1.00  0.00      RA0  C
ATOM   1886  OE1 GLU A 202      33.817  43.912  28.593  1.00  0.00      RA0  O
ATOM   1887  OE2 GLU A 202      33.851  44.023  30.719  1.00  0.00      RA0  O
ATOM   1888  C   GLU A 202      33.868  46.439  26.747  1.00  0.00      RA0  C
ATOM   1889  O   GLU A 202      34.297  47.572  27.036  1.00  0.00      RA0  O
ATOM   1890  N   LYS A 203      34.639  45.457  26.281  1.00  0.00      RA0  N
ATOM   1891  H   LYS A 203      34.226  44.559  26.132  1.00  0.00      RA0  H
ATOM   1892  CA  LYS A 203      36.055  45.639  25.902  1.00  0.00      RA0  C
ATOM   1893  CB  LYS A 203      36.949  44.430  26.186  1.00  0.00      RA0  C
ATOM   1894  CG  LYS A 203      36.920  43.795  27.565  1.00  0.00      RA0  C
ATOM   1895  CD  LYS A 203      37.181  44.757  28.716  1.00  0.00      RA0  C
ATOM   1896  CE  LYS A 203      37.153  43.985  30.030  1.00  0.00      RA0  C
ATOM   1897  NZ  LYS A 203      36.075  42.991  29.968  1.00  0.00      RA0  N
ATOM   1898  HZ1 LYS A 203      36.472  42.044  29.771  1.00  0.00      RA0  H
ATOM   1899  HZ2 LYS A 203      35.518  43.003  30.844  1.00  0.00      RA0  H
ATOM   1900  HZ3 LYS A 203      35.354  43.261  29.262  1.00  0.00      RA0  H
ATOM   1901  C   LYS A 203      36.285  45.904  24.414  1.00  0.00      RA0  C
ATOM   1902  O   LYS A 203      37.393  46.235  23.996  1.00  0.00      RA0  O
ATOM   1903  N   ALA A 204      35.250  45.707  23.604  1.00  0.00      RA0  N
ATOM   1904  H   ALA A 204      34.349  45.515  23.999  1.00  0.00      RA0  H
ATOM   1905  CA  ALA A 204      35.403  45.662  22.157  1.00  0.00      RA0  C
ATOM   1906  CB  ALA A 204      34.089  45.253  21.494  1.00  0.00      RA0  C
ATOM   1907  C   ALA A 204      35.881  46.979  21.553  1.00  0.00      RA0  C
ATOM   1908  O   ALA A 204      36.794  46.997  20.704  1.00  0.00      RA0  O
ATOM   1909  N   ALA A 205      35.277  48.078  21.979  1.00  0.00      RA0  N
ATOM   1910  H   ALA A 205      34.668  48.022  22.770  1.00  0.00      RA0  H
ATOM   1911  CA  ALA A 205      35.531  49.388  21.340  1.00  0.00      RA0  C
ATOM   1912  CB  ALA A 205      34.615  50.462  21.930  1.00  0.00      RA0  C
ATOM   1913  C   ALA A 205      36.972  49.794  21.545  1.00  0.00      RA0  C
ATOM   1914  O   ALA A 205      37.616  50.274  20.637  1.00  0.00      RA0  O
ATOM   1915  N   ASP A 206      37.483  49.586  22.747  1.00  0.00      RA0  N
ATOM   1916  H   ASP A 206      36.941  49.277  23.533  1.00  0.00      RA0  H
ATOM   1917  CA  ASP A 206      38.866  49.965  23.032  1.00  0.00      RA0  C
ATOM   1918  CB  ASP A 206      39.153  49.813  24.526  1.00  0.00      RA0  C
ATOM   1919  CG  ASP A 206      38.020  50.407  25.335  1.00  0.00      RA0  C
ATOM   1920  OD1 ASP A 206      38.149  51.544  25.780  1.00  0.00      RA0  O
ATOM   1921  OD2 ASP A 206      37.012  49.723  25.518  1.00  0.00      RA0  O
ATOM   1922  C   ASP A 206      39.848  49.089  22.256  1.00  0.00      RA0  C
ATOM   1923  O   ASP A 206      40.889  49.562  21.834  1.00  0.00      RA0  O
ATOM   1924  N   PHE A 207      39.524  47.812  22.099  1.00  0.00      RA0  N
ATOM   1925  H   PHE A 207      38.659  47.488  22.489  1.00  0.00      RA0  H
ATOM   1926  CA  PHE A 207      40.396  46.894  21.394  1.00  0.00      RA0  C
ATOM   1927  CB  PHE A 207      39.934  45.459  21.620  1.00  0.00      RA0  C
ATOM   1928  CG  PHE A 207      40.924  44.489  21.023  1.00  0.00      RA0  C
ATOM   1929  CD1 PHE A 207      42.280  44.620  21.299  1.00  0.00      RA0  C
ATOM   1930  CD2 PHE A 207      40.475  43.458  20.207  1.00  0.00      RA0  C
ATOM   1931  CE1 PHE A 207      43.187  43.715  20.761  1.00  0.00      RA0  C
ATOM   1932  CE2 PHE A 207      41.383  42.554  19.671  1.00  0.00      RA0  C
ATOM   1933  CZ  PHE A 207      42.739  42.681  19.949  1.00  0.00      RA0  C
ATOM   1934  C   PHE A 207      40.414  47.237  19.906  1.00  0.00      RA0  C
ATOM   1935  O   PHE A 207      41.479  47.299  19.293  1.00  0.00      RA0  O
ATOM   1936  N   TRP A 208      39.238  47.512  19.343  1.00  0.00      RA0  N
ATOM   1937  H   TRP A 208      38.415  47.436  19.906  1.00  0.00      RA0  H
ATOM   1938  CA  TRP A 208      39.124  48.045  17.980  1.00  0.00      RA0  C
ATOM   1939  CB  TRP A 208      37.654  48.363  17.688  1.00  0.00      RA0  C
ATOM   1940  CG  TRP A 208      37.428  48.884  16.285  1.00  0.00      RA0  C
ATOM   1941  CD2 TRP A 208      37.069  48.136  15.103  1.00  0.00      RA0  C
ATOM   1942  CE2 TRP A 208      36.920  49.059  14.040  1.00  0.00      RA0  C
ATOM   1943  CE3 TRP A 208      36.860  46.783  14.869  1.00  0.00      RA0  C
ATOM   1944  CD1 TRP A 208      37.479  50.221  15.861  1.00  0.00      RA0  C
ATOM   1945  NE1 TRP A 208      37.180  50.331  14.540  1.00  0.00      RA0  N
ATOM   1946  HE1 TRP A 208      37.142  51.170  14.032  1.00  0.00      RA0  H
ATOM   1947  CZ2 TRP A 208      36.565  48.600  12.777  1.00  0.00      RA0  C
ATOM   1948  CZ3 TRP A 208      36.506  46.337  13.600  1.00  0.00      RA0  C
ATOM   1949  CH2 TRP A 208      36.358  47.243  12.557  1.00  0.00      RA0  C
ATOM   1950  C   TRP A 208      40.012  49.281  17.774  1.00  0.00      RA0  C
ATOM   1951  O   TRP A 208      40.789  49.361  16.814  1.00  0.00      RA0  O
ATOM   1952  N   ARG A 209      39.881  50.268  18.660  1.00  0.00      RA0  N
ATOM   1953  H   ARG A 209      39.240  50.172  19.426  1.00  0.00      RA0  H
ATOM   1954  CA  ARG A 209      40.678  51.485  18.541  1.00  0.00      RA0  C
ATOM   1955  CB  ARG A 209      40.391  52.368  19.752  1.00  0.00      RA0  C
ATOM   1956  CG  ARG A 209      39.142  53.223  19.636  1.00  0.00      RA0  C
ATOM   1957  CD  ARG A 209      39.522  54.695  19.477  1.00  0.00      RA0  C
ATOM   1958  NE  ARG A 209      40.654  54.850  18.563  1.00  0.00      RA0  N
ATOM   1959  HE  ARG A 209      41.587  54.892  18.962  1.00  0.00      RA0  H
ATOM   1960  CZ  ARG A 209      40.478  54.867  17.210  1.00  0.00      RA0  C
ATOM   1961  NH1 ARG A 209      39.237  54.750  16.679  1.00  0.00      RA0  N
ATOM   1962 HH11 ARG A 209      39.047  54.803  15.698  1.00  0.00      RA0  H
ATOM   1963 HH12 ARG A 209      38.422  54.584  17.258  1.00  0.00      RA0  H
ATOM   1964  NH2 ARG A 209      41.571  54.994  16.433  1.00  0.00      RA0  N
ATOM   1965 HH21 ARG A 209      41.568  55.033  15.435  1.00  0.00      RA0  H
ATOM   1966 HH22 ARG A 209      42.476  55.048  16.893  1.00  0.00      RA0  H
ATOM   1967  C   ARG A 209      42.182  51.183  18.623  1.00  0.00      RA0  C
ATOM   1968  O   ARG A 209      42.974  51.759  17.883  1.00  0.00      RA0  O
ATOM   1969  N   ALA A 210      42.564  50.281  19.527  1.00  0.00      RA0  N
ATOM   1970  H   ALA A 210      41.895  49.880  20.155  1.00  0.00      RA0  H
ATOM   1971  CA  ALA A 210      43.973  49.900  19.650  1.00  0.00      RA0  C
ATOM   1972  CB  ALA A 210      44.158  48.927  20.814  1.00  0.00      RA0  C
ATOM   1973  C   ALA A 210      44.485  49.255  18.351  1.00  0.00      RA0  C
ATOM   1974  O   ALA A 210      45.640  49.465  17.961  1.00  0.00      RA0  O
ATOM   1975  N   LEU A 211      43.615  48.486  17.688  1.00  0.00      RA0  N
ATOM   1976  H   LEU A 211      42.695  48.361  18.065  1.00  0.00      RA0  H
ATOM   1977  CA  LEU A 211      43.980  47.816  16.445  1.00  0.00      RA0  C
ATOM   1978  CB  LEU A 211      42.893  46.823  16.036  1.00  0.00      RA0  C
ATOM   1979  CG  LEU A 211      42.904  45.480  16.760  1.00  0.00      RA0  C
ATOM   1980  CD1 LEU A 211      41.538  44.798  16.690  1.00  0.00      RA0  C
ATOM   1981  CD2 LEU A 211      44.010  44.565  16.230  1.00  0.00      RA0  C
ATOM   1982  C   LEU A 211      44.160  48.818  15.300  1.00  0.00      RA0  C
ATOM   1983  O   LEU A 211      45.096  48.693  14.533  1.00  0.00      RA0  O
ATOM   1984  N   VAL A 212      43.303  49.829  15.232  1.00  0.00      RA0  N
ATOM   1985  H   VAL A 212      42.558  49.853  15.903  1.00  0.00      RA0  H
ATOM   1986  CA  VAL A 212      43.474  50.924  14.281  1.00  0.00      RA0  C
ATOM   1987  CB  VAL A 212      42.414  52.018  14.469  1.00  0.00      RA0  C
ATOM   1988  CG1 VAL A 212      42.643  53.158  13.475  1.00  0.00      RA0  C
ATOM   1989  CG2 VAL A 212      40.987  51.486  14.380  1.00  0.00      RA0  C
ATOM   1990  C   VAL A 212      44.844  51.543  14.477  1.00  0.00      RA0  C
ATOM   1991  O   VAL A 212      45.622  51.698  13.519  1.00  0.00      RA0  O
ATOM   1992  N   GLU A 213      45.154  51.866  15.726  1.00  0.00      RA0  N
ATOM   1993  H   GLU A 213      44.514  51.715  16.485  1.00  0.00      RA0  H
ATOM   1994  CA  GLU A 213      46.448  52.480  16.040  1.00  0.00      RA0  C
ATOM   1995  CB  GLU A 213      46.367  53.041  17.463  1.00  0.00      RA0  C
ATOM   1996  CG  GLU A 213      45.535  54.334  17.374  1.00  0.00      RA0  C
ATOM   1997  CD  GLU A 213      44.471  54.451  18.455  1.00  0.00      RA0  C
ATOM   1998  OE1 GLU A 213      43.540  55.235  18.274  1.00  0.00      RA0  O
ATOM   1999  OE2 GLU A 213      44.557  53.765  19.467  1.00  0.00      RA0  O
ATOM   2000  C   GLU A 213      47.628  51.559  15.686  1.00  0.00      RA0  C
ATOM   2001  O   GLU A 213      48.710  52.037  15.319  1.00  0.00      RA0  O
ATOM   2002  N   ALA A 214      47.415  50.247  15.776  1.00  0.00      RA0  N
ATOM   2003  H   ALA A 214      46.539  49.931  16.144  1.00  0.00      RA0  H
ATOM   2004  CA  ALA A 214      48.424  49.241  15.402  1.00  0.00      RA0  C
ATOM   2005  CB  ALA A 214      48.064  47.869  15.978  1.00  0.00      RA0  C
ATOM   2006  C   ALA A 214      48.627  49.103  13.890  1.00  0.00      RA0  C
ATOM   2007  O   ALA A 214      49.448  48.297  13.454  1.00  0.00      RA0  O
ATOM   2008  N   GLY A 215      47.862  49.854  13.101  1.00  0.00      RA0  N
ATOM   2009  H   GLY A 215      47.132  50.411  13.500  1.00  0.00      RA0  H
ATOM   2010  CA  GLY A 215      48.031  49.877  11.666  1.00  0.00      RA0  C
ATOM   2011  C   GLY A 215      47.119  48.898  10.949  1.00  0.00      RA0  C
ATOM   2012  O   GLY A 215      47.398  48.508   9.817  1.00  0.00      RA0  O
ATOM   2013  N   VAL A 216      46.016  48.507  11.586  1.00  0.00      RA0  N
ATOM   2014  H   VAL A 216      45.761  48.904  12.472  1.00  0.00      RA0  H
ATOM   2015  CA  VAL A 216      45.030  47.614  10.938  1.00  0.00      RA0  C
ATOM   2016  CB  VAL A 216      44.544  46.567  11.937  1.00  0.00      RA0  C
ATOM   2017  CG1 VAL A 216      43.723  45.499  11.227  1.00  0.00      RA0  C
ATOM   2018  CG2 VAL A 216      45.713  45.949  12.702  1.00  0.00      RA0  C
ATOM   2019  C   VAL A 216      43.867  48.464  10.407  1.00  0.00      RA0  C
ATOM   2020  O   VAL A 216      43.235  49.198  11.162  1.00  0.00      RA0  O
ATOM   2021  N   LYS A 217      43.595  48.357   9.112  1.00  0.00      RA0  N
ATOM   2022  H   LYS A 217      44.057  47.653   8.566  1.00  0.00      RA0  H
ATOM   2023  CA  LYS A 217      42.593  49.191   8.446  1.00  0.00      RA0  C
ATOM   2024  CB  LYS A 217      42.868  49.434   6.953  1.00  0.00      RA0  C
ATOM   2025  CG  LYS A 217      42.132  50.697   6.469  1.00  0.00      RA0  C
ATOM   2026  CD  LYS A 217      41.242  50.527   5.233  1.00  0.00      RA0  C
ATOM   2027  CE  LYS A 217      40.432  51.794   4.898  1.00  0.00      RA0  C
ATOM   2028  NZ  LYS A 217      39.736  51.628   3.613  1.00  0.00      RA0  N
ATOM   2029  HZ1 LYS A 217      38.739  51.330   3.684  1.00  0.00      RA0  H
ATOM   2030  HZ2 LYS A 217      39.817  52.452   2.981  1.00  0.00      RA0  H
ATOM   2031  HZ3 LYS A 217      40.261  50.932   3.041  1.00  0.00      RA0  H
ATOM   2032  C   LYS A 217      41.187  48.640   8.645  1.00  0.00      RA0  C
ATOM   2033  O   LYS A 217      40.949  47.459   8.367  1.00  0.00      RA0  O
ATOM   2034  N   PRO A 218      40.240  49.470   9.110  1.00  0.00      RA0  N
ATOM   2035  CD  PRO A 218      40.435  50.791   9.693  1.00  0.00      RA0  C
ATOM   2036  CA  PRO A 218      38.845  49.048   9.072  1.00  0.00      RA0  C
ATOM   2037  CB  PRO A 218      38.121  50.265   9.660  1.00  0.00      RA0  C
ATOM   2038  CG  PRO A 218      39.160  51.015  10.491  1.00  0.00      RA0  C
ATOM   2039  C   PRO A 218      38.347  48.677   7.649  1.00  0.00      RA0  C
ATOM   2040  O   PRO A 218      38.499  49.440   6.697  1.00  0.00      RA0  O
ATOM   2041  N   CYS A 219      37.719  47.510   7.563  1.00  0.00      RA0  N
ATOM   2042  H   CYS A 219      37.578  46.920   8.360  1.00  0.00      RA0  H
ATOM   2043  CA  CYS A 219      37.224  46.966   6.307  1.00  0.00      RA0  C
ATOM   2044  CB  CYS A 219      38.147  45.833   5.869  1.00  0.00      RA0  C
ATOM   2045  SG  CYS A 219      39.878  46.342   5.728  1.00  0.00      RA0  S
ATOM   2046  C   CYS A 219      35.773  46.522   6.465  1.00  0.00      RA0  C
ATOM   2047  O   CYS A 219      35.413  45.922   7.468  1.00  0.00      RA0  O
ATOM   2048  N   GLY A 220      34.983  46.773   5.422  1.00  0.00      RA0  N
ATOM   2049  H   GLY A 220      35.381  47.231   4.621  1.00  0.00      RA0  H
ATOM   2050  CA  GLY A 220      33.552  46.565   5.440  1.00  0.00      RA0  C
ATOM   2051  C   GLY A 220      33.083  45.327   4.699  1.00  0.00      RA0  C
ATOM   2052  O   GLY A 220      33.852  44.474   4.286  1.00  0.00      RA0  O
ATOM   2053  N   LEU A 221      31.771  45.231   4.564  1.00  0.00      RA0  N
ATOM   2054  H   LEU A 221      31.211  45.977   4.927  1.00  0.00      RA0  H
ATOM   2055  CA  LEU A 221      31.127  44.069   3.968  1.00  0.00      RA0  C
ATOM   2056  CB  LEU A 221      29.614  44.150   4.136  1.00  0.00      RA0  C
ATOM   2057  CG  LEU A 221      29.168  44.260   5.591  1.00  0.00      RA0  C
ATOM   2058  CD1 LEU A 221      27.683  44.600   5.675  1.00  0.00      RA0  C
ATOM   2059  CD2 LEU A 221      29.534  43.022   6.412  1.00  0.00      RA0  C
ATOM   2060  C   LEU A 221      31.454  43.911   2.501  1.00  0.00      RA0  C
ATOM   2061  O   LEU A 221      31.499  42.783   1.981  1.00  0.00      RA0  O
ATOM   2062  N   GLY A 222      31.651  45.020   1.799  1.00  0.00      RA0  N
ATOM   2063  H   GLY A 222      31.630  45.913   2.254  1.00  0.00      RA0  H
ATOM   2064  CA  GLY A 222      31.971  44.962   0.369  1.00  0.00      RA0  C
ATOM   2065  C   GLY A 222      33.273  44.205   0.122  1.00  0.00      RA0  C
ATOM   2066  O   GLY A 222      33.332  43.260  -0.639  1.00  0.00      RA0  O
ATOM   2067  N   ALA A 223      34.314  44.594   0.835  1.00  0.00      RA0  N
ATOM   2068  H   ALA A 223      34.194  45.334   1.496  1.00  0.00      RA0  H
ATOM   2069  CA  ALA A 223      35.586  43.875   0.781  1.00  0.00      RA0  C
ATOM   2070  CB  ALA A 223      36.655  44.637   1.560  1.00  0.00      RA0  C
ATOM   2071  C   ALA A 223      35.477  42.455   1.366  1.00  0.00      RA0  C
ATOM   2072  O   ALA A 223      36.089  41.507   0.856  1.00  0.00      RA0  O
ATOM   2073  N   ARG A 224      34.691  42.279   2.425  1.00  0.00      RA0  N
ATOM   2074  H   ARG A 224      34.236  43.064   2.848  1.00  0.00      RA0  H
ATOM   2075  CA  ARG A 224      34.478  40.940   2.972  1.00  0.00      RA0  C
ATOM   2076  CB  ARG A 224      33.670  40.830   4.287  1.00  0.00      RA0  C
ATOM   2077  CG  ARG A 224      33.869  39.456   4.989  1.00  0.00      RA0  C
ATOM   2078  CD  ARG A 224      33.797  39.455   6.537  1.00  0.00      RA0  C
ATOM   2079  NE  ARG A 224      33.772  38.108   7.148  1.00  0.00      RA0  N
ATOM   2080  HE  ARG A 224      32.971  37.553   6.896  1.00  0.00      RA0  H
ATOM   2081  CZ  ARG A 224      34.716  37.695   8.072  1.00  0.00      RA0  C
ATOM   2082  NH1 ARG A 224      35.790  38.475   8.304  1.00  0.00      RA0  N
ATOM   2083 HH11 ARG A 224      36.496  38.195   8.965  1.00  0.00      RA0  H
ATOM   2084 HH12 ARG A 224      35.921  39.350   7.832  1.00  0.00      RA0  H
ATOM   2085  NH2 ARG A 224      34.584  36.525   8.755  1.00  0.00      RA0  N
ATOM   2086 HH21 ARG A 224      35.258  36.203   9.449  1.00  0.00      RA0  H
ATOM   2087 HH22 ARG A 224      33.802  35.909   8.621  1.00  0.00      RA0  H
ATOM   2088  C   ARG A 224      34.041  40.003   1.827  1.00  0.00      RA0  C
ATOM   2089  O   ARG A 224      34.525  38.876   1.697  1.00  0.00      RA0  O
ATOM   2090  N   ASP A 225      33.130  40.476   0.983  1.00  0.00      RA0  N
ATOM   2091  H   ASP A 225      32.735  41.390   1.095  1.00  0.00      RA0  H
ATOM   2092  CA  ASP A 225      32.631  39.627  -0.077  1.00  0.00      RA0  C
ATOM   2093  CB  ASP A 225      31.202  39.859  -0.579  1.00  0.00      RA0  C
ATOM   2094  CG  ASP A 225      30.590  38.473  -0.805  1.00  0.00      RA0  C
ATOM   2095  OD1 ASP A 225      30.273  37.802   0.173  1.00  0.00      RA0  O
ATOM   2096  OD2 ASP A 225      30.457  38.021  -1.942  1.00  0.00      RA0  O
ATOM   2097  C   ASP A 225      33.641  39.385  -1.205  1.00  0.00      RA0  C
ATOM   2098  O   ASP A 225      33.788  38.242  -1.635  1.00  0.00      RA0  O
ATOM   2099  N   THR A 226      34.304  40.433  -1.695  1.00  0.00      RA0  N
ATOM   2100  H   THR A 226      34.204  41.313  -1.235  1.00  0.00      RA0  H
ATOM   2101  CA  THR A 226      35.314  40.237  -2.754  1.00  0.00      RA0  C
ATOM   2102  CB  THR A 226      35.718  41.650  -3.148  1.00  0.00      RA0  C
ATOM   2103  OG1 THR A 226      35.692  42.484  -1.981  1.00  0.00      RA0  O
ATOM   2104  HG1 THR A 226      34.787  42.772  -1.868  1.00  0.00      RA0  H
ATOM   2105  CG2 THR A 226      34.772  42.244  -4.190  1.00  0.00      RA0  C
ATOM   2106  C   THR A 226      36.448  39.327  -2.276  1.00  0.00      RA0  C
ATOM   2107  O   THR A 226      36.926  38.467  -3.028  1.00  0.00      RA0  O
ATOM   2108  N   LEU A 227      36.856  39.517  -1.033  1.00  0.00      RA0  N
ATOM   2109  H   LEU A 227      36.399  40.206  -0.469  1.00  0.00      RA0  H
ATOM   2110  CA  LEU A 227      37.914  38.685  -0.456  1.00  0.00      RA0  C
ATOM   2111  CB  LEU A 227      38.296  39.177   0.938  1.00  0.00      RA0  C
ATOM   2112  CG  LEU A 227      39.067  40.497   0.931  1.00  0.00      RA0  C
ATOM   2113  CD1 LEU A 227      38.907  41.255   2.243  1.00  0.00      RA0  C
ATOM   2114  CD2 LEU A 227      40.539  40.299   0.586  1.00  0.00      RA0  C
ATOM   2115  C   LEU A 227      37.532  37.211  -0.385  1.00  0.00      RA0  C
ATOM   2116  O   LEU A 227      38.288  36.330  -0.819  1.00  0.00      RA0  O
ATOM   2117  N   ARG A 228      36.357  36.916   0.162  1.00  0.00      RA0  N
ATOM   2118  H   ARG A 228      35.732  37.639   0.468  1.00  0.00      RA0  H
ATOM   2119  CA  ARG A 228      35.964  35.525   0.333  1.00  0.00      RA0  C
ATOM   2120  CB  ARG A 228      34.762  35.408   1.279  1.00  0.00      RA0  C
ATOM   2121  CG  ARG A 228      33.400  35.854   0.730  1.00  0.00      RA0  C
ATOM   2122  CD  ARG A 228      32.594  34.754   0.027  1.00  0.00      RA0  C
ATOM   2123  NE  ARG A 228      31.515  35.354  -0.744  1.00  0.00      RA0  N
ATOM   2124  HE  ARG A 228      31.371  36.353  -0.648  1.00  0.00      RA0  H
ATOM   2125  CZ  ARG A 228      30.685  34.615  -1.529  1.00  0.00      RA0  C
ATOM   2126  NH1 ARG A 228      30.860  33.274  -1.642  1.00  0.00      RA0  N
ATOM   2127 HH11 ARG A 228      30.213  32.686  -2.157  1.00  0.00      RA0  H
ATOM   2128 HH12 ARG A 228      31.634  32.790  -1.209  1.00  0.00      RA0  H
ATOM   2129  NH2 ARG A 228      29.697  35.269  -2.172  1.00  0.00      RA0  N
ATOM   2130 HH21 ARG A 228      29.020  34.808  -2.763  1.00  0.00      RA0  H
ATOM   2131 HH22 ARG A 228      29.636  36.279  -2.060  1.00  0.00      RA0  H
ATOM   2132  C   ARG A 228      35.668  34.814  -1.003  1.00  0.00      RA0  C
ATOM   2133  O   ARG A 228      35.923  33.623  -1.156  1.00  0.00      RA0  O
ATOM   2134  N   LEU A 229      35.145  35.532  -1.977  1.00  0.00      RA0  N
ATOM   2135  H   LEU A 229      34.916  36.498  -1.826  1.00  0.00      RA0  H
ATOM   2136  CA  LEU A 229      34.809  34.909  -3.261  1.00  0.00      RA0  C
ATOM   2137  CB  LEU A 229      33.935  35.841  -4.098  1.00  0.00      RA0  C
ATOM   2138  CG  LEU A 229      33.469  35.144  -5.374  1.00  0.00      RA0  C
ATOM   2139  CD1 LEU A 229      32.675  33.888  -5.037  1.00  0.00      RA0  C
ATOM   2140  CD2 LEU A 229      32.693  36.070  -6.306  1.00  0.00      RA0  C
ATOM   2141  C   LEU A 229      36.111  34.576  -4.022  1.00  0.00      RA0  C
ATOM   2142  O   LEU A 229      36.287  33.467  -4.555  1.00  0.00      RA0  O
ATOM   2143  N   GLU A 230      37.034  35.540  -4.032  1.00  0.00      RA0  N
ATOM   2144  H   GLU A 230      36.834  36.435  -3.625  1.00  0.00      RA0  H
ATOM   2145  CA  GLU A 230      38.381  35.294  -4.562  1.00  0.00      RA0  C
ATOM   2146  CB  GLU A 230      39.304  36.499  -4.420  1.00  0.00      RA0  C
ATOM   2147  CG  GLU A 230      38.983  37.681  -5.334  1.00  0.00      RA0  C
ATOM   2148  CD  GLU A 230      40.040  38.743  -5.125  1.00  0.00      RA0  C
ATOM   2149  OE1 GLU A 230      40.917  38.537  -4.298  1.00  0.00      RA0  O
ATOM   2150  OE2 GLU A 230      40.004  39.777  -5.784  1.00  0.00      RA0  O
ATOM   2151  C   GLU A 230      39.019  34.066  -3.917  1.00  0.00      RA0  C
ATOM   2152  O   GLU A 230      39.668  33.269  -4.598  1.00  0.00      RA0  O
ATOM   2153  N   ALA A 231      38.831  33.907  -2.617  1.00  0.00      RA0  N
ATOM   2154  H   ALA A 231      38.270  34.572  -2.121  1.00  0.00      RA0  H
ATOM   2155  CA  ALA A 231      39.380  32.767  -1.858  1.00  0.00      RA0  C
ATOM   2156  CB  ALA A 231      39.396  33.101  -0.370  1.00  0.00      RA0  C
ATOM   2157  C   ALA A 231      38.647  31.439  -2.040  1.00  0.00      RA0  C
ATOM   2158  O   ALA A 231      39.074  30.408  -1.501  1.00  0.00      RA0  O
ATOM   2159  N   GLY A 232      37.567  31.457  -2.827  1.00  0.00      RA0  N
ATOM   2160  H   GLY A 232      37.275  32.327  -3.222  1.00  0.00      RA0  H
ATOM   2161  CA  GLY A 232      36.742  30.290  -3.072  1.00  0.00      RA0  C
ATOM   2162  C   GLY A 232      35.941  29.830  -1.874  1.00  0.00      RA0  C
ATOM   2163  O   GLY A 232      35.687  28.643  -1.730  1.00  0.00      RA0  O
ATOM   2164  N   MSE A 233      35.543  30.755  -1.019  1.00  0.00      RA0  N
ATOM   2165  H   MSE A 233      35.612  31.721  -1.259  1.00  0.00      RA0  H
ATOM   2166  CA  MSE A 233      34.851  30.396   0.205  1.00  0.00      RA0  C
ATOM   2167  CB  MSE A 233      35.397  31.201   1.384  1.00  0.00      RA0  C
ATOM   2168  CG  MSE A 233      36.851  30.843   1.697  1.00  0.00      RA0  C
ATOM   2169  SE  MSE A 233      37.546  31.826   3.033  1.00  0.00      RA0  S
ATOM   2170  CE  MSE A 233      39.125  30.974   3.171  1.00  0.00      RA0  C
ATOM   2171  C   MSE A 233      33.343  30.613   0.033  1.00  0.00      RA0  C
ATOM   2172  O   MSE A 233      32.922  31.559  -0.633  1.00  0.00      RA0  O
ATOM   2173  N   ASN A 234      32.553  29.646   0.524  1.00  0.00      RA0  N
ATOM   2174  H   ASN A 234      32.929  28.968   1.154  1.00  0.00      RA0  H
ATOM   2175  CA  ASN A 234      31.112  29.673   0.312  1.00  0.00      RA0  C
ATOM   2176  CB  ASN A 234      30.493  28.308   0.617  1.00  0.00      RA0  C
ATOM   2177  CG  ASN A 234      30.857  27.293  -0.443  1.00  0.00      RA0  C
ATOM   2178  OD1 ASN A 234      31.395  27.616  -1.496  1.00  0.00      RA0  O
ATOM   2179  ND2 ASN A 234      30.521  26.037  -0.109  1.00  0.00      RA0  N
ATOM   2180 HD21 ASN A 234      30.127  25.829   0.788  1.00  0.00      RA0  H
ATOM   2181 HD22 ASN A 234      30.672  25.280  -0.751  1.00  0.00      RA0  H
ATOM   2182  C   ASN A 234      30.404  30.690   1.155  1.00  0.00      RA0  C
ATOM   2183  O   ASN A 234      30.860  31.034   2.257  1.00  0.00      RA0  O
ATOM   2184  N   LEU A 235      29.266  31.150   0.627  1.00  0.00      RA0  N
ATOM   2185  H   LEU A 235      28.998  30.876  -0.302  1.00  0.00      RA0  H
ATOM   2186  CA  LEU A 235      28.326  31.974   1.328  1.00  0.00      RA0  C
ATOM   2187  CB  LEU A 235      28.233  33.352   0.679  1.00  0.00      RA0  C
ATOM   2188  CG  LEU A 235      27.286  34.311   1.399  1.00  0.00      RA0  C
ATOM   2189  CD1 LEU A 235      27.686  34.525   2.860  1.00  0.00      RA0  C
ATOM   2190  CD2 LEU A 235      27.151  35.633   0.642  1.00  0.00      RA0  C
ATOM   2191  C   LEU A 235      26.971  31.277   1.303  1.00  0.00      RA0  C
ATOM   2192  O   LEU A 235      26.360  31.076   0.224  1.00  0.00      RA0  O
ATOM   2193  N   TYR A 236      26.522  30.899   2.494  1.00  0.00      RA0  N
ATOM   2194  H   TYR A 236      27.055  31.122   3.310  1.00  0.00      RA0  H
ATOM   2195  CA  TYR A 236      25.247  30.214   2.640  1.00  0.00      RA0  C
ATOM   2196  CB  TYR A 236      24.916  29.899   4.091  1.00  0.00      RA0  C
ATOM   2197  CG  TYR A 236      23.674  29.032   4.163  1.00  0.00      RA0  C
ATOM   2198  CD1 TYR A 236      23.737  27.684   3.823  1.00  0.00      RA0  C
ATOM   2199  CE1 TYR A 236      22.613  26.875   3.957  1.00  0.00      RA0  C
ATOM   2200  CD2 TYR A 236      22.468  29.575   4.588  1.00  0.00      RA0  C
ATOM   2201  CE2 TYR A 236      21.343  28.768   4.712  1.00  0.00      RA0  C
ATOM   2202  CZ  TYR A 236      21.417  27.411   4.423  1.00  0.00      RA0  C
ATOM   2203  OH  TYR A 236      20.303  26.607   4.614  1.00  0.00      RA0  O
ATOM   2204  HH  TYR A 236      20.528  25.708   4.354  1.00  0.00      RA0  H
ATOM   2205  C   TYR A 236      24.144  31.086   2.032  1.00  0.00      RA0  C
ATOM   2206  O   TYR A 236      24.106  32.313   2.217  1.00  0.00      RA0  O
ATOM   2207  N   GLY A 237      23.246  30.435   1.316  1.00  0.00      RA0  N
ATOM   2208  H   GLY A 237      23.346  29.450   1.182  1.00  0.00      RA0  H
ATOM   2209  CA  GLY A 237      22.192  31.105   0.599  1.00  0.00      RA0  C
ATOM   2210  C   GLY A 237      22.547  31.302  -0.857  1.00  0.00      RA0  C
ATOM   2211  O   GLY A 237      21.666  31.439  -1.692  1.00  0.00      RA0  O
ATOM   2212  N   GLN A 238      23.843  31.343  -1.166  1.00  0.00      RA0  N
ATOM   2213  H   GLN A 238      24.540  31.221  -0.460  1.00  0.00      RA0  H
ATOM   2214  CA  GLN A 238      24.307  31.522  -2.538  1.00  0.00      RA0  C
ATOM   2215  CB  GLN A 238      25.188  32.762  -2.652  1.00  0.00      RA0  C
ATOM   2216  CG  GLN A 238      24.284  33.992  -2.523  1.00  0.00      RA0  C
ATOM   2217  CD  GLN A 238      25.049  35.286  -2.702  1.00  0.00      RA0  C
ATOM   2218  OE1 GLN A 238      24.762  36.293  -2.065  1.00  0.00      RA0  O
ATOM   2219  NE2 GLN A 238      26.038  35.225  -3.603  1.00  0.00      RA0  N
ATOM   2220 HE21 GLN A 238      26.199  34.426  -4.197  1.00  0.00      RA0  H
ATOM   2221 HE22 GLN A 238      26.701  35.958  -3.740  1.00  0.00      RA0  H
ATOM   2222  C   GLN A 238      24.942  30.239  -3.057  1.00  0.00      RA0  C
ATOM   2223  O   GLN A 238      24.418  29.622  -3.995  1.00  0.00      RA0  O
ATOM   2224  N   GLU A 239      26.053  29.798  -2.480  1.00  0.00      RA0  N
ATOM   2225  H   GLU A 239      26.491  30.338  -1.757  1.00  0.00      RA0  H
ATOM   2226  CA  GLU A 239      26.675  28.534  -2.930  1.00  0.00      RA0  C
ATOM   2227  CB  GLU A 239      28.123  28.493  -2.447  1.00  0.00      RA0  C
ATOM   2228  CG  GLU A 239      29.140  29.235  -3.323  1.00  0.00      RA0  C
ATOM   2229  CD  GLU A 239      28.834  30.712  -3.477  1.00  0.00      RA0  C
ATOM   2230  OE1 GLU A 239      28.876  31.454  -2.496  1.00  0.00      RA0  O
ATOM   2231  OE2 GLU A 239      28.580  31.131  -4.602  1.00  0.00      RA0  O
ATOM   2232  C   GLU A 239      25.933  27.271  -2.514  1.00  0.00      RA0  C
ATOM   2233  O   GLU A 239      26.139  26.226  -3.112  1.00  0.00      RA0  O
ATOM   2234  N   MSE A 240      25.119  27.368  -1.464  1.00  0.00      RA0  N
ATOM   2235  H   MSE A 240      24.984  28.229  -0.974  1.00  0.00      RA0  H
ATOM   2236  CA  MSE A 240      24.269  26.270  -1.053  1.00  0.00      RA0  C
ATOM   2237  CB  MSE A 240      25.056  25.215  -0.269  1.00  0.00      RA0  C
ATOM   2238  CG  MSE A 240      25.633  25.693   1.069  1.00  0.00      RA0  C
ATOM   2239  SE  MSE A 240      26.951  26.913   0.935  1.00  0.00      RA0  S
ATOM   2240  CE  MSE A 240      27.411  26.962   2.675  1.00  0.00      RA0  C
ATOM   2241  C   MSE A 240      23.074  26.743  -0.209  1.00  0.00      RA0  C
ATOM   2242  O   MSE A 240      23.028  27.868   0.285  1.00  0.00      RA0  O
ATOM   2243  N   ASP A 241      22.115  25.848  -0.068  1.00  0.00      RA0  N
ATOM   2244  H   ASP A 241      22.066  24.961  -0.533  1.00  0.00      RA0  H
ATOM   2245  CA  ASP A 241      20.985  26.060   0.851  1.00  0.00      RA0  C
ATOM   2246  CB  ASP A 241      19.933  26.957   0.195  1.00  0.00      RA0  C
ATOM   2247  CG  ASP A 241      19.083  26.094  -0.716  1.00  0.00      RA0  C
ATOM   2248  OD1 ASP A 241      19.617  25.460  -1.616  1.00  0.00      RA0  O
ATOM   2249  OD2 ASP A 241      17.889  25.964  -0.465  1.00  0.00      RA0  O
ATOM   2250  C   ASP A 241      20.379  24.703   1.105  1.00  0.00      RA0  C
ATOM   2251  O   ASP A 241      20.979  23.675   0.726  1.00  0.00      RA0  O
ATOM   2252  N   GLU A 242      19.212  24.647   1.743  1.00  0.00      RA0  N
ATOM   2253  H   GLU A 242      18.644  25.468   1.786  1.00  0.00      RA0  H
ATOM   2254  CA  GLU A 242      18.651  23.352   2.133  1.00  0.00      RA0  C
ATOM   2255  CB  GLU A 242      17.366  23.586   2.925  1.00  0.00      RA0  C
ATOM   2256  CG  GLU A 242      17.470  24.575   4.085  1.00  0.00      RA0  C
ATOM   2257  CD  GLU A 242      17.932  23.863   5.336  1.00  0.00      RA0  C
ATOM   2258  OE1 GLU A 242      18.243  22.679   5.267  1.00  0.00      RA0  O
ATOM   2259  OE2 GLU A 242      17.955  24.492   6.388  1.00  0.00      RA0  O
ATOM   2260  C   GLU A 242      18.278  22.431   0.982  1.00  0.00      RA0  C
ATOM   2261  O   GLU A 242      18.046  21.243   1.204  1.00  0.00      RA0  O
ATOM   2262  N   THR A 243      18.251  22.974  -0.234  1.00  0.00      RA0  N
ATOM   2263  H   THR A 243      18.481  23.940  -0.378  1.00  0.00      RA0  H
ATOM   2264  CA  THR A 243      17.926  22.200  -1.441  1.00  0.00      RA0  C
ATOM   2265  CB  THR A 243      16.909  22.987  -2.286  1.00  0.00      RA0  C
ATOM   2266  OG1 THR A 243      17.412  24.239  -2.770  1.00  0.00      RA0  O
ATOM   2267  HG1 THR A 243      17.772  24.749  -2.037  1.00  0.00      RA0  H
ATOM   2268  CG2 THR A 243      15.629  23.215  -1.480  1.00  0.00      RA0  C
ATOM   2269  C   THR A 243      19.141  21.692  -2.195  1.00  0.00      RA0  C
ATOM   2270  O   THR A 243      18.994  20.964  -3.182  1.00  0.00      RA0  O
ATOM   2271  N   ILE A 244      20.331  22.094  -1.749  1.00  0.00      RA0  N
ATOM   2272  H   ILE A 244      20.399  22.642  -0.912  1.00  0.00      RA0  H
ATOM   2273  CA  ILE A 244      21.581  21.781  -2.428  1.00  0.00      RA0  C
ATOM   2274  CB  ILE A 244      22.319  23.070  -2.811  1.00  0.00      RA0  C
ATOM   2275  CG2 ILE A 244      23.717  22.809  -3.377  1.00  0.00      RA0  C
ATOM   2276  CG1 ILE A 244      21.471  23.855  -3.808  1.00  0.00      RA0  C
ATOM   2277  CD1 ILE A 244      21.086  22.990  -5.009  1.00  0.00      RA0  C
ATOM   2278  C   ILE A 244      22.465  20.857  -1.601  1.00  0.00      RA0  C
ATOM   2279  O   ILE A 244      22.743  21.144  -0.436  1.00  0.00      RA0  O
ATOM   2280  N   SER A 245      22.978  19.801  -2.244  1.00  0.00      RA0  N
ATOM   2281  H   SER A 245      22.798  19.693  -3.218  1.00  0.00      RA0  H
ATOM   2282  CA  SER A 245      23.866  18.868  -1.601  1.00  0.00      RA0  C
ATOM   2283  CB  SER A 245      23.976  17.658  -2.533  1.00  0.00      RA0  C
ATOM   2284  OG  SER A 245      24.960  16.728  -2.068  1.00  0.00      RA0  O
ATOM   2285  HG  SER A 245      24.453  15.991  -1.721  1.00  0.00      RA0  H
ATOM   2286  C   SER A 245      25.237  19.526  -1.367  1.00  0.00      RA0  C
ATOM   2287  O   SER A 245      25.682  20.283  -2.225  1.00  0.00      RA0  O
ATOM   2288  N   PRO A 246      25.924  19.234  -0.270  1.00  0.00      RA0  N
ATOM   2289  CD  PRO A 246      25.503  18.382   0.832  1.00  0.00      RA0  C
ATOM   2290  CA  PRO A 246      27.298  19.749  -0.108  1.00  0.00      RA0  C
ATOM   2291  CB  PRO A 246      27.702  19.197   1.264  1.00  0.00      RA0  C
ATOM   2292  CG  PRO A 246      26.812  17.980   1.496  1.00  0.00      RA0  C
ATOM   2293  C   PRO A 246      28.197  19.301  -1.264  1.00  0.00      RA0  C
ATOM   2294  O   PRO A 246      29.143  20.032  -1.632  1.00  0.00      RA0  O
ATOM   2295  N   LEU A 247      27.880  18.149  -1.874  1.00  0.00      RA0  N
ATOM   2296  H   LEU A 247      27.051  17.648  -1.613  1.00  0.00      RA0  H
ATOM   2297  CA  LEU A 247      28.665  17.623  -2.980  1.00  0.00      RA0  C
ATOM   2298  CB  LEU A 247      28.190  16.221  -3.359  1.00  0.00      RA0  C
ATOM   2299  CG  LEU A 247      28.186  15.236  -2.189  1.00  0.00      RA0  C
ATOM   2300  CD1 LEU A 247      27.610  13.884  -2.606  1.00  0.00      RA0  C
ATOM   2301  CD2 LEU A 247      29.562  15.091  -1.539  1.00  0.00      RA0  C
ATOM   2302  C   LEU A 247      28.625  18.535  -4.204  1.00  0.00      RA0  C
ATOM   2303  O   LEU A 247      29.546  18.526  -5.009  1.00  0.00      RA0  O
ATOM   2304  N   ALA A 248      27.568  19.327  -4.321  1.00  0.00      RA0  N
ATOM   2305  H   ALA A 248      26.885  19.363  -3.591  1.00  0.00      RA0  H
ATOM   2306  CA  ALA A 248      27.369  20.270  -5.437  1.00  0.00      RA0  C
ATOM   2307  CB  ALA A 248      25.898  20.290  -5.856  1.00  0.00      RA0  C
ATOM   2308  C   ALA A 248      27.794  21.707  -5.074  1.00  0.00      RA0  C
ATOM   2309  O   ALA A 248      27.575  22.639  -5.859  1.00  0.00      RA0  O
ATOM   2310  N   ALA A 249      28.371  21.860  -3.885  1.00  0.00      RA0  N
ATOM   2311  H   ALA A 249      28.530  21.072  -3.291  1.00  0.00      RA0  H
ATOM   2312  CA  ALA A 249      28.788  23.152  -3.359  1.00  0.00      RA0  C
ATOM   2313  CB  ALA A 249      27.959  23.517  -2.129  1.00  0.00      RA0  C
ATOM   2314  C   ALA A 249      30.270  23.147  -2.963  1.00  0.00      RA0  C
ATOM   2315  O   ALA A 249      30.702  23.907  -2.115  1.00  0.00      RA0  O
ATOM   2316  N   ASN A 250      31.036  22.280  -3.607  1.00  0.00      RA0  N
ATOM   2317  H   ASN A 250      30.615  21.726  -4.325  1.00  0.00      RA0  H
ATOM   2318  CA  ASN A 250      32.482  22.179  -3.337  1.00  0.00      RA0  C
ATOM   2319  CB  ASN A 250      33.227  23.420  -3.866  1.00  0.00      RA0  C
ATOM   2320  CG  ASN A 250      34.729  23.229  -3.828  1.00  0.00      RA0  C
ATOM   2321  OD1 ASN A 250      35.257  22.187  -4.190  1.00  0.00      RA0  O
ATOM   2322  ND2 ASN A 250      35.398  24.297  -3.385  1.00  0.00      RA0  N
ATOM   2323 HD21 ASN A 250      34.927  25.126  -3.083  1.00  0.00      RA0  H
ATOM   2324 HD22 ASN A 250      36.393  24.257  -3.349  1.00  0.00      RA0  H
ATOM   2325  C   ASN A 250      32.761  21.910  -1.864  1.00  0.00      RA0  C
ATOM   2326  O   ASN A 250      33.743  22.427  -1.336  1.00  0.00      RA0  O
ATOM   2327  N   MSE A 251      31.903  21.100  -1.211  1.00  0.00      RA0  N
ATOM   2328  H   MSE A 251      31.080  20.791  -1.690  1.00  0.00      RA0  H
ATOM   2329  CA  MSE A 251      32.087  20.727   0.185  1.00  0.00      RA0  C
ATOM   2330  CB  MSE A 251      30.918  21.211   1.045  1.00  0.00      RA0  C
ATOM   2331  CG  MSE A 251      30.725  22.726   1.018  1.00  0.00      RA0  C
ATOM   2332  SE  MSE A 251      29.294  23.252   1.972  1.00  0.00      RA0  S
ATOM   2333  CE  MSE A 251      29.902  22.778   3.597  1.00  0.00      RA0  C
ATOM   2334  C   MSE A 251      32.289  19.230   0.356  1.00  0.00      RA0  C
ATOM   2335  O   MSE A 251      32.310  18.724   1.466  1.00  0.00      RA0  O
ATOM   2336  N   GLY A 252      32.527  18.521  -0.744  1.00  0.00      RA0  N
ATOM   2337  H   GLY A 252      32.522  18.982  -1.629  1.00  0.00      RA0  H
ATOM   2338  CA  GLY A 252      32.811  17.085  -0.658  1.00  0.00      RA0  C
ATOM   2339  C   GLY A 252      33.976  16.799   0.295  1.00  0.00      RA0  C
ATOM   2340  O   GLY A 252      33.971  15.798   1.058  1.00  0.00      RA0  O
ATOM   2341  N   TRP A 253      34.991  17.641   0.210  1.00  0.00      RA0  N
ATOM   2342  H   TRP A 253      34.968  18.357  -0.484  1.00  0.00      RA0  H
ATOM   2343  CA  TRP A 253      36.197  17.479   0.996  1.00  0.00      RA0  C
ATOM   2344  CB  TRP A 253      37.235  18.543   0.619  1.00  0.00      RA0  C
ATOM   2345  CG  TRP A 253      36.720  19.945   0.858  1.00  0.00      RA0  C
ATOM   2346  CD2 TRP A 253      36.935  20.791   2.009  1.00  0.00      RA0  C
ATOM   2347  CE2 TRP A 253      36.229  22.019   1.771  1.00  0.00      RA0  C
ATOM   2348  CE3 TRP A 253      37.669  20.621   3.202  1.00  0.00      RA0  C
ATOM   2349  CD1 TRP A 253      35.913  20.697  -0.004  1.00  0.00      RA0  C
ATOM   2350  NE1 TRP A 253      35.619  21.912   0.527  1.00  0.00      RA0  N
ATOM   2351  HE1 TRP A 253      35.058  22.588   0.081  1.00  0.00      RA0  H
ATOM   2352  CZ2 TRP A 253      36.262  23.049   2.733  1.00  0.00      RA0  C
ATOM   2353  CZ3 TRP A 253      37.698  21.661   4.154  1.00  0.00      RA0  C
ATOM   2354  CH2 TRP A 253      36.997  22.865   3.922  1.00  0.00      RA0  C
ATOM   2355  C   TRP A 253      35.916  17.534   2.484  1.00  0.00      RA0  C
ATOM   2356  O   TRP A 253      36.757  17.128   3.276  1.00  0.00      RA0  O
ATOM   2357  N   THR A 254      34.758  18.071   2.869  1.00  0.00      RA0  N
ATOM   2358  H   THR A 254      34.134  18.443   2.186  1.00  0.00      RA0  H
ATOM   2359  CA  THR A 254      34.404  18.171   4.283  1.00  0.00      RA0  C
ATOM   2360  CB  THR A 254      33.734  19.526   4.542  1.00  0.00      RA0  C
ATOM   2361  OG1 THR A 254      33.414  20.211   3.320  1.00  0.00      RA0  O
ATOM   2362  HG1 THR A 254      32.689  19.730   2.936  1.00  0.00      RA0  H
ATOM   2363  CG2 THR A 254      34.680  20.386   5.355  1.00  0.00      RA0  C
ATOM   2364  C   THR A 254      33.587  16.989   4.797  1.00  0.00      RA0  C
ATOM   2365  O   THR A 254      33.267  16.939   5.988  1.00  0.00      RA0  O
ATOM   2366  N   ILE A 255      33.257  16.046   3.925  1.00  0.00      RA0  N
ATOM   2367  H   ILE A 255      33.656  16.043   3.005  1.00  0.00      RA0  H
ATOM   2368  CA  ILE A 255      32.444  14.906   4.342  1.00  0.00      RA0  C
ATOM   2369  CB  ILE A 255      31.503  14.424   3.246  1.00  0.00      RA0  C
ATOM   2370  CG2 ILE A 255      30.518  13.424   3.854  1.00  0.00      RA0  C
ATOM   2371  CG1 ILE A 255      30.800  15.591   2.545  1.00  0.00      RA0  C
ATOM   2372  CD1 ILE A 255      29.958  16.456   3.486  1.00  0.00      RA0  C
ATOM   2373  C   ILE A 255      33.352  13.791   4.823  1.00  0.00      RA0  C
ATOM   2374  O   ILE A 255      34.159  13.254   4.058  1.00  0.00      RA0  O
ATOM   2375  N   ALA A 256      33.192  13.431   6.087  1.00  0.00      RA0  N
ATOM   2376  H   ALA A 256      32.455  13.875   6.601  1.00  0.00      RA0  H
ATOM   2377  CA  ALA A 256      33.960  12.356   6.709  1.00  0.00      RA0  C
ATOM   2378  CB  ALA A 256      34.228  12.652   8.177  1.00  0.00      RA0  C
ATOM   2379  C   ALA A 256      33.215  11.032   6.566  1.00  0.00      RA0  C
ATOM   2380  O   ALA A 256      32.539  10.595   7.469  1.00  0.00      RA0  O
ATOM   2381  N   TRP A 257      33.338  10.385   5.405  1.00  0.00      RA0  N
ATOM   2382  H   TRP A 257      33.919  10.798   4.702  1.00  0.00      RA0  H
ATOM   2383  CA  TRP A 257      32.592   9.142   5.141  1.00  0.00      RA0  C
ATOM   2384  CB  TRP A 257      32.774   8.682   3.690  1.00  0.00      RA0  C
ATOM   2385  CG  TRP A 257      32.542   9.798   2.695  1.00  0.00      RA0  C
ATOM   2386  CD2 TRP A 257      31.303  10.211   2.078  1.00  0.00      RA0  C
ATOM   2387  CE2 TRP A 257      31.600  11.270   1.187  1.00  0.00      RA0  C
ATOM   2388  CE3 TRP A 257      29.990   9.776   2.207  1.00  0.00      RA0  C
ATOM   2389  CD1 TRP A 257      33.517  10.641   2.140  1.00  0.00      RA0  C
ATOM   2390  NE1 TRP A 257      32.967  11.510   1.253  1.00  0.00      RA0  N
ATOM   2391  HE1 TRP A 257      33.458  12.208   0.766  1.00  0.00      RA0  H
ATOM   2392  CZ2 TRP A 257      30.579  11.857   0.448  1.00  0.00      RA0  C
ATOM   2393  CZ3 TRP A 257      28.979  10.373   1.464  1.00  0.00      RA0  C
ATOM   2394  CH2 TRP A 257      29.272  11.408   0.585  1.00  0.00      RA0  C
ATOM   2395  C   TRP A 257      33.013   8.009   6.068  1.00  0.00      RA0  C
ATOM   2396  O   TRP A 257      32.180   7.220   6.548  1.00  0.00      RA0  O
ATOM   2397  N   GLU A 258      34.316   7.914   6.324  1.00  0.00      RA0  N
ATOM   2398  H   GLU A 258      34.951   8.627   6.042  1.00  0.00      RA0  H
ATOM   2399  CA  GLU A 258      34.824   6.879   7.215  1.00  0.00      RA0  C
ATOM   2400  CB  GLU A 258      36.088   6.249   6.638  1.00  0.00      RA0  C
ATOM   2401  CG  GLU A 258      35.680   5.410   5.429  1.00  0.00      RA0  C
ATOM   2402  CD  GLU A 258      34.527   4.522   5.855  1.00  0.00      RA0  C
ATOM   2403  OE1 GLU A 258      34.722   3.696   6.745  1.00  0.00      RA0  O
ATOM   2404  OE2 GLU A 258      33.428   4.678   5.321  1.00  0.00      RA0  O
ATOM   2405  C   GLU A 258      35.008   7.492   8.597  1.00  0.00      RA0  C
ATOM   2406  O   GLU A 258      35.400   8.650   8.685  1.00  0.00      RA0  O
ATOM   2407  N   PRO A 259      34.736   6.765   9.685  1.00  0.00      RA0  N
ATOM   2408  CD  PRO A 259      34.882   7.312  11.029  1.00  0.00      RA0  C
ATOM   2409  CA  PRO A 259      34.299   5.371   9.697  1.00  0.00      RA0  C
ATOM   2410  CB  PRO A 259      34.595   4.959  11.139  1.00  0.00      RA0  C
ATOM   2411  CG  PRO A 259      34.356   6.223  11.955  1.00  0.00      RA0  C
ATOM   2412  C   PRO A 259      32.834   5.247   9.296  1.00  0.00      RA0  C
ATOM   2413  O   PRO A 259      32.029   6.113   9.667  1.00  0.00      RA0  O
ATOM   2414  N   ALA A 260      32.529   4.188   8.555  1.00  0.00      RA0  N
ATOM   2415  H   ALA A 260      33.293   3.657   8.177  1.00  0.00      RA0  H
ATOM   2416  CA  ALA A 260      31.192   3.923   8.026  1.00  0.00      RA0  C
ATOM   2417  CB  ALA A 260      31.186   2.640   7.195  1.00  0.00      RA0  C
ATOM   2418  C   ALA A 260      30.138   3.805   9.102  1.00  0.00      RA0  C
ATOM   2419  O   ALA A 260      28.960   4.052   8.837  1.00  0.00      RA0  O
ATOM   2420  N   ASP A 261      30.539   3.435  10.314  1.00  0.00      RA0  N
ATOM   2421  H   ASP A 261      31.507   3.315  10.550  1.00  0.00      RA0  H
ATOM   2422  CA  ASP A 261      29.585   3.218  11.397  1.00  0.00      RA0  C
ATOM   2423  CB  ASP A 261      30.264   2.324  12.429  1.00  0.00      RA0  C
ATOM   2424  CG  ASP A 261      31.581   2.991  12.820  1.00  0.00      RA0  C
ATOM   2425  OD1 ASP A 261      32.593   2.665  12.205  1.00  0.00      RA0  O
ATOM   2426  OD2 ASP A 261      31.604   3.856  13.699  1.00  0.00      RA0  O
ATOM   2427  C   ASP A 261      29.212   4.466  12.159  1.00  0.00      RA0  C
ATOM   2428  O   ASP A 261      28.453   4.397  13.132  1.00  0.00      RA0  O
ATOM   2429  N   ARG A 262      29.736   5.609  11.747  1.00  0.00      RA0  N
ATOM   2430  H   ARG A 262      30.356   5.608  10.963  1.00  0.00      RA0  H
ATOM   2431  CA  ARG A 262      29.318   6.867  12.343  1.00  0.00      RA0  C
ATOM   2432  CB  ARG A 262      30.379   7.959  12.220  1.00  0.00      RA0  C
ATOM   2433  CG  ARG A 262      29.808   9.280  12.748  1.00  0.00      RA0  C
ATOM   2434  CD  ARG A 262      30.699  10.502  12.541  1.00  0.00      RA0  C
ATOM   2435  NE  ARG A 262      30.974  10.763  11.131  1.00  0.00      RA0  N
ATOM   2436  HE  ARG A 262      31.531  10.081  10.646  1.00  0.00      RA0  H
ATOM   2437  CZ  ARG A 262      30.574  11.957  10.598  1.00  0.00      RA0  C
ATOM   2438  NH1 ARG A 262      29.794  12.791  11.331  1.00  0.00      RA0  N
ATOM   2439 HH11 ARG A 262      29.539  13.728  11.048  1.00  0.00      RA0  H
ATOM   2440 HH12 ARG A 262      29.398  12.512  12.219  1.00  0.00      RA0  H
ATOM   2441  NH2 ARG A 262      30.970  12.262   9.340  1.00  0.00      RA0  N
ATOM   2442 HH21 ARG A 262      30.738  13.133   8.889  1.00  0.00      RA0  H
ATOM   2443 HH22 ARG A 262      31.523  11.615   8.794  1.00  0.00      RA0  H
ATOM   2444  C   ARG A 262      28.042   7.389  11.657  1.00  0.00      RA0  C
ATOM   2445  O   ARG A 262      28.080   7.868  10.541  1.00  0.00      RA0  O
ATOM   2446  N   ASP A 263      26.942   7.332  12.388  1.00  0.00      RA0  N
ATOM   2447  H   ASP A 263      26.996   6.972  13.317  1.00  0.00      RA0  H
ATOM   2448  CA  ASP A 263      25.668   7.872  11.955  1.00  0.00      RA0  C
ATOM   2449  CB  ASP A 263      24.507   7.288  12.753  1.00  0.00      RA0  C
ATOM   2450  CG  ASP A 263      23.222   7.887  12.221  1.00  0.00      RA0  C
ATOM   2451  OD1 ASP A 263      23.140   8.115  11.016  1.00  0.00      RA0  O
ATOM   2452  OD2 ASP A 263      22.312   8.132  13.009  1.00  0.00      RA0  O
ATOM   2453  C   ASP A 263      25.683   9.379  12.085  1.00  0.00      RA0  C
ATOM   2454  O   ASP A 263      26.083   9.924  13.117  1.00  0.00      RA0  O
ATOM   2455  N   PHE A 264      25.256  10.062  11.034  1.00  0.00      RA0  N
ATOM   2456  H   PHE A 264      24.735   9.567  10.332  1.00  0.00      RA0  H
ATOM   2457  CA  PHE A 264      25.059  11.496  11.096  1.00  0.00      RA0  C
ATOM   2458  CB  PHE A 264      26.329  12.287  10.748  1.00  0.00      RA0  C
ATOM   2459  CG  PHE A 264      26.793  12.096   9.322  1.00  0.00      RA0  C
ATOM   2460  CD1 PHE A 264      26.321  12.932   8.316  1.00  0.00      RA0  C
ATOM   2461  CD2 PHE A 264      27.726  11.110   9.021  1.00  0.00      RA0  C
ATOM   2462  CE1 PHE A 264      26.814  12.811   7.022  1.00  0.00      RA0  C
ATOM   2463  CE2 PHE A 264      28.224  10.995   7.729  1.00  0.00      RA0  C
ATOM   2464  CZ  PHE A 264      27.783  11.859   6.733  1.00  0.00      RA0  C
ATOM   2465  C   PHE A 264      23.870  11.875  10.224  1.00  0.00      RA0  C
ATOM   2466  O   PHE A 264      23.512  11.145   9.305  1.00  0.00      RA0  O
ATOM   2467  N   ILE A 265      23.266  13.012  10.523  1.00  0.00      RA0  N
ATOM   2468  H   ILE A 265      23.693  13.593  11.219  1.00  0.00      RA0  H
ATOM   2469  CA  ILE A 265      22.069  13.439   9.815  1.00  0.00      RA0  C
ATOM   2470  CB  ILE A 265      21.448  14.658  10.503  1.00  0.00      RA0  C
ATOM   2471  CG2 ILE A 265      20.094  15.011   9.885  1.00  0.00      RA0  C
ATOM   2472  CG1 ILE A 265      21.357  14.468  12.013  1.00  0.00      RA0  C
ATOM   2473  CD1 ILE A 265      20.971  15.759  12.733  1.00  0.00      RA0  C
ATOM   2474  C   ILE A 265      22.411  13.803   8.383  1.00  0.00      RA0  C
ATOM   2475  O   ILE A 265      23.336  14.573   8.142  1.00  0.00      RA0  O
ATOM   2476  N   GLY A 266      21.694  13.189   7.447  1.00  0.00      RA0  N
ATOM   2477  H   GLY A 266      21.035  12.481   7.701  1.00  0.00      RA0  H
ATOM   2478  CA  GLY A 266      21.956  13.377   6.009  1.00  0.00      RA0  C
ATOM   2479  C   GLY A 266      22.772  12.263   5.385  1.00  0.00      RA0  C
ATOM   2480  O   GLY A 266      22.902  12.218   4.166  1.00  0.00      RA0  O
ATOM   2481  N   ARG A 267      23.273  11.338   6.203  1.00  0.00      RA0  N
ATOM   2482  H   ARG A 267      23.032  11.333   7.176  1.00  0.00      RA0  H
ATOM   2483  CA  ARG A 267      24.264  10.372   5.743  1.00  0.00      RA0  C
ATOM   2484  CB  ARG A 267      24.823   9.443   6.833  1.00  0.00      RA0  C
ATOM   2485  CG  ARG A 267      25.929   8.594   6.184  1.00  0.00      RA0  C
ATOM   2486  CD  ARG A 267      26.719   7.587   7.026  1.00  0.00      RA0  C
ATOM   2487  NE  ARG A 267      27.642   6.889   6.126  1.00  0.00      RA0  N
ATOM   2488  HE  ARG A 267      27.253   6.580   5.243  1.00  0.00      RA0  H
ATOM   2489  CZ  ARG A 267      28.971   6.718   6.395  1.00  0.00      RA0  C
ATOM   2490  NH1 ARG A 267      29.470   7.015   7.618  1.00  0.00      RA0  N
ATOM   2491 HH11 ARG A 267      30.461   6.951   7.799  1.00  0.00      RA0  H
ATOM   2492 HH12 ARG A 267      28.879   7.293   8.386  1.00  0.00      RA0  H
ATOM   2493  NH2 ARG A 267      29.772   6.260   5.409  1.00  0.00      RA0  N
ATOM   2494 HH21 ARG A 267      30.758   6.084   5.546  1.00  0.00      RA0  H
ATOM   2495 HH22 ARG A 267      29.389   6.094   4.483  1.00  0.00      RA0  H
ATOM   2496  C   ARG A 267      23.779   9.532   4.586  1.00  0.00      RA0  C
ATOM   2497  O   ARG A 267      24.436   9.471   3.571  1.00  0.00      RA0  O
ATOM   2498  N   GLU A 268      22.630   8.882   4.712  1.00  0.00      RA0  N
ATOM   2499  H   GLU A 268      22.000   9.192   5.427  1.00  0.00      RA0  H
ATOM   2500  CA  GLU A 268      22.198   7.978   3.636  1.00  0.00      RA0  C
ATOM   2501  CB  GLU A 268      21.049   7.072   4.108  1.00  0.00      RA0  C
ATOM   2502  CG  GLU A 268      20.195   7.604   5.272  1.00  0.00      RA0  C
ATOM   2503  CD  GLU A 268      19.664   8.984   4.938  1.00  0.00      RA0  C
ATOM   2504  OE1 GLU A 268      18.824   9.085   4.052  1.00  0.00      RA0  O
ATOM   2505  OE2 GLU A 268      20.148   9.962   5.513  1.00  0.00      RA0  O
ATOM   2506  C   GLU A 268      21.822   8.751   2.370  1.00  0.00      RA0  C
ATOM   2507  O   GLU A 268      22.071   8.283   1.265  1.00  0.00      RA0  O
ATOM   2508  N   ALA A 269      21.224   9.927   2.516  1.00  0.00      RA0  N
ATOM   2509  H   ALA A 269      20.861  10.174   3.422  1.00  0.00      RA0  H
ATOM   2510  CA  ALA A 269      20.878  10.736   1.313  1.00  0.00      RA0  C
ATOM   2511  CB  ALA A 269      20.114  11.983   1.727  1.00  0.00      RA0  C
ATOM   2512  C   ALA A 269      22.157  11.136   0.573  1.00  0.00      RA0  C
ATOM   2513  O   ALA A 269      22.237  11.113  -0.660  1.00  0.00      RA0  O
ATOM   2514  N   LEU A 270      23.169  11.466   1.347  1.00  0.00      RA0  N
ATOM   2515  H   LEU A 270      23.040  11.438   2.342  1.00  0.00      RA0  H
ATOM   2516  CA  LEU A 270      24.458  11.851   0.806  1.00  0.00      RA0  C
ATOM   2517  CB  LEU A 270      25.341  12.375   1.929  1.00  0.00      RA0  C
ATOM   2518  CG  LEU A 270      26.295  13.442   1.419  1.00  0.00      RA0  C
ATOM   2519  CD1 LEU A 270      25.540  14.513   0.638  1.00  0.00      RA0  C
ATOM   2520  CD2 LEU A 270      27.112  14.039   2.557  1.00  0.00      RA0  C
ATOM   2521  C   LEU A 270      25.115  10.691   0.071  1.00  0.00      RA0  C
ATOM   2522  O   LEU A 270      25.678  10.870  -1.011  1.00  0.00      RA0  O
ATOM   2523  N   GLU A 271      25.041   9.490   0.650  1.00  0.00      RA0  N
ATOM   2524  H   GLU A 271      24.574   9.399   1.534  1.00  0.00      RA0  H
ATOM   2525  CA  GLU A 271      25.599   8.306   0.008  1.00  0.00      RA0  C
ATOM   2526  CB  GLU A 271      25.770   7.146   1.005  1.00  0.00      RA0  C
ATOM   2527  CG  GLU A 271      26.632   7.677   2.169  1.00  0.00      RA0  C
ATOM   2528  CD  GLU A 271      27.504   6.624   2.842  1.00  0.00      RA0  C
ATOM   2529  OE1 GLU A 271      26.984   5.707   3.459  1.00  0.00      RA0  O
ATOM   2530  OE2 GLU A 271      28.728   6.747   2.801  1.00  0.00      RA0  O
ATOM   2531  C   GLU A 271      24.949   8.043  -1.335  1.00  0.00      RA0  C
ATOM   2532  O   GLU A 271      25.613   7.631  -2.296  1.00  0.00      RA0  O
ATOM   2533  N   VAL A 272      23.629   8.230  -1.400  1.00  0.00      RA0  N
ATOM   2534  H   VAL A 272      23.133   8.504  -0.572  1.00  0.00      RA0  H
ATOM   2535  CA  VAL A 272      22.913   8.064  -2.654  1.00  0.00      RA0  C
ATOM   2536  CB  VAL A 272      21.402   8.123  -2.416  1.00  0.00      RA0  C
ATOM   2537  CG1 VAL A 272      20.619   8.113  -3.731  1.00  0.00      RA0  C
ATOM   2538  CG2 VAL A 272      20.966   6.988  -1.490  1.00  0.00      RA0  C
ATOM   2539  C   VAL A 272      23.351   9.134  -3.669  1.00  0.00      RA0  C
ATOM   2540  O   VAL A 272      23.580   8.838  -4.844  1.00  0.00      RA0  O
ATOM   2541  N   GLN A 273      23.486  10.370  -3.202  1.00  0.00      RA0  N
ATOM   2542  H   GLN A 273      23.308  10.540  -2.231  1.00  0.00      RA0  H
ATOM   2543  CA  GLN A 273      23.943  11.461  -4.065  1.00  0.00      RA0  C
ATOM   2544  CB  GLN A 273      23.835  12.775  -3.295  1.00  0.00      RA0  C
ATOM   2545  CG  GLN A 273      22.355  13.076  -3.037  1.00  0.00      RA0  C
ATOM   2546  CD  GLN A 273      22.205  14.030  -1.871  1.00  0.00      RA0  C
ATOM   2547  OE1 GLN A 273      23.105  14.800  -1.555  1.00  0.00      RA0  O
ATOM   2548  NE2 GLN A 273      21.009  13.948  -1.261  1.00  0.00      RA0  N
ATOM   2549 HE21 GLN A 273      20.356  13.243  -1.538  1.00  0.00      RA0  H
ATOM   2550 HE22 GLN A 273      20.701  14.542  -0.511  1.00  0.00      RA0  H
ATOM   2551  C   GLN A 273      25.334  11.173  -4.634  1.00  0.00      RA0  C
ATOM   2552  O   GLN A 273      25.568  11.387  -5.817  1.00  0.00      RA0  O
ATOM   2553  N   ARG A 274      26.231  10.646  -3.796  1.00  0.00      RA0  N
ATOM   2554  H   ARG A 274      25.969  10.467  -2.848  1.00  0.00      RA0  H
ATOM   2555  CA  ARG A 274      27.565  10.283  -4.262  1.00  0.00      RA0  C
ATOM   2556  CB  ARG A 274      28.370   9.828  -3.043  1.00  0.00      RA0  C
ATOM   2557  CG  ARG A 274      29.783   9.326  -3.334  1.00  0.00      RA0  C
ATOM   2558  CD  ARG A 274      30.263   8.384  -2.227  1.00  0.00      RA0  C
ATOM   2559  NE  ARG A 274      29.403   7.202  -2.154  1.00  0.00      RA0  N
ATOM   2560  HE  ARG A 274      29.087   6.761  -3.009  1.00  0.00      RA0  H
ATOM   2561  CZ  ARG A 274      29.023   6.664  -0.959  1.00  0.00      RA0  C
ATOM   2562  NH1 ARG A 274      29.466   7.221   0.184  1.00  0.00      RA0  N
ATOM   2563 HH11 ARG A 274      29.169   6.879   1.090  1.00  0.00      RA0  H
ATOM   2564 HH12 ARG A 274      30.092   8.000   0.189  1.00  0.00      RA0  H
ATOM   2565  NH2 ARG A 274      28.205   5.597  -0.936  1.00  0.00      RA0  N
ATOM   2566 HH21 ARG A 274      27.884   5.139  -0.103  1.00  0.00      RA0  H
ATOM   2567 HH22 ARG A 274      27.851   5.216  -1.815  1.00  0.00      RA0  H
ATOM   2568  C   ARG A 274      27.530   9.170  -5.311  1.00  0.00      RA0  C
ATOM   2569  O   ARG A 274      28.216   9.245  -6.333  1.00  0.00      RA0  O
ATOM   2570  N   GLU A 275      26.704   8.163  -5.069  1.00  0.00      RA0  N
ATOM   2571  H   GLU A 275      26.218   8.100  -4.195  1.00  0.00      RA0  H
ATOM   2572  CA  GLU A 275      26.486   7.079  -6.026  1.00  0.00      RA0  C
ATOM   2573  CB  GLU A 275      25.556   6.017  -5.438  1.00  0.00      RA0  C
ATOM   2574  CG  GLU A 275      26.244   4.701  -5.053  1.00  0.00      RA0  C
ATOM   2575  CD  GLU A 275      27.024   4.827  -3.754  1.00  0.00      RA0  C
ATOM   2576  OE1 GLU A 275      26.478   4.502  -2.704  1.00  0.00      RA0  O
ATOM   2577  OE2 GLU A 275      28.193   5.204  -3.771  1.00  0.00      RA0  O
ATOM   2578  C   GLU A 275      25.951   7.572  -7.361  1.00  0.00      RA0  C
ATOM   2579  O   GLU A 275      26.364   7.113  -8.426  1.00  0.00      RA0  O
ATOM   2580  N   HIS A 276      24.971   8.463  -7.308  1.00  0.00      RA0  N
ATOM   2581  H   HIS A 276      24.708   8.840  -6.419  1.00  0.00      RA0  H
ATOM   2582  CA  HIS A 276      24.309   8.917  -8.514  1.00  0.00      RA0  C
ATOM   2583  CB  HIS A 276      22.924   9.486  -8.194  1.00  0.00      RA0  C
ATOM   2584  CG  HIS A 276      21.902   8.387  -8.003  1.00  0.00      RA0  C
ATOM   2585  ND1 HIS A 276      20.660   8.452  -8.520  1.00  0.00      RA0  N
ATOM   2586  HD1 HIS A 276      20.301   9.184  -9.063  1.00  0.00      RA0  H
ATOM   2587  CD2 HIS A 276      22.030   7.186  -7.297  1.00  0.00      RA0  C
ATOM   2588  NE2 HIS A 276      20.847   6.529  -7.395  1.00  0.00      RA0  N
ATOM   2589  CE1 HIS A 276      20.005   7.307  -8.146  1.00  0.00      RA0  C
ATOM   2590  C   HIS A 276      25.104   9.966  -9.265  1.00  0.00      RA0  C
ATOM   2591  O   HIS A 276      24.933  10.098 -10.475  1.00  0.00      RA0  O
ATOM   2592  N   GLY A 277      25.919  10.718  -8.523  1.00  0.00      RA0  N
ATOM   2593  H   GLY A 277      25.926  10.598  -7.531  1.00  0.00      RA0  H
ATOM   2594  CA  GLY A 277      26.588  11.904  -9.048  1.00  0.00      RA0  C
ATOM   2595  C   GLY A 277      25.760  13.145  -8.814  1.00  0.00      RA0  C
ATOM   2596  O   GLY A 277      24.514  13.078  -8.742  1.00  0.00      RA0  O
ATOM   2597  N   THR A 278      26.440  14.288  -8.703  1.00  0.00      RA0  N
ATOM   2598  H   THR A 278      27.435  14.324  -8.745  1.00  0.00      RA0  H
ATOM   2599  CA  THR A 278      25.757  15.568  -8.526  1.00  0.00      RA0  C
ATOM   2600  CB  THR A 278      26.009  15.883  -7.062  1.00  0.00      RA0  C
ATOM   2601  OG1 THR A 278      27.179  15.155  -6.660  1.00  0.00      RA0  O
ATOM   2602  HG1 THR A 278      27.916  15.643  -7.010  1.00  0.00      RA0  H
ATOM   2603  CG2 THR A 278      24.824  15.508  -6.168  1.00  0.00      RA0  C
ATOM   2604  C   THR A 278      26.320  16.617  -9.470  1.00  0.00      RA0  C
ATOM   2605  O   THR A 278      27.309  16.391 -10.188  1.00  0.00      RA0  O
ATOM   2606  N   GLU A 279      25.679  17.769  -9.444  1.00  0.00      RA0  N
ATOM   2607  H   GLU A 279      24.892  17.879  -8.841  1.00  0.00      RA0  H
ATOM   2608  CA  GLU A 279      26.239  18.968 -10.038  1.00  0.00      RA0  C
ATOM   2609  CB  GLU A 279      25.305  20.160  -9.878  1.00  0.00      RA0  C
ATOM   2610  CG  GLU A 279      23.877  20.008 -10.382  1.00  0.00      RA0  C
ATOM   2611  CD  GLU A 279      23.150  21.259  -9.940  1.00  0.00      RA0  C
ATOM   2612  OE1 GLU A 279      21.964  21.197  -9.637  1.00  0.00      RA0  O
ATOM   2613  OE2 GLU A 279      23.783  22.306  -9.848  1.00  0.00      RA0  O
ATOM   2614  C   GLU A 279      27.507  19.356  -9.262  1.00  0.00      RA0  C
ATOM   2615  O   GLU A 279      27.809  18.772  -8.218  1.00  0.00      RA0  O
ATOM   2616  N   LYS A 280      28.275  20.295  -9.804  1.00  0.00      RA0  N
ATOM   2617  H   LYS A 280      28.003  20.778 -10.641  1.00  0.00      RA0  H
ATOM   2618  CA  LYS A 280      29.527  20.680  -9.184  1.00  0.00      RA0  C
ATOM   2619  CB  LYS A 280      30.721  19.954  -9.799  1.00  0.00      RA0  C
ATOM   2620  CG  LYS A 280      30.972  20.235 -11.277  1.00  0.00      RA0  C
ATOM   2621  CD  LYS A 280      32.124  19.357 -11.755  1.00  0.00      RA0  C
ATOM   2622  CE  LYS A 280      32.435  19.459 -13.246  1.00  0.00      RA0  C
ATOM   2623  NZ  LYS A 280      33.218  18.274 -13.620  1.00  0.00      RA0  N
ATOM   2624  HZ1 LYS A 280      33.424  18.234 -14.634  1.00  0.00      RA0  H
ATOM   2625  HZ2 LYS A 280      34.067  18.154 -13.043  1.00  0.00      RA0  H
ATOM   2626  HZ3 LYS A 280      32.617  17.439 -13.434  1.00  0.00      RA0  H
ATOM   2627  C   LYS A 280      29.683  22.178  -9.211  1.00  0.00      RA0  C
ATOM   2628  O   LYS A 280      29.246  22.849 -10.129  1.00  0.00      RA0  O
ATOM   2629  N   LEU A 281      30.353  22.677  -8.200  1.00  0.00      RA0  N
ATOM   2630  H   LEU A 281      30.806  22.060  -7.560  1.00  0.00      RA0  H
ATOM   2631  CA  LEU A 281      30.658  24.089  -8.112  1.00  0.00      RA0  C
ATOM   2632  CB  LEU A 281      30.671  24.525  -6.647  1.00  0.00      RA0  C
ATOM   2633  CG  LEU A 281      30.794  26.036  -6.440  1.00  0.00      RA0  C
ATOM   2634  CD1 LEU A 281      29.513  26.768  -6.835  1.00  0.00      RA0  C
ATOM   2635  CD2 LEU A 281      31.202  26.380  -5.008  1.00  0.00      RA0  C
ATOM   2636  C   LEU A 281      32.011  24.336  -8.760  1.00  0.00      RA0  C
ATOM   2637  O   LEU A 281      33.034  23.759  -8.374  1.00  0.00      RA0  O
ATOM   2638  N   VAL A 282      32.001  25.160  -9.805  1.00  0.00      RA0  N
ATOM   2639  H   VAL A 282      31.163  25.645 -10.042  1.00  0.00      RA0  H
ATOM   2640  CA  VAL A 282      33.204  25.528 -10.522  1.00  0.00      RA0  C
ATOM   2641  CB  VAL A 282      33.130  25.105 -11.991  1.00  0.00      RA0  C
ATOM   2642  CG1 VAL A 282      33.016  23.587 -12.128  1.00  0.00      RA0  C
ATOM   2643  CG2 VAL A 282      32.013  25.855 -12.722  1.00  0.00      RA0  C
ATOM   2644  C   VAL A 282      33.445  27.044 -10.439  1.00  0.00      RA0  C
ATOM   2645  O   VAL A 282      32.574  27.810 -10.004  1.00  0.00      RA0  O
ATOM   2646  N   GLY A 283      34.626  27.468 -10.858  1.00  0.00      RA0  N
ATOM   2647  H   GLY A 283      35.244  26.816 -11.298  1.00  0.00      RA0  H
ATOM   2648  CA  GLY A 283      34.939  28.875 -11.012  1.00  0.00      RA0  C
ATOM   2649  C   GLY A 283      34.754  29.281 -12.453  1.00  0.00      RA0  C
ATOM   2650  O   GLY A 283      34.875  28.456 -13.373  1.00  0.00      RA0  O
ATOM   2651  N   LEU A 284      34.425  30.550 -12.656  1.00  0.00      RA0  N
ATOM   2652  H   LEU A 284      34.307  31.168 -11.876  1.00  0.00      RA0  H
ATOM   2653  CA  LEU A 284      34.368  31.156 -13.992  1.00  0.00      RA0  C
ATOM   2654  CB  LEU A 284      32.943  31.551 -14.376  1.00  0.00      RA0  C
ATOM   2655  CG  LEU A 284      31.933  30.408 -14.452  1.00  0.00      RA0  C
ATOM   2656  CD1 LEU A 284      30.537  30.948 -14.755  1.00  0.00      RA0  C
ATOM   2657  CD2 LEU A 284      32.346  29.326 -15.450  1.00  0.00      RA0  C
ATOM   2658  C   LEU A 284      35.194  32.425 -13.939  1.00  0.00      RA0  C
ATOM   2659  O   LEU A 284      35.170  33.133 -12.939  1.00  0.00      RA0  O
ATOM   2660  N   VAL A 285      35.932  32.657 -15.018  1.00  0.00      RA0  N
ATOM   2661  H   VAL A 285      35.891  32.012 -15.783  1.00  0.00      RA0  H
ATOM   2662  CA  VAL A 285      36.717  33.865 -15.231  1.00  0.00      RA0  C
ATOM   2663  CB  VAL A 285      38.199  33.474 -15.268  1.00  0.00      RA0  C
ATOM   2664  CG1 VAL A 285      39.080  34.575 -15.857  1.00  0.00      RA0  C
ATOM   2665  CG2 VAL A 285      38.671  33.012 -13.888  1.00  0.00      RA0  C
ATOM   2666  C   VAL A 285      36.307  34.525 -16.554  1.00  0.00      RA0  C
ATOM   2667  O   VAL A 285      36.271  33.894 -17.616  1.00  0.00      RA0  O
ATOM   2668  N   MSE A 286      36.020  35.818 -16.490  1.00  0.00      RA0  N
ATOM   2669  H   MSE A 286      36.102  36.316 -15.621  1.00  0.00      RA0  H
ATOM   2670  CA  MSE A 286      35.698  36.579 -17.670  1.00  0.00      RA0  C
ATOM   2671  CB  MSE A 286      34.249  37.052 -17.643  1.00  0.00      RA0  C
ATOM   2672  CG  MSE A 286      33.848  37.714 -18.960  1.00  0.00      RA0  C
ATOM   2673  SE  MSE A 286      32.140  38.267 -18.937  1.00  0.00      RA0  S
ATOM   2674  CE  MSE A 286      32.315  39.484 -17.632  1.00  0.00      RA0  C
ATOM   2675  C   MSE A 286      36.644  37.771 -17.754  1.00  0.00      RA0  C
ATOM   2676  O   MSE A 286      36.491  38.724 -17.011  1.00  0.00      RA0  O
ATOM   2677  N   THR A 287      37.660  37.670 -18.609  1.00  0.00      RA0  N
ATOM   2678  H   THR A 287      37.819  36.823 -19.116  1.00  0.00      RA0  H
ATOM   2679  CA  THR A 287      38.602  38.789 -18.835  1.00  0.00      RA0  C
ATOM   2680  CB  THR A 287      39.803  38.091 -19.430  1.00  0.00      RA0  C
ATOM   2681  OG1 THR A 287      39.689  36.706 -19.070  1.00  0.00      RA0  O
ATOM   2682  HG1 THR A 287      40.512  36.292 -19.305  1.00  0.00      RA0  H
ATOM   2683  CG2 THR A 287      41.129  38.687 -18.953  1.00  0.00      RA0  C
ATOM   2684  C   THR A 287      38.007  39.900 -19.698  1.00  0.00      RA0  C
ATOM   2685  O   THR A 287      38.496  41.041 -19.694  1.00  0.00      RA0  O
ATOM   2686  N   GLU A 288      36.976  39.563 -20.459  1.00  0.00      RA0  N
ATOM   2687  H   GLU A 288      36.562  38.662 -20.351  1.00  0.00      RA0  H
ATOM   2688  CA  GLU A 288      36.258  40.542 -21.252  1.00  0.00      RA0  C
ATOM   2689  CB  GLU A 288      35.268  39.908 -22.256  1.00  0.00      RA0  C
ATOM   2690  CG  GLU A 288      35.173  40.576 -23.654  1.00  0.00      RA0  C
ATOM   2691  CD  GLU A 288      33.831  41.263 -23.929  1.00  0.00      RA0  C
ATOM   2692  OE1 GLU A 288      33.490  42.205 -23.219  1.00  0.00      RA0  O
ATOM   2693  OE2 GLU A 288      33.112  40.880 -24.865  1.00  0.00      RA0  O
ATOM   2694  C   GLU A 288      35.578  41.524 -20.326  1.00  0.00      RA0  C
ATOM   2695  O   GLU A 288      35.261  41.196 -19.186  1.00  0.00      RA0  O
ATOM   2696  N   LYS A 289      35.355  42.734 -20.814  1.00  0.00      RA0  N
ATOM   2697  H   LYS A 289      35.264  42.805 -21.810  1.00  0.00      RA0  H
ATOM   2698  CA  LYS A 289      34.808  43.781 -19.965  1.00  0.00      RA0  C
ATOM   2699  CB  LYS A 289      35.116  45.184 -20.481  1.00  0.00      RA0  C
ATOM   2700  CG  LYS A 289      36.645  45.310 -20.399  1.00  0.00      RA0  C
ATOM   2701  CD  LYS A 289      37.172  44.717 -19.078  1.00  0.00      RA0  C
ATOM   2702  CE  LYS A 289      38.674  44.416 -19.067  1.00  0.00      RA0  C
ATOM   2703  NZ  LYS A 289      38.932  43.252 -18.201  1.00  0.00      RA0  N
ATOM   2704  HZ1 LYS A 289      39.950  43.139 -18.036  1.00  0.00      RA0  H
ATOM   2705  HZ2 LYS A 289      38.455  43.349 -17.283  1.00  0.00      RA0  H
ATOM   2706  HZ3 LYS A 289      38.583  42.392 -18.682  1.00  0.00      RA0  H
ATOM   2707  C   LYS A 289      33.379  43.426 -19.595  1.00  0.00      RA0  C
ATOM   2708  O   LYS A 289      32.632  42.874 -20.400  1.00  0.00      RA0  O
ATOM   2709  N   GLY A 290      33.013  43.721 -18.356  1.00  0.00      RA0  N
ATOM   2710  H   GLY A 290      33.673  44.008 -17.662  1.00  0.00      RA0  H
ATOM   2711  CA  GLY A 290      31.687  43.389 -17.865  1.00  0.00      RA0  C
ATOM   2712  C   GLY A 290      31.833  42.752 -16.507  1.00  0.00      RA0  C
ATOM   2713  O   GLY A 290      32.950  42.444 -16.062  1.00  0.00      RA0  O
ATOM   2714  N   VAL A 291      30.708  42.562 -15.838  1.00  0.00      RA0  N
ATOM   2715  H   VAL A 291      29.805  42.745 -16.228  1.00  0.00      RA0  H
ATOM   2716  CA  VAL A 291      30.709  41.920 -14.517  1.00  0.00      RA0  C
ATOM   2717  CB  VAL A 291      30.399  42.936 -13.405  1.00  0.00      RA0  C
ATOM   2718  CG1 VAL A 291      30.405  42.275 -12.024  1.00  0.00      RA0  C
ATOM   2719  CG2 VAL A 291      31.357  44.129 -13.442  1.00  0.00      RA0  C
ATOM   2720  C   VAL A 291      29.698  40.769 -14.489  1.00  0.00      RA0  C
ATOM   2721  O   VAL A 291      28.548  40.905 -14.924  1.00  0.00      RA0  O
ATOM   2722  N   LEU A 292      30.166  39.625 -14.000  1.00  0.00      RA0  N
ATOM   2723  H   LEU A 292      31.055  39.640 -13.548  1.00  0.00      RA0  H
ATOM   2724  CA  LEU A 292      29.327  38.462 -13.794  1.00  0.00      RA0  C
ATOM   2725  CB  LEU A 292      30.205  37.231 -13.567  1.00  0.00      RA0  C
ATOM   2726  CG  LEU A 292      31.073  36.889 -14.778  1.00  0.00      RA0  C
ATOM   2727  CD1 LEU A 292      32.116  35.816 -14.458  1.00  0.00      RA0  C
ATOM   2728  CD2 LEU A 292      30.220  36.514 -15.990  1.00  0.00      RA0  C
ATOM   2729  C   LEU A 292      28.431  38.707 -12.569  1.00  0.00      RA0  C
ATOM   2730  O   LEU A 292      28.914  39.162 -11.524  1.00  0.00      RA0  O
ATOM   2731  N   ARG A 293      27.134  38.411 -12.709  1.00  0.00      RA0  N
ATOM   2732  H   ARG A 293      26.817  37.917 -13.517  1.00  0.00      RA0  H
ATOM   2733  CA  ARG A 293      26.157  38.651 -11.644  1.00  0.00      RA0  C
ATOM   2734  CB  ARG A 293      24.812  39.226 -12.079  1.00  0.00      RA0  C
ATOM   2735  CG  ARG A 293      24.541  40.531 -12.807  1.00  0.00      RA0  C
ATOM   2736  CD  ARG A 293      23.017  40.757 -12.738  1.00  0.00      RA0  C
ATOM   2737  NE  ARG A 293      22.259  39.580 -13.186  1.00  0.00      RA0  N
ATOM   2738  HE  ARG A 293      22.366  39.340 -14.155  1.00  0.00      RA0  H
ATOM   2739  CZ  ARG A 293      21.481  38.843 -12.316  1.00  0.00      RA0  C
ATOM   2740  NH1 ARG A 293      21.365  39.203 -11.024  1.00  0.00      RA0  N
ATOM   2741 HH11 ARG A 293      20.865  38.592 -10.373  1.00  0.00      RA0  H
ATOM   2742 HH12 ARG A 293      21.762  40.031 -10.634  1.00  0.00      RA0  H
ATOM   2743  NH2 ARG A 293      20.835  37.743 -12.749  1.00  0.00      RA0  N
ATOM   2744 HH21 ARG A 293      20.302  37.214 -12.065  1.00  0.00      RA0  H
ATOM   2745 HH22 ARG A 293      20.844  37.400 -13.686  1.00  0.00      RA0  H
ATOM   2746  C   ARG A 293      25.599  37.355 -11.079  1.00  0.00      RA0  C
ATOM   2747  O   ARG A 293      25.424  36.381 -11.806  1.00  0.00      RA0  O
ATOM   2748  N   ASN A 294      25.240  37.378  -9.799  1.00  0.00      RA0  N
ATOM   2749  H   ASN A 294      25.481  38.162  -9.230  1.00  0.00      RA0  H
ATOM   2750  CA  ASN A 294      24.497  36.266  -9.191  1.00  0.00      RA0  C
ATOM   2751  CB  ASN A 294      23.944  36.605  -7.805  1.00  0.00      RA0  C
ATOM   2752  CG  ASN A 294      25.035  36.814  -6.782  1.00  0.00      RA0  C
ATOM   2753  OD1 ASN A 294      26.225  36.871  -7.091  1.00  0.00      RA0  O
ATOM   2754  ND2 ASN A 294      24.545  36.965  -5.540  1.00  0.00      RA0  N
ATOM   2755 HD21 ASN A 294      23.559  36.895  -5.381  1.00  0.00      RA0  H
ATOM   2756 HD22 ASN A 294      25.106  37.129  -4.726  1.00  0.00      RA0  H
ATOM   2757  C   ASN A 294      23.291  35.885 -10.049  1.00  0.00      RA0  C
ATOM   2758  O   ASN A 294      22.611  36.762 -10.617  1.00  0.00      RA0  O
ATOM   2759  N   GLU A 295      23.046  34.590 -10.131  1.00  0.00      RA0  N
ATOM   2760  H   GLU A 295      23.680  33.960  -9.687  1.00  0.00      RA0  H
ATOM   2761  CA  GLU A 295      21.881  34.003 -10.797  1.00  0.00      RA0  C
ATOM   2762  CB  GLU A 295      20.471  34.481 -10.345  1.00  0.00      RA0  C
ATOM   2763  CG  GLU A 295      20.227  35.338  -9.088  1.00  0.00      RA0  C
ATOM   2764  CD  GLU A 295      20.024  36.793  -9.507  1.00  0.00      RA0  C
ATOM   2765  OE1 GLU A 295      19.423  37.034 -10.552  1.00  0.00      RA0  O
ATOM   2766  OE2 GLU A 295      20.508  37.697  -8.826  1.00  0.00      RA0  O
ATOM   2767  C   GLU A 295      21.911  34.023 -12.341  1.00  0.00      RA0  C
ATOM   2768  O   GLU A 295      20.986  33.530 -12.981  1.00  0.00      RA0  O
ATOM   2769  N   LEU A 296      22.949  34.586 -12.954  1.00  0.00      RA0  N
ATOM   2770  H   LEU A 296      23.694  34.962 -12.401  1.00  0.00      RA0  H
ATOM   2771  CA  LEU A 296      23.110  34.493 -14.398  1.00  0.00      RA0  C
ATOM   2772  CB  LEU A 296      24.349  35.308 -14.785  1.00  0.00      RA0  C
ATOM   2773  CG  LEU A 296      24.491  35.690 -16.259  1.00  0.00      RA0  C
ATOM   2774  CD1 LEU A 296      23.362  36.610 -16.726  1.00  0.00      RA0  C
ATOM   2775  CD2 LEU A 296      25.857  36.319 -16.535  1.00  0.00      RA0  C
ATOM   2776  C   LEU A 296      23.217  33.013 -14.834  1.00  0.00      RA0  C
ATOM   2777  O   LEU A 296      23.923  32.228 -14.197  1.00  0.00      RA0  O
ATOM   2778  N   PRO A 297      22.509  32.611 -15.885  1.00  0.00      RA0  N
ATOM   2779  CD  PRO A 297      21.466  33.367 -16.562  1.00  0.00      RA0  C
ATOM   2780  CA  PRO A 297      22.690  31.265 -16.443  1.00  0.00      RA0  C
ATOM   2781  CB  PRO A 297      21.585  31.185 -17.500  1.00  0.00      RA0  C
ATOM   2782  CG  PRO A 297      20.580  32.283 -17.157  1.00  0.00      RA0  C
ATOM   2783  C   PRO A 297      24.068  31.043 -17.084  1.00  0.00      RA0  C
ATOM   2784  O   PRO A 297      24.695  31.984 -17.585  1.00  0.00      RA0  O
ATOM   2785  N   VAL A 298      24.496  29.790 -17.072  1.00  0.00      RA0  N
ATOM   2786  H   VAL A 298      23.909  29.074 -16.682  1.00  0.00      RA0  H
ATOM   2787  CA  VAL A 298      25.767  29.376 -17.650  1.00  0.00      RA0  C
ATOM   2788  CB  VAL A 298      26.715  28.918 -16.538  1.00  0.00      RA0  C
ATOM   2789  CG1 VAL A 298      28.072  28.512 -17.106  1.00  0.00      RA0  C
ATOM   2790  CG2 VAL A 298      26.840  29.961 -15.429  1.00  0.00      RA0  C
ATOM   2791  C   VAL A 298      25.457  28.200 -18.559  1.00  0.00      RA0  C
ATOM   2792  O   VAL A 298      24.972  27.172 -18.079  1.00  0.00      RA0  O
ATOM   2793  N   ARG A 299      25.730  28.330 -19.853  1.00  0.00      RA0  N
ATOM   2794  H   ARG A 299      26.209  29.133 -20.203  1.00  0.00      RA0  H
ATOM   2795  CA  ARG A 299      25.339  27.304 -20.783  1.00  0.00      RA0  C
ATOM   2796  CB  ARG A 299      24.378  27.853 -21.828  1.00  0.00      RA0  C
ATOM   2797  CG  ARG A 299      23.053  28.210 -21.180  1.00  0.00      RA0  C
ATOM   2798  CD  ARG A 299      21.992  28.653 -22.177  1.00  0.00      RA0  C
ATOM   2799  NE  ARG A 299      20.735  28.768 -21.454  1.00  0.00      RA0  N
ATOM   2800  HE  ARG A 299      20.469  27.984 -20.873  1.00  0.00      RA0  H
ATOM   2801  CZ  ARG A 299      19.996  29.905 -21.458  1.00  0.00      RA0  C
ATOM   2802  NH1 ARG A 299      20.347  30.922 -22.279  1.00  0.00      RA0  N
ATOM   2803 HH11 ARG A 299      19.842  31.786 -22.319  1.00  0.00      RA0  H
ATOM   2804 HH12 ARG A 299      21.146  30.844 -22.884  1.00  0.00      RA0  H
ATOM   2805  NH2 ARG A 299      18.937  29.978 -20.628  1.00  0.00      RA0  N
ATOM   2806 HH21 ARG A 299      18.273  30.722 -20.580  1.00  0.00      RA0  H
ATOM   2807 HH22 ARG A 299      18.806  29.220 -19.951  1.00  0.00      RA0  H
ATOM   2808  C   ARG A 299      26.519  26.656 -21.488  1.00  0.00      RA0  C
ATOM   2809  O   ARG A 299      27.532  27.302 -21.806  1.00  0.00      RA0  O
ATOM   2810  N   PHE A 300      26.362  25.362 -21.718  1.00  0.00      RA0  N
ATOM   2811  H   PHE A 300      25.522  24.874 -21.453  1.00  0.00      RA0  H
ATOM   2812  CA  PHE A 300      27.330  24.589 -22.461  1.00  0.00      RA0  C
ATOM   2813  CB  PHE A 300      28.557  24.256 -21.596  1.00  0.00      RA0  C
ATOM   2814  CG  PHE A 300      28.182  23.441 -20.375  1.00  0.00      RA0  C
ATOM   2815  CD1 PHE A 300      27.731  24.072 -19.220  1.00  0.00      RA0  C
ATOM   2816  CD2 PHE A 300      28.306  22.056 -20.398  1.00  0.00      RA0  C
ATOM   2817  CE1 PHE A 300      27.424  23.326 -18.088  1.00  0.00      RA0  C
ATOM   2818  CE2 PHE A 300      28.000  21.308 -19.267  1.00  0.00      RA0  C
ATOM   2819  CZ  PHE A 300      27.572  21.944 -18.107  1.00  0.00      RA0  C
ATOM   2820  C   PHE A 300      26.674  23.306 -22.983  1.00  0.00      RA0  C
ATOM   2821  O   PHE A 300      25.535  22.967 -22.621  1.00  0.00      RA0  O
ATOM   2822  N   THR A 301      27.376  22.629 -23.884  1.00  0.00      RA0  N
ATOM   2823  H   THR A 301      28.280  22.909 -24.200  1.00  0.00      RA0  H
ATOM   2824  CA  THR A 301      26.934  21.344 -24.416  1.00  0.00      RA0  C
ATOM   2825  CB  THR A 301      26.795  21.600 -25.899  1.00  0.00      RA0  C
ATOM   2826  OG1 THR A 301      26.374  22.964 -26.069  1.00  0.00      RA0  O
ATOM   2827  HG1 THR A 301      26.255  23.090 -27.001  1.00  0.00      RA0  H
ATOM   2828  CG2 THR A 301      25.849  20.619 -26.589  1.00  0.00      RA0  C
ATOM   2829  C   THR A 301      27.989  20.306 -24.065  1.00  0.00      RA0  C
ATOM   2830  O   THR A 301      29.174  20.558 -24.288  1.00  0.00      RA0  O
ATOM   2831  N   ASP A 302      27.580  19.152 -23.528  1.00  0.00      RA0  N
ATOM   2832  H   ASP A 302      26.609  18.912 -23.479  1.00  0.00      RA0  H
ATOM   2833  CA  ASP A 302      28.564  18.123 -23.156  1.00  0.00      RA0  C
ATOM   2834  CB  ASP A 302      27.982  17.209 -22.073  1.00  0.00      RA0  C
ATOM   2835  CG  ASP A 302      27.504  15.917 -22.701  1.00  0.00      RA0  C
ATOM   2836  OD1 ASP A 302      26.586  15.938 -23.509  1.00  0.00      RA0  O
ATOM   2837  OD2 ASP A 302      28.103  14.882 -22.439  1.00  0.00      RA0  O
ATOM   2838  C   ASP A 302      28.993  17.345 -24.374  1.00  0.00      RA0  C
ATOM   2839  O   ASP A 302      28.489  17.576 -25.474  1.00  0.00      RA0  O
ATOM   2840  N   ALA A 303      29.948  16.438 -24.178  1.00  0.00      RA0  N
ATOM   2841  H   ALA A 303      30.075  16.114 -23.239  1.00  0.00      RA0  H
ATOM   2842  CA  ALA A 303      30.554  15.735 -25.303  1.00  0.00      RA0  C
ATOM   2843  CB  ALA A 303      31.693  14.837 -24.821  1.00  0.00      RA0  C
ATOM   2844  C   ALA A 303      29.544  14.886 -26.056  1.00  0.00      RA0  C
ATOM   2845  O   ALA A 303      29.715  14.642 -27.238  1.00  0.00      RA0  O
ATOM   2846  N   GLN A 304      28.482  14.467 -25.370  1.00  0.00      RA0  N
ATOM   2847  H   GLN A 304      28.327  14.777 -24.428  1.00  0.00      RA0  H
ATOM   2848  CA  GLN A 304      27.435  13.648 -25.963  1.00  0.00      RA0  C
ATOM   2849  CB  GLN A 304      26.868  12.648 -24.958  1.00  0.00      RA0  C
ATOM   2850  CG  GLN A 304      27.421  11.234 -25.180  1.00  0.00      RA0  C
ATOM   2851  CD  GLN A 304      28.911  11.138 -24.886  1.00  0.00      RA0  C
ATOM   2852  OE1 GLN A 304      29.323  10.686 -23.824  1.00  0.00      RA0  O
ATOM   2853  NE2 GLN A 304      29.713  11.506 -25.907  1.00  0.00      RA0  N
ATOM   2854 HE21 GLN A 304      29.341  11.915 -26.742  1.00  0.00      RA0  H
ATOM   2855 HE22 GLN A 304      30.704  11.402 -25.844  1.00  0.00      RA0  H
ATOM   2856  C   GLN A 304      26.352  14.498 -26.663  1.00  0.00      RA0  C
ATOM   2857  O   GLN A 304      25.423  13.951 -27.245  1.00  0.00      RA0  O
ATOM   2858  N   GLY A 305      26.476  15.823 -26.599  1.00  0.00      RA0  N
ATOM   2859  H   GLY A 305      27.161  16.212 -25.979  1.00  0.00      RA0  H
ATOM   2860  CA  GLY A 305      25.537  16.742 -27.241  1.00  0.00      RA0  C
ATOM   2861  C   GLY A 305      24.366  17.210 -26.386  1.00  0.00      RA0  C
ATOM   2862  O   GLY A 305      23.473  17.922 -26.886  1.00  0.00      RA0  O
ATOM   2863  N   ASN A 306      24.350  16.828 -25.110  1.00  0.00      RA0  N
ATOM   2864  H   ASN A 306      25.163  16.390 -24.727  1.00  0.00      RA0  H
ATOM   2865  CA  ASN A 306      23.293  17.265 -24.215  1.00  0.00      RA0  C
ATOM   2866  CB  ASN A 306      23.329  16.527 -22.876  1.00  0.00      RA0  C
ATOM   2867  CG  ASN A 306      23.101  15.042 -23.029  1.00  0.00      RA0  C
ATOM   2868  OD1 ASN A 306      21.979  14.577 -23.209  1.00  0.00      RA0  O
ATOM   2869  ND2 ASN A 306      24.229  14.317 -22.917  1.00  0.00      RA0  N
ATOM   2870 HD21 ASN A 306      25.118  14.779 -22.791  1.00  0.00      RA0  H
ATOM   2871 HD22 ASN A 306      24.259  13.320 -22.958  1.00  0.00      RA0  H
ATOM   2872  C   ASN A 306      23.555  18.737 -23.892  1.00  0.00      RA0  C
ATOM   2873  O   ASN A 306      24.662  19.087 -23.502  1.00  0.00      RA0  O
ATOM   2874  N   GLN A 307      22.558  19.592 -24.094  1.00  0.00      RA0  N
ATOM   2875  H   GLN A 307      21.655  19.227 -24.310  1.00  0.00      RA0  H
ATOM   2876  CA  GLN A 307      22.691  21.008 -23.702  1.00  0.00      RA0  C
ATOM   2877  CB  GLN A 307      21.762  21.848 -24.568  1.00  0.00      RA0  C
ATOM   2878  CG  GLN A 307      22.125  21.627 -26.035  1.00  0.00      RA0  C
ATOM   2879  CD  GLN A 307      21.066  22.225 -26.929  1.00  0.00      RA0  C
ATOM   2880  OE1 GLN A 307      20.587  23.334 -26.725  1.00  0.00      RA0  O
ATOM   2881  NE2 GLN A 307      20.719  21.409 -27.940  1.00  0.00      RA0  N
ATOM   2882 HE21 GLN A 307      21.165  20.517 -28.036  1.00  0.00      RA0  H
ATOM   2883 HE22 GLN A 307      20.019  21.670 -28.605  1.00  0.00      RA0  H
ATOM   2884  C   GLN A 307      22.391  21.139 -22.219  1.00  0.00      RA0  C
ATOM   2885  O   GLN A 307      21.406  20.566 -21.713  1.00  0.00      RA0  O
ATOM   2886  N   HIS A 308      23.245  21.895 -21.530  1.00  0.00      RA0  N
ATOM   2887  H   HIS A 308      23.928  22.439 -22.011  1.00  0.00      RA0  H
ATOM   2888  CA  HIS A 308      23.174  22.063 -20.094  1.00  0.00      RA0  C
ATOM   2889  CB  HIS A 308      24.330  21.331 -19.425  1.00  0.00      RA0  C
ATOM   2890  CG  HIS A 308      24.070  19.840 -19.441  1.00  0.00      RA0  C
ATOM   2891  ND1 HIS A 308      22.870  19.283 -19.704  1.00  0.00      RA0  N
ATOM   2892  HD1 HIS A 308      22.047  19.741 -19.991  1.00  0.00      RA0  H
ATOM   2893  CD2 HIS A 308      24.985  18.819 -19.165  1.00  0.00      RA0  C
ATOM   2894  NE2 HIS A 308      24.318  17.643 -19.259  1.00  0.00      RA0  N
ATOM   2895  CE1 HIS A 308      23.020  17.928 -19.589  1.00  0.00      RA0  C
ATOM   2896  C   HIS A 308      23.109  23.530 -19.723  1.00  0.00      RA0  C
ATOM   2897  O   HIS A 308      23.609  24.399 -20.439  1.00  0.00      RA0  O
ATOM   2898  N   GLU A 309      22.458  23.777 -18.599  1.00  0.00      RA0  N
ATOM   2899  H   GLU A 309      22.043  23.056 -18.044  1.00  0.00      RA0  H
ATOM   2900  CA  GLU A 309      22.377  25.103 -18.018  1.00  0.00      RA0  C
ATOM   2901  CB  GLU A 309      21.024  25.742 -18.357  1.00  0.00      RA0  C
ATOM   2902  CG  GLU A 309      20.879  27.192 -17.888  1.00  0.00      RA0  C
ATOM   2903  CD  GLU A 309      19.682  27.836 -18.569  1.00  0.00      RA0  C
ATOM   2904  OE1 GLU A 309      19.198  27.313 -19.567  1.00  0.00      RA0  O
ATOM   2905  OE2 GLU A 309      19.258  28.911 -18.159  1.00  0.00      RA0  O
ATOM   2906  C   GLU A 309      22.650  25.033 -16.528  1.00  0.00      RA0  C
ATOM   2907  O   GLU A 309      21.931  24.375 -15.789  1.00  0.00      RA0  O
ATOM   2908  N   GLY A 310      23.709  25.710 -16.106  1.00  0.00      RA0  N
ATOM   2909  H   GLY A 310      24.195  26.265 -16.769  1.00  0.00      RA0  H
ATOM   2910  CA  GLY A 310      23.991  25.941 -14.712  1.00  0.00      RA0  C
ATOM   2911  C   GLY A 310      23.645  27.360 -14.335  1.00  0.00      RA0  C
ATOM   2912  O   GLY A 310      22.960  28.061 -15.068  1.00  0.00      RA0  O
ATOM   2913  N   ILE A 311      24.158  27.787 -13.192  1.00  0.00      RA0  N
ATOM   2914  H   ILE A 311      24.730  27.186 -12.626  1.00  0.00      RA0  H
ATOM   2915  CA  ILE A 311      23.850  29.107 -12.679  1.00  0.00      RA0  C
ATOM   2916  CB  ILE A 311      22.547  29.010 -11.872  1.00  0.00      RA0  C
ATOM   2917  CG2 ILE A 311      22.665  27.988 -10.737  1.00  0.00      RA0  C
ATOM   2918  CG1 ILE A 311      22.060  30.371 -11.387  1.00  0.00      RA0  C
ATOM   2919  CD1 ILE A 311      20.731  30.273 -10.640  1.00  0.00      RA0  C
ATOM   2920  C   ILE A 311      24.996  29.670 -11.857  1.00  0.00      RA0  C
ATOM   2921  O   ILE A 311      25.632  28.948 -11.116  1.00  0.00      RA0  O
ATOM   2922  N   ILE A 312      25.275  30.961 -12.016  1.00  0.00      RA0  N
ATOM   2923  H   ILE A 312      24.705  31.495 -12.641  1.00  0.00      RA0  H
ATOM   2924  CA  ILE A 312      26.184  31.649 -11.097  1.00  0.00      RA0  C
ATOM   2925  CB  ILE A 312      26.552  33.020 -11.666  1.00  0.00      RA0  C
ATOM   2926  CG2 ILE A 312      27.362  33.856 -10.678  1.00  0.00      RA0  C
ATOM   2927  CG1 ILE A 312      27.295  32.844 -12.989  1.00  0.00      RA0  C
ATOM   2928  CD1 ILE A 312      27.766  34.170 -13.581  1.00  0.00      RA0  C
ATOM   2929  C   ILE A 312      25.583  31.771  -9.706  1.00  0.00      RA0  C
ATOM   2930  O   ILE A 312      24.445  32.273  -9.526  1.00  0.00      RA0  O
ATOM   2931  N   THR A 313      26.355  31.344  -8.720  1.00  0.00      RA0  N
ATOM   2932  H   THR A 313      27.267  30.953  -8.863  1.00  0.00      RA0  H
ATOM   2933  CA  THR A 313      25.942  31.436  -7.336  1.00  0.00      RA0  C
ATOM   2934  CB  THR A 313      26.457  30.167  -6.675  1.00  0.00      RA0  C
ATOM   2935  OG1 THR A 313      27.803  29.928  -7.097  1.00  0.00      RA0  O
ATOM   2936  HG1 THR A 313      28.322  30.165  -6.324  1.00  0.00      RA0  H
ATOM   2937  CG2 THR A 313      25.590  28.968  -7.062  1.00  0.00      RA0  C
ATOM   2938  C   THR A 313      26.412  32.753  -6.728  1.00  0.00      RA0  C
ATOM   2939  O   THR A 313      25.665  33.424  -5.992  1.00  0.00      RA0  O
ATOM   2940  N   SER A 314      27.657  33.130  -7.030  1.00  0.00      RA0  N
ATOM   2941  H   SER A 314      28.269  32.539  -7.560  1.00  0.00      RA0  H
ATOM   2942  CA  SER A 314      28.190  34.438  -6.623  1.00  0.00      RA0  C
ATOM   2943  CB  SER A 314      29.015  34.303  -5.340  1.00  0.00      RA0  C
ATOM   2944  OG  SER A 314      28.244  33.885  -4.205  1.00  0.00      RA0  O
ATOM   2945  HG  SER A 314      28.280  32.921  -4.195  1.00  0.00      RA0  H
ATOM   2946  C   SER A 314      29.105  34.945  -7.690  1.00  0.00      RA0  C
ATOM   2947  O   SER A 314      29.994  34.209  -8.140  1.00  0.00      RA0  O
ATOM   2948  N   GLY A 315      28.901  36.186  -8.097  1.00  0.00      RA0  N
ATOM   2949  H   GLY A 315      28.175  36.745  -7.685  1.00  0.00      RA0  H
ATOM   2950  CA  GLY A 315      29.794  36.828  -9.023  1.00  0.00      RA0  C
ATOM   2951  C   GLY A 315      30.290  38.164  -8.514  1.00  0.00      RA0  C
ATOM   2952  O   GLY A 315      29.679  38.787  -7.626  1.00  0.00      RA0  O
ATOM   2953  N   THR A 316      31.434  38.590  -9.028  1.00  0.00      RA0  N
ATOM   2954  H   THR A 316      31.963  38.051  -9.690  1.00  0.00      RA0  H
ATOM   2955  CA  THR A 316      31.988  39.885  -8.655  1.00  0.00      RA0  C
ATOM   2956  CB  THR A 316      32.455  39.652  -7.206  1.00  0.00      RA0  C
ATOM   2957  OG1 THR A 316      31.567  40.324  -6.314  1.00  0.00      RA0  O
ATOM   2958  HG1 THR A 316      30.711  39.920  -6.458  1.00  0.00      RA0  H
ATOM   2959  CG2 THR A 316      33.930  39.889  -6.888  1.00  0.00      RA0  C
ATOM   2960  C   THR A 316      33.059  40.335  -9.637  1.00  0.00      RA0  C
ATOM   2961  O   THR A 316      33.493  39.572 -10.521  1.00  0.00      RA0  O
ATOM   2962  N   PHE A 317      33.474  41.591  -9.496  1.00  0.00      RA0  N
ATOM   2963  H   PHE A 317      33.124  42.139  -8.736  1.00  0.00      RA0  H
ATOM   2964  CA  PHE A 317      34.704  42.043 -10.130  1.00  0.00      RA0  C
ATOM   2965  CB  PHE A 317      34.551  43.497 -10.573  1.00  0.00      RA0  C
ATOM   2966  CG  PHE A 317      35.698  43.895 -11.468  1.00  0.00      RA0  C
ATOM   2967  CD1 PHE A 317      36.846  44.463 -10.927  1.00  0.00      RA0  C
ATOM   2968  CD2 PHE A 317      35.596  43.702 -12.840  1.00  0.00      RA0  C
ATOM   2969  CE1 PHE A 317      37.883  44.860 -11.762  1.00  0.00      RA0  C
ATOM   2970  CE2 PHE A 317      36.631  44.102 -13.676  1.00  0.00      RA0  C
ATOM   2971  CZ  PHE A 317      37.768  44.692 -13.137  1.00  0.00      RA0  C
ATOM   2972  C   PHE A 317      35.833  41.884  -9.098  1.00  0.00      RA0  C
ATOM   2973  O   PHE A 317      35.757  42.443  -7.987  1.00  0.00      RA0  O
ATOM   2974  N   SER A 318      36.827  41.062  -9.440  1.00  0.00      RA0  N
ATOM   2975  H   SER A 318      36.898  40.700 -10.371  1.00  0.00      RA0  H
ATOM   2976  CA  SER A 318      37.974  40.804  -8.559  1.00  0.00      RA0  C
ATOM   2977  CB  SER A 318      38.612  39.504  -9.067  1.00  0.00      RA0  C
ATOM   2978  OG  SER A 318      39.880  39.229  -8.464  1.00  0.00      RA0  O
ATOM   2979  HG  SER A 318      39.729  39.133  -7.523  1.00  0.00      RA0  H
ATOM   2980  C   SER A 318      38.959  41.989  -8.500  1.00  0.00      RA0  C
ATOM   2981  O   SER A 318      39.617  42.278  -9.506  1.00  0.00      RA0  O
ATOM   2982  N   PRO A 319      39.077  42.671  -7.354  1.00  0.00      RA0  N
ATOM   2983  CD  PRO A 319      38.280  42.505  -6.149  1.00  0.00      RA0  C
ATOM   2984  CA  PRO A 319      40.064  43.743  -7.245  1.00  0.00      RA0  C
ATOM   2985  CB  PRO A 319      39.789  44.314  -5.848  1.00  0.00      RA0  C
ATOM   2986  CG  PRO A 319      38.370  43.874  -5.492  1.00  0.00      RA0  C
ATOM   2987  C   PRO A 319      41.499  43.247  -7.414  1.00  0.00      RA0  C
ATOM   2988  O   PRO A 319      42.308  43.949  -7.980  1.00  0.00      RA0  O
ATOM   2989  N   THR A 320      41.809  42.052  -6.922  1.00  0.00      RA0  N
ATOM   2990  H   THR A 320      41.156  41.475  -6.425  1.00  0.00      RA0  H
ATOM   2991  CA  THR A 320      43.177  41.529  -7.035  1.00  0.00      RA0  C
ATOM   2992  CB  THR A 320      43.267  40.373  -6.056  1.00  0.00      RA0  C
ATOM   2993  OG1 THR A 320      42.591  40.758  -4.855  1.00  0.00      RA0  O
ATOM   2994  HG1 THR A 320      41.754  40.278  -4.846  1.00  0.00      RA0  H
ATOM   2995  CG2 THR A 320      44.710  39.956  -5.770  1.00  0.00      RA0  C
ATOM   2996  C   THR A 320      43.516  41.153  -8.466  1.00  0.00      RA0  C
ATOM   2997  O   THR A 320      44.624  41.454  -8.958  1.00  0.00      RA0  O
ATOM   2998  N   LEU A 321      42.585  40.511  -9.159  1.00  0.00      RA0  N
ATOM   2999  H   LEU A 321      41.679  40.335  -8.767  1.00  0.00      RA0  H
ATOM   3000  CA  LEU A 321      42.878  40.035 -10.511  1.00  0.00      RA0  C
ATOM   3001  CB  LEU A 321      42.069  38.777 -10.806  1.00  0.00      RA0  C
ATOM   3002  CG  LEU A 321      42.399  37.639  -9.845  1.00  0.00      RA0  C
ATOM   3003  CD1 LEU A 321      41.434  36.464  -9.988  1.00  0.00      RA0  C
ATOM   3004  CD2 LEU A 321      43.856  37.210  -9.986  1.00  0.00      RA0  C
ATOM   3005  C   LEU A 321      42.640  41.067 -11.603  1.00  0.00      RA0  C
ATOM   3006  O   LEU A 321      43.277  41.029 -12.647  1.00  0.00      RA0  O
ATOM   3007  N   GLY A 322      41.710  41.986 -11.366  1.00  0.00      RA0  N
ATOM   3008  H   GLY A 322      41.205  41.953 -10.504  1.00  0.00      RA0  H
ATOM   3009  CA  GLY A 322      41.354  43.001 -12.326  1.00  0.00      RA0  C
ATOM   3010  C   GLY A 322      40.411  42.552 -13.429  1.00  0.00      RA0  C
ATOM   3011  O   GLY A 322      40.387  43.142 -14.494  1.00  0.00      RA0  O
ATOM   3012  N   TYR A 323      39.611  41.518 -13.164  1.00  0.00      RA0  N
ATOM   3013  H   TYR A 323      39.608  41.065 -12.269  1.00  0.00      RA0  H
ATOM   3014  CA  TYR A 323      38.576  41.082 -14.083  1.00  0.00      RA0  C
ATOM   3015  CB  TYR A 323      39.142  40.208 -15.212  1.00  0.00      RA0  C
ATOM   3016  CG  TYR A 323      39.998  39.073 -14.694  1.00  0.00      RA0  C
ATOM   3017  CD1 TYR A 323      39.425  37.992 -14.033  1.00  0.00      RA0  C
ATOM   3018  CE1 TYR A 323      40.219  36.939 -13.599  1.00  0.00      RA0  C
ATOM   3019  CD2 TYR A 323      41.372  39.099 -14.904  1.00  0.00      RA0  C
ATOM   3020  CE2 TYR A 323      42.167  38.040 -14.481  1.00  0.00      RA0  C
ATOM   3021  CZ  TYR A 323      41.588  36.953 -13.836  1.00  0.00      RA0  C
ATOM   3022  OH  TYR A 323      42.366  35.888 -13.430  1.00  0.00      RA0  O
ATOM   3023  HH  TYR A 323      43.285  36.094 -13.554  1.00  0.00      RA0  H
ATOM   3024  C   TYR A 323      37.495  40.349 -13.273  1.00  0.00      RA0  C
ATOM   3025  O   TYR A 323      37.658  40.139 -12.075  1.00  0.00      RA0  O
ATOM   3026  N   SER A 324      36.418  39.952 -13.952  1.00  0.00      RA0  N
ATOM   3027  H   SER A 324      36.371  39.979 -14.951  1.00  0.00      RA0  H
ATOM   3028  CA  SER A 324      35.267  39.346 -13.283  1.00  0.00      RA0  C
ATOM   3029  CB  SER A 324      34.191  39.747 -14.249  1.00  0.00      RA0  C
ATOM   3030  OG  SER A 324      34.773  40.899 -14.879  1.00  0.00      RA0  O
ATOM   3031  HG  SER A 324      34.124  41.240 -15.486  1.00  0.00      RA0  H
ATOM   3032  C   SER A 324      35.474  37.865 -12.982  1.00  0.00      RA0  C
ATOM   3033  O   SER A 324      36.028  37.139 -13.800  1.00  0.00      RA0  O
ATOM   3034  N   ILE A 325      35.016  37.433 -11.809  1.00  0.00      RA0  N
ATOM   3035  H   ILE A 325      34.510  38.039 -11.190  1.00  0.00      RA0  H
ATOM   3036  CA  ILE A 325      35.057  36.023 -11.440  1.00  0.00      RA0  C
ATOM   3037  CB  ILE A 325      36.151  35.751 -10.406  1.00  0.00      RA0  C
ATOM   3038  CG2 ILE A 325      37.558  35.925 -10.980  1.00  0.00      RA0  C
ATOM   3039  CG1 ILE A 325      35.907  36.605  -9.161  1.00  0.00      RA0  C
ATOM   3040  CD1 ILE A 325      36.798  36.206  -7.991  1.00  0.00      RA0  C
ATOM   3041  C   ILE A 325      33.720  35.598 -10.854  1.00  0.00      RA0  C
ATOM   3042  O   ILE A 325      32.936  36.431 -10.374  1.00  0.00      RA0  O
ATOM   3043  N   ALA A 326      33.504  34.293 -10.824  1.00  0.00      RA0  N
ATOM   3044  H   ALA A 326      34.141  33.637 -11.239  1.00  0.00      RA0  H
ATOM   3045  CA  ALA A 326      32.285  33.768 -10.225  1.00  0.00      RA0  C
ATOM   3046  CB  ALA A 326      31.140  33.810 -11.237  1.00  0.00      RA0  C
ATOM   3047  C   ALA A 326      32.440  32.346  -9.779  1.00  0.00      RA0  C
ATOM   3048  O   ALA A 326      33.253  31.591 -10.332  1.00  0.00      RA0  O
ATOM   3049  N   LEU A 327      31.649  31.977  -8.775  1.00  0.00      RA0  N
ATOM   3050  H   LEU A 327      31.005  32.649  -8.410  1.00  0.00      RA0  H
ATOM   3051  CA  LEU A 327      31.360  30.590  -8.485  1.00  0.00      RA0  C
ATOM   3052  CB  LEU A 327      31.270  30.332  -6.981  1.00  0.00      RA0  C
ATOM   3053  CG  LEU A 327      32.630  30.488  -6.299  1.00  0.00      RA0  C
ATOM   3054  CD1 LEU A 327      32.591  30.098  -4.820  1.00  0.00      RA0  C
ATOM   3055  CD2 LEU A 327      33.726  29.742  -7.054  1.00  0.00      RA0  C
ATOM   3056  C   LEU A 327      30.035  30.255  -9.205  1.00  0.00      RA0  C
ATOM   3057  O   LEU A 327      29.129  31.098  -9.287  1.00  0.00      RA0  O
ATOM   3058  N   ALA A 328      29.974  29.054  -9.764  1.00  0.00      RA0  N
ATOM   3059  H   ALA A 328      30.746  28.417  -9.690  1.00  0.00      RA0  H
ATOM   3060  CA  ALA A 328      28.781  28.571 -10.476  1.00  0.00      RA0  C
ATOM   3061  CB  ALA A 328      28.922  28.807 -11.979  1.00  0.00      RA0  C
ATOM   3062  C   ALA A 328      28.548  27.092 -10.243  1.00  0.00      RA0  C
ATOM   3063  O   ALA A 328      29.489  26.294 -10.209  1.00  0.00      RA0  O
ATOM   3064  N   ARG A 329      27.274  26.747 -10.086  1.00  0.00      RA0  N
ATOM   3065  H   ARG A 329      26.577  27.453 -10.227  1.00  0.00      RA0  H
ATOM   3066  CA  ARG A 329      26.834  25.349 -10.011  1.00  0.00      RA0  C
ATOM   3067  CB  ARG A 329      25.655  25.220  -9.067  1.00  0.00      RA0  C
ATOM   3068  CG  ARG A 329      26.036  24.969  -7.612  1.00  0.00      RA0  C
ATOM   3069  CD  ARG A 329      24.763  24.780  -6.794  1.00  0.00      RA0  C
ATOM   3070  NE  ARG A 329      23.817  23.990  -7.577  1.00  0.00      RA0  N
ATOM   3071  HE  ARG A 329      24.150  23.160  -8.051  1.00  0.00      RA0  H
ATOM   3072  CZ  ARG A 329      22.541  24.423  -7.774  1.00  0.00      RA0  C
ATOM   3073  NH1 ARG A 329      22.114  25.534  -7.131  1.00  0.00      RA0  N
ATOM   3074 HH11 ARG A 329      21.183  25.890  -7.230  1.00  0.00      RA0  H
ATOM   3075 HH12 ARG A 329      22.725  26.040  -6.515  1.00  0.00      RA0  H
ATOM   3076  NH2 ARG A 329      21.739  23.731  -8.605  1.00  0.00      RA0  N
ATOM   3077 HH21 ARG A 329      20.781  23.929  -8.801  1.00  0.00      RA0  H
ATOM   3078 HH22 ARG A 329      22.118  22.920  -9.096  1.00  0.00      RA0  H
ATOM   3079  C   ARG A 329      26.426  24.886 -11.388  1.00  0.00      RA0  C
ATOM   3080  O   ARG A 329      25.532  25.466 -11.999  1.00  0.00      RA0  O
ATOM   3081  N   VAL A 330      27.076  23.837 -11.877  1.00  0.00      RA0  N
ATOM   3082  H   VAL A 330      27.744  23.341 -11.315  1.00  0.00      RA0  H
ATOM   3083  CA  VAL A 330      26.872  23.373 -13.250  1.00  0.00      RA0  C
ATOM   3084  CB  VAL A 330      28.031  23.817 -14.158  1.00  0.00      RA0  C
ATOM   3085  CG1 VAL A 330      28.074  25.336 -14.342  1.00  0.00      RA0  C
ATOM   3086  CG2 VAL A 330      29.361  23.250 -13.663  1.00  0.00      RA0  C
ATOM   3087  C   VAL A 330      26.727  21.859 -13.287  1.00  0.00      RA0  C
ATOM   3088  O   VAL A 330      27.312  21.162 -12.449  1.00  0.00      RA0  O
ATOM   3089  N   PRO A 331      25.943  21.344 -14.233  1.00  0.00      RA0  N
ATOM   3090  CD  PRO A 331      25.023  22.078 -15.090  1.00  0.00      RA0  C
ATOM   3091  CA  PRO A 331      25.950  19.905 -14.494  1.00  0.00      RA0  C
ATOM   3092  CB  PRO A 331      24.982  19.774 -15.672  1.00  0.00      RA0  C
ATOM   3093  CG  PRO A 331      24.071  20.999 -15.585  1.00  0.00      RA0  C
ATOM   3094  C   PRO A 331      27.348  19.347 -14.784  1.00  0.00      RA0  C
ATOM   3095  O   PRO A 331      28.232  20.051 -15.286  1.00  0.00      RA0  O
ATOM   3096  N   GLU A 332      27.531  18.066 -14.471  1.00  0.00      RA0  N
ATOM   3097  H   GLU A 332      26.766  17.548 -14.095  1.00  0.00      RA0  H
ATOM   3098  CA  GLU A 332      28.723  17.330 -14.878  1.00  0.00      RA0  C
ATOM   3099  CB  GLU A 332      28.808  15.899 -14.340  1.00  0.00      RA0  C
ATOM   3100  CG  GLU A 332      29.721  15.746 -13.113  1.00  0.00      RA0  C
ATOM   3101  CD  GLU A 332      31.171  16.130 -13.390  1.00  0.00      RA0  C
ATOM   3102  OE1 GLU A 332      31.969  16.164 -12.461  1.00  0.00      RA0  O
ATOM   3103  OE2 GLU A 332      31.545  16.474 -14.509  1.00  0.00      RA0  O
ATOM   3104  C   GLU A 332      28.862  17.352 -16.391  1.00  0.00      RA0  C
ATOM   3105  O   GLU A 332      27.873  17.349 -17.132  1.00  0.00      RA0  O
ATOM   3106  N   GLY A 333      30.109  17.367 -16.828  1.00  0.00      RA0  N
ATOM   3107  H   GLY A 333      30.834  17.333 -16.141  1.00  0.00      RA0  H
ATOM   3108  CA  GLY A 333      30.447  17.276 -18.229  1.00  0.00      RA0  C
ATOM   3109  C   GLY A 333      30.902  18.586 -18.822  1.00  0.00      RA0  C
ATOM   3110  O   GLY A 333      31.150  18.640 -20.008  1.00  0.00      RA0  O
ATOM   3111  N   ILE A 334      31.018  19.642 -18.012  1.00  0.00      RA0  N
ATOM   3112  H   ILE A 334      30.759  19.546 -17.054  1.00  0.00      RA0  H
ATOM   3113  CA  ILE A 334      31.517  20.923 -18.524  1.00  0.00      RA0  C
ATOM   3114  CB  ILE A 334      31.319  22.023 -17.468  1.00  0.00      RA0  C
ATOM   3115  CG2 ILE A 334      32.244  21.830 -16.266  1.00  0.00      RA0  C
ATOM   3116  CG1 ILE A 334      31.412  23.427 -18.068  1.00  0.00      RA0  C
ATOM   3117  CD1 ILE A 334      30.964  24.505 -17.082  1.00  0.00      RA0  C
ATOM   3118  C   ILE A 334      32.975  20.818 -19.015  1.00  0.00      RA0  C
ATOM   3119  O   ILE A 334      33.771  20.034 -18.478  1.00  0.00      RA0  O
ATOM   3120  N   GLY A 335      33.296  21.587 -20.051  1.00  0.00      RA0  N
ATOM   3121  H   GLY A 335      32.608  22.226 -20.389  1.00  0.00      RA0  H
ATOM   3122  CA  GLY A 335      34.659  21.696 -20.582  1.00  0.00      RA0  C
ATOM   3123  C   GLY A 335      35.442  22.889 -20.041  1.00  0.00      RA0  C
ATOM   3124  O   GLY A 335      35.270  23.319 -18.883  1.00  0.00      RA0  O
ATOM   3125  N   GLU A 336      36.312  23.417 -20.896  1.00  0.00      RA0  N
ATOM   3126  H   GLU A 336      36.343  23.081 -21.835  1.00  0.00      RA0  H
ATOM   3127  CA  GLU A 336      37.242  24.464 -20.519  1.00  0.00      RA0  C
ATOM   3128  CB  GLU A 336      38.474  24.428 -21.425  1.00  0.00      RA0  C
ATOM   3129  CG  GLU A 336      39.756  23.961 -20.727  1.00  0.00      RA0  C
ATOM   3130  CD  GLU A 336      40.291  25.071 -19.847  1.00  0.00      RA0  C
ATOM   3131  OE1 GLU A 336      40.308  26.221 -20.283  1.00  0.00      RA0  O
ATOM   3132  OE2 GLU A 336      40.688  24.807 -18.713  1.00  0.00      RA0  O
ATOM   3133  C   GLU A 336      36.572  25.829 -20.582  1.00  0.00      RA0  C
ATOM   3134  O   GLU A 336      37.055  26.778 -19.986  1.00  0.00      RA0  O
ATOM   3135  N   THR A 337      35.461  25.909 -21.305  1.00  0.00      RA0  N
ATOM   3136  H   THR A 337      35.074  25.133 -21.795  1.00  0.00      RA0  H
ATOM   3137  CA  THR A 337      34.717  27.161 -21.467  1.00  0.00      RA0  C
ATOM   3138  CB  THR A 337      35.172  27.571 -22.866  1.00  0.00      RA0  C
ATOM   3139  OG1 THR A 337      36.521  27.116 -23.033  1.00  0.00      RA0  O
ATOM   3140  HG1 THR A 337      37.018  27.481 -22.306  1.00  0.00      RA0  H
ATOM   3141  CG2 THR A 337      35.029  29.050 -23.225  1.00  0.00      RA0  C
ATOM   3142  C   THR A 337      33.204  26.953 -21.365  1.00  0.00      RA0  C
ATOM   3143  O   THR A 337      32.696  25.840 -21.477  1.00  0.00      RA0  O
ATOM   3144  N   ALA A 338      32.487  28.051 -21.176  1.00  0.00      RA0  N
ATOM   3145  H   ALA A 338      32.917  28.955 -21.088  1.00  0.00      RA0  H
ATOM   3146  CA  ALA A 338      31.041  28.030 -21.187  1.00  0.00      RA0  C
ATOM   3147  CB  ALA A 338      30.492  27.752 -19.789  1.00  0.00      RA0  C
ATOM   3148  C   ALA A 338      30.565  29.390 -21.661  1.00  0.00      RA0  C
ATOM   3149  O   ALA A 338      31.390  30.274 -21.979  1.00  0.00      RA0  O
ATOM   3150  N   ILE A 339      29.248  29.554 -21.759  1.00  0.00      RA0  N
ATOM   3151  H   ILE A 339      28.602  28.840 -21.484  1.00  0.00      RA0  H
ATOM   3152  CA  ILE A 339      28.680  30.798 -22.271  1.00  0.00      RA0  C
ATOM   3153  CB  ILE A 339      27.898  30.475 -23.546  1.00  0.00      RA0  C
ATOM   3154  CG2 ILE A 339      27.220  31.721 -24.097  1.00  0.00      RA0  C
ATOM   3155  CG1 ILE A 339      28.758  29.783 -24.604  1.00  0.00      RA0  C
ATOM   3156  CD1 ILE A 339      29.800  30.719 -25.216  1.00  0.00      RA0  C
ATOM   3157  C   ILE A 339      27.754  31.433 -21.261  1.00  0.00      RA0  C
ATOM   3158  O   ILE A 339      26.894  30.753 -20.693  1.00  0.00      RA0  O
ATOM   3159  N   VAL A 340      27.913  32.744 -21.070  1.00  0.00      RA0  N
ATOM   3160  H   VAL A 340      28.601  33.258 -21.587  1.00  0.00      RA0  H
ATOM   3161  CA  VAL A 340      26.991  33.543 -20.267  1.00  0.00      RA0  C
ATOM   3162  CB  VAL A 340      27.652  34.073 -18.992  1.00  0.00      RA0  C
ATOM   3163  CG1 VAL A 340      28.098  32.935 -18.071  1.00  0.00      RA0  C
ATOM   3164  CG2 VAL A 340      28.789  35.036 -19.323  1.00  0.00      RA0  C
ATOM   3165  C   VAL A 340      26.496  34.702 -21.155  1.00  0.00      RA0  C
ATOM   3166  O   VAL A 340      27.145  35.050 -22.142  1.00  0.00      RA0  O
ATOM   3167  N   GLN A 341      25.339  35.269 -20.835  1.00  0.00      RA0  N
ATOM   3168  H   GLN A 341      24.897  35.009 -19.979  1.00  0.00      RA0  H
ATOM   3169  CA  GLN A 341      24.821  36.437 -21.565  1.00  0.00      RA0  C
ATOM   3170  CB  GLN A 341      23.303  36.371 -21.472  1.00  0.00      RA0  C
ATOM   3171  CG  GLN A 341      22.659  36.007 -22.801  1.00  0.00      RA0  C
ATOM   3172  CD  GLN A 341      22.687  37.242 -23.662  1.00  0.00      RA0  C
ATOM   3173  OE1 GLN A 341      22.885  38.354 -23.173  1.00  0.00      RA0  O
ATOM   3174  NE2 GLN A 341      22.420  36.994 -24.952  1.00  0.00      RA0  N
ATOM   3175 HE21 GLN A 341      22.445  36.034 -25.264  1.00  0.00      RA0  H
ATOM   3176 HE22 GLN A 341      22.236  37.666 -25.669  1.00  0.00      RA0  H
ATOM   3177  C   GLN A 341      25.349  37.761 -20.982  1.00  0.00      RA0  C
ATOM   3178  O   GLN A 341      25.161  38.040 -19.801  1.00  0.00      RA0  O
ATOM   3179  N   ILE A 342      26.028  38.563 -21.807  1.00  0.00      RA0  N
ATOM   3180  H   ILE A 342      26.174  38.302 -22.756  1.00  0.00      RA0  H
ATOM   3181  CA  ILE A 342      26.585  39.864 -21.359  1.00  0.00      RA0  C
ATOM   3182  CB  ILE A 342      28.087  39.805 -21.053  1.00  0.00      RA0  C
ATOM   3183  CG2 ILE A 342      28.620  41.192 -20.696  1.00  0.00      RA0  C
ATOM   3184  CG1 ILE A 342      28.415  38.834 -19.914  1.00  0.00      RA0  C
ATOM   3185  CD1 ILE A 342      27.980  39.355 -18.543  1.00  0.00      RA0  C
ATOM   3186  C   ILE A 342      26.260  40.925 -22.412  1.00  0.00      RA0  C
ATOM   3187  O   ILE A 342      26.634  40.773 -23.577  1.00  0.00      RA0  O
ATOM   3188  N   ARG A 343      25.548  41.979 -22.001  1.00  0.00      RA0  N
ATOM   3189  H   ARG A 343      25.266  41.999 -21.043  1.00  0.00      RA0  H
ATOM   3190  CA  ARG A 343      25.081  43.025 -22.916  1.00  0.00      RA0  C
ATOM   3191  CB  ARG A 343      26.270  43.852 -23.433  1.00  0.00      RA0  C
ATOM   3192  CG  ARG A 343      27.253  44.234 -22.319  1.00  0.00      RA0  C
ATOM   3193  CD  ARG A 343      28.562  44.865 -22.810  1.00  0.00      RA0  C
ATOM   3194  NE  ARG A 343      29.238  44.029 -23.805  1.00  0.00      RA0  N
ATOM   3195  HE  ARG A 343      28.766  43.964 -24.690  1.00  0.00      RA0  H
ATOM   3196  CZ  ARG A 343      30.443  43.433 -23.529  1.00  0.00      RA0  C
ATOM   3197  NH1 ARG A 343      30.970  43.496 -22.294  1.00  0.00      RA0  N
ATOM   3198 HH11 ARG A 343      31.861  43.051 -22.077  1.00  0.00      RA0  H
ATOM   3199 HH12 ARG A 343      30.530  43.964 -21.528  1.00  0.00      RA0  H
ATOM   3200  NH2 ARG A 343      31.107  42.784 -24.501  1.00  0.00      RA0  N
ATOM   3201 HH21 ARG A 343      32.002  42.333 -24.302  1.00  0.00      RA0  H
ATOM   3202 HH22 ARG A 343      30.773  42.721 -25.438  1.00  0.00      RA0  H
ATOM   3203  C   ARG A 343      24.265  42.442 -24.067  1.00  0.00      RA0  C
ATOM   3204  O   ARG A 343      24.450  42.807 -25.229  1.00  0.00      RA0  O
ATOM   3205  N   ASN A 344      23.366  41.521 -23.721  1.00  0.00      RA0  N
ATOM   3206  H   ASN A 344      23.347  41.161 -22.790  1.00  0.00      RA0  H
ATOM   3207  CA  ASN A 344      22.421  40.918 -24.669  1.00  0.00      RA0  C
ATOM   3208  CB  ASN A 344      21.498  41.939 -25.343  1.00  0.00      RA0  C
ATOM   3209  CG  ASN A 344      20.209  41.267 -25.787  1.00  0.00      RA0  C
ATOM   3210  OD1 ASN A 344      19.272  41.126 -25.008  1.00  0.00      RA0  O
ATOM   3211  ND2 ASN A 344      20.161  40.942 -27.090  1.00  0.00      RA0  N
ATOM   3212 HD21 ASN A 344      21.022  40.934 -27.605  1.00  0.00      RA0  H
ATOM   3213 HD22 ASN A 344      19.321  40.660 -27.551  1.00  0.00      RA0  H
ATOM   3214  C   ASN A 344      23.093  40.014 -25.721  1.00  0.00      RA0  C
ATOM   3215  O   ASN A 344      22.540  39.768 -26.793  1.00  0.00      RA0  O
ATOM   3216  N   ARG A 345      24.282  39.515 -25.398  1.00  0.00      RA0  N
ATOM   3217  H   ARG A 345      24.654  39.584 -24.472  1.00  0.00      RA0  H
ATOM   3218  CA  ARG A 345      25.063  38.723 -26.332  1.00  0.00      RA0  C
ATOM   3219  CB  ARG A 345      26.152  39.681 -26.853  1.00  0.00      RA0  C
ATOM   3220  CG  ARG A 345      26.995  39.334 -28.088  1.00  0.00      RA0  C
ATOM   3221  CD  ARG A 345      28.401  39.968 -28.028  1.00  0.00      RA0  C
ATOM   3222  NE  ARG A 345      29.194  39.228 -27.049  1.00  0.00      RA0  N
ATOM   3223  HE  ARG A 345      28.730  38.387 -26.753  1.00  0.00      RA0  H
ATOM   3224  CZ  ARG A 345      30.448  39.525 -26.581  1.00  0.00      RA0  C
ATOM   3225  NH1 ARG A 345      31.014  38.683 -25.696  1.00  0.00      RA0  N
ATOM   3226 HH11 ARG A 345      31.895  38.887 -25.245  1.00  0.00      RA0  H
ATOM   3227 HH12 ARG A 345      30.554  37.817 -25.464  1.00  0.00      RA0  H
ATOM   3228  NH2 ARG A 345      31.120  40.625 -26.982  1.00  0.00      RA0  N
ATOM   3229 HH21 ARG A 345      32.019  40.844 -26.565  1.00  0.00      RA0  H
ATOM   3230 HH22 ARG A 345      30.765  41.231 -27.698  1.00  0.00      RA0  H
ATOM   3231  C   ARG A 345      25.727  37.587 -25.583  1.00  0.00      RA0  C
ATOM   3232  O   ARG A 345      25.883  37.655 -24.383  1.00  0.00      RA0  O
ATOM   3233  N   GLU A 346      26.084  36.536 -26.309  1.00  0.00      RA0  N
ATOM   3234  H   GLU A 346      25.824  36.487 -27.270  1.00  0.00      RA0  H
ATOM   3235  CA  GLU A 346      26.852  35.451 -25.729  1.00  0.00      RA0  C
ATOM   3236  CB  GLU A 346      26.811  34.219 -26.632  1.00  0.00      RA0  C
ATOM   3237  CG  GLU A 346      25.415  33.890 -27.179  1.00  0.00      RA0  C
ATOM   3238  CD  GLU A 346      24.343  33.985 -26.104  1.00  0.00      RA0  C
ATOM   3239  OE1 GLU A 346      24.487  33.386 -25.041  1.00  0.00      RA0  O
ATOM   3240  OE2 GLU A 346      23.353  34.673 -26.340  1.00  0.00      RA0  O
ATOM   3241  C   GLU A 346      28.269  35.924 -25.459  1.00  0.00      RA0  C
ATOM   3242  O   GLU A 346      28.894  36.633 -26.287  1.00  0.00      RA0  O
ATOM   3243  N   MSE A 347      28.756  35.515 -24.305  1.00  0.00      RA0  N
ATOM   3244  H   MSE A 347      28.178  34.960 -23.701  1.00  0.00      RA0  H
ATOM   3245  CA  MSE A 347      30.084  35.818 -23.850  1.00  0.00      RA0  C
ATOM   3246  CB  MSE A 347      30.005  36.757 -22.656  1.00  0.00      RA0  C
ATOM   3247  CG  MSE A 347      31.366  36.912 -21.989  1.00  0.00      RA0  C
ATOM   3248  SE  MSE A 347      32.381  38.073 -22.889  1.00  0.00      RA0  S
ATOM   3249  CE  MSE A 347      31.487  39.527 -22.330  1.00  0.00      RA0  C
ATOM   3250  C   MSE A 347      30.685  34.509 -23.359  1.00  0.00      RA0  C
ATOM   3251  O   MSE A 347      30.230  33.957 -22.361  1.00  0.00      RA0  O
ATOM   3252  N   PRO A 348      31.711  34.019 -24.045  1.00  0.00      RA0  N
ATOM   3253  CD  PRO A 348      32.203  34.516 -25.320  1.00  0.00      RA0  C
ATOM   3254  CA  PRO A 348      32.458  32.885 -23.541  1.00  0.00      RA0  C
ATOM   3255  CB  PRO A 348      33.429  32.573 -24.687  1.00  0.00      RA0  C
ATOM   3256  CG  PRO A 348      32.888  33.298 -25.921  1.00  0.00      RA0  C
ATOM   3257  C   PRO A 348      33.202  33.247 -22.267  1.00  0.00      RA0  C
ATOM   3258  O   PRO A 348      33.696  34.375 -22.104  1.00  0.00      RA0  O
ATOM   3259  N   VAL A 349      33.222  32.312 -21.336  1.00  0.00      RA0  N
ATOM   3260  H   VAL A 349      32.829  31.408 -21.509  1.00  0.00      RA0  H
ATOM   3261  CA  VAL A 349      33.948  32.492 -20.109  1.00  0.00      RA0  C
ATOM   3262  CB  VAL A 349      33.013  32.642 -18.904  1.00  0.00      RA0  C
ATOM   3263  CG1 VAL A 349      32.308  33.994 -18.916  1.00  0.00      RA0  C
ATOM   3264  CG2 VAL A 349      32.027  31.477 -18.806  1.00  0.00      RA0  C
ATOM   3265  C   VAL A 349      34.827  31.280 -19.931  1.00  0.00      RA0  C
ATOM   3266  O   VAL A 349      34.558  30.225 -20.490  1.00  0.00      RA0  O
ATOM   3267  N   LYS A 350      35.887  31.447 -19.159  1.00  0.00      RA0  N
ATOM   3268  H   LYS A 350      35.999  32.303 -18.652  1.00  0.00      RA0  H
ATOM   3269  CA  LYS A 350      36.790  30.350 -18.882  1.00  0.00      RA0  C
ATOM   3270  CB  LYS A 350      38.266  30.754 -18.733  1.00  0.00      RA0  C
ATOM   3271  CG  LYS A 350      39.037  29.504 -18.288  1.00  0.00      RA0  C
ATOM   3272  CD  LYS A 350      40.541  29.572 -18.058  1.00  0.00      RA0  C
ATOM   3273  CE  LYS A 350      41.006  28.306 -17.323  1.00  0.00      RA0  C
ATOM   3274  NZ  LYS A 350      40.278  27.128 -17.814  1.00  0.00      RA0  N
ATOM   3275  HZ1 LYS A 350      39.341  26.991 -17.392  1.00  0.00      RA0  H
ATOM   3276  HZ2 LYS A 350      40.162  27.126 -18.848  1.00  0.00      RA0  H
ATOM   3277  HZ3 LYS A 350      40.794  26.233 -17.674  1.00  0.00      RA0  H
ATOM   3278  C   LYS A 350      36.316  29.641 -17.614  1.00  0.00      RA0  C
ATOM   3279  O   LYS A 350      35.999  30.274 -16.601  1.00  0.00      RA0  O
ATOM   3280  N   VAL A 351      36.255  28.318 -17.676  1.00  0.00      RA0  N
ATOM   3281  H   VAL A 351      36.588  27.849 -18.496  1.00  0.00      RA0  H
ATOM   3282  CA  VAL A 351      35.904  27.497 -16.539  1.00  0.00      RA0  C
ATOM   3283  CB  VAL A 351      35.116  26.273 -16.999  1.00  0.00      RA0  C
ATOM   3284  CG1 VAL A 351      34.714  25.378 -15.826  1.00  0.00      RA0  C
ATOM   3285  CG2 VAL A 351      33.914  26.717 -17.827  1.00  0.00      RA0  C
ATOM   3286  C   VAL A 351      37.164  27.076 -15.787  1.00  0.00      RA0  C
ATOM   3287  O   VAL A 351      38.088  26.550 -16.388  1.00  0.00      RA0  O
ATOM   3288  N   THR A 352      37.174  27.295 -14.482  1.00  0.00      RA0  N
ATOM   3289  H   THR A 352      36.343  27.570 -14.003  1.00  0.00      RA0  H
ATOM   3290  CA  THR A 352      38.346  27.051 -13.661  1.00  0.00      RA0  C
ATOM   3291  CB  THR A 352      38.925  28.458 -13.500  1.00  0.00      RA0  C
ATOM   3292  OG1 THR A 352      38.586  29.212 -14.677  1.00  0.00      RA0  O
ATOM   3293  HG1 THR A 352      37.667  29.448 -14.598  1.00  0.00      RA0  H
ATOM   3294  CG2 THR A 352      40.439  28.488 -13.272  1.00  0.00      RA0  C
ATOM   3295  C   THR A 352      37.972  26.343 -12.384  1.00  0.00      RA0  C
ATOM   3296  O   THR A 352      36.804  26.043 -12.109  1.00  0.00      RA0  O
ATOM   3297  N   LYS A 353      38.988  26.084 -11.576  1.00  0.00      RA0  N
ATOM   3298  H   LYS A 353      39.901  26.376 -11.854  1.00  0.00      RA0  H
ATOM   3299  CA  LYS A 353      38.787  25.613 -10.208  1.00  0.00      RA0  C
ATOM   3300  CB  LYS A 353      40.176  25.220  -9.711  1.00  0.00      RA0  C
ATOM   3301  CG  LYS A 353      40.644  24.059 -10.601  1.00  0.00      RA0  C
ATOM   3302  CD  LYS A 353      42.054  23.556 -10.329  1.00  0.00      RA0  C
ATOM   3303  CE  LYS A 353      42.373  22.269 -11.096  1.00  0.00      RA0  C
ATOM   3304  NZ  LYS A 353      43.571  21.635 -10.535  1.00  0.00      RA0  N
ATOM   3305  HZ1 LYS A 353      43.524  20.614 -10.725  1.00  0.00      RA0  H
ATOM   3306  HZ2 LYS A 353      44.452  21.986 -10.970  1.00  0.00      RA0  H
ATOM   3307  HZ3 LYS A 353      43.608  21.775  -9.504  1.00  0.00      RA0  H
ATOM   3308  C   LYS A 353      38.029  26.695  -9.424  1.00  0.00      RA0  C
ATOM   3309  O   LYS A 353      38.202  27.881  -9.719  1.00  0.00      RA0  O
ATOM   3310  N   PRO A 354      37.258  26.302  -8.410  1.00  0.00      RA0  N
ATOM   3311  CD  PRO A 354      36.987  24.913  -8.038  1.00  0.00      RA0  C
ATOM   3312  CA  PRO A 354      36.501  27.253  -7.598  1.00  0.00      RA0  C
ATOM   3313  CB  PRO A 354      35.405  26.357  -7.010  1.00  0.00      RA0  C
ATOM   3314  CG  PRO A 354      36.080  25.002  -6.820  1.00  0.00      RA0  C
ATOM   3315  C   PRO A 354      37.339  27.971  -6.530  1.00  0.00      RA0  C
ATOM   3316  O   PRO A 354      37.011  27.956  -5.349  1.00  0.00      RA0  O
ATOM   3317  N   VAL A 355      38.428  28.601  -6.960  1.00  0.00      RA0  N
ATOM   3318  H   VAL A 355      38.651  28.617  -7.938  1.00  0.00      RA0  H
ATOM   3319  CA  VAL A 355      39.315  29.351  -6.064  1.00  0.00      RA0  C
ATOM   3320  CB  VAL A 355      40.160  28.401  -5.182  1.00  0.00      RA0  C
ATOM   3321  CG1 VAL A 355      41.030  27.437  -5.997  1.00  0.00      RA0  C
ATOM   3322  CG2 VAL A 355      40.962  29.163  -4.123  1.00  0.00      RA0  C
ATOM   3323  C   VAL A 355      40.171  30.197  -7.002  1.00  0.00      RA0  C
ATOM   3324  O   VAL A 355      40.488  29.763  -8.113  1.00  0.00      RA0  O
ATOM   3325  N   PHE A 356      40.529  31.393  -6.555  1.00  0.00      RA0  N
ATOM   3326  H   PHE A 356      40.226  31.679  -5.644  1.00  0.00      RA0  H
ATOM   3327  CA  PHE A 356      41.155  32.376  -7.446  1.00  0.00      RA0  C
ATOM   3328  CB  PHE A 356      40.145  33.457  -7.850  1.00  0.00      RA0  C
ATOM   3329  CG  PHE A 356      38.871  32.841  -8.384  1.00  0.00      RA0  C
ATOM   3330  CD1 PHE A 356      37.749  32.752  -7.567  1.00  0.00      RA0  C
ATOM   3331  CD2 PHE A 356      38.818  32.367  -9.689  1.00  0.00      RA0  C
ATOM   3332  CE1 PHE A 356      36.572  32.199  -8.058  1.00  0.00      RA0  C
ATOM   3333  CE2 PHE A 356      37.641  31.813 -10.180  1.00  0.00      RA0  C
ATOM   3334  CZ  PHE A 356      36.518  31.735  -9.366  1.00  0.00      RA0  C
ATOM   3335  C   PHE A 356      42.409  33.037  -6.865  1.00  0.00      RA0  C
ATOM   3336  O   PHE A 356      43.353  33.247  -7.599  1.00  0.00      RA0  O
ATOM   3337  N   VAL A 357      42.399  33.345  -5.575  1.00  0.00      RA0  N
ATOM   3338  H   VAL A 357      41.581  33.149  -5.032  1.00  0.00      RA0  H
ATOM   3339  CA  VAL A 357      43.499  34.057  -4.912  1.00  0.00      RA0  C
ATOM   3340  CB  VAL A 357      43.209  35.571  -4.794  1.00  0.00      RA0  C
ATOM   3341  CG1 VAL A 357      44.326  36.321  -4.059  1.00  0.00      RA0  C
ATOM   3342  CG2 VAL A 357      42.950  36.231  -6.150  1.00  0.00      RA0  C
ATOM   3343  C   VAL A 357      43.699  33.458  -3.520  1.00  0.00      RA0  C
ATOM   3344  O   VAL A 357      42.740  33.229  -2.797  1.00  0.00      RA0  O
ATOM   3345  N   ARG A 358      44.946  33.183  -3.150  1.00  0.00      RA0  N
ATOM   3346  H   ARG A 358      45.704  33.349  -3.789  1.00  0.00      RA0  H
ATOM   3347  CA  ARG A 358      45.290  32.775  -1.790  1.00  0.00      RA0  C
ATOM   3348  CB  ARG A 358      45.471  31.262  -1.624  1.00  0.00      RA0  C
ATOM   3349  CG  ARG A 358      44.382  30.402  -2.264  1.00  0.00      RA0  C
ATOM   3350  CD  ARG A 358      44.391  28.965  -1.757  1.00  0.00      RA0  C
ATOM   3351  NE  ARG A 358      43.435  28.788  -0.667  1.00  0.00      RA0  N
ATOM   3352  HE  ARG A 358      42.487  29.071  -0.828  1.00  0.00      RA0  H
ATOM   3353  CZ  ARG A 358      43.752  28.109   0.454  1.00  0.00      RA0  C
ATOM   3354  NH1 ARG A 358      44.984  27.653   0.665  1.00  0.00      RA0  N
ATOM   3355 HH11 ARG A 358      45.160  27.106   1.493  1.00  0.00      RA0  H
ATOM   3356 HH12 ARG A 358      45.744  27.801   0.029  1.00  0.00      RA0  H
ATOM   3357  NH2 ARG A 358      42.811  27.872   1.359  1.00  0.00      RA0  N
ATOM   3358 HH21 ARG A 358      43.044  27.492   2.259  1.00  0.00      RA0  H
ATOM   3359 HH22 ARG A 358      41.833  28.035   1.182  1.00  0.00      RA0  H
ATOM   3360  C   ARG A 358      46.601  33.472  -1.436  1.00  0.00      RA0  C
ATOM   3361  O   ARG A 358      47.474  33.559  -2.291  1.00  0.00      RA0  O
ATOM   3362  N   ASN A 359      46.729  33.924  -0.197  1.00  0.00      RA0  N
ATOM   3363  H   ASN A 359      45.962  33.930   0.443  1.00  0.00      RA0  H
ATOM   3364  CA  ASN A 359      47.998  34.501   0.307  1.00  0.00      RA0  C
ATOM   3365  CB  ASN A 359      49.102  33.430   0.479  1.00  0.00      RA0  C
ATOM   3366  CG  ASN A 359      48.871  32.420   1.589  1.00  0.00      RA0  C
ATOM   3367  OD1 ASN A 359      47.763  32.056   1.963  1.00  0.00      RA0  O
ATOM   3368  ND2 ASN A 359      50.009  31.959   2.118  1.00  0.00      RA0  N
ATOM   3369 HD21 ASN A 359      50.914  32.141   1.710  1.00  0.00      RA0  H
ATOM   3370 HD22 ASN A 359      50.050  31.377   2.922  1.00  0.00      RA0  H
ATOM   3371  C   ASN A 359      48.561  35.541  -0.626  1.00  0.00      RA0  C
ATOM   3372  O   ASN A 359      49.753  35.507  -1.003  1.00  0.00      RA0  O
ATOM   3373  N   GLY A 360      47.702  36.480  -1.005  1.00  0.00      RA0  N
ATOM   3374  H   GLY A 360      46.828  36.485  -0.510  1.00  0.00      RA0  H
ATOM   3375  CA  GLY A 360      48.109  37.622  -1.768  1.00  0.00      RA0  C
ATOM   3376  C   GLY A 360      48.455  37.393  -3.200  1.00  0.00      RA0  C
ATOM   3377  O   GLY A 360      48.970  38.312  -3.858  1.00  0.00      RA0  O
ATOM   3378  N   LYS A 361      48.157  36.206  -3.727  1.00  0.00      RA0  N
ATOM   3379  H   LYS A 361      47.766  35.457  -3.186  1.00  0.00      RA0  H
ATOM   3380  CA  LYS A 361      48.555  35.894  -5.075  1.00  0.00      RA0  C
ATOM   3381  CB  LYS A 361      49.897  35.144  -4.944  1.00  0.00      RA0  C
ATOM   3382  CG  LYS A 361      50.454  34.363  -6.143  1.00  0.00      RA0  C
ATOM   3383  CD  LYS A 361      50.548  32.849  -5.874  1.00  0.00      RA0  C
ATOM   3384  CE  LYS A 361      51.039  32.039  -7.086  1.00  0.00      RA0  C
ATOM   3385  NZ  LYS A 361      50.824  30.602  -6.880  1.00  0.00      RA0  N
ATOM   3386  HZ1 LYS A 361      51.122  30.034  -7.705  1.00  0.00      RA0  H
ATOM   3387  HZ2 LYS A 361      51.442  30.216  -6.135  1.00  0.00      RA0  H
ATOM   3388  HZ3 LYS A 361      49.838  30.347  -6.663  1.00  0.00      RA0  H
ATOM   3389  C   LYS A 361      47.501  35.067  -5.793  1.00  0.00      RA0  C
ATOM   3390  O   LYS A 361      46.890  34.198  -5.193  1.00  0.00      RA0  O
ATOM   3391  N   ALA A 362      47.345  35.328  -7.092  1.00  0.00      RA0  N
ATOM   3392  H   ALA A 362      47.898  36.067  -7.474  1.00  0.00      RA0  H
ATOM   3393  CA  ALA A 362      46.536  34.514  -7.970  1.00  0.00      RA0  C
ATOM   3394  CB  ALA A 362      46.687  34.969  -9.420  1.00  0.00      RA0  C
ATOM   3395  C   ALA A 362      47.009  33.070  -7.892  1.00  0.00      RA0  C
ATOM   3396  O   ALA A 362      48.212  32.796  -7.850  1.00  0.00      RA0  O
ATOM   3397  N   VAL A 363      46.048  32.154  -7.859  1.00  0.00      RA0  N
ATOM   3398  H   VAL A 363      45.106  32.486  -7.910  1.00  0.00      RA0  H
ATOM   3399  CA  VAL A 363      46.343  30.718  -7.868  1.00  0.00      RA0  C
ATOM   3400  CB  VAL A 363      45.082  29.867  -7.643  1.00  0.00      RA0  C
ATOM   3401  CG1 VAL A 363      44.510  30.120  -6.248  1.00  0.00      RA0  C
ATOM   3402  CG2 VAL A 363      44.035  30.039  -8.749  1.00  0.00      RA0  C
ATOM   3403  C   VAL A 363      47.023  30.360  -9.192  1.00  0.00      RA0  C
ATOM   3404  O   VAL A 363      46.891  31.065 -10.242  1.00  0.00      RA0  O
ATOM   3405  N   ALA A 364      47.768  29.261  -9.159  1.00  0.00      RA0  N
ATOM   3406  H   ALA A 364      47.872  28.801  -8.273  1.00  0.00      RA0  H
ATOM   3407  CA  ALA A 364      48.611  28.868 -10.295  1.00  0.00      RA0  C
ATOM   3408  CB  ALA A 364      49.285  27.523 -10.044  1.00  0.00      RA0  C
ATOM   3409  C   ALA A 364      47.902  28.848 -11.638  1.00  0.00      RA0  C
ATOM   3410  O   ALA A 364      48.486  29.249 -12.620  1.00  0.00      RA0  O
ATOM   3411  N   GLY A 365      46.645  28.411 -11.692  1.00  0.00      RA0  N
ATOM   3412  H   GLY A 365      46.233  28.125 -10.829  1.00  0.00      RA0  H
ATOM   3413  CA  GLY A 365      45.936  28.351 -12.980  1.00  0.00      RA0  C
ATOM   3414  C   GLY A 365      45.653  29.709 -13.591  1.00  0.00      RA0  C
ATOM   3415  O   GLY A 365      45.342  29.814 -14.775  1.00  0.00      RA0  O
ATOM   3416  N   LEU A 366      45.784  30.757 -12.792  1.00  0.00      RA0  N
ATOM   3417  H   LEU A 366      46.105  30.627 -11.857  1.00  0.00      RA0  H
ATOM   3418  CA  LEU A 366      45.544  32.127 -13.278  1.00  0.00      RA0  C
ATOM   3419  CB  LEU A 366      44.562  32.849 -12.355  1.00  0.00      RA0  C
ATOM   3420  CG  LEU A 366      43.195  32.166 -12.301  1.00  0.00      RA0  C
ATOM   3421  CD1 LEU A 366      42.279  32.817 -11.266  1.00  0.00      RA0  C
ATOM   3422  CD2 LEU A 366      42.540  32.098 -13.682  1.00  0.00      RA0  C
ATOM   3423  C   LEU A 366      46.807  32.966 -13.459  1.00  0.00      RA0  C
ATOM   3424  O   LEU A 366      46.720  34.191 -13.624  1.00  0.00      RA0  O
ATOM   3425  N   CYS A 367      47.976  32.332 -13.390  1.00  0.00      RA0  N
ATOM   3426  H   CYS A 367      48.068  31.347 -13.212  1.00  0.00      RA0  H
ATOM   3427  CA  CYS A 367      49.235  33.019 -13.722  1.00  0.00      RA0  C
ATOM   3428  CB  CYS A 367      49.754  33.770 -12.494  1.00  0.00      RA0  C
ATOM   3429  SG  CYS A 367      50.113  32.706 -11.072  1.00  0.00      RA0  S
ATOM   3430  C   CYS A 367      50.294  32.088 -14.318  1.00  0.00      RA0  C
ATOM   3431  O   CYS A 367      50.122  30.864 -14.369  1.00  0.00      RA0  O
END
HEADER lig.002.09.pdb
ATOM      1  N   ASN A   2      50.621   9.309  10.805  1.00  0.00      LA0  N
ATOM      2  H   ASN A   2      50.408  10.283  10.725  1.00  0.00      LA0  H
ATOM      3  CA  ASN A   2      51.421   8.693   9.747  1.00  0.00      LA0  C
ATOM      4  CB  ASN A   2      50.604   8.599   8.454  1.00  0.00      LA0  C
ATOM      5  CG  ASN A   2      51.372   7.845   7.383  1.00  0.00      LA0  C
ATOM      6  OD1 ASN A   2      52.364   7.174   7.640  1.00  0.00      LA0  O
ATOM      7  ND2 ASN A   2      50.858   7.970   6.161  1.00  0.00      LA0  N
ATOM      8 HD21 ASN A   2      50.088   8.602   6.008  1.00  0.00      LA0  H
ATOM      9 HD22 ASN A   2      51.233   7.467   5.389  1.00  0.00      LA0  H
ATOM     10  C   ASN A   2      52.720   9.442   9.517  1.00  0.00      LA0  C
ATOM     11  O   ASN A   2      52.764  10.462   8.838  1.00  0.00      LA0  O
ATOM     12  N   VAL A   3      53.772   8.895  10.139  1.00  0.00      LA0  N
ATOM     13  H   VAL A   3      53.663   8.064  10.683  1.00  0.00      LA0  H
ATOM     14  CA  VAL A   3      55.091   9.500   9.965  1.00  0.00      LA0  C
ATOM     15  CB  VAL A   3      55.588  10.086  11.303  1.00  0.00      LA0  C
ATOM     16  CG1 VAL A   3      56.930  10.805  11.165  1.00  0.00      LA0  C
ATOM     17  CG2 VAL A   3      54.554  11.025  11.929  1.00  0.00      LA0  C
ATOM     18  C   VAL A   3      56.079   8.484   9.400  1.00  0.00      LA0  C
ATOM     19  O   VAL A   3      56.725   7.736  10.123  1.00  0.00      LA0  O
ATOM     20  N   PRO A   4      56.163   8.446   8.050  1.00  0.00      LA0  N
ATOM     21  CD  PRO A   4      55.355   9.175   7.085  1.00  0.00      LA0  C
ATOM     22  CA  PRO A   4      57.127   7.546   7.409  1.00  0.00      LA0  C
ATOM     23  CB  PRO A   4      56.874   7.782   5.918  1.00  0.00      LA0  C
ATOM     24  CG  PRO A   4      55.446   8.311   5.838  1.00  0.00      LA0  C
ATOM     25  C   PRO A   4      58.564   7.790   7.842  1.00  0.00      LA0  C
ATOM     26  O   PRO A   4      59.081   8.905   7.856  1.00  0.00      LA0  O
ATOM     27  N   ALA A   5      59.176   6.669   8.245  1.00  0.00      LA0  N
ATOM     28  H   ALA A   5      58.717   5.796   8.095  1.00  0.00      LA0  H
ATOM     29  CA  ALA A   5      60.467   6.763   8.924  1.00  0.00      LA0  C
ATOM     30  CB  ALA A   5      60.827   5.423   9.567  1.00  0.00      LA0  C
ATOM     31  C   ALA A   5      61.630   7.218   8.061  1.00  0.00      LA0  C
ATOM     32  O   ALA A   5      62.661   7.664   8.546  1.00  0.00      LA0  O
ATOM     33  N   GLU A   6      61.422   7.077   6.749  1.00  0.00      LA0  N
ATOM     34  H   GLU A   6      60.544   6.781   6.369  1.00  0.00      LA0  H
ATOM     35  CA  GLU A   6      62.496   7.430   5.831  1.00  0.00      LA0  C
ATOM     36  CB  GLU A   6      62.413   6.533   4.585  1.00  0.00      LA0  C
ATOM     37  CG  GLU A   6      61.455   6.922   3.442  1.00  0.00      LA0  C
ATOM     38  CD  GLU A   6      59.963   6.912   3.767  1.00  0.00      LA0  C
ATOM     39  OE1 GLU A   6      59.206   7.518   3.006  1.00  0.00      LA0  O
ATOM     40  OE2 GLU A   6      59.549   6.294   4.747  1.00  0.00      LA0  O
ATOM     41  C   GLU A   6      62.601   8.911   5.492  1.00  0.00      LA0  C
ATOM     42  O   GLU A   6      63.462   9.350   4.735  1.00  0.00      LA0  O
ATOM     43  N   LEU A   7      61.671   9.677   6.080  1.00  0.00      LA0  N
ATOM     44  H   LEU A   7      61.028   9.313   6.754  1.00  0.00      LA0  H
ATOM     45  CA  LEU A   7      61.656  11.083   5.705  1.00  0.00      LA0  C
ATOM     46  CB  LEU A   7      60.223  11.583   5.574  1.00  0.00      LA0  C
ATOM     47  CG  LEU A   7      59.345  10.738   4.662  1.00  0.00      LA0  C
ATOM     48  CD1 LEU A   7      57.888  11.163   4.735  1.00  0.00      LA0  C
ATOM     49  CD2 LEU A   7      59.838  10.773   3.229  1.00  0.00      LA0  C
ATOM     50  C   LEU A   7      62.406  11.994   6.650  1.00  0.00      LA0  C
ATOM     51  O   LEU A   7      62.385  11.856   7.867  1.00  0.00      LA0  O
ATOM     52  N   LYS A   8      63.028  12.985   6.008  1.00  0.00      LA0  N
ATOM     53  H   LYS A   8      63.024  12.970   5.008  1.00  0.00      LA0  H
ATOM     54  CA  LYS A   8      63.310  14.215   6.737  1.00  0.00      LA0  C
ATOM     55  CB  LYS A   8      64.531  14.884   6.109  1.00  0.00      LA0  C
ATOM     56  CG  LYS A   8      65.831  14.328   6.690  1.00  0.00      LA0  C
ATOM     57  CD  LYS A   8      66.212  15.081   7.961  1.00  0.00      LA0  C
ATOM     58  CE  LYS A   8      67.366  14.477   8.755  1.00  0.00      LA0  C
ATOM     59  NZ  LYS A   8      68.024  15.540   9.523  1.00  0.00      LA0  N
ATOM     60  HZ1 LYS A   8      68.853  15.162  10.038  1.00  0.00      LA0  H
ATOM     61  HZ2 LYS A   8      68.470  16.208   8.862  1.00  0.00      LA0  H
ATOM     62  HZ3 LYS A   8      67.399  16.071  10.162  1.00  0.00      LA0  H
ATOM     63  C   LYS A   8      62.076  15.096   6.670  1.00  0.00      LA0  C
ATOM     64  O   LYS A   8      61.199  14.875   5.846  1.00  0.00      LA0  O
ATOM     65  N   TYR A   9      62.018  16.081   7.566  1.00  0.00      LA0  N
ATOM     66  H   TYR A   9      62.749  16.205   8.238  1.00  0.00      LA0  H
ATOM     67  CA  TYR A   9      60.807  16.894   7.632  1.00  0.00      LA0  C
ATOM     68  CB  TYR A   9      59.914  16.446   8.793  1.00  0.00      LA0  C
ATOM     69  CG  TYR A   9      59.347  15.060   8.579  1.00  0.00      LA0  C
ATOM     70  CD1 TYR A   9      60.056  13.937   9.053  1.00  0.00      LA0  C
ATOM     71  CE1 TYR A   9      59.497  12.659   8.889  1.00  0.00      LA0  C
ATOM     72  CD2 TYR A   9      58.104  14.933   7.930  1.00  0.00      LA0  C
ATOM     73  CE2 TYR A   9      57.545  13.655   7.769  1.00  0.00      LA0  C
ATOM     74  CZ  TYR A   9      58.248  12.535   8.250  1.00  0.00      LA0  C
ATOM     75  OH  TYR A   9      57.691  11.284   8.076  1.00  0.00      LA0  O
ATOM     76  HH  TYR A   9      58.372  10.615   8.137  1.00  0.00      LA0  H
ATOM     77  C   TYR A   9      61.172  18.344   7.834  1.00  0.00      LA0  C
ATOM     78  O   TYR A   9      62.197  18.653   8.433  1.00  0.00      LA0  O
ATOM     79  N   SER A  10      60.317  19.226   7.309  1.00  0.00      LA0  N
ATOM     80  H   SER A  10      59.438  18.954   6.913  1.00  0.00      LA0  H
ATOM     81  CA  SER A  10      60.601  20.617   7.630  1.00  0.00      LA0  C
ATOM     82  CB  SER A  10      60.181  21.530   6.471  1.00  0.00      LA0  C
ATOM     83  OG  SER A  10      58.756  21.579   6.356  1.00  0.00      LA0  O
ATOM     84  HG  SER A  10      58.602  22.116   5.567  1.00  0.00      LA0  H
ATOM     85  C   SER A  10      59.972  21.006   8.956  1.00  0.00      LA0  C
ATOM     86  O   SER A  10      59.355  20.195   9.636  1.00  0.00      LA0  O
ATOM     87  N   LYS A  11      60.149  22.288   9.295  1.00  0.00      LA0  N
ATOM     88  H   LYS A  11      60.576  22.924   8.650  1.00  0.00      LA0  H
ATOM     89  CA  LYS A  11      59.378  22.803  10.429  1.00  0.00      LA0  C
ATOM     90  CB  LYS A  11      60.150  23.950  11.094  1.00  0.00      LA0  C
ATOM     91  CG  LYS A  11      61.670  23.737  11.040  1.00  0.00      LA0  C
ATOM     92  CD  LYS A  11      62.529  24.936  11.455  1.00  0.00      LA0  C
ATOM     93  CE  LYS A  11      62.188  26.255  10.747  1.00  0.00      LA0  C
ATOM     94  NZ  LYS A  11      62.107  26.096   9.287  1.00  0.00      LA0  N
ATOM     95  HZ1 LYS A  11      61.597  26.910   8.875  1.00  0.00      LA0  H
ATOM     96  HZ2 LYS A  11      62.999  25.925   8.792  1.00  0.00      LA0  H
ATOM     97  HZ3 LYS A  11      61.414  25.356   9.038  1.00  0.00      LA0  H
ATOM     98  C   LYS A  11      57.998  23.271   9.974  1.00  0.00      LA0  C
ATOM     99  O   LYS A  11      57.041  23.374  10.728  1.00  0.00      LA0  O
ATOM    100  N   GLU A  12      57.985  23.543   8.663  1.00  0.00      LA0  N
ATOM    101  H   GLU A  12      58.823  23.468   8.126  1.00  0.00      LA0  H
ATOM    102  CA  GLU A  12      56.881  24.139   7.927  1.00  0.00      LA0  C
ATOM    103  CB  GLU A  12      57.494  24.790   6.681  1.00  0.00      LA0  C
ATOM    104  CG  GLU A  12      58.413  26.015   6.880  1.00  0.00      LA0  C
ATOM    105  CD  GLU A  12      59.593  25.815   7.832  1.00  0.00      LA0  C
ATOM    106  OE1 GLU A  12      60.365  24.856   7.723  1.00  0.00      LA0  O
ATOM    107  OE2 GLU A  12      59.763  26.646   8.717  1.00  0.00      LA0  O
ATOM    108  C   GLU A  12      55.774  23.152   7.571  1.00  0.00      LA0  C
ATOM    109  O   GLU A  12      54.658  23.542   7.255  1.00  0.00      LA0  O
ATOM    110  N   HIS A  13      56.148  21.856   7.700  1.00  0.00      LA0  N
ATOM    111  H   HIS A  13      57.135  21.715   7.773  1.00  0.00      LA0  H
ATOM    112  CA  HIS A  13      55.291  20.662   7.585  1.00  0.00      LA0  C
ATOM    113  CB  HIS A  13      53.816  20.843   8.013  1.00  0.00      LA0  C
ATOM    114  CG  HIS A  13      53.674  21.212   9.477  1.00  0.00      LA0  C
ATOM    115  ND1 HIS A  13      53.823  20.335  10.485  1.00  0.00      LA0  N
ATOM    116  HD1 HIS A  13      54.035  19.382  10.395  1.00  0.00      LA0  H
ATOM    117  CD2 HIS A  13      53.343  22.457  10.027  1.00  0.00      LA0  C
ATOM    118  NE2 HIS A  13      53.294  22.311  11.378  1.00  0.00      LA0  N
ATOM    119  CE1 HIS A  13      53.592  21.003  11.656  1.00  0.00      LA0  C
ATOM    120  C   HIS A  13      55.367  19.924   6.252  1.00  0.00      LA0  C
ATOM    121  O   HIS A  13      54.563  19.038   5.954  1.00  0.00      LA0  O
ATOM    122  N   GLU A  14      56.404  20.283   5.481  1.00  0.00      LA0  N
ATOM    123  H   GLU A  14      56.960  21.083   5.705  1.00  0.00      LA0  H
ATOM    124  CA  GLU A  14      56.807  19.406   4.383  1.00  0.00      LA0  C
ATOM    125  CB  GLU A  14      57.710  20.101   3.354  1.00  0.00      LA0  C
ATOM    126  CG  GLU A  14      57.182  21.363   2.674  1.00  0.00      LA0  C
ATOM    127  CD  GLU A  14      57.470  22.579   3.526  1.00  0.00      LA0  C
ATOM    128  OE1 GLU A  14      56.531  23.279   3.879  1.00  0.00      LA0  O
ATOM    129  OE2 GLU A  14      58.631  22.833   3.834  1.00  0.00      LA0  O
ATOM    130  C   GLU A  14      57.564  18.183   4.871  1.00  0.00      LA0  C
ATOM    131  O   GLU A  14      57.949  18.064   6.030  1.00  0.00      LA0  O
ATOM    132  N   TRP A  15      57.795  17.291   3.904  1.00  0.00      LA0  N
ATOM    133  H   TRP A  15      57.434  17.458   2.987  1.00  0.00      LA0  H
ATOM    134  CA  TRP A  15      58.745  16.207   4.097  1.00  0.00      LA0  C
ATOM    135  CB  TRP A  15      58.055  14.851   4.277  1.00  0.00      LA0  C
ATOM    136  CG  TRP A  15      57.171  14.486   3.107  1.00  0.00      LA0  C
ATOM    137  CD2 TRP A  15      57.517  13.868   1.845  1.00  0.00      LA0  C
ATOM    138  CE2 TRP A  15      56.300  13.717   1.101  1.00  0.00      LA0  C
ATOM    139  CE3 TRP A  15      58.734  13.434   1.279  1.00  0.00      LA0  C
ATOM    140  CD1 TRP A  15      55.787  14.672   3.051  1.00  0.00      LA0  C
ATOM    141  NE1 TRP A  15      55.268  14.224   1.881  1.00  0.00      LA0  N
ATOM    142  HE1 TRP A  15      54.313  14.251   1.629  1.00  0.00      LA0  H
ATOM    143  CZ2 TRP A  15      56.325  13.139  -0.187  1.00  0.00      LA0  C
ATOM    144  CZ3 TRP A  15      58.747  12.857  -0.008  1.00  0.00      LA0  C
ATOM    145  CH2 TRP A  15      57.549  12.711  -0.738  1.00  0.00      LA0  C
ATOM    146  C   TRP A  15      59.710  16.159   2.938  1.00  0.00      LA0  C
ATOM    147  O   TRP A  15      59.506  16.796   1.908  1.00  0.00      LA0  O
ATOM    148  N   LEU A  16      60.756  15.364   3.163  1.00  0.00      LA0  N
ATOM    149  H   LEU A  16      60.824  14.861   4.024  1.00  0.00      LA0  H
ATOM    150  CA  LEU A  16      61.846  15.300   2.210  1.00  0.00      LA0  C
ATOM    151  CB  LEU A  16      62.928  16.285   2.635  1.00  0.00      LA0  C
ATOM    152  CG  LEU A  16      63.827  16.667   1.472  1.00  0.00      LA0  C
ATOM    153  CD1 LEU A  16      63.050  17.465   0.436  1.00  0.00      LA0  C
ATOM    154  CD2 LEU A  16      65.073  17.411   1.927  1.00  0.00      LA0  C
ATOM    155  C   LEU A  16      62.413  13.900   2.148  1.00  0.00      LA0  C
ATOM    156  O   LEU A  16      62.882  13.367   3.147  1.00  0.00      LA0  O
ATOM    157  N   ARG A  17      62.354  13.320   0.949  1.00  0.00      LA0  N
ATOM    158  H   ARG A  17      61.948  13.804   0.172  1.00  0.00      LA0  H
ATOM    159  CA  ARG A  17      62.928  11.985   0.835  1.00  0.00      LA0  C
ATOM    160  CB  ARG A  17      61.863  10.999   0.351  1.00  0.00      LA0  C
ATOM    161  CG  ARG A  17      62.270   9.520   0.378  1.00  0.00      LA0  C
ATOM    162  CD  ARG A  17      61.074   8.568   0.317  1.00  0.00      LA0  C
ATOM    163  NE  ARG A  17      60.150   8.949  -0.741  1.00  0.00      LA0  N
ATOM    164  HE  ARG A  17      60.519   9.188  -1.644  1.00  0.00      LA0  H
ATOM    165  CZ  ARG A  17      58.824   9.042  -0.538  1.00  0.00      LA0  C
ATOM    166  NH1 ARG A  17      58.262   8.698   0.622  1.00  0.00      LA0  N
ATOM    167 HH11 ARG A  17      57.277   8.806   0.757  1.00  0.00      LA0  H
ATOM    168 HH12 ARG A  17      58.799   8.316   1.394  1.00  0.00      LA0  H
ATOM    169  NH2 ARG A  17      58.082   9.501  -1.537  1.00  0.00      LA0  N
ATOM    170 HH21 ARG A  17      57.087   9.608  -1.438  1.00  0.00      LA0  H
ATOM    171 HH22 ARG A  17      58.537   9.754  -2.403  1.00  0.00      LA0  H
ATOM    172  C   ARG A  17      64.146  11.958  -0.055  1.00  0.00      LA0  C
ATOM    173  O   ARG A  17      64.189  12.592  -1.102  1.00  0.00      LA0  O
ATOM    174  N   LYS A  18      65.128  11.172   0.407  1.00  0.00      LA0  N
ATOM    175  H   LYS A  18      64.997  10.696   1.276  1.00  0.00      LA0  H
ATOM    176  CA  LYS A  18      66.194  10.776  -0.506  1.00  0.00      LA0  C
ATOM    177  CB  LYS A  18      67.408  10.309   0.302  1.00  0.00      LA0  C
ATOM    178  CG  LYS A  18      68.674  10.033  -0.515  1.00  0.00      LA0  C
ATOM    179  CD  LYS A  18      69.181  11.300  -1.193  1.00  0.00      LA0  C
ATOM    180  CE  LYS A  18      70.614  11.201  -1.708  1.00  0.00      LA0  C
ATOM    181  NZ  LYS A  18      71.066  12.553  -2.051  1.00  0.00      LA0  N
ATOM    182  HZ1 LYS A  18      72.101  12.592  -2.190  1.00  0.00      LA0  H
ATOM    183  HZ2 LYS A  18      70.582  12.961  -2.874  1.00  0.00      LA0  H
ATOM    184  HZ3 LYS A  18      70.973  13.189  -1.229  1.00  0.00      LA0  H
ATOM    185  C   LYS A  18      65.698   9.661  -1.407  1.00  0.00      LA0  C
ATOM    186  O   LYS A  18      65.671   8.498  -1.025  1.00  0.00      LA0  O
ATOM    187  N   GLU A  19      65.265  10.065  -2.602  1.00  0.00      LA0  N
ATOM    188  H   GLU A  19      65.381  11.013  -2.907  1.00  0.00      LA0  H
ATOM    189  CA  GLU A  19      64.808   8.990  -3.474  1.00  0.00      LA0  C
ATOM    190  CB  GLU A  19      63.584   9.446  -4.261  1.00  0.00      LA0  C
ATOM    191  CG  GLU A  19      62.295   9.046  -3.535  1.00  0.00      LA0  C
ATOM    192  CD  GLU A  19      61.079   9.752  -4.109  1.00  0.00      LA0  C
ATOM    193  OE1 GLU A  19      60.179  10.104  -3.352  1.00  0.00      LA0  O
ATOM    194  OE2 GLU A  19      61.049  10.036  -5.300  1.00  0.00      LA0  O
ATOM    195  C   GLU A  19      65.929   8.431  -4.328  1.00  0.00      LA0  C
ATOM    196  O   GLU A  19      67.058   8.904  -4.272  1.00  0.00      LA0  O
ATOM    197  N   ALA A  20      65.586   7.381  -5.095  1.00  0.00      LA0  N
ATOM    198  H   ALA A  20      64.624   7.118  -5.145  1.00  0.00      LA0  H
ATOM    199  CA  ALA A  20      66.625   6.624  -5.805  1.00  0.00      LA0  C
ATOM    200  CB  ALA A  20      66.013   5.403  -6.495  1.00  0.00      LA0  C
ATOM    201  C   ALA A  20      67.422   7.415  -6.832  1.00  0.00      LA0  C
ATOM    202  O   ALA A  20      68.598   7.186  -7.076  1.00  0.00      LA0  O
ATOM    203  N   ASP A  21      66.704   8.388  -7.401  1.00  0.00      LA0  N
ATOM    204  H   ASP A  21      65.743   8.505  -7.150  1.00  0.00      LA0  H
ATOM    205  CA  ASP A  21      67.284   9.389  -8.301  1.00  0.00      LA0  C
ATOM    206  CB  ASP A  21      66.162  10.277  -8.857  1.00  0.00      LA0  C
ATOM    207  CG  ASP A  21      65.239  10.729  -7.735  1.00  0.00      LA0  C
ATOM    208  OD1 ASP A  21      65.410  11.814  -7.195  1.00  0.00      LA0  O
ATOM    209  OD2 ASP A  21      64.334   9.987  -7.377  1.00  0.00      LA0  O
ATOM    210  C   ASP A  21      68.378  10.259  -7.697  1.00  0.00      LA0  C
ATOM    211  O   ASP A  21      69.143  10.920  -8.388  1.00  0.00      LA0  O
ATOM    212  N   GLY A  22      68.421  10.244  -6.361  1.00  0.00      LA0  N
ATOM    213  H   GLY A  22      67.723   9.759  -5.837  1.00  0.00      LA0  H
ATOM    214  CA  GLY A  22      69.465  11.011  -5.699  1.00  0.00      LA0  C
ATOM    215  C   GLY A  22      68.992  12.355  -5.189  1.00  0.00      LA0  C
ATOM    216  O   GLY A  22      69.576  12.928  -4.269  1.00  0.00      LA0  O
ATOM    217  N   THR A  23      67.920  12.847  -5.827  1.00  0.00      LA0  N
ATOM    218  H   THR A  23      67.368  12.290  -6.450  1.00  0.00      LA0  H
ATOM    219  CA  THR A  23      67.463  14.149  -5.369  1.00  0.00      LA0  C
ATOM    220  CB  THR A  23      66.929  15.006  -6.533  1.00  0.00      LA0  C
ATOM    221  OG1 THR A  23      65.659  14.556  -7.012  1.00  0.00      LA0  O
ATOM    222  HG1 THR A  23      65.772  13.651  -7.299  1.00  0.00      LA0  H
ATOM    223  CG2 THR A  23      67.945  15.081  -7.675  1.00  0.00      LA0  C
ATOM    224  C   THR A  23      66.490  14.036  -4.212  1.00  0.00      LA0  C
ATOM    225  O   THR A  23      66.206  12.957  -3.698  1.00  0.00      LA0  O
ATOM    226  N   TYR A  24      66.022  15.215  -3.802  1.00  0.00      LA0  N
ATOM    227  H   TYR A  24      66.231  16.069  -4.277  1.00  0.00      LA0  H
ATOM    228  CA  TYR A  24      65.158  15.247  -2.641  1.00  0.00      LA0  C
ATOM    229  CB  TYR A  24      65.704  16.277  -1.658  1.00  0.00      LA0  C
ATOM    230  CG  TYR A  24      66.996  15.760  -1.082  1.00  0.00      LA0  C
ATOM    231  CD1 TYR A  24      68.217  16.255  -1.582  1.00  0.00      LA0  C
ATOM    232  CE1 TYR A  24      69.415  15.697  -1.111  1.00  0.00      LA0  C
ATOM    233  CD2 TYR A  24      66.936  14.775  -0.078  1.00  0.00      LA0  C
ATOM    234  CE2 TYR A  24      68.133  14.220   0.391  1.00  0.00      LA0  C
ATOM    235  CZ  TYR A  24      69.352  14.661  -0.160  1.00  0.00      LA0  C
ATOM    236  OH  TYR A  24      70.509  14.018   0.225  1.00  0.00      LA0  O
ATOM    237  HH  TYR A  24      71.274  14.583   0.071  1.00  0.00      LA0  H
ATOM    238  C   TYR A  24      63.730  15.533  -3.021  1.00  0.00      LA0  C
ATOM    239  O   TYR A  24      63.378  16.624  -3.454  1.00  0.00      LA0  O
ATOM    240  N   THR A  25      62.913  14.499  -2.849  1.00  0.00      LA0  N
ATOM    241  H   THR A  25      63.250  13.628  -2.487  1.00  0.00      LA0  H
ATOM    242  CA  THR A  25      61.504  14.743  -3.114  1.00  0.00      LA0  C
ATOM    243  CB  THR A  25      60.814  13.422  -3.428  1.00  0.00      LA0  C
ATOM    244  OG1 THR A  25      61.580  12.659  -4.367  1.00  0.00      LA0  O
ATOM    245  HG1 THR A  25      61.133  11.805  -4.345  1.00  0.00      LA0  H
ATOM    246  CG2 THR A  25      59.403  13.635  -3.966  1.00  0.00      LA0  C
ATOM    247  C   THR A  25      60.819  15.461  -1.965  1.00  0.00      LA0  C
ATOM    248  O   THR A  25      60.822  15.002  -0.829  1.00  0.00      LA0  O
ATOM    249  N   VAL A  26      60.250  16.614  -2.321  1.00  0.00      LA0  N
ATOM    250  H   VAL A  26      60.304  16.889  -3.278  1.00  0.00      LA0  H
ATOM    251  CA  VAL A  26      59.426  17.368  -1.385  1.00  0.00      LA0  C
ATOM    252  CB  VAL A  26      59.577  18.873  -1.651  1.00  0.00      LA0  C
ATOM    253  CG1 VAL A  26      58.902  19.732  -0.578  1.00  0.00      LA0  C
ATOM    254  CG2 VAL A  26      61.040  19.259  -1.842  1.00  0.00      LA0  C
ATOM    255  C   VAL A  26      57.975  16.972  -1.556  1.00  0.00      LA0  C
ATOM    256  O   VAL A  26      57.491  16.810  -2.672  1.00  0.00      LA0  O
ATOM    257  N   GLY A  27      57.301  16.857  -0.413  1.00  0.00      LA0  N
ATOM    258  H   GLY A  27      57.785  16.950   0.462  1.00  0.00      LA0  H
ATOM    259  CA  GLY A  27      55.846  16.750  -0.433  1.00  0.00      LA0  C
ATOM    260  C   GLY A  27      55.345  17.316   0.873  1.00  0.00      LA0  C
ATOM    261  O   GLY A  27      56.148  17.745   1.688  1.00  0.00      LA0  O
ATOM    262  N   ILE A  28      54.023  17.314   1.065  1.00  0.00      LA0  N
ATOM    263  H   ILE A  28      53.399  16.866   0.426  1.00  0.00      LA0  H
ATOM    264  CA  ILE A  28      53.591  17.763   2.390  1.00  0.00      LA0  C
ATOM    265  CB  ILE A  28      52.575  18.905   2.308  1.00  0.00      LA0  C
ATOM    266  CG2 ILE A  28      53.260  20.202   1.868  1.00  0.00      LA0  C
ATOM    267  CG1 ILE A  28      51.382  18.525   1.430  1.00  0.00      LA0  C
ATOM    268  CD1 ILE A  28      50.340  19.635   1.332  1.00  0.00      LA0  C
ATOM    269  C   ILE A  28      53.071  16.612   3.222  1.00  0.00      LA0  C
ATOM    270  O   ILE A  28      52.789  15.537   2.707  1.00  0.00      LA0  O
ATOM    271  N   THR A  29      53.003  16.862   4.533  1.00  0.00      LA0  N
ATOM    272  H   THR A  29      53.191  17.776   4.896  1.00  0.00      LA0  H
ATOM    273  CA  THR A  29      52.663  15.735   5.396  1.00  0.00      LA0  C
ATOM    274  CB  THR A  29      53.386  15.889   6.730  1.00  0.00      LA0  C
ATOM    275  OG1 THR A  29      53.045  17.140   7.340  1.00  0.00      LA0  O
ATOM    276  HG1 THR A  29      53.563  17.809   6.891  1.00  0.00      LA0  H
ATOM    277  CG2 THR A  29      54.900  15.783   6.561  1.00  0.00      LA0  C
ATOM    278  C   THR A  29      51.173  15.523   5.608  1.00  0.00      LA0  C
ATOM    279  O   THR A  29      50.344  16.344   5.235  1.00  0.00      LA0  O
ATOM    280  N   GLU A  30      50.883  14.389   6.265  1.00  0.00      LA0  N
ATOM    281  H   GLU A  30      51.632  13.762   6.477  1.00  0.00      LA0  H
ATOM    282  CA  GLU A  30      49.516  13.951   6.554  1.00  0.00      LA0  C
ATOM    283  CB  GLU A  30      49.585  12.746   7.500  1.00  0.00      LA0  C
ATOM    284  CG  GLU A  30      48.369  11.822   7.439  1.00  0.00      LA0  C
ATOM    285  CD  GLU A  30      48.315  11.178   6.071  1.00  0.00      LA0  C
ATOM    286  OE1 GLU A  30      47.478  11.580   5.270  1.00  0.00      LA0  O
ATOM    287  OE2 GLU A  30      49.123  10.292   5.802  1.00  0.00      LA0  O
ATOM    288  C   GLU A  30      48.587  15.021   7.108  1.00  0.00      LA0  C
ATOM    289  O   GLU A  30      47.635  15.480   6.486  1.00  0.00      LA0  O
ATOM    290  N   HIS A  31      48.923  15.453   8.338  1.00  0.00      LA0  N
ATOM    291  H   HIS A  31      49.718  15.086   8.817  1.00  0.00      LA0  H
ATOM    292  CA  HIS A  31      48.015  16.450   8.906  1.00  0.00      LA0  C
ATOM    293  CB  HIS A  31      48.228  16.655  10.410  1.00  0.00      LA0  C
ATOM    294  CG  HIS A  31      47.006  17.332  10.999  1.00  0.00      LA0  C
ATOM    295  ND1 HIS A  31      45.745  16.891  10.821  1.00  0.00      LA0  N
ATOM    296  HD1 HIS A  31      45.459  16.104  10.313  1.00  0.00      LA0  H
ATOM    297  CD2 HIS A  31      46.963  18.492  11.779  1.00  0.00      LA0  C
ATOM    298  NE2 HIS A  31      45.661  18.743  12.066  1.00  0.00      LA0  N
ATOM    299  CE1 HIS A  31      44.912  17.757  11.478  1.00  0.00      LA0  C
ATOM    300  C   HIS A  31      47.989  17.770   8.155  1.00  0.00      LA0  C
ATOM    301  O   HIS A  31      46.970  18.441   8.080  1.00  0.00      LA0  O
ATOM    302  N   ALA A  32      49.146  18.090   7.546  1.00  0.00      LA0  N
ATOM    303  H   ALA A  32      49.939  17.485   7.595  1.00  0.00      LA0  H
ATOM    304  CA  ALA A  32      49.163  19.277   6.693  1.00  0.00      LA0  C
ATOM    305  CB  ALA A  32      50.555  19.506   6.100  1.00  0.00      LA0  C
ATOM    306  C   ALA A  32      48.140  19.222   5.568  1.00  0.00      LA0  C
ATOM    307  O   ALA A  32      47.402  20.171   5.325  1.00  0.00      LA0  O
ATOM    308  N   GLN A  33      48.089  18.048   4.917  1.00  0.00      LA0  N
ATOM    309  H   GLN A  33      48.668  17.276   5.185  1.00  0.00      LA0  H
ATOM    310  CA  GLN A  33      47.122  17.938   3.831  1.00  0.00      LA0  C
ATOM    311  CB  GLN A  33      47.444  16.756   2.893  1.00  0.00      LA0  C
ATOM    312  CG  GLN A  33      47.366  15.320   3.431  1.00  0.00      LA0  C
ATOM    313  CD  GLN A  33      45.946  14.789   3.425  1.00  0.00      LA0  C
ATOM    314  OE1 GLN A  33      44.993  15.482   3.091  1.00  0.00      LA0  O
ATOM    315  NE2 GLN A  33      45.851  13.498   3.738  1.00  0.00      LA0  N
ATOM    316 HE21 GLN A  33      46.605  12.961   4.132  1.00  0.00      LA0  H
ATOM    317 HE22 GLN A  33      45.004  13.004   3.557  1.00  0.00      LA0  H
ATOM    318  C   GLN A  33      45.666  18.051   4.255  1.00  0.00      LA0  C
ATOM    319  O   GLN A  33      44.873  18.684   3.572  1.00  0.00      LA0  O
ATOM    320  N   GLU A  34      45.341  17.503   5.443  1.00  0.00      LA0  N
ATOM    321  H   GLU A  34      45.989  16.947   5.967  1.00  0.00      LA0  H
ATOM    322  CA  GLU A  34      43.958  17.783   5.839  1.00  0.00      LA0  C
ATOM    323  CB  GLU A  34      43.311  16.712   6.717  1.00  0.00      LA0  C
ATOM    324  CG  GLU A  34      41.846  16.603   6.265  1.00  0.00      LA0  C
ATOM    325  CD  GLU A  34      40.917  16.176   7.382  1.00  0.00      LA0  C
ATOM    326  OE1 GLU A  34      41.096  15.097   7.938  1.00  0.00      LA0  O
ATOM    327  OE2 GLU A  34      39.955  16.892   7.664  1.00  0.00      LA0  O
ATOM    328  C   GLU A  34      43.684  19.168   6.408  1.00  0.00      LA0  C
ATOM    329  O   GLU A  34      42.590  19.716   6.293  1.00  0.00      LA0  O
ATOM    330  N   LEU A  35      44.735  19.777   6.985  1.00  0.00      LA0  N
ATOM    331  H   LEU A  35      45.592  19.274   7.107  1.00  0.00      LA0  H
ATOM    332  CA  LEU A  35      44.617  21.192   7.357  1.00  0.00      LA0  C
ATOM    333  CB  LEU A  35      45.941  21.742   7.891  1.00  0.00      LA0  C
ATOM    334  CG  LEU A  35      46.230  21.389   9.344  1.00  0.00      LA0  C
ATOM    335  CD1 LEU A  35      47.671  21.728   9.726  1.00  0.00      LA0  C
ATOM    336  CD2 LEU A  35      45.217  22.049  10.276  1.00  0.00      LA0  C
ATOM    337  C   LEU A  35      44.187  22.029   6.170  1.00  0.00      LA0  C
ATOM    338  O   LEU A  35      43.139  22.676   6.137  1.00  0.00      LA0  O
ATOM    339  N   LEU A  36      45.030  21.902   5.147  1.00  0.00      LA0  N
ATOM    340  H   LEU A  36      45.845  21.323   5.244  1.00  0.00      LA0  H
ATOM    341  CA  LEU A  36      44.736  22.535   3.870  1.00  0.00      LA0  C
ATOM    342  CB  LEU A  36      45.920  22.273   2.946  1.00  0.00      LA0  C
ATOM    343  CG  LEU A  36      47.184  22.935   3.499  1.00  0.00      LA0  C
ATOM    344  CD1 LEU A  36      48.454  22.376   2.869  1.00  0.00      LA0  C
ATOM    345  CD2 LEU A  36      47.109  24.459   3.414  1.00  0.00      LA0  C
ATOM    346  C   LEU A  36      43.402  22.111   3.275  1.00  0.00      LA0  C
ATOM    347  O   LEU A  36      42.645  22.905   2.735  1.00  0.00      LA0  O
ATOM    348  N   GLY A  37      43.106  20.823   3.472  1.00  0.00      LA0  N
ATOM    349  H   GLY A  37      43.835  20.217   3.784  1.00  0.00      LA0  H
ATOM    350  CA  GLY A  37      41.989  20.254   2.728  1.00  0.00      LA0  C
ATOM    351  C   GLY A  37      42.480  19.978   1.327  1.00  0.00      LA0  C
ATOM    352  O   GLY A  37      43.649  20.204   1.032  1.00  0.00      LA0  O
ATOM    353  N   ASP A  38      41.551  19.525   0.483  1.00  0.00      LA0  N
ATOM    354  H   ASP A  38      40.679  19.133   0.782  1.00  0.00      LA0  H
ATOM    355  CA  ASP A  38      41.923  19.244  -0.902  1.00  0.00      LA0  C
ATOM    356  CB  ASP A  38      40.691  18.886  -1.743  1.00  0.00      LA0  C
ATOM    357  CG  ASP A  38      39.956  17.653  -1.225  1.00  0.00      LA0  C
ATOM    358  OD1 ASP A  38      40.251  17.171  -0.129  1.00  0.00      LA0  O
ATOM    359  OD2 ASP A  38      39.051  17.194  -1.917  1.00  0.00      LA0  O
ATOM    360  C   ASP A  38      42.700  20.356  -1.569  1.00  0.00      LA0  C
ATOM    361  O   ASP A  38      42.332  21.531  -1.557  1.00  0.00      LA0  O
ATOM    362  N   MET A  39      43.829  19.924  -2.134  1.00  0.00      LA0  N
ATOM    363  H   MET A  39      44.046  18.946  -2.091  1.00  0.00      LA0  H
ATOM    364  CA  MET A  39      44.601  20.859  -2.932  1.00  0.00      LA0  C
ATOM    365  CB  MET A  39      46.043  20.377  -3.073  1.00  0.00      LA0  C
ATOM    366  CG  MET A  39      47.045  21.247  -2.307  1.00  0.00      LA0  C
ATOM    367  SD  MET A  39      46.760  21.329  -0.531  1.00  0.00      LA0  S
ATOM    368  CE  MET A  39      46.880  19.573  -0.153  1.00  0.00      LA0  C
ATOM    369  C   MET A  39      43.941  21.038  -4.272  1.00  0.00      LA0  C
ATOM    370  O   MET A  39      43.962  20.175  -5.137  1.00  0.00      LA0  O
ATOM    371  N   VAL A  40      43.313  22.207  -4.398  1.00  0.00      LA0  N
ATOM    372  H   VAL A  40      43.442  22.923  -3.712  1.00  0.00      LA0  H
ATOM    373  CA  VAL A  40      42.587  22.430  -5.642  1.00  0.00      LA0  C
ATOM    374  CB  VAL A  40      41.551  23.550  -5.484  1.00  0.00      LA0  C
ATOM    375  CG1 VAL A  40      40.487  23.447  -6.573  1.00  0.00      LA0  C
ATOM    376  CG2 VAL A  40      40.885  23.525  -4.108  1.00  0.00      LA0  C
ATOM    377  C   VAL A  40      43.544  22.701  -6.792  1.00  0.00      LA0  C
ATOM    378  O   VAL A  40      43.343  22.313  -7.939  1.00  0.00      LA0  O
ATOM    379  N   PHE A  41      44.644  23.350  -6.407  1.00  0.00      LA0  N
ATOM    380  H   PHE A  41      44.743  23.712  -5.478  1.00  0.00      LA0  H
ATOM    381  CA  PHE A  41      45.793  23.454  -7.290  1.00  0.00      LA0  C
ATOM    382  CB  PHE A  41      45.784  24.823  -7.973  1.00  0.00      LA0  C
ATOM    383  CG  PHE A  41      46.245  24.734  -9.409  1.00  0.00      LA0  C
ATOM    384  CD1 PHE A  41      45.304  24.949 -10.438  1.00  0.00      LA0  C
ATOM    385  CD2 PHE A  41      47.596  24.455  -9.707  1.00  0.00      LA0  C
ATOM    386  CE1 PHE A  41      45.717  24.896 -11.782  1.00  0.00      LA0  C
ATOM    387  CE2 PHE A  41      48.015  24.406 -11.050  1.00  0.00      LA0  C
ATOM    388  CZ  PHE A  41      47.071  24.635 -12.074  1.00  0.00      LA0  C
ATOM    389  C   PHE A  41      47.030  23.253  -6.440  1.00  0.00      LA0  C
ATOM    390  O   PHE A  41      47.033  23.589  -5.260  1.00  0.00      LA0  O
ATOM    391  N   VAL A  42      48.069  22.683  -7.056  1.00  0.00      LA0  N
ATOM    392  H   VAL A  42      48.047  22.322  -7.992  1.00  0.00      LA0  H
ATOM    393  CA  VAL A  42      49.349  22.905  -6.401  1.00  0.00      LA0  C
ATOM    394  CB  VAL A  42      50.103  21.598  -6.110  1.00  0.00      LA0  C
ATOM    395  CG1 VAL A  42      51.428  21.854  -5.386  1.00  0.00      LA0  C
ATOM    396  CG2 VAL A  42      49.250  20.634  -5.290  1.00  0.00      LA0  C
ATOM    397  C   VAL A  42      50.163  23.820  -7.281  1.00  0.00      LA0  C
ATOM    398  O   VAL A  42      50.411  23.534  -8.446  1.00  0.00      LA0  O
ATOM    399  N   ASP A  43      50.546  24.936  -6.662  1.00  0.00      LA0  N
ATOM    400  H   ASP A  43      50.276  25.120  -5.718  1.00  0.00      LA0  H
ATOM    401  CA  ASP A  43      51.460  25.854  -7.331  1.00  0.00      LA0  C
ATOM    402  CB  ASP A  43      51.541  27.064  -6.416  1.00  0.00      LA0  C
ATOM    403  CG  ASP A  43      52.230  28.273  -6.999  1.00  0.00      LA0  C
ATOM    404  OD1 ASP A  43      52.810  29.029  -6.227  1.00  0.00      LA0  O
ATOM    405  OD2 ASP A  43      52.077  28.564  -8.181  1.00  0.00      LA0  O
ATOM    406  C   ASP A  43      52.800  25.175  -7.561  1.00  0.00      LA0  C
ATOM    407  O   ASP A  43      53.183  24.282  -6.813  1.00  0.00      LA0  O
ATOM    408  N   LEU A  44      53.470  25.567  -8.648  1.00  0.00      LA0  N
ATOM    409  H   LEU A  44      53.182  26.386  -9.146  1.00  0.00      LA0  H
ATOM    410  CA  LEU A  44      54.632  24.758  -9.012  1.00  0.00      LA0  C
ATOM    411  CB  LEU A  44      54.318  23.828 -10.197  1.00  0.00      LA0  C
ATOM    412  CG  LEU A  44      53.382  22.656  -9.865  1.00  0.00      LA0  C
ATOM    413  CD1 LEU A  44      52.928  21.911 -11.121  1.00  0.00      LA0  C
ATOM    414  CD2 LEU A  44      53.985  21.695  -8.836  1.00  0.00      LA0  C
ATOM    415  C   LEU A  44      55.878  25.575  -9.290  1.00  0.00      LA0  C
ATOM    416  O   LEU A  44      55.908  26.434 -10.161  1.00  0.00      LA0  O
ATOM    417  N   PRO A  45      56.940  25.267  -8.509  1.00  0.00      LA0  N
ATOM    418  CD  PRO A  45      56.981  24.311  -7.406  1.00  0.00      LA0  C
ATOM    419  CA  PRO A  45      58.224  25.933  -8.753  1.00  0.00      LA0  C
ATOM    420  CB  PRO A  45      59.051  25.496  -7.539  1.00  0.00      LA0  C
ATOM    421  CG  PRO A  45      58.466  24.151  -7.107  1.00  0.00      LA0  C
ATOM    422  C   PRO A  45      58.833  25.519 -10.085  1.00  0.00      LA0  C
ATOM    423  O   PRO A  45      59.000  24.342 -10.377  1.00  0.00      LA0  O
ATOM    424  N   GLU A  46      59.156  26.553 -10.875  1.00  0.00      LA0  N
ATOM    425  H   GLU A  46      58.915  27.476 -10.588  1.00  0.00      LA0  H
ATOM    426  CA  GLU A  46      59.709  26.300 -12.208  1.00  0.00      LA0  C
ATOM    427  CB  GLU A  46      59.954  27.640 -12.917  1.00  0.00      LA0  C
ATOM    428  CG  GLU A  46      60.344  27.552 -14.401  1.00  0.00      LA0  C
ATOM    429  CD  GLU A  46      59.247  26.867 -15.196  1.00  0.00      LA0  C
ATOM    430  OE1 GLU A  46      58.354  27.560 -15.677  1.00  0.00      LA0  O
ATOM    431  OE2 GLU A  46      59.290  25.645 -15.333  1.00  0.00      LA0  O
ATOM    432  C   GLU A  46      60.959  25.429 -12.220  1.00  0.00      LA0  C
ATOM    433  O   GLU A  46      61.848  25.553 -11.379  1.00  0.00      LA0  O
ATOM    434  N   VAL A  47      60.986  24.528 -13.209  1.00  0.00      LA0  N
ATOM    435  H   VAL A  47      60.306  24.631 -13.940  1.00  0.00      LA0  H
ATOM    436  CA  VAL A  47      62.161  23.675 -13.348  1.00  0.00      LA0  C
ATOM    437  CB  VAL A  47      61.850  22.506 -14.297  1.00  0.00      LA0  C
ATOM    438  CG1 VAL A  47      63.047  21.574 -14.516  1.00  0.00      LA0  C
ATOM    439  CG2 VAL A  47      60.635  21.726 -13.785  1.00  0.00      LA0  C
ATOM    440  C   VAL A  47      63.374  24.479 -13.792  1.00  0.00      LA0  C
ATOM    441  O   VAL A  47      63.365  25.193 -14.786  1.00  0.00      LA0  O
ATOM    442  N   GLY A  48      64.421  24.356 -12.973  1.00  0.00      LA0  N
ATOM    443  H   GLY A  48      64.354  23.740 -12.189  1.00  0.00      LA0  H
ATOM    444  CA  GLY A  48      65.588  25.192 -13.226  1.00  0.00      LA0  C
ATOM    445  C   GLY A  48      65.633  26.462 -12.393  1.00  0.00      LA0  C
ATOM    446  O   GLY A  48      66.569  27.248 -12.472  1.00  0.00      LA0  O
ATOM    447  N   ALA A  49      64.589  26.638 -11.566  1.00  0.00      LA0  N
ATOM    448  H   ALA A  49      63.825  25.993 -11.521  1.00  0.00      LA0  H
ATOM    449  CA  ALA A  49      64.732  27.703 -10.580  1.00  0.00      LA0  C
ATOM    450  CB  ALA A  49      63.364  28.188 -10.099  1.00  0.00      LA0  C
ATOM    451  C   ALA A  49      65.535  27.218  -9.390  1.00  0.00      LA0  C
ATOM    452  O   ALA A  49      65.626  26.023  -9.133  1.00  0.00      LA0  O
ATOM    453  N   THR A  50      66.095  28.194  -8.676  1.00  0.00      LA0  N
ATOM    454  H   THR A  50      66.008  29.155  -8.927  1.00  0.00      LA0  H
ATOM    455  CA  THR A  50      66.898  27.819  -7.521  1.00  0.00      LA0  C
ATOM    456  CB  THR A  50      68.371  28.092  -7.839  1.00  0.00      LA0  C
ATOM    457  OG1 THR A  50      68.683  27.556  -9.131  1.00  0.00      LA0  O
ATOM    458  HG1 THR A  50      69.612  27.670  -9.274  1.00  0.00      LA0  H
ATOM    459  CG2 THR A  50      69.336  27.552  -6.780  1.00  0.00      LA0  C
ATOM    460  C   THR A  50      66.432  28.589  -6.304  1.00  0.00      LA0  C
ATOM    461  O   THR A  50      66.274  29.802  -6.363  1.00  0.00      LA0  O
ATOM    462  N   VAL A  51      66.183  27.832  -5.231  1.00  0.00      LA0  N
ATOM    463  H   VAL A  51      66.399  26.853  -5.252  1.00  0.00      LA0  H
ATOM    464  CA  VAL A  51      65.702  28.455  -3.996  1.00  0.00      LA0  C
ATOM    465  CB  VAL A  51      64.239  28.068  -3.727  1.00  0.00      LA0  C
ATOM    466  CG1 VAL A  51      63.281  28.828  -4.648  1.00  0.00      LA0  C
ATOM    467  CG2 VAL A  51      64.029  26.553  -3.813  1.00  0.00      LA0  C
ATOM    468  C   VAL A  51      66.593  28.051  -2.838  1.00  0.00      LA0  C
ATOM    469  O   VAL A  51      67.462  27.200  -3.000  1.00  0.00      LA0  O
ATOM    470  N   SER A  52      66.351  28.671  -1.684  1.00  0.00      LA0  N
ATOM    471  H   SER A  52      65.659  29.391  -1.595  1.00  0.00      LA0  H
ATOM    472  CA  SER A  52      67.170  28.312  -0.533  1.00  0.00      LA0  C
ATOM    473  CB  SER A  52      67.878  29.549   0.028  1.00  0.00      LA0  C
ATOM    474  OG  SER A  52      68.009  30.544  -0.996  1.00  0.00      LA0  O
ATOM    475  HG  SER A  52      67.149  30.979  -1.009  1.00  0.00      LA0  H
ATOM    476  C   SER A  52      66.392  27.582   0.548  1.00  0.00      LA0  C
ATOM    477  O   SER A  52      65.167  27.540   0.546  1.00  0.00      LA0  O
ATOM    478  N   ALA A  53      67.153  26.998   1.485  1.00  0.00      LA0  N
ATOM    479  H   ALA A  53      68.149  27.012   1.382  1.00  0.00      LA0  H
ATOM    480  CA  ALA A  53      66.522  26.303   2.604  1.00  0.00      LA0  C
ATOM    481  CB  ALA A  53      67.562  25.498   3.387  1.00  0.00      LA0  C
ATOM    482  C   ALA A  53      65.803  27.242   3.555  1.00  0.00      LA0  C
ATOM    483  O   ALA A  53      66.375  27.797   4.486  1.00  0.00      LA0  O
ATOM    484  N   GLY A  54      64.511  27.401   3.267  1.00  0.00      LA0  N
ATOM    485  H   GLY A  54      64.121  26.886   2.499  1.00  0.00      LA0  H
ATOM    486  CA  GLY A  54      63.745  28.367   4.044  1.00  0.00      LA0  C
ATOM    487  C   GLY A  54      62.963  29.345   3.191  1.00  0.00      LA0  C
ATOM    488  O   GLY A  54      62.024  29.979   3.658  1.00  0.00      LA0  O
ATOM    489  N   ASP A  55      63.377  29.417   1.917  1.00  0.00      LA0  N
ATOM    490  H   ASP A  55      64.182  28.932   1.581  1.00  0.00      LA0  H
ATOM    491  CA  ASP A  55      62.599  30.196   0.954  1.00  0.00      LA0  C
ATOM    492  CB  ASP A  55      63.346  30.368  -0.380  1.00  0.00      LA0  C
ATOM    493  CG  ASP A  55      64.704  31.059  -0.285  1.00  0.00      LA0  C
ATOM    494  OD1 ASP A  55      65.241  31.244   0.804  1.00  0.00      LA0  O
ATOM    495  OD2 ASP A  55      65.265  31.369  -1.333  1.00  0.00      LA0  O
ATOM    496  C   ASP A  55      61.292  29.480   0.681  1.00  0.00      LA0  C
ATOM    497  O   ASP A  55      61.089  28.346   1.111  1.00  0.00      LA0  O
ATOM    498  N   ASP A  56      60.408  30.170  -0.044  1.00  0.00      LA0  N
ATOM    499  H   ASP A  56      60.593  31.056  -0.474  1.00  0.00      LA0  H
ATOM    500  CA  ASP A  56      59.213  29.445  -0.455  1.00  0.00      LA0  C
ATOM    501  CB  ASP A  56      58.067  30.426  -0.752  1.00  0.00      LA0  C
ATOM    502  CG  ASP A  56      58.386  31.279  -1.967  1.00  0.00      LA0  C
ATOM    503  OD1 ASP A  56      59.109  32.263  -1.822  1.00  0.00      LA0  O
ATOM    504  OD2 ASP A  56      57.924  30.937  -3.053  1.00  0.00      LA0  O
ATOM    505  C   ASP A  56      59.499  28.514  -1.622  1.00  0.00      LA0  C
ATOM    506  O   ASP A  56      60.617  28.401  -2.118  1.00  0.00      LA0  O
ATOM    507  N   CYS A  57      58.428  27.839  -2.038  1.00  0.00      LA0  N
ATOM    508  H   CYS A  57      57.594  27.863  -1.487  1.00  0.00      LA0  H
ATOM    509  CA  CYS A  57      58.538  27.135  -3.309  1.00  0.00      LA0  C
ATOM    510  CB  CYS A  57      59.105  25.729  -3.116  1.00  0.00      LA0  C
ATOM    511  SG  CYS A  57      58.025  24.641  -2.155  1.00  0.00      LA0  S
ATOM    512  C   CYS A  57      57.238  27.091  -4.080  1.00  0.00      LA0  C
ATOM    513  O   CYS A  57      57.220  27.049  -5.304  1.00  0.00      LA0  O
ATOM    514  N   ALA A  58      56.144  27.081  -3.302  1.00  0.00      LA0  N
ATOM    515  H   ALA A  58      56.203  27.068  -2.301  1.00  0.00      LA0  H
ATOM    516  CA  ALA A  58      54.828  26.995  -3.921  1.00  0.00      LA0  C
ATOM    517  CB  ALA A  58      54.526  25.548  -4.307  1.00  0.00      LA0  C
ATOM    518  C   ALA A  58      53.784  27.416  -2.917  1.00  0.00      LA0  C
ATOM    519  O   ALA A  58      53.966  27.227  -1.725  1.00  0.00      LA0  O
ATOM    520  N   VAL A  59      52.679  27.968  -3.413  1.00  0.00      LA0  N
ATOM    521  H   VAL A  59      52.613  28.140  -4.397  1.00  0.00      LA0  H
ATOM    522  CA  VAL A  59      51.567  28.164  -2.485  1.00  0.00      LA0  C
ATOM    523  CB  VAL A  59      50.775  29.427  -2.871  1.00  0.00      LA0  C
ATOM    524  CG1 VAL A  59      49.646  29.766  -1.890  1.00  0.00      LA0  C
ATOM    525  CG2 VAL A  59      51.730  30.615  -3.007  1.00  0.00      LA0  C
ATOM    526  C   VAL A  59      50.691  26.917  -2.419  1.00  0.00      LA0  C
ATOM    527  O   VAL A  59      50.463  26.221  -3.403  1.00  0.00      LA0  O
ATOM    528  N   ALA A  60      50.211  26.632  -1.201  1.00  0.00      LA0  N
ATOM    529  H   ALA A  60      50.357  27.260  -0.432  1.00  0.00      LA0  H
ATOM    530  CA  ALA A  60      49.292  25.504  -1.103  1.00  0.00      LA0  C
ATOM    531  CB  ALA A  60      49.351  24.877   0.287  1.00  0.00      LA0  C
ATOM    532  C   ALA A  60      47.866  25.911  -1.418  1.00  0.00      LA0  C
ATOM    533  O   ALA A  60      47.078  26.302  -0.557  1.00  0.00      LA0  O
ATOM    534  N   GLU A  61      47.567  25.809  -2.716  1.00  0.00      LA0  N
ATOM    535  H   GLU A  61      48.251  25.460  -3.362  1.00  0.00      LA0  H
ATOM    536  CA  GLU A  61      46.278  26.300  -3.201  1.00  0.00      LA0  C
ATOM    537  CB  GLU A  61      46.440  26.791  -4.633  1.00  0.00      LA0  C
ATOM    538  CG  GLU A  61      47.571  27.827  -4.677  1.00  0.00      LA0  C
ATOM    539  CD  GLU A  61      47.987  28.150  -6.094  1.00  0.00      LA0  C
ATOM    540  OE1 GLU A  61      48.599  29.196  -6.302  1.00  0.00      LA0  O
ATOM    541  OE2 GLU A  61      47.699  27.370  -6.997  1.00  0.00      LA0  O
ATOM    542  C   GLU A  61      45.116  25.344  -2.997  1.00  0.00      LA0  C
ATOM    543  O   GLU A  61      44.556  24.706  -3.880  1.00  0.00      LA0  O
ATOM    544  N   SER A  62      44.797  25.265  -1.713  1.00  0.00      LA0  N
ATOM    545  H   SER A  62      45.219  25.889  -1.059  1.00  0.00      LA0  H
ATOM    546  CA  SER A  62      43.803  24.326  -1.229  1.00  0.00      LA0  C
ATOM    547  CB  SER A  62      44.362  23.747   0.062  1.00  0.00      LA0  C
ATOM    548  OG  SER A  62      45.083  24.771   0.771  1.00  0.00      LA0  O
ATOM    549  HG  SER A  62      45.976  24.756   0.435  1.00  0.00      LA0  H
ATOM    550  C   SER A  62      42.474  25.009  -0.996  1.00  0.00      LA0  C
ATOM    551  O   SER A  62      42.339  26.213  -1.174  1.00  0.00      LA0  O
ATOM    552  N   VAL A  63      41.508  24.204  -0.545  1.00  0.00      LA0  N
ATOM    553  H   VAL A  63      41.666  23.214  -0.565  1.00  0.00      LA0  H
ATOM    554  CA  VAL A  63      40.290  24.852  -0.054  1.00  0.00      LA0  C
ATOM    555  CB  VAL A  63      39.100  23.876  -0.029  1.00  0.00      LA0  C
ATOM    556  CG1 VAL A  63      38.357  23.904  -1.364  1.00  0.00      LA0  C
ATOM    557  CG2 VAL A  63      39.505  22.451   0.363  1.00  0.00      LA0  C
ATOM    558  C   VAL A  63      40.443  25.582   1.280  1.00  0.00      LA0  C
ATOM    559  O   VAL A  63      40.319  26.797   1.370  1.00  0.00      LA0  O
ATOM    560  N   LYS A  64      40.716  24.783   2.323  1.00  0.00      LA0  N
ATOM    561  H   LYS A  64      41.063  23.863   2.136  1.00  0.00      LA0  H
ATOM    562  CA  LYS A  64      40.623  25.300   3.688  1.00  0.00      LA0  C
ATOM    563  CB  LYS A  64      40.324  24.130   4.644  1.00  0.00      LA0  C
ATOM    564  CG  LYS A  64      39.901  24.502   6.072  1.00  0.00      LA0  C
ATOM    565  CD  LYS A  64      39.314  23.354   6.914  1.00  0.00      LA0  C
ATOM    566  CE  LYS A  64      40.244  22.232   7.404  1.00  0.00      LA0  C
ATOM    567  NZ  LYS A  64      40.789  21.433   6.299  1.00  0.00      LA0  N
ATOM    568  HZ1 LYS A  64      41.162  20.524   6.654  1.00  0.00      LA0  H
ATOM    569  HZ2 LYS A  64      40.087  21.231   5.564  1.00  0.00      LA0  H
ATOM    570  HZ3 LYS A  64      41.611  21.925   5.889  1.00  0.00      LA0  H
ATOM    571  C   LYS A  64      41.791  26.184   4.114  1.00  0.00      LA0  C
ATOM    572  O   LYS A  64      41.800  27.381   3.857  1.00  0.00      LA0  O
ATOM    573  N   ALA A  65      42.785  25.584   4.794  1.00  0.00      LA0  N
ATOM    574  H   ALA A  65      42.865  24.590   4.848  1.00  0.00      LA0  H
ATOM    575  CA  ALA A  65      43.783  26.472   5.395  1.00  0.00      LA0  C
ATOM    576  CB  ALA A  65      44.748  25.691   6.286  1.00  0.00      LA0  C
ATOM    577  C   ALA A  65      44.573  27.272   4.375  1.00  0.00      LA0  C
ATOM    578  O   ALA A  65      44.694  26.893   3.215  1.00  0.00      LA0  O
ATOM    579  N   ALA A  66      45.075  28.414   4.845  1.00  0.00      LA0  N
ATOM    580  H   ALA A  66      45.007  28.659   5.810  1.00  0.00      LA0  H
ATOM    581  CA  ALA A  66      45.989  29.150   3.983  1.00  0.00      LA0  C
ATOM    582  CB  ALA A  66      45.749  30.656   4.113  1.00  0.00      LA0  C
ATOM    583  C   ALA A  66      47.392  28.814   4.428  1.00  0.00      LA0  C
ATOM    584  O   ALA A  66      47.637  28.710   5.623  1.00  0.00      LA0  O
ATOM    585  N   SER A  67      48.256  28.601   3.430  1.00  0.00      LA0  N
ATOM    586  H   SER A  67      48.002  28.741   2.473  1.00  0.00      LA0  H
ATOM    587  CA  SER A  67      49.646  28.246   3.702  1.00  0.00      LA0  C
ATOM    588  CB  SER A  67      49.793  26.878   4.394  1.00  0.00      LA0  C
ATOM    589  OG  SER A  67      51.132  26.679   4.867  1.00  0.00      LA0  O
ATOM    590  HG  SER A  67      51.655  26.304   4.155  1.00  0.00      LA0  H
ATOM    591  C   SER A  67      50.384  28.199   2.392  1.00  0.00      LA0  C
ATOM    592  O   SER A  67      49.804  27.964   1.334  1.00  0.00      LA0  O
ATOM    593  N   ASP A  68      51.686  28.394   2.542  1.00  0.00      LA0  N
ATOM    594  H   ASP A  68      52.069  28.688   3.418  1.00  0.00      LA0  H
ATOM    595  CA  ASP A  68      52.593  28.150   1.433  1.00  0.00      LA0  C
ATOM    596  CB  ASP A  68      53.652  29.263   1.364  1.00  0.00      LA0  C
ATOM    597  CG  ASP A  68      53.022  30.609   1.679  1.00  0.00      LA0  C
ATOM    598  OD1 ASP A  68      52.475  31.237   0.778  1.00  0.00      LA0  O
ATOM    599  OD2 ASP A  68      53.036  30.998   2.847  1.00  0.00      LA0  O
ATOM    600  C   ASP A  68      53.206  26.783   1.654  1.00  0.00      LA0  C
ATOM    601  O   ASP A  68      52.778  26.054   2.546  1.00  0.00      LA0  O
ATOM    602  N   ILE A  69      54.198  26.478   0.817  1.00  0.00      LA0  N
ATOM    603  H   ILE A  69      54.446  27.130   0.098  1.00  0.00      LA0  H
ATOM    604  CA  ILE A  69      55.001  25.263   0.888  1.00  0.00      LA0  C
ATOM    605  CB  ILE A  69      54.632  24.310  -0.266  1.00  0.00      LA0  C
ATOM    606  CG2 ILE A  69      55.500  23.047  -0.284  1.00  0.00      LA0  C
ATOM    607  CG1 ILE A  69      53.139  23.968  -0.263  1.00  0.00      LA0  C
ATOM    608  CD1 ILE A  69      52.665  23.336  -1.572  1.00  0.00      LA0  C
ATOM    609  C   ILE A  69      56.422  25.762   0.720  1.00  0.00      LA0  C
ATOM    610  O   ILE A  69      56.689  26.577  -0.162  1.00  0.00      LA0  O
ATOM    611  N   TYR A  70      57.295  25.308   1.620  1.00  0.00      LA0  N
ATOM    612  H   TYR A  70      57.085  24.574   2.277  1.00  0.00      LA0  H
ATOM    613  CA  TYR A  70      58.614  25.922   1.599  1.00  0.00      LA0  C
ATOM    614  CB  TYR A  70      58.950  26.465   2.996  1.00  0.00      LA0  C
ATOM    615  CG  TYR A  70      58.076  27.666   3.312  1.00  0.00      LA0  C
ATOM    616  CD1 TYR A  70      58.601  28.957   3.101  1.00  0.00      LA0  C
ATOM    617  CE1 TYR A  70      57.795  30.078   3.363  1.00  0.00      LA0  C
ATOM    618  CD2 TYR A  70      56.765  27.474   3.799  1.00  0.00      LA0  C
ATOM    619  CE2 TYR A  70      55.956  28.594   4.058  1.00  0.00      LA0  C
ATOM    620  CZ  TYR A  70      56.480  29.884   3.833  1.00  0.00      LA0  C
ATOM    621  OH  TYR A  70      55.693  30.992   4.086  1.00  0.00      LA0  O
ATOM    622  HH  TYR A  70      54.852  30.918   3.627  1.00  0.00      LA0  H
ATOM    623  C   TYR A  70      59.675  24.996   1.034  1.00  0.00      LA0  C
ATOM    624  O   TYR A  70      59.407  23.876   0.616  1.00  0.00      LA0  O
ATOM    625  N   ALA A  71      60.904  25.523   1.004  1.00  0.00      LA0  N
ATOM    626  H   ALA A  71      61.069  26.457   1.326  1.00  0.00      LA0  H
ATOM    627  CA  ALA A  71      61.994  24.690   0.514  1.00  0.00      LA0  C
ATOM    628  CB  ALA A  71      62.867  25.473  -0.462  1.00  0.00      LA0  C
ATOM    629  C   ALA A  71      62.856  24.160   1.643  1.00  0.00      LA0  C
ATOM    630  O   ALA A  71      63.573  24.893   2.313  1.00  0.00      LA0  O
ATOM    631  N   PRO A  72      62.750  22.827   1.852  1.00  0.00      LA0  N
ATOM    632  CD  PRO A  72      61.874  21.898   1.147  1.00  0.00      LA0  C
ATOM    633  CA  PRO A  72      63.501  22.185   2.936  1.00  0.00      LA0  C
ATOM    634  CB  PRO A  72      63.022  20.730   2.856  1.00  0.00      LA0  C
ATOM    635  CG  PRO A  72      61.669  20.775   2.153  1.00  0.00      LA0  C
ATOM    636  C   PRO A  72      65.018  22.322   2.850  1.00  0.00      LA0  C
ATOM    637  O   PRO A  72      65.704  22.550   3.837  1.00  0.00      LA0  O
ATOM    638  N   VAL A  73      65.508  22.135   1.616  1.00  0.00      LA0  N
ATOM    639  H   VAL A  73      64.897  22.054   0.832  1.00  0.00      LA0  H
ATOM    640  CA  VAL A  73      66.937  22.312   1.358  1.00  0.00      LA0  C
ATOM    641  CB  VAL A  73      67.597  20.986   0.950  1.00  0.00      LA0  C
ATOM    642  CG1 VAL A  73      67.695  20.033   2.140  1.00  0.00      LA0  C
ATOM    643  CG2 VAL A  73      66.894  20.330  -0.241  1.00  0.00      LA0  C
ATOM    644  C   VAL A  73      67.079  23.343   0.260  1.00  0.00      LA0  C
ATOM    645  O   VAL A  73      66.080  23.708  -0.352  1.00  0.00      LA0  O
ATOM    646  N   SER A  74      68.317  23.797   0.034  1.00  0.00      LA0  N
ATOM    647  H   SER A  74      69.140  23.408   0.460  1.00  0.00      LA0  H
ATOM    648  CA  SER A  74      68.438  24.704  -1.100  1.00  0.00      LA0  C
ATOM    649  CB  SER A  74      69.568  25.710  -0.873  1.00  0.00      LA0  C
ATOM    650  OG  SER A  74      69.596  26.118   0.502  1.00  0.00      LA0  O
ATOM    651  HG  SER A  74      70.138  25.449   0.928  1.00  0.00      LA0  H
ATOM    652  C   SER A  74      68.629  23.940  -2.394  1.00  0.00      LA0  C
ATOM    653  O   SER A  74      68.724  22.717  -2.405  1.00  0.00      LA0  O
ATOM    654  N   GLY A  75      68.690  24.700  -3.489  1.00  0.00      LA0  N
ATOM    655  H   GLY A  75      68.471  25.676  -3.463  1.00  0.00      LA0  H
ATOM    656  CA  GLY A  75      69.060  24.027  -4.720  1.00  0.00      LA0  C
ATOM    657  C   GLY A  75      68.069  24.218  -5.842  1.00  0.00      LA0  C
ATOM    658  O   GLY A  75      67.233  25.116  -5.847  1.00  0.00      LA0  O
ATOM    659  N   GLU A  76      68.264  23.334  -6.821  1.00  0.00      LA0  N
ATOM    660  H   GLU A  76      68.820  22.531  -6.603  1.00  0.00      LA0  H
ATOM    661  CA  GLU A  76      67.668  23.485  -8.142  1.00  0.00      LA0  C
ATOM    662  CB  GLU A  76      68.771  23.110  -9.129  1.00  0.00      LA0  C
ATOM    663  CG  GLU A  76      68.536  23.247 -10.635  1.00  0.00      LA0  C
ATOM    664  CD  GLU A  76      69.795  22.740 -11.318  1.00  0.00      LA0  C
ATOM    665  OE1 GLU A  76      70.840  23.381 -11.214  1.00  0.00      LA0  O
ATOM    666  OE2 GLU A  76      69.783  21.649 -11.883  1.00  0.00      LA0  O
ATOM    667  C   GLU A  76      66.440  22.608  -8.284  1.00  0.00      LA0  C
ATOM    668  O   GLU A  76      66.445  21.436  -7.926  1.00  0.00      LA0  O
ATOM    669  N   ILE A  77      65.373  23.211  -8.812  1.00  0.00      LA0  N
ATOM    670  H   ILE A  77      65.450  24.160  -9.121  1.00  0.00      LA0  H
ATOM    671  CA  ILE A  77      64.168  22.408  -9.011  1.00  0.00      LA0  C
ATOM    672  CB  ILE A  77      62.911  23.288  -9.112  1.00  0.00      LA0  C
ATOM    673  CG2 ILE A  77      61.643  22.427  -9.076  1.00  0.00      LA0  C
ATOM    674  CG1 ILE A  77      62.884  24.417  -8.074  1.00  0.00      LA0  C
ATOM    675  CD1 ILE A  77      62.850  23.946  -6.620  1.00  0.00      LA0  C
ATOM    676  C   ILE A  77      64.304  21.554 -10.257  1.00  0.00      LA0  C
ATOM    677  O   ILE A  77      64.182  22.039 -11.373  1.00  0.00      LA0  O
ATOM    678  N   VAL A  78      64.592  20.270 -10.031  1.00  0.00      LA0  N
ATOM    679  H   VAL A  78      64.596  19.914  -9.095  1.00  0.00      LA0  H
ATOM    680  CA  VAL A  78      64.822  19.455 -11.223  1.00  0.00      LA0  C
ATOM    681  CB  VAL A  78      65.939  18.430 -11.003  1.00  0.00      LA0  C
ATOM    682  CG1 VAL A  78      67.282  19.149 -10.908  1.00  0.00      LA0  C
ATOM    683  CG2 VAL A  78      65.677  17.505  -9.812  1.00  0.00      LA0  C
ATOM    684  C   VAL A  78      63.589  18.805 -11.822  1.00  0.00      LA0  C
ATOM    685  O   VAL A  78      63.565  18.432 -12.987  1.00  0.00      LA0  O
ATOM    686  N   ALA A  79      62.555  18.685 -10.980  1.00  0.00      LA0  N
ATOM    687  H   ALA A  79      62.613  18.973 -10.022  1.00  0.00      LA0  H
ATOM    688  CA  ALA A  79      61.320  18.118 -11.513  1.00  0.00      LA0  C
ATOM    689  CB  ALA A  79      61.335  16.588 -11.435  1.00  0.00      LA0  C
ATOM    690  C   ALA A  79      60.149  18.613 -10.710  1.00  0.00      LA0  C
ATOM    691  O   ALA A  79      60.302  18.959  -9.546  1.00  0.00      LA0  O
ATOM    692  N   VAL A  80      58.984  18.617 -11.360  1.00  0.00      LA0  N
ATOM    693  H   VAL A  80      58.908  18.305 -12.307  1.00  0.00      LA0  H
ATOM    694  CA  VAL A  80      57.758  18.838 -10.599  1.00  0.00      LA0  C
ATOM    695  CB  VAL A  80      57.089  20.176 -10.956  1.00  0.00      LA0  C
ATOM    696  CG1 VAL A  80      57.890  21.352 -10.403  1.00  0.00      LA0  C
ATOM    697  CG2 VAL A  80      56.812  20.317 -12.457  1.00  0.00      LA0  C
ATOM    698  C   VAL A  80      56.821  17.689 -10.880  1.00  0.00      LA0  C
ATOM    699  O   VAL A  80      57.035  16.937 -11.820  1.00  0.00      LA0  O
ATOM    700  N   ASN A  81      55.787  17.591 -10.044  1.00  0.00      LA0  N
ATOM    701  H   ASN A  81      55.691  18.215  -9.266  1.00  0.00      LA0  H
ATOM    702  CA  ASN A  81      54.712  16.667 -10.392  1.00  0.00      LA0  C
ATOM    703  CB  ASN A  81      54.082  16.139  -9.105  1.00  0.00      LA0  C
ATOM    704  CG  ASN A  81      52.999  15.104  -9.350  1.00  0.00      LA0  C
ATOM    705  OD1 ASN A  81      52.445  14.961 -10.430  1.00  0.00      LA0  O
ATOM    706  ND2 ASN A  81      52.725  14.372  -8.266  1.00  0.00      LA0  N
ATOM    707 HD21 ASN A  81      53.187  14.596  -7.406  1.00  0.00      LA0  H
ATOM    708 HD22 ASN A  81      52.077  13.611  -8.261  1.00  0.00      LA0  H
ATOM    709  C   ASN A  81      53.706  17.380 -11.270  1.00  0.00      LA0  C
ATOM    710  O   ASN A  81      52.860  18.132 -10.799  1.00  0.00      LA0  O
ATOM    711  N   ASP A  82      53.869  17.137 -12.575  1.00  0.00      LA0  N
ATOM    712  H   ASP A  82      54.505  16.427 -12.891  1.00  0.00      LA0  H
ATOM    713  CA  ASP A  82      53.037  17.796 -13.585  1.00  0.00      LA0  C
ATOM    714  CB  ASP A  82      53.407  17.273 -14.981  1.00  0.00      LA0  C
ATOM    715  CG  ASP A  82      53.393  15.754 -14.997  1.00  0.00      LA0  C
ATOM    716  OD1 ASP A  82      52.350  15.177 -15.290  1.00  0.00      LA0  O
ATOM    717  OD2 ASP A  82      54.415  15.157 -14.667  1.00  0.00      LA0  O
ATOM    718  C   ASP A  82      51.539  17.706 -13.329  1.00  0.00      LA0  C
ATOM    719  O   ASP A  82      50.812  18.696 -13.373  1.00  0.00      LA0  O
ATOM    720  N   ALA A  83      51.126  16.479 -12.975  1.00  0.00      LA0  N
ATOM    721  H   ALA A  83      51.775  15.734 -13.154  1.00  0.00      LA0  H
ATOM    722  CA  ALA A  83      49.728  16.216 -12.633  1.00  0.00      LA0  C
ATOM    723  CB  ALA A  83      49.561  14.780 -12.136  1.00  0.00      LA0  C
ATOM    724  C   ALA A  83      49.097  17.156 -11.618  1.00  0.00      LA0  C
ATOM    725  O   ALA A  83      47.904  17.431 -11.657  1.00  0.00      LA0  O
ATOM    726  N   LEU A  84      49.947  17.678 -10.715  1.00  0.00      LA0  N
ATOM    727  H   LEU A  84      50.927  17.478 -10.776  1.00  0.00      LA0  H
ATOM    728  CA  LEU A  84      49.406  18.587  -9.701  1.00  0.00      LA0  C
ATOM    729  CB  LEU A  84      50.411  18.839  -8.581  1.00  0.00      LA0  C
ATOM    730  CG  LEU A  84      50.889  17.584  -7.849  1.00  0.00      LA0  C
ATOM    731  CD1 LEU A  84      51.773  17.967  -6.666  1.00  0.00      LA0  C
ATOM    732  CD2 LEU A  84      49.758  16.644  -7.429  1.00  0.00      LA0  C
ATOM    733  C   LEU A  84      48.844  19.912 -10.201  1.00  0.00      LA0  C
ATOM    734  O   LEU A  84      48.199  20.660  -9.472  1.00  0.00      LA0  O
ATOM    735  N   SER A  85      49.071  20.154 -11.496  1.00  0.00      LA0  N
ATOM    736  H   SER A  85      49.691  19.578 -12.028  1.00  0.00      LA0  H
ATOM    737  CA  SER A  85      48.292  21.202 -12.144  1.00  0.00      LA0  C
ATOM    738  CB  SER A  85      48.866  21.466 -13.540  1.00  0.00      LA0  C
ATOM    739  OG  SER A  85      50.298  21.444 -13.477  1.00  0.00      LA0  O
ATOM    740  HG  SER A  85      50.556  20.539 -13.643  1.00  0.00      LA0  H
ATOM    741  C   SER A  85      46.806  20.866 -12.202  1.00  0.00      LA0  C
ATOM    742  O   SER A  85      45.931  21.517 -11.624  1.00  0.00      LA0  O
ATOM    743  N   ASP A  86      46.564  19.766 -12.917  1.00  0.00      LA0  N
ATOM    744  H   ASP A  86      47.287  19.279 -13.411  1.00  0.00      LA0  H
ATOM    745  CA  ASP A  86      45.187  19.380 -13.195  1.00  0.00      LA0  C
ATOM    746  CB  ASP A  86      45.120  18.574 -14.491  1.00  0.00      LA0  C
ATOM    747  CG  ASP A  86      45.737  19.412 -15.589  1.00  0.00      LA0  C
ATOM    748  OD1 ASP A  86      46.953  19.344 -15.760  1.00  0.00      LA0  O
ATOM    749  OD2 ASP A  86      45.007  20.164 -16.229  1.00  0.00      LA0  O
ATOM    750  C   ASP A  86      44.536  18.663 -12.042  1.00  0.00      LA0  C
ATOM    751  O   ASP A  86      43.557  19.152 -11.483  1.00  0.00      LA0  O
ATOM    752  N   SER A  87      45.155  17.536 -11.677  1.00  0.00      LA0  N
ATOM    753  H   SER A  87      46.006  17.268 -12.133  1.00  0.00      LA0  H
ATOM    754  CA  SER A  87      44.677  16.762 -10.535  1.00  0.00      LA0  C
ATOM    755  CB  SER A  87      44.329  15.349 -10.997  1.00  0.00      LA0  C
ATOM    756  OG  SER A  87      42.906  15.228 -11.064  1.00  0.00      LA0  O
ATOM    757  HG  SER A  87      42.634  15.273 -10.139  1.00  0.00      LA0  H
ATOM    758  C   SER A  87      45.630  16.751  -9.344  1.00  0.00      LA0  C
ATOM    759  O   SER A  87      46.525  15.925  -9.207  1.00  0.00      LA0  O
ATOM    760  N   PRO A  88      45.435  17.768  -8.473  1.00  0.00      LA0  N
ATOM    761  CD  PRO A  88      44.514  18.881  -8.584  1.00  0.00      LA0  C
ATOM    762  CA  PRO A  88      46.296  17.913  -7.302  1.00  0.00      LA0  C
ATOM    763  CB  PRO A  88      46.293  19.423  -7.076  1.00  0.00      LA0  C
ATOM    764  CG  PRO A  88      45.407  20.027  -8.164  1.00  0.00      LA0  C
ATOM    765  C   PRO A  88      45.815  17.165  -6.068  1.00  0.00      LA0  C
ATOM    766  O   PRO A  88      46.560  16.980  -5.114  1.00  0.00      LA0  O
ATOM    767  N   GLU A  89      44.544  16.737  -6.112  1.00  0.00      LA0  N
ATOM    768  H   GLU A  89      44.002  16.822  -6.951  1.00  0.00      LA0  H
ATOM    769  CA  GLU A  89      43.955  15.982  -5.005  1.00  0.00      LA0  C
ATOM    770  CB  GLU A  89      42.458  15.736  -5.265  1.00  0.00      LA0  C
ATOM    771  CG  GLU A  89      42.084  14.743  -6.383  1.00  0.00      LA0  C
ATOM    772  CD  GLU A  89      42.758  15.118  -7.690  1.00  0.00      LA0  C
ATOM    773  OE1 GLU A  89      42.368  16.097  -8.318  1.00  0.00      LA0  O
ATOM    774  OE2 GLU A  89      43.735  14.473  -8.046  1.00  0.00      LA0  O
ATOM    775  C   GLU A  89      44.708  14.705  -4.655  1.00  0.00      LA0  C
ATOM    776  O   GLU A  89      44.697  14.233  -3.523  1.00  0.00      LA0  O
ATOM    777  N   LEU A  90      45.465  14.231  -5.664  1.00  0.00      LA0  N
ATOM    778  H   LEU A  90      45.186  14.506  -6.589  1.00  0.00      LA0  H
ATOM    779  CA  LEU A  90      46.510  13.227  -5.444  1.00  0.00      LA0  C
ATOM    780  CB  LEU A  90      47.478  13.178  -6.628  1.00  0.00      LA0  C
ATOM    781  CG  LEU A  90      46.831  12.756  -7.948  1.00  0.00      LA0  C
ATOM    782  CD1 LEU A  90      47.837  12.810  -9.098  1.00  0.00      LA0  C
ATOM    783  CD2 LEU A  90      46.150  11.389  -7.852  1.00  0.00      LA0  C
ATOM    784  C   LEU A  90      47.309  13.368  -4.155  1.00  0.00      LA0  C
ATOM    785  O   LEU A  90      47.602  12.392  -3.474  1.00  0.00      LA0  O
ATOM    786  N   VAL A  91      47.633  14.634  -3.829  1.00  0.00      LA0  N
ATOM    787  H   VAL A  91      47.319  15.381  -4.416  1.00  0.00      LA0  H
ATOM    788  CA  VAL A  91      48.322  14.891  -2.562  1.00  0.00      LA0  C
ATOM    789  CB  VAL A  91      48.706  16.373  -2.414  1.00  0.00      LA0  C
ATOM    790  CG1 VAL A  91      49.557  16.597  -1.163  1.00  0.00      LA0  C
ATOM    791  CG2 VAL A  91      49.435  16.907  -3.646  1.00  0.00      LA0  C
ATOM    792  C   VAL A  91      47.534  14.427  -1.349  1.00  0.00      LA0  C
ATOM    793  O   VAL A  91      48.039  13.751  -0.466  1.00  0.00      LA0  O
ATOM    794  N   ASN A  92      46.253  14.810  -1.354  1.00  0.00      LA0  N
ATOM    795  H   ASN A  92      45.856  15.268  -2.151  1.00  0.00      LA0  H
ATOM    796  CA  ASN A  92      45.408  14.449  -0.215  1.00  0.00      LA0  C
ATOM    797  CB  ASN A  92      44.077  15.205  -0.248  1.00  0.00      LA0  C
ATOM    798  CG  ASN A  92      44.342  16.695  -0.214  1.00  0.00      LA0  C
ATOM    799  OD1 ASN A  92      44.620  17.326  -1.228  1.00  0.00      LA0  O
ATOM    800  ND2 ASN A  92      44.270  17.241   1.001  1.00  0.00      LA0  N
ATOM    801 HD21 ASN A  92      44.108  16.665   1.807  1.00  0.00      LA0  H
ATOM    802 HD22 ASN A  92      44.387  18.225   1.135  1.00  0.00      LA0  H
ATOM    803  C   ASN A  92      45.174  12.957  -0.072  1.00  0.00      LA0  C
ATOM    804  O   ASN A  92      45.024  12.429   1.021  1.00  0.00      LA0  O
ATOM    805  N   SER A  93      45.190  12.280  -1.231  1.00  0.00      LA0  N
ATOM    806  H   SER A  93      45.206  12.743  -2.122  1.00  0.00      LA0  H
ATOM    807  CA  SER A  93      45.166  10.821  -1.152  1.00  0.00      LA0  C
ATOM    808  CB  SER A  93      44.727  10.249  -2.498  1.00  0.00      LA0  C
ATOM    809  OG  SER A  93      45.214  11.077  -3.562  1.00  0.00      LA0  O
ATOM    810  HG  SER A  93      46.167  11.008  -3.567  1.00  0.00      LA0  H
ATOM    811  C   SER A  93      46.469  10.183  -0.689  1.00  0.00      LA0  C
ATOM    812  O   SER A  93      46.489   9.201   0.042  1.00  0.00      LA0  O
ATOM    813  N   GLU A  94      47.564  10.780  -1.177  1.00  0.00      LA0  N
ATOM    814  H   GLU A  94      47.489  11.613  -1.726  1.00  0.00      LA0  H
ATOM    815  CA  GLU A  94      48.878  10.201  -0.911  1.00  0.00      LA0  C
ATOM    816  CB  GLU A  94      49.400   9.402  -2.099  1.00  0.00      LA0  C
ATOM    817  CG  GLU A  94      48.686   8.132  -2.536  1.00  0.00      LA0  C
ATOM    818  CD  GLU A  94      49.503   7.583  -3.684  1.00  0.00      LA0  C
ATOM    819  OE1 GLU A  94      50.543   6.979  -3.429  1.00  0.00      LA0  O
ATOM    820  OE2 GLU A  94      49.137   7.813  -4.832  1.00  0.00      LA0  O
ATOM    821  C   GLU A  94      49.936  11.253  -0.647  1.00  0.00      LA0  C
ATOM    822  O   GLU A  94      50.788  11.521  -1.493  1.00  0.00      LA0  O
ATOM    823  N   PRO A  95      49.922  11.824   0.577  1.00  0.00      LA0  N
ATOM    824  CD  PRO A  95      49.064  11.507   1.717  1.00  0.00      LA0  C
ATOM    825  CA  PRO A  95      50.865  12.917   0.844  1.00  0.00      LA0  C
ATOM    826  CB  PRO A  95      50.462  13.365   2.252  1.00  0.00      LA0  C
ATOM    827  CG  PRO A  95      49.779  12.160   2.890  1.00  0.00      LA0  C
ATOM    828  C   PRO A  95      52.326  12.511   0.708  1.00  0.00      LA0  C
ATOM    829  O   PRO A  95      53.195  13.298   0.360  1.00  0.00      LA0  O
ATOM    830  N   TYR A  96      52.560  11.221   0.996  1.00  0.00      LA0  N
ATOM    831  H   TYR A  96      51.799  10.624   1.246  1.00  0.00      LA0  H
ATOM    832  CA  TYR A  96      53.940  10.748   0.998  1.00  0.00      LA0  C
ATOM    833  CB  TYR A  96      54.154   9.832   2.207  1.00  0.00      LA0  C
ATOM    834  CG  TYR A  96      53.803  10.566   3.484  1.00  0.00      LA0  C
ATOM    835  CD1 TYR A  96      54.606  11.650   3.883  1.00  0.00      LA0  C
ATOM    836  CE1 TYR A  96      54.311  12.323   5.077  1.00  0.00      LA0  C
ATOM    837  CD2 TYR A  96      52.691  10.149   4.246  1.00  0.00      LA0  C
ATOM    838  CE2 TYR A  96      52.396  10.822   5.445  1.00  0.00      LA0  C
ATOM    839  CZ  TYR A  96      53.217  11.895   5.848  1.00  0.00      LA0  C
ATOM    840  OH  TYR A  96      52.954  12.552   7.033  1.00  0.00      LA0  O
ATOM    841  HH  TYR A  96      52.783  11.885   7.699  1.00  0.00      LA0  H
ATOM    842  C   TYR A  96      54.430  10.088  -0.283  1.00  0.00      LA0  C
ATOM    843  O   TYR A  96      55.590   9.684  -0.390  1.00  0.00      LA0  O
ATOM    844  N   ALA A  97      53.499   9.965  -1.244  1.00  0.00      LA0  N
ATOM    845  H   ALA A  97      52.594  10.387  -1.171  1.00  0.00      LA0  H
ATOM    846  CA  ALA A  97      53.875   9.222  -2.443  1.00  0.00      LA0  C
ATOM    847  CB  ALA A  97      53.479   7.746  -2.318  1.00  0.00      LA0  C
ATOM    848  C   ALA A  97      53.367   9.856  -3.729  1.00  0.00      LA0  C
ATOM    849  O   ALA A  97      54.013  10.757  -4.247  1.00  0.00      LA0  O
ATOM    850  N   GLY A  98      52.202   9.398  -4.227  1.00  0.00      LA0  N
ATOM    851  H   GLY A  98      51.674   8.641  -3.827  1.00  0.00      LA0  H
ATOM    852  CA  GLY A  98      51.703   9.945  -5.494  1.00  0.00      LA0  C
ATOM    853  C   GLY A  98      51.546  11.456  -5.532  1.00  0.00      LA0  C
ATOM    854  O   GLY A  98      51.808  12.122  -6.529  1.00  0.00      LA0  O
ATOM    855  N   GLY A  99      51.144  11.990  -4.371  1.00  0.00      LA0  N
ATOM    856  H   GLY A  99      50.961  11.417  -3.571  1.00  0.00      LA0  H
ATOM    857  CA  GLY A  99      51.075  13.444  -4.290  1.00  0.00      LA0  C
ATOM    858  C   GLY A  99      52.355  14.135  -3.854  1.00  0.00      LA0  C
ATOM    859  O   GLY A  99      52.345  15.119  -3.123  1.00  0.00      LA0  O
ATOM    860  N   TRP A 100      53.474  13.595  -4.357  1.00  0.00      LA0  N
ATOM    861  H   TRP A 100      53.431  12.761  -4.906  1.00  0.00      LA0  H
ATOM    862  CA  TRP A 100      54.719  14.346  -4.222  1.00  0.00      LA0  C
ATOM    863  CB  TRP A 100      55.911  13.478  -4.649  1.00  0.00      LA0  C
ATOM    864  CG  TRP A 100      55.933  13.197  -6.141  1.00  0.00      LA0  C
ATOM    865  CD2 TRP A 100      56.756  13.826  -7.148  1.00  0.00      LA0  C
ATOM    866  CE2 TRP A 100      56.420  13.230  -8.409  1.00  0.00      LA0  C
ATOM    867  CE3 TRP A 100      57.742  14.835  -7.091  1.00  0.00      LA0  C
ATOM    868  CD1 TRP A 100      55.152  12.265  -6.842  1.00  0.00      LA0  C
ATOM    869  NE1 TRP A 100      55.432  12.281  -8.173  1.00  0.00      LA0  N
ATOM    870  HE1 TRP A 100      54.993  11.725  -8.852  1.00  0.00      LA0  H
ATOM    871  CZ2 TRP A 100      57.076  13.652  -9.585  1.00  0.00      LA0  C
ATOM    872  CZ3 TRP A 100      58.390  15.249  -8.274  1.00  0.00      LA0  C
ATOM    873  CH2 TRP A 100      58.061  14.660  -9.514  1.00  0.00      LA0  C
ATOM    874  C   TRP A 100      54.655  15.641  -5.011  1.00  0.00      LA0  C
ATOM    875  O   TRP A 100      53.992  15.706  -6.035  1.00  0.00      LA0  O
ATOM    876  N   ILE A 101      55.341  16.661  -4.491  1.00  0.00      LA0  N
ATOM    877  H   ILE A 101      55.928  16.525  -3.694  1.00  0.00      LA0  H
ATOM    878  CA  ILE A 101      55.220  17.948  -5.169  1.00  0.00      LA0  C
ATOM    879  CB  ILE A 101      55.098  19.083  -4.139  1.00  0.00      LA0  C
ATOM    880  CG2 ILE A 101      54.918  20.455  -4.801  1.00  0.00      LA0  C
ATOM    881  CG1 ILE A 101      53.953  18.777  -3.168  1.00  0.00      LA0  C
ATOM    882  CD1 ILE A 101      53.875  19.756  -1.998  1.00  0.00      LA0  C
ATOM    883  C   ILE A 101      56.323  18.201  -6.181  1.00  0.00      LA0  C
ATOM    884  O   ILE A 101      56.077  18.432  -7.359  1.00  0.00      LA0  O
ATOM    885  N   PHE A 102      57.563  18.141  -5.675  1.00  0.00      LA0  N
ATOM    886  H   PHE A 102      57.737  17.889  -4.721  1.00  0.00      LA0  H
ATOM    887  CA  PHE A 102      58.667  18.388  -6.599  1.00  0.00      LA0  C
ATOM    888  CB  PHE A 102      58.883  19.893  -6.861  1.00  0.00      LA0  C
ATOM    889  CG  PHE A 102      59.380  20.669  -5.663  1.00  0.00      LA0  C
ATOM    890  CD1 PHE A 102      58.454  21.174  -4.727  1.00  0.00      LA0  C
ATOM    891  CD2 PHE A 102      60.765  20.909  -5.524  1.00  0.00      LA0  C
ATOM    892  CE1 PHE A 102      58.913  21.961  -3.655  1.00  0.00      LA0  C
ATOM    893  CE2 PHE A 102      61.225  21.696  -4.452  1.00  0.00      LA0  C
ATOM    894  CZ  PHE A 102      60.293  22.230  -3.539  1.00  0.00      LA0  C
ATOM    895  C   PHE A 102      59.934  17.686  -6.169  1.00  0.00      LA0  C
ATOM    896  O   PHE A 102      60.018  17.168  -5.065  1.00  0.00      LA0  O
ATOM    897  N   LYS A 103      60.909  17.683  -7.078  1.00  0.00      LA0  N
ATOM    898  H   LYS A 103      60.783  18.152  -7.951  1.00  0.00      LA0  H
ATOM    899  CA  LYS A 103      62.216  17.163  -6.706  1.00  0.00      LA0  C
ATOM    900  CB  LYS A 103      62.625  16.008  -7.613  1.00  0.00      LA0  C
ATOM    901  CG  LYS A 103      61.993  14.680  -7.210  1.00  0.00      LA0  C
ATOM    902  CD  LYS A 103      62.349  13.569  -8.195  1.00  0.00      LA0  C
ATOM    903  CE  LYS A 103      61.853  12.195  -7.747  1.00  0.00      LA0  C
ATOM    904  NZ  LYS A 103      62.619  11.738  -6.583  1.00  0.00      LA0  N
ATOM    905  HZ1 LYS A 103      62.511  12.361  -5.758  1.00  0.00      LA0  H
ATOM    906  HZ2 LYS A 103      62.276  10.793  -6.308  1.00  0.00      LA0  H
ATOM    907  HZ3 LYS A 103      63.629  11.611  -6.824  1.00  0.00      LA0  H
ATOM    908  C   LYS A 103      63.246  18.259  -6.782  1.00  0.00      LA0  C
ATOM    909  O   LYS A 103      63.402  18.935  -7.795  1.00  0.00      LA0  O
ATOM    910  N   ILE A 104      63.934  18.404  -5.652  1.00  0.00      LA0  N
ATOM    911  H   ILE A 104      63.752  17.809  -4.868  1.00  0.00      LA0  H
ATOM    912  CA  ILE A 104      65.001  19.388  -5.614  1.00  0.00      LA0  C
ATOM    913  CB  ILE A 104      64.720  20.422  -4.505  1.00  0.00      LA0  C
ATOM    914  CG2 ILE A 104      64.583  19.774  -3.126  1.00  0.00      LA0  C
ATOM    915  CG1 ILE A 104      65.712  21.587  -4.522  1.00  0.00      LA0  C
ATOM    916  CD1 ILE A 104      65.306  22.715  -3.572  1.00  0.00      LA0  C
ATOM    917  C   ILE A 104      66.366  18.730  -5.507  1.00  0.00      LA0  C
ATOM    918  O   ILE A 104      66.650  17.884  -4.666  1.00  0.00      LA0  O
ATOM    919  N   LYS A 105      67.208  19.153  -6.444  1.00  0.00      LA0  N
ATOM    920  H   LYS A 105      66.886  19.852  -7.082  1.00  0.00      LA0  H
ATOM    921  CA  LYS A 105      68.633  18.871  -6.344  1.00  0.00      LA0  C
ATOM    922  CB  LYS A 105      69.208  19.108  -7.736  1.00  0.00      LA0  C
ATOM    923  CG  LYS A 105      70.718  19.210  -7.941  1.00  0.00      LA0  C
ATOM    924  CD  LYS A 105      70.887  19.845  -9.318  1.00  0.00      LA0  C
ATOM    925  CE  LYS A 105      72.288  20.272  -9.740  1.00  0.00      LA0  C
ATOM    926  NZ  LYS A 105      72.129  21.159 -10.898  1.00  0.00      LA0  N
ATOM    927  HZ1 LYS A 105      72.969  21.277 -11.487  1.00  0.00      LA0  H
ATOM    928  HZ2 LYS A 105      71.315  20.882 -11.492  1.00  0.00      LA0  H
ATOM    929  HZ3 LYS A 105      71.811  22.104 -10.588  1.00  0.00      LA0  H
ATOM    930  C   LYS A 105      69.219  19.812  -5.314  1.00  0.00      LA0  C
ATOM    931  O   LYS A 105      69.361  21.003  -5.562  1.00  0.00      LA0  O
ATOM    932  N   ALA A 106      69.509  19.222  -4.147  1.00  0.00      LA0  N
ATOM    933  H   ALA A 106      69.359  18.244  -4.029  1.00  0.00      LA0  H
ATOM    934  CA  ALA A 106      70.061  20.042  -3.071  1.00  0.00      LA0  C
ATOM    935  CB  ALA A 106      70.222  19.220  -1.793  1.00  0.00      LA0  C
ATOM    936  C   ALA A 106      71.408  20.640  -3.417  1.00  0.00      LA0  C
ATOM    937  O   ALA A 106      72.092  20.186  -4.330  1.00  0.00      LA0  O
ATOM    938  N   SER A 107      71.762  21.658  -2.632  1.00  0.00      LA0  N
ATOM    939  H   SER A 107      71.136  21.996  -1.923  1.00  0.00      LA0  H
ATOM    940  CA  SER A 107      73.121  22.181  -2.723  1.00  0.00      LA0  C
ATOM    941  CB  SER A 107      73.234  23.504  -1.966  1.00  0.00      LA0  C
ATOM    942  OG  SER A 107      71.927  24.040  -1.735  1.00  0.00      LA0  O
ATOM    943  HG  SER A 107      71.657  23.694  -0.876  1.00  0.00      LA0  H
ATOM    944  C   SER A 107      74.152  21.201  -2.194  1.00  0.00      LA0  C
ATOM    945  O   SER A 107      75.182  20.945  -2.806  1.00  0.00      LA0  O
ATOM    946  N   ASP A 108      73.795  20.658  -1.021  1.00  0.00      LA0  N
ATOM    947  H   ASP A 108      72.942  20.923  -0.558  1.00  0.00      LA0  H
ATOM    948  CA  ASP A 108      74.672  19.687  -0.378  1.00  0.00      LA0  C
ATOM    949  CB  ASP A 108      75.645  20.423   0.567  1.00  0.00      LA0  C
ATOM    950  CG  ASP A 108      76.747  19.556   1.180  1.00  0.00      LA0  C
ATOM    951  OD1 ASP A 108      76.699  18.332   1.116  1.00  0.00      LA0  O
ATOM    952  OD2 ASP A 108      77.652  20.119   1.787  1.00  0.00      LA0  O
ATOM    953  C   ASP A 108      73.802  18.696   0.364  1.00  0.00      LA0  C
ATOM    954  O   ASP A 108      72.750  19.030   0.897  1.00  0.00      LA0  O
ATOM    955  N   GLU A 109      74.277  17.448   0.387  1.00  0.00      LA0  N
ATOM    956  H   GLU A 109      75.215  17.339   0.053  1.00  0.00      LA0  H
ATOM    957  CA  GLU A 109      73.618  16.438   1.214  1.00  0.00      LA0  C
ATOM    958  CB  GLU A 109      74.362  15.105   1.079  1.00  0.00      LA0  C
ATOM    959  CG  GLU A 109      74.627  14.652  -0.366  1.00  0.00      LA0  C
ATOM    960  CD  GLU A 109      73.426  13.952  -0.975  1.00  0.00      LA0  C
ATOM    961  OE1 GLU A 109      73.415  12.727  -1.014  1.00  0.00      LA0  O
ATOM    962  OE2 GLU A 109      72.497  14.607  -1.442  1.00  0.00      LA0  O
ATOM    963  C   GLU A 109      73.524  16.855   2.682  1.00  0.00      LA0  C
ATOM    964  O   GLU A 109      72.566  16.560   3.388  1.00  0.00      LA0  O
ATOM    965  N   SER A 110      74.560  17.601   3.111  1.00  0.00      LA0  N
ATOM    966  H   SER A 110      75.299  17.855   2.481  1.00  0.00      LA0  H
ATOM    967  CA  SER A 110      74.590  18.058   4.501  1.00  0.00      LA0  C
ATOM    968  CB  SER A 110      75.910  18.777   4.795  1.00  0.00      LA0  C
ATOM    969  OG  SER A 110      75.968  20.012   4.080  1.00  0.00      LA0  O
ATOM    970  HG  SER A 110      76.583  19.895   3.350  1.00  0.00      LA0  H
ATOM    971  C   SER A 110      73.399  18.899   4.949  1.00  0.00      LA0  C
ATOM    972  O   SER A 110      73.025  18.920   6.119  1.00  0.00      LA0  O
ATOM    973  N   GLU A 111      72.773  19.563   3.954  1.00  0.00      LA0  N
ATOM    974  H   GLU A 111      73.126  19.511   3.018  1.00  0.00      LA0  H
ATOM    975  CA  GLU A 111      71.605  20.392   4.264  1.00  0.00      LA0  C
ATOM    976  CB  GLU A 111      71.063  21.079   3.011  1.00  0.00      LA0  C
ATOM    977  CG  GLU A 111      72.061  21.981   2.284  1.00  0.00      LA0  C
ATOM    978  CD  GLU A 111      71.369  22.658   1.117  1.00  0.00      LA0  C
ATOM    979  OE1 GLU A 111      71.055  22.005   0.130  1.00  0.00      LA0  O
ATOM    980  OE2 GLU A 111      71.147  23.859   1.176  1.00  0.00      LA0  O
ATOM    981  C   GLU A 111      70.470  19.678   4.990  1.00  0.00      LA0  C
ATOM    982  O   GLU A 111      69.652  20.291   5.670  1.00  0.00      LA0  O
ATOM    983  N   LEU A 112      70.478  18.337   4.864  1.00  0.00      LA0  N
ATOM    984  H   LEU A 112      71.162  17.903   4.272  1.00  0.00      LA0  H
ATOM    985  CA  LEU A 112      69.542  17.516   5.635  1.00  0.00      LA0  C
ATOM    986  CB  LEU A 112      69.800  16.030   5.392  1.00  0.00      LA0  C
ATOM    987  CG  LEU A 112      69.477  15.580   3.969  1.00  0.00      LA0  C
ATOM    988  CD1 LEU A 112      69.904  14.132   3.729  1.00  0.00      LA0  C
ATOM    989  CD2 LEU A 112      68.005  15.807   3.627  1.00  0.00      LA0  C
ATOM    990  C   LEU A 112      69.479  17.770   7.135  1.00  0.00      LA0  C
ATOM    991  O   LEU A 112      68.450  17.553   7.773  1.00  0.00      LA0  O
ATOM    992  N   GLU A 113      70.596  18.255   7.695  1.00  0.00      LA0  N
ATOM    993  H   GLU A 113      71.436  18.422   7.175  1.00  0.00      LA0  H
ATOM    994  CA  GLU A 113      70.503  18.475   9.137  1.00  0.00      LA0  C
ATOM    995  CB  GLU A 113      71.788  18.064   9.861  1.00  0.00      LA0  C
ATOM    996  CG  GLU A 113      72.147  16.588   9.608  1.00  0.00      LA0  C
ATOM    997  CD  GLU A 113      70.916  15.700   9.744  1.00  0.00      LA0  C
ATOM    998  OE1 GLU A 113      70.352  15.586  10.828  1.00  0.00      LA0  O
ATOM    999  OE2 GLU A 113      70.456  15.170   8.738  1.00  0.00      LA0  O
ATOM   1000  C   GLU A 113      69.935  19.804   9.593  1.00  0.00      LA0  C
ATOM   1001  O   GLU A 113      69.860  20.126  10.770  1.00  0.00      LA0  O
ATOM   1002  N   SER A 114      69.431  20.532   8.590  1.00  0.00      LA0  N
ATOM   1003  H   SER A 114      69.630  20.320   7.634  1.00  0.00      LA0  H
ATOM   1004  CA  SER A 114      68.482  21.591   8.920  1.00  0.00      LA0  C
ATOM   1005  CB  SER A 114      68.406  22.580   7.756  1.00  0.00      LA0  C
ATOM   1006  OG  SER A 114      69.690  22.678   7.124  1.00  0.00      LA0  O
ATOM   1007  HG  SER A 114      69.674  22.060   6.397  1.00  0.00      LA0  H
ATOM   1008  C   SER A 114      67.084  21.072   9.253  1.00  0.00      LA0  C
ATOM   1009  O   SER A 114      66.189  21.807   9.656  1.00  0.00      LA0  O
ATOM   1010  N   LEU A 115      66.918  19.760   9.009  1.00  0.00      LA0  N
ATOM   1011  H   LEU A 115      67.678  19.157   8.773  1.00  0.00      LA0  H
ATOM   1012  CA  LEU A 115      65.569  19.212   9.006  1.00  0.00      LA0  C
ATOM   1013  CB  LEU A 115      65.252  18.683   7.611  1.00  0.00      LA0  C
ATOM   1014  CG  LEU A 115      65.425  19.730   6.516  1.00  0.00      LA0  C
ATOM   1015  CD1 LEU A 115      65.506  19.068   5.148  1.00  0.00      LA0  C
ATOM   1016  CD2 LEU A 115      64.364  20.829   6.587  1.00  0.00      LA0  C
ATOM   1017  C   LEU A 115      65.366  18.120  10.032  1.00  0.00      LA0  C
ATOM   1018  O   LEU A 115      66.280  17.382  10.400  1.00  0.00      LA0  O
ATOM   1019  N   LEU A 116      64.102  18.060  10.467  1.00  0.00      LA0  N
ATOM   1020  H   LEU A 116      63.417  18.595   9.969  1.00  0.00      LA0  H
ATOM   1021  CA  LEU A 116      63.683  17.099  11.485  1.00  0.00      LA0  C
ATOM   1022  CB  LEU A 116      62.248  17.390  11.949  1.00  0.00      LA0  C
ATOM   1023  CG  LEU A 116      62.008  18.666  12.771  1.00  0.00      LA0  C
ATOM   1024  CD1 LEU A 116      62.059  19.961  11.958  1.00  0.00      LA0  C
ATOM   1025  CD2 LEU A 116      60.682  18.575  13.523  1.00  0.00      LA0  C
ATOM   1026  C   LEU A 116      63.743  15.685  10.946  1.00  0.00      LA0  C
ATOM   1027  O   LEU A 116      63.651  15.473   9.743  1.00  0.00      LA0  O
ATOM   1028  N   ASP A 117      63.908  14.736  11.869  1.00  0.00      LA0  N
ATOM   1029  H   ASP A 117      63.964  14.902  12.855  1.00  0.00      LA0  H
ATOM   1030  CA  ASP A 117      63.762  13.350  11.442  1.00  0.00      LA0  C
ATOM   1031  CB  ASP A 117      64.767  12.468  12.203  1.00  0.00      LA0  C
ATOM   1032  CG  ASP A 117      64.327  12.252  13.642  1.00  0.00      LA0  C
ATOM   1033  OD1 ASP A 117      64.023  11.119  13.990  1.00  0.00      LA0  O
ATOM   1034  OD2 ASP A 117      64.224  13.218  14.388  1.00  0.00      LA0  O
ATOM   1035  C   ASP A 117      62.320  12.901  11.635  1.00  0.00      LA0  C
ATOM   1036  O   ASP A 117      61.454  13.704  11.972  1.00  0.00      LA0  O
ATOM   1037  N   ALA A 118      62.105  11.588  11.449  1.00  0.00      LA0  N
ATOM   1038  H   ALA A 118      62.867  10.996  11.195  1.00  0.00      LA0  H
ATOM   1039  CA  ALA A 118      60.783  11.039  11.739  1.00  0.00      LA0  C
ATOM   1040  CB  ALA A 118      60.753   9.537  11.452  1.00  0.00      LA0  C
ATOM   1041  C   ALA A 118      60.312  11.290  13.163  1.00  0.00      LA0  C
ATOM   1042  O   ALA A 118      59.263  11.877  13.397  1.00  0.00      LA0  O
ATOM   1043  N   THR A 119      61.157  10.862  14.109  1.00  0.00      LA0  N
ATOM   1044  H   THR A 119      62.048  10.470  13.875  1.00  0.00      LA0  H
ATOM   1045  CA  THR A 119      60.779  10.997  15.516  1.00  0.00      LA0  C
ATOM   1046  CB  THR A 119      61.832  10.345  16.417  1.00  0.00      LA0  C
ATOM   1047  OG1 THR A 119      62.613   9.381  15.693  1.00  0.00      LA0  O
ATOM   1048  HG1 THR A 119      63.273   9.888  15.220  1.00  0.00      LA0  H
ATOM   1049  CG2 THR A 119      61.192   9.721  17.658  1.00  0.00      LA0  C
ATOM   1050  C   THR A 119      60.525  12.435  15.950  1.00  0.00      LA0  C
ATOM   1051  O   THR A 119      59.554  12.779  16.619  1.00  0.00      LA0  O
ATOM   1052  N   ALA A 120      61.435  13.309  15.484  1.00  0.00      LA0  N
ATOM   1053  H   ALA A 120      62.255  13.002  14.987  1.00  0.00      LA0  H
ATOM   1054  CA  ALA A 120      61.175  14.720  15.763  1.00  0.00      LA0  C
ATOM   1055  CB  ALA A 120      62.356  15.603  15.361  1.00  0.00      LA0  C
ATOM   1056  C   ALA A 120      59.909  15.258  15.118  1.00  0.00      LA0  C
ATOM   1057  O   ALA A 120      59.247  16.141  15.648  1.00  0.00      LA0  O
ATOM   1058  N   TYR A 121      59.564  14.670  13.963  1.00  0.00      LA0  N
ATOM   1059  H   TYR A 121      60.124  13.954  13.540  1.00  0.00      LA0  H
ATOM   1060  CA  TYR A 121      58.275  15.056  13.401  1.00  0.00      LA0  C
ATOM   1061  CB  TYR A 121      58.168  14.681  11.925  1.00  0.00      LA0  C
ATOM   1062  CG  TYR A 121      57.036  15.456  11.293  1.00  0.00      LA0  C
ATOM   1063  CD1 TYR A 121      57.141  16.860  11.205  1.00  0.00      LA0  C
ATOM   1064  CE1 TYR A 121      56.062  17.591  10.691  1.00  0.00      LA0  C
ATOM   1065  CD2 TYR A 121      55.902  14.760  10.830  1.00  0.00      LA0  C
ATOM   1066  CE2 TYR A 121      54.825  15.492  10.307  1.00  0.00      LA0  C
ATOM   1067  CZ  TYR A 121      54.912  16.898  10.270  1.00  0.00      LA0  C
ATOM   1068  OH  TYR A 121      53.837  17.636   9.821  1.00  0.00      LA0  O
ATOM   1069  HH  TYR A 121      53.397  17.168   9.116  1.00  0.00      LA0  H
ATOM   1070  C   TYR A 121      57.064  14.564  14.174  1.00  0.00      LA0  C
ATOM   1071  O   TYR A 121      56.057  15.256  14.270  1.00  0.00      LA0  O
ATOM   1072  N   GLU A 122      57.205  13.365  14.763  1.00  0.00      LA0  N
ATOM   1073  H   GLU A 122      58.020  12.804  14.598  1.00  0.00      LA0  H
ATOM   1074  CA  GLU A 122      56.144  12.915  15.668  1.00  0.00      LA0  C
ATOM   1075  CB  GLU A 122      56.447  11.538  16.255  1.00  0.00      LA0  C
ATOM   1076  CG  GLU A 122      56.626  10.445  15.204  1.00  0.00      LA0  C
ATOM   1077  CD  GLU A 122      56.823   9.116  15.900  1.00  0.00      LA0  C
ATOM   1078  OE1 GLU A 122      57.925   8.862  16.382  1.00  0.00      LA0  O
ATOM   1079  OE2 GLU A 122      55.869   8.342  15.961  1.00  0.00      LA0  O
ATOM   1080  C   GLU A 122      55.900  13.906  16.792  1.00  0.00      LA0  C
ATOM   1081  O   GLU A 122      54.781  14.325  17.073  1.00  0.00      LA0  O
ATOM   1082  N   ALA A 123      57.038  14.337  17.368  1.00  0.00      LA0  N
ATOM   1083  H   ALA A 123      57.900  13.887  17.120  1.00  0.00      LA0  H
ATOM   1084  CA  ALA A 123      56.972  15.439  18.329  1.00  0.00      LA0  C
ATOM   1085  CB  ALA A 123      58.373  15.841  18.796  1.00  0.00      LA0  C
ATOM   1086  C   ALA A 123      56.238  16.661  17.795  1.00  0.00      LA0  C
ATOM   1087  O   ALA A 123      55.265  17.114  18.378  1.00  0.00      LA0  O
ATOM   1088  N   LEU A 124      56.697  17.112  16.615  1.00  0.00      LA0  N
ATOM   1089  H   LEU A 124      57.514  16.690  16.223  1.00  0.00      LA0  H
ATOM   1090  CA  LEU A 124      56.068  18.266  15.968  1.00  0.00      LA0  C
ATOM   1091  CB  LEU A 124      56.853  18.649  14.707  1.00  0.00      LA0  C
ATOM   1092  CG  LEU A 124      56.566  20.059  14.173  1.00  0.00      LA0  C
ATOM   1093  CD1 LEU A 124      56.910  21.143  15.196  1.00  0.00      LA0  C
ATOM   1094  CD2 LEU A 124      57.253  20.317  12.832  1.00  0.00      LA0  C
ATOM   1095  C   LEU A 124      54.575  18.138  15.671  1.00  0.00      LA0  C
ATOM   1096  O   LEU A 124      53.845  19.119  15.575  1.00  0.00      LA0  O
ATOM   1097  N   LEU A 125      54.121  16.883  15.542  1.00  0.00      LA0  N
ATOM   1098  H   LEU A 125      54.748  16.103  15.582  1.00  0.00      LA0  H
ATOM   1099  CA  LEU A 125      52.670  16.721  15.475  1.00  0.00      LA0  C
ATOM   1100  CB  LEU A 125      52.285  15.395  14.823  1.00  0.00      LA0  C
ATOM   1101  CG  LEU A 125      52.584  15.377  13.322  1.00  0.00      LA0  C
ATOM   1102  CD1 LEU A 125      52.255  14.020  12.702  1.00  0.00      LA0  C
ATOM   1103  CD2 LEU A 125      51.884  16.520  12.581  1.00  0.00      LA0  C
ATOM   1104  C   LEU A 125      51.979  16.898  16.814  1.00  0.00      LA0  C
ATOM   1105  O   LEU A 125      50.892  17.467  16.924  1.00  0.00      LA0  O
ATOM   1106  N   GLU A 126      52.670  16.437  17.862  1.00  0.00      LA0  N
ATOM   1107  H   GLU A 126      53.574  16.010  17.787  1.00  0.00      LA0  H
ATOM   1108  CA  GLU A 126      52.067  16.835  19.123  1.00  0.00      LA0  C
ATOM   1109  CB  GLU A 126      52.175  15.802  20.247  1.00  0.00      LA0  C
ATOM   1110  CG  GLU A 126      50.998  14.806  20.157  1.00  0.00      LA0  C
ATOM   1111  CD  GLU A 126      49.666  15.540  19.987  1.00  0.00      LA0  C
ATOM   1112  OE1 GLU A 126      49.074  15.481  18.911  1.00  0.00      LA0  O
ATOM   1113  OE2 GLU A 126      49.246  16.277  20.875  1.00  0.00      LA0  O
ATOM   1114  C   GLU A 126      52.211  18.278  19.560  1.00  0.00      LA0  C
ATOM   1115  O   GLU A 126      51.356  18.775  20.282  1.00  0.00      LA0  O
ATOM   1116  N   ASP A 127      53.194  18.976  18.968  1.00  0.00      LA0  N
ATOM   1117  H   ASP A 127      54.032  18.545  18.626  1.00  0.00      LA0  H
ATOM   1118  CA  ASP A 127      53.026  20.431  18.901  1.00  0.00      LA0  C
ATOM   1119  CB  ASP A 127      54.193  21.131  18.193  1.00  0.00      LA0  C
ATOM   1120  CG  ASP A 127      55.482  21.040  18.971  1.00  0.00      LA0  C
ATOM   1121  OD1 ASP A 127      55.768  21.966  19.724  1.00  0.00      LA0  O
ATOM   1122  OD2 ASP A 127      56.210  20.069  18.786  1.00  0.00      LA0  O
ATOM   1123  C   ASP A 127      51.745  20.819  18.173  1.00  0.00      LA0  C
ATOM   1124  O   ASP A 127      50.748  21.213  18.765  1.00  0.00      LA0  O
ATOM   1125  N   GLU A 128      51.813  20.685  16.829  1.00  0.00      LA0  N
ATOM   1126  H   GLU A 128      52.602  20.192  16.461  1.00  0.00      LA0  H
ATOM   1127  CA  GLU A 128      50.779  21.192  15.915  1.00  0.00      LA0  C
ATOM   1128  CB  GLU A 128      49.940  20.054  15.323  1.00  0.00      LA0  C
ATOM   1129  CG  GLU A 128      49.254  20.342  13.977  1.00  0.00      LA0  C
ATOM   1130  CD  GLU A 128      48.102  21.334  14.077  1.00  0.00      LA0  C
ATOM   1131  OE1 GLU A 128      47.859  22.061  13.123  1.00  0.00      LA0  O
ATOM   1132  OE2 GLU A 128      47.421  21.394  15.095  1.00  0.00      LA0  O
ATOM   1133  C   GLU A 128      49.936  22.334  16.456  1.00  0.00      LA0  C
ATOM   1134  O   GLU A 128      50.498  23.401  16.723  1.00  0.00      LA0  O
END
