# Supplementary material for: Large scale analyses of genotype-phenotype relationships of glycine decarboxylase mutations and neurological disease severity
Source: PLoS Comput Biol. 2020 May 18;16(5):e1007871. doi: 10.1371/journal.pcbi.1007871 (PMC7259800; doi:10.1371/journal.pcbi.1007871)
Supplement: S1 Appendix — (ZIP) [file pcbi.1007871.s011.zip › S1_Appendix/cluspro.TH.ecoli/model.002.10.pdb]

HEADER rec.pdb
REMARK original generated coordinate pdb file
ATOM      1  N   GLN A   4      22.318  45.643  17.313  1.00  0.00      RA0  N
ATOM      2  H   GLN A   4      21.353  45.822  17.140  1.00  0.00      RA0  H
ATOM      3  CA  GLN A   4      23.356  46.702  17.078  1.00  0.00      RA0  C
ATOM      4  CB  GLN A   4      22.868  48.052  17.604  1.00  0.00      RA0  C
ATOM      5  CG  GLN A   4      23.786  49.206  17.202  1.00  0.00      RA0  C
ATOM      6  CD  GLN A   4      23.186  50.514  17.668  1.00  0.00      RA0  C
ATOM      7  OE1 GLN A   4      22.881  50.709  18.837  1.00  0.00      RA0  O
ATOM      8  NE2 GLN A   4      23.025  51.408  16.675  1.00  0.00      RA0  N
ATOM      9 HE21 GLN A   4      23.288  51.193  15.735  1.00  0.00      RA0  H
ATOM     10 HE22 GLN A   4      22.635  52.310  16.864  1.00  0.00      RA0  H
ATOM     11  C   GLN A   4      24.669  46.292  17.706  1.00  0.00      RA0  C
ATOM     12  O   GLN A   4      24.709  45.892  18.876  1.00  0.00      RA0  O
ATOM     13  N   THR A   5      25.745  46.374  16.923  1.00  0.00      RA0  N
ATOM     14  H   THR A   5      25.673  46.794  16.023  1.00  0.00      RA0  H
ATOM     15  CA  THR A   5      27.040  45.928  17.398  1.00  0.00      RA0  C
ATOM     16  CB  THR A   5      27.993  45.734  16.193  1.00  0.00      RA0  C
ATOM     17  OG1 THR A   5      29.302  45.344  16.626  1.00  0.00      RA0  O
ATOM     18  HG1 THR A   5      29.761  44.997  15.851  1.00  0.00      RA0  H
ATOM     19  CG2 THR A   5      28.080  46.972  15.299  1.00  0.00      RA0  C
ATOM     20  C   THR A   5      27.567  46.895  18.439  1.00  0.00      RA0  C
ATOM     21  O   THR A   5      27.394  48.098  18.287  1.00  0.00      RA0  O
ATOM     22  N   PRO A   6      28.258  46.395  19.466  1.00  0.00      RA0  N
ATOM     23  CD  PRO A   6      28.411  44.983  19.788  1.00  0.00      RA0  C
ATOM     24  CA  PRO A   6      28.957  47.285  20.399  1.00  0.00      RA0  C
ATOM     25  CB  PRO A   6      29.665  46.298  21.334  1.00  0.00      RA0  C
ATOM     26  CG  PRO A   6      28.858  45.006  21.240  1.00  0.00      RA0  C
ATOM     27  C   PRO A   6      29.941  48.233  19.721  1.00  0.00      RA0  C
ATOM     28  O   PRO A   6      30.283  49.284  20.285  1.00  0.00      RA0  O
ATOM     29  N   LEU A   7      30.378  47.879  18.514  1.00  0.00      RA0  N
ATOM     30  H   LEU A   7      30.058  47.036  18.075  1.00  0.00      RA0  H
ATOM     31  CA  LEU A   7      31.322  48.712  17.757  1.00  0.00      RA0  C
ATOM     32  CB  LEU A   7      32.175  47.819  16.861  1.00  0.00      RA0  C
ATOM     33  CG  LEU A   7      33.074  46.900  17.677  1.00  0.00      RA0  C
ATOM     34  CD1 LEU A   7      33.837  45.902  16.811  1.00  0.00      RA0  C
ATOM     35  CD2 LEU A   7      34.020  47.728  18.536  1.00  0.00      RA0  C
ATOM     36  C   LEU A   7      30.719  49.845  16.928  1.00  0.00      RA0  C
ATOM     37  O   LEU A   7      31.447  50.554  16.256  1.00  0.00      RA0  O
ATOM     38  N   TYR A   8      29.406  50.055  17.033  1.00  0.00      RA0  N
ATOM     39  H   TYR A   8      28.876  49.478  17.656  1.00  0.00      RA0  H
ATOM     40  CA  TYR A   8      28.697  50.975  16.166  1.00  0.00      RA0  C
ATOM     41  CB  TYR A   8      27.232  51.034  16.581  1.00  0.00      RA0  C
ATOM     42  CG  TYR A   8      26.401  51.547  15.434  1.00  0.00      RA0  C
ATOM     43  CD1 TYR A   8      26.010  52.881  15.385  1.00  0.00      RA0  C
ATOM     44  CE1 TYR A   8      25.226  53.333  14.330  1.00  0.00      RA0  C
ATOM     45  CD2 TYR A   8      26.023  50.668  14.427  1.00  0.00      RA0  C
ATOM     46  CE2 TYR A   8      25.237  51.120  13.377  1.00  0.00      RA0  C
ATOM     47  CZ  TYR A   8      24.834  52.450  13.329  1.00  0.00      RA0  C
ATOM     48  OH  TYR A   8      24.042  52.889  12.289  1.00  0.00      RA0  O
ATOM     49  HH  TYR A   8      23.986  52.211  11.627  1.00  0.00      RA0  H
ATOM     50  C   TYR A   8      29.324  52.367  16.213  1.00  0.00      RA0  C
ATOM     51  O   TYR A   8      29.574  52.947  15.173  1.00  0.00      RA0  O
ATOM     52  N   GLU A   9      29.592  52.896  17.409  1.00  0.00      RA0  N
ATOM     53  H   GLU A   9      29.481  52.343  18.234  1.00  0.00      RA0  H
ATOM     54  CA  GLU A   9      30.170  54.230  17.533  1.00  0.00      RA0  C
ATOM     55  CB  GLU A   9      30.095  54.626  19.012  1.00  0.00      RA0  C
ATOM     56  CG  GLU A   9      30.984  55.777  19.479  1.00  0.00      RA0  C
ATOM     57  CD  GLU A   9      32.330  55.223  19.890  1.00  0.00      RA0  C
ATOM     58  OE1 GLU A   9      32.501  54.005  19.873  1.00  0.00      RA0  O
ATOM     59  OE2 GLU A   9      33.213  56.009  20.214  1.00  0.00      RA0  O
ATOM     60  C   GLU A   9      31.558  54.315  16.916  1.00  0.00      RA0  C
ATOM     61  O   GLU A   9      31.888  55.305  16.257  1.00  0.00      RA0  O
ATOM     62  N   GLN A  10      32.378  53.293  17.147  1.00  0.00      RA0  N
ATOM     63  H   GLN A  10      32.123  52.643  17.862  1.00  0.00      RA0  H
ATOM     64  CA  GLN A  10      33.695  53.234  16.494  1.00  0.00      RA0  C
ATOM     65  CB  GLN A  10      34.527  52.063  17.005  1.00  0.00      RA0  C
ATOM     66  CG  GLN A  10      35.132  52.372  18.370  1.00  0.00      RA0  C
ATOM     67  CD  GLN A  10      35.879  53.688  18.281  1.00  0.00      RA0  C
ATOM     68  OE1 GLN A  10      36.862  53.842  17.551  1.00  0.00      RA0  O
ATOM     69  NE2 GLN A  10      35.361  54.632  19.071  1.00  0.00      RA0  N
ATOM     70 HE21 GLN A  10      34.496  54.469  19.575  1.00  0.00      RA0  H
ATOM     71 HE22 GLN A  10      35.660  55.570  19.235  1.00  0.00      RA0  H
ATOM     72  C   GLN A  10      33.576  53.174  14.974  1.00  0.00      RA0  C
ATOM     73  O   GLN A  10      34.322  53.856  14.263  1.00  0.00      RA0  O
ATOM     74  N   HIS A  11      32.625  52.393  14.458  1.00  0.00      RA0  N
ATOM     75  H   HIS A  11      32.025  51.880  15.072  1.00  0.00      RA0  H
ATOM     76  CA  HIS A  11      32.386  52.402  13.014  1.00  0.00      RA0  C
ATOM     77  CB  HIS A  11      31.222  51.504  12.619  1.00  0.00      RA0  C
ATOM     78  CG  HIS A  11      31.496  50.058  12.926  1.00  0.00      RA0  C
ATOM     79  ND1 HIS A  11      32.632  49.408  12.616  1.00  0.00      RA0  N
ATOM     80  HD1 HIS A  11      33.408  49.746  12.113  1.00  0.00      RA0  H
ATOM     81  CD2 HIS A  11      30.619  49.168  13.545  1.00  0.00      RA0  C
ATOM     82  NE2 HIS A  11      31.240  47.970  13.609  1.00  0.00      RA0  N
ATOM     83  CE1 HIS A  11      32.478  48.117  13.040  1.00  0.00      RA0  C
ATOM     84  C   HIS A  11      32.086  53.799  12.504  1.00  0.00      RA0  C
ATOM     85  O   HIS A  11      32.635  54.214  11.489  1.00  0.00      RA0  O
ATOM     86  N   THR A  12      31.245  54.553  13.210  1.00  0.00      RA0  N
ATOM     87  H   THR A  12      30.754  54.206  14.015  1.00  0.00      RA0  H
ATOM     88  CA  THR A  12      30.918  55.903  12.727  1.00  0.00      RA0  C
ATOM     89  CB  THR A  12      29.741  56.404  13.542  1.00  0.00      RA0  C
ATOM     90  OG1 THR A  12      29.646  55.617  14.729  1.00  0.00      RA0  O
ATOM     91  HG1 THR A  12      30.385  55.857  15.282  1.00  0.00      RA0  H
ATOM     92  CG2 THR A  12      28.437  56.295  12.751  1.00  0.00      RA0  C
ATOM     93  C   THR A  12      32.141  56.811  12.783  1.00  0.00      RA0  C
ATOM     94  O   THR A  12      32.362  57.626  11.882  1.00  0.00      RA0  O
ATOM     95  N   LEU A  13      32.932  56.679  13.840  1.00  0.00      RA0  N
ATOM     96  H   LEU A  13      32.729  55.995  14.545  1.00  0.00      RA0  H
ATOM     97  CA  LEU A  13      34.150  57.471  13.973  1.00  0.00      RA0  C
ATOM     98  CB  LEU A  13      34.779  57.307  15.355  1.00  0.00      RA0  C
ATOM     99  CG  LEU A  13      33.915  57.906  16.463  1.00  0.00      RA0  C
ATOM    100  CD1 LEU A  13      34.632  57.860  17.810  1.00  0.00      RA0  C
ATOM    101  CD2 LEU A  13      33.447  59.323  16.125  1.00  0.00      RA0  C
ATOM    102  C   LEU A  13      35.166  57.137  12.881  1.00  0.00      RA0  C
ATOM    103  O   LEU A  13      35.982  57.983  12.507  1.00  0.00      RA0  O
ATOM    104  N   CYS A  14      35.106  55.903  12.378  1.00  0.00      RA0  N
ATOM    105  H   CYS A  14      34.453  55.248  12.762  1.00  0.00      RA0  H
ATOM    106  CA  CYS A  14      35.954  55.426  11.284  1.00  0.00      RA0  C
ATOM    107  CB  CYS A  14      36.264  53.944  11.491  1.00  0.00      RA0  C
ATOM    108  SG  CYS A  14      37.170  53.623  13.031  1.00  0.00      RA0  S
ATOM    109  C   CYS A  14      35.397  55.732   9.892  1.00  0.00      RA0  C
ATOM    110  O   CYS A  14      35.986  55.323   8.897  1.00  0.00      RA0  O
ATOM    111  N   GLY A  15      34.279  56.453   9.826  1.00  0.00      RA0  N
ATOM    112  H   GLY A  15      33.791  56.709  10.662  1.00  0.00      RA0  H
ATOM    113  CA  GLY A  15      33.716  56.889   8.549  1.00  0.00      RA0  C
ATOM    114  C   GLY A  15      32.884  55.831   7.838  1.00  0.00      RA0  C
ATOM    115  O   GLY A  15      32.760  55.840   6.615  1.00  0.00      RA0  O
ATOM    116  N   ALA A  16      32.291  54.925   8.598  1.00  0.00      RA0  N
ATOM    117  H   ALA A  16      32.392  54.967   9.594  1.00  0.00      RA0  H
ATOM    118  CA  ALA A  16      31.456  53.867   8.003  1.00  0.00      RA0  C
ATOM    119  CB  ALA A  16      30.861  52.978   9.084  1.00  0.00      RA0  C
ATOM    120  C   ALA A  16      30.290  54.405   7.149  1.00  0.00      RA0  C
ATOM    121  O   ALA A  16      29.627  55.384   7.501  1.00  0.00      RA0  O
ATOM    122  N   ARG A  17      30.083  53.784   5.991  1.00  0.00      RA0  N
ATOM    123  H   ARG A  17      30.671  53.013   5.744  1.00  0.00      RA0  H
ATOM    124  CA  ARG A  17      28.847  53.954   5.233  1.00  0.00      RA0  C
ATOM    125  CB  ARG A  17      29.119  54.050   3.729  1.00  0.00      RA0  C
ATOM    126  CG  ARG A  17      29.680  55.383   3.208  1.00  0.00      RA0  C
ATOM    127  CD  ARG A  17      31.098  55.742   3.669  1.00  0.00      RA0  C
ATOM    128  NE  ARG A  17      31.634  56.859   2.892  1.00  0.00      RA0  N
ATOM    129  HE  ARG A  17      31.085  57.113   2.088  1.00  0.00      RA0  H
ATOM    130  CZ  ARG A  17      32.850  57.385   3.230  1.00  0.00      RA0  C
ATOM    131  NH1 ARG A  17      33.465  56.970   4.359  1.00  0.00      RA0  N
ATOM    132 HH11 ARG A  17      34.405  57.213   4.621  1.00  0.00      RA0  H
ATOM    133 HH12 ARG A  17      32.998  56.372   5.026  1.00  0.00      RA0  H
ATOM    134  NH2 ARG A  17      33.428  58.303   2.423  1.00  0.00      RA0  N
ATOM    135 HH21 ARG A  17      34.321  58.714   2.632  1.00  0.00      RA0  H
ATOM    136 HH22 ARG A  17      32.984  58.609   1.576  1.00  0.00      RA0  H
ATOM    137  C   ARG A  17      28.052  52.692   5.551  1.00  0.00      RA0  C
ATOM    138  O   ARG A  17      28.424  51.601   5.152  1.00  0.00      RA0  O
ATOM    139  N   MSE A  18      26.942  52.849   6.263  1.00  0.00      RA0  N
ATOM    140  H   MSE A  18      26.565  53.766   6.384  1.00  0.00      RA0  H
ATOM    141  CA  MSE A  18      26.193  51.711   6.787  1.00  0.00      RA0  C
ATOM    142  CB  MSE A  18      25.445  52.093   8.064  1.00  0.00      RA0  C
ATOM    143  CG  MSE A  18      26.319  52.614   9.201  1.00  0.00      RA0  C
ATOM    144  SE  MSE A  18      27.434  51.372   9.864  1.00  0.00      RA0  S
ATOM    145  CE  MSE A  18      27.930  52.294  11.326  1.00  0.00      RA0  C
ATOM    146  C   MSE A  18      25.153  51.143   5.804  1.00  0.00      RA0  C
ATOM    147  O   MSE A  18      24.553  51.880   5.013  1.00  0.00      RA0  O
ATOM    148  N   VAL A  19      24.946  49.837   5.891  1.00  0.00      RA0  N
ATOM    149  H   VAL A  19      25.460  49.257   6.529  1.00  0.00      RA0  H
ATOM    150  CA  VAL A  19      23.825  49.171   5.232  1.00  0.00      RA0  C
ATOM    151  CB  VAL A  19      24.274  48.433   3.965  1.00  0.00      RA0  C
ATOM    152  CG1 VAL A  19      24.670  49.388   2.838  1.00  0.00      RA0  C
ATOM    153  CG2 VAL A  19      25.375  47.425   4.296  1.00  0.00      RA0  C
ATOM    154  C   VAL A  19      23.218  48.169   6.201  1.00  0.00      RA0  C
ATOM    155  O   VAL A  19      23.788  47.884   7.248  1.00  0.00      RA0  O
ATOM    156  N   ASP A  20      22.059  47.624   5.854  1.00  0.00      RA0  N
ATOM    157  H   ASP A  20      21.676  47.750   4.942  1.00  0.00      RA0  H
ATOM    158  CA  ASP A  20      21.501  46.561   6.663  1.00  0.00      RA0  C
ATOM    159  CB  ASP A  20      20.005  46.350   6.491  1.00  0.00      RA0  C
ATOM    160  CG  ASP A  20      19.704  45.119   7.321  1.00  0.00      RA0  C
ATOM    161  OD1 ASP A  20      19.932  45.185   8.520  1.00  0.00      RA0  O
ATOM    162  OD2 ASP A  20      19.337  44.073   6.783  1.00  0.00      RA0  O
ATOM    163  C   ASP A  20      22.132  45.251   6.279  1.00  0.00      RA0  C
ATOM    164  O   ASP A  20      22.216  44.922   5.097  1.00  0.00      RA0  O
ATOM    165  N   PHE A  21      22.592  44.496   7.272  1.00  0.00      RA0  N
ATOM    166  H   PHE A  21      22.305  44.766   8.190  1.00  0.00      RA0  H
ATOM    167  CA  PHE A  21      23.096  43.151   7.053  1.00  0.00      RA0  C
ATOM    168  CB  PHE A  21      24.582  43.110   7.388  1.00  0.00      RA0  C
ATOM    169  CG  PHE A  21      25.233  41.915   6.740  1.00  0.00      RA0  C
ATOM    170  CD1 PHE A  21      24.970  41.623   5.407  1.00  0.00      RA0  C
ATOM    171  CD2 PHE A  21      26.112  41.122   7.467  1.00  0.00      RA0  C
ATOM    172  CE1 PHE A  21      25.604  40.551   4.793  1.00  0.00      RA0  C
ATOM    173  CE2 PHE A  21      26.746  40.050   6.851  1.00  0.00      RA0  C
ATOM    174  CZ  PHE A  21      26.501  39.770   5.513  1.00  0.00      RA0  C
ATOM    175  C   PHE A  21      22.320  42.193   7.937  1.00  0.00      RA0  C
ATOM    176  O   PHE A  21      22.596  42.069   9.137  1.00  0.00      RA0  O
ATOM    177  N   HIS A  22      21.303  41.559   7.363  1.00  0.00      RA0  N
ATOM    178  H   HIS A  22      20.984  41.945   6.496  1.00  0.00      RA0  H
ATOM    179  CA  HIS A  22      20.471  40.614   8.117  1.00  0.00      RA0  C
ATOM    180  CB  HIS A  22      21.199  39.306   8.449  1.00  0.00      RA0  C
ATOM    181  CG  HIS A  22      22.021  38.795   7.294  1.00  0.00      RA0  C
ATOM    182  ND1 HIS A  22      21.576  38.656   6.032  1.00  0.00      RA0  N
ATOM    183  HD1 HIS A  22      20.682  38.881   5.698  1.00  0.00      RA0  H
ATOM    184  CD2 HIS A  22      23.351  38.371   7.353  1.00  0.00      RA0  C
ATOM    185  NE2 HIS A  22      23.703  37.971   6.109  1.00  0.00      RA0  N
ATOM    186  CE1 HIS A  22      22.614  38.147   5.294  1.00  0.00      RA0  C
ATOM    187  C   HIS A  22      19.960  41.183   9.440  1.00  0.00      RA0  C
ATOM    188  O   HIS A  22      19.955  40.491  10.463  1.00  0.00      RA0  O
ATOM    189  N   GLY A  23      19.505  42.437   9.388  1.00  0.00      RA0  N
ATOM    190  H   GLY A  23      19.615  43.020   8.573  1.00  0.00      RA0  H
ATOM    191  CA  GLY A  23      18.932  43.124  10.542  1.00  0.00      RA0  C
ATOM    192  C   GLY A  23      19.890  43.995  11.343  1.00  0.00      RA0  C
ATOM    193  O   GLY A  23      19.437  44.796  12.172  1.00  0.00      RA0  O
ATOM    194  N   TRP A  24      21.199  43.837  11.104  1.00  0.00      RA0  N
ATOM    195  H   TRP A  24      21.472  43.275  10.322  1.00  0.00      RA0  H
ATOM    196  CA  TRP A  24      22.255  44.642  11.761  1.00  0.00      RA0  C
ATOM    197  CB  TRP A  24      23.522  43.825  12.013  1.00  0.00      RA0  C
ATOM    198  CG  TRP A  24      23.333  42.671  12.965  1.00  0.00      RA0  C
ATOM    199  CD2 TRP A  24      23.849  42.552  14.307  1.00  0.00      RA0  C
ATOM    200  CE2 TRP A  24      23.485  41.276  14.793  1.00  0.00      RA0  C
ATOM    201  CE3 TRP A  24      24.590  43.408  15.113  1.00  0.00      RA0  C
ATOM    202  CD1 TRP A  24      22.680  41.457  12.713  1.00  0.00      RA0  C
ATOM    203  NE1 TRP A  24      22.772  40.632  13.789  1.00  0.00      RA0  N
ATOM    204  HE1 TRP A  24      22.428  39.712  13.824  1.00  0.00      RA0  H
ATOM    205  CZ2 TRP A  24      23.871  40.886  16.070  1.00  0.00      RA0  C
ATOM    206  CZ3 TRP A  24      24.971  43.005  16.387  1.00  0.00      RA0  C
ATOM    207  CH2 TRP A  24      24.612  41.751  16.865  1.00  0.00      RA0  C
ATOM    208  C   TRP A  24      22.688  45.819  10.866  1.00  0.00      RA0  C
ATOM    209  O   TRP A  24      22.888  45.636   9.658  1.00  0.00      RA0  O
ATOM    210  N   MSE A  25      22.893  46.987  11.457  1.00  0.00      RA0  N
ATOM    211  H   MSE A  25      22.788  47.042  12.446  1.00  0.00      RA0  H
ATOM    212  CA  MSE A  25      23.476  48.111  10.726  1.00  0.00      RA0  C
ATOM    213  CB  MSE A  25      22.976  49.439  11.284  1.00  0.00      RA0  C
ATOM    214  CG  MSE A  25      21.485  49.605  11.000  1.00  0.00      RA0  C
ATOM    215  SE  MSE A  25      21.148  49.622   9.233  1.00  0.00      RA0  S
ATOM    216  CE  MSE A  25      19.386  49.266   9.311  1.00  0.00      RA0  C
ATOM    217  C   MSE A  25      24.996  47.992  10.758  1.00  0.00      RA0  C
ATOM    218  O   MSE A  25      25.620  48.212  11.805  1.00  0.00      RA0  O
ATOM    219  N   MSE A  26      25.570  47.665   9.596  1.00  0.00      RA0  N
ATOM    220  H   MSE A  26      25.003  47.595   8.769  1.00  0.00      RA0  H
ATOM    221  CA  MSE A  26      26.991  47.305   9.476  1.00  0.00      RA0  C
ATOM    222  CB  MSE A  26      27.116  45.805   9.183  1.00  0.00      RA0  C
ATOM    223  CG  MSE A  26      26.560  44.890  10.271  1.00  0.00      RA0  C
ATOM    224  SE  MSE A  26      27.443  45.028  11.828  1.00  0.00      RA0  S
ATOM    225  CE  MSE A  26      29.011  44.351  11.261  1.00  0.00      RA0  C
ATOM    226  C   MSE A  26      27.654  48.087   8.358  1.00  0.00      RA0  C
ATOM    227  O   MSE A  26      27.010  48.437   7.362  1.00  0.00      RA0  O
ATOM    228  N   PRO A  27      28.947  48.385   8.499  1.00  0.00      RA0  N
ATOM    229  CD  PRO A  27      29.790  48.116   9.654  1.00  0.00      RA0  C
ATOM    230  CA  PRO A  27      29.642  49.103   7.432  1.00  0.00      RA0  C
ATOM    231  CB  PRO A  27      31.016  49.386   8.040  1.00  0.00      RA0  C
ATOM    232  CG  PRO A  27      30.864  49.183   9.544  1.00  0.00      RA0  C
ATOM    233  C   PRO A  27      29.809  48.337   6.132  1.00  0.00      RA0  C
ATOM    234  O   PRO A  27      30.370  47.255   6.112  1.00  0.00      RA0  O
ATOM    235  N   LEU A  28      29.304  48.907   5.043  1.00  0.00      RA0  N
ATOM    236  H   LEU A  28      28.810  49.771   5.139  1.00  0.00      RA0  H
ATOM    237  CA  LEU A  28      29.578  48.382   3.716  1.00  0.00      RA0  C
ATOM    238  CB  LEU A  28      28.648  49.020   2.687  1.00  0.00      RA0  C
ATOM    239  CG  LEU A  28      28.772  48.370   1.308  1.00  0.00      RA0  C
ATOM    240  CD1 LEU A  28      28.435  46.879   1.356  1.00  0.00      RA0  C
ATOM    241  CD2 LEU A  28      27.947  49.110   0.256  1.00  0.00      RA0  C
ATOM    242  C   LEU A  28      31.047  48.677   3.374  1.00  0.00      RA0  C
ATOM    243  O   LEU A  28      31.740  47.875   2.750  1.00  0.00      RA0  O
ATOM    244  N   HIS A  29      31.473  49.864   3.749  1.00  0.00      RA0  N
ATOM    245  H   HIS A  29      30.890  50.526   4.225  1.00  0.00      RA0  H
ATOM    246  CA  HIS A  29      32.866  50.280   3.592  1.00  0.00      RA0  C
ATOM    247  CB  HIS A  29      33.255  50.537   2.127  1.00  0.00      RA0  C
ATOM    248  CG  HIS A  29      32.260  51.419   1.412  1.00  0.00      RA0  C
ATOM    249  ND1 HIS A  29      31.371  50.961   0.510  1.00  0.00      RA0  N
ATOM    250  HD1 HIS A  29      31.265  50.030   0.210  1.00  0.00      RA0  H
ATOM    251  CD2 HIS A  29      32.105  52.801   1.530  1.00  0.00      RA0  C
ATOM    252  NE2 HIS A  29      31.112  53.176   0.691  1.00  0.00      RA0  N
ATOM    253  CE1 HIS A  29      30.658  52.043   0.061  1.00  0.00      RA0  C
ATOM    254  C   HIS A  29      33.078  51.495   4.461  1.00  0.00      RA0  C
ATOM    255  O   HIS A  29      32.143  52.009   5.054  1.00  0.00      RA0  O
ATOM    256  N   TYR A  30      34.310  51.984   4.483  1.00  0.00      RA0  N
ATOM    257  H   TYR A  30      35.060  51.467   4.046  1.00  0.00      RA0  H
ATOM    258  CA  TYR A  30      34.651  53.153   5.285  1.00  0.00      RA0  C
ATOM    259  CB  TYR A  30      35.694  52.802   6.346  1.00  0.00      RA0  C
ATOM    260  CG  TYR A  30      35.189  51.808   7.365  1.00  0.00      RA0  C
ATOM    261  CD1 TYR A  30      35.234  50.443   7.104  1.00  0.00      RA0  C
ATOM    262  CE1 TYR A  30      34.866  49.537   8.092  1.00  0.00      RA0  C
ATOM    263  CD2 TYR A  30      34.714  52.267   8.587  1.00  0.00      RA0  C
ATOM    264  CE2 TYR A  30      34.352  51.363   9.577  1.00  0.00      RA0  C
ATOM    265  CZ  TYR A  30      34.458  49.999   9.339  1.00  0.00      RA0  C
ATOM    266  OH  TYR A  30      34.165  49.105  10.348  1.00  0.00      RA0  O
ATOM    267  HH  TYR A  30      34.285  48.220  10.019  1.00  0.00      RA0  H
ATOM    268  C   TYR A  30      35.253  54.249   4.414  1.00  0.00      RA0  C
ATOM    269  O   TYR A  30      35.986  55.144   4.908  1.00  0.00      RA0  O
ATOM    270  N   GLY A  31      34.939  54.191   3.122  1.00  0.00      RA0  N
ATOM    271  H   GLY A  31      34.411  53.416   2.779  1.00  0.00      RA0  H
ATOM    272  CA  GLY A  31      35.396  55.192   2.164  1.00  0.00      RA0  C
ATOM    273  C   GLY A  31      35.870  54.611   0.843  1.00  0.00      RA0  C
ATOM    274  O   GLY A  31      35.830  55.287  -0.186  1.00  0.00      RA0  O
ATOM    275  N   SER A  32      36.371  53.386   0.873  1.00  0.00      RA0  N
ATOM    276  H   SER A  32      36.516  52.848   1.708  1.00  0.00      RA0  H
ATOM    277  CA  SER A  32      36.822  52.713  -0.340  1.00  0.00      RA0  C
ATOM    278  CB  SER A  32      38.061  53.434  -0.900  1.00  0.00      RA0  C
ATOM    279  OG  SER A  32      38.991  52.527  -1.477  1.00  0.00      RA0  O
ATOM    280  HG  SER A  32      39.572  52.376  -0.729  1.00  0.00      RA0  H
ATOM    281  C   SER A  32      36.839  51.207  -0.179  1.00  0.00      RA0  C
ATOM    282  O   SER A  32      37.762  50.674   0.427  1.00  0.00      RA0  O
ATOM    283  N   GLN A  33      35.845  50.502  -0.721  1.00  0.00      RA0  N
ATOM    284  H   GLN A  33      35.117  50.974  -1.214  1.00  0.00      RA0  H
ATOM    285  CA  GLN A  33      35.849  49.061  -0.607  1.00  0.00      RA0  C
ATOM    286  CB  GLN A  33      34.510  48.409  -0.952  1.00  0.00      RA0  C
ATOM    287  CG  GLN A  33      34.179  48.285  -2.435  1.00  0.00      RA0  C
ATOM    288  CD  GLN A  33      32.887  47.508  -2.533  1.00  0.00      RA0  C
ATOM    289  OE1 GLN A  33      31.902  47.830  -1.878  1.00  0.00      RA0  O
ATOM    290  NE2 GLN A  33      32.957  46.447  -3.359  1.00  0.00      RA0  N
ATOM    291 HE21 GLN A  33      33.795  46.236  -3.865  1.00  0.00      RA0  H
ATOM    292 HE22 GLN A  33      32.175  45.837  -3.493  1.00  0.00      RA0  H
ATOM    293  C   GLN A  33      37.031  48.413  -1.333  1.00  0.00      RA0  C
ATOM    294  O   GLN A  33      37.523  47.372  -0.893  1.00  0.00      RA0  O
ATOM    295  N   ILE A  34      37.509  49.068  -2.395  1.00  0.00      RA0  N
ATOM    296  H   ILE A  34      37.150  49.975  -2.603  1.00  0.00      RA0  H
ATOM    297  CA  ILE A  34      38.654  48.569  -3.148  1.00  0.00      RA0  C
ATOM    298  CB  ILE A  34      38.802  49.357  -4.449  1.00  0.00      RA0  C
ATOM    299  CG2 ILE A  34      39.996  48.868  -5.269  1.00  0.00      RA0  C
ATOM    300  CG1 ILE A  34      37.503  49.292  -5.255  1.00  0.00      RA0  C
ATOM    301  CD1 ILE A  34      37.156  47.866  -5.692  1.00  0.00      RA0  C
ATOM    302  C   ILE A  34      39.923  48.647  -2.283  1.00  0.00      RA0  C
ATOM    303  O   ILE A  34      40.670  47.668  -2.171  1.00  0.00      RA0  O
ATOM    304  N   ASP A  35      40.147  49.782  -1.638  1.00  0.00      RA0  N
ATOM    305  H   ASP A  35      39.500  50.544  -1.681  1.00  0.00      RA0  H
ATOM    306  CA  ASP A  35      41.325  49.899  -0.740  1.00  0.00      RA0  C
ATOM    307  CB  ASP A  35      41.671  51.327  -0.309  1.00  0.00      RA0  C
ATOM    308  CG  ASP A  35      41.116  51.654   1.068  1.00  0.00      RA0  C
ATOM    309  OD1 ASP A  35      41.715  51.270   2.060  1.00  0.00      RA0  O
ATOM    310  OD2 ASP A  35      40.081  52.302   1.180  1.00  0.00      RA0  O
ATOM    311  C   ASP A  35      41.294  48.934   0.434  1.00  0.00      RA0  C
ATOM    312  O   ASP A  35      42.322  48.467   0.867  1.00  0.00      RA0  O
ATOM    313  N   GLU A  36      40.101  48.658   0.971  1.00  0.00      RA0  N
ATOM    314  H   GLU A  36      39.310  49.178   0.641  1.00  0.00      RA0  H
ATOM    315  CA  GLU A  36      39.930  47.753   2.067  1.00  0.00      RA0  C
ATOM    316  CB  GLU A  36      38.455  47.851   2.494  1.00  0.00      RA0  C
ATOM    317  CG  GLU A  36      38.288  48.990   3.497  1.00  0.00      RA0  C
ATOM    318  CD  GLU A  36      36.955  49.727   3.465  1.00  0.00      RA0  C
ATOM    319  OE1 GLU A  36      35.913  49.089   3.596  1.00  0.00      RA0  O
ATOM    320  OE2 GLU A  36      36.967  50.962   3.364  1.00  0.00      RA0  O
ATOM    321  C   GLU A  36      40.307  46.333   1.615  1.00  0.00      RA0  C
ATOM    322  O   GLU A  36      41.005  45.602   2.312  1.00  0.00      RA0  O
ATOM    323  N   HIS A  37      39.879  45.973   0.420  1.00  0.00      RA0  N
ATOM    324  H   HIS A  37      39.314  46.614  -0.103  1.00  0.00      RA0  H
ATOM    325  CA  HIS A  37      40.215  44.681  -0.162  1.00  0.00      RA0  C
ATOM    326  CB  HIS A  37      39.544  44.557  -1.528  1.00  0.00      RA0  C
ATOM    327  CG  HIS A  37      39.744  43.173  -2.091  1.00  0.00      RA0  C
ATOM    328  ND1 HIS A  37      38.759  42.262  -2.166  1.00  0.00      RA0  N
ATOM    329  HD1 HIS A  37      37.827  42.383  -1.869  1.00  0.00      RA0  H
ATOM    330  CD2 HIS A  37      40.915  42.620  -2.617  1.00  0.00      RA0  C
ATOM    331  NE2 HIS A  37      40.624  41.361  -3.006  1.00  0.00      RA0  N
ATOM    332  CE1 HIS A  37      39.302  41.139  -2.736  1.00  0.00      RA0  C
ATOM    333  C   HIS A  37      41.729  44.562  -0.269  1.00  0.00      RA0  C
ATOM    334  O   HIS A  37      42.311  43.566   0.198  1.00  0.00      RA0  O
ATOM    335  N   HIS A  38      42.358  45.585  -0.838  1.00  0.00      RA0  N
ATOM    336  H   HIS A  38      41.834  46.386  -1.137  1.00  0.00      RA0  H
ATOM    337  CA  HIS A  38      43.808  45.520  -1.079  1.00  0.00      RA0  C
ATOM    338  CB  HIS A  38      44.279  46.652  -1.987  1.00  0.00      RA0  C
ATOM    339  CG  HIS A  38      43.777  46.448  -3.394  1.00  0.00      RA0  C
ATOM    340  ND1 HIS A  38      43.807  45.272  -4.051  1.00  0.00      RA0  N
ATOM    341  HD1 HIS A  38      44.131  44.408  -3.719  1.00  0.00      RA0  H
ATOM    342  CD2 HIS A  38      43.235  47.421  -4.235  1.00  0.00      RA0  C
ATOM    343  NE2 HIS A  38      42.938  46.821  -5.412  1.00  0.00      RA0  N
ATOM    344  CE1 HIS A  38      43.291  45.500  -5.300  1.00  0.00      RA0  C
ATOM    345  C   HIS A  38      44.615  45.560   0.230  1.00  0.00      RA0  C
ATOM    346  O   HIS A  38      45.719  44.999   0.309  1.00  0.00      RA0  O
ATOM    347  N   ALA A  39      44.057  46.171   1.266  1.00  0.00      RA0  N
ATOM    348  H   ALA A  39      43.198  46.675   1.148  1.00  0.00      RA0  H
ATOM    349  CA  ALA A  39      44.681  46.177   2.596  1.00  0.00      RA0  C
ATOM    350  CB  ALA A  39      43.872  47.029   3.577  1.00  0.00      RA0  C
ATOM    351  C   ALA A  39      44.804  44.774   3.160  1.00  0.00      RA0  C
ATOM    352  O   ALA A  39      45.803  44.428   3.774  1.00  0.00      RA0  O
ATOM    353  N   VAL A  40      43.775  43.962   2.980  1.00  0.00      RA0  N
ATOM    354  H   VAL A  40      42.982  44.275   2.451  1.00  0.00      RA0  H
ATOM    355  CA  VAL A  40      43.819  42.610   3.499  1.00  0.00      RA0  C
ATOM    356  CB  VAL A  40      42.426  41.994   3.511  1.00  0.00      RA0  C
ATOM    357  CG1 VAL A  40      42.463  40.540   3.976  1.00  0.00      RA0  C
ATOM    358  CG2 VAL A  40      41.500  42.848   4.379  1.00  0.00      RA0  C
ATOM    359  C   VAL A  40      44.815  41.795   2.686  1.00  0.00      RA0  C
ATOM    360  O   VAL A  40      45.540  40.958   3.235  1.00  0.00      RA0  O
ATOM    361  N   ARG A  41      44.833  42.021   1.384  1.00  0.00      RA0  N
ATOM    362  H   ARG A  41      44.208  42.699   0.994  1.00  0.00      RA0  H
ATOM    363  CA  ARG A  41      45.711  41.256   0.514  1.00  0.00      RA0  C
ATOM    364  CB  ARG A  41      45.376  41.519  -0.955  1.00  0.00      RA0  C
ATOM    365  CG  ARG A  41      44.045  40.933  -1.427  1.00  0.00      RA0  C
ATOM    366  CD  ARG A  41      44.041  39.404  -1.496  1.00  0.00      RA0  C
ATOM    367  NE  ARG A  41      42.763  38.918  -2.016  1.00  0.00      RA0  N
ATOM    368  HE  ARG A  41      42.387  39.365  -2.845  1.00  0.00      RA0  H
ATOM    369  CZ  ARG A  41      42.117  37.907  -1.365  1.00  0.00      RA0  C
ATOM    370  NH1 ARG A  41      42.704  37.296  -0.321  1.00  0.00      RA0  N
ATOM    371 HH11 ARG A  41      42.226  36.608   0.236  1.00  0.00      RA0  H
ATOM    372 HH12 ARG A  41      43.663  37.467  -0.042  1.00  0.00      RA0  H
ATOM    373  NH2 ARG A  41      40.890  37.533  -1.774  1.00  0.00      RA0  N
ATOM    374 HH21 ARG A  41      40.313  36.855  -1.303  1.00  0.00      RA0  H
ATOM    375 HH22 ARG A  41      40.524  37.948  -2.624  1.00  0.00      RA0  H
ATOM    376  C   ARG A  41      47.191  41.564   0.743  1.00  0.00      RA0  C
ATOM    377  O   ARG A  41      48.022  40.713   0.488  1.00  0.00      RA0  O
ATOM    378  N   THR A  42      47.504  42.765   1.203  1.00  0.00      RA0  N
ATOM    379  H   THR A  42      46.801  43.439   1.429  1.00  0.00      RA0  H
ATOM    380  CA  THR A  42      48.920  43.214   1.247  1.00  0.00      RA0  C
ATOM    381  CB  THR A  42      49.235  44.243   0.153  1.00  0.00      RA0  C
ATOM    382  OG1 THR A  42      48.282  45.306   0.140  1.00  0.00      RA0  O
ATOM    383  HG1 THR A  42      47.443  44.915  -0.068  1.00  0.00      RA0  H
ATOM    384  CG2 THR A  42      49.296  43.586  -1.228  1.00  0.00      RA0  C
ATOM    385  C   THR A  42      49.447  43.592   2.627  1.00  0.00      RA0  C
ATOM    386  O   THR A  42      50.678  43.744   2.797  1.00  0.00      RA0  O
ATOM    387  N   ASP A  43      48.563  43.801   3.601  1.00  0.00      RA0  N
ATOM    388  H   ASP A  43      47.579  43.655   3.492  1.00  0.00      RA0  H
ATOM    389  CA  ASP A  43      49.004  44.310   4.898  1.00  0.00      RA0  C
ATOM    390  CB  ASP A  43      49.098  45.841   4.902  1.00  0.00      RA0  C
ATOM    391  CG  ASP A  43      49.624  46.321   6.244  1.00  0.00      RA0  C
ATOM    392  OD1 ASP A  43      50.082  45.513   7.045  1.00  0.00      RA0  O
ATOM    393  OD2 ASP A  43      49.543  47.509   6.534  1.00  0.00      RA0  O
ATOM    394  C   ASP A  43      48.089  43.764   6.004  1.00  0.00      RA0  C
ATOM    395  O   ASP A  43      48.233  42.591   6.395  1.00  0.00      RA0  O
ATOM    396  N   ALA A  44      47.140  44.565   6.489  1.00  0.00      RA0  N
ATOM    397  H   ALA A  44      46.987  45.497   6.155  1.00  0.00      RA0  H
ATOM    398  CA  ALA A  44      46.194  44.086   7.503  1.00  0.00      RA0  C
ATOM    399  CB  ALA A  44      46.794  44.191   8.904  1.00  0.00      RA0  C
ATOM    400  C   ALA A  44      44.907  44.912   7.458  1.00  0.00      RA0  C
ATOM    401  O   ALA A  44      44.949  46.151   7.470  1.00  0.00      RA0  O
ATOM    402  N   GLY A  45      43.784  44.199   7.443  1.00  0.00      RA0  N
ATOM    403  H   GLY A  45      43.811  43.197   7.426  1.00  0.00      RA0  H
ATOM    404  CA  GLY A  45      42.471  44.813   7.598  1.00  0.00      RA0  C
ATOM    405  C   GLY A  45      41.689  44.078   8.662  1.00  0.00      RA0  C
ATOM    406  O   GLY A  45      42.001  42.941   8.989  1.00  0.00      RA0  O
ATOM    407  N   MSE A  46      40.634  44.695   9.171  1.00  0.00      RA0  N
ATOM    408  H   MSE A  46      40.383  45.621   8.873  1.00  0.00      RA0  H
ATOM    409  CA  MSE A  46      39.783  44.020  10.113  1.00  0.00      RA0  C
ATOM    410  CB  MSE A  46      40.166  44.379  11.545  1.00  0.00      RA0  C
ATOM    411  CG  MSE A  46      39.997  45.869  11.818  1.00  0.00      RA0  C
ATOM    412  SE  MSE A  46      40.450  46.305  13.496  1.00  0.00      RA0  S
ATOM    413  CE  MSE A  46      40.462  48.082  13.249  1.00  0.00      RA0  C
ATOM    414  C   MSE A  46      38.309  44.298   9.904  1.00  0.00      RA0  C
ATOM    415  O   MSE A  46      37.922  45.360   9.435  1.00  0.00      RA0  O
ATOM    416  N   PHE A  47      37.522  43.309  10.307  1.00  0.00      RA0  N
ATOM    417  H   PHE A  47      37.928  42.541  10.807  1.00  0.00      RA0  H
ATOM    418  CA  PHE A  47      36.079  43.300  10.121  1.00  0.00      RA0  C
ATOM    419  CB  PHE A  47      35.650  42.161   9.195  1.00  0.00      RA0  C
ATOM    420  CG  PHE A  47      36.396  42.178   7.883  1.00  0.00      RA0  C
ATOM    421  CD1 PHE A  47      37.611  41.511   7.761  1.00  0.00      RA0  C
ATOM    422  CD2 PHE A  47      35.854  42.837   6.788  1.00  0.00      RA0  C
ATOM    423  CE1 PHE A  47      38.273  41.484   6.541  1.00  0.00      RA0  C
ATOM    424  CE2 PHE A  47      36.513  42.807   5.566  1.00  0.00      RA0  C
ATOM    425  CZ  PHE A  47      37.716  42.124   5.441  1.00  0.00      RA0  C
ATOM    426  C   PHE A  47      35.406  43.063  11.465  1.00  0.00      RA0  C
ATOM    427  O   PHE A  47      35.855  42.232  12.288  1.00  0.00      RA0  O
ATOM    428  N   ASP A  48      34.328  43.799  11.710  1.00  0.00      RA0  N
ATOM    429  H   ASP A  48      33.950  44.387  10.998  1.00  0.00      RA0  H
ATOM    430  CA  ASP A  48      33.477  43.515  12.842  1.00  0.00      RA0  C
ATOM    431  CB  ASP A  48      32.503  44.626  13.193  1.00  0.00      RA0  C
ATOM    432  CG  ASP A  48      31.657  44.043  14.302  1.00  0.00      RA0  C
ATOM    433  OD1 ASP A  48      32.242  43.441  15.183  1.00  0.00      RA0  O
ATOM    434  OD2 ASP A  48      30.433  44.123  14.278  1.00  0.00      RA0  O
ATOM    435  C   ASP A  48      32.610  42.324  12.472  1.00  0.00      RA0  C
ATOM    436  O   ASP A  48      31.790  42.437  11.560  1.00  0.00      RA0  O
ATOM    437  N   VAL A  49      32.811  41.207  13.143  1.00  0.00      RA0  N
ATOM    438  H   VAL A  49      33.381  41.264  13.968  1.00  0.00      RA0  H
ATOM    439  CA  VAL A  49      31.989  40.024  12.914  1.00  0.00      RA0  C
ATOM    440  CB  VAL A  49      32.837  38.857  12.404  1.00  0.00      RA0  C
ATOM    441  CG1 VAL A  49      33.145  39.041  10.917  1.00  0.00      RA0  C
ATOM    442  CG2 VAL A  49      34.118  38.690  13.219  1.00  0.00      RA0  C
ATOM    443  C   VAL A  49      31.198  39.673  14.179  1.00  0.00      RA0  C
ATOM    444  O   VAL A  49      30.904  38.514  14.425  1.00  0.00      RA0  O
ATOM    445  N   SER A  50      30.753  40.704  14.897  1.00  0.00      RA0  N
ATOM    446  H   SER A  50      31.007  41.652  14.670  1.00  0.00      RA0  H
ATOM    447  CA  SER A  50      29.992  40.524  16.126  1.00  0.00      RA0  C
ATOM    448  CB  SER A  50      30.058  41.782  16.986  1.00  0.00      RA0  C
ATOM    449  OG  SER A  50      31.418  41.999  17.372  1.00  0.00      RA0  O
ATOM    450  HG  SER A  50      31.789  42.542  16.678  1.00  0.00      RA0  H
ATOM    451  C   SER A  50      28.561  40.100  15.828  1.00  0.00      RA0  C
ATOM    452  O   SER A  50      27.840  39.673  16.732  1.00  0.00      RA0  O
ATOM    453  N   HIS A  51      28.182  40.234  14.568  1.00  0.00      RA0  N
ATOM    454  H   HIS A  51      28.822  40.657  13.930  1.00  0.00      RA0  H
ATOM    455  CA  HIS A  51      26.905  39.713  14.046  1.00  0.00      RA0  C
ATOM    456  CB  HIS A  51      26.572  40.333  12.684  1.00  0.00      RA0  C
ATOM    457  CG  HIS A  51      27.300  39.618  11.571  1.00  0.00      RA0  C
ATOM    458  ND1 HIS A  51      26.671  38.878  10.641  1.00  0.00      RA0  N
ATOM    459  HD1 HIS A  51      25.700  38.764  10.566  1.00  0.00      RA0  H
ATOM    460  CD2 HIS A  51      28.674  39.593  11.313  1.00  0.00      RA0  C
ATOM    461  NE2 HIS A  51      28.864  38.823  10.214  1.00  0.00      RA0  N
ATOM    462  CE1 HIS A  51      27.633  38.382   9.800  1.00  0.00      RA0  C
ATOM    463  C   HIS A  51      26.854  38.188  14.001  1.00  0.00      RA0  C
ATOM    464  O   HIS A  51      25.781  37.616  13.793  1.00  0.00      RA0  O
ATOM    465  N   MSE A  52      27.981  37.529  14.208  1.00  0.00      RA0  N
ATOM    466  H   MSE A  52      28.814  37.987  14.524  1.00  0.00      RA0  H
ATOM    467  CA  MSE A  52      27.973  36.092  14.266  1.00  0.00      RA0  C
ATOM    468  CB  MSE A  52      29.261  35.502  13.691  1.00  0.00      RA0  C
ATOM    469  CG  MSE A  52      29.499  35.932  12.244  1.00  0.00      RA0  C
ATOM    470  SE  MSE A  52      30.941  35.155  11.499  1.00  0.00      RA0  S
ATOM    471  CE  MSE A  52      30.280  33.486  11.363  1.00  0.00      RA0  C
ATOM    472  C   MSE A  52      27.752  35.628  15.676  1.00  0.00      RA0  C
ATOM    473  O   MSE A  52      28.115  36.314  16.642  1.00  0.00      RA0  O
ATOM    474  N   THR A  53      27.146  34.449  15.781  1.00  0.00      RA0  N
ATOM    475  H   THR A  53      26.970  33.887  14.995  1.00  0.00      RA0  H
ATOM    476  CA  THR A  53      26.714  33.896  17.062  1.00  0.00      RA0  C
ATOM    477  CB  THR A  53      25.291  33.441  16.820  1.00  0.00      RA0  C
ATOM    478  OG1 THR A  53      24.512  34.600  16.481  1.00  0.00      RA0  O
ATOM    479  HG1 THR A  53      24.966  35.012  15.751  1.00  0.00      RA0  H
ATOM    480  CG2 THR A  53      24.697  32.674  17.998  1.00  0.00      RA0  C
ATOM    481  C   THR A  53      27.675  32.794  17.498  1.00  0.00      RA0  C
ATOM    482  O   THR A  53      27.947  31.852  16.754  1.00  0.00      RA0  O
ATOM    483  N   ILE A  54      28.219  32.942  18.699  1.00  0.00      RA0  N
ATOM    484  H   ILE A  54      27.928  33.701  19.283  1.00  0.00      RA0  H
ATOM    485  CA  ILE A  54      29.060  31.923  19.308  1.00  0.00      RA0  C
ATOM    486  CB  ILE A  54      30.195  32.598  20.071  1.00  0.00      RA0  C
ATOM    487  CG2 ILE A  54      31.088  31.574  20.766  1.00  0.00      RA0  C
ATOM    488  CG1 ILE A  54      30.978  33.521  19.136  1.00  0.00      RA0  C
ATOM    489  CD1 ILE A  54      32.049  34.324  19.873  1.00  0.00      RA0  C
ATOM    490  C   ILE A  54      28.161  31.103  20.242  1.00  0.00      RA0  C
ATOM    491  O   ILE A  54      27.425  31.665  21.073  1.00  0.00      RA0  O
ATOM    492  N   VAL A  55      28.184  29.787  20.052  1.00  0.00      RA0  N
ATOM    493  H   VAL A  55      28.853  29.373  19.434  1.00  0.00      RA0  H
ATOM    494  CA  VAL A  55      27.349  28.884  20.811  1.00  0.00      RA0  C
ATOM    495  CB  VAL A  55      26.453  28.087  19.863  1.00  0.00      RA0  C
ATOM    496  CG1 VAL A  55      25.564  27.118  20.638  1.00  0.00      RA0  C
ATOM    497  CG2 VAL A  55      25.652  29.007  18.943  1.00  0.00      RA0  C
ATOM    498  C   VAL A  55      28.281  27.951  21.538  1.00  0.00      RA0  C
ATOM    499  O   VAL A  55      29.040  27.205  20.907  1.00  0.00      RA0  O
ATOM    500  N   ASP A  56      28.211  27.986  22.860  1.00  0.00      RA0  N
ATOM    501  H   ASP A  56      27.577  28.598  23.319  1.00  0.00      RA0  H
ATOM    502  CA  ASP A  56      28.956  27.048  23.671  1.00  0.00      RA0  C
ATOM    503  CB  ASP A  56      29.439  27.726  24.976  1.00  0.00      RA0  C
ATOM    504  CG  ASP A  56      30.530  28.782  24.773  1.00  0.00      RA0  C
ATOM    505  OD1 ASP A  56      30.971  29.001  23.653  1.00  0.00      RA0  O
ATOM    506  OD2 ASP A  56      30.978  29.401  25.743  1.00  0.00      RA0  O
ATOM    507  C   ASP A  56      28.116  25.828  24.017  1.00  0.00      RA0  C
ATOM    508  O   ASP A  56      26.960  25.950  24.410  1.00  0.00      RA0  O
ATOM    509  N   LEU A  57      28.729  24.659  23.855  1.00  0.00      RA0  N
ATOM    510  H   LEU A  57      29.703  24.643  23.624  1.00  0.00      RA0  H
ATOM    511  CA  LEU A  57      28.103  23.379  24.134  1.00  0.00      RA0  C
ATOM    512  CB  LEU A  57      28.128  22.490  22.896  1.00  0.00      RA0  C
ATOM    513  CG  LEU A  57      27.406  23.063  21.679  1.00  0.00      RA0  C
ATOM    514  CD1 LEU A  57      27.518  22.110  20.493  1.00  0.00      RA0  C
ATOM    515  CD2 LEU A  57      25.950  23.413  21.977  1.00  0.00      RA0  C
ATOM    516  C   LEU A  57      28.813  22.653  25.271  1.00  0.00      RA0  C
ATOM    517  O   LEU A  57      30.009  22.434  25.190  1.00  0.00      RA0  O
ATOM    518  N   ARG A  58      28.069  22.237  26.300  1.00  0.00      RA0  N
ATOM    519  H   ARG A  58      27.080  22.405  26.318  1.00  0.00      RA0  H
ATOM    520  CA  ARG A  58      28.656  21.606  27.470  1.00  0.00      RA0  C
ATOM    521  CB  ARG A  58      28.573  22.589  28.618  1.00  0.00      RA0  C
ATOM    522  CG  ARG A  58      29.857  23.358  28.926  1.00  0.00      RA0  C
ATOM    523  CD  ARG A  58      30.031  23.481  30.444  1.00  0.00      RA0  C
ATOM    524  NE  ARG A  58      30.151  22.146  31.025  1.00  0.00      RA0  N
ATOM    525  HE  ARG A  58      31.012  21.644  30.860  1.00  0.00      RA0  H
ATOM    526  CZ  ARG A  58      29.073  21.525  31.584  1.00  0.00      RA0  C
ATOM    527  NH1 ARG A  58      27.939  22.222  31.788  1.00  0.00      RA0  N
ATOM    528 HH11 ARG A  58      27.070  21.874  32.155  1.00  0.00      RA0  H
ATOM    529 HH12 ARG A  58      27.819  23.191  31.520  1.00  0.00      RA0  H
ATOM    530  NH2 ARG A  58      29.156  20.218  31.883  1.00  0.00      RA0  N
ATOM    531 HH21 ARG A  58      28.423  19.689  32.300  1.00  0.00      RA0  H
ATOM    532 HH22 ARG A  58      30.009  19.710  31.652  1.00  0.00      RA0  H
ATOM    533  C   ARG A  58      27.929  20.296  27.806  1.00  0.00      RA0  C
ATOM    534  O   ARG A  58      26.718  20.205  27.682  1.00  0.00      RA0  O
ATOM    535  N   GLY A  59      28.672  19.309  28.271  1.00  0.00      RA0  N
ATOM    536  H   GLY A  59      29.662  19.423  28.404  1.00  0.00      RA0  H
ATOM    537  CA  GLY A  59      28.104  18.014  28.623  1.00  0.00      RA0  C
ATOM    538  C   GLY A  59      29.040  16.897  28.203  1.00  0.00      RA0  C
ATOM    539  O   GLY A  59      29.740  17.010  27.195  1.00  0.00      RA0  O
ATOM    540  N   SER A  60      29.039  15.806  28.966  1.00  0.00      RA0  N
ATOM    541  H   SER A  60      28.432  15.759  29.759  1.00  0.00      RA0  H
ATOM    542  CA  SER A  60      29.957  14.700  28.725  1.00  0.00      RA0  C
ATOM    543  CB  SER A  60      29.786  13.854  29.964  1.00  0.00      RA0  C
ATOM    544  OG  SER A  60      29.447  14.799  30.990  1.00  0.00      RA0  O
ATOM    545  HG  SER A  60      30.122  15.477  30.961  1.00  0.00      RA0  H
ATOM    546  C   SER A  60      29.752  14.043  27.361  1.00  0.00      RA0  C
ATOM    547  O   SER A  60      30.701  13.465  26.814  1.00  0.00      RA0  O
ATOM    548  N   ARG A  61      28.539  14.152  26.803  1.00  0.00      RA0  N
ATOM    549  H   ARG A  61      27.847  14.724  27.240  1.00  0.00      RA0  H
ATOM    550  CA  ARG A  61      28.235  13.580  25.491  1.00  0.00      RA0  C
ATOM    551  CB  ARG A  61      26.830  12.991  25.543  1.00  0.00      RA0  C
ATOM    552  CG  ARG A  61      26.641  12.140  26.803  1.00  0.00      RA0  C
ATOM    553  CD  ARG A  61      25.265  11.481  26.862  1.00  0.00      RA0  C
ATOM    554  NE  ARG A  61      25.061  10.707  25.645  1.00  0.00      RA0  N
ATOM    555  HE  ARG A  61      25.885  10.391  25.151  1.00  0.00      RA0  H
ATOM    556  CZ  ARG A  61      23.824  10.518  25.115  1.00  0.00      RA0  C
ATOM    557  NH1 ARG A  61      22.737  10.932  25.807  1.00  0.00      RA0  N
ATOM    558 HH11 ARG A  61      21.792  10.908  25.447  1.00  0.00      RA0  H
ATOM    559 HH12 ARG A  61      22.832  11.319  26.727  1.00  0.00      RA0  H
ATOM    560  NH2 ARG A  61      23.734   9.935  23.904  1.00  0.00      RA0  N
ATOM    561 HH21 ARG A  61      22.884   9.710  23.427  1.00  0.00      RA0  H
ATOM    562 HH22 ARG A  61      24.590   9.706  23.395  1.00  0.00      RA0  H
ATOM    563  C   ARG A  61      28.377  14.586  24.343  1.00  0.00      RA0  C
ATOM    564  O   ARG A  61      27.883  14.349  23.255  1.00  0.00      RA0  O
ATOM    565  N   THR A  62      29.068  15.696  24.556  1.00  0.00      RA0  N
ATOM    566  H   THR A  62      29.506  15.910  25.431  1.00  0.00      RA0  H
ATOM    567  CA  THR A  62      29.125  16.716  23.498  1.00  0.00      RA0  C
ATOM    568  CB  THR A  62      29.752  17.999  24.034  1.00  0.00      RA0  C
ATOM    569  OG1 THR A  62      29.007  18.441  25.170  1.00  0.00      RA0  O
ATOM    570  HG1 THR A  62      29.544  18.233  25.927  1.00  0.00      RA0  H
ATOM    571  CG2 THR A  62      29.771  19.099  22.975  1.00  0.00      RA0  C
ATOM    572  C   THR A  62      29.753  16.227  22.195  1.00  0.00      RA0  C
ATOM    573  O   THR A  62      29.208  16.500  21.115  1.00  0.00      RA0  O
ATOM    574  N   ARG A  63      30.862  15.494  22.279  1.00  0.00      RA0  N
ATOM    575  H   ARG A  63      31.248  15.288  23.179  1.00  0.00      RA0  H
ATOM    576  CA  ARG A  63      31.512  14.989  21.056  1.00  0.00      RA0  C
ATOM    577  CB  ARG A  63      32.854  14.316  21.350  1.00  0.00      RA0  C
ATOM    578  CG  ARG A  63      33.626  14.110  20.044  1.00  0.00      RA0  C
ATOM    579  CD  ARG A  63      34.920  13.308  20.176  1.00  0.00      RA0  C
ATOM    580  NE  ARG A  63      35.864  13.924  21.104  1.00  0.00      RA0  N
ATOM    581  HE  ARG A  63      35.768  13.785  22.106  1.00  0.00      RA0  H
ATOM    582  CZ  ARG A  63      36.934  14.642  20.661  1.00  0.00      RA0  C
ATOM    583  NH1 ARG A  63      37.063  14.953  19.357  1.00  0.00      RA0  N
ATOM    584 HH11 ARG A  63      37.876  15.447  19.027  1.00  0.00      RA0  H
ATOM    585 HH12 ARG A  63      36.375  14.736  18.657  1.00  0.00      RA0  H
ATOM    586  NH2 ARG A  63      37.862  15.034  21.548  1.00  0.00      RA0  N
ATOM    587 HH21 ARG A  63      38.700  15.527  21.314  1.00  0.00      RA0  H
ATOM    588 HH22 ARG A  63      37.685  14.816  22.529  1.00  0.00      RA0  H
ATOM    589  C   ARG A  63      30.575  14.030  20.331  1.00  0.00      RA0  C
ATOM    590  O   ARG A  63      30.398  14.108  19.117  1.00  0.00      RA0  O
ATOM    591  N   GLU A  64      29.966  13.136  21.094  1.00  0.00      RA0  N
ATOM    592  H   GLU A  64      30.094  13.169  22.083  1.00  0.00      RA0  H
ATOM    593  CA  GLU A  64      29.007  12.179  20.558  1.00  0.00      RA0  C
ATOM    594  CB  GLU A  64      28.368  11.351  21.674  1.00  0.00      RA0  C
ATOM    595  CG  GLU A  64      27.355  10.338  21.129  1.00  0.00      RA0  C
ATOM    596  CD  GLU A  64      26.440   9.867  22.241  1.00  0.00      RA0  C
ATOM    597  OE1 GLU A  64      26.634  10.265  23.382  1.00  0.00      RA0  O
ATOM    598  OE2 GLU A  64      25.496   9.128  21.975  1.00  0.00      RA0  O
ATOM    599  C   GLU A  64      27.896  12.887  19.786  1.00  0.00      RA0  C
ATOM    600  O   GLU A  64      27.583  12.517  18.641  1.00  0.00      RA0  O
ATOM    601  N   PHE A  65      27.315  13.903  20.412  1.00  0.00      RA0  N
ATOM    602  H   PHE A  65      27.592  14.105  21.353  1.00  0.00      RA0  H
ATOM    603  CA  PHE A  65      26.271  14.717  19.787  1.00  0.00      RA0  C
ATOM    604  CB  PHE A  65      25.862  15.844  20.739  1.00  0.00      RA0  C
ATOM    605  CG  PHE A  65      24.978  16.851  20.041  1.00  0.00      RA0  C
ATOM    606  CD1 PHE A  65      23.863  16.438  19.320  1.00  0.00      RA0  C
ATOM    607  CD2 PHE A  65      25.289  18.204  20.121  1.00  0.00      RA0  C
ATOM    608  CE1 PHE A  65      23.079  17.375  18.659  1.00  0.00      RA0  C
ATOM    609  CE2 PHE A  65      24.499  19.141  19.465  1.00  0.00      RA0  C
ATOM    610  CZ  PHE A  65      23.398  18.725  18.728  1.00  0.00      RA0  C
ATOM    611  C   PHE A  65      26.731  15.273  18.458  1.00  0.00      RA0  C
ATOM    612  O   PHE A  65      26.046  15.148  17.451  1.00  0.00      RA0  O
ATOM    613  N   LEU A  66      27.892  15.922  18.460  1.00  0.00      RA0  N
ATOM    614  H   LEU A  66      28.440  15.950  19.300  1.00  0.00      RA0  H
ATOM    615  CA  LEU A  66      28.377  16.573  17.243  1.00  0.00      RA0  C
ATOM    616  CB  LEU A  66      29.517  17.529  17.567  1.00  0.00      RA0  C
ATOM    617  CG  LEU A  66      29.019  18.732  18.362  1.00  0.00      RA0  C
ATOM    618  CD1 LEU A  66      30.167  19.640  18.787  1.00  0.00      RA0  C
ATOM    619  CD2 LEU A  66      27.941  19.499  17.596  1.00  0.00      RA0  C
ATOM    620  C   LEU A  66      28.764  15.604  16.132  1.00  0.00      RA0  C
ATOM    621  O   LEU A  66      28.697  15.968  14.960  1.00  0.00      RA0  O
ATOM    622  N   ARG A  67      29.192  14.397  16.484  1.00  0.00      RA0  N
ATOM    623  H   ARG A  67      29.253  14.163  17.457  1.00  0.00      RA0  H
ATOM    624  CA  ARG A  67      29.454  13.340  15.473  1.00  0.00      RA0  C
ATOM    625  CB  ARG A  67      30.068  12.063  16.058  1.00  0.00      RA0  C
ATOM    626  CG  ARG A  67      31.425  12.187  16.748  1.00  0.00      RA0  C
ATOM    627  CD  ARG A  67      32.078  10.815  16.954  1.00  0.00      RA0  C
ATOM    628  NE  ARG A  67      32.592  10.285  15.689  1.00  0.00      RA0  N
ATOM    629  HE  ARG A  67      33.044  10.947  15.066  1.00  0.00      RA0  H
ATOM    630  CZ  ARG A  67      32.531   8.959  15.365  1.00  0.00      RA0  C
ATOM    631  NH1 ARG A  67      31.861   8.094  16.162  1.00  0.00      RA0  N
ATOM    632 HH11 ARG A  67      31.787   7.113  15.948  1.00  0.00      RA0  H
ATOM    633 HH12 ARG A  67      31.400   8.407  16.997  1.00  0.00      RA0  H
ATOM    634  NH2 ARG A  67      33.143   8.538  14.239  1.00  0.00      RA0  N
ATOM    635 HH21 ARG A  67      33.149   7.585  13.921  1.00  0.00      RA0  H
ATOM    636 HH22 ARG A  67      33.627   9.218  13.661  1.00  0.00      RA0  H
ATOM    637  C   ARG A  67      28.188  12.911  14.731  1.00  0.00      RA0  C
ATOM    638  O   ARG A  67      28.254  12.355  13.637  1.00  0.00      RA0  O
ATOM    639  N   TYR A  68      27.042  13.117  15.373  1.00  0.00      RA0  N
ATOM    640  H   TYR A  68      27.043  13.518  16.290  1.00  0.00      RA0  H
ATOM    641  CA  TYR A  68      25.729  12.846  14.764  1.00  0.00      RA0  C
ATOM    642  CB  TYR A  68      24.780  12.378  15.867  1.00  0.00      RA0  C
ATOM    643  CG  TYR A  68      23.398  12.149  15.311  1.00  0.00      RA0  C
ATOM    644  CD1 TYR A  68      23.208  11.235  14.283  1.00  0.00      RA0  C
ATOM    645  CE1 TYR A  68      21.934  11.024  13.775  1.00  0.00      RA0  C
ATOM    646  CD2 TYR A  68      22.318  12.852  15.833  1.00  0.00      RA0  C
ATOM    647  CE2 TYR A  68      21.042  12.635  15.328  1.00  0.00      RA0  C
ATOM    648  CZ  TYR A  68      20.852  11.719  14.300  1.00  0.00      RA0  C
ATOM    649  OH  TYR A  68      19.588  11.500  13.794  1.00  0.00      RA0  O
ATOM    650  HH  TYR A  68      19.653  10.758  13.199  1.00  0.00      RA0  H
ATOM    651  C   TYR A  68      25.182  14.082  14.049  1.00  0.00      RA0  C
ATOM    652  O   TYR A  68      24.587  14.004  12.970  1.00  0.00      RA0  O
ATOM    653  N   LEU A  69      25.409  15.257  14.618  1.00  0.00      RA0  N
ATOM    654  H   LEU A  69      25.886  15.289  15.496  1.00  0.00      RA0  H
ATOM    655  CA  LEU A  69      24.885  16.493  14.010  1.00  0.00      RA0  C
ATOM    656  CB  LEU A  69      24.988  17.622  15.037  1.00  0.00      RA0  C
ATOM    657  CG  LEU A  69      24.234  18.890  14.637  1.00  0.00      RA0  C
ATOM    658  CD1 LEU A  69      22.722  18.677  14.681  1.00  0.00      RA0  C
ATOM    659  CD2 LEU A  69      24.662  20.099  15.467  1.00  0.00      RA0  C
ATOM    660  C   LEU A  69      25.563  16.920  12.701  1.00  0.00      RA0  C
ATOM    661  O   LEU A  69      24.902  17.411  11.761  1.00  0.00      RA0  O
ATOM    662  N   LEU A  70      26.889  16.776  12.653  1.00  0.00      RA0  N
ATOM    663  H   LEU A  70      27.368  16.244  13.354  1.00  0.00      RA0  H
ATOM    664  CA  LEU A  70      27.696  17.335  11.584  1.00  0.00      RA0  C
ATOM    665  CB  LEU A  70      28.892  18.083  12.170  1.00  0.00      RA0  C
ATOM    666  CG  LEU A  70      28.494  19.190  13.145  1.00  0.00      RA0  C
ATOM    667  CD1 LEU A  70      29.708  19.779  13.861  1.00  0.00      RA0  C
ATOM    668  CD2 LEU A  70      27.654  20.270  12.466  1.00  0.00      RA0  C
ATOM    669  C   LEU A  70      28.190  16.294  10.605  1.00  0.00      RA0  C
ATOM    670  O   LEU A  70      28.403  15.156  10.966  1.00  0.00      RA0  O
ATOM    671  N   ALA A  71      28.416  16.706   9.355  1.00  0.00      RA0  N
ATOM    672  H   ALA A  71      28.288  17.675   9.133  1.00  0.00      RA0  H
ATOM    673  CA  ALA A  71      28.853  15.767   8.340  1.00  0.00      RA0  C
ATOM    674  CB  ALA A  71      28.333  16.200   6.971  1.00  0.00      RA0  C
ATOM    675  C   ALA A  71      30.368  15.588   8.235  1.00  0.00      RA0  C
ATOM    676  O   ALA A  71      30.833  14.540   7.759  1.00  0.00      RA0  O
ATOM    677  N   ASN A  72      31.134  16.589   8.665  1.00  0.00      RA0  N
ATOM    678  H   ASN A  72      30.716  17.404   9.068  1.00  0.00      RA0  H
ATOM    679  CA  ASN A  72      32.539  16.342   8.981  1.00  0.00      RA0  C
ATOM    680  CB  ASN A  72      33.356  17.627   9.078  1.00  0.00      RA0  C
ATOM    681  CG  ASN A  72      34.820  17.365   8.775  1.00  0.00      RA0  C
ATOM    682  OD1 ASN A  72      35.353  16.269   8.943  1.00  0.00      RA0  O
ATOM    683  ND2 ASN A  72      35.454  18.457   8.308  1.00  0.00      RA0  N
ATOM    684 HD21 ASN A  72      34.959  19.325   8.190  1.00  0.00      RA0  H
ATOM    685 HD22 ASN A  72      36.417  18.458   8.044  1.00  0.00      RA0  H
ATOM    686  C   ASN A  72      32.503  15.581  10.309  1.00  0.00      RA0  C
ATOM    687  O   ASN A  72      31.427  15.435  10.899  1.00  0.00      RA0  O
ATOM    688  N   ASP A  73      33.647  15.069  10.759  1.00  0.00      RA0  N
ATOM    689  H   ASP A  73      34.518  15.266  10.308  1.00  0.00      RA0  H
ATOM    690  CA  ASP A  73      33.706  14.238  11.957  1.00  0.00      RA0  C
ATOM    691  CB  ASP A  73      34.150  12.792  11.737  1.00  0.00      RA0  C
ATOM    692  CG  ASP A  73      33.861  11.987  12.998  1.00  0.00      RA0  C
ATOM    693  OD1 ASP A  73      33.326  12.535  13.957  1.00  0.00      RA0  O
ATOM    694  OD2 ASP A  73      34.146  10.795  13.031  1.00  0.00      RA0  O
ATOM    695  C   ASP A  73      34.573  14.867  13.033  1.00  0.00      RA0  C
ATOM    696  O   ASP A  73      35.803  14.869  12.924  1.00  0.00      RA0  O
ATOM    697  N   VAL A  74      33.951  15.352  14.101  1.00  0.00      RA0  N
ATOM    698  H   VAL A  74      32.985  15.114  14.202  1.00  0.00      RA0  H
ATOM    699  CA  VAL A  74      34.717  16.007  15.148  1.00  0.00      RA0  C
ATOM    700  CB  VAL A  74      33.790  16.799  16.068  1.00  0.00      RA0  C
ATOM    701  CG1 VAL A  74      33.051  17.880  15.279  1.00  0.00      RA0  C
ATOM    702  CG2 VAL A  74      32.830  15.869  16.807  1.00  0.00      RA0  C
ATOM    703  C   VAL A  74      35.604  15.060  15.948  1.00  0.00      RA0  C
ATOM    704  O   VAL A  74      36.333  15.528  16.833  1.00  0.00      RA0  O
ATOM    705  N   ALA A  75      35.537  13.750  15.655  1.00  0.00      RA0  N
ATOM    706  H   ALA A  75      34.894  13.418  14.959  1.00  0.00      RA0  H
ATOM    707  CA  ALA A  75      36.504  12.790  16.211  1.00  0.00      RA0  C
ATOM    708  CB  ALA A  75      36.228  11.372  15.714  1.00  0.00      RA0  C
ATOM    709  C   ALA A  75      37.930  13.195  15.816  1.00  0.00      RA0  C
ATOM    710  O   ALA A  75      38.893  12.833  16.499  1.00  0.00      RA0  O
ATOM    711  N   LYS A  76      38.038  13.933  14.713  1.00  0.00      RA0  N
ATOM    712  H   LYS A  76      37.212  14.142  14.181  1.00  0.00      RA0  H
ATOM    713  CA  LYS A  76      39.319  14.412  14.204  1.00  0.00      RA0  C
ATOM    714  CB  LYS A  76      39.212  14.846  12.747  1.00  0.00      RA0  C
ATOM    715  CG  LYS A  76      38.757  13.729  11.815  1.00  0.00      RA0  C
ATOM    716  CD  LYS A  76      38.837  14.188  10.365  1.00  0.00      RA0  C
ATOM    717  CE  LYS A  76      38.437  13.095   9.383  1.00  0.00      RA0  C
ATOM    718  NZ  LYS A  76      38.847  13.530   8.049  1.00  0.00      RA0  N
ATOM    719  HZ1 LYS A  76      38.774  12.751   7.360  1.00  0.00      RA0  H
ATOM    720  HZ2 LYS A  76      38.348  14.372   7.713  1.00  0.00      RA0  H
ATOM    721  HZ3 LYS A  76      39.881  13.696   8.033  1.00  0.00      RA0  H
ATOM    722  C   LYS A  76      39.898  15.565  15.013  1.00  0.00      RA0  C
ATOM    723  O   LYS A  76      41.055  15.924  14.815  1.00  0.00      RA0  O
ATOM    724  N   LEU A  77      39.123  16.143  15.923  1.00  0.00      RA0  N
ATOM    725  H   LEU A  77      38.211  15.779  16.099  1.00  0.00      RA0  H
ATOM    726  CA  LEU A  77      39.623  17.176  16.810  1.00  0.00      RA0  C
ATOM    727  CB  LEU A  77      38.502  18.148  17.163  1.00  0.00      RA0  C
ATOM    728  CG  LEU A  77      37.841  18.786  15.942  1.00  0.00      RA0  C
ATOM    729  CD1 LEU A  77      36.712  19.743  16.328  1.00  0.00      RA0  C
ATOM    730  CD2 LEU A  77      38.869  19.457  15.036  1.00  0.00      RA0  C
ATOM    731  C   LEU A  77      40.167  16.489  18.054  1.00  0.00      RA0  C
ATOM    732  O   LEU A  77      39.427  16.189  18.980  1.00  0.00      RA0  O
ATOM    733  N   THR A  78      41.473  16.235  18.068  1.00  0.00      RA0  N
ATOM    734  H   THR A  78      41.992  16.454  17.242  1.00  0.00      RA0  H
ATOM    735  CA  THR A  78      42.107  15.488  19.185  1.00  0.00      RA0  C
ATOM    736  CB  THR A  78      42.810  14.297  18.525  1.00  0.00      RA0  C
ATOM    737  OG1 THR A  78      43.472  14.725  17.311  1.00  0.00      RA0  O
ATOM    738  HG1 THR A  78      42.873  14.472  16.603  1.00  0.00      RA0  H
ATOM    739  CG2 THR A  78      41.826  13.169  18.209  1.00  0.00      RA0  C
ATOM    740  C   THR A  78      43.078  16.304  20.027  1.00  0.00      RA0  C
ATOM    741  O   THR A  78      43.410  15.889  21.155  1.00  0.00      RA0  O
ATOM    742  N   LYS A  79      43.528  17.453  19.501  1.00  0.00      RA0  N
ATOM    743  H   LYS A  79      43.124  17.804  18.659  1.00  0.00      RA0  H
ATOM    744  CA  LYS A  79      44.312  18.401  20.272  1.00  0.00      RA0  C
ATOM    745  CB  LYS A  79      45.460  18.863  19.363  1.00  0.00      RA0  C
ATOM    746  CG  LYS A  79      46.204  17.670  18.721  1.00  0.00      RA0  C
ATOM    747  CD  LYS A  79      46.123  17.602  17.185  1.00  0.00      RA0  C
ATOM    748  CE  LYS A  79      46.774  16.349  16.565  1.00  0.00      RA0  C
ATOM    749  NZ  LYS A  79      45.779  15.309  16.246  1.00  0.00      RA0  N
ATOM    750  HZ1 LYS A  79      46.230  14.417  15.967  1.00  0.00      RA0  H
ATOM    751  HZ2 LYS A  79      45.095  15.126  17.009  1.00  0.00      RA0  H
ATOM    752  HZ3 LYS A  79      45.231  15.564  15.395  1.00  0.00      RA0  H
ATOM    753  C   LYS A  79      43.414  19.517  20.757  1.00  0.00      RA0  C
ATOM    754  O   LYS A  79      42.652  20.118  19.980  1.00  0.00      RA0  O
ATOM    755  N   SER A  80      43.494  19.801  22.042  1.00  0.00      RA0  N
ATOM    756  H   SER A  80      44.171  19.350  22.618  1.00  0.00      RA0  H
ATOM    757  CA  SER A  80      42.700  20.851  22.634  1.00  0.00      RA0  C
ATOM    758  CB  SER A  80      43.132  20.916  24.108  1.00  0.00      RA0  C
ATOM    759  OG  SER A  80      42.236  21.685  24.913  1.00  0.00      RA0  O
ATOM    760  HG  SER A  80      41.461  21.154  25.078  1.00  0.00      RA0  H
ATOM    761  C   SER A  80      42.842  22.179  21.880  1.00  0.00      RA0  C
ATOM    762  O   SER A  80      43.950  22.597  21.542  1.00  0.00      RA0  O
ATOM    763  N   GLY A  81      41.709  22.810  21.592  1.00  0.00      RA0  N
ATOM    764  H   GLY A  81      40.841  22.397  21.861  1.00  0.00      RA0  H
ATOM    765  CA  GLY A  81      41.659  24.027  20.776  1.00  0.00      RA0  C
ATOM    766  C   GLY A  81      41.477  23.854  19.277  1.00  0.00      RA0  C
ATOM    767  O   GLY A  81      41.195  24.831  18.591  1.00  0.00      RA0  O
ATOM    768  N   LYS A  82      41.617  22.633  18.765  1.00  0.00      RA0  N
ATOM    769  H   LYS A  82      41.741  21.862  19.392  1.00  0.00      RA0  H
ATOM    770  CA  LYS A  82      41.534  22.380  17.344  1.00  0.00      RA0  C
ATOM    771  CB  LYS A  82      42.044  20.964  17.028  1.00  0.00      RA0  C
ATOM    772  CG  LYS A  82      42.277  20.685  15.541  1.00  0.00      RA0  C
ATOM    773  CD  LYS A  82      43.265  21.679  14.947  1.00  0.00      RA0  C
ATOM    774  CE  LYS A  82      43.300  21.711  13.424  1.00  0.00      RA0  C
ATOM    775  NZ  LYS A  82      44.108  22.863  13.010  1.00  0.00      RA0  N
ATOM    776  HZ1 LYS A  82      44.221  22.900  11.975  1.00  0.00      RA0  H
ATOM    777  HZ2 LYS A  82      43.661  23.753  13.314  1.00  0.00      RA0  H
ATOM    778  HZ3 LYS A  82      45.063  22.831  13.408  1.00  0.00      RA0  H
ATOM    779  C   LYS A  82      40.106  22.609  16.820  1.00  0.00      RA0  C
ATOM    780  O   LYS A  82      39.126  22.282  17.484  1.00  0.00      RA0  O
ATOM    781  N   ALA A  83      40.029  23.199  15.641  1.00  0.00      RA0  N
ATOM    782  H   ALA A  83      40.856  23.415  15.123  1.00  0.00      RA0  H
ATOM    783  CA  ALA A  83      38.765  23.489  14.979  1.00  0.00      RA0  C
ATOM    784  CB  ALA A  83      38.620  24.991  14.747  1.00  0.00      RA0  C
ATOM    785  C   ALA A  83      38.671  22.791  13.623  1.00  0.00      RA0  C
ATOM    786  O   ALA A  83      39.659  22.429  13.001  1.00  0.00      RA0  O
ATOM    787  N   LEU A  84      37.443  22.581  13.172  1.00  0.00      RA0  N
ATOM    788  H   LEU A  84      36.640  22.831  13.721  1.00  0.00      RA0  H
ATOM    789  CA  LEU A  84      37.234  22.187  11.795  1.00  0.00      RA0  C
ATOM    790  CB  LEU A  84      37.210  20.656  11.589  1.00  0.00      RA0  C
ATOM    791  CG  LEU A  84      36.141  19.792  12.274  1.00  0.00      RA0  C
ATOM    792  CD1 LEU A  84      34.752  19.927  11.657  1.00  0.00      RA0  C
ATOM    793  CD2 LEU A  84      36.550  18.317  12.263  1.00  0.00      RA0  C
ATOM    794  C   LEU A  84      36.040  22.924  11.189  1.00  0.00      RA0  C
ATOM    795  O   LEU A  84      35.225  23.529  11.883  1.00  0.00      RA0  O
ATOM    796  N   TYR A  85      35.998  22.850   9.877  1.00  0.00      RA0  N
ATOM    797  H   TYR A  85      36.642  22.259   9.394  1.00  0.00      RA0  H
ATOM    798  CA  TYR A  85      34.907  23.412   9.072  1.00  0.00      RA0  C
ATOM    799  CB  TYR A  85      35.577  24.039   7.838  1.00  0.00      RA0  C
ATOM    800  CG  TYR A  85      34.641  24.683   6.835  1.00  0.00      RA0  C
ATOM    801  CD1 TYR A  85      34.575  26.069   6.758  1.00  0.00      RA0  C
ATOM    802  CE1 TYR A  85      33.793  26.682   5.786  1.00  0.00      RA0  C
ATOM    803  CD2 TYR A  85      33.889  23.914   5.952  1.00  0.00      RA0  C
ATOM    804  CE2 TYR A  85      33.098  24.525   4.985  1.00  0.00      RA0  C
ATOM    805  CZ  TYR A  85      33.051  25.911   4.899  1.00  0.00      RA0  C
ATOM    806  OH  TYR A  85      32.262  26.520   3.944  1.00  0.00      RA0  O
ATOM    807  HH  TYR A  85      31.581  27.005   4.427  1.00  0.00      RA0  H
ATOM    808  C   TYR A  85      33.967  22.272   8.678  1.00  0.00      RA0  C
ATOM    809  O   TYR A  85      34.404  21.226   8.177  1.00  0.00      RA0  O
ATOM    810  N   SER A  86      32.653  22.482   8.855  1.00  0.00      RA0  N
ATOM    811  H   SER A  86      32.289  23.356   9.194  1.00  0.00      RA0  H
ATOM    812  CA  SER A  86      31.685  21.431   8.538  1.00  0.00      RA0  C
ATOM    813  CB  SER A  86      31.444  20.589   9.802  1.00  0.00      RA0  C
ATOM    814  OG  SER A  86      30.659  19.412   9.524  1.00  0.00      RA0  O
ATOM    815  HG  SER A  86      29.745  19.698   9.520  1.00  0.00      RA0  H
ATOM    816  C   SER A  86      30.361  21.981   8.001  1.00  0.00      RA0  C
ATOM    817  O   SER A  86      29.965  23.107   8.309  1.00  0.00      RA0  O
ATOM    818  N   GLY A  87      29.716  21.168   7.167  1.00  0.00      RA0  N
ATOM    819  H   GLY A  87      30.144  20.290   6.963  1.00  0.00      RA0  H
ATOM    820  CA  GLY A  87      28.287  21.302   6.928  1.00  0.00      RA0  C
ATOM    821  C   GLY A  87      27.473  20.679   8.039  1.00  0.00      RA0  C
ATOM    822  O   GLY A  87      27.917  19.744   8.707  1.00  0.00      RA0  O
ATOM    823  N   MSE A  88      26.250  21.194   8.186  1.00  0.00      RA0  N
ATOM    824  H   MSE A  88      25.968  21.985   7.634  1.00  0.00      RA0  H
ATOM    825  CA  MSE A  88      25.238  20.667   9.074  1.00  0.00      RA0  C
ATOM    826  CB  MSE A  88      24.886  21.678  10.163  1.00  0.00      RA0  C
ATOM    827  CG  MSE A  88      23.739  21.200  11.055  1.00  0.00      RA0  C
ATOM    828  SE  MSE A  88      23.484  22.276  12.475  1.00  0.00      RA0  S
ATOM    829  CE  MSE A  88      23.351  23.838  11.589  1.00  0.00      RA0  C
ATOM    830  C   MSE A  88      24.063  20.421   8.138  1.00  0.00      RA0  C
ATOM    831  O   MSE A  88      23.555  21.362   7.509  1.00  0.00      RA0  O
ATOM    832  N   LEU A  89      23.687  19.165   8.001  1.00  0.00      RA0  N
ATOM    833  H   LEU A  89      23.953  18.467   8.667  1.00  0.00      RA0  H
ATOM    834  CA  LEU A  89      22.754  18.756   6.944  1.00  0.00      RA0  C
ATOM    835  CB  LEU A  89      23.298  17.565   6.156  1.00  0.00      RA0  C
ATOM    836  CG  LEU A  89      24.715  17.732   5.616  1.00  0.00      RA0  C
ATOM    837  CD1 LEU A  89      25.140  16.481   4.851  1.00  0.00      RA0  C
ATOM    838  CD2 LEU A  89      24.884  18.997   4.776  1.00  0.00      RA0  C
ATOM    839  C   LEU A  89      21.370  18.368   7.461  1.00  0.00      RA0  C
ATOM    840  O   LEU A  89      21.208  17.885   8.590  1.00  0.00      RA0  O
ATOM    841  N   ASN A  90      20.384  18.489   6.575  1.00  0.00      RA0  N
ATOM    842  H   ASN A  90      20.622  18.782   5.647  1.00  0.00      RA0  H
ATOM    843  CA  ASN A  90      19.064  17.944   6.872  1.00  0.00      RA0  C
ATOM    844  CB  ASN A  90      17.974  18.780   6.185  1.00  0.00      RA0  C
ATOM    845  CG  ASN A  90      18.148  18.787   4.674  1.00  0.00      RA0  C
ATOM    846  OD1 ASN A  90      18.359  17.761   4.036  1.00  0.00      RA0  O
ATOM    847  ND2 ASN A  90      18.031  20.008   4.124  1.00  0.00      RA0  N
ATOM    848 HD21 ASN A  90      17.943  20.833   4.699  1.00  0.00      RA0  H
ATOM    849 HD22 ASN A  90      18.037  20.219   3.142  1.00  0.00      RA0  H
ATOM    850  C   ASN A  90      19.018  16.487   6.403  1.00  0.00      RA0  C
ATOM    851  O   ASN A  90      19.973  15.979   5.830  1.00  0.00      RA0  O
ATOM    852  N   ALA A  91      17.918  15.791   6.668  1.00  0.00      RA0  N
ATOM    853  H   ALA A  91      17.128  16.247   7.072  1.00  0.00      RA0  H
ATOM    854  CA  ALA A  91      17.838  14.369   6.357  1.00  0.00      RA0  C
ATOM    855  CB  ALA A  91      16.558  13.765   6.935  1.00  0.00      RA0  C
ATOM    856  C   ALA A  91      17.886  14.091   4.858  1.00  0.00      RA0  C
ATOM    857  O   ALA A  91      18.229  12.989   4.455  1.00  0.00      RA0  O
ATOM    858  N   SER A  92      17.542  15.083   4.027  1.00  0.00      RA0  N
ATOM    859  H   SER A  92      17.303  15.997   4.350  1.00  0.00      RA0  H
ATOM    860  CA  SER A  92      17.594  14.959   2.575  1.00  0.00      RA0  C
ATOM    861  CB  SER A  92      16.542  15.951   2.128  1.00  0.00      RA0  C
ATOM    862  OG  SER A  92      15.735  16.214   3.291  1.00  0.00      RA0  O
ATOM    863  HG  SER A  92      15.122  16.888   3.027  1.00  0.00      RA0  H
ATOM    864  C   SER A  92      18.997  15.185   2.018  1.00  0.00      RA0  C
ATOM    865  O   SER A  92      19.215  15.090   0.808  1.00  0.00      RA0  O
ATOM    866  N   GLY A  93      19.932  15.485   2.901  1.00  0.00      RA0  N
ATOM    867  H   GLY A  93      19.695  15.647   3.860  1.00  0.00      RA0  H
ATOM    868  CA  GLY A  93      21.322  15.742   2.489  1.00  0.00      RA0  C
ATOM    869  C   GLY A  93      21.556  17.152   1.966  1.00  0.00      RA0  C
ATOM    870  O   GLY A  93      22.609  17.446   1.413  1.00  0.00      RA0  O
ATOM    871  N   GLY A  94      20.597  18.049   2.151  1.00  0.00      RA0  N
ATOM    872  H   GLY A  94      19.808  17.802   2.714  1.00  0.00      RA0  H
ATOM    873  CA  GLY A  94      20.797  19.454   1.844  1.00  0.00      RA0  C
ATOM    874  C   GLY A  94      21.469  20.174   3.011  1.00  0.00      RA0  C
ATOM    875  O   GLY A  94      21.515  19.672   4.143  1.00  0.00      RA0  O
ATOM    876  N   VAL A  95      22.004  21.355   2.748  1.00  0.00      RA0  N
ATOM    877  H   VAL A  95      21.820  21.814   1.874  1.00  0.00      RA0  H
ATOM    878  CA  VAL A  95      22.779  22.059   3.750  1.00  0.00      RA0  C
ATOM    879  CB  VAL A  95      23.937  22.809   3.093  1.00  0.00      RA0  C
ATOM    880  CG1 VAL A  95      24.864  23.420   4.142  1.00  0.00      RA0  C
ATOM    881  CG2 VAL A  95      24.701  21.905   2.129  1.00  0.00      RA0  C
ATOM    882  C   VAL A  95      21.909  23.021   4.523  1.00  0.00      RA0  C
ATOM    883  O   VAL A  95      21.337  23.957   3.934  1.00  0.00      RA0  O
ATOM    884  N   ILE A  96      21.837  22.795   5.828  1.00  0.00      RA0  N
ATOM    885  H   ILE A  96      22.349  22.024   6.204  1.00  0.00      RA0  H
ATOM    886  CA  ILE A  96      21.205  23.724   6.764  1.00  0.00      RA0  C
ATOM    887  CB  ILE A  96      20.925  23.007   8.089  1.00  0.00      RA0  C
ATOM    888  CG2 ILE A  96      20.337  23.932   9.150  1.00  0.00      RA0  C
ATOM    889  CG1 ILE A  96      20.039  21.791   7.865  1.00  0.00      RA0  C
ATOM    890  CD1 ILE A  96      19.694  21.109   9.184  1.00  0.00      RA0  C
ATOM    891  C   ILE A  96      22.105  24.922   7.010  1.00  0.00      RA0  C
ATOM    892  O   ILE A  96      21.636  26.055   7.018  1.00  0.00      RA0  O
ATOM    893  N   ASP A  97      23.403  24.677   7.207  1.00  0.00      RA0  N
ATOM    894  H   ASP A  97      23.795  23.756   7.260  1.00  0.00      RA0  H
ATOM    895  CA  ASP A  97      24.364  25.760   7.328  1.00  0.00      RA0  C
ATOM    896  CB  ASP A  97      24.226  26.775   8.493  1.00  0.00      RA0  C
ATOM    897  CG  ASP A  97      24.670  28.145   7.952  1.00  0.00      RA0  C
ATOM    898  OD1 ASP A  97      24.944  28.218   6.761  1.00  0.00      RA0  O
ATOM    899  OD2 ASP A  97      24.745  29.143   8.677  1.00  0.00      RA0  O
ATOM    900  C   ASP A  97      25.776  25.150   7.217  1.00  0.00      RA0  C
ATOM    901  O   ASP A  97      25.940  23.916   7.271  1.00  0.00      RA0  O
ATOM    902  N   ASP A  98      26.755  26.031   7.049  1.00  0.00      RA0  N
ATOM    903  H   ASP A  98      26.540  27.013   7.029  1.00  0.00      RA0  H
ATOM    904  CA  ASP A  98      28.135  25.692   7.330  1.00  0.00      RA0  C
ATOM    905  CB  ASP A  98      29.007  25.757   6.063  1.00  0.00      RA0  C
ATOM    906  CG  ASP A  98      30.006  26.894   6.040  1.00  0.00      RA0  C
ATOM    907  OD1 ASP A  98      29.912  27.738   5.153  1.00  0.00      RA0  O
ATOM    908  OD2 ASP A  98      30.950  26.877   6.825  1.00  0.00      RA0  O
ATOM    909  C   ASP A  98      28.626  26.441   8.568  1.00  0.00      RA0  C
ATOM    910  O   ASP A  98      28.047  27.450   8.983  1.00  0.00      RA0  O
ATOM    911  N   LEU A  99      29.680  25.920   9.185  1.00  0.00      RA0  N
ATOM    912  H   LEU A  99      30.221  25.198   8.750  1.00  0.00      RA0  H
ATOM    913  CA  LEU A  99      30.116  26.463  10.453  1.00  0.00      RA0  C
ATOM    914  CB  LEU A  99      29.138  26.063  11.572  1.00  0.00      RA0  C
ATOM    915  CG  LEU A  99      28.689  24.591  11.593  1.00  0.00      RA0  C
ATOM    916  CD1 LEU A  99      29.736  23.622  12.152  1.00  0.00      RA0  C
ATOM    917  CD2 LEU A  99      27.358  24.439  12.330  1.00  0.00      RA0  C
ATOM    918  C   LEU A  99      31.535  26.002  10.793  1.00  0.00      RA0  C
ATOM    919  O   LEU A  99      32.080  25.076  10.152  1.00  0.00      RA0  O
ATOM    920  N   ILE A 100      32.117  26.674  11.778  1.00  0.00      RA0  N
ATOM    921  H   ILE A 100      31.590  27.394  12.233  1.00  0.00      RA0  H
ATOM    922  CA  ILE A 100      33.357  26.250  12.405  1.00  0.00      RA0  C
ATOM    923  CB  ILE A 100      34.325  27.434  12.512  1.00  0.00      RA0  C
ATOM    924  CG2 ILE A 100      35.698  26.990  13.021  1.00  0.00      RA0  C
ATOM    925  CG1 ILE A 100      34.431  28.196  11.191  1.00  0.00      RA0  C
ATOM    926  CD1 ILE A 100      35.126  27.384  10.101  1.00  0.00      RA0  C
ATOM    927  C   ILE A 100      33.032  25.724  13.796  1.00  0.00      RA0  C
ATOM    928  O   ILE A 100      32.209  26.305  14.514  1.00  0.00      RA0  O
ATOM    929  N   VAL A 101      33.655  24.612  14.165  1.00  0.00      RA0  N
ATOM    930  H   VAL A 101      34.332  24.195  13.553  1.00  0.00      RA0  H
ATOM    931  CA  VAL A 101      33.464  24.010  15.481  1.00  0.00      RA0  C
ATOM    932  CB  VAL A 101      32.662  22.708  15.375  1.00  0.00      RA0  C
ATOM    933  CG1 VAL A 101      33.147  21.844  14.218  1.00  0.00      RA0  C
ATOM    934  CG2 VAL A 101      32.628  21.944  16.701  1.00  0.00      RA0  C
ATOM    935  C   VAL A 101      34.820  23.781  16.126  1.00  0.00      RA0  C
ATOM    936  O   VAL A 101      35.731  23.291  15.460  1.00  0.00      RA0  O
ATOM    937  N   TYR A 102      34.922  24.184  17.397  1.00  0.00      RA0  N
ATOM    938  H   TYR A 102      34.095  24.472  17.869  1.00  0.00      RA0  H
ATOM    939  CA  TYR A 102      36.137  24.019  18.230  1.00  0.00      RA0  C
ATOM    940  CB  TYR A 102      36.491  25.322  18.955  1.00  0.00      RA0  C
ATOM    941  CG  TYR A 102      36.680  26.491  18.012  1.00  0.00      RA0  C
ATOM    942  CD1 TYR A 102      35.576  27.165  17.500  1.00  0.00      RA0  C
ATOM    943  CE1 TYR A 102      35.752  28.245  16.645  1.00  0.00      RA0  C
ATOM    944  CD2 TYR A 102      37.963  26.911  17.673  1.00  0.00      RA0  C
ATOM    945  CE2 TYR A 102      38.140  27.996  16.818  1.00  0.00      RA0  C
ATOM    946  CZ  TYR A 102      37.033  28.660  16.300  1.00  0.00      RA0  C
ATOM    947  OH  TYR A 102      37.188  29.730  15.442  1.00  0.00      RA0  O
ATOM    948  HH  TYR A 102      38.107  29.910  15.278  1.00  0.00      RA0  H
ATOM    949  C   TYR A 102      35.944  22.933  19.282  1.00  0.00      RA0  C
ATOM    950  O   TYR A 102      34.884  22.843  19.913  1.00  0.00      RA0  O
ATOM    951  N   TYR A 103      36.987  22.137  19.493  1.00  0.00      RA0  N
ATOM    952  H   TYR A 103      37.827  22.285  18.964  1.00  0.00      RA0  H
ATOM    953  CA  TYR A 103      37.063  21.205  20.621  1.00  0.00      RA0  C
ATOM    954  CB  TYR A 103      37.654  19.889  20.123  1.00  0.00      RA0  C
ATOM    955  CG  TYR A 103      38.328  19.096  21.217  1.00  0.00      RA0  C
ATOM    956  CD1 TYR A 103      37.602  18.606  22.295  1.00  0.00      RA0  C
ATOM    957  CE1 TYR A 103      38.245  17.875  23.286  1.00  0.00      RA0  C
ATOM    958  CD2 TYR A 103      39.693  18.847  21.130  1.00  0.00      RA0  C
ATOM    959  CE2 TYR A 103      40.334  18.113  22.119  1.00  0.00      RA0  C
ATOM    960  CZ  TYR A 103      39.610  17.631  23.201  1.00  0.00      RA0  C
ATOM    961  OH  TYR A 103      40.244  16.907  24.189  1.00  0.00      RA0  O
ATOM    962  HH  TYR A 103      41.134  16.707  23.930  1.00  0.00      RA0  H
ATOM    963  C   TYR A 103      37.952  21.838  21.675  1.00  0.00      RA0  C
ATOM    964  O   TYR A 103      39.070  22.255  21.346  1.00  0.00      RA0  O
ATOM    965  N   PHE A 104      37.469  21.916  22.917  1.00  0.00      RA0  N
ATOM    966  H   PHE A 104      36.545  21.586  23.132  1.00  0.00      RA0  H
ATOM    967  CA  PHE A 104      38.297  22.371  24.068  1.00  0.00      RA0  C
ATOM    968  CB  PHE A 104      37.656  23.569  24.762  1.00  0.00      RA0  C
ATOM    969  CG  PHE A 104      37.590  24.726  23.797  1.00  0.00      RA0  C
ATOM    970  CD1 PHE A 104      38.764  25.279  23.299  1.00  0.00      RA0  C
ATOM    971  CD2 PHE A 104      36.358  25.239  23.411  1.00  0.00      RA0  C
ATOM    972  CE1 PHE A 104      38.708  26.360  22.429  1.00  0.00      RA0  C
ATOM    973  CE2 PHE A 104      36.303  26.323  22.545  1.00  0.00      RA0  C
ATOM    974  CZ  PHE A 104      37.476  26.888  22.061  1.00  0.00      RA0  C
ATOM    975  C   PHE A 104      38.549  21.234  25.057  1.00  0.00      RA0  C
ATOM    976  O   PHE A 104      39.695  20.881  25.318  1.00  0.00      RA0  O
ATOM    977  N   THR A 105      37.473  20.666  25.599  1.00  0.00      RA0  N
ATOM    978  H   THR A 105      36.550  21.025  25.448  1.00  0.00      RA0  H
ATOM    979  CA  THR A 105      37.528  19.428  26.379  1.00  0.00      RA0  C
ATOM    980  CB  THR A 105      37.444  19.954  27.794  1.00  0.00      RA0  C
ATOM    981  OG1 THR A 105      37.282  21.378  27.696  1.00  0.00      RA0  O
ATOM    982  HG1 THR A 105      37.380  21.724  28.574  1.00  0.00      RA0  H
ATOM    983  CG2 THR A 105      38.684  19.604  28.619  1.00  0.00      RA0  C
ATOM    984  C   THR A 105      36.371  18.515  25.975  1.00  0.00      RA0  C
ATOM    985  O   THR A 105      35.486  18.910  25.222  1.00  0.00      RA0  O
ATOM    986  N   GLU A 106      36.339  17.300  26.515  1.00  0.00      RA0  N
ATOM    987  H   GLU A 106      37.098  16.959  27.066  1.00  0.00      RA0  H
ATOM    988  CA  GLU A 106      35.233  16.397  26.204  1.00  0.00      RA0  C
ATOM    989  CB  GLU A 106      35.559  14.944  26.549  1.00  0.00      RA0  C
ATOM    990  CG  GLU A 106      36.822  14.446  25.824  1.00  0.00      RA0  C
ATOM    991  CD  GLU A 106      36.667  14.368  24.304  1.00  0.00      RA0  C
ATOM    992  OE1 GLU A 106      36.158  15.286  23.669  1.00  0.00      RA0  O
ATOM    993  OE2 GLU A 106      37.117  13.395  23.709  1.00  0.00      RA0  O
ATOM    994  C   GLU A 106      33.906  16.919  26.732  1.00  0.00      RA0  C
ATOM    995  O   GLU A 106      32.848  16.421  26.346  1.00  0.00      RA0  O
ATOM    996  N   ASP A 107      33.960  17.891  27.637  1.00  0.00      RA0  N
ATOM    997  H   ASP A 107      34.835  18.275  27.910  1.00  0.00      RA0  H
ATOM    998  CA  ASP A 107      32.769  18.505  28.199  1.00  0.00      RA0  C
ATOM    999  CB  ASP A 107      32.965  18.537  29.723  1.00  0.00      RA0  C
ATOM   1000  CG  ASP A 107      31.731  18.924  30.521  1.00  0.00      RA0  C
ATOM   1001  OD1 ASP A 107      30.701  18.261  30.434  1.00  0.00      RA0  O
ATOM   1002  OD2 ASP A 107      31.815  19.870  31.296  1.00  0.00      RA0  O
ATOM   1003  C   ASP A 107      32.470  19.884  27.594  1.00  0.00      RA0  C
ATOM   1004  O   ASP A 107      31.556  20.554  28.051  1.00  0.00      RA0  O
ATOM   1005  N   PHE A 108      33.236  20.316  26.583  1.00  0.00      RA0  N
ATOM   1006  H   PHE A 108      33.901  19.727  26.119  1.00  0.00      RA0  H
ATOM   1007  CA  PHE A 108      33.162  21.700  26.101  1.00  0.00      RA0  C
ATOM   1008  CB  PHE A 108      33.930  22.632  27.040  1.00  0.00      RA0  C
ATOM   1009  CG  PHE A 108      33.723  24.063  26.607  1.00  0.00      RA0  C
ATOM   1010  CD1 PHE A 108      32.479  24.480  26.148  1.00  0.00      RA0  C
ATOM   1011  CD2 PHE A 108      34.779  24.964  26.666  1.00  0.00      RA0  C
ATOM   1012  CE1 PHE A 108      32.302  25.789  25.723  1.00  0.00      RA0  C
ATOM   1013  CE2 PHE A 108      34.599  26.276  26.244  1.00  0.00      RA0  C
ATOM   1014  CZ  PHE A 108      33.363  26.685  25.761  1.00  0.00      RA0  C
ATOM   1015  C   PHE A 108      33.666  21.852  24.650  1.00  0.00      RA0  C
ATOM   1016  O   PHE A 108      34.880  21.753  24.368  1.00  0.00      RA0  O
ATOM   1017  N   PHE A 109      32.701  22.061  23.750  1.00  0.00      RA0  N
ATOM   1018  H   PHE A 109      31.761  22.162  24.093  1.00  0.00      RA0  H
ATOM   1019  CA  PHE A 109      32.924  22.476  22.360  1.00  0.00      RA0  C
ATOM   1020  CB  PHE A 109      32.342  21.446  21.384  1.00  0.00      RA0  C
ATOM   1021  CG  PHE A 109      33.137  20.158  21.300  1.00  0.00      RA0  C
ATOM   1022  CD1 PHE A 109      33.366  19.369  22.423  1.00  0.00      RA0  C
ATOM   1023  CD2 PHE A 109      33.614  19.740  20.063  1.00  0.00      RA0  C
ATOM   1024  CE1 PHE A 109      34.041  18.161  22.307  1.00  0.00      RA0  C
ATOM   1025  CE2 PHE A 109      34.287  18.530  19.943  1.00  0.00      RA0  C
ATOM   1026  CZ  PHE A 109      34.492  17.735  21.064  1.00  0.00      RA0  C
ATOM   1027  C   PHE A 109      32.241  23.819  22.089  1.00  0.00      RA0  C
ATOM   1028  O   PHE A 109      31.394  24.282  22.856  1.00  0.00      RA0  O
ATOM   1029  N   ARG A 110      32.585  24.424  20.962  1.00  0.00      RA0  N
ATOM   1030  H   ARG A 110      33.240  23.992  20.336  1.00  0.00      RA0  H
ATOM   1031  CA  ARG A 110      32.041  25.717  20.583  1.00  0.00      RA0  C
ATOM   1032  CB  ARG A 110      33.062  26.775  21.003  1.00  0.00      RA0  C
ATOM   1033  CG  ARG A 110      33.071  28.097  20.237  1.00  0.00      RA0  C
ATOM   1034  CD  ARG A 110      33.966  29.102  20.963  1.00  0.00      RA0  C
ATOM   1035  NE  ARG A 110      33.410  29.308  22.295  1.00  0.00      RA0  N
ATOM   1036  HE  ARG A 110      32.446  29.025  22.416  1.00  0.00      RA0  H
ATOM   1037  CZ  ARG A 110      34.087  29.860  23.339  1.00  0.00      RA0  C
ATOM   1038  NH1 ARG A 110      35.359  30.295  23.171  1.00  0.00      RA0  N
ATOM   1039 HH11 ARG A 110      35.897  30.720  23.908  1.00  0.00      RA0  H
ATOM   1040 HH12 ARG A 110      35.813  30.211  22.281  1.00  0.00      RA0  H
ATOM   1041  NH2 ARG A 110      33.455  29.952  24.526  1.00  0.00      RA0  N
ATOM   1042 HH21 ARG A 110      33.864  30.312  25.362  1.00  0.00      RA0  H
ATOM   1043 HH22 ARG A 110      32.487  29.632  24.606  1.00  0.00      RA0  H
ATOM   1044  C   ARG A 110      31.746  25.749  19.088  1.00  0.00      RA0  C
ATOM   1045  O   ARG A 110      32.562  25.276  18.300  1.00  0.00      RA0  O
ATOM   1046  N   LEU A 111      30.580  26.287  18.710  1.00  0.00      RA0  N
ATOM   1047  H   LEU A 111      29.993  26.716  19.397  1.00  0.00      RA0  H
ATOM   1048  CA  LEU A 111      30.212  26.506  17.300  1.00  0.00      RA0  C
ATOM   1049  CB  LEU A 111      28.812  25.960  17.023  1.00  0.00      RA0  C
ATOM   1050  CG  LEU A 111      28.629  24.456  17.210  1.00  0.00      RA0  C
ATOM   1051  CD1 LEU A 111      27.152  24.092  17.335  1.00  0.00      RA0  C
ATOM   1052  CD2 LEU A 111      29.284  23.662  16.086  1.00  0.00      RA0  C
ATOM   1053  C   LEU A 111      30.144  27.988  17.047  1.00  0.00      RA0  C
ATOM   1054  O   LEU A 111      29.820  28.761  17.961  1.00  0.00      RA0  O
ATOM   1055  N   VAL A 112      30.389  28.387  15.807  1.00  0.00      RA0  N
ATOM   1056  H   VAL A 112      30.679  27.732  15.104  1.00  0.00      RA0  H
ATOM   1057  CA  VAL A 112      30.190  29.775  15.392  1.00  0.00      RA0  C
ATOM   1058  CB  VAL A 112      31.528  30.473  15.117  1.00  0.00      RA0  C
ATOM   1059  CG1 VAL A 112      31.301  31.946  14.776  1.00  0.00      RA0  C
ATOM   1060  CG2 VAL A 112      32.506  30.319  16.285  1.00  0.00      RA0  C
ATOM   1061  C   VAL A 112      29.307  29.795  14.147  1.00  0.00      RA0  C
ATOM   1062  O   VAL A 112      29.639  29.175  13.139  1.00  0.00      RA0  O
ATOM   1063  N   VAL A 113      28.195  30.511  14.213  1.00  0.00      RA0  N
ATOM   1064  H   VAL A 113      27.979  31.044  15.032  1.00  0.00      RA0  H
ATOM   1065  CA  VAL A 113      27.286  30.606  13.069  1.00  0.00      RA0  C
ATOM   1066  CB  VAL A 113      26.022  29.759  13.284  1.00  0.00      RA0  C
ATOM   1067  CG1 VAL A 113      26.323  28.260  13.342  1.00  0.00      RA0  C
ATOM   1068  CG2 VAL A 113      25.241  30.239  14.509  1.00  0.00      RA0  C
ATOM   1069  C   VAL A 113      26.872  32.037  12.745  1.00  0.00      RA0  C
ATOM   1070  O   VAL A 113      26.968  32.956  13.570  1.00  0.00      RA0  O
ATOM   1071  N   ASN A 114      26.368  32.203  11.529  1.00  0.00      RA0  N
ATOM   1072  H   ASN A 114      26.149  31.378  11.001  1.00  0.00      RA0  H
ATOM   1073  CA  ASN A 114      25.969  33.509  11.022  1.00  0.00      RA0  C
ATOM   1074  CB  ASN A 114      25.811  33.431   9.497  1.00  0.00      RA0  C
ATOM   1075  CG  ASN A 114      27.023  32.817   8.830  1.00  0.00      RA0  C
ATOM   1076  OD1 ASN A 114      28.036  33.489   8.659  1.00  0.00      RA0  O
ATOM   1077  ND2 ASN A 114      26.873  31.519   8.478  1.00  0.00      RA0  N
ATOM   1078 HD21 ASN A 114      26.043  30.953   8.586  1.00  0.00      RA0  H
ATOM   1079 HD22 ASN A 114      27.603  30.972   8.060  1.00  0.00      RA0  H
ATOM   1080  C   ASN A 114      24.621  33.987  11.529  1.00  0.00      RA0  C
ATOM   1081  O   ASN A 114      23.769  33.189  11.905  1.00  0.00      RA0  O
ATOM   1082  N   SER A 115      24.446  35.308  11.508  1.00  0.00      RA0  N
ATOM   1083  H   SER A 115      25.218  35.898  11.282  1.00  0.00      RA0  H
ATOM   1084  CA  SER A 115      23.211  35.933  11.928  1.00  0.00      RA0  C
ATOM   1085  CB  SER A 115      23.336  37.458  11.881  1.00  0.00      RA0  C
ATOM   1086  OG  SER A 115      22.481  38.057  12.861  1.00  0.00      RA0  O
ATOM   1087  HG  SER A 115      21.598  37.750  12.682  1.00  0.00      RA0  H
ATOM   1088  C   SER A 115      22.004  35.426  11.128  1.00  0.00      RA0  C
ATOM   1089  O   SER A 115      20.951  35.137  11.684  1.00  0.00      RA0  O
ATOM   1090  N   ALA A 116      22.161  35.353   9.815  1.00  0.00      RA0  N
ATOM   1091  H   ALA A 116      23.061  35.501   9.412  1.00  0.00      RA0  H
ATOM   1092  CA  ALA A 116      21.043  35.018   8.928  1.00  0.00      RA0  C
ATOM   1093  CB  ALA A 116      21.509  34.977   7.473  1.00  0.00      RA0  C
ATOM   1094  C   ALA A 116      20.420  33.676   9.263  1.00  0.00      RA0  C
ATOM   1095  O   ALA A 116      19.203  33.489   9.107  1.00  0.00      RA0  O
ATOM   1096  N   THR A 117      21.240  32.742   9.737  1.00  0.00      RA0  N
ATOM   1097  H   THR A 117      22.226  32.863   9.841  1.00  0.00      RA0  H
ATOM   1098  CA  THR A 117      20.803  31.366  10.039  1.00  0.00      RA0  C
ATOM   1099  CB  THR A 117      21.820  30.527   9.298  1.00  0.00      RA0  C
ATOM   1100  OG1 THR A 117      22.887  31.385   8.859  1.00  0.00      RA0  O
ATOM   1101  HG1 THR A 117      23.566  30.730   8.653  1.00  0.00      RA0  H
ATOM   1102  CG2 THR A 117      21.200  29.827   8.095  1.00  0.00      RA0  C
ATOM   1103  C   THR A 117      20.765  31.032  11.528  1.00  0.00      RA0  C
ATOM   1104  O   THR A 117      20.453  29.895  11.901  1.00  0.00      RA0  O
ATOM   1105  N   ARG A 118      21.031  32.024  12.371  1.00  0.00      RA0  N
ATOM   1106  H   ARG A 118      21.284  32.915  11.997  1.00  0.00      RA0  H
ATOM   1107  CA  ARG A 118      21.119  31.830  13.819  1.00  0.00      RA0  C
ATOM   1108  CB  ARG A 118      21.347  33.198  14.470  1.00  0.00      RA0  C
ATOM   1109  CG  ARG A 118      21.227  33.222  15.992  1.00  0.00      RA0  C
ATOM   1110  CD  ARG A 118      21.375  34.638  16.553  1.00  0.00      RA0  C
ATOM   1111  NE  ARG A 118      20.921  34.706  17.940  1.00  0.00      RA0  N
ATOM   1112  HE  ARG A 118      19.953  34.423  18.053  1.00  0.00      RA0  H
ATOM   1113  CZ  ARG A 118      21.753  35.190  18.912  1.00  0.00      RA0  C
ATOM   1114  NH1 ARG A 118      23.023  35.525  18.609  1.00  0.00      RA0  N
ATOM   1115 HH11 ARG A 118      23.613  35.935  19.324  1.00  0.00      RA0  H
ATOM   1116 HH12 ARG A 118      23.436  35.374  17.701  1.00  0.00      RA0  H
ATOM   1117  NH2 ARG A 118      21.311  35.332  20.177  1.00  0.00      RA0  N
ATOM   1118 HH21 ARG A 118      21.933  35.668  20.913  1.00  0.00      RA0  H
ATOM   1119 HH22 ARG A 118      20.374  35.116  20.451  1.00  0.00      RA0  H
ATOM   1120  C   ARG A 118      19.916  31.116  14.423  1.00  0.00      RA0  C
ATOM   1121  O   ARG A 118      20.052  30.100  15.112  1.00  0.00      RA0  O
ATOM   1122  N   GLU A 119      18.728  31.646  14.183  1.00  0.00      RA0  N
ATOM   1123  H   GLU A 119      18.662  32.472  13.628  1.00  0.00      RA0  H
ATOM   1124  CA  GLU A 119      17.547  31.080  14.828  1.00  0.00      RA0  C
ATOM   1125  CB  GLU A 119      16.390  32.078  14.818  1.00  0.00      RA0  C
ATOM   1126  CG  GLU A 119      16.792  33.438  15.410  1.00  0.00      RA0  C
ATOM   1127  CD  GLU A 119      17.302  33.297  16.837  1.00  0.00      RA0  C
ATOM   1128  OE1 GLU A 119      16.836  32.417  17.555  1.00  0.00      RA0  O
ATOM   1129  OE2 GLU A 119      18.166  34.076  17.234  1.00  0.00      RA0  O
ATOM   1130  C   GLU A 119      17.167  29.693  14.294  1.00  0.00      RA0  C
ATOM   1131  O   GLU A 119      16.825  28.813  15.062  1.00  0.00      RA0  O
ATOM   1132  N   LYS A 120      17.286  29.493  12.992  1.00  0.00      RA0  N
ATOM   1133  H   LYS A 120      17.705  30.217  12.448  1.00  0.00      RA0  H
ATOM   1134  CA  LYS A 120      17.100  28.161  12.407  1.00  0.00      RA0  C
ATOM   1135  CB  LYS A 120      17.267  28.232  10.884  1.00  0.00      RA0  C
ATOM   1136  CG  LYS A 120      17.038  26.879  10.205  1.00  0.00      RA0  C
ATOM   1137  CD  LYS A 120      17.358  26.842   8.707  1.00  0.00      RA0  C
ATOM   1138  CE  LYS A 120      18.825  27.152   8.399  1.00  0.00      RA0  C
ATOM   1139  NZ  LYS A 120      19.188  26.660   7.061  1.00  0.00      RA0  N
ATOM   1140  HZ1 LYS A 120      20.193  26.845   6.853  1.00  0.00      RA0  H
ATOM   1141  HZ2 LYS A 120      19.073  25.625   7.036  1.00  0.00      RA0  H
ATOM   1142  HZ3 LYS A 120      18.620  27.021   6.276  1.00  0.00      RA0  H
ATOM   1143  C   LYS A 120      18.073  27.158  12.976  1.00  0.00      RA0  C
ATOM   1144  O   LYS A 120      17.715  26.044  13.303  1.00  0.00      RA0  O
ATOM   1145  N   ASP A 121      19.339  27.552  13.045  1.00  0.00      RA0  N
ATOM   1146  H   ASP A 121      19.664  28.410  12.651  1.00  0.00      RA0  H
ATOM   1147  CA  ASP A 121      20.385  26.683  13.575  1.00  0.00      RA0  C
ATOM   1148  CB  ASP A 121      21.775  27.259  13.347  1.00  0.00      RA0  C
ATOM   1149  CG  ASP A 121      22.006  27.408  11.860  1.00  0.00      RA0  C
ATOM   1150  OD1 ASP A 121      21.302  26.769  11.073  1.00  0.00      RA0  O
ATOM   1151  OD2 ASP A 121      22.878  28.190  11.497  1.00  0.00      RA0  O
ATOM   1152  C   ASP A 121      20.154  26.364  15.050  1.00  0.00      RA0  C
ATOM   1153  O   ASP A 121      20.295  25.218  15.483  1.00  0.00      RA0  O
ATOM   1154  N   LEU A 122      19.828  27.387  15.828  1.00  0.00      RA0  N
ATOM   1155  H   LEU A 122      19.744  28.295  15.416  1.00  0.00      RA0  H
ATOM   1156  CA  LEU A 122      19.602  27.193  17.256  1.00  0.00      RA0  C
ATOM   1157  CB  LEU A 122      19.361  28.517  17.979  1.00  0.00      RA0  C
ATOM   1158  CG  LEU A 122      20.637  29.345  18.120  1.00  0.00      RA0  C
ATOM   1159  CD1 LEU A 122      20.369  30.693  18.791  1.00  0.00      RA0  C
ATOM   1160  CD2 LEU A 122      21.744  28.557  18.822  1.00  0.00      RA0  C
ATOM   1161  C   LEU A 122      18.452  26.245  17.509  1.00  0.00      RA0  C
ATOM   1162  O   LEU A 122      18.522  25.412  18.398  1.00  0.00      RA0  O
ATOM   1163  N   SER A 123      17.383  26.364  16.730  1.00  0.00      RA0  N
ATOM   1164  H   SER A 123      17.358  27.059  16.009  1.00  0.00      RA0  H
ATOM   1165  CA  SER A 123      16.226  25.489  16.918  1.00  0.00      RA0  C
ATOM   1166  CB  SER A 123      15.085  26.072  16.094  1.00  0.00      RA0  C
ATOM   1167  OG  SER A 123      14.899  27.434  16.495  1.00  0.00      RA0  O
ATOM   1168  HG  SER A 123      15.583  27.959  16.089  1.00  0.00      RA0  H
ATOM   1169  C   SER A 123      16.595  24.052  16.582  1.00  0.00      RA0  C
ATOM   1170  O   SER A 123      16.212  23.125  17.291  1.00  0.00      RA0  O
ATOM   1171  N   TRP A 124      17.343  23.880  15.498  1.00  0.00      RA0  N
ATOM   1172  H   TRP A 124      17.647  24.674  14.964  1.00  0.00      RA0  H
ATOM   1173  CA  TRP A 124      17.787  22.548  15.055  1.00  0.00      RA0  C
ATOM   1174  CB  TRP A 124      18.418  22.677  13.667  1.00  0.00      RA0  C
ATOM   1175  CG  TRP A 124      18.819  21.331  13.110  1.00  0.00      RA0  C
ATOM   1176  CD2 TRP A 124      17.971  20.325  12.516  1.00  0.00      RA0  C
ATOM   1177  CE2 TRP A 124      18.801  19.255  12.107  1.00  0.00      RA0  C
ATOM   1178  CE3 TRP A 124      16.601  20.257  12.292  1.00  0.00      RA0  C
ATOM   1179  CD1 TRP A 124      20.117  20.805  13.032  1.00  0.00      RA0  C
ATOM   1180  NE1 TRP A 124      20.111  19.580  12.441  1.00  0.00      RA0  N
ATOM   1181  HE1 TRP A 124      20.899  19.024  12.259  1.00  0.00      RA0  H
ATOM   1182  CZ2 TRP A 124      18.238  18.146  11.486  1.00  0.00      RA0  C
ATOM   1183  CZ3 TRP A 124      16.051  19.141  11.671  1.00  0.00      RA0  C
ATOM   1184  CH2 TRP A 124      16.867  18.091  11.266  1.00  0.00      RA0  C
ATOM   1185  C   TRP A 124      18.760  21.909  16.045  1.00  0.00      RA0  C
ATOM   1186  O   TRP A 124      18.593  20.764  16.438  1.00  0.00      RA0  O
ATOM   1187  N   ILE A 125      19.761  22.681  16.455  1.00  0.00      RA0  N
ATOM   1188  H   ILE A 125      19.820  23.605  16.092  1.00  0.00      RA0  H
ATOM   1189  CA  ILE A 125      20.746  22.218  17.430  1.00  0.00      RA0  C
ATOM   1190  CB  ILE A 125      21.849  23.258  17.656  1.00  0.00      RA0  C
ATOM   1191  CG2 ILE A 125      22.771  22.872  18.815  1.00  0.00      RA0  C
ATOM   1192  CG1 ILE A 125      22.652  23.461  16.370  1.00  0.00      RA0  C
ATOM   1193  CD1 ILE A 125      23.550  24.696  16.437  1.00  0.00      RA0  C
ATOM   1194  C   ILE A 125      20.050  21.835  18.742  1.00  0.00      RA0  C
ATOM   1195  O   ILE A 125      20.290  20.760  19.269  1.00  0.00      RA0  O
ATOM   1196  N   THR A 126      19.185  22.715  19.246  1.00  0.00      RA0  N
ATOM   1197  H   THR A 126      19.020  23.584  18.781  1.00  0.00      RA0  H
ATOM   1198  CA  THR A 126      18.413  22.427  20.459  1.00  0.00      RA0  C
ATOM   1199  CB  THR A 126      17.577  23.644  20.843  1.00  0.00      RA0  C
ATOM   1200  OG1 THR A 126      18.450  24.768  21.012  1.00  0.00      RA0  O
ATOM   1201  HG1 THR A 126      18.613  25.118  20.145  1.00  0.00      RA0  H
ATOM   1202  CG2 THR A 126      16.766  23.410  22.119  1.00  0.00      RA0  C
ATOM   1203  C   THR A 126      17.638  21.140  20.388  1.00  0.00      RA0  C
ATOM   1204  O   THR A 126      17.679  20.344  21.333  1.00  0.00      RA0  O
ATOM   1205  N   GLN A 127      16.919  20.950  19.285  1.00  0.00      RA0  N
ATOM   1206  H   GLN A 127      16.931  21.647  18.565  1.00  0.00      RA0  H
ATOM   1207  CA  GLN A 127      16.103  19.760  19.063  1.00  0.00      RA0  C
ATOM   1208  CB  GLN A 127      15.406  19.880  17.707  1.00  0.00      RA0  C
ATOM   1209  CG  GLN A 127      14.534  18.682  17.334  1.00  0.00      RA0  C
ATOM   1210  CD  GLN A 127      13.852  18.968  16.012  1.00  0.00      RA0  C
ATOM   1211  OE1 GLN A 127      12.817  19.621  15.950  1.00  0.00      RA0  O
ATOM   1212  NE2 GLN A 127      14.490  18.448  14.949  1.00  0.00      RA0  N
ATOM   1213 HE21 GLN A 127      15.330  17.908  15.045  1.00  0.00      RA0  H
ATOM   1214 HE22 GLN A 127      14.151  18.586  14.019  1.00  0.00      RA0  H
ATOM   1215  C   GLN A 127      16.927  18.464  19.147  1.00  0.00      RA0  C
ATOM   1216  O   GLN A 127      16.596  17.540  19.877  1.00  0.00      RA0  O
ATOM   1217  N   HIS A 128      18.018  18.419  18.397  1.00  0.00      RA0  N
ATOM   1218  H   HIS A 128      18.299  19.240  17.892  1.00  0.00      RA0  H
ATOM   1219  CA  HIS A 128      18.844  17.228  18.341  1.00  0.00      RA0  C
ATOM   1220  CB  HIS A 128      19.638  17.157  17.036  1.00  0.00      RA0  C
ATOM   1221  CG  HIS A 128      18.687  16.792  15.924  1.00  0.00      RA0  C
ATOM   1222  ND1 HIS A 128      18.521  15.539  15.457  1.00  0.00      RA0  N
ATOM   1223  HD1 HIS A 128      19.001  14.733  15.748  1.00  0.00      RA0  H
ATOM   1224  CD2 HIS A 128      17.816  17.644  15.243  1.00  0.00      RA0  C
ATOM   1225  NE2 HIS A 128      17.112  16.889  14.364  1.00  0.00      RA0  N
ATOM   1226  CE1 HIS A 128      17.548  15.593  14.494  1.00  0.00      RA0  C
ATOM   1227  C   HIS A 128      19.769  17.062  19.563  1.00  0.00      RA0  C
ATOM   1228  O   HIS A 128      20.225  15.953  19.833  1.00  0.00      RA0  O
ATOM   1229  N   ALA A 129      20.027  18.136  20.308  1.00  0.00      RA0  N
ATOM   1230  H   ALA A 129      19.633  19.024  20.066  1.00  0.00      RA0  H
ATOM   1231  CA  ALA A 129      20.873  18.057  21.500  1.00  0.00      RA0  C
ATOM   1232  CB  ALA A 129      21.303  19.444  21.974  1.00  0.00      RA0  C
ATOM   1233  C   ALA A 129      20.202  17.338  22.680  1.00  0.00      RA0  C
ATOM   1234  O   ALA A 129      20.880  16.738  23.501  1.00  0.00      RA0  O
ATOM   1235  N   GLU A 130      18.881  17.425  22.754  1.00  0.00      RA0  N
ATOM   1236  H   GLU A 130      18.372  17.866  22.013  1.00  0.00      RA0  H
ATOM   1237  CA  GLU A 130      18.113  17.027  23.947  1.00  0.00      RA0  C
ATOM   1238  CB  GLU A 130      16.624  17.367  23.738  1.00  0.00      RA0  C
ATOM   1239  CG  GLU A 130      15.687  17.117  24.927  1.00  0.00      RA0  C
ATOM   1240  CD  GLU A 130      15.349  15.643  25.034  1.00  0.00      RA0  C
ATOM   1241  OE1 GLU A 130      15.297  14.977  24.002  1.00  0.00      RA0  O
ATOM   1242  OE2 GLU A 130      15.146  15.164  26.146  1.00  0.00      RA0  O
ATOM   1243  C   GLU A 130      18.400  15.609  24.440  1.00  0.00      RA0  C
ATOM   1244  O   GLU A 130      18.651  15.430  25.640  1.00  0.00      RA0  O
ATOM   1245  N   PRO A 131      18.393  14.603  23.570  1.00  0.00      RA0  N
ATOM   1246  CD  PRO A 131      18.043  14.604  22.145  1.00  0.00      RA0  C
ATOM   1247  CA  PRO A 131      18.648  13.234  24.018  1.00  0.00      RA0  C
ATOM   1248  CB  PRO A 131      18.322  12.359  22.801  1.00  0.00      RA0  C
ATOM   1249  CG  PRO A 131      17.473  13.223  21.882  1.00  0.00      RA0  C
ATOM   1250  C   PRO A 131      20.074  12.993  24.479  1.00  0.00      RA0  C
ATOM   1251  O   PRO A 131      20.319  12.039  25.221  1.00  0.00      RA0  O
ATOM   1252  N   PHE A 132      20.994  13.857  24.056  1.00  0.00      RA0  N
ATOM   1253  H   PHE A 132      20.708  14.667  23.540  1.00  0.00      RA0  H
ATOM   1254  CA  PHE A 132      22.381  13.799  24.487  1.00  0.00      RA0  C
ATOM   1255  CB  PHE A 132      23.314  14.295  23.381  1.00  0.00      RA0  C
ATOM   1256  CG  PHE A 132      23.125  13.529  22.093  1.00  0.00      RA0  C
ATOM   1257  CD1 PHE A 132      23.928  12.429  21.819  1.00  0.00      RA0  C
ATOM   1258  CD2 PHE A 132      22.165  13.931  21.172  1.00  0.00      RA0  C
ATOM   1259  CE1 PHE A 132      23.778  11.740  20.621  1.00  0.00      RA0  C
ATOM   1260  CE2 PHE A 132      22.014  13.242  19.974  1.00  0.00      RA0  C
ATOM   1261  CZ  PHE A 132      22.825  12.149  19.697  1.00  0.00      RA0  C
ATOM   1262  C   PHE A 132      22.668  14.592  25.770  1.00  0.00      RA0  C
ATOM   1263  O   PHE A 132      23.759  14.469  26.353  1.00  0.00      RA0  O
ATOM   1264  N   GLY A 133      21.702  15.400  26.203  1.00  0.00      RA0  N
ATOM   1265  H   GLY A 133      20.862  15.516  25.668  1.00  0.00      RA0  H
ATOM   1266  CA  GLY A 133      21.820  16.178  27.431  1.00  0.00      RA0  C
ATOM   1267  C   GLY A 133      22.832  17.306  27.350  1.00  0.00      RA0  C
ATOM   1268  O   GLY A 133      23.558  17.570  28.316  1.00  0.00      RA0  O
ATOM   1269  N   ILE A 134      22.864  17.993  26.212  1.00  0.00      RA0  N
ATOM   1270  H   ILE A 134      22.136  17.870  25.538  1.00  0.00      RA0  H
ATOM   1271  CA  ILE A 134      23.862  19.032  25.986  1.00  0.00      RA0  C
ATOM   1272  CB  ILE A 134      24.285  19.070  24.519  1.00  0.00      RA0  C
ATOM   1273  CG2 ILE A 134      25.363  20.125  24.269  1.00  0.00      RA0  C
ATOM   1274  CG1 ILE A 134      24.750  17.683  24.088  1.00  0.00      RA0  C
ATOM   1275  CD1 ILE A 134      25.852  17.146  25.000  1.00  0.00      RA0  C
ATOM   1276  C   ILE A 134      23.293  20.373  26.433  1.00  0.00      RA0  C
ATOM   1277  O   ILE A 134      22.166  20.722  26.075  1.00  0.00      RA0  O
ATOM   1278  N   GLU A 135      24.065  21.094  27.242  1.00  0.00      RA0  N
ATOM   1279  H   GLU A 135      24.977  20.753  27.462  1.00  0.00      RA0  H
ATOM   1280  CA  GLU A 135      23.728  22.449  27.678  1.00  0.00      RA0  C
ATOM   1281  CB  GLU A 135      24.493  22.618  29.001  1.00  0.00      RA0  C
ATOM   1282  CG  GLU A 135      24.704  24.005  29.616  1.00  0.00      RA0  C
ATOM   1283  CD  GLU A 135      25.644  23.827  30.801  1.00  0.00      RA0  C
ATOM   1284  OE1 GLU A 135      26.674  24.499  30.863  1.00  0.00      RA0  O
ATOM   1285  OE2 GLU A 135      25.382  22.971  31.649  1.00  0.00      RA0  O
ATOM   1286  C   GLU A 135      24.204  23.447  26.613  1.00  0.00      RA0  C
ATOM   1287  O   GLU A 135      25.387  23.508  26.304  1.00  0.00      RA0  O
ATOM   1288  N   ILE A 136      23.267  24.219  26.067  1.00  0.00      RA0  N
ATOM   1289  H   ILE A 136      22.357  24.246  26.476  1.00  0.00      RA0  H
ATOM   1290  CA  ILE A 136      23.543  25.167  24.980  1.00  0.00      RA0  C
ATOM   1291  CB  ILE A 136      22.476  25.002  23.902  1.00  0.00      RA0  C
ATOM   1292  CG2 ILE A 136      22.673  25.979  22.742  1.00  0.00      RA0  C
ATOM   1293  CG1 ILE A 136      22.428  23.545  23.446  1.00  0.00      RA0  C
ATOM   1294  CD1 ILE A 136      21.335  23.309  22.412  1.00  0.00      RA0  C
ATOM   1295  C   ILE A 136      23.525  26.578  25.545  1.00  0.00      RA0  C
ATOM   1296  O   ILE A 136      22.514  26.993  26.112  1.00  0.00      RA0  O
ATOM   1297  N   THR A 137      24.636  27.308  25.390  1.00  0.00      RA0  N
ATOM   1298  H   THR A 137      25.457  26.902  24.991  1.00  0.00      RA0  H
ATOM   1299  CA  THR A 137      24.751  28.675  25.878  1.00  0.00      RA0  C
ATOM   1300  CB  THR A 137      25.767  28.551  26.996  1.00  0.00      RA0  C
ATOM   1301  OG1 THR A 137      25.435  27.368  27.736  1.00  0.00      RA0  O
ATOM   1302  HG1 THR A 137      26.199  27.096  28.232  1.00  0.00      RA0  H
ATOM   1303  CG2 THR A 137      25.827  29.788  27.894  1.00  0.00      RA0  C
ATOM   1304  C   THR A 137      25.140  29.591  24.728  1.00  0.00      RA0  C
ATOM   1305  O   THR A 137      26.202  29.420  24.130  1.00  0.00      RA0  O
ATOM   1306  N   VAL A 138      24.276  30.548  24.409  1.00  0.00      RA0  N
ATOM   1307  H   VAL A 138      23.496  30.726  25.006  1.00  0.00      RA0  H
ATOM   1308  CA  VAL A 138      24.569  31.510  23.345  1.00  0.00      RA0  C
ATOM   1309  CB  VAL A 138      23.271  31.978  22.696  1.00  0.00      RA0  C
ATOM   1310  CG1 VAL A 138      23.557  32.879  21.499  1.00  0.00      RA0  C
ATOM   1311  CG2 VAL A 138      22.410  30.775  22.307  1.00  0.00      RA0  C
ATOM   1312  C   VAL A 138      25.368  32.678  23.936  1.00  0.00      RA0  C
ATOM   1313  O   VAL A 138      24.944  33.289  24.920  1.00  0.00      RA0  O
ATOM   1314  N   ARG A 139      26.488  33.018  23.307  1.00  0.00      RA0  N
ATOM   1315  H   ARG A 139      26.673  32.628  22.409  1.00  0.00      RA0  H
ATOM   1316  CA  ARG A 139      27.450  33.974  23.874  1.00  0.00      RA0  C
ATOM   1317  CB  ARG A 139      28.871  33.477  23.642  1.00  0.00      RA0  C
ATOM   1318  CG  ARG A 139      29.073  32.057  24.175  1.00  0.00      RA0  C
ATOM   1319  CD  ARG A 139      28.614  31.916  25.628  1.00  0.00      RA0  C
ATOM   1320  NE  ARG A 139      29.092  33.047  26.414  1.00  0.00      RA0  N
ATOM   1321  HE  ARG A 139      28.570  33.912  26.372  1.00  0.00      RA0  H
ATOM   1322  CZ  ARG A 139      30.281  32.996  27.057  1.00  0.00      RA0  C
ATOM   1323  NH1 ARG A 139      30.957  31.824  27.116  1.00  0.00      RA0  N
ATOM   1324 HH11 ARG A 139      31.801  31.709  27.637  1.00  0.00      RA0  H
ATOM   1325 HH12 ARG A 139      30.633  30.996  26.623  1.00  0.00      RA0  H
ATOM   1326  NH2 ARG A 139      30.746  34.132  27.613  1.00  0.00      RA0  N
ATOM   1327 HH21 ARG A 139      31.583  34.227  28.150  1.00  0.00      RA0  H
ATOM   1328 HH22 ARG A 139      30.230  35.004  27.480  1.00  0.00      RA0  H
ATOM   1329  C   ARG A 139      27.259  35.386  23.330  1.00  0.00      RA0  C
ATOM   1330  O   ARG A 139      28.145  35.986  22.706  1.00  0.00      RA0  O
ATOM   1331  N   ASP A 140      26.099  35.947  23.626  1.00  0.00      RA0  N
ATOM   1332  H   ASP A 140      25.418  35.428  24.145  1.00  0.00      RA0  H
ATOM   1333  CA  ASP A 140      25.763  37.288  23.171  1.00  0.00      RA0  C
ATOM   1334  CB  ASP A 140      24.240  37.497  23.142  1.00  0.00      RA0  C
ATOM   1335  CG  ASP A 140      23.530  36.528  22.199  1.00  0.00      RA0  C
ATOM   1336  OD1 ASP A 140      23.941  36.365  21.052  1.00  0.00      RA0  O
ATOM   1337  OD2 ASP A 140      22.527  35.940  22.594  1.00  0.00      RA0  O
ATOM   1338  C   ASP A 140      26.461  38.356  24.001  1.00  0.00      RA0  C
ATOM   1339  O   ASP A 140      26.303  39.538  23.728  1.00  0.00      RA0  O
ATOM   1340  N   ASP A 141      27.195  37.921  25.031  1.00  0.00      RA0  N
ATOM   1341  H   ASP A 141      27.324  36.945  25.205  1.00  0.00      RA0  H
ATOM   1342  CA  ASP A 141      28.079  38.774  25.811  1.00  0.00      RA0  C
ATOM   1343  CB  ASP A 141      28.319  38.135  27.184  1.00  0.00      RA0  C
ATOM   1344  CG  ASP A 141      29.137  36.853  27.066  1.00  0.00      RA0  C
ATOM   1345  OD1 ASP A 141      28.678  35.884  26.462  1.00  0.00      RA0  O
ATOM   1346  OD2 ASP A 141      30.230  36.790  27.617  1.00  0.00      RA0  O
ATOM   1347  C   ASP A 141      29.436  39.080  25.147  1.00  0.00      RA0  C
ATOM   1348  O   ASP A 141      30.193  39.924  25.662  1.00  0.00      RA0  O
ATOM   1349  N   LEU A 142      29.715  38.394  24.033  1.00  0.00      RA0  N
ATOM   1350  H   LEU A 142      29.034  37.792  23.612  1.00  0.00      RA0  H
ATOM   1351  CA  LEU A 142      30.966  38.532  23.283  1.00  0.00      RA0  C
ATOM   1352  CB  LEU A 142      31.614  37.166  23.048  1.00  0.00      RA0  C
ATOM   1353  CG  LEU A 142      31.907  36.377  24.326  1.00  0.00      RA0  C
ATOM   1354  CD1 LEU A 142      32.443  34.979  24.014  1.00  0.00      RA0  C
ATOM   1355  CD2 LEU A 142      32.839  37.133  25.271  1.00  0.00      RA0  C
ATOM   1356  C   LEU A 142      30.768  39.226  21.951  1.00  0.00      RA0  C
ATOM   1357  O   LEU A 142      29.785  38.975  21.236  1.00  0.00      RA0  O
ATOM   1358  N   SER A 143      31.742  40.055  21.608  1.00  0.00      RA0  N
ATOM   1359  H   SER A 143      32.496  40.278  22.223  1.00  0.00      RA0  H
ATOM   1360  CA  SER A 143      31.886  40.617  20.278  1.00  0.00      RA0  C
ATOM   1361  CB  SER A 143      32.142  42.087  20.497  1.00  0.00      RA0  C
ATOM   1362  OG  SER A 143      32.033  42.277  21.904  1.00  0.00      RA0  O
ATOM   1363  HG  SER A 143      31.130  42.043  22.103  1.00  0.00      RA0  H
ATOM   1364  C   SER A 143      33.074  39.904  19.640  1.00  0.00      RA0  C
ATOM   1365  O   SER A 143      33.806  39.158  20.310  1.00  0.00      RA0  O
ATOM   1366  N   MSE A 144      33.253  40.097  18.350  1.00  0.00      RA0  N
ATOM   1367  H   MSE A 144      32.690  40.718  17.800  1.00  0.00      RA0  H
ATOM   1368  CA  MSE A 144      34.328  39.411  17.655  1.00  0.00      RA0  C
ATOM   1369  CB  MSE A 144      33.845  38.030  17.197  1.00  0.00      RA0  C
ATOM   1370  CG  MSE A 144      34.950  37.131  16.640  1.00  0.00      RA0  C
ATOM   1371  SE  MSE A 144      34.397  35.434  16.412  1.00  0.00      RA0  S
ATOM   1372  CE  MSE A 144      32.877  35.780  15.513  1.00  0.00      RA0  C
ATOM   1373  C   MSE A 144      34.823  40.277  16.518  1.00  0.00      RA0  C
ATOM   1374  O   MSE A 144      34.018  40.927  15.822  1.00  0.00      RA0  O
ATOM   1375  N   ILE A 145      36.145  40.281  16.350  1.00  0.00      RA0  N
ATOM   1376  H   ILE A 145      36.722  39.723  16.950  1.00  0.00      RA0  H
ATOM   1377  CA  ILE A 145      36.817  41.057  15.315  1.00  0.00      RA0  C
ATOM   1378  CB  ILE A 145      37.632  42.196  15.943  1.00  0.00      RA0  C
ATOM   1379  CG2 ILE A 145      38.310  43.044  14.865  1.00  0.00      RA0  C
ATOM   1380  CG1 ILE A 145      36.781  43.050  16.886  1.00  0.00      RA0  C
ATOM   1381  CD1 ILE A 145      37.596  44.107  17.632  1.00  0.00      RA0  C
ATOM   1382  C   ILE A 145      37.729  40.128  14.530  1.00  0.00      RA0  C
ATOM   1383  O   ILE A 145      38.504  39.373  15.126  1.00  0.00      RA0  O
ATOM   1384  N   ALA A 146      37.627  40.164  13.204  1.00  0.00      RA0  N
ATOM   1385  H   ALA A 146      37.036  40.860  12.797  1.00  0.00      RA0  H
ATOM   1386  CA  ALA A 146      38.491  39.366  12.339  1.00  0.00      RA0  C
ATOM   1387  CB  ALA A 146      37.701  38.899  11.132  1.00  0.00      RA0  C
ATOM   1388  C   ALA A 146      39.592  40.260  11.825  1.00  0.00      RA0  C
ATOM   1389  O   ALA A 146      39.320  41.270  11.191  1.00  0.00      RA0  O
ATOM   1390  N   VAL A 147      40.832  39.879  12.100  1.00  0.00      RA0  N
ATOM   1391  H   VAL A 147      40.995  39.036  12.599  1.00  0.00      RA0  H
ATOM   1392  CA  VAL A 147      41.994  40.689  11.695  1.00  0.00      RA0  C
ATOM   1393  CB  VAL A 147      42.872  40.977  12.915  1.00  0.00      RA0  C
ATOM   1394  CG1 VAL A 147      44.032  41.907  12.561  1.00  0.00      RA0  C
ATOM   1395  CG2 VAL A 147      42.038  41.524  14.075  1.00  0.00      RA0  C
ATOM   1396  C   VAL A 147      42.735  39.835  10.682  1.00  0.00      RA0  C
ATOM   1397  O   VAL A 147      43.186  38.736  11.015  1.00  0.00      RA0  O
ATOM   1398  N   GLN A 148      42.820  40.325   9.451  1.00  0.00      RA0  N
ATOM   1399  H   GLN A 148      42.581  41.273   9.259  1.00  0.00      RA0  H
ATOM   1400  CA  GLN A 148      43.218  39.503   8.302  1.00  0.00      RA0  C
ATOM   1401  CB  GLN A 148      41.975  39.166   7.472  1.00  0.00      RA0  C
ATOM   1402  CG  GLN A 148      40.679  39.017   8.283  1.00  0.00      RA0  C
ATOM   1403  CD  GLN A 148      40.323  37.568   8.555  1.00  0.00      RA0  C
ATOM   1404  OE1 GLN A 148      39.507  36.998   7.830  1.00  0.00      RA0  O
ATOM   1405  NE2 GLN A 148      40.915  37.028   9.639  1.00  0.00      RA0  N
ATOM   1406 HE21 GLN A 148      41.585  37.522  10.201  1.00  0.00      RA0  H
ATOM   1407 HE22 GLN A 148      40.715  36.099   9.973  1.00  0.00      RA0  H
ATOM   1408  C   GLN A 148      44.283  40.159   7.421  1.00  0.00      RA0  C
ATOM   1409  O   GLN A 148      44.236  41.371   7.132  1.00  0.00      RA0  O
ATOM   1410  N   GLY A 149      45.222  39.347   6.947  1.00  0.00      RA0  N
ATOM   1411  H   GLY A 149      45.306  38.400   7.251  1.00  0.00      RA0  H
ATOM   1412  CA  GLY A 149      46.256  39.825   6.042  1.00  0.00      RA0  C
ATOM   1413  C   GLY A 149      47.621  39.353   6.499  1.00  0.00      RA0  C
ATOM   1414  O   GLY A 149      47.767  38.836   7.614  1.00  0.00      RA0  O
ATOM   1415  N   PRO A 150      48.615  39.532   5.647  1.00  0.00      RA0  N
ATOM   1416  CD  PRO A 150      48.490  40.145   4.331  1.00  0.00      RA0  C
ATOM   1417  CA  PRO A 150      49.959  39.020   5.916  1.00  0.00      RA0  C
ATOM   1418  CB  PRO A 150      50.689  39.249   4.587  1.00  0.00      RA0  C
ATOM   1419  CG  PRO A 150      49.931  40.377   3.897  1.00  0.00      RA0  C
ATOM   1420  C   PRO A 150      50.669  39.625   7.147  1.00  0.00      RA0  C
ATOM   1421  O   PRO A 150      51.533  38.974   7.746  1.00  0.00      RA0  O
ATOM   1422  N   ASN A 151      50.253  40.809   7.565  1.00  0.00      RA0  N
ATOM   1423  H   ASN A 151      49.535  41.286   7.051  1.00  0.00      RA0  H
ATOM   1424  CA  ASN A 151      50.760  41.443   8.778  1.00  0.00      RA0  C
ATOM   1425  CB  ASN A 151      51.189  42.892   8.553  1.00  0.00      RA0  C
ATOM   1426  CG  ASN A 151      52.502  42.984   7.813  1.00  0.00      RA0  C
ATOM   1427  OD1 ASN A 151      53.504  42.393   8.199  1.00  0.00      RA0  O
ATOM   1428  ND2 ASN A 151      52.437  43.760   6.717  1.00  0.00      RA0  N
ATOM   1429 HD21 ASN A 151      51.596  44.274   6.514  1.00  0.00      RA0  H
ATOM   1430 HD22 ASN A 151      53.193  43.871   6.073  1.00  0.00      RA0  H
ATOM   1431  C   ASN A 151      49.733  41.475   9.912  1.00  0.00      RA0  C
ATOM   1432  O   ASN A 151      49.956  42.116  10.946  1.00  0.00      RA0  O
ATOM   1433  N   ALA A 152      48.610  40.780   9.739  1.00  0.00      RA0  N
ATOM   1434  H   ALA A 152      48.501  40.202   8.927  1.00  0.00      RA0  H
ATOM   1435  CA  ALA A 152      47.525  40.831  10.724  1.00  0.00      RA0  C
ATOM   1436  CB  ALA A 152      46.308  40.083  10.210  1.00  0.00      RA0  C
ATOM   1437  C   ALA A 152      47.870  40.232  12.082  1.00  0.00      RA0  C
ATOM   1438  O   ALA A 152      47.643  40.855  13.112  1.00  0.00      RA0  O
ATOM   1439  N   GLN A 153      48.417  39.025  12.076  1.00  0.00      RA0  N
ATOM   1440  H   GLN A 153      48.620  38.600  11.194  1.00  0.00      RA0  H
ATOM   1441  CA  GLN A 153      48.786  38.360  13.322  1.00  0.00      RA0  C
ATOM   1442  CB  GLN A 153      49.248  36.938  13.028  1.00  0.00      RA0  C
ATOM   1443  CG  GLN A 153      48.076  36.138  12.461  1.00  0.00      RA0  C
ATOM   1444  CD  GLN A 153      48.557  34.786  11.994  1.00  0.00      RA0  C
ATOM   1445  OE1 GLN A 153      49.690  34.634  11.558  1.00  0.00      RA0  O
ATOM   1446  NE2 GLN A 153      47.633  33.814  12.104  1.00  0.00      RA0  N
ATOM   1447 HE21 GLN A 153      46.694  33.993  12.414  1.00  0.00      RA0  H
ATOM   1448 HE22 GLN A 153      47.873  32.868  11.888  1.00  0.00      RA0  H
ATOM   1449  C   GLN A 153      49.832  39.187  14.072  1.00  0.00      RA0  C
ATOM   1450  O   GLN A 153      49.689  39.419  15.253  1.00  0.00      RA0  O
ATOM   1451  N   ALA A 154      50.851  39.664  13.363  1.00  0.00      RA0  N
ATOM   1452  H   ALA A 154      50.900  39.472  12.385  1.00  0.00      RA0  H
ATOM   1453  CA  ALA A 154      51.905  40.471  13.987  1.00  0.00      RA0  C
ATOM   1454  CB  ALA A 154      52.976  40.833  12.957  1.00  0.00      RA0  C
ATOM   1455  C   ALA A 154      51.351  41.767  14.598  1.00  0.00      RA0  C
ATOM   1456  O   ALA A 154      51.682  42.119  15.731  1.00  0.00      RA0  O
ATOM   1457  N   LYS A 155      50.525  42.479  13.847  1.00  0.00      RA0  N
ATOM   1458  H   LYS A 155      50.271  42.156  12.933  1.00  0.00      RA0  H
ATOM   1459  CA  LYS A 155      49.955  43.733  14.328  1.00  0.00      RA0  C
ATOM   1460  CB  LYS A 155      49.236  44.475  13.205  1.00  0.00      RA0  C
ATOM   1461  CG  LYS A 155      50.190  45.187  12.245  1.00  0.00      RA0  C
ATOM   1462  CD  LYS A 155      49.435  45.830  11.081  1.00  0.00      RA0  C
ATOM   1463  CE  LYS A 155      50.311  46.699  10.177  1.00  0.00      RA0  C
ATOM   1464  NZ  LYS A 155      49.525  47.103   9.007  1.00  0.00      RA0  N
ATOM   1465  HZ1 LYS A 155      50.066  47.642   8.297  1.00  0.00      RA0  H
ATOM   1466  HZ2 LYS A 155      49.270  46.274   8.431  1.00  0.00      RA0  H
ATOM   1467  HZ3 LYS A 155      48.659  47.632   9.220  1.00  0.00      RA0  H
ATOM   1468  C   LYS A 155      49.019  43.509  15.502  1.00  0.00      RA0  C
ATOM   1469  O   LYS A 155      49.099  44.228  16.516  1.00  0.00      RA0  O
ATOM   1470  N   ALA A 156      48.162  42.490  15.413  1.00  0.00      RA0  N
ATOM   1471  H   ALA A 156      48.142  41.923  14.590  1.00  0.00      RA0  H
ATOM   1472  CA  ALA A 156      47.302  42.150  16.552  1.00  0.00      RA0  C
ATOM   1473  CB  ALA A 156      46.380  40.978  16.210  1.00  0.00      RA0  C
ATOM   1474  C   ALA A 156      48.114  41.792  17.779  1.00  0.00      RA0  C
ATOM   1475  O   ALA A 156      47.756  42.196  18.881  1.00  0.00      RA0  O
ATOM   1476  N   ALA A 157      49.205  41.055  17.580  1.00  0.00      RA0  N
ATOM   1477  H   ALA A 157      49.470  40.791  16.651  1.00  0.00      RA0  H
ATOM   1478  CA  ALA A 157      49.982  40.538  18.704  1.00  0.00      RA0  C
ATOM   1479  CB  ALA A 157      51.041  39.543  18.228  1.00  0.00      RA0  C
ATOM   1480  C   ALA A 157      50.677  41.640  19.516  1.00  0.00      RA0  C
ATOM   1481  O   ALA A 157      50.990  41.430  20.683  1.00  0.00      RA0  O
ATOM   1482  N   THR A 158      50.868  42.824  18.922  1.00  0.00      RA0  N
ATOM   1483  H   THR A 158      50.593  42.961  17.970  1.00  0.00      RA0  H
ATOM   1484  CA  THR A 158      51.429  43.975  19.664  1.00  0.00      RA0  C
ATOM   1485  CB  THR A 158      51.828  45.120  18.719  1.00  0.00      RA0  C
ATOM   1486  OG1 THR A 158      50.708  45.710  18.056  1.00  0.00      RA0  O
ATOM   1487  HG1 THR A 158      50.313  45.057  17.493  1.00  0.00      RA0  H
ATOM   1488  CG2 THR A 158      52.854  44.635  17.695  1.00  0.00      RA0  C
ATOM   1489  C   THR A 158      50.521  44.382  20.809  1.00  0.00      RA0  C
ATOM   1490  O   THR A 158      50.962  45.065  21.722  1.00  0.00      RA0  O
ATOM   1491  N   LEU A 159      49.248  43.993  20.740  1.00  0.00      RA0  N
ATOM   1492  H   LEU A 159      48.926  43.434  19.975  1.00  0.00      RA0  H
ATOM   1493  CA  LEU A 159      48.252  44.320  21.759  1.00  0.00      RA0  C
ATOM   1494  CB  LEU A 159      46.925  44.644  21.084  1.00  0.00      RA0  C
ATOM   1495  CG  LEU A 159      47.124  45.696  19.993  1.00  0.00      RA0  C
ATOM   1496  CD1 LEU A 159      45.870  45.865  19.149  1.00  0.00      RA0  C
ATOM   1497  CD2 LEU A 159      47.626  47.031  20.549  1.00  0.00      RA0  C
ATOM   1498  C   LEU A 159      48.105  43.238  22.813  1.00  0.00      RA0  C
ATOM   1499  O   LEU A 159      47.451  43.472  23.828  1.00  0.00      RA0  O
ATOM   1500  N   PHE A 160      48.698  42.073  22.573  1.00  0.00      RA0  N
ATOM   1501  H   PHE A 160      49.361  42.013  21.828  1.00  0.00      RA0  H
ATOM   1502  CA  PHE A 160      48.603  40.937  23.502  1.00  0.00      RA0  C
ATOM   1503  CB  PHE A 160      48.959  39.618  22.808  1.00  0.00      RA0  C
ATOM   1504  CG  PHE A 160      47.988  39.269  21.700  1.00  0.00      RA0  C
ATOM   1505  CD1 PHE A 160      46.787  39.954  21.548  1.00  0.00      RA0  C
ATOM   1506  CD2 PHE A 160      48.310  38.243  20.820  1.00  0.00      RA0  C
ATOM   1507  CE1 PHE A 160      45.929  39.637  20.501  1.00  0.00      RA0  C
ATOM   1508  CE2 PHE A 160      47.452  37.923  19.774  1.00  0.00      RA0  C
ATOM   1509  CZ  PHE A 160      46.269  38.631  19.605  1.00  0.00      RA0  C
ATOM   1510  C   PHE A 160      49.512  41.150  24.702  1.00  0.00      RA0  C
ATOM   1511  O   PHE A 160      50.613  41.693  24.567  1.00  0.00      RA0  O
ATOM   1512  N   ASN A 161      49.063  40.712  25.872  1.00  0.00      RA0  N
ATOM   1513  H   ASN A 161      48.167  40.272  25.880  1.00  0.00      RA0  H
ATOM   1514  CA  ASN A 161      49.950  40.653  27.032  1.00  0.00      RA0  C
ATOM   1515  CB  ASN A 161      49.201  40.737  28.366  1.00  0.00      RA0  C
ATOM   1516  CG  ASN A 161      48.437  39.465  28.670  1.00  0.00      RA0  C
ATOM   1517  OD1 ASN A 161      48.946  38.351  28.613  1.00  0.00      RA0  O
ATOM   1518  ND2 ASN A 161      47.166  39.700  29.036  1.00  0.00      RA0  N
ATOM   1519 HD21 ASN A 161      46.800  40.633  29.007  1.00  0.00      RA0  H
ATOM   1520 HD22 ASN A 161      46.543  38.979  29.339  1.00  0.00      RA0  H
ATOM   1521  C   ASN A 161      50.853  39.435  26.959  1.00  0.00      RA0  C
ATOM   1522  O   ASN A 161      50.729  38.619  26.053  1.00  0.00      RA0  O
ATOM   1523  N   ASP A 162      51.794  39.296  27.889  1.00  0.00      RA0  N
ATOM   1524  H   ASP A 162      52.005  40.008  28.559  1.00  0.00      RA0  H
ATOM   1525  CA  ASP A 162      52.735  38.177  27.810  1.00  0.00      RA0  C
ATOM   1526  CB  ASP A 162      53.897  38.411  28.766  1.00  0.00      RA0  C
ATOM   1527  CG  ASP A 162      54.682  39.548  28.133  1.00  0.00      RA0  C
ATOM   1528  OD1 ASP A 162      55.741  39.295  27.571  1.00  0.00      RA0  O
ATOM   1529  OD2 ASP A 162      54.190  40.676  28.090  1.00  0.00      RA0  O
ATOM   1530  C   ASP A 162      52.051  36.797  27.793  1.00  0.00      RA0  C
ATOM   1531  O   ASP A 162      52.419  35.931  27.012  1.00  0.00      RA0  O
ATOM   1532  N   ALA A 163      51.038  36.602  28.628  1.00  0.00      RA0  N
ATOM   1533  H   ALA A 163      50.660  37.388  29.118  1.00  0.00      RA0  H
ATOM   1534  CA  ALA A 163      50.345  35.322  28.698  1.00  0.00      RA0  C
ATOM   1535  CB  ALA A 163      49.338  35.305  29.849  1.00  0.00      RA0  C
ATOM   1536  C   ALA A 163      49.621  35.020  27.395  1.00  0.00      RA0  C
ATOM   1537  O   ALA A 163      49.547  33.860  26.982  1.00  0.00      RA0  O
ATOM   1538  N   GLN A 164      49.090  36.067  26.761  1.00  0.00      RA0  N
ATOM   1539  H   GLN A 164      49.264  36.980  27.136  1.00  0.00      RA0  H
ATOM   1540  CA  GLN A 164      48.368  35.918  25.499  1.00  0.00      RA0  C
ATOM   1541  CB  GLN A 164      47.536  37.165  25.232  1.00  0.00      RA0  C
ATOM   1542  CG  GLN A 164      46.505  37.343  26.344  1.00  0.00      RA0  C
ATOM   1543  CD  GLN A 164      45.803  38.668  26.190  1.00  0.00      RA0  C
ATOM   1544  OE1 GLN A 164      46.419  39.679  25.876  1.00  0.00      RA0  O
ATOM   1545  NE2 GLN A 164      44.491  38.619  26.455  1.00  0.00      RA0  N
ATOM   1546 HE21 GLN A 164      44.055  37.742  26.674  1.00  0.00      RA0  H
ATOM   1547 HE22 GLN A 164      43.906  39.429  26.421  1.00  0.00      RA0  H
ATOM   1548  C   GLN A 164      49.346  35.587  24.361  1.00  0.00      RA0  C
ATOM   1549  O   GLN A 164      49.126  34.668  23.565  1.00  0.00      RA0  O
ATOM   1550  N   ARG A 165      50.458  36.308  24.315  1.00  0.00      RA0  N
ATOM   1551  H   ARG A 165      50.613  37.030  24.989  1.00  0.00      RA0  H
ATOM   1552  CA  ARG A 165      51.531  35.935  23.381  1.00  0.00      RA0  C
ATOM   1553  CB  ARG A 165      52.677  36.942  23.481  1.00  0.00      RA0  C
ATOM   1554  CG  ARG A 165      52.509  38.036  22.421  1.00  0.00      RA0  C
ATOM   1555  CD  ARG A 165      53.447  39.238  22.577  1.00  0.00      RA0  C
ATOM   1556  NE  ARG A 165      52.934  40.199  23.553  1.00  0.00      RA0  N
ATOM   1557  HE  ARG A 165      52.103  40.714  23.298  1.00  0.00      RA0  H
ATOM   1558  CZ  ARG A 165      53.563  40.372  24.755  1.00  0.00      RA0  C
ATOM   1559  NH1 ARG A 165      54.657  39.645  25.060  1.00  0.00      RA0  N
ATOM   1560 HH11 ARG A 165      55.093  39.728  25.975  1.00  0.00      RA0  H
ATOM   1561 HH12 ARG A 165      55.079  38.991  24.432  1.00  0.00      RA0  H
ATOM   1562  NH2 ARG A 165      53.075  41.269  25.631  1.00  0.00      RA0  N
ATOM   1563 HH21 ARG A 165      53.508  41.386  26.541  1.00  0.00      RA0  H
ATOM   1564 HH22 ARG A 165      52.262  41.824  25.403  1.00  0.00      RA0  H
ATOM   1565  C   ARG A 165      51.980  34.494  23.535  1.00  0.00      RA0  C
ATOM   1566  O   ARG A 165      52.159  33.776  22.545  1.00  0.00      RA0  O
ATOM   1567  N   GLN A 166      52.157  34.057  24.776  1.00  0.00      RA0  N
ATOM   1568  H   GLN A 166      52.010  34.684  25.542  1.00  0.00      RA0  H
ATOM   1569  CA  GLN A 166      52.576  32.684  25.045  1.00  0.00      RA0  C
ATOM   1570  CB  GLN A 166      52.862  32.529  26.536  1.00  0.00      RA0  C
ATOM   1571  CG  GLN A 166      53.451  31.171  26.909  1.00  0.00      RA0  C
ATOM   1572  CD  GLN A 166      53.793  31.181  28.382  1.00  0.00      RA0  C
ATOM   1573  OE1 GLN A 166      53.212  30.470  29.193  1.00  0.00      RA0  O
ATOM   1574  NE2 GLN A 166      54.778  32.045  28.689  1.00  0.00      RA0  N
ATOM   1575 HE21 GLN A 166      55.216  32.596  27.978  1.00  0.00      RA0  H
ATOM   1576 HE22 GLN A 166      55.090  32.153  29.633  1.00  0.00      RA0  H
ATOM   1577  C   GLN A 166      51.533  31.681  24.562  1.00  0.00      RA0  C
ATOM   1578  O   GLN A 166      51.876  30.670  23.956  1.00  0.00      RA0  O
ATOM   1579  N   ALA A 167      50.258  31.982  24.804  1.00  0.00      RA0  N
ATOM   1580  H   ALA A 167      50.036  32.817  25.310  1.00  0.00      RA0  H
ATOM   1581  CA  ALA A 167      49.158  31.086  24.378  1.00  0.00      RA0  C
ATOM   1582  CB  ALA A 167      47.807  31.660  24.807  1.00  0.00      RA0  C
ATOM   1583  C   ALA A 167      49.116  30.813  22.872  1.00  0.00      RA0  C
ATOM   1584  O   ALA A 167      48.801  29.685  22.428  1.00  0.00      RA0  O
ATOM   1585  N   VAL A 168      49.425  31.834  22.089  1.00  0.00      RA0  N
ATOM   1586  H   VAL A 168      49.769  32.683  22.495  1.00  0.00      RA0  H
ATOM   1587  CA  VAL A 168      49.321  31.743  20.625  1.00  0.00      RA0  C
ATOM   1588  CB  VAL A 168      48.664  33.003  20.057  1.00  0.00      RA0  C
ATOM   1589  CG1 VAL A 168      47.301  33.222  20.709  1.00  0.00      RA0  C
ATOM   1590  CG2 VAL A 168      49.567  34.231  20.191  1.00  0.00      RA0  C
ATOM   1591  C   VAL A 168      50.657  31.484  19.929  1.00  0.00      RA0  C
ATOM   1592  O   VAL A 168      50.715  31.423  18.695  1.00  0.00      RA0  O
ATOM   1593  N   GLU A 169      51.728  31.355  20.708  1.00  0.00      RA0  N
ATOM   1594  H   GLU A 169      51.651  31.322  21.704  1.00  0.00      RA0  H
ATOM   1595  CA  GLU A 169      53.048  31.167  20.125  1.00  0.00      RA0  C
ATOM   1596  CB  GLU A 169      54.143  31.186  21.191  1.00  0.00      RA0  C
ATOM   1597  CG  GLU A 169      55.535  31.014  20.576  1.00  0.00      RA0  C
ATOM   1598  CD  GLU A 169      55.730  32.028  19.463  1.00  0.00      RA0  C
ATOM   1599  OE1 GLU A 169      55.917  33.204  19.763  1.00  0.00      RA0  O
ATOM   1600  OE2 GLU A 169      55.695  31.637  18.295  1.00  0.00      RA0  O
ATOM   1601  C   GLU A 169      53.058  29.870  19.317  1.00  0.00      RA0  C
ATOM   1602  O   GLU A 169      52.779  28.805  19.838  1.00  0.00      RA0  O
ATOM   1603  N   GLY A 170      53.408  29.971  18.043  1.00  0.00      RA0  N
ATOM   1604  H   GLY A 170      53.799  30.863  17.789  1.00  0.00      RA0  H
ATOM   1605  CA  GLY A 170      53.506  28.805  17.182  1.00  0.00      RA0  C
ATOM   1606  C   GLY A 170      52.162  28.201  16.796  1.00  0.00      RA0  C
ATOM   1607  O   GLY A 170      52.104  27.085  16.275  1.00  0.00      RA0  O
ATOM   1608  N   MSE A 171      51.077  28.930  17.048  1.00  0.00      RA0  N
ATOM   1609  H   MSE A 171      51.179  29.863  17.404  1.00  0.00      RA0  H
ATOM   1610  CA  MSE A 171      49.757  28.348  16.869  1.00  0.00      RA0  C
ATOM   1611  CB  MSE A 171      48.683  29.206  17.551  1.00  0.00      RA0  C
ATOM   1612  CG  MSE A 171      47.321  28.516  17.655  1.00  0.00      RA0  C
ATOM   1613  SE  MSE A 171      46.119  29.405  18.660  1.00  0.00      RA0  S
ATOM   1614  CE  MSE A 171      45.966  30.889  17.657  1.00  0.00      RA0  C
ATOM   1615  C   MSE A 171      49.476  28.143  15.389  1.00  0.00      RA0  C
ATOM   1616  O   MSE A 171      49.657  29.058  14.559  1.00  0.00      RA0  O
ATOM   1617  N   LYS A 172      49.040  26.931  15.073  1.00  0.00      RA0  N
ATOM   1618  H   LYS A 172      48.817  26.322  15.831  1.00  0.00      RA0  H
ATOM   1619  CA  LYS A 172      48.779  26.534  13.705  1.00  0.00      RA0  C
ATOM   1620  CB  LYS A 172      49.005  25.016  13.604  1.00  0.00      RA0  C
ATOM   1621  CG  LYS A 172      50.414  24.604  14.028  1.00  0.00      RA0  C
ATOM   1622  CD  LYS A 172      51.515  25.455  13.380  1.00  0.00      RA0  C
ATOM   1623  CE  LYS A 172      52.924  25.013  13.773  1.00  0.00      RA0  C
ATOM   1624  NZ  LYS A 172      52.989  24.777  15.223  1.00  0.00      RA0  N
ATOM   1625  HZ1 LYS A 172      53.942  24.500  15.522  1.00  0.00      RA0  H
ATOM   1626  HZ2 LYS A 172      52.668  25.610  15.756  1.00  0.00      RA0  H
ATOM   1627  HZ3 LYS A 172      52.387  23.962  15.477  1.00  0.00      RA0  H
ATOM   1628  C   LYS A 172      47.375  26.970  13.306  1.00  0.00      RA0  C
ATOM   1629  O   LYS A 172      46.557  27.358  14.161  1.00  0.00      RA0  O
ATOM   1630  N   PRO A 173      47.092  26.928  12.007  1.00  0.00      RA0  N
ATOM   1631  CD  PRO A 173      48.022  26.727  10.894  1.00  0.00      RA0  C
ATOM   1632  CA  PRO A 173      45.761  27.243  11.526  1.00  0.00      RA0  C
ATOM   1633  CB  PRO A 173      45.869  27.092  10.006  1.00  0.00      RA0  C
ATOM   1634  CG  PRO A 173      47.333  27.383   9.707  1.00  0.00      RA0  C
ATOM   1635  C   PRO A 173      44.672  26.386  12.117  1.00  0.00      RA0  C
ATOM   1636  O   PRO A 173      44.882  25.207  12.420  1.00  0.00      RA0  O
ATOM   1637  N   PHE A 174      43.490  26.985  12.253  1.00  0.00      RA0  N
ATOM   1638  H   PHE A 174      43.412  27.951  12.016  1.00  0.00      RA0  H
ATOM   1639  CA  PHE A 174      42.322  26.266  12.761  1.00  0.00      RA0  C
ATOM   1640  CB  PHE A 174      41.824  25.178  11.796  1.00  0.00      RA0  C
ATOM   1641  CG  PHE A 174      40.820  25.754  10.827  1.00  0.00      RA0  C
ATOM   1642  CD1 PHE A 174      41.214  26.581   9.777  1.00  0.00      RA0  C
ATOM   1643  CD2 PHE A 174      39.465  25.463  10.971  1.00  0.00      RA0  C
ATOM   1644  CE1 PHE A 174      40.271  27.107   8.893  1.00  0.00      RA0  C
ATOM   1645  CE2 PHE A 174      38.525  25.988  10.086  1.00  0.00      RA0  C
ATOM   1646  CZ  PHE A 174      38.915  26.818   9.037  1.00  0.00      RA0  C
ATOM   1647  C   PHE A 174      42.534  25.730  14.172  1.00  0.00      RA0  C
ATOM   1648  O   PHE A 174      42.263  24.574  14.453  1.00  0.00      RA0  O
ATOM   1649  N   PHE A 175      42.978  26.638  15.037  1.00  0.00      RA0  N
ATOM   1650  H   PHE A 175      43.196  27.584  14.772  1.00  0.00      RA0  H
ATOM   1651  CA  PHE A 175      42.992  26.464  16.470  1.00  0.00      RA0  C
ATOM   1652  CB  PHE A 175      44.413  26.331  17.007  1.00  0.00      RA0  C
ATOM   1653  CG  PHE A 175      45.016  24.956  16.833  1.00  0.00      RA0  C
ATOM   1654  CD1 PHE A 175      45.753  24.650  15.668  1.00  0.00      RA0  C
ATOM   1655  CD2 PHE A 175      44.869  24.009  17.871  1.00  0.00      RA0  C
ATOM   1656  CE1 PHE A 175      46.391  23.399  15.558  1.00  0.00      RA0  C
ATOM   1657  CE2 PHE A 175      45.503  22.756  17.765  1.00  0.00      RA0  C
ATOM   1658  CZ  PHE A 175      46.276  22.474  16.618  1.00  0.00      RA0  C
ATOM   1659  C   PHE A 175      42.410  27.704  17.092  1.00  0.00      RA0  C
ATOM   1660  O   PHE A 175      42.512  28.793  16.518  1.00  0.00      RA0  O
ATOM   1661  N   GLY A 176      41.847  27.534  18.283  1.00  0.00      RA0  N
ATOM   1662  H   GLY A 176      41.795  26.632  18.716  1.00  0.00      RA0  H
ATOM   1663  CA  GLY A 176      41.388  28.641  19.101  1.00  0.00      RA0  C
ATOM   1664  C   GLY A 176      41.825  28.478  20.534  1.00  0.00      RA0  C
ATOM   1665  O   GLY A 176      41.907  27.354  21.041  1.00  0.00      RA0  O
ATOM   1666  N   VAL A 177      42.139  29.584  21.200  1.00  0.00      RA0  N
ATOM   1667  H   VAL A 177      42.169  30.476  20.742  1.00  0.00      RA0  H
ATOM   1668  CA  VAL A 177      42.519  29.532  22.587  1.00  0.00      RA0  C
ATOM   1669  CB  VAL A 177      44.043  29.343  22.683  1.00  0.00      RA0  C
ATOM   1670  CG1 VAL A 177      44.793  30.483  21.990  1.00  0.00      RA0  C
ATOM   1671  CG2 VAL A 177      44.515  29.116  24.120  1.00  0.00      RA0  C
ATOM   1672  C   VAL A 177      42.041  30.750  23.388  1.00  0.00      RA0  C
ATOM   1673  O   VAL A 177      42.105  31.891  22.928  1.00  0.00      RA0  O
ATOM   1674  N   GLN A 178      41.555  30.479  24.588  1.00  0.00      RA0  N
ATOM   1675  H   GLN A 178      41.657  29.545  24.926  1.00  0.00      RA0  H
ATOM   1676  CA  GLN A 178      41.186  31.500  25.553  1.00  0.00      RA0  C
ATOM   1677  CB  GLN A 178      40.080  30.977  26.470  1.00  0.00      RA0  C
ATOM   1678  CG  GLN A 178      39.307  32.077  27.201  1.00  0.00      RA0  C
ATOM   1679  CD  GLN A 178      38.414  32.811  26.220  1.00  0.00      RA0  C
ATOM   1680  OE1 GLN A 178      37.714  32.206  25.406  1.00  0.00      RA0  O
ATOM   1681  NE2 GLN A 178      38.472  34.149  26.355  1.00  0.00      RA0  N
ATOM   1682 HE21 GLN A 178      39.032  34.569  27.080  1.00  0.00      RA0  H
ATOM   1683 HE22 GLN A 178      37.971  34.792  25.774  1.00  0.00      RA0  H
ATOM   1684  C   GLN A 178      42.415  31.912  26.358  1.00  0.00      RA0  C
ATOM   1685  O   GLN A 178      43.094  31.076  26.975  1.00  0.00      RA0  O
ATOM   1686  N   ALA A 179      42.707  33.204  26.330  1.00  0.00      RA0  N
ATOM   1687  H   ALA A 179      42.170  33.840  25.782  1.00  0.00      RA0  H
ATOM   1688  CA  ALA A 179      43.784  33.759  27.131  1.00  0.00      RA0  C
ATOM   1689  CB  ALA A 179      44.993  34.049  26.247  1.00  0.00      RA0  C
ATOM   1690  C   ALA A 179      43.255  35.042  27.758  1.00  0.00      RA0  C
ATOM   1691  O   ALA A 179      43.239  36.105  27.120  1.00  0.00      RA0  O
ATOM   1692  N   GLY A 180      42.746  34.898  28.984  1.00  0.00      RA0  N
ATOM   1693  H   GLY A 180      42.714  33.978  29.371  1.00  0.00      RA0  H
ATOM   1694  CA  GLY A 180      42.057  35.972  29.670  1.00  0.00      RA0  C
ATOM   1695  C   GLY A 180      40.810  36.407  28.929  1.00  0.00      RA0  C
ATOM   1696  O   GLY A 180      39.985  35.568  28.546  1.00  0.00      RA0  O
ATOM   1697  N   ASP A 181      40.701  37.712  28.683  1.00  0.00      RA0  N
ATOM   1698  H   ASP A 181      41.340  38.364  29.088  1.00  0.00      RA0  H
ATOM   1699  CA  ASP A 181      39.529  38.296  28.017  1.00  0.00      RA0  C
ATOM   1700  CB  ASP A 181      39.473  39.828  28.131  1.00  0.00      RA0  C
ATOM   1701  CG  ASP A 181      38.882  40.291  29.449  1.00  0.00      RA0  C
ATOM   1702  OD1 ASP A 181      39.523  40.087  30.473  1.00  0.00      RA0  O
ATOM   1703  OD2 ASP A 181      37.795  40.877  29.453  1.00  0.00      RA0  O
ATOM   1704  C   ASP A 181      39.459  37.959  26.533  1.00  0.00      RA0  C
ATOM   1705  O   ASP A 181      38.399  38.139  25.930  1.00  0.00      RA0  O
ATOM   1706  N   LEU A 182      40.560  37.449  25.952  1.00  0.00      RA0  N
ATOM   1707  H   LEU A 182      41.332  37.134  26.503  1.00  0.00      RA0  H
ATOM   1708  CA  LEU A 182      40.642  37.233  24.509  1.00  0.00      RA0  C
ATOM   1709  CB  LEU A 182      41.923  37.830  23.922  1.00  0.00      RA0  C
ATOM   1710  CG  LEU A 182      42.091  39.340  24.106  1.00  0.00      RA0  C
ATOM   1711  CD1 LEU A 182      43.360  39.845  23.416  1.00  0.00      RA0  C
ATOM   1712  CD2 LEU A 182      40.870  40.128  23.643  1.00  0.00      RA0  C
ATOM   1713  C   LEU A 182      40.566  35.774  24.165  1.00  0.00      RA0  C
ATOM   1714  O   LEU A 182      41.315  34.957  24.688  1.00  0.00      RA0  O
ATOM   1715  N   PHE A 183      39.626  35.464  23.275  1.00  0.00      RA0  N
ATOM   1716  H   PHE A 183      39.045  36.198  22.916  1.00  0.00      RA0  H
ATOM   1717  CA  PHE A 183      39.596  34.178  22.589  1.00  0.00      RA0  C
ATOM   1718  CB  PHE A 183      38.155  33.688  22.465  1.00  0.00      RA0  C
ATOM   1719  CG  PHE A 183      38.114  32.406  21.670  1.00  0.00      RA0  C
ATOM   1720  CD1 PHE A 183      38.717  31.260  22.171  1.00  0.00      RA0  C
ATOM   1721  CD2 PHE A 183      37.470  32.374  20.438  1.00  0.00      RA0  C
ATOM   1722  CE1 PHE A 183      38.675  30.080  21.438  1.00  0.00      RA0  C
ATOM   1723  CE2 PHE A 183      37.429  31.193  19.706  1.00  0.00      RA0  C
ATOM   1724  CZ  PHE A 183      38.031  30.046  20.207  1.00  0.00      RA0  C
ATOM   1725  C   PHE A 183      40.194  34.416  21.213  1.00  0.00      RA0  C
ATOM   1726  O   PHE A 183      39.650  35.194  20.429  1.00  0.00      RA0  O
ATOM   1727  N   ILE A 184      41.337  33.787  20.943  1.00  0.00      RA0  N
ATOM   1728  H   ILE A 184      41.708  33.092  21.559  1.00  0.00      RA0  H
ATOM   1729  CA  ILE A 184      42.100  34.086  19.731  1.00  0.00      RA0  C
ATOM   1730  CB  ILE A 184      43.507  34.549  20.112  1.00  0.00      RA0  C
ATOM   1731  CG2 ILE A 184      44.304  34.972  18.878  1.00  0.00      RA0  C
ATOM   1732  CG1 ILE A 184      43.448  35.653  21.170  1.00  0.00      RA0  C
ATOM   1733  CD1 ILE A 184      44.808  35.970  21.792  1.00  0.00      RA0  C
ATOM   1734  C   ILE A 184      42.159  32.841  18.879  1.00  0.00      RA0  C
ATOM   1735  O   ILE A 184      42.575  31.784  19.353  1.00  0.00      RA0  O
ATOM   1736  N   ALA A 185      41.710  32.970  17.637  1.00  0.00      RA0  N
ATOM   1737  H   ALA A 185      41.387  33.854  17.292  1.00  0.00      RA0  H
ATOM   1738  CA  ALA A 185      41.616  31.830  16.725  1.00  0.00      RA0  C
ATOM   1739  CB  ALA A 185      40.152  31.449  16.512  1.00  0.00      RA0  C
ATOM   1740  C   ALA A 185      42.277  32.134  15.389  1.00  0.00      RA0  C
ATOM   1741  O   ALA A 185      42.167  33.234  14.874  1.00  0.00      RA0  O
ATOM   1742  N   THR A 186      42.990  31.141  14.862  1.00  0.00      RA0  N
ATOM   1743  H   THR A 186      43.054  30.256  15.330  1.00  0.00      RA0  H
ATOM   1744  CA  THR A 186      43.633  31.230  13.551  1.00  0.00      RA0  C
ATOM   1745  CB  THR A 186      44.841  30.302  13.631  1.00  0.00      RA0  C
ATOM   1746  OG1 THR A 186      44.644  29.369  14.706  1.00  0.00      RA0  O
ATOM   1747  HG1 THR A 186      45.434  28.832  14.740  1.00  0.00      RA0  H
ATOM   1748  CG2 THR A 186      46.161  31.054  13.804  1.00  0.00      RA0  C
ATOM   1749  C   THR A 186      42.669  30.774  12.458  1.00  0.00      RA0  C
ATOM   1750  O   THR A 186      42.839  29.702  11.833  1.00  0.00      RA0  O
ATOM   1751  N   THR A 187      41.649  31.616  12.254  1.00  0.00      RA0  N
ATOM   1752  H   THR A 187      41.535  32.444  12.806  1.00  0.00      RA0  H
ATOM   1753  CA  THR A 187      40.588  31.408  11.282  1.00  0.00      RA0  C
ATOM   1754  CB  THR A 187      39.387  31.020  12.130  1.00  0.00      RA0  C
ATOM   1755  OG1 THR A 187      39.524  31.666  13.402  1.00  0.00      RA0  O
ATOM   1756  HG1 THR A 187      38.994  32.460  13.315  1.00  0.00      RA0  H
ATOM   1757  CG2 THR A 187      39.290  29.505  12.331  1.00  0.00      RA0  C
ATOM   1758  C   THR A 187      40.383  32.686  10.472  1.00  0.00      RA0  C
ATOM   1759  O   THR A 187      40.945  33.751  10.779  1.00  0.00      RA0  O
ATOM   1760  N   GLY A 188      39.570  32.584   9.423  1.00  0.00      RA0  N
ATOM   1761  H   GLY A 188      39.066  31.760   9.158  1.00  0.00      RA0  H
ATOM   1762  CA  GLY A 188      39.319  33.722   8.585  1.00  0.00      RA0  C
ATOM   1763  C   GLY A 188      38.484  33.350   7.377  1.00  0.00      RA0  C
ATOM   1764  O   GLY A 188      38.259  32.169   7.109  1.00  0.00      RA0  O
ATOM   1765  N   TYR A 189      38.034  34.376   6.693  1.00  0.00      RA0  N
ATOM   1766  H   TYR A 189      38.354  35.282   6.981  1.00  0.00      RA0  H
ATOM   1767  CA  TYR A 189      37.176  34.275   5.523  1.00  0.00      RA0  C
ATOM   1768  CB  TYR A 189      35.842  34.862   5.997  1.00  0.00      RA0  C
ATOM   1769  CG  TYR A 189      34.627  34.616   5.133  1.00  0.00      RA0  C
ATOM   1770  CD1 TYR A 189      34.359  33.377   4.562  1.00  0.00      RA0  C
ATOM   1771  CE1 TYR A 189      33.179  33.190   3.844  1.00  0.00      RA0  C
ATOM   1772  CD2 TYR A 189      33.732  35.664   4.960  1.00  0.00      RA0  C
ATOM   1773  CE2 TYR A 189      32.555  35.478   4.249  1.00  0.00      RA0  C
ATOM   1774  CZ  TYR A 189      32.279  34.241   3.686  1.00  0.00      RA0  C
ATOM   1775  OH  TYR A 189      31.118  34.078   2.958  1.00  0.00      RA0  O
ATOM   1776  HH  TYR A 189      30.729  34.925   2.774  1.00  0.00      RA0  H
ATOM   1777  C   TYR A 189      37.773  35.015   4.324  1.00  0.00      RA0  C
ATOM   1778  O   TYR A 189      37.037  35.478   3.454  1.00  0.00      RA0  O
ATOM   1779  N   THR A 190      39.113  35.092   4.246  1.00  0.00      RA0  N
ATOM   1780  H   THR A 190      39.680  34.669   4.950  1.00  0.00      RA0  H
ATOM   1781  CA  THR A 190      39.760  35.962   3.272  1.00  0.00      RA0  C
ATOM   1782  CB  THR A 190      40.373  36.950   4.226  1.00  0.00      RA0  C
ATOM   1783  OG1 THR A 190      40.521  36.220   5.455  1.00  0.00      RA0  O
ATOM   1784  HG1 THR A 190      40.333  36.825   6.167  1.00  0.00      RA0  H
ATOM   1785  CG2 THR A 190      39.468  38.158   4.474  1.00  0.00      RA0  C
ATOM   1786  C   THR A 190      40.745  35.308   2.321  1.00  0.00      RA0  C
ATOM   1787  O   THR A 190      41.059  35.900   1.287  1.00  0.00      RA0  O
ATOM   1788  N   GLY A 191      41.231  34.122   2.655  1.00  0.00      RA0  N
ATOM   1789  H   GLY A 191      40.957  33.715   3.524  1.00  0.00      RA0  H
ATOM   1790  CA  GLY A 191      42.315  33.493   1.897  1.00  0.00      RA0  C
ATOM   1791  C   GLY A 191      43.697  33.959   2.369  1.00  0.00      RA0  C
ATOM   1792  O   GLY A 191      44.704  33.636   1.746  1.00  0.00      RA0  O
ATOM   1793  N   GLU A 192      43.716  34.765   3.436  1.00  0.00      RA0  N
ATOM   1794  H   GLU A 192      42.904  34.924   3.992  1.00  0.00      RA0  H
ATOM   1795  CA  GLU A 192      44.948  35.243   4.050  1.00  0.00      RA0  C
ATOM   1796  CB  GLU A 192      44.957  36.772   4.091  1.00  0.00      RA0  C
ATOM   1797  CG  GLU A 192      44.615  37.422   2.747  1.00  0.00      RA0  C
ATOM   1798  CD  GLU A 192      45.580  36.952   1.678  1.00  0.00      RA0  C
ATOM   1799  OE1 GLU A 192      46.772  36.879   1.949  1.00  0.00      RA0  O
ATOM   1800  OE2 GLU A 192      45.139  36.653   0.570  1.00  0.00      RA0  O
ATOM   1801  C   GLU A 192      45.079  34.658   5.443  1.00  0.00      RA0  C
ATOM   1802  O   GLU A 192      44.120  34.139   6.001  1.00  0.00      RA0  O
ATOM   1803  N   ALA A 193      46.273  34.795   6.018  1.00  0.00      RA0  N
ATOM   1804  H   ALA A 193      46.970  35.272   5.485  1.00  0.00      RA0  H
ATOM   1805  CA  ALA A 193      46.501  34.558   7.441  1.00  0.00      RA0  C
ATOM   1806  CB  ALA A 193      47.996  34.586   7.763  1.00  0.00      RA0  C
ATOM   1807  C   ALA A 193      45.797  35.615   8.278  1.00  0.00      RA0  C
ATOM   1808  O   ALA A 193      45.417  36.662   7.786  1.00  0.00      RA0  O
ATOM   1809  N   GLY A 194      45.619  35.310   9.551  1.00  0.00      RA0  N
ATOM   1810  H   GLY A 194      45.858  34.421   9.943  1.00  0.00      RA0  H
ATOM   1811  CA  GLY A 194      44.989  36.252  10.455  1.00  0.00      RA0  C
ATOM   1812  C   GLY A 194      44.460  35.601  11.697  1.00  0.00      RA0  C
ATOM   1813  O   GLY A 194      44.756  34.437  11.964  1.00  0.00      RA0  O
ATOM   1814  N   TYR A 195      43.694  36.388  12.467  1.00  0.00      RA0  N
ATOM   1815  H   TYR A 195      43.416  37.303  12.174  1.00  0.00      RA0  H
ATOM   1816  CA  TYR A 195      43.018  35.893  13.639  1.00  0.00      RA0  C
ATOM   1817  CB  TYR A 195      43.586  36.523  14.913  1.00  0.00      RA0  C
ATOM   1818  CG  TYR A 195      44.934  35.964  15.290  1.00  0.00      RA0  C
ATOM   1819  CD1 TYR A 195      45.200  34.611  15.135  1.00  0.00      RA0  C
ATOM   1820  CE1 TYR A 195      46.427  34.101  15.536  1.00  0.00      RA0  C
ATOM   1821  CD2 TYR A 195      45.900  36.808  15.828  1.00  0.00      RA0  C
ATOM   1822  CE2 TYR A 195      47.126  36.296  16.235  1.00  0.00      RA0  C
ATOM   1823  CZ  TYR A 195      47.387  34.939  16.089  1.00  0.00      RA0  C
ATOM   1824  OH  TYR A 195      48.599  34.414  16.482  1.00  0.00      RA0  O
ATOM   1825  HH  TYR A 195      49.104  35.056  16.964  1.00  0.00      RA0  H
ATOM   1826  C   TYR A 195      41.549  36.328  13.574  1.00  0.00      RA0  C
ATOM   1827  O   TYR A 195      41.222  37.317  12.900  1.00  0.00      RA0  O
ATOM   1828  N   GLU A 196      40.713  35.591  14.292  1.00  0.00      RA0  N
ATOM   1829  H   GLU A 196      41.036  34.746  14.719  1.00  0.00      RA0  H
ATOM   1830  CA  GLU A 196      39.442  36.110  14.790  1.00  0.00      RA0  C
ATOM   1831  CB  GLU A 196      38.282  35.356  14.117  1.00  0.00      RA0  C
ATOM   1832  CG  GLU A 196      38.449  35.639  12.608  1.00  0.00      RA0  C
ATOM   1833  CD  GLU A 196      37.385  35.060  11.694  1.00  0.00      RA0  C
ATOM   1834  OE1 GLU A 196      37.223  33.844  11.688  1.00  0.00      RA0  O
ATOM   1835  OE2 GLU A 196      36.770  35.821  10.935  1.00  0.00      RA0  O
ATOM   1836  C   GLU A 196      39.548  36.155  16.312  1.00  0.00      RA0  C
ATOM   1837  O   GLU A 196      40.030  35.204  16.966  1.00  0.00      RA0  O
ATOM   1838  N   ILE A 197      39.134  37.269  16.880  1.00  0.00      RA0  N
ATOM   1839  H   ILE A 197      38.681  37.980  16.344  1.00  0.00      RA0  H
ATOM   1840  CA  ILE A 197      39.331  37.519  18.301  1.00  0.00      RA0  C
ATOM   1841  CB  ILE A 197      40.351  38.636  18.534  1.00  0.00      RA0  C
ATOM   1842  CG2 ILE A 197      40.528  38.891  20.031  1.00  0.00      RA0  C
ATOM   1843  CG1 ILE A 197      41.686  38.318  17.855  1.00  0.00      RA0  C
ATOM   1844  CD1 ILE A 197      42.719  39.435  17.997  1.00  0.00      RA0  C
ATOM   1845  C   ILE A 197      37.992  37.864  18.938  1.00  0.00      RA0  C
ATOM   1846  O   ILE A 197      37.379  38.861  18.577  1.00  0.00      RA0  O
ATOM   1847  N   ALA A 198      37.529  37.025  19.869  1.00  0.00      RA0  N
ATOM   1848  H   ALA A 198      38.121  36.286  20.192  1.00  0.00      RA0  H
ATOM   1849  CA  ALA A 198      36.277  37.299  20.579  1.00  0.00      RA0  C
ATOM   1850  CB  ALA A 198      35.434  36.031  20.701  1.00  0.00      RA0  C
ATOM   1851  C   ALA A 198      36.610  37.807  21.973  1.00  0.00      RA0  C
ATOM   1852  O   ALA A 198      37.544  37.323  22.614  1.00  0.00      RA0  O
ATOM   1853  N   LEU A 199      35.836  38.781  22.442  1.00  0.00      RA0  N
ATOM   1854  H   LEU A 199      35.048  39.132  21.924  1.00  0.00      RA0  H
ATOM   1855  CA  LEU A 199      36.077  39.382  23.745  1.00  0.00      RA0  C
ATOM   1856  CB  LEU A 199      37.194  40.426  23.553  1.00  0.00      RA0  C
ATOM   1857  CG  LEU A 199      36.851  41.719  22.791  1.00  0.00      RA0  C
ATOM   1858  CD1 LEU A 199      37.930  42.759  23.058  1.00  0.00      RA0  C
ATOM   1859  CD2 LEU A 199      36.648  41.568  21.279  1.00  0.00      RA0  C
ATOM   1860  C   LEU A 199      34.791  40.024  24.251  1.00  0.00      RA0  C
ATOM   1861  O   LEU A 199      33.848  40.211  23.482  1.00  0.00      RA0  O
ATOM   1862  N   PRO A 200      34.731  40.356  25.543  1.00  0.00      RA0  N
ATOM   1863  CD  PRO A 200      35.721  40.067  26.578  1.00  0.00      RA0  C
ATOM   1864  CA  PRO A 200      33.512  40.955  26.107  1.00  0.00      RA0  C
ATOM   1865  CB  PRO A 200      33.848  41.097  27.588  1.00  0.00      RA0  C
ATOM   1866  CG  PRO A 200      34.908  40.037  27.863  1.00  0.00      RA0  C
ATOM   1867  C   PRO A 200      33.071  42.178  25.358  1.00  0.00      RA0  C
ATOM   1868  O   PRO A 200      33.899  42.999  24.964  1.00  0.00      RA0  O
ATOM   1869  N   ASN A 201      31.760  42.311  25.160  1.00  0.00      RA0  N
ATOM   1870  H   ASN A 201      31.179  41.541  25.429  1.00  0.00      RA0  H
ATOM   1871  CA  ASN A 201      31.212  43.471  24.462  1.00  0.00      RA0  C
ATOM   1872  CB  ASN A 201      29.686  43.516  24.634  1.00  0.00      RA0  C
ATOM   1873  CG  ASN A 201      28.999  42.446  23.804  1.00  0.00      RA0  C
ATOM   1874  OD1 ASN A 201      29.466  42.068  22.737  1.00  0.00      RA0  O
ATOM   1875  ND2 ASN A 201      27.861  41.972  24.345  1.00  0.00      RA0  N
ATOM   1876 HD21 ASN A 201      27.506  42.295  25.220  1.00  0.00      RA0  H
ATOM   1877 HD22 ASN A 201      27.323  41.253  23.886  1.00  0.00      RA0  H
ATOM   1878  C   ASN A 201      31.800  44.788  24.983  1.00  0.00      RA0  C
ATOM   1879  O   ASN A 201      32.125  45.698  24.208  1.00  0.00      RA0  O
ATOM   1880  N   GLU A 202      31.935  44.870  26.299  1.00  0.00      RA0  N
ATOM   1881  H   GLU A 202      31.873  44.051  26.869  1.00  0.00      RA0  H
ATOM   1882  CA  GLU A 202      32.386  46.099  26.965  1.00  0.00      RA0  C
ATOM   1883  CB  GLU A 202      31.967  46.086  28.452  1.00  0.00      RA0  C
ATOM   1884  CG  GLU A 202      33.038  45.926  29.547  1.00  0.00      RA0  C
ATOM   1885  CD  GLU A 202      33.596  44.520  29.622  1.00  0.00      RA0  C
ATOM   1886  OE1 GLU A 202      33.824  43.912  28.591  1.00  0.00      RA0  O
ATOM   1887  OE2 GLU A 202      33.862  44.026  30.713  1.00  0.00      RA0  O
ATOM   1888  C   GLU A 202      33.868  46.439  26.747  1.00  0.00      RA0  C
ATOM   1889  O   GLU A 202      34.297  47.572  27.036  1.00  0.00      RA0  O
ATOM   1890  N   LYS A 203      34.639  45.457  26.281  1.00  0.00      RA0  N
ATOM   1891  H   LYS A 203      34.224  44.561  26.124  1.00  0.00      RA0  H
ATOM   1892  CA  LYS A 203      36.055  45.639  25.902  1.00  0.00      RA0  C
ATOM   1893  CB  LYS A 203      36.943  44.426  26.197  1.00  0.00      RA0  C
ATOM   1894  CG  LYS A 203      36.913  43.793  27.578  1.00  0.00      RA0  C
ATOM   1895  CD  LYS A 203      37.172  44.758  28.729  1.00  0.00      RA0  C
ATOM   1896  CE  LYS A 203      37.143  43.988  30.046  1.00  0.00      RA0  C
ATOM   1897  NZ  LYS A 203      36.079  42.979  29.976  1.00  0.00      RA0  N
ATOM   1898  HZ1 LYS A 203      36.477  42.035  29.769  1.00  0.00      RA0  H
ATOM   1899  HZ2 LYS A 203      35.523  42.967  30.852  1.00  0.00      RA0  H
ATOM   1900  HZ3 LYS A 203      35.359  43.262  29.273  1.00  0.00      RA0  H
ATOM   1901  C   LYS A 203      36.285  45.904  24.414  1.00  0.00      RA0  C
ATOM   1902  O   LYS A 203      37.393  46.235  23.996  1.00  0.00      RA0  O
ATOM   1903  N   ALA A 204      35.250  45.707  23.604  1.00  0.00      RA0  N
ATOM   1904  H   ALA A 204      34.350  45.513  23.999  1.00  0.00      RA0  H
ATOM   1905  CA  ALA A 204      35.403  45.662  22.157  1.00  0.00      RA0  C
ATOM   1906  CB  ALA A 204      34.088  45.253  21.495  1.00  0.00      RA0  C
ATOM   1907  C   ALA A 204      35.881  46.979  21.553  1.00  0.00      RA0  C
ATOM   1908  O   ALA A 204      36.794  46.997  20.704  1.00  0.00      RA0  O
ATOM   1909  N   ALA A 205      35.277  48.078  21.979  1.00  0.00      RA0  N
ATOM   1910  H   ALA A 205      34.669  48.023  22.771  1.00  0.00      RA0  H
ATOM   1911  CA  ALA A 205      35.531  49.388  21.340  1.00  0.00      RA0  C
ATOM   1912  CB  ALA A 205      34.616  50.461  21.931  1.00  0.00      RA0  C
ATOM   1913  C   ALA A 205      36.972  49.794  21.545  1.00  0.00      RA0  C
ATOM   1914  O   ALA A 205      37.616  50.274  20.637  1.00  0.00      RA0  O
ATOM   1915  N   ASP A 206      37.483  49.586  22.747  1.00  0.00      RA0  N
ATOM   1916  H   ASP A 206      36.930  49.271  23.523  1.00  0.00      RA0  H
ATOM   1917  CA  ASP A 206      38.866  49.965  23.032  1.00  0.00      RA0  C
ATOM   1918  CB  ASP A 206      39.155  49.818  24.526  1.00  0.00      RA0  C
ATOM   1919  CG  ASP A 206      38.013  50.401  25.328  1.00  0.00      RA0  C
ATOM   1920  OD1 ASP A 206      38.126  51.543  25.766  1.00  0.00      RA0  O
ATOM   1921  OD2 ASP A 206      37.015  49.704  25.511  1.00  0.00      RA0  O
ATOM   1922  C   ASP A 206      39.848  49.089  22.256  1.00  0.00      RA0  C
ATOM   1923  O   ASP A 206      40.889  49.562  21.834  1.00  0.00      RA0  O
ATOM   1924  N   PHE A 207      39.524  47.812  22.099  1.00  0.00      RA0  N
ATOM   1925  H   PHE A 207      38.659  47.489  22.489  1.00  0.00      RA0  H
ATOM   1926  CA  PHE A 207      40.396  46.894  21.394  1.00  0.00      RA0  C
ATOM   1927  CB  PHE A 207      39.936  45.458  21.620  1.00  0.00      RA0  C
ATOM   1928  CG  PHE A 207      40.925  44.488  21.022  1.00  0.00      RA0  C
ATOM   1929  CD1 PHE A 207      42.282  44.619  21.297  1.00  0.00      RA0  C
ATOM   1930  CD2 PHE A 207      40.477  43.457  20.206  1.00  0.00      RA0  C
ATOM   1931  CE1 PHE A 207      43.189  43.713  20.760  1.00  0.00      RA0  C
ATOM   1932  CE2 PHE A 207      41.384  42.552  19.670  1.00  0.00      RA0  C
ATOM   1933  CZ  PHE A 207      42.740  42.679  19.948  1.00  0.00      RA0  C
ATOM   1934  C   PHE A 207      40.414  47.237  19.906  1.00  0.00      RA0  C
ATOM   1935  O   PHE A 207      41.479  47.299  19.293  1.00  0.00      RA0  O
ATOM   1936  N   TRP A 208      39.238  47.512  19.343  1.00  0.00      RA0  N
ATOM   1937  H   TRP A 208      38.415  47.436  19.906  1.00  0.00      RA0  H
ATOM   1938  CA  TRP A 208      39.124  48.045  17.980  1.00  0.00      RA0  C
ATOM   1939  CB  TRP A 208      37.653  48.363  17.688  1.00  0.00      RA0  C
ATOM   1940  CG  TRP A 208      37.428  48.882  16.284  1.00  0.00      RA0  C
ATOM   1941  CD2 TRP A 208      37.070  48.132  15.103  1.00  0.00      RA0  C
ATOM   1942  CE2 TRP A 208      36.916  49.054  14.041  1.00  0.00      RA0  C
ATOM   1943  CE3 TRP A 208      36.865  46.778  14.871  1.00  0.00      RA0  C
ATOM   1944  CD1 TRP A 208      37.475  50.219  15.861  1.00  0.00      RA0  C
ATOM   1945  NE1 TRP A 208      37.174  50.328  14.540  1.00  0.00      RA0  N
ATOM   1946  HE1 TRP A 208      37.132  51.166  14.031  1.00  0.00      RA0  H
ATOM   1947  CZ2 TRP A 208      36.562  48.593  12.778  1.00  0.00      RA0  C
ATOM   1948  CZ3 TRP A 208      36.511  46.331  13.603  1.00  0.00      RA0  C
ATOM   1949  CH2 TRP A 208      36.358  47.236  12.559  1.00  0.00      RA0  C
ATOM   1950  C   TRP A 208      40.012  49.281  17.774  1.00  0.00      RA0  C
ATOM   1951  O   TRP A 208      40.789  49.361  16.814  1.00  0.00      RA0  O
ATOM   1952  N   ARG A 209      39.881  50.268  18.660  1.00  0.00      RA0  N
ATOM   1953  H   ARG A 209      39.237  50.174  19.424  1.00  0.00      RA0  H
ATOM   1954  CA  ARG A 209      40.678  51.485  18.541  1.00  0.00      RA0  C
ATOM   1955  CB  ARG A 209      40.391  52.348  19.766  1.00  0.00      RA0  C
ATOM   1956  CG  ARG A 209      39.262  53.352  19.623  1.00  0.00      RA0  C
ATOM   1957  CD  ARG A 209      39.807  54.751  19.327  1.00  0.00      RA0  C
ATOM   1958  NE  ARG A 209      40.857  54.729  18.307  1.00  0.00      RA0  N
ATOM   1959  HE  ARG A 209      41.826  54.710  18.619  1.00  0.00      RA0  H
ATOM   1960  CZ  ARG A 209      40.534  54.693  16.983  1.00  0.00      RA0  C
ATOM   1961  NH1 ARG A 209      39.241  54.604  16.584  1.00  0.00      RA0  N
ATOM   1962 HH11 ARG A 209      38.956  54.616  15.624  1.00  0.00      RA0  H
ATOM   1963 HH12 ARG A 209      38.478  54.498  17.244  1.00  0.00      RA0  H
ATOM   1964  NH2 ARG A 209      41.536  54.740  16.089  1.00  0.00      RA0  N
ATOM   1965 HH21 ARG A 209      41.418  54.728  15.096  1.00  0.00      RA0  H
ATOM   1966 HH22 ARG A 209      42.492  54.784  16.432  1.00  0.00      RA0  H
ATOM   1967  C   ARG A 209      42.182  51.183  18.623  1.00  0.00      RA0  C
ATOM   1968  O   ARG A 209      42.974  51.759  17.883  1.00  0.00      RA0  O
ATOM   1969  N   ALA A 210      42.564  50.281  19.527  1.00  0.00      RA0  N
ATOM   1970  H   ALA A 210      41.893  49.876  20.150  1.00  0.00      RA0  H
ATOM   1971  CA  ALA A 210      43.973  49.900  19.650  1.00  0.00      RA0  C
ATOM   1972  CB  ALA A 210      44.159  48.926  20.814  1.00  0.00      RA0  C
ATOM   1973  C   ALA A 210      44.485  49.255  18.351  1.00  0.00      RA0  C
ATOM   1974  O   ALA A 210      45.640  49.465  17.961  1.00  0.00      RA0  O
ATOM   1975  N   LEU A 211      43.615  48.486  17.688  1.00  0.00      RA0  N
ATOM   1976  H   LEU A 211      42.694  48.362  18.063  1.00  0.00      RA0  H
ATOM   1977  CA  LEU A 211      43.980  47.816  16.445  1.00  0.00      RA0  C
ATOM   1978  CB  LEU A 211      42.893  46.823  16.036  1.00  0.00      RA0  C
ATOM   1979  CG  LEU A 211      42.904  45.480  16.761  1.00  0.00      RA0  C
ATOM   1980  CD1 LEU A 211      41.538  44.799  16.690  1.00  0.00      RA0  C
ATOM   1981  CD2 LEU A 211      44.010  44.565  16.231  1.00  0.00      RA0  C
ATOM   1982  C   LEU A 211      44.160  48.818  15.300  1.00  0.00      RA0  C
ATOM   1983  O   LEU A 211      45.096  48.693  14.533  1.00  0.00      RA0  O
ATOM   1984  N   VAL A 212      43.303  49.829  15.232  1.00  0.00      RA0  N
ATOM   1985  H   VAL A 212      42.563  49.858  15.907  1.00  0.00      RA0  H
ATOM   1986  CA  VAL A 212      43.474  50.924  14.281  1.00  0.00      RA0  C
ATOM   1987  CB  VAL A 212      42.409  52.014  14.412  1.00  0.00      RA0  C
ATOM   1988  CG1 VAL A 212      42.624  53.070  13.326  1.00  0.00      RA0  C
ATOM   1989  CG2 VAL A 212      40.983  51.472  14.377  1.00  0.00      RA0  C
ATOM   1990  C   VAL A 212      44.844  51.543  14.477  1.00  0.00      RA0  C
ATOM   1991  O   VAL A 212      45.622  51.698  13.519  1.00  0.00      RA0  O
ATOM   1992  N   GLU A 213      45.154  51.866  15.726  1.00  0.00      RA0  N
ATOM   1993  H   GLU A 213      44.496  51.763  16.478  1.00  0.00      RA0  H
ATOM   1994  CA  GLU A 213      46.448  52.480  16.040  1.00  0.00      RA0  C
ATOM   1995  CB  GLU A 213      46.524  52.849  17.536  1.00  0.00      RA0  C
ATOM   1996  CG  GLU A 213      46.103  54.263  17.995  1.00  0.00      RA0  C
ATOM   1997  CD  GLU A 213      44.590  54.479  18.092  1.00  0.00      RA0  C
ATOM   1998  OE1 GLU A 213      44.019  55.093  17.189  1.00  0.00      RA0  O
ATOM   1999  OE2 GLU A 213      43.979  54.110  19.100  1.00  0.00      RA0  O
ATOM   2000  C   GLU A 213      47.628  51.559  15.686  1.00  0.00      RA0  C
ATOM   2001  O   GLU A 213      48.710  52.037  15.319  1.00  0.00      RA0  O
ATOM   2002  N   ALA A 214      47.415  50.247  15.776  1.00  0.00      RA0  N
ATOM   2003  H   ALA A 214      46.536  49.932  16.138  1.00  0.00      RA0  H
ATOM   2004  CA  ALA A 214      48.424  49.241  15.402  1.00  0.00      RA0  C
ATOM   2005  CB  ALA A 214      48.065  47.869  15.978  1.00  0.00      RA0  C
ATOM   2006  C   ALA A 214      48.627  49.103  13.890  1.00  0.00      RA0  C
ATOM   2007  O   ALA A 214      49.448  48.297  13.454  1.00  0.00      RA0  O
ATOM   2008  N   GLY A 215      47.862  49.854  13.101  1.00  0.00      RA0  N
ATOM   2009  H   GLY A 215      47.133  50.413  13.500  1.00  0.00      RA0  H
ATOM   2010  CA  GLY A 215      48.031  49.877  11.666  1.00  0.00      RA0  C
ATOM   2011  C   GLY A 215      47.119  48.898  10.949  1.00  0.00      RA0  C
ATOM   2012  O   GLY A 215      47.398  48.508   9.817  1.00  0.00      RA0  O
ATOM   2013  N   VAL A 216      46.016  48.507  11.586  1.00  0.00      RA0  N
ATOM   2014  H   VAL A 216      45.761  48.905  12.471  1.00  0.00      RA0  H
ATOM   2015  CA  VAL A 216      45.030  47.614  10.938  1.00  0.00      RA0  C
ATOM   2016  CB  VAL A 216      44.544  46.567  11.937  1.00  0.00      RA0  C
ATOM   2017  CG1 VAL A 216      43.723  45.499  11.227  1.00  0.00      RA0  C
ATOM   2018  CG2 VAL A 216      45.713  45.948  12.703  1.00  0.00      RA0  C
ATOM   2019  C   VAL A 216      43.867  48.464  10.407  1.00  0.00      RA0  C
ATOM   2020  O   VAL A 216      43.235  49.198  11.162  1.00  0.00      RA0  O
ATOM   2021  N   LYS A 217      43.595  48.357   9.112  1.00  0.00      RA0  N
ATOM   2022  H   LYS A 217      44.058  47.654   8.566  1.00  0.00      RA0  H
ATOM   2023  CA  LYS A 217      42.593  49.191   8.446  1.00  0.00      RA0  C
ATOM   2024  CB  LYS A 217      42.854  49.388   6.945  1.00  0.00      RA0  C
ATOM   2025  CG  LYS A 217      42.111  50.650   6.480  1.00  0.00      RA0  C
ATOM   2026  CD  LYS A 217      41.294  50.514   5.195  1.00  0.00      RA0  C
ATOM   2027  CE  LYS A 217      40.412  51.748   4.929  1.00  0.00      RA0  C
ATOM   2028  NZ  LYS A 217      39.713  51.600   3.645  1.00  0.00      RA0  N
ATOM   2029  HZ1 LYS A 217      38.703  51.339   3.716  1.00  0.00      RA0  H
ATOM   2030  HZ2 LYS A 217      39.820  52.420   3.015  1.00  0.00      RA0  H
ATOM   2031  HZ3 LYS A 217      40.211  50.883   3.074  1.00  0.00      RA0  H
ATOM   2032  C   LYS A 217      41.187  48.640   8.645  1.00  0.00      RA0  C
ATOM   2033  O   LYS A 217      40.949  47.459   8.367  1.00  0.00      RA0  O
ATOM   2034  N   PRO A 218      40.240  49.470   9.110  1.00  0.00      RA0  N
ATOM   2035  CD  PRO A 218      40.433  50.784   9.711  1.00  0.00      RA0  C
ATOM   2036  CA  PRO A 218      38.845  49.048   9.072  1.00  0.00      RA0  C
ATOM   2037  CB  PRO A 218      38.119  50.262   9.662  1.00  0.00      RA0  C
ATOM   2038  CG  PRO A 218      39.156  50.994  10.511  1.00  0.00      RA0  C
ATOM   2039  C   PRO A 218      38.347  48.677   7.649  1.00  0.00      RA0  C
ATOM   2040  O   PRO A 218      38.499  49.440   6.697  1.00  0.00      RA0  O
ATOM   2041  N   CYS A 219      37.719  47.510   7.563  1.00  0.00      RA0  N
ATOM   2042  H   CYS A 219      37.577  46.920   8.360  1.00  0.00      RA0  H
ATOM   2043  CA  CYS A 219      37.224  46.966   6.307  1.00  0.00      RA0  C
ATOM   2044  CB  CYS A 219      38.145  45.833   5.866  1.00  0.00      RA0  C
ATOM   2045  SG  CYS A 219      39.880  46.331   5.738  1.00  0.00      RA0  S
ATOM   2046  C   CYS A 219      35.773  46.522   6.465  1.00  0.00      RA0  C
ATOM   2047  O   CYS A 219      35.413  45.922   7.468  1.00  0.00      RA0  O
ATOM   2048  N   GLY A 220      34.983  46.773   5.422  1.00  0.00      RA0  N
ATOM   2049  H   GLY A 220      35.380  47.239   4.624  1.00  0.00      RA0  H
ATOM   2050  CA  GLY A 220      33.552  46.565   5.440  1.00  0.00      RA0  C
ATOM   2051  C   GLY A 220      33.083  45.327   4.699  1.00  0.00      RA0  C
ATOM   2052  O   GLY A 220      33.852  44.474   4.286  1.00  0.00      RA0  O
ATOM   2053  N   LEU A 221      31.771  45.231   4.564  1.00  0.00      RA0  N
ATOM   2054  H   LEU A 221      31.211  45.978   4.927  1.00  0.00      RA0  H
ATOM   2055  CA  LEU A 221      31.127  44.069   3.968  1.00  0.00      RA0  C
ATOM   2056  CB  LEU A 221      29.614  44.152   4.137  1.00  0.00      RA0  C
ATOM   2057  CG  LEU A 221      29.168  44.272   5.591  1.00  0.00      RA0  C
ATOM   2058  CD1 LEU A 221      27.683  44.611   5.673  1.00  0.00      RA0  C
ATOM   2059  CD2 LEU A 221      29.537  43.042   6.422  1.00  0.00      RA0  C
ATOM   2060  C   LEU A 221      31.454  43.911   2.501  1.00  0.00      RA0  C
ATOM   2061  O   LEU A 221      31.499  42.783   1.981  1.00  0.00      RA0  O
ATOM   2062  N   GLY A 222      31.651  45.020   1.799  1.00  0.00      RA0  N
ATOM   2063  H   GLY A 222      31.628  45.912   2.255  1.00  0.00      RA0  H
ATOM   2064  CA  GLY A 222      31.971  44.962   0.369  1.00  0.00      RA0  C
ATOM   2065  C   GLY A 222      33.273  44.205   0.122  1.00  0.00      RA0  C
ATOM   2066  O   GLY A 222      33.332  43.260  -0.639  1.00  0.00      RA0  O
ATOM   2067  N   ALA A 223      34.314  44.594   0.835  1.00  0.00      RA0  N
ATOM   2068  H   ALA A 223      34.194  45.332   1.498  1.00  0.00      RA0  H
ATOM   2069  CA  ALA A 223      35.586  43.875   0.781  1.00  0.00      RA0  C
ATOM   2070  CB  ALA A 223      36.654  44.637   1.561  1.00  0.00      RA0  C
ATOM   2071  C   ALA A 223      35.477  42.455   1.366  1.00  0.00      RA0  C
ATOM   2072  O   ALA A 223      36.089  41.507   0.856  1.00  0.00      RA0  O
ATOM   2073  N   ARG A 224      34.691  42.279   2.425  1.00  0.00      RA0  N
ATOM   2074  H   ARG A 224      34.232  43.063   2.846  1.00  0.00      RA0  H
ATOM   2075  CA  ARG A 224      34.478  40.940   2.972  1.00  0.00      RA0  C
ATOM   2076  CB  ARG A 224      33.728  40.802   4.317  1.00  0.00      RA0  C
ATOM   2077  CG  ARG A 224      34.048  39.443   5.003  1.00  0.00      RA0  C
ATOM   2078  CD  ARG A 224      34.137  39.453   6.549  1.00  0.00      RA0  C
ATOM   2079  NE  ARG A 224      34.203  38.113   7.169  1.00  0.00      RA0  N
ATOM   2080  HE  ARG A 224      33.433  37.504   6.952  1.00  0.00      RA0  H
ATOM   2081  CZ  ARG A 224      35.179  37.780   8.088  1.00  0.00      RA0  C
ATOM   2082  NH1 ARG A 224      36.234  38.599   8.248  1.00  0.00      RA0  N
ATOM   2083 HH11 ARG A 224      36.975  38.357   8.884  1.00  0.00      RA0  H
ATOM   2084 HH12 ARG A 224      36.320  39.463   7.747  1.00  0.00      RA0  H
ATOM   2085  NH2 ARG A 224      35.093  36.646   8.831  1.00  0.00      RA0  N
ATOM   2086 HH21 ARG A 224      35.776  36.386   9.543  1.00  0.00      RA0  H
ATOM   2087 HH22 ARG A 224      34.342  35.988   8.740  1.00  0.00      RA0  H
ATOM   2088  C   ARG A 224      34.041  40.003   1.827  1.00  0.00      RA0  C
ATOM   2089  O   ARG A 224      34.525  38.876   1.697  1.00  0.00      RA0  O
ATOM   2090  N   ASP A 225      33.130  40.476   0.983  1.00  0.00      RA0  N
ATOM   2091  H   ASP A 225      32.736  41.390   1.095  1.00  0.00      RA0  H
ATOM   2092  CA  ASP A 225      32.631  39.627  -0.077  1.00  0.00      RA0  C
ATOM   2093  CB  ASP A 225      31.207  39.866  -0.588  1.00  0.00      RA0  C
ATOM   2094  CG  ASP A 225      30.587  38.487  -0.847  1.00  0.00      RA0  C
ATOM   2095  OD1 ASP A 225      30.238  37.808   0.114  1.00  0.00      RA0  O
ATOM   2096  OD2 ASP A 225      30.478  38.048  -1.992  1.00  0.00      RA0  O
ATOM   2097  C   ASP A 225      33.641  39.385  -1.205  1.00  0.00      RA0  C
ATOM   2098  O   ASP A 225      33.788  38.242  -1.635  1.00  0.00      RA0  O
ATOM   2099  N   THR A 226      34.304  40.433  -1.695  1.00  0.00      RA0  N
ATOM   2100  H   THR A 226      34.202  41.316  -1.241  1.00  0.00      RA0  H
ATOM   2101  CA  THR A 226      35.314  40.237  -2.754  1.00  0.00      RA0  C
ATOM   2102  CB  THR A 226      35.715  41.649  -3.155  1.00  0.00      RA0  C
ATOM   2103  OG1 THR A 226      35.690  42.488  -1.991  1.00  0.00      RA0  O
ATOM   2104  HG1 THR A 226      34.788  42.785  -1.885  1.00  0.00      RA0  H
ATOM   2105  CG2 THR A 226      34.763  42.238  -4.195  1.00  0.00      RA0  C
ATOM   2106  C   THR A 226      36.448  39.327  -2.276  1.00  0.00      RA0  C
ATOM   2107  O   THR A 226      36.926  38.467  -3.028  1.00  0.00      RA0  O
ATOM   2108  N   LEU A 227      36.856  39.517  -1.033  1.00  0.00      RA0  N
ATOM   2109  H   LEU A 227      36.398  40.205  -0.469  1.00  0.00      RA0  H
ATOM   2110  CA  LEU A 227      37.914  38.685  -0.456  1.00  0.00      RA0  C
ATOM   2111  CB  LEU A 227      38.296  39.178   0.938  1.00  0.00      RA0  C
ATOM   2112  CG  LEU A 227      39.069  40.497   0.928  1.00  0.00      RA0  C
ATOM   2113  CD1 LEU A 227      38.909  41.260   2.237  1.00  0.00      RA0  C
ATOM   2114  CD2 LEU A 227      40.541  40.294   0.585  1.00  0.00      RA0  C
ATOM   2115  C   LEU A 227      37.532  37.211  -0.385  1.00  0.00      RA0  C
ATOM   2116  O   LEU A 227      38.288  36.330  -0.819  1.00  0.00      RA0  O
ATOM   2117  N   ARG A 228      36.357  36.916   0.162  1.00  0.00      RA0  N
ATOM   2118  H   ARG A 228      35.732  37.639   0.468  1.00  0.00      RA0  H
ATOM   2119  CA  ARG A 228      35.964  35.525   0.333  1.00  0.00      RA0  C
ATOM   2120  CB  ARG A 228      34.764  35.410   1.284  1.00  0.00      RA0  C
ATOM   2121  CG  ARG A 228      33.403  35.860   0.740  1.00  0.00      RA0  C
ATOM   2122  CD  ARG A 228      32.597  34.761   0.035  1.00  0.00      RA0  C
ATOM   2123  NE  ARG A 228      31.523  35.362  -0.741  1.00  0.00      RA0  N
ATOM   2124  HE  ARG A 228      31.380  36.361  -0.645  1.00  0.00      RA0  H
ATOM   2125  CZ  ARG A 228      30.697  34.623  -1.529  1.00  0.00      RA0  C
ATOM   2126  NH1 ARG A 228      30.867  33.281  -1.637  1.00  0.00      RA0  N
ATOM   2127 HH11 ARG A 228      30.222  32.693  -2.154  1.00  0.00      RA0  H
ATOM   2128 HH12 ARG A 228      31.638  32.796  -1.197  1.00  0.00      RA0  H
ATOM   2129  NH2 ARG A 228      29.717  35.279  -2.183  1.00  0.00      RA0  N
ATOM   2130 HH21 ARG A 228      29.042  34.816  -2.776  1.00  0.00      RA0  H
ATOM   2131 HH22 ARG A 228      29.661  36.290  -2.076  1.00  0.00      RA0  H
ATOM   2132  C   ARG A 228      35.668  34.814  -1.003  1.00  0.00      RA0  C
ATOM   2133  O   ARG A 228      35.923  33.623  -1.156  1.00  0.00      RA0  O
ATOM   2134  N   LEU A 229      35.145  35.532  -1.977  1.00  0.00      RA0  N
ATOM   2135  H   LEU A 229      34.917  36.498  -1.827  1.00  0.00      RA0  H
ATOM   2136  CA  LEU A 229      34.809  34.909  -3.261  1.00  0.00      RA0  C
ATOM   2137  CB  LEU A 229      33.936  35.841  -4.099  1.00  0.00      RA0  C
ATOM   2138  CG  LEU A 229      33.471  35.145  -5.375  1.00  0.00      RA0  C
ATOM   2139  CD1 LEU A 229      32.680  33.886  -5.040  1.00  0.00      RA0  C
ATOM   2140  CD2 LEU A 229      32.693  36.070  -6.307  1.00  0.00      RA0  C
ATOM   2141  C   LEU A 229      36.111  34.576  -4.022  1.00  0.00      RA0  C
ATOM   2142  O   LEU A 229      36.287  33.467  -4.555  1.00  0.00      RA0  O
ATOM   2143  N   GLU A 230      37.034  35.540  -4.032  1.00  0.00      RA0  N
ATOM   2144  H   GLU A 230      36.834  36.435  -3.625  1.00  0.00      RA0  H
ATOM   2145  CA  GLU A 230      38.381  35.294  -4.562  1.00  0.00      RA0  C
ATOM   2146  CB  GLU A 230      39.305  36.498  -4.419  1.00  0.00      RA0  C
ATOM   2147  CG  GLU A 230      38.987  37.680  -5.334  1.00  0.00      RA0  C
ATOM   2148  CD  GLU A 230      40.045  38.742  -5.123  1.00  0.00      RA0  C
ATOM   2149  OE1 GLU A 230      40.921  38.536  -4.295  1.00  0.00      RA0  O
ATOM   2150  OE2 GLU A 230      40.009  39.776  -5.783  1.00  0.00      RA0  O
ATOM   2151  C   GLU A 230      39.019  34.066  -3.917  1.00  0.00      RA0  C
ATOM   2152  O   GLU A 230      39.668  33.269  -4.598  1.00  0.00      RA0  O
ATOM   2153  N   ALA A 231      38.831  33.907  -2.617  1.00  0.00      RA0  N
ATOM   2154  H   ALA A 231      38.271  34.573  -2.122  1.00  0.00      RA0  H
ATOM   2155  CA  ALA A 231      39.380  32.767  -1.858  1.00  0.00      RA0  C
ATOM   2156  CB  ALA A 231      39.396  33.100  -0.371  1.00  0.00      RA0  C
ATOM   2157  C   ALA A 231      38.647  31.439  -2.040  1.00  0.00      RA0  C
ATOM   2158  O   ALA A 231      39.074  30.408  -1.501  1.00  0.00      RA0  O
ATOM   2159  N   GLY A 232      37.567  31.457  -2.827  1.00  0.00      RA0  N
ATOM   2160  H   GLY A 232      37.242  32.322  -3.208  1.00  0.00      RA0  H
ATOM   2161  CA  GLY A 232      36.742  30.290  -3.072  1.00  0.00      RA0  C
ATOM   2162  C   GLY A 232      35.941  29.830  -1.874  1.00  0.00      RA0  C
ATOM   2163  O   GLY A 232      35.687  28.643  -1.730  1.00  0.00      RA0  O
ATOM   2164  N   MSE A 233      35.543  30.755  -1.019  1.00  0.00      RA0  N
ATOM   2165  H   MSE A 233      35.612  31.724  -1.255  1.00  0.00      RA0  H
ATOM   2166  CA  MSE A 233      34.851  30.396   0.205  1.00  0.00      RA0  C
ATOM   2167  CB  MSE A 233      35.385  31.210   1.381  1.00  0.00      RA0  C
ATOM   2168  CG  MSE A 233      36.846  30.887   1.689  1.00  0.00      RA0  C
ATOM   2169  SE  MSE A 233      37.507  31.879   3.036  1.00  0.00      RA0  S
ATOM   2170  CE  MSE A 233      39.111  31.078   3.174  1.00  0.00      RA0  C
ATOM   2171  C   MSE A 233      33.343  30.613   0.033  1.00  0.00      RA0  C
ATOM   2172  O   MSE A 233      32.922  31.559  -0.633  1.00  0.00      RA0  O
ATOM   2173  N   ASN A 234      32.553  29.646   0.524  1.00  0.00      RA0  N
ATOM   2174  H   ASN A 234      32.932  28.971   1.154  1.00  0.00      RA0  H
ATOM   2175  CA  ASN A 234      31.112  29.673   0.312  1.00  0.00      RA0  C
ATOM   2176  CB  ASN A 234      30.495  28.304   0.609  1.00  0.00      RA0  C
ATOM   2177  CG  ASN A 234      30.885  27.295  -0.449  1.00  0.00      RA0  C
ATOM   2178  OD1 ASN A 234      31.432  27.630  -1.493  1.00  0.00      RA0  O
ATOM   2179  ND2 ASN A 234      30.563  26.033  -0.122  1.00  0.00      RA0  N
ATOM   2180 HD21 ASN A 234      30.161  25.814   0.768  1.00  0.00      RA0  H
ATOM   2181 HD22 ASN A 234      30.730  25.276  -0.763  1.00  0.00      RA0  H
ATOM   2182  C   ASN A 234      30.404  30.690   1.155  1.00  0.00      RA0  C
ATOM   2183  O   ASN A 234      30.860  31.034   2.257  1.00  0.00      RA0  O
ATOM   2184  N   LEU A 235      29.266  31.150   0.627  1.00  0.00      RA0  N
ATOM   2185  H   LEU A 235      28.997  30.875  -0.301  1.00  0.00      RA0  H
ATOM   2186  CA  LEU A 235      28.326  31.974   1.328  1.00  0.00      RA0  C
ATOM   2187  CB  LEU A 235      28.227  33.344   0.663  1.00  0.00      RA0  C
ATOM   2188  CG  LEU A 235      27.250  34.299   1.348  1.00  0.00      RA0  C
ATOM   2189  CD1 LEU A 235      27.649  34.586   2.796  1.00  0.00      RA0  C
ATOM   2190  CD2 LEU A 235      27.064  35.582   0.537  1.00  0.00      RA0  C
ATOM   2191  C   LEU A 235      26.971  31.277   1.303  1.00  0.00      RA0  C
ATOM   2192  O   LEU A 235      26.360  31.076   0.224  1.00  0.00      RA0  O
ATOM   2193  N   TYR A 236      26.522  30.899   2.494  1.00  0.00      RA0  N
ATOM   2194  H   TYR A 236      27.058  31.116   3.310  1.00  0.00      RA0  H
ATOM   2195  CA  TYR A 236      25.247  30.214   2.640  1.00  0.00      RA0  C
ATOM   2196  CB  TYR A 236      24.917  29.899   4.091  1.00  0.00      RA0  C
ATOM   2197  CG  TYR A 236      23.675  29.032   4.162  1.00  0.00      RA0  C
ATOM   2198  CD1 TYR A 236      23.739  27.683   3.822  1.00  0.00      RA0  C
ATOM   2199  CE1 TYR A 236      22.615  26.873   3.957  1.00  0.00      RA0  C
ATOM   2200  CD2 TYR A 236      22.468  29.575   4.588  1.00  0.00      RA0  C
ATOM   2201  CE2 TYR A 236      21.343  28.767   4.713  1.00  0.00      RA0  C
ATOM   2202  CZ  TYR A 236      21.418  27.409   4.423  1.00  0.00      RA0  C
ATOM   2203  OH  TYR A 236      20.304  26.604   4.615  1.00  0.00      RA0  O
ATOM   2204  HH  TYR A 236      20.531  25.706   4.354  1.00  0.00      RA0  H
ATOM   2205  C   TYR A 236      24.144  31.086   2.032  1.00  0.00      RA0  C
ATOM   2206  O   TYR A 236      24.106  32.313   2.217  1.00  0.00      RA0  O
ATOM   2207  N   GLY A 237      23.246  30.435   1.316  1.00  0.00      RA0  N
ATOM   2208  H   GLY A 237      23.347  29.450   1.182  1.00  0.00      RA0  H
ATOM   2209  CA  GLY A 237      22.192  31.105   0.599  1.00  0.00      RA0  C
ATOM   2210  C   GLY A 237      22.547  31.302  -0.857  1.00  0.00      RA0  C
ATOM   2211  O   GLY A 237      21.666  31.439  -1.692  1.00  0.00      RA0  O
ATOM   2212  N   GLN A 238      23.843  31.343  -1.166  1.00  0.00      RA0  N
ATOM   2213  H   GLN A 238      24.540  31.221  -0.460  1.00  0.00      RA0  H
ATOM   2214  CA  GLN A 238      24.307  31.522  -2.538  1.00  0.00      RA0  C
ATOM   2215  CB  GLN A 238      25.172  32.774  -2.667  1.00  0.00      RA0  C
ATOM   2216  CG  GLN A 238      24.232  33.985  -2.635  1.00  0.00      RA0  C
ATOM   2217  CD  GLN A 238      24.964  35.301  -2.807  1.00  0.00      RA0  C
ATOM   2218  OE1 GLN A 238      24.570  36.329  -2.266  1.00  0.00      RA0  O
ATOM   2219  NE2 GLN A 238      26.050  35.240  -3.588  1.00  0.00      RA0  N
ATOM   2220 HE21 GLN A 238      26.296  34.425  -4.128  1.00  0.00      RA0  H
ATOM   2221 HE22 GLN A 238      26.696  35.994  -3.686  1.00  0.00      RA0  H
ATOM   2222  C   GLN A 238      24.942  30.239  -3.057  1.00  0.00      RA0  C
ATOM   2223  O   GLN A 238      24.418  29.622  -3.995  1.00  0.00      RA0  O
ATOM   2224  N   GLU A 239      26.053  29.798  -2.480  1.00  0.00      RA0  N
ATOM   2225  H   GLU A 239      26.489  30.338  -1.756  1.00  0.00      RA0  H
ATOM   2226  CA  GLU A 239      26.675  28.534  -2.930  1.00  0.00      RA0  C
ATOM   2227  CB  GLU A 239      28.122  28.494  -2.443  1.00  0.00      RA0  C
ATOM   2228  CG  GLU A 239      29.144  29.238  -3.313  1.00  0.00      RA0  C
ATOM   2229  CD  GLU A 239      28.837  30.715  -3.473  1.00  0.00      RA0  C
ATOM   2230  OE1 GLU A 239      28.886  31.462  -2.495  1.00  0.00      RA0  O
ATOM   2231  OE2 GLU A 239      28.577  31.128  -4.598  1.00  0.00      RA0  O
ATOM   2232  C   GLU A 239      25.933  27.271  -2.514  1.00  0.00      RA0  C
ATOM   2233  O   GLU A 239      26.139  26.226  -3.112  1.00  0.00      RA0  O
ATOM   2234  N   MSE A 240      25.119  27.368  -1.464  1.00  0.00      RA0  N
ATOM   2235  H   MSE A 240      24.983  28.229  -0.975  1.00  0.00      RA0  H
ATOM   2236  CA  MSE A 240      24.269  26.270  -1.053  1.00  0.00      RA0  C
ATOM   2237  CB  MSE A 240      25.055  25.212  -0.272  1.00  0.00      RA0  C
ATOM   2238  CG  MSE A 240      25.637  25.685   1.064  1.00  0.00      RA0  C
ATOM   2239  SE  MSE A 240      26.947  26.912   0.930  1.00  0.00      RA0  S
ATOM   2240  CE  MSE A 240      27.409  26.958   2.669  1.00  0.00      RA0  C
ATOM   2241  C   MSE A 240      23.074  26.743  -0.209  1.00  0.00      RA0  C
ATOM   2242  O   MSE A 240      23.028  27.868   0.285  1.00  0.00      RA0  O
ATOM   2243  N   ASP A 241      22.115  25.848  -0.068  1.00  0.00      RA0  N
ATOM   2244  H   ASP A 241      22.065  24.962  -0.534  1.00  0.00      RA0  H
ATOM   2245  CA  ASP A 241      20.985  26.060   0.851  1.00  0.00      RA0  C
ATOM   2246  CB  ASP A 241      19.934  26.958   0.194  1.00  0.00      RA0  C
ATOM   2247  CG  ASP A 241      19.079  26.094  -0.713  1.00  0.00      RA0  C
ATOM   2248  OD1 ASP A 241      19.610  25.456  -1.613  1.00  0.00      RA0  O
ATOM   2249  OD2 ASP A 241      17.886  25.969  -0.460  1.00  0.00      RA0  O
ATOM   2250  C   ASP A 241      20.379  24.703   1.105  1.00  0.00      RA0  C
ATOM   2251  O   ASP A 241      20.979  23.675   0.726  1.00  0.00      RA0  O
ATOM   2252  N   GLU A 242      19.212  24.647   1.743  1.00  0.00      RA0  N
ATOM   2253  H   GLU A 242      18.644  25.468   1.783  1.00  0.00      RA0  H
ATOM   2254  CA  GLU A 242      18.651  23.352   2.133  1.00  0.00      RA0  C
ATOM   2255  CB  GLU A 242      17.366  23.586   2.926  1.00  0.00      RA0  C
ATOM   2256  CG  GLU A 242      17.471  24.574   4.086  1.00  0.00      RA0  C
ATOM   2257  CD  GLU A 242      17.932  23.862   5.335  1.00  0.00      RA0  C
ATOM   2258  OE1 GLU A 242      18.246  22.679   5.267  1.00  0.00      RA0  O
ATOM   2259  OE2 GLU A 242      17.952  24.490   6.388  1.00  0.00      RA0  O
ATOM   2260  C   GLU A 242      18.278  22.431   0.982  1.00  0.00      RA0  C
ATOM   2261  O   GLU A 242      18.046  21.243   1.204  1.00  0.00      RA0  O
ATOM   2262  N   THR A 243      18.251  22.974  -0.234  1.00  0.00      RA0  N
ATOM   2263  H   THR A 243      18.481  23.940  -0.378  1.00  0.00      RA0  H
ATOM   2264  CA  THR A 243      17.926  22.200  -1.441  1.00  0.00      RA0  C
ATOM   2265  CB  THR A 243      16.907  22.984  -2.284  1.00  0.00      RA0  C
ATOM   2266  OG1 THR A 243      17.407  24.237  -2.765  1.00  0.00      RA0  O
ATOM   2267  HG1 THR A 243      17.770  24.745  -2.032  1.00  0.00      RA0  H
ATOM   2268  CG2 THR A 243      15.624  23.203  -1.480  1.00  0.00      RA0  C
ATOM   2269  C   THR A 243      19.141  21.692  -2.195  1.00  0.00      RA0  C
ATOM   2270  O   THR A 243      18.994  20.964  -3.182  1.00  0.00      RA0  O
ATOM   2271  N   ILE A 244      20.331  22.094  -1.749  1.00  0.00      RA0  N
ATOM   2272  H   ILE A 244      20.400  22.641  -0.912  1.00  0.00      RA0  H
ATOM   2273  CA  ILE A 244      21.581  21.781  -2.428  1.00  0.00      RA0  C
ATOM   2274  CB  ILE A 244      22.320  23.072  -2.806  1.00  0.00      RA0  C
ATOM   2275  CG2 ILE A 244      23.722  22.810  -3.363  1.00  0.00      RA0  C
ATOM   2276  CG1 ILE A 244      21.479  23.862  -3.806  1.00  0.00      RA0  C
ATOM   2277  CD1 ILE A 244      21.114  23.012  -5.025  1.00  0.00      RA0  C
ATOM   2278  C   ILE A 244      22.465  20.857  -1.601  1.00  0.00      RA0  C
ATOM   2279  O   ILE A 244      22.743  21.144  -0.436  1.00  0.00      RA0  O
ATOM   2280  N   SER A 245      22.978  19.801  -2.244  1.00  0.00      RA0  N
ATOM   2281  H   SER A 245      22.807  19.696  -3.221  1.00  0.00      RA0  H
ATOM   2282  CA  SER A 245      23.866  18.868  -1.601  1.00  0.00      RA0  C
ATOM   2283  CB  SER A 245      23.977  17.662  -2.537  1.00  0.00      RA0  C
ATOM   2284  OG  SER A 245      24.919  16.707  -2.042  1.00  0.00      RA0  O
ATOM   2285  HG  SER A 245      24.388  15.969  -1.741  1.00  0.00      RA0  H
ATOM   2286  C   SER A 245      25.237  19.526  -1.367  1.00  0.00      RA0  C
ATOM   2287  O   SER A 245      25.682  20.283  -2.225  1.00  0.00      RA0  O
ATOM   2288  N   PRO A 246      25.924  19.234  -0.270  1.00  0.00      RA0  N
ATOM   2289  CD  PRO A 246      25.498  18.388   0.835  1.00  0.00      RA0  C
ATOM   2290  CA  PRO A 246      27.298  19.749  -0.108  1.00  0.00      RA0  C
ATOM   2291  CB  PRO A 246      27.701  19.199   1.266  1.00  0.00      RA0  C
ATOM   2292  CG  PRO A 246      26.805  17.988   1.505  1.00  0.00      RA0  C
ATOM   2293  C   PRO A 246      28.197  19.301  -1.264  1.00  0.00      RA0  C
ATOM   2294  O   PRO A 246      29.143  20.032  -1.632  1.00  0.00      RA0  O
ATOM   2295  N   LEU A 247      27.880  18.149  -1.874  1.00  0.00      RA0  N
ATOM   2296  H   LEU A 247      27.079  17.627  -1.576  1.00  0.00      RA0  H
ATOM   2297  CA  LEU A 247      28.665  17.623  -2.980  1.00  0.00      RA0  C
ATOM   2298  CB  LEU A 247      28.199  16.213  -3.346  1.00  0.00      RA0  C
ATOM   2299  CG  LEU A 247      28.159  15.231  -2.170  1.00  0.00      RA0  C
ATOM   2300  CD1 LEU A 247      27.591  13.879  -2.595  1.00  0.00      RA0  C
ATOM   2301  CD2 LEU A 247      29.510  15.081  -1.472  1.00  0.00      RA0  C
ATOM   2302  C   LEU A 247      28.625  18.535  -4.204  1.00  0.00      RA0  C
ATOM   2303  O   LEU A 247      29.546  18.526  -5.009  1.00  0.00      RA0  O
ATOM   2304  N   ALA A 248      27.568  19.327  -4.321  1.00  0.00      RA0  N
ATOM   2305  H   ALA A 248      26.893  19.319  -3.585  1.00  0.00      RA0  H
ATOM   2306  CA  ALA A 248      27.369  20.270  -5.437  1.00  0.00      RA0  C
ATOM   2307  CB  ALA A 248      25.898  20.287  -5.858  1.00  0.00      RA0  C
ATOM   2308  C   ALA A 248      27.794  21.707  -5.074  1.00  0.00      RA0  C
ATOM   2309  O   ALA A 248      27.575  22.639  -5.859  1.00  0.00      RA0  O
ATOM   2310  N   ALA A 249      28.371  21.860  -3.885  1.00  0.00      RA0  N
ATOM   2311  H   ALA A 249      28.546  21.050  -3.324  1.00  0.00      RA0  H
ATOM   2312  CA  ALA A 249      28.788  23.152  -3.359  1.00  0.00      RA0  C
ATOM   2313  CB  ALA A 249      27.962  23.514  -2.126  1.00  0.00      RA0  C
ATOM   2314  C   ALA A 249      30.270  23.147  -2.963  1.00  0.00      RA0  C
ATOM   2315  O   ALA A 249      30.702  23.907  -2.115  1.00  0.00      RA0  O
ATOM   2316  N   ASN A 250      31.036  22.280  -3.607  1.00  0.00      RA0  N
ATOM   2317  H   ASN A 250      30.644  21.627  -4.254  1.00  0.00      RA0  H
ATOM   2318  CA  ASN A 250      32.482  22.179  -3.337  1.00  0.00      RA0  C
ATOM   2319  CB  ASN A 250      33.173  23.437  -3.903  1.00  0.00      RA0  C
ATOM   2320  CG  ASN A 250      34.679  23.498  -3.706  1.00  0.00      RA0  C
ATOM   2321  OD1 ASN A 250      35.463  22.719  -4.227  1.00  0.00      RA0  O
ATOM   2322  ND2 ASN A 250      35.065  24.552  -2.979  1.00  0.00      RA0  N
ATOM   2323 HD21 ASN A 250      34.392  25.149  -2.546  1.00  0.00      RA0  H
ATOM   2324 HD22 ASN A 250      36.040  24.727  -2.879  1.00  0.00      RA0  H
ATOM   2325  C   ASN A 250      32.761  21.910  -1.864  1.00  0.00      RA0  C
ATOM   2326  O   ASN A 250      33.743  22.427  -1.336  1.00  0.00      RA0  O
ATOM   2327  N   MSE A 251      31.903  21.100  -1.211  1.00  0.00      RA0  N
ATOM   2328  H   MSE A 251      31.207  20.646  -1.773  1.00  0.00      RA0  H
ATOM   2329  CA  MSE A 251      32.087  20.727   0.185  1.00  0.00      RA0  C
ATOM   2330  CB  MSE A 251      30.921  21.207   1.049  1.00  0.00      RA0  C
ATOM   2331  CG  MSE A 251      30.721  22.721   1.023  1.00  0.00      RA0  C
ATOM   2332  SE  MSE A 251      29.307  23.246   2.003  1.00  0.00      RA0  S
ATOM   2333  CE  MSE A 251      29.942  22.761   3.614  1.00  0.00      RA0  C
ATOM   2334  C   MSE A 251      32.289  19.230   0.356  1.00  0.00      RA0  C
ATOM   2335  O   MSE A 251      32.310  18.724   1.466  1.00  0.00      RA0  O
ATOM   2336  N   GLY A 252      32.527  18.521  -0.744  1.00  0.00      RA0  N
ATOM   2337  H   GLY A 252      32.638  18.960  -1.641  1.00  0.00      RA0  H
ATOM   2338  CA  GLY A 252      32.811  17.085  -0.658  1.00  0.00      RA0  C
ATOM   2339  C   GLY A 252      33.976  16.799   0.295  1.00  0.00      RA0  C
ATOM   2340  O   GLY A 252      33.971  15.798   1.058  1.00  0.00      RA0  O
ATOM   2341  N   TRP A 253      34.991  17.641   0.210  1.00  0.00      RA0  N
ATOM   2342  H   TRP A 253      34.932  18.303  -0.545  1.00  0.00      RA0  H
ATOM   2343  CA  TRP A 253      36.197  17.479   0.996  1.00  0.00      RA0  C
ATOM   2344  CB  TRP A 253      37.240  18.523   0.582  1.00  0.00      RA0  C
ATOM   2345  CG  TRP A 253      36.759  19.942   0.779  1.00  0.00      RA0  C
ATOM   2346  CD2 TRP A 253      36.860  20.778   1.954  1.00  0.00      RA0  C
ATOM   2347  CE2 TRP A 253      36.239  22.032   1.636  1.00  0.00      RA0  C
ATOM   2348  CE3 TRP A 253      37.410  20.574   3.239  1.00  0.00      RA0  C
ATOM   2349  CD1 TRP A 253      36.098  20.726  -0.173  1.00  0.00      RA0  C
ATOM   2350  NE1 TRP A 253      35.790  21.951   0.324  1.00  0.00      RA0  N
ATOM   2351  HE1 TRP A 253      35.285  22.626  -0.185  1.00  0.00      RA0  H
ATOM   2352  CZ2 TRP A 253      36.179  23.055   2.606  1.00  0.00      RA0  C
ATOM   2353  CZ3 TRP A 253      37.345  21.604   4.201  1.00  0.00      RA0  C
ATOM   2354  CH2 TRP A 253      36.731  22.837   3.887  1.00  0.00      RA0  C
ATOM   2355  C   TRP A 253      35.916  17.534   2.484  1.00  0.00      RA0  C
ATOM   2356  O   TRP A 253      36.757  17.128   3.276  1.00  0.00      RA0  O
ATOM   2357  N   THR A 254      34.758  18.071   2.869  1.00  0.00      RA0  N
ATOM   2358  H   THR A 254      34.091  18.369   2.196  1.00  0.00      RA0  H
ATOM   2359  CA  THR A 254      34.404  18.171   4.283  1.00  0.00      RA0  C
ATOM   2360  CB  THR A 254      33.574  19.429   4.262  1.00  0.00      RA0  C
ATOM   2361  OG1 THR A 254      33.965  20.160   3.100  1.00  0.00      RA0  O
ATOM   2362  HG1 THR A 254      33.291  19.995   2.454  1.00  0.00      RA0  H
ATOM   2363  CG2 THR A 254      33.715  20.293   5.492  1.00  0.00      RA0  C
ATOM   2364  C   THR A 254      33.587  16.989   4.797  1.00  0.00      RA0  C
ATOM   2365  O   THR A 254      33.267  16.939   5.988  1.00  0.00      RA0  O
ATOM   2366  N   ILE A 255      33.257  16.046   3.925  1.00  0.00      RA0  N
ATOM   2367  H   ILE A 255      33.643  16.048   2.999  1.00  0.00      RA0  H
ATOM   2368  CA  ILE A 255      32.444  14.906   4.342  1.00  0.00      RA0  C
ATOM   2369  CB  ILE A 255      31.469  14.429   3.263  1.00  0.00      RA0  C
ATOM   2370  CG2 ILE A 255      30.441  13.491   3.905  1.00  0.00      RA0  C
ATOM   2371  CG1 ILE A 255      30.796  15.591   2.516  1.00  0.00      RA0  C
ATOM   2372  CD1 ILE A 255      29.971  16.526   3.406  1.00  0.00      RA0  C
ATOM   2373  C   ILE A 255      33.352  13.791   4.823  1.00  0.00      RA0  C
ATOM   2374  O   ILE A 255      34.159  13.254   4.058  1.00  0.00      RA0  O
ATOM   2375  N   ALA A 256      33.192  13.431   6.087  1.00  0.00      RA0  N
ATOM   2376  H   ALA A 256      32.474  13.913   6.594  1.00  0.00      RA0  H
ATOM   2377  CA  ALA A 256      33.960  12.356   6.709  1.00  0.00      RA0  C
ATOM   2378  CB  ALA A 256      34.235  12.652   8.176  1.00  0.00      RA0  C
ATOM   2379  C   ALA A 256      33.215  11.032   6.566  1.00  0.00      RA0  C
ATOM   2380  O   ALA A 256      32.539  10.595   7.469  1.00  0.00      RA0  O
ATOM   2381  N   TRP A 257      33.338  10.385   5.405  1.00  0.00      RA0  N
ATOM   2382  H   TRP A 257      33.884  10.823   4.687  1.00  0.00      RA0  H
ATOM   2383  CA  TRP A 257      32.592   9.142   5.141  1.00  0.00      RA0  C
ATOM   2384  CB  TRP A 257      32.759   8.666   3.700  1.00  0.00      RA0  C
ATOM   2385  CG  TRP A 257      32.443   9.763   2.715  1.00  0.00      RA0  C
ATOM   2386  CD2 TRP A 257      31.157  10.207   2.229  1.00  0.00      RA0  C
ATOM   2387  CE2 TRP A 257      31.405  11.248   1.273  1.00  0.00      RA0  C
ATOM   2388  CE3 TRP A 257      29.832   9.817   2.510  1.00  0.00      RA0  C
ATOM   2389  CD1 TRP A 257      33.383  10.555   2.045  1.00  0.00      RA0  C
ATOM   2390  NE1 TRP A 257      32.780  11.427   1.201  1.00  0.00      RA0  N
ATOM   2391  HE1 TRP A 257      33.256  12.074   0.641  1.00  0.00      RA0  H
ATOM   2392  CZ2 TRP A 257      30.325  11.870   0.611  1.00  0.00      RA0  C
ATOM   2393  CZ3 TRP A 257      28.759  10.448   1.845  1.00  0.00      RA0  C
ATOM   2394  CH2 TRP A 257      29.006  11.464   0.897  1.00  0.00      RA0  C
ATOM   2395  C   TRP A 257      33.013   8.009   6.068  1.00  0.00      RA0  C
ATOM   2396  O   TRP A 257      32.180   7.220   6.548  1.00  0.00      RA0  O
ATOM   2397  N   GLU A 258      34.316   7.914   6.324  1.00  0.00      RA0  N
ATOM   2398  H   GLU A 258      34.925   8.628   5.989  1.00  0.00      RA0  H
ATOM   2399  CA  GLU A 258      34.824   6.879   7.215  1.00  0.00      RA0  C
ATOM   2400  CB  GLU A 258      36.097   6.211   6.692  1.00  0.00      RA0  C
ATOM   2401  CG  GLU A 258      35.775   5.142   5.640  1.00  0.00      RA0  C
ATOM   2402  CD  GLU A 258      34.715   4.197   6.175  1.00  0.00      RA0  C
ATOM   2403  OE1 GLU A 258      34.996   3.457   7.117  1.00  0.00      RA0  O
ATOM   2404  OE2 GLU A 258      33.591   4.247   5.683  1.00  0.00      RA0  O
ATOM   2405  C   GLU A 258      35.008   7.492   8.597  1.00  0.00      RA0  C
ATOM   2406  O   GLU A 258      35.400   8.650   8.685  1.00  0.00      RA0  O
ATOM   2407  N   PRO A 259      34.736   6.765   9.685  1.00  0.00      RA0  N
ATOM   2408  CD  PRO A 259      34.895   7.311  11.028  1.00  0.00      RA0  C
ATOM   2409  CA  PRO A 259      34.299   5.371   9.697  1.00  0.00      RA0  C
ATOM   2410  CB  PRO A 259      34.635   4.951  11.127  1.00  0.00      RA0  C
ATOM   2411  CG  PRO A 259      34.411   6.209  11.958  1.00  0.00      RA0  C
ATOM   2412  C   PRO A 259      32.834   5.247   9.296  1.00  0.00      RA0  C
ATOM   2413  O   PRO A 259      32.029   6.113   9.667  1.00  0.00      RA0  O
ATOM   2414  N   ALA A 260      32.529   4.188   8.555  1.00  0.00      RA0  N
ATOM   2415  H   ALA A 260      33.293   3.661   8.169  1.00  0.00      RA0  H
ATOM   2416  CA  ALA A 260      31.192   3.923   8.026  1.00  0.00      RA0  C
ATOM   2417  CB  ALA A 260      31.173   2.627   7.214  1.00  0.00      RA0  C
ATOM   2418  C   ALA A 260      30.138   3.805   9.102  1.00  0.00      RA0  C
ATOM   2419  O   ALA A 260      28.960   4.052   8.837  1.00  0.00      RA0  O
ATOM   2420  N   ASP A 261      30.539   3.435  10.314  1.00  0.00      RA0  N
ATOM   2421  H   ASP A 261      31.502   3.393  10.589  1.00  0.00      RA0  H
ATOM   2422  CA  ASP A 261      29.585   3.218  11.397  1.00  0.00      RA0  C
ATOM   2423  CB  ASP A 261      30.227   2.315  12.446  1.00  0.00      RA0  C
ATOM   2424  CG  ASP A 261      31.271   3.134  13.203  1.00  0.00      RA0  C
ATOM   2425  OD1 ASP A 261      32.134   3.731  12.564  1.00  0.00      RA0  O
ATOM   2426  OD2 ASP A 261      31.218   3.202  14.429  1.00  0.00      RA0  O
ATOM   2427  C   ASP A 261      29.212   4.466  12.159  1.00  0.00      RA0  C
ATOM   2428  O   ASP A 261      28.453   4.397  13.132  1.00  0.00      RA0  O
ATOM   2429  N   ARG A 262      29.736   5.609  11.747  1.00  0.00      RA0  N
ATOM   2430  H   ARG A 262      30.386   5.599  10.988  1.00  0.00      RA0  H
ATOM   2431  CA  ARG A 262      29.318   6.867  12.343  1.00  0.00      RA0  C
ATOM   2432  CB  ARG A 262      30.379   7.959  12.218  1.00  0.00      RA0  C
ATOM   2433  CG  ARG A 262      29.809   9.282  12.742  1.00  0.00      RA0  C
ATOM   2434  CD  ARG A 262      30.701  10.502  12.534  1.00  0.00      RA0  C
ATOM   2435  NE  ARG A 262      30.977  10.765  11.125  1.00  0.00      RA0  N
ATOM   2436  HE  ARG A 262      31.538  10.084  10.643  1.00  0.00      RA0  H
ATOM   2437  CZ  ARG A 262      30.577  11.958  10.591  1.00  0.00      RA0  C
ATOM   2438  NH1 ARG A 262      29.796  12.791  11.324  1.00  0.00      RA0  N
ATOM   2439 HH11 ARG A 262      29.541  13.729  11.040  1.00  0.00      RA0  H
ATOM   2440 HH12 ARG A 262      29.400  12.513  12.212  1.00  0.00      RA0  H
ATOM   2441  NH2 ARG A 262      30.974  12.263   9.333  1.00  0.00      RA0  N
ATOM   2442 HH21 ARG A 262      30.742  13.134   8.880  1.00  0.00      RA0  H
ATOM   2443 HH22 ARG A 262      31.527  11.617   8.787  1.00  0.00      RA0  H
ATOM   2444  C   ARG A 262      28.042   7.389  11.657  1.00  0.00      RA0  C
ATOM   2445  O   ARG A 262      28.080   7.868  10.541  1.00  0.00      RA0  O
ATOM   2446  N   ASP A 263      26.942   7.332  12.388  1.00  0.00      RA0  N
ATOM   2447  H   ASP A 263      26.996   6.968  13.316  1.00  0.00      RA0  H
ATOM   2448  CA  ASP A 263      25.668   7.872  11.955  1.00  0.00      RA0  C
ATOM   2449  CB  ASP A 263      24.495   7.286  12.729  1.00  0.00      RA0  C
ATOM   2450  CG  ASP A 263      23.227   7.842  12.116  1.00  0.00      RA0  C
ATOM   2451  OD1 ASP A 263      23.210   8.046  10.903  1.00  0.00      RA0  O
ATOM   2452  OD2 ASP A 263      22.270   8.081  12.847  1.00  0.00      RA0  O
ATOM   2453  C   ASP A 263      25.683   9.379  12.085  1.00  0.00      RA0  C
ATOM   2454  O   ASP A 263      26.083   9.924  13.117  1.00  0.00      RA0  O
ATOM   2455  N   PHE A 264      25.256  10.062  11.034  1.00  0.00      RA0  N
ATOM   2456  H   PHE A 264      24.738   9.566  10.330  1.00  0.00      RA0  H
ATOM   2457  CA  PHE A 264      25.059  11.496  11.096  1.00  0.00      RA0  C
ATOM   2458  CB  PHE A 264      26.329  12.288  10.749  1.00  0.00      RA0  C
ATOM   2459  CG  PHE A 264      26.786  12.112   9.319  1.00  0.00      RA0  C
ATOM   2460  CD1 PHE A 264      26.296  12.948   8.320  1.00  0.00      RA0  C
ATOM   2461  CD2 PHE A 264      27.730  11.142   9.005  1.00  0.00      RA0  C
ATOM   2462  CE1 PHE A 264      26.783  12.843   7.023  1.00  0.00      RA0  C
ATOM   2463  CE2 PHE A 264      28.223  11.043   7.710  1.00  0.00      RA0  C
ATOM   2464  CZ  PHE A 264      27.765  11.907   6.723  1.00  0.00      RA0  C
ATOM   2465  C   PHE A 264      23.870  11.875  10.224  1.00  0.00      RA0  C
ATOM   2466  O   PHE A 264      23.512  11.145   9.305  1.00  0.00      RA0  O
ATOM   2467  N   ILE A 265      23.266  13.012  10.523  1.00  0.00      RA0  N
ATOM   2468  H   ILE A 265      23.693  13.594  11.218  1.00  0.00      RA0  H
ATOM   2469  CA  ILE A 265      22.069  13.439   9.815  1.00  0.00      RA0  C
ATOM   2470  CB  ILE A 265      21.448  14.656  10.505  1.00  0.00      RA0  C
ATOM   2471  CG2 ILE A 265      20.095  15.012   9.886  1.00  0.00      RA0  C
ATOM   2472  CG1 ILE A 265      21.352  14.458  12.015  1.00  0.00      RA0  C
ATOM   2473  CD1 ILE A 265      20.967  15.745  12.742  1.00  0.00      RA0  C
ATOM   2474  C   ILE A 265      22.411  13.803   8.383  1.00  0.00      RA0  C
ATOM   2475  O   ILE A 265      23.336  14.573   8.142  1.00  0.00      RA0  O
ATOM   2476  N   GLY A 266      21.694  13.189   7.447  1.00  0.00      RA0  N
ATOM   2477  H   GLY A 266      21.035  12.481   7.702  1.00  0.00      RA0  H
ATOM   2478  CA  GLY A 266      21.956  13.377   6.009  1.00  0.00      RA0  C
ATOM   2479  C   GLY A 266      22.772  12.263   5.385  1.00  0.00      RA0  C
ATOM   2480  O   GLY A 266      22.902  12.218   4.166  1.00  0.00      RA0  O
ATOM   2481  N   ARG A 267      23.273  11.338   6.203  1.00  0.00      RA0  N
ATOM   2482  H   ARG A 267      23.033  11.334   7.176  1.00  0.00      RA0  H
ATOM   2483  CA  ARG A 267      24.264  10.372   5.743  1.00  0.00      RA0  C
ATOM   2484  CB  ARG A 267      24.812   9.444   6.834  1.00  0.00      RA0  C
ATOM   2485  CG  ARG A 267      25.950   8.663   6.170  1.00  0.00      RA0  C
ATOM   2486  CD  ARG A 267      26.746   7.643   6.978  1.00  0.00      RA0  C
ATOM   2487  NE  ARG A 267      27.749   7.076   6.078  1.00  0.00      RA0  N
ATOM   2488  HE  ARG A 267      27.480   6.938   5.113  1.00  0.00      RA0  H
ATOM   2489  CZ  ARG A 267      29.026   6.820   6.477  1.00  0.00      RA0  C
ATOM   2490  NH1 ARG A 267      29.397   6.995   7.769  1.00  0.00      RA0  N
ATOM   2491 HH11 ARG A 267      30.353   6.860   8.059  1.00  0.00      RA0  H
ATOM   2492 HH12 ARG A 267      28.744   7.256   8.492  1.00  0.00      RA0  H
ATOM   2493  NH2 ARG A 267      29.902   6.404   5.540  1.00  0.00      RA0  N
ATOM   2494 HH21 ARG A 267      30.870   6.212   5.759  1.00  0.00      RA0  H
ATOM   2495 HH22 ARG A 267      29.611   6.297   4.576  1.00  0.00      RA0  H
ATOM   2496  C   ARG A 267      23.779   9.532   4.586  1.00  0.00      RA0  C
ATOM   2497  O   ARG A 267      24.436   9.471   3.571  1.00  0.00      RA0  O
ATOM   2498  N   GLU A 268      22.630   8.882   4.712  1.00  0.00      RA0  N
ATOM   2499  H   GLU A 268      21.999   9.189   5.427  1.00  0.00      RA0  H
ATOM   2500  CA  GLU A 268      22.198   7.978   3.636  1.00  0.00      RA0  C
ATOM   2501  CB  GLU A 268      21.058   7.058   4.103  1.00  0.00      RA0  C
ATOM   2502  CG  GLU A 268      20.206   7.580   5.272  1.00  0.00      RA0  C
ATOM   2503  CD  GLU A 268      19.672   8.961   4.952  1.00  0.00      RA0  C
ATOM   2504  OE1 GLU A 268      18.826   9.068   4.074  1.00  0.00      RA0  O
ATOM   2505  OE2 GLU A 268      20.156   9.936   5.529  1.00  0.00      RA0  O
ATOM   2506  C   GLU A 268      21.822   8.751   2.370  1.00  0.00      RA0  C
ATOM   2507  O   GLU A 268      22.071   8.283   1.265  1.00  0.00      RA0  O
ATOM   2508  N   ALA A 269      21.224   9.927   2.516  1.00  0.00      RA0  N
ATOM   2509  H   ALA A 269      20.860  10.173   3.422  1.00  0.00      RA0  H
ATOM   2510  CA  ALA A 269      20.878  10.736   1.313  1.00  0.00      RA0  C
ATOM   2511  CB  ALA A 269      20.114  11.983   1.729  1.00  0.00      RA0  C
ATOM   2512  C   ALA A 269      22.157  11.136   0.573  1.00  0.00      RA0  C
ATOM   2513  O   ALA A 269      22.237  11.113  -0.660  1.00  0.00      RA0  O
ATOM   2514  N   LEU A 270      23.169  11.466   1.347  1.00  0.00      RA0  N
ATOM   2515  H   LEU A 270      23.044  11.431   2.342  1.00  0.00      RA0  H
ATOM   2516  CA  LEU A 270      24.458  11.851   0.806  1.00  0.00      RA0  C
ATOM   2517  CB  LEU A 270      25.342  12.396   1.918  1.00  0.00      RA0  C
ATOM   2518  CG  LEU A 270      26.195  13.541   1.397  1.00  0.00      RA0  C
ATOM   2519  CD1 LEU A 270      25.335  14.567   0.664  1.00  0.00      RA0  C
ATOM   2520  CD2 LEU A 270      27.023  14.172   2.510  1.00  0.00      RA0  C
ATOM   2521  C   LEU A 270      25.115  10.691   0.071  1.00  0.00      RA0  C
ATOM   2522  O   LEU A 270      25.678  10.870  -1.011  1.00  0.00      RA0  O
ATOM   2523  N   GLU A 271      25.041   9.490   0.650  1.00  0.00      RA0  N
ATOM   2524  H   GLU A 271      24.602   9.399   1.546  1.00  0.00      RA0  H
ATOM   2525  CA  GLU A 271      25.599   8.306   0.008  1.00  0.00      RA0  C
ATOM   2526  CB  GLU A 271      25.584   7.077   0.933  1.00  0.00      RA0  C
ATOM   2527  CG  GLU A 271      26.365   7.204   2.259  1.00  0.00      RA0  C
ATOM   2528  CD  GLU A 271      27.881   7.080   2.120  1.00  0.00      RA0  C
ATOM   2529  OE1 GLU A 271      28.546   6.792   3.119  1.00  0.00      RA0  O
ATOM   2530  OE2 GLU A 271      28.414   7.272   1.031  1.00  0.00      RA0  O
ATOM   2531  C   GLU A 271      24.949   8.043  -1.335  1.00  0.00      RA0  C
ATOM   2532  O   GLU A 271      25.613   7.631  -2.296  1.00  0.00      RA0  O
ATOM   2533  N   VAL A 272      23.629   8.230  -1.400  1.00  0.00      RA0  N
ATOM   2534  H   VAL A 272      23.133   8.490  -0.569  1.00  0.00      RA0  H
ATOM   2535  CA  VAL A 272      22.913   8.064  -2.654  1.00  0.00      RA0  C
ATOM   2536  CB  VAL A 272      21.402   8.117  -2.419  1.00  0.00      RA0  C
ATOM   2537  CG1 VAL A 272      20.623   8.097  -3.735  1.00  0.00      RA0  C
ATOM   2538  CG2 VAL A 272      20.970   6.980  -1.491  1.00  0.00      RA0  C
ATOM   2539  C   VAL A 272      23.351   9.134  -3.669  1.00  0.00      RA0  C
ATOM   2540  O   VAL A 272      23.580   8.838  -4.844  1.00  0.00      RA0  O
ATOM   2541  N   GLN A 273      23.486  10.370  -3.202  1.00  0.00      RA0  N
ATOM   2542  H   GLN A 273      23.328  10.530  -2.226  1.00  0.00      RA0  H
ATOM   2543  CA  GLN A 273      23.943  11.461  -4.065  1.00  0.00      RA0  C
ATOM   2544  CB  GLN A 273      23.815  12.773  -3.294  1.00  0.00      RA0  C
ATOM   2545  CG  GLN A 273      22.324  13.042  -3.060  1.00  0.00      RA0  C
ATOM   2546  CD  GLN A 273      22.126  14.009  -1.912  1.00  0.00      RA0  C
ATOM   2547  OE1 GLN A 273      22.963  14.861  -1.639  1.00  0.00      RA0  O
ATOM   2548  NE2 GLN A 273      20.956  13.847  -1.270  1.00  0.00      RA0  N
ATOM   2549 HE21 GLN A 273      20.370  13.071  -1.501  1.00  0.00      RA0  H
ATOM   2550 HE22 GLN A 273      20.614  14.451  -0.541  1.00  0.00      RA0  H
ATOM   2551  C   GLN A 273      25.334  11.173  -4.634  1.00  0.00      RA0  C
ATOM   2552  O   GLN A 273      25.568  11.387  -5.817  1.00  0.00      RA0  O
ATOM   2553  N   ARG A 274      26.231  10.646  -3.796  1.00  0.00      RA0  N
ATOM   2554  H   ARG A 274      25.985  10.503  -2.836  1.00  0.00      RA0  H
ATOM   2555  CA  ARG A 274      27.565  10.283  -4.262  1.00  0.00      RA0  C
ATOM   2556  CB  ARG A 274      28.391   9.898  -3.026  1.00  0.00      RA0  C
ATOM   2557  CG  ARG A 274      29.795   9.361  -3.307  1.00  0.00      RA0  C
ATOM   2558  CD  ARG A 274      30.719   9.417  -2.088  1.00  0.00      RA0  C
ATOM   2559  NE  ARG A 274      30.364   8.481  -1.016  1.00  0.00      RA0  N
ATOM   2560  HE  ARG A 274      29.400   8.356  -0.745  1.00  0.00      RA0  H
ATOM   2561  CZ  ARG A 274      31.374   7.886  -0.323  1.00  0.00      RA0  C
ATOM   2562  NH1 ARG A 274      32.634   8.091  -0.700  1.00  0.00      RA0  N
ATOM   2563 HH11 ARG A 274      33.440   7.683  -0.235  1.00  0.00      RA0  H
ATOM   2564 HH12 ARG A 274      32.854   8.673  -1.480  1.00  0.00      RA0  H
ATOM   2565  NH2 ARG A 274      31.128   7.102   0.731  1.00  0.00      RA0  N
ATOM   2566 HH21 ARG A 274      31.873   6.648   1.220  1.00  0.00      RA0  H
ATOM   2567 HH22 ARG A 274      30.176   6.965   1.056  1.00  0.00      RA0  H
ATOM   2568  C   ARG A 274      27.530   9.170  -5.311  1.00  0.00      RA0  C
ATOM   2569  O   ARG A 274      28.216   9.245  -6.333  1.00  0.00      RA0  O
ATOM   2570  N   GLU A 275      26.704   8.163  -5.069  1.00  0.00      RA0  N
ATOM   2571  H   GLU A 275      26.204   8.122  -4.203  1.00  0.00      RA0  H
ATOM   2572  CA  GLU A 275      26.486   7.079  -6.026  1.00  0.00      RA0  C
ATOM   2573  CB  GLU A 275      25.542   6.010  -5.471  1.00  0.00      RA0  C
ATOM   2574  CG  GLU A 275      26.138   5.174  -4.338  1.00  0.00      RA0  C
ATOM   2575  CD  GLU A 275      25.141   4.105  -3.935  1.00  0.00      RA0  C
ATOM   2576  OE1 GLU A 275      23.979   4.437  -3.706  1.00  0.00      RA0  O
ATOM   2577  OE2 GLU A 275      25.529   2.938  -3.863  1.00  0.00      RA0  O
ATOM   2578  C   GLU A 275      25.951   7.572  -7.361  1.00  0.00      RA0  C
ATOM   2579  O   GLU A 275      26.364   7.113  -8.426  1.00  0.00      RA0  O
ATOM   2580  N   HIS A 276      24.971   8.463  -7.308  1.00  0.00      RA0  N
ATOM   2581  H   HIS A 276      24.694   8.826  -6.417  1.00  0.00      RA0  H
ATOM   2582  CA  HIS A 276      24.309   8.917  -8.514  1.00  0.00      RA0  C
ATOM   2583  CB  HIS A 276      22.935   9.502  -8.185  1.00  0.00      RA0  C
ATOM   2584  CG  HIS A 276      21.875   8.428  -8.127  1.00  0.00      RA0  C
ATOM   2585  ND1 HIS A 276      20.719   8.512  -8.812  1.00  0.00      RA0  N
ATOM   2586  HD1 HIS A 276      20.455   9.245  -9.407  1.00  0.00      RA0  H
ATOM   2587  CD2 HIS A 276      21.882   7.234  -7.399  1.00  0.00      RA0  C
ATOM   2588  NE2 HIS A 276      20.709   6.601  -7.657  1.00  0.00      RA0  N
ATOM   2589  CE1 HIS A 276      19.995   7.385  -8.524  1.00  0.00      RA0  C
ATOM   2590  C   HIS A 276      25.104   9.966  -9.265  1.00  0.00      RA0  C
ATOM   2591  O   HIS A 276      24.933  10.098 -10.475  1.00  0.00      RA0  O
ATOM   2592  N   GLY A 277      25.919  10.718  -8.523  1.00  0.00      RA0  N
ATOM   2593  H   GLY A 277      25.956  10.555  -7.537  1.00  0.00      RA0  H
ATOM   2594  CA  GLY A 277      26.588  11.904  -9.048  1.00  0.00      RA0  C
ATOM   2595  C   GLY A 277      25.760  13.145  -8.814  1.00  0.00      RA0  C
ATOM   2596  O   GLY A 277      24.514  13.078  -8.742  1.00  0.00      RA0  O
ATOM   2597  N   THR A 278      26.440  14.288  -8.703  1.00  0.00      RA0  N
ATOM   2598  H   THR A 278      27.440  14.295  -8.714  1.00  0.00      RA0  H
ATOM   2599  CA  THR A 278      25.757  15.568  -8.526  1.00  0.00      RA0  C
ATOM   2600  CB  THR A 278      25.907  16.031  -7.067  1.00  0.00      RA0  C
ATOM   2601  OG1 THR A 278      27.280  15.984  -6.658  1.00  0.00      RA0  O
ATOM   2602  HG1 THR A 278      27.744  16.714  -7.071  1.00  0.00      RA0  H
ATOM   2603  CG2 THR A 278      25.039  15.225  -6.100  1.00  0.00      RA0  C
ATOM   2604  C   THR A 278      26.320  16.617  -9.470  1.00  0.00      RA0  C
ATOM   2605  O   THR A 278      27.309  16.391 -10.188  1.00  0.00      RA0  O
ATOM   2606  N   GLU A 279      25.679  17.769  -9.444  1.00  0.00      RA0  N
ATOM   2607  H   GLU A 279      24.870  17.861  -8.865  1.00  0.00      RA0  H
ATOM   2608  CA  GLU A 279      26.239  18.968 -10.038  1.00  0.00      RA0  C
ATOM   2609  CB  GLU A 279      25.317  20.166  -9.867  1.00  0.00      RA0  C
ATOM   2610  CG  GLU A 279      23.891  20.042 -10.374  1.00  0.00      RA0  C
ATOM   2611  CD  GLU A 279      23.174  21.267  -9.857  1.00  0.00      RA0  C
ATOM   2612  OE1 GLU A 279      22.365  21.149  -8.945  1.00  0.00      RA0  O
ATOM   2613  OE2 GLU A 279      23.458  22.368 -10.315  1.00  0.00      RA0  O
ATOM   2614  C   GLU A 279      27.507  19.356  -9.262  1.00  0.00      RA0  C
ATOM   2615  O   GLU A 279      27.809  18.772  -8.218  1.00  0.00      RA0  O
ATOM   2616  N   LYS A 280      28.275  20.295  -9.804  1.00  0.00      RA0  N
ATOM   2617  H   LYS A 280      28.012  20.720 -10.673  1.00  0.00      RA0  H
ATOM   2618  CA  LYS A 280      29.527  20.680  -9.184  1.00  0.00      RA0  C
ATOM   2619  CB  LYS A 280      30.702  19.939  -9.801  1.00  0.00      RA0  C
ATOM   2620  CG  LYS A 280      30.962  20.200 -11.278  1.00  0.00      RA0  C
ATOM   2621  CD  LYS A 280      32.151  19.340 -11.659  1.00  0.00      RA0  C
ATOM   2622  CE  LYS A 280      32.641  19.490 -13.088  1.00  0.00      RA0  C
ATOM   2623  NZ  LYS A 280      33.708  18.501 -13.283  1.00  0.00      RA0  N
ATOM   2624  HZ1 LYS A 280      33.477  17.865 -14.074  1.00  0.00      RA0  H
ATOM   2625  HZ2 LYS A 280      34.647  18.961 -13.379  1.00  0.00      RA0  H
ATOM   2626  HZ3 LYS A 280      33.789  17.904 -12.437  1.00  0.00      RA0  H
ATOM   2627  C   LYS A 280      29.683  22.178  -9.211  1.00  0.00      RA0  C
ATOM   2628  O   LYS A 280      29.246  22.849 -10.129  1.00  0.00      RA0  O
ATOM   2629  N   LEU A 281      30.353  22.677  -8.200  1.00  0.00      RA0  N
ATOM   2630  H   LEU A 281      30.814  22.032  -7.590  1.00  0.00      RA0  H
ATOM   2631  CA  LEU A 281      30.658  24.089  -8.112  1.00  0.00      RA0  C
ATOM   2632  CB  LEU A 281      30.668  24.528  -6.649  1.00  0.00      RA0  C
ATOM   2633  CG  LEU A 281      30.736  26.043  -6.449  1.00  0.00      RA0  C
ATOM   2634  CD1 LEU A 281      29.419  26.722  -6.818  1.00  0.00      RA0  C
ATOM   2635  CD2 LEU A 281      31.164  26.408  -5.029  1.00  0.00      RA0  C
ATOM   2636  C   LEU A 281      32.011  24.336  -8.760  1.00  0.00      RA0  C
ATOM   2637  O   LEU A 281      33.034  23.759  -8.374  1.00  0.00      RA0  O
ATOM   2638  N   VAL A 282      32.001  25.160  -9.805  1.00  0.00      RA0  N
ATOM   2639  H   VAL A 282      31.157  25.627 -10.051  1.00  0.00      RA0  H
ATOM   2640  CA  VAL A 282      33.204  25.528 -10.522  1.00  0.00      RA0  C
ATOM   2641  CB  VAL A 282      33.135  25.098 -11.989  1.00  0.00      RA0  C
ATOM   2642  CG1 VAL A 282      33.037  23.578 -12.119  1.00  0.00      RA0  C
ATOM   2643  CG2 VAL A 282      32.015  25.836 -12.725  1.00  0.00      RA0  C
ATOM   2644  C   VAL A 282      33.445  27.044 -10.439  1.00  0.00      RA0  C
ATOM   2645  O   VAL A 282      32.574  27.810 -10.004  1.00  0.00      RA0  O
ATOM   2646  N   GLY A 283      34.626  27.468 -10.858  1.00  0.00      RA0  N
ATOM   2647  H   GLY A 283      35.240  26.809 -11.295  1.00  0.00      RA0  H
ATOM   2648  CA  GLY A 283      34.939  28.875 -11.012  1.00  0.00      RA0  C
ATOM   2649  C   GLY A 283      34.754  29.281 -12.453  1.00  0.00      RA0  C
ATOM   2650  O   GLY A 283      34.875  28.456 -13.373  1.00  0.00      RA0  O
ATOM   2651  N   LEU A 284      34.425  30.550 -12.656  1.00  0.00      RA0  N
ATOM   2652  H   LEU A 284      34.307  31.167 -11.875  1.00  0.00      RA0  H
ATOM   2653  CA  LEU A 284      34.368  31.156 -13.992  1.00  0.00      RA0  C
ATOM   2654  CB  LEU A 284      32.943  31.551 -14.376  1.00  0.00      RA0  C
ATOM   2655  CG  LEU A 284      31.932  30.410 -14.449  1.00  0.00      RA0  C
ATOM   2656  CD1 LEU A 284      30.536  30.951 -14.752  1.00  0.00      RA0  C
ATOM   2657  CD2 LEU A 284      32.342  29.325 -15.445  1.00  0.00      RA0  C
ATOM   2658  C   LEU A 284      35.194  32.425 -13.939  1.00  0.00      RA0  C
ATOM   2659  O   LEU A 284      35.170  33.133 -12.939  1.00  0.00      RA0  O
ATOM   2660  N   VAL A 285      35.932  32.657 -15.018  1.00  0.00      RA0  N
ATOM   2661  H   VAL A 285      35.886  32.010 -15.782  1.00  0.00      RA0  H
ATOM   2662  CA  VAL A 285      36.717  33.865 -15.231  1.00  0.00      RA0  C
ATOM   2663  CB  VAL A 285      38.197  33.470 -15.270  1.00  0.00      RA0  C
ATOM   2664  CG1 VAL A 285      39.081  34.558 -15.880  1.00  0.00      RA0  C
ATOM   2665  CG2 VAL A 285      38.674  33.022 -13.887  1.00  0.00      RA0  C
ATOM   2666  C   VAL A 285      36.307  34.525 -16.554  1.00  0.00      RA0  C
ATOM   2667  O   VAL A 285      36.271  33.894 -17.616  1.00  0.00      RA0  O
ATOM   2668  N   MSE A 286      36.020  35.818 -16.490  1.00  0.00      RA0  N
ATOM   2669  H   MSE A 286      36.098  36.317 -15.621  1.00  0.00      RA0  H
ATOM   2670  CA  MSE A 286      35.698  36.579 -17.670  1.00  0.00      RA0  C
ATOM   2671  CB  MSE A 286      34.252  37.048 -17.610  1.00  0.00      RA0  C
ATOM   2672  CG  MSE A 286      33.796  37.697 -18.912  1.00  0.00      RA0  C
ATOM   2673  SE  MSE A 286      32.076  38.202 -18.803  1.00  0.00      RA0  S
ATOM   2674  CE  MSE A 286      32.301  39.489 -17.577  1.00  0.00      RA0  C
ATOM   2675  C   MSE A 286      36.644  37.771 -17.754  1.00  0.00      RA0  C
ATOM   2676  O   MSE A 286      36.491  38.724 -17.011  1.00  0.00      RA0  O
ATOM   2677  N   THR A 287      37.660  37.670 -18.609  1.00  0.00      RA0  N
ATOM   2678  H   THR A 287      37.817  36.825 -19.120  1.00  0.00      RA0  H
ATOM   2679  CA  THR A 287      38.602  38.789 -18.835  1.00  0.00      RA0  C
ATOM   2680  CB  THR A 287      39.802  38.095 -19.439  1.00  0.00      RA0  C
ATOM   2681  OG1 THR A 287      39.692  36.704 -19.098  1.00  0.00      RA0  O
ATOM   2682  HG1 THR A 287      40.488  36.293 -19.412  1.00  0.00      RA0  H
ATOM   2683  CG2 THR A 287      41.130  38.688 -18.959  1.00  0.00      RA0  C
ATOM   2684  C   THR A 287      38.007  39.900 -19.698  1.00  0.00      RA0  C
ATOM   2685  O   THR A 287      38.496  41.041 -19.694  1.00  0.00      RA0  O
ATOM   2686  N   GLU A 288      36.976  39.563 -20.459  1.00  0.00      RA0  N
ATOM   2687  H   GLU A 288      36.560  38.663 -20.349  1.00  0.00      RA0  H
ATOM   2688  CA  GLU A 288      36.258  40.542 -21.252  1.00  0.00      RA0  C
ATOM   2689  CB  GLU A 288      35.291  39.906 -22.269  1.00  0.00      RA0  C
ATOM   2690  CG  GLU A 288      35.201  40.648 -23.623  1.00  0.00      RA0  C
ATOM   2691  CD  GLU A 288      33.850  41.312 -23.868  1.00  0.00      RA0  C
ATOM   2692  OE1 GLU A 288      33.464  42.198 -23.113  1.00  0.00      RA0  O
ATOM   2693  OE2 GLU A 288      33.163  40.962 -24.832  1.00  0.00      RA0  O
ATOM   2694  C   GLU A 288      35.578  41.524 -20.326  1.00  0.00      RA0  C
ATOM   2695  O   GLU A 288      35.261  41.196 -19.186  1.00  0.00      RA0  O
ATOM   2696  N   LYS A 289      35.355  42.734 -20.814  1.00  0.00      RA0  N
ATOM   2697  H   LYS A 289      35.263  42.807 -21.809  1.00  0.00      RA0  H
ATOM   2698  CA  LYS A 289      34.808  43.781 -19.965  1.00  0.00      RA0  C
ATOM   2699  CB  LYS A 289      35.125  45.178 -20.483  1.00  0.00      RA0  C
ATOM   2700  CG  LYS A 289      36.655  45.289 -20.401  1.00  0.00      RA0  C
ATOM   2701  CD  LYS A 289      37.174  44.729 -19.063  1.00  0.00      RA0  C
ATOM   2702  CE  LYS A 289      38.675  44.416 -19.044  1.00  0.00      RA0  C
ATOM   2703  NZ  LYS A 289      38.927  43.249 -18.180  1.00  0.00      RA0  N
ATOM   2704  HZ1 LYS A 289      39.946  43.147 -18.008  1.00  0.00      RA0  H
ATOM   2705  HZ2 LYS A 289      38.440  43.341 -17.267  1.00  0.00      RA0  H
ATOM   2706  HZ3 LYS A 289      38.590  42.389 -18.670  1.00  0.00      RA0  H
ATOM   2707  C   LYS A 289      33.379  43.426 -19.595  1.00  0.00      RA0  C
ATOM   2708  O   LYS A 289      32.632  42.874 -20.400  1.00  0.00      RA0  O
ATOM   2709  N   GLY A 290      33.013  43.721 -18.356  1.00  0.00      RA0  N
ATOM   2710  H   GLY A 290      33.673  44.008 -17.662  1.00  0.00      RA0  H
ATOM   2711  CA  GLY A 290      31.687  43.389 -17.865  1.00  0.00      RA0  C
ATOM   2712  C   GLY A 290      31.833  42.752 -16.507  1.00  0.00      RA0  C
ATOM   2713  O   GLY A 290      32.950  42.444 -16.062  1.00  0.00      RA0  O
ATOM   2714  N   VAL A 291      30.708  42.562 -15.838  1.00  0.00      RA0  N
ATOM   2715  H   VAL A 291      29.805  42.746 -16.228  1.00  0.00      RA0  H
ATOM   2716  CA  VAL A 291      30.709  41.920 -14.517  1.00  0.00      RA0  C
ATOM   2717  CB  VAL A 291      30.399  42.936 -13.405  1.00  0.00      RA0  C
ATOM   2718  CG1 VAL A 291      30.405  42.275 -12.024  1.00  0.00      RA0  C
ATOM   2719  CG2 VAL A 291      31.356  44.130 -13.443  1.00  0.00      RA0  C
ATOM   2720  C   VAL A 291      29.698  40.769 -14.489  1.00  0.00      RA0  C
ATOM   2721  O   VAL A 291      28.548  40.905 -14.924  1.00  0.00      RA0  O
ATOM   2722  N   LEU A 292      30.166  39.625 -14.000  1.00  0.00      RA0  N
ATOM   2723  H   LEU A 292      31.054  39.640 -13.546  1.00  0.00      RA0  H
ATOM   2724  CA  LEU A 292      29.327  38.462 -13.794  1.00  0.00      RA0  C
ATOM   2725  CB  LEU A 292      30.204  37.231 -13.564  1.00  0.00      RA0  C
ATOM   2726  CG  LEU A 292      31.065  36.880 -14.778  1.00  0.00      RA0  C
ATOM   2727  CD1 LEU A 292      32.111  35.811 -14.455  1.00  0.00      RA0  C
ATOM   2728  CD2 LEU A 292      30.204  36.494 -15.980  1.00  0.00      RA0  C
ATOM   2729  C   LEU A 292      28.431  38.707 -12.569  1.00  0.00      RA0  C
ATOM   2730  O   LEU A 292      28.914  39.162 -11.524  1.00  0.00      RA0  O
ATOM   2731  N   ARG A 293      27.134  38.411 -12.709  1.00  0.00      RA0  N
ATOM   2732  H   ARG A 293      26.817  37.917 -13.517  1.00  0.00      RA0  H
ATOM   2733  CA  ARG A 293      26.157  38.651 -11.644  1.00  0.00      RA0  C
ATOM   2734  CB  ARG A 293      24.836  39.254 -12.090  1.00  0.00      RA0  C
ATOM   2735  CG  ARG A 293      24.618  40.655 -12.630  1.00  0.00      RA0  C
ATOM   2736  CD  ARG A 293      23.105  40.934 -12.527  1.00  0.00      RA0  C
ATOM   2737  NE  ARG A 293      22.301  39.836 -13.077  1.00  0.00      RA0  N
ATOM   2738  HE  ARG A 293      22.392  39.675 -14.063  1.00  0.00      RA0  H
ATOM   2739  CZ  ARG A 293      21.531  39.040 -12.257  1.00  0.00      RA0  C
ATOM   2740  NH1 ARG A 293      21.439  39.295 -10.933  1.00  0.00      RA0  N
ATOM   2741 HH11 ARG A 293      20.957  38.635 -10.318  1.00  0.00      RA0  H
ATOM   2742 HH12 ARG A 293      21.833  40.089 -10.476  1.00  0.00      RA0  H
ATOM   2743  NH2 ARG A 293      20.873  37.988 -12.780  1.00  0.00      RA0  N
ATOM   2744 HH21 ARG A 293      20.345  37.407 -12.139  1.00  0.00      RA0  H
ATOM   2745 HH22 ARG A 293      20.860  37.717 -13.742  1.00  0.00      RA0  H
ATOM   2746  C   ARG A 293      25.599  37.355 -11.079  1.00  0.00      RA0  C
ATOM   2747  O   ARG A 293      25.424  36.381 -11.806  1.00  0.00      RA0  O
ATOM   2748  N   ASN A 294      25.240  37.378  -9.799  1.00  0.00      RA0  N
ATOM   2749  H   ASN A 294      25.476  38.164  -9.231  1.00  0.00      RA0  H
ATOM   2750  CA  ASN A 294      24.497  36.266  -9.191  1.00  0.00      RA0  C
ATOM   2751  CB  ASN A 294      23.958  36.604  -7.799  1.00  0.00      RA0  C
ATOM   2752  CG  ASN A 294      25.064  36.848  -6.797  1.00  0.00      RA0  C
ATOM   2753  OD1 ASN A 294      26.249  36.890  -7.125  1.00  0.00      RA0  O
ATOM   2754  ND2 ASN A 294      24.596  37.043  -5.552  1.00  0.00      RA0  N
ATOM   2755 HD21 ASN A 294      23.612  36.992  -5.371  1.00  0.00      RA0  H
ATOM   2756 HD22 ASN A 294      25.170  37.224  -4.752  1.00  0.00      RA0  H
ATOM   2757  C   ASN A 294      23.291  35.885 -10.049  1.00  0.00      RA0  C
ATOM   2758  O   ASN A 294      22.611  36.762 -10.617  1.00  0.00      RA0  O
ATOM   2759  N   GLU A 295      23.046  34.590 -10.131  1.00  0.00      RA0  N
ATOM   2760  H   GLU A 295      23.676  33.960  -9.679  1.00  0.00      RA0  H
ATOM   2761  CA  GLU A 295      21.881  34.003 -10.797  1.00  0.00      RA0  C
ATOM   2762  CB  GLU A 295      20.465  34.441 -10.308  1.00  0.00      RA0  C
ATOM   2763  CG  GLU A 295      20.203  35.331  -9.077  1.00  0.00      RA0  C
ATOM   2764  CD  GLU A 295      20.114  36.784  -9.507  1.00  0.00      RA0  C
ATOM   2765  OE1 GLU A 295      19.596  37.050 -10.586  1.00  0.00      RA0  O
ATOM   2766  OE2 GLU A 295      20.602  37.661  -8.800  1.00  0.00      RA0  O
ATOM   2767  C   GLU A 295      21.911  34.023 -12.341  1.00  0.00      RA0  C
ATOM   2768  O   GLU A 295      20.986  33.530 -12.981  1.00  0.00      RA0  O
ATOM   2769  N   LEU A 296      22.949  34.586 -12.954  1.00  0.00      RA0  N
ATOM   2770  H   LEU A 296      23.688  34.972 -12.400  1.00  0.00      RA0  H
ATOM   2771  CA  LEU A 296      23.110  34.493 -14.398  1.00  0.00      RA0  C
ATOM   2772  CB  LEU A 296      24.349  35.308 -14.784  1.00  0.00      RA0  C
ATOM   2773  CG  LEU A 296      24.506  35.674 -16.261  1.00  0.00      RA0  C
ATOM   2774  CD1 LEU A 296      23.380  36.585 -16.751  1.00  0.00      RA0  C
ATOM   2775  CD2 LEU A 296      25.873  36.305 -16.530  1.00  0.00      RA0  C
ATOM   2776  C   LEU A 296      23.217  33.013 -14.834  1.00  0.00      RA0  C
ATOM   2777  O   LEU A 296      23.923  32.228 -14.197  1.00  0.00      RA0  O
ATOM   2778  N   PRO A 297      22.509  32.611 -15.885  1.00  0.00      RA0  N
ATOM   2779  CD  PRO A 297      21.465  33.366 -16.560  1.00  0.00      RA0  C
ATOM   2780  CA  PRO A 297      22.690  31.265 -16.443  1.00  0.00      RA0  C
ATOM   2781  CB  PRO A 297      21.584  31.184 -17.500  1.00  0.00      RA0  C
ATOM   2782  CG  PRO A 297      20.579  32.281 -17.154  1.00  0.00      RA0  C
ATOM   2783  C   PRO A 297      24.068  31.043 -17.084  1.00  0.00      RA0  C
ATOM   2784  O   PRO A 297      24.695  31.984 -17.585  1.00  0.00      RA0  O
ATOM   2785  N   VAL A 298      24.496  29.790 -17.072  1.00  0.00      RA0  N
ATOM   2786  H   VAL A 298      23.910  29.074 -16.681  1.00  0.00      RA0  H
ATOM   2787  CA  VAL A 298      25.767  29.376 -17.650  1.00  0.00      RA0  C
ATOM   2788  CB  VAL A 298      26.715  28.918 -16.539  1.00  0.00      RA0  C
ATOM   2789  CG1 VAL A 298      28.072  28.512 -17.105  1.00  0.00      RA0  C
ATOM   2790  CG2 VAL A 298      26.840  29.961 -15.430  1.00  0.00      RA0  C
ATOM   2791  C   VAL A 298      25.457  28.200 -18.559  1.00  0.00      RA0  C
ATOM   2792  O   VAL A 298      24.972  27.172 -18.079  1.00  0.00      RA0  O
ATOM   2793  N   ARG A 299      25.730  28.330 -19.853  1.00  0.00      RA0  N
ATOM   2794  H   ARG A 299      26.210  29.132 -20.203  1.00  0.00      RA0  H
ATOM   2795  CA  ARG A 299      25.339  27.304 -20.783  1.00  0.00      RA0  C
ATOM   2796  CB  ARG A 299      24.374  27.857 -21.824  1.00  0.00      RA0  C
ATOM   2797  CG  ARG A 299      23.054  28.224 -21.168  1.00  0.00      RA0  C
ATOM   2798  CD  ARG A 299      21.992  28.704 -22.147  1.00  0.00      RA0  C
ATOM   2799  NE  ARG A 299      20.739  28.812 -21.417  1.00  0.00      RA0  N
ATOM   2800  HE  ARG A 299      20.469  28.016 -20.854  1.00  0.00      RA0  H
ATOM   2801  CZ  ARG A 299      20.003  29.951 -21.396  1.00  0.00      RA0  C
ATOM   2802  NH1 ARG A 299      20.356  30.987 -22.193  1.00  0.00      RA0  N
ATOM   2803 HH11 ARG A 299      19.854  31.854 -22.213  1.00  0.00      RA0  H
ATOM   2804 HH12 ARG A 299      21.153  30.919 -22.803  1.00  0.00      RA0  H
ATOM   2805  NH2 ARG A 299      18.944  30.008 -20.565  1.00  0.00      RA0  N
ATOM   2806 HH21 ARG A 299      18.282  30.753 -20.503  1.00  0.00      RA0  H
ATOM   2807 HH22 ARG A 299      18.810  29.236 -19.906  1.00  0.00      RA0  H
ATOM   2808  C   ARG A 299      26.519  26.656 -21.488  1.00  0.00      RA0  C
ATOM   2809  O   ARG A 299      27.532  27.302 -21.806  1.00  0.00      RA0  O
ATOM   2810  N   PHE A 300      26.362  25.362 -21.718  1.00  0.00      RA0  N
ATOM   2811  H   PHE A 300      25.523  24.874 -21.453  1.00  0.00      RA0  H
ATOM   2812  CA  PHE A 300      27.330  24.589 -22.461  1.00  0.00      RA0  C
ATOM   2813  CB  PHE A 300      28.558  24.257 -21.597  1.00  0.00      RA0  C
ATOM   2814  CG  PHE A 300      28.185  23.442 -20.376  1.00  0.00      RA0  C
ATOM   2815  CD1 PHE A 300      27.739  24.075 -19.219  1.00  0.00      RA0  C
ATOM   2816  CD2 PHE A 300      28.304  22.057 -20.400  1.00  0.00      RA0  C
ATOM   2817  CE1 PHE A 300      27.433  23.328 -18.087  1.00  0.00      RA0  C
ATOM   2818  CE2 PHE A 300      27.999  21.309 -19.268  1.00  0.00      RA0  C
ATOM   2819  CZ  PHE A 300      27.576  21.946 -18.107  1.00  0.00      RA0  C
ATOM   2820  C   PHE A 300      26.674  23.306 -22.983  1.00  0.00      RA0  C
ATOM   2821  O   PHE A 300      25.535  22.967 -22.621  1.00  0.00      RA0  O
ATOM   2822  N   THR A 301      27.376  22.629 -23.884  1.00  0.00      RA0  N
ATOM   2823  H   THR A 301      28.281  22.908 -24.198  1.00  0.00      RA0  H
ATOM   2824  CA  THR A 301      26.934  21.344 -24.416  1.00  0.00      RA0  C
ATOM   2825  CB  THR A 301      26.797  21.600 -25.899  1.00  0.00      RA0  C
ATOM   2826  OG1 THR A 301      26.369  22.961 -26.070  1.00  0.00      RA0  O
ATOM   2827  HG1 THR A 301      26.254  23.088 -27.003  1.00  0.00      RA0  H
ATOM   2828  CG2 THR A 301      25.858  20.614 -26.591  1.00  0.00      RA0  C
ATOM   2829  C   THR A 301      27.989  20.306 -24.065  1.00  0.00      RA0  C
ATOM   2830  O   THR A 301      29.174  20.558 -24.288  1.00  0.00      RA0  O
ATOM   2831  N   ASP A 302      27.580  19.152 -23.528  1.00  0.00      RA0  N
ATOM   2832  H   ASP A 302      26.609  18.911 -23.478  1.00  0.00      RA0  H
ATOM   2833  CA  ASP A 302      28.564  18.123 -23.156  1.00  0.00      RA0  C
ATOM   2834  CB  ASP A 302      27.983  17.206 -22.074  1.00  0.00      RA0  C
ATOM   2835  CG  ASP A 302      27.494  15.920 -22.709  1.00  0.00      RA0  C
ATOM   2836  OD1 ASP A 302      26.583  15.954 -23.525  1.00  0.00      RA0  O
ATOM   2837  OD2 ASP A 302      28.076  14.876 -22.447  1.00  0.00      RA0  O
ATOM   2838  C   ASP A 302      28.993  17.345 -24.374  1.00  0.00      RA0  C
ATOM   2839  O   ASP A 302      28.489  17.576 -25.474  1.00  0.00      RA0  O
ATOM   2840  N   ALA A 303      29.948  16.438 -24.178  1.00  0.00      RA0  N
ATOM   2841  H   ALA A 303      30.085  16.123 -23.238  1.00  0.00      RA0  H
ATOM   2842  CA  ALA A 303      30.554  15.735 -25.303  1.00  0.00      RA0  C
ATOM   2843  CB  ALA A 303      31.693  14.837 -24.821  1.00  0.00      RA0  C
ATOM   2844  C   ALA A 303      29.544  14.886 -26.056  1.00  0.00      RA0  C
ATOM   2845  O   ALA A 303      29.715  14.642 -27.238  1.00  0.00      RA0  O
ATOM   2846  N   GLN A 304      28.482  14.467 -25.370  1.00  0.00      RA0  N
ATOM   2847  H   GLN A 304      28.326  14.778 -24.428  1.00  0.00      RA0  H
ATOM   2848  CA  GLN A 304      27.435  13.648 -25.963  1.00  0.00      RA0  C
ATOM   2849  CB  GLN A 304      26.870  12.644 -24.961  1.00  0.00      RA0  C
ATOM   2850  CG  GLN A 304      27.369  11.220 -25.243  1.00  0.00      RA0  C
ATOM   2851  CD  GLN A 304      28.862  11.068 -24.989  1.00  0.00      RA0  C
ATOM   2852  OE1 GLN A 304      29.283  10.559 -23.957  1.00  0.00      RA0  O
ATOM   2853  NE2 GLN A 304      29.653  11.459 -26.010  1.00  0.00      RA0  N
ATOM   2854 HE21 GLN A 304      29.277  11.910 -26.822  1.00  0.00      RA0  H
ATOM   2855 HE22 GLN A 304      30.642  11.329 -25.971  1.00  0.00      RA0  H
ATOM   2856  C   GLN A 304      26.352  14.498 -26.663  1.00  0.00      RA0  C
ATOM   2857  O   GLN A 304      25.423  13.951 -27.245  1.00  0.00      RA0  O
ATOM   2858  N   GLY A 305      26.476  15.823 -26.599  1.00  0.00      RA0  N
ATOM   2859  H   GLY A 305      27.160  16.212 -25.978  1.00  0.00      RA0  H
ATOM   2860  CA  GLY A 305      25.537  16.742 -27.241  1.00  0.00      RA0  C
ATOM   2861  C   GLY A 305      24.366  17.210 -26.386  1.00  0.00      RA0  C
ATOM   2862  O   GLY A 305      23.473  17.922 -26.886  1.00  0.00      RA0  O
ATOM   2863  N   ASN A 306      24.350  16.828 -25.110  1.00  0.00      RA0  N
ATOM   2864  H   ASN A 306      25.161  16.386 -24.729  1.00  0.00      RA0  H
ATOM   2865  CA  ASN A 306      23.293  17.265 -24.215  1.00  0.00      RA0  C
ATOM   2866  CB  ASN A 306      23.332  16.528 -22.875  1.00  0.00      RA0  C
ATOM   2867  CG  ASN A 306      23.112  15.041 -23.022  1.00  0.00      RA0  C
ATOM   2868  OD1 ASN A 306      21.992  14.570 -23.199  1.00  0.00      RA0  O
ATOM   2869  ND2 ASN A 306      24.243  14.321 -22.908  1.00  0.00      RA0  N
ATOM   2870 HD21 ASN A 306      25.132  14.787 -22.786  1.00  0.00      RA0  H
ATOM   2871 HD22 ASN A 306      24.278  13.325 -22.943  1.00  0.00      RA0  H
ATOM   2872  C   ASN A 306      23.555  18.737 -23.892  1.00  0.00      RA0  C
ATOM   2873  O   ASN A 306      24.662  19.087 -23.502  1.00  0.00      RA0  O
ATOM   2874  N   GLN A 307      22.558  19.592 -24.094  1.00  0.00      RA0  N
ATOM   2875  H   GLN A 307      21.655  19.227 -24.310  1.00  0.00      RA0  H
ATOM   2876  CA  GLN A 307      22.691  21.008 -23.702  1.00  0.00      RA0  C
ATOM   2877  CB  GLN A 307      21.766  21.848 -24.571  1.00  0.00      RA0  C
ATOM   2878  CG  GLN A 307      22.139  21.628 -26.036  1.00  0.00      RA0  C
ATOM   2879  CD  GLN A 307      21.092  22.233 -26.939  1.00  0.00      RA0  C
ATOM   2880  OE1 GLN A 307      20.616  23.343 -26.737  1.00  0.00      RA0  O
ATOM   2881  NE2 GLN A 307      20.752  21.421 -27.956  1.00  0.00      RA0  N
ATOM   2882 HE21 GLN A 307      21.194  20.527 -28.049  1.00  0.00      RA0  H
ATOM   2883 HE22 GLN A 307      20.063  21.689 -28.628  1.00  0.00      RA0  H
ATOM   2884  C   GLN A 307      22.391  21.139 -22.219  1.00  0.00      RA0  C
ATOM   2885  O   GLN A 307      21.406  20.566 -21.713  1.00  0.00      RA0  O
ATOM   2886  N   HIS A 308      23.245  21.895 -21.530  1.00  0.00      RA0  N
ATOM   2887  H   HIS A 308      23.929  22.439 -22.011  1.00  0.00      RA0  H
ATOM   2888  CA  HIS A 308      23.174  22.063 -20.094  1.00  0.00      RA0  C
ATOM   2889  CB  HIS A 308      24.321  21.318 -19.422  1.00  0.00      RA0  C
ATOM   2890  CG  HIS A 308      24.057  19.827 -19.441  1.00  0.00      RA0  C
ATOM   2891  ND1 HIS A 308      22.859  19.271 -19.708  1.00  0.00      RA0  N
ATOM   2892  HD1 HIS A 308      22.037  19.728 -19.998  1.00  0.00      RA0  H
ATOM   2893  CD2 HIS A 308      24.968  18.803 -19.163  1.00  0.00      RA0  C
ATOM   2894  NE2 HIS A 308      24.300  17.628 -19.258  1.00  0.00      RA0  N
ATOM   2895  CE1 HIS A 308      23.005  17.915 -19.593  1.00  0.00      RA0  C
ATOM   2896  C   HIS A 308      23.109  23.530 -19.723  1.00  0.00      RA0  C
ATOM   2897  O   HIS A 308      23.609  24.399 -20.439  1.00  0.00      RA0  O
ATOM   2898  N   GLU A 309      22.458  23.777 -18.599  1.00  0.00      RA0  N
ATOM   2899  H   GLU A 309      22.043  23.056 -18.044  1.00  0.00      RA0  H
ATOM   2900  CA  GLU A 309      22.377  25.103 -18.018  1.00  0.00      RA0  C
ATOM   2901  CB  GLU A 309      21.025  25.742 -18.355  1.00  0.00      RA0  C
ATOM   2902  CG  GLU A 309      20.876  27.187 -17.872  1.00  0.00      RA0  C
ATOM   2903  CD  GLU A 309      19.677  27.835 -18.545  1.00  0.00      RA0  C
ATOM   2904  OE1 GLU A 309      19.202  27.326 -19.555  1.00  0.00      RA0  O
ATOM   2905  OE2 GLU A 309      19.243  28.898 -18.114  1.00  0.00      RA0  O
ATOM   2906  C   GLU A 309      22.650  25.033 -16.528  1.00  0.00      RA0  C
ATOM   2907  O   GLU A 309      21.931  24.375 -15.789  1.00  0.00      RA0  O
ATOM   2908  N   GLY A 310      23.709  25.710 -16.106  1.00  0.00      RA0  N
ATOM   2909  H   GLY A 310      24.196  26.264 -16.769  1.00  0.00      RA0  H
ATOM   2910  CA  GLY A 310      23.991  25.941 -14.712  1.00  0.00      RA0  C
ATOM   2911  C   GLY A 310      23.645  27.360 -14.335  1.00  0.00      RA0  C
ATOM   2912  O   GLY A 310      22.960  28.061 -15.068  1.00  0.00      RA0  O
ATOM   2913  N   ILE A 311      24.158  27.787 -13.192  1.00  0.00      RA0  N
ATOM   2914  H   ILE A 311      24.730  27.186 -12.626  1.00  0.00      RA0  H
ATOM   2915  CA  ILE A 311      23.850  29.107 -12.679  1.00  0.00      RA0  C
ATOM   2916  CB  ILE A 311      22.546  29.013 -11.873  1.00  0.00      RA0  C
ATOM   2917  CG2 ILE A 311      22.660  27.992 -10.737  1.00  0.00      RA0  C
ATOM   2918  CG1 ILE A 311      22.063  30.376 -11.390  1.00  0.00      RA0  C
ATOM   2919  CD1 ILE A 311      20.735  30.281 -10.639  1.00  0.00      RA0  C
ATOM   2920  C   ILE A 311      24.996  29.670 -11.857  1.00  0.00      RA0  C
ATOM   2921  O   ILE A 311      25.632  28.948 -11.116  1.00  0.00      RA0  O
ATOM   2922  N   ILE A 312      25.275  30.961 -12.016  1.00  0.00      RA0  N
ATOM   2923  H   ILE A 312      24.704  31.496 -12.640  1.00  0.00      RA0  H
ATOM   2924  CA  ILE A 312      26.184  31.649 -11.097  1.00  0.00      RA0  C
ATOM   2925  CB  ILE A 312      26.552  33.020 -11.666  1.00  0.00      RA0  C
ATOM   2926  CG2 ILE A 312      27.362  33.856 -10.677  1.00  0.00      RA0  C
ATOM   2927  CG1 ILE A 312      27.295  32.843 -12.988  1.00  0.00      RA0  C
ATOM   2928  CD1 ILE A 312      27.769  34.169 -13.580  1.00  0.00      RA0  C
ATOM   2929  C   ILE A 312      25.583  31.771  -9.706  1.00  0.00      RA0  C
ATOM   2930  O   ILE A 312      24.445  32.273  -9.526  1.00  0.00      RA0  O
ATOM   2931  N   THR A 313      26.355  31.344  -8.720  1.00  0.00      RA0  N
ATOM   2932  H   THR A 313      27.267  30.953  -8.862  1.00  0.00      RA0  H
ATOM   2933  CA  THR A 313      25.942  31.436  -7.336  1.00  0.00      RA0  C
ATOM   2934  CB  THR A 313      26.458  30.165  -6.677  1.00  0.00      RA0  C
ATOM   2935  OG1 THR A 313      27.806  29.930  -7.097  1.00  0.00      RA0  O
ATOM   2936  HG1 THR A 313      28.322  30.164  -6.321  1.00  0.00      RA0  H
ATOM   2937  CG2 THR A 313      25.597  28.962  -7.068  1.00  0.00      RA0  C
ATOM   2938  C   THR A 313      26.412  32.753  -6.728  1.00  0.00      RA0  C
ATOM   2939  O   THR A 313      25.665  33.424  -5.992  1.00  0.00      RA0  O
ATOM   2940  N   SER A 314      27.657  33.130  -7.030  1.00  0.00      RA0  N
ATOM   2941  H   SER A 314      28.269  32.540  -7.561  1.00  0.00      RA0  H
ATOM   2942  CA  SER A 314      28.190  34.438  -6.623  1.00  0.00      RA0  C
ATOM   2943  CB  SER A 314      29.016  34.303  -5.340  1.00  0.00      RA0  C
ATOM   2944  OG  SER A 314      28.248  33.882  -4.203  1.00  0.00      RA0  O
ATOM   2945  HG  SER A 314      28.288  32.918  -4.193  1.00  0.00      RA0  H
ATOM   2946  C   SER A 314      29.105  34.945  -7.690  1.00  0.00      RA0  C
ATOM   2947  O   SER A 314      29.994  34.209  -8.140  1.00  0.00      RA0  O
ATOM   2948  N   GLY A 315      28.901  36.186  -8.097  1.00  0.00      RA0  N
ATOM   2949  H   GLY A 315      28.175  36.746  -7.686  1.00  0.00      RA0  H
ATOM   2950  CA  GLY A 315      29.794  36.828  -9.023  1.00  0.00      RA0  C
ATOM   2951  C   GLY A 315      30.290  38.164  -8.514  1.00  0.00      RA0  C
ATOM   2952  O   GLY A 315      29.679  38.787  -7.626  1.00  0.00      RA0  O
ATOM   2953  N   THR A 316      31.434  38.590  -9.028  1.00  0.00      RA0  N
ATOM   2954  H   THR A 316      31.963  38.051  -9.690  1.00  0.00      RA0  H
ATOM   2955  CA  THR A 316      31.988  39.885  -8.655  1.00  0.00      RA0  C
ATOM   2956  CB  THR A 316      32.453  39.655  -7.204  1.00  0.00      RA0  C
ATOM   2957  OG1 THR A 316      31.561  40.325  -6.315  1.00  0.00      RA0  O
ATOM   2958  HG1 THR A 316      30.708  39.915  -6.457  1.00  0.00      RA0  H
ATOM   2959  CG2 THR A 316      33.927  39.897  -6.883  1.00  0.00      RA0  C
ATOM   2960  C   THR A 316      33.059  40.335  -9.637  1.00  0.00      RA0  C
ATOM   2961  O   THR A 316      33.493  39.572 -10.521  1.00  0.00      RA0  O
ATOM   2962  N   PHE A 317      33.474  41.591  -9.496  1.00  0.00      RA0  N
ATOM   2963  H   PHE A 317      33.124  42.140  -8.737  1.00  0.00      RA0  H
ATOM   2964  CA  PHE A 317      34.704  42.043 -10.130  1.00  0.00      RA0  C
ATOM   2965  CB  PHE A 317      34.552  43.496 -10.575  1.00  0.00      RA0  C
ATOM   2966  CG  PHE A 317      35.676  43.879 -11.505  1.00  0.00      RA0  C
ATOM   2967  CD1 PHE A 317      36.847  44.432 -11.001  1.00  0.00      RA0  C
ATOM   2968  CD2 PHE A 317      35.530  43.684 -12.873  1.00  0.00      RA0  C
ATOM   2969  CE1 PHE A 317      37.862  44.815 -11.868  1.00  0.00      RA0  C
ATOM   2970  CE2 PHE A 317      36.543  44.069 -13.741  1.00  0.00      RA0  C
ATOM   2971  CZ  PHE A 317      37.703  44.646 -13.239  1.00  0.00      RA0  C
ATOM   2972  C   PHE A 317      35.833  41.884  -9.098  1.00  0.00      RA0  C
ATOM   2973  O   PHE A 317      35.757  42.443  -7.987  1.00  0.00      RA0  O
ATOM   2974  N   SER A 318      36.827  41.062  -9.440  1.00  0.00      RA0  N
ATOM   2975  H   SER A 318      36.898  40.700 -10.371  1.00  0.00      RA0  H
ATOM   2976  CA  SER A 318      37.974  40.804  -8.559  1.00  0.00      RA0  C
ATOM   2977  CB  SER A 318      38.611  39.502  -9.065  1.00  0.00      RA0  C
ATOM   2978  OG  SER A 318      39.880  39.228  -8.463  1.00  0.00      RA0  O
ATOM   2979  HG  SER A 318      39.730  39.135  -7.521  1.00  0.00      RA0  H
ATOM   2980  C   SER A 318      38.959  41.989  -8.500  1.00  0.00      RA0  C
ATOM   2981  O   SER A 318      39.617  42.278  -9.506  1.00  0.00      RA0  O
ATOM   2982  N   PRO A 319      39.077  42.671  -7.354  1.00  0.00      RA0  N
ATOM   2983  CD  PRO A 319      38.280  42.505  -6.149  1.00  0.00      RA0  C
ATOM   2984  CA  PRO A 319      40.064  43.743  -7.245  1.00  0.00      RA0  C
ATOM   2985  CB  PRO A 319      39.789  44.315  -5.848  1.00  0.00      RA0  C
ATOM   2986  CG  PRO A 319      38.370  43.874  -5.492  1.00  0.00      RA0  C
ATOM   2987  C   PRO A 319      41.499  43.247  -7.414  1.00  0.00      RA0  C
ATOM   2988  O   PRO A 319      42.308  43.949  -7.980  1.00  0.00      RA0  O
ATOM   2989  N   THR A 320      41.809  42.052  -6.922  1.00  0.00      RA0  N
ATOM   2990  H   THR A 320      41.157  41.475  -6.424  1.00  0.00      RA0  H
ATOM   2991  CA  THR A 320      43.177  41.529  -7.035  1.00  0.00      RA0  C
ATOM   2992  CB  THR A 320      43.265  40.373  -6.055  1.00  0.00      RA0  C
ATOM   2993  OG1 THR A 320      42.592  40.763  -4.854  1.00  0.00      RA0  O
ATOM   2994  HG1 THR A 320      41.756  40.282  -4.842  1.00  0.00      RA0  H
ATOM   2995  CG2 THR A 320      44.706  39.950  -5.768  1.00  0.00      RA0  C
ATOM   2996  C   THR A 320      43.516  41.153  -8.466  1.00  0.00      RA0  C
ATOM   2997  O   THR A 320      44.624  41.454  -8.958  1.00  0.00      RA0  O
ATOM   2998  N   LEU A 321      42.585  40.511  -9.159  1.00  0.00      RA0  N
ATOM   2999  H   LEU A 321      41.679  40.335  -8.767  1.00  0.00      RA0  H
ATOM   3000  CA  LEU A 321      42.878  40.035 -10.511  1.00  0.00      RA0  C
ATOM   3001  CB  LEU A 321      42.066  38.780 -10.808  1.00  0.00      RA0  C
ATOM   3002  CG  LEU A 321      42.395  37.636  -9.854  1.00  0.00      RA0  C
ATOM   3003  CD1 LEU A 321      41.426  36.466 -10.005  1.00  0.00      RA0  C
ATOM   3004  CD2 LEU A 321      43.849  37.201  -9.999  1.00  0.00      RA0  C
ATOM   3005  C   LEU A 321      42.640  41.067 -11.603  1.00  0.00      RA0  C
ATOM   3006  O   LEU A 321      43.277  41.029 -12.647  1.00  0.00      RA0  O
ATOM   3007  N   GLY A 322      41.710  41.986 -11.366  1.00  0.00      RA0  N
ATOM   3008  H   GLY A 322      41.205  41.954 -10.504  1.00  0.00      RA0  H
ATOM   3009  CA  GLY A 322      41.354  43.001 -12.326  1.00  0.00      RA0  C
ATOM   3010  C   GLY A 322      40.411  42.552 -13.429  1.00  0.00      RA0  C
ATOM   3011  O   GLY A 322      40.387  43.142 -14.494  1.00  0.00      RA0  O
ATOM   3012  N   TYR A 323      39.611  41.518 -13.164  1.00  0.00      RA0  N
ATOM   3013  H   TYR A 323      39.607  41.066 -12.269  1.00  0.00      RA0  H
ATOM   3014  CA  TYR A 323      38.576  41.082 -14.083  1.00  0.00      RA0  C
ATOM   3015  CB  TYR A 323      39.141  40.211 -15.214  1.00  0.00      RA0  C
ATOM   3016  CG  TYR A 323      40.005  39.079 -14.702  1.00  0.00      RA0  C
ATOM   3017  CD1 TYR A 323      39.438  37.979 -14.068  1.00  0.00      RA0  C
ATOM   3018  CE1 TYR A 323      40.241  36.924 -13.652  1.00  0.00      RA0  C
ATOM   3019  CD2 TYR A 323      41.381  39.129 -14.894  1.00  0.00      RA0  C
ATOM   3020  CE2 TYR A 323      42.184  38.069 -14.487  1.00  0.00      RA0  C
ATOM   3021  CZ  TYR A 323      41.612  36.957 -13.879  1.00  0.00      RA0  C
ATOM   3022  OH  TYR A 323      42.401  35.887 -13.506  1.00  0.00      RA0  O
ATOM   3023  HH  TYR A 323      43.308  36.166 -13.465  1.00  0.00      RA0  H
ATOM   3024  C   TYR A 323      37.495  40.349 -13.273  1.00  0.00      RA0  C
ATOM   3025  O   TYR A 323      37.658  40.139 -12.075  1.00  0.00      RA0  O
ATOM   3026  N   SER A 324      36.418  39.952 -13.952  1.00  0.00      RA0  N
ATOM   3027  H   SER A 324      36.367  39.991 -14.951  1.00  0.00      RA0  H
ATOM   3028  CA  SER A 324      35.267  39.346 -13.283  1.00  0.00      RA0  C
ATOM   3029  CB  SER A 324      34.187  39.746 -14.244  1.00  0.00      RA0  C
ATOM   3030  OG  SER A 324      34.759  40.902 -14.874  1.00  0.00      RA0  O
ATOM   3031  HG  SER A 324      34.108  41.234 -15.483  1.00  0.00      RA0  H
ATOM   3032  C   SER A 324      35.474  37.865 -12.982  1.00  0.00      RA0  C
ATOM   3033  O   SER A 324      36.028  37.139 -13.800  1.00  0.00      RA0  O
ATOM   3034  N   ILE A 325      35.016  37.433 -11.809  1.00  0.00      RA0  N
ATOM   3035  H   ILE A 325      34.510  38.039 -11.190  1.00  0.00      RA0  H
ATOM   3036  CA  ILE A 325      35.057  36.023 -11.440  1.00  0.00      RA0  C
ATOM   3037  CB  ILE A 325      36.152  35.751 -10.407  1.00  0.00      RA0  C
ATOM   3038  CG2 ILE A 325      37.558  35.926 -10.982  1.00  0.00      RA0  C
ATOM   3039  CG1 ILE A 325      35.908  36.605  -9.162  1.00  0.00      RA0  C
ATOM   3040  CD1 ILE A 325      36.800  36.207  -7.992  1.00  0.00      RA0  C
ATOM   3041  C   ILE A 325      33.720  35.598 -10.854  1.00  0.00      RA0  C
ATOM   3042  O   ILE A 325      32.936  36.431 -10.374  1.00  0.00      RA0  O
ATOM   3043  N   ALA A 326      33.504  34.293 -10.824  1.00  0.00      RA0  N
ATOM   3044  H   ALA A 326      34.140  33.636 -11.239  1.00  0.00      RA0  H
ATOM   3045  CA  ALA A 326      32.285  33.768 -10.225  1.00  0.00      RA0  C
ATOM   3046  CB  ALA A 326      31.140  33.810 -11.237  1.00  0.00      RA0  C
ATOM   3047  C   ALA A 326      32.440  32.346  -9.779  1.00  0.00      RA0  C
ATOM   3048  O   ALA A 326      33.253  31.591 -10.332  1.00  0.00      RA0  O
ATOM   3049  N   LEU A 327      31.649  31.977  -8.775  1.00  0.00      RA0  N
ATOM   3050  H   LEU A 327      31.005  32.649  -8.410  1.00  0.00      RA0  H
ATOM   3051  CA  LEU A 327      31.360  30.590  -8.485  1.00  0.00      RA0  C
ATOM   3052  CB  LEU A 327      31.271  30.330  -6.982  1.00  0.00      RA0  C
ATOM   3053  CG  LEU A 327      32.631  30.490  -6.300  1.00  0.00      RA0  C
ATOM   3054  CD1 LEU A 327      32.593  30.104  -4.820  1.00  0.00      RA0  C
ATOM   3055  CD2 LEU A 327      33.729  29.744  -7.055  1.00  0.00      RA0  C
ATOM   3056  C   LEU A 327      30.035  30.255  -9.205  1.00  0.00      RA0  C
ATOM   3057  O   LEU A 327      29.129  31.098  -9.287  1.00  0.00      RA0  O
ATOM   3058  N   ALA A 328      29.974  29.054  -9.764  1.00  0.00      RA0  N
ATOM   3059  H   ALA A 328      30.744  28.414  -9.690  1.00  0.00      RA0  H
ATOM   3060  CA  ALA A 328      28.781  28.571 -10.476  1.00  0.00      RA0  C
ATOM   3061  CB  ALA A 328      28.923  28.805 -11.979  1.00  0.00      RA0  C
ATOM   3062  C   ALA A 328      28.548  27.092 -10.243  1.00  0.00      RA0  C
ATOM   3063  O   ALA A 328      29.489  26.294 -10.209  1.00  0.00      RA0  O
ATOM   3064  N   ARG A 329      27.274  26.747 -10.086  1.00  0.00      RA0  N
ATOM   3065  H   ARG A 329      26.578  27.453 -10.228  1.00  0.00      RA0  H
ATOM   3066  CA  ARG A 329      26.834  25.349 -10.011  1.00  0.00      RA0  C
ATOM   3067  CB  ARG A 329      25.641  25.232  -9.083  1.00  0.00      RA0  C
ATOM   3068  CG  ARG A 329      25.977  24.583  -7.748  1.00  0.00      RA0  C
ATOM   3069  CD  ARG A 329      24.706  24.380  -6.932  1.00  0.00      RA0  C
ATOM   3070  NE  ARG A 329      23.686  23.754  -7.770  1.00  0.00      RA0  N
ATOM   3071  HE  ARG A 329      23.904  22.906  -8.281  1.00  0.00      RA0  H
ATOM   3072  CZ  ARG A 329      22.467  24.335  -7.936  1.00  0.00      RA0  C
ATOM   3073  NH1 ARG A 329      22.170  25.465  -7.252  1.00  0.00      RA0  N
ATOM   3074 HH11 ARG A 329      21.281  25.923  -7.321  1.00  0.00      RA0  H
ATOM   3075 HH12 ARG A 329      22.843  25.881  -6.633  1.00  0.00      RA0  H
ATOM   3076  NH2 ARG A 329      21.592  23.758  -8.781  1.00  0.00      RA0  N
ATOM   3077 HH21 ARG A 329      20.667  24.071  -8.986  1.00  0.00      RA0  H
ATOM   3078 HH22 ARG A 329      21.906  22.910  -9.258  1.00  0.00      RA0  H
ATOM   3079  C   ARG A 329      26.426  24.886 -11.388  1.00  0.00      RA0  C
ATOM   3080  O   ARG A 329      25.532  25.466 -11.999  1.00  0.00      RA0  O
ATOM   3081  N   VAL A 330      27.076  23.837 -11.877  1.00  0.00      RA0  N
ATOM   3082  H   VAL A 330      27.751  23.343 -11.321  1.00  0.00      RA0  H
ATOM   3083  CA  VAL A 330      26.872  23.373 -13.250  1.00  0.00      RA0  C
ATOM   3084  CB  VAL A 330      28.032  23.816 -14.156  1.00  0.00      RA0  C
ATOM   3085  CG1 VAL A 330      28.075  25.335 -14.341  1.00  0.00      RA0  C
ATOM   3086  CG2 VAL A 330      29.361  23.248 -13.660  1.00  0.00      RA0  C
ATOM   3087  C   VAL A 330      26.727  21.859 -13.287  1.00  0.00      RA0  C
ATOM   3088  O   VAL A 330      27.312  21.162 -12.449  1.00  0.00      RA0  O
ATOM   3089  N   PRO A 331      25.943  21.344 -14.233  1.00  0.00      RA0  N
ATOM   3090  CD  PRO A 331      25.024  22.079 -15.090  1.00  0.00      RA0  C
ATOM   3091  CA  PRO A 331      25.950  19.905 -14.494  1.00  0.00      RA0  C
ATOM   3092  CB  PRO A 331      24.980  19.774 -15.671  1.00  0.00      RA0  C
ATOM   3093  CG  PRO A 331      24.071  21.000 -15.585  1.00  0.00      RA0  C
ATOM   3094  C   PRO A 331      27.348  19.347 -14.784  1.00  0.00      RA0  C
ATOM   3095  O   PRO A 331      28.232  20.051 -15.286  1.00  0.00      RA0  O
ATOM   3096  N   GLU A 332      27.531  18.066 -14.471  1.00  0.00      RA0  N
ATOM   3097  H   GLU A 332      26.770  17.544 -14.097  1.00  0.00      RA0  H
ATOM   3098  CA  GLU A 332      28.723  17.330 -14.878  1.00  0.00      RA0  C
ATOM   3099  CB  GLU A 332      28.798  15.929 -14.266  1.00  0.00      RA0  C
ATOM   3100  CG  GLU A 332      30.140  15.708 -13.548  1.00  0.00      RA0  C
ATOM   3101  CD  GLU A 332      31.282  15.864 -14.535  1.00  0.00      RA0  C
ATOM   3102  OE1 GLU A 332      31.981  16.875 -14.504  1.00  0.00      RA0  O
ATOM   3103  OE2 GLU A 332      31.438  15.003 -15.391  1.00  0.00      RA0  O
ATOM   3104  C   GLU A 332      28.862  17.352 -16.391  1.00  0.00      RA0  C
ATOM   3105  O   GLU A 332      27.873  17.349 -17.132  1.00  0.00      RA0  O
ATOM   3106  N   GLY A 333      30.109  17.367 -16.828  1.00  0.00      RA0  N
ATOM   3107  H   GLY A 333      30.855  17.301 -16.160  1.00  0.00      RA0  H
ATOM   3108  CA  GLY A 333      30.447  17.276 -18.229  1.00  0.00      RA0  C
ATOM   3109  C   GLY A 333      30.902  18.586 -18.822  1.00  0.00      RA0  C
ATOM   3110  O   GLY A 333      31.150  18.640 -20.008  1.00  0.00      RA0  O
ATOM   3111  N   ILE A 334      31.018  19.642 -18.012  1.00  0.00      RA0  N
ATOM   3112  H   ILE A 334      30.871  19.506 -17.035  1.00  0.00      RA0  H
ATOM   3113  CA  ILE A 334      31.517  20.923 -18.524  1.00  0.00      RA0  C
ATOM   3114  CB  ILE A 334      31.320  22.017 -17.461  1.00  0.00      RA0  C
ATOM   3115  CG2 ILE A 334      32.227  21.803 -16.250  1.00  0.00      RA0  C
ATOM   3116  CG1 ILE A 334      31.432  23.424 -18.049  1.00  0.00      RA0  C
ATOM   3117  CD1 ILE A 334      30.975  24.498 -17.062  1.00  0.00      RA0  C
ATOM   3118  C   ILE A 334      32.975  20.818 -19.015  1.00  0.00      RA0  C
ATOM   3119  O   ILE A 334      33.771  20.034 -18.478  1.00  0.00      RA0  O
ATOM   3120  N   GLY A 335      33.296  21.587 -20.051  1.00  0.00      RA0  N
ATOM   3121  H   GLY A 335      32.614  22.237 -20.377  1.00  0.00      RA0  H
ATOM   3122  CA  GLY A 335      34.659  21.696 -20.582  1.00  0.00      RA0  C
ATOM   3123  C   GLY A 335      35.442  22.889 -20.041  1.00  0.00      RA0  C
ATOM   3124  O   GLY A 335      35.270  23.319 -18.883  1.00  0.00      RA0  O
ATOM   3125  N   GLU A 336      36.312  23.417 -20.896  1.00  0.00      RA0  N
ATOM   3126  H   GLU A 336      36.359  23.062 -21.826  1.00  0.00      RA0  H
ATOM   3127  CA  GLU A 336      37.242  24.464 -20.519  1.00  0.00      RA0  C
ATOM   3128  CB  GLU A 336      38.505  24.429 -21.387  1.00  0.00      RA0  C
ATOM   3129  CG  GLU A 336      39.216  23.068 -21.485  1.00  0.00      RA0  C
ATOM   3130  CD  GLU A 336      39.802  22.605 -20.158  1.00  0.00      RA0  C
ATOM   3131  OE1 GLU A 336      40.791  23.170 -19.695  1.00  0.00      RA0  O
ATOM   3132  OE2 GLU A 336      39.332  21.610 -19.611  1.00  0.00      RA0  O
ATOM   3133  C   GLU A 336      36.572  25.829 -20.582  1.00  0.00      RA0  C
ATOM   3134  O   GLU A 336      37.055  26.778 -19.986  1.00  0.00      RA0  O
ATOM   3135  N   THR A 337      35.461  25.909 -21.305  1.00  0.00      RA0  N
ATOM   3136  H   THR A 337      35.119  25.163 -21.870  1.00  0.00      RA0  H
ATOM   3137  CA  THR A 337      34.717  27.161 -21.467  1.00  0.00      RA0  C
ATOM   3138  CB  THR A 337      35.199  27.555 -22.844  1.00  0.00      RA0  C
ATOM   3139  OG1 THR A 337      35.923  26.416 -23.346  1.00  0.00      RA0  O
ATOM   3140  HG1 THR A 337      36.390  26.719 -24.114  1.00  0.00      RA0  H
ATOM   3141  CG2 THR A 337      36.108  28.787 -22.845  1.00  0.00      RA0  C
ATOM   3142  C   THR A 337      33.204  26.953 -21.365  1.00  0.00      RA0  C
ATOM   3143  O   THR A 337      32.696  25.840 -21.477  1.00  0.00      RA0  O
ATOM   3144  N   ALA A 338      32.487  28.051 -21.176  1.00  0.00      RA0  N
ATOM   3145  H   ALA A 338      32.922  28.951 -21.081  1.00  0.00      RA0  H
ATOM   3146  CA  ALA A 338      31.041  28.030 -21.187  1.00  0.00      RA0  C
ATOM   3147  CB  ALA A 338      30.492  27.752 -19.789  1.00  0.00      RA0  C
ATOM   3148  C   ALA A 338      30.565  29.390 -21.661  1.00  0.00      RA0  C
ATOM   3149  O   ALA A 338      31.390  30.274 -21.979  1.00  0.00      RA0  O
ATOM   3150  N   ILE A 339      29.248  29.554 -21.759  1.00  0.00      RA0  N
ATOM   3151  H   ILE A 339      28.603  28.840 -21.482  1.00  0.00      RA0  H
ATOM   3152  CA  ILE A 339      28.680  30.798 -22.271  1.00  0.00      RA0  C
ATOM   3153  CB  ILE A 339      27.874  30.455 -23.528  1.00  0.00      RA0  C
ATOM   3154  CG2 ILE A 339      27.070  31.650 -24.026  1.00  0.00      RA0  C
ATOM   3155  CG1 ILE A 339      28.744  29.845 -24.627  1.00  0.00      RA0  C
ATOM   3156  CD1 ILE A 339      29.713  30.860 -25.231  1.00  0.00      RA0  C
ATOM   3157  C   ILE A 339      27.754  31.433 -21.261  1.00  0.00      RA0  C
ATOM   3158  O   ILE A 339      26.894  30.753 -20.693  1.00  0.00      RA0  O
ATOM   3159  N   VAL A 340      27.913  32.744 -21.070  1.00  0.00      RA0  N
ATOM   3160  H   VAL A 340      28.602  33.258 -21.586  1.00  0.00      RA0  H
ATOM   3161  CA  VAL A 340      26.991  33.543 -20.267  1.00  0.00      RA0  C
ATOM   3162  CB  VAL A 340      27.651  34.072 -18.991  1.00  0.00      RA0  C
ATOM   3163  CG1 VAL A 340      28.099  32.933 -18.072  1.00  0.00      RA0  C
ATOM   3164  CG2 VAL A 340      28.784  35.039 -19.319  1.00  0.00      RA0  C
ATOM   3165  C   VAL A 340      26.496  34.702 -21.155  1.00  0.00      RA0  C
ATOM   3166  O   VAL A 340      27.145  35.050 -22.142  1.00  0.00      RA0  O
ATOM   3167  N   GLN A 341      25.339  35.269 -20.835  1.00  0.00      RA0  N
ATOM   3168  H   GLN A 341      24.895  35.007 -19.981  1.00  0.00      RA0  H
ATOM   3169  CA  GLN A 341      24.821  36.437 -21.565  1.00  0.00      RA0  C
ATOM   3170  CB  GLN A 341      23.302  36.381 -21.464  1.00  0.00      RA0  C
ATOM   3171  CG  GLN A 341      22.645  35.981 -22.775  1.00  0.00      RA0  C
ATOM   3172  CD  GLN A 341      22.730  37.172 -23.690  1.00  0.00      RA0  C
ATOM   3173  OE1 GLN A 341      22.880  38.308 -23.241  1.00  0.00      RA0  O
ATOM   3174  NE2 GLN A 341      22.570  36.858 -24.982  1.00  0.00      RA0  N
ATOM   3175 HE21 GLN A 341      22.614  35.883 -25.243  1.00  0.00      RA0  H
ATOM   3176 HE22 GLN A 341      22.433  37.491 -25.743  1.00  0.00      RA0  H
ATOM   3177  C   GLN A 341      25.349  37.761 -20.982  1.00  0.00      RA0  C
ATOM   3178  O   GLN A 341      25.161  38.040 -19.801  1.00  0.00      RA0  O
ATOM   3179  N   ILE A 342      26.028  38.563 -21.807  1.00  0.00      RA0  N
ATOM   3180  H   ILE A 342      26.170  38.299 -22.756  1.00  0.00      RA0  H
ATOM   3181  CA  ILE A 342      26.585  39.864 -21.359  1.00  0.00      RA0  C
ATOM   3182  CB  ILE A 342      28.087  39.808 -21.058  1.00  0.00      RA0  C
ATOM   3183  CG2 ILE A 342      28.622  41.201 -20.727  1.00  0.00      RA0  C
ATOM   3184  CG1 ILE A 342      28.415  38.855 -19.906  1.00  0.00      RA0  C
ATOM   3185  CD1 ILE A 342      27.972  39.388 -18.543  1.00  0.00      RA0  C
ATOM   3186  C   ILE A 342      26.260  40.925 -22.412  1.00  0.00      RA0  C
ATOM   3187  O   ILE A 342      26.634  40.773 -23.577  1.00  0.00      RA0  O
ATOM   3188  N   ARG A 343      25.548  41.979 -22.001  1.00  0.00      RA0  N
ATOM   3189  H   ARG A 343      25.266  41.999 -21.043  1.00  0.00      RA0  H
ATOM   3190  CA  ARG A 343      25.081  43.025 -22.916  1.00  0.00      RA0  C
ATOM   3191  CB  ARG A 343      26.264  43.853 -23.439  1.00  0.00      RA0  C
ATOM   3192  CG  ARG A 343      27.227  44.276 -22.323  1.00  0.00      RA0  C
ATOM   3193  CD  ARG A 343      28.543  44.870 -22.836  1.00  0.00      RA0  C
ATOM   3194  NE  ARG A 343      29.199  43.974 -23.789  1.00  0.00      RA0  N
ATOM   3195  HE  ARG A 343      28.716  43.865 -24.663  1.00  0.00      RA0  H
ATOM   3196  CZ  ARG A 343      30.397  43.379 -23.487  1.00  0.00      RA0  C
ATOM   3197  NH1 ARG A 343      30.960  43.547 -22.278  1.00  0.00      RA0  N
ATOM   3198 HH11 ARG A 343      31.844  43.096 -22.044  1.00  0.00      RA0  H
ATOM   3199 HH12 ARG A 343      30.554  44.103 -21.553  1.00  0.00      RA0  H
ATOM   3200  NH2 ARG A 343      31.021  42.627 -24.407  1.00  0.00      RA0  N
ATOM   3201 HH21 ARG A 343      31.932  42.216 -24.198  1.00  0.00      RA0  H
ATOM   3202 HH22 ARG A 343      30.649  42.448 -25.315  1.00  0.00      RA0  H
ATOM   3203  C   ARG A 343      24.265  42.442 -24.067  1.00  0.00      RA0  C
ATOM   3204  O   ARG A 343      24.450  42.807 -25.229  1.00  0.00      RA0  O
ATOM   3205  N   ASN A 344      23.366  41.521 -23.721  1.00  0.00      RA0  N
ATOM   3206  H   ASN A 344      23.345  41.165 -22.789  1.00  0.00      RA0  H
ATOM   3207  CA  ASN A 344      22.421  40.918 -24.669  1.00  0.00      RA0  C
ATOM   3208  CB  ASN A 344      21.502  41.943 -25.344  1.00  0.00      RA0  C
ATOM   3209  CG  ASN A 344      20.204  41.284 -25.779  1.00  0.00      RA0  C
ATOM   3210  OD1 ASN A 344      19.260  41.180 -25.002  1.00  0.00      RA0  O
ATOM   3211  ND2 ASN A 344      20.155  40.929 -27.074  1.00  0.00      RA0  N
ATOM   3212 HD21 ASN A 344      21.017  40.895 -27.587  1.00  0.00      RA0  H
ATOM   3213 HD22 ASN A 344      19.313  40.650 -27.532  1.00  0.00      RA0  H
ATOM   3214  C   ASN A 344      23.093  40.014 -25.721  1.00  0.00      RA0  C
ATOM   3215  O   ASN A 344      22.540  39.768 -26.793  1.00  0.00      RA0  O
ATOM   3216  N   ARG A 345      24.282  39.515 -25.398  1.00  0.00      RA0  N
ATOM   3217  H   ARG A 345      24.648  39.577 -24.469  1.00  0.00      RA0  H
ATOM   3218  CA  ARG A 345      25.063  38.723 -26.332  1.00  0.00      RA0  C
ATOM   3219  CB  ARG A 345      26.165  39.656 -26.868  1.00  0.00      RA0  C
ATOM   3220  CG  ARG A 345      27.143  39.134 -27.931  1.00  0.00      RA0  C
ATOM   3221  CD  ARG A 345      28.535  39.790 -27.856  1.00  0.00      RA0  C
ATOM   3222  NE  ARG A 345      29.269  39.297 -26.688  1.00  0.00      RA0  N
ATOM   3223  HE  ARG A 345      28.813  38.540 -26.201  1.00  0.00      RA0  H
ATOM   3224  CZ  ARG A 345      30.529  39.711 -26.354  1.00  0.00      RA0  C
ATOM   3225  NH1 ARG A 345      31.137  39.176 -25.277  1.00  0.00      RA0  N
ATOM   3226 HH11 ARG A 345      32.047  39.501 -24.963  1.00  0.00      RA0  H
ATOM   3227 HH12 ARG A 345      30.717  38.439 -24.741  1.00  0.00      RA0  H
ATOM   3228  NH2 ARG A 345      31.165  40.651 -27.088  1.00  0.00      RA0  N
ATOM   3229 HH21 ARG A 345      32.092  40.962 -26.826  1.00  0.00      RA0  H
ATOM   3230 HH22 ARG A 345      30.753  41.047 -27.915  1.00  0.00      RA0  H
ATOM   3231  C   ARG A 345      25.727  37.587 -25.583  1.00  0.00      RA0  C
ATOM   3232  O   ARG A 345      25.883  37.655 -24.383  1.00  0.00      RA0  O
ATOM   3233  N   GLU A 346      26.084  36.536 -26.309  1.00  0.00      RA0  N
ATOM   3234  H   GLU A 346      25.875  36.509 -27.283  1.00  0.00      RA0  H
ATOM   3235  CA  GLU A 346      26.852  35.451 -25.729  1.00  0.00      RA0  C
ATOM   3236  CB  GLU A 346      26.717  34.180 -26.569  1.00  0.00      RA0  C
ATOM   3237  CG  GLU A 346      25.290  33.917 -27.098  1.00  0.00      RA0  C
ATOM   3238  CD  GLU A 346      24.190  34.021 -26.037  1.00  0.00      RA0  C
ATOM   3239  OE1 GLU A 346      24.432  33.740 -24.863  1.00  0.00      RA0  O
ATOM   3240  OE2 GLU A 346      23.075  34.394 -26.403  1.00  0.00      RA0  O
ATOM   3241  C   GLU A 346      28.269  35.924 -25.459  1.00  0.00      RA0  C
ATOM   3242  O   GLU A 346      28.894  36.633 -26.287  1.00  0.00      RA0  O
ATOM   3243  N   MSE A 347      28.756  35.515 -24.305  1.00  0.00      RA0  N
ATOM   3244  H   MSE A 347      28.178  34.959 -23.702  1.00  0.00      RA0  H
ATOM   3245  CA  MSE A 347      30.084  35.818 -23.850  1.00  0.00      RA0  C
ATOM   3246  CB  MSE A 347      29.985  36.772 -22.668  1.00  0.00      RA0  C
ATOM   3247  CG  MSE A 347      31.295  36.888 -21.894  1.00  0.00      RA0  C
ATOM   3248  SE  MSE A 347      32.423  38.060 -22.639  1.00  0.00      RA0  S
ATOM   3249  CE  MSE A 347      31.674  39.535 -21.933  1.00  0.00      RA0  C
ATOM   3250  C   MSE A 347      30.685  34.509 -23.359  1.00  0.00      RA0  C
ATOM   3251  O   MSE A 347      30.230  33.957 -22.361  1.00  0.00      RA0  O
ATOM   3252  N   PRO A 348      31.711  34.019 -24.045  1.00  0.00      RA0  N
ATOM   3253  CD  PRO A 348      32.206  34.519 -25.318  1.00  0.00      RA0  C
ATOM   3254  CA  PRO A 348      32.458  32.885 -23.541  1.00  0.00      RA0  C
ATOM   3255  CB  PRO A 348      33.429  32.571 -24.686  1.00  0.00      RA0  C
ATOM   3256  CG  PRO A 348      32.894  33.302 -25.918  1.00  0.00      RA0  C
ATOM   3257  C   PRO A 348      33.202  33.247 -22.267  1.00  0.00      RA0  C
ATOM   3258  O   PRO A 348      33.696  34.375 -22.104  1.00  0.00      RA0  O
ATOM   3259  N   VAL A 349      33.222  32.312 -21.336  1.00  0.00      RA0  N
ATOM   3260  H   VAL A 349      32.828  31.408 -21.506  1.00  0.00      RA0  H
ATOM   3261  CA  VAL A 349      33.948  32.492 -20.109  1.00  0.00      RA0  C
ATOM   3262  CB  VAL A 349      33.014  32.640 -18.903  1.00  0.00      RA0  C
ATOM   3263  CG1 VAL A 349      32.305  33.991 -18.914  1.00  0.00      RA0  C
ATOM   3264  CG2 VAL A 349      32.031  31.473 -18.803  1.00  0.00      RA0  C
ATOM   3265  C   VAL A 349      34.827  31.280 -19.931  1.00  0.00      RA0  C
ATOM   3266  O   VAL A 349      34.558  30.225 -20.490  1.00  0.00      RA0  O
ATOM   3267  N   LYS A 350      35.887  31.447 -19.159  1.00  0.00      RA0  N
ATOM   3268  H   LYS A 350      35.991  32.300 -18.644  1.00  0.00      RA0  H
ATOM   3269  CA  LYS A 350      36.790  30.350 -18.882  1.00  0.00      RA0  C
ATOM   3270  CB  LYS A 350      38.218  30.875 -18.646  1.00  0.00      RA0  C
ATOM   3271  CG  LYS A 350      39.194  29.836 -18.061  1.00  0.00      RA0  C
ATOM   3272  CD  LYS A 350      40.553  30.408 -17.622  1.00  0.00      RA0  C
ATOM   3273  CE  LYS A 350      41.469  29.368 -16.951  1.00  0.00      RA0  C
ATOM   3274  NZ  LYS A 350      42.743  29.988 -16.534  1.00  0.00      RA0  N
ATOM   3275  HZ1 LYS A 350      43.361  29.307 -16.044  1.00  0.00      RA0  H
ATOM   3276  HZ2 LYS A 350      43.254  30.343 -17.366  1.00  0.00      RA0  H
ATOM   3277  HZ3 LYS A 350      42.552  30.777 -15.885  1.00  0.00      RA0  H
ATOM   3278  C   LYS A 350      36.316  29.641 -17.614  1.00  0.00      RA0  C
ATOM   3279  O   LYS A 350      35.999  30.274 -16.601  1.00  0.00      RA0  O
ATOM   3280  N   VAL A 351      36.255  28.318 -17.676  1.00  0.00      RA0  N
ATOM   3281  H   VAL A 351      36.630  27.838 -18.472  1.00  0.00      RA0  H
ATOM   3282  CA  VAL A 351      35.904  27.497 -16.539  1.00  0.00      RA0  C
ATOM   3283  CB  VAL A 351      35.115  26.273 -16.999  1.00  0.00      RA0  C
ATOM   3284  CG1 VAL A 351      34.714  25.377 -15.826  1.00  0.00      RA0  C
ATOM   3285  CG2 VAL A 351      33.912  26.718 -17.825  1.00  0.00      RA0  C
ATOM   3286  C   VAL A 351      37.164  27.076 -15.787  1.00  0.00      RA0  C
ATOM   3287  O   VAL A 351      38.088  26.550 -16.388  1.00  0.00      RA0  O
ATOM   3288  N   THR A 352      37.174  27.295 -14.482  1.00  0.00      RA0  N
ATOM   3289  H   THR A 352      36.332  27.534 -14.000  1.00  0.00      RA0  H
ATOM   3290  CA  THR A 352      38.346  27.051 -13.661  1.00  0.00      RA0  C
ATOM   3291  CB  THR A 352      38.946  28.454 -13.468  1.00  0.00      RA0  C
ATOM   3292  OG1 THR A 352      38.686  29.247 -14.640  1.00  0.00      RA0  O
ATOM   3293  HG1 THR A 352      37.740  29.334 -14.703  1.00  0.00      RA0  H
ATOM   3294  CG2 THR A 352      40.450  28.460 -13.170  1.00  0.00      RA0  C
ATOM   3295  C   THR A 352      37.972  26.343 -12.384  1.00  0.00      RA0  C
ATOM   3296  O   THR A 352      36.804  26.043 -12.109  1.00  0.00      RA0  O
ATOM   3297  N   LYS A 353      38.988  26.084 -11.576  1.00  0.00      RA0  N
ATOM   3298  H   LYS A 353      39.912  26.338 -11.845  1.00  0.00      RA0  H
ATOM   3299  CA  LYS A 353      38.787  25.613 -10.208  1.00  0.00      RA0  C
ATOM   3300  CB  LYS A 353      40.139  25.448  -9.465  1.00  0.00      RA0  C
ATOM   3301  CG  LYS A 353      41.163  24.349  -9.807  1.00  0.00      RA0  C
ATOM   3302  CD  LYS A 353      42.306  24.327  -8.761  1.00  0.00      RA0  C
ATOM   3303  CE  LYS A 353      43.438  23.306  -8.995  1.00  0.00      RA0  C
ATOM   3304  NZ  LYS A 353      44.400  23.292  -7.873  1.00  0.00      RA0  N
ATOM   3305  HZ1 LYS A 353      45.193  22.640  -8.062  1.00  0.00      RA0  H
ATOM   3306  HZ2 LYS A 353      44.812  24.223  -7.674  1.00  0.00      RA0  H
ATOM   3307  HZ3 LYS A 353      43.947  22.941  -7.006  1.00  0.00      RA0  H
ATOM   3308  C   LYS A 353      38.029  26.695  -9.424  1.00  0.00      RA0  C
ATOM   3309  O   LYS A 353      38.202  27.881  -9.719  1.00  0.00      RA0  O
ATOM   3310  N   PRO A 354      37.258  26.302  -8.410  1.00  0.00      RA0  N
ATOM   3311  CD  PRO A 354      36.981  24.914  -8.041  1.00  0.00      RA0  C
ATOM   3312  CA  PRO A 354      36.501  27.253  -7.598  1.00  0.00      RA0  C
ATOM   3313  CB  PRO A 354      35.412  26.359  -6.996  1.00  0.00      RA0  C
ATOM   3314  CG  PRO A 354      36.096  25.009  -6.807  1.00  0.00      RA0  C
ATOM   3315  C   PRO A 354      37.339  27.971  -6.530  1.00  0.00      RA0  C
ATOM   3316  O   PRO A 354      37.011  27.956  -5.349  1.00  0.00      RA0  O
ATOM   3317  N   VAL A 355      38.428  28.601  -6.960  1.00  0.00      RA0  N
ATOM   3318  H   VAL A 355      38.686  28.656  -7.930  1.00  0.00      RA0  H
ATOM   3319  CA  VAL A 355      39.315  29.351  -6.064  1.00  0.00      RA0  C
ATOM   3320  CB  VAL A 355      40.162  28.402  -5.195  1.00  0.00      RA0  C
ATOM   3321  CG1 VAL A 355      40.988  27.428  -6.039  1.00  0.00      RA0  C
ATOM   3322  CG2 VAL A 355      41.011  29.166  -4.177  1.00  0.00      RA0  C
ATOM   3323  C   VAL A 355      40.171  30.197  -7.002  1.00  0.00      RA0  C
ATOM   3324  O   VAL A 355      40.488  29.763  -8.113  1.00  0.00      RA0  O
ATOM   3325  N   PHE A 356      40.529  31.393  -6.555  1.00  0.00      RA0  N
ATOM   3326  H   PHE A 356      40.264  31.698  -5.638  1.00  0.00      RA0  H
ATOM   3327  CA  PHE A 356      41.155  32.376  -7.446  1.00  0.00      RA0  C
ATOM   3328  CB  PHE A 356      40.146  33.458  -7.848  1.00  0.00      RA0  C
ATOM   3329  CG  PHE A 356      38.874  32.843  -8.385  1.00  0.00      RA0  C
ATOM   3330  CD1 PHE A 356      37.749  32.753  -7.571  1.00  0.00      RA0  C
ATOM   3331  CD2 PHE A 356      38.824  32.370  -9.691  1.00  0.00      RA0  C
ATOM   3332  CE1 PHE A 356      36.574  32.201  -8.065  1.00  0.00      RA0  C
ATOM   3333  CE2 PHE A 356      37.648  31.817 -10.185  1.00  0.00      RA0  C
ATOM   3334  CZ  PHE A 356      36.522  31.738  -9.374  1.00  0.00      RA0  C
ATOM   3335  C   PHE A 356      42.409  33.037  -6.865  1.00  0.00      RA0  C
ATOM   3336  O   PHE A 356      43.353  33.247  -7.599  1.00  0.00      RA0  O
ATOM   3337  N   VAL A 357      42.399  33.345  -5.575  1.00  0.00      RA0  N
ATOM   3338  H   VAL A 357      41.614  33.136  -4.987  1.00  0.00      RA0  H
ATOM   3339  CA  VAL A 357      43.499  34.057  -4.912  1.00  0.00      RA0  C
ATOM   3340  CB  VAL A 357      43.201  35.562  -4.785  1.00  0.00      RA0  C
ATOM   3341  CG1 VAL A 357      44.293  36.278  -3.989  1.00  0.00      RA0  C
ATOM   3342  CG2 VAL A 357      42.992  36.238  -6.140  1.00  0.00      RA0  C
ATOM   3343  C   VAL A 357      43.699  33.458  -3.520  1.00  0.00      RA0  C
ATOM   3344  O   VAL A 357      42.740  33.229  -2.797  1.00  0.00      RA0  O
ATOM   3345  N   ARG A 358      44.946  33.183  -3.150  1.00  0.00      RA0  N
ATOM   3346  H   ARG A 358      45.702  33.349  -3.791  1.00  0.00      RA0  H
ATOM   3347  CA  ARG A 358      45.290  32.775  -1.790  1.00  0.00      RA0  C
ATOM   3348  CB  ARG A 358      45.395  31.267  -1.654  1.00  0.00      RA0  C
ATOM   3349  CG  ARG A 358      44.132  30.724  -0.983  1.00  0.00      RA0  C
ATOM   3350  CD  ARG A 358      44.418  29.462  -0.177  1.00  0.00      RA0  C
ATOM   3351  NE  ARG A 358      45.551  29.710   0.713  1.00  0.00      RA0  N
ATOM   3352  HE  ARG A 358      45.771  30.641   1.028  1.00  0.00      RA0  H
ATOM   3353  CZ  ARG A 358      46.405  28.721   1.025  1.00  0.00      RA0  C
ATOM   3354  NH1 ARG A 358      46.157  27.466   0.654  1.00  0.00      RA0  N
ATOM   3355 HH11 ARG A 358      46.844  26.762   0.860  1.00  0.00      RA0  H
ATOM   3356 HH12 ARG A 358      45.322  27.183   0.167  1.00  0.00      RA0  H
ATOM   3357  NH2 ARG A 358      47.506  29.023   1.700  1.00  0.00      RA0  N
ATOM   3358 HH21 ARG A 358      48.177  28.336   2.003  1.00  0.00      RA0  H
ATOM   3359 HH22 ARG A 358      47.725  29.979   1.931  1.00  0.00      RA0  H
ATOM   3360  C   ARG A 358      46.601  33.472  -1.436  1.00  0.00      RA0  C
ATOM   3361  O   ARG A 358      47.474  33.559  -2.291  1.00  0.00      RA0  O
ATOM   3362  N   ASN A 359      46.729  33.924  -0.197  1.00  0.00      RA0  N
ATOM   3363  H   ASN A 359      45.944  33.959   0.420  1.00  0.00      RA0  H
ATOM   3364  CA  ASN A 359      47.998  34.501   0.307  1.00  0.00      RA0  C
ATOM   3365  CB  ASN A 359      49.063  33.417   0.548  1.00  0.00      RA0  C
ATOM   3366  CG  ASN A 359      48.641  32.354   1.548  1.00  0.00      RA0  C
ATOM   3367  OD1 ASN A 359      47.608  31.693   1.447  1.00  0.00      RA0  O
ATOM   3368  ND2 ASN A 359      49.566  32.131   2.482  1.00  0.00      RA0  N
ATOM   3369 HD21 ASN A 359      50.372  32.705   2.614  1.00  0.00      RA0  H
ATOM   3370 HD22 ASN A 359      49.568  31.309   3.063  1.00  0.00      RA0  H
ATOM   3371  C   ASN A 359      48.561  35.541  -0.626  1.00  0.00      RA0  C
ATOM   3372  O   ASN A 359      49.753  35.507  -1.003  1.00  0.00      RA0  O
ATOM   3373  N   GLY A 360      47.702  36.480  -1.005  1.00  0.00      RA0  N
ATOM   3374  H   GLY A 360      46.835  36.479  -0.503  1.00  0.00      RA0  H
ATOM   3375  CA  GLY A 360      48.109  37.622  -1.768  1.00  0.00      RA0  C
ATOM   3376  C   GLY A 360      48.455  37.393  -3.200  1.00  0.00      RA0  C
ATOM   3377  O   GLY A 360      48.970  38.312  -3.858  1.00  0.00      RA0  O
ATOM   3378  N   LYS A 361      48.157  36.206  -3.727  1.00  0.00      RA0  N
ATOM   3379  H   LYS A 361      47.762  35.457  -3.189  1.00  0.00      RA0  H
ATOM   3380  CA  LYS A 361      48.555  35.894  -5.075  1.00  0.00      RA0  C
ATOM   3381  CB  LYS A 361      49.957  35.237  -5.021  1.00  0.00      RA0  C
ATOM   3382  CG  LYS A 361      50.207  33.824  -5.588  1.00  0.00      RA0  C
ATOM   3383  CD  LYS A 361      49.680  32.615  -4.795  1.00  0.00      RA0  C
ATOM   3384  CE  LYS A 361      49.885  31.327  -5.601  1.00  0.00      RA0  C
ATOM   3385  NZ  LYS A 361      49.479  30.129  -4.859  1.00  0.00      RA0  N
ATOM   3386  HZ1 LYS A 361      50.104  29.352  -5.165  1.00  0.00      RA0  H
ATOM   3387  HZ2 LYS A 361      49.687  30.181  -3.841  1.00  0.00      RA0  H
ATOM   3388  HZ3 LYS A 361      48.508  29.797  -5.033  1.00  0.00      RA0  H
ATOM   3389  C   LYS A 361      47.501  35.067  -5.793  1.00  0.00      RA0  C
ATOM   3390  O   LYS A 361      46.890  34.198  -5.193  1.00  0.00      RA0  O
ATOM   3391  N   ALA A 362      47.345  35.328  -7.092  1.00  0.00      RA0  N
ATOM   3392  H   ALA A 362      47.906  36.060  -7.476  1.00  0.00      RA0  H
ATOM   3393  CA  ALA A 362      46.536  34.514  -7.970  1.00  0.00      RA0  C
ATOM   3394  CB  ALA A 362      46.685  34.970  -9.420  1.00  0.00      RA0  C
ATOM   3395  C   ALA A 362      47.009  33.070  -7.892  1.00  0.00      RA0  C
ATOM   3396  O   ALA A 362      48.212  32.796  -7.850  1.00  0.00      RA0  O
ATOM   3397  N   VAL A 363      46.048  32.154  -7.859  1.00  0.00      RA0  N
ATOM   3398  H   VAL A 363      45.106  32.489  -7.905  1.00  0.00      RA0  H
ATOM   3399  CA  VAL A 363      46.343  30.718  -7.868  1.00  0.00      RA0  C
ATOM   3400  CB  VAL A 363      45.088  29.866  -7.626  1.00  0.00      RA0  C
ATOM   3401  CG1 VAL A 363      44.552  30.100  -6.213  1.00  0.00      RA0  C
ATOM   3402  CG2 VAL A 363      44.021  30.048  -8.710  1.00  0.00      RA0  C
ATOM   3403  C   VAL A 363      47.023  30.360  -9.192  1.00  0.00      RA0  C
ATOM   3404  O   VAL A 363      46.891  31.065 -10.242  1.00  0.00      RA0  O
ATOM   3405  N   ALA A 364      47.768  29.261  -9.159  1.00  0.00      RA0  N
ATOM   3406  H   ALA A 364      47.779  28.733  -8.305  1.00  0.00      RA0  H
ATOM   3407  CA  ALA A 364      48.611  28.868 -10.295  1.00  0.00      RA0  C
ATOM   3408  CB  ALA A 364      49.321  27.550 -10.069  1.00  0.00      RA0  C
ATOM   3409  C   ALA A 364      47.902  28.848 -11.638  1.00  0.00      RA0  C
ATOM   3410  O   ALA A 364      48.486  29.249 -12.620  1.00  0.00      RA0  O
ATOM   3411  N   GLY A 365      46.645  28.411 -11.692  1.00  0.00      RA0  N
ATOM   3412  H   GLY A 365      46.249  28.075 -10.839  1.00  0.00      RA0  H
ATOM   3413  CA  GLY A 365      45.936  28.351 -12.980  1.00  0.00      RA0  C
ATOM   3414  C   GLY A 365      45.653  29.709 -13.591  1.00  0.00      RA0  C
ATOM   3415  O   GLY A 365      45.342  29.814 -14.775  1.00  0.00      RA0  O
ATOM   3416  N   LEU A 366      45.784  30.757 -12.792  1.00  0.00      RA0  N
ATOM   3417  H   LEU A 366      46.117  30.631 -11.859  1.00  0.00      RA0  H
ATOM   3418  CA  LEU A 366      45.544  32.127 -13.278  1.00  0.00      RA0  C
ATOM   3419  CB  LEU A 366      44.567  32.853 -12.351  1.00  0.00      RA0  C
ATOM   3420  CG  LEU A 366      43.189  32.194 -12.295  1.00  0.00      RA0  C
ATOM   3421  CD1 LEU A 366      42.292  32.845 -11.244  1.00  0.00      RA0  C
ATOM   3422  CD2 LEU A 366      42.521  32.160 -13.670  1.00  0.00      RA0  C
ATOM   3423  C   LEU A 366      46.807  32.966 -13.459  1.00  0.00      RA0  C
ATOM   3424  O   LEU A 366      46.720  34.191 -13.624  1.00  0.00      RA0  O
ATOM   3425  N   CYS A 367      47.976  32.332 -13.390  1.00  0.00      RA0  N
ATOM   3426  H   CYS A 367      48.084  31.351 -13.199  1.00  0.00      RA0  H
ATOM   3427  CA  CYS A 367      49.235  33.019 -13.722  1.00  0.00      RA0  C
ATOM   3428  CB  CYS A 367      49.763  33.743 -12.485  1.00  0.00      RA0  C
ATOM   3429  SG  CYS A 367      50.059  32.647 -11.075  1.00  0.00      RA0  S
ATOM   3430  C   CYS A 367      50.294  32.088 -14.318  1.00  0.00      RA0  C
ATOM   3431  O   CYS A 367      50.122  30.864 -14.369  1.00  0.00      RA0  O
END
HEADER lig.002.10.pdb
ATOM      1  N   ASN A   2      41.968   7.733  -7.881  1.00  0.00      LA0  N
ATOM      2  H   ASN A   2      42.112   8.613  -8.338  1.00  0.00      LA0  H
ATOM      3  CA  ASN A   2      43.035   7.182  -7.046  1.00  0.00      LA0  C
ATOM      4  CB  ASN A   2      44.317   7.008  -7.868  1.00  0.00      LA0  C
ATOM      5  CG  ASN A   2      45.397   6.323  -7.051  1.00  0.00      LA0  C
ATOM      6  OD1 ASN A   2      45.151   5.730  -6.008  1.00  0.00      LA0  O
ATOM      7  ND2 ASN A   2      46.615   6.416  -7.583  1.00  0.00      LA0  N
ATOM      8 HD21 ASN A   2      46.759   6.989  -8.399  1.00  0.00      LA0  H
ATOM      9 HD22 ASN A   2      47.394   5.951  -7.177  1.00  0.00      LA0  H
ATOM     10  C   ASN A   2      43.288   8.013  -5.802  1.00  0.00      LA0  C
ATOM     11  O   ASN A   2      43.955   9.043  -5.828  1.00  0.00      LA0  O
ATOM     12  N   VAL A   3      42.701   7.514  -4.707  1.00  0.00      LA0  N
ATOM     13  H   VAL A   3      42.197   6.653  -4.764  1.00  0.00      LA0  H
ATOM     14  CA  VAL A   3      42.887   8.187  -3.423  1.00  0.00      LA0  C
ATOM     15  CB  VAL A   3      41.534   8.713  -2.899  1.00  0.00      LA0  C
ATOM     16  CG1 VAL A   3      41.660   9.424  -1.550  1.00  0.00      LA0  C
ATOM     17  CG2 VAL A   3      40.853   9.627  -3.921  1.00  0.00      LA0  C
ATOM     18  C   VAL A   3      43.547   7.255  -2.411  1.00  0.00      LA0  C
ATOM     19  O   VAL A   3      42.890   6.455  -1.754  1.00  0.00      LA0  O
ATOM     20  N   PRO A   4      44.893   7.365  -2.316  1.00  0.00      LA0  N
ATOM     21  CD  PRO A   4      45.784   8.118  -3.185  1.00  0.00      LA0  C
ATOM     22  CA  PRO A   4      45.611   6.643  -1.260  1.00  0.00      LA0  C
ATOM     23  CB  PRO A   4      47.078   6.937  -1.587  1.00  0.00      LA0  C
ATOM     24  CG  PRO A   4      47.101   7.369  -3.052  1.00  0.00      LA0  C
ATOM     25  C   PRO A   4      45.184   7.083   0.135  1.00  0.00      LA0  C
ATOM     26  O   PRO A   4      44.610   8.151   0.332  1.00  0.00      LA0  O
ATOM     27  N   ALA A   5      45.427   6.173   1.086  1.00  0.00      LA0  N
ATOM     28  H   ALA A   5      46.165   5.508   0.954  1.00  0.00      LA0  H
ATOM     29  CA  ALA A   5      44.695   6.322   2.343  1.00  0.00      LA0  C
ATOM     30  CB  ALA A   5      44.304   4.951   2.896  1.00  0.00      LA0  C
ATOM     31  C   ALA A   5      45.442   7.089   3.414  1.00  0.00      LA0  C
ATOM     32  O   ALA A   5      44.897   7.884   4.170  1.00  0.00      LA0  O
ATOM     33  N   GLU A   6      46.738   6.782   3.433  1.00  0.00      LA0  N
ATOM     34  H   GLU A   6      47.093   6.170   2.726  1.00  0.00      LA0  H
ATOM     35  CA  GLU A   6      47.683   7.381   4.369  1.00  0.00      LA0  C
ATOM     36  CB  GLU A   6      48.991   6.569   4.329  1.00  0.00      LA0  C
ATOM     37  CG  GLU A   6      49.883   6.674   3.072  1.00  0.00      LA0  C
ATOM     38  CD  GLU A   6      49.116   6.438   1.777  1.00  0.00      LA0  C
ATOM     39  OE1 GLU A   6      49.086   7.345   0.957  1.00  0.00      LA0  O
ATOM     40  OE2 GLU A   6      48.504   5.384   1.604  1.00  0.00      LA0  O
ATOM     41  C   GLU A   6      47.907   8.873   4.174  1.00  0.00      LA0  C
ATOM     42  O   GLU A   6      48.269   9.606   5.089  1.00  0.00      LA0  O
ATOM     43  N   LEU A   7      47.649   9.300   2.930  1.00  0.00      LA0  N
ATOM     44  H   LEU A   7      47.544   8.614   2.207  1.00  0.00      LA0  H
ATOM     45  CA  LEU A   7      47.732  10.730   2.649  1.00  0.00      LA0  C
ATOM     46  CB  LEU A   7      47.487  11.016   1.171  1.00  0.00      LA0  C
ATOM     47  CG  LEU A   7      48.424  10.318   0.195  1.00  0.00      LA0  C
ATOM     48  CD1 LEU A   7      48.030  10.583  -1.249  1.00  0.00      LA0  C
ATOM     49  CD2 LEU A   7      49.874  10.697   0.428  1.00  0.00      LA0  C
ATOM     50  C   LEU A   7      46.799  11.621   3.453  1.00  0.00      LA0  C
ATOM     51  O   LEU A   7      45.579  11.477   3.465  1.00  0.00      LA0  O
ATOM     52  N   LYS A   8      47.451  12.617   4.063  1.00  0.00      LA0  N
ATOM     53  H   LYS A   8      48.450  12.606   4.022  1.00  0.00      LA0  H
ATOM     54  CA  LYS A   8      46.714  13.854   4.293  1.00  0.00      LA0  C
ATOM     55  CB  LYS A   8      47.352  14.622   5.459  1.00  0.00      LA0  C
ATOM     56  CG  LYS A   8      46.982  14.090   6.855  1.00  0.00      LA0  C
ATOM     57  CD  LYS A   8      45.638  14.632   7.357  1.00  0.00      LA0  C
ATOM     58  CE  LYS A   8      45.156  14.132   8.723  1.00  0.00      LA0  C
ATOM     59  NZ  LYS A   8      43.955  14.884   9.121  1.00  0.00      LA0  N
ATOM     60  HZ1 LYS A   8      43.863  14.856  10.165  1.00  0.00      LA0  H
ATOM     61  HZ2 LYS A   8      44.066  15.881   8.833  1.00  0.00      LA0  H
ATOM     62  HZ3 LYS A   8      43.108  14.482   8.656  1.00  0.00      LA0  H
ATOM     63  C   LYS A   8      46.713  14.644   2.988  1.00  0.00      LA0  C
ATOM     64  O   LYS A   8      47.435  14.309   2.055  1.00  0.00      LA0  O
ATOM     65  N   TYR A   9      45.870  15.678   2.925  1.00  0.00      LA0  N
ATOM     66  H   TYR A   9      45.311  15.921   3.718  1.00  0.00      LA0  H
ATOM     67  CA  TYR A   9      45.702  16.384   1.654  1.00  0.00      LA0  C
ATOM     68  CB  TYR A   9      44.504  15.852   0.857  1.00  0.00      LA0  C
ATOM     69  CG  TYR A   9      44.612  14.417   0.395  1.00  0.00      LA0  C
ATOM     70  CD1 TYR A   9      44.095  13.384   1.205  1.00  0.00      LA0  C
ATOM     71  CE1 TYR A   9      44.103  12.065   0.718  1.00  0.00      LA0  C
ATOM     72  CD2 TYR A   9      45.179  14.157  -0.867  1.00  0.00      LA0  C
ATOM     73  CE2 TYR A   9      45.179  12.842  -1.357  1.00  0.00      LA0  C
ATOM     74  CZ  TYR A   9      44.637  11.813  -0.563  1.00  0.00      LA0  C
ATOM     75  OH  TYR A   9      44.643  10.528  -1.067  1.00  0.00      LA0  O
ATOM     76  HH  TYR A   9      44.519   9.893  -0.361  1.00  0.00      LA0  H
ATOM     77  C   TYR A   9      45.438  17.856   1.899  1.00  0.00      LA0  C
ATOM     78  O   TYR A   9      45.032  18.255   2.989  1.00  0.00      LA0  O
ATOM     79  N   SER A  10      45.653  18.644   0.837  1.00  0.00      LA0  N
ATOM     80  H   SER A  10      45.943  18.250  -0.036  1.00  0.00      LA0  H
ATOM     81  CA  SER A  10      45.090  19.989   0.868  1.00  0.00      LA0  C
ATOM     82  CB  SER A  10      45.914  20.921  -0.039  1.00  0.00      LA0  C
ATOM     83  OG  SER A  10      45.744  20.564  -1.417  1.00  0.00      LA0  O
ATOM     84  HG  SER A  10      46.345  21.125  -1.922  1.00  0.00      LA0  H
ATOM     85  C   SER A  10      43.627  19.923   0.452  1.00  0.00      LA0  C
ATOM     86  O   SER A  10      43.099  18.849   0.190  1.00  0.00      LA0  O
ATOM     87  N   LYS A  11      42.991  21.100   0.372  1.00  0.00      LA0  N
ATOM     88  H   LYS A  11      43.474  21.958   0.545  1.00  0.00      LA0  H
ATOM     89  CA  LYS A  11      41.725  21.088  -0.368  1.00  0.00      LA0  C
ATOM     90  CB  LYS A  11      40.773  22.186   0.108  1.00  0.00      LA0  C
ATOM     91  CG  LYS A  11      40.863  22.541   1.592  1.00  0.00      LA0  C
ATOM     92  CD  LYS A  11      40.103  23.830   1.916  1.00  0.00      LA0  C
ATOM     93  CE  LYS A  11      40.536  25.026   1.054  1.00  0.00      LA0  C
ATOM     94  NZ  LYS A  11      41.977  25.271   1.205  1.00  0.00      LA0  N
ATOM     95  HZ1 LYS A  11      42.315  26.014   0.553  1.00  0.00      LA0  H
ATOM     96  HZ2 LYS A  11      42.260  25.507   2.171  1.00  0.00      LA0  H
ATOM     97  HZ3 LYS A  11      42.535  24.453   0.877  1.00  0.00      LA0  H
ATOM     98  C   LYS A  11      41.961  21.322  -1.852  1.00  0.00      LA0  C
ATOM     99  O   LYS A  11      41.152  21.025  -2.715  1.00  0.00      LA0  O
ATOM    100  N   GLU A  12      43.119  21.944  -2.094  1.00  0.00      LA0  N
ATOM    101  H   GLU A  12      43.796  22.120  -1.382  1.00  0.00      LA0  H
ATOM    102  CA  GLU A  12      43.337  22.576  -3.381  1.00  0.00      LA0  C
ATOM    103  CB  GLU A  12      44.264  23.782  -3.187  1.00  0.00      LA0  C
ATOM    104  CG  GLU A  12      43.662  24.974  -2.408  1.00  0.00      LA0  C
ATOM    105  CD  GLU A  12      43.829  24.951  -0.883  1.00  0.00      LA0  C
ATOM    106  OE1 GLU A  12      43.767  23.905  -0.239  1.00  0.00      LA0  O
ATOM    107  OE2 GLU A  12      43.925  26.024  -0.288  1.00  0.00      LA0  O
ATOM    108  C   GLU A  12      43.761  21.652  -4.516  1.00  0.00      LA0  C
ATOM    109  O   GLU A  12      43.689  22.060  -5.675  1.00  0.00      LA0  O
ATOM    110  N   HIS A  13      44.113  20.405  -4.110  1.00  0.00      LA0  N
ATOM    111  H   HIS A  13      44.275  20.348  -3.126  1.00  0.00      LA0  H
ATOM    112  CA  HIS A  13      44.332  19.181  -4.911  1.00  0.00      LA0  C
ATOM    113  CB  HIS A  13      44.036  19.264  -6.418  1.00  0.00      LA0  C
ATOM    114  CG  HIS A  13      42.554  19.291  -6.710  1.00  0.00      LA0  C
ATOM    115  ND1 HIS A  13      41.658  18.435  -6.189  1.00  0.00      LA0  N
ATOM    116  HD1 HIS A  13      41.845  17.705  -5.557  1.00  0.00      LA0  H
ATOM    117  CD2 HIS A  13      41.888  20.169  -7.567  1.00  0.00      LA0  C
ATOM    118  NE2 HIS A  13      40.578  19.832  -7.556  1.00  0.00      LA0  N
ATOM    119  CE1 HIS A  13      40.432  18.763  -6.708  1.00  0.00      LA0  C
ATOM    120  C   HIS A  13      45.700  18.535  -4.761  1.00  0.00      LA0  C
ATOM    121  O   HIS A  13      46.172  17.803  -5.632  1.00  0.00      LA0  O
ATOM    122  N   GLU A  14      46.319  18.809  -3.612  1.00  0.00      LA0  N
ATOM    123  H   GLU A  14      45.900  19.389  -2.917  1.00  0.00      LA0  H
ATOM    124  CA  GLU A  14      47.678  18.324  -3.410  1.00  0.00      LA0  C
ATOM    125  CB  GLU A  14      48.639  19.511  -3.242  1.00  0.00      LA0  C
ATOM    126  CG  GLU A  14      48.685  20.503  -4.423  1.00  0.00      LA0  C
ATOM    127  CD  GLU A  14      47.458  21.408  -4.491  1.00  0.00      LA0  C
ATOM    128  OE1 GLU A  14      46.877  21.554  -5.570  1.00  0.00      LA0  O
ATOM    129  OE2 GLU A  14      47.076  21.958  -3.460  1.00  0.00      LA0  O
ATOM    130  C   GLU A  14      47.725  17.369  -2.229  1.00  0.00      LA0  C
ATOM    131  O   GLU A  14      46.788  17.293  -1.442  1.00  0.00      LA0  O
ATOM    132  N   TRP A  15      48.825  16.612  -2.144  1.00  0.00      LA0  N
ATOM    133  H   TRP A  15      49.599  16.769  -2.757  1.00  0.00      LA0  H
ATOM    134  CA  TRP A  15      48.863  15.590  -1.100  1.00  0.00      LA0  C
ATOM    135  CB  TRP A  15      48.762  14.174  -1.679  1.00  0.00      LA0  C
ATOM    136  CG  TRP A  15      49.885  13.845  -2.637  1.00  0.00      LA0  C
ATOM    137  CD2 TRP A  15      51.214  13.342  -2.364  1.00  0.00      LA0  C
ATOM    138  CE2 TRP A  15      51.869  13.168  -3.629  1.00  0.00      LA0  C
ATOM    139  CE3 TRP A  15      51.903  13.021  -1.176  1.00  0.00      LA0  C
ATOM    140  CD1 TRP A  15      49.818  13.946  -4.029  1.00  0.00      LA0  C
ATOM    141  NE1 TRP A  15      50.975  13.550  -4.619  1.00  0.00      LA0  N
ATOM    142  HE1 TRP A  15      51.146  13.525  -5.592  1.00  0.00      LA0  H
ATOM    143  CZ2 TRP A  15      53.193  12.682  -3.680  1.00  0.00      LA0  C
ATOM    144  CZ3 TRP A  15      53.225  12.532  -1.241  1.00  0.00      LA0  C
ATOM    145  CH2 TRP A  15      53.868  12.365  -2.485  1.00  0.00      LA0  C
ATOM    146  C   TRP A  15      50.040  15.690  -0.159  1.00  0.00      LA0  C
ATOM    147  O   TRP A  15      51.015  16.389  -0.409  1.00  0.00      LA0  O
ATOM    148  N   LEU A  16      49.888  14.932   0.934  1.00  0.00      LA0  N
ATOM    149  H   LEU A  16      49.050  14.397   1.057  1.00  0.00      LA0  H
ATOM    150  CA  LEU A  16      50.831  15.008   2.038  1.00  0.00      LA0  C
ATOM    151  CB  LEU A  16      50.254  15.945   3.092  1.00  0.00      LA0  C
ATOM    152  CG  LEU A  16      51.269  16.396   4.129  1.00  0.00      LA0  C
ATOM    153  CD1 LEU A  16      52.253  17.385   3.520  1.00  0.00      LA0  C
ATOM    154  CD2 LEU A  16      50.593  16.962   5.370  1.00  0.00      LA0  C
ATOM    155  C   LEU A  16      51.067  13.641   2.652  1.00  0.00      LA0  C
ATOM    156  O   LEU A  16      50.214  13.091   3.338  1.00  0.00      LA0  O
ATOM    157  N   ARG A  17      52.259  13.108   2.387  1.00  0.00      LA0  N
ATOM    158  H   ARG A  17      52.934  13.616   1.851  1.00  0.00      LA0  H
ATOM    159  CA  ARG A  17      52.551  11.815   2.991  1.00  0.00      LA0  C
ATOM    160  CB  ARG A  17      53.063  10.845   1.927  1.00  0.00      LA0  C
ATOM    161  CG  ARG A  17      53.127   9.378   2.363  1.00  0.00      LA0  C
ATOM    162  CD  ARG A  17      53.246   8.425   1.170  1.00  0.00      LA0  C
ATOM    163  NE  ARG A  17      54.355   8.809   0.299  1.00  0.00      LA0  N
ATOM    164  HE  ARG A  17      55.256   9.012   0.701  1.00  0.00      LA0  H
ATOM    165  CZ  ARG A  17      54.208   8.913  -1.035  1.00  0.00      LA0  C
ATOM    166  NH1 ARG A  17      53.041   8.648  -1.617  1.00  0.00      LA0  N
ATOM    167 HH11 ARG A  17      52.960   8.743  -2.615  1.00  0.00      LA0  H
ATOM    168 HH12 ARG A  17      52.246   8.357  -1.080  1.00  0.00      LA0  H
ATOM    169  NH2 ARG A  17      55.244   9.292  -1.772  1.00  0.00      LA0  N
ATOM    170 HH21 ARG A  17      55.170   9.374  -2.770  1.00  0.00      LA0  H
ATOM    171 HH22 ARG A  17      56.118   9.504  -1.309  1.00  0.00      LA0  H
ATOM    172  C   ARG A  17      53.531  11.925   4.131  1.00  0.00      LA0  C
ATOM    173  O   ARG A  17      54.591  12.524   4.001  1.00  0.00      LA0  O
ATOM    174  N   LYS A  18      53.137  11.296   5.247  1.00  0.00      LA0  N
ATOM    175  H   LYS A  18      52.256  10.826   5.261  1.00  0.00      LA0  H
ATOM    176  CA  LYS A  18      54.140  11.055   6.281  1.00  0.00      LA0  C
ATOM    177  CB  LYS A  18      53.455  10.691   7.600  1.00  0.00      LA0  C
ATOM    178  CG  LYS A  18      54.391  10.589   8.811  1.00  0.00      LA0  C
ATOM    179  CD  LYS A  18      55.063  11.925   9.112  1.00  0.00      LA0  C
ATOM    180  CE  LYS A  18      55.676  12.017  10.507  1.00  0.00      LA0  C
ATOM    181  NZ  LYS A  18      55.978  13.425  10.789  1.00  0.00      LA0  N
ATOM    182  HZ1 LYS A  18      56.157  13.580  11.807  1.00  0.00      LA0  H
ATOM    183  HZ2 LYS A  18      56.763  13.799  10.217  1.00  0.00      LA0  H
ATOM    184  HZ3 LYS A  18      55.120  14.008  10.670  1.00  0.00      LA0  H
ATOM    185  C   LYS A  18      55.062   9.938   5.838  1.00  0.00      LA0  C
ATOM    186  O   LYS A  18      54.690   8.772   5.823  1.00  0.00      LA0  O
ATOM    187  N   GLU A  19      56.262  10.346   5.432  1.00  0.00      LA0  N
ATOM    188  H   GLU A  19      56.549  11.303   5.527  1.00  0.00      LA0  H
ATOM    189  CA  GLU A  19      57.142   9.283   4.972  1.00  0.00      LA0  C
ATOM    190  CB  GLU A  19      57.863   9.718   3.704  1.00  0.00      LA0  C
ATOM    191  CG  GLU A  19      57.234   9.042   2.483  1.00  0.00      LA0  C
ATOM    192  CD  GLU A  19      57.783   9.636   1.203  1.00  0.00      LA0  C
ATOM    193  OE1 GLU A  19      57.015   9.873   0.276  1.00  0.00      LA0  O
ATOM    194  OE2 GLU A  19      58.968   9.942   1.142  1.00  0.00      LA0  O
ATOM    195  C   GLU A  19      58.069   8.776   6.052  1.00  0.00      LA0  C
ATOM    196  O   GLU A  19      58.099   9.285   7.165  1.00  0.00      LA0  O
ATOM    197  N   ALA A  20      58.824   7.728   5.677  1.00  0.00      LA0  N
ATOM    198  H   ALA A  20      58.761   7.399   4.737  1.00  0.00      LA0  H
ATOM    199  CA  ALA A  20      59.675   7.053   6.662  1.00  0.00      LA0  C
ATOM    200  CB  ALA A  20      60.318   5.811   6.043  1.00  0.00      LA0  C
ATOM    201  C   ALA A  20      60.770   7.911   7.277  1.00  0.00      LA0  C
ATOM    202  O   ALA A  20      61.249   7.668   8.375  1.00  0.00      LA0  O
ATOM    203  N   ASP A  21      61.136   8.943   6.508  1.00  0.00      LA0  N
ATOM    204  H   ASP A  21      60.672   9.165   5.651  1.00  0.00      LA0  H
ATOM    205  CA  ASP A  21      62.113   9.912   6.999  1.00  0.00      LA0  C
ATOM    206  CB  ASP A  21      62.772  10.617   5.803  1.00  0.00      LA0  C
ATOM    207  CG  ASP A  21      61.799  11.427   4.946  1.00  0.00      LA0  C
ATOM    208  OD1 ASP A  21      60.584  11.261   5.010  1.00  0.00      LA0  O
ATOM    209  OD2 ASP A  21      62.253  12.261   4.181  1.00  0.00      LA0  O
ATOM    210  C   ASP A  21      61.572  10.918   8.008  1.00  0.00      LA0  C
ATOM    211  O   ASP A  21      62.284  11.757   8.545  1.00  0.00      LA0  O
ATOM    212  N   GLY A  22      60.258  10.810   8.246  1.00  0.00      LA0  N
ATOM    213  H   GLY A  22      59.700  10.167   7.725  1.00  0.00      LA0  H
ATOM    214  CA  GLY A  22      59.642  11.738   9.184  1.00  0.00      LA0  C
ATOM    215  C   GLY A  22      59.032  12.956   8.520  1.00  0.00      LA0  C
ATOM    216  O   GLY A  22      58.157  13.618   9.085  1.00  0.00      LA0  O
ATOM    217  N   THR A  23      59.538  13.231   7.304  1.00  0.00      LA0  N
ATOM    218  H   THR A  23      60.113  12.573   6.814  1.00  0.00      LA0  H
ATOM    219  CA  THR A  23      59.054  14.427   6.632  1.00  0.00      LA0  C
ATOM    220  CB  THR A  23      60.047  14.925   5.567  1.00  0.00      LA0  C
ATOM    221  OG1 THR A  23      60.153  14.006   4.473  1.00  0.00      LA0  O
ATOM    222  HG1 THR A  23      60.761  13.326   4.773  1.00  0.00      LA0  H
ATOM    223  CG2 THR A  23      61.422  15.231   6.163  1.00  0.00      LA0  C
ATOM    224  C   THR A  23      57.683  14.229   6.029  1.00  0.00      LA0  C
ATOM    225  O   THR A  23      57.072  13.165   6.103  1.00  0.00      LA0  O
ATOM    226  N   TYR A  24      57.237  15.323   5.417  1.00  0.00      LA0  N
ATOM    227  H   TYR A  24      57.750  16.183   5.412  1.00  0.00      LA0  H
ATOM    228  CA  TYR A  24      56.026  15.225   4.635  1.00  0.00      LA0  C
ATOM    229  CB  TYR A  24      55.035  16.263   5.135  1.00  0.00      LA0  C
ATOM    230  CG  TYR A  24      54.557  15.897   6.516  1.00  0.00      LA0  C
ATOM    231  CD1 TYR A  24      55.196  16.473   7.631  1.00  0.00      LA0  C
ATOM    232  CE1 TYR A  24      54.802  16.079   8.917  1.00  0.00      LA0  C
ATOM    233  CD2 TYR A  24      53.496  14.981   6.650  1.00  0.00      LA0  C
ATOM    234  CE2 TYR A  24      53.098  14.592   7.937  1.00  0.00      LA0  C
ATOM    235  CZ  TYR A  24      53.785  15.116   9.049  1.00  0.00      LA0  C
ATOM    236  OH  TYR A  24      53.482  14.628  10.303  1.00  0.00      LA0  O
ATOM    237  HH  TYR A  24      53.688  15.279  10.982  1.00  0.00      LA0  H
ATOM    238  C   TYR A  24      56.350  15.422   3.176  1.00  0.00      LA0  C
ATOM    239  O   TYR A  24      56.732  16.499   2.737  1.00  0.00      LA0  O
ATOM    240  N   THR A  25      56.203  14.330   2.436  1.00  0.00      LA0  N
ATOM    241  H   THR A  25      55.872  13.477   2.843  1.00  0.00      LA0  H
ATOM    242  CA  THR A  25      56.388  14.496   1.002  1.00  0.00      LA0  C
ATOM    243  CB  THR A  25      56.818  13.151   0.421  1.00  0.00      LA0  C
ATOM    244  OG1 THR A  25      57.892  12.598   1.200  1.00  0.00      LA0  O
ATOM    245  HG1 THR A  25      57.932  11.687   0.891  1.00  0.00      LA0  H
ATOM    246  CG2 THR A  25      57.226  13.235  -1.049  1.00  0.00      LA0  C
ATOM    247  C   THR A  25      55.117  15.044   0.364  1.00  0.00      LA0  C
ATOM    248  O   THR A  25      54.014  14.670   0.740  1.00  0.00      LA0  O
ATOM    249  N   VAL A  26      55.318  15.976  -0.575  1.00  0.00      LA0  N
ATOM    250  H   VAL A  26      56.248  16.202  -0.858  1.00  0.00      LA0  H
ATOM    251  CA  VAL A  26      54.193  16.657  -1.206  1.00  0.00      LA0  C
ATOM    252  CB  VAL A  26      54.203  18.156  -0.840  1.00  0.00      LA0  C
ATOM    253  CG1 VAL A  26      52.966  18.915  -1.337  1.00  0.00      LA0  C
ATOM    254  CG2 VAL A  26      54.379  18.361   0.663  1.00  0.00      LA0  C
ATOM    255  C   VAL A  26      54.272  16.476  -2.711  1.00  0.00      LA0  C
ATOM    256  O   VAL A  26      55.352  16.421  -3.297  1.00  0.00      LA0  O
ATOM    257  N   GLY A  27      53.080  16.392  -3.306  1.00  0.00      LA0  N
ATOM    258  H   GLY A  27      52.243  16.421  -2.755  1.00  0.00      LA0  H
ATOM    259  CA  GLY A  27      52.966  16.376  -4.759  1.00  0.00      LA0  C
ATOM    260  C   GLY A  27      51.547  16.756  -5.110  1.00  0.00      LA0  C
ATOM    261  O   GLY A  27      50.750  17.025  -4.219  1.00  0.00      LA0  O
ATOM    262  N   ILE A  28      51.246  16.770  -6.414  1.00  0.00      LA0  N
ATOM    263  H   ILE A  28      51.897  16.440  -7.096  1.00  0.00      LA0  H
ATOM    264  CA  ILE A  28      49.829  16.960  -6.725  1.00  0.00      LA0  C
ATOM    265  CB  ILE A  28      49.624  17.818  -7.982  1.00  0.00      LA0  C
ATOM    266  CG2 ILE A  28      50.149  19.237  -7.752  1.00  0.00      LA0  C
ATOM    267  CG1 ILE A  28      50.209  17.172  -9.240  1.00  0.00      LA0  C
ATOM    268  CD1 ILE A  28      49.879  17.955 -10.510  1.00  0.00      LA0  C
ATOM    269  C   ILE A  28      49.130  15.620  -6.844  1.00  0.00      LA0  C
ATOM    270  O   ILE A  28      49.776  14.593  -7.018  1.00  0.00      LA0  O
ATOM    271  N   THR A  29      47.802  15.659  -6.702  1.00  0.00      LA0  N
ATOM    272  H   THR A  29      47.323  16.534  -6.620  1.00  0.00      LA0  H
ATOM    273  CA  THR A  29      47.102  14.378  -6.760  1.00  0.00      LA0  C
ATOM    274  CB  THR A  29      45.780  14.458  -5.997  1.00  0.00      LA0  C
ATOM    275  OG1 THR A  29      44.941  15.489  -6.539  1.00  0.00      LA0  O
ATOM    276  HG1 THR A  29      45.327  16.318  -6.254  1.00  0.00      LA0  H
ATOM    277  CG2 THR A  29      46.009  14.670  -4.501  1.00  0.00      LA0  C
ATOM    278  C   THR A  29      46.856  13.893  -8.174  1.00  0.00      LA0  C
ATOM    279  O   THR A  29      47.076  14.615  -9.143  1.00  0.00      LA0  O
ATOM    280  N   GLU A  30      46.325  12.659  -8.231  1.00  0.00      LA0  N
ATOM    281  H   GLU A  30      46.231  12.118  -7.395  1.00  0.00      LA0  H
ATOM    282  CA  GLU A  30      45.840  12.094  -9.490  1.00  0.00      LA0  C
ATOM    283  CB  GLU A  30      45.133  10.763  -9.224  1.00  0.00      LA0  C
ATOM    284  CG  GLU A  30      45.271   9.740 -10.354  1.00  0.00      LA0  C
ATOM    285  CD  GLU A  30      46.692   9.210 -10.391  1.00  0.00      LA0  C
ATOM    286  OE1 GLU A  30      47.357   9.388 -11.404  1.00  0.00      LA0  O
ATOM    287  OE2 GLU A  30      47.138   8.626  -9.404  1.00  0.00      LA0  O
ATOM    288  C   GLU A  30      44.910  13.054 -10.204  1.00  0.00      LA0  C
ATOM    289  O   GLU A  30      45.198  13.563 -11.276  1.00  0.00      LA0  O
ATOM    290  N   HIS A  31      43.821  13.374  -9.483  1.00  0.00      LA0  N
ATOM    291  H   HIS A  31      43.612  12.845  -8.665  1.00  0.00      LA0  H
ATOM    292  CA  HIS A  31      42.838  14.283 -10.071  1.00  0.00      LA0  C
ATOM    293  CB  HIS A  31      41.657  14.468  -9.122  1.00  0.00      LA0  C
ATOM    294  CG  HIS A  31      40.400  14.725  -9.920  1.00  0.00      LA0  C
ATOM    295  ND1 HIS A  31      40.035  14.013 -11.004  1.00  0.00      LA0  N
ATOM    296  HD1 HIS A  31      40.516  13.257 -11.433  1.00  0.00      LA0  H
ATOM    297  CD2 HIS A  31      39.429  15.698  -9.674  1.00  0.00      LA0  C
ATOM    298  NE2 HIS A  31      38.475  15.562 -10.625  1.00  0.00      LA0  N
ATOM    299  CE1 HIS A  31      38.847  14.526 -11.445  1.00  0.00      LA0  C
ATOM    300  C   HIS A  31      43.376  15.614 -10.562  1.00  0.00      LA0  C
ATOM    301  O   HIS A  31      42.987  16.150 -11.592  1.00  0.00      LA0  O
ATOM    302  N   ALA A  32      44.349  16.123  -9.787  1.00  0.00      LA0  N
ATOM    303  H   ALA A  32      44.653  15.630  -8.973  1.00  0.00      LA0  H
ATOM    304  CA  ALA A  32      45.014  17.330 -10.274  1.00  0.00      LA0  C
ATOM    305  CB  ALA A  32      46.040  17.833  -9.260  1.00  0.00      LA0  C
ATOM    306  C   ALA A  32      45.693  17.142 -11.622  1.00  0.00      LA0  C
ATOM    307  O   ALA A  32      45.500  17.915 -12.554  1.00  0.00      LA0  O
ATOM    308  N   GLN A  33      46.487  16.063 -11.697  1.00  0.00      LA0  N
ATOM    309  H   GLN A  33      46.518  15.391 -10.951  1.00  0.00      LA0  H
ATOM    310  CA  GLN A  33      47.173  15.835 -12.966  1.00  0.00      LA0  C
ATOM    311  CB  GLN A  33      48.367  14.884 -12.771  1.00  0.00      LA0  C
ATOM    312  CG  GLN A  33      48.066  13.416 -12.455  1.00  0.00      LA0  C
ATOM    313  CD  GLN A  33      48.138  12.585 -13.717  1.00  0.00      LA0  C
ATOM    314  OE1 GLN A  33      48.246  13.098 -14.824  1.00  0.00      LA0  O
ATOM    315  NE2 GLN A  33      48.189  11.273 -13.497  1.00  0.00      LA0  N
ATOM    316 HE21 GLN A  33      47.938  10.837 -12.626  1.00  0.00      LA0  H
ATOM    317 HE22 GLN A  33      48.527  10.661 -14.212  1.00  0.00      LA0  H
ATOM    318  C   GLN A  33      46.255  15.503 -14.138  1.00  0.00      LA0  C
ATOM    319  O   GLN A  33      46.495  15.925 -15.261  1.00  0.00      LA0  O
ATOM    320  N   GLU A  34      45.140  14.823 -13.812  1.00  0.00      LA0  N
ATOM    321  H   GLU A  34      45.053  14.443 -12.892  1.00  0.00      LA0  H
ATOM    322  CA  GLU A  34      44.059  14.622 -14.783  1.00  0.00      LA0  C
ATOM    323  CB  GLU A  34      42.865  13.918 -14.131  1.00  0.00      LA0  C
ATOM    324  CG  GLU A  34      43.094  12.506 -13.584  1.00  0.00      LA0  C
ATOM    325  CD  GLU A  34      41.877  12.092 -12.771  1.00  0.00      LA0  C
ATOM    326  OE1 GLU A  34      40.758  12.198 -13.268  1.00  0.00      LA0  O
ATOM    327  OE2 GLU A  34      42.033  11.706 -11.615  1.00  0.00      LA0  O
ATOM    328  C   GLU A  34      43.560  15.927 -15.388  1.00  0.00      LA0  C
ATOM    329  O   GLU A  34      43.594  16.160 -16.591  1.00  0.00      LA0  O
ATOM    330  N   LEU A  35      43.111  16.805 -14.474  1.00  0.00      LA0  N
ATOM    331  H   LEU A  35      43.112  16.541 -13.506  1.00  0.00      LA0  H
ATOM    332  CA  LEU A  35      42.559  18.090 -14.916  1.00  0.00      LA0  C
ATOM    333  CB  LEU A  35      42.028  18.883 -13.719  1.00  0.00      LA0  C
ATOM    334  CG  LEU A  35      40.914  18.175 -12.940  1.00  0.00      LA0  C
ATOM    335  CD1 LEU A  35      40.600  18.901 -11.631  1.00  0.00      LA0  C
ATOM    336  CD2 LEU A  35      39.662  17.944 -13.788  1.00  0.00      LA0  C
ATOM    337  C   LEU A  35      43.525  18.956 -15.711  1.00  0.00      LA0  C
ATOM    338  O   LEU A  35      43.144  19.740 -16.584  1.00  0.00      LA0  O
ATOM    339  N   LEU A  36      44.804  18.770 -15.343  1.00  0.00      LA0  N
ATOM    340  H   LEU A  36      45.018  18.120 -14.611  1.00  0.00      LA0  H
ATOM    341  CA  LEU A  36      45.869  19.502 -16.017  1.00  0.00      LA0  C
ATOM    342  CB  LEU A  36      47.108  19.623 -15.127  1.00  0.00      LA0  C
ATOM    343  CG  LEU A  36      46.907  20.374 -13.811  1.00  0.00      LA0  C
ATOM    344  CD1 LEU A  36      48.224  20.484 -13.046  1.00  0.00      LA0  C
ATOM    345  CD2 LEU A  36      46.236  21.733 -13.998  1.00  0.00      LA0  C
ATOM    346  C   LEU A  36      46.297  18.954 -17.364  1.00  0.00      LA0  C
ATOM    347  O   LEU A  36      46.633  19.712 -18.263  1.00  0.00      LA0  O
ATOM    348  N   GLY A  37      46.315  17.625 -17.477  1.00  0.00      LA0  N
ATOM    349  H   GLY A  37      46.039  17.032 -16.720  1.00  0.00      LA0  H
ATOM    350  CA  GLY A  37      47.035  17.083 -18.627  1.00  0.00      LA0  C
ATOM    351  C   GLY A  37      48.542  17.190 -18.449  1.00  0.00      LA0  C
ATOM    352  O   GLY A  37      49.046  17.488 -17.369  1.00  0.00      LA0  O
ATOM    353  N   ASP A  38      49.228  16.932 -19.566  1.00  0.00      LA0  N
ATOM    354  H   ASP A  38      48.757  16.681 -20.416  1.00  0.00      LA0  H
ATOM    355  CA  ASP A  38      50.687  16.795 -19.586  1.00  0.00      LA0  C
ATOM    356  CB  ASP A  38      51.179  16.540 -21.017  1.00  0.00      LA0  C
ATOM    357  CG  ASP A  38      50.324  15.488 -21.701  1.00  0.00      LA0  C
ATOM    358  OD1 ASP A  38      50.700  14.319 -21.681  1.00  0.00      LA0  O
ATOM    359  OD2 ASP A  38      49.272  15.844 -22.233  1.00  0.00      LA0  O
ATOM    360  C   ASP A  38      51.449  17.968 -19.000  1.00  0.00      LA0  C
ATOM    361  O   ASP A  38      51.235  19.125 -19.350  1.00  0.00      LA0  O
ATOM    362  N   MET A  39      52.350  17.623 -18.075  1.00  0.00      LA0  N
ATOM    363  H   MET A  39      52.485  16.658 -17.841  1.00  0.00      LA0  H
ATOM    364  CA  MET A  39      53.117  18.674 -17.417  1.00  0.00      LA0  C
ATOM    365  CB  MET A  39      53.649  18.168 -16.075  1.00  0.00      LA0  C
ATOM    366  CG  MET A  39      53.500  19.171 -14.931  1.00  0.00      LA0  C
ATOM    367  SD  MET A  39      51.782  19.589 -14.578  1.00  0.00      LA0  S
ATOM    368  CE  MET A  39      51.174  17.932 -14.220  1.00  0.00      LA0  C
ATOM    369  C   MET A  39      54.245  19.224 -18.267  1.00  0.00      LA0  C
ATOM    370  O   MET A  39      55.132  18.505 -18.705  1.00  0.00      LA0  O
ATOM    371  N   VAL A  40      54.170  20.543 -18.476  1.00  0.00      LA0  N
ATOM    372  H   VAL A  40      53.444  21.052 -18.017  1.00  0.00      LA0  H
ATOM    373  CA  VAL A  40      55.280  21.217 -19.147  1.00  0.00      LA0  C
ATOM    374  CB  VAL A  40      54.790  22.501 -19.838  1.00  0.00      LA0  C
ATOM    375  CG1 VAL A  40      55.916  23.313 -20.488  1.00  0.00      LA0  C
ATOM    376  CG2 VAL A  40      53.724  22.157 -20.873  1.00  0.00      LA0  C
ATOM    377  C   VAL A  40      56.424  21.511 -18.192  1.00  0.00      LA0  C
ATOM    378  O   VAL A  40      57.593  21.350 -18.516  1.00  0.00      LA0  O
ATOM    379  N   PHE A  41      56.031  21.947 -16.988  1.00  0.00      LA0  N
ATOM    380  H   PHE A  41      55.069  22.084 -16.741  1.00  0.00      LA0  H
ATOM    381  CA  PHE A  41      57.084  22.294 -16.044  1.00  0.00      LA0  C
ATOM    382  CB  PHE A  41      57.514  23.757 -16.237  1.00  0.00      LA0  C
ATOM    383  CG  PHE A  41      58.735  24.098 -15.408  1.00  0.00      LA0  C
ATOM    384  CD1 PHE A  41      59.940  23.385 -15.600  1.00  0.00      LA0  C
ATOM    385  CD2 PHE A  41      58.642  25.130 -14.449  1.00  0.00      LA0  C
ATOM    386  CE1 PHE A  41      61.064  23.700 -14.813  1.00  0.00      LA0  C
ATOM    387  CE2 PHE A  41      59.767  25.449 -13.665  1.00  0.00      LA0  C
ATOM    388  CZ  PHE A  41      60.965  24.727 -13.850  1.00  0.00      LA0  C
ATOM    389  C   PHE A  41      56.658  22.023 -14.623  1.00  0.00      LA0  C
ATOM    390  O   PHE A  41      55.521  22.256 -14.229  1.00  0.00      LA0  O
ATOM    391  N   VAL A  42      57.630  21.505 -13.865  1.00  0.00      LA0  N
ATOM    392  H   VAL A  42      58.536  21.296 -14.232  1.00  0.00      LA0  H
ATOM    393  CA  VAL A  42      57.398  21.493 -12.429  1.00  0.00      LA0  C
ATOM    394  CB  VAL A  42      57.453  20.077 -11.847  1.00  0.00      LA0  C
ATOM    395  CG1 VAL A  42      56.989  20.082 -10.390  1.00  0.00      LA0  C
ATOM    396  CG2 VAL A  42      56.634  19.086 -12.675  1.00  0.00      LA0  C
ATOM    397  C   VAL A  42      58.421  22.384 -11.763  1.00  0.00      LA0  C
ATOM    398  O   VAL A  42      59.619  22.139 -11.818  1.00  0.00      LA0  O
ATOM    399  N   ASP A  43      57.880  23.441 -11.162  1.00  0.00      LA0  N
ATOM    400  H   ASP A  43      56.886  23.549 -11.139  1.00  0.00      LA0  H
ATOM    401  CA  ASP A  43      58.717  24.330 -10.369  1.00  0.00      LA0  C
ATOM    402  CB  ASP A  43      57.958  25.660 -10.273  1.00  0.00      LA0  C
ATOM    403  CG  ASP A  43      58.499  26.608  -9.227  1.00  0.00      LA0  C
ATOM    404  OD1 ASP A  43      59.705  26.837  -9.193  1.00  0.00      LA0  O
ATOM    405  OD2 ASP A  43      57.695  27.098  -8.440  1.00  0.00      LA0  O
ATOM    406  C   ASP A  43      59.077  23.669  -9.044  1.00  0.00      LA0  C
ATOM    407  O   ASP A  43      58.389  22.769  -8.568  1.00  0.00      LA0  O
ATOM    408  N   LEU A  44      60.231  24.096  -8.519  1.00  0.00      LA0  N
ATOM    409  H   LEU A  44      60.589  24.973  -8.854  1.00  0.00      LA0  H
ATOM    410  CA  LEU A  44      60.841  23.382  -7.401  1.00  0.00      LA0  C
ATOM    411  CB  LEU A  44      61.977  22.473  -7.893  1.00  0.00      LA0  C
ATOM    412  CG  LEU A  44      61.533  21.278  -8.747  1.00  0.00      LA0  C
ATOM    413  CD1 LEU A  44      62.720  20.595  -9.425  1.00  0.00      LA0  C
ATOM    414  CD2 LEU A  44      60.686  20.277  -7.956  1.00  0.00      LA0  C
ATOM    415  C   LEU A  44      61.359  24.341  -6.344  1.00  0.00      LA0  C
ATOM    416  O   LEU A  44      62.289  25.107  -6.560  1.00  0.00      LA0  O
ATOM    417  N   PRO A  45      60.718  24.269  -5.156  1.00  0.00      LA0  N
ATOM    418  CD  PRO A  45      59.631  23.366  -4.800  1.00  0.00      LA0  C
ATOM    419  CA  PRO A  45      61.097  25.181  -4.073  1.00  0.00      LA0  C
ATOM    420  CB  PRO A  45      60.017  24.915  -3.023  1.00  0.00      LA0  C
ATOM    421  CG  PRO A  45      59.520  23.496  -3.288  1.00  0.00      LA0  C
ATOM    422  C   PRO A  45      62.500  24.949  -3.541  1.00  0.00      LA0  C
ATOM    423  O   PRO A  45      62.844  23.874  -3.065  1.00  0.00      LA0  O
ATOM    424  N   GLU A  46      63.281  26.035  -3.614  1.00  0.00      LA0  N
ATOM    425  H   GLU A  46      62.958  26.825  -4.128  1.00  0.00      LA0  H
ATOM    426  CA  GLU A  46      64.630  25.996  -3.046  1.00  0.00      LA0  C
ATOM    427  CB  GLU A  46      65.300  27.363  -3.256  1.00  0.00      LA0  C
ATOM    428  CG  GLU A  46      66.795  27.449  -2.908  1.00  0.00      LA0  C
ATOM    429  CD  GLU A  46      67.594  26.469  -3.748  1.00  0.00      LA0  C
ATOM    430  OE1 GLU A  46      67.998  26.834  -4.849  1.00  0.00      LA0  O
ATOM    431  OE2 GLU A  46      67.814  25.346  -3.296  1.00  0.00      LA0  O
ATOM    432  C   GLU A  46      64.673  25.561  -1.584  1.00  0.00      LA0  C
ATOM    433  O   GLU A  46      63.793  25.871  -0.782  1.00  0.00      LA0  O
ATOM    434  N   VAL A  47      65.733  24.802  -1.279  1.00  0.00      LA0  N
ATOM    435  H   VAL A  47      66.462  24.741  -1.967  1.00  0.00      LA0  H
ATOM    436  CA  VAL A  47      65.909  24.329   0.090  1.00  0.00      LA0  C
ATOM    437  CB  VAL A  47      67.078  23.330   0.141  1.00  0.00      LA0  C
ATOM    438  CG1 VAL A  47      67.351  22.784   1.547  1.00  0.00      LA0  C
ATOM    439  CG2 VAL A  47      66.831  22.188  -0.850  1.00  0.00      LA0  C
ATOM    440  C   VAL A  47      66.091  25.489   1.060  1.00  0.00      LA0  C
ATOM    441  O   VAL A  47      66.868  26.410   0.844  1.00  0.00      LA0  O
ATOM    442  N   GLY A  48      65.297  25.419   2.133  1.00  0.00      LA0  N
ATOM    443  H   GLY A  48      64.699  24.626   2.249  1.00  0.00      LA0  H
ATOM    444  CA  GLY A  48      65.319  26.546   3.059  1.00  0.00      LA0  C
ATOM    445  C   GLY A  48      64.198  27.552   2.860  1.00  0.00      LA0  C
ATOM    446  O   GLY A  48      64.064  28.517   3.603  1.00  0.00      LA0  O
ATOM    447  N   ALA A  49      63.366  27.289   1.838  1.00  0.00      LA0  N
ATOM    448  H   ALA A  49      63.525  26.533   1.200  1.00  0.00      LA0  H
ATOM    449  CA  ALA A  49      62.135  28.075   1.798  1.00  0.00      LA0  C
ATOM    450  CB  ALA A  49      61.489  28.001   0.413  1.00  0.00      LA0  C
ATOM    451  C   ALA A  49      61.146  27.574   2.832  1.00  0.00      LA0  C
ATOM    452  O   ALA A  49      61.073  26.382   3.102  1.00  0.00      LA0  O
ATOM    453  N   THR A  50      60.393  28.524   3.390  1.00  0.00      LA0  N
ATOM    454  H   THR A  50      60.495  29.487   3.155  1.00  0.00      LA0  H
ATOM    455  CA  THR A  50      59.499  28.121   4.471  1.00  0.00      LA0  C
ATOM    456  CB  THR A  50      60.099  28.604   5.796  1.00  0.00      LA0  C
ATOM    457  OG1 THR A  50      61.463  28.172   5.875  1.00  0.00      LA0  O
ATOM    458  HG1 THR A  50      61.855  28.581   6.634  1.00  0.00      LA0  H
ATOM    459  CG2 THR A  50      59.319  28.154   7.036  1.00  0.00      LA0  C
ATOM    460  C   THR A  50      58.097  28.650   4.249  1.00  0.00      LA0  C
ATOM    461  O   THR A  50      57.909  29.831   3.982  1.00  0.00      LA0  O
ATOM    462  N   VAL A  51      57.132  27.724   4.331  1.00  0.00      LA0  N
ATOM    463  H   VAL A  51      57.367  26.790   4.611  1.00  0.00      LA0  H
ATOM    464  CA  VAL A  51      55.743  28.130   4.105  1.00  0.00      LA0  C
ATOM    465  CB  VAL A  51      55.169  27.447   2.854  1.00  0.00      LA0  C
ATOM    466  CG1 VAL A  51      55.844  27.978   1.590  1.00  0.00      LA0  C
ATOM    467  CG2 VAL A  51      55.217  25.919   2.945  1.00  0.00      LA0  C
ATOM    468  C   VAL A  51      54.874  27.853   5.317  1.00  0.00      LA0  C
ATOM    469  O   VAL A  51      55.319  27.208   6.262  1.00  0.00      LA0  O
ATOM    470  N   SER A  52      53.634  28.359   5.253  1.00  0.00      LA0  N
ATOM    471  H   SER A  52      53.289  28.876   4.468  1.00  0.00      LA0  H
ATOM    472  CA  SER A  52      52.703  27.999   6.319  1.00  0.00      LA0  C
ATOM    473  CB  SER A  52      51.797  29.181   6.671  1.00  0.00      LA0  C
ATOM    474  OG  SER A  52      52.472  30.414   6.394  1.00  0.00      LA0  O
ATOM    475  HG  SER A  52      52.232  30.612   5.487  1.00  0.00      LA0  H
ATOM    476  C   SER A  52      51.880  26.773   5.958  1.00  0.00      LA0  C
ATOM    477  O   SER A  52      51.997  26.227   4.867  1.00  0.00      LA0  O
ATOM    478  N   ALA A  53      51.034  26.362   6.917  1.00  0.00      LA0  N
ATOM    479  H   ALA A  53      51.162  26.732   7.837  1.00  0.00      LA0  H
ATOM    480  CA  ALA A  53      50.202  25.183   6.695  1.00  0.00      LA0  C
ATOM    481  CB  ALA A  53      49.447  24.787   7.961  1.00  0.00      LA0  C
ATOM    482  C   ALA A  53      49.211  25.316   5.562  1.00  0.00      LA0  C
ATOM    483  O   ALA A  53      48.117  25.857   5.686  1.00  0.00      LA0  O
ATOM    484  N   GLY A  54      49.660  24.768   4.437  1.00  0.00      LA0  N
ATOM    485  H   GLY A  54      50.620  24.480   4.381  1.00  0.00      LA0  H
ATOM    486  CA  GLY A  54      48.816  24.847   3.261  1.00  0.00      LA0  C
ATOM    487  C   GLY A  54      49.198  25.993   2.359  1.00  0.00      LA0  C
ATOM    488  O   GLY A  54      48.378  26.446   1.571  1.00  0.00      LA0  O
ATOM    489  N   ASP A  55      50.446  26.450   2.483  1.00  0.00      LA0  N
ATOM    490  H   ASP A  55      51.105  26.054   3.126  1.00  0.00      LA0  H
ATOM    491  CA  ASP A  55      50.872  27.478   1.536  1.00  0.00      LA0  C
ATOM    492  CB  ASP A  55      51.722  28.558   2.200  1.00  0.00      LA0  C
ATOM    493  CG  ASP A  55      50.924  29.437   3.144  1.00  0.00      LA0  C
ATOM    494  OD1 ASP A  55      49.718  29.251   3.300  1.00  0.00      LA0  O
ATOM    495  OD2 ASP A  55      51.518  30.346   3.714  1.00  0.00      LA0  O
ATOM    496  C   ASP A  55      51.660  26.844   0.426  1.00  0.00      LA0  C
ATOM    497  O   ASP A  55      52.259  25.790   0.601  1.00  0.00      LA0  O
ATOM    498  N   ASP A  56      51.606  27.482  -0.740  1.00  0.00      LA0  N
ATOM    499  H   ASP A  56      51.219  28.394  -0.889  1.00  0.00      LA0  H
ATOM    500  CA  ASP A  56      52.327  26.842  -1.827  1.00  0.00      LA0  C
ATOM    501  CB  ASP A  56      51.583  26.955  -3.166  1.00  0.00      LA0  C
ATOM    502  CG  ASP A  56      51.362  28.386  -3.608  1.00  0.00      LA0  C
ATOM    503  OD1 ASP A  56      50.788  29.176  -2.861  1.00  0.00      LA0  O
ATOM    504  OD2 ASP A  56      51.706  28.705  -4.739  1.00  0.00      LA0  O
ATOM    505  C   ASP A  56      53.750  27.315  -1.930  1.00  0.00      LA0  C
ATOM    506  O   ASP A  56      54.150  28.352  -1.414  1.00  0.00      LA0  O
ATOM    507  N   CYS A  57      54.510  26.472  -2.626  1.00  0.00      LA0  N
ATOM    508  H   CYS A  57      54.147  25.577  -2.891  1.00  0.00      LA0  H
ATOM    509  CA  CYS A  57      55.888  26.880  -2.854  1.00  0.00      LA0  C
ATOM    510  CB  CYS A  57      56.783  26.375  -1.720  1.00  0.00      LA0  C
ATOM    511  SG  CYS A  57      56.552  24.615  -1.362  1.00  0.00      LA0  S
ATOM    512  C   CYS A  57      56.413  26.451  -4.202  1.00  0.00      LA0  C
ATOM    513  O   CYS A  57      57.614  26.420  -4.426  1.00  0.00      LA0  O
ATOM    514  N   ALA A  58      55.454  26.097  -5.073  1.00  0.00      LA0  N
ATOM    515  H   ALA A  58      54.480  26.209  -4.876  1.00  0.00      LA0  H
ATOM    516  CA  ALA A  58      55.832  25.618  -6.397  1.00  0.00      LA0  C
ATOM    517  CB  ALA A  58      56.395  24.198  -6.330  1.00  0.00      LA0  C
ATOM    518  C   ALA A  58      54.625  25.599  -7.304  1.00  0.00      LA0  C
ATOM    519  O   ALA A  58      53.496  25.439  -6.847  1.00  0.00      LA0  O
ATOM    520  N   VAL A  59      54.910  25.766  -8.597  1.00  0.00      LA0  N
ATOM    521  H   VAL A  59      55.862  25.971  -8.841  1.00  0.00      LA0  H
ATOM    522  CA  VAL A  59      53.846  25.689  -9.599  1.00  0.00      LA0  C
ATOM    523  CB  VAL A  59      53.854  26.980 -10.442  1.00  0.00      LA0  C
ATOM    524  CG1 VAL A  59      52.757  27.015 -11.509  1.00  0.00      LA0  C
ATOM    525  CG2 VAL A  59      53.763  28.216  -9.544  1.00  0.00      LA0  C
ATOM    526  C   VAL A  59      53.997  24.448 -10.472  1.00  0.00      LA0  C
ATOM    527  O   VAL A  59      55.091  24.065 -10.861  1.00  0.00      LA0  O
ATOM    528  N   ALA A  60      52.853  23.819 -10.770  1.00  0.00      LA0  N
ATOM    529  H   ALA A  60      51.983  24.143 -10.397  1.00  0.00      LA0  H
ATOM    530  CA  ALA A  60      52.904  22.751 -11.766  1.00  0.00      LA0  C
ATOM    531  CB  ALA A  60      52.270  21.469 -11.222  1.00  0.00      LA0  C
ATOM    532  C   ALA A  60      52.181  23.163 -13.032  1.00  0.00      LA0  C
ATOM    533  O   ALA A  60      50.955  23.136 -13.098  1.00  0.00      LA0  O
ATOM    534  N   GLU A  61      52.996  23.574 -14.012  1.00  0.00      LA0  N
ATOM    535  H   GLU A  61      53.986  23.450 -13.918  1.00  0.00      LA0  H
ATOM    536  CA  GLU A  61      52.436  24.039 -15.281  1.00  0.00      LA0  C
ATOM    537  CB  GLU A  61      53.365  25.039 -15.964  1.00  0.00      LA0  C
ATOM    538  CG  GLU A  61      53.736  26.260 -15.125  1.00  0.00      LA0  C
ATOM    539  CD  GLU A  61      54.664  27.142 -15.934  1.00  0.00      LA0  C
ATOM    540  OE1 GLU A  61      55.818  26.763 -16.127  1.00  0.00      LA0  O
ATOM    541  OE2 GLU A  61      54.230  28.205 -16.374  1.00  0.00      LA0  O
ATOM    542  C   GLU A  61      52.212  22.904 -16.252  1.00  0.00      LA0  C
ATOM    543  O   GLU A  61      53.057  22.032 -16.423  1.00  0.00      LA0  O
ATOM    544  N   SER A  62      51.051  22.950 -16.904  1.00  0.00      LA0  N
ATOM    545  H   SER A  62      50.375  23.670 -16.745  1.00  0.00      LA0  H
ATOM    546  CA  SER A  62      50.807  21.922 -17.904  1.00  0.00      LA0  C
ATOM    547  CB  SER A  62      49.622  21.054 -17.470  1.00  0.00      LA0  C
ATOM    548  OG  SER A  62      48.376  21.734 -17.688  1.00  0.00      LA0  O
ATOM    549  HG  SER A  62      47.747  21.034 -17.835  1.00  0.00      LA0  H
ATOM    550  C   SER A  62      50.603  22.514 -19.286  1.00  0.00      LA0  C
ATOM    551  O   SER A  62      50.729  23.713 -19.496  1.00  0.00      LA0  O
ATOM    552  N   VAL A  63      50.206  21.632 -20.216  1.00  0.00      LA0  N
ATOM    553  H   VAL A  63      50.244  20.654 -20.006  1.00  0.00      LA0  H
ATOM    554  CA  VAL A  63      49.740  22.104 -21.523  1.00  0.00      LA0  C
ATOM    555  CB  VAL A  63      49.665  20.922 -22.505  1.00  0.00      LA0  C
ATOM    556  CG1 VAL A  63      51.052  20.338 -22.780  1.00  0.00      LA0  C
ATOM    557  CG2 VAL A  63      48.681  19.843 -22.033  1.00  0.00      LA0  C
ATOM    558  C   VAL A  63      48.408  22.859 -21.527  1.00  0.00      LA0  C
ATOM    559  O   VAL A  63      47.896  23.236 -22.573  1.00  0.00      LA0  O
ATOM    560  N   LYS A  64      47.834  23.012 -20.324  1.00  0.00      LA0  N
ATOM    561  H   LYS A  64      48.331  22.773 -19.491  1.00  0.00      LA0  H
ATOM    562  CA  LYS A  64      46.414  23.340 -20.271  1.00  0.00      LA0  C
ATOM    563  CB  LYS A  64      45.684  22.009 -20.083  1.00  0.00      LA0  C
ATOM    564  CG  LYS A  64      44.160  21.938 -20.057  1.00  0.00      LA0  C
ATOM    565  CD  LYS A  64      43.773  20.473 -19.826  1.00  0.00      LA0  C
ATOM    566  CE  LYS A  64      42.276  20.179 -19.764  1.00  0.00      LA0  C
ATOM    567  NZ  LYS A  64      41.658  20.919 -18.659  1.00  0.00      LA0  N
ATOM    568  HZ1 LYS A  64      40.622  20.789 -18.696  1.00  0.00      LA0  H
ATOM    569  HZ2 LYS A  64      42.057  20.650 -17.735  1.00  0.00      LA0  H
ATOM    570  HZ3 LYS A  64      41.740  21.943 -18.844  1.00  0.00      LA0  H
ATOM    571  C   LYS A  64      46.083  24.356 -19.188  1.00  0.00      LA0  C
ATOM    572  O   LYS A  64      45.314  25.290 -19.376  1.00  0.00      LA0  O
ATOM    573  N   ALA A  65      46.707  24.126 -18.026  1.00  0.00      LA0  N
ATOM    574  H   ALA A  65      47.383  23.391 -17.921  1.00  0.00      LA0  H
ATOM    575  CA  ALA A  65      46.466  24.988 -16.874  1.00  0.00      LA0  C
ATOM    576  CB  ALA A  65      45.126  24.641 -16.208  1.00  0.00      LA0  C
ATOM    577  C   ALA A  65      47.602  24.772 -15.898  1.00  0.00      LA0  C
ATOM    578  O   ALA A  65      48.599  24.157 -16.243  1.00  0.00      LA0  O
ATOM    579  N   ALA A  66      47.421  25.262 -14.668  1.00  0.00      LA0  N
ATOM    580  H   ALA A  66      46.633  25.807 -14.388  1.00  0.00      LA0  H
ATOM    581  CA  ALA A  66      48.436  24.920 -13.682  1.00  0.00      LA0  C
ATOM    582  CB  ALA A  66      49.457  26.052 -13.547  1.00  0.00      LA0  C
ATOM    583  C   ALA A  66      47.778  24.664 -12.348  1.00  0.00      LA0  C
ATOM    584  O   ALA A  66      46.754  25.263 -12.032  1.00  0.00      LA0  O
ATOM    585  N   SER A  67      48.380  23.748 -11.584  1.00  0.00      LA0  N
ATOM    586  H   SER A  67      49.236  23.324 -11.891  1.00  0.00      LA0  H
ATOM    587  CA  SER A  67      47.948  23.724 -10.191  1.00  0.00      LA0  C
ATOM    588  CB  SER A  67      47.596  22.321  -9.670  1.00  0.00      LA0  C
ATOM    589  OG  SER A  67      46.782  22.416  -8.482  1.00  0.00      LA0  O
ATOM    590  HG  SER A  67      47.362  22.214  -7.728  1.00  0.00      LA0  H
ATOM    591  C   SER A  67      49.046  24.310  -9.355  1.00  0.00      LA0  C
ATOM    592  O   SER A  67      50.225  24.189  -9.669  1.00  0.00      LA0  O
ATOM    593  N   ASP A  68      48.600  24.957  -8.278  1.00  0.00      LA0  N
ATOM    594  H   ASP A  68      47.635  25.130  -8.093  1.00  0.00      LA0  H
ATOM    595  CA  ASP A  68      49.558  25.334  -7.250  1.00  0.00      LA0  C
ATOM    596  CB  ASP A  68      48.922  26.205  -6.162  1.00  0.00      LA0  C
ATOM    597  CG  ASP A  68      47.953  27.276  -6.655  1.00  0.00      LA0  C
ATOM    598  OD1 ASP A  68      48.166  28.446  -6.352  1.00  0.00      LA0  O
ATOM    599  OD2 ASP A  68      46.949  26.960  -7.293  1.00  0.00      LA0  O
ATOM    600  C   ASP A  68      50.019  24.053  -6.602  1.00  0.00      LA0  C
ATOM    601  O   ASP A  68      49.378  23.018  -6.752  1.00  0.00      LA0  O
ATOM    602  N   ILE A  69      51.141  24.144  -5.894  1.00  0.00      LA0  N
ATOM    603  H   ILE A  69      51.721  24.961  -5.925  1.00  0.00      LA0  H
ATOM    604  CA  ILE A  69      51.465  22.979  -5.086  1.00  0.00      LA0  C
ATOM    605  CB  ILE A  69      52.755  22.301  -5.579  1.00  0.00      LA0  C
ATOM    606  CG2 ILE A  69      52.965  20.947  -4.892  1.00  0.00      LA0  C
ATOM    607  CG1 ILE A  69      52.730  22.143  -7.106  1.00  0.00      LA0  C
ATOM    608  CD1 ILE A  69      54.077  21.797  -7.732  1.00  0.00      LA0  C
ATOM    609  C   ILE A  69      51.522  23.389  -3.631  1.00  0.00      LA0  C
ATOM    610  O   ILE A  69      52.568  23.730  -3.086  1.00  0.00      LA0  O
ATOM    611  N   TYR A  70      50.318  23.392  -3.033  1.00  0.00      LA0  N
ATOM    612  H   TYR A  70      49.510  23.018  -3.497  1.00  0.00      LA0  H
ATOM    613  CA  TYR A  70      50.271  23.766  -1.622  1.00  0.00      LA0  C
ATOM    614  CB  TYR A  70      48.837  24.081  -1.158  1.00  0.00      LA0  C
ATOM    615  CG  TYR A  70      48.283  25.322  -1.828  1.00  0.00      LA0  C
ATOM    616  CD1 TYR A  70      48.638  26.594  -1.337  1.00  0.00      LA0  C
ATOM    617  CE1 TYR A  70      48.183  27.747  -1.998  1.00  0.00      LA0  C
ATOM    618  CD2 TYR A  70      47.418  25.181  -2.928  1.00  0.00      LA0  C
ATOM    619  CE2 TYR A  70      46.945  26.333  -3.581  1.00  0.00      LA0  C
ATOM    620  CZ  TYR A  70      47.383  27.600  -3.147  1.00  0.00      LA0  C
ATOM    621  OH  TYR A  70      47.048  28.721  -3.887  1.00  0.00      LA0  O
ATOM    622  HH  TYR A  70      46.925  28.428  -4.794  1.00  0.00      LA0  H
ATOM    623  C   TYR A  70      50.864  22.676  -0.757  1.00  0.00      LA0  C
ATOM    624  O   TYR A  70      50.436  21.532  -0.803  1.00  0.00      LA0  O
ATOM    625  N   ALA A  71      51.865  23.079   0.035  1.00  0.00      LA0  N
ATOM    626  H   ALA A  71      52.167  24.031   0.007  1.00  0.00      LA0  H
ATOM    627  CA  ALA A  71      52.373  22.184   1.069  1.00  0.00      LA0  C
ATOM    628  CB  ALA A  71      53.813  22.544   1.433  1.00  0.00      LA0  C
ATOM    629  C   ALA A  71      51.527  22.289   2.321  1.00  0.00      LA0  C
ATOM    630  O   ALA A  71      51.537  23.289   3.023  1.00  0.00      LA0  O
ATOM    631  N   PRO A  72      50.745  21.218   2.572  1.00  0.00      LA0  N
ATOM    632  CD  PRO A  72      50.651  19.999   1.779  1.00  0.00      LA0  C
ATOM    633  CA  PRO A  72      49.769  21.255   3.664  1.00  0.00      LA0  C
ATOM    634  CB  PRO A  72      49.075  19.895   3.525  1.00  0.00      LA0  C
ATOM    635  CG  PRO A  72      49.245  19.497   2.063  1.00  0.00      LA0  C
ATOM    636  C   PRO A  72      50.255  21.593   5.078  1.00  0.00      LA0  C
ATOM    637  O   PRO A  72      49.490  22.100   5.886  1.00  0.00      LA0  O
ATOM    638  N   VAL A  73      51.528  21.287   5.366  1.00  0.00      LA0  N
ATOM    639  H   VAL A  73      52.173  21.032   4.650  1.00  0.00      LA0  H
ATOM    640  CA  VAL A  73      52.020  21.678   6.693  1.00  0.00      LA0  C
ATOM    641  CB  VAL A  73      52.738  20.514   7.387  1.00  0.00      LA0  C
ATOM    642  CG1 VAL A  73      51.749  19.477   7.912  1.00  0.00      LA0  C
ATOM    643  CG2 VAL A  73      53.803  19.889   6.483  1.00  0.00      LA0  C
ATOM    644  C   VAL A  73      52.949  22.869   6.591  1.00  0.00      LA0  C
ATOM    645  O   VAL A  73      53.477  23.142   5.520  1.00  0.00      LA0  O
ATOM    646  N   SER A  74      53.139  23.551   7.730  1.00  0.00      LA0  N
ATOM    647  H   SER A  74      52.756  23.248   8.607  1.00  0.00      LA0  H
ATOM    648  CA  SER A  74      54.163  24.590   7.691  1.00  0.00      LA0  C
ATOM    649  CB  SER A  74      54.009  25.590   8.844  1.00  0.00      LA0  C
ATOM    650  OG  SER A  74      52.641  25.977   9.024  1.00  0.00      LA0  O
ATOM    651  HG  SER A  74      52.245  25.222   9.461  1.00  0.00      LA0  H
ATOM    652  C   SER A  74      55.549  23.980   7.734  1.00  0.00      LA0  C
ATOM    653  O   SER A  74      55.727  22.824   8.106  1.00  0.00      LA0  O
ATOM    654  N   GLY A  75      56.528  24.801   7.350  1.00  0.00      LA0  N
ATOM    655  H   GLY A  75      56.331  25.704   6.963  1.00  0.00      LA0  H
ATOM    656  CA  GLY A  75      57.880  24.308   7.552  1.00  0.00      LA0  C
ATOM    657  C   GLY A  75      58.793  24.557   6.379  1.00  0.00      LA0  C
ATOM    658  O   GLY A  75      58.507  25.337   5.477  1.00  0.00      LA0  O
ATOM    659  N   GLU A  76      59.929  23.867   6.488  1.00  0.00      LA0  N
ATOM    660  H   GLU A  76      59.944  23.104   7.135  1.00  0.00      LA0  H
ATOM    661  CA  GLU A  76      61.104  24.138   5.668  1.00  0.00      LA0  C
ATOM    662  CB  GLU A  76      62.291  24.081   6.628  1.00  0.00      LA0  C
ATOM    663  CG  GLU A  76      63.707  24.341   6.109  1.00  0.00      LA0  C
ATOM    664  CD  GLU A  76      64.659  24.058   7.260  1.00  0.00      LA0  C
ATOM    665  OE1 GLU A  76      64.609  24.753   8.274  1.00  0.00      LA0  O
ATOM    666  OE2 GLU A  76      65.398  23.079   7.209  1.00  0.00      LA0  O
ATOM    667  C   GLU A  76      61.225  23.114   4.558  1.00  0.00      LA0  C
ATOM    668  O   GLU A  76      61.099  21.914   4.778  1.00  0.00      LA0  O
ATOM    669  N   ILE A  77      61.471  23.614   3.346  1.00  0.00      LA0  N
ATOM    670  H   ILE A  77      61.592  24.601   3.237  1.00  0.00      LA0  H
ATOM    671  CA  ILE A  77      61.689  22.664   2.259  1.00  0.00      LA0  C
ATOM    672  CB  ILE A  77      61.458  23.315   0.887  1.00  0.00      LA0  C
ATOM    673  CG2 ILE A  77      61.541  22.272  -0.234  1.00  0.00      LA0  C
ATOM    674  CG1 ILE A  77      60.152  24.116   0.840  1.00  0.00      LA0  C
ATOM    675  CD1 ILE A  77      58.891  23.282   1.069  1.00  0.00      LA0  C
ATOM    676  C   ILE A  77      63.090  22.094   2.343  1.00  0.00      LA0  C
ATOM    677  O   ILE A  77      64.071  22.820   2.268  1.00  0.00      LA0  O
ATOM    678  N   VAL A  78      63.139  20.772   2.527  1.00  0.00      LA0  N
ATOM    679  H   VAL A  78      62.290  20.244   2.553  1.00  0.00      LA0  H
ATOM    680  CA  VAL A  78      64.469  20.180   2.646  1.00  0.00      LA0  C
ATOM    681  CB  VAL A  78      64.582  19.298   3.895  1.00  0.00      LA0  C
ATOM    682  CG1 VAL A  78      64.627  20.178   5.143  1.00  0.00      LA0  C
ATOM    683  CG2 VAL A  78      63.493  18.221   3.965  1.00  0.00      LA0  C
ATOM    684  C   VAL A  78      64.970  19.447   1.418  1.00  0.00      LA0  C
ATOM    685  O   VAL A  78      66.163  19.246   1.236  1.00  0.00      LA0  O
ATOM    686  N   ALA A  79      64.010  19.047   0.573  1.00  0.00      LA0  N
ATOM    687  H   ALA A  79      63.039  19.223   0.739  1.00  0.00      LA0  H
ATOM    688  CA  ALA A  79      64.438  18.341  -0.630  1.00  0.00      LA0  C
ATOM    689  CB  ALA A  79      64.530  16.832  -0.380  1.00  0.00      LA0  C
ATOM    690  C   ALA A  79      63.448  18.575  -1.739  1.00  0.00      LA0  C
ATOM    691  O   ALA A  79      62.283  18.851  -1.483  1.00  0.00      LA0  O
ATOM    692  N   VAL A  80      63.950  18.446  -2.968  1.00  0.00      LA0  N
ATOM    693  H   VAL A  80      64.904  18.188  -3.125  1.00  0.00      LA0  H
ATOM    694  CA  VAL A  80      63.041  18.481  -4.108  1.00  0.00      LA0  C
ATOM    695  CB  VAL A  80      63.222  19.756  -4.944  1.00  0.00      LA0  C
ATOM    696  CG1 VAL A  80      62.669  20.966  -4.201  1.00  0.00      LA0  C
ATOM    697  CG2 VAL A  80      64.670  19.966  -5.402  1.00  0.00      LA0  C
ATOM    698  C   VAL A  80      63.291  17.262  -4.958  1.00  0.00      LA0  C
ATOM    699  O   VAL A  80      64.277  16.565  -4.764  1.00  0.00      LA0  O
ATOM    700  N   ASN A  81      62.377  17.044  -5.902  1.00  0.00      LA0  N
ATOM    701  H   ASN A  81      61.566  17.630  -5.975  1.00  0.00      LA0  H
ATOM    702  CA  ASN A  81      62.677  16.050  -6.926  1.00  0.00      LA0  C
ATOM    703  CB  ASN A  81      61.383  15.353  -7.333  1.00  0.00      LA0  C
ATOM    704  CG  ASN A  81      61.612  14.216  -8.311  1.00  0.00      LA0  C
ATOM    705  OD1 ASN A  81      62.691  13.997  -8.843  1.00  0.00      LA0  O
ATOM    706  ND2 ASN A  81      60.518  13.476  -8.503  1.00  0.00      LA0  N
ATOM    707 HD21 ASN A  81      59.663  13.760  -8.065  1.00  0.00      LA0  H
ATOM    708 HD22 ASN A  81      60.499  12.642  -9.055  1.00  0.00      LA0  H
ATOM    709  C   ASN A  81      63.343  16.732  -8.102  1.00  0.00      LA0  C
ATOM    710  O   ASN A  81      62.691  17.193  -9.032  1.00  0.00      LA0  O
ATOM    711  N   ASP A  82      64.673  16.816  -7.987  1.00  0.00      LA0  N
ATOM    712  H   ASP A  82      65.161  16.313  -7.267  1.00  0.00      LA0  H
ATOM    713  CA  ASP A  82      65.481  17.534  -8.979  1.00  0.00      LA0  C
ATOM    714  CB  ASP A  82      66.972  17.389  -8.638  1.00  0.00      LA0  C
ATOM    715  CG  ASP A  82      67.319  15.928  -8.411  1.00  0.00      LA0  C
ATOM    716  OD1 ASP A  82      67.658  15.245  -9.373  1.00  0.00      LA0  O
ATOM    717  OD2 ASP A  82      67.200  15.469  -7.278  1.00  0.00      LA0  O
ATOM    718  C   ASP A  82      65.195  17.159 -10.426  1.00  0.00      LA0  C
ATOM    719  O   ASP A  82      65.005  18.011 -11.291  1.00  0.00      LA0  O
ATOM    720  N   ALA A  83      65.087  15.835 -10.624  1.00  0.00      LA0  N
ATOM    721  H   ALA A  83      65.472  15.266  -9.892  1.00  0.00      LA0  H
ATOM    722  CA  ALA A  83      64.738  15.270 -11.928  1.00  0.00      LA0  C
ATOM    723  CB  ALA A  83      64.462  13.772 -11.798  1.00  0.00      LA0  C
ATOM    724  C   ALA A  83      63.569  15.908 -12.665  1.00  0.00      LA0  C
ATOM    725  O   ALA A  83      63.529  15.944 -13.888  1.00  0.00      LA0  O
ATOM    726  N   LEU A  84      62.612  16.439 -11.883  1.00  0.00      LA0  N
ATOM    727  H   LEU A  84      62.721  16.433 -10.887  1.00  0.00      LA0  H
ATOM    728  CA  LEU A  84      61.455  17.065 -12.529  1.00  0.00      LA0  C
ATOM    729  CB  LEU A  84      60.406  17.490 -11.505  1.00  0.00      LA0  C
ATOM    730  CG  LEU A  84      59.802  16.318 -10.735  1.00  0.00      LA0  C
ATOM    731  CD1 LEU A  84      58.800  16.804  -9.693  1.00  0.00      LA0  C
ATOM    732  CD2 LEU A  84      59.192  15.263 -11.657  1.00  0.00      LA0  C
ATOM    733  C   LEU A  84      61.748  18.229 -13.462  1.00  0.00      LA0  C
ATOM    734  O   LEU A  84      60.955  18.555 -14.336  1.00  0.00      LA0  O
ATOM    735  N   SER A  85      62.931  18.827 -13.255  1.00  0.00      LA0  N
ATOM    736  H   SER A  85      63.515  18.549 -12.492  1.00  0.00      LA0  H
ATOM    737  CA  SER A  85      63.380  19.862 -14.186  1.00  0.00      LA0  C
ATOM    738  CB  SER A  85      64.719  20.428 -13.711  1.00  0.00      LA0  C
ATOM    739  OG  SER A  85      64.694  20.590 -12.285  1.00  0.00      LA0  O
ATOM    740  HG  SER A  85      65.019  19.767 -11.925  1.00  0.00      LA0  H
ATOM    741  C   SER A  85      63.491  19.381 -15.627  1.00  0.00      LA0  C
ATOM    742  O   SER A  85      62.958  19.966 -16.563  1.00  0.00      LA0  O
ATOM    743  N   ASP A  86      64.205  18.256 -15.739  1.00  0.00      LA0  N
ATOM    744  H   ASP A  86      64.677  17.849 -14.956  1.00  0.00      LA0  H
ATOM    745  CA  ASP A  86      64.487  17.701 -17.060  1.00  0.00      LA0  C
ATOM    746  CB  ASP A  86      65.847  16.990 -17.048  1.00  0.00      LA0  C
ATOM    747  CG  ASP A  86      66.946  17.931 -16.581  1.00  0.00      LA0  C
ATOM    748  OD1 ASP A  86      67.038  18.182 -15.378  1.00  0.00      LA0  O
ATOM    749  OD2 ASP A  86      67.710  18.407 -17.419  1.00  0.00      LA0  O
ATOM    750  C   ASP A  86      63.403  16.762 -17.553  1.00  0.00      LA0  C
ATOM    751  O   ASP A  86      63.248  16.495 -18.741  1.00  0.00      LA0  O
ATOM    752  N   SER A  87      62.634  16.263 -16.578  1.00  0.00      LA0  N
ATOM    753  H   SER A  87      62.882  16.407 -15.621  1.00  0.00      LA0  H
ATOM    754  CA  SER A  87      61.524  15.386 -16.935  1.00  0.00      LA0  C
ATOM    755  CB  SER A  87      62.015  13.935 -16.927  1.00  0.00      LA0  C
ATOM    756  OG  SER A  87      63.227  13.846 -17.695  1.00  0.00      LA0  O
ATOM    757  HG  SER A  87      63.128  14.498 -18.387  1.00  0.00      LA0  H
ATOM    758  C   SER A  87      60.287  15.605 -16.069  1.00  0.00      LA0  C
ATOM    759  O   SER A  87      60.056  14.958 -15.051  1.00  0.00      LA0  O
ATOM    760  N   PRO A  88      59.486  16.613 -16.492  1.00  0.00      LA0  N
ATOM    761  CD  PRO A  88      59.694  17.470 -17.658  1.00  0.00      LA0  C
ATOM    762  CA  PRO A  88      58.296  16.973 -15.712  1.00  0.00      LA0  C
ATOM    763  CB  PRO A  88      57.926  18.334 -16.310  1.00  0.00      LA0  C
ATOM    764  CG  PRO A  88      58.413  18.284 -17.758  1.00  0.00      LA0  C
ATOM    765  C   PRO A  88      57.165  15.950 -15.763  1.00  0.00      LA0  C
ATOM    766  O   PRO A  88      56.397  15.780 -14.819  1.00  0.00      LA0  O
ATOM    767  N   GLU A  89      57.084  15.274 -16.918  1.00  0.00      LA0  N
ATOM    768  H   GLU A  89      57.822  15.347 -17.595  1.00  0.00      LA0  H
ATOM    769  CA  GLU A  89      56.011  14.314 -17.177  1.00  0.00      LA0  C
ATOM    770  CB  GLU A  89      56.090  13.815 -18.631  1.00  0.00      LA0  C
ATOM    771  CG  GLU A  89      57.220  12.825 -18.971  1.00  0.00      LA0  C
ATOM    772  CD  GLU A  89      58.560  13.349 -18.492  1.00  0.00      LA0  C
ATOM    773  OE1 GLU A  89      59.026  14.365 -19.000  1.00  0.00      LA0  O
ATOM    774  OE2 GLU A  89      59.096  12.786 -17.546  1.00  0.00      LA0  O
ATOM    775  C   GLU A  89      55.905  13.171 -16.178  1.00  0.00      LA0  C
ATOM    776  O   GLU A  89      54.836  12.609 -15.964  1.00  0.00      LA0  O
ATOM    777  N   LEU A  90      57.040  12.914 -15.499  1.00  0.00      LA0  N
ATOM    778  H   LEU A  90      57.896  13.240 -15.914  1.00  0.00      LA0  H
ATOM    779  CA  LEU A  90      57.044  11.997 -14.355  1.00  0.00      LA0  C
ATOM    780  CB  LEU A  90      58.351  12.093 -13.568  1.00  0.00      LA0  C
ATOM    781  CG  LEU A  90      59.596  11.660 -14.344  1.00  0.00      LA0  C
ATOM    782  CD1 LEU A  90      60.870  11.915 -13.538  1.00  0.00      LA0  C
ATOM    783  CD2 LEU A  90      59.502  10.210 -14.824  1.00  0.00      LA0  C
ATOM    784  C   LEU A  90      55.875  12.148 -13.392  1.00  0.00      LA0  C
ATOM    785  O   LEU A  90      55.330  11.175 -12.878  1.00  0.00      LA0  O
ATOM    786  N   VAL A  91      55.487  13.419 -13.188  1.00  0.00      LA0  N
ATOM    787  H   VAL A  91      55.951  14.161 -13.679  1.00  0.00      LA0  H
ATOM    788  CA  VAL A  91      54.315  13.658 -12.344  1.00  0.00      LA0  C
ATOM    789  CB  VAL A  91      54.140  15.158 -12.063  1.00  0.00      LA0  C
ATOM    790  CG1 VAL A  91      52.966  15.438 -11.121  1.00  0.00      LA0  C
ATOM    791  CG2 VAL A  91      55.424  15.746 -11.484  1.00  0.00      LA0  C
ATOM    792  C   VAL A  91      53.033  13.039 -12.887  1.00  0.00      LA0  C
ATOM    793  O   VAL A  91      52.271  12.417 -12.164  1.00  0.00      LA0  O
ATOM    794  N   ASN A  92      52.837  13.208 -14.203  1.00  0.00      LA0  N
ATOM    795  H   ASN A  92      53.540  13.630 -14.778  1.00  0.00      LA0  H
ATOM    796  CA  ASN A  92      51.641  12.606 -14.803  1.00  0.00      LA0  C
ATOM    797  CB  ASN A  92      51.403  13.069 -16.243  1.00  0.00      LA0  C
ATOM    798  CG  ASN A  92      51.185  14.563 -16.298  1.00  0.00      LA0  C
ATOM    799  OD1 ASN A  92      52.122  15.336 -16.438  1.00  0.00      LA0  O
ATOM    800  ND2 ASN A  92      49.910  14.947 -16.210  1.00  0.00      LA0  N
ATOM    801 HD21 ASN A  92      49.179  14.286 -16.019  1.00  0.00      LA0  H
ATOM    802 HD22 ASN A  92      49.661  15.909 -16.332  1.00  0.00      LA0  H
ATOM    803  C   ASN A  92      51.632  11.090 -14.783  1.00  0.00      LA0  C
ATOM    804  O   ASN A  92      50.589  10.453 -14.740  1.00  0.00      LA0  O
ATOM    805  N   SER A  93      52.846  10.523 -14.802  1.00  0.00      LA0  N
ATOM    806  H   SER A  93      53.690  11.047 -14.947  1.00  0.00      LA0  H
ATOM    807  CA  SER A  93      52.888   9.073 -14.632  1.00  0.00      LA0  C
ATOM    808  CB  SER A  93      54.214   8.530 -15.164  1.00  0.00      LA0  C
ATOM    809  OG  SER A  93      55.238   9.522 -15.019  1.00  0.00      LA0  O
ATOM    810  HG  SER A  93      55.412   9.613 -14.085  1.00  0.00      LA0  H
ATOM    811  C   SER A  93      52.622   8.586 -13.216  1.00  0.00      LA0  C
ATOM    812  O   SER A  93      51.947   7.589 -12.994  1.00  0.00      LA0  O
ATOM    813  N   GLU A  94      53.208   9.328 -12.265  1.00  0.00      LA0  N
ATOM    814  H   GLU A  94      53.719  10.155 -12.502  1.00  0.00      LA0  H
ATOM    815  CA  GLU A  94      53.125   8.878 -10.877  1.00  0.00      LA0  C
ATOM    816  CB  GLU A  94      54.367   8.099 -10.457  1.00  0.00      LA0  C
ATOM    817  CG  GLU A  94      54.736   6.792 -11.147  1.00  0.00      LA0  C
ATOM    818  CD  GLU A  94      56.032   6.347 -10.508  1.00  0.00      LA0  C
ATOM    819  OE1 GLU A  94      55.988   5.781  -9.419  1.00  0.00      LA0  O
ATOM    820  OE2 GLU A  94      57.088   6.627 -11.066  1.00  0.00      LA0  O
ATOM    821  C   GLU A  94      53.028  10.021  -9.885  1.00  0.00      LA0  C
ATOM    822  O   GLU A  94      53.984  10.318  -9.173  1.00  0.00      LA0  O
ATOM    823  N   PRO A  95      51.838  10.650  -9.786  1.00  0.00      LA0  N
ATOM    824  CD  PRO A  95      50.572  10.315 -10.433  1.00  0.00      LA0  C
ATOM    825  CA  PRO A  95      51.757  11.838  -8.926  1.00  0.00      LA0  C
ATOM    826  CB  PRO A  95      50.358  12.372  -9.238  1.00  0.00      LA0  C
ATOM    827  CG  PRO A  95      49.556  11.148  -9.663  1.00  0.00      LA0  C
ATOM    828  C   PRO A  95      52.006  11.549  -7.450  1.00  0.00      LA0  C
ATOM    829  O   PRO A  95      52.422  12.404  -6.681  1.00  0.00      LA0  O
ATOM    830  N   TYR A  96      51.747  10.283  -7.080  1.00  0.00      LA0  N
ATOM    831  H   TYR A  96      51.387   9.636  -7.751  1.00  0.00      LA0  H
ATOM    832  CA  TYR A  96      51.982   9.911  -5.687  1.00  0.00      LA0  C
ATOM    833  CB  TYR A  96      50.910   8.925  -5.211  1.00  0.00      LA0  C
ATOM    834  CG  TYR A  96      49.527   9.515  -5.372  1.00  0.00      LA0  C
ATOM    835  CD1 TYR A  96      49.184  10.665  -4.635  1.00  0.00      LA0  C
ATOM    836  CE1 TYR A  96      47.904  11.218  -4.788  1.00  0.00      LA0  C
ATOM    837  CD2 TYR A  96      48.615   8.897  -6.252  1.00  0.00      LA0  C
ATOM    838  CE2 TYR A  96      47.330   9.447  -6.396  1.00  0.00      LA0  C
ATOM    839  CZ  TYR A  96      46.994  10.604  -5.666  1.00  0.00      LA0  C
ATOM    840  OH  TYR A  96      45.743  11.167  -5.814  1.00  0.00      LA0  O
ATOM    841  HH  TYR A  96      45.106  10.457  -5.915  1.00  0.00      LA0  H
ATOM    842  C   TYR A  96      53.364   9.361  -5.365  1.00  0.00      LA0  C
ATOM    843  O   TYR A  96      53.718   9.185  -4.197  1.00  0.00      LA0  O
ATOM    844  N   ALA A  97      54.110   9.046  -6.434  1.00  0.00      LA0  N
ATOM    845  H   ALA A  97      53.862   9.324  -7.364  1.00  0.00      LA0  H
ATOM    846  CA  ALA A  97      55.345   8.307  -6.189  1.00  0.00      LA0  C
ATOM    847  CB  ALA A  97      55.151   6.816  -6.482  1.00  0.00      LA0  C
ATOM    848  C   ALA A  97      56.549   8.900  -6.905  1.00  0.00      LA0  C
ATOM    849  O   ALA A  97      57.124   9.853  -6.400  1.00  0.00      LA0  O
ATOM    850  N   GLY A  98      56.912   8.353  -8.080  1.00  0.00      LA0  N
ATOM    851  H   GLY A  98      56.472   7.549  -8.495  1.00  0.00      LA0  H
ATOM    852  CA  GLY A  98      58.085   8.891  -8.778  1.00  0.00      LA0  C
ATOM    853  C   GLY A  98      58.019  10.376  -9.100  1.00  0.00      LA0  C
ATOM    854  O   GLY A  98      58.998  11.110  -9.024  1.00  0.00      LA0  O
ATOM    855  N   GLY A  99      56.793  10.807  -9.421  1.00  0.00      LA0  N
ATOM    856  H   GLY A  99      56.018  10.175  -9.445  1.00  0.00      LA0  H
ATOM    857  CA  GLY A  99      56.599  12.240  -9.612  1.00  0.00      LA0  C
ATOM    858  C   GLY A  99      56.208  12.999  -8.354  1.00  0.00      LA0  C
ATOM    859  O   GLY A  99      55.424  13.941  -8.389  1.00  0.00      LA0  O
ATOM    860  N   TRP A 100      56.813  12.573  -7.229  1.00  0.00      LA0  N
ATOM    861  H   TRP A 100      57.408  11.770  -7.249  1.00  0.00      LA0  H
ATOM    862  CA  TRP A 100      56.739  13.422  -6.040  1.00  0.00      LA0  C
ATOM    863  CB  TRP A 100      57.333  12.714  -4.810  1.00  0.00      LA0  C
ATOM    864  CG  TRP A 100      58.840  12.550  -4.899  1.00  0.00      LA0  C
ATOM    865  CD2 TRP A 100      59.858  13.320  -4.220  1.00  0.00      LA0  C
ATOM    866  CE2 TRP A 100      61.133  12.795  -4.622  1.00  0.00      LA0  C
ATOM    867  CE3 TRP A 100      59.802  14.405  -3.319  1.00  0.00      LA0  C
ATOM    868  CD1 TRP A 100      59.551  11.611  -5.663  1.00  0.00      LA0  C
ATOM    869  NE1 TRP A 100      60.894  11.750  -5.506  1.00  0.00      LA0  N
ATOM    870  HE1 TRP A 100      61.577  11.213  -5.961  1.00  0.00      LA0  H
ATOM    871  CZ2 TRP A 100      62.321  13.357  -4.108  1.00  0.00      LA0  C
ATOM    872  CZ3 TRP A 100      60.998  14.959  -2.814  1.00  0.00      LA0  C
ATOM    873  CH2 TRP A 100      62.249  14.439  -3.205  1.00  0.00      LA0  C
ATOM    874  C   TRP A 100      57.440  14.740  -6.299  1.00  0.00      LA0  C
ATOM    875  O   TRP A 100      58.338  14.805  -7.128  1.00  0.00      LA0  O
ATOM    876  N   ILE A 101      56.995  15.781  -5.593  1.00  0.00      LA0  N
ATOM    877  H   ILE A 101      56.304  15.694  -4.874  1.00  0.00      LA0  H
ATOM    878  CA  ILE A 101      57.580  17.062  -5.970  1.00  0.00      LA0  C
ATOM    879  CB  ILE A 101      56.460  18.060  -6.301  1.00  0.00      LA0  C
ATOM    880  CG2 ILE A 101      56.984  19.456  -6.653  1.00  0.00      LA0  C
ATOM    881  CG1 ILE A 101      55.620  17.462  -7.441  1.00  0.00      LA0  C
ATOM    882  CD1 ILE A 101      54.336  18.208  -7.791  1.00  0.00      LA0  C
ATOM    883  C   ILE A 101      58.608  17.576  -4.978  1.00  0.00      LA0  C
ATOM    884  O   ILE A 101      59.734  17.904  -5.337  1.00  0.00      LA0  O
ATOM    885  N   PHE A 102      58.197  17.602  -3.703  1.00  0.00      LA0  N
ATOM    886  H   PHE A 102      57.279  17.303  -3.431  1.00  0.00      LA0  H
ATOM    887  CA  PHE A 102      59.179  18.039  -2.711  1.00  0.00      LA0  C
ATOM    888  CB  PHE A 102      59.267  19.574  -2.624  1.00  0.00      LA0  C
ATOM    889  CG  PHE A 102      57.960  20.226  -2.239  1.00  0.00      LA0  C
ATOM    890  CD1 PHE A 102      57.081  20.660  -3.254  1.00  0.00      LA0  C
ATOM    891  CD2 PHE A 102      57.654  20.417  -0.875  1.00  0.00      LA0  C
ATOM    892  CE1 PHE A 102      55.887  21.314  -2.904  1.00  0.00      LA0  C
ATOM    893  CE2 PHE A 102      56.460  21.072  -0.523  1.00  0.00      LA0  C
ATOM    894  CZ  PHE A 102      55.592  21.520  -1.541  1.00  0.00      LA0  C
ATOM    895  C   PHE A 102      58.972  17.398  -1.357  1.00  0.00      LA0  C
ATOM    896  O   PHE A 102      57.988  16.709  -1.126  1.00  0.00      LA0  O
ATOM    897  N   LYS A 103      59.940  17.649  -0.474  1.00  0.00      LA0  N
ATOM    898  H   LYS A 103      60.712  18.229  -0.730  1.00  0.00      LA0  H
ATOM    899  CA  LYS A 103      59.809  17.183   0.899  1.00  0.00      LA0  C
ATOM    900  CB  LYS A 103      60.894  16.170   1.243  1.00  0.00      LA0  C
ATOM    901  CG  LYS A 103      60.481  14.733   0.950  1.00  0.00      LA0  C
ATOM    902  CD  LYS A 103      61.608  13.752   1.261  1.00  0.00      LA0  C
ATOM    903  CE  LYS A 103      61.163  12.290   1.210  1.00  0.00      LA0  C
ATOM    904  NZ  LYS A 103      60.228  11.997   2.306  1.00  0.00      LA0  N
ATOM    905  HZ1 LYS A 103      59.893  11.017   2.199  1.00  0.00      LA0  H
ATOM    906  HZ2 LYS A 103      60.698  12.083   3.238  1.00  0.00      LA0  H
ATOM    907  HZ3 LYS A 103      59.390  12.613   2.262  1.00  0.00      LA0  H
ATOM    908  C   LYS A 103      59.907  18.344   1.852  1.00  0.00      LA0  C
ATOM    909  O   LYS A 103      60.877  19.096   1.859  1.00  0.00      LA0  O
ATOM    910  N   ILE A 104      58.852  18.448   2.658  1.00  0.00      LA0  N
ATOM    911  H   ILE A 104      58.101  17.788   2.605  1.00  0.00      LA0  H
ATOM    912  CA  ILE A 104      58.880  19.473   3.685  1.00  0.00      LA0  C
ATOM    913  CB  ILE A 104      57.629  20.369   3.575  1.00  0.00      LA0  C
ATOM    914  CG2 ILE A 104      56.324  19.580   3.684  1.00  0.00      LA0  C
ATOM    915  CG1 ILE A 104      57.676  21.551   4.543  1.00  0.00      LA0  C
ATOM    916  CD1 ILE A 104      56.524  22.529   4.319  1.00  0.00      LA0  C
ATOM    917  C   ILE A 104      59.095  18.886   5.072  1.00  0.00      LA0  C
ATOM    918  O   ILE A 104      58.415  17.981   5.545  1.00  0.00      LA0  O
ATOM    919  N   LYS A 105      60.118  19.458   5.704  1.00  0.00      LA0  N
ATOM    920  H   LYS A 105      60.611  20.183   5.224  1.00  0.00      LA0  H
ATOM    921  CA  LYS A 105      60.294  19.311   7.141  1.00  0.00      LA0  C
ATOM    922  CB  LYS A 105      61.720  19.761   7.447  1.00  0.00      LA0  C
ATOM    923  CG  LYS A 105      62.136  20.057   8.888  1.00  0.00      LA0  C
ATOM    924  CD  LYS A 105      63.379  20.937   8.784  1.00  0.00      LA0  C
ATOM    925  CE  LYS A 105      63.925  21.541  10.074  1.00  0.00      LA0  C
ATOM    926  NZ  LYS A 105      64.871  22.595   9.688  1.00  0.00      LA0  N
ATOM    927  HZ1 LYS A 105      65.538  22.886  10.420  1.00  0.00      LA0  H
ATOM    928  HZ2 LYS A 105      65.389  22.354   8.812  1.00  0.00      LA0  H
ATOM    929  HZ3 LYS A 105      64.356  23.443   9.362  1.00  0.00      LA0  H
ATOM    930  C   LYS A 105      59.263  20.183   7.831  1.00  0.00      LA0  C
ATOM    931  O   LYS A 105      59.374  21.403   7.865  1.00  0.00      LA0  O
ATOM    932  N   ALA A 106      58.237  19.494   8.344  1.00  0.00      LA0  N
ATOM    933  H   ALA A 106      58.213  18.500   8.282  1.00  0.00      LA0  H
ATOM    934  CA  ALA A 106      57.188  20.253   9.018  1.00  0.00      LA0  C
ATOM    935  CB  ALA A 106      56.032  19.350   9.432  1.00  0.00      LA0  C
ATOM    936  C   ALA A 106      57.676  20.946  10.268  1.00  0.00      LA0  C
ATOM    937  O   ALA A 106      58.649  20.538  10.895  1.00  0.00      LA0  O
ATOM    938  N   SER A 107      56.935  21.997  10.615  1.00  0.00      LA0  N
ATOM    939  H   SER A 107      56.220  22.347  10.003  1.00  0.00      LA0  H
ATOM    940  CA  SER A 107      57.185  22.586  11.924  1.00  0.00      LA0  C
ATOM    941  CB  SER A 107      56.698  24.032  11.951  1.00  0.00      LA0  C
ATOM    942  OG  SER A 107      55.802  24.275  10.860  1.00  0.00      LA0  O
ATOM    943  HG  SER A 107      55.014  23.739  10.987  1.00  0.00      LA0  H
ATOM    944  C   SER A 107      56.581  21.810  13.080  1.00  0.00      LA0  C
ATOM    945  O   SER A 107      57.060  21.868  14.206  1.00  0.00      LA0  O
ATOM    946  N   ASP A 108      55.483  21.113  12.750  1.00  0.00      LA0  N
ATOM    947  H   ASP A 108      55.089  21.119  11.827  1.00  0.00      LA0  H
ATOM    948  CA  ASP A 108      54.674  20.534  13.814  1.00  0.00      LA0  C
ATOM    949  CB  ASP A 108      53.787  21.662  14.346  1.00  0.00      LA0  C
ATOM    950  CG  ASP A 108      53.082  21.434  15.668  1.00  0.00      LA0  C
ATOM    951  OD1 ASP A 108      52.910  20.303  16.104  1.00  0.00      LA0  O
ATOM    952  OD2 ASP A 108      52.639  22.420  16.250  1.00  0.00      LA0  O
ATOM    953  C   ASP A 108      53.856  19.395  13.242  1.00  0.00      LA0  C
ATOM    954  O   ASP A 108      53.532  19.365  12.061  1.00  0.00      LA0  O
ATOM    955  N   GLU A 109      53.540  18.450  14.127  1.00  0.00      LA0  N
ATOM    956  H   GLU A 109      53.762  18.633  15.086  1.00  0.00      LA0  H
ATOM    957  CA  GLU A 109      52.691  17.348  13.682  1.00  0.00      LA0  C
ATOM    958  CB  GLU A 109      53.075  16.069  14.433  1.00  0.00      LA0  C
ATOM    959  CG  GLU A 109      54.574  15.720  14.382  1.00  0.00      LA0  C
ATOM    960  CD  GLU A 109      54.956  14.955  13.124  1.00  0.00      LA0  C
ATOM    961  OE1 GLU A 109      55.010  13.731  13.171  1.00  0.00      LA0  O
ATOM    962  OE2 GLU A 109      55.253  15.555  12.095  1.00  0.00      LA0  O
ATOM    963  C   GLU A 109      51.206  17.669  13.836  1.00  0.00      LA0  C
ATOM    964  O   GLU A 109      50.335  17.147  13.151  1.00  0.00      LA0  O
ATOM    965  N   SER A 110      50.927  18.593  14.775  1.00  0.00      LA0  N
ATOM    966  H   SER A 110      51.672  19.050  15.265  1.00  0.00      LA0  H
ATOM    967  CA  SER A 110      49.534  18.951  15.064  1.00  0.00      LA0  C
ATOM    968  CB  SER A 110      49.484  19.945  16.229  1.00  0.00      LA0  C
ATOM    969  OG  SER A 110      50.090  21.185  15.852  1.00  0.00      LA0  O
ATOM    970  HG  SER A 110      51.003  21.167  16.162  1.00  0.00      LA0  H
ATOM    971  C   SER A 110      48.741  19.480  13.873  1.00  0.00      LA0  C
ATOM    972  O   SER A 110      47.523  19.344  13.760  1.00  0.00      LA0  O
ATOM    973  N   GLU A 111      49.528  20.084  12.967  1.00  0.00      LA0  N
ATOM    974  H   GLU A 111      50.495  20.145  13.212  1.00  0.00      LA0  H
ATOM    975  CA  GLU A 111      48.996  20.729  11.766  1.00  0.00      LA0  C
ATOM    976  CB  GLU A 111      50.135  21.258  10.881  1.00  0.00      LA0  C
ATOM    977  CG  GLU A 111      51.283  21.870  11.696  1.00  0.00      LA0  C
ATOM    978  CD  GLU A 111      52.136  22.818  10.881  1.00  0.00      LA0  C
ATOM    979  OE1 GLU A 111      53.363  22.744  10.941  1.00  0.00      LA0  O
ATOM    980  OE2 GLU A 111      51.569  23.677  10.222  1.00  0.00      LA0  O
ATOM    981  C   GLU A 111      48.021  19.885  10.956  1.00  0.00      LA0  C
ATOM    982  O   GLU A 111      47.053  20.385  10.387  1.00  0.00      LA0  O
ATOM    983  N   LEU A 112      48.299  18.567  10.984  1.00  0.00      LA0  N
ATOM    984  H   LEU A 112      49.107  18.278  11.504  1.00  0.00      LA0  H
ATOM    985  CA  LEU A 112      47.528  17.565  10.240  1.00  0.00      LA0  C
ATOM    986  CB  LEU A 112      47.975  16.155  10.638  1.00  0.00      LA0  C
ATOM    987  CG  LEU A 112      49.454  15.867  10.363  1.00  0.00      LA0  C
ATOM    988  CD1 LEU A 112      49.875  14.498  10.898  1.00  0.00      LA0  C
ATOM    989  CD2 LEU A 112      49.811  16.030   8.887  1.00  0.00      LA0  C
ATOM    990  C   LEU A 112      46.006  17.643  10.281  1.00  0.00      LA0  C
ATOM    991  O   LEU A 112      45.311  17.273   9.336  1.00  0.00      LA0  O
ATOM    992  N   GLU A 113      45.483  18.147  11.406  1.00  0.00      LA0  N
ATOM    993  H   GLU A 113      46.068  18.463  12.155  1.00  0.00      LA0  H
ATOM    994  CA  GLU A 113      44.018  18.124  11.438  1.00  0.00      LA0  C
ATOM    995  CB  GLU A 113      43.477  17.827  12.833  1.00  0.00      LA0  C
ATOM    996  CG  GLU A 113      44.362  16.891  13.656  1.00  0.00      LA0  C
ATOM    997  CD  GLU A 113      44.506  15.466  13.122  1.00  0.00      LA0  C
ATOM    998  OE1 GLU A 113      44.283  15.196  11.935  1.00  0.00      LA0  O
ATOM    999  OE2 GLU A 113      44.880  14.622  13.935  1.00  0.00      LA0  O
ATOM   1000  C   GLU A 113      43.324  19.316  10.820  1.00  0.00      LA0  C
ATOM   1001  O   GLU A 113      42.111  19.446  10.809  1.00  0.00      LA0  O
ATOM   1002  N   SER A 114      44.170  20.194  10.276  1.00  0.00      LA0  N
ATOM   1003  H   SER A 114      45.159  20.067  10.325  1.00  0.00      LA0  H
ATOM   1004  CA  SER A 114      43.613  21.213   9.394  1.00  0.00      LA0  C
ATOM   1005  CB  SER A 114      44.517  22.446   9.438  1.00  0.00      LA0  C
ATOM   1006  OG  SER A 114      45.214  22.476  10.700  1.00  0.00      LA0  O
ATOM   1007  HG  SER A 114      46.051  22.042  10.506  1.00  0.00      LA0  H
ATOM   1008  C   SER A 114      43.453  20.710   7.966  1.00  0.00      LA0  C
ATOM   1009  O   SER A 114      42.988  21.406   7.074  1.00  0.00      LA0  O
ATOM   1010  N   LEU A 115      43.934  19.469   7.788  1.00  0.00      LA0  N
ATOM   1011  H   LEU A 115      44.171  18.851   8.535  1.00  0.00      LA0  H
ATOM   1012  CA  LEU A 115      44.147  18.966   6.443  1.00  0.00      LA0  C
ATOM   1013  CB  LEU A 115      45.631  18.645   6.262  1.00  0.00      LA0  C
ATOM   1014  CG  LEU A 115      46.526  19.790   6.742  1.00  0.00      LA0  C
ATOM   1015  CD1 LEU A 115      47.960  19.329   6.979  1.00  0.00      LA0  C
ATOM   1016  CD2 LEU A 115      46.408  21.029   5.851  1.00  0.00      LA0  C
ATOM   1017  C   LEU A 115      43.305  17.737   6.215  1.00  0.00      LA0  C
ATOM   1018  O   LEU A 115      42.999  16.987   7.143  1.00  0.00      LA0  O
ATOM   1019  N   LEU A 116      42.940  17.594   4.933  1.00  0.00      LA0  N
ATOM   1020  H   LEU A 116      43.398  18.163   4.248  1.00  0.00      LA0  H
ATOM   1021  CA  LEU A 116      42.096  16.474   4.523  1.00  0.00      LA0  C
ATOM   1022  CB  LEU A 116      41.745  16.559   3.043  1.00  0.00      LA0  C
ATOM   1023  CG  LEU A 116      40.586  17.431   2.585  1.00  0.00      LA0  C
ATOM   1024  CD1 LEU A 116      40.727  18.914   2.933  1.00  0.00      LA0  C
ATOM   1025  CD2 LEU A 116      40.407  17.211   1.086  1.00  0.00      LA0  C
ATOM   1026  C   LEU A 116      42.834  15.173   4.692  1.00  0.00      LA0  C
ATOM   1027  O   LEU A 116      44.037  15.158   4.897  1.00  0.00      LA0  O
ATOM   1028  N   ASP A 117      42.069  14.101   4.550  1.00  0.00      LA0  N
ATOM   1029  H   ASP A 117      41.081  14.164   4.416  1.00  0.00      LA0  H
ATOM   1030  CA  ASP A 117      42.629  12.759   4.635  1.00  0.00      LA0  C
ATOM   1031  CB  ASP A 117      42.709  12.292   6.105  1.00  0.00      LA0  C
ATOM   1032  CG  ASP A 117      41.496  12.743   6.905  1.00  0.00      LA0  C
ATOM   1033  OD1 ASP A 117      40.392  12.314   6.581  1.00  0.00      LA0  O
ATOM   1034  OD2 ASP A 117      41.638  13.548   7.833  1.00  0.00      LA0  O
ATOM   1035  C   ASP A 117      41.750  11.886   3.765  1.00  0.00      LA0  C
ATOM   1036  O   ASP A 117      40.708  12.348   3.305  1.00  0.00      LA0  O
ATOM   1037  N   ALA A 118      42.211  10.647   3.522  1.00  0.00      LA0  N
ATOM   1038  H   ALA A 118      43.100  10.403   3.917  1.00  0.00      LA0  H
ATOM   1039  CA  ALA A 118      41.584   9.746   2.542  1.00  0.00      LA0  C
ATOM   1040  CB  ALA A 118      41.703   8.294   3.009  1.00  0.00      LA0  C
ATOM   1041  C   ALA A 118      40.137   9.999   2.121  1.00  0.00      LA0  C
ATOM   1042  O   ALA A 118      39.849  10.456   1.021  1.00  0.00      LA0  O
ATOM   1043  N   THR A 119      39.217   9.689   3.044  1.00  0.00      LA0  N
ATOM   1044  H   THR A 119      39.435   9.443   3.987  1.00  0.00      LA0  H
ATOM   1045  CA  THR A 119      37.822   9.745   2.614  1.00  0.00      LA0  C
ATOM   1046  CB  THR A 119      36.996   8.867   3.542  1.00  0.00      LA0  C
ATOM   1047  OG1 THR A 119      37.363   9.107   4.912  1.00  0.00      LA0  O
ATOM   1048  HG1 THR A 119      37.206   8.286   5.365  1.00  0.00      LA0  H
ATOM   1049  CG2 THR A 119      37.263   7.402   3.196  1.00  0.00      LA0  C
ATOM   1050  C   THR A 119      37.248  11.139   2.426  1.00  0.00      LA0  C
ATOM   1051  O   THR A 119      36.336  11.379   1.649  1.00  0.00      LA0  O
ATOM   1052  N   ALA A 120      37.887  12.091   3.123  1.00  0.00      LA0  N
ATOM   1053  H   ALA A 120      38.687  11.863   3.677  1.00  0.00      LA0  H
ATOM   1054  CA  ALA A 120      37.552  13.476   2.793  1.00  0.00      LA0  C
ATOM   1055  CB  ALA A 120      38.240  14.421   3.777  1.00  0.00      LA0  C
ATOM   1056  C   ALA A 120      37.942  13.831   1.362  1.00  0.00      LA0  C
ATOM   1057  O   ALA A 120      37.249  14.527   0.632  1.00  0.00      LA0  O
ATOM   1058  N   TYR A 121      39.093  13.262   0.962  1.00  0.00      LA0  N
ATOM   1059  H   TYR A 121      39.613  12.662   1.574  1.00  0.00      LA0  H
ATOM   1060  CA  TYR A 121      39.468  13.456  -0.435  1.00  0.00      LA0  C
ATOM   1061  CB  TYR A 121      40.939  13.104  -0.672  1.00  0.00      LA0  C
ATOM   1062  CG  TYR A 121      41.488  13.890  -1.843  1.00  0.00      LA0  C
ATOM   1063  CD1 TYR A 121      41.945  15.202  -1.612  1.00  0.00      LA0  C
ATOM   1064  CE1 TYR A 121      42.441  15.955  -2.687  1.00  0.00      LA0  C
ATOM   1065  CD2 TYR A 121      41.529  13.306  -3.127  1.00  0.00      LA0  C
ATOM   1066  CE2 TYR A 121      42.009  14.066  -4.208  1.00  0.00      LA0  C
ATOM   1067  CZ  TYR A 121      42.442  15.388  -3.974  1.00  0.00      LA0  C
ATOM   1068  OH  TYR A 121      42.875  16.165  -5.031  1.00  0.00      LA0  O
ATOM   1069  HH  TYR A 121      43.280  15.607  -5.693  1.00  0.00      LA0  H
ATOM   1070  C   TYR A 121      38.565  12.766  -1.446  1.00  0.00      LA0  C
ATOM   1071  O   TYR A 121      38.393  13.267  -2.550  1.00  0.00      LA0  O
ATOM   1072  N   GLU A 122      37.962  11.630  -1.020  1.00  0.00      LA0  N
ATOM   1073  H   GLU A 122      38.239  11.231  -0.145  1.00  0.00      LA0  H
ATOM   1074  CA  GLU A 122      36.986  10.956  -1.894  1.00  0.00      LA0  C
ATOM   1075  CB  GLU A 122      36.102   9.928  -1.178  1.00  0.00      LA0  C
ATOM   1076  CG  GLU A 122      36.697   8.604  -0.702  1.00  0.00      LA0  C
ATOM   1077  CD  GLU A 122      35.539   7.743  -0.219  1.00  0.00      LA0  C
ATOM   1078  OE1 GLU A 122      34.998   7.987   0.856  1.00  0.00      LA0  O
ATOM   1079  OE2 GLU A 122      35.105   6.860  -0.951  1.00  0.00      LA0  O
ATOM   1080  C   GLU A 122      36.015  11.907  -2.567  1.00  0.00      LA0  C
ATOM   1081  O   GLU A 122      35.954  12.020  -3.780  1.00  0.00      LA0  O
ATOM   1082  N   ALA A 123      35.273  12.612  -1.701  1.00  0.00      LA0  N
ATOM   1083  H   ALA A 123      35.451  12.568  -0.718  1.00  0.00      LA0  H
ATOM   1084  CA  ALA A 123      34.204  13.415  -2.284  1.00  0.00      LA0  C
ATOM   1085  CB  ALA A 123      33.116  13.671  -1.253  1.00  0.00      LA0  C
ATOM   1086  C   ALA A 123      34.639  14.711  -2.951  1.00  0.00      LA0  C
ATOM   1087  O   ALA A 123      33.919  15.344  -3.710  1.00  0.00      LA0  O
ATOM   1088  N   LEU A 124      35.909  15.067  -2.686  1.00  0.00      LA0  N
ATOM   1089  H   LEU A 124      36.476  14.527  -2.066  1.00  0.00      LA0  H
ATOM   1090  CA  LEU A 124      36.477  16.154  -3.487  1.00  0.00      LA0  C
ATOM   1091  CB  LEU A 124      37.834  16.559  -2.896  1.00  0.00      LA0  C
ATOM   1092  CG  LEU A 124      38.496  17.816  -3.479  1.00  0.00      LA0  C
ATOM   1093  CD1 LEU A 124      37.626  19.067  -3.389  1.00  0.00      LA0  C
ATOM   1094  CD2 LEU A 124      39.842  18.079  -2.820  1.00  0.00      LA0  C
ATOM   1095  C   LEU A 124      36.553  15.828  -4.982  1.00  0.00      LA0  C
ATOM   1096  O   LEU A 124      36.626  16.695  -5.847  1.00  0.00      LA0  O
ATOM   1097  N   LEU A 125      36.496  14.512  -5.262  1.00  0.00      LA0  N
ATOM   1098  H   LEU A 125      36.433  13.819  -4.542  1.00  0.00      LA0  H
ATOM   1099  CA  LEU A 125      36.352  14.133  -6.664  1.00  0.00      LA0  C
ATOM   1100  CB  LEU A 125      36.539  12.627  -6.869  1.00  0.00      LA0  C
ATOM   1101  CG  LEU A 125      37.851  12.070  -6.300  1.00  0.00      LA0  C
ATOM   1102  CD1 LEU A 125      37.913  10.549  -6.435  1.00  0.00      LA0  C
ATOM   1103  CD2 LEU A 125      39.091  12.746  -6.883  1.00  0.00      LA0  C
ATOM   1104  C   LEU A 125      35.052  14.604  -7.295  1.00  0.00      LA0  C
ATOM   1105  O   LEU A 125      35.067  15.174  -8.376  1.00  0.00      LA0  O
ATOM   1106  N   GLU A 126      33.933  14.386  -6.582  1.00  0.00      LA0  N
ATOM   1107  H   GLU A 126      33.903  13.891  -5.708  1.00  0.00      LA0  H
ATOM   1108  CA  GLU A 126      32.698  14.924  -7.154  1.00  0.00      LA0  C
ATOM   1109  CB  GLU A 126      31.428  14.217  -6.651  1.00  0.00      LA0  C
ATOM   1110  CG  GLU A 126      31.193  14.189  -5.136  1.00  0.00      LA0  C
ATOM   1111  CD  GLU A 126      31.687  12.892  -4.511  1.00  0.00      LA0  C
ATOM   1112  OE1 GLU A 126      32.707  12.351  -4.939  1.00  0.00      LA0  O
ATOM   1113  OE2 GLU A 126      31.044  12.426  -3.573  1.00  0.00      LA0  O
ATOM   1114  C   GLU A 126      32.556  16.437  -7.104  1.00  0.00      LA0  C
ATOM   1115  O   GLU A 126      31.900  17.026  -7.955  1.00  0.00      LA0  O
ATOM   1116  N   ASP A 127      33.264  17.054  -6.135  1.00  0.00      LA0  N
ATOM   1117  H   ASP A 127      33.592  16.534  -5.343  1.00  0.00      LA0  H
ATOM   1118  CA  ASP A 127      33.396  18.518  -6.193  1.00  0.00      LA0  C
ATOM   1119  CB  ASP A 127      34.300  19.071  -5.082  1.00  0.00      LA0  C
ATOM   1120  CG  ASP A 127      33.667  19.038  -3.699  1.00  0.00      LA0  C
ATOM   1121  OD1 ASP A 127      34.407  18.950  -2.718  1.00  0.00      LA0  O
ATOM   1122  OD2 ASP A 127      32.447  19.150  -3.577  1.00  0.00      LA0  O
ATOM   1123  C   ASP A 127      33.917  19.027  -7.534  1.00  0.00      LA0  C
ATOM   1124  O   ASP A 127      33.414  19.988  -8.107  1.00  0.00      LA0  O
ATOM   1125  N   GLU A 128      34.932  18.300  -8.033  1.00  0.00      LA0  N
ATOM   1126  H   GLU A 128      35.353  17.585  -7.471  1.00  0.00      LA0  H
ATOM   1127  CA  GLU A 128      35.241  18.467  -9.455  1.00  0.00      LA0  C
ATOM   1128  CB  GLU A 128      36.654  19.011  -9.697  1.00  0.00      LA0  C
ATOM   1129  CG  GLU A 128      36.762  20.090 -10.795  1.00  0.00      LA0  C
ATOM   1130  CD  GLU A 128      36.173  19.676 -12.143  1.00  0.00      LA0  C
ATOM   1131  OE1 GLU A 128      36.282  18.525 -12.552  1.00  0.00      LA0  O
ATOM   1132  OE2 GLU A 128      35.553  20.504 -12.799  1.00  0.00      LA0  O
ATOM   1133  C   GLU A 128      35.049  17.189 -10.252  1.00  0.00      LA0  C
ATOM   1134  O   GLU A 128      34.134  17.040 -11.062  1.00  0.00      LA0  O
END
