# Supplementary material for: Large scale analyses of genotype-phenotype relationships of glycine decarboxylase mutations and neurological disease severity
Source: PLoS Comput Biol. 2020 May 18;16(5):e1007871. doi: 10.1371/journal.pcbi.1007871 (PMC7259800; doi:10.1371/journal.pcbi.1007871)
Supplement: S1 Appendix — (ZIP) [file pcbi.1007871.s011.zip › S1_Appendix/cluspro.TH.ecoli/model.002.11.pdb]

HEADER rec.pdb
REMARK original generated coordinate pdb file
ATOM      1  N   GLN A   4      22.318  45.643  17.313  1.00  0.00      RA0  N
ATOM      2  H   GLN A   4      21.354  45.818  17.130  1.00  0.00      RA0  H
ATOM      3  CA  GLN A   4      23.356  46.702  17.078  1.00  0.00      RA0  C
ATOM      4  CB  GLN A   4      22.868  48.052  17.604  1.00  0.00      RA0  C
ATOM      5  CG  GLN A   4      23.788  49.205  17.202  1.00  0.00      RA0  C
ATOM      6  CD  GLN A   4      23.188  50.515  17.665  1.00  0.00      RA0  C
ATOM      7  OE1 GLN A   4      22.893  50.717  18.836  1.00  0.00      RA0  O
ATOM      8  NE2 GLN A   4      23.017  51.402  16.668  1.00  0.00      RA0  N
ATOM      9 HE21 GLN A   4      23.272  51.183  15.727  1.00  0.00      RA0  H
ATOM     10 HE22 GLN A   4      22.627  52.305  16.854  1.00  0.00      RA0  H
ATOM     11  C   GLN A   4      24.669  46.292  17.706  1.00  0.00      RA0  C
ATOM     12  O   GLN A   4      24.709  45.892  18.876  1.00  0.00      RA0  O
ATOM     13  N   THR A   5      25.745  46.374  16.923  1.00  0.00      RA0  N
ATOM     14  H   THR A   5      25.673  46.794  16.023  1.00  0.00      RA0  H
ATOM     15  CA  THR A   5      27.040  45.928  17.398  1.00  0.00      RA0  C
ATOM     16  CB  THR A   5      27.993  45.734  16.194  1.00  0.00      RA0  C
ATOM     17  OG1 THR A   5      29.302  45.342  16.625  1.00  0.00      RA0  O
ATOM     18  HG1 THR A   5      29.760  44.995  15.850  1.00  0.00      RA0  H
ATOM     19  CG2 THR A   5      28.080  46.973  15.301  1.00  0.00      RA0  C
ATOM     20  C   THR A   5      27.567  46.895  18.439  1.00  0.00      RA0  C
ATOM     21  O   THR A   5      27.394  48.098  18.287  1.00  0.00      RA0  O
ATOM     22  N   PRO A   6      28.258  46.395  19.466  1.00  0.00      RA0  N
ATOM     23  CD  PRO A   6      28.411  44.983  19.788  1.00  0.00      RA0  C
ATOM     24  CA  PRO A   6      28.957  47.285  20.399  1.00  0.00      RA0  C
ATOM     25  CB  PRO A   6      29.665  46.299  21.334  1.00  0.00      RA0  C
ATOM     26  CG  PRO A   6      28.859  45.005  21.239  1.00  0.00      RA0  C
ATOM     27  C   PRO A   6      29.941  48.233  19.721  1.00  0.00      RA0  C
ATOM     28  O   PRO A   6      30.283  49.284  20.285  1.00  0.00      RA0  O
ATOM     29  N   LEU A   7      30.378  47.879  18.514  1.00  0.00      RA0  N
ATOM     30  H   LEU A   7      30.058  47.036  18.075  1.00  0.00      RA0  H
ATOM     31  CA  LEU A   7      31.322  48.712  17.757  1.00  0.00      RA0  C
ATOM     32  CB  LEU A   7      32.175  47.819  16.861  1.00  0.00      RA0  C
ATOM     33  CG  LEU A   7      33.074  46.900  17.677  1.00  0.00      RA0  C
ATOM     34  CD1 LEU A   7      33.836  45.900  16.811  1.00  0.00      RA0  C
ATOM     35  CD2 LEU A   7      34.020  47.728  18.535  1.00  0.00      RA0  C
ATOM     36  C   LEU A   7      30.719  49.845  16.928  1.00  0.00      RA0  C
ATOM     37  O   LEU A   7      31.447  50.554  16.256  1.00  0.00      RA0  O
ATOM     38  N   TYR A   8      29.406  50.055  17.033  1.00  0.00      RA0  N
ATOM     39  H   TYR A   8      28.875  49.478  17.657  1.00  0.00      RA0  H
ATOM     40  CA  TYR A   8      28.697  50.975  16.166  1.00  0.00      RA0  C
ATOM     41  CB  TYR A   8      27.231  51.034  16.582  1.00  0.00      RA0  C
ATOM     42  CG  TYR A   8      26.399  51.554  15.439  1.00  0.00      RA0  C
ATOM     43  CD1 TYR A   8      26.021  52.891  15.392  1.00  0.00      RA0  C
ATOM     44  CE1 TYR A   8      25.233  53.350  14.343  1.00  0.00      RA0  C
ATOM     45  CD2 TYR A   8      26.007  50.680  14.435  1.00  0.00      RA0  C
ATOM     46  CE2 TYR A   8      25.218  51.140  13.390  1.00  0.00      RA0  C
ATOM     47  CZ  TYR A   8      24.827  52.471  13.345  1.00  0.00      RA0  C
ATOM     48  OH  TYR A   8      24.032  52.917  12.310  1.00  0.00      RA0  O
ATOM     49  HH  TYR A   8      23.965  52.240  11.648  1.00  0.00      RA0  H
ATOM     50  C   TYR A   8      29.324  52.367  16.213  1.00  0.00      RA0  C
ATOM     51  O   TYR A   8      29.574  52.947  15.173  1.00  0.00      RA0  O
ATOM     52  N   GLU A   9      29.592  52.896  17.409  1.00  0.00      RA0  N
ATOM     53  H   GLU A   9      29.480  52.344  18.234  1.00  0.00      RA0  H
ATOM     54  CA  GLU A   9      30.170  54.230  17.533  1.00  0.00      RA0  C
ATOM     55  CB  GLU A   9      30.092  54.624  19.013  1.00  0.00      RA0  C
ATOM     56  CG  GLU A   9      30.980  55.776  19.483  1.00  0.00      RA0  C
ATOM     57  CD  GLU A   9      32.325  55.220  19.897  1.00  0.00      RA0  C
ATOM     58  OE1 GLU A   9      32.498  54.003  19.872  1.00  0.00      RA0  O
ATOM     59  OE2 GLU A   9      33.205  56.001  20.240  1.00  0.00      RA0  O
ATOM     60  C   GLU A   9      31.558  54.315  16.916  1.00  0.00      RA0  C
ATOM     61  O   GLU A   9      31.888  55.305  16.257  1.00  0.00      RA0  O
ATOM     62  N   GLN A  10      32.378  53.293  17.147  1.00  0.00      RA0  N
ATOM     63  H   GLN A  10      32.123  52.644  17.862  1.00  0.00      RA0  H
ATOM     64  CA  GLN A  10      33.695  53.234  16.494  1.00  0.00      RA0  C
ATOM     65  CB  GLN A  10      34.527  52.064  17.006  1.00  0.00      RA0  C
ATOM     66  CG  GLN A  10      35.134  52.384  18.366  1.00  0.00      RA0  C
ATOM     67  CD  GLN A  10      35.862  53.710  18.266  1.00  0.00      RA0  C
ATOM     68  OE1 GLN A  10      36.831  53.879  17.521  1.00  0.00      RA0  O
ATOM     69  NE2 GLN A  10      35.348  54.645  19.071  1.00  0.00      RA0  N
ATOM     70 HE21 GLN A  10      34.494  54.470  19.588  1.00  0.00      RA0  H
ATOM     71 HE22 GLN A  10      35.641  55.586  19.229  1.00  0.00      RA0  H
ATOM     72  C   GLN A  10      33.576  53.174  14.974  1.00  0.00      RA0  C
ATOM     73  O   GLN A  10      34.322  53.856  14.263  1.00  0.00      RA0  O
ATOM     74  N   HIS A  11      32.625  52.393  14.458  1.00  0.00      RA0  N
ATOM     75  H   HIS A  11      32.025  51.880  15.072  1.00  0.00      RA0  H
ATOM     76  CA  HIS A  11      32.386  52.402  13.014  1.00  0.00      RA0  C
ATOM     77  CB  HIS A  11      31.224  51.504  12.619  1.00  0.00      RA0  C
ATOM     78  CG  HIS A  11      31.497  50.058  12.927  1.00  0.00      RA0  C
ATOM     79  ND1 HIS A  11      32.634  49.408  12.618  1.00  0.00      RA0  N
ATOM     80  HD1 HIS A  11      33.411  49.746  12.116  1.00  0.00      RA0  H
ATOM     81  CD2 HIS A  11      30.619  49.167  13.544  1.00  0.00      RA0  C
ATOM     82  NE2 HIS A  11      31.241  47.970  13.609  1.00  0.00      RA0  N
ATOM     83  CE1 HIS A  11      32.480  48.117  13.042  1.00  0.00      RA0  C
ATOM     84  C   HIS A  11      32.086  53.799  12.504  1.00  0.00      RA0  C
ATOM     85  O   HIS A  11      32.635  54.214  11.489  1.00  0.00      RA0  O
ATOM     86  N   THR A  12      31.245  54.553  13.210  1.00  0.00      RA0  N
ATOM     87  H   THR A  12      30.754  54.205  14.014  1.00  0.00      RA0  H
ATOM     88  CA  THR A  12      30.918  55.903  12.727  1.00  0.00      RA0  C
ATOM     89  CB  THR A  12      29.740  56.404  13.542  1.00  0.00      RA0  C
ATOM     90  OG1 THR A  12      29.647  55.619  14.731  1.00  0.00      RA0  O
ATOM     91  HG1 THR A  12      30.388  55.858  15.281  1.00  0.00      RA0  H
ATOM     92  CG2 THR A  12      28.437  56.290  12.751  1.00  0.00      RA0  C
ATOM     93  C   THR A  12      32.141  56.811  12.783  1.00  0.00      RA0  C
ATOM     94  O   THR A  12      32.362  57.626  11.882  1.00  0.00      RA0  O
ATOM     95  N   LEU A  13      32.932  56.679  13.840  1.00  0.00      RA0  N
ATOM     96  H   LEU A  13      32.731  55.994  14.544  1.00  0.00      RA0  H
ATOM     97  CA  LEU A  13      34.150  57.471  13.973  1.00  0.00      RA0  C
ATOM     98  CB  LEU A  13      34.777  57.309  15.356  1.00  0.00      RA0  C
ATOM     99  CG  LEU A  13      33.908  57.905  16.462  1.00  0.00      RA0  C
ATOM    100  CD1 LEU A  13      34.617  57.855  17.813  1.00  0.00      RA0  C
ATOM    101  CD2 LEU A  13      33.442  59.322  16.124  1.00  0.00      RA0  C
ATOM    102  C   LEU A  13      35.166  57.137  12.881  1.00  0.00      RA0  C
ATOM    103  O   LEU A  13      35.982  57.983  12.507  1.00  0.00      RA0  O
ATOM    104  N   CYS A  14      35.106  55.903  12.378  1.00  0.00      RA0  N
ATOM    105  H   CYS A  14      34.453  55.247  12.762  1.00  0.00      RA0  H
ATOM    106  CA  CYS A  14      35.954  55.426  11.284  1.00  0.00      RA0  C
ATOM    107  CB  CYS A  14      36.262  53.943  11.489  1.00  0.00      RA0  C
ATOM    108  SG  CYS A  14      37.165  53.618  13.030  1.00  0.00      RA0  S
ATOM    109  C   CYS A  14      35.397  55.732   9.892  1.00  0.00      RA0  C
ATOM    110  O   CYS A  14      35.986  55.323   8.897  1.00  0.00      RA0  O
ATOM    111  N   GLY A  15      34.279  56.453   9.826  1.00  0.00      RA0  N
ATOM    112  H   GLY A  15      33.791  56.708  10.662  1.00  0.00      RA0  H
ATOM    113  CA  GLY A  15      33.716  56.889   8.549  1.00  0.00      RA0  C
ATOM    114  C   GLY A  15      32.884  55.831   7.838  1.00  0.00      RA0  C
ATOM    115  O   GLY A  15      32.760  55.840   6.615  1.00  0.00      RA0  O
ATOM    116  N   ALA A  16      32.291  54.925   8.598  1.00  0.00      RA0  N
ATOM    117  H   ALA A  16      32.393  54.966   9.594  1.00  0.00      RA0  H
ATOM    118  CA  ALA A  16      31.456  53.867   8.003  1.00  0.00      RA0  C
ATOM    119  CB  ALA A  16      30.860  52.978   9.084  1.00  0.00      RA0  C
ATOM    120  C   ALA A  16      30.290  54.405   7.149  1.00  0.00      RA0  C
ATOM    121  O   ALA A  16      29.627  55.384   7.501  1.00  0.00      RA0  O
ATOM    122  N   ARG A  17      30.083  53.784   5.991  1.00  0.00      RA0  N
ATOM    123  H   ARG A  17      30.672  53.013   5.744  1.00  0.00      RA0  H
ATOM    124  CA  ARG A  17      28.847  53.954   5.233  1.00  0.00      RA0  C
ATOM    125  CB  ARG A  17      29.124  54.049   3.730  1.00  0.00      RA0  C
ATOM    126  CG  ARG A  17      29.700  55.376   3.209  1.00  0.00      RA0  C
ATOM    127  CD  ARG A  17      31.126  55.720   3.658  1.00  0.00      RA0  C
ATOM    128  NE  ARG A  17      31.669  56.824   2.867  1.00  0.00      RA0  N
ATOM    129  HE  ARG A  17      31.145  57.040   2.037  1.00  0.00      RA0  H
ATOM    130  CZ  ARG A  17      32.863  57.387   3.226  1.00  0.00      RA0  C
ATOM    131  NH1 ARG A  17      33.458  57.011   4.377  1.00  0.00      RA0  N
ATOM    132 HH11 ARG A  17      34.382  57.290   4.660  1.00  0.00      RA0  H
ATOM    133 HH12 ARG A  17      32.993  56.406   5.040  1.00  0.00      RA0  H
ATOM    134  NH2 ARG A  17      33.439  58.304   2.415  1.00  0.00      RA0  N
ATOM    135 HH21 ARG A  17      34.313  58.744   2.640  1.00  0.00      RA0  H
ATOM    136 HH22 ARG A  17      33.011  58.579   1.548  1.00  0.00      RA0  H
ATOM    137  C   ARG A  17      28.052  52.692   5.551  1.00  0.00      RA0  C
ATOM    138  O   ARG A  17      28.424  51.601   5.152  1.00  0.00      RA0  O
ATOM    139  N   MSE A  18      26.942  52.849   6.263  1.00  0.00      RA0  N
ATOM    140  H   MSE A  18      26.566  53.766   6.385  1.00  0.00      RA0  H
ATOM    141  CA  MSE A  18      26.193  51.711   6.787  1.00  0.00      RA0  C
ATOM    142  CB  MSE A  18      25.446  52.093   8.064  1.00  0.00      RA0  C
ATOM    143  CG  MSE A  18      26.321  52.604   9.205  1.00  0.00      RA0  C
ATOM    144  SE  MSE A  18      27.428  51.350   9.859  1.00  0.00      RA0  S
ATOM    145  CE  MSE A  18      27.925  52.258  11.329  1.00  0.00      RA0  C
ATOM    146  C   MSE A  18      25.153  51.143   5.804  1.00  0.00      RA0  C
ATOM    147  O   MSE A  18      24.553  51.880   5.013  1.00  0.00      RA0  O
ATOM    148  N   VAL A  19      24.946  49.837   5.891  1.00  0.00      RA0  N
ATOM    149  H   VAL A  19      25.460  49.258   6.529  1.00  0.00      RA0  H
ATOM    150  CA  VAL A  19      23.825  49.171   5.232  1.00  0.00      RA0  C
ATOM    151  CB  VAL A  19      24.275  48.432   3.966  1.00  0.00      RA0  C
ATOM    152  CG1 VAL A  19      24.671  49.388   2.839  1.00  0.00      RA0  C
ATOM    153  CG2 VAL A  19      25.377  47.424   4.297  1.00  0.00      RA0  C
ATOM    154  C   VAL A  19      23.218  48.169   6.201  1.00  0.00      RA0  C
ATOM    155  O   VAL A  19      23.788  47.884   7.248  1.00  0.00      RA0  O
ATOM    156  N   ASP A  20      22.059  47.624   5.854  1.00  0.00      RA0  N
ATOM    157  H   ASP A  20      21.676  47.750   4.943  1.00  0.00      RA0  H
ATOM    158  CA  ASP A  20      21.501  46.561   6.663  1.00  0.00      RA0  C
ATOM    159  CB  ASP A  20      20.003  46.350   6.490  1.00  0.00      RA0  C
ATOM    160  CG  ASP A  20      19.704  45.120   7.321  1.00  0.00      RA0  C
ATOM    161  OD1 ASP A  20      19.931  45.186   8.520  1.00  0.00      RA0  O
ATOM    162  OD2 ASP A  20      19.335  44.075   6.784  1.00  0.00      RA0  O
ATOM    163  C   ASP A  20      22.132  45.251   6.279  1.00  0.00      RA0  C
ATOM    164  O   ASP A  20      22.216  44.922   5.097  1.00  0.00      RA0  O
ATOM    165  N   PHE A  21      22.592  44.496   7.272  1.00  0.00      RA0  N
ATOM    166  H   PHE A  21      22.305  44.766   8.190  1.00  0.00      RA0  H
ATOM    167  CA  PHE A  21      23.096  43.151   7.053  1.00  0.00      RA0  C
ATOM    168  CB  PHE A  21      24.582  43.114   7.390  1.00  0.00      RA0  C
ATOM    169  CG  PHE A  21      25.231  41.897   6.784  1.00  0.00      RA0  C
ATOM    170  CD1 PHE A  21      24.994  41.578   5.452  1.00  0.00      RA0  C
ATOM    171  CD2 PHE A  21      26.083  41.111   7.549  1.00  0.00      RA0  C
ATOM    172  CE1 PHE A  21      25.629  40.484   4.877  1.00  0.00      RA0  C
ATOM    173  CE2 PHE A  21      26.717  40.017   6.972  1.00  0.00      RA0  C
ATOM    174  CZ  PHE A  21      26.499  39.710   5.634  1.00  0.00      RA0  C
ATOM    175  C   PHE A  21      22.320  42.193   7.937  1.00  0.00      RA0  C
ATOM    176  O   PHE A  21      22.596  42.069   9.137  1.00  0.00      RA0  O
ATOM    177  N   HIS A  22      21.303  41.559   7.363  1.00  0.00      RA0  N
ATOM    178  H   HIS A  22      20.986  41.943   6.495  1.00  0.00      RA0  H
ATOM    179  CA  HIS A  22      20.471  40.614   8.117  1.00  0.00      RA0  C
ATOM    180  CB  HIS A  22      21.200  39.305   8.439  1.00  0.00      RA0  C
ATOM    181  CG  HIS A  22      21.981  38.785   7.260  1.00  0.00      RA0  C
ATOM    182  ND1 HIS A  22      21.493  38.648   6.013  1.00  0.00      RA0  N
ATOM    183  HD1 HIS A  22      20.590  38.879   5.709  1.00  0.00      RA0  H
ATOM    184  CD2 HIS A  22      23.308  38.349   7.276  1.00  0.00      RA0  C
ATOM    185  NE2 HIS A  22      23.616  37.946   6.021  1.00  0.00      RA0  N
ATOM    186  CE1 HIS A  22      22.502  38.129   5.241  1.00  0.00      RA0  C
ATOM    187  C   HIS A  22      19.960  41.183   9.440  1.00  0.00      RA0  C
ATOM    188  O   HIS A  22      19.955  40.491  10.463  1.00  0.00      RA0  O
ATOM    189  N   GLY A  23      19.505  42.437   9.388  1.00  0.00      RA0  N
ATOM    190  H   GLY A  23      19.615  43.020   8.573  1.00  0.00      RA0  H
ATOM    191  CA  GLY A  23      18.932  43.124  10.542  1.00  0.00      RA0  C
ATOM    192  C   GLY A  23      19.890  43.995  11.343  1.00  0.00      RA0  C
ATOM    193  O   GLY A  23      19.437  44.796  12.172  1.00  0.00      RA0  O
ATOM    194  N   TRP A  24      21.199  43.837  11.104  1.00  0.00      RA0  N
ATOM    195  H   TRP A  24      21.472  43.275  10.322  1.00  0.00      RA0  H
ATOM    196  CA  TRP A  24      22.255  44.642  11.761  1.00  0.00      RA0  C
ATOM    197  CB  TRP A  24      23.522  43.825  12.013  1.00  0.00      RA0  C
ATOM    198  CG  TRP A  24      23.335  42.671  12.965  1.00  0.00      RA0  C
ATOM    199  CD2 TRP A  24      23.852  42.552  14.307  1.00  0.00      RA0  C
ATOM    200  CE2 TRP A  24      23.490  41.275  14.792  1.00  0.00      RA0  C
ATOM    201  CE3 TRP A  24      24.595  43.408  15.110  1.00  0.00      RA0  C
ATOM    202  CD1 TRP A  24      22.682  41.457  12.714  1.00  0.00      RA0  C
ATOM    203  NE1 TRP A  24      22.775  40.632  13.789  1.00  0.00      RA0  N
ATOM    204  HE1 TRP A  24      22.432  39.711  13.824  1.00  0.00      RA0  H
ATOM    205  CZ2 TRP A  24      23.877  40.887  16.069  1.00  0.00      RA0  C
ATOM    206  CZ3 TRP A  24      24.977  43.006  16.385  1.00  0.00      RA0  C
ATOM    207  CH2 TRP A  24      24.620  41.751  16.863  1.00  0.00      RA0  C
ATOM    208  C   TRP A  24      22.688  45.819  10.866  1.00  0.00      RA0  C
ATOM    209  O   TRP A  24      22.888  45.636   9.658  1.00  0.00      RA0  O
ATOM    210  N   MSE A  25      22.893  46.987  11.457  1.00  0.00      RA0  N
ATOM    211  H   MSE A  25      22.788  47.042  12.446  1.00  0.00      RA0  H
ATOM    212  CA  MSE A  25      23.476  48.111  10.726  1.00  0.00      RA0  C
ATOM    213  CB  MSE A  25      22.977  49.439  11.284  1.00  0.00      RA0  C
ATOM    214  CG  MSE A  25      21.480  49.593  11.024  1.00  0.00      RA0  C
ATOM    215  SE  MSE A  25      21.116  49.594   9.262  1.00  0.00      RA0  S
ATOM    216  CE  MSE A  25      19.364  49.198   9.370  1.00  0.00      RA0  C
ATOM    217  C   MSE A  25      24.996  47.992  10.758  1.00  0.00      RA0  C
ATOM    218  O   MSE A  25      25.620  48.212  11.805  1.00  0.00      RA0  O
ATOM    219  N   MSE A  26      25.570  47.665   9.596  1.00  0.00      RA0  N
ATOM    220  H   MSE A  26      25.003  47.594   8.769  1.00  0.00      RA0  H
ATOM    221  CA  MSE A  26      26.991  47.305   9.476  1.00  0.00      RA0  C
ATOM    222  CB  MSE A  26      27.115  45.805   9.183  1.00  0.00      RA0  C
ATOM    223  CG  MSE A  26      26.560  44.889  10.271  1.00  0.00      RA0  C
ATOM    224  SE  MSE A  26      27.445  45.028  11.828  1.00  0.00      RA0  S
ATOM    225  CE  MSE A  26      29.012  44.351  11.259  1.00  0.00      RA0  C
ATOM    226  C   MSE A  26      27.654  48.087   8.358  1.00  0.00      RA0  C
ATOM    227  O   MSE A  26      27.010  48.437   7.362  1.00  0.00      RA0  O
ATOM    228  N   PRO A  27      28.947  48.385   8.499  1.00  0.00      RA0  N
ATOM    229  CD  PRO A  27      29.790  48.116   9.654  1.00  0.00      RA0  C
ATOM    230  CA  PRO A  27      29.642  49.103   7.432  1.00  0.00      RA0  C
ATOM    231  CB  PRO A  27      31.016  49.386   8.040  1.00  0.00      RA0  C
ATOM    232  CG  PRO A  27      30.865  49.181   9.544  1.00  0.00      RA0  C
ATOM    233  C   PRO A  27      29.809  48.337   6.132  1.00  0.00      RA0  C
ATOM    234  O   PRO A  27      30.370  47.255   6.112  1.00  0.00      RA0  O
ATOM    235  N   LEU A  28      29.304  48.907   5.043  1.00  0.00      RA0  N
ATOM    236  H   LEU A  28      28.809  49.771   5.140  1.00  0.00      RA0  H
ATOM    237  CA  LEU A  28      29.578  48.382   3.716  1.00  0.00      RA0  C
ATOM    238  CB  LEU A  28      28.648  49.020   2.687  1.00  0.00      RA0  C
ATOM    239  CG  LEU A  28      28.773  48.376   1.307  1.00  0.00      RA0  C
ATOM    240  CD1 LEU A  28      28.425  46.887   1.345  1.00  0.00      RA0  C
ATOM    241  CD2 LEU A  28      27.962  49.128   0.252  1.00  0.00      RA0  C
ATOM    242  C   LEU A  28      31.047  48.677   3.374  1.00  0.00      RA0  C
ATOM    243  O   LEU A  28      31.740  47.875   2.750  1.00  0.00      RA0  O
ATOM    244  N   HIS A  29      31.473  49.864   3.749  1.00  0.00      RA0  N
ATOM    245  H   HIS A  29      30.892  50.526   4.228  1.00  0.00      RA0  H
ATOM    246  CA  HIS A  29      32.866  50.280   3.592  1.00  0.00      RA0  C
ATOM    247  CB  HIS A  29      33.234  50.557   2.126  1.00  0.00      RA0  C
ATOM    248  CG  HIS A  29      32.265  51.510   1.470  1.00  0.00      RA0  C
ATOM    249  ND1 HIS A  29      31.193  51.113   0.761  1.00  0.00      RA0  N
ATOM    250  HD1 HIS A  29      30.923  50.185   0.580  1.00  0.00      RA0  H
ATOM    251  CD2 HIS A  29      32.314  52.905   1.461  1.00  0.00      RA0  C
ATOM    252  NE2 HIS A  29      31.260  53.349   0.739  1.00  0.00      RA0  N
ATOM    253  CE1 HIS A  29      30.566  52.246   0.307  1.00  0.00      RA0  C
ATOM    254  C   HIS A  29      33.078  51.495   4.461  1.00  0.00      RA0  C
ATOM    255  O   HIS A  29      32.143  52.009   5.054  1.00  0.00      RA0  O
ATOM    256  N   TYR A  30      34.310  51.984   4.483  1.00  0.00      RA0  N
ATOM    257  H   TYR A  30      35.058  51.469   4.041  1.00  0.00      RA0  H
ATOM    258  CA  TYR A  30      34.651  53.153   5.285  1.00  0.00      RA0  C
ATOM    259  CB  TYR A  30      35.694  52.801   6.347  1.00  0.00      RA0  C
ATOM    260  CG  TYR A  30      35.189  51.808   7.365  1.00  0.00      RA0  C
ATOM    261  CD1 TYR A  30      35.234  50.443   7.106  1.00  0.00      RA0  C
ATOM    262  CE1 TYR A  30      34.866  49.539   8.095  1.00  0.00      RA0  C
ATOM    263  CD2 TYR A  30      34.713  52.267   8.585  1.00  0.00      RA0  C
ATOM    264  CE2 TYR A  30      34.351  51.364   9.576  1.00  0.00      RA0  C
ATOM    265  CZ  TYR A  30      34.458  50.001   9.340  1.00  0.00      RA0  C
ATOM    266  OH  TYR A  30      34.165  49.108  10.350  1.00  0.00      RA0  O
ATOM    267  HH  TYR A  30      34.288  48.222  10.023  1.00  0.00      RA0  H
ATOM    268  C   TYR A  30      35.253  54.249   4.414  1.00  0.00      RA0  C
ATOM    269  O   TYR A  30      35.986  55.144   4.908  1.00  0.00      RA0  O
ATOM    270  N   GLY A  31      34.939  54.191   3.122  1.00  0.00      RA0  N
ATOM    271  H   GLY A  31      34.413  53.414   2.782  1.00  0.00      RA0  H
ATOM    272  CA  GLY A  31      35.396  55.192   2.164  1.00  0.00      RA0  C
ATOM    273  C   GLY A  31      35.870  54.611   0.843  1.00  0.00      RA0  C
ATOM    274  O   GLY A  31      35.830  55.287  -0.186  1.00  0.00      RA0  O
ATOM    275  N   SER A  32      36.371  53.386   0.873  1.00  0.00      RA0  N
ATOM    276  H   SER A  32      36.518  52.849   1.709  1.00  0.00      RA0  H
ATOM    277  CA  SER A  32      36.822  52.713  -0.340  1.00  0.00      RA0  C
ATOM    278  CB  SER A  32      38.071  53.423  -0.893  1.00  0.00      RA0  C
ATOM    279  OG  SER A  32      38.992  52.505  -1.468  1.00  0.00      RA0  O
ATOM    280  HG  SER A  32      39.555  52.322  -0.712  1.00  0.00      RA0  H
ATOM    281  C   SER A  32      36.839  51.207  -0.179  1.00  0.00      RA0  C
ATOM    282  O   SER A  32      37.762  50.674   0.427  1.00  0.00      RA0  O
ATOM    283  N   GLN A  33      35.845  50.502  -0.721  1.00  0.00      RA0  N
ATOM    284  H   GLN A  33      35.117  50.973  -1.215  1.00  0.00      RA0  H
ATOM    285  CA  GLN A  33      35.849  49.061  -0.607  1.00  0.00      RA0  C
ATOM    286  CB  GLN A  33      34.515  48.404  -0.965  1.00  0.00      RA0  C
ATOM    287  CG  GLN A  33      34.232  48.227  -2.454  1.00  0.00      RA0  C
ATOM    288  CD  GLN A  33      32.987  47.379  -2.580  1.00  0.00      RA0  C
ATOM    289  OE1 GLN A  33      31.980  47.628  -1.927  1.00  0.00      RA0  O
ATOM    290  NE2 GLN A  33      33.123  46.345  -3.429  1.00  0.00      RA0  N
ATOM    291 HE21 GLN A  33      33.974  46.191  -3.933  1.00  0.00      RA0  H
ATOM    292 HE22 GLN A  33      32.377  45.694  -3.581  1.00  0.00      RA0  H
ATOM    293  C   GLN A  33      37.031  48.413  -1.333  1.00  0.00      RA0  C
ATOM    294  O   GLN A  33      37.523  47.372  -0.893  1.00  0.00      RA0  O
ATOM    295  N   ILE A  34      37.509  49.068  -2.395  1.00  0.00      RA0  N
ATOM    296  H   ILE A  34      37.149  49.974  -2.603  1.00  0.00      RA0  H
ATOM    297  CA  ILE A  34      38.654  48.569  -3.148  1.00  0.00      RA0  C
ATOM    298  CB  ILE A  34      38.803  49.357  -4.450  1.00  0.00      RA0  C
ATOM    299  CG2 ILE A  34      39.997  48.868  -5.268  1.00  0.00      RA0  C
ATOM    300  CG1 ILE A  34      37.504  49.291  -5.256  1.00  0.00      RA0  C
ATOM    301  CD1 ILE A  34      37.158  47.865  -5.693  1.00  0.00      RA0  C
ATOM    302  C   ILE A  34      39.923  48.647  -2.283  1.00  0.00      RA0  C
ATOM    303  O   ILE A  34      40.670  47.668  -2.171  1.00  0.00      RA0  O
ATOM    304  N   ASP A  35      40.147  49.782  -1.638  1.00  0.00      RA0  N
ATOM    305  H   ASP A  35      39.507  50.550  -1.687  1.00  0.00      RA0  H
ATOM    306  CA  ASP A  35      41.325  49.899  -0.740  1.00  0.00      RA0  C
ATOM    307  CB  ASP A  35      41.690  51.325  -0.311  1.00  0.00      RA0  C
ATOM    308  CG  ASP A  35      41.146  51.655   1.067  1.00  0.00      RA0  C
ATOM    309  OD1 ASP A  35      41.757  51.284   2.057  1.00  0.00      RA0  O
ATOM    310  OD2 ASP A  35      40.117  52.310   1.183  1.00  0.00      RA0  O
ATOM    311  C   ASP A  35      41.294  48.934   0.434  1.00  0.00      RA0  C
ATOM    312  O   ASP A  35      42.322  48.467   0.867  1.00  0.00      RA0  O
ATOM    313  N   GLU A  36      40.101  48.658   0.971  1.00  0.00      RA0  N
ATOM    314  H   GLU A  36      39.309  49.171   0.632  1.00  0.00      RA0  H
ATOM    315  CA  GLU A  36      39.930  47.753   2.067  1.00  0.00      RA0  C
ATOM    316  CB  GLU A  36      38.458  47.855   2.500  1.00  0.00      RA0  C
ATOM    317  CG  GLU A  36      38.290  48.987   3.511  1.00  0.00      RA0  C
ATOM    318  CD  GLU A  36      36.954  49.720   3.471  1.00  0.00      RA0  C
ATOM    319  OE1 GLU A  36      35.914  49.080   3.607  1.00  0.00      RA0  O
ATOM    320  OE2 GLU A  36      36.965  50.953   3.355  1.00  0.00      RA0  O
ATOM    321  C   GLU A  36      40.307  46.333   1.615  1.00  0.00      RA0  C
ATOM    322  O   GLU A  36      41.005  45.602   2.312  1.00  0.00      RA0  O
ATOM    323  N   HIS A  37      39.879  45.973   0.420  1.00  0.00      RA0  N
ATOM    324  H   HIS A  37      39.312  46.614  -0.102  1.00  0.00      RA0  H
ATOM    325  CA  HIS A  37      40.215  44.681  -0.162  1.00  0.00      RA0  C
ATOM    326  CB  HIS A  37      39.546  44.559  -1.530  1.00  0.00      RA0  C
ATOM    327  CG  HIS A  37      39.746  43.175  -2.091  1.00  0.00      RA0  C
ATOM    328  ND1 HIS A  37      38.760  42.266  -2.166  1.00  0.00      RA0  N
ATOM    329  HD1 HIS A  37      37.828  42.389  -1.869  1.00  0.00      RA0  H
ATOM    330  CD2 HIS A  37      40.917  42.619  -2.615  1.00  0.00      RA0  C
ATOM    331  NE2 HIS A  37      40.624  41.361  -3.003  1.00  0.00      RA0  N
ATOM    332  CE1 HIS A  37      39.302  41.141  -2.734  1.00  0.00      RA0  C
ATOM    333  C   HIS A  37      41.729  44.562  -0.269  1.00  0.00      RA0  C
ATOM    334  O   HIS A  37      42.311  43.566   0.198  1.00  0.00      RA0  O
ATOM    335  N   HIS A  38      42.358  45.585  -0.838  1.00  0.00      RA0  N
ATOM    336  H   HIS A  38      41.834  46.386  -1.137  1.00  0.00      RA0  H
ATOM    337  CA  HIS A  38      43.808  45.520  -1.079  1.00  0.00      RA0  C
ATOM    338  CB  HIS A  38      44.279  46.652  -1.987  1.00  0.00      RA0  C
ATOM    339  CG  HIS A  38      43.777  46.447  -3.394  1.00  0.00      RA0  C
ATOM    340  ND1 HIS A  38      43.806  45.270  -4.050  1.00  0.00      RA0  N
ATOM    341  HD1 HIS A  38      44.130  44.406  -3.717  1.00  0.00      RA0  H
ATOM    342  CD2 HIS A  38      43.236  47.420  -4.236  1.00  0.00      RA0  C
ATOM    343  NE2 HIS A  38      42.938  46.818  -5.412  1.00  0.00      RA0  N
ATOM    344  CE1 HIS A  38      43.290  45.497  -5.300  1.00  0.00      RA0  C
ATOM    345  C   HIS A  38      44.615  45.560   0.230  1.00  0.00      RA0  C
ATOM    346  O   HIS A  38      45.719  44.999   0.309  1.00  0.00      RA0  O
ATOM    347  N   ALA A  39      44.057  46.171   1.266  1.00  0.00      RA0  N
ATOM    348  H   ALA A  39      43.199  46.675   1.148  1.00  0.00      RA0  H
ATOM    349  CA  ALA A  39      44.681  46.177   2.596  1.00  0.00      RA0  C
ATOM    350  CB  ALA A  39      43.873  47.029   3.577  1.00  0.00      RA0  C
ATOM    351  C   ALA A  39      44.804  44.774   3.160  1.00  0.00      RA0  C
ATOM    352  O   ALA A  39      45.803  44.428   3.774  1.00  0.00      RA0  O
ATOM    353  N   VAL A  40      43.775  43.962   2.980  1.00  0.00      RA0  N
ATOM    354  H   VAL A  40      42.982  44.275   2.452  1.00  0.00      RA0  H
ATOM    355  CA  VAL A  40      43.819  42.610   3.499  1.00  0.00      RA0  C
ATOM    356  CB  VAL A  40      42.426  41.995   3.511  1.00  0.00      RA0  C
ATOM    357  CG1 VAL A  40      42.463  40.540   3.975  1.00  0.00      RA0  C
ATOM    358  CG2 VAL A  40      41.500  42.847   4.380  1.00  0.00      RA0  C
ATOM    359  C   VAL A  40      44.815  41.795   2.686  1.00  0.00      RA0  C
ATOM    360  O   VAL A  40      45.540  40.958   3.235  1.00  0.00      RA0  O
ATOM    361  N   ARG A  41      44.833  42.021   1.384  1.00  0.00      RA0  N
ATOM    362  H   ARG A  41      44.207  42.699   0.994  1.00  0.00      RA0  H
ATOM    363  CA  ARG A  41      45.711  41.256   0.514  1.00  0.00      RA0  C
ATOM    364  CB  ARG A  41      45.375  41.516  -0.955  1.00  0.00      RA0  C
ATOM    365  CG  ARG A  41      44.045  40.926  -1.427  1.00  0.00      RA0  C
ATOM    366  CD  ARG A  41      44.043  39.397  -1.494  1.00  0.00      RA0  C
ATOM    367  NE  ARG A  41      42.767  38.910  -2.015  1.00  0.00      RA0  N
ATOM    368  HE  ARG A  41      42.389  39.358  -2.843  1.00  0.00      RA0  H
ATOM    369  CZ  ARG A  41      42.120  37.898  -1.366  1.00  0.00      RA0  C
ATOM    370  NH1 ARG A  41      42.707  37.285  -0.324  1.00  0.00      RA0  N
ATOM    371 HH11 ARG A  41      42.229  36.595   0.232  1.00  0.00      RA0  H
ATOM    372 HH12 ARG A  41      43.666  37.454  -0.044  1.00  0.00      RA0  H
ATOM    373  NH2 ARG A  41      40.893  37.526  -1.775  1.00  0.00      RA0  N
ATOM    374 HH21 ARG A  41      40.316  36.847  -1.304  1.00  0.00      RA0  H
ATOM    375 HH22 ARG A  41      40.525  37.944  -2.622  1.00  0.00      RA0  H
ATOM    376  C   ARG A  41      47.191  41.564   0.743  1.00  0.00      RA0  C
ATOM    377  O   ARG A  41      48.022  40.713   0.488  1.00  0.00      RA0  O
ATOM    378  N   THR A  42      47.504  42.765   1.203  1.00  0.00      RA0  N
ATOM    379  H   THR A  42      46.800  43.438   1.429  1.00  0.00      RA0  H
ATOM    380  CA  THR A  42      48.920  43.214   1.247  1.00  0.00      RA0  C
ATOM    381  CB  THR A  42      49.233  44.243   0.153  1.00  0.00      RA0  C
ATOM    382  OG1 THR A  42      48.283  45.306   0.142  1.00  0.00      RA0  O
ATOM    383  HG1 THR A  42      47.443  44.917  -0.066  1.00  0.00      RA0  H
ATOM    384  CG2 THR A  42      49.295  43.587  -1.228  1.00  0.00      RA0  C
ATOM    385  C   THR A  42      49.447  43.592   2.627  1.00  0.00      RA0  C
ATOM    386  O   THR A  42      50.678  43.744   2.797  1.00  0.00      RA0  O
ATOM    387  N   ASP A  43      48.563  43.801   3.601  1.00  0.00      RA0  N
ATOM    388  H   ASP A  43      47.579  43.654   3.493  1.00  0.00      RA0  H
ATOM    389  CA  ASP A  43      49.004  44.310   4.898  1.00  0.00      RA0  C
ATOM    390  CB  ASP A  43      49.097  45.840   4.902  1.00  0.00      RA0  C
ATOM    391  CG  ASP A  43      49.622  46.322   6.243  1.00  0.00      RA0  C
ATOM    392  OD1 ASP A  43      50.084  45.515   7.043  1.00  0.00      RA0  O
ATOM    393  OD2 ASP A  43      49.537  47.510   6.534  1.00  0.00      RA0  O
ATOM    394  C   ASP A  43      48.089  43.764   6.004  1.00  0.00      RA0  C
ATOM    395  O   ASP A  43      48.233  42.591   6.395  1.00  0.00      RA0  O
ATOM    396  N   ALA A  44      47.140  44.565   6.489  1.00  0.00      RA0  N
ATOM    397  H   ALA A  44      46.987  45.497   6.155  1.00  0.00      RA0  H
ATOM    398  CA  ALA A  44      46.194  44.086   7.503  1.00  0.00      RA0  C
ATOM    399  CB  ALA A  44      46.794  44.191   8.905  1.00  0.00      RA0  C
ATOM    400  C   ALA A  44      44.907  44.912   7.458  1.00  0.00      RA0  C
ATOM    401  O   ALA A  44      44.949  46.151   7.470  1.00  0.00      RA0  O
ATOM    402  N   GLY A  45      43.784  44.199   7.443  1.00  0.00      RA0  N
ATOM    403  H   GLY A  45      43.811  43.197   7.426  1.00  0.00      RA0  H
ATOM    404  CA  GLY A  45      42.471  44.813   7.598  1.00  0.00      RA0  C
ATOM    405  C   GLY A  45      41.689  44.078   8.662  1.00  0.00      RA0  C
ATOM    406  O   GLY A  45      42.001  42.941   8.989  1.00  0.00      RA0  O
ATOM    407  N   MSE A  46      40.634  44.695   9.171  1.00  0.00      RA0  N
ATOM    408  H   MSE A  46      40.382  45.620   8.872  1.00  0.00      RA0  H
ATOM    409  CA  MSE A  46      39.783  44.020  10.113  1.00  0.00      RA0  C
ATOM    410  CB  MSE A  46      40.166  44.380  11.546  1.00  0.00      RA0  C
ATOM    411  CG  MSE A  46      39.997  45.870  11.819  1.00  0.00      RA0  C
ATOM    412  SE  MSE A  46      40.451  46.306  13.497  1.00  0.00      RA0  S
ATOM    413  CE  MSE A  46      40.461  48.083  13.252  1.00  0.00      RA0  C
ATOM    414  C   MSE A  46      38.309  44.298   9.904  1.00  0.00      RA0  C
ATOM    415  O   MSE A  46      37.922  45.360   9.435  1.00  0.00      RA0  O
ATOM    416  N   PHE A  47      37.522  43.309  10.307  1.00  0.00      RA0  N
ATOM    417  H   PHE A  47      37.929  42.540  10.804  1.00  0.00      RA0  H
ATOM    418  CA  PHE A  47      36.079  43.300  10.121  1.00  0.00      RA0  C
ATOM    419  CB  PHE A  47      35.640  42.153   9.208  1.00  0.00      RA0  C
ATOM    420  CG  PHE A  47      36.372  42.151   7.889  1.00  0.00      RA0  C
ATOM    421  CD1 PHE A  47      37.566  41.450   7.756  1.00  0.00      RA0  C
ATOM    422  CD2 PHE A  47      35.839  42.830   6.802  1.00  0.00      RA0  C
ATOM    423  CE1 PHE A  47      38.222  41.420   6.532  1.00  0.00      RA0  C
ATOM    424  CE2 PHE A  47      36.492  42.796   5.577  1.00  0.00      RA0  C
ATOM    425  CZ  PHE A  47      37.680  42.089   5.442  1.00  0.00      RA0  C
ATOM    426  C   PHE A  47      35.406  43.063  11.465  1.00  0.00      RA0  C
ATOM    427  O   PHE A  47      35.855  42.232  12.288  1.00  0.00      RA0  O
ATOM    428  N   ASP A  48      34.328  43.799  11.710  1.00  0.00      RA0  N
ATOM    429  H   ASP A  48      33.951  44.388  10.999  1.00  0.00      RA0  H
ATOM    430  CA  ASP A  48      33.477  43.515  12.842  1.00  0.00      RA0  C
ATOM    431  CB  ASP A  48      32.503  44.626  13.193  1.00  0.00      RA0  C
ATOM    432  CG  ASP A  48      31.657  44.041  14.301  1.00  0.00      RA0  C
ATOM    433  OD1 ASP A  48      32.242  43.437  15.182  1.00  0.00      RA0  O
ATOM    434  OD2 ASP A  48      30.432  44.121  14.277  1.00  0.00      RA0  O
ATOM    435  C   ASP A  48      32.610  42.324  12.472  1.00  0.00      RA0  C
ATOM    436  O   ASP A  48      31.790  42.437  11.560  1.00  0.00      RA0  O
ATOM    437  N   VAL A  49      32.811  41.207  13.143  1.00  0.00      RA0  N
ATOM    438  H   VAL A  49      33.380  41.265  13.969  1.00  0.00      RA0  H
ATOM    439  CA  VAL A  49      31.989  40.024  12.914  1.00  0.00      RA0  C
ATOM    440  CB  VAL A  49      32.839  38.860  12.406  1.00  0.00      RA0  C
ATOM    441  CG1 VAL A  49      33.164  39.071  10.929  1.00  0.00      RA0  C
ATOM    442  CG2 VAL A  49      34.110  38.678  13.232  1.00  0.00      RA0  C
ATOM    443  C   VAL A  49      31.198  39.673  14.179  1.00  0.00      RA0  C
ATOM    444  O   VAL A  49      30.904  38.514  14.425  1.00  0.00      RA0  O
ATOM    445  N   SER A  50      30.753  40.704  14.897  1.00  0.00      RA0  N
ATOM    446  H   SER A  50      31.007  41.652  14.671  1.00  0.00      RA0  H
ATOM    447  CA  SER A  50      29.992  40.524  16.126  1.00  0.00      RA0  C
ATOM    448  CB  SER A  50      30.058  41.782  16.986  1.00  0.00      RA0  C
ATOM    449  OG  SER A  50      31.418  41.999  17.373  1.00  0.00      RA0  O
ATOM    450  HG  SER A  50      31.788  42.544  16.680  1.00  0.00      RA0  H
ATOM    451  C   SER A  50      28.561  40.100  15.828  1.00  0.00      RA0  C
ATOM    452  O   SER A  50      27.840  39.673  16.732  1.00  0.00      RA0  O
ATOM    453  N   HIS A  51      28.182  40.234  14.568  1.00  0.00      RA0  N
ATOM    454  H   HIS A  51      28.822  40.659  13.931  1.00  0.00      RA0  H
ATOM    455  CA  HIS A  51      26.905  39.713  14.046  1.00  0.00      RA0  C
ATOM    456  CB  HIS A  51      26.580  40.326  12.680  1.00  0.00      RA0  C
ATOM    457  CG  HIS A  51      27.323  39.608  11.579  1.00  0.00      RA0  C
ATOM    458  ND1 HIS A  51      26.716  38.799  10.693  1.00  0.00      RA0  N
ATOM    459  HD1 HIS A  51      25.753  38.630  10.647  1.00  0.00      RA0  H
ATOM    460  CD2 HIS A  51      28.691  39.644  11.292  1.00  0.00      RA0  C
ATOM    461  NE2 HIS A  51      28.900  38.840  10.221  1.00  0.00      RA0  N
ATOM    462  CE1 HIS A  51      27.686  38.320   9.851  1.00  0.00      RA0  C
ATOM    463  C   HIS A  51      26.854  38.188  14.001  1.00  0.00      RA0  C
ATOM    464  O   HIS A  51      25.781  37.616  13.793  1.00  0.00      RA0  O
ATOM    465  N   MSE A  52      27.981  37.529  14.208  1.00  0.00      RA0  N
ATOM    466  H   MSE A  52      28.813  37.987  14.526  1.00  0.00      RA0  H
ATOM    467  CA  MSE A  52      27.973  36.092  14.266  1.00  0.00      RA0  C
ATOM    468  CB  MSE A  52      29.262  35.503  13.692  1.00  0.00      RA0  C
ATOM    469  CG  MSE A  52      29.505  35.939  12.248  1.00  0.00      RA0  C
ATOM    470  SE  MSE A  52      30.950  35.171  11.501  1.00  0.00      RA0  S
ATOM    471  CE  MSE A  52      30.296  33.499  11.366  1.00  0.00      RA0  C
ATOM    472  C   MSE A  52      27.752  35.628  15.676  1.00  0.00      RA0  C
ATOM    473  O   MSE A  52      28.115  36.314  16.642  1.00  0.00      RA0  O
ATOM    474  N   THR A  53      27.146  34.449  15.781  1.00  0.00      RA0  N
ATOM    475  H   THR A  53      26.971  33.886  14.996  1.00  0.00      RA0  H
ATOM    476  CA  THR A  53      26.714  33.896  17.062  1.00  0.00      RA0  C
ATOM    477  CB  THR A  53      25.290  33.441  16.821  1.00  0.00      RA0  C
ATOM    478  OG1 THR A  53      24.511  34.600  16.481  1.00  0.00      RA0  O
ATOM    479  HG1 THR A  53      24.965  35.014  15.753  1.00  0.00      RA0  H
ATOM    480  CG2 THR A  53      24.698  32.672  18.000  1.00  0.00      RA0  C
ATOM    481  C   THR A  53      27.675  32.794  17.498  1.00  0.00      RA0  C
ATOM    482  O   THR A  53      27.947  31.852  16.754  1.00  0.00      RA0  O
ATOM    483  N   ILE A  54      28.219  32.942  18.699  1.00  0.00      RA0  N
ATOM    484  H   ILE A  54      27.928  33.701  19.283  1.00  0.00      RA0  H
ATOM    485  CA  ILE A  54      29.060  31.923  19.308  1.00  0.00      RA0  C
ATOM    486  CB  ILE A  54      30.194  32.599  20.071  1.00  0.00      RA0  C
ATOM    487  CG2 ILE A  54      31.088  31.575  20.767  1.00  0.00      RA0  C
ATOM    488  CG1 ILE A  54      30.978  33.521  19.136  1.00  0.00      RA0  C
ATOM    489  CD1 ILE A  54      32.049  34.324  19.873  1.00  0.00      RA0  C
ATOM    490  C   ILE A  54      28.161  31.103  20.242  1.00  0.00      RA0  C
ATOM    491  O   ILE A  54      27.425  31.665  21.073  1.00  0.00      RA0  O
ATOM    492  N   VAL A  55      28.184  29.787  20.052  1.00  0.00      RA0  N
ATOM    493  H   VAL A  55      28.853  29.374  19.434  1.00  0.00      RA0  H
ATOM    494  CA  VAL A  55      27.349  28.884  20.811  1.00  0.00      RA0  C
ATOM    495  CB  VAL A  55      26.453  28.087  19.863  1.00  0.00      RA0  C
ATOM    496  CG1 VAL A  55      25.564  27.118  20.639  1.00  0.00      RA0  C
ATOM    497  CG2 VAL A  55      25.652  29.007  18.943  1.00  0.00      RA0  C
ATOM    498  C   VAL A  55      28.281  27.951  21.538  1.00  0.00      RA0  C
ATOM    499  O   VAL A  55      29.040  27.205  20.907  1.00  0.00      RA0  O
ATOM    500  N   ASP A  56      28.211  27.986  22.860  1.00  0.00      RA0  N
ATOM    501  H   ASP A  56      27.577  28.599  23.319  1.00  0.00      RA0  H
ATOM    502  CA  ASP A  56      28.956  27.048  23.671  1.00  0.00      RA0  C
ATOM    503  CB  ASP A  56      29.438  27.725  24.976  1.00  0.00      RA0  C
ATOM    504  CG  ASP A  56      30.529  28.782  24.775  1.00  0.00      RA0  C
ATOM    505  OD1 ASP A  56      30.968  29.002  23.654  1.00  0.00      RA0  O
ATOM    506  OD2 ASP A  56      30.976  29.400  25.745  1.00  0.00      RA0  O
ATOM    507  C   ASP A  56      28.116  25.828  24.017  1.00  0.00      RA0  C
ATOM    508  O   ASP A  56      26.960  25.950  24.410  1.00  0.00      RA0  O
ATOM    509  N   LEU A  57      28.729  24.659  23.855  1.00  0.00      RA0  N
ATOM    510  H   LEU A  57      29.704  24.643  23.625  1.00  0.00      RA0  H
ATOM    511  CA  LEU A  57      28.103  23.379  24.134  1.00  0.00      RA0  C
ATOM    512  CB  LEU A  57      28.128  22.489  22.896  1.00  0.00      RA0  C
ATOM    513  CG  LEU A  57      27.406  23.062  21.679  1.00  0.00      RA0  C
ATOM    514  CD1 LEU A  57      27.516  22.108  20.494  1.00  0.00      RA0  C
ATOM    515  CD2 LEU A  57      25.950  23.413  21.978  1.00  0.00      RA0  C
ATOM    516  C   LEU A  57      28.813  22.653  25.271  1.00  0.00      RA0  C
ATOM    517  O   LEU A  57      30.009  22.434  25.190  1.00  0.00      RA0  O
ATOM    518  N   ARG A  58      28.069  22.237  26.300  1.00  0.00      RA0  N
ATOM    519  H   ARG A  58      27.080  22.408  26.320  1.00  0.00      RA0  H
ATOM    520  CA  ARG A  58      28.656  21.606  27.470  1.00  0.00      RA0  C
ATOM    521  CB  ARG A  58      28.554  22.591  28.614  1.00  0.00      RA0  C
ATOM    522  CG  ARG A  58      29.790  23.463  28.814  1.00  0.00      RA0  C
ATOM    523  CD  ARG A  58      30.066  23.627  30.310  1.00  0.00      RA0  C
ATOM    524  NE  ARG A  58      30.222  22.309  30.925  1.00  0.00      RA0  N
ATOM    525  HE  ARG A  58      31.052  21.772  30.708  1.00  0.00      RA0  H
ATOM    526  CZ  ARG A  58      29.193  21.729  31.614  1.00  0.00      RA0  C
ATOM    527  NH1 ARG A  58      28.060  22.432  31.844  1.00  0.00      RA0  N
ATOM    528 HH11 ARG A  58      27.221  22.090  32.285  1.00  0.00      RA0  H
ATOM    529 HH12 ARG A  58      27.906  23.379  31.512  1.00  0.00      RA0  H
ATOM    530  NH2 ARG A  58      29.325  20.445  32.000  1.00  0.00      RA0  N
ATOM    531 HH21 ARG A  58      28.644  19.939  32.527  1.00  0.00      RA0  H
ATOM    532 HH22 ARG A  58      30.163  19.933  31.717  1.00  0.00      RA0  H
ATOM    533  C   ARG A  58      27.929  20.296  27.806  1.00  0.00      RA0  C
ATOM    534  O   ARG A  58      26.718  20.205  27.682  1.00  0.00      RA0  O
ATOM    535  N   GLY A  59      28.672  19.309  28.271  1.00  0.00      RA0  N
ATOM    536  H   GLY A  59      29.660  19.431  28.414  1.00  0.00      RA0  H
ATOM    537  CA  GLY A  59      28.104  18.014  28.623  1.00  0.00      RA0  C
ATOM    538  C   GLY A  59      29.040  16.897  28.203  1.00  0.00      RA0  C
ATOM    539  O   GLY A  59      29.740  17.010  27.195  1.00  0.00      RA0  O
ATOM    540  N   SER A  60      29.039  15.806  28.966  1.00  0.00      RA0  N
ATOM    541  H   SER A  60      28.426  15.750  29.753  1.00  0.00      RA0  H
ATOM    542  CA  SER A  60      29.957  14.700  28.725  1.00  0.00      RA0  C
ATOM    543  CB  SER A  60      29.778  13.842  29.955  1.00  0.00      RA0  C
ATOM    544  OG  SER A  60      29.413  14.771  30.987  1.00  0.00      RA0  O
ATOM    545  HG  SER A  60      30.100  15.435  31.001  1.00  0.00      RA0  H
ATOM    546  C   SER A  60      29.752  14.043  27.361  1.00  0.00      RA0  C
ATOM    547  O   SER A  60      30.701  13.465  26.814  1.00  0.00      RA0  O
ATOM    548  N   ARG A  61      28.539  14.152  26.803  1.00  0.00      RA0  N
ATOM    549  H   ARG A  61      27.846  14.723  27.240  1.00  0.00      RA0  H
ATOM    550  CA  ARG A  61      28.235  13.580  25.491  1.00  0.00      RA0  C
ATOM    551  CB  ARG A  61      26.829  12.991  25.543  1.00  0.00      RA0  C
ATOM    552  CG  ARG A  61      26.640  12.140  26.803  1.00  0.00      RA0  C
ATOM    553  CD  ARG A  61      25.265  11.481  26.863  1.00  0.00      RA0  C
ATOM    554  NE  ARG A  61      25.060  10.707  25.646  1.00  0.00      RA0  N
ATOM    555  HE  ARG A  61      25.885  10.390  25.153  1.00  0.00      RA0  H
ATOM    556  CZ  ARG A  61      23.825  10.517  25.115  1.00  0.00      RA0  C
ATOM    557  NH1 ARG A  61      22.737  10.932  25.806  1.00  0.00      RA0  N
ATOM    558 HH11 ARG A  61      21.793  10.909  25.447  1.00  0.00      RA0  H
ATOM    559 HH12 ARG A  61      22.832  11.320  26.726  1.00  0.00      RA0  H
ATOM    560  NH2 ARG A  61      23.735   9.934  23.905  1.00  0.00      RA0  N
ATOM    561 HH21 ARG A  61      22.885   9.709  23.429  1.00  0.00      RA0  H
ATOM    562 HH22 ARG A  61      24.591   9.704  23.396  1.00  0.00      RA0  H
ATOM    563  C   ARG A  61      28.377  14.586  24.343  1.00  0.00      RA0  C
ATOM    564  O   ARG A  61      27.883  14.349  23.255  1.00  0.00      RA0  O
ATOM    565  N   THR A  62      29.068  15.696  24.556  1.00  0.00      RA0  N
ATOM    566  H   THR A  62      29.505  15.911  25.432  1.00  0.00      RA0  H
ATOM    567  CA  THR A  62      29.125  16.716  23.498  1.00  0.00      RA0  C
ATOM    568  CB  THR A  62      29.755  17.996  24.036  1.00  0.00      RA0  C
ATOM    569  OG1 THR A  62      29.006  18.442  25.168  1.00  0.00      RA0  O
ATOM    570  HG1 THR A  62      29.540  18.238  25.929  1.00  0.00      RA0  H
ATOM    571  CG2 THR A  62      29.787  19.096  22.978  1.00  0.00      RA0  C
ATOM    572  C   THR A  62      29.753  16.227  22.195  1.00  0.00      RA0  C
ATOM    573  O   THR A  62      29.208  16.500  21.115  1.00  0.00      RA0  O
ATOM    574  N   ARG A  63      30.862  15.494  22.279  1.00  0.00      RA0  N
ATOM    575  H   ARG A  63      31.247  15.287  23.179  1.00  0.00      RA0  H
ATOM    576  CA  ARG A  63      31.512  14.989  21.056  1.00  0.00      RA0  C
ATOM    577  CB  ARG A  63      32.856  14.321  21.351  1.00  0.00      RA0  C
ATOM    578  CG  ARG A  63      33.631  14.118  20.047  1.00  0.00      RA0  C
ATOM    579  CD  ARG A  63      34.931  13.325  20.182  1.00  0.00      RA0  C
ATOM    580  NE  ARG A  63      35.877  13.954  21.099  1.00  0.00      RA0  N
ATOM    581  HE  ARG A  63      35.773  13.848  22.104  1.00  0.00      RA0  H
ATOM    582  CZ  ARG A  63      36.974  14.616  20.637  1.00  0.00      RA0  C
ATOM    583  NH1 ARG A  63      37.118  14.871  19.322  1.00  0.00      RA0  N
ATOM    584 HH11 ARG A  63      37.953  15.319  18.980  1.00  0.00      RA0  H
ATOM    585 HH12 ARG A  63      36.424  14.661  18.628  1.00  0.00      RA0  H
ATOM    586  NH2 ARG A  63      37.912  15.011  21.513  1.00  0.00      RA0  N
ATOM    587 HH21 ARG A  63      38.765  15.468  21.259  1.00  0.00      RA0  H
ATOM    588 HH22 ARG A  63      37.729  14.837  22.501  1.00  0.00      RA0  H
ATOM    589  C   ARG A  63      30.575  14.030  20.331  1.00  0.00      RA0  C
ATOM    590  O   ARG A  63      30.398  14.108  19.117  1.00  0.00      RA0  O
ATOM    591  N   GLU A  64      29.966  13.136  21.094  1.00  0.00      RA0  N
ATOM    592  H   GLU A  64      30.094  13.168  22.083  1.00  0.00      RA0  H
ATOM    593  CA  GLU A  64      29.007  12.179  20.558  1.00  0.00      RA0  C
ATOM    594  CB  GLU A  64      28.369  11.351  21.675  1.00  0.00      RA0  C
ATOM    595  CG  GLU A  64      27.355  10.337  21.131  1.00  0.00      RA0  C
ATOM    596  CD  GLU A  64      26.443   9.866  22.246  1.00  0.00      RA0  C
ATOM    597  OE1 GLU A  64      26.637  10.269  23.384  1.00  0.00      RA0  O
ATOM    598  OE2 GLU A  64      25.503   9.122  21.983  1.00  0.00      RA0  O
ATOM    599  C   GLU A  64      27.896  12.887  19.786  1.00  0.00      RA0  C
ATOM    600  O   GLU A  64      27.583  12.517  18.641  1.00  0.00      RA0  O
ATOM    601  N   PHE A  65      27.315  13.903  20.412  1.00  0.00      RA0  N
ATOM    602  H   PHE A  65      27.592  14.105  21.353  1.00  0.00      RA0  H
ATOM    603  CA  PHE A  65      26.271  14.717  19.787  1.00  0.00      RA0  C
ATOM    604  CB  PHE A  65      25.862  15.844  20.739  1.00  0.00      RA0  C
ATOM    605  CG  PHE A  65      24.977  16.851  20.040  1.00  0.00      RA0  C
ATOM    606  CD1 PHE A  65      23.863  16.437  19.319  1.00  0.00      RA0  C
ATOM    607  CD2 PHE A  65      25.287  18.204  20.119  1.00  0.00      RA0  C
ATOM    608  CE1 PHE A  65      23.078  17.373  18.658  1.00  0.00      RA0  C
ATOM    609  CE2 PHE A  65      24.497  19.140  19.464  1.00  0.00      RA0  C
ATOM    610  CZ  PHE A  65      23.396  18.724  18.726  1.00  0.00      RA0  C
ATOM    611  C   PHE A  65      26.731  15.273  18.458  1.00  0.00      RA0  C
ATOM    612  O   PHE A  65      26.046  15.148  17.451  1.00  0.00      RA0  O
ATOM    613  N   LEU A  66      27.892  15.922  18.460  1.00  0.00      RA0  N
ATOM    614  H   LEU A  66      28.441  15.949  19.300  1.00  0.00      RA0  H
ATOM    615  CA  LEU A  66      28.377  16.573  17.243  1.00  0.00      RA0  C
ATOM    616  CB  LEU A  66      29.517  17.530  17.567  1.00  0.00      RA0  C
ATOM    617  CG  LEU A  66      29.017  18.732  18.362  1.00  0.00      RA0  C
ATOM    618  CD1 LEU A  66      30.165  19.642  18.786  1.00  0.00      RA0  C
ATOM    619  CD2 LEU A  66      27.939  19.498  17.595  1.00  0.00      RA0  C
ATOM    620  C   LEU A  66      28.764  15.604  16.132  1.00  0.00      RA0  C
ATOM    621  O   LEU A  66      28.697  15.968  14.960  1.00  0.00      RA0  O
ATOM    622  N   ARG A  67      29.192  14.397  16.484  1.00  0.00      RA0  N
ATOM    623  H   ARG A  67      29.254  14.163  17.457  1.00  0.00      RA0  H
ATOM    624  CA  ARG A  67      29.454  13.340  15.473  1.00  0.00      RA0  C
ATOM    625  CB  ARG A  67      30.063  12.058  16.053  1.00  0.00      RA0  C
ATOM    626  CG  ARG A  67      31.426  12.159  16.734  1.00  0.00      RA0  C
ATOM    627  CD  ARG A  67      32.069  10.777  16.922  1.00  0.00      RA0  C
ATOM    628  NE  ARG A  67      32.607  10.264  15.659  1.00  0.00      RA0  N
ATOM    629  HE  ARG A  67      33.054  10.935  15.042  1.00  0.00      RA0  H
ATOM    630  CZ  ARG A  67      32.593   8.935  15.335  1.00  0.00      RA0  C
ATOM    631  NH1 ARG A  67      31.921   8.054  16.112  1.00  0.00      RA0  N
ATOM    632 HH11 ARG A  67      31.880   7.071  15.896  1.00  0.00      RA0  H
ATOM    633 HH12 ARG A  67      31.427   8.354  16.931  1.00  0.00      RA0  H
ATOM    634  NH2 ARG A  67      33.250   8.527  14.231  1.00  0.00      RA0  N
ATOM    635 HH21 ARG A  67      33.295   7.574  13.914  1.00  0.00      RA0  H
ATOM    636 HH22 ARG A  67      33.739   9.213  13.664  1.00  0.00      RA0  H
ATOM    637  C   ARG A  67      28.188  12.911  14.731  1.00  0.00      RA0  C
ATOM    638  O   ARG A  67      28.254  12.355  13.637  1.00  0.00      RA0  O
ATOM    639  N   TYR A  68      27.042  13.117  15.373  1.00  0.00      RA0  N
ATOM    640  H   TYR A  68      27.043  13.518  16.290  1.00  0.00      RA0  H
ATOM    641  CA  TYR A  68      25.729  12.846  14.764  1.00  0.00      RA0  C
ATOM    642  CB  TYR A  68      24.784  12.375  15.870  1.00  0.00      RA0  C
ATOM    643  CG  TYR A  68      23.391  12.181  15.331  1.00  0.00      RA0  C
ATOM    644  CD1 TYR A  68      23.164  11.281  14.298  1.00  0.00      RA0  C
ATOM    645  CE1 TYR A  68      21.877  11.101  13.810  1.00  0.00      RA0  C
ATOM    646  CD2 TYR A  68      22.335  12.901  15.876  1.00  0.00      RA0  C
ATOM    647  CE2 TYR A  68      21.046  12.716  15.392  1.00  0.00      RA0  C
ATOM    648  CZ  TYR A  68      20.820  11.814  14.359  1.00  0.00      RA0  C
ATOM    649  OH  TYR A  68      19.543  11.628  13.872  1.00  0.00      RA0  O
ATOM    650  HH  TYR A  68      19.579  10.888  13.273  1.00  0.00      RA0  H
ATOM    651  C   TYR A  68      25.182  14.082  14.049  1.00  0.00      RA0  C
ATOM    652  O   TYR A  68      24.587  14.004  12.970  1.00  0.00      RA0  O
ATOM    653  N   LEU A  69      25.409  15.257  14.618  1.00  0.00      RA0  N
ATOM    654  H   LEU A  69      25.887  15.288  15.496  1.00  0.00      RA0  H
ATOM    655  CA  LEU A  69      24.885  16.493  14.010  1.00  0.00      RA0  C
ATOM    656  CB  LEU A  69      24.988  17.622  15.037  1.00  0.00      RA0  C
ATOM    657  CG  LEU A  69      24.234  18.891  14.637  1.00  0.00      RA0  C
ATOM    658  CD1 LEU A  69      22.722  18.679  14.681  1.00  0.00      RA0  C
ATOM    659  CD2 LEU A  69      24.664  20.100  15.467  1.00  0.00      RA0  C
ATOM    660  C   LEU A  69      25.563  16.920  12.701  1.00  0.00      RA0  C
ATOM    661  O   LEU A  69      24.902  17.411  11.761  1.00  0.00      RA0  O
ATOM    662  N   LEU A  70      26.889  16.776  12.653  1.00  0.00      RA0  N
ATOM    663  H   LEU A  70      27.368  16.243  13.354  1.00  0.00      RA0  H
ATOM    664  CA  LEU A  70      27.696  17.335  11.584  1.00  0.00      RA0  C
ATOM    665  CB  LEU A  70      28.893  18.083  12.170  1.00  0.00      RA0  C
ATOM    666  CG  LEU A  70      28.494  19.190  13.146  1.00  0.00      RA0  C
ATOM    667  CD1 LEU A  70      29.709  19.779  13.862  1.00  0.00      RA0  C
ATOM    668  CD2 LEU A  70      27.654  20.270  12.465  1.00  0.00      RA0  C
ATOM    669  C   LEU A  70      28.190  16.294  10.605  1.00  0.00      RA0  C
ATOM    670  O   LEU A  70      28.403  15.156  10.966  1.00  0.00      RA0  O
ATOM    671  N   ALA A  71      28.416  16.706   9.355  1.00  0.00      RA0  N
ATOM    672  H   ALA A  71      28.296  17.676   9.133  1.00  0.00      RA0  H
ATOM    673  CA  ALA A  71      28.853  15.767   8.340  1.00  0.00      RA0  C
ATOM    674  CB  ALA A  71      28.328  16.197   6.973  1.00  0.00      RA0  C
ATOM    675  C   ALA A  71      30.368  15.588   8.235  1.00  0.00      RA0  C
ATOM    676  O   ALA A  71      30.833  14.540   7.759  1.00  0.00      RA0  O
ATOM    677  N   ASN A  72      31.134  16.589   8.665  1.00  0.00      RA0  N
ATOM    678  H   ASN A  72      30.720  17.410   9.059  1.00  0.00      RA0  H
ATOM    679  CA  ASN A  72      32.539  16.342   8.981  1.00  0.00      RA0  C
ATOM    680  CB  ASN A  72      33.342  17.637   9.081  1.00  0.00      RA0  C
ATOM    681  CG  ASN A  72      34.778  17.390   8.668  1.00  0.00      RA0  C
ATOM    682  OD1 ASN A  72      35.365  16.352   8.943  1.00  0.00      RA0  O
ATOM    683  ND2 ASN A  72      35.304  18.382   7.947  1.00  0.00      RA0  N
ATOM    684 HD21 ASN A  72      34.852  19.272   7.853  1.00  0.00      RA0  H
ATOM    685 HD22 ASN A  72      36.161  18.223   7.453  1.00  0.00      RA0  H
ATOM    686  C   ASN A  72      32.503  15.581  10.309  1.00  0.00      RA0  C
ATOM    687  O   ASN A  72      31.427  15.435  10.899  1.00  0.00      RA0  O
ATOM    688  N   ASP A  73      33.647  15.069  10.759  1.00  0.00      RA0  N
ATOM    689  H   ASP A  73      34.495  15.255  10.258  1.00  0.00      RA0  H
ATOM    690  CA  ASP A  73      33.706  14.238  11.957  1.00  0.00      RA0  C
ATOM    691  CB  ASP A  73      34.130  12.790  11.743  1.00  0.00      RA0  C
ATOM    692  CG  ASP A  73      33.843  12.010  13.017  1.00  0.00      RA0  C
ATOM    693  OD1 ASP A  73      33.281  12.564  13.957  1.00  0.00      RA0  O
ATOM    694  OD2 ASP A  73      34.155  10.829  13.076  1.00  0.00      RA0  O
ATOM    695  C   ASP A  73      34.573  14.867  13.033  1.00  0.00      RA0  C
ATOM    696  O   ASP A  73      35.803  14.869  12.924  1.00  0.00      RA0  O
ATOM    697  N   VAL A  74      33.951  15.352  14.101  1.00  0.00      RA0  N
ATOM    698  H   VAL A  74      32.987  15.106  14.201  1.00  0.00      RA0  H
ATOM    699  CA  VAL A  74      34.717  16.007  15.148  1.00  0.00      RA0  C
ATOM    700  CB  VAL A  74      33.790  16.797  16.069  1.00  0.00      RA0  C
ATOM    701  CG1 VAL A  74      33.055  17.883  15.284  1.00  0.00      RA0  C
ATOM    702  CG2 VAL A  74      32.828  15.866  16.803  1.00  0.00      RA0  C
ATOM    703  C   VAL A  74      35.604  15.060  15.948  1.00  0.00      RA0  C
ATOM    704  O   VAL A  74      36.333  15.528  16.833  1.00  0.00      RA0  O
ATOM    705  N   ALA A  75      35.537  13.750  15.655  1.00  0.00      RA0  N
ATOM    706  H   ALA A  75      34.898  13.417  14.955  1.00  0.00      RA0  H
ATOM    707  CA  ALA A  75      36.504  12.790  16.211  1.00  0.00      RA0  C
ATOM    708  CB  ALA A  75      36.230  11.372  15.712  1.00  0.00      RA0  C
ATOM    709  C   ALA A  75      37.930  13.195  15.816  1.00  0.00      RA0  C
ATOM    710  O   ALA A  75      38.893  12.833  16.499  1.00  0.00      RA0  O
ATOM    711  N   LYS A  76      38.038  13.933  14.713  1.00  0.00      RA0  N
ATOM    712  H   LYS A  76      37.217  14.192  14.200  1.00  0.00      RA0  H
ATOM    713  CA  LYS A  76      39.319  14.412  14.204  1.00  0.00      RA0  C
ATOM    714  CB  LYS A  76      39.237  14.485  12.665  1.00  0.00      RA0  C
ATOM    715  CG  LYS A  76      38.603  13.137  12.243  1.00  0.00      RA0  C
ATOM    716  CD  LYS A  76      38.482  12.692  10.784  1.00  0.00      RA0  C
ATOM    717  CE  LYS A  76      37.582  11.445  10.726  1.00  0.00      RA0  C
ATOM    718  NZ  LYS A  76      37.934  10.522   9.636  1.00  0.00      RA0  N
ATOM    719  HZ1 LYS A  76      37.736   9.527   9.911  1.00  0.00      RA0  H
ATOM    720  HZ2 LYS A  76      37.455  10.709   8.731  1.00  0.00      RA0  H
ATOM    721  HZ3 LYS A  76      38.950  10.529   9.437  1.00  0.00      RA0  H
ATOM    722  C   LYS A  76      39.898  15.565  15.013  1.00  0.00      RA0  C
ATOM    723  O   LYS A  76      41.055  15.924  14.815  1.00  0.00      RA0  O
ATOM    724  N   LEU A  77      39.123  16.143  15.923  1.00  0.00      RA0  N
ATOM    725  H   LEU A  77      38.218  15.768  16.114  1.00  0.00      RA0  H
ATOM    726  CA  LEU A  77      39.623  17.176  16.810  1.00  0.00      RA0  C
ATOM    727  CB  LEU A  77      38.504  18.151  17.157  1.00  0.00      RA0  C
ATOM    728  CG  LEU A  77      37.884  18.814  15.928  1.00  0.00      RA0  C
ATOM    729  CD1 LEU A  77      36.755  19.779  16.297  1.00  0.00      RA0  C
ATOM    730  CD2 LEU A  77      38.947  19.482  15.060  1.00  0.00      RA0  C
ATOM    731  C   LEU A  77      40.167  16.489  18.054  1.00  0.00      RA0  C
ATOM    732  O   LEU A  77      39.427  16.189  18.980  1.00  0.00      RA0  O
ATOM    733  N   THR A  78      41.473  16.235  18.068  1.00  0.00      RA0  N
ATOM    734  H   THR A  78      41.987  16.314  17.213  1.00  0.00      RA0  H
ATOM    735  CA  THR A  78      42.107  15.488  19.185  1.00  0.00      RA0  C
ATOM    736  CB  THR A  78      42.707  14.327  18.437  1.00  0.00      RA0  C
ATOM    737  OG1 THR A  78      42.096  14.376  17.140  1.00  0.00      RA0  O
ATOM    738  HG1 THR A  78      42.389  13.607  16.662  1.00  0.00      RA0  H
ATOM    739  CG2 THR A  78      42.469  12.977  19.116  1.00  0.00      RA0  C
ATOM    740  C   THR A  78      43.078  16.304  20.027  1.00  0.00      RA0  C
ATOM    741  O   THR A  78      43.410  15.889  21.155  1.00  0.00      RA0  O
ATOM    742  N   LYS A  79      43.528  17.453  19.501  1.00  0.00      RA0  N
ATOM    743  H   LYS A  79      43.161  17.778  18.630  1.00  0.00      RA0  H
ATOM    744  CA  LYS A  79      44.312  18.401  20.272  1.00  0.00      RA0  C
ATOM    745  CB  LYS A  79      45.417  19.024  19.417  1.00  0.00      RA0  C
ATOM    746  CG  LYS A  79      46.387  18.038  18.766  1.00  0.00      RA0  C
ATOM    747  CD  LYS A  79      47.370  18.770  17.852  1.00  0.00      RA0  C
ATOM    748  CE  LYS A  79      48.289  17.828  17.074  1.00  0.00      RA0  C
ATOM    749  NZ  LYS A  79      49.043  18.595  16.078  1.00  0.00      RA0  N
ATOM    750  HZ1 LYS A  79      49.821  19.161  16.493  1.00  0.00      RA0  H
ATOM    751  HZ2 LYS A  79      49.549  17.952  15.439  1.00  0.00      RA0  H
ATOM    752  HZ3 LYS A  79      48.416  19.213  15.521  1.00  0.00      RA0  H
ATOM    753  C   LYS A  79      43.414  19.517  20.757  1.00  0.00      RA0  C
ATOM    754  O   LYS A  79      42.652  20.118  19.980  1.00  0.00      RA0  O
ATOM    755  N   SER A  80      43.494  19.801  22.042  1.00  0.00      RA0  N
ATOM    756  H   SER A  80      44.171  19.345  22.615  1.00  0.00      RA0  H
ATOM    757  CA  SER A  80      42.700  20.851  22.634  1.00  0.00      RA0  C
ATOM    758  CB  SER A  80      43.134  20.916  24.107  1.00  0.00      RA0  C
ATOM    759  OG  SER A  80      42.238  21.680  24.916  1.00  0.00      RA0  O
ATOM    760  HG  SER A  80      41.462  21.147  25.075  1.00  0.00      RA0  H
ATOM    761  C   SER A  80      42.842  22.179  21.880  1.00  0.00      RA0  C
ATOM    762  O   SER A  80      43.950  22.597  21.542  1.00  0.00      RA0  O
ATOM    763  N   GLY A  81      41.709  22.810  21.592  1.00  0.00      RA0  N
ATOM    764  H   GLY A  81      40.842  22.390  21.852  1.00  0.00      RA0  H
ATOM    765  CA  GLY A  81      41.659  24.027  20.776  1.00  0.00      RA0  C
ATOM    766  C   GLY A  81      41.477  23.854  19.277  1.00  0.00      RA0  C
ATOM    767  O   GLY A  81      41.195  24.831  18.591  1.00  0.00      RA0  O
ATOM    768  N   LYS A  82      41.617  22.633  18.765  1.00  0.00      RA0  N
ATOM    769  H   LYS A  82      41.757  21.858  19.382  1.00  0.00      RA0  H
ATOM    770  CA  LYS A  82      41.534  22.380  17.344  1.00  0.00      RA0  C
ATOM    771  CB  LYS A  82      42.129  21.021  16.929  1.00  0.00      RA0  C
ATOM    772  CG  LYS A  82      42.438  20.860  15.424  1.00  0.00      RA0  C
ATOM    773  CD  LYS A  82      43.562  21.749  14.863  1.00  0.00      RA0  C
ATOM    774  CE  LYS A  82      43.717  21.673  13.332  1.00  0.00      RA0  C
ATOM    775  NZ  LYS A  82      44.844  22.492  12.861  1.00  0.00      RA0  N
ATOM    776  HZ1 LYS A  82      44.988  22.409  11.829  1.00  0.00      RA0  H
ATOM    777  HZ2 LYS A  82      44.747  23.520  12.992  1.00  0.00      RA0  H
ATOM    778  HZ3 LYS A  82      45.747  22.184  13.276  1.00  0.00      RA0  H
ATOM    779  C   LYS A  82      40.106  22.609  16.820  1.00  0.00      RA0  C
ATOM    780  O   LYS A  82      39.126  22.282  17.484  1.00  0.00      RA0  O
ATOM    781  N   ALA A  83      40.029  23.199  15.641  1.00  0.00      RA0  N
ATOM    782  H   ALA A  83      40.860  23.394  15.114  1.00  0.00      RA0  H
ATOM    783  CA  ALA A  83      38.765  23.489  14.979  1.00  0.00      RA0  C
ATOM    784  CB  ALA A  83      38.622  24.990  14.743  1.00  0.00      RA0  C
ATOM    785  C   ALA A  83      38.671  22.791  13.623  1.00  0.00      RA0  C
ATOM    786  O   ALA A  83      39.659  22.429  13.001  1.00  0.00      RA0  O
ATOM    787  N   LEU A  84      37.443  22.581  13.172  1.00  0.00      RA0  N
ATOM    788  H   LEU A  84      36.650  22.832  13.729  1.00  0.00      RA0  H
ATOM    789  CA  LEU A  84      37.234  22.187  11.795  1.00  0.00      RA0  C
ATOM    790  CB  LEU A  84      37.212  20.654  11.592  1.00  0.00      RA0  C
ATOM    791  CG  LEU A  84      36.143  19.792  12.277  1.00  0.00      RA0  C
ATOM    792  CD1 LEU A  84      34.760  19.913  11.642  1.00  0.00      RA0  C
ATOM    793  CD2 LEU A  84      36.562  18.320  12.287  1.00  0.00      RA0  C
ATOM    794  C   LEU A  84      36.040  22.924  11.189  1.00  0.00      RA0  C
ATOM    795  O   LEU A  84      35.225  23.529  11.883  1.00  0.00      RA0  O
ATOM    796  N   TYR A  85      35.998  22.850   9.877  1.00  0.00      RA0  N
ATOM    797  H   TYR A  85      36.685  22.292   9.414  1.00  0.00      RA0  H
ATOM    798  CA  TYR A  85      34.907  23.412   9.072  1.00  0.00      RA0  C
ATOM    799  CB  TYR A  85      35.557  24.055   7.838  1.00  0.00      RA0  C
ATOM    800  CG  TYR A  85      34.578  24.669   6.860  1.00  0.00      RA0  C
ATOM    801  CD1 TYR A  85      34.355  26.040   6.878  1.00  0.00      RA0  C
ATOM    802  CE1 TYR A  85      33.534  26.627   5.924  1.00  0.00      RA0  C
ATOM    803  CD2 TYR A  85      33.937  23.883   5.908  1.00  0.00      RA0  C
ATOM    804  CE2 TYR A  85      33.105  24.468   4.960  1.00  0.00      RA0  C
ATOM    805  CZ  TYR A  85      32.910  25.844   4.960  1.00  0.00      RA0  C
ATOM    806  OH  TYR A  85      32.102  26.424   4.003  1.00  0.00      RA0  O
ATOM    807  HH  TYR A  85      31.459  26.978   4.464  1.00  0.00      RA0  H
ATOM    808  C   TYR A  85      33.967  22.272   8.678  1.00  0.00      RA0  C
ATOM    809  O   TYR A  85      34.404  21.226   8.177  1.00  0.00      RA0  O
ATOM    810  N   SER A  86      32.653  22.482   8.855  1.00  0.00      RA0  N
ATOM    811  H   SER A  86      32.298  23.354   9.202  1.00  0.00      RA0  H
ATOM    812  CA  SER A  86      31.685  21.431   8.538  1.00  0.00      RA0  C
ATOM    813  CB  SER A  86      31.444  20.595   9.807  1.00  0.00      RA0  C
ATOM    814  OG  SER A  86      30.652  19.419   9.542  1.00  0.00      RA0  O
ATOM    815  HG  SER A  86      29.742  19.713   9.497  1.00  0.00      RA0  H
ATOM    816  C   SER A  86      30.361  21.981   8.001  1.00  0.00      RA0  C
ATOM    817  O   SER A  86      29.965  23.107   8.309  1.00  0.00      RA0  O
ATOM    818  N   GLY A  87      29.716  21.168   7.167  1.00  0.00      RA0  N
ATOM    819  H   GLY A  87      30.156  20.303   6.930  1.00  0.00      RA0  H
ATOM    820  CA  GLY A  87      28.287  21.302   6.928  1.00  0.00      RA0  C
ATOM    821  C   GLY A  87      27.473  20.679   8.039  1.00  0.00      RA0  C
ATOM    822  O   GLY A  87      27.917  19.744   8.707  1.00  0.00      RA0  O
ATOM    823  N   MSE A  88      26.250  21.194   8.186  1.00  0.00      RA0  N
ATOM    824  H   MSE A  88      25.969  21.984   7.632  1.00  0.00      RA0  H
ATOM    825  CA  MSE A  88      25.238  20.667   9.074  1.00  0.00      RA0  C
ATOM    826  CB  MSE A  88      24.886  21.679  10.163  1.00  0.00      RA0  C
ATOM    827  CG  MSE A  88      23.740  21.200  11.055  1.00  0.00      RA0  C
ATOM    828  SE  MSE A  88      23.484  22.276  12.475  1.00  0.00      RA0  S
ATOM    829  CE  MSE A  88      23.348  23.837  11.590  1.00  0.00      RA0  C
ATOM    830  C   MSE A  88      24.063  20.421   8.138  1.00  0.00      RA0  C
ATOM    831  O   MSE A  88      23.555  21.362   7.509  1.00  0.00      RA0  O
ATOM    832  N   LEU A  89      23.687  19.165   8.001  1.00  0.00      RA0  N
ATOM    833  H   LEU A  89      23.956  18.466   8.665  1.00  0.00      RA0  H
ATOM    834  CA  LEU A  89      22.754  18.756   6.944  1.00  0.00      RA0  C
ATOM    835  CB  LEU A  89      23.297  17.565   6.155  1.00  0.00      RA0  C
ATOM    836  CG  LEU A  89      24.713  17.728   5.608  1.00  0.00      RA0  C
ATOM    837  CD1 LEU A  89      25.132  16.478   4.834  1.00  0.00      RA0  C
ATOM    838  CD2 LEU A  89      24.883  18.996   4.773  1.00  0.00      RA0  C
ATOM    839  C   LEU A  89      21.370  18.368   7.461  1.00  0.00      RA0  C
ATOM    840  O   LEU A  89      21.208  17.885   8.590  1.00  0.00      RA0  O
ATOM    841  N   ASN A  90      20.384  18.489   6.575  1.00  0.00      RA0  N
ATOM    842  H   ASN A  90      20.622  18.782   5.647  1.00  0.00      RA0  H
ATOM    843  CA  ASN A  90      19.064  17.944   6.872  1.00  0.00      RA0  C
ATOM    844  CB  ASN A  90      17.974  18.780   6.186  1.00  0.00      RA0  C
ATOM    845  CG  ASN A  90      18.148  18.787   4.675  1.00  0.00      RA0  C
ATOM    846  OD1 ASN A  90      18.360  17.761   4.037  1.00  0.00      RA0  O
ATOM    847  ND2 ASN A  90      18.030  20.008   4.124  1.00  0.00      RA0  N
ATOM    848 HD21 ASN A  90      17.942  20.834   4.697  1.00  0.00      RA0  H
ATOM    849 HD22 ASN A  90      18.034  20.218   3.142  1.00  0.00      RA0  H
ATOM    850  C   ASN A  90      19.018  16.487   6.403  1.00  0.00      RA0  C
ATOM    851  O   ASN A  90      19.973  15.979   5.830  1.00  0.00      RA0  O
ATOM    852  N   ALA A  91      17.918  15.791   6.668  1.00  0.00      RA0  N
ATOM    853  H   ALA A  91      17.128  16.247   7.072  1.00  0.00      RA0  H
ATOM    854  CA  ALA A  91      17.838  14.369   6.357  1.00  0.00      RA0  C
ATOM    855  CB  ALA A  91      16.558  13.765   6.935  1.00  0.00      RA0  C
ATOM    856  C   ALA A  91      17.886  14.091   4.858  1.00  0.00      RA0  C
ATOM    857  O   ALA A  91      18.229  12.989   4.455  1.00  0.00      RA0  O
ATOM    858  N   SER A  92      17.542  15.083   4.027  1.00  0.00      RA0  N
ATOM    859  H   SER A  92      17.301  15.996   4.350  1.00  0.00      RA0  H
ATOM    860  CA  SER A  92      17.594  14.959   2.575  1.00  0.00      RA0  C
ATOM    861  CB  SER A  92      16.542  15.951   2.128  1.00  0.00      RA0  C
ATOM    862  OG  SER A  92      15.732  16.210   3.290  1.00  0.00      RA0  O
ATOM    863  HG  SER A  92      15.111  16.875   3.024  1.00  0.00      RA0  H
ATOM    864  C   SER A  92      18.997  15.185   2.018  1.00  0.00      RA0  C
ATOM    865  O   SER A  92      19.215  15.090   0.808  1.00  0.00      RA0  O
ATOM    866  N   GLY A  93      19.932  15.485   2.901  1.00  0.00      RA0  N
ATOM    867  H   GLY A  93      19.695  15.646   3.861  1.00  0.00      RA0  H
ATOM    868  CA  GLY A  93      21.322  15.742   2.489  1.00  0.00      RA0  C
ATOM    869  C   GLY A  93      21.556  17.152   1.966  1.00  0.00      RA0  C
ATOM    870  O   GLY A  93      22.609  17.446   1.413  1.00  0.00      RA0  O
ATOM    871  N   GLY A  94      20.597  18.049   2.151  1.00  0.00      RA0  N
ATOM    872  H   GLY A  94      19.809  17.802   2.714  1.00  0.00      RA0  H
ATOM    873  CA  GLY A  94      20.797  19.454   1.844  1.00  0.00      RA0  C
ATOM    874  C   GLY A  94      21.469  20.174   3.011  1.00  0.00      RA0  C
ATOM    875  O   GLY A  94      21.515  19.672   4.143  1.00  0.00      RA0  O
ATOM    876  N   VAL A  95      22.004  21.355   2.748  1.00  0.00      RA0  N
ATOM    877  H   VAL A  95      21.820  21.815   1.875  1.00  0.00      RA0  H
ATOM    878  CA  VAL A  95      22.779  22.059   3.750  1.00  0.00      RA0  C
ATOM    879  CB  VAL A  95      23.939  22.807   3.094  1.00  0.00      RA0  C
ATOM    880  CG1 VAL A  95      24.865  23.417   4.144  1.00  0.00      RA0  C
ATOM    881  CG2 VAL A  95      24.702  21.902   2.131  1.00  0.00      RA0  C
ATOM    882  C   VAL A  95      21.909  23.021   4.523  1.00  0.00      RA0  C
ATOM    883  O   VAL A  95      21.337  23.957   3.934  1.00  0.00      RA0  O
ATOM    884  N   ILE A  96      21.837  22.795   5.828  1.00  0.00      RA0  N
ATOM    885  H   ILE A  96      22.351  22.025   6.204  1.00  0.00      RA0  H
ATOM    886  CA  ILE A  96      21.205  23.724   6.764  1.00  0.00      RA0  C
ATOM    887  CB  ILE A  96      20.924  23.007   8.088  1.00  0.00      RA0  C
ATOM    888  CG2 ILE A  96      20.335  23.932   9.150  1.00  0.00      RA0  C
ATOM    889  CG1 ILE A  96      20.038  21.791   7.865  1.00  0.00      RA0  C
ATOM    890  CD1 ILE A  96      19.692  21.110   9.184  1.00  0.00      RA0  C
ATOM    891  C   ILE A  96      22.105  24.922   7.010  1.00  0.00      RA0  C
ATOM    892  O   ILE A  96      21.636  26.055   7.018  1.00  0.00      RA0  O
ATOM    893  N   ASP A  97      23.403  24.677   7.207  1.00  0.00      RA0  N
ATOM    894  H   ASP A  97      23.796  23.757   7.259  1.00  0.00      RA0  H
ATOM    895  CA  ASP A  97      24.364  25.760   7.328  1.00  0.00      RA0  C
ATOM    896  CB  ASP A  97      24.227  26.772   8.496  1.00  0.00      RA0  C
ATOM    897  CG  ASP A  97      24.667  28.145   7.958  1.00  0.00      RA0  C
ATOM    898  OD1 ASP A  97      24.932  28.220   6.765  1.00  0.00      RA0  O
ATOM    899  OD2 ASP A  97      24.747  29.141   8.685  1.00  0.00      RA0  O
ATOM    900  C   ASP A  97      25.776  25.150   7.217  1.00  0.00      RA0  C
ATOM    901  O   ASP A  97      25.940  23.916   7.271  1.00  0.00      RA0  O
ATOM    902  N   ASP A  98      26.755  26.031   7.049  1.00  0.00      RA0  N
ATOM    903  H   ASP A  98      26.541  27.013   7.023  1.00  0.00      RA0  H
ATOM    904  CA  ASP A  98      28.135  25.692   7.330  1.00  0.00      RA0  C
ATOM    905  CB  ASP A  98      29.043  25.764   6.091  1.00  0.00      RA0  C
ATOM    906  CG  ASP A  98      29.854  27.040   5.970  1.00  0.00      RA0  C
ATOM    907  OD1 ASP A  98      29.686  27.754   4.984  1.00  0.00      RA0  O
ATOM    908  OD2 ASP A  98      30.745  27.265   6.784  1.00  0.00      RA0  O
ATOM    909  C   ASP A  98      28.626  26.441   8.568  1.00  0.00      RA0  C
ATOM    910  O   ASP A  98      28.047  27.450   8.983  1.00  0.00      RA0  O
ATOM    911  N   LEU A  99      29.680  25.920   9.185  1.00  0.00      RA0  N
ATOM    912  H   LEU A  99      30.197  25.167   8.775  1.00  0.00      RA0  H
ATOM    913  CA  LEU A  99      30.116  26.463  10.453  1.00  0.00      RA0  C
ATOM    914  CB  LEU A  99      29.138  26.063  11.572  1.00  0.00      RA0  C
ATOM    915  CG  LEU A  99      28.691  24.591  11.593  1.00  0.00      RA0  C
ATOM    916  CD1 LEU A  99      29.738  23.624  12.155  1.00  0.00      RA0  C
ATOM    917  CD2 LEU A  99      27.359  24.438  12.328  1.00  0.00      RA0  C
ATOM    918  C   LEU A  99      31.535  26.002  10.793  1.00  0.00      RA0  C
ATOM    919  O   LEU A  99      32.080  25.076  10.152  1.00  0.00      RA0  O
ATOM    920  N   ILE A 100      32.117  26.674  11.778  1.00  0.00      RA0  N
ATOM    921  H   ILE A 100      31.590  27.394  12.233  1.00  0.00      RA0  H
ATOM    922  CA  ILE A 100      33.357  26.250  12.405  1.00  0.00      RA0  C
ATOM    923  CB  ILE A 100      34.322  27.437  12.513  1.00  0.00      RA0  C
ATOM    924  CG2 ILE A 100      35.676  27.013  13.085  1.00  0.00      RA0  C
ATOM    925  CG1 ILE A 100      34.483  28.152  11.172  1.00  0.00      RA0  C
ATOM    926  CD1 ILE A 100      35.256  27.310  10.159  1.00  0.00      RA0  C
ATOM    927  C   ILE A 100      33.032  25.724  13.796  1.00  0.00      RA0  C
ATOM    928  O   ILE A 100      32.209  26.305  14.514  1.00  0.00      RA0  O
ATOM    929  N   VAL A 101      33.655  24.612  14.165  1.00  0.00      RA0  N
ATOM    930  H   VAL A 101      34.334  24.195  13.554  1.00  0.00      RA0  H
ATOM    931  CA  VAL A 101      33.464  24.010  15.481  1.00  0.00      RA0  C
ATOM    932  CB  VAL A 101      32.664  22.707  15.372  1.00  0.00      RA0  C
ATOM    933  CG1 VAL A 101      33.153  21.844  14.214  1.00  0.00      RA0  C
ATOM    934  CG2 VAL A 101      32.630  21.941  16.697  1.00  0.00      RA0  C
ATOM    935  C   VAL A 101      34.820  23.781  16.126  1.00  0.00      RA0  C
ATOM    936  O   VAL A 101      35.731  23.291  15.460  1.00  0.00      RA0  O
ATOM    937  N   TYR A 102      34.922  24.184  17.397  1.00  0.00      RA0  N
ATOM    938  H   TYR A 102      34.095  24.472  17.869  1.00  0.00      RA0  H
ATOM    939  CA  TYR A 102      36.137  24.019  18.230  1.00  0.00      RA0  C
ATOM    940  CB  TYR A 102      36.494  25.320  18.958  1.00  0.00      RA0  C
ATOM    941  CG  TYR A 102      36.678  26.493  18.021  1.00  0.00      RA0  C
ATOM    942  CD1 TYR A 102      35.571  27.176  17.530  1.00  0.00      RA0  C
ATOM    943  CE1 TYR A 102      35.741  28.263  16.684  1.00  0.00      RA0  C
ATOM    944  CD2 TYR A 102      37.957  26.908  17.666  1.00  0.00      RA0  C
ATOM    945  CE2 TYR A 102      38.128  28.000  16.819  1.00  0.00      RA0  C
ATOM    946  CZ  TYR A 102      37.018  28.675  16.325  1.00  0.00      RA0  C
ATOM    947  OH  TYR A 102      37.164  29.754  15.478  1.00  0.00      RA0  O
ATOM    948  HH  TYR A 102      38.079  29.917  15.276  1.00  0.00      RA0  H
ATOM    949  C   TYR A 102      35.944  22.933  19.282  1.00  0.00      RA0  C
ATOM    950  O   TYR A 102      34.884  22.843  19.913  1.00  0.00      RA0  O
ATOM    951  N   TYR A 103      36.987  22.137  19.493  1.00  0.00      RA0  N
ATOM    952  H   TYR A 103      37.827  22.282  18.962  1.00  0.00      RA0  H
ATOM    953  CA  TYR A 103      37.063  21.205  20.621  1.00  0.00      RA0  C
ATOM    954  CB  TYR A 103      37.639  19.884  20.116  1.00  0.00      RA0  C
ATOM    955  CG  TYR A 103      38.361  19.097  21.184  1.00  0.00      RA0  C
ATOM    956  CD1 TYR A 103      37.694  18.630  22.311  1.00  0.00      RA0  C
ATOM    957  CE1 TYR A 103      38.387  17.898  23.267  1.00  0.00      RA0  C
ATOM    958  CD2 TYR A 103      39.713  18.828  21.016  1.00  0.00      RA0  C
ATOM    959  CE2 TYR A 103      40.401  18.087  21.968  1.00  0.00      RA0  C
ATOM    960  CZ  TYR A 103      39.739  17.624  23.097  1.00  0.00      RA0  C
ATOM    961  OH  TYR A 103      40.425  16.891  24.043  1.00  0.00      RA0  O
ATOM    962  HH  TYR A 103      41.272  16.632  23.701  1.00  0.00      RA0  H
ATOM    963  C   TYR A 103      37.952  21.838  21.675  1.00  0.00      RA0  C
ATOM    964  O   TYR A 103      39.070  22.255  21.346  1.00  0.00      RA0  O
ATOM    965  N   PHE A 104      37.469  21.916  22.917  1.00  0.00      RA0  N
ATOM    966  H   PHE A 104      36.546  21.584  23.132  1.00  0.00      RA0  H
ATOM    967  CA  PHE A 104      38.297  22.371  24.068  1.00  0.00      RA0  C
ATOM    968  CB  PHE A 104      37.655  23.568  24.763  1.00  0.00      RA0  C
ATOM    969  CG  PHE A 104      37.586  24.726  23.799  1.00  0.00      RA0  C
ATOM    970  CD1 PHE A 104      38.757  25.277  23.293  1.00  0.00      RA0  C
ATOM    971  CD2 PHE A 104      36.353  25.244  23.423  1.00  0.00      RA0  C
ATOM    972  CE1 PHE A 104      38.698  26.360  22.425  1.00  0.00      RA0  C
ATOM    973  CE2 PHE A 104      36.294  26.329  22.559  1.00  0.00      RA0  C
ATOM    974  CZ  PHE A 104      37.465  26.892  22.067  1.00  0.00      RA0  C
ATOM    975  C   PHE A 104      38.549  21.234  25.057  1.00  0.00      RA0  C
ATOM    976  O   PHE A 104      39.695  20.881  25.318  1.00  0.00      RA0  O
ATOM    977  N   THR A 105      37.473  20.666  25.599  1.00  0.00      RA0  N
ATOM    978  H   THR A 105      36.550  21.025  25.446  1.00  0.00      RA0  H
ATOM    979  CA  THR A 105      37.528  19.428  26.379  1.00  0.00      RA0  C
ATOM    980  CB  THR A 105      37.443  19.953  27.793  1.00  0.00      RA0  C
ATOM    981  OG1 THR A 105      37.280  21.377  27.697  1.00  0.00      RA0  O
ATOM    982  HG1 THR A 105      37.360  21.723  28.576  1.00  0.00      RA0  H
ATOM    983  CG2 THR A 105      38.681  19.604  28.621  1.00  0.00      RA0  C
ATOM    984  C   THR A 105      36.371  18.515  25.975  1.00  0.00      RA0  C
ATOM    985  O   THR A 105      35.486  18.910  25.222  1.00  0.00      RA0  O
ATOM    986  N   GLU A 106      36.339  17.300  26.515  1.00  0.00      RA0  N
ATOM    987  H   GLU A 106      37.099  16.960  27.065  1.00  0.00      RA0  H
ATOM    988  CA  GLU A 106      35.233  16.397  26.204  1.00  0.00      RA0  C
ATOM    989  CB  GLU A 106      35.567  14.946  26.545  1.00  0.00      RA0  C
ATOM    990  CG  GLU A 106      36.841  14.467  25.823  1.00  0.00      RA0  C
ATOM    991  CD  GLU A 106      36.699  14.419  24.301  1.00  0.00      RA0  C
ATOM    992  OE1 GLU A 106      36.309  15.397  23.670  1.00  0.00      RA0  O
ATOM    993  OE2 GLU A 106      37.043  13.407  23.702  1.00  0.00      RA0  O
ATOM    994  C   GLU A 106      33.906  16.919  26.732  1.00  0.00      RA0  C
ATOM    995  O   GLU A 106      32.848  16.421  26.346  1.00  0.00      RA0  O
ATOM    996  N   ASP A 107      33.960  17.891  27.637  1.00  0.00      RA0  N
ATOM    997  H   ASP A 107      34.836  18.278  27.905  1.00  0.00      RA0  H
ATOM    998  CA  ASP A 107      32.769  18.505  28.199  1.00  0.00      RA0  C
ATOM    999  CB  ASP A 107      32.973  18.546  29.723  1.00  0.00      RA0  C
ATOM   1000  CG  ASP A 107      31.781  19.060  30.513  1.00  0.00      RA0  C
ATOM   1001  OD1 ASP A 107      30.714  18.453  30.488  1.00  0.00      RA0  O
ATOM   1002  OD2 ASP A 107      31.934  20.052  31.217  1.00  0.00      RA0  O
ATOM   1003  C   ASP A 107      32.470  19.884  27.594  1.00  0.00      RA0  C
ATOM   1004  O   ASP A 107      31.556  20.554  28.051  1.00  0.00      RA0  O
ATOM   1005  N   PHE A 108      33.236  20.316  26.583  1.00  0.00      RA0  N
ATOM   1006  H   PHE A 108      33.901  19.728  26.119  1.00  0.00      RA0  H
ATOM   1007  CA  PHE A 108      33.162  21.700  26.101  1.00  0.00      RA0  C
ATOM   1008  CB  PHE A 108      33.924  22.635  27.042  1.00  0.00      RA0  C
ATOM   1009  CG  PHE A 108      33.721  24.067  26.607  1.00  0.00      RA0  C
ATOM   1010  CD1 PHE A 108      32.482  24.485  26.136  1.00  0.00      RA0  C
ATOM   1011  CD2 PHE A 108      34.776  24.967  26.676  1.00  0.00      RA0  C
ATOM   1012  CE1 PHE A 108      32.309  25.794  25.709  1.00  0.00      RA0  C
ATOM   1013  CE2 PHE A 108      34.601  26.279  26.252  1.00  0.00      RA0  C
ATOM   1014  CZ  PHE A 108      33.371  26.689  25.756  1.00  0.00      RA0  C
ATOM   1015  C   PHE A 108      33.666  21.852  24.650  1.00  0.00      RA0  C
ATOM   1016  O   PHE A 108      34.880  21.753  24.368  1.00  0.00      RA0  O
ATOM   1017  N   PHE A 109      32.701  22.061  23.750  1.00  0.00      RA0  N
ATOM   1018  H   PHE A 109      31.761  22.162  24.093  1.00  0.00      RA0  H
ATOM   1019  CA  PHE A 109      32.924  22.476  22.360  1.00  0.00      RA0  C
ATOM   1020  CB  PHE A 109      32.346  21.444  21.384  1.00  0.00      RA0  C
ATOM   1021  CG  PHE A 109      33.147  20.160  21.298  1.00  0.00      RA0  C
ATOM   1022  CD1 PHE A 109      33.399  19.381  22.423  1.00  0.00      RA0  C
ATOM   1023  CD2 PHE A 109      33.608  19.734  20.057  1.00  0.00      RA0  C
ATOM   1024  CE1 PHE A 109      34.086  18.178  22.306  1.00  0.00      RA0  C
ATOM   1025  CE2 PHE A 109      34.291  18.530  19.936  1.00  0.00      RA0  C
ATOM   1026  CZ  PHE A 109      34.523  17.748  21.060  1.00  0.00      RA0  C
ATOM   1027  C   PHE A 109      32.241  23.819  22.089  1.00  0.00      RA0  C
ATOM   1028  O   PHE A 109      31.394  24.282  22.856  1.00  0.00      RA0  O
ATOM   1029  N   ARG A 110      32.585  24.424  20.962  1.00  0.00      RA0  N
ATOM   1030  H   ARG A 110      33.240  23.992  20.337  1.00  0.00      RA0  H
ATOM   1031  CA  ARG A 110      32.041  25.717  20.583  1.00  0.00      RA0  C
ATOM   1032  CB  ARG A 110      33.061  26.776  21.003  1.00  0.00      RA0  C
ATOM   1033  CG  ARG A 110      33.067  28.099  20.237  1.00  0.00      RA0  C
ATOM   1034  CD  ARG A 110      33.961  29.106  20.961  1.00  0.00      RA0  C
ATOM   1035  NE  ARG A 110      33.405  29.313  22.293  1.00  0.00      RA0  N
ATOM   1036  HE  ARG A 110      32.443  29.025  22.417  1.00  0.00      RA0  H
ATOM   1037  CZ  ARG A 110      34.081  29.871  23.335  1.00  0.00      RA0  C
ATOM   1038  NH1 ARG A 110      35.351  30.311  23.164  1.00  0.00      RA0  N
ATOM   1039 HH11 ARG A 110      35.888  30.739  23.900  1.00  0.00      RA0  H
ATOM   1040 HH12 ARG A 110      35.804  30.225  22.273  1.00  0.00      RA0  H
ATOM   1041  NH2 ARG A 110      33.449  29.966  24.522  1.00  0.00      RA0  N
ATOM   1042 HH21 ARG A 110      33.857  30.331  25.357  1.00  0.00      RA0  H
ATOM   1043 HH22 ARG A 110      32.482  29.640  24.605  1.00  0.00      RA0  H
ATOM   1044  C   ARG A 110      31.746  25.749  19.088  1.00  0.00      RA0  C
ATOM   1045  O   ARG A 110      32.562  25.276  18.300  1.00  0.00      RA0  O
ATOM   1046  N   LEU A 111      30.580  26.287  18.710  1.00  0.00      RA0  N
ATOM   1047  H   LEU A 111      29.993  26.716  19.397  1.00  0.00      RA0  H
ATOM   1048  CA  LEU A 111      30.212  26.506  17.300  1.00  0.00      RA0  C
ATOM   1049  CB  LEU A 111      28.812  25.959  17.023  1.00  0.00      RA0  C
ATOM   1050  CG  LEU A 111      28.629  24.456  17.211  1.00  0.00      RA0  C
ATOM   1051  CD1 LEU A 111      27.152  24.092  17.335  1.00  0.00      RA0  C
ATOM   1052  CD2 LEU A 111      29.287  23.660  16.090  1.00  0.00      RA0  C
ATOM   1053  C   LEU A 111      30.144  27.988  17.047  1.00  0.00      RA0  C
ATOM   1054  O   LEU A 111      29.820  28.761  17.961  1.00  0.00      RA0  O
ATOM   1055  N   VAL A 112      30.389  28.387  15.807  1.00  0.00      RA0  N
ATOM   1056  H   VAL A 112      30.679  27.732  15.104  1.00  0.00      RA0  H
ATOM   1057  CA  VAL A 112      30.190  29.775  15.392  1.00  0.00      RA0  C
ATOM   1058  CB  VAL A 112      31.527  30.473  15.118  1.00  0.00      RA0  C
ATOM   1059  CG1 VAL A 112      31.300  31.946  14.776  1.00  0.00      RA0  C
ATOM   1060  CG2 VAL A 112      32.506  30.320  16.285  1.00  0.00      RA0  C
ATOM   1061  C   VAL A 112      29.307  29.795  14.147  1.00  0.00      RA0  C
ATOM   1062  O   VAL A 112      29.639  29.175  13.139  1.00  0.00      RA0  O
ATOM   1063  N   VAL A 113      28.195  30.511  14.213  1.00  0.00      RA0  N
ATOM   1064  H   VAL A 113      27.979  31.043  15.033  1.00  0.00      RA0  H
ATOM   1065  CA  VAL A 113      27.286  30.606  13.069  1.00  0.00      RA0  C
ATOM   1066  CB  VAL A 113      26.022  29.759  13.284  1.00  0.00      RA0  C
ATOM   1067  CG1 VAL A 113      26.323  28.260  13.341  1.00  0.00      RA0  C
ATOM   1068  CG2 VAL A 113      25.242  30.239  14.510  1.00  0.00      RA0  C
ATOM   1069  C   VAL A 113      26.872  32.037  12.745  1.00  0.00      RA0  C
ATOM   1070  O   VAL A 113      26.968  32.956  13.570  1.00  0.00      RA0  O
ATOM   1071  N   ASN A 114      26.368  32.203  11.529  1.00  0.00      RA0  N
ATOM   1072  H   ASN A 114      26.149  31.378  11.002  1.00  0.00      RA0  H
ATOM   1073  CA  ASN A 114      25.969  33.509  11.022  1.00  0.00      RA0  C
ATOM   1074  CB  ASN A 114      25.815  33.432   9.497  1.00  0.00      RA0  C
ATOM   1075  CG  ASN A 114      27.038  32.835   8.834  1.00  0.00      RA0  C
ATOM   1076  OD1 ASN A 114      28.045  33.519   8.674  1.00  0.00      RA0  O
ATOM   1077  ND2 ASN A 114      26.903  31.538   8.471  1.00  0.00      RA0  N
ATOM   1078 HD21 ASN A 114      26.077  30.964   8.574  1.00  0.00      RA0  H
ATOM   1079 HD22 ASN A 114      27.639  30.999   8.052  1.00  0.00      RA0  H
ATOM   1080  C   ASN A 114      24.621  33.987  11.529  1.00  0.00      RA0  C
ATOM   1081  O   ASN A 114      23.769  33.189  11.905  1.00  0.00      RA0  O
ATOM   1082  N   SER A 115      24.446  35.308  11.508  1.00  0.00      RA0  N
ATOM   1083  H   SER A 115      25.219  35.897  11.283  1.00  0.00      RA0  H
ATOM   1084  CA  SER A 115      23.211  35.933  11.928  1.00  0.00      RA0  C
ATOM   1085  CB  SER A 115      23.336  37.459  11.880  1.00  0.00      RA0  C
ATOM   1086  OG  SER A 115      22.480  38.058  12.860  1.00  0.00      RA0  O
ATOM   1087  HG  SER A 115      21.593  37.768  12.667  1.00  0.00      RA0  H
ATOM   1088  C   SER A 115      22.004  35.426  11.128  1.00  0.00      RA0  C
ATOM   1089  O   SER A 115      20.951  35.137  11.684  1.00  0.00      RA0  O
ATOM   1090  N   ALA A 116      22.161  35.353   9.815  1.00  0.00      RA0  N
ATOM   1091  H   ALA A 116      23.061  35.500   9.412  1.00  0.00      RA0  H
ATOM   1092  CA  ALA A 116      21.043  35.018   8.928  1.00  0.00      RA0  C
ATOM   1093  CB  ALA A 116      21.508  34.975   7.473  1.00  0.00      RA0  C
ATOM   1094  C   ALA A 116      20.420  33.676   9.263  1.00  0.00      RA0  C
ATOM   1095  O   ALA A 116      19.203  33.489   9.107  1.00  0.00      RA0  O
ATOM   1096  N   THR A 117      21.240  32.742   9.737  1.00  0.00      RA0  N
ATOM   1097  H   THR A 117      22.227  32.864   9.840  1.00  0.00      RA0  H
ATOM   1098  CA  THR A 117      20.803  31.366  10.039  1.00  0.00      RA0  C
ATOM   1099  CB  THR A 117      21.820  30.526   9.298  1.00  0.00      RA0  C
ATOM   1100  OG1 THR A 117      22.894  31.381   8.868  1.00  0.00      RA0  O
ATOM   1101  HG1 THR A 117      23.571  30.726   8.656  1.00  0.00      RA0  H
ATOM   1102  CG2 THR A 117      21.204  29.836   8.089  1.00  0.00      RA0  C
ATOM   1103  C   THR A 117      20.765  31.032  11.528  1.00  0.00      RA0  C
ATOM   1104  O   THR A 117      20.453  29.895  11.901  1.00  0.00      RA0  O
ATOM   1105  N   ARG A 118      21.031  32.024  12.371  1.00  0.00      RA0  N
ATOM   1106  H   ARG A 118      21.284  32.916  11.998  1.00  0.00      RA0  H
ATOM   1107  CA  ARG A 118      21.119  31.830  13.819  1.00  0.00      RA0  C
ATOM   1108  CB  ARG A 118      21.347  33.197  14.470  1.00  0.00      RA0  C
ATOM   1109  CG  ARG A 118      21.227  33.220  15.992  1.00  0.00      RA0  C
ATOM   1110  CD  ARG A 118      21.374  34.637  16.553  1.00  0.00      RA0  C
ATOM   1111  NE  ARG A 118      20.920  34.704  17.940  1.00  0.00      RA0  N
ATOM   1112  HE  ARG A 118      19.954  34.419  18.055  1.00  0.00      RA0  H
ATOM   1113  CZ  ARG A 118      21.752  35.189  18.913  1.00  0.00      RA0  C
ATOM   1114  NH1 ARG A 118      23.022  35.524  18.610  1.00  0.00      RA0  N
ATOM   1115 HH11 ARG A 118      23.612  35.934  19.325  1.00  0.00      RA0  H
ATOM   1116 HH12 ARG A 118      23.434  35.372  17.701  1.00  0.00      RA0  H
ATOM   1117  NH2 ARG A 118      21.310  35.331  20.178  1.00  0.00      RA0  N
ATOM   1118 HH21 ARG A 118      21.933  35.666  20.914  1.00  0.00      RA0  H
ATOM   1119 HH22 ARG A 118      20.373  35.113  20.453  1.00  0.00      RA0  H
ATOM   1120  C   ARG A 118      19.916  31.116  14.423  1.00  0.00      RA0  C
ATOM   1121  O   ARG A 118      20.052  30.100  15.112  1.00  0.00      RA0  O
ATOM   1122  N   GLU A 119      18.728  31.646  14.183  1.00  0.00      RA0  N
ATOM   1123  H   GLU A 119      18.662  32.472  13.627  1.00  0.00      RA0  H
ATOM   1124  CA  GLU A 119      17.547  31.080  14.828  1.00  0.00      RA0  C
ATOM   1125  CB  GLU A 119      16.390  32.078  14.818  1.00  0.00      RA0  C
ATOM   1126  CG  GLU A 119      16.791  33.437  15.412  1.00  0.00      RA0  C
ATOM   1127  CD  GLU A 119      17.299  33.292  16.840  1.00  0.00      RA0  C
ATOM   1128  OE1 GLU A 119      16.829  32.413  17.557  1.00  0.00      RA0  O
ATOM   1129  OE2 GLU A 119      18.166  34.069  17.238  1.00  0.00      RA0  O
ATOM   1130  C   GLU A 119      17.167  29.693  14.294  1.00  0.00      RA0  C
ATOM   1131  O   GLU A 119      16.825  28.813  15.062  1.00  0.00      RA0  O
ATOM   1132  N   LYS A 120      17.286  29.493  12.992  1.00  0.00      RA0  N
ATOM   1133  H   LYS A 120      17.705  30.217  12.448  1.00  0.00      RA0  H
ATOM   1134  CA  LYS A 120      17.100  28.161  12.407  1.00  0.00      RA0  C
ATOM   1135  CB  LYS A 120      17.269  28.232  10.884  1.00  0.00      RA0  C
ATOM   1136  CG  LYS A 120      17.035  26.879  10.204  1.00  0.00      RA0  C
ATOM   1137  CD  LYS A 120      17.360  26.844   8.707  1.00  0.00      RA0  C
ATOM   1138  CE  LYS A 120      18.827  27.159   8.403  1.00  0.00      RA0  C
ATOM   1139  NZ  LYS A 120      19.195  26.669   7.066  1.00  0.00      RA0  N
ATOM   1140  HZ1 LYS A 120      20.199  26.855   6.859  1.00  0.00      RA0  H
ATOM   1141  HZ2 LYS A 120      19.082  25.633   7.038  1.00  0.00      RA0  H
ATOM   1142  HZ3 LYS A 120      18.627  27.030   6.280  1.00  0.00      RA0  H
ATOM   1143  C   LYS A 120      18.073  27.158  12.976  1.00  0.00      RA0  C
ATOM   1144  O   LYS A 120      17.715  26.044  13.303  1.00  0.00      RA0  O
ATOM   1145  N   ASP A 121      19.339  27.552  13.045  1.00  0.00      RA0  N
ATOM   1146  H   ASP A 121      19.664  28.410  12.650  1.00  0.00      RA0  H
ATOM   1147  CA  ASP A 121      20.385  26.683  13.575  1.00  0.00      RA0  C
ATOM   1148  CB  ASP A 121      21.775  27.258  13.346  1.00  0.00      RA0  C
ATOM   1149  CG  ASP A 121      22.004  27.407  11.857  1.00  0.00      RA0  C
ATOM   1150  OD1 ASP A 121      21.299  26.765  11.071  1.00  0.00      RA0  O
ATOM   1151  OD2 ASP A 121      22.874  28.190  11.494  1.00  0.00      RA0  O
ATOM   1152  C   ASP A 121      20.154  26.364  15.050  1.00  0.00      RA0  C
ATOM   1153  O   ASP A 121      20.295  25.218  15.483  1.00  0.00      RA0  O
ATOM   1154  N   LEU A 122      19.828  27.387  15.828  1.00  0.00      RA0  N
ATOM   1155  H   LEU A 122      19.743  28.295  15.416  1.00  0.00      RA0  H
ATOM   1156  CA  LEU A 122      19.602  27.193  17.256  1.00  0.00      RA0  C
ATOM   1157  CB  LEU A 122      19.361  28.517  17.979  1.00  0.00      RA0  C
ATOM   1158  CG  LEU A 122      20.637  29.345  18.120  1.00  0.00      RA0  C
ATOM   1159  CD1 LEU A 122      20.368  30.692  18.792  1.00  0.00      RA0  C
ATOM   1160  CD2 LEU A 122      21.744  28.557  18.822  1.00  0.00      RA0  C
ATOM   1161  C   LEU A 122      18.452  26.245  17.509  1.00  0.00      RA0  C
ATOM   1162  O   LEU A 122      18.522  25.412  18.398  1.00  0.00      RA0  O
ATOM   1163  N   SER A 123      17.383  26.364  16.730  1.00  0.00      RA0  N
ATOM   1164  H   SER A 123      17.358  27.059  16.009  1.00  0.00      RA0  H
ATOM   1165  CA  SER A 123      16.226  25.489  16.918  1.00  0.00      RA0  C
ATOM   1166  CB  SER A 123      15.086  26.072  16.093  1.00  0.00      RA0  C
ATOM   1167  OG  SER A 123      14.900  27.434  16.495  1.00  0.00      RA0  O
ATOM   1168  HG  SER A 123      15.583  27.959  16.089  1.00  0.00      RA0  H
ATOM   1169  C   SER A 123      16.595  24.052  16.582  1.00  0.00      RA0  C
ATOM   1170  O   SER A 123      16.212  23.125  17.291  1.00  0.00      RA0  O
ATOM   1171  N   TRP A 124      17.343  23.880  15.498  1.00  0.00      RA0  N
ATOM   1172  H   TRP A 124      17.647  24.674  14.964  1.00  0.00      RA0  H
ATOM   1173  CA  TRP A 124      17.787  22.548  15.055  1.00  0.00      RA0  C
ATOM   1174  CB  TRP A 124      18.419  22.677  13.667  1.00  0.00      RA0  C
ATOM   1175  CG  TRP A 124      18.817  21.330  13.110  1.00  0.00      RA0  C
ATOM   1176  CD2 TRP A 124      17.968  20.324  12.518  1.00  0.00      RA0  C
ATOM   1177  CE2 TRP A 124      18.796  19.253  12.109  1.00  0.00      RA0  C
ATOM   1178  CE3 TRP A 124      16.598  20.255  12.299  1.00  0.00      RA0  C
ATOM   1179  CD1 TRP A 124      20.115  20.804  13.029  1.00  0.00      RA0  C
ATOM   1180  NE1 TRP A 124      20.108  19.579  12.439  1.00  0.00      RA0  N
ATOM   1181  HE1 TRP A 124      20.894  19.022  12.255  1.00  0.00      RA0  H
ATOM   1182  CZ2 TRP A 124      18.233  18.145  11.489  1.00  0.00      RA0  C
ATOM   1183  CZ3 TRP A 124      16.046  19.140  11.680  1.00  0.00      RA0  C
ATOM   1184  CH2 TRP A 124      16.861  18.089  11.274  1.00  0.00      RA0  C
ATOM   1185  C   TRP A 124      18.760  21.909  16.045  1.00  0.00      RA0  C
ATOM   1186  O   TRP A 124      18.593  20.764  16.438  1.00  0.00      RA0  O
ATOM   1187  N   ILE A 125      19.761  22.681  16.455  1.00  0.00      RA0  N
ATOM   1188  H   ILE A 125      19.820  23.605  16.091  1.00  0.00      RA0  H
ATOM   1189  CA  ILE A 125      20.746  22.218  17.430  1.00  0.00      RA0  C
ATOM   1190  CB  ILE A 125      21.849  23.257  17.656  1.00  0.00      RA0  C
ATOM   1191  CG2 ILE A 125      22.771  22.872  18.815  1.00  0.00      RA0  C
ATOM   1192  CG1 ILE A 125      22.652  23.461  16.370  1.00  0.00      RA0  C
ATOM   1193  CD1 ILE A 125      23.551  24.696  16.437  1.00  0.00      RA0  C
ATOM   1194  C   ILE A 125      20.050  21.835  18.742  1.00  0.00      RA0  C
ATOM   1195  O   ILE A 125      20.290  20.760  19.269  1.00  0.00      RA0  O
ATOM   1196  N   THR A 126      19.185  22.715  19.246  1.00  0.00      RA0  N
ATOM   1197  H   THR A 126      19.020  23.584  18.781  1.00  0.00      RA0  H
ATOM   1198  CA  THR A 126      18.413  22.427  20.459  1.00  0.00      RA0  C
ATOM   1199  CB  THR A 126      17.576  23.644  20.843  1.00  0.00      RA0  C
ATOM   1200  OG1 THR A 126      18.450  24.768  21.012  1.00  0.00      RA0  O
ATOM   1201  HG1 THR A 126      18.612  25.118  20.145  1.00  0.00      RA0  H
ATOM   1202  CG2 THR A 126      16.766  23.409  22.119  1.00  0.00      RA0  C
ATOM   1203  C   THR A 126      17.638  21.140  20.388  1.00  0.00      RA0  C
ATOM   1204  O   THR A 126      17.679  20.344  21.333  1.00  0.00      RA0  O
ATOM   1205  N   GLN A 127      16.919  20.950  19.285  1.00  0.00      RA0  N
ATOM   1206  H   GLN A 127      16.931  21.647  18.564  1.00  0.00      RA0  H
ATOM   1207  CA  GLN A 127      16.103  19.760  19.063  1.00  0.00      RA0  C
ATOM   1208  CB  GLN A 127      15.406  19.879  17.707  1.00  0.00      RA0  C
ATOM   1209  CG  GLN A 127      14.535  18.678  17.337  1.00  0.00      RA0  C
ATOM   1210  CD  GLN A 127      13.854  18.959  16.014  1.00  0.00      RA0  C
ATOM   1211  OE1 GLN A 127      12.822  19.617  15.948  1.00  0.00      RA0  O
ATOM   1212  NE2 GLN A 127      14.488  18.427  14.954  1.00  0.00      RA0  N
ATOM   1213 HE21 GLN A 127      15.325  17.884  15.052  1.00  0.00      RA0  H
ATOM   1214 HE22 GLN A 127      14.149  18.558  14.023  1.00  0.00      RA0  H
ATOM   1215  C   GLN A 127      16.927  18.464  19.147  1.00  0.00      RA0  C
ATOM   1216  O   GLN A 127      16.596  17.540  19.877  1.00  0.00      RA0  O
ATOM   1217  N   HIS A 128      18.018  18.419  18.397  1.00  0.00      RA0  N
ATOM   1218  H   HIS A 128      18.299  19.240  17.892  1.00  0.00      RA0  H
ATOM   1219  CA  HIS A 128      18.844  17.228  18.341  1.00  0.00      RA0  C
ATOM   1220  CB  HIS A 128      19.639  17.156  17.036  1.00  0.00      RA0  C
ATOM   1221  CG  HIS A 128      18.689  16.784  15.924  1.00  0.00      RA0  C
ATOM   1222  ND1 HIS A 128      18.532  15.531  15.457  1.00  0.00      RA0  N
ATOM   1223  HD1 HIS A 128      19.017  14.728  15.744  1.00  0.00      RA0  H
ATOM   1224  CD2 HIS A 128      17.811  17.631  15.245  1.00  0.00      RA0  C
ATOM   1225  NE2 HIS A 128      17.113  16.872  14.365  1.00  0.00      RA0  N
ATOM   1226  CE1 HIS A 128      17.559  15.579  14.494  1.00  0.00      RA0  C
ATOM   1227  C   HIS A 128      19.769  17.062  19.563  1.00  0.00      RA0  C
ATOM   1228  O   HIS A 128      20.225  15.953  19.833  1.00  0.00      RA0  O
ATOM   1229  N   ALA A 129      20.027  18.136  20.308  1.00  0.00      RA0  N
ATOM   1230  H   ALA A 129      19.633  19.024  20.066  1.00  0.00      RA0  H
ATOM   1231  CA  ALA A 129      20.873  18.057  21.500  1.00  0.00      RA0  C
ATOM   1232  CB  ALA A 129      21.303  19.444  21.974  1.00  0.00      RA0  C
ATOM   1233  C   ALA A 129      20.202  17.338  22.680  1.00  0.00      RA0  C
ATOM   1234  O   ALA A 129      20.880  16.738  23.501  1.00  0.00      RA0  O
ATOM   1235  N   GLU A 130      18.881  17.425  22.754  1.00  0.00      RA0  N
ATOM   1236  H   GLU A 130      18.372  17.866  22.013  1.00  0.00      RA0  H
ATOM   1237  CA  GLU A 130      18.113  17.027  23.947  1.00  0.00      RA0  C
ATOM   1238  CB  GLU A 130      16.623  17.367  23.738  1.00  0.00      RA0  C
ATOM   1239  CG  GLU A 130      15.688  17.117  24.926  1.00  0.00      RA0  C
ATOM   1240  CD  GLU A 130      15.349  15.644  25.035  1.00  0.00      RA0  C
ATOM   1241  OE1 GLU A 130      15.297  14.977  24.004  1.00  0.00      RA0  O
ATOM   1242  OE2 GLU A 130      15.145  15.165  26.147  1.00  0.00      RA0  O
ATOM   1243  C   GLU A 130      18.400  15.609  24.440  1.00  0.00      RA0  C
ATOM   1244  O   GLU A 130      18.651  15.430  25.640  1.00  0.00      RA0  O
ATOM   1245  N   PRO A 131      18.393  14.603  23.570  1.00  0.00      RA0  N
ATOM   1246  CD  PRO A 131      18.043  14.605  22.145  1.00  0.00      RA0  C
ATOM   1247  CA  PRO A 131      18.648  13.234  24.018  1.00  0.00      RA0  C
ATOM   1248  CB  PRO A 131      18.322  12.359  22.801  1.00  0.00      RA0  C
ATOM   1249  CG  PRO A 131      17.472  13.223  21.882  1.00  0.00      RA0  C
ATOM   1250  C   PRO A 131      20.074  12.993  24.479  1.00  0.00      RA0  C
ATOM   1251  O   PRO A 131      20.319  12.039  25.221  1.00  0.00      RA0  O
ATOM   1252  N   PHE A 132      20.994  13.857  24.056  1.00  0.00      RA0  N
ATOM   1253  H   PHE A 132      20.708  14.667  23.540  1.00  0.00      RA0  H
ATOM   1254  CA  PHE A 132      22.381  13.799  24.487  1.00  0.00      RA0  C
ATOM   1255  CB  PHE A 132      23.314  14.295  23.381  1.00  0.00      RA0  C
ATOM   1256  CG  PHE A 132      23.126  13.528  22.094  1.00  0.00      RA0  C
ATOM   1257  CD1 PHE A 132      23.929  12.429  21.820  1.00  0.00      RA0  C
ATOM   1258  CD2 PHE A 132      22.166  13.929  21.171  1.00  0.00      RA0  C
ATOM   1259  CE1 PHE A 132      23.780  11.738  20.623  1.00  0.00      RA0  C
ATOM   1260  CE2 PHE A 132      22.016  13.239  19.975  1.00  0.00      RA0  C
ATOM   1261  CZ  PHE A 132      22.827  12.145  19.698  1.00  0.00      RA0  C
ATOM   1262  C   PHE A 132      22.668  14.592  25.770  1.00  0.00      RA0  C
ATOM   1263  O   PHE A 132      23.759  14.469  26.353  1.00  0.00      RA0  O
ATOM   1264  N   GLY A 133      21.702  15.400  26.203  1.00  0.00      RA0  N
ATOM   1265  H   GLY A 133      20.862  15.515  25.669  1.00  0.00      RA0  H
ATOM   1266  CA  GLY A 133      21.820  16.178  27.431  1.00  0.00      RA0  C
ATOM   1267  C   GLY A 133      22.832  17.306  27.350  1.00  0.00      RA0  C
ATOM   1268  O   GLY A 133      23.558  17.570  28.316  1.00  0.00      RA0  O
ATOM   1269  N   ILE A 134      22.864  17.993  26.212  1.00  0.00      RA0  N
ATOM   1270  H   ILE A 134      22.136  17.870  25.538  1.00  0.00      RA0  H
ATOM   1271  CA  ILE A 134      23.862  19.032  25.986  1.00  0.00      RA0  C
ATOM   1272  CB  ILE A 134      24.285  19.069  24.518  1.00  0.00      RA0  C
ATOM   1273  CG2 ILE A 134      25.363  20.125  24.269  1.00  0.00      RA0  C
ATOM   1274  CG1 ILE A 134      24.750  17.682  24.087  1.00  0.00      RA0  C
ATOM   1275  CD1 ILE A 134      25.853  17.145  24.998  1.00  0.00      RA0  C
ATOM   1276  C   ILE A 134      23.293  20.373  26.433  1.00  0.00      RA0  C
ATOM   1277  O   ILE A 134      22.166  20.722  26.075  1.00  0.00      RA0  O
ATOM   1278  N   GLU A 135      24.065  21.094  27.242  1.00  0.00      RA0  N
ATOM   1279  H   GLU A 135      24.978  20.754  27.462  1.00  0.00      RA0  H
ATOM   1280  CA  GLU A 135      23.728  22.449  27.678  1.00  0.00      RA0  C
ATOM   1281  CB  GLU A 135      24.484  22.620  29.004  1.00  0.00      RA0  C
ATOM   1282  CG  GLU A 135      24.648  24.002  29.643  1.00  0.00      RA0  C
ATOM   1283  CD  GLU A 135      25.639  23.866  30.794  1.00  0.00      RA0  C
ATOM   1284  OE1 GLU A 135      26.651  24.569  30.807  1.00  0.00      RA0  O
ATOM   1285  OE2 GLU A 135      25.437  23.018  31.664  1.00  0.00      RA0  O
ATOM   1286  C   GLU A 135      24.204  23.447  26.613  1.00  0.00      RA0  C
ATOM   1287  O   GLU A 135      25.387  23.508  26.304  1.00  0.00      RA0  O
ATOM   1288  N   ILE A 136      23.267  24.219  26.067  1.00  0.00      RA0  N
ATOM   1289  H   ILE A 136      22.356  24.245  26.475  1.00  0.00      RA0  H
ATOM   1290  CA  ILE A 136      23.543  25.167  24.980  1.00  0.00      RA0  C
ATOM   1291  CB  ILE A 136      22.476  25.002  23.902  1.00  0.00      RA0  C
ATOM   1292  CG2 ILE A 136      22.673  25.979  22.742  1.00  0.00      RA0  C
ATOM   1293  CG1 ILE A 136      22.428  23.546  23.446  1.00  0.00      RA0  C
ATOM   1294  CD1 ILE A 136      21.335  23.309  22.412  1.00  0.00      RA0  C
ATOM   1295  C   ILE A 136      23.525  26.578  25.545  1.00  0.00      RA0  C
ATOM   1296  O   ILE A 136      22.514  26.993  26.112  1.00  0.00      RA0  O
ATOM   1297  N   THR A 137      24.636  27.308  25.390  1.00  0.00      RA0  N
ATOM   1298  H   THR A 137      25.458  26.901  24.994  1.00  0.00      RA0  H
ATOM   1299  CA  THR A 137      24.751  28.675  25.878  1.00  0.00      RA0  C
ATOM   1300  CB  THR A 137      25.772  28.550  26.992  1.00  0.00      RA0  C
ATOM   1301  OG1 THR A 137      25.441  27.365  27.730  1.00  0.00      RA0  O
ATOM   1302  HG1 THR A 137      26.195  27.113  28.251  1.00  0.00      RA0  H
ATOM   1303  CG2 THR A 137      25.839  29.782  27.895  1.00  0.00      RA0  C
ATOM   1304  C   THR A 137      25.140  29.591  24.728  1.00  0.00      RA0  C
ATOM   1305  O   THR A 137      26.202  29.420  24.130  1.00  0.00      RA0  O
ATOM   1306  N   VAL A 138      24.276  30.548  24.409  1.00  0.00      RA0  N
ATOM   1307  H   VAL A 138      23.496  30.726  25.006  1.00  0.00      RA0  H
ATOM   1308  CA  VAL A 138      24.569  31.510  23.345  1.00  0.00      RA0  C
ATOM   1309  CB  VAL A 138      23.271  31.978  22.696  1.00  0.00      RA0  C
ATOM   1310  CG1 VAL A 138      23.557  32.879  21.499  1.00  0.00      RA0  C
ATOM   1311  CG2 VAL A 138      22.410  30.775  22.307  1.00  0.00      RA0  C
ATOM   1312  C   VAL A 138      25.368  32.678  23.936  1.00  0.00      RA0  C
ATOM   1313  O   VAL A 138      24.944  33.289  24.920  1.00  0.00      RA0  O
ATOM   1314  N   ARG A 139      26.488  33.018  23.307  1.00  0.00      RA0  N
ATOM   1315  H   ARG A 139      26.673  32.628  22.409  1.00  0.00      RA0  H
ATOM   1316  CA  ARG A 139      27.450  33.974  23.874  1.00  0.00      RA0  C
ATOM   1317  CB  ARG A 139      28.872  33.478  23.643  1.00  0.00      RA0  C
ATOM   1318  CG  ARG A 139      29.075  32.058  24.174  1.00  0.00      RA0  C
ATOM   1319  CD  ARG A 139      28.614  31.915  25.626  1.00  0.00      RA0  C
ATOM   1320  NE  ARG A 139      29.090  33.046  26.414  1.00  0.00      RA0  N
ATOM   1321  HE  ARG A 139      28.570  33.912  26.369  1.00  0.00      RA0  H
ATOM   1322  CZ  ARG A 139      30.276  32.993  27.064  1.00  0.00      RA0  C
ATOM   1323  NH1 ARG A 139      30.950  31.820  27.126  1.00  0.00      RA0  N
ATOM   1324 HH11 ARG A 139      31.791  31.704  27.652  1.00  0.00      RA0  H
ATOM   1325 HH12 ARG A 139      30.628  30.993  26.631  1.00  0.00      RA0  H
ATOM   1326  NH2 ARG A 139      30.739  34.129  27.623  1.00  0.00      RA0  N
ATOM   1327 HH21 ARG A 139      31.573  34.223  28.166  1.00  0.00      RA0  H
ATOM   1328 HH22 ARG A 139      30.225  35.002  27.487  1.00  0.00      RA0  H
ATOM   1329  C   ARG A 139      27.259  35.386  23.330  1.00  0.00      RA0  C
ATOM   1330  O   ARG A 139      28.145  35.986  22.706  1.00  0.00      RA0  O
ATOM   1331  N   ASP A 140      26.099  35.947  23.626  1.00  0.00      RA0  N
ATOM   1332  H   ASP A 140      25.418  35.428  24.145  1.00  0.00      RA0  H
ATOM   1333  CA  ASP A 140      25.763  37.288  23.171  1.00  0.00      RA0  C
ATOM   1334  CB  ASP A 140      24.240  37.498  23.143  1.00  0.00      RA0  C
ATOM   1335  CG  ASP A 140      23.530  36.528  22.200  1.00  0.00      RA0  C
ATOM   1336  OD1 ASP A 140      23.941  36.365  21.053  1.00  0.00      RA0  O
ATOM   1337  OD2 ASP A 140      22.527  35.940  22.595  1.00  0.00      RA0  O
ATOM   1338  C   ASP A 140      26.461  38.356  24.001  1.00  0.00      RA0  C
ATOM   1339  O   ASP A 140      26.303  39.538  23.728  1.00  0.00      RA0  O
ATOM   1340  N   ASP A 141      27.195  37.921  25.031  1.00  0.00      RA0  N
ATOM   1341  H   ASP A 141      27.324  36.945  25.205  1.00  0.00      RA0  H
ATOM   1342  CA  ASP A 141      28.079  38.774  25.811  1.00  0.00      RA0  C
ATOM   1343  CB  ASP A 141      28.319  38.135  27.184  1.00  0.00      RA0  C
ATOM   1344  CG  ASP A 141      29.136  36.852  27.066  1.00  0.00      RA0  C
ATOM   1345  OD1 ASP A 141      28.677  35.884  26.462  1.00  0.00      RA0  O
ATOM   1346  OD2 ASP A 141      30.228  36.788  27.619  1.00  0.00      RA0  O
ATOM   1347  C   ASP A 141      29.436  39.080  25.147  1.00  0.00      RA0  C
ATOM   1348  O   ASP A 141      30.193  39.924  25.662  1.00  0.00      RA0  O
ATOM   1349  N   LEU A 142      29.715  38.394  24.033  1.00  0.00      RA0  N
ATOM   1350  H   LEU A 142      29.034  37.792  23.612  1.00  0.00      RA0  H
ATOM   1351  CA  LEU A 142      30.966  38.532  23.283  1.00  0.00      RA0  C
ATOM   1352  CB  LEU A 142      31.614  37.166  23.048  1.00  0.00      RA0  C
ATOM   1353  CG  LEU A 142      31.907  36.377  24.326  1.00  0.00      RA0  C
ATOM   1354  CD1 LEU A 142      32.443  34.979  24.014  1.00  0.00      RA0  C
ATOM   1355  CD2 LEU A 142      32.840  37.133  25.271  1.00  0.00      RA0  C
ATOM   1356  C   LEU A 142      30.768  39.226  21.951  1.00  0.00      RA0  C
ATOM   1357  O   LEU A 142      29.785  38.975  21.236  1.00  0.00      RA0  O
ATOM   1358  N   SER A 143      31.742  40.055  21.608  1.00  0.00      RA0  N
ATOM   1359  H   SER A 143      32.496  40.277  22.223  1.00  0.00      RA0  H
ATOM   1360  CA  SER A 143      31.886  40.617  20.278  1.00  0.00      RA0  C
ATOM   1361  CB  SER A 143      32.142  42.087  20.497  1.00  0.00      RA0  C
ATOM   1362  OG  SER A 143      32.032  42.277  21.904  1.00  0.00      RA0  O
ATOM   1363  HG  SER A 143      31.129  42.042  22.102  1.00  0.00      RA0  H
ATOM   1364  C   SER A 143      33.074  39.904  19.640  1.00  0.00      RA0  C
ATOM   1365  O   SER A 143      33.806  39.158  20.310  1.00  0.00      RA0  O
ATOM   1366  N   MSE A 144      33.253  40.097  18.350  1.00  0.00      RA0  N
ATOM   1367  H   MSE A 144      32.689  40.718  17.800  1.00  0.00      RA0  H
ATOM   1368  CA  MSE A 144      34.328  39.411  17.655  1.00  0.00      RA0  C
ATOM   1369  CB  MSE A 144      33.845  38.030  17.199  1.00  0.00      RA0  C
ATOM   1370  CG  MSE A 144      34.950  37.126  16.649  1.00  0.00      RA0  C
ATOM   1371  SE  MSE A 144      34.395  35.428  16.431  1.00  0.00      RA0  S
ATOM   1372  CE  MSE A 144      32.874  35.771  15.532  1.00  0.00      RA0  C
ATOM   1373  C   MSE A 144      34.823  40.277  16.518  1.00  0.00      RA0  C
ATOM   1374  O   MSE A 144      34.018  40.927  15.822  1.00  0.00      RA0  O
ATOM   1375  N   ILE A 145      36.145  40.281  16.350  1.00  0.00      RA0  N
ATOM   1376  H   ILE A 145      36.722  39.723  16.951  1.00  0.00      RA0  H
ATOM   1377  CA  ILE A 145      36.817  41.057  15.315  1.00  0.00      RA0  C
ATOM   1378  CB  ILE A 145      37.632  42.196  15.942  1.00  0.00      RA0  C
ATOM   1379  CG2 ILE A 145      38.309  43.045  14.865  1.00  0.00      RA0  C
ATOM   1380  CG1 ILE A 145      36.780  43.050  16.886  1.00  0.00      RA0  C
ATOM   1381  CD1 ILE A 145      37.596  44.107  17.631  1.00  0.00      RA0  C
ATOM   1382  C   ILE A 145      37.729  40.128  14.530  1.00  0.00      RA0  C
ATOM   1383  O   ILE A 145      38.504  39.373  15.126  1.00  0.00      RA0  O
ATOM   1384  N   ALA A 146      37.627  40.164  13.204  1.00  0.00      RA0  N
ATOM   1385  H   ALA A 146      37.039  40.863  12.797  1.00  0.00      RA0  H
ATOM   1386  CA  ALA A 146      38.491  39.366  12.339  1.00  0.00      RA0  C
ATOM   1387  CB  ALA A 146      37.702  38.883  11.128  1.00  0.00      RA0  C
ATOM   1388  C   ALA A 146      39.592  40.260  11.825  1.00  0.00      RA0  C
ATOM   1389  O   ALA A 146      39.320  41.270  11.191  1.00  0.00      RA0  O
ATOM   1390  N   VAL A 147      40.832  39.879  12.100  1.00  0.00      RA0  N
ATOM   1391  H   VAL A 147      40.996  39.036  12.599  1.00  0.00      RA0  H
ATOM   1392  CA  VAL A 147      41.994  40.689  11.695  1.00  0.00      RA0  C
ATOM   1393  CB  VAL A 147      42.872  40.978  12.915  1.00  0.00      RA0  C
ATOM   1394  CG1 VAL A 147      44.032  41.906  12.561  1.00  0.00      RA0  C
ATOM   1395  CG2 VAL A 147      42.038  41.525  14.075  1.00  0.00      RA0  C
ATOM   1396  C   VAL A 147      42.735  39.835  10.682  1.00  0.00      RA0  C
ATOM   1397  O   VAL A 147      43.186  38.736  11.015  1.00  0.00      RA0  O
ATOM   1398  N   GLN A 148      42.820  40.325   9.451  1.00  0.00      RA0  N
ATOM   1399  H   GLN A 148      42.577  41.272   9.259  1.00  0.00      RA0  H
ATOM   1400  CA  GLN A 148      43.218  39.503   8.302  1.00  0.00      RA0  C
ATOM   1401  CB  GLN A 148      41.973  39.166   7.474  1.00  0.00      RA0  C
ATOM   1402  CG  GLN A 148      40.682  38.992   8.289  1.00  0.00      RA0  C
ATOM   1403  CD  GLN A 148      40.353  37.535   8.560  1.00  0.00      RA0  C
ATOM   1404  OE1 GLN A 148      39.569  36.943   7.819  1.00  0.00      RA0  O
ATOM   1405  NE2 GLN A 148      40.932  37.012   9.658  1.00  0.00      RA0  N
ATOM   1406 HE21 GLN A 148      41.578  37.521  10.234  1.00  0.00      RA0  H
ATOM   1407 HE22 GLN A 148      40.744  36.079   9.989  1.00  0.00      RA0  H
ATOM   1408  C   GLN A 148      44.283  40.159   7.421  1.00  0.00      RA0  C
ATOM   1409  O   GLN A 148      44.236  41.371   7.132  1.00  0.00      RA0  O
ATOM   1410  N   GLY A 149      45.222  39.347   6.947  1.00  0.00      RA0  N
ATOM   1411  H   GLY A 149      45.305  38.400   7.251  1.00  0.00      RA0  H
ATOM   1412  CA  GLY A 149      46.256  39.825   6.042  1.00  0.00      RA0  C
ATOM   1413  C   GLY A 149      47.621  39.353   6.499  1.00  0.00      RA0  C
ATOM   1414  O   GLY A 149      47.767  38.836   7.614  1.00  0.00      RA0  O
ATOM   1415  N   PRO A 150      48.615  39.532   5.647  1.00  0.00      RA0  N
ATOM   1416  CD  PRO A 150      48.491  40.146   4.331  1.00  0.00      RA0  C
ATOM   1417  CA  PRO A 150      49.959  39.020   5.916  1.00  0.00      RA0  C
ATOM   1418  CB  PRO A 150      50.689  39.249   4.588  1.00  0.00      RA0  C
ATOM   1419  CG  PRO A 150      49.931  40.377   3.897  1.00  0.00      RA0  C
ATOM   1420  C   PRO A 150      50.669  39.625   7.147  1.00  0.00      RA0  C
ATOM   1421  O   PRO A 150      51.533  38.974   7.746  1.00  0.00      RA0  O
ATOM   1422  N   ASN A 151      50.253  40.809   7.565  1.00  0.00      RA0  N
ATOM   1423  H   ASN A 151      49.535  41.285   7.050  1.00  0.00      RA0  H
ATOM   1424  CA  ASN A 151      50.760  41.443   8.778  1.00  0.00      RA0  C
ATOM   1425  CB  ASN A 151      51.186  42.892   8.553  1.00  0.00      RA0  C
ATOM   1426  CG  ASN A 151      52.502  42.985   7.816  1.00  0.00      RA0  C
ATOM   1427  OD1 ASN A 151      53.506  42.397   8.205  1.00  0.00      RA0  O
ATOM   1428  ND2 ASN A 151      52.438  43.760   6.718  1.00  0.00      RA0  N
ATOM   1429 HD21 ASN A 151      51.596  44.273   6.514  1.00  0.00      RA0  H
ATOM   1430 HD22 ASN A 151      53.196  43.870   6.076  1.00  0.00      RA0  H
ATOM   1431  C   ASN A 151      49.733  41.475   9.912  1.00  0.00      RA0  C
ATOM   1432  O   ASN A 151      49.956  42.116  10.946  1.00  0.00      RA0  O
ATOM   1433  N   ALA A 152      48.610  40.780   9.739  1.00  0.00      RA0  N
ATOM   1434  H   ALA A 152      48.501  40.202   8.927  1.00  0.00      RA0  H
ATOM   1435  CA  ALA A 152      47.525  40.831  10.724  1.00  0.00      RA0  C
ATOM   1436  CB  ALA A 152      46.307  40.084  10.210  1.00  0.00      RA0  C
ATOM   1437  C   ALA A 152      47.870  40.232  12.082  1.00  0.00      RA0  C
ATOM   1438  O   ALA A 152      47.643  40.855  13.112  1.00  0.00      RA0  O
ATOM   1439  N   GLN A 153      48.417  39.025  12.076  1.00  0.00      RA0  N
ATOM   1440  H   GLN A 153      48.620  38.602  11.193  1.00  0.00      RA0  H
ATOM   1441  CA  GLN A 153      48.786  38.360  13.322  1.00  0.00      RA0  C
ATOM   1442  CB  GLN A 153      49.250  36.940  13.022  1.00  0.00      RA0  C
ATOM   1443  CG  GLN A 153      48.087  36.154  12.419  1.00  0.00      RA0  C
ATOM   1444  CD  GLN A 153      48.558  34.803  11.938  1.00  0.00      RA0  C
ATOM   1445  OE1 GLN A 153      49.675  34.652  11.462  1.00  0.00      RA0  O
ATOM   1446  NE2 GLN A 153      47.642  33.829  12.085  1.00  0.00      RA0  N
ATOM   1447 HE21 GLN A 153      46.711  34.009  12.419  1.00  0.00      RA0  H
ATOM   1448 HE22 GLN A 153      47.872  32.878  11.879  1.00  0.00      RA0  H
ATOM   1449  C   GLN A 153      49.832  39.187  14.072  1.00  0.00      RA0  C
ATOM   1450  O   GLN A 153      49.689  39.419  15.253  1.00  0.00      RA0  O
ATOM   1451  N   ALA A 154      50.851  39.664  13.363  1.00  0.00      RA0  N
ATOM   1452  H   ALA A 154      50.899  39.473  12.385  1.00  0.00      RA0  H
ATOM   1453  CA  ALA A 154      51.905  40.471  13.987  1.00  0.00      RA0  C
ATOM   1454  CB  ALA A 154      52.975  40.833  12.957  1.00  0.00      RA0  C
ATOM   1455  C   ALA A 154      51.351  41.767  14.598  1.00  0.00      RA0  C
ATOM   1456  O   ALA A 154      51.682  42.119  15.731  1.00  0.00      RA0  O
ATOM   1457  N   LYS A 155      50.525  42.479  13.847  1.00  0.00      RA0  N
ATOM   1458  H   LYS A 155      50.271  42.156  12.933  1.00  0.00      RA0  H
ATOM   1459  CA  LYS A 155      49.955  43.733  14.328  1.00  0.00      RA0  C
ATOM   1460  CB  LYS A 155      49.236  44.476  13.205  1.00  0.00      RA0  C
ATOM   1461  CG  LYS A 155      50.190  45.186  12.244  1.00  0.00      RA0  C
ATOM   1462  CD  LYS A 155      49.435  45.829  11.081  1.00  0.00      RA0  C
ATOM   1463  CE  LYS A 155      50.311  46.698  10.177  1.00  0.00      RA0  C
ATOM   1464  NZ  LYS A 155      49.523  47.101   9.007  1.00  0.00      RA0  N
ATOM   1465  HZ1 LYS A 155      50.064  47.641   8.297  1.00  0.00      RA0  H
ATOM   1466  HZ2 LYS A 155      49.268  46.272   8.431  1.00  0.00      RA0  H
ATOM   1467  HZ3 LYS A 155      48.658  47.630   9.221  1.00  0.00      RA0  H
ATOM   1468  C   LYS A 155      49.019  43.509  15.502  1.00  0.00      RA0  C
ATOM   1469  O   LYS A 155      49.099  44.228  16.516  1.00  0.00      RA0  O
ATOM   1470  N   ALA A 156      48.162  42.490  15.413  1.00  0.00      RA0  N
ATOM   1471  H   ALA A 156      48.142  41.923  14.590  1.00  0.00      RA0  H
ATOM   1472  CA  ALA A 156      47.302  42.150  16.552  1.00  0.00      RA0  C
ATOM   1473  CB  ALA A 156      46.380  40.978  16.209  1.00  0.00      RA0  C
ATOM   1474  C   ALA A 156      48.114  41.792  17.779  1.00  0.00      RA0  C
ATOM   1475  O   ALA A 156      47.756  42.196  18.881  1.00  0.00      RA0  O
ATOM   1476  N   ALA A 157      49.205  41.055  17.580  1.00  0.00      RA0  N
ATOM   1477  H   ALA A 157      49.470  40.791  16.651  1.00  0.00      RA0  H
ATOM   1478  CA  ALA A 157      49.982  40.538  18.704  1.00  0.00      RA0  C
ATOM   1479  CB  ALA A 157      51.042  39.544  18.228  1.00  0.00      RA0  C
ATOM   1480  C   ALA A 157      50.677  41.640  19.516  1.00  0.00      RA0  C
ATOM   1481  O   ALA A 157      50.990  41.430  20.683  1.00  0.00      RA0  O
ATOM   1482  N   THR A 158      50.868  42.824  18.922  1.00  0.00      RA0  N
ATOM   1483  H   THR A 158      50.594  42.960  17.970  1.00  0.00      RA0  H
ATOM   1484  CA  THR A 158      51.429  43.975  19.664  1.00  0.00      RA0  C
ATOM   1485  CB  THR A 158      51.828  45.120  18.719  1.00  0.00      RA0  C
ATOM   1486  OG1 THR A 158      50.708  45.710  18.057  1.00  0.00      RA0  O
ATOM   1487  HG1 THR A 158      50.310  45.056  17.496  1.00  0.00      RA0  H
ATOM   1488  CG2 THR A 158      52.855  44.636  17.695  1.00  0.00      RA0  C
ATOM   1489  C   THR A 158      50.521  44.382  20.809  1.00  0.00      RA0  C
ATOM   1490  O   THR A 158      50.962  45.065  21.722  1.00  0.00      RA0  O
ATOM   1491  N   LEU A 159      49.248  43.993  20.740  1.00  0.00      RA0  N
ATOM   1492  H   LEU A 159      48.926  43.433  19.976  1.00  0.00      RA0  H
ATOM   1493  CA  LEU A 159      48.252  44.320  21.759  1.00  0.00      RA0  C
ATOM   1494  CB  LEU A 159      46.926  44.643  21.084  1.00  0.00      RA0  C
ATOM   1495  CG  LEU A 159      47.124  45.696  19.992  1.00  0.00      RA0  C
ATOM   1496  CD1 LEU A 159      45.869  45.864  19.150  1.00  0.00      RA0  C
ATOM   1497  CD2 LEU A 159      47.626  47.030  20.548  1.00  0.00      RA0  C
ATOM   1498  C   LEU A 159      48.105  43.238  22.813  1.00  0.00      RA0  C
ATOM   1499  O   LEU A 159      47.451  43.472  23.828  1.00  0.00      RA0  O
ATOM   1500  N   PHE A 160      48.698  42.073  22.573  1.00  0.00      RA0  N
ATOM   1501  H   PHE A 160      49.363  42.014  21.829  1.00  0.00      RA0  H
ATOM   1502  CA  PHE A 160      48.603  40.937  23.502  1.00  0.00      RA0  C
ATOM   1503  CB  PHE A 160      48.947  39.617  22.805  1.00  0.00      RA0  C
ATOM   1504  CG  PHE A 160      47.971  39.280  21.698  1.00  0.00      RA0  C
ATOM   1505  CD1 PHE A 160      46.768  39.966  21.560  1.00  0.00      RA0  C
ATOM   1506  CD2 PHE A 160      48.286  38.263  20.805  1.00  0.00      RA0  C
ATOM   1507  CE1 PHE A 160      45.905  39.661  20.515  1.00  0.00      RA0  C
ATOM   1508  CE2 PHE A 160      47.423  37.955  19.760  1.00  0.00      RA0  C
ATOM   1509  CZ  PHE A 160      46.239  38.665  19.605  1.00  0.00      RA0  C
ATOM   1510  C   PHE A 160      49.512  41.150  24.702  1.00  0.00      RA0  C
ATOM   1511  O   PHE A 160      50.613  41.693  24.567  1.00  0.00      RA0  O
ATOM   1512  N   ASN A 161      49.063  40.712  25.872  1.00  0.00      RA0  N
ATOM   1513  H   ASN A 161      48.166  40.272  25.880  1.00  0.00      RA0  H
ATOM   1514  CA  ASN A 161      49.950  40.653  27.032  1.00  0.00      RA0  C
ATOM   1515  CB  ASN A 161      49.201  40.736  28.366  1.00  0.00      RA0  C
ATOM   1516  CG  ASN A 161      48.436  39.464  28.668  1.00  0.00      RA0  C
ATOM   1517  OD1 ASN A 161      48.944  38.350  28.610  1.00  0.00      RA0  O
ATOM   1518  ND2 ASN A 161      47.164  39.700  29.034  1.00  0.00      RA0  N
ATOM   1519 HD21 ASN A 161      46.800  40.634  29.005  1.00  0.00      RA0  H
ATOM   1520 HD22 ASN A 161      46.541  38.979  29.335  1.00  0.00      RA0  H
ATOM   1521  C   ASN A 161      50.853  39.435  26.959  1.00  0.00      RA0  C
ATOM   1522  O   ASN A 161      50.729  38.619  26.053  1.00  0.00      RA0  O
ATOM   1523  N   ASP A 162      51.794  39.296  27.889  1.00  0.00      RA0  N
ATOM   1524  H   ASP A 162      52.004  40.007  28.562  1.00  0.00      RA0  H
ATOM   1525  CA  ASP A 162      52.735  38.177  27.810  1.00  0.00      RA0  C
ATOM   1526  CB  ASP A 162      53.874  38.407  28.796  1.00  0.00      RA0  C
ATOM   1527  CG  ASP A 162      54.635  39.596  28.231  1.00  0.00      RA0  C
ATOM   1528  OD1 ASP A 162      55.701  39.396  27.660  1.00  0.00      RA0  O
ATOM   1529  OD2 ASP A 162      54.123  40.715  28.260  1.00  0.00      RA0  O
ATOM   1530  C   ASP A 162      52.051  36.797  27.793  1.00  0.00      RA0  C
ATOM   1531  O   ASP A 162      52.419  35.931  27.012  1.00  0.00      RA0  O
ATOM   1532  N   ALA A 163      51.038  36.602  28.628  1.00  0.00      RA0  N
ATOM   1533  H   ALA A 163      50.660  37.388  29.118  1.00  0.00      RA0  H
ATOM   1534  CA  ALA A 163      50.345  35.322  28.698  1.00  0.00      RA0  C
ATOM   1535  CB  ALA A 163      49.338  35.305  29.849  1.00  0.00      RA0  C
ATOM   1536  C   ALA A 163      49.621  35.020  27.395  1.00  0.00      RA0  C
ATOM   1537  O   ALA A 163      49.547  33.860  26.982  1.00  0.00      RA0  O
ATOM   1538  N   GLN A 164      49.090  36.067  26.761  1.00  0.00      RA0  N
ATOM   1539  H   GLN A 164      49.264  36.980  27.136  1.00  0.00      RA0  H
ATOM   1540  CA  GLN A 164      48.368  35.918  25.499  1.00  0.00      RA0  C
ATOM   1541  CB  GLN A 164      47.535  37.165  25.232  1.00  0.00      RA0  C
ATOM   1542  CG  GLN A 164      46.504  37.342  26.344  1.00  0.00      RA0  C
ATOM   1543  CD  GLN A 164      45.803  38.668  26.190  1.00  0.00      RA0  C
ATOM   1544  OE1 GLN A 164      46.419  39.678  25.874  1.00  0.00      RA0  O
ATOM   1545  NE2 GLN A 164      44.491  38.620  26.460  1.00  0.00      RA0  N
ATOM   1546 HE21 GLN A 164      44.055  37.744  26.682  1.00  0.00      RA0  H
ATOM   1547 HE22 GLN A 164      43.907  39.431  26.425  1.00  0.00      RA0  H
ATOM   1548  C   GLN A 164      49.346  35.587  24.361  1.00  0.00      RA0  C
ATOM   1549  O   GLN A 164      49.126  34.668  23.565  1.00  0.00      RA0  O
ATOM   1550  N   ARG A 165      50.458  36.308  24.315  1.00  0.00      RA0  N
ATOM   1551  H   ARG A 165      50.611  37.032  24.988  1.00  0.00      RA0  H
ATOM   1552  CA  ARG A 165      51.531  35.935  23.381  1.00  0.00      RA0  C
ATOM   1553  CB  ARG A 165      52.674  36.945  23.485  1.00  0.00      RA0  C
ATOM   1554  CG  ARG A 165      52.465  38.087  22.484  1.00  0.00      RA0  C
ATOM   1555  CD  ARG A 165      53.428  39.269  22.640  1.00  0.00      RA0  C
ATOM   1556  NE  ARG A 165      52.954  40.229  23.637  1.00  0.00      RA0  N
ATOM   1557  HE  ARG A 165      52.136  40.772  23.401  1.00  0.00      RA0  H
ATOM   1558  CZ  ARG A 165      53.597  40.370  24.833  1.00  0.00      RA0  C
ATOM   1559  NH1 ARG A 165      54.674  39.608  25.113  1.00  0.00      RA0  N
ATOM   1560 HH11 ARG A 165      55.128  39.670  26.020  1.00  0.00      RA0  H
ATOM   1561 HH12 ARG A 165      55.066  38.950  24.470  1.00  0.00      RA0  H
ATOM   1562  NH2 ARG A 165      53.142  41.269  25.726  1.00  0.00      RA0  N
ATOM   1563 HH21 ARG A 165      53.578  41.358  26.639  1.00  0.00      RA0  H
ATOM   1564 HH22 ARG A 165      52.349  41.856  25.512  1.00  0.00      RA0  H
ATOM   1565  C   ARG A 165      51.980  34.494  23.535  1.00  0.00      RA0  C
ATOM   1566  O   ARG A 165      52.159  33.776  22.545  1.00  0.00      RA0  O
ATOM   1567  N   GLN A 166      52.157  34.057  24.776  1.00  0.00      RA0  N
ATOM   1568  H   GLN A 166      52.008  34.683  25.542  1.00  0.00      RA0  H
ATOM   1569  CA  GLN A 166      52.576  32.684  25.045  1.00  0.00      RA0  C
ATOM   1570  CB  GLN A 166      52.862  32.529  26.536  1.00  0.00      RA0  C
ATOM   1571  CG  GLN A 166      53.454  31.171  26.908  1.00  0.00      RA0  C
ATOM   1572  CD  GLN A 166      53.798  31.183  28.381  1.00  0.00      RA0  C
ATOM   1573  OE1 GLN A 166      53.216  30.474  29.193  1.00  0.00      RA0  O
ATOM   1574  NE2 GLN A 166      54.785  32.044  28.686  1.00  0.00      RA0  N
ATOM   1575 HE21 GLN A 166      55.224  32.593  27.974  1.00  0.00      RA0  H
ATOM   1576 HE22 GLN A 166      55.099  32.153  29.629  1.00  0.00      RA0  H
ATOM   1577  C   GLN A 166      51.533  31.681  24.562  1.00  0.00      RA0  C
ATOM   1578  O   GLN A 166      51.876  30.670  23.956  1.00  0.00      RA0  O
ATOM   1579  N   ALA A 167      50.258  31.982  24.804  1.00  0.00      RA0  N
ATOM   1580  H   ALA A 167      50.036  32.816  25.310  1.00  0.00      RA0  H
ATOM   1581  CA  ALA A 167      49.158  31.086  24.378  1.00  0.00      RA0  C
ATOM   1582  CB  ALA A 167      47.807  31.660  24.807  1.00  0.00      RA0  C
ATOM   1583  C   ALA A 167      49.116  30.813  22.872  1.00  0.00      RA0  C
ATOM   1584  O   ALA A 167      48.801  29.685  22.428  1.00  0.00      RA0  O
ATOM   1585  N   VAL A 168      49.425  31.834  22.089  1.00  0.00      RA0  N
ATOM   1586  H   VAL A 168      49.769  32.683  22.495  1.00  0.00      RA0  H
ATOM   1587  CA  VAL A 168      49.321  31.743  20.625  1.00  0.00      RA0  C
ATOM   1588  CB  VAL A 168      48.664  33.004  20.058  1.00  0.00      RA0  C
ATOM   1589  CG1 VAL A 168      47.306  33.228  20.718  1.00  0.00      RA0  C
ATOM   1590  CG2 VAL A 168      49.571  34.230  20.187  1.00  0.00      RA0  C
ATOM   1591  C   VAL A 168      50.657  31.484  19.929  1.00  0.00      RA0  C
ATOM   1592  O   VAL A 168      50.715  31.423  18.695  1.00  0.00      RA0  O
ATOM   1593  N   GLU A 169      51.728  31.355  20.708  1.00  0.00      RA0  N
ATOM   1594  H   GLU A 169      51.651  31.322  21.704  1.00  0.00      RA0  H
ATOM   1595  CA  GLU A 169      53.048  31.167  20.125  1.00  0.00      RA0  C
ATOM   1596  CB  GLU A 169      54.145  31.188  21.189  1.00  0.00      RA0  C
ATOM   1597  CG  GLU A 169      55.537  31.010  20.574  1.00  0.00      RA0  C
ATOM   1598  CD  GLU A 169      55.730  32.018  19.455  1.00  0.00      RA0  C
ATOM   1599  OE1 GLU A 169      55.910  33.197  19.750  1.00  0.00      RA0  O
ATOM   1600  OE2 GLU A 169      55.700  31.621  18.289  1.00  0.00      RA0  O
ATOM   1601  C   GLU A 169      53.058  29.870  19.317  1.00  0.00      RA0  C
ATOM   1602  O   GLU A 169      52.779  28.805  19.838  1.00  0.00      RA0  O
ATOM   1603  N   GLY A 170      53.408  29.971  18.043  1.00  0.00      RA0  N
ATOM   1604  H   GLY A 170      53.781  30.864  17.774  1.00  0.00      RA0  H
ATOM   1605  CA  GLY A 170      53.506  28.805  17.182  1.00  0.00      RA0  C
ATOM   1606  C   GLY A 170      52.162  28.201  16.796  1.00  0.00      RA0  C
ATOM   1607  O   GLY A 170      52.104  27.085  16.275  1.00  0.00      RA0  O
ATOM   1608  N   MSE A 171      51.077  28.930  17.048  1.00  0.00      RA0  N
ATOM   1609  H   MSE A 171      51.164  29.872  17.378  1.00  0.00      RA0  H
ATOM   1610  CA  MSE A 171      49.757  28.348  16.869  1.00  0.00      RA0  C
ATOM   1611  CB  MSE A 171      48.689  29.218  17.537  1.00  0.00      RA0  C
ATOM   1612  CG  MSE A 171      47.300  28.583  17.524  1.00  0.00      RA0  C
ATOM   1613  SE  MSE A 171      46.085  29.467  18.518  1.00  0.00      RA0  S
ATOM   1614  CE  MSE A 171      46.047  31.006  17.590  1.00  0.00      RA0  C
ATOM   1615  C   MSE A 171      49.476  28.143  15.389  1.00  0.00      RA0  C
ATOM   1616  O   MSE A 171      49.657  29.058  14.559  1.00  0.00      RA0  O
ATOM   1617  N   LYS A 172      49.040  26.931  15.073  1.00  0.00      RA0  N
ATOM   1618  H   LYS A 172      48.781  26.319  15.820  1.00  0.00      RA0  H
ATOM   1619  CA  LYS A 172      48.779  26.534  13.705  1.00  0.00      RA0  C
ATOM   1620  CB  LYS A 172      49.029  25.025  13.603  1.00  0.00      RA0  C
ATOM   1621  CG  LYS A 172      50.493  24.721  13.908  1.00  0.00      RA0  C
ATOM   1622  CD  LYS A 172      51.473  25.626  13.144  1.00  0.00      RA0  C
ATOM   1623  CE  LYS A 172      52.946  25.326  13.426  1.00  0.00      RA0  C
ATOM   1624  NZ  LYS A 172      53.121  24.970  14.842  1.00  0.00      RA0  N
ATOM   1625  HZ1 LYS A 172      54.123  25.012  15.099  1.00  0.00      RA0  H
ATOM   1626  HZ2 LYS A 172      52.574  25.622  15.449  1.00  0.00      RA0  H
ATOM   1627  HZ3 LYS A 172      52.796  23.982  14.964  1.00  0.00      RA0  H
ATOM   1628  C   LYS A 172      47.375  26.970  13.306  1.00  0.00      RA0  C
ATOM   1629  O   LYS A 172      46.557  27.358  14.161  1.00  0.00      RA0  O
ATOM   1630  N   PRO A 173      47.092  26.928  12.007  1.00  0.00      RA0  N
ATOM   1631  CD  PRO A 173      48.012  26.688  10.893  1.00  0.00      RA0  C
ATOM   1632  CA  PRO A 173      45.761  27.243  11.526  1.00  0.00      RA0  C
ATOM   1633  CB  PRO A 173      45.860  27.077  10.006  1.00  0.00      RA0  C
ATOM   1634  CG  PRO A 173      47.330  27.308   9.684  1.00  0.00      RA0  C
ATOM   1635  C   PRO A 173      44.672  26.386  12.117  1.00  0.00      RA0  C
ATOM   1636  O   PRO A 173      44.882  25.207  12.420  1.00  0.00      RA0  O
ATOM   1637  N   PHE A 174      43.490  26.985  12.253  1.00  0.00      RA0  N
ATOM   1638  H   PHE A 174      43.402  27.931  11.947  1.00  0.00      RA0  H
ATOM   1639  CA  PHE A 174      42.322  26.266  12.761  1.00  0.00      RA0  C
ATOM   1640  CB  PHE A 174      41.844  25.156  11.809  1.00  0.00      RA0  C
ATOM   1641  CG  PHE A 174      40.967  25.727  10.721  1.00  0.00      RA0  C
ATOM   1642  CD1 PHE A 174      41.549  26.387   9.617  1.00  0.00      RA0  C
ATOM   1643  CD2 PHE A 174      39.567  25.583  10.834  1.00  0.00      RA0  C
ATOM   1644  CE1 PHE A 174      40.716  26.913   8.609  1.00  0.00      RA0  C
ATOM   1645  CE2 PHE A 174      38.734  26.106   9.827  1.00  0.00      RA0  C
ATOM   1646  CZ  PHE A 174      39.317  26.767   8.725  1.00  0.00      RA0  C
ATOM   1647  C   PHE A 174      42.534  25.730  14.172  1.00  0.00      RA0  C
ATOM   1648  O   PHE A 174      42.263  24.574  14.453  1.00  0.00      RA0  O
ATOM   1649  N   PHE A 175      42.978  26.638  15.037  1.00  0.00      RA0  N
ATOM   1650  H   PHE A 175      43.204  27.569  14.747  1.00  0.00      RA0  H
ATOM   1651  CA  PHE A 175      42.992  26.464  16.470  1.00  0.00      RA0  C
ATOM   1652  CB  PHE A 175      44.417  26.400  17.011  1.00  0.00      RA0  C
ATOM   1653  CG  PHE A 175      45.026  25.023  17.017  1.00  0.00      RA0  C
ATOM   1654  CD1 PHE A 175      45.975  24.682  16.032  1.00  0.00      RA0  C
ATOM   1655  CD2 PHE A 175      44.675  24.120  18.043  1.00  0.00      RA0  C
ATOM   1656  CE1 PHE A 175      46.618  23.432  16.103  1.00  0.00      RA0  C
ATOM   1657  CE2 PHE A 175      45.315  22.868  18.112  1.00  0.00      RA0  C
ATOM   1658  CZ  PHE A 175      46.293  22.542  17.149  1.00  0.00      RA0  C
ATOM   1659  C   PHE A 175      42.410  27.704  17.092  1.00  0.00      RA0  C
ATOM   1660  O   PHE A 175      42.512  28.793  16.518  1.00  0.00      RA0  O
ATOM   1661  N   GLY A 176      41.847  27.534  18.283  1.00  0.00      RA0  N
ATOM   1662  H   GLY A 176      41.798  26.628  18.709  1.00  0.00      RA0  H
ATOM   1663  CA  GLY A 176      41.388  28.641  19.101  1.00  0.00      RA0  C
ATOM   1664  C   GLY A 176      41.825  28.478  20.534  1.00  0.00      RA0  C
ATOM   1665  O   GLY A 176      41.907  27.354  21.041  1.00  0.00      RA0  O
ATOM   1666  N   VAL A 177      42.139  29.584  21.200  1.00  0.00      RA0  N
ATOM   1667  H   VAL A 177      42.169  30.475  20.741  1.00  0.00      RA0  H
ATOM   1668  CA  VAL A 177      42.519  29.532  22.587  1.00  0.00      RA0  C
ATOM   1669  CB  VAL A 177      44.043  29.344  22.681  1.00  0.00      RA0  C
ATOM   1670  CG1 VAL A 177      44.791  30.476  21.973  1.00  0.00      RA0  C
ATOM   1671  CG2 VAL A 177      44.520  29.131  24.119  1.00  0.00      RA0  C
ATOM   1672  C   VAL A 177      42.041  30.750  23.388  1.00  0.00      RA0  C
ATOM   1673  O   VAL A 177      42.105  31.891  22.928  1.00  0.00      RA0  O
ATOM   1674  N   GLN A 178      41.555  30.479  24.588  1.00  0.00      RA0  N
ATOM   1675  H   GLN A 178      41.657  29.545  24.926  1.00  0.00      RA0  H
ATOM   1676  CA  GLN A 178      41.186  31.500  25.553  1.00  0.00      RA0  C
ATOM   1677  CB  GLN A 178      40.079  30.978  26.470  1.00  0.00      RA0  C
ATOM   1678  CG  GLN A 178      39.307  32.079  27.201  1.00  0.00      RA0  C
ATOM   1679  CD  GLN A 178      38.416  32.814  26.219  1.00  0.00      RA0  C
ATOM   1680  OE1 GLN A 178      37.716  32.210  25.405  1.00  0.00      RA0  O
ATOM   1681  NE2 GLN A 178      38.475  34.152  26.355  1.00  0.00      RA0  N
ATOM   1682 HE21 GLN A 178      39.035  34.572  27.079  1.00  0.00      RA0  H
ATOM   1683 HE22 GLN A 178      37.976  34.796  25.773  1.00  0.00      RA0  H
ATOM   1684  C   GLN A 178      42.415  31.912  26.358  1.00  0.00      RA0  C
ATOM   1685  O   GLN A 178      43.094  31.076  26.975  1.00  0.00      RA0  O
ATOM   1686  N   ALA A 179      42.707  33.204  26.330  1.00  0.00      RA0  N
ATOM   1687  H   ALA A 179      42.170  33.840  25.782  1.00  0.00      RA0  H
ATOM   1688  CA  ALA A 179      43.784  33.759  27.131  1.00  0.00      RA0  C
ATOM   1689  CB  ALA A 179      44.993  34.048  26.247  1.00  0.00      RA0  C
ATOM   1690  C   ALA A 179      43.255  35.042  27.758  1.00  0.00      RA0  C
ATOM   1691  O   ALA A 179      43.239  36.105  27.120  1.00  0.00      RA0  O
ATOM   1692  N   GLY A 180      42.746  34.898  28.984  1.00  0.00      RA0  N
ATOM   1693  H   GLY A 180      42.714  33.978  29.371  1.00  0.00      RA0  H
ATOM   1694  CA  GLY A 180      42.057  35.972  29.670  1.00  0.00      RA0  C
ATOM   1695  C   GLY A 180      40.810  36.407  28.929  1.00  0.00      RA0  C
ATOM   1696  O   GLY A 180      39.985  35.568  28.546  1.00  0.00      RA0  O
ATOM   1697  N   ASP A 181      40.701  37.712  28.683  1.00  0.00      RA0  N
ATOM   1698  H   ASP A 181      41.342  38.363  29.085  1.00  0.00      RA0  H
ATOM   1699  CA  ASP A 181      39.529  38.296  28.017  1.00  0.00      RA0  C
ATOM   1700  CB  ASP A 181      39.478  39.828  28.138  1.00  0.00      RA0  C
ATOM   1701  CG  ASP A 181      38.876  40.289  29.456  1.00  0.00      RA0  C
ATOM   1702  OD1 ASP A 181      39.513  40.087  30.485  1.00  0.00      RA0  O
ATOM   1703  OD2 ASP A 181      37.786  40.872  29.452  1.00  0.00      RA0  O
ATOM   1704  C   ASP A 181      39.459  37.959  26.533  1.00  0.00      RA0  C
ATOM   1705  O   ASP A 181      38.399  38.139  25.930  1.00  0.00      RA0  O
ATOM   1706  N   LEU A 182      40.560  37.449  25.952  1.00  0.00      RA0  N
ATOM   1707  H   LEU A 182      41.332  37.133  26.503  1.00  0.00      RA0  H
ATOM   1708  CA  LEU A 182      40.642  37.233  24.509  1.00  0.00      RA0  C
ATOM   1709  CB  LEU A 182      41.922  37.831  23.922  1.00  0.00      RA0  C
ATOM   1710  CG  LEU A 182      42.088  39.341  24.109  1.00  0.00      RA0  C
ATOM   1711  CD1 LEU A 182      43.359  39.849  23.426  1.00  0.00      RA0  C
ATOM   1712  CD2 LEU A 182      40.868  40.129  23.643  1.00  0.00      RA0  C
ATOM   1713  C   LEU A 182      40.566  35.774  24.165  1.00  0.00      RA0  C
ATOM   1714  O   LEU A 182      41.315  34.957  24.688  1.00  0.00      RA0  O
ATOM   1715  N   PHE A 183      39.626  35.464  23.275  1.00  0.00      RA0  N
ATOM   1716  H   PHE A 183      39.045  36.198  22.916  1.00  0.00      RA0  H
ATOM   1717  CA  PHE A 183      39.596  34.178  22.589  1.00  0.00      RA0  C
ATOM   1718  CB  PHE A 183      38.155  33.688  22.464  1.00  0.00      RA0  C
ATOM   1719  CG  PHE A 183      38.114  32.406  21.670  1.00  0.00      RA0  C
ATOM   1720  CD1 PHE A 183      38.716  31.259  22.171  1.00  0.00      RA0  C
ATOM   1721  CD2 PHE A 183      37.471  32.373  20.437  1.00  0.00      RA0  C
ATOM   1722  CE1 PHE A 183      38.674  30.080  21.439  1.00  0.00      RA0  C
ATOM   1723  CE2 PHE A 183      37.430  31.193  19.705  1.00  0.00      RA0  C
ATOM   1724  CZ  PHE A 183      38.031  30.045  20.208  1.00  0.00      RA0  C
ATOM   1725  C   PHE A 183      40.194  34.416  21.213  1.00  0.00      RA0  C
ATOM   1726  O   PHE A 183      39.650  35.194  20.429  1.00  0.00      RA0  O
ATOM   1727  N   ILE A 184      41.337  33.787  20.943  1.00  0.00      RA0  N
ATOM   1728  H   ILE A 184      41.708  33.091  21.559  1.00  0.00      RA0  H
ATOM   1729  CA  ILE A 184      42.100  34.086  19.731  1.00  0.00      RA0  C
ATOM   1730  CB  ILE A 184      43.507  34.551  20.110  1.00  0.00      RA0  C
ATOM   1731  CG2 ILE A 184      44.306  34.966  18.874  1.00  0.00      RA0  C
ATOM   1732  CG1 ILE A 184      43.447  35.659  21.162  1.00  0.00      RA0  C
ATOM   1733  CD1 ILE A 184      44.807  35.980  21.783  1.00  0.00      RA0  C
ATOM   1734  C   ILE A 184      42.159  32.841  18.879  1.00  0.00      RA0  C
ATOM   1735  O   ILE A 184      42.575  31.784  19.353  1.00  0.00      RA0  O
ATOM   1736  N   ALA A 185      41.710  32.970  17.637  1.00  0.00      RA0  N
ATOM   1737  H   ALA A 185      41.386  33.854  17.291  1.00  0.00      RA0  H
ATOM   1738  CA  ALA A 185      41.616  31.830  16.725  1.00  0.00      RA0  C
ATOM   1739  CB  ALA A 185      40.152  31.453  16.499  1.00  0.00      RA0  C
ATOM   1740  C   ALA A 185      42.277  32.134  15.389  1.00  0.00      RA0  C
ATOM   1741  O   ALA A 185      42.167  33.234  14.874  1.00  0.00      RA0  O
ATOM   1742  N   THR A 186      42.990  31.141  14.862  1.00  0.00      RA0  N
ATOM   1743  H   THR A 186      43.062  30.259  15.335  1.00  0.00      RA0  H
ATOM   1744  CA  THR A 186      43.633  31.230  13.551  1.00  0.00      RA0  C
ATOM   1745  CB  THR A 186      44.837  30.301  13.632  1.00  0.00      RA0  C
ATOM   1746  OG1 THR A 186      44.719  29.481  14.804  1.00  0.00      RA0  O
ATOM   1747  HG1 THR A 186      45.439  28.851  14.766  1.00  0.00      RA0  H
ATOM   1748  CG2 THR A 186      46.172  31.042  13.621  1.00  0.00      RA0  C
ATOM   1749  C   THR A 186      42.669  30.774  12.458  1.00  0.00      RA0  C
ATOM   1750  O   THR A 186      42.839  29.702  11.833  1.00  0.00      RA0  O
ATOM   1751  N   THR A 187      41.649  31.616  12.254  1.00  0.00      RA0  N
ATOM   1752  H   THR A 187      41.533  32.447  12.801  1.00  0.00      RA0  H
ATOM   1753  CA  THR A 187      40.588  31.408  11.282  1.00  0.00      RA0  C
ATOM   1754  CB  THR A 187      39.370  31.005  12.104  1.00  0.00      RA0  C
ATOM   1755  OG1 THR A 187      39.391  31.734  13.337  1.00  0.00      RA0  O
ATOM   1756  HG1 THR A 187      38.816  32.485  13.167  1.00  0.00      RA0  H
ATOM   1757  CG2 THR A 187      39.338  29.501  12.391  1.00  0.00      RA0  C
ATOM   1758  C   THR A 187      40.383  32.686  10.472  1.00  0.00      RA0  C
ATOM   1759  O   THR A 187      40.945  33.751  10.779  1.00  0.00      RA0  O
ATOM   1760  N   GLY A 188      39.570  32.584   9.423  1.00  0.00      RA0  N
ATOM   1761  H   GLY A 188      39.065  31.760   9.161  1.00  0.00      RA0  H
ATOM   1762  CA  GLY A 188      39.319  33.722   8.585  1.00  0.00      RA0  C
ATOM   1763  C   GLY A 188      38.484  33.350   7.377  1.00  0.00      RA0  C
ATOM   1764  O   GLY A 188      38.259  32.169   7.109  1.00  0.00      RA0  O
ATOM   1765  N   TYR A 189      38.034  34.376   6.693  1.00  0.00      RA0  N
ATOM   1766  H   TYR A 189      38.355  35.282   6.982  1.00  0.00      RA0  H
ATOM   1767  CA  TYR A 189      37.176  34.275   5.523  1.00  0.00      RA0  C
ATOM   1768  CB  TYR A 189      35.844  34.866   5.999  1.00  0.00      RA0  C
ATOM   1769  CG  TYR A 189      34.630  34.630   5.132  1.00  0.00      RA0  C
ATOM   1770  CD1 TYR A 189      34.341  33.386   4.580  1.00  0.00      RA0  C
ATOM   1771  CE1 TYR A 189      33.159  33.209   3.863  1.00  0.00      RA0  C
ATOM   1772  CD2 TYR A 189      33.755  35.691   4.939  1.00  0.00      RA0  C
ATOM   1773  CE2 TYR A 189      32.577  35.515   4.229  1.00  0.00      RA0  C
ATOM   1774  CZ  TYR A 189      32.277  34.273   3.686  1.00  0.00      RA0  C
ATOM   1775  OH  TYR A 189      31.114  34.119   2.960  1.00  0.00      RA0  O
ATOM   1776  HH  TYR A 189      30.761  34.969   2.727  1.00  0.00      RA0  H
ATOM   1777  C   TYR A 189      37.773  35.015   4.324  1.00  0.00      RA0  C
ATOM   1778  O   TYR A 189      37.037  35.478   3.454  1.00  0.00      RA0  O
ATOM   1779  N   THR A 190      39.113  35.092   4.246  1.00  0.00      RA0  N
ATOM   1780  H   THR A 190      39.682  34.670   4.949  1.00  0.00      RA0  H
ATOM   1781  CA  THR A 190      39.760  35.962   3.272  1.00  0.00      RA0  C
ATOM   1782  CB  THR A 190      40.380  36.949   4.221  1.00  0.00      RA0  C
ATOM   1783  OG1 THR A 190      40.560  36.210   5.439  1.00  0.00      RA0  O
ATOM   1784  HG1 THR A 190      40.384  36.806   6.161  1.00  0.00      RA0  H
ATOM   1785  CG2 THR A 190      39.469  38.147   4.493  1.00  0.00      RA0  C
ATOM   1786  C   THR A 190      40.745  35.308   2.321  1.00  0.00      RA0  C
ATOM   1787  O   THR A 190      41.059  35.900   1.287  1.00  0.00      RA0  O
ATOM   1788  N   GLY A 191      41.231  34.122   2.655  1.00  0.00      RA0  N
ATOM   1789  H   GLY A 191      40.953  33.710   3.521  1.00  0.00      RA0  H
ATOM   1790  CA  GLY A 191      42.315  33.493   1.897  1.00  0.00      RA0  C
ATOM   1791  C   GLY A 191      43.697  33.959   2.369  1.00  0.00      RA0  C
ATOM   1792  O   GLY A 191      44.704  33.636   1.746  1.00  0.00      RA0  O
ATOM   1793  N   GLU A 192      43.716  34.765   3.436  1.00  0.00      RA0  N
ATOM   1794  H   GLU A 192      42.903  34.924   3.991  1.00  0.00      RA0  H
ATOM   1795  CA  GLU A 192      44.948  35.243   4.050  1.00  0.00      RA0  C
ATOM   1796  CB  GLU A 192      44.955  36.772   4.089  1.00  0.00      RA0  C
ATOM   1797  CG  GLU A 192      44.611  37.416   2.742  1.00  0.00      RA0  C
ATOM   1798  CD  GLU A 192      45.576  36.942   1.674  1.00  0.00      RA0  C
ATOM   1799  OE1 GLU A 192      46.769  36.881   1.943  1.00  0.00      RA0  O
ATOM   1800  OE2 GLU A 192      45.134  36.627   0.571  1.00  0.00      RA0  O
ATOM   1801  C   GLU A 192      45.079  34.658   5.443  1.00  0.00      RA0  C
ATOM   1802  O   GLU A 192      44.120  34.139   6.001  1.00  0.00      RA0  O
ATOM   1803  N   ALA A 193      46.273  34.795   6.018  1.00  0.00      RA0  N
ATOM   1804  H   ALA A 193      46.964  35.282   5.486  1.00  0.00      RA0  H
ATOM   1805  CA  ALA A 193      46.501  34.558   7.441  1.00  0.00      RA0  C
ATOM   1806  CB  ALA A 193      47.996  34.588   7.763  1.00  0.00      RA0  C
ATOM   1807  C   ALA A 193      45.797  35.615   8.278  1.00  0.00      RA0  C
ATOM   1808  O   ALA A 193      45.417  36.662   7.786  1.00  0.00      RA0  O
ATOM   1809  N   GLY A 194      45.619  35.310   9.551  1.00  0.00      RA0  N
ATOM   1810  H   GLY A 194      45.854  34.420   9.945  1.00  0.00      RA0  H
ATOM   1811  CA  GLY A 194      44.989  36.252  10.455  1.00  0.00      RA0  C
ATOM   1812  C   GLY A 194      44.460  35.601  11.697  1.00  0.00      RA0  C
ATOM   1813  O   GLY A 194      44.756  34.437  11.964  1.00  0.00      RA0  O
ATOM   1814  N   TYR A 195      43.694  36.388  12.467  1.00  0.00      RA0  N
ATOM   1815  H   TYR A 195      43.416  37.303  12.173  1.00  0.00      RA0  H
ATOM   1816  CA  TYR A 195      43.018  35.893  13.639  1.00  0.00      RA0  C
ATOM   1817  CB  TYR A 195      43.595  36.512  14.914  1.00  0.00      RA0  C
ATOM   1818  CG  TYR A 195      44.942  35.942  15.275  1.00  0.00      RA0  C
ATOM   1819  CD1 TYR A 195      45.203  34.592  15.087  1.00  0.00      RA0  C
ATOM   1820  CE1 TYR A 195      46.434  34.070  15.461  1.00  0.00      RA0  C
ATOM   1821  CD2 TYR A 195      45.914  36.770  15.827  1.00  0.00      RA0  C
ATOM   1822  CE2 TYR A 195      47.143  36.245  16.208  1.00  0.00      RA0  C
ATOM   1823  CZ  TYR A 195      47.402  34.892  16.022  1.00  0.00      RA0  C
ATOM   1824  OH  TYR A 195      48.619  34.357  16.382  1.00  0.00      RA0  O
ATOM   1825  HH  TYR A 195      49.117  34.974  16.903  1.00  0.00      RA0  H
ATOM   1826  C   TYR A 195      41.549  36.328  13.574  1.00  0.00      RA0  C
ATOM   1827  O   TYR A 195      41.222  37.317  12.900  1.00  0.00      RA0  O
ATOM   1828  N   GLU A 196      40.713  35.591  14.292  1.00  0.00      RA0  N
ATOM   1829  H   GLU A 196      41.031  34.741  14.713  1.00  0.00      RA0  H
ATOM   1830  CA  GLU A 196      39.442  36.110  14.790  1.00  0.00      RA0  C
ATOM   1831  CB  GLU A 196      38.283  35.335  14.124  1.00  0.00      RA0  C
ATOM   1832  CG  GLU A 196      38.325  35.669  12.613  1.00  0.00      RA0  C
ATOM   1833  CD  GLU A 196      37.327  34.931  11.729  1.00  0.00      RA0  C
ATOM   1834  OE1 GLU A 196      37.314  33.702  11.784  1.00  0.00      RA0  O
ATOM   1835  OE2 GLU A 196      36.617  35.580  10.938  1.00  0.00      RA0  O
ATOM   1836  C   GLU A 196      39.548  36.155  16.312  1.00  0.00      RA0  C
ATOM   1837  O   GLU A 196      40.030  35.204  16.966  1.00  0.00      RA0  O
ATOM   1838  N   ILE A 197      39.134  37.269  16.880  1.00  0.00      RA0  N
ATOM   1839  H   ILE A 197      38.681  37.980  16.344  1.00  0.00      RA0  H
ATOM   1840  CA  ILE A 197      39.331  37.519  18.301  1.00  0.00      RA0  C
ATOM   1841  CB  ILE A 197      40.350  38.637  18.532  1.00  0.00      RA0  C
ATOM   1842  CG2 ILE A 197      40.532  38.890  20.029  1.00  0.00      RA0  C
ATOM   1843  CG1 ILE A 197      41.683  38.322  17.849  1.00  0.00      RA0  C
ATOM   1844  CD1 ILE A 197      42.713  39.443  17.982  1.00  0.00      RA0  C
ATOM   1845  C   ILE A 197      37.992  37.864  18.938  1.00  0.00      RA0  C
ATOM   1846  O   ILE A 197      37.379  38.861  18.577  1.00  0.00      RA0  O
ATOM   1847  N   ALA A 198      37.529  37.025  19.869  1.00  0.00      RA0  N
ATOM   1848  H   ALA A 198      38.121  36.286  20.192  1.00  0.00      RA0  H
ATOM   1849  CA  ALA A 198      36.277  37.299  20.579  1.00  0.00      RA0  C
ATOM   1850  CB  ALA A 198      35.434  36.031  20.701  1.00  0.00      RA0  C
ATOM   1851  C   ALA A 198      36.610  37.807  21.973  1.00  0.00      RA0  C
ATOM   1852  O   ALA A 198      37.544  37.323  22.614  1.00  0.00      RA0  O
ATOM   1853  N   LEU A 199      35.836  38.781  22.442  1.00  0.00      RA0  N
ATOM   1854  H   LEU A 199      35.048  39.132  21.924  1.00  0.00      RA0  H
ATOM   1855  CA  LEU A 199      36.077  39.382  23.745  1.00  0.00      RA0  C
ATOM   1856  CB  LEU A 199      37.194  40.426  23.554  1.00  0.00      RA0  C
ATOM   1857  CG  LEU A 199      36.850  41.718  22.792  1.00  0.00      RA0  C
ATOM   1858  CD1 LEU A 199      37.926  42.759  23.066  1.00  0.00      RA0  C
ATOM   1859  CD2 LEU A 199      36.649  41.568  21.279  1.00  0.00      RA0  C
ATOM   1860  C   LEU A 199      34.791  40.024  24.251  1.00  0.00      RA0  C
ATOM   1861  O   LEU A 199      33.848  40.211  23.482  1.00  0.00      RA0  O
ATOM   1862  N   PRO A 200      34.731  40.356  25.543  1.00  0.00      RA0  N
ATOM   1863  CD  PRO A 200      35.718  40.061  26.578  1.00  0.00      RA0  C
ATOM   1864  CA  PRO A 200      33.512  40.955  26.107  1.00  0.00      RA0  C
ATOM   1865  CB  PRO A 200      33.851  41.100  27.588  1.00  0.00      RA0  C
ATOM   1866  CG  PRO A 200      34.904  40.033  27.862  1.00  0.00      RA0  C
ATOM   1867  C   PRO A 200      33.071  42.178  25.358  1.00  0.00      RA0  C
ATOM   1868  O   PRO A 200      33.899  42.999  24.964  1.00  0.00      RA0  O
ATOM   1869  N   ASN A 201      31.760  42.311  25.160  1.00  0.00      RA0  N
ATOM   1870  H   ASN A 201      31.178  41.541  25.429  1.00  0.00      RA0  H
ATOM   1871  CA  ASN A 201      31.212  43.471  24.462  1.00  0.00      RA0  C
ATOM   1872  CB  ASN A 201      29.686  43.516  24.635  1.00  0.00      RA0  C
ATOM   1873  CG  ASN A 201      28.998  42.446  23.804  1.00  0.00      RA0  C
ATOM   1874  OD1 ASN A 201      29.466  42.066  22.739  1.00  0.00      RA0  O
ATOM   1875  ND2 ASN A 201      27.860  41.973  24.346  1.00  0.00      RA0  N
ATOM   1876 HD21 ASN A 201      27.505  42.298  25.221  1.00  0.00      RA0  H
ATOM   1877 HD22 ASN A 201      27.321  41.254  23.888  1.00  0.00      RA0  H
ATOM   1878  C   ASN A 201      31.800  44.788  24.983  1.00  0.00      RA0  C
ATOM   1879  O   ASN A 201      32.125  45.698  24.208  1.00  0.00      RA0  O
ATOM   1880  N   GLU A 202      31.935  44.870  26.299  1.00  0.00      RA0  N
ATOM   1881  H   GLU A 202      31.872  44.055  26.875  1.00  0.00      RA0  H
ATOM   1882  CA  GLU A 202      32.386  46.099  26.965  1.00  0.00      RA0  C
ATOM   1883  CB  GLU A 202      31.963  46.094  28.449  1.00  0.00      RA0  C
ATOM   1884  CG  GLU A 202      33.028  45.930  29.551  1.00  0.00      RA0  C
ATOM   1885  CD  GLU A 202      33.589  44.522  29.629  1.00  0.00      RA0  C
ATOM   1886  OE1 GLU A 202      33.817  43.910  28.599  1.00  0.00      RA0  O
ATOM   1887  OE2 GLU A 202      33.862  44.034  30.724  1.00  0.00      RA0  O
ATOM   1888  C   GLU A 202      33.868  46.439  26.747  1.00  0.00      RA0  C
ATOM   1889  O   GLU A 202      34.297  47.572  27.036  1.00  0.00      RA0  O
ATOM   1890  N   LYS A 203      34.639  45.457  26.281  1.00  0.00      RA0  N
ATOM   1891  H   LYS A 203      34.225  44.559  26.130  1.00  0.00      RA0  H
ATOM   1892  CA  LYS A 203      36.055  45.639  25.902  1.00  0.00      RA0  C
ATOM   1893  CB  LYS A 203      36.953  44.434  26.198  1.00  0.00      RA0  C
ATOM   1894  CG  LYS A 203      36.919  43.796  27.576  1.00  0.00      RA0  C
ATOM   1895  CD  LYS A 203      37.175  44.755  28.731  1.00  0.00      RA0  C
ATOM   1896  CE  LYS A 203      37.151  43.979  30.043  1.00  0.00      RA0  C
ATOM   1897  NZ  LYS A 203      36.075  42.983  29.974  1.00  0.00      RA0  N
ATOM   1898  HZ1 LYS A 203      36.472  42.039  29.764  1.00  0.00      RA0  H
ATOM   1899  HZ2 LYS A 203      35.522  42.985  30.854  1.00  0.00      RA0  H
ATOM   1900  HZ3 LYS A 203      35.350  43.261  29.275  1.00  0.00      RA0  H
ATOM   1901  C   LYS A 203      36.285  45.904  24.414  1.00  0.00      RA0  C
ATOM   1902  O   LYS A 203      37.393  46.235  23.996  1.00  0.00      RA0  O
ATOM   1903  N   ALA A 204      35.250  45.707  23.604  1.00  0.00      RA0  N
ATOM   1904  H   ALA A 204      34.349  45.516  23.999  1.00  0.00      RA0  H
ATOM   1905  CA  ALA A 204      35.403  45.662  22.157  1.00  0.00      RA0  C
ATOM   1906  CB  ALA A 204      34.089  45.253  21.494  1.00  0.00      RA0  C
ATOM   1907  C   ALA A 204      35.881  46.979  21.553  1.00  0.00      RA0  C
ATOM   1908  O   ALA A 204      36.794  46.997  20.704  1.00  0.00      RA0  O
ATOM   1909  N   ALA A 205      35.277  48.078  21.979  1.00  0.00      RA0  N
ATOM   1910  H   ALA A 205      34.669  48.022  22.770  1.00  0.00      RA0  H
ATOM   1911  CA  ALA A 205      35.531  49.388  21.340  1.00  0.00      RA0  C
ATOM   1912  CB  ALA A 205      34.615  50.461  21.930  1.00  0.00      RA0  C
ATOM   1913  C   ALA A 205      36.972  49.794  21.545  1.00  0.00      RA0  C
ATOM   1914  O   ALA A 205      37.616  50.274  20.637  1.00  0.00      RA0  O
ATOM   1915  N   ASP A 206      37.483  49.586  22.747  1.00  0.00      RA0  N
ATOM   1916  H   ASP A 206      36.941  49.274  23.532  1.00  0.00      RA0  H
ATOM   1917  CA  ASP A 206      38.866  49.965  23.032  1.00  0.00      RA0  C
ATOM   1918  CB  ASP A 206      39.156  49.814  24.524  1.00  0.00      RA0  C
ATOM   1919  CG  ASP A 206      38.019  50.395  25.335  1.00  0.00      RA0  C
ATOM   1920  OD1 ASP A 206      38.138  51.533  25.784  1.00  0.00      RA0  O
ATOM   1921  OD2 ASP A 206      37.016  49.704  25.514  1.00  0.00      RA0  O
ATOM   1922  C   ASP A 206      39.848  49.089  22.256  1.00  0.00      RA0  C
ATOM   1923  O   ASP A 206      40.889  49.562  21.834  1.00  0.00      RA0  O
ATOM   1924  N   PHE A 207      39.524  47.812  22.099  1.00  0.00      RA0  N
ATOM   1925  H   PHE A 207      38.659  47.489  22.490  1.00  0.00      RA0  H
ATOM   1926  CA  PHE A 207      40.396  46.894  21.394  1.00  0.00      RA0  C
ATOM   1927  CB  PHE A 207      39.935  45.459  21.620  1.00  0.00      RA0  C
ATOM   1928  CG  PHE A 207      40.925  44.489  21.023  1.00  0.00      RA0  C
ATOM   1929  CD1 PHE A 207      42.281  44.619  21.299  1.00  0.00      RA0  C
ATOM   1930  CD2 PHE A 207      40.477  43.458  20.206  1.00  0.00      RA0  C
ATOM   1931  CE1 PHE A 207      43.189  43.714  20.762  1.00  0.00      RA0  C
ATOM   1932  CE2 PHE A 207      41.385  42.554  19.670  1.00  0.00      RA0  C
ATOM   1933  CZ  PHE A 207      42.741  42.680  19.950  1.00  0.00      RA0  C
ATOM   1934  C   PHE A 207      40.414  47.237  19.906  1.00  0.00      RA0  C
ATOM   1935  O   PHE A 207      41.479  47.299  19.293  1.00  0.00      RA0  O
ATOM   1936  N   TRP A 208      39.238  47.512  19.343  1.00  0.00      RA0  N
ATOM   1937  H   TRP A 208      38.416  47.436  19.906  1.00  0.00      RA0  H
ATOM   1938  CA  TRP A 208      39.124  48.045  17.980  1.00  0.00      RA0  C
ATOM   1939  CB  TRP A 208      37.654  48.363  17.688  1.00  0.00      RA0  C
ATOM   1940  CG  TRP A 208      37.428  48.884  16.285  1.00  0.00      RA0  C
ATOM   1941  CD2 TRP A 208      37.069  48.136  15.103  1.00  0.00      RA0  C
ATOM   1942  CE2 TRP A 208      36.919  49.059  14.040  1.00  0.00      RA0  C
ATOM   1943  CE3 TRP A 208      36.861  46.782  14.869  1.00  0.00      RA0  C
ATOM   1944  CD1 TRP A 208      37.479  50.221  15.862  1.00  0.00      RA0  C
ATOM   1945  NE1 TRP A 208      37.179  50.332  14.541  1.00  0.00      RA0  N
ATOM   1946  HE1 TRP A 208      37.140  51.170  14.032  1.00  0.00      RA0  H
ATOM   1947  CZ2 TRP A 208      36.564  48.601  12.777  1.00  0.00      RA0  C
ATOM   1948  CZ3 TRP A 208      36.507  46.337  13.600  1.00  0.00      RA0  C
ATOM   1949  CH2 TRP A 208      36.358  47.244  12.557  1.00  0.00      RA0  C
ATOM   1950  C   TRP A 208      40.012  49.281  17.774  1.00  0.00      RA0  C
ATOM   1951  O   TRP A 208      40.789  49.361  16.814  1.00  0.00      RA0  O
ATOM   1952  N   ARG A 209      39.881  50.268  18.660  1.00  0.00      RA0  N
ATOM   1953  H   ARG A 209      39.240  50.172  19.426  1.00  0.00      RA0  H
ATOM   1954  CA  ARG A 209      40.678  51.485  18.541  1.00  0.00      RA0  C
ATOM   1955  CB  ARG A 209      40.390  52.368  19.752  1.00  0.00      RA0  C
ATOM   1956  CG  ARG A 209      39.147  53.233  19.632  1.00  0.00      RA0  C
ATOM   1957  CD  ARG A 209      39.536  54.701  19.454  1.00  0.00      RA0  C
ATOM   1958  NE  ARG A 209      40.663  54.840  18.531  1.00  0.00      RA0  N
ATOM   1959  HE  ARG A 209      41.599  54.881  18.924  1.00  0.00      RA0  H
ATOM   1960  CZ  ARG A 209      40.478  54.846  17.180  1.00  0.00      RA0  C
ATOM   1961  NH1 ARG A 209      39.233  54.726  16.657  1.00  0.00      RA0  N
ATOM   1962 HH11 ARG A 209      39.038  54.768  15.677  1.00  0.00      RA0  H
ATOM   1963 HH12 ARG A 209      38.421  54.567  17.243  1.00  0.00      RA0  H
ATOM   1964  NH2 ARG A 209      41.565  54.965  16.393  1.00  0.00      RA0  N
ATOM   1965 HH21 ARG A 209      41.554  54.996  15.394  1.00  0.00      RA0  H
ATOM   1966 HH22 ARG A 209      42.473  55.022  16.845  1.00  0.00      RA0  H
ATOM   1967  C   ARG A 209      42.182  51.183  18.623  1.00  0.00      RA0  C
ATOM   1968  O   ARG A 209      42.974  51.759  17.883  1.00  0.00      RA0  O
ATOM   1969  N   ALA A 210      42.564  50.281  19.527  1.00  0.00      RA0  N
ATOM   1970  H   ALA A 210      41.895  49.881  20.155  1.00  0.00      RA0  H
ATOM   1971  CA  ALA A 210      43.973  49.900  19.650  1.00  0.00      RA0  C
ATOM   1972  CB  ALA A 210      44.159  48.927  20.814  1.00  0.00      RA0  C
ATOM   1973  C   ALA A 210      44.485  49.255  18.351  1.00  0.00      RA0  C
ATOM   1974  O   ALA A 210      45.640  49.465  17.961  1.00  0.00      RA0  O
ATOM   1975  N   LEU A 211      43.615  48.486  17.688  1.00  0.00      RA0  N
ATOM   1976  H   LEU A 211      42.695  48.362  18.065  1.00  0.00      RA0  H
ATOM   1977  CA  LEU A 211      43.980  47.816  16.445  1.00  0.00      RA0  C
ATOM   1978  CB  LEU A 211      42.893  46.823  16.036  1.00  0.00      RA0  C
ATOM   1979  CG  LEU A 211      42.904  45.480  16.761  1.00  0.00      RA0  C
ATOM   1980  CD1 LEU A 211      41.538  44.799  16.691  1.00  0.00      RA0  C
ATOM   1981  CD2 LEU A 211      44.010  44.565  16.230  1.00  0.00      RA0  C
ATOM   1982  C   LEU A 211      44.160  48.818  15.300  1.00  0.00      RA0  C
ATOM   1983  O   LEU A 211      45.096  48.693  14.533  1.00  0.00      RA0  O
ATOM   1984  N   VAL A 212      43.303  49.829  15.232  1.00  0.00      RA0  N
ATOM   1985  H   VAL A 212      42.559  49.854  15.903  1.00  0.00      RA0  H
ATOM   1986  CA  VAL A 212      43.474  50.924  14.281  1.00  0.00      RA0  C
ATOM   1987  CB  VAL A 212      42.414  52.018  14.464  1.00  0.00      RA0  C
ATOM   1988  CG1 VAL A 212      42.642  53.151  13.462  1.00  0.00      RA0  C
ATOM   1989  CG2 VAL A 212      40.986  51.485  14.379  1.00  0.00      RA0  C
ATOM   1990  C   VAL A 212      44.844  51.543  14.477  1.00  0.00      RA0  C
ATOM   1991  O   VAL A 212      45.622  51.698  13.519  1.00  0.00      RA0  O
ATOM   1992  N   GLU A 213      45.154  51.866  15.726  1.00  0.00      RA0  N
ATOM   1993  H   GLU A 213      44.513  51.719  16.486  1.00  0.00      RA0  H
ATOM   1994  CA  GLU A 213      46.448  52.480  16.040  1.00  0.00      RA0  C
ATOM   1995  CB  GLU A 213      46.385  53.035  17.467  1.00  0.00      RA0  C
ATOM   1996  CG  GLU A 213      45.613  54.367  17.416  1.00  0.00      RA0  C
ATOM   1997  CD  GLU A 213      44.482  54.452  18.430  1.00  0.00      RA0  C
ATOM   1998  OE1 GLU A 213      43.551  55.225  18.206  1.00  0.00      RA0  O
ATOM   1999  OE2 GLU A 213      44.520  53.758  19.439  1.00  0.00      RA0  O
ATOM   2000  C   GLU A 213      47.628  51.559  15.686  1.00  0.00      RA0  C
ATOM   2001  O   GLU A 213      48.710  52.037  15.319  1.00  0.00      RA0  O
ATOM   2002  N   ALA A 214      47.415  50.247  15.776  1.00  0.00      RA0  N
ATOM   2003  H   ALA A 214      46.539  49.931  16.144  1.00  0.00      RA0  H
ATOM   2004  CA  ALA A 214      48.424  49.241  15.402  1.00  0.00      RA0  C
ATOM   2005  CB  ALA A 214      48.064  47.869  15.978  1.00  0.00      RA0  C
ATOM   2006  C   ALA A 214      48.627  49.103  13.890  1.00  0.00      RA0  C
ATOM   2007  O   ALA A 214      49.448  48.297  13.454  1.00  0.00      RA0  O
ATOM   2008  N   GLY A 215      47.862  49.854  13.101  1.00  0.00      RA0  N
ATOM   2009  H   GLY A 215      47.132  50.411  13.500  1.00  0.00      RA0  H
ATOM   2010  CA  GLY A 215      48.031  49.877  11.666  1.00  0.00      RA0  C
ATOM   2011  C   GLY A 215      47.119  48.898  10.949  1.00  0.00      RA0  C
ATOM   2012  O   GLY A 215      47.398  48.508   9.817  1.00  0.00      RA0  O
ATOM   2013  N   VAL A 216      46.016  48.507  11.586  1.00  0.00      RA0  N
ATOM   2014  H   VAL A 216      45.761  48.904  12.472  1.00  0.00      RA0  H
ATOM   2015  CA  VAL A 216      45.030  47.614  10.938  1.00  0.00      RA0  C
ATOM   2016  CB  VAL A 216      44.544  46.567  11.937  1.00  0.00      RA0  C
ATOM   2017  CG1 VAL A 216      43.724  45.499  11.227  1.00  0.00      RA0  C
ATOM   2018  CG2 VAL A 216      45.713  45.949  12.703  1.00  0.00      RA0  C
ATOM   2019  C   VAL A 216      43.867  48.464  10.407  1.00  0.00      RA0  C
ATOM   2020  O   VAL A 216      43.235  49.198  11.162  1.00  0.00      RA0  O
ATOM   2021  N   LYS A 217      43.595  48.357   9.112  1.00  0.00      RA0  N
ATOM   2022  H   LYS A 217      44.057  47.653   8.566  1.00  0.00      RA0  H
ATOM   2023  CA  LYS A 217      42.593  49.191   8.446  1.00  0.00      RA0  C
ATOM   2024  CB  LYS A 217      42.853  49.397   6.949  1.00  0.00      RA0  C
ATOM   2025  CG  LYS A 217      42.127  50.668   6.478  1.00  0.00      RA0  C
ATOM   2026  CD  LYS A 217      41.283  50.528   5.208  1.00  0.00      RA0  C
ATOM   2027  CE  LYS A 217      40.429  51.777   4.916  1.00  0.00      RA0  C
ATOM   2028  NZ  LYS A 217      39.736  51.631   3.628  1.00  0.00      RA0  N
ATOM   2029  HZ1 LYS A 217      38.741  51.320   3.692  1.00  0.00      RA0  H
ATOM   2030  HZ2 LYS A 217      39.803  52.473   3.020  1.00  0.00      RA0  H
ATOM   2031  HZ3 LYS A 217      40.264  50.958   3.031  1.00  0.00      RA0  H
ATOM   2032  C   LYS A 217      41.187  48.640   8.645  1.00  0.00      RA0  C
ATOM   2033  O   LYS A 217      40.949  47.459   8.367  1.00  0.00      RA0  O
ATOM   2034  N   PRO A 218      40.240  49.470   9.110  1.00  0.00      RA0  N
ATOM   2035  CD  PRO A 218      40.435  50.786   9.705  1.00  0.00      RA0  C
ATOM   2036  CA  PRO A 218      38.845  49.048   9.072  1.00  0.00      RA0  C
ATOM   2037  CB  PRO A 218      38.120  50.265   9.658  1.00  0.00      RA0  C
ATOM   2038  CG  PRO A 218      39.156  51.006  10.499  1.00  0.00      RA0  C
ATOM   2039  C   PRO A 218      38.347  48.677   7.649  1.00  0.00      RA0  C
ATOM   2040  O   PRO A 218      38.499  49.440   6.697  1.00  0.00      RA0  O
ATOM   2041  N   CYS A 219      37.719  47.510   7.563  1.00  0.00      RA0  N
ATOM   2042  H   CYS A 219      37.578  46.920   8.360  1.00  0.00      RA0  H
ATOM   2043  CA  CYS A 219      37.224  46.966   6.307  1.00  0.00      RA0  C
ATOM   2044  CB  CYS A 219      38.146  45.831   5.872  1.00  0.00      RA0  C
ATOM   2045  SG  CYS A 219      39.878  46.338   5.734  1.00  0.00      RA0  S
ATOM   2046  C   CYS A 219      35.773  46.522   6.465  1.00  0.00      RA0  C
ATOM   2047  O   CYS A 219      35.413  45.922   7.468  1.00  0.00      RA0  O
ATOM   2048  N   GLY A 220      34.983  46.773   5.422  1.00  0.00      RA0  N
ATOM   2049  H   GLY A 220      35.380  47.232   4.621  1.00  0.00      RA0  H
ATOM   2050  CA  GLY A 220      33.552  46.565   5.440  1.00  0.00      RA0  C
ATOM   2051  C   GLY A 220      33.083  45.327   4.699  1.00  0.00      RA0  C
ATOM   2052  O   GLY A 220      33.852  44.474   4.286  1.00  0.00      RA0  O
ATOM   2053  N   LEU A 221      31.771  45.231   4.564  1.00  0.00      RA0  N
ATOM   2054  H   LEU A 221      31.211  45.978   4.927  1.00  0.00      RA0  H
ATOM   2055  CA  LEU A 221      31.127  44.069   3.968  1.00  0.00      RA0  C
ATOM   2056  CB  LEU A 221      29.613  44.151   4.136  1.00  0.00      RA0  C
ATOM   2057  CG  LEU A 221      29.167  44.262   5.592  1.00  0.00      RA0  C
ATOM   2058  CD1 LEU A 221      27.682  44.601   5.676  1.00  0.00      RA0  C
ATOM   2059  CD2 LEU A 221      29.535  43.025   6.413  1.00  0.00      RA0  C
ATOM   2060  C   LEU A 221      31.454  43.911   2.501  1.00  0.00      RA0  C
ATOM   2061  O   LEU A 221      31.499  42.783   1.981  1.00  0.00      RA0  O
ATOM   2062  N   GLY A 222      31.651  45.020   1.799  1.00  0.00      RA0  N
ATOM   2063  H   GLY A 222      31.630  45.912   2.254  1.00  0.00      RA0  H
ATOM   2064  CA  GLY A 222      31.971  44.962   0.369  1.00  0.00      RA0  C
ATOM   2065  C   GLY A 222      33.273  44.205   0.122  1.00  0.00      RA0  C
ATOM   2066  O   GLY A 222      33.332  43.260  -0.639  1.00  0.00      RA0  O
ATOM   2067  N   ALA A 223      34.314  44.594   0.835  1.00  0.00      RA0  N
ATOM   2068  H   ALA A 223      34.194  45.335   1.495  1.00  0.00      RA0  H
ATOM   2069  CA  ALA A 223      35.586  43.875   0.781  1.00  0.00      RA0  C
ATOM   2070  CB  ALA A 223      36.655  44.637   1.560  1.00  0.00      RA0  C
ATOM   2071  C   ALA A 223      35.477  42.455   1.366  1.00  0.00      RA0  C
ATOM   2072  O   ALA A 223      36.089  41.507   0.856  1.00  0.00      RA0  O
ATOM   2073  N   ARG A 224      34.691  42.279   2.425  1.00  0.00      RA0  N
ATOM   2074  H   ARG A 224      34.236  43.064   2.849  1.00  0.00      RA0  H
ATOM   2075  CA  ARG A 224      34.478  40.940   2.972  1.00  0.00      RA0  C
ATOM   2076  CB  ARG A 224      33.674  40.827   4.290  1.00  0.00      RA0  C
ATOM   2077  CG  ARG A 224      33.881  39.455   4.992  1.00  0.00      RA0  C
ATOM   2078  CD  ARG A 224      33.820  39.453   6.541  1.00  0.00      RA0  C
ATOM   2079  NE  ARG A 224      33.800  38.105   7.152  1.00  0.00      RA0  N
ATOM   2080  HE  ARG A 224      33.000  37.547   6.902  1.00  0.00      RA0  H
ATOM   2081  CZ  ARG A 224      34.745  37.698   8.077  1.00  0.00      RA0  C
ATOM   2082  NH1 ARG A 224      35.818  38.481   8.305  1.00  0.00      RA0  N
ATOM   2083 HH11 ARG A 224      36.525  38.204   8.965  1.00  0.00      RA0  H
ATOM   2084 HH12 ARG A 224      35.946  39.355   7.830  1.00  0.00      RA0  H
ATOM   2085  NH2 ARG A 224      34.616  36.530   8.766  1.00  0.00      RA0  N
ATOM   2086 HH21 ARG A 224      35.291  36.212   9.461  1.00  0.00      RA0  H
ATOM   2087 HH22 ARG A 224      33.836  35.912   8.635  1.00  0.00      RA0  H
ATOM   2088  C   ARG A 224      34.041  40.003   1.827  1.00  0.00      RA0  C
ATOM   2089  O   ARG A 224      34.525  38.876   1.697  1.00  0.00      RA0  O
ATOM   2090  N   ASP A 225      33.130  40.476   0.983  1.00  0.00      RA0  N
ATOM   2091  H   ASP A 225      32.735  41.390   1.096  1.00  0.00      RA0  H
ATOM   2092  CA  ASP A 225      32.631  39.627  -0.077  1.00  0.00      RA0  C
ATOM   2093  CB  ASP A 225      31.203  39.862  -0.583  1.00  0.00      RA0  C
ATOM   2094  CG  ASP A 225      30.588  38.477  -0.811  1.00  0.00      RA0  C
ATOM   2095  OD1 ASP A 225      30.273  37.804   0.167  1.00  0.00      RA0  O
ATOM   2096  OD2 ASP A 225      30.450  38.028  -1.949  1.00  0.00      RA0  O
ATOM   2097  C   ASP A 225      33.641  39.385  -1.205  1.00  0.00      RA0  C
ATOM   2098  O   ASP A 225      33.788  38.242  -1.635  1.00  0.00      RA0  O
ATOM   2099  N   THR A 226      34.304  40.433  -1.695  1.00  0.00      RA0  N
ATOM   2100  H   THR A 226      34.203  41.313  -1.235  1.00  0.00      RA0  H
ATOM   2101  CA  THR A 226      35.314  40.237  -2.754  1.00  0.00      RA0  C
ATOM   2102  CB  THR A 226      35.718  41.649  -3.148  1.00  0.00      RA0  C
ATOM   2103  OG1 THR A 226      35.692  42.483  -1.981  1.00  0.00      RA0  O
ATOM   2104  HG1 THR A 226      34.787  42.772  -1.870  1.00  0.00      RA0  H
ATOM   2105  CG2 THR A 226      34.772  42.243  -4.189  1.00  0.00      RA0  C
ATOM   2106  C   THR A 226      36.448  39.327  -2.276  1.00  0.00      RA0  C
ATOM   2107  O   THR A 226      36.926  38.467  -3.028  1.00  0.00      RA0  O
ATOM   2108  N   LEU A 227      36.856  39.517  -1.033  1.00  0.00      RA0  N
ATOM   2109  H   LEU A 227      36.399  40.206  -0.469  1.00  0.00      RA0  H
ATOM   2110  CA  LEU A 227      37.914  38.685  -0.456  1.00  0.00      RA0  C
ATOM   2111  CB  LEU A 227      38.296  39.177   0.938  1.00  0.00      RA0  C
ATOM   2112  CG  LEU A 227      39.070  40.495   0.929  1.00  0.00      RA0  C
ATOM   2113  CD1 LEU A 227      38.911  41.256   2.239  1.00  0.00      RA0  C
ATOM   2114  CD2 LEU A 227      40.542  40.292   0.585  1.00  0.00      RA0  C
ATOM   2115  C   LEU A 227      37.532  37.211  -0.385  1.00  0.00      RA0  C
ATOM   2116  O   LEU A 227      38.288  36.330  -0.819  1.00  0.00      RA0  O
ATOM   2117  N   ARG A 228      36.357  36.916   0.162  1.00  0.00      RA0  N
ATOM   2118  H   ARG A 228      35.732  37.639   0.468  1.00  0.00      RA0  H
ATOM   2119  CA  ARG A 228      35.964  35.525   0.333  1.00  0.00      RA0  C
ATOM   2120  CB  ARG A 228      34.762  35.408   1.279  1.00  0.00      RA0  C
ATOM   2121  CG  ARG A 228      33.401  35.855   0.729  1.00  0.00      RA0  C
ATOM   2122  CD  ARG A 228      32.594  34.754   0.028  1.00  0.00      RA0  C
ATOM   2123  NE  ARG A 228      31.514  35.353  -0.743  1.00  0.00      RA0  N
ATOM   2124  HE  ARG A 228      31.367  36.352  -0.645  1.00  0.00      RA0  H
ATOM   2125  CZ  ARG A 228      30.685  34.613  -1.528  1.00  0.00      RA0  C
ATOM   2126  NH1 ARG A 228      30.861  33.272  -1.640  1.00  0.00      RA0  N
ATOM   2127 HH11 ARG A 228      30.216  32.683  -2.156  1.00  0.00      RA0  H
ATOM   2128 HH12 ARG A 228      31.636  32.789  -1.205  1.00  0.00      RA0  H
ATOM   2129  NH2 ARG A 228      29.697  35.266  -2.172  1.00  0.00      RA0  N
ATOM   2130 HH21 ARG A 228      29.020  34.803  -2.763  1.00  0.00      RA0  H
ATOM   2131 HH22 ARG A 228      29.634  36.276  -2.062  1.00  0.00      RA0  H
ATOM   2132  C   ARG A 228      35.668  34.814  -1.003  1.00  0.00      RA0  C
ATOM   2133  O   ARG A 228      35.923  33.623  -1.156  1.00  0.00      RA0  O
ATOM   2134  N   LEU A 229      35.145  35.532  -1.977  1.00  0.00      RA0  N
ATOM   2135  H   LEU A 229      34.917  36.498  -1.826  1.00  0.00      RA0  H
ATOM   2136  CA  LEU A 229      34.809  34.909  -3.261  1.00  0.00      RA0  C
ATOM   2137  CB  LEU A 229      33.936  35.841  -4.098  1.00  0.00      RA0  C
ATOM   2138  CG  LEU A 229      33.467  35.144  -5.373  1.00  0.00      RA0  C
ATOM   2139  CD1 LEU A 229      32.673  33.888  -5.034  1.00  0.00      RA0  C
ATOM   2140  CD2 LEU A 229      32.690  36.069  -6.304  1.00  0.00      RA0  C
ATOM   2141  C   LEU A 229      36.111  34.576  -4.022  1.00  0.00      RA0  C
ATOM   2142  O   LEU A 229      36.287  33.467  -4.555  1.00  0.00      RA0  O
ATOM   2143  N   GLU A 230      37.034  35.540  -4.032  1.00  0.00      RA0  N
ATOM   2144  H   GLU A 230      36.834  36.435  -3.624  1.00  0.00      RA0  H
ATOM   2145  CA  GLU A 230      38.381  35.294  -4.562  1.00  0.00      RA0  C
ATOM   2146  CB  GLU A 230      39.306  36.499  -4.418  1.00  0.00      RA0  C
ATOM   2147  CG  GLU A 230      38.986  37.681  -5.333  1.00  0.00      RA0  C
ATOM   2148  CD  GLU A 230      40.044  38.743  -5.121  1.00  0.00      RA0  C
ATOM   2149  OE1 GLU A 230      40.919  38.538  -4.291  1.00  0.00      RA0  O
ATOM   2150  OE2 GLU A 230      40.010  39.775  -5.783  1.00  0.00      RA0  O
ATOM   2151  C   GLU A 230      39.019  34.066  -3.917  1.00  0.00      RA0  C
ATOM   2152  O   GLU A 230      39.668  33.269  -4.598  1.00  0.00      RA0  O
ATOM   2153  N   ALA A 231      38.831  33.907  -2.617  1.00  0.00      RA0  N
ATOM   2154  H   ALA A 231      38.294  34.597  -2.126  1.00  0.00      RA0  H
ATOM   2155  CA  ALA A 231      39.380  32.767  -1.858  1.00  0.00      RA0  C
ATOM   2156  CB  ALA A 231      39.398  33.103  -0.371  1.00  0.00      RA0  C
ATOM   2157  C   ALA A 231      38.647  31.439  -2.040  1.00  0.00      RA0  C
ATOM   2158  O   ALA A 231      39.074  30.408  -1.501  1.00  0.00      RA0  O
ATOM   2159  N   GLY A 232      37.567  31.457  -2.827  1.00  0.00      RA0  N
ATOM   2160  H   GLY A 232      37.252  32.326  -3.201  1.00  0.00      RA0  H
ATOM   2161  CA  GLY A 232      36.742  30.290  -3.072  1.00  0.00      RA0  C
ATOM   2162  C   GLY A 232      35.941  29.830  -1.874  1.00  0.00      RA0  C
ATOM   2163  O   GLY A 232      35.687  28.643  -1.730  1.00  0.00      RA0  O
ATOM   2164  N   MSE A 233      35.543  30.755  -1.019  1.00  0.00      RA0  N
ATOM   2165  H   MSE A 233      35.621  31.724  -1.253  1.00  0.00      RA0  H
ATOM   2166  CA  MSE A 233      34.851  30.396   0.205  1.00  0.00      RA0  C
ATOM   2167  CB  MSE A 233      35.386  31.211   1.381  1.00  0.00      RA0  C
ATOM   2168  CG  MSE A 233      36.848  30.885   1.685  1.00  0.00      RA0  C
ATOM   2169  SE  MSE A 233      37.516  31.877   3.029  1.00  0.00      RA0  S
ATOM   2170  CE  MSE A 233      39.117  31.070   3.162  1.00  0.00      RA0  C
ATOM   2171  C   MSE A 233      33.343  30.613   0.033  1.00  0.00      RA0  C
ATOM   2172  O   MSE A 233      32.922  31.559  -0.633  1.00  0.00      RA0  O
ATOM   2173  N   ASN A 234      32.553  29.646   0.524  1.00  0.00      RA0  N
ATOM   2174  H   ASN A 234      32.934  28.968   1.149  1.00  0.00      RA0  H
ATOM   2175  CA  ASN A 234      31.112  29.673   0.312  1.00  0.00      RA0  C
ATOM   2176  CB  ASN A 234      30.488  28.312   0.625  1.00  0.00      RA0  C
ATOM   2177  CG  ASN A 234      30.834  27.289  -0.434  1.00  0.00      RA0  C
ATOM   2178  OD1 ASN A 234      31.431  27.590  -1.462  1.00  0.00      RA0  O
ATOM   2179  ND2 ASN A 234      30.414  26.051  -0.127  1.00  0.00      RA0  N
ATOM   2180 HD21 ASN A 234      29.965  25.863   0.749  1.00  0.00      RA0  H
ATOM   2181 HD22 ASN A 234      30.554  25.290  -0.766  1.00  0.00      RA0  H
ATOM   2182  C   ASN A 234      30.404  30.690   1.155  1.00  0.00      RA0  C
ATOM   2183  O   ASN A 234      30.860  31.034   2.257  1.00  0.00      RA0  O
ATOM   2184  N   LEU A 235      29.266  31.150   0.627  1.00  0.00      RA0  N
ATOM   2185  H   LEU A 235      28.997  30.875  -0.301  1.00  0.00      RA0  H
ATOM   2186  CA  LEU A 235      28.326  31.974   1.328  1.00  0.00      RA0  C
ATOM   2187  CB  LEU A 235      28.233  33.352   0.679  1.00  0.00      RA0  C
ATOM   2188  CG  LEU A 235      27.285  34.311   1.398  1.00  0.00      RA0  C
ATOM   2189  CD1 LEU A 235      27.683  34.525   2.859  1.00  0.00      RA0  C
ATOM   2190  CD2 LEU A 235      27.152  35.634   0.642  1.00  0.00      RA0  C
ATOM   2191  C   LEU A 235      26.971  31.277   1.303  1.00  0.00      RA0  C
ATOM   2192  O   LEU A 235      26.360  31.076   0.224  1.00  0.00      RA0  O
ATOM   2193  N   TYR A 236      26.522  30.899   2.494  1.00  0.00      RA0  N
ATOM   2194  H   TYR A 236      27.061  31.108   3.310  1.00  0.00      RA0  H
ATOM   2195  CA  TYR A 236      25.247  30.214   2.640  1.00  0.00      RA0  C
ATOM   2196  CB  TYR A 236      24.916  29.899   4.091  1.00  0.00      RA0  C
ATOM   2197  CG  TYR A 236      23.674  29.033   4.162  1.00  0.00      RA0  C
ATOM   2198  CD1 TYR A 236      23.736  27.685   3.824  1.00  0.00      RA0  C
ATOM   2199  CE1 TYR A 236      22.612  26.875   3.959  1.00  0.00      RA0  C
ATOM   2200  CD2 TYR A 236      22.467  29.577   4.586  1.00  0.00      RA0  C
ATOM   2201  CE2 TYR A 236      21.342  28.769   4.710  1.00  0.00      RA0  C
ATOM   2202  CZ  TYR A 236      21.416  27.413   4.423  1.00  0.00      RA0  C
ATOM   2203  OH  TYR A 236      20.302  26.609   4.615  1.00  0.00      RA0  O
ATOM   2204  HH  TYR A 236      20.528  25.710   4.356  1.00  0.00      RA0  H
ATOM   2205  C   TYR A 236      24.144  31.086   2.032  1.00  0.00      RA0  C
ATOM   2206  O   TYR A 236      24.106  32.313   2.217  1.00  0.00      RA0  O
ATOM   2207  N   GLY A 237      23.246  30.435   1.316  1.00  0.00      RA0  N
ATOM   2208  H   GLY A 237      23.347  29.450   1.183  1.00  0.00      RA0  H
ATOM   2209  CA  GLY A 237      22.192  31.105   0.599  1.00  0.00      RA0  C
ATOM   2210  C   GLY A 237      22.547  31.302  -0.857  1.00  0.00      RA0  C
ATOM   2211  O   GLY A 237      21.666  31.439  -1.692  1.00  0.00      RA0  O
ATOM   2212  N   GLN A 238      23.843  31.343  -1.166  1.00  0.00      RA0  N
ATOM   2213  H   GLN A 238      24.540  31.221  -0.459  1.00  0.00      RA0  H
ATOM   2214  CA  GLN A 238      24.307  31.522  -2.538  1.00  0.00      RA0  C
ATOM   2215  CB  GLN A 238      25.190  32.761  -2.652  1.00  0.00      RA0  C
ATOM   2216  CG  GLN A 238      24.288  33.992  -2.525  1.00  0.00      RA0  C
ATOM   2217  CD  GLN A 238      25.055  35.285  -2.698  1.00  0.00      RA0  C
ATOM   2218  OE1 GLN A 238      24.771  36.289  -2.053  1.00  0.00      RA0  O
ATOM   2219  NE2 GLN A 238      26.041  35.229  -3.602  1.00  0.00      RA0  N
ATOM   2220 HE21 GLN A 238      26.204  34.432  -4.197  1.00  0.00      RA0  H
ATOM   2221 HE22 GLN A 238      26.700  35.965  -3.740  1.00  0.00      RA0  H
ATOM   2222  C   GLN A 238      24.942  30.239  -3.057  1.00  0.00      RA0  C
ATOM   2223  O   GLN A 238      24.418  29.622  -3.995  1.00  0.00      RA0  O
ATOM   2224  N   GLU A 239      26.053  29.798  -2.480  1.00  0.00      RA0  N
ATOM   2225  H   GLU A 239      26.489  30.337  -1.755  1.00  0.00      RA0  H
ATOM   2226  CA  GLU A 239      26.675  28.534  -2.930  1.00  0.00      RA0  C
ATOM   2227  CB  GLU A 239      28.122  28.492  -2.444  1.00  0.00      RA0  C
ATOM   2228  CG  GLU A 239      29.144  29.231  -3.317  1.00  0.00      RA0  C
ATOM   2229  CD  GLU A 239      28.840  30.708  -3.476  1.00  0.00      RA0  C
ATOM   2230  OE1 GLU A 239      28.879  31.453  -2.496  1.00  0.00      RA0  O
ATOM   2231  OE2 GLU A 239      28.588  31.125  -4.602  1.00  0.00      RA0  O
ATOM   2232  C   GLU A 239      25.933  27.271  -2.514  1.00  0.00      RA0  C
ATOM   2233  O   GLU A 239      26.139  26.226  -3.112  1.00  0.00      RA0  O
ATOM   2234  N   MSE A 240      25.119  27.368  -1.464  1.00  0.00      RA0  N
ATOM   2235  H   MSE A 240      24.985  28.229  -0.973  1.00  0.00      RA0  H
ATOM   2236  CA  MSE A 240      24.269  26.270  -1.053  1.00  0.00      RA0  C
ATOM   2237  CB  MSE A 240      25.051  25.205  -0.279  1.00  0.00      RA0  C
ATOM   2238  CG  MSE A 240      25.627  25.673   1.060  1.00  0.00      RA0  C
ATOM   2239  SE  MSE A 240      26.943  26.893   0.928  1.00  0.00      RA0  S
ATOM   2240  CE  MSE A 240      27.378  26.948   2.672  1.00  0.00      RA0  C
ATOM   2241  C   MSE A 240      23.074  26.743  -0.209  1.00  0.00      RA0  C
ATOM   2242  O   MSE A 240      23.028  27.868   0.285  1.00  0.00      RA0  O
ATOM   2243  N   ASP A 241      22.115  25.848  -0.068  1.00  0.00      RA0  N
ATOM   2244  H   ASP A 241      22.066  24.962  -0.534  1.00  0.00      RA0  H
ATOM   2245  CA  ASP A 241      20.985  26.060   0.851  1.00  0.00      RA0  C
ATOM   2246  CB  ASP A 241      19.934  26.957   0.196  1.00  0.00      RA0  C
ATOM   2247  CG  ASP A 241      19.082  26.094  -0.715  1.00  0.00      RA0  C
ATOM   2248  OD1 ASP A 241      19.616  25.458  -1.615  1.00  0.00      RA0  O
ATOM   2249  OD2 ASP A 241      17.888  25.966  -0.462  1.00  0.00      RA0  O
ATOM   2250  C   ASP A 241      20.379  24.703   1.105  1.00  0.00      RA0  C
ATOM   2251  O   ASP A 241      20.979  23.675   0.726  1.00  0.00      RA0  O
ATOM   2252  N   GLU A 242      19.212  24.647   1.743  1.00  0.00      RA0  N
ATOM   2253  H   GLU A 242      18.644  25.468   1.785  1.00  0.00      RA0  H
ATOM   2254  CA  GLU A 242      18.651  23.352   2.133  1.00  0.00      RA0  C
ATOM   2255  CB  GLU A 242      17.365  23.586   2.925  1.00  0.00      RA0  C
ATOM   2256  CG  GLU A 242      17.470  24.575   4.084  1.00  0.00      RA0  C
ATOM   2257  CD  GLU A 242      17.933  23.865   5.334  1.00  0.00      RA0  C
ATOM   2258  OE1 GLU A 242      18.237  22.680   5.269  1.00  0.00      RA0  O
ATOM   2259  OE2 GLU A 242      17.964  24.497   6.385  1.00  0.00      RA0  O
ATOM   2260  C   GLU A 242      18.278  22.431   0.982  1.00  0.00      RA0  C
ATOM   2261  O   GLU A 242      18.046  21.243   1.204  1.00  0.00      RA0  O
ATOM   2262  N   THR A 243      18.251  22.974  -0.234  1.00  0.00      RA0  N
ATOM   2263  H   THR A 243      18.480  23.940  -0.378  1.00  0.00      RA0  H
ATOM   2264  CA  THR A 243      17.926  22.200  -1.441  1.00  0.00      RA0  C
ATOM   2265  CB  THR A 243      16.908  22.986  -2.285  1.00  0.00      RA0  C
ATOM   2266  OG1 THR A 243      17.408  24.239  -2.767  1.00  0.00      RA0  O
ATOM   2267  HG1 THR A 243      17.772  24.746  -2.033  1.00  0.00      RA0  H
ATOM   2268  CG2 THR A 243      15.626  23.208  -1.481  1.00  0.00      RA0  C
ATOM   2269  C   THR A 243      19.141  21.692  -2.195  1.00  0.00      RA0  C
ATOM   2270  O   THR A 243      18.994  20.964  -3.182  1.00  0.00      RA0  O
ATOM   2271  N   ILE A 244      20.331  22.094  -1.749  1.00  0.00      RA0  N
ATOM   2272  H   ILE A 244      20.399  22.641  -0.912  1.00  0.00      RA0  H
ATOM   2273  CA  ILE A 244      21.581  21.781  -2.428  1.00  0.00      RA0  C
ATOM   2274  CB  ILE A 244      22.319  23.071  -2.809  1.00  0.00      RA0  C
ATOM   2275  CG2 ILE A 244      23.719  22.810  -3.371  1.00  0.00      RA0  C
ATOM   2276  CG1 ILE A 244      21.474  23.856  -3.809  1.00  0.00      RA0  C
ATOM   2277  CD1 ILE A 244      21.100  22.997  -5.018  1.00  0.00      RA0  C
ATOM   2278  C   ILE A 244      22.465  20.857  -1.601  1.00  0.00      RA0  C
ATOM   2279  O   ILE A 244      22.743  21.144  -0.436  1.00  0.00      RA0  O
ATOM   2280  N   SER A 245      22.978  19.801  -2.244  1.00  0.00      RA0  N
ATOM   2281  H   SER A 245      22.798  19.694  -3.219  1.00  0.00      RA0  H
ATOM   2282  CA  SER A 245      23.866  18.868  -1.601  1.00  0.00      RA0  C
ATOM   2283  CB  SER A 245      23.976  17.659  -2.534  1.00  0.00      RA0  C
ATOM   2284  OG  SER A 245      24.959  16.728  -2.069  1.00  0.00      RA0  O
ATOM   2285  HG  SER A 245      24.452  15.992  -1.721  1.00  0.00      RA0  H
ATOM   2286  C   SER A 245      25.237  19.526  -1.367  1.00  0.00      RA0  C
ATOM   2287  O   SER A 245      25.682  20.283  -2.225  1.00  0.00      RA0  O
ATOM   2288  N   PRO A 246      25.924  19.234  -0.270  1.00  0.00      RA0  N
ATOM   2289  CD  PRO A 246      25.502  18.382   0.832  1.00  0.00      RA0  C
ATOM   2290  CA  PRO A 246      27.298  19.749  -0.108  1.00  0.00      RA0  C
ATOM   2291  CB  PRO A 246      27.702  19.196   1.264  1.00  0.00      RA0  C
ATOM   2292  CG  PRO A 246      26.812  17.979   1.495  1.00  0.00      RA0  C
ATOM   2293  C   PRO A 246      28.197  19.301  -1.264  1.00  0.00      RA0  C
ATOM   2294  O   PRO A 246      29.143  20.032  -1.632  1.00  0.00      RA0  O
ATOM   2295  N   LEU A 247      27.880  18.149  -1.874  1.00  0.00      RA0  N
ATOM   2296  H   LEU A 247      27.051  17.648  -1.612  1.00  0.00      RA0  H
ATOM   2297  CA  LEU A 247      28.665  17.623  -2.980  1.00  0.00      RA0  C
ATOM   2298  CB  LEU A 247      28.189  16.222  -3.360  1.00  0.00      RA0  C
ATOM   2299  CG  LEU A 247      28.191  15.233  -2.192  1.00  0.00      RA0  C
ATOM   2300  CD1 LEU A 247      27.619  13.880  -2.611  1.00  0.00      RA0  C
ATOM   2301  CD2 LEU A 247      29.570  15.092  -1.547  1.00  0.00      RA0  C
ATOM   2302  C   LEU A 247      28.625  18.535  -4.204  1.00  0.00      RA0  C
ATOM   2303  O   LEU A 247      29.546  18.526  -5.009  1.00  0.00      RA0  O
ATOM   2304  N   ALA A 248      27.568  19.327  -4.321  1.00  0.00      RA0  N
ATOM   2305  H   ALA A 248      26.884  19.362  -3.592  1.00  0.00      RA0  H
ATOM   2306  CA  ALA A 248      27.369  20.270  -5.437  1.00  0.00      RA0  C
ATOM   2307  CB  ALA A 248      25.898  20.290  -5.856  1.00  0.00      RA0  C
ATOM   2308  C   ALA A 248      27.794  21.707  -5.074  1.00  0.00      RA0  C
ATOM   2309  O   ALA A 248      27.575  22.639  -5.859  1.00  0.00      RA0  O
ATOM   2310  N   ALA A 249      28.371  21.860  -3.885  1.00  0.00      RA0  N
ATOM   2311  H   ALA A 249      28.525  21.072  -3.289  1.00  0.00      RA0  H
ATOM   2312  CA  ALA A 249      28.788  23.152  -3.359  1.00  0.00      RA0  C
ATOM   2313  CB  ALA A 249      27.959  23.517  -2.129  1.00  0.00      RA0  C
ATOM   2314  C   ALA A 249      30.270  23.147  -2.963  1.00  0.00      RA0  C
ATOM   2315  O   ALA A 249      30.702  23.907  -2.115  1.00  0.00      RA0  O
ATOM   2316  N   ASN A 250      31.036  22.280  -3.607  1.00  0.00      RA0  N
ATOM   2317  H   ASN A 250      30.616  21.703  -4.304  1.00  0.00      RA0  H
ATOM   2318  CA  ASN A 250      32.482  22.179  -3.337  1.00  0.00      RA0  C
ATOM   2319  CB  ASN A 250      33.226  23.424  -3.856  1.00  0.00      RA0  C
ATOM   2320  CG  ASN A 250      34.735  23.280  -3.757  1.00  0.00      RA0  C
ATOM   2321  OD1 ASN A 250      35.313  22.233  -4.020  1.00  0.00      RA0  O
ATOM   2322  ND2 ASN A 250      35.352  24.400  -3.366  1.00  0.00      RA0  N
ATOM   2323 HD21 ASN A 250      34.834  25.226  -3.139  1.00  0.00      RA0  H
ATOM   2324 HD22 ASN A 250      36.346  24.428  -3.289  1.00  0.00      RA0  H
ATOM   2325  C   ASN A 250      32.761  21.910  -1.864  1.00  0.00      RA0  C
ATOM   2326  O   ASN A 250      33.743  22.427  -1.336  1.00  0.00      RA0  O
ATOM   2327  N   MSE A 251      31.903  21.100  -1.211  1.00  0.00      RA0  N
ATOM   2328  H   MSE A 251      31.081  20.759  -1.672  1.00  0.00      RA0  H
ATOM   2329  CA  MSE A 251      32.087  20.727   0.185  1.00  0.00      RA0  C
ATOM   2330  CB  MSE A 251      30.921  21.208   1.049  1.00  0.00      RA0  C
ATOM   2331  CG  MSE A 251      30.722  22.722   1.021  1.00  0.00      RA0  C
ATOM   2332  SE  MSE A 251      29.291  23.244   1.978  1.00  0.00      RA0  S
ATOM   2333  CE  MSE A 251      29.891  22.737   3.597  1.00  0.00      RA0  C
ATOM   2334  C   MSE A 251      32.289  19.230   0.356  1.00  0.00      RA0  C
ATOM   2335  O   MSE A 251      32.310  18.724   1.466  1.00  0.00      RA0  O
ATOM   2336  N   GLY A 252      32.527  18.521  -0.744  1.00  0.00      RA0  N
ATOM   2337  H   GLY A 252      32.480  18.983  -1.627  1.00  0.00      RA0  H
ATOM   2338  CA  GLY A 252      32.811  17.085  -0.658  1.00  0.00      RA0  C
ATOM   2339  C   GLY A 252      33.976  16.799   0.295  1.00  0.00      RA0  C
ATOM   2340  O   GLY A 252      33.971  15.798   1.058  1.00  0.00      RA0  O
ATOM   2341  N   TRP A 253      34.991  17.641   0.210  1.00  0.00      RA0  N
ATOM   2342  H   TRP A 253      34.935  18.363  -0.473  1.00  0.00      RA0  H
ATOM   2343  CA  TRP A 253      36.197  17.479   0.996  1.00  0.00      RA0  C
ATOM   2344  CB  TRP A 253      37.324  18.434   0.545  1.00  0.00      RA0  C
ATOM   2345  CG  TRP A 253      36.991  19.915   0.588  1.00  0.00      RA0  C
ATOM   2346  CD2 TRP A 253      37.799  20.985   1.126  1.00  0.00      RA0  C
ATOM   2347  CE2 TRP A 253      37.101  22.218   0.888  1.00  0.00      RA0  C
ATOM   2348  CE3 TRP A 253      39.053  21.009   1.770  1.00  0.00      RA0  C
ATOM   2349  CD1 TRP A 253      35.862  20.560   0.062  1.00  0.00      RA0  C
ATOM   2350  NE1 TRP A 253      35.917  21.905   0.232  1.00  0.00      RA0  N
ATOM   2351  HE1 TRP A 253      35.234  22.541  -0.088  1.00  0.00      RA0  H
ATOM   2352  CZ2 TRP A 253      37.668  23.442   1.301  1.00  0.00      RA0  C
ATOM   2353  CZ3 TRP A 253      39.612  22.239   2.178  1.00  0.00      RA0  C
ATOM   2354  CH2 TRP A 253      38.923  23.448   1.946  1.00  0.00      RA0  C
ATOM   2355  C   TRP A 253      35.916  17.534   2.484  1.00  0.00      RA0  C
ATOM   2356  O   TRP A 253      36.757  17.128   3.276  1.00  0.00      RA0  O
ATOM   2357  N   THR A 254      34.758  18.071   2.869  1.00  0.00      RA0  N
ATOM   2358  H   THR A 254      34.080  18.320   2.183  1.00  0.00      RA0  H
ATOM   2359  CA  THR A 254      34.404  18.171   4.283  1.00  0.00      RA0  C
ATOM   2360  CB  THR A 254      33.729  19.513   4.618  1.00  0.00      RA0  C
ATOM   2361  OG1 THR A 254      32.409  19.618   4.065  1.00  0.00      RA0  O
ATOM   2362  HG1 THR A 254      32.457  19.357   3.153  1.00  0.00      RA0  H
ATOM   2363  CG2 THR A 254      34.595  20.688   4.158  1.00  0.00      RA0  C
ATOM   2364  C   THR A 254      33.587  16.989   4.797  1.00  0.00      RA0  C
ATOM   2365  O   THR A 254      33.267  16.939   5.988  1.00  0.00      RA0  O
ATOM   2366  N   ILE A 255      33.257  16.046   3.925  1.00  0.00      RA0  N
ATOM   2367  H   ILE A 255      33.665  16.030   3.010  1.00  0.00      RA0  H
ATOM   2368  CA  ILE A 255      32.444  14.906   4.342  1.00  0.00      RA0  C
ATOM   2369  CB  ILE A 255      31.488  14.429   3.246  1.00  0.00      RA0  C
ATOM   2370  CG2 ILE A 255      30.486  13.439   3.847  1.00  0.00      RA0  C
ATOM   2371  CG1 ILE A 255      30.789  15.593   2.532  1.00  0.00      RA0  C
ATOM   2372  CD1 ILE A 255      29.941  16.474   3.453  1.00  0.00      RA0  C
ATOM   2373  C   ILE A 255      33.352  13.791   4.823  1.00  0.00      RA0  C
ATOM   2374  O   ILE A 255      34.159  13.254   4.058  1.00  0.00      RA0  O
ATOM   2375  N   ALA A 256      33.192  13.431   6.087  1.00  0.00      RA0  N
ATOM   2376  H   ALA A 256      32.490  13.926   6.603  1.00  0.00      RA0  H
ATOM   2377  CA  ALA A 256      33.960  12.356   6.709  1.00  0.00      RA0  C
ATOM   2378  CB  ALA A 256      34.228  12.664   8.176  1.00  0.00      RA0  C
ATOM   2379  C   ALA A 256      33.215  11.032   6.566  1.00  0.00      RA0  C
ATOM   2380  O   ALA A 256      32.539  10.595   7.469  1.00  0.00      RA0  O
ATOM   2381  N   TRP A 257      33.338  10.385   5.405  1.00  0.00      RA0  N
ATOM   2382  H   TRP A 257      33.908  10.823   4.708  1.00  0.00      RA0  H
ATOM   2383  CA  TRP A 257      32.592   9.142   5.141  1.00  0.00      RA0  C
ATOM   2384  CB  TRP A 257      32.772   8.679   3.687  1.00  0.00      RA0  C
ATOM   2385  CG  TRP A 257      32.578   9.799   2.686  1.00  0.00      RA0  C
ATOM   2386  CD2 TRP A 257      31.361  10.226   2.036  1.00  0.00      RA0  C
ATOM   2387  CE2 TRP A 257      31.691  11.295   1.168  1.00  0.00      RA0  C
ATOM   2388  CE3 TRP A 257      30.042   9.797   2.121  1.00  0.00      RA0  C
ATOM   2389  CD1 TRP A 257      33.576  10.641   2.171  1.00  0.00      RA0  C
ATOM   2390  NE1 TRP A 257      33.060  11.525   1.280  1.00  0.00      RA0  N
ATOM   2391  HE1 TRP A 257      33.578  12.230   0.830  1.00  0.00      RA0  H
ATOM   2392  CZ2 TRP A 257      30.696  11.898   0.408  1.00  0.00      RA0  C
ATOM   2393  CZ3 TRP A 257      29.056  10.411   1.357  1.00  0.00      RA0  C
ATOM   2394  CH2 TRP A 257      29.382  11.457   0.501  1.00  0.00      RA0  C
ATOM   2395  C   TRP A 257      33.013   8.009   6.068  1.00  0.00      RA0  C
ATOM   2396  O   TRP A 257      32.180   7.220   6.548  1.00  0.00      RA0  O
ATOM   2397  N   GLU A 258      34.316   7.914   6.324  1.00  0.00      RA0  N
ATOM   2398  H   GLU A 258      34.950   8.612   6.004  1.00  0.00      RA0  H
ATOM   2399  CA  GLU A 258      34.824   6.879   7.215  1.00  0.00      RA0  C
ATOM   2400  CB  GLU A 258      36.058   6.188   6.633  1.00  0.00      RA0  C
ATOM   2401  CG  GLU A 258      35.655   5.303   5.442  1.00  0.00      RA0  C
ATOM   2402  CD  GLU A 258      34.488   4.398   5.826  1.00  0.00      RA0  C
ATOM   2403  OE1 GLU A 258      34.665   3.525   6.676  1.00  0.00      RA0  O
ATOM   2404  OE2 GLU A 258      33.391   4.600   5.303  1.00  0.00      RA0  O
ATOM   2405  C   GLU A 258      35.008   7.492   8.597  1.00  0.00      RA0  C
ATOM   2406  O   GLU A 258      35.400   8.650   8.685  1.00  0.00      RA0  O
ATOM   2407  N   PRO A 259      34.736   6.765   9.685  1.00  0.00      RA0  N
ATOM   2408  CD  PRO A 259      34.922   7.309  11.026  1.00  0.00      RA0  C
ATOM   2409  CA  PRO A 259      34.299   5.371   9.697  1.00  0.00      RA0  C
ATOM   2410  CB  PRO A 259      34.645   4.950  11.125  1.00  0.00      RA0  C
ATOM   2411  CG  PRO A 259      34.449   6.208  11.964  1.00  0.00      RA0  C
ATOM   2412  C   PRO A 259      32.834   5.247   9.296  1.00  0.00      RA0  C
ATOM   2413  O   PRO A 259      32.029   6.113   9.667  1.00  0.00      RA0  O
ATOM   2414  N   ALA A 260      32.529   4.188   8.555  1.00  0.00      RA0  N
ATOM   2415  H   ALA A 260      33.292   3.666   8.162  1.00  0.00      RA0  H
ATOM   2416  CA  ALA A 260      31.192   3.923   8.026  1.00  0.00      RA0  C
ATOM   2417  CB  ALA A 260      31.183   2.638   7.198  1.00  0.00      RA0  C
ATOM   2418  C   ALA A 260      30.138   3.805   9.102  1.00  0.00      RA0  C
ATOM   2419  O   ALA A 260      28.960   4.052   8.837  1.00  0.00      RA0  O
ATOM   2420  N   ASP A 261      30.539   3.435  10.314  1.00  0.00      RA0  N
ATOM   2421  H   ASP A 261      31.503   3.392  10.587  1.00  0.00      RA0  H
ATOM   2422  CA  ASP A 261      29.585   3.218  11.397  1.00  0.00      RA0  C
ATOM   2423  CB  ASP A 261      30.216   2.304  12.445  1.00  0.00      RA0  C
ATOM   2424  CG  ASP A 261      31.277   3.109  13.189  1.00  0.00      RA0  C
ATOM   2425  OD1 ASP A 261      32.192   3.616  12.545  1.00  0.00      RA0  O
ATOM   2426  OD2 ASP A 261      31.189   3.253  14.406  1.00  0.00      RA0  O
ATOM   2427  C   ASP A 261      29.212   4.466  12.159  1.00  0.00      RA0  C
ATOM   2428  O   ASP A 261      28.453   4.397  13.132  1.00  0.00      RA0  O
ATOM   2429  N   ARG A 262      29.736   5.609  11.747  1.00  0.00      RA0  N
ATOM   2430  H   ARG A 262      30.372   5.605  10.976  1.00  0.00      RA0  H
ATOM   2431  CA  ARG A 262      29.318   6.867  12.343  1.00  0.00      RA0  C
ATOM   2432  CB  ARG A 262      30.384   7.956  12.222  1.00  0.00      RA0  C
ATOM   2433  CG  ARG A 262      29.816   9.281  12.744  1.00  0.00      RA0  C
ATOM   2434  CD  ARG A 262      30.712  10.499  12.539  1.00  0.00      RA0  C
ATOM   2435  NE  ARG A 262      30.995  10.763  11.131  1.00  0.00      RA0  N
ATOM   2436  HE  ARG A 262      31.559  10.084  10.651  1.00  0.00      RA0  H
ATOM   2437  CZ  ARG A 262      30.601  11.959  10.598  1.00  0.00      RA0  C
ATOM   2438  NH1 ARG A 262      29.817  12.793  11.328  1.00  0.00      RA0  N
ATOM   2439 HH11 ARG A 262      29.567  13.732  11.043  1.00  0.00      RA0  H
ATOM   2440 HH12 ARG A 262      29.415  12.515  12.213  1.00  0.00      RA0  H
ATOM   2441  NH2 ARG A 262      31.007  12.266   9.343  1.00  0.00      RA0  N
ATOM   2442 HH21 ARG A 262      30.779  13.139   8.891  1.00  0.00      RA0  H
ATOM   2443 HH22 ARG A 262      31.565  11.622   8.800  1.00  0.00      RA0  H
ATOM   2444  C   ARG A 262      28.042   7.389  11.657  1.00  0.00      RA0  C
ATOM   2445  O   ARG A 262      28.080   7.868  10.541  1.00  0.00      RA0  O
ATOM   2446  N   ASP A 263      26.942   7.332  12.388  1.00  0.00      RA0  N
ATOM   2447  H   ASP A 263      26.997   6.969  13.316  1.00  0.00      RA0  H
ATOM   2448  CA  ASP A 263      25.668   7.872  11.955  1.00  0.00      RA0  C
ATOM   2449  CB  ASP A 263      24.505   7.288  12.751  1.00  0.00      RA0  C
ATOM   2450  CG  ASP A 263      23.220   7.885  12.214  1.00  0.00      RA0  C
ATOM   2451  OD1 ASP A 263      23.142   8.116  11.009  1.00  0.00      RA0  O
ATOM   2452  OD2 ASP A 263      22.305   8.124  13.000  1.00  0.00      RA0  O
ATOM   2453  C   ASP A 263      25.683   9.379  12.085  1.00  0.00      RA0  C
ATOM   2454  O   ASP A 263      26.083   9.924  13.117  1.00  0.00      RA0  O
ATOM   2455  N   PHE A 264      25.256  10.062  11.034  1.00  0.00      RA0  N
ATOM   2456  H   PHE A 264      24.736   9.567  10.332  1.00  0.00      RA0  H
ATOM   2457  CA  PHE A 264      25.059  11.496  11.096  1.00  0.00      RA0  C
ATOM   2458  CB  PHE A 264      26.330  12.287  10.750  1.00  0.00      RA0  C
ATOM   2459  CG  PHE A 264      26.800  12.094   9.327  1.00  0.00      RA0  C
ATOM   2460  CD1 PHE A 264      26.326  12.923   8.316  1.00  0.00      RA0  C
ATOM   2461  CD2 PHE A 264      27.739  11.113   9.033  1.00  0.00      RA0  C
ATOM   2462  CE1 PHE A 264      26.824  12.801   7.024  1.00  0.00      RA0  C
ATOM   2463  CE2 PHE A 264      28.243  10.995   7.743  1.00  0.00      RA0  C
ATOM   2464  CZ  PHE A 264      27.800  11.853   6.742  1.00  0.00      RA0  C
ATOM   2465  C   PHE A 264      23.870  11.875  10.224  1.00  0.00      RA0  C
ATOM   2466  O   PHE A 264      23.512  11.145   9.305  1.00  0.00      RA0  O
ATOM   2467  N   ILE A 265      23.266  13.012  10.523  1.00  0.00      RA0  N
ATOM   2468  H   ILE A 265      23.693  13.593  11.218  1.00  0.00      RA0  H
ATOM   2469  CA  ILE A 265      22.069  13.439   9.815  1.00  0.00      RA0  C
ATOM   2470  CB  ILE A 265      21.448  14.658  10.503  1.00  0.00      RA0  C
ATOM   2471  CG2 ILE A 265      20.094  15.011   9.886  1.00  0.00      RA0  C
ATOM   2472  CG1 ILE A 265      21.357  14.467  12.014  1.00  0.00      RA0  C
ATOM   2473  CD1 ILE A 265      20.972  15.757  12.735  1.00  0.00      RA0  C
ATOM   2474  C   ILE A 265      22.411  13.803   8.383  1.00  0.00      RA0  C
ATOM   2475  O   ILE A 265      23.336  14.573   8.142  1.00  0.00      RA0  O
ATOM   2476  N   GLY A 266      21.694  13.189   7.447  1.00  0.00      RA0  N
ATOM   2477  H   GLY A 266      21.036  12.480   7.702  1.00  0.00      RA0  H
ATOM   2478  CA  GLY A 266      21.956  13.377   6.009  1.00  0.00      RA0  C
ATOM   2479  C   GLY A 266      22.772  12.263   5.385  1.00  0.00      RA0  C
ATOM   2480  O   GLY A 266      22.902  12.218   4.166  1.00  0.00      RA0  O
ATOM   2481  N   ARG A 267      23.273  11.338   6.203  1.00  0.00      RA0  N
ATOM   2482  H   ARG A 267      23.031  11.333   7.175  1.00  0.00      RA0  H
ATOM   2483  CA  ARG A 267      24.264  10.372   5.743  1.00  0.00      RA0  C
ATOM   2484  CB  ARG A 267      24.821   9.446   6.836  1.00  0.00      RA0  C
ATOM   2485  CG  ARG A 267      25.932   8.601   6.193  1.00  0.00      RA0  C
ATOM   2486  CD  ARG A 267      26.725   7.597   7.038  1.00  0.00      RA0  C
ATOM   2487  NE  ARG A 267      27.652   6.905   6.139  1.00  0.00      RA0  N
ATOM   2488  HE  ARG A 267      27.269   6.603   5.251  1.00  0.00      RA0  H
ATOM   2489  CZ  ARG A 267      28.979   6.730   6.412  1.00  0.00      RA0  C
ATOM   2490  NH1 ARG A 267      29.473   7.019   7.640  1.00  0.00      RA0  N
ATOM   2491 HH11 ARG A 267      30.465   6.953   7.826  1.00  0.00      RA0  H
ATOM   2492 HH12 ARG A 267      28.878   7.292   8.407  1.00  0.00      RA0  H
ATOM   2493  NH2 ARG A 267      29.783   6.277   5.424  1.00  0.00      RA0  N
ATOM   2494 HH21 ARG A 267      30.770   6.105   5.563  1.00  0.00      RA0  H
ATOM   2495 HH22 ARG A 267      29.402   6.112   4.496  1.00  0.00      RA0  H
ATOM   2496  C   ARG A 267      23.779   9.532   4.586  1.00  0.00      RA0  C
ATOM   2497  O   ARG A 267      24.436   9.471   3.571  1.00  0.00      RA0  O
ATOM   2498  N   GLU A 268      22.630   8.882   4.712  1.00  0.00      RA0  N
ATOM   2499  H   GLU A 268      22.002   9.182   5.432  1.00  0.00      RA0  H
ATOM   2500  CA  GLU A 268      22.198   7.978   3.636  1.00  0.00      RA0  C
ATOM   2501  CB  GLU A 268      21.054   7.064   4.109  1.00  0.00      RA0  C
ATOM   2502  CG  GLU A 268      20.195   7.592   5.270  1.00  0.00      RA0  C
ATOM   2503  CD  GLU A 268      19.659   8.968   4.936  1.00  0.00      RA0  C
ATOM   2504  OE1 GLU A 268      18.820   9.067   4.050  1.00  0.00      RA0  O
ATOM   2505  OE2 GLU A 268      20.138   9.947   5.510  1.00  0.00      RA0  O
ATOM   2506  C   GLU A 268      21.822   8.751   2.370  1.00  0.00      RA0  C
ATOM   2507  O   GLU A 268      22.071   8.283   1.265  1.00  0.00      RA0  O
ATOM   2508  N   ALA A 269      21.224   9.927   2.516  1.00  0.00      RA0  N
ATOM   2509  H   ALA A 269      20.862  10.178   3.421  1.00  0.00      RA0  H
ATOM   2510  CA  ALA A 269      20.878  10.736   1.313  1.00  0.00      RA0  C
ATOM   2511  CB  ALA A 269      20.114  11.984   1.727  1.00  0.00      RA0  C
ATOM   2512  C   ALA A 269      22.157  11.136   0.573  1.00  0.00      RA0  C
ATOM   2513  O   ALA A 269      22.237  11.113  -0.660  1.00  0.00      RA0  O
ATOM   2514  N   LEU A 270      23.169  11.466   1.347  1.00  0.00      RA0  N
ATOM   2515  H   LEU A 270      23.040  11.437   2.342  1.00  0.00      RA0  H
ATOM   2516  CA  LEU A 270      24.458  11.851   0.806  1.00  0.00      RA0  C
ATOM   2517  CB  LEU A 270      25.341  12.375   1.928  1.00  0.00      RA0  C
ATOM   2518  CG  LEU A 270      26.298  13.437   1.415  1.00  0.00      RA0  C
ATOM   2519  CD1 LEU A 270      25.549  14.504   0.622  1.00  0.00      RA0  C
ATOM   2520  CD2 LEU A 270      27.107  14.044   2.553  1.00  0.00      RA0  C
ATOM   2521  C   LEU A 270      25.115  10.691   0.071  1.00  0.00      RA0  C
ATOM   2522  O   LEU A 270      25.678  10.870  -1.011  1.00  0.00      RA0  O
ATOM   2523  N   GLU A 271      25.041   9.490   0.650  1.00  0.00      RA0  N
ATOM   2524  H   GLU A 271      24.575   9.400   1.534  1.00  0.00      RA0  H
ATOM   2525  CA  GLU A 271      25.599   8.306   0.008  1.00  0.00      RA0  C
ATOM   2526  CB  GLU A 271      25.776   7.148   1.002  1.00  0.00      RA0  C
ATOM   2527  CG  GLU A 271      26.676   7.693   2.130  1.00  0.00      RA0  C
ATOM   2528  CD  GLU A 271      27.531   6.642   2.830  1.00  0.00      RA0  C
ATOM   2529  OE1 GLU A 271      26.994   5.748   3.466  1.00  0.00      RA0  O
ATOM   2530  OE2 GLU A 271      28.757   6.749   2.800  1.00  0.00      RA0  O
ATOM   2531  C   GLU A 271      24.949   8.043  -1.335  1.00  0.00      RA0  C
ATOM   2532  O   GLU A 271      25.613   7.631  -2.296  1.00  0.00      RA0  O
ATOM   2533  N   VAL A 272      23.629   8.230  -1.400  1.00  0.00      RA0  N
ATOM   2534  H   VAL A 272      23.133   8.507  -0.573  1.00  0.00      RA0  H
ATOM   2535  CA  VAL A 272      22.913   8.064  -2.654  1.00  0.00      RA0  C
ATOM   2536  CB  VAL A 272      21.402   8.123  -2.416  1.00  0.00      RA0  C
ATOM   2537  CG1 VAL A 272      20.620   8.112  -3.731  1.00  0.00      RA0  C
ATOM   2538  CG2 VAL A 272      20.966   6.988  -1.490  1.00  0.00      RA0  C
ATOM   2539  C   VAL A 272      23.351   9.134  -3.669  1.00  0.00      RA0  C
ATOM   2540  O   VAL A 272      23.580   8.838  -4.844  1.00  0.00      RA0  O
ATOM   2541  N   GLN A 273      23.486  10.370  -3.202  1.00  0.00      RA0  N
ATOM   2542  H   GLN A 273      23.306  10.541  -2.231  1.00  0.00      RA0  H
ATOM   2543  CA  GLN A 273      23.943  11.461  -4.065  1.00  0.00      RA0  C
ATOM   2544  CB  GLN A 273      23.835  12.775  -3.295  1.00  0.00      RA0  C
ATOM   2545  CG  GLN A 273      22.355  13.076  -3.037  1.00  0.00      RA0  C
ATOM   2546  CD  GLN A 273      22.205  14.030  -1.871  1.00  0.00      RA0  C
ATOM   2547  OE1 GLN A 273      23.104  14.800  -1.554  1.00  0.00      RA0  O
ATOM   2548  NE2 GLN A 273      21.008  13.947  -1.262  1.00  0.00      RA0  N
ATOM   2549 HE21 GLN A 273      20.356  13.243  -1.539  1.00  0.00      RA0  H
ATOM   2550 HE22 GLN A 273      20.700  14.543  -0.513  1.00  0.00      RA0  H
ATOM   2551  C   GLN A 273      25.334  11.173  -4.634  1.00  0.00      RA0  C
ATOM   2552  O   GLN A 273      25.568  11.387  -5.817  1.00  0.00      RA0  O
ATOM   2553  N   ARG A 274      26.231  10.646  -3.796  1.00  0.00      RA0  N
ATOM   2554  H   ARG A 274      25.970  10.470  -2.847  1.00  0.00      RA0  H
ATOM   2555  CA  ARG A 274      27.565  10.283  -4.262  1.00  0.00      RA0  C
ATOM   2556  CB  ARG A 274      28.352   9.808  -3.044  1.00  0.00      RA0  C
ATOM   2557  CG  ARG A 274      29.775   9.334  -3.325  1.00  0.00      RA0  C
ATOM   2558  CD  ARG A 274      30.251   8.409  -2.204  1.00  0.00      RA0  C
ATOM   2559  NE  ARG A 274      29.388   7.231  -2.154  1.00  0.00      RA0  N
ATOM   2560  HE  ARG A 274      29.060   6.830  -3.023  1.00  0.00      RA0  H
ATOM   2561  CZ  ARG A 274      29.011   6.665  -0.973  1.00  0.00      RA0  C
ATOM   2562  NH1 ARG A 274      29.478   7.178   0.183  1.00  0.00      RA0  N
ATOM   2563 HH11 ARG A 274      29.185   6.814   1.082  1.00  0.00      RA0  H
ATOM   2564 HH12 ARG A 274      30.118   7.945   0.212  1.00  0.00      RA0  H
ATOM   2565  NH2 ARG A 274      28.169   5.616  -0.976  1.00  0.00      RA0  N
ATOM   2566 HH21 ARG A 274      27.825   5.161  -0.152  1.00  0.00      RA0  H
ATOM   2567 HH22 ARG A 274      27.817   5.242  -1.859  1.00  0.00      RA0  H
ATOM   2568  C   ARG A 274      27.530   9.170  -5.311  1.00  0.00      RA0  C
ATOM   2569  O   ARG A 274      28.216   9.245  -6.333  1.00  0.00      RA0  O
ATOM   2570  N   GLU A 275      26.704   8.163  -5.069  1.00  0.00      RA0  N
ATOM   2571  H   GLU A 275      26.209   8.105  -4.200  1.00  0.00      RA0  H
ATOM   2572  CA  GLU A 275      26.486   7.079  -6.026  1.00  0.00      RA0  C
ATOM   2573  CB  GLU A 275      25.557   6.008  -5.446  1.00  0.00      RA0  C
ATOM   2574  CG  GLU A 275      26.240   4.686  -5.070  1.00  0.00      RA0  C
ATOM   2575  CD  GLU A 275      27.016   4.803  -3.772  1.00  0.00      RA0  C
ATOM   2576  OE1 GLU A 275      26.517   4.367  -2.739  1.00  0.00      RA0  O
ATOM   2577  OE2 GLU A 275      28.138   5.301  -3.774  1.00  0.00      RA0  O
ATOM   2578  C   GLU A 275      25.951   7.572  -7.361  1.00  0.00      RA0  C
ATOM   2579  O   GLU A 275      26.364   7.113  -8.426  1.00  0.00      RA0  O
ATOM   2580  N   HIS A 276      24.971   8.463  -7.308  1.00  0.00      RA0  N
ATOM   2581  H   HIS A 276      24.708   8.839  -6.419  1.00  0.00      RA0  H
ATOM   2582  CA  HIS A 276      24.309   8.917  -8.514  1.00  0.00      RA0  C
ATOM   2583  CB  HIS A 276      22.923   9.485  -8.194  1.00  0.00      RA0  C
ATOM   2584  CG  HIS A 276      21.902   8.387  -8.003  1.00  0.00      RA0  C
ATOM   2585  ND1 HIS A 276      20.661   8.451  -8.521  1.00  0.00      RA0  N
ATOM   2586  HD1 HIS A 276      20.302   9.182  -9.065  1.00  0.00      RA0  H
ATOM   2587  CD2 HIS A 276      22.030   7.187  -7.296  1.00  0.00      RA0  C
ATOM   2588  NE2 HIS A 276      20.848   6.529  -7.395  1.00  0.00      RA0  N
ATOM   2589  CE1 HIS A 276      20.007   7.306  -8.148  1.00  0.00      RA0  C
ATOM   2590  C   HIS A 276      25.104   9.966  -9.265  1.00  0.00      RA0  C
ATOM   2591  O   HIS A 276      24.933  10.098 -10.475  1.00  0.00      RA0  O
ATOM   2592  N   GLY A 277      25.919  10.718  -8.523  1.00  0.00      RA0  N
ATOM   2593  H   GLY A 277      25.926  10.597  -7.531  1.00  0.00      RA0  H
ATOM   2594  CA  GLY A 277      26.588  11.904  -9.048  1.00  0.00      RA0  C
ATOM   2595  C   GLY A 277      25.760  13.145  -8.814  1.00  0.00      RA0  C
ATOM   2596  O   GLY A 277      24.514  13.078  -8.742  1.00  0.00      RA0  O
ATOM   2597  N   THR A 278      26.440  14.288  -8.703  1.00  0.00      RA0  N
ATOM   2598  H   THR A 278      27.435  14.324  -8.743  1.00  0.00      RA0  H
ATOM   2599  CA  THR A 278      25.757  15.568  -8.526  1.00  0.00      RA0  C
ATOM   2600  CB  THR A 278      26.010  15.884  -7.062  1.00  0.00      RA0  C
ATOM   2601  OG1 THR A 278      27.199  15.183  -6.668  1.00  0.00      RA0  O
ATOM   2602  HG1 THR A 278      27.921  15.688  -7.027  1.00  0.00      RA0  H
ATOM   2603  CG2 THR A 278      24.840  15.480  -6.161  1.00  0.00      RA0  C
ATOM   2604  C   THR A 278      26.320  16.617  -9.470  1.00  0.00      RA0  C
ATOM   2605  O   THR A 278      27.309  16.391 -10.188  1.00  0.00      RA0  O
ATOM   2606  N   GLU A 279      25.679  17.769  -9.444  1.00  0.00      RA0  N
ATOM   2607  H   GLU A 279      24.893  17.879  -8.841  1.00  0.00      RA0  H
ATOM   2608  CA  GLU A 279      26.239  18.968 -10.038  1.00  0.00      RA0  C
ATOM   2609  CB  GLU A 279      25.319  20.169  -9.865  1.00  0.00      RA0  C
ATOM   2610  CG  GLU A 279      23.879  20.036 -10.335  1.00  0.00      RA0  C
ATOM   2611  CD  GLU A 279      23.160  21.266  -9.826  1.00  0.00      RA0  C
ATOM   2612  OE1 GLU A 279      22.157  21.135  -9.134  1.00  0.00      RA0  O
ATOM   2613  OE2 GLU A 279      23.624  22.374 -10.072  1.00  0.00      RA0  O
ATOM   2614  C   GLU A 279      27.507  19.356  -9.262  1.00  0.00      RA0  C
ATOM   2615  O   GLU A 279      27.809  18.772  -8.218  1.00  0.00      RA0  O
ATOM   2616  N   LYS A 280      28.275  20.295  -9.804  1.00  0.00      RA0  N
ATOM   2617  H   LYS A 280      28.005  20.778 -10.642  1.00  0.00      RA0  H
ATOM   2618  CA  LYS A 280      29.527  20.680  -9.184  1.00  0.00      RA0  C
ATOM   2619  CB  LYS A 280      30.719  19.963  -9.810  1.00  0.00      RA0  C
ATOM   2620  CG  LYS A 280      30.934  20.242 -11.295  1.00  0.00      RA0  C
ATOM   2621  CD  LYS A 280      32.092  19.386 -11.794  1.00  0.00      RA0  C
ATOM   2622  CE  LYS A 280      32.349  19.478 -13.295  1.00  0.00      RA0  C
ATOM   2623  NZ  LYS A 280      33.152  18.313 -13.687  1.00  0.00      RA0  N
ATOM   2624  HZ1 LYS A 280      33.286  18.252 -14.712  1.00  0.00      RA0  H
ATOM   2625  HZ2 LYS A 280      34.044  18.241 -13.172  1.00  0.00      RA0  H
ATOM   2626  HZ3 LYS A 280      32.597  17.460 -13.444  1.00  0.00      RA0  H
ATOM   2627  C   LYS A 280      29.683  22.178  -9.211  1.00  0.00      RA0  C
ATOM   2628  O   LYS A 280      29.246  22.849 -10.129  1.00  0.00      RA0  O
ATOM   2629  N   LEU A 281      30.353  22.677  -8.200  1.00  0.00      RA0  N
ATOM   2630  H   LEU A 281      30.803  22.060  -7.559  1.00  0.00      RA0  H
ATOM   2631  CA  LEU A 281      30.658  24.089  -8.112  1.00  0.00      RA0  C
ATOM   2632  CB  LEU A 281      30.671  24.526  -6.648  1.00  0.00      RA0  C
ATOM   2633  CG  LEU A 281      30.774  26.038  -6.442  1.00  0.00      RA0  C
ATOM   2634  CD1 LEU A 281      29.479  26.752  -6.825  1.00  0.00      RA0  C
ATOM   2635  CD2 LEU A 281      31.194  26.387  -5.015  1.00  0.00      RA0  C
ATOM   2636  C   LEU A 281      32.011  24.336  -8.760  1.00  0.00      RA0  C
ATOM   2637  O   LEU A 281      33.034  23.759  -8.374  1.00  0.00      RA0  O
ATOM   2638  N   VAL A 282      32.001  25.160  -9.805  1.00  0.00      RA0  N
ATOM   2639  H   VAL A 282      31.163  25.645 -10.042  1.00  0.00      RA0  H
ATOM   2640  CA  VAL A 282      33.204  25.528 -10.522  1.00  0.00      RA0  C
ATOM   2641  CB  VAL A 282      33.129  25.105 -11.991  1.00  0.00      RA0  C
ATOM   2642  CG1 VAL A 282      33.015  23.587 -12.127  1.00  0.00      RA0  C
ATOM   2643  CG2 VAL A 282      32.012  25.855 -12.721  1.00  0.00      RA0  C
ATOM   2644  C   VAL A 282      33.445  27.044 -10.439  1.00  0.00      RA0  C
ATOM   2645  O   VAL A 282      32.574  27.810 -10.004  1.00  0.00      RA0  O
ATOM   2646  N   GLY A 283      34.626  27.468 -10.858  1.00  0.00      RA0  N
ATOM   2647  H   GLY A 283      35.244  26.817 -11.299  1.00  0.00      RA0  H
ATOM   2648  CA  GLY A 283      34.939  28.875 -11.012  1.00  0.00      RA0  C
ATOM   2649  C   GLY A 283      34.754  29.281 -12.453  1.00  0.00      RA0  C
ATOM   2650  O   GLY A 283      34.875  28.456 -13.373  1.00  0.00      RA0  O
ATOM   2651  N   LEU A 284      34.425  30.550 -12.656  1.00  0.00      RA0  N
ATOM   2652  H   LEU A 284      34.307  31.168 -11.876  1.00  0.00      RA0  H
ATOM   2653  CA  LEU A 284      34.368  31.156 -13.992  1.00  0.00      RA0  C
ATOM   2654  CB  LEU A 284      32.943  31.551 -14.376  1.00  0.00      RA0  C
ATOM   2655  CG  LEU A 284      31.933  30.408 -14.452  1.00  0.00      RA0  C
ATOM   2656  CD1 LEU A 284      30.537  30.949 -14.754  1.00  0.00      RA0  C
ATOM   2657  CD2 LEU A 284      32.345  29.326 -15.450  1.00  0.00      RA0  C
ATOM   2658  C   LEU A 284      35.194  32.425 -13.939  1.00  0.00      RA0  C
ATOM   2659  O   LEU A 284      35.170  33.133 -12.939  1.00  0.00      RA0  O
ATOM   2660  N   VAL A 285      35.932  32.657 -15.018  1.00  0.00      RA0  N
ATOM   2661  H   VAL A 285      35.892  32.011 -15.783  1.00  0.00      RA0  H
ATOM   2662  CA  VAL A 285      36.717  33.865 -15.231  1.00  0.00      RA0  C
ATOM   2663  CB  VAL A 285      38.199  33.474 -15.269  1.00  0.00      RA0  C
ATOM   2664  CG1 VAL A 285      39.080  34.575 -15.859  1.00  0.00      RA0  C
ATOM   2665  CG2 VAL A 285      38.673  33.013 -13.889  1.00  0.00      RA0  C
ATOM   2666  C   VAL A 285      36.307  34.525 -16.554  1.00  0.00      RA0  C
ATOM   2667  O   VAL A 285      36.271  33.894 -17.616  1.00  0.00      RA0  O
ATOM   2668  N   MSE A 286      36.020  35.818 -16.490  1.00  0.00      RA0  N
ATOM   2669  H   MSE A 286      36.102  36.316 -15.621  1.00  0.00      RA0  H
ATOM   2670  CA  MSE A 286      35.698  36.579 -17.670  1.00  0.00      RA0  C
ATOM   2671  CB  MSE A 286      34.250  37.053 -17.643  1.00  0.00      RA0  C
ATOM   2672  CG  MSE A 286      33.850  37.718 -18.959  1.00  0.00      RA0  C
ATOM   2673  SE  MSE A 286      32.141  38.270 -18.940  1.00  0.00      RA0  S
ATOM   2674  CE  MSE A 286      32.314  39.487 -17.635  1.00  0.00      RA0  C
ATOM   2675  C   MSE A 286      36.644  37.771 -17.754  1.00  0.00      RA0  C
ATOM   2676  O   MSE A 286      36.491  38.724 -17.011  1.00  0.00      RA0  O
ATOM   2677  N   THR A 287      37.660  37.670 -18.609  1.00  0.00      RA0  N
ATOM   2678  H   THR A 287      37.819  36.823 -19.115  1.00  0.00      RA0  H
ATOM   2679  CA  THR A 287      38.602  38.789 -18.835  1.00  0.00      RA0  C
ATOM   2680  CB  THR A 287      39.804  38.090 -19.429  1.00  0.00      RA0  C
ATOM   2681  OG1 THR A 287      39.690  36.705 -19.066  1.00  0.00      RA0  O
ATOM   2682  HG1 THR A 287      40.512  36.292 -19.302  1.00  0.00      RA0  H
ATOM   2683  CG2 THR A 287      41.130  38.689 -18.952  1.00  0.00      RA0  C
ATOM   2684  C   THR A 287      38.007  39.900 -19.698  1.00  0.00      RA0  C
ATOM   2685  O   THR A 287      38.496  41.041 -19.694  1.00  0.00      RA0  O
ATOM   2686  N   GLU A 288      36.976  39.563 -20.459  1.00  0.00      RA0  N
ATOM   2687  H   GLU A 288      36.562  38.662 -20.351  1.00  0.00      RA0  H
ATOM   2688  CA  GLU A 288      36.258  40.542 -21.252  1.00  0.00      RA0  C
ATOM   2689  CB  GLU A 288      35.268  39.908 -22.254  1.00  0.00      RA0  C
ATOM   2690  CG  GLU A 288      35.175  40.577 -23.651  1.00  0.00      RA0  C
ATOM   2691  CD  GLU A 288      33.832  41.262 -23.925  1.00  0.00      RA0  C
ATOM   2692  OE1 GLU A 288      33.492  42.207 -23.217  1.00  0.00      RA0  O
ATOM   2693  OE2 GLU A 288      33.111  40.875 -24.859  1.00  0.00      RA0  O
ATOM   2694  C   GLU A 288      35.578  41.524 -20.326  1.00  0.00      RA0  C
ATOM   2695  O   GLU A 288      35.261  41.196 -19.186  1.00  0.00      RA0  O
ATOM   2696  N   LYS A 289      35.355  42.734 -20.814  1.00  0.00      RA0  N
ATOM   2697  H   LYS A 289      35.272  42.809 -21.810  1.00  0.00      RA0  H
ATOM   2698  CA  LYS A 289      34.808  43.781 -19.965  1.00  0.00      RA0  C
ATOM   2699  CB  LYS A 289      35.117  45.183 -20.482  1.00  0.00      RA0  C
ATOM   2700  CG  LYS A 289      36.647  45.306 -20.404  1.00  0.00      RA0  C
ATOM   2701  CD  LYS A 289      37.176  44.718 -19.083  1.00  0.00      RA0  C
ATOM   2702  CE  LYS A 289      38.678  44.414 -19.072  1.00  0.00      RA0  C
ATOM   2703  NZ  LYS A 289      38.935  43.252 -18.204  1.00  0.00      RA0  N
ATOM   2704  HZ1 LYS A 289      39.955  43.138 -18.044  1.00  0.00      RA0  H
ATOM   2705  HZ2 LYS A 289      38.460  43.353 -17.286  1.00  0.00      RA0  H
ATOM   2706  HZ3 LYS A 289      38.581  42.394 -18.685  1.00  0.00      RA0  H
ATOM   2707  C   LYS A 289      33.379  43.426 -19.595  1.00  0.00      RA0  C
ATOM   2708  O   LYS A 289      32.632  42.874 -20.400  1.00  0.00      RA0  O
ATOM   2709  N   GLY A 290      33.013  43.721 -18.356  1.00  0.00      RA0  N
ATOM   2710  H   GLY A 290      33.673  44.008 -17.662  1.00  0.00      RA0  H
ATOM   2711  CA  GLY A 290      31.687  43.389 -17.865  1.00  0.00      RA0  C
ATOM   2712  C   GLY A 290      31.833  42.752 -16.507  1.00  0.00      RA0  C
ATOM   2713  O   GLY A 290      32.950  42.444 -16.062  1.00  0.00      RA0  O
ATOM   2714  N   VAL A 291      30.708  42.562 -15.838  1.00  0.00      RA0  N
ATOM   2715  H   VAL A 291      29.805  42.745 -16.228  1.00  0.00      RA0  H
ATOM   2716  CA  VAL A 291      30.709  41.920 -14.517  1.00  0.00      RA0  C
ATOM   2717  CB  VAL A 291      30.399  42.936 -13.405  1.00  0.00      RA0  C
ATOM   2718  CG1 VAL A 291      30.405  42.275 -12.024  1.00  0.00      RA0  C
ATOM   2719  CG2 VAL A 291      31.357  44.129 -13.442  1.00  0.00      RA0  C
ATOM   2720  C   VAL A 291      29.698  40.769 -14.489  1.00  0.00      RA0  C
ATOM   2721  O   VAL A 291      28.548  40.905 -14.924  1.00  0.00      RA0  O
ATOM   2722  N   LEU A 292      30.166  39.625 -14.000  1.00  0.00      RA0  N
ATOM   2723  H   LEU A 292      31.055  39.640 -13.548  1.00  0.00      RA0  H
ATOM   2724  CA  LEU A 292      29.327  38.462 -13.794  1.00  0.00      RA0  C
ATOM   2725  CB  LEU A 292      30.205  37.231 -13.567  1.00  0.00      RA0  C
ATOM   2726  CG  LEU A 292      31.073  36.889 -14.778  1.00  0.00      RA0  C
ATOM   2727  CD1 LEU A 292      32.116  35.816 -14.458  1.00  0.00      RA0  C
ATOM   2728  CD2 LEU A 292      30.220  36.514 -15.990  1.00  0.00      RA0  C
ATOM   2729  C   LEU A 292      28.431  38.707 -12.569  1.00  0.00      RA0  C
ATOM   2730  O   LEU A 292      28.914  39.162 -11.524  1.00  0.00      RA0  O
ATOM   2731  N   ARG A 293      27.134  38.411 -12.709  1.00  0.00      RA0  N
ATOM   2732  H   ARG A 293      26.817  37.917 -13.517  1.00  0.00      RA0  H
ATOM   2733  CA  ARG A 293      26.157  38.651 -11.644  1.00  0.00      RA0  C
ATOM   2734  CB  ARG A 293      24.810  39.220 -12.067  1.00  0.00      RA0  C
ATOM   2735  CG  ARG A 293      24.548  40.524 -12.796  1.00  0.00      RA0  C
ATOM   2736  CD  ARG A 293      23.026  40.747 -12.715  1.00  0.00      RA0  C
ATOM   2737  NE  ARG A 293      22.276  39.559 -13.149  1.00  0.00      RA0  N
ATOM   2738  HE  ARG A 293      22.416  39.274 -14.101  1.00  0.00      RA0  H
ATOM   2739  CZ  ARG A 293      21.474  38.848 -12.279  1.00  0.00      RA0  C
ATOM   2740  NH1 ARG A 293      21.317  39.239 -10.997  1.00  0.00      RA0  N
ATOM   2741 HH11 ARG A 293      20.821  38.621 -10.349  1.00  0.00      RA0  H
ATOM   2742 HH12 ARG A 293      21.674  40.085 -10.608  1.00  0.00      RA0  H
ATOM   2743  NH2 ARG A 293      20.843  37.733 -12.699  1.00  0.00      RA0  N
ATOM   2744 HH21 ARG A 293      20.307  37.216 -12.008  1.00  0.00      RA0  H
ATOM   2745 HH22 ARG A 293      20.866  37.367 -13.628  1.00  0.00      RA0  H
ATOM   2746  C   ARG A 293      25.599  37.355 -11.079  1.00  0.00      RA0  C
ATOM   2747  O   ARG A 293      25.424  36.381 -11.806  1.00  0.00      RA0  O
ATOM   2748  N   ASN A 294      25.240  37.378  -9.799  1.00  0.00      RA0  N
ATOM   2749  H   ASN A 294      25.474  38.166  -9.233  1.00  0.00      RA0  H
ATOM   2750  CA  ASN A 294      24.497  36.266  -9.191  1.00  0.00      RA0  C
ATOM   2751  CB  ASN A 294      23.943  36.611  -7.807  1.00  0.00      RA0  C
ATOM   2752  CG  ASN A 294      25.032  36.812  -6.780  1.00  0.00      RA0  C
ATOM   2753  OD1 ASN A 294      26.223  36.859  -7.084  1.00  0.00      RA0  O
ATOM   2754  ND2 ASN A 294      24.537  36.966  -5.540  1.00  0.00      RA0  N
ATOM   2755 HD21 ASN A 294      23.548  36.906  -5.390  1.00  0.00      RA0  H
ATOM   2756 HD22 ASN A 294      25.094  37.122  -4.723  1.00  0.00      RA0  H
ATOM   2757  C   ASN A 294      23.291  35.885 -10.049  1.00  0.00      RA0  C
ATOM   2758  O   ASN A 294      22.611  36.762 -10.617  1.00  0.00      RA0  O
ATOM   2759  N   GLU A 295      23.046  34.590 -10.131  1.00  0.00      RA0  N
ATOM   2760  H   GLU A 295      23.677  33.960  -9.681  1.00  0.00      RA0  H
ATOM   2761  CA  GLU A 295      21.881  34.003 -10.797  1.00  0.00      RA0  C
ATOM   2762  CB  GLU A 295      20.475  34.469 -10.317  1.00  0.00      RA0  C
ATOM   2763  CG  GLU A 295      20.247  35.327  -9.055  1.00  0.00      RA0  C
ATOM   2764  CD  GLU A 295      20.080  36.793  -9.451  1.00  0.00      RA0  C
ATOM   2765  OE1 GLU A 295      19.448  37.064 -10.468  1.00  0.00      RA0  O
ATOM   2766  OE2 GLU A 295      20.614  37.678  -8.782  1.00  0.00      RA0  O
ATOM   2767  C   GLU A 295      21.911  34.023 -12.341  1.00  0.00      RA0  C
ATOM   2768  O   GLU A 295      20.986  33.530 -12.981  1.00  0.00      RA0  O
ATOM   2769  N   LEU A 296      22.949  34.586 -12.954  1.00  0.00      RA0  N
ATOM   2770  H   LEU A 296      23.693  34.963 -12.400  1.00  0.00      RA0  H
ATOM   2771  CA  LEU A 296      23.110  34.493 -14.398  1.00  0.00      RA0  C
ATOM   2772  CB  LEU A 296      24.349  35.308 -14.785  1.00  0.00      RA0  C
ATOM   2773  CG  LEU A 296      24.489  35.691 -16.259  1.00  0.00      RA0  C
ATOM   2774  CD1 LEU A 296      23.361  36.614 -16.723  1.00  0.00      RA0  C
ATOM   2775  CD2 LEU A 296      25.856  36.318 -16.537  1.00  0.00      RA0  C
ATOM   2776  C   LEU A 296      23.217  33.013 -14.834  1.00  0.00      RA0  C
ATOM   2777  O   LEU A 296      23.923  32.228 -14.197  1.00  0.00      RA0  O
ATOM   2778  N   PRO A 297      22.509  32.611 -15.885  1.00  0.00      RA0  N
ATOM   2779  CD  PRO A 297      21.466  33.367 -16.561  1.00  0.00      RA0  C
ATOM   2780  CA  PRO A 297      22.690  31.265 -16.443  1.00  0.00      RA0  C
ATOM   2781  CB  PRO A 297      21.585  31.186 -17.501  1.00  0.00      RA0  C
ATOM   2782  CG  PRO A 297      20.580  32.284 -17.157  1.00  0.00      RA0  C
ATOM   2783  C   PRO A 297      24.068  31.043 -17.084  1.00  0.00      RA0  C
ATOM   2784  O   PRO A 297      24.695  31.984 -17.585  1.00  0.00      RA0  O
ATOM   2785  N   VAL A 298      24.496  29.790 -17.072  1.00  0.00      RA0  N
ATOM   2786  H   VAL A 298      23.909  29.074 -16.682  1.00  0.00      RA0  H
ATOM   2787  CA  VAL A 298      25.767  29.376 -17.650  1.00  0.00      RA0  C
ATOM   2788  CB  VAL A 298      26.714  28.918 -16.538  1.00  0.00      RA0  C
ATOM   2789  CG1 VAL A 298      28.072  28.512 -17.105  1.00  0.00      RA0  C
ATOM   2790  CG2 VAL A 298      26.840  29.961 -15.429  1.00  0.00      RA0  C
ATOM   2791  C   VAL A 298      25.457  28.200 -18.559  1.00  0.00      RA0  C
ATOM   2792  O   VAL A 298      24.972  27.172 -18.079  1.00  0.00      RA0  O
ATOM   2793  N   ARG A 299      25.730  28.330 -19.853  1.00  0.00      RA0  N
ATOM   2794  H   ARG A 299      26.208  29.133 -20.203  1.00  0.00      RA0  H
ATOM   2795  CA  ARG A 299      25.339  27.304 -20.783  1.00  0.00      RA0  C
ATOM   2796  CB  ARG A 299      24.380  27.852 -21.830  1.00  0.00      RA0  C
ATOM   2797  CG  ARG A 299      23.053  28.209 -21.187  1.00  0.00      RA0  C
ATOM   2798  CD  ARG A 299      21.995  28.647 -22.188  1.00  0.00      RA0  C
ATOM   2799  NE  ARG A 299      20.737  28.766 -21.468  1.00  0.00      RA0  N
ATOM   2800  HE  ARG A 299      20.467  27.981 -20.889  1.00  0.00      RA0  H
ATOM   2801  CZ  ARG A 299      20.008  29.909 -21.467  1.00  0.00      RA0  C
ATOM   2802  NH1 ARG A 299      20.366  30.926 -22.285  1.00  0.00      RA0  N
ATOM   2803 HH11 ARG A 299      19.868  31.794 -22.321  1.00  0.00      RA0  H
ATOM   2804 HH12 ARG A 299      21.163  30.842 -22.893  1.00  0.00      RA0  H
ATOM   2805  NH2 ARG A 299      18.951  29.987 -20.634  1.00  0.00      RA0  N
ATOM   2806 HH21 ARG A 299      18.293  30.736 -20.582  1.00  0.00      RA0  H
ATOM   2807 HH22 ARG A 299      18.817  29.229 -19.959  1.00  0.00      RA0  H
ATOM   2808  C   ARG A 299      26.519  26.656 -21.488  1.00  0.00      RA0  C
ATOM   2809  O   ARG A 299      27.532  27.302 -21.806  1.00  0.00      RA0  O
ATOM   2810  N   PHE A 300      26.362  25.362 -21.718  1.00  0.00      RA0  N
ATOM   2811  H   PHE A 300      25.522  24.874 -21.453  1.00  0.00      RA0  H
ATOM   2812  CA  PHE A 300      27.330  24.589 -22.461  1.00  0.00      RA0  C
ATOM   2813  CB  PHE A 300      28.557  24.257 -21.597  1.00  0.00      RA0  C
ATOM   2814  CG  PHE A 300      28.183  23.441 -20.378  1.00  0.00      RA0  C
ATOM   2815  CD1 PHE A 300      27.728  24.070 -19.223  1.00  0.00      RA0  C
ATOM   2816  CD2 PHE A 300      28.311  22.056 -20.402  1.00  0.00      RA0  C
ATOM   2817  CE1 PHE A 300      27.420  23.321 -18.093  1.00  0.00      RA0  C
ATOM   2818  CE2 PHE A 300      28.005  21.306 -19.272  1.00  0.00      RA0  C
ATOM   2819  CZ  PHE A 300      27.571  21.940 -18.113  1.00  0.00      RA0  C
ATOM   2820  C   PHE A 300      26.674  23.306 -22.983  1.00  0.00      RA0  C
ATOM   2821  O   PHE A 300      25.535  22.967 -22.621  1.00  0.00      RA0  O
ATOM   2822  N   THR A 301      27.376  22.629 -23.884  1.00  0.00      RA0  N
ATOM   2823  H   THR A 301      28.279  22.909 -24.200  1.00  0.00      RA0  H
ATOM   2824  CA  THR A 301      26.934  21.344 -24.416  1.00  0.00      RA0  C
ATOM   2825  CB  THR A 301      26.795  21.600 -25.899  1.00  0.00      RA0  C
ATOM   2826  OG1 THR A 301      26.374  22.964 -26.069  1.00  0.00      RA0  O
ATOM   2827  HG1 THR A 301      26.254  23.090 -27.000  1.00  0.00      RA0  H
ATOM   2828  CG2 THR A 301      25.850  20.619 -26.590  1.00  0.00      RA0  C
ATOM   2829  C   THR A 301      27.989  20.306 -24.065  1.00  0.00      RA0  C
ATOM   2830  O   THR A 301      29.174  20.558 -24.288  1.00  0.00      RA0  O
ATOM   2831  N   ASP A 302      27.580  19.152 -23.528  1.00  0.00      RA0  N
ATOM   2832  H   ASP A 302      26.609  18.912 -23.479  1.00  0.00      RA0  H
ATOM   2833  CA  ASP A 302      28.564  18.123 -23.156  1.00  0.00      RA0  C
ATOM   2834  CB  ASP A 302      27.981  17.209 -22.072  1.00  0.00      RA0  C
ATOM   2835  CG  ASP A 302      27.503  15.917 -22.701  1.00  0.00      RA0  C
ATOM   2836  OD1 ASP A 302      26.586  15.940 -23.511  1.00  0.00      RA0  O
ATOM   2837  OD2 ASP A 302      28.100  14.881 -22.439  1.00  0.00      RA0  O
ATOM   2838  C   ASP A 302      28.993  17.345 -24.374  1.00  0.00      RA0  C
ATOM   2839  O   ASP A 302      28.489  17.576 -25.474  1.00  0.00      RA0  O
ATOM   2840  N   ALA A 303      29.948  16.438 -24.178  1.00  0.00      RA0  N
ATOM   2841  H   ALA A 303      30.076  16.115 -23.239  1.00  0.00      RA0  H
ATOM   2842  CA  ALA A 303      30.554  15.735 -25.303  1.00  0.00      RA0  C
ATOM   2843  CB  ALA A 303      31.693  14.837 -24.821  1.00  0.00      RA0  C
ATOM   2844  C   ALA A 303      29.544  14.886 -26.056  1.00  0.00      RA0  C
ATOM   2845  O   ALA A 303      29.715  14.642 -27.238  1.00  0.00      RA0  O
ATOM   2846  N   GLN A 304      28.482  14.467 -25.370  1.00  0.00      RA0  N
ATOM   2847  H   GLN A 304      28.326  14.778 -24.428  1.00  0.00      RA0  H
ATOM   2848  CA  GLN A 304      27.435  13.648 -25.963  1.00  0.00      RA0  C
ATOM   2849  CB  GLN A 304      26.869  12.648 -24.957  1.00  0.00      RA0  C
ATOM   2850  CG  GLN A 304      27.423  11.234 -25.182  1.00  0.00      RA0  C
ATOM   2851  CD  GLN A 304      28.915  11.140 -24.893  1.00  0.00      RA0  C
ATOM   2852  OE1 GLN A 304      29.330  10.693 -23.830  1.00  0.00      RA0  O
ATOM   2853  NE2 GLN A 304      29.712  11.506 -25.917  1.00  0.00      RA0  N
ATOM   2854 HE21 GLN A 304      29.336  11.911 -26.753  1.00  0.00      RA0  H
ATOM   2855 HE22 GLN A 304      30.703  11.403 -25.858  1.00  0.00      RA0  H
ATOM   2856  C   GLN A 304      26.352  14.498 -26.663  1.00  0.00      RA0  C
ATOM   2857  O   GLN A 304      25.423  13.951 -27.245  1.00  0.00      RA0  O
ATOM   2858  N   GLY A 305      26.476  15.823 -26.599  1.00  0.00      RA0  N
ATOM   2859  H   GLY A 305      27.161  16.212 -25.979  1.00  0.00      RA0  H
ATOM   2860  CA  GLY A 305      25.537  16.742 -27.241  1.00  0.00      RA0  C
ATOM   2861  C   GLY A 305      24.366  17.210 -26.386  1.00  0.00      RA0  C
ATOM   2862  O   GLY A 305      23.473  17.922 -26.886  1.00  0.00      RA0  O
ATOM   2863  N   ASN A 306      24.350  16.828 -25.110  1.00  0.00      RA0  N
ATOM   2864  H   ASN A 306      25.163  16.389 -24.727  1.00  0.00      RA0  H
ATOM   2865  CA  ASN A 306      23.293  17.265 -24.215  1.00  0.00      RA0  C
ATOM   2866  CB  ASN A 306      23.329  16.527 -22.876  1.00  0.00      RA0  C
ATOM   2867  CG  ASN A 306      23.102  15.042 -23.028  1.00  0.00      RA0  C
ATOM   2868  OD1 ASN A 306      21.980  14.576 -23.205  1.00  0.00      RA0  O
ATOM   2869  ND2 ASN A 306      24.231  14.317 -22.917  1.00  0.00      RA0  N
ATOM   2870 HD21 ASN A 306      25.120  14.780 -22.794  1.00  0.00      RA0  H
ATOM   2871 HD22 ASN A 306      24.261  13.321 -22.958  1.00  0.00      RA0  H
ATOM   2872  C   ASN A 306      23.555  18.737 -23.892  1.00  0.00      RA0  C
ATOM   2873  O   ASN A 306      24.662  19.087 -23.502  1.00  0.00      RA0  O
ATOM   2874  N   GLN A 307      22.558  19.592 -24.094  1.00  0.00      RA0  N
ATOM   2875  H   GLN A 307      21.655  19.227 -24.310  1.00  0.00      RA0  H
ATOM   2876  CA  GLN A 307      22.691  21.008 -23.702  1.00  0.00      RA0  C
ATOM   2877  CB  GLN A 307      21.763  21.848 -24.568  1.00  0.00      RA0  C
ATOM   2878  CG  GLN A 307      22.127  21.627 -26.035  1.00  0.00      RA0  C
ATOM   2879  CD  GLN A 307      21.068  22.223 -26.931  1.00  0.00      RA0  C
ATOM   2880  OE1 GLN A 307      20.583  23.330 -26.725  1.00  0.00      RA0  O
ATOM   2881  NE2 GLN A 307      20.726  21.408 -27.944  1.00  0.00      RA0  N
ATOM   2882 HE21 GLN A 307      21.176  20.517 -28.041  1.00  0.00      RA0  H
ATOM   2883 HE22 GLN A 307      20.028  21.667 -28.610  1.00  0.00      RA0  H
ATOM   2884  C   GLN A 307      22.391  21.139 -22.219  1.00  0.00      RA0  C
ATOM   2885  O   GLN A 307      21.406  20.566 -21.713  1.00  0.00      RA0  O
ATOM   2886  N   HIS A 308      23.245  21.895 -21.530  1.00  0.00      RA0  N
ATOM   2887  H   HIS A 308      23.928  22.439 -22.011  1.00  0.00      RA0  H
ATOM   2888  CA  HIS A 308      23.174  22.063 -20.094  1.00  0.00      RA0  C
ATOM   2889  CB  HIS A 308      24.330  21.331 -19.425  1.00  0.00      RA0  C
ATOM   2890  CG  HIS A 308      24.070  19.841 -19.439  1.00  0.00      RA0  C
ATOM   2891  ND1 HIS A 308      22.869  19.283 -19.696  1.00  0.00      RA0  N
ATOM   2892  HD1 HIS A 308      22.044  19.739 -19.979  1.00  0.00      RA0  H
ATOM   2893  CD2 HIS A 308      24.987  18.820 -19.167  1.00  0.00      RA0  C
ATOM   2894  NE2 HIS A 308      24.320  17.644 -19.256  1.00  0.00      RA0  N
ATOM   2895  CE1 HIS A 308      23.020  17.927 -19.581  1.00  0.00      RA0  C
ATOM   2896  C   HIS A 308      23.109  23.530 -19.723  1.00  0.00      RA0  C
ATOM   2897  O   HIS A 308      23.609  24.399 -20.439  1.00  0.00      RA0  O
ATOM   2898  N   GLU A 309      22.458  23.777 -18.599  1.00  0.00      RA0  N
ATOM   2899  H   GLU A 309      22.043  23.056 -18.044  1.00  0.00      RA0  H
ATOM   2900  CA  GLU A 309      22.377  25.103 -18.018  1.00  0.00      RA0  C
ATOM   2901  CB  GLU A 309      21.024  25.743 -18.360  1.00  0.00      RA0  C
ATOM   2902  CG  GLU A 309      20.880  27.194 -17.892  1.00  0.00      RA0  C
ATOM   2903  CD  GLU A 309      19.687  27.841 -18.575  1.00  0.00      RA0  C
ATOM   2904  OE1 GLU A 309      19.205  27.317 -19.574  1.00  0.00      RA0  O
ATOM   2905  OE2 GLU A 309      19.261  28.916 -18.166  1.00  0.00      RA0  O
ATOM   2906  C   GLU A 309      22.650  25.033 -16.528  1.00  0.00      RA0  C
ATOM   2907  O   GLU A 309      21.931  24.375 -15.789  1.00  0.00      RA0  O
ATOM   2908  N   GLY A 310      23.709  25.710 -16.106  1.00  0.00      RA0  N
ATOM   2909  H   GLY A 310      24.195  26.265 -16.769  1.00  0.00      RA0  H
ATOM   2910  CA  GLY A 310      23.991  25.941 -14.712  1.00  0.00      RA0  C
ATOM   2911  C   GLY A 310      23.645  27.360 -14.335  1.00  0.00      RA0  C
ATOM   2912  O   GLY A 310      22.960  28.061 -15.068  1.00  0.00      RA0  O
ATOM   2913  N   ILE A 311      24.158  27.787 -13.192  1.00  0.00      RA0  N
ATOM   2914  H   ILE A 311      24.730  27.186 -12.626  1.00  0.00      RA0  H
ATOM   2915  CA  ILE A 311      23.850  29.107 -12.679  1.00  0.00      RA0  C
ATOM   2916  CB  ILE A 311      22.546  29.012 -11.872  1.00  0.00      RA0  C
ATOM   2917  CG2 ILE A 311      22.662  27.991 -10.737  1.00  0.00      RA0  C
ATOM   2918  CG1 ILE A 311      22.064  30.375 -11.388  1.00  0.00      RA0  C
ATOM   2919  CD1 ILE A 311      20.735  30.282 -10.639  1.00  0.00      RA0  C
ATOM   2920  C   ILE A 311      24.996  29.670 -11.857  1.00  0.00      RA0  C
ATOM   2921  O   ILE A 311      25.632  28.948 -11.116  1.00  0.00      RA0  O
ATOM   2922  N   ILE A 312      25.275  30.961 -12.016  1.00  0.00      RA0  N
ATOM   2923  H   ILE A 312      24.705  31.495 -12.641  1.00  0.00      RA0  H
ATOM   2924  CA  ILE A 312      26.184  31.649 -11.097  1.00  0.00      RA0  C
ATOM   2925  CB  ILE A 312      26.552  33.020 -11.666  1.00  0.00      RA0  C
ATOM   2926  CG2 ILE A 312      27.362  33.856 -10.678  1.00  0.00      RA0  C
ATOM   2927  CG1 ILE A 312      27.295  32.843 -12.988  1.00  0.00      RA0  C
ATOM   2928  CD1 ILE A 312      27.767  34.169 -13.581  1.00  0.00      RA0  C
ATOM   2929  C   ILE A 312      25.583  31.771  -9.706  1.00  0.00      RA0  C
ATOM   2930  O   ILE A 312      24.445  32.273  -9.526  1.00  0.00      RA0  O
ATOM   2931  N   THR A 313      26.355  31.344  -8.720  1.00  0.00      RA0  N
ATOM   2932  H   THR A 313      27.267  30.953  -8.863  1.00  0.00      RA0  H
ATOM   2933  CA  THR A 313      25.942  31.436  -7.336  1.00  0.00      RA0  C
ATOM   2934  CB  THR A 313      26.458  30.167  -6.676  1.00  0.00      RA0  C
ATOM   2935  OG1 THR A 313      27.805  29.931  -7.096  1.00  0.00      RA0  O
ATOM   2936  HG1 THR A 313      28.323  30.167  -6.322  1.00  0.00      RA0  H
ATOM   2937  CG2 THR A 313      25.595  28.964  -7.064  1.00  0.00      RA0  C
ATOM   2938  C   THR A 313      26.412  32.753  -6.728  1.00  0.00      RA0  C
ATOM   2939  O   THR A 313      25.665  33.424  -5.992  1.00  0.00      RA0  O
ATOM   2940  N   SER A 314      27.657  33.130  -7.030  1.00  0.00      RA0  N
ATOM   2941  H   SER A 314      28.269  32.540  -7.561  1.00  0.00      RA0  H
ATOM   2942  CA  SER A 314      28.190  34.438  -6.623  1.00  0.00      RA0  C
ATOM   2943  CB  SER A 314      29.014  34.303  -5.339  1.00  0.00      RA0  C
ATOM   2944  OG  SER A 314      28.243  33.879  -4.207  1.00  0.00      RA0  O
ATOM   2945  HG  SER A 314      28.282  32.916  -4.198  1.00  0.00      RA0  H
ATOM   2946  C   SER A 314      29.105  34.945  -7.690  1.00  0.00      RA0  C
ATOM   2947  O   SER A 314      29.994  34.209  -8.140  1.00  0.00      RA0  O
ATOM   2948  N   GLY A 315      28.901  36.186  -8.097  1.00  0.00      RA0  N
ATOM   2949  H   GLY A 315      28.174  36.744  -7.685  1.00  0.00      RA0  H
ATOM   2950  CA  GLY A 315      29.794  36.828  -9.023  1.00  0.00      RA0  C
ATOM   2951  C   GLY A 315      30.290  38.164  -8.514  1.00  0.00      RA0  C
ATOM   2952  O   GLY A 315      29.679  38.787  -7.626  1.00  0.00      RA0  O
ATOM   2953  N   THR A 316      31.434  38.590  -9.028  1.00  0.00      RA0  N
ATOM   2954  H   THR A 316      31.963  38.050  -9.689  1.00  0.00      RA0  H
ATOM   2955  CA  THR A 316      31.988  39.885  -8.655  1.00  0.00      RA0  C
ATOM   2956  CB  THR A 316      32.455  39.650  -7.206  1.00  0.00      RA0  C
ATOM   2957  OG1 THR A 316      31.563  40.315  -6.313  1.00  0.00      RA0  O
ATOM   2958  HG1 THR A 316      30.708  39.910  -6.463  1.00  0.00      RA0  H
ATOM   2959  CG2 THR A 316      33.929  39.894  -6.886  1.00  0.00      RA0  C
ATOM   2960  C   THR A 316      33.059  40.335  -9.637  1.00  0.00      RA0  C
ATOM   2961  O   THR A 316      33.493  39.572 -10.521  1.00  0.00      RA0  O
ATOM   2962  N   PHE A 317      33.474  41.591  -9.496  1.00  0.00      RA0  N
ATOM   2963  H   PHE A 317      33.124  42.140  -8.737  1.00  0.00      RA0  H
ATOM   2964  CA  PHE A 317      34.704  42.043 -10.130  1.00  0.00      RA0  C
ATOM   2965  CB  PHE A 317      34.551  43.496 -10.573  1.00  0.00      RA0  C
ATOM   2966  CG  PHE A 317      35.697  43.894 -11.471  1.00  0.00      RA0  C
ATOM   2967  CD1 PHE A 317      36.846  44.461 -10.933  1.00  0.00      RA0  C
ATOM   2968  CD2 PHE A 317      35.591  43.701 -12.843  1.00  0.00      RA0  C
ATOM   2969  CE1 PHE A 317      37.881  44.856 -11.771  1.00  0.00      RA0  C
ATOM   2970  CE2 PHE A 317      36.624  44.099 -13.682  1.00  0.00      RA0  C
ATOM   2971  CZ  PHE A 317      37.763  44.688 -13.146  1.00  0.00      RA0  C
ATOM   2972  C   PHE A 317      35.833  41.884  -9.098  1.00  0.00      RA0  C
ATOM   2973  O   PHE A 317      35.757  42.443  -7.987  1.00  0.00      RA0  O
ATOM   2974  N   SER A 318      36.827  41.062  -9.440  1.00  0.00      RA0  N
ATOM   2975  H   SER A 318      36.898  40.700 -10.371  1.00  0.00      RA0  H
ATOM   2976  CA  SER A 318      37.974  40.804  -8.559  1.00  0.00      RA0  C
ATOM   2977  CB  SER A 318      38.613  39.504  -9.067  1.00  0.00      RA0  C
ATOM   2978  OG  SER A 318      39.880  39.230  -8.462  1.00  0.00      RA0  O
ATOM   2979  HG  SER A 318      39.728  39.133  -7.521  1.00  0.00      RA0  H
ATOM   2980  C   SER A 318      38.959  41.989  -8.500  1.00  0.00      RA0  C
ATOM   2981  O   SER A 318      39.617  42.278  -9.506  1.00  0.00      RA0  O
ATOM   2982  N   PRO A 319      39.077  42.671  -7.354  1.00  0.00      RA0  N
ATOM   2983  CD  PRO A 319      38.281  42.505  -6.148  1.00  0.00      RA0  C
ATOM   2984  CA  PRO A 319      40.064  43.743  -7.245  1.00  0.00      RA0  C
ATOM   2985  CB  PRO A 319      39.789  44.314  -5.848  1.00  0.00      RA0  C
ATOM   2986  CG  PRO A 319      38.371  43.873  -5.491  1.00  0.00      RA0  C
ATOM   2987  C   PRO A 319      41.499  43.247  -7.414  1.00  0.00      RA0  C
ATOM   2988  O   PRO A 319      42.308  43.949  -7.980  1.00  0.00      RA0  O
ATOM   2989  N   THR A 320      41.809  42.052  -6.922  1.00  0.00      RA0  N
ATOM   2990  H   THR A 320      41.156  41.475  -6.425  1.00  0.00      RA0  H
ATOM   2991  CA  THR A 320      43.177  41.529  -7.035  1.00  0.00      RA0  C
ATOM   2992  CB  THR A 320      43.267  40.373  -6.056  1.00  0.00      RA0  C
ATOM   2993  OG1 THR A 320      42.594  40.760  -4.853  1.00  0.00      RA0  O
ATOM   2994  HG1 THR A 320      41.758  40.280  -4.842  1.00  0.00      RA0  H
ATOM   2995  CG2 THR A 320      44.710  39.954  -5.772  1.00  0.00      RA0  C
ATOM   2996  C   THR A 320      43.516  41.153  -8.466  1.00  0.00      RA0  C
ATOM   2997  O   THR A 320      44.624  41.454  -8.958  1.00  0.00      RA0  O
ATOM   2998  N   LEU A 321      42.585  40.511  -9.159  1.00  0.00      RA0  N
ATOM   2999  H   LEU A 321      41.679  40.335  -8.767  1.00  0.00      RA0  H
ATOM   3000  CA  LEU A 321      42.878  40.035 -10.511  1.00  0.00      RA0  C
ATOM   3001  CB  LEU A 321      42.068  38.778 -10.806  1.00  0.00      RA0  C
ATOM   3002  CG  LEU A 321      42.398  37.640  -9.844  1.00  0.00      RA0  C
ATOM   3003  CD1 LEU A 321      41.433  36.464  -9.989  1.00  0.00      RA0  C
ATOM   3004  CD2 LEU A 321      43.855  37.210  -9.985  1.00  0.00      RA0  C
ATOM   3005  C   LEU A 321      42.640  41.067 -11.603  1.00  0.00      RA0  C
ATOM   3006  O   LEU A 321      43.277  41.029 -12.647  1.00  0.00      RA0  O
ATOM   3007  N   GLY A 322      41.710  41.986 -11.366  1.00  0.00      RA0  N
ATOM   3008  H   GLY A 322      41.205  41.953 -10.504  1.00  0.00      RA0  H
ATOM   3009  CA  GLY A 322      41.354  43.001 -12.326  1.00  0.00      RA0  C
ATOM   3010  C   GLY A 322      40.411  42.552 -13.429  1.00  0.00      RA0  C
ATOM   3011  O   GLY A 322      40.387  43.142 -14.494  1.00  0.00      RA0  O
ATOM   3012  N   TYR A 323      39.611  41.518 -13.164  1.00  0.00      RA0  N
ATOM   3013  H   TYR A 323      39.608  41.066 -12.269  1.00  0.00      RA0  H
ATOM   3014  CA  TYR A 323      38.576  41.082 -14.083  1.00  0.00      RA0  C
ATOM   3015  CB  TYR A 323      39.142  40.209 -15.213  1.00  0.00      RA0  C
ATOM   3016  CG  TYR A 323      39.999  39.074 -14.696  1.00  0.00      RA0  C
ATOM   3017  CD1 TYR A 323      39.426  37.992 -14.036  1.00  0.00      RA0  C
ATOM   3018  CE1 TYR A 323      40.222  36.939 -13.602  1.00  0.00      RA0  C
ATOM   3019  CD2 TYR A 323      41.373  39.102 -14.905  1.00  0.00      RA0  C
ATOM   3020  CE2 TYR A 323      42.168  38.043 -14.482  1.00  0.00      RA0  C
ATOM   3021  CZ  TYR A 323      41.591  36.955 -13.838  1.00  0.00      RA0  C
ATOM   3022  OH  TYR A 323      42.369  35.891 -13.432  1.00  0.00      RA0  O
ATOM   3023  HH  TYR A 323      43.288  36.098 -13.556  1.00  0.00      RA0  H
ATOM   3024  C   TYR A 323      37.495  40.349 -13.273  1.00  0.00      RA0  C
ATOM   3025  O   TYR A 323      37.658  40.139 -12.075  1.00  0.00      RA0  O
ATOM   3026  N   SER A 324      36.418  39.952 -13.952  1.00  0.00      RA0  N
ATOM   3027  H   SER A 324      36.370  39.985 -14.951  1.00  0.00      RA0  H
ATOM   3028  CA  SER A 324      35.267  39.346 -13.283  1.00  0.00      RA0  C
ATOM   3029  CB  SER A 324      34.189  39.745 -14.247  1.00  0.00      RA0  C
ATOM   3030  OG  SER A 324      34.766  40.900 -14.876  1.00  0.00      RA0  O
ATOM   3031  HG  SER A 324      34.117  41.237 -15.485  1.00  0.00      RA0  H
ATOM   3032  C   SER A 324      35.474  37.865 -12.982  1.00  0.00      RA0  C
ATOM   3033  O   SER A 324      36.028  37.139 -13.800  1.00  0.00      RA0  O
ATOM   3034  N   ILE A 325      35.016  37.433 -11.809  1.00  0.00      RA0  N
ATOM   3035  H   ILE A 325      34.510  38.039 -11.190  1.00  0.00      RA0  H
ATOM   3036  CA  ILE A 325      35.057  36.023 -11.440  1.00  0.00      RA0  C
ATOM   3037  CB  ILE A 325      36.151  35.754 -10.405  1.00  0.00      RA0  C
ATOM   3038  CG2 ILE A 325      37.558  35.931 -10.978  1.00  0.00      RA0  C
ATOM   3039  CG1 ILE A 325      35.904  36.608  -9.161  1.00  0.00      RA0  C
ATOM   3040  CD1 ILE A 325      36.796  36.212  -7.990  1.00  0.00      RA0  C
ATOM   3041  C   ILE A 325      33.720  35.598 -10.854  1.00  0.00      RA0  C
ATOM   3042  O   ILE A 325      32.936  36.431 -10.374  1.00  0.00      RA0  O
ATOM   3043  N   ALA A 326      33.504  34.293 -10.824  1.00  0.00      RA0  N
ATOM   3044  H   ALA A 326      34.141  33.637 -11.239  1.00  0.00      RA0  H
ATOM   3045  CA  ALA A 326      32.285  33.768 -10.225  1.00  0.00      RA0  C
ATOM   3046  CB  ALA A 326      31.140  33.810 -11.237  1.00  0.00      RA0  C
ATOM   3047  C   ALA A 326      32.440  32.346  -9.779  1.00  0.00      RA0  C
ATOM   3048  O   ALA A 326      33.253  31.591 -10.332  1.00  0.00      RA0  O
ATOM   3049  N   LEU A 327      31.649  31.977  -8.775  1.00  0.00      RA0  N
ATOM   3050  H   LEU A 327      31.005  32.649  -8.410  1.00  0.00      RA0  H
ATOM   3051  CA  LEU A 327      31.360  30.590  -8.485  1.00  0.00      RA0  C
ATOM   3052  CB  LEU A 327      31.272  30.331  -6.982  1.00  0.00      RA0  C
ATOM   3053  CG  LEU A 327      32.631  30.491  -6.300  1.00  0.00      RA0  C
ATOM   3054  CD1 LEU A 327      32.594  30.096  -4.822  1.00  0.00      RA0  C
ATOM   3055  CD2 LEU A 327      33.732  29.753  -7.057  1.00  0.00      RA0  C
ATOM   3056  C   LEU A 327      30.035  30.255  -9.205  1.00  0.00      RA0  C
ATOM   3057  O   LEU A 327      29.129  31.098  -9.287  1.00  0.00      RA0  O
ATOM   3058  N   ALA A 328      29.974  29.054  -9.764  1.00  0.00      RA0  N
ATOM   3059  H   ALA A 328      30.746  28.417  -9.690  1.00  0.00      RA0  H
ATOM   3060  CA  ALA A 328      28.781  28.571 -10.476  1.00  0.00      RA0  C
ATOM   3061  CB  ALA A 328      28.922  28.807 -11.979  1.00  0.00      RA0  C
ATOM   3062  C   ALA A 328      28.548  27.092 -10.243  1.00  0.00      RA0  C
ATOM   3063  O   ALA A 328      29.489  26.294 -10.209  1.00  0.00      RA0  O
ATOM   3064  N   ARG A 329      27.274  26.747 -10.086  1.00  0.00      RA0  N
ATOM   3065  H   ARG A 329      26.577  27.453 -10.227  1.00  0.00      RA0  H
ATOM   3066  CA  ARG A 329      26.834  25.349 -10.011  1.00  0.00      RA0  C
ATOM   3067  CB  ARG A 329      25.646  25.222  -9.077  1.00  0.00      RA0  C
ATOM   3068  CG  ARG A 329      26.019  24.810  -7.659  1.00  0.00      RA0  C
ATOM   3069  CD  ARG A 329      24.749  24.609  -6.840  1.00  0.00      RA0  C
ATOM   3070  NE  ARG A 329      23.763  23.899  -7.652  1.00  0.00      RA0  N
ATOM   3071  HE  ARG A 329      24.036  23.061  -8.153  1.00  0.00      RA0  H
ATOM   3072  CZ  ARG A 329      22.515  24.414  -7.829  1.00  0.00      RA0  C
ATOM   3073  NH1 ARG A 329      22.163  25.538  -7.162  1.00  0.00      RA0  N
ATOM   3074 HH11 ARG A 329      21.252  25.949  -7.244  1.00  0.00      RA0  H
ATOM   3075 HH12 ARG A 329      22.810  25.996  -6.546  1.00  0.00      RA0  H
ATOM   3076  NH2 ARG A 329      21.668  23.785  -8.665  1.00  0.00      RA0  N
ATOM   3077 HH21 ARG A 329      20.727  24.055  -8.867  1.00  0.00      RA0  H
ATOM   3078 HH22 ARG A 329      22.005  22.946  -9.142  1.00  0.00      RA0  H
ATOM   3079  C   ARG A 329      26.426  24.886 -11.388  1.00  0.00      RA0  C
ATOM   3080  O   ARG A 329      25.532  25.466 -11.999  1.00  0.00      RA0  O
ATOM   3081  N   VAL A 330      27.076  23.837 -11.877  1.00  0.00      RA0  N
ATOM   3082  H   VAL A 330      27.746  23.343 -11.316  1.00  0.00      RA0  H
ATOM   3083  CA  VAL A 330      26.872  23.373 -13.250  1.00  0.00      RA0  C
ATOM   3084  CB  VAL A 330      28.030  23.818 -14.159  1.00  0.00      RA0  C
ATOM   3085  CG1 VAL A 330      28.072  25.337 -14.343  1.00  0.00      RA0  C
ATOM   3086  CG2 VAL A 330      29.361  23.250 -13.668  1.00  0.00      RA0  C
ATOM   3087  C   VAL A 330      26.727  21.859 -13.287  1.00  0.00      RA0  C
ATOM   3088  O   VAL A 330      27.312  21.162 -12.449  1.00  0.00      RA0  O
ATOM   3089  N   PRO A 331      25.943  21.344 -14.233  1.00  0.00      RA0  N
ATOM   3090  CD  PRO A 331      25.024  22.079 -15.091  1.00  0.00      RA0  C
ATOM   3091  CA  PRO A 331      25.950  19.905 -14.494  1.00  0.00      RA0  C
ATOM   3092  CB  PRO A 331      24.981  19.774 -15.671  1.00  0.00      RA0  C
ATOM   3093  CG  PRO A 331      24.071  21.000 -15.585  1.00  0.00      RA0  C
ATOM   3094  C   PRO A 331      27.348  19.347 -14.784  1.00  0.00      RA0  C
ATOM   3095  O   PRO A 331      28.232  20.051 -15.286  1.00  0.00      RA0  O
ATOM   3096  N   GLU A 332      27.531  18.066 -14.471  1.00  0.00      RA0  N
ATOM   3097  H   GLU A 332      26.766  17.548 -14.097  1.00  0.00      RA0  H
ATOM   3098  CA  GLU A 332      28.723  17.330 -14.878  1.00  0.00      RA0  C
ATOM   3099  CB  GLU A 332      28.805  15.898 -14.345  1.00  0.00      RA0  C
ATOM   3100  CG  GLU A 332      29.717  15.744 -13.118  1.00  0.00      RA0  C
ATOM   3101  CD  GLU A 332      31.169  16.128 -13.400  1.00  0.00      RA0  C
ATOM   3102  OE1 GLU A 332      31.962  16.187 -12.467  1.00  0.00      RA0  O
ATOM   3103  OE2 GLU A 332      31.545  16.448 -14.526  1.00  0.00      RA0  O
ATOM   3104  C   GLU A 332      28.862  17.352 -16.391  1.00  0.00      RA0  C
ATOM   3105  O   GLU A 332      27.873  17.349 -17.132  1.00  0.00      RA0  O
ATOM   3106  N   GLY A 333      30.109  17.367 -16.828  1.00  0.00      RA0  N
ATOM   3107  H   GLY A 333      30.834  17.327 -16.142  1.00  0.00      RA0  H
ATOM   3108  CA  GLY A 333      30.447  17.276 -18.229  1.00  0.00      RA0  C
ATOM   3109  C   GLY A 333      30.902  18.586 -18.822  1.00  0.00      RA0  C
ATOM   3110  O   GLY A 333      31.150  18.640 -20.008  1.00  0.00      RA0  O
ATOM   3111  N   ILE A 334      31.018  19.642 -18.012  1.00  0.00      RA0  N
ATOM   3112  H   ILE A 334      30.754  19.549 -17.056  1.00  0.00      RA0  H
ATOM   3113  CA  ILE A 334      31.517  20.923 -18.524  1.00  0.00      RA0  C
ATOM   3114  CB  ILE A 334      31.320  22.026 -17.471  1.00  0.00      RA0  C
ATOM   3115  CG2 ILE A 334      32.256  21.847 -16.277  1.00  0.00      RA0  C
ATOM   3116  CG1 ILE A 334      31.400  23.428 -18.078  1.00  0.00      RA0  C
ATOM   3117  CD1 ILE A 334      30.958  24.508 -17.092  1.00  0.00      RA0  C
ATOM   3118  C   ILE A 334      32.975  20.818 -19.015  1.00  0.00      RA0  C
ATOM   3119  O   ILE A 334      33.771  20.034 -18.478  1.00  0.00      RA0  O
ATOM   3120  N   GLY A 335      33.296  21.587 -20.051  1.00  0.00      RA0  N
ATOM   3121  H   GLY A 335      32.608  22.226 -20.389  1.00  0.00      RA0  H
ATOM   3122  CA  GLY A 335      34.659  21.696 -20.582  1.00  0.00      RA0  C
ATOM   3123  C   GLY A 335      35.442  22.889 -20.041  1.00  0.00      RA0  C
ATOM   3124  O   GLY A 335      35.270  23.319 -18.883  1.00  0.00      RA0  O
ATOM   3125  N   GLU A 336      36.312  23.417 -20.896  1.00  0.00      RA0  N
ATOM   3126  H   GLU A 336      36.345  23.083 -21.835  1.00  0.00      RA0  H
ATOM   3127  CA  GLU A 336      37.242  24.464 -20.519  1.00  0.00      RA0  C
ATOM   3128  CB  GLU A 336      38.404  24.399 -21.506  1.00  0.00      RA0  C
ATOM   3129  CG  GLU A 336      39.705  23.959 -20.847  1.00  0.00      RA0  C
ATOM   3130  CD  GLU A 336      40.170  25.077 -19.944  1.00  0.00      RA0  C
ATOM   3131  OE1 GLU A 336      40.016  26.239 -20.314  1.00  0.00      RA0  O
ATOM   3132  OE2 GLU A 336      40.674  24.804 -18.858  1.00  0.00      RA0  O
ATOM   3133  C   GLU A 336      36.572  25.829 -20.582  1.00  0.00      RA0  C
ATOM   3134  O   GLU A 336      37.055  26.778 -19.986  1.00  0.00      RA0  O
ATOM   3135  N   THR A 337      35.461  25.909 -21.305  1.00  0.00      RA0  N
ATOM   3136  H   THR A 337      35.074  25.132 -21.793  1.00  0.00      RA0  H
ATOM   3137  CA  THR A 337      34.717  27.161 -21.467  1.00  0.00      RA0  C
ATOM   3138  CB  THR A 337      35.171  27.572 -22.866  1.00  0.00      RA0  C
ATOM   3139  OG1 THR A 337      36.523  27.122 -23.028  1.00  0.00      RA0  O
ATOM   3140  HG1 THR A 337      37.012  27.468 -22.286  1.00  0.00      RA0  H
ATOM   3141  CG2 THR A 337      35.022  29.049 -23.229  1.00  0.00      RA0  C
ATOM   3142  C   THR A 337      33.204  26.953 -21.365  1.00  0.00      RA0  C
ATOM   3143  O   THR A 337      32.696  25.840 -21.477  1.00  0.00      RA0  O
ATOM   3144  N   ALA A 338      32.487  28.051 -21.176  1.00  0.00      RA0  N
ATOM   3145  H   ALA A 338      32.917  28.954 -21.088  1.00  0.00      RA0  H
ATOM   3146  CA  ALA A 338      31.041  28.030 -21.187  1.00  0.00      RA0  C
ATOM   3147  CB  ALA A 338      30.492  27.752 -19.789  1.00  0.00      RA0  C
ATOM   3148  C   ALA A 338      30.565  29.390 -21.661  1.00  0.00      RA0  C
ATOM   3149  O   ALA A 338      31.390  30.274 -21.979  1.00  0.00      RA0  O
ATOM   3150  N   ILE A 339      29.248  29.554 -21.759  1.00  0.00      RA0  N
ATOM   3151  H   ILE A 339      28.602  28.840 -21.484  1.00  0.00      RA0  H
ATOM   3152  CA  ILE A 339      28.680  30.798 -22.271  1.00  0.00      RA0  C
ATOM   3153  CB  ILE A 339      27.899  30.477 -23.547  1.00  0.00      RA0  C
ATOM   3154  CG2 ILE A 339      27.229  31.725 -24.100  1.00  0.00      RA0  C
ATOM   3155  CG1 ILE A 339      28.760  29.784 -24.604  1.00  0.00      RA0  C
ATOM   3156  CD1 ILE A 339      29.796  30.723 -25.220  1.00  0.00      RA0  C
ATOM   3157  C   ILE A 339      27.754  31.433 -21.261  1.00  0.00      RA0  C
ATOM   3158  O   ILE A 339      26.894  30.753 -20.693  1.00  0.00      RA0  O
ATOM   3159  N   VAL A 340      27.913  32.744 -21.070  1.00  0.00      RA0  N
ATOM   3160  H   VAL A 340      28.601  33.258 -21.587  1.00  0.00      RA0  H
ATOM   3161  CA  VAL A 340      26.991  33.543 -20.267  1.00  0.00      RA0  C
ATOM   3162  CB  VAL A 340      27.652  34.073 -18.992  1.00  0.00      RA0  C
ATOM   3163  CG1 VAL A 340      28.097  32.935 -18.071  1.00  0.00      RA0  C
ATOM   3164  CG2 VAL A 340      28.789  35.035 -19.323  1.00  0.00      RA0  C
ATOM   3165  C   VAL A 340      26.496  34.702 -21.155  1.00  0.00      RA0  C
ATOM   3166  O   VAL A 340      27.145  35.050 -22.142  1.00  0.00      RA0  O
ATOM   3167  N   GLN A 341      25.339  35.269 -20.835  1.00  0.00      RA0  N
ATOM   3168  H   GLN A 341      24.897  35.009 -19.979  1.00  0.00      RA0  H
ATOM   3169  CA  GLN A 341      24.821  36.437 -21.565  1.00  0.00      RA0  C
ATOM   3170  CB  GLN A 341      23.302  36.371 -21.473  1.00  0.00      RA0  C
ATOM   3171  CG  GLN A 341      22.656  36.014 -22.803  1.00  0.00      RA0  C
ATOM   3172  CD  GLN A 341      22.683  37.253 -23.658  1.00  0.00      RA0  C
ATOM   3173  OE1 GLN A 341      22.895  38.360 -23.166  1.00  0.00      RA0  O
ATOM   3174  NE2 GLN A 341      22.401  37.015 -24.947  1.00  0.00      RA0  N
ATOM   3175 HE21 GLN A 341      22.421  36.058 -25.265  1.00  0.00      RA0  H
ATOM   3176 HE22 GLN A 341      22.212  37.693 -25.657  1.00  0.00      RA0  H
ATOM   3177  C   GLN A 341      25.349  37.761 -20.982  1.00  0.00      RA0  C
ATOM   3178  O   GLN A 341      25.161  38.040 -19.801  1.00  0.00      RA0  O
ATOM   3179  N   ILE A 342      26.028  38.563 -21.807  1.00  0.00      RA0  N
ATOM   3180  H   ILE A 342      26.173  38.302 -22.756  1.00  0.00      RA0  H
ATOM   3181  CA  ILE A 342      26.585  39.864 -21.359  1.00  0.00      RA0  C
ATOM   3182  CB  ILE A 342      28.088  39.805 -21.054  1.00  0.00      RA0  C
ATOM   3183  CG2 ILE A 342      28.621  41.192 -20.696  1.00  0.00      RA0  C
ATOM   3184  CG1 ILE A 342      28.417  38.833 -19.918  1.00  0.00      RA0  C
ATOM   3185  CD1 ILE A 342      27.982  39.352 -18.545  1.00  0.00      RA0  C
ATOM   3186  C   ILE A 342      26.260  40.925 -22.412  1.00  0.00      RA0  C
ATOM   3187  O   ILE A 342      26.634  40.773 -23.577  1.00  0.00      RA0  O
ATOM   3188  N   ARG A 343      25.548  41.979 -22.001  1.00  0.00      RA0  N
ATOM   3189  H   ARG A 343      25.266  41.999 -21.043  1.00  0.00      RA0  H
ATOM   3190  CA  ARG A 343      25.081  43.025 -22.916  1.00  0.00      RA0  C
ATOM   3191  CB  ARG A 343      26.270  43.850 -23.437  1.00  0.00      RA0  C
ATOM   3192  CG  ARG A 343      27.256  44.224 -22.323  1.00  0.00      RA0  C
ATOM   3193  CD  ARG A 343      28.565  44.860 -22.808  1.00  0.00      RA0  C
ATOM   3194  NE  ARG A 343      29.245  44.034 -23.810  1.00  0.00      RA0  N
ATOM   3195  HE  ARG A 343      28.778  43.979 -24.698  1.00  0.00      RA0  H
ATOM   3196  CZ  ARG A 343      30.451  43.438 -23.535  1.00  0.00      RA0  C
ATOM   3197  NH1 ARG A 343      30.973  43.484 -22.297  1.00  0.00      RA0  N
ATOM   3198 HH11 ARG A 343      31.865  43.040 -22.083  1.00  0.00      RA0  H
ATOM   3199 HH12 ARG A 343      30.528  43.939 -21.525  1.00  0.00      RA0  H
ATOM   3200  NH2 ARG A 343      31.123  42.806 -24.513  1.00  0.00      RA0  N
ATOM   3201 HH21 ARG A 343      32.014  42.346 -24.311  1.00  0.00      RA0  H
ATOM   3202 HH22 ARG A 343      30.801  42.765 -25.455  1.00  0.00      RA0  H
ATOM   3203  C   ARG A 343      24.265  42.442 -24.067  1.00  0.00      RA0  C
ATOM   3204  O   ARG A 343      24.450  42.807 -25.229  1.00  0.00      RA0  O
ATOM   3205  N   ASN A 344      23.366  41.521 -23.721  1.00  0.00      RA0  N
ATOM   3206  H   ASN A 344      23.348  41.160 -22.791  1.00  0.00      RA0  H
ATOM   3207  CA  ASN A 344      22.421  40.918 -24.669  1.00  0.00      RA0  C
ATOM   3208  CB  ASN A 344      21.498  41.939 -25.343  1.00  0.00      RA0  C
ATOM   3209  CG  ASN A 344      20.208  41.266 -25.782  1.00  0.00      RA0  C
ATOM   3210  OD1 ASN A 344      19.272  41.127 -25.001  1.00  0.00      RA0  O
ATOM   3211  ND2 ASN A 344      20.157  40.938 -27.085  1.00  0.00      RA0  N
ATOM   3212 HD21 ASN A 344      21.016  40.930 -27.603  1.00  0.00      RA0  H
ATOM   3213 HD22 ASN A 344      19.316  40.654 -27.543  1.00  0.00      RA0  H
ATOM   3214  C   ASN A 344      23.093  40.014 -25.721  1.00  0.00      RA0  C
ATOM   3215  O   ASN A 344      22.540  39.768 -26.793  1.00  0.00      RA0  O
ATOM   3216  N   ARG A 345      24.282  39.515 -25.398  1.00  0.00      RA0  N
ATOM   3217  H   ARG A 345      24.653  39.583 -24.471  1.00  0.00      RA0  H
ATOM   3218  CA  ARG A 345      25.063  38.723 -26.332  1.00  0.00      RA0  C
ATOM   3219  CB  ARG A 345      26.154  39.681 -26.850  1.00  0.00      RA0  C
ATOM   3220  CG  ARG A 345      27.001  39.336 -28.083  1.00  0.00      RA0  C
ATOM   3221  CD  ARG A 345      28.407  39.971 -28.020  1.00  0.00      RA0  C
ATOM   3222  NE  ARG A 345      29.202  39.224 -27.048  1.00  0.00      RA0  N
ATOM   3223  HE  ARG A 345      28.739  38.378 -26.763  1.00  0.00      RA0  H
ATOM   3224  CZ  ARG A 345      30.452  39.523 -26.571  1.00  0.00      RA0  C
ATOM   3225  NH1 ARG A 345      31.018  38.678 -25.689  1.00  0.00      RA0  N
ATOM   3226 HH11 ARG A 345      31.897  38.884 -25.233  1.00  0.00      RA0  H
ATOM   3227 HH12 ARG A 345      30.561  37.809 -25.463  1.00  0.00      RA0  H
ATOM   3228  NH2 ARG A 345      31.121  40.628 -26.962  1.00  0.00      RA0  N
ATOM   3229 HH21 ARG A 345      32.017  40.847 -26.539  1.00  0.00      RA0  H
ATOM   3230 HH22 ARG A 345      30.766  41.236 -27.675  1.00  0.00      RA0  H
ATOM   3231  C   ARG A 345      25.727  37.587 -25.583  1.00  0.00      RA0  C
ATOM   3232  O   ARG A 345      25.883  37.655 -24.383  1.00  0.00      RA0  O
ATOM   3233  N   GLU A 346      26.084  36.536 -26.309  1.00  0.00      RA0  N
ATOM   3234  H   GLU A 346      25.826  36.489 -27.271  1.00  0.00      RA0  H
ATOM   3235  CA  GLU A 346      26.852  35.451 -25.729  1.00  0.00      RA0  C
ATOM   3236  CB  GLU A 346      26.815  34.224 -26.641  1.00  0.00      RA0  C
ATOM   3237  CG  GLU A 346      25.416  33.889 -27.178  1.00  0.00      RA0  C
ATOM   3238  CD  GLU A 346      24.359  33.942 -26.087  1.00  0.00      RA0  C
ATOM   3239  OE1 GLU A 346      24.483  33.246 -25.084  1.00  0.00      RA0  O
ATOM   3240  OE2 GLU A 346      23.402  34.693 -26.252  1.00  0.00      RA0  O
ATOM   3241  C   GLU A 346      28.269  35.924 -25.459  1.00  0.00      RA0  C
ATOM   3242  O   GLU A 346      28.894  36.633 -26.287  1.00  0.00      RA0  O
ATOM   3243  N   MSE A 347      28.756  35.515 -24.305  1.00  0.00      RA0  N
ATOM   3244  H   MSE A 347      28.179  34.959 -23.701  1.00  0.00      RA0  H
ATOM   3245  CA  MSE A 347      30.084  35.818 -23.850  1.00  0.00      RA0  C
ATOM   3246  CB  MSE A 347      30.006  36.756 -22.657  1.00  0.00      RA0  C
ATOM   3247  CG  MSE A 347      31.366  36.912 -21.988  1.00  0.00      RA0  C
ATOM   3248  SE  MSE A 347      32.381  38.075 -22.885  1.00  0.00      RA0  S
ATOM   3249  CE  MSE A 347      31.475  39.526 -22.340  1.00  0.00      RA0  C
ATOM   3250  C   MSE A 347      30.685  34.509 -23.359  1.00  0.00      RA0  C
ATOM   3251  O   MSE A 347      30.230  33.957 -22.361  1.00  0.00      RA0  O
ATOM   3252  N   PRO A 348      31.711  34.019 -24.045  1.00  0.00      RA0  N
ATOM   3253  CD  PRO A 348      32.204  34.517 -25.320  1.00  0.00      RA0  C
ATOM   3254  CA  PRO A 348      32.458  32.885 -23.541  1.00  0.00      RA0  C
ATOM   3255  CB  PRO A 348      33.429  32.573 -24.687  1.00  0.00      RA0  C
ATOM   3256  CG  PRO A 348      32.890  33.299 -25.920  1.00  0.00      RA0  C
ATOM   3257  C   PRO A 348      33.202  33.247 -22.267  1.00  0.00      RA0  C
ATOM   3258  O   PRO A 348      33.696  34.375 -22.104  1.00  0.00      RA0  O
ATOM   3259  N   VAL A 349      33.222  32.312 -21.336  1.00  0.00      RA0  N
ATOM   3260  H   VAL A 349      32.829  31.408 -21.509  1.00  0.00      RA0  H
ATOM   3261  CA  VAL A 349      33.948  32.492 -20.109  1.00  0.00      RA0  C
ATOM   3262  CB  VAL A 349      33.014  32.642 -18.903  1.00  0.00      RA0  C
ATOM   3263  CG1 VAL A 349      32.307  33.994 -18.915  1.00  0.00      RA0  C
ATOM   3264  CG2 VAL A 349      32.028  31.476 -18.805  1.00  0.00      RA0  C
ATOM   3265  C   VAL A 349      34.827  31.280 -19.931  1.00  0.00      RA0  C
ATOM   3266  O   VAL A 349      34.558  30.225 -20.490  1.00  0.00      RA0  O
ATOM   3267  N   LYS A 350      35.887  31.447 -19.159  1.00  0.00      RA0  N
ATOM   3268  H   LYS A 350      35.998  32.303 -18.651  1.00  0.00      RA0  H
ATOM   3269  CA  LYS A 350      36.790  30.350 -18.882  1.00  0.00      RA0  C
ATOM   3270  CB  LYS A 350      38.262  30.782 -18.730  1.00  0.00      RA0  C
ATOM   3271  CG  LYS A 350      39.039  29.655 -18.030  1.00  0.00      RA0  C
ATOM   3272  CD  LYS A 350      40.552  29.545 -18.192  1.00  0.00      RA0  C
ATOM   3273  CE  LYS A 350      41.069  28.275 -17.498  1.00  0.00      RA0  C
ATOM   3274  NZ  LYS A 350      40.223  27.133 -17.867  1.00  0.00      RA0  N
ATOM   3275  HZ1 LYS A 350      39.367  27.034 -17.292  1.00  0.00      RA0  H
ATOM   3276  HZ2 LYS A 350      39.937  27.167 -18.867  1.00  0.00      RA0  H
ATOM   3277  HZ3 LYS A 350      40.716  26.215 -17.837  1.00  0.00      RA0  H
ATOM   3278  C   LYS A 350      36.316  29.641 -17.614  1.00  0.00      RA0  C
ATOM   3279  O   LYS A 350      35.999  30.274 -16.601  1.00  0.00      RA0  O
ATOM   3280  N   VAL A 351      36.255  28.318 -17.676  1.00  0.00      RA0  N
ATOM   3281  H   VAL A 351      36.591  27.848 -18.494  1.00  0.00      RA0  H
ATOM   3282  CA  VAL A 351      35.904  27.497 -16.539  1.00  0.00      RA0  C
ATOM   3283  CB  VAL A 351      35.116  26.273 -16.999  1.00  0.00      RA0  C
ATOM   3284  CG1 VAL A 351      34.712  25.379 -15.825  1.00  0.00      RA0  C
ATOM   3285  CG2 VAL A 351      33.914  26.716 -17.828  1.00  0.00      RA0  C
ATOM   3286  C   VAL A 351      37.164  27.076 -15.787  1.00  0.00      RA0  C
ATOM   3287  O   VAL A 351      38.088  26.550 -16.388  1.00  0.00      RA0  O
ATOM   3288  N   THR A 352      37.174  27.295 -14.482  1.00  0.00      RA0  N
ATOM   3289  H   THR A 352      36.343  27.570 -14.004  1.00  0.00      RA0  H
ATOM   3290  CA  THR A 352      38.346  27.051 -13.661  1.00  0.00      RA0  C
ATOM   3291  CB  THR A 352      38.930  28.455 -13.499  1.00  0.00      RA0  C
ATOM   3292  OG1 THR A 352      38.576  29.214 -14.667  1.00  0.00      RA0  O
ATOM   3293  HG1 THR A 352      37.658  29.446 -14.576  1.00  0.00      RA0  H
ATOM   3294  CG2 THR A 352      40.449  28.477 -13.299  1.00  0.00      RA0  C
ATOM   3295  C   THR A 352      37.972  26.343 -12.384  1.00  0.00      RA0  C
ATOM   3296  O   THR A 352      36.804  26.043 -12.109  1.00  0.00      RA0  O
ATOM   3297  N   LYS A 353      38.988  26.084 -11.576  1.00  0.00      RA0  N
ATOM   3298  H   LYS A 353      39.902  26.394 -11.825  1.00  0.00      RA0  H
ATOM   3299  CA  LYS A 353      38.787  25.613 -10.208  1.00  0.00      RA0  C
ATOM   3300  CB  LYS A 353      40.129  25.254  -9.551  1.00  0.00      RA0  C
ATOM   3301  CG  LYS A 353      40.362  23.738  -9.542  1.00  0.00      RA0  C
ATOM   3302  CD  LYS A 353      41.495  23.304  -8.606  1.00  0.00      RA0  C
ATOM   3303  CE  LYS A 353      41.625  21.780  -8.485  1.00  0.00      RA0  C
ATOM   3304  NZ  LYS A 353      42.664  21.467  -7.501  1.00  0.00      RA0  N
ATOM   3305  HZ1 LYS A 353      42.914  20.456  -7.440  1.00  0.00      RA0  H
ATOM   3306  HZ2 LYS A 353      43.567  21.908  -7.782  1.00  0.00      RA0  H
ATOM   3307  HZ3 LYS A 353      42.410  21.796  -6.547  1.00  0.00      RA0  H
ATOM   3308  C   LYS A 353      38.029  26.695  -9.424  1.00  0.00      RA0  C
ATOM   3309  O   LYS A 353      38.202  27.881  -9.719  1.00  0.00      RA0  O
ATOM   3310  N   PRO A 354      37.258  26.302  -8.410  1.00  0.00      RA0  N
ATOM   3311  CD  PRO A 354      36.976  24.915  -8.044  1.00  0.00      RA0  C
ATOM   3312  CA  PRO A 354      36.501  27.253  -7.598  1.00  0.00      RA0  C
ATOM   3313  CB  PRO A 354      35.407  26.361  -7.001  1.00  0.00      RA0  C
ATOM   3314  CG  PRO A 354      36.078  25.004  -6.820  1.00  0.00      RA0  C
ATOM   3315  C   PRO A 354      37.339  27.971  -6.530  1.00  0.00      RA0  C
ATOM   3316  O   PRO A 354      37.011  27.956  -5.349  1.00  0.00      RA0  O
ATOM   3317  N   VAL A 355      38.428  28.601  -6.960  1.00  0.00      RA0  N
ATOM   3318  H   VAL A 355      38.657  28.617  -7.939  1.00  0.00      RA0  H
ATOM   3319  CA  VAL A 355      39.315  29.351  -6.064  1.00  0.00      RA0  C
ATOM   3320  CB  VAL A 355      40.156  28.403  -5.181  1.00  0.00      RA0  C
ATOM   3321  CG1 VAL A 355      40.971  27.394  -6.000  1.00  0.00      RA0  C
ATOM   3322  CG2 VAL A 355      40.998  29.174  -4.160  1.00  0.00      RA0  C
ATOM   3323  C   VAL A 355      40.171  30.197  -7.002  1.00  0.00      RA0  C
ATOM   3324  O   VAL A 355      40.488  29.763  -8.113  1.00  0.00      RA0  O
ATOM   3325  N   PHE A 356      40.529  31.393  -6.555  1.00  0.00      RA0  N
ATOM   3326  H   PHE A 356      40.235  31.671  -5.639  1.00  0.00      RA0  H
ATOM   3327  CA  PHE A 356      41.155  32.376  -7.446  1.00  0.00      RA0  C
ATOM   3328  CB  PHE A 356      40.148  33.461  -7.856  1.00  0.00      RA0  C
ATOM   3329  CG  PHE A 356      38.879  32.858  -8.416  1.00  0.00      RA0  C
ATOM   3330  CD1 PHE A 356      37.747  32.758  -7.614  1.00  0.00      RA0  C
ATOM   3331  CD2 PHE A 356      38.840  32.403  -9.729  1.00  0.00      RA0  C
ATOM   3332  CE1 PHE A 356      36.575  32.214  -8.125  1.00  0.00      RA0  C
ATOM   3333  CE2 PHE A 356      37.668  31.858 -10.241  1.00  0.00      RA0  C
ATOM   3334  CZ  PHE A 356      36.535  31.769  -9.440  1.00  0.00      RA0  C
ATOM   3335  C   PHE A 356      42.409  33.037  -6.865  1.00  0.00      RA0  C
ATOM   3336  O   PHE A 356      43.353  33.247  -7.599  1.00  0.00      RA0  O
ATOM   3337  N   VAL A 357      42.399  33.345  -5.575  1.00  0.00      RA0  N
ATOM   3338  H   VAL A 357      41.585  33.138  -5.028  1.00  0.00      RA0  H
ATOM   3339  CA  VAL A 357      43.499  34.057  -4.912  1.00  0.00      RA0  C
ATOM   3340  CB  VAL A 357      43.211  35.572  -4.793  1.00  0.00      RA0  C
ATOM   3341  CG1 VAL A 357      44.331  36.320  -4.061  1.00  0.00      RA0  C
ATOM   3342  CG2 VAL A 357      42.949  36.232  -6.148  1.00  0.00      RA0  C
ATOM   3343  C   VAL A 357      43.699  33.458  -3.520  1.00  0.00      RA0  C
ATOM   3344  O   VAL A 357      42.740  33.229  -2.797  1.00  0.00      RA0  O
ATOM   3345  N   ARG A 358      44.946  33.183  -3.150  1.00  0.00      RA0  N
ATOM   3346  H   ARG A 358      45.700  33.354  -3.791  1.00  0.00      RA0  H
ATOM   3347  CA  ARG A 358      45.290  32.775  -1.790  1.00  0.00      RA0  C
ATOM   3348  CB  ARG A 358      45.214  31.283  -1.508  1.00  0.00      RA0  C
ATOM   3349  CG  ARG A 358      43.917  31.117  -0.710  1.00  0.00      RA0  C
ATOM   3350  CD  ARG A 358      43.783  29.812   0.056  1.00  0.00      RA0  C
ATOM   3351  NE  ARG A 358      44.951  29.614   0.908  1.00  0.00      RA0  N
ATOM   3352  HE  ARG A 358      45.265  30.370   1.487  1.00  0.00      RA0  H
ATOM   3353  CZ  ARG A 358      45.613  28.444   0.825  1.00  0.00      RA0  C
ATOM   3354  NH1 ARG A 358      45.192  27.471   0.027  1.00  0.00      RA0  N
ATOM   3355 HH11 ARG A 358      45.687  26.591   0.003  1.00  0.00      RA0  H
ATOM   3356 HH12 ARG A 358      44.404  27.568  -0.593  1.00  0.00      RA0  H
ATOM   3357  NH2 ARG A 358      46.713  28.270   1.544  1.00  0.00      RA0  N
ATOM   3358 HH21 ARG A 358      47.212  27.400   1.420  1.00  0.00      RA0  H
ATOM   3359 HH22 ARG A 358      47.065  28.965   2.169  1.00  0.00      RA0  H
ATOM   3360  C   ARG A 358      46.601  33.472  -1.436  1.00  0.00      RA0  C
ATOM   3361  O   ARG A 358      47.474  33.559  -2.291  1.00  0.00      RA0  O
ATOM   3362  N   ASN A 359      46.729  33.924  -0.197  1.00  0.00      RA0  N
ATOM   3363  H   ASN A 359      45.933  33.992   0.403  1.00  0.00      RA0  H
ATOM   3364  CA  ASN A 359      47.998  34.501   0.307  1.00  0.00      RA0  C
ATOM   3365  CB  ASN A 359      49.057  33.412   0.622  1.00  0.00      RA0  C
ATOM   3366  CG  ASN A 359      48.484  32.002   0.782  1.00  0.00      RA0  C
ATOM   3367  OD1 ASN A 359      47.912  31.598   1.790  1.00  0.00      RA0  O
ATOM   3368  ND2 ASN A 359      48.671  31.229  -0.291  1.00  0.00      RA0  N
ATOM   3369 HD21 ASN A 359      49.153  31.557  -1.108  1.00  0.00      RA0  H
ATOM   3370 HD22 ASN A 359      48.343  30.288  -0.314  1.00  0.00      RA0  H
ATOM   3371  C   ASN A 359      48.561  35.541  -0.626  1.00  0.00      RA0  C
ATOM   3372  O   ASN A 359      49.753  35.507  -1.003  1.00  0.00      RA0  O
ATOM   3373  N   GLY A 360      47.702  36.480  -1.005  1.00  0.00      RA0  N
ATOM   3374  H   GLY A 360      46.823  36.493  -0.519  1.00  0.00      RA0  H
ATOM   3375  CA  GLY A 360      48.109  37.622  -1.768  1.00  0.00      RA0  C
ATOM   3376  C   GLY A 360      48.455  37.393  -3.200  1.00  0.00      RA0  C
ATOM   3377  O   GLY A 360      48.970  38.312  -3.858  1.00  0.00      RA0  O
ATOM   3378  N   LYS A 361      48.157  36.206  -3.727  1.00  0.00      RA0  N
ATOM   3379  H   LYS A 361      47.748  35.463  -3.191  1.00  0.00      RA0  H
ATOM   3380  CA  LYS A 361      48.555  35.894  -5.075  1.00  0.00      RA0  C
ATOM   3381  CB  LYS A 361      49.888  35.138  -4.981  1.00  0.00      RA0  C
ATOM   3382  CG  LYS A 361      50.545  34.680  -6.287  1.00  0.00      RA0  C
ATOM   3383  CD  LYS A 361      51.776  33.813  -6.010  1.00  0.00      RA0  C
ATOM   3384  CE  LYS A 361      52.392  33.205  -7.271  1.00  0.00      RA0  C
ATOM   3385  NZ  LYS A 361      53.526  32.354  -6.893  1.00  0.00      RA0  N
ATOM   3386  HZ1 LYS A 361      54.334  32.885  -6.523  1.00  0.00      RA0  H
ATOM   3387  HZ2 LYS A 361      53.247  31.656  -6.175  1.00  0.00      RA0  H
ATOM   3388  HZ3 LYS A 361      53.877  31.794  -7.701  1.00  0.00      RA0  H
ATOM   3389  C   LYS A 361      47.501  35.067  -5.793  1.00  0.00      RA0  C
ATOM   3390  O   LYS A 361      46.890  34.198  -5.193  1.00  0.00      RA0  O
ATOM   3391  N   ALA A 362      47.345  35.328  -7.092  1.00  0.00      RA0  N
ATOM   3392  H   ALA A 362      47.882  36.079  -7.473  1.00  0.00      RA0  H
ATOM   3393  CA  ALA A 362      46.536  34.514  -7.970  1.00  0.00      RA0  C
ATOM   3394  CB  ALA A 362      46.686  34.970  -9.420  1.00  0.00      RA0  C
ATOM   3395  C   ALA A 362      47.009  33.070  -7.892  1.00  0.00      RA0  C
ATOM   3396  O   ALA A 362      48.212  32.796  -7.850  1.00  0.00      RA0  O
ATOM   3397  N   VAL A 363      46.048  32.154  -7.859  1.00  0.00      RA0  N
ATOM   3398  H   VAL A 363      45.107  32.494  -7.914  1.00  0.00      RA0  H
ATOM   3399  CA  VAL A 363      46.343  30.718  -7.868  1.00  0.00      RA0  C
ATOM   3400  CB  VAL A 363      45.062  29.883  -7.679  1.00  0.00      RA0  C
ATOM   3401  CG1 VAL A 363      44.396  30.201  -6.340  1.00  0.00      RA0  C
ATOM   3402  CG2 VAL A 363      44.071  30.031  -8.840  1.00  0.00      RA0  C
ATOM   3403  C   VAL A 363      47.023  30.360  -9.192  1.00  0.00      RA0  C
ATOM   3404  O   VAL A 363      46.891  31.065 -10.242  1.00  0.00      RA0  O
ATOM   3405  N   ALA A 364      47.768  29.261  -9.159  1.00  0.00      RA0  N
ATOM   3406  H   ALA A 364      47.842  28.781  -8.287  1.00  0.00      RA0  H
ATOM   3407  CA  ALA A 364      48.611  28.868 -10.295  1.00  0.00      RA0  C
ATOM   3408  CB  ALA A 364      49.234  27.494 -10.041  1.00  0.00      RA0  C
ATOM   3409  C   ALA A 364      47.902  28.848 -11.638  1.00  0.00      RA0  C
ATOM   3410  O   ALA A 364      48.486  29.249 -12.620  1.00  0.00      RA0  O
ATOM   3411  N   GLY A 365      46.645  28.411 -11.692  1.00  0.00      RA0  N
ATOM   3412  H   GLY A 365      46.199  28.145 -10.842  1.00  0.00      RA0  H
ATOM   3413  CA  GLY A 365      45.936  28.351 -12.980  1.00  0.00      RA0  C
ATOM   3414  C   GLY A 365      45.653  29.709 -13.591  1.00  0.00      RA0  C
ATOM   3415  O   GLY A 365      45.342  29.814 -14.775  1.00  0.00      RA0  O
ATOM   3416  N   LEU A 366      45.784  30.757 -12.792  1.00  0.00      RA0  N
ATOM   3417  H   LEU A 366      46.135  30.659 -11.865  1.00  0.00      RA0  H
ATOM   3418  CA  LEU A 366      45.544  32.127 -13.278  1.00  0.00      RA0  C
ATOM   3419  CB  LEU A 366      44.562  32.851 -12.357  1.00  0.00      RA0  C
ATOM   3420  CG  LEU A 366      43.191  32.175 -12.312  1.00  0.00      RA0  C
ATOM   3421  CD1 LEU A 366      42.272  32.830 -11.282  1.00  0.00      RA0  C
ATOM   3422  CD2 LEU A 366      42.543  32.111 -13.696  1.00  0.00      RA0  C
ATOM   3423  C   LEU A 366      46.807  32.966 -13.459  1.00  0.00      RA0  C
ATOM   3424  O   LEU A 366      46.720  34.191 -13.624  1.00  0.00      RA0  O
ATOM   3425  N   CYS A 367      47.976  32.332 -13.390  1.00  0.00      RA0  N
ATOM   3426  H   CYS A 367      48.067  31.345 -13.226  1.00  0.00      RA0  H
ATOM   3427  CA  CYS A 367      49.235  33.019 -13.722  1.00  0.00      RA0  C
ATOM   3428  CB  CYS A 367      49.745  33.758 -12.485  1.00  0.00      RA0  C
ATOM   3429  SG  CYS A 367      49.937  32.688 -11.036  1.00  0.00      RA0  S
ATOM   3430  C   CYS A 367      50.294  32.088 -14.318  1.00  0.00      RA0  C
ATOM   3431  O   CYS A 367      50.122  30.864 -14.369  1.00  0.00      RA0  O
END
HEADER lig.002.11.pdb
ATOM      1  N   ASN A   2      69.431  16.043   0.871  1.00  0.00      LA0  N
ATOM      2  H   ASN A   2      69.082  16.120   1.807  1.00  0.00      LA0  H
ATOM      3  CA  ASN A   2      68.569  15.452  -0.152  1.00  0.00      LA0  C
ATOM      4  CB  ASN A   2      68.253  13.994   0.200  1.00  0.00      LA0  C
ATOM      5  CG  ASN A   2      67.440  13.336  -0.900  1.00  0.00      LA0  C
ATOM      6  OD1 ASN A   2      67.402  13.779  -2.041  1.00  0.00      LA0  O
ATOM      7  ND2 ASN A   2      66.796  12.237  -0.509  1.00  0.00      LA0  N
ATOM      8 HD21 ASN A   2      66.810  11.979   0.465  1.00  0.00      LA0  H
ATOM      9 HD22 ASN A   2      66.283  11.681  -1.155  1.00  0.00      LA0  H
ATOM     10  C   ASN A   2      67.296  16.252  -0.364  1.00  0.00      LA0  C
ATOM     11  O   ASN A   2      66.304  16.096   0.340  1.00  0.00      LA0  O
ATOM     12  N   VAL A   3      67.381  17.132  -1.368  1.00  0.00      LA0  N
ATOM     13  H   VAL A   3      68.222  17.227  -1.898  1.00  0.00      LA0  H
ATOM     14  CA  VAL A   3      66.195  17.912  -1.716  1.00  0.00      LA0  C
ATOM     15  CB  VAL A   3      66.440  19.407  -1.424  1.00  0.00      LA0  C
ATOM     16  CG1 VAL A   3      65.205  20.263  -1.703  1.00  0.00      LA0  C
ATOM     17  CG2 VAL A   3      66.919  19.634   0.014  1.00  0.00      LA0  C
ATOM     18  C   VAL A   3      65.805  17.675  -3.172  1.00  0.00      LA0  C
ATOM     19  O   VAL A   3      66.342  18.281  -4.091  1.00  0.00      LA0  O
ATOM     20  N   PRO A   4      64.858  16.727  -3.369  1.00  0.00      LA0  N
ATOM     21  CD  PRO A   4      64.287  15.831  -2.374  1.00  0.00      LA0  C
ATOM     22  CA  PRO A   4      64.327  16.491  -4.718  1.00  0.00      LA0  C
ATOM     23  CB  PRO A   4      63.367  15.318  -4.496  1.00  0.00      LA0  C
ATOM     24  CG  PRO A   4      63.819  14.645  -3.202  1.00  0.00      LA0  C
ATOM     25  C   PRO A   4      63.681  17.734  -5.324  1.00  0.00      LA0  C
ATOM     26  O   PRO A   4      63.224  18.629  -4.620  1.00  0.00      LA0  O
ATOM     27  N   ALA A   5      63.741  17.789  -6.661  1.00  0.00      LA0  N
ATOM     28  H   ALA A   5      63.759  16.933  -7.182  1.00  0.00      LA0  H
ATOM     29  CA  ALA A   5      63.595  19.107  -7.280  1.00  0.00      LA0  C
ATOM     30  CB  ALA A   5      64.412  19.181  -8.571  1.00  0.00      LA0  C
ATOM     31  C   ALA A   5      62.167  19.518  -7.579  1.00  0.00      LA0  C
ATOM     32  O   ALA A   5      61.756  20.666  -7.461  1.00  0.00      LA0  O
ATOM     33  N   GLU A   6      61.437  18.489  -8.000  1.00  0.00      LA0  N
ATOM     34  H   GLU A   6      61.867  17.585  -8.000  1.00  0.00      LA0  H
ATOM     35  CA  GLU A   6      60.024  18.598  -8.345  1.00  0.00      LA0  C
ATOM     36  CB  GLU A   6      59.607  17.335  -9.126  1.00  0.00      LA0  C
ATOM     37  CG  GLU A   6      59.572  15.985  -8.373  1.00  0.00      LA0  C
ATOM     38  CD  GLU A   6      60.873  15.714  -7.631  1.00  0.00      LA0  C
ATOM     39  OE1 GLU A   6      60.856  15.746  -6.409  1.00  0.00      LA0  O
ATOM     40  OE2 GLU A   6      61.921  15.571  -8.260  1.00  0.00      LA0  O
ATOM     41  C   GLU A   6      59.103  18.888  -7.169  1.00  0.00      LA0  C
ATOM     42  O   GLU A   6      58.037  19.480  -7.308  1.00  0.00      LA0  O
ATOM     43  N   LEU A   7      59.567  18.452  -5.990  1.00  0.00      LA0  N
ATOM     44  H   LEU A   7      60.376  17.860  -5.983  1.00  0.00      LA0  H
ATOM     45  CA  LEU A   7      58.771  18.710  -4.793  1.00  0.00      LA0  C
ATOM     46  CB  LEU A   7      59.370  18.013  -3.575  1.00  0.00      LA0  C
ATOM     47  CG  LEU A   7      59.450  16.498  -3.701  1.00  0.00      LA0  C
ATOM     48  CD1 LEU A   7      60.190  15.871  -2.530  1.00  0.00      LA0  C
ATOM     49  CD2 LEU A   7      58.078  15.872  -3.888  1.00  0.00      LA0  C
ATOM     50  C   LEU A   7      58.565  20.171  -4.451  1.00  0.00      LA0  C
ATOM     51  O   LEU A   7      59.463  21.003  -4.493  1.00  0.00      LA0  O
ATOM     52  N   LYS A   8      57.318  20.430  -4.045  1.00  0.00      LA0  N
ATOM     53  H   LYS A   8      56.636  19.698  -4.061  1.00  0.00      LA0  H
ATOM     54  CA  LYS A   8      57.144  21.640  -3.251  1.00  0.00      LA0  C
ATOM     55  CB  LYS A   8      55.791  22.275  -3.577  1.00  0.00      LA0  C
ATOM     56  CG  LYS A   8      55.844  23.099  -4.870  1.00  0.00      LA0  C
ATOM     57  CD  LYS A   8      56.477  24.471  -4.629  1.00  0.00      LA0  C
ATOM     58  CE  LYS A   8      56.670  25.356  -5.865  1.00  0.00      LA0  C
ATOM     59  NZ  LYS A   8      56.474  26.759  -5.469  1.00  0.00      LA0  N
ATOM     60  HZ1 LYS A   8      56.646  27.428  -6.253  1.00  0.00      LA0  H
ATOM     61  HZ2 LYS A   8      55.473  26.893  -5.219  1.00  0.00      LA0  H
ATOM     62  HZ3 LYS A   8      57.038  27.028  -4.636  1.00  0.00      LA0  H
ATOM     63  C   LYS A   8      57.316  21.284  -1.784  1.00  0.00      LA0  C
ATOM     64  O   LYS A   8      57.384  20.112  -1.432  1.00  0.00      LA0  O
ATOM     65  N   TYR A   9      57.411  22.321  -0.951  1.00  0.00      LA0  N
ATOM     66  H   TYR A   9      57.387  23.256  -1.307  1.00  0.00      LA0  H
ATOM     67  CA  TYR A   9      57.769  22.105   0.447  1.00  0.00      LA0  C
ATOM     68  CB  TYR A   9      59.268  22.333   0.672  1.00  0.00      LA0  C
ATOM     69  CG  TYR A   9      60.115  21.321  -0.061  1.00  0.00      LA0  C
ATOM     70  CD1 TYR A   9      60.635  21.636  -1.334  1.00  0.00      LA0  C
ATOM     71  CE1 TYR A   9      61.433  20.689  -1.997  1.00  0.00      LA0  C
ATOM     72  CD2 TYR A   9      60.371  20.086   0.562  1.00  0.00      LA0  C
ATOM     73  CE2 TYR A   9      61.171  19.142  -0.098  1.00  0.00      LA0  C
ATOM     74  CZ  TYR A   9      61.688  19.453  -1.368  1.00  0.00      LA0  C
ATOM     75  OH  TYR A   9      62.461  18.505  -2.003  1.00  0.00      LA0  O
ATOM     76  HH  TYR A   9      62.628  18.782  -2.903  1.00  0.00      LA0  H
ATOM     77  C   TYR A   9      57.023  23.085   1.316  1.00  0.00      LA0  C
ATOM     78  O   TYR A   9      56.771  24.218   0.912  1.00  0.00      LA0  O
ATOM     79  N   SER A  10      56.681  22.620   2.522  1.00  0.00      LA0  N
ATOM     80  H   SER A  10      56.966  21.713   2.842  1.00  0.00      LA0  H
ATOM     81  CA  SER A  10      56.154  23.609   3.452  1.00  0.00      LA0  C
ATOM     82  CB  SER A  10      55.245  22.922   4.476  1.00  0.00      LA0  C
ATOM     83  OG  SER A  10      56.011  22.017   5.271  1.00  0.00      LA0  O
ATOM     84  HG  SER A  10      55.359  21.511   5.777  1.00  0.00      LA0  H
ATOM     85  C   SER A  10      57.290  24.382   4.105  1.00  0.00      LA0  C
ATOM     86  O   SER A  10      58.458  24.185   3.793  1.00  0.00      LA0  O
ATOM     87  N   LYS A  11      56.907  25.265   5.039  1.00  0.00      LA0  N
ATOM     88  H   LYS A  11      55.946  25.349   5.301  1.00  0.00      LA0  H
ATOM     89  CA  LYS A  11      57.972  25.784   5.901  1.00  0.00      LA0  C
ATOM     90  CB  LYS A  11      57.620  27.181   6.419  1.00  0.00      LA0  C
ATOM     91  CG  LYS A  11      56.790  28.008   5.430  1.00  0.00      LA0  C
ATOM     92  CD  LYS A  11      56.304  29.353   5.982  1.00  0.00      LA0  C
ATOM     93  CE  LYS A  11      55.600  29.267   7.343  1.00  0.00      LA0  C
ATOM     94  NZ  LYS A  11      54.518  28.273   7.331  1.00  0.00      LA0  N
ATOM     95  HZ1 LYS A  11      54.184  28.096   8.304  1.00  0.00      LA0  H
ATOM     96  HZ2 LYS A  11      53.723  28.478   6.703  1.00  0.00      LA0  H
ATOM     97  HZ3 LYS A  11      54.896  27.323   7.121  1.00  0.00      LA0  H
ATOM     98  C   LYS A  11      58.208  24.844   7.074  1.00  0.00      LA0  C
ATOM     99  O   LYS A  11      59.290  24.713   7.624  1.00  0.00      LA0  O
ATOM    100  N   GLU A  12      57.085  24.193   7.404  1.00  0.00      LA0  N
ATOM    101  H   GLU A  12      56.236  24.392   6.920  1.00  0.00      LA0  H
ATOM    102  CA  GLU A  12      56.928  23.293   8.537  1.00  0.00      LA0  C
ATOM    103  CB  GLU A  12      55.419  23.100   8.731  1.00  0.00      LA0  C
ATOM    104  CG  GLU A  12      54.585  24.273   9.289  1.00  0.00      LA0  C
ATOM    105  CD  GLU A  12      54.677  25.584   8.509  1.00  0.00      LA0  C
ATOM    106  OE1 GLU A  12      54.612  25.613   7.275  1.00  0.00      LA0  O
ATOM    107  OE2 GLU A  12      54.805  26.621   9.153  1.00  0.00      LA0  O
ATOM    108  C   GLU A  12      57.683  21.967   8.424  1.00  0.00      LA0  C
ATOM    109  O   GLU A  12      57.861  21.265   9.413  1.00  0.00      LA0  O
ATOM    110  N   HIS A  13      58.168  21.722   7.182  1.00  0.00      LA0  N
ATOM    111  H   HIS A  13      57.696  22.222   6.457  1.00  0.00      LA0  H
ATOM    112  CA  HIS A  13      59.195  20.737   6.796  1.00  0.00      LA0  C
ATOM    113  CB  HIS A  13      60.212  20.362   7.893  1.00  0.00      LA0  C
ATOM    114  CG  HIS A  13      61.038  21.545   8.342  1.00  0.00      LA0  C
ATOM    115  ND1 HIS A  13      61.972  22.138   7.580  1.00  0.00      LA0  N
ATOM    116  HD1 HIS A  13      62.225  21.878   6.669  1.00  0.00      LA0  H
ATOM    117  CD2 HIS A  13      60.999  22.188   9.583  1.00  0.00      LA0  C
ATOM    118  NE2 HIS A  13      61.926  23.176   9.553  1.00  0.00      LA0  N
ATOM    119  CE1 HIS A  13      62.524  23.148   8.321  1.00  0.00      LA0  C
ATOM    120  C   HIS A  13      58.711  19.463   6.119  1.00  0.00      LA0  C
ATOM    121  O   HIS A  13      59.446  18.481   6.004  1.00  0.00      LA0  O
ATOM    122  N   GLU A  14      57.468  19.512   5.635  1.00  0.00      LA0  N
ATOM    123  H   GLU A  14      56.867  20.288   5.835  1.00  0.00      LA0  H
ATOM    124  CA  GLU A  14      57.014  18.414   4.785  1.00  0.00      LA0  C
ATOM    125  CB  GLU A  14      55.516  18.105   4.913  1.00  0.00      LA0  C
ATOM    126  CG  GLU A  14      54.858  18.227   6.286  1.00  0.00      LA0  C
ATOM    127  CD  GLU A  14      54.610  19.691   6.573  1.00  0.00      LA0  C
ATOM    128  OE1 GLU A  14      55.335  20.258   7.374  1.00  0.00      LA0  O
ATOM    129  OE2 GLU A  14      53.736  20.297   5.959  1.00  0.00      LA0  O
ATOM    130  C   GLU A  14      57.298  18.677   3.323  1.00  0.00      LA0  C
ATOM    131  O   GLU A  14      57.600  19.790   2.902  1.00  0.00      LA0  O
ATOM    132  N   TRP A  15      57.175  17.588   2.558  1.00  0.00      LA0  N
ATOM    133  H   TRP A  15      56.886  16.722   2.967  1.00  0.00      LA0  H
ATOM    134  CA  TRP A  15      57.229  17.751   1.113  1.00  0.00      LA0  C
ATOM    135  CB  TRP A  15      58.326  16.893   0.477  1.00  0.00      LA0  C
ATOM    136  CG  TRP A  15      58.199  15.436   0.856  1.00  0.00      LA0  C
ATOM    137  CD2 TRP A  15      57.424  14.389   0.231  1.00  0.00      LA0  C
ATOM    138  CE2 TRP A  15      57.660  13.187   0.977  1.00  0.00      LA0  C
ATOM    139  CE3 TRP A  15      56.559  14.359  -0.882  1.00  0.00      LA0  C
ATOM    140  CD1 TRP A  15      58.851  14.817   1.925  1.00  0.00      LA0  C
ATOM    141  NE1 TRP A  15      58.542  13.499   2.004  1.00  0.00      LA0  N
ATOM    142  HE1 TRP A  15      58.890  12.869   2.680  1.00  0.00      LA0  H
ATOM    143  CZ2 TRP A  15      57.027  11.983   0.601  1.00  0.00      LA0  C
ATOM    144  CZ3 TRP A  15      55.936  13.148  -1.248  1.00  0.00      LA0  C
ATOM    145  CH2 TRP A  15      56.164  11.967  -0.512  1.00  0.00      LA0  C
ATOM    146  C   TRP A  15      55.892  17.477   0.470  1.00  0.00      LA0  C
ATOM    147  O   TRP A  15      54.993  16.882   1.054  1.00  0.00      LA0  O
ATOM    148  N   LEU A  16      55.817  17.949  -0.772  1.00  0.00      LA0  N
ATOM    149  H   LEU A  16      56.612  18.403  -1.176  1.00  0.00      LA0  H
ATOM    150  CA  LEU A  16      54.535  17.992  -1.448  1.00  0.00      LA0  C
ATOM    151  CB  LEU A  16      54.060  19.444  -1.447  1.00  0.00      LA0  C
ATOM    152  CG  LEU A  16      52.594  19.622  -1.804  1.00  0.00      LA0  C
ATOM    153  CD1 LEU A  16      51.713  18.906  -0.788  1.00  0.00      LA0  C
ATOM    154  CD2 LEU A  16      52.224  21.096  -1.961  1.00  0.00      LA0  C
ATOM    155  C   LEU A  16      54.650  17.457  -2.856  1.00  0.00      LA0  C
ATOM    156  O   LEU A  16      55.145  18.129  -3.755  1.00  0.00      LA0  O
ATOM    157  N   ARG A  17      54.179  16.214  -3.014  1.00  0.00      LA0  N
ATOM    158  H   ARG A  17      53.779  15.697  -2.253  1.00  0.00      LA0  H
ATOM    159  CA  ARG A  17      54.232  15.671  -4.366  1.00  0.00      LA0  C
ATOM    160  CB  ARG A  17      54.879  14.284  -4.353  1.00  0.00      LA0  C
ATOM    161  CG  ARG A  17      55.340  13.779  -5.724  1.00  0.00      LA0  C
ATOM    162  CD  ARG A  17      56.375  12.653  -5.617  1.00  0.00      LA0  C
ATOM    163  NE  ARG A  17      55.851  11.501  -4.887  1.00  0.00      LA0  N
ATOM    164  HE  ARG A  17      54.942  11.142  -5.133  1.00  0.00      LA0  H
ATOM    165  CZ  ARG A  17      56.553  10.873  -3.921  1.00  0.00      LA0  C
ATOM    166  NH1 ARG A  17      57.764  11.298  -3.567  1.00  0.00      LA0  N
ATOM    167 HH11 ARG A  17      58.277  10.840  -2.831  1.00  0.00      LA0  H
ATOM    168 HH12 ARG A  17      58.184  12.082  -4.026  1.00  0.00      LA0  H
ATOM    169  NH2 ARG A  17      56.012   9.819  -3.321  1.00  0.00      LA0  N
ATOM    170 HH21 ARG A  17      56.478   9.319  -2.590  1.00  0.00      LA0  H
ATOM    171 HH22 ARG A  17      55.095   9.517  -3.622  1.00  0.00      LA0  H
ATOM    172  C   ARG A  17      52.878  15.632  -5.029  1.00  0.00      LA0  C
ATOM    173  O   ARG A  17      51.954  14.991  -4.546  1.00  0.00      LA0  O
ATOM    174  N   LYS A  18      52.810  16.330  -6.173  1.00  0.00      LA0  N
ATOM    175  H   LYS A  18      53.620  16.817  -6.496  1.00  0.00      LA0  H
ATOM    176  CA  LYS A  18      51.667  16.090  -7.053  1.00  0.00      LA0  C
ATOM    177  CB  LYS A  18      51.542  17.216  -8.085  1.00  0.00      LA0  C
ATOM    178  CG  LYS A  18      50.261  17.211  -8.934  1.00  0.00      LA0  C
ATOM    179  CD  LYS A  18      49.012  17.357  -8.068  1.00  0.00      LA0  C
ATOM    180  CE  LYS A  18      47.762  17.872  -8.789  1.00  0.00      LA0  C
ATOM    181  NZ  LYS A  18      46.764  18.195  -7.761  1.00  0.00      LA0  N
ATOM    182  HZ1 LYS A  18      45.930  18.705  -8.128  1.00  0.00      LA0  H
ATOM    183  HZ2 LYS A  18      46.444  17.333  -7.269  1.00  0.00      LA0  H
ATOM    184  HZ3 LYS A  18      47.182  18.861  -7.078  1.00  0.00      LA0  H
ATOM    185  C   LYS A  18      51.847  14.751  -7.736  1.00  0.00      LA0  C
ATOM    186  O   LYS A  18      52.626  14.608  -8.669  1.00  0.00      LA0  O
ATOM    187  N   GLU A  19      51.146  13.764  -7.183  1.00  0.00      LA0  N
ATOM    188  H   GLU A  19      50.448  13.950  -6.488  1.00  0.00      LA0  H
ATOM    189  CA  GLU A  19      51.396  12.445  -7.738  1.00  0.00      LA0  C
ATOM    190  CB  GLU A  19      51.392  11.415  -6.614  1.00  0.00      LA0  C
ATOM    191  CG  GLU A  19      52.641  10.529  -6.650  1.00  0.00      LA0  C
ATOM    192  CD  GLU A  19      52.669   9.667  -5.409  1.00  0.00      LA0  C
ATOM    193  OE1 GLU A  19      53.577   9.808  -4.598  1.00  0.00      LA0  O
ATOM    194  OE2 GLU A  19      51.739   8.902  -5.197  1.00  0.00      LA0  O
ATOM    195  C   GLU A  19      50.458  12.119  -8.883  1.00  0.00      LA0  C
ATOM    196  O   GLU A  19      49.574  12.899  -9.217  1.00  0.00      LA0  O
ATOM    197  N   ALA A  20      50.690  10.940  -9.486  1.00  0.00      LA0  N
ATOM    198  H   ALA A  20      51.403  10.341  -9.126  1.00  0.00      LA0  H
ATOM    199  CA  ALA A  20      49.941  10.583 -10.695  1.00  0.00      LA0  C
ATOM    200  CB  ALA A  20      50.457   9.262 -11.266  1.00  0.00      LA0  C
ATOM    201  C   ALA A  20      48.431  10.482 -10.528  1.00  0.00      LA0  C
ATOM    202  O   ALA A  20      47.659  10.661 -11.459  1.00  0.00      LA0  O
ATOM    203  N   ASP A  21      48.049  10.193  -9.279  1.00  0.00      LA0  N
ATOM    204  H   ASP A  21      48.699  10.135  -8.522  1.00  0.00      LA0  H
ATOM    205  CA  ASP A  21      46.629  10.132  -8.941  1.00  0.00      LA0  C
ATOM    206  CB  ASP A  21      46.441   9.244  -7.702  1.00  0.00      LA0  C
ATOM    207  CG  ASP A  21      47.125   9.781  -6.445  1.00  0.00      LA0  C
ATOM    208  OD1 ASP A  21      48.026  10.614  -6.504  1.00  0.00      LA0  O
ATOM    209  OD2 ASP A  21      46.763   9.363  -5.358  1.00  0.00      LA0  O
ATOM    210  C   ASP A  21      45.947  11.484  -8.761  1.00  0.00      LA0  C
ATOM    211  O   ASP A  21      44.752  11.590  -8.511  1.00  0.00      LA0  O
ATOM    212  N   GLY A  22      46.764  12.538  -8.887  1.00  0.00      LA0  N
ATOM    213  H   GLY A  22      47.745  12.405  -9.016  1.00  0.00      LA0  H
ATOM    214  CA  GLY A  22      46.208  13.873  -8.713  1.00  0.00      LA0  C
ATOM    215  C   GLY A  22      46.317  14.403  -7.296  1.00  0.00      LA0  C
ATOM    216  O   GLY A  22      46.224  15.610  -7.055  1.00  0.00      LA0  O
ATOM    217  N   THR A  23      46.510  13.455  -6.363  1.00  0.00      LA0  N
ATOM    218  H   THR A  23      46.739  12.511  -6.608  1.00  0.00      LA0  H
ATOM    219  CA  THR A  23      46.585  13.899  -4.980  1.00  0.00      LA0  C
ATOM    220  CB  THR A  23      46.255  12.760  -4.001  1.00  0.00      LA0  C
ATOM    221  OG1 THR A  23      47.250  11.732  -4.029  1.00  0.00      LA0  O
ATOM    222  HG1 THR A  23      47.036  11.194  -4.795  1.00  0.00      LA0  H
ATOM    223  CG2 THR A  23      44.861  12.181  -4.250  1.00  0.00      LA0  C
ATOM    224  C   THR A  23      47.932  14.510  -4.659  1.00  0.00      LA0  C
ATOM    225  O   THR A  23      48.834  14.593  -5.489  1.00  0.00      LA0  O
ATOM    226  N   TYR A  24      48.021  14.921  -3.397  1.00  0.00      LA0  N
ATOM    227  H   TYR A  24      47.242  14.895  -2.773  1.00  0.00      LA0  H
ATOM    228  CA  TYR A  24      49.345  15.184  -2.876  1.00  0.00      LA0  C
ATOM    229  CB  TYR A  24      49.376  16.523  -2.150  1.00  0.00      LA0  C
ATOM    230  CG  TYR A  24      49.106  17.594  -3.171  1.00  0.00      LA0  C
ATOM    231  CD1 TYR A  24      47.787  18.059  -3.332  1.00  0.00      LA0  C
ATOM    232  CE1 TYR A  24      47.507  18.927  -4.395  1.00  0.00      LA0  C
ATOM    233  CD2 TYR A  24      50.174  18.057  -3.965  1.00  0.00      LA0  C
ATOM    234  CE2 TYR A  24      49.895  18.935  -5.020  1.00  0.00      LA0  C
ATOM    235  CZ  TYR A  24      48.557  19.303  -5.252  1.00  0.00      LA0  C
ATOM    236  OH  TYR A  24      48.250  20.013  -6.393  1.00  0.00      LA0  O
ATOM    237  HH  TYR A  24      48.196  20.942  -6.179  1.00  0.00      LA0  H
ATOM    238  C   TYR A  24      49.749  14.064  -1.968  1.00  0.00      LA0  C
ATOM    239  O   TYR A  24      49.135  13.812  -0.938  1.00  0.00      LA0  O
ATOM    240  N   THR A  25      50.813  13.399  -2.397  1.00  0.00      LA0  N
ATOM    241  H   THR A  25      51.265  13.655  -3.253  1.00  0.00      LA0  H
ATOM    242  CA  THR A  25      51.437  12.537  -1.412  1.00  0.00      LA0  C
ATOM    243  CB  THR A  25      52.146  11.396  -2.132  1.00  0.00      LA0  C
ATOM    244  OG1 THR A  25      51.248  10.775  -3.063  1.00  0.00      LA0  O
ATOM    245  HG1 THR A  25      51.826  10.208  -3.585  1.00  0.00      LA0  H
ATOM    246  CG2 THR A  25      52.708  10.350  -1.170  1.00  0.00      LA0  C
ATOM    247  C   THR A  25      52.373  13.377  -0.566  1.00  0.00      LA0  C
ATOM    248  O   THR A  25      53.157  14.172  -1.076  1.00  0.00      LA0  O
ATOM    249  N   VAL A  26      52.200  13.209   0.746  1.00  0.00      LA0  N
ATOM    250  H   VAL A  26      51.539  12.540   1.088  1.00  0.00      LA0  H
ATOM    251  CA  VAL A  26      52.951  14.021   1.691  1.00  0.00      LA0  C
ATOM    252  CB  VAL A  26      51.996  14.945   2.465  1.00  0.00      LA0  C
ATOM    253  CG1 VAL A  26      52.718  15.791   3.516  1.00  0.00      LA0  C
ATOM    254  CG2 VAL A  26      51.182  15.827   1.517  1.00  0.00      LA0  C
ATOM    255  C   VAL A  26      53.701  13.113   2.640  1.00  0.00      LA0  C
ATOM    256  O   VAL A  26      53.192  12.094   3.096  1.00  0.00      LA0  O
ATOM    257  N   GLY A  27      54.932  13.540   2.915  1.00  0.00      LA0  N
ATOM    258  H   GLY A  27      55.280  14.378   2.488  1.00  0.00      LA0  H
ATOM    259  CA  GLY A  27      55.718  12.933   3.979  1.00  0.00      LA0  C
ATOM    260  C   GLY A  27      56.593  14.036   4.522  1.00  0.00      LA0  C
ATOM    261  O   GLY A  27      56.565  15.148   4.008  1.00  0.00      LA0  O
ATOM    262  N   ILE A  28      57.363  13.713   5.564  1.00  0.00      LA0  N
ATOM    263  H   ILE A  28      57.449  12.765   5.866  1.00  0.00      LA0  H
ATOM    264  CA  ILE A  28      58.287  14.764   5.983  1.00  0.00      LA0  C
ATOM    265  CB  ILE A  28      58.526  14.724   7.495  1.00  0.00      LA0  C
ATOM    266  CG2 ILE A  28      57.239  15.083   8.244  1.00  0.00      LA0  C
ATOM    267  CG1 ILE A  28      59.133  13.392   7.945  1.00  0.00      LA0  C
ATOM    268  CD1 ILE A  28      59.476  13.367   9.433  1.00  0.00      LA0  C
ATOM    269  C   ILE A  28      59.583  14.691   5.198  1.00  0.00      LA0  C
ATOM    270  O   ILE A  28      59.878  13.680   4.572  1.00  0.00      LA0  O
ATOM    271  N   THR A  29      60.317  15.808   5.218  1.00  0.00      LA0  N
ATOM    272  H   THR A  29      60.041  16.588   5.781  1.00  0.00      LA0  H
ATOM    273  CA  THR A  29      61.557  15.806   4.443  1.00  0.00      LA0  C
ATOM    274  CB  THR A  29      61.993  17.242   4.156  1.00  0.00      LA0  C
ATOM    275  OG1 THR A  29      62.134  17.990   5.374  1.00  0.00      LA0  O
ATOM    276  HG1 THR A  29      61.244  18.222   5.646  1.00  0.00      LA0  H
ATOM    277  CG2 THR A  29      61.012  17.934   3.218  1.00  0.00      LA0  C
ATOM    278  C   THR A  29      62.682  15.046   5.115  1.00  0.00      LA0  C
ATOM    279  O   THR A  29      62.574  14.648   6.270  1.00  0.00      LA0  O
ATOM    280  N   GLU A  30      63.787  14.928   4.358  1.00  0.00      LA0  N
ATOM    281  H   GLU A  30      63.764  15.219   3.402  1.00  0.00      LA0  H
ATOM    282  CA  GLU A  30      65.034  14.386   4.902  1.00  0.00      LA0  C
ATOM    283  CB  GLU A  30      66.149  14.545   3.864  1.00  0.00      LA0  C
ATOM    284  CG  GLU A  30      67.257  13.495   3.952  1.00  0.00      LA0  C
ATOM    285  CD  GLU A  30      66.716  12.153   3.499  1.00  0.00      LA0  C
ATOM    286  OE1 GLU A  30      66.698  11.229   4.302  1.00  0.00      LA0  O
ATOM    287  OE2 GLU A  30      66.302  12.035   2.347  1.00  0.00      LA0  O
ATOM    288  C   GLU A  30      65.418  15.069   6.202  1.00  0.00      LA0  C
ATOM    289  O   GLU A  30      65.440  14.488   7.279  1.00  0.00      LA0  O
ATOM    290  N   HIS A  31      65.607  16.392   6.053  1.00  0.00      LA0  N
ATOM    291  H   HIS A  31      65.647  16.789   5.140  1.00  0.00      LA0  H
ATOM    292  CA  HIS A  31      65.963  17.160   7.242  1.00  0.00      LA0  C
ATOM    293  CB  HIS A  31      66.295  18.609   6.881  1.00  0.00      LA0  C
ATOM    294  CG  HIS A  31      67.182  19.193   7.957  1.00  0.00      LA0  C
ATOM    295  ND1 HIS A  31      68.332  18.629   8.369  1.00  0.00      LA0  N
ATOM    296  HD1 HIS A  31      68.739  17.779   8.062  1.00  0.00      LA0  H
ATOM    297  CD2 HIS A  31      66.973  20.365   8.688  1.00  0.00      LA0  C
ATOM    298  NE2 HIS A  31      68.014  20.495   9.546  1.00  0.00      LA0  N
ATOM    299  CE1 HIS A  31      68.851  19.426   9.350  1.00  0.00      LA0  C
ATOM    300  C   HIS A  31      64.971  17.075   8.387  1.00  0.00      LA0  C
ATOM    301  O   HIS A  31      65.324  17.042   9.555  1.00  0.00      LA0  O
ATOM    302  N   ALA A  32      63.685  16.985   8.010  1.00  0.00      LA0  N
ATOM    303  H   ALA A  32      63.425  17.008   7.045  1.00  0.00      LA0  H
ATOM    304  CA  ALA A  32      62.712  16.764   9.079  1.00  0.00      LA0  C
ATOM    305  CB  ALA A  32      61.288  16.867   8.547  1.00  0.00      LA0  C
ATOM    306  C   ALA A  32      62.874  15.442   9.818  1.00  0.00      LA0  C
ATOM    307  O   ALA A  32      62.739  15.365  11.035  1.00  0.00      LA0  O
ATOM    308  N   GLN A  33      63.196  14.396   9.040  1.00  0.00      LA0  N
ATOM    309  H   GLN A  33      63.373  14.502   8.059  1.00  0.00      LA0  H
ATOM    310  CA  GLN A  33      63.423  13.127   9.725  1.00  0.00      LA0  C
ATOM    311  CB  GLN A  33      63.192  11.922   8.792  1.00  0.00      LA0  C
ATOM    312  CG  GLN A  33      64.172  11.666   7.639  1.00  0.00      LA0  C
ATOM    313  CD  GLN A  33      65.413  10.941   8.116  1.00  0.00      LA0  C
ATOM    314  OE1 GLN A  33      65.528  10.539   9.268  1.00  0.00      LA0  O
ATOM    315  NE2 GLN A  33      66.331  10.758   7.169  1.00  0.00      LA0  N
ATOM    316 HE21 GLN A  33      66.229  11.093   6.226  1.00  0.00      LA0  H
ATOM    317 HE22 GLN A  33      67.158  10.238   7.357  1.00  0.00      LA0  H
ATOM    318  C   GLN A  33      64.700  13.077  10.549  1.00  0.00      LA0  C
ATOM    319  O   GLN A  33      64.747  12.426  11.582  1.00  0.00      LA0  O
ATOM    320  N   GLU A  34      65.695  13.870  10.112  1.00  0.00      LA0  N
ATOM    321  H   GLU A  34      65.643  14.275   9.197  1.00  0.00      LA0  H
ATOM    322  CA  GLU A  34      66.859  14.116  10.973  1.00  0.00      LA0  C
ATOM    323  CB  GLU A  34      67.871  15.014  10.260  1.00  0.00      LA0  C
ATOM    324  CG  GLU A  34      68.422  14.497   8.929  1.00  0.00      LA0  C
ATOM    325  CD  GLU A  34      69.183  15.622   8.249  1.00  0.00      LA0  C
ATOM    326  OE1 GLU A  34      70.057  16.220   8.873  1.00  0.00      LA0  O
ATOM    327  OE2 GLU A  34      68.868  15.948   7.106  1.00  0.00      LA0  O
ATOM    328  C   GLU A  34      66.484  14.779  12.296  1.00  0.00      LA0  C
ATOM    329  O   GLU A  34      66.791  14.327  13.398  1.00  0.00      LA0  O
ATOM    330  N   LEU A  35      65.752  15.897  12.132  1.00  0.00      LA0  N
ATOM    331  H   LEU A  35      65.589  16.214  11.197  1.00  0.00      LA0  H
ATOM    332  CA  LEU A  35      65.290  16.670  13.286  1.00  0.00      LA0  C
ATOM    333  CB  LEU A  35      64.407  17.844  12.854  1.00  0.00      LA0  C
ATOM    334  CG  LEU A  35      65.144  18.911  12.040  1.00  0.00      LA0  C
ATOM    335  CD1 LEU A  35      64.177  19.945  11.462  1.00  0.00      LA0  C
ATOM    336  CD2 LEU A  35      66.286  19.559  12.826  1.00  0.00      LA0  C
ATOM    337  C   LEU A  35      64.563  15.826  14.312  1.00  0.00      LA0  C
ATOM    338  O   LEU A  35      64.844  15.869  15.508  1.00  0.00      LA0  O
ATOM    339  N   LEU A  36      63.652  14.999  13.782  1.00  0.00      LA0  N
ATOM    340  H   LEU A  36      63.465  15.035  12.798  1.00  0.00      LA0  H
ATOM    341  CA  LEU A  36      63.044  14.000  14.652  1.00  0.00      LA0  C
ATOM    342  CB  LEU A  36      61.861  13.335  13.949  1.00  0.00      LA0  C
ATOM    343  CG  LEU A  36      60.568  14.121  14.172  1.00  0.00      LA0  C
ATOM    344  CD1 LEU A  36      59.496  13.793  13.137  1.00  0.00      LA0  C
ATOM    345  CD2 LEU A  36      60.039  13.927  15.593  1.00  0.00      LA0  C
ATOM    346  C   LEU A  36      64.031  12.987  15.207  1.00  0.00      LA0  C
ATOM    347  O   LEU A  36      64.306  12.958  16.403  1.00  0.00      LA0  O
ATOM    348  N   GLY A  37      64.570  12.171  14.312  1.00  0.00      LA0  N
ATOM    349  H   GLY A  37      64.322  12.240  13.347  1.00  0.00      LA0  H
ATOM    350  CA  GLY A  37      65.322  11.006  14.759  1.00  0.00      LA0  C
ATOM    351  C   GLY A  37      64.446   9.789  14.574  1.00  0.00      LA0  C
ATOM    352  O   GLY A  37      63.312   9.910  14.123  1.00  0.00      LA0  O
ATOM    353  N   ASP A  38      65.012   8.639  14.944  1.00  0.00      LA0  N
ATOM    354  H   ASP A  38      65.960   8.599  15.268  1.00  0.00      LA0  H
ATOM    355  CA  ASP A  38      64.366   7.341  14.720  1.00  0.00      LA0  C
ATOM    356  CB  ASP A  38      65.210   6.210  15.325  1.00  0.00      LA0  C
ATOM    357  CG  ASP A  38      66.684   6.412  15.012  1.00  0.00      LA0  C
ATOM    358  OD1 ASP A  38      67.165   5.833  14.043  1.00  0.00      LA0  O
ATOM    359  OD2 ASP A  38      67.337   7.174  15.729  1.00  0.00      LA0  O
ATOM    360  C   ASP A  38      62.949   7.266  15.252  1.00  0.00      LA0  C
ATOM    361  O   ASP A  38      62.684   7.477  16.433  1.00  0.00      LA0  O
ATOM    362  N   MET A  39      62.034   7.009  14.313  1.00  0.00      LA0  N
ATOM    363  H   MET A  39      62.320   6.816  13.373  1.00  0.00      LA0  H
ATOM    364  CA  MET A  39      60.626   7.137  14.670  1.00  0.00      LA0  C
ATOM    365  CB  MET A  39      59.775   7.285  13.409  1.00  0.00      LA0  C
ATOM    366  CG  MET A  39      58.694   8.358  13.540  1.00  0.00      LA0  C
ATOM    367  SD  MET A  39      59.380  10.015  13.713  1.00  0.00      LA0  S
ATOM    368  CE  MET A  39      60.276  10.080  12.150  1.00  0.00      LA0  C
ATOM    369  C   MET A  39      60.091   6.028  15.550  1.00  0.00      LA0  C
ATOM    370  O   MET A  39      60.227   4.847  15.264  1.00  0.00      LA0  O
ATOM    371  N   VAL A  40      59.459   6.476  16.640  1.00  0.00      LA0  N
ATOM    372  H   VAL A  40      59.380   7.463  16.770  1.00  0.00      LA0  H
ATOM    373  CA  VAL A  40      58.723   5.527  17.470  1.00  0.00      LA0  C
ATOM    374  CB  VAL A  40      58.810   5.928  18.952  1.00  0.00      LA0  C
ATOM    375  CG1 VAL A  40      58.007   5.003  19.875  1.00  0.00      LA0  C
ATOM    376  CG2 VAL A  40      60.269   5.984  19.394  1.00  0.00      LA0  C
ATOM    377  C   VAL A  40      57.277   5.414  17.022  1.00  0.00      LA0  C
ATOM    378  O   VAL A  40      56.702   4.337  16.941  1.00  0.00      LA0  O
ATOM    379  N   PHE A  41      56.707   6.590  16.731  1.00  0.00      LA0  N
ATOM    380  H   PHE A  41      57.196   7.461  16.795  1.00  0.00      LA0  H
ATOM    381  CA  PHE A  41      55.292   6.559  16.392  1.00  0.00      LA0  C
ATOM    382  CB  PHE A  41      54.448   6.833  17.645  1.00  0.00      LA0  C
ATOM    383  CG  PHE A  41      52.970   6.663  17.369  1.00  0.00      LA0  C
ATOM    384  CD1 PHE A  41      52.473   5.416  16.924  1.00  0.00      LA0  C
ATOM    385  CD2 PHE A  41      52.109   7.764  17.564  1.00  0.00      LA0  C
ATOM    386  CE1 PHE A  41      51.097   5.274  16.659  1.00  0.00      LA0  C
ATOM    387  CE2 PHE A  41      50.733   7.621  17.305  1.00  0.00      LA0  C
ATOM    388  CZ  PHE A  41      50.242   6.379  16.850  1.00  0.00      LA0  C
ATOM    389  C   PHE A  41      54.965   7.524  15.279  1.00  0.00      LA0  C
ATOM    390  O   PHE A  41      55.359   8.685  15.294  1.00  0.00      LA0  O
ATOM    391  N   VAL A  42      54.222   6.983  14.309  1.00  0.00      LA0  N
ATOM    392  H   VAL A  42      53.945   6.022  14.337  1.00  0.00      LA0  H
ATOM    393  CA  VAL A  42      53.618   7.881  13.334  1.00  0.00      LA0  C
ATOM    394  CB  VAL A  42      53.993   7.480  11.901  1.00  0.00      LA0  C
ATOM    395  CG1 VAL A  42      53.459   8.490  10.882  1.00  0.00      LA0  C
ATOM    396  CG2 VAL A  42      55.501   7.293  11.742  1.00  0.00      LA0  C
ATOM    397  C   VAL A  42      52.118   7.836  13.520  1.00  0.00      LA0  C
ATOM    398  O   VAL A  42      51.501   6.786  13.398  1.00  0.00      LA0  O
ATOM    399  N   ASP A  43      51.573   9.008  13.844  1.00  0.00      LA0  N
ATOM    400  H   ASP A  43      52.120   9.845  13.883  1.00  0.00      LA0  H
ATOM    401  CA  ASP A  43      50.118   9.102  13.873  1.00  0.00      LA0  C
ATOM    402  CB  ASP A  43      49.750  10.173  14.909  1.00  0.00      LA0  C
ATOM    403  CG  ASP A  43      48.306  10.626  14.850  1.00  0.00      LA0  C
ATOM    404  OD1 ASP A  43      47.414   9.781  14.847  1.00  0.00      LA0  O
ATOM    405  OD2 ASP A  43      48.090  11.832  14.791  1.00  0.00      LA0  O
ATOM    406  C   ASP A  43      49.608   9.345  12.460  1.00  0.00      LA0  C
ATOM    407  O   ASP A  43      50.339   9.799  11.583  1.00  0.00      LA0  O
ATOM    408  N   LEU A  44      48.350   8.945  12.255  1.00  0.00      LA0  N
ATOM    409  H   LEU A  44      47.775   8.792  13.064  1.00  0.00      LA0  H
ATOM    410  CA  LEU A  44      47.827   8.885  10.896  1.00  0.00      LA0  C
ATOM    411  CB  LEU A  44      47.791   7.432  10.403  1.00  0.00      LA0  C
ATOM    412  CG  LEU A  44      49.167   6.792  10.173  1.00  0.00      LA0  C
ATOM    413  CD1 LEU A  44      49.067   5.277   9.994  1.00  0.00      LA0  C
ATOM    414  CD2 LEU A  44      49.926   7.447   9.018  1.00  0.00      LA0  C
ATOM    415  C   LEU A  44      46.449   9.510  10.808  1.00  0.00      LA0  C
ATOM    416  O   LEU A  44      45.489   9.033  11.401  1.00  0.00      LA0  O
ATOM    417  N   PRO A  45      46.365  10.607  10.019  1.00  0.00      LA0  N
ATOM    418  CD  PRO A  45      47.442  11.214   9.244  1.00  0.00      LA0  C
ATOM    419  CA  PRO A  45      45.087  11.320   9.891  1.00  0.00      LA0  C
ATOM    420  CB  PRO A  45      45.458  12.523   9.015  1.00  0.00      LA0  C
ATOM    421  CG  PRO A  45      46.720  12.118   8.254  1.00  0.00      LA0  C
ATOM    422  C   PRO A  45      43.954  10.465   9.334  1.00  0.00      LA0  C
ATOM    423  O   PRO A  45      43.842  10.208   8.141  1.00  0.00      LA0  O
ATOM    424  N   GLU A  46      43.107  10.039  10.281  1.00  0.00      LA0  N
ATOM    425  H   GLU A  46      43.385  10.198  11.229  1.00  0.00      LA0  H
ATOM    426  CA  GLU A  46      41.986   9.151   9.969  1.00  0.00      LA0  C
ATOM    427  CB  GLU A  46      41.255   8.878  11.292  1.00  0.00      LA0  C
ATOM    428  CG  GLU A  46      40.315   7.668  11.340  1.00  0.00      LA0  C
ATOM    429  CD  GLU A  46      38.961   8.060  10.795  1.00  0.00      LA0  C
ATOM    430  OE1 GLU A  46      38.745   7.952   9.597  1.00  0.00      LA0  O
ATOM    431  OE2 GLU A  46      38.126   8.537  11.553  1.00  0.00      LA0  O
ATOM    432  C   GLU A  46      41.089   9.617   8.819  1.00  0.00      LA0  C
ATOM    433  O   GLU A  46      40.546  10.721   8.814  1.00  0.00      LA0  O
ATOM    434  N   VAL A  47      41.017   8.714   7.827  1.00  0.00      LA0  N
ATOM    435  H   VAL A  47      41.320   7.799   8.080  1.00  0.00      LA0  H
ATOM    436  CA  VAL A  47      40.461   8.974   6.491  1.00  0.00      LA0  C
ATOM    437  CB  VAL A  47      40.432   7.637   5.718  1.00  0.00      LA0  C
ATOM    438  CG1 VAL A  47      39.824   7.709   4.313  1.00  0.00      LA0  C
ATOM    439  CG2 VAL A  47      41.847   7.052   5.648  1.00  0.00      LA0  C
ATOM    440  C   VAL A  47      39.119   9.709   6.463  1.00  0.00      LA0  C
ATOM    441  O   VAL A  47      38.264   9.576   7.325  1.00  0.00      LA0  O
ATOM    442  N   GLY A  48      38.974  10.552   5.432  1.00  0.00      LA0  N
ATOM    443  H   GLY A  48      39.701  10.641   4.753  1.00  0.00      LA0  H
ATOM    444  CA  GLY A  48      37.797  11.413   5.432  1.00  0.00      LA0  C
ATOM    445  C   GLY A  48      37.930  12.448   6.526  1.00  0.00      LA0  C
ATOM    446  O   GLY A  48      37.408  12.308   7.627  1.00  0.00      LA0  O
ATOM    447  N   ALA A  49      38.714  13.465   6.164  1.00  0.00      LA0  N
ATOM    448  H   ALA A  49      39.068  13.520   5.230  1.00  0.00      LA0  H
ATOM    449  CA  ALA A  49      39.065  14.517   7.107  1.00  0.00      LA0  C
ATOM    450  CB  ALA A  49      40.281  14.118   7.946  1.00  0.00      LA0  C
ATOM    451  C   ALA A  49      39.445  15.731   6.305  1.00  0.00      LA0  C
ATOM    452  O   ALA A  49      39.793  15.609   5.137  1.00  0.00      LA0  O
ATOM    453  N   THR A  50      39.374  16.884   6.965  1.00  0.00      LA0  N
ATOM    454  H   THR A  50      39.056  16.938   7.910  1.00  0.00      LA0  H
ATOM    455  CA  THR A  50      39.677  18.100   6.224  1.00  0.00      LA0  C
ATOM    456  CB  THR A  50      38.385  18.900   6.073  1.00  0.00      LA0  C
ATOM    457  OG1 THR A  50      37.273  18.024   5.832  1.00  0.00      LA0  O
ATOM    458  HG1 THR A  50      37.422  17.610   4.979  1.00  0.00      LA0  H
ATOM    459  CG2 THR A  50      38.485  19.976   4.996  1.00  0.00      LA0  C
ATOM    460  C   THR A  50      40.732  18.917   6.941  1.00  0.00      LA0  C
ATOM    461  O   THR A  50      40.473  19.452   8.011  1.00  0.00      LA0  O
ATOM    462  N   VAL A  51      41.926  18.971   6.338  1.00  0.00      LA0  N
ATOM    463  H   VAL A  51      42.063  18.566   5.431  1.00  0.00      LA0  H
ATOM    464  CA  VAL A  51      42.955  19.785   6.991  1.00  0.00      LA0  C
ATOM    465  CB  VAL A  51      44.180  18.946   7.385  1.00  0.00      LA0  C
ATOM    466  CG1 VAL A  51      43.813  17.897   8.437  1.00  0.00      LA0  C
ATOM    467  CG2 VAL A  51      44.871  18.329   6.169  1.00  0.00      LA0  C
ATOM    468  C   VAL A  51      43.355  20.974   6.139  1.00  0.00      LA0  C
ATOM    469  O   VAL A  51      42.973  21.066   4.974  1.00  0.00      LA0  O
ATOM    470  N   SER A  52      44.123  21.871   6.766  1.00  0.00      LA0  N
ATOM    471  H   SER A  52      44.441  21.746   7.707  1.00  0.00      LA0  H
ATOM    472  CA  SER A  52      44.522  23.062   6.023  1.00  0.00      LA0  C
ATOM    473  CB  SER A  52      44.236  24.313   6.864  1.00  0.00      LA0  C
ATOM    474  OG  SER A  52      43.258  24.027   7.877  1.00  0.00      LA0  O
ATOM    475  HG  SER A  52      43.747  23.691   8.633  1.00  0.00      LA0  H
ATOM    476  C   SER A  52      45.982  23.019   5.590  1.00  0.00      LA0  C
ATOM    477  O   SER A  52      46.748  22.159   6.007  1.00  0.00      LA0  O
ATOM    478  N   ALA A  53      46.350  24.003   4.758  1.00  0.00      LA0  N
ATOM    479  H   ALA A  53      45.657  24.599   4.350  1.00  0.00      LA0  H
ATOM    480  CA  ALA A  53      47.775  24.162   4.478  1.00  0.00      LA0  C
ATOM    481  CB  ALA A  53      47.991  25.045   3.257  1.00  0.00      LA0  C
ATOM    482  C   ALA A  53      48.545  24.783   5.625  1.00  0.00      LA0  C
ATOM    483  O   ALA A  53      48.072  25.682   6.309  1.00  0.00      LA0  O
ATOM    484  N   GLY A  54      49.769  24.261   5.791  1.00  0.00      LA0  N
ATOM    485  H   GLY A  54      50.000  23.453   5.251  1.00  0.00      LA0  H
ATOM    486  CA  GLY A  54      50.602  24.669   6.921  1.00  0.00      LA0  C
ATOM    487  C   GLY A  54      50.049  24.222   8.264  1.00  0.00      LA0  C
ATOM    488  O   GLY A  54      50.336  24.798   9.309  1.00  0.00      LA0  O
ATOM    489  N   ASP A  55      49.207  23.186   8.173  1.00  0.00      LA0  N
ATOM    490  H   ASP A  55      49.075  22.660   7.331  1.00  0.00      LA0  H
ATOM    491  CA  ASP A  55      48.381  22.892   9.334  1.00  0.00      LA0  C
ATOM    492  CB  ASP A  55      46.926  23.196   8.980  1.00  0.00      LA0  C
ATOM    493  CG  ASP A  55      46.033  23.184  10.195  1.00  0.00      LA0  C
ATOM    494  OD1 ASP A  55      46.521  23.476  11.277  1.00  0.00      LA0  O
ATOM    495  OD2 ASP A  55      44.854  22.856  10.077  1.00  0.00      LA0  O
ATOM    496  C   ASP A  55      48.570  21.467   9.790  1.00  0.00      LA0  C
ATOM    497  O   ASP A  55      49.020  20.618   9.030  1.00  0.00      LA0  O
ATOM    498  N   ASP A  56      48.270  21.234  11.068  1.00  0.00      LA0  N
ATOM    499  H   ASP A  56      47.776  21.914  11.615  1.00  0.00      LA0  H
ATOM    500  CA  ASP A  56      48.513  19.890  11.560  1.00  0.00      LA0  C
ATOM    501  CB  ASP A  56      48.756  19.878  13.073  1.00  0.00      LA0  C
ATOM    502  CG  ASP A  56      47.553  20.330  13.879  1.00  0.00      LA0  C
ATOM    503  OD1 ASP A  56      47.223  21.508  13.857  1.00  0.00      LA0  O
ATOM    504  OD2 ASP A  56      46.977  19.506  14.579  1.00  0.00      LA0  O
ATOM    505  C   ASP A  56      47.499  18.861  11.124  1.00  0.00      LA0  C
ATOM    506  O   ASP A  56      46.296  19.075  11.039  1.00  0.00      LA0  O
ATOM    507  N   CYS A  57      48.087  17.704  10.826  1.00  0.00      LA0  N
ATOM    508  H   CYS A  57      49.085  17.657  10.813  1.00  0.00      LA0  H
ATOM    509  CA  CYS A  57      47.250  16.574  10.457  1.00  0.00      LA0  C
ATOM    510  CB  CYS A  57      47.472  16.225   8.988  1.00  0.00      LA0  C
ATOM    511  SG  CYS A  57      49.201  15.828   8.637  1.00  0.00      LA0  S
ATOM    512  C   CYS A  57      47.465  15.361  11.337  1.00  0.00      LA0  C
ATOM    513  O   CYS A  57      46.609  14.492  11.432  1.00  0.00      LA0  O
ATOM    514  N   ALA A  58      48.654  15.337  11.967  1.00  0.00      LA0  N
ATOM    515  H   ALA A  58      49.331  16.066  11.855  1.00  0.00      LA0  H
ATOM    516  CA  ALA A  58      49.005  14.175  12.779  1.00  0.00      LA0  C
ATOM    517  CB  ALA A  58      49.521  13.047  11.882  1.00  0.00      LA0  C
ATOM    518  C   ALA A  58      50.071  14.543  13.795  1.00  0.00      LA0  C
ATOM    519  O   ALA A  58      50.454  15.705  13.899  1.00  0.00      LA0  O
ATOM    520  N   VAL A  59      50.549  13.520  14.516  1.00  0.00      LA0  N
ATOM    521  H   VAL A  59      50.062  12.644  14.452  1.00  0.00      LA0  H
ATOM    522  CA  VAL A  59      51.698  13.666  15.417  1.00  0.00      LA0  C
ATOM    523  CB  VAL A  59      51.243  13.428  16.877  1.00  0.00      LA0  C
ATOM    524  CG1 VAL A  59      52.312  13.778  17.919  1.00  0.00      LA0  C
ATOM    525  CG2 VAL A  59      49.947  14.179  17.194  1.00  0.00      LA0  C
ATOM    526  C   VAL A  59      52.797  12.680  15.005  1.00  0.00      LA0  C
ATOM    527  O   VAL A  59      52.528  11.680  14.354  1.00  0.00      LA0  O
ATOM    528  N   ALA A  60      54.044  12.985  15.391  1.00  0.00      LA0  N
ATOM    529  H   ALA A  60      54.229  13.837  15.880  1.00  0.00      LA0  H
ATOM    530  CA  ALA A  60      55.121  12.017  15.193  1.00  0.00      LA0  C
ATOM    531  CB  ALA A  60      55.896  12.288  13.903  1.00  0.00      LA0  C
ATOM    532  C   ALA A  60      56.107  12.062  16.338  1.00  0.00      LA0  C
ATOM    533  O   ALA A  60      56.656  13.107  16.674  1.00  0.00      LA0  O
ATOM    534  N   GLU A  61      56.301  10.884  16.930  1.00  0.00      LA0  N
ATOM    535  H   GLU A  61      55.865  10.060  16.565  1.00  0.00      LA0  H
ATOM    536  CA  GLU A  61      57.226  10.808  18.056  1.00  0.00      LA0  C
ATOM    537  CB  GLU A  61      56.547  10.170  19.262  1.00  0.00      LA0  C
ATOM    538  CG  GLU A  61      55.257  10.877  19.679  1.00  0.00      LA0  C
ATOM    539  CD  GLU A  61      54.620  10.105  20.814  1.00  0.00      LA0  C
ATOM    540  OE1 GLU A  61      54.127   9.004  20.572  1.00  0.00      LA0  O
ATOM    541  OE2 GLU A  61      54.622  10.607  21.936  1.00  0.00      LA0  O
ATOM    542  C   GLU A  61      58.444   9.996  17.686  1.00  0.00      LA0  C
ATOM    543  O   GLU A  61      58.368   9.063  16.892  1.00  0.00      LA0  O
ATOM    544  N   SER A  62      59.573  10.369  18.287  1.00  0.00      LA0  N
ATOM    545  H   SER A  62      59.626  11.139  18.927  1.00  0.00      LA0  H
ATOM    546  CA  SER A  62      60.774   9.605  17.992  1.00  0.00      LA0  C
ATOM    547  CB  SER A  62      61.612  10.351  16.947  1.00  0.00      LA0  C
ATOM    548  OG  SER A  62      62.295  11.461  17.543  1.00  0.00      LA0  O
ATOM    549  HG  SER A  62      62.700  11.943  16.832  1.00  0.00      LA0  H
ATOM    550  C   SER A  62      61.557   9.321  19.259  1.00  0.00      LA0  C
ATOM    551  O   SER A  62      61.193   9.762  20.342  1.00  0.00      LA0  O
ATOM    552  N   VAL A  63      62.686   8.616  19.087  1.00  0.00      LA0  N
ATOM    553  H   VAL A  63      62.901   8.207  18.197  1.00  0.00      LA0  H
ATOM    554  CA  VAL A  63      63.604   8.524  20.225  1.00  0.00      LA0  C
ATOM    555  CB  VAL A  63      64.642   7.410  20.010  1.00  0.00      LA0  C
ATOM    556  CG1 VAL A  63      63.973   6.040  19.898  1.00  0.00      LA0  C
ATOM    557  CG2 VAL A  63      65.562   7.695  18.819  1.00  0.00      LA0  C
ATOM    558  C   VAL A  63      64.315   9.830  20.575  1.00  0.00      LA0  C
ATOM    559  O   VAL A  63      64.998   9.948  21.583  1.00  0.00      LA0  O
ATOM    560  N   LYS A  64      64.165  10.805  19.664  1.00  0.00      LA0  N
ATOM    561  H   LYS A  64      63.537  10.705  18.893  1.00  0.00      LA0  H
ATOM    562  CA  LYS A  64      65.056  11.950  19.757  1.00  0.00      LA0  C
ATOM    563  CB  LYS A  64      66.166  11.767  18.717  1.00  0.00      LA0  C
ATOM    564  CG  LYS A  64      67.475  12.528  18.953  1.00  0.00      LA0  C
ATOM    565  CD  LYS A  64      68.128  12.937  17.628  1.00  0.00      LA0  C
ATOM    566  CE  LYS A  64      67.741  14.338  17.122  1.00  0.00      LA0  C
ATOM    567  NZ  LYS A  64      66.288  14.550  17.136  1.00  0.00      LA0  N
ATOM    568  HZ1 LYS A  64      66.027  15.379  16.565  1.00  0.00      LA0  H
ATOM    569  HZ2 LYS A  64      65.782  13.737  16.733  1.00  0.00      LA0  H
ATOM    570  HZ3 LYS A  64      65.934  14.698  18.103  1.00  0.00      LA0  H
ATOM    571  C   LYS A  64      64.364  13.300  19.595  1.00  0.00      LA0  C
ATOM    572  O   LYS A  64      65.031  14.325  19.462  1.00  0.00      LA0  O
ATOM    573  N   ALA A  65      63.019  13.260  19.575  1.00  0.00      LA0  N
ATOM    574  H   ALA A  65      62.527  12.385  19.584  1.00  0.00      LA0  H
ATOM    575  CA  ALA A  65      62.184  14.462  19.482  1.00  0.00      LA0  C
ATOM    576  CB  ALA A  65      62.488  15.303  18.231  1.00  0.00      LA0  C
ATOM    577  C   ALA A  65      60.727  14.055  19.393  1.00  0.00      LA0  C
ATOM    578  O   ALA A  65      60.405  12.880  19.295  1.00  0.00      LA0  O
ATOM    579  N   ALA A  66      59.868  15.078  19.393  1.00  0.00      LA0  N
ATOM    580  H   ALA A  66      60.155  16.029  19.518  1.00  0.00      LA0  H
ATOM    581  CA  ALA A  66      58.481  14.849  19.010  1.00  0.00      LA0  C
ATOM    582  CB  ALA A  66      57.578  14.715  20.238  1.00  0.00      LA0  C
ATOM    583  C   ALA A  66      58.063  16.056  18.205  1.00  0.00      LA0  C
ATOM    584  O   ALA A  66      58.667  17.114  18.344  1.00  0.00      LA0  O
ATOM    585  N   SER A  67      57.053  15.859  17.358  1.00  0.00      LA0  N
ATOM    586  H   SER A  67      56.619  14.959  17.262  1.00  0.00      LA0  H
ATOM    587  CA  SER A  67      56.613  16.955  16.503  1.00  0.00      LA0  C
ATOM    588  CB  SER A  67      57.532  17.076  15.275  1.00  0.00      LA0  C
ATOM    589  OG  SER A  67      57.171  18.205  14.466  1.00  0.00      LA0  O
ATOM    590  HG  SER A  67      56.670  17.866  13.723  1.00  0.00      LA0  H
ATOM    591  C   SER A  67      55.189  16.697  16.075  1.00  0.00      LA0  C
ATOM    592  O   SER A  67      54.669  15.600  16.235  1.00  0.00      LA0  O
ATOM    593  N   ASP A  68      54.599  17.739  15.484  1.00  0.00      LA0  N
ATOM    594  H   ASP A  68      55.114  18.586  15.364  1.00  0.00      LA0  H
ATOM    595  CA  ASP A  68      53.424  17.438  14.676  1.00  0.00      LA0  C
ATOM    596  CB  ASP A  68      52.547  18.674  14.465  1.00  0.00      LA0  C
ATOM    597  CG  ASP A  68      51.767  19.089  15.697  1.00  0.00      LA0  C
ATOM    598  OD1 ASP A  68      51.538  18.278  16.585  1.00  0.00      LA0  O
ATOM    599  OD2 ASP A  68      51.283  20.216  15.741  1.00  0.00      LA0  O
ATOM    600  C   ASP A  68      53.883  16.960  13.317  1.00  0.00      LA0  C
ATOM    601  O   ASP A  68      55.025  17.174  12.920  1.00  0.00      LA0  O
ATOM    602  N   ILE A  69      52.937  16.330  12.621  1.00  0.00      LA0  N
ATOM    603  H   ILE A  69      52.045  16.187  13.048  1.00  0.00      LA0  H
ATOM    604  CA  ILE A  69      53.076  16.228  11.175  1.00  0.00      LA0  C
ATOM    605  CB  ILE A  69      52.716  14.819  10.687  1.00  0.00      LA0  C
ATOM    606  CG2 ILE A  69      52.784  14.697   9.160  1.00  0.00      LA0  C
ATOM    607  CG1 ILE A  69      53.597  13.780  11.380  1.00  0.00      LA0  C
ATOM    608  CD1 ILE A  69      53.158  12.341  11.107  1.00  0.00      LA0  C
ATOM    609  C   ILE A  69      52.127  17.252  10.599  1.00  0.00      LA0  C
ATOM    610  O   ILE A  69      50.950  17.283  10.950  1.00  0.00      LA0  O
ATOM    611  N   TYR A  70      52.702  18.109   9.757  1.00  0.00      LA0  N
ATOM    612  H   TYR A  70      53.641  18.007   9.429  1.00  0.00      LA0  H
ATOM    613  CA  TYR A  70      51.838  19.104   9.143  1.00  0.00      LA0  C
ATOM    614  CB  TYR A  70      52.527  20.475   9.176  1.00  0.00      LA0  C
ATOM    615  CG  TYR A  70      52.676  20.963  10.601  1.00  0.00      LA0  C
ATOM    616  CD1 TYR A  70      51.534  21.470  11.239  1.00  0.00      LA0  C
ATOM    617  CE1 TYR A  70      51.624  21.906  12.565  1.00  0.00      LA0  C
ATOM    618  CD2 TYR A  70      53.926  20.906  11.258  1.00  0.00      LA0  C
ATOM    619  CE2 TYR A  70      54.023  21.369  12.586  1.00  0.00      LA0  C
ATOM    620  CZ  TYR A  70      52.863  21.859  13.226  1.00  0.00      LA0  C
ATOM    621  OH  TYR A  70      52.915  22.312  14.538  1.00  0.00      LA0  O
ATOM    622  HH  TYR A  70      52.463  21.631  15.057  1.00  0.00      LA0  H
ATOM    623  C   TYR A  70      51.415  18.666   7.752  1.00  0.00      LA0  C
ATOM    624  O   TYR A  70      51.761  17.583   7.289  1.00  0.00      LA0  O
ATOM    625  N   ALA A  71      50.625  19.539   7.126  1.00  0.00      LA0  N
ATOM    626  H   ALA A  71      50.307  20.354   7.609  1.00  0.00      LA0  H
ATOM    627  CA  ALA A  71      50.168  19.271   5.773  1.00  0.00      LA0  C
ATOM    628  CB  ALA A  71      48.703  18.828   5.779  1.00  0.00      LA0  C
ATOM    629  C   ALA A  71      50.281  20.534   4.953  1.00  0.00      LA0  C
ATOM    630  O   ALA A  71      49.740  21.577   5.296  1.00  0.00      LA0  O
ATOM    631  N   PRO A  72      51.016  20.428   3.829  1.00  0.00      LA0  N
ATOM    632  CD  PRO A  72      51.773  19.273   3.377  1.00  0.00      LA0  C
ATOM    633  CA  PRO A  72      51.211  21.601   2.977  1.00  0.00      LA0  C
ATOM    634  CB  PRO A  72      52.402  21.188   2.103  1.00  0.00      LA0  C
ATOM    635  CG  PRO A  72      52.976  19.899   2.688  1.00  0.00      LA0  C
ATOM    636  C   PRO A  72      50.010  22.022   2.131  1.00  0.00      LA0  C
ATOM    637  O   PRO A  72      50.116  22.941   1.333  1.00  0.00      LA0  O
ATOM    638  N   VAL A  73      48.884  21.306   2.285  1.00  0.00      LA0  N
ATOM    639  H   VAL A  73      48.756  20.657   3.033  1.00  0.00      LA0  H
ATOM    640  CA  VAL A  73      47.764  21.532   1.368  1.00  0.00      LA0  C
ATOM    641  CB  VAL A  73      47.758  20.508   0.223  1.00  0.00      LA0  C
ATOM    642  CG1 VAL A  73      48.610  20.927  -0.968  1.00  0.00      LA0  C
ATOM    643  CG2 VAL A  73      48.153  19.123   0.721  1.00  0.00      LA0  C
ATOM    644  C   VAL A  73      46.442  21.448   2.097  1.00  0.00      LA0  C
ATOM    645  O   VAL A  73      46.296  20.694   3.050  1.00  0.00      LA0  O
ATOM    646  N   SER A  74      45.485  22.231   1.595  1.00  0.00      LA0  N
ATOM    647  H   SER A  74      45.670  22.842   0.821  1.00  0.00      LA0  H
ATOM    648  CA  SER A  74      44.154  22.129   2.185  1.00  0.00      LA0  C
ATOM    649  CB  SER A  74      43.515  23.518   2.231  1.00  0.00      LA0  C
ATOM    650  OG  SER A  74      44.476  24.468   2.721  1.00  0.00      LA0  O
ATOM    651  HG  SER A  74      45.078  24.609   1.987  1.00  0.00      LA0  H
ATOM    652  C   SER A  74      43.264  21.126   1.468  1.00  0.00      LA0  C
ATOM    653  O   SER A  74      43.018  21.226   0.269  1.00  0.00      LA0  O
ATOM    654  N   GLY A  75      42.797  20.130   2.232  1.00  0.00      LA0  N
ATOM    655  H   GLY A  75      42.963  20.103   3.221  1.00  0.00      LA0  H
ATOM    656  CA  GLY A  75      41.956  19.162   1.538  1.00  0.00      LA0  C
ATOM    657  C   GLY A  75      41.559  17.932   2.322  1.00  0.00      LA0  C
ATOM    658  O   GLY A  75      41.727  17.833   3.534  1.00  0.00      LA0  O
ATOM    659  N   GLU A  76      41.005  17.010   1.524  1.00  0.00      LA0  N
ATOM    660  H   GLU A  76      41.029  17.165   0.535  1.00  0.00      LA0  H
ATOM    661  CA  GLU A  76      40.450  15.748   2.005  1.00  0.00      LA0  C
ATOM    662  CB  GLU A  76      39.420  15.291   0.965  1.00  0.00      LA0  C
ATOM    663  CG  GLU A  76      38.466  14.138   1.305  1.00  0.00      LA0  C
ATOM    664  CD  GLU A  76      37.581  13.860   0.092  1.00  0.00      LA0  C
ATOM    665  OE1 GLU A  76      36.944  14.777  -0.425  1.00  0.00      LA0  O
ATOM    666  OE2 GLU A  76      37.554  12.732  -0.396  1.00  0.00      LA0  O
ATOM    667  C   GLU A  76      41.537  14.705   2.188  1.00  0.00      LA0  C
ATOM    668  O   GLU A  76      42.223  14.323   1.247  1.00  0.00      LA0  O
ATOM    669  N   ILE A  77      41.686  14.245   3.435  1.00  0.00      LA0  N
ATOM    670  H   ILE A  77      41.094  14.612   4.153  1.00  0.00      LA0  H
ATOM    671  CA  ILE A  77      42.602  13.118   3.620  1.00  0.00      LA0  C
ATOM    672  CB  ILE A  77      42.981  12.932   5.098  1.00  0.00      LA0  C
ATOM    673  CG2 ILE A  77      43.972  11.773   5.275  1.00  0.00      LA0  C
ATOM    674  CG1 ILE A  77      43.506  14.228   5.722  1.00  0.00      LA0  C
ATOM    675  CD1 ILE A  77      44.894  14.623   5.218  1.00  0.00      LA0  C
ATOM    676  C   ILE A  77      41.990  11.840   3.076  1.00  0.00      LA0  C
ATOM    677  O   ILE A  77      41.002  11.342   3.599  1.00  0.00      LA0  O
ATOM    678  N   VAL A  78      42.603  11.346   1.996  1.00  0.00      LA0  N
ATOM    679  H   VAL A  78      43.449  11.763   1.660  1.00  0.00      LA0  H
ATOM    680  CA  VAL A  78      42.011  10.146   1.410  1.00  0.00      LA0  C
ATOM    681  CB  VAL A  78      41.842  10.277  -0.108  1.00  0.00      LA0  C
ATOM    682  CG1 VAL A  78      40.717  11.261  -0.412  1.00  0.00      LA0  C
ATOM    683  CG2 VAL A  78      43.143  10.629  -0.837  1.00  0.00      LA0  C
ATOM    684  C   VAL A  78      42.699   8.846   1.772  1.00  0.00      LA0  C
ATOM    685  O   VAL A  78      42.088   7.787   1.803  1.00  0.00      LA0  O
ATOM    686  N   ALA A  79      44.002   8.961   2.052  1.00  0.00      LA0  N
ATOM    687  H   ALA A  79      44.490   9.836   2.031  1.00  0.00      LA0  H
ATOM    688  CA  ALA A  79      44.696   7.729   2.405  1.00  0.00      LA0  C
ATOM    689  CB  ALA A  79      45.338   7.085   1.172  1.00  0.00      LA0  C
ATOM    690  C   ALA A  79      45.773   8.016   3.413  1.00  0.00      LA0  C
ATOM    691  O   ALA A  79      46.248   9.139   3.526  1.00  0.00      LA0  O
ATOM    692  N   VAL A  80      46.142   6.957   4.132  1.00  0.00      LA0  N
ATOM    693  H   VAL A  80      45.757   6.048   3.968  1.00  0.00      LA0  H
ATOM    694  CA  VAL A  80      47.311   7.069   4.995  1.00  0.00      LA0  C
ATOM    695  CB  VAL A  80      46.918   7.007   6.479  1.00  0.00      LA0  C
ATOM    696  CG1 VAL A  80      46.167   8.272   6.889  1.00  0.00      LA0  C
ATOM    697  CG2 VAL A  80      46.136   5.736   6.833  1.00  0.00      LA0  C
ATOM    698  C   VAL A  80      48.243   5.939   4.634  1.00  0.00      LA0  C
ATOM    699  O   VAL A  80      47.849   5.027   3.921  1.00  0.00      LA0  O
ATOM    700  N   ASN A  81      49.469   6.027   5.147  1.00  0.00      LA0  N
ATOM    701  H   ASN A  81      49.748   6.821   5.690  1.00  0.00      LA0  H
ATOM    702  CA  ASN A  81      50.328   4.854   5.025  1.00  0.00      LA0  C
ATOM    703  CB  ASN A  81      51.776   5.306   4.853  1.00  0.00      LA0  C
ATOM    704  CG  ASN A  81      52.729   4.147   4.621  1.00  0.00      LA0  C
ATOM    705  OD1 ASN A  81      52.396   2.976   4.732  1.00  0.00      LA0  O
ATOM    706  ND2 ASN A  81      53.954   4.546   4.277  1.00  0.00      LA0  N
ATOM    707 HD21 ASN A  81      54.155   5.526   4.244  1.00  0.00      LA0  H
ATOM    708 HD22 ASN A  81      54.702   3.924   4.045  1.00  0.00      LA0  H
ATOM    709  C   ASN A  81      50.153   3.973   6.241  1.00  0.00      LA0  C
ATOM    710  O   ASN A  81      50.819   4.137   7.257  1.00  0.00      LA0  O
ATOM    711  N   ASP A  82      49.191   3.056   6.099  1.00  0.00      LA0  N
ATOM    712  H   ASP A  82      48.757   2.897   5.206  1.00  0.00      LA0  H
ATOM    713  CA  ASP A  82      48.834   2.153   7.198  1.00  0.00      LA0  C
ATOM    714  CB  ASP A  82      47.757   1.162   6.731  1.00  0.00      LA0  C
ATOM    715  CG  ASP A  82      48.161   0.529   5.410  1.00  0.00      LA0  C
ATOM    716  OD1 ASP A  82      48.853  -0.484   5.428  1.00  0.00      LA0  O
ATOM    717  OD2 ASP A  82      47.820   1.085   4.370  1.00  0.00      LA0  O
ATOM    718  C   ASP A  82      50.015   1.440   7.839  1.00  0.00      LA0  C
ATOM    719  O   ASP A  82      50.169   1.415   9.058  1.00  0.00      LA0  O
ATOM    720  N   ALA A  83      50.889   0.939   6.952  1.00  0.00      LA0  N
ATOM    721  H   ALA A  83      50.543   0.853   6.014  1.00  0.00      LA0  H
ATOM    722  CA  ALA A  83      52.125   0.278   7.375  1.00  0.00      LA0  C
ATOM    723  CB  ALA A  83      53.007  -0.025   6.164  1.00  0.00      LA0  C
ATOM    724  C   ALA A  83      52.970   1.004   8.413  1.00  0.00      LA0  C
ATOM    725  O   ALA A  83      53.669   0.389   9.208  1.00  0.00      LA0  O
ATOM    726  N   LEU A  84      52.875   2.346   8.405  1.00  0.00      LA0  N
ATOM    727  H   LEU A  84      52.250   2.801   7.767  1.00  0.00      LA0  H
ATOM    728  CA  LEU A  84      53.657   3.096   9.393  1.00  0.00      LA0  C
ATOM    729  CB  LEU A  84      53.564   4.602   9.161  1.00  0.00      LA0  C
ATOM    730  CG  LEU A  84      54.160   5.056   7.830  1.00  0.00      LA0  C
ATOM    731  CD1 LEU A  84      54.023   6.565   7.657  1.00  0.00      LA0  C
ATOM    732  CD2 LEU A  84      55.603   4.590   7.643  1.00  0.00      LA0  C
ATOM    733  C   LEU A  84      53.358   2.798  10.853  1.00  0.00      LA0  C
ATOM    734  O   LEU A  84      54.173   3.050  11.731  1.00  0.00      LA0  O
ATOM    735  N   SER A  85      52.162   2.234  11.076  1.00  0.00      LA0  N
ATOM    736  H   SER A  85      51.517   2.091  10.326  1.00  0.00      LA0  H
ATOM    737  CA  SER A  85      51.836   1.777  12.427  1.00  0.00      LA0  C
ATOM    738  CB  SER A  85      50.395   1.262  12.456  1.00  0.00      LA0  C
ATOM    739  OG  SER A  85      49.558   2.127  11.675  1.00  0.00      LA0  O
ATOM    740  HG  SER A  85      49.580   1.772  10.788  1.00  0.00      LA0  H
ATOM    741  C   SER A  85      52.792   0.714  12.955  1.00  0.00      LA0  C
ATOM    742  O   SER A  85      53.359   0.814  14.037  1.00  0.00      LA0  O
ATOM    743  N   ASP A  86      52.951  -0.303  12.103  1.00  0.00      LA0  N
ATOM    744  H   ASP A  86      52.411  -0.383  11.264  1.00  0.00      LA0  H
ATOM    745  CA  ASP A  86      53.770  -1.450  12.484  1.00  0.00      LA0  C
ATOM    746  CB  ASP A  86      53.260  -2.713  11.779  1.00  0.00      LA0  C
ATOM    747  CG  ASP A  86      51.786  -2.939  12.077  1.00  0.00      LA0  C
ATOM    748  OD1 ASP A  86      50.953  -2.241  11.496  1.00  0.00      LA0  O
ATOM    749  OD2 ASP A  86      51.475  -3.811  12.886  1.00  0.00      LA0  O
ATOM    750  C   ASP A  86      55.248  -1.248  12.207  1.00  0.00      LA0  C
ATOM    751  O   ASP A  86      56.123  -1.886  12.783  1.00  0.00      LA0  O
ATOM    752  N   SER A  87      55.502  -0.311  11.287  1.00  0.00      LA0  N
ATOM    753  H   SER A  87      54.757   0.082  10.750  1.00  0.00      LA0  H
ATOM    754  CA  SER A  87      56.893   0.018  10.989  1.00  0.00      LA0  C
ATOM    755  CB  SER A  87      57.370  -0.855   9.826  1.00  0.00      LA0  C
ATOM    756  OG  SER A  87      57.040  -2.227  10.104  1.00  0.00      LA0  O
ATOM    757  HG  SER A  87      57.107  -2.307  11.054  1.00  0.00      LA0  H
ATOM    758  C   SER A  87      57.115   1.509  10.754  1.00  0.00      LA0  C
ATOM    759  O   SER A  87      57.093   2.026   9.641  1.00  0.00      LA0  O
ATOM    760  N   PRO A  88      57.287   2.227  11.891  1.00  0.00      LA0  N
ATOM    761  CD  PRO A  88      57.293   1.718  13.262  1.00  0.00      LA0  C
ATOM    762  CA  PRO A  88      57.433   3.685  11.814  1.00  0.00      LA0  C
ATOM    763  CB  PRO A  88      57.228   4.102  13.274  1.00  0.00      LA0  C
ATOM    764  CG  PRO A  88      57.707   2.913  14.106  1.00  0.00      LA0  C
ATOM    765  C   PRO A  88      58.751   4.162  11.211  1.00  0.00      LA0  C
ATOM    766  O   PRO A  88      58.833   5.208  10.573  1.00  0.00      LA0  O
ATOM    767  N   GLU A  89      59.793   3.352  11.446  1.00  0.00      LA0  N
ATOM    768  H   GLU A  89      59.645   2.444  11.847  1.00  0.00      LA0  H
ATOM    769  CA  GLU A  89      61.143   3.693  10.997  1.00  0.00      LA0  C
ATOM    770  CB  GLU A  89      62.155   2.669  11.541  1.00  0.00      LA0  C
ATOM    771  CG  GLU A  89      62.161   1.274  10.888  1.00  0.00      LA0  C
ATOM    772  CD  GLU A  89      60.761   0.694  10.841  1.00  0.00      LA0  C
ATOM    773  OE1 GLU A  89      60.185   0.422  11.890  1.00  0.00      LA0  O
ATOM    774  OE2 GLU A  89      60.212   0.595   9.750  1.00  0.00      LA0  O
ATOM    775  C   GLU A  89      61.291   3.913   9.499  1.00  0.00      LA0  C
ATOM    776  O   GLU A  89      62.160   4.652   9.047  1.00  0.00      LA0  O
ATOM    777  N   LEU A  90      60.342   3.318   8.749  1.00  0.00      LA0  N
ATOM    778  H   LEU A  90      59.843   2.555   9.172  1.00  0.00      LA0  H
ATOM    779  CA  LEU A  90      60.227   3.602   7.316  1.00  0.00      LA0  C
ATOM    780  CB  LEU A  90      58.932   3.036   6.734  1.00  0.00      LA0  C
ATOM    781  CG  LEU A  90      58.852   1.510   6.728  1.00  0.00      LA0  C
ATOM    782  CD1 LEU A  90      57.480   1.030   6.250  1.00  0.00      LA0  C
ATOM    783  CD2 LEU A  90      59.992   0.876   5.929  1.00  0.00      LA0  C
ATOM    784  C   LEU A  90      60.343   5.066   6.923  1.00  0.00      LA0  C
ATOM    785  O   LEU A  90      60.919   5.416   5.899  1.00  0.00      LA0  O
ATOM    786  N   VAL A  91      59.784   5.922   7.798  1.00  0.00      LA0  N
ATOM    787  H   VAL A  91      59.371   5.567   8.640  1.00  0.00      LA0  H
ATOM    788  CA  VAL A  91      59.905   7.358   7.533  1.00  0.00      LA0  C
ATOM    789  CB  VAL A  91      59.058   8.171   8.523  1.00  0.00      LA0  C
ATOM    790  CG1 VAL A  91      59.061   9.663   8.186  1.00  0.00      LA0  C
ATOM    791  CG2 VAL A  91      57.623   7.654   8.572  1.00  0.00      LA0  C
ATOM    792  C   VAL A  91      61.346   7.852   7.508  1.00  0.00      LA0  C
ATOM    793  O   VAL A  91      61.748   8.636   6.662  1.00  0.00      LA0  O
ATOM    794  N   ASN A  92      62.118   7.337   8.473  1.00  0.00      LA0  N
ATOM    795  H   ASN A  92      61.772   6.621   9.082  1.00  0.00      LA0  H
ATOM    796  CA  ASN A  92      63.528   7.730   8.507  1.00  0.00      LA0  C
ATOM    797  CB  ASN A  92      64.204   7.377   9.835  1.00  0.00      LA0  C
ATOM    798  CG  ASN A  92      63.492   8.044  10.988  1.00  0.00      LA0  C
ATOM    799  OD1 ASN A  92      62.567   7.494  11.571  1.00  0.00      LA0  O
ATOM    800  ND2 ASN A  92      63.956   9.252  11.312  1.00  0.00      LA0  N
ATOM    801 HD21 ASN A  92      64.688   9.696  10.786  1.00  0.00      LA0  H
ATOM    802 HD22 ASN A  92      63.562   9.725  12.100  1.00  0.00      LA0  H
ATOM    803  C   ASN A  92      64.345   7.148   7.374  1.00  0.00      LA0  C
ATOM    804  O   ASN A  92      65.264   7.769   6.862  1.00  0.00      LA0  O
ATOM    805  N   SER A  93      63.971   5.920   6.985  1.00  0.00      LA0  N
ATOM    806  H   SER A  93      63.240   5.401   7.436  1.00  0.00      LA0  H
ATOM    807  CA  SER A  93      64.706   5.331   5.867  1.00  0.00      LA0  C
ATOM    808  CB  SER A  93      64.452   3.825   5.833  1.00  0.00      LA0  C
ATOM    809  OG  SER A  93      63.087   3.560   6.175  1.00  0.00      LA0  O
ATOM    810  HG  SER A  93      62.554   3.766   5.411  1.00  0.00      LA0  H
ATOM    811  C   SER A  93      64.421   5.960   4.514  1.00  0.00      LA0  C
ATOM    812  O   SER A  93      65.294   6.117   3.670  1.00  0.00      LA0  O
ATOM    813  N   GLU A  94      63.135   6.292   4.342  1.00  0.00      LA0  N
ATOM    814  H   GLU A  94      62.471   6.153   5.077  1.00  0.00      LA0  H
ATOM    815  CA  GLU A  94      62.713   6.823   3.049  1.00  0.00      LA0  C
ATOM    816  CB  GLU A  94      62.052   5.753   2.190  1.00  0.00      LA0  C
ATOM    817  CG  GLU A  94      62.835   4.526   1.745  1.00  0.00      LA0  C
ATOM    818  CD  GLU A  94      61.853   3.685   0.961  1.00  0.00      LA0  C
ATOM    819  OE1 GLU A  94      61.618   3.989  -0.207  1.00  0.00      LA0  O
ATOM    820  OE2 GLU A  94      61.272   2.771   1.536  1.00  0.00      LA0  O
ATOM    821  C   GLU A  94      61.678   7.925   3.175  1.00  0.00      LA0  C
ATOM    822  O   GLU A  94      60.515   7.736   2.826  1.00  0.00      LA0  O
ATOM    823  N   PRO A  95      62.108   9.121   3.629  1.00  0.00      LA0  N
ATOM    824  CD  PRO A  95      63.473   9.542   3.935  1.00  0.00      LA0  C
ATOM    825  CA  PRO A  95      61.110  10.174   3.856  1.00  0.00      LA0  C
ATOM    826  CB  PRO A  95      61.952  11.302   4.457  1.00  0.00      LA0  C
ATOM    827  CG  PRO A  95      63.371  11.059   3.956  1.00  0.00      LA0  C
ATOM    828  C   PRO A  95      60.338  10.566   2.602  1.00  0.00      LA0  C
ATOM    829  O   PRO A  95      59.165  10.913   2.638  1.00  0.00      LA0  O
ATOM    830  N   TYR A  96      61.052  10.474   1.467  1.00  0.00      LA0  N
ATOM    831  H   TYR A  96      62.006  10.183   1.515  1.00  0.00      LA0  H
ATOM    832  CA  TYR A  96      60.412  10.832   0.203  1.00  0.00      LA0  C
ATOM    833  CB  TYR A  96      61.451  11.415  -0.763  1.00  0.00      LA0  C
ATOM    834  CG  TYR A  96      62.119  12.625  -0.149  1.00  0.00      LA0  C
ATOM    835  CD1 TYR A  96      61.370  13.806   0.010  1.00  0.00      LA0  C
ATOM    836  CE1 TYR A  96      61.968  14.926   0.607  1.00  0.00      LA0  C
ATOM    837  CD2 TYR A  96      63.468  12.544   0.253  1.00  0.00      LA0  C
ATOM    838  CE2 TYR A  96      64.069  13.667   0.846  1.00  0.00      LA0  C
ATOM    839  CZ  TYR A  96      63.307  14.838   1.028  1.00  0.00      LA0  C
ATOM    840  OH  TYR A  96      63.876  15.935   1.644  1.00  0.00      LA0  O
ATOM    841  HH  TYR A  96      64.769  16.024   1.305  1.00  0.00      LA0  H
ATOM    842  C   TYR A  96      59.613   9.731  -0.483  1.00  0.00      LA0  C
ATOM    843  O   TYR A  96      58.900   9.972  -1.459  1.00  0.00      LA0  O
ATOM    844  N   ALA A  97      59.789   8.505   0.034  1.00  0.00      LA0  N
ATOM    845  H   ALA A  97      60.259   8.356   0.905  1.00  0.00      LA0  H
ATOM    846  CA  ALA A  97      59.211   7.378  -0.690  1.00  0.00      LA0  C
ATOM    847  CB  ALA A  97      60.289   6.654  -1.503  1.00  0.00      LA0  C
ATOM    848  C   ALA A  97      58.410   6.445   0.206  1.00  0.00      LA0  C
ATOM    849  O   ALA A  97      57.275   6.766   0.529  1.00  0.00      LA0  O
ATOM    850  N   GLY A  98      59.003   5.306   0.612  1.00  0.00      LA0  N
ATOM    851  H   GLY A  98      59.932   5.021   0.349  1.00  0.00      LA0  H
ATOM    852  CA  GLY A  98      58.243   4.350   1.424  1.00  0.00      LA0  C
ATOM    853  C   GLY A  98      57.665   4.902   2.717  1.00  0.00      LA0  C
ATOM    854  O   GLY A  98      56.576   4.545   3.152  1.00  0.00      LA0  O
ATOM    855  N   GLY A  99      58.429   5.834   3.302  1.00  0.00      LA0  N
ATOM    856  H   GLY A  99      59.299   6.113   2.894  1.00  0.00      LA0  H
ATOM    857  CA  GLY A  99      57.916   6.497   4.496  1.00  0.00      LA0  C
ATOM    858  C   GLY A  99      57.064   7.730   4.243  1.00  0.00      LA0  C
ATOM    859  O   GLY A  99      57.033   8.664   5.037  1.00  0.00      LA0  O
ATOM    860  N   TRP A 100      56.337   7.692   3.112  1.00  0.00      LA0  N
ATOM    861  H   TRP A 100      56.438   6.934   2.468  1.00  0.00      LA0  H
ATOM    862  CA  TRP A 100      55.276   8.683   2.949  1.00  0.00      LA0  C
ATOM    863  CB  TRP A 100      54.650   8.601   1.546  1.00  0.00      LA0  C
ATOM    864  CG  TRP A 100      53.840   7.332   1.344  1.00  0.00      LA0  C
ATOM    865  CD2 TRP A 100      52.403   7.182   1.378  1.00  0.00      LA0  C
ATOM    866  CE2 TRP A 100      52.110   5.797   1.139  1.00  0.00      LA0  C
ATOM    867  CE3 TRP A 100      51.347   8.093   1.595  1.00  0.00      LA0  C
ATOM    868  CD1 TRP A 100      54.329   6.042   1.085  1.00  0.00      LA0  C
ATOM    869  NE1 TRP A 100      53.321   5.138   0.965  1.00  0.00      LA0  N
ATOM    870  HE1 TRP A 100      53.435   4.177   0.808  1.00  0.00      LA0  H
ATOM    871  CZ2 TRP A 100      50.771   5.353   1.116  1.00  0.00      LA0  C
ATOM    872  CZ3 TRP A 100      50.012   7.635   1.571  1.00  0.00      LA0  C
ATOM    873  CH2 TRP A 100      49.725   6.274   1.334  1.00  0.00      LA0  C
ATOM    874  C   TRP A 100      54.225   8.521   4.031  1.00  0.00      LA0  C
ATOM    875  O   TRP A 100      53.996   7.422   4.514  1.00  0.00      LA0  O
ATOM    876  N   ILE A 101      53.619   9.646   4.407  1.00  0.00      LA0  N
ATOM    877  H   ILE A 101      53.790  10.506   3.929  1.00  0.00      LA0  H
ATOM    878  CA  ILE A 101      52.696   9.541   5.531  1.00  0.00      LA0  C
ATOM    879  CB  ILE A 101      52.987  10.659   6.545  1.00  0.00      LA0  C
ATOM    880  CG2 ILE A 101      52.070  10.597   7.772  1.00  0.00      LA0  C
ATOM    881  CG1 ILE A 101      54.468  10.600   6.945  1.00  0.00      LA0  C
ATOM    882  CD1 ILE A 101      54.950  11.792   7.768  1.00  0.00      LA0  C
ATOM    883  C   ILE A 101      51.239   9.481   5.107  1.00  0.00      LA0  C
ATOM    884  O   ILE A 101      50.475   8.629   5.546  1.00  0.00      LA0  O
ATOM    885  N   PHE A 102      50.877  10.415   4.214  1.00  0.00      LA0  N
ATOM    886  H   PHE A 102      51.526  11.081   3.841  1.00  0.00      LA0  H
ATOM    887  CA  PHE A 102      49.474  10.418   3.804  1.00  0.00      LA0  C
ATOM    888  CB  PHE A 102      48.585  11.175   4.810  1.00  0.00      LA0  C
ATOM    889  CG  PHE A 102      48.975  12.629   4.966  1.00  0.00      LA0  C
ATOM    890  CD1 PHE A 102      49.994  12.982   5.877  1.00  0.00      LA0  C
ATOM    891  CD2 PHE A 102      48.297  13.611   4.213  1.00  0.00      LA0  C
ATOM    892  CE1 PHE A 102      50.332  14.336   6.049  1.00  0.00      LA0  C
ATOM    893  CE2 PHE A 102      48.629  14.968   4.388  1.00  0.00      LA0  C
ATOM    894  CZ  PHE A 102      49.637  15.317   5.311  1.00  0.00      LA0  C
ATOM    895  C   PHE A 102      49.264  10.906   2.387  1.00  0.00      LA0  C
ATOM    896  O   PHE A 102      50.130  11.531   1.788  1.00  0.00      LA0  O
ATOM    897  N   LYS A 103      48.072  10.583   1.881  1.00  0.00      LA0  N
ATOM    898  H   LYS A 103      47.417  10.087   2.450  1.00  0.00      LA0  H
ATOM    899  CA  LYS A 103      47.650  11.130   0.600  1.00  0.00      LA0  C
ATOM    900  CB  LYS A 103      47.325  10.030  -0.403  1.00  0.00      LA0  C
ATOM    901  CG  LYS A 103      48.482   9.697  -1.339  1.00  0.00      LA0  C
ATOM    902  CD  LYS A 103      48.070   8.625  -2.347  1.00  0.00      LA0  C
ATOM    903  CE  LYS A 103      49.118   8.355  -3.427  1.00  0.00      LA0  C
ATOM    904  NZ  LYS A 103      49.305   9.535  -4.283  1.00  0.00      LA0  N
ATOM    905  HZ1 LYS A 103      50.040   9.320  -4.988  1.00  0.00      LA0  H
ATOM    906  HZ2 LYS A 103      48.429   9.780  -4.800  1.00  0.00      LA0  H
ATOM    907  HZ3 LYS A 103      49.642  10.352  -3.733  1.00  0.00      LA0  H
ATOM    908  C   LYS A 103      46.428  11.991   0.789  1.00  0.00      LA0  C
ATOM    909  O   LYS A 103      45.444  11.609   1.417  1.00  0.00      LA0  O
ATOM    910  N   ILE A 104      46.548  13.183   0.214  1.00  0.00      LA0  N
ATOM    911  H   ILE A 104      47.389  13.414  -0.278  1.00  0.00      LA0  H
ATOM    912  CA  ILE A 104      45.476  14.149   0.391  1.00  0.00      LA0  C
ATOM    913  CB  ILE A 104      45.917  15.234   1.390  1.00  0.00      LA0  C
ATOM    914  CG2 ILE A 104      47.326  15.727   1.073  1.00  0.00      LA0  C
ATOM    915  CG1 ILE A 104      44.899  16.370   1.531  1.00  0.00      LA0  C
ATOM    916  CD1 ILE A 104      45.307  17.413   2.570  1.00  0.00      LA0  C
ATOM    917  C   ILE A 104      44.985  14.711  -0.929  1.00  0.00      LA0  C
ATOM    918  O   ILE A 104      45.706  15.276  -1.745  1.00  0.00      LA0  O
ATOM    919  N   LYS A 105      43.683  14.510  -1.099  1.00  0.00      LA0  N
ATOM    920  H   LYS A 105      43.175  14.076  -0.354  1.00  0.00      LA0  H
ATOM    921  CA  LYS A 105      42.950  15.146  -2.182  1.00  0.00      LA0  C
ATOM    922  CB  LYS A 105      41.676  14.329  -2.348  1.00  0.00      LA0  C
ATOM    923  CG  LYS A 105      40.606  14.733  -3.357  1.00  0.00      LA0  C
ATOM    924  CD  LYS A 105      39.404  13.876  -2.978  1.00  0.00      LA0  C
ATOM    925  CE  LYS A 105      38.069  14.179  -3.643  1.00  0.00      LA0  C
ATOM    926  NZ  LYS A 105      37.040  13.610  -2.766  1.00  0.00      LA0  N
ATOM    927  HZ1 LYS A 105      36.199  13.253  -3.246  1.00  0.00      LA0  H
ATOM    928  HZ2 LYS A 105      37.447  12.875  -2.144  1.00  0.00      LA0  H
ATOM    929  HZ3 LYS A 105      36.766  14.319  -2.052  1.00  0.00      LA0  H
ATOM    930  C   LYS A 105      42.687  16.602  -1.831  1.00  0.00      LA0  C
ATOM    931  O   LYS A 105      41.647  16.984  -1.307  1.00  0.00      LA0  O
ATOM    932  N   ALA A 106      43.715  17.408  -2.120  1.00  0.00      LA0  N
ATOM    933  H   ALA A 106      44.545  17.033  -2.531  1.00  0.00      LA0  H
ATOM    934  CA  ALA A 106      43.520  18.835  -1.888  1.00  0.00      LA0  C
ATOM    935  CB  ALA A 106      44.846  19.584  -1.974  1.00  0.00      LA0  C
ATOM    936  C   ALA A 106      42.546  19.439  -2.877  1.00  0.00      LA0  C
ATOM    937  O   ALA A 106      42.552  19.120  -4.062  1.00  0.00      LA0  O
ATOM    938  N   SER A 107      41.684  20.305  -2.339  1.00  0.00      LA0  N
ATOM    939  H   SER A 107      41.765  20.614  -1.388  1.00  0.00      LA0  H
ATOM    940  CA  SER A 107      40.771  20.961  -3.266  1.00  0.00      LA0  C
ATOM    941  CB  SER A 107      39.501  21.360  -2.510  1.00  0.00      LA0  C
ATOM    942  OG  SER A 107      39.870  21.869  -1.221  1.00  0.00      LA0  O
ATOM    943  HG  SER A 107      39.069  22.189  -0.819  1.00  0.00      LA0  H
ATOM    944  C   SER A 107      41.460  22.145  -3.918  1.00  0.00      LA0  C
ATOM    945  O   SER A 107      41.648  22.228  -5.133  1.00  0.00      LA0  O
ATOM    946  N   ASP A 108      41.868  23.043  -3.017  1.00  0.00      LA0  N
ATOM    947  H   ASP A 108      41.728  22.855  -2.043  1.00  0.00      LA0  H
ATOM    948  CA  ASP A 108      42.707  24.150  -3.449  1.00  0.00      LA0  C
ATOM    949  CB  ASP A 108      42.587  25.290  -2.434  1.00  0.00      LA0  C
ATOM    950  CG  ASP A 108      43.256  26.580  -2.885  1.00  0.00      LA0  C
ATOM    951  OD1 ASP A 108      43.679  26.710  -4.031  1.00  0.00      LA0  O
ATOM    952  OD2 ASP A 108      43.375  27.475  -2.063  1.00  0.00      LA0  O
ATOM    953  C   ASP A 108      44.134  23.673  -3.633  1.00  0.00      LA0  C
ATOM    954  O   ASP A 108      44.614  22.774  -2.952  1.00  0.00      LA0  O
ATOM    955  N   GLU A 109      44.763  24.271  -4.647  1.00  0.00      LA0  N
ATOM    956  H   GLU A 109      44.287  25.050  -5.059  1.00  0.00      LA0  H
ATOM    957  CA  GLU A 109      46.140  23.914  -4.961  1.00  0.00      LA0  C
ATOM    958  CB  GLU A 109      46.176  23.035  -6.216  1.00  0.00      LA0  C
ATOM    959  CG  GLU A 109      45.615  21.630  -5.943  1.00  0.00      LA0  C
ATOM    960  CD  GLU A 109      45.261  20.880  -7.219  1.00  0.00      LA0  C
ATOM    961  OE1 GLU A 109      45.261  21.459  -8.296  1.00  0.00      LA0  O
ATOM    962  OE2 GLU A 109      44.801  19.747  -7.145  1.00  0.00      LA0  O
ATOM    963  C   GLU A 109      47.047  25.128  -5.087  1.00  0.00      LA0  C
ATOM    964  O   GLU A 109      48.176  25.038  -5.559  1.00  0.00      LA0  O
ATOM    965  N   SER A 110      46.516  26.280  -4.629  1.00  0.00      LA0  N
ATOM    966  H   SER A 110      45.619  26.290  -4.183  1.00  0.00      LA0  H
ATOM    967  CA  SER A 110      47.296  27.523  -4.624  1.00  0.00      LA0  C
ATOM    968  CB  SER A 110      46.498  28.618  -3.931  1.00  0.00      LA0  C
ATOM    969  OG  SER A 110      45.970  28.097  -2.711  1.00  0.00      LA0  O
ATOM    970  HG  SER A 110      45.039  27.912  -2.878  1.00  0.00      LA0  H
ATOM    971  C   SER A 110      48.634  27.359  -3.935  1.00  0.00      LA0  C
ATOM    972  O   SER A 110      49.680  27.778  -4.418  1.00  0.00      LA0  O
ATOM    973  N   GLU A 111      48.521  26.616  -2.822  1.00  0.00      LA0  N
ATOM    974  H   GLU A 111      47.608  26.622  -2.406  1.00  0.00      LA0  H
ATOM    975  CA  GLU A 111      49.618  25.930  -2.136  1.00  0.00      LA0  C
ATOM    976  CB  GLU A 111      49.158  24.556  -1.633  1.00  0.00      LA0  C
ATOM    977  CG  GLU A 111      47.657  24.371  -1.343  1.00  0.00      LA0  C
ATOM    978  CD  GLU A 111      47.152  25.171  -0.156  1.00  0.00      LA0  C
ATOM    979  OE1 GLU A 111      46.115  24.823   0.394  1.00  0.00      LA0  O
ATOM    980  OE2 GLU A 111      47.740  26.179   0.212  1.00  0.00      LA0  O
ATOM    981  C   GLU A 111      50.899  25.768  -2.927  1.00  0.00      LA0  C
ATOM    982  O   GLU A 111      51.952  26.268  -2.554  1.00  0.00      LA0  O
ATOM    983  N   LEU A 112      50.764  25.089  -4.083  1.00  0.00      LA0  N
ATOM    984  H   LEU A 112      49.849  24.798  -4.368  1.00  0.00      LA0  H
ATOM    985  CA  LEU A 112      51.930  24.917  -4.956  1.00  0.00      LA0  C
ATOM    986  CB  LEU A 112      51.509  24.307  -6.295  1.00  0.00      LA0  C
ATOM    987  CG  LEU A 112      50.929  22.896  -6.186  1.00  0.00      LA0  C
ATOM    988  CD1 LEU A 112      50.261  22.466  -7.492  1.00  0.00      LA0  C
ATOM    989  CD2 LEU A 112      51.978  21.882  -5.726  1.00  0.00      LA0  C
ATOM    990  C   LEU A 112      52.704  26.204  -5.202  1.00  0.00      LA0  C
ATOM    991  O   LEU A 112      53.892  26.326  -4.923  1.00  0.00      LA0  O
ATOM    992  N   GLU A 113      51.962  27.190  -5.708  1.00  0.00      LA0  N
ATOM    993  H   GLU A 113      50.966  27.105  -5.768  1.00  0.00      LA0  H
ATOM    994  CA  GLU A 113      52.649  28.457  -5.895  1.00  0.00      LA0  C
ATOM    995  CB  GLU A 113      52.350  29.062  -7.265  1.00  0.00      LA0  C
ATOM    996  CG  GLU A 113      53.515  28.781  -8.223  1.00  0.00      LA0  C
ATOM    997  CD  GLU A 113      54.803  29.348  -7.644  1.00  0.00      LA0  C
ATOM    998  OE1 GLU A 113      55.046  30.539  -7.807  1.00  0.00      LA0  O
ATOM    999  OE2 GLU A 113      55.543  28.610  -6.997  1.00  0.00      LA0  O
ATOM   1000  C   GLU A 113      52.578  29.470  -4.771  1.00  0.00      LA0  C
ATOM   1001  O   GLU A 113      52.712  30.677  -4.964  1.00  0.00      LA0  O
ATOM   1002  N   SER A 114      52.419  28.923  -3.568  1.00  0.00      LA0  N
ATOM   1003  H   SER A 114      52.061  27.994  -3.473  1.00  0.00      LA0  H
ATOM   1004  CA  SER A 114      52.813  29.692  -2.396  1.00  0.00      LA0  C
ATOM   1005  CB  SER A 114      51.588  29.983  -1.534  1.00  0.00      LA0  C
ATOM   1006  OG  SER A 114      50.551  30.546  -2.353  1.00  0.00      LA0  O
ATOM   1007  HG  SER A 114      50.988  30.969  -3.085  1.00  0.00      LA0  H
ATOM   1008  C   SER A 114      53.920  29.032  -1.582  1.00  0.00      LA0  C
ATOM   1009  O   SER A 114      54.497  29.622  -0.679  1.00  0.00      LA0  O
ATOM   1010  N   LEU A 115      54.191  27.769  -1.940  1.00  0.00      LA0  N
ATOM   1011  H   LEU A 115      53.710  27.304  -2.683  1.00  0.00      LA0  H
ATOM   1012  CA  LEU A 115      55.164  27.032  -1.146  1.00  0.00      LA0  C
ATOM   1013  CB  LEU A 115      54.629  25.639  -0.842  1.00  0.00      LA0  C
ATOM   1014  CG  LEU A 115      53.479  25.667   0.161  1.00  0.00      LA0  C
ATOM   1015  CD1 LEU A 115      52.830  24.296   0.264  1.00  0.00      LA0  C
ATOM   1016  CD2 LEU A 115      53.899  26.213   1.528  1.00  0.00      LA0  C
ATOM   1017  C   LEU A 115      56.536  26.955  -1.770  1.00  0.00      LA0  C
ATOM   1018  O   LEU A 115      56.755  27.294  -2.933  1.00  0.00      LA0  O
ATOM   1019  N   LEU A 116      57.457  26.492  -0.915  1.00  0.00      LA0  N
ATOM   1020  H   LEU A 116      57.163  26.033  -0.074  1.00  0.00      LA0  H
ATOM   1021  CA  LEU A 116      58.867  26.478  -1.286  1.00  0.00      LA0  C
ATOM   1022  CB  LEU A 116      59.751  26.186  -0.065  1.00  0.00      LA0  C
ATOM   1023  CG  LEU A 116      59.787  27.252   1.042  1.00  0.00      LA0  C
ATOM   1024  CD1 LEU A 116      58.557  27.255   1.954  1.00  0.00      LA0  C
ATOM   1025  CD2 LEU A 116      61.056  27.116   1.878  1.00  0.00      LA0  C
ATOM   1026  C   LEU A 116      59.124  25.439  -2.352  1.00  0.00      LA0  C
ATOM   1027  O   LEU A 116      58.599  24.337  -2.293  1.00  0.00      LA0  O
ATOM   1028  N   ASP A 117      59.918  25.838  -3.339  1.00  0.00      LA0  N
ATOM   1029  H   ASP A 117      60.338  26.748  -3.378  1.00  0.00      LA0  H
ATOM   1030  CA  ASP A 117      60.428  24.837  -4.273  1.00  0.00      LA0  C
ATOM   1031  CB  ASP A 117      60.734  25.512  -5.617  1.00  0.00      LA0  C
ATOM   1032  CG  ASP A 117      61.703  26.660  -5.400  1.00  0.00      LA0  C
ATOM   1033  OD1 ASP A 117      62.901  26.445  -5.527  1.00  0.00      LA0  O
ATOM   1034  OD2 ASP A 117      61.258  27.747  -5.046  1.00  0.00      LA0  O
ATOM   1035  C   ASP A 117      61.664  24.187  -3.679  1.00  0.00      LA0  C
ATOM   1036  O   ASP A 117      62.038  24.490  -2.549  1.00  0.00      LA0  O
ATOM   1037  N   ALA A 118      62.301  23.318  -4.484  1.00  0.00      LA0  N
ATOM   1038  H   ALA A 118      61.884  23.048  -5.351  1.00  0.00      LA0  H
ATOM   1039  CA  ALA A 118      63.574  22.742  -4.050  1.00  0.00      LA0  C
ATOM   1040  CB  ALA A 118      64.210  21.928  -5.174  1.00  0.00      LA0  C
ATOM   1041  C   ALA A 118      64.588  23.764  -3.562  1.00  0.00      LA0  C
ATOM   1042  O   ALA A 118      64.979  23.778  -2.402  1.00  0.00      LA0  O
ATOM   1043  N   THR A 119      64.951  24.656  -4.493  1.00  0.00      LA0  N
ATOM   1044  H   THR A 119      64.551  24.652  -5.409  1.00  0.00      LA0  H
ATOM   1045  CA  THR A 119      65.956  25.668  -4.172  1.00  0.00      LA0  C
ATOM   1046  CB  THR A 119      66.238  26.539  -5.401  1.00  0.00      LA0  C
ATOM   1047  OG1 THR A 119      65.488  26.091  -6.544  1.00  0.00      LA0  O
ATOM   1048  HG1 THR A 119      64.583  26.365  -6.385  1.00  0.00      LA0  H
ATOM   1049  CG2 THR A 119      67.734  26.588  -5.710  1.00  0.00      LA0  C
ATOM   1050  C   THR A 119      65.619  26.537  -2.969  1.00  0.00      LA0  C
ATOM   1051  O   THR A 119      66.446  26.844  -2.117  1.00  0.00      LA0  O
ATOM   1052  N   ALA A 120      64.328  26.900  -2.904  1.00  0.00      LA0  N
ATOM   1053  H   ALA A 120      63.692  26.668  -3.647  1.00  0.00      LA0  H
ATOM   1054  CA  ALA A 120      63.906  27.654  -1.726  1.00  0.00      LA0  C
ATOM   1055  CB  ALA A 120      62.480  28.173  -1.896  1.00  0.00      LA0  C
ATOM   1056  C   ALA A 120      64.009  26.880  -0.420  1.00  0.00      LA0  C
ATOM   1057  O   ALA A 120      64.323  27.423   0.632  1.00  0.00      LA0  O
ATOM   1058  N   TYR A 121      63.756  25.568  -0.529  1.00  0.00      LA0  N
ATOM   1059  H   TYR A 121      63.535  25.157  -1.417  1.00  0.00      LA0  H
ATOM   1060  CA  TYR A 121      63.927  24.738   0.660  1.00  0.00      LA0  C
ATOM   1061  CB  TYR A 121      63.264  23.373   0.454  1.00  0.00      LA0  C
ATOM   1062  CG  TYR A 121      63.117  22.634   1.765  1.00  0.00      LA0  C
ATOM   1063  CD1 TYR A 121      62.291  23.177   2.772  1.00  0.00      LA0  C
ATOM   1064  CE1 TYR A 121      62.158  22.489   3.987  1.00  0.00      LA0  C
ATOM   1065  CD2 TYR A 121      63.808  21.419   1.942  1.00  0.00      LA0  C
ATOM   1066  CE2 TYR A 121      63.673  20.729   3.157  1.00  0.00      LA0  C
ATOM   1067  CZ  TYR A 121      62.851  21.276   4.163  1.00  0.00      LA0  C
ATOM   1068  OH  TYR A 121      62.716  20.611   5.365  1.00  0.00      LA0  O
ATOM   1069  HH  TYR A 121      62.895  19.681   5.247  1.00  0.00      LA0  H
ATOM   1070  C   TYR A 121      65.373  24.599   1.103  1.00  0.00      LA0  C
ATOM   1071  O   TYR A 121      65.688  24.635   2.287  1.00  0.00      LA0  O
ATOM   1072  N   GLU A 122      66.248  24.478   0.090  1.00  0.00      LA0  N
ATOM   1073  H   GLU A 122      65.920  24.407  -0.854  1.00  0.00      LA0  H
ATOM   1074  CA  GLU A 122      67.683  24.481   0.380  1.00  0.00      LA0  C
ATOM   1075  CB  GLU A 122      68.500  24.322  -0.902  1.00  0.00      LA0  C
ATOM   1076  CG  GLU A 122      68.186  23.032  -1.660  1.00  0.00      LA0  C
ATOM   1077  CD  GLU A 122      69.008  22.973  -2.930  1.00  0.00      LA0  C
ATOM   1078  OE1 GLU A 122      68.686  23.693  -3.874  1.00  0.00      LA0  O
ATOM   1079  OE2 GLU A 122      69.967  22.204  -2.972  1.00  0.00      LA0  O
ATOM   1080  C   GLU A 122      68.110  25.735   1.119  1.00  0.00      LA0  C
ATOM   1081  O   GLU A 122      68.728  25.690   2.175  1.00  0.00      LA0  O
ATOM   1082  N   ALA A 123      67.668  26.868   0.537  1.00  0.00      LA0  N
ATOM   1083  H   ALA A 123      67.225  26.803  -0.359  1.00  0.00      LA0  H
ATOM   1084  CA  ALA A 123      67.878  28.161   1.190  1.00  0.00      LA0  C
ATOM   1085  CB  ALA A 123      67.127  29.274   0.454  1.00  0.00      LA0  C
ATOM   1086  C   ALA A 123      67.481  28.158   2.655  1.00  0.00      LA0  C
ATOM   1087  O   ALA A 123      68.312  28.365   3.523  1.00  0.00      LA0  O
ATOM   1088  N   LEU A 124      66.201  27.804   2.884  1.00  0.00      LA0  N
ATOM   1089  H   LEU A 124      65.592  27.701   2.097  1.00  0.00      LA0  H
ATOM   1090  CA  LEU A 124      65.672  27.709   4.250  1.00  0.00      LA0  C
ATOM   1091  CB  LEU A 124      64.296  27.031   4.214  1.00  0.00      LA0  C
ATOM   1092  CG  LEU A 124      63.517  27.069   5.534  1.00  0.00      LA0  C
ATOM   1093  CD1 LEU A 124      63.151  28.497   5.943  1.00  0.00      LA0  C
ATOM   1094  CD2 LEU A 124      62.296  26.148   5.501  1.00  0.00      LA0  C
ATOM   1095  C   LEU A 124      66.577  27.021   5.267  1.00  0.00      LA0  C
ATOM   1096  O   LEU A 124      66.710  27.425   6.418  1.00  0.00      LA0  O
ATOM   1097  N   LEU A 125      67.205  25.937   4.784  1.00  0.00      LA0  N
ATOM   1098  H   LEU A 125      67.124  25.701   3.813  1.00  0.00      LA0  H
ATOM   1099  CA  LEU A 125      68.109  25.223   5.684  1.00  0.00      LA0  C
ATOM   1100  CB  LEU A 125      68.549  23.896   5.056  1.00  0.00      LA0  C
ATOM   1101  CG  LEU A 125      67.377  23.028   4.574  1.00  0.00      LA0  C
ATOM   1102  CD1 LEU A 125      67.860  21.795   3.809  1.00  0.00      LA0  C
ATOM   1103  CD2 LEU A 125      66.403  22.664   5.697  1.00  0.00      LA0  C
ATOM   1104  C   LEU A 125      69.301  26.059   6.129  1.00  0.00      LA0  C
ATOM   1105  O   LEU A 125      69.636  26.130   7.306  1.00  0.00      LA0  O
ATOM   1106  N   GLU A 126      69.890  26.728   5.126  1.00  0.00      LA0  N
ATOM   1107  H   GLU A 126      69.513  26.673   4.199  1.00  0.00      LA0  H
ATOM   1108  CA  GLU A 126      70.995  27.643   5.416  1.00  0.00      LA0  C
ATOM   1109  CB  GLU A 126      71.656  28.106   4.112  1.00  0.00      LA0  C
ATOM   1110  CG  GLU A 126      72.247  26.979   3.253  1.00  0.00      LA0  C
ATOM   1111  CD  GLU A 126      73.499  26.400   3.893  1.00  0.00      LA0  C
ATOM   1112  OE1 GLU A 126      73.414  25.333   4.500  1.00  0.00      LA0  O
ATOM   1113  OE2 GLU A 126      74.562  27.006   3.760  1.00  0.00      LA0  O
ATOM   1114  C   GLU A 126      70.588  28.843   6.263  1.00  0.00      LA0  C
ATOM   1115  O   GLU A 126      71.295  29.258   7.174  1.00  0.00      LA0  O
ATOM   1116  N   ASP A 127      69.383  29.361   5.951  1.00  0.00      LA0  N
ATOM   1117  H   ASP A 127      68.904  29.051   5.132  1.00  0.00      LA0  H
ATOM   1118  CA  ASP A 127      68.802  30.465   6.724  1.00  0.00      LA0  C
ATOM   1119  CB  ASP A 127      67.379  30.804   6.247  1.00  0.00      LA0  C
ATOM   1120  CG  ASP A 127      67.352  31.405   4.849  1.00  0.00      LA0  C
ATOM   1121  OD1 ASP A 127      68.063  32.378   4.602  1.00  0.00      LA0  O
ATOM   1122  OD2 ASP A 127      66.591  30.917   4.013  1.00  0.00      LA0  O
ATOM   1123  C   ASP A 127      68.778  30.200   8.220  1.00  0.00      LA0  C
ATOM   1124  O   ASP A 127      69.119  31.044   9.044  1.00  0.00      LA0  O
ATOM   1125  N   GLU A 128      68.391  28.953   8.536  1.00  0.00      LA0  N
ATOM   1126  H   GLU A 128      68.045  28.340   7.822  1.00  0.00      LA0  H
ATOM   1127  CA  GLU A 128      68.701  28.501   9.890  1.00  0.00      LA0  C
ATOM   1128  CB  GLU A 128      67.460  27.938  10.594  1.00  0.00      LA0  C
ATOM   1129  CG  GLU A 128      67.678  27.818  12.109  1.00  0.00      LA0  C
ATOM   1130  CD  GLU A 128      66.429  27.311  12.803  1.00  0.00      LA0  C
ATOM   1131  OE1 GLU A 128      65.576  28.127  13.151  1.00  0.00      LA0  O
ATOM   1132  OE2 GLU A 128      66.327  26.105  13.021  1.00  0.00      LA0  O
ATOM   1133  C   GLU A 128      69.861  27.518   9.922  1.00  0.00      LA0  C
ATOM   1134  O   GLU A 128      70.786  27.601  10.727  1.00  0.00      LA0  O
END
