# Supplementary material for: Large scale analyses of genotype-phenotype relationships of glycine decarboxylase mutations and neurological disease severity
Source: PLoS Comput Biol. 2020 May 18;16(5):e1007871. doi: 10.1371/journal.pcbi.1007871 (PMC7259800; doi:10.1371/journal.pcbi.1007871)
Supplement: S1 Appendix — (ZIP) [file pcbi.1007871.s011.zip › S1_Appendix/cluspro.TH.ecoli/model.002.12.pdb]

HEADER rec.pdb
REMARK original generated coordinate pdb file
ATOM      1  N   GLN A   4      22.318  45.643  17.313  1.00  0.00      RA0  N
ATOM      2  H   GLN A   4      21.354  45.819  17.131  1.00  0.00      RA0  H
ATOM      3  CA  GLN A   4      23.356  46.702  17.078  1.00  0.00      RA0  C
ATOM      4  CB  GLN A   4      22.868  48.052  17.604  1.00  0.00      RA0  C
ATOM      5  CG  GLN A   4      23.787  49.205  17.202  1.00  0.00      RA0  C
ATOM      6  CD  GLN A   4      23.188  50.515  17.665  1.00  0.00      RA0  C
ATOM      7  OE1 GLN A   4      22.890  50.716  18.835  1.00  0.00      RA0  O
ATOM      8  NE2 GLN A   4      23.018  51.403  16.669  1.00  0.00      RA0  N
ATOM      9 HE21 GLN A   4      23.276  51.185  15.728  1.00  0.00      RA0  H
ATOM     10 HE22 GLN A   4      22.628  52.305  16.855  1.00  0.00      RA0  H
ATOM     11  C   GLN A   4      24.669  46.292  17.706  1.00  0.00      RA0  C
ATOM     12  O   GLN A   4      24.709  45.892  18.876  1.00  0.00      RA0  O
ATOM     13  N   THR A   5      25.745  46.374  16.923  1.00  0.00      RA0  N
ATOM     14  H   THR A   5      25.673  46.794  16.023  1.00  0.00      RA0  H
ATOM     15  CA  THR A   5      27.040  45.928  17.398  1.00  0.00      RA0  C
ATOM     16  CB  THR A   5      27.993  45.734  16.194  1.00  0.00      RA0  C
ATOM     17  OG1 THR A   5      29.302  45.343  16.625  1.00  0.00      RA0  O
ATOM     18  HG1 THR A   5      29.761  44.995  15.850  1.00  0.00      RA0  H
ATOM     19  CG2 THR A   5      28.080  46.973  15.301  1.00  0.00      RA0  C
ATOM     20  C   THR A   5      27.567  46.895  18.439  1.00  0.00      RA0  C
ATOM     21  O   THR A   5      27.394  48.098  18.287  1.00  0.00      RA0  O
ATOM     22  N   PRO A   6      28.258  46.395  19.466  1.00  0.00      RA0  N
ATOM     23  CD  PRO A   6      28.411  44.983  19.788  1.00  0.00      RA0  C
ATOM     24  CA  PRO A   6      28.957  47.285  20.399  1.00  0.00      RA0  C
ATOM     25  CB  PRO A   6      29.665  46.299  21.334  1.00  0.00      RA0  C
ATOM     26  CG  PRO A   6      28.859  45.006  21.240  1.00  0.00      RA0  C
ATOM     27  C   PRO A   6      29.941  48.233  19.721  1.00  0.00      RA0  C
ATOM     28  O   PRO A   6      30.283  49.284  20.285  1.00  0.00      RA0  O
ATOM     29  N   LEU A   7      30.378  47.879  18.514  1.00  0.00      RA0  N
ATOM     30  H   LEU A   7      30.058  47.036  18.075  1.00  0.00      RA0  H
ATOM     31  CA  LEU A   7      31.322  48.712  17.757  1.00  0.00      RA0  C
ATOM     32  CB  LEU A   7      32.175  47.819  16.862  1.00  0.00      RA0  C
ATOM     33  CG  LEU A   7      33.074  46.900  17.677  1.00  0.00      RA0  C
ATOM     34  CD1 LEU A   7      33.836  45.900  16.811  1.00  0.00      RA0  C
ATOM     35  CD2 LEU A   7      34.020  47.728  18.535  1.00  0.00      RA0  C
ATOM     36  C   LEU A   7      30.719  49.845  16.928  1.00  0.00      RA0  C
ATOM     37  O   LEU A   7      31.447  50.554  16.256  1.00  0.00      RA0  O
ATOM     38  N   TYR A   8      29.406  50.055  17.033  1.00  0.00      RA0  N
ATOM     39  H   TYR A   8      28.875  49.478  17.656  1.00  0.00      RA0  H
ATOM     40  CA  TYR A   8      28.697  50.975  16.166  1.00  0.00      RA0  C
ATOM     41  CB  TYR A   8      27.231  51.034  16.582  1.00  0.00      RA0  C
ATOM     42  CG  TYR A   8      26.399  51.552  15.438  1.00  0.00      RA0  C
ATOM     43  CD1 TYR A   8      26.018  52.888  15.389  1.00  0.00      RA0  C
ATOM     44  CE1 TYR A   8      25.232  53.345  14.339  1.00  0.00      RA0  C
ATOM     45  CD2 TYR A   8      26.010  50.677  14.434  1.00  0.00      RA0  C
ATOM     46  CE2 TYR A   8      25.221  51.134  13.388  1.00  0.00      RA0  C
ATOM     47  CZ  TYR A   8      24.828  52.465  13.341  1.00  0.00      RA0  C
ATOM     48  OH  TYR A   8      24.034  52.909  12.305  1.00  0.00      RA0  O
ATOM     49  HH  TYR A   8      23.969  52.232  11.644  1.00  0.00      RA0  H
ATOM     50  C   TYR A   8      29.324  52.367  16.213  1.00  0.00      RA0  C
ATOM     51  O   TYR A   8      29.574  52.947  15.173  1.00  0.00      RA0  O
ATOM     52  N   GLU A   9      29.592  52.896  17.409  1.00  0.00      RA0  N
ATOM     53  H   GLU A   9      29.481  52.344  18.234  1.00  0.00      RA0  H
ATOM     54  CA  GLU A   9      30.170  54.230  17.533  1.00  0.00      RA0  C
ATOM     55  CB  GLU A   9      30.094  54.622  19.014  1.00  0.00      RA0  C
ATOM     56  CG  GLU A   9      30.981  55.775  19.481  1.00  0.00      RA0  C
ATOM     57  CD  GLU A   9      32.327  55.220  19.896  1.00  0.00      RA0  C
ATOM     58  OE1 GLU A   9      32.501  54.002  19.871  1.00  0.00      RA0  O
ATOM     59  OE2 GLU A   9      33.206  56.002  20.239  1.00  0.00      RA0  O
ATOM     60  C   GLU A   9      31.558  54.315  16.916  1.00  0.00      RA0  C
ATOM     61  O   GLU A   9      31.888  55.305  16.257  1.00  0.00      RA0  O
ATOM     62  N   GLN A  10      32.378  53.293  17.147  1.00  0.00      RA0  N
ATOM     63  H   GLN A  10      32.123  52.643  17.861  1.00  0.00      RA0  H
ATOM     64  CA  GLN A  10      33.695  53.234  16.494  1.00  0.00      RA0  C
ATOM     65  CB  GLN A  10      34.527  52.064  17.006  1.00  0.00      RA0  C
ATOM     66  CG  GLN A  10      35.133  52.384  18.366  1.00  0.00      RA0  C
ATOM     67  CD  GLN A  10      35.864  53.709  18.265  1.00  0.00      RA0  C
ATOM     68  OE1 GLN A  10      36.832  53.876  17.519  1.00  0.00      RA0  O
ATOM     69  NE2 GLN A  10      35.351  54.646  19.069  1.00  0.00      RA0  N
ATOM     70 HE21 GLN A  10      34.496  54.473  19.587  1.00  0.00      RA0  H
ATOM     71 HE22 GLN A  10      35.645  55.586  19.226  1.00  0.00      RA0  H
ATOM     72  C   GLN A  10      33.576  53.174  14.974  1.00  0.00      RA0  C
ATOM     73  O   GLN A  10      34.322  53.856  14.263  1.00  0.00      RA0  O
ATOM     74  N   HIS A  11      32.625  52.393  14.458  1.00  0.00      RA0  N
ATOM     75  H   HIS A  11      32.025  51.880  15.072  1.00  0.00      RA0  H
ATOM     76  CA  HIS A  11      32.386  52.402  13.014  1.00  0.00      RA0  C
ATOM     77  CB  HIS A  11      31.223  51.504  12.620  1.00  0.00      RA0  C
ATOM     78  CG  HIS A  11      31.497  50.058  12.927  1.00  0.00      RA0  C
ATOM     79  ND1 HIS A  11      32.634  49.408  12.618  1.00  0.00      RA0  N
ATOM     80  HD1 HIS A  11      33.411  49.747  12.116  1.00  0.00      RA0  H
ATOM     81  CD2 HIS A  11      30.619  49.167  13.545  1.00  0.00      RA0  C
ATOM     82  NE2 HIS A  11      31.241  47.969  13.609  1.00  0.00      RA0  N
ATOM     83  CE1 HIS A  11      32.480  48.116  13.041  1.00  0.00      RA0  C
ATOM     84  C   HIS A  11      32.086  53.799  12.504  1.00  0.00      RA0  C
ATOM     85  O   HIS A  11      32.635  54.214  11.489  1.00  0.00      RA0  O
ATOM     86  N   THR A  12      31.245  54.553  13.210  1.00  0.00      RA0  N
ATOM     87  H   THR A  12      30.754  54.205  14.014  1.00  0.00      RA0  H
ATOM     88  CA  THR A  12      30.918  55.903  12.727  1.00  0.00      RA0  C
ATOM     89  CB  THR A  12      29.741  56.403  13.542  1.00  0.00      RA0  C
ATOM     90  OG1 THR A  12      29.647  55.619  14.731  1.00  0.00      RA0  O
ATOM     91  HG1 THR A  12      30.388  55.858  15.282  1.00  0.00      RA0  H
ATOM     92  CG2 THR A  12      28.437  56.290  12.751  1.00  0.00      RA0  C
ATOM     93  C   THR A  12      32.141  56.811  12.783  1.00  0.00      RA0  C
ATOM     94  O   THR A  12      32.362  57.626  11.882  1.00  0.00      RA0  O
ATOM     95  N   LEU A  13      32.932  56.679  13.840  1.00  0.00      RA0  N
ATOM     96  H   LEU A  13      32.731  55.994  14.544  1.00  0.00      RA0  H
ATOM     97  CA  LEU A  13      34.150  57.471  13.973  1.00  0.00      RA0  C
ATOM     98  CB  LEU A  13      34.778  57.309  15.356  1.00  0.00      RA0  C
ATOM     99  CG  LEU A  13      33.909  57.905  16.462  1.00  0.00      RA0  C
ATOM    100  CD1 LEU A  13      34.617  57.855  17.813  1.00  0.00      RA0  C
ATOM    101  CD2 LEU A  13      33.443  59.322  16.124  1.00  0.00      RA0  C
ATOM    102  C   LEU A  13      35.166  57.137  12.881  1.00  0.00      RA0  C
ATOM    103  O   LEU A  13      35.982  57.983  12.507  1.00  0.00      RA0  O
ATOM    104  N   CYS A  14      35.106  55.903  12.378  1.00  0.00      RA0  N
ATOM    105  H   CYS A  14      34.453  55.247  12.762  1.00  0.00      RA0  H
ATOM    106  CA  CYS A  14      35.954  55.426  11.284  1.00  0.00      RA0  C
ATOM    107  CB  CYS A  14      36.262  53.943  11.489  1.00  0.00      RA0  C
ATOM    108  SG  CYS A  14      37.166  53.618  13.030  1.00  0.00      RA0  S
ATOM    109  C   CYS A  14      35.397  55.732   9.892  1.00  0.00      RA0  C
ATOM    110  O   CYS A  14      35.986  55.323   8.897  1.00  0.00      RA0  O
ATOM    111  N   GLY A  15      34.279  56.453   9.826  1.00  0.00      RA0  N
ATOM    112  H   GLY A  15      33.791  56.708  10.662  1.00  0.00      RA0  H
ATOM    113  CA  GLY A  15      33.716  56.889   8.549  1.00  0.00      RA0  C
ATOM    114  C   GLY A  15      32.884  55.831   7.838  1.00  0.00      RA0  C
ATOM    115  O   GLY A  15      32.760  55.840   6.615  1.00  0.00      RA0  O
ATOM    116  N   ALA A  16      32.291  54.925   8.598  1.00  0.00      RA0  N
ATOM    117  H   ALA A  16      32.393  54.966   9.594  1.00  0.00      RA0  H
ATOM    118  CA  ALA A  16      31.456  53.867   8.003  1.00  0.00      RA0  C
ATOM    119  CB  ALA A  16      30.861  52.978   9.084  1.00  0.00      RA0  C
ATOM    120  C   ALA A  16      30.290  54.405   7.149  1.00  0.00      RA0  C
ATOM    121  O   ALA A  16      29.627  55.384   7.501  1.00  0.00      RA0  O
ATOM    122  N   ARG A  17      30.083  53.784   5.991  1.00  0.00      RA0  N
ATOM    123  H   ARG A  17      30.672  53.013   5.744  1.00  0.00      RA0  H
ATOM    124  CA  ARG A  17      28.847  53.954   5.233  1.00  0.00      RA0  C
ATOM    125  CB  ARG A  17      29.124  54.049   3.730  1.00  0.00      RA0  C
ATOM    126  CG  ARG A  17      29.697  55.378   3.210  1.00  0.00      RA0  C
ATOM    127  CD  ARG A  17      31.121  55.725   3.661  1.00  0.00      RA0  C
ATOM    128  NE  ARG A  17      31.665  56.828   2.869  1.00  0.00      RA0  N
ATOM    129  HE  ARG A  17      31.140  57.046   2.040  1.00  0.00      RA0  H
ATOM    130  CZ  ARG A  17      32.861  57.387   3.225  1.00  0.00      RA0  C
ATOM    131  NH1 ARG A  17      33.457  57.011   4.376  1.00  0.00      RA0  N
ATOM    132 HH11 ARG A  17      34.382  57.287   4.657  1.00  0.00      RA0  H
ATOM    133 HH12 ARG A  17      32.991  56.409   5.041  1.00  0.00      RA0  H
ATOM    134  NH2 ARG A  17      33.439  58.300   2.411  1.00  0.00      RA0  N
ATOM    135 HH21 ARG A  17      34.315  58.738   2.634  1.00  0.00      RA0  H
ATOM    136 HH22 ARG A  17      33.011  58.576   1.545  1.00  0.00      RA0  H
ATOM    137  C   ARG A  17      28.052  52.692   5.551  1.00  0.00      RA0  C
ATOM    138  O   ARG A  17      28.424  51.601   5.152  1.00  0.00      RA0  O
ATOM    139  N   MSE A  18      26.942  52.849   6.263  1.00  0.00      RA0  N
ATOM    140  H   MSE A  18      26.565  53.766   6.385  1.00  0.00      RA0  H
ATOM    141  CA  MSE A  18      26.193  51.711   6.787  1.00  0.00      RA0  C
ATOM    142  CB  MSE A  18      25.446  52.093   8.064  1.00  0.00      RA0  C
ATOM    143  CG  MSE A  18      26.321  52.605   9.204  1.00  0.00      RA0  C
ATOM    144  SE  MSE A  18      27.429  51.354   9.860  1.00  0.00      RA0  S
ATOM    145  CE  MSE A  18      27.926  52.263  11.328  1.00  0.00      RA0  C
ATOM    146  C   MSE A  18      25.153  51.143   5.804  1.00  0.00      RA0  C
ATOM    147  O   MSE A  18      24.553  51.880   5.013  1.00  0.00      RA0  O
ATOM    148  N   VAL A  19      24.946  49.837   5.891  1.00  0.00      RA0  N
ATOM    149  H   VAL A  19      25.460  49.257   6.529  1.00  0.00      RA0  H
ATOM    150  CA  VAL A  19      23.825  49.171   5.232  1.00  0.00      RA0  C
ATOM    151  CB  VAL A  19      24.275  48.432   3.966  1.00  0.00      RA0  C
ATOM    152  CG1 VAL A  19      24.671  49.388   2.839  1.00  0.00      RA0  C
ATOM    153  CG2 VAL A  19      25.377  47.424   4.297  1.00  0.00      RA0  C
ATOM    154  C   VAL A  19      23.218  48.169   6.201  1.00  0.00      RA0  C
ATOM    155  O   VAL A  19      23.788  47.884   7.248  1.00  0.00      RA0  O
ATOM    156  N   ASP A  20      22.059  47.624   5.854  1.00  0.00      RA0  N
ATOM    157  H   ASP A  20      21.676  47.750   4.943  1.00  0.00      RA0  H
ATOM    158  CA  ASP A  20      21.501  46.561   6.663  1.00  0.00      RA0  C
ATOM    159  CB  ASP A  20      20.003  46.350   6.490  1.00  0.00      RA0  C
ATOM    160  CG  ASP A  20      19.704  45.119   7.321  1.00  0.00      RA0  C
ATOM    161  OD1 ASP A  20      19.931  45.186   8.520  1.00  0.00      RA0  O
ATOM    162  OD2 ASP A  20      19.335  44.074   6.784  1.00  0.00      RA0  O
ATOM    163  C   ASP A  20      22.132  45.251   6.279  1.00  0.00      RA0  C
ATOM    164  O   ASP A  20      22.216  44.922   5.097  1.00  0.00      RA0  O
ATOM    165  N   PHE A  21      22.592  44.496   7.272  1.00  0.00      RA0  N
ATOM    166  H   PHE A  21      22.306  44.766   8.190  1.00  0.00      RA0  H
ATOM    167  CA  PHE A  21      23.096  43.151   7.053  1.00  0.00      RA0  C
ATOM    168  CB  PHE A  21      24.582  43.114   7.390  1.00  0.00      RA0  C
ATOM    169  CG  PHE A  21      25.231  41.899   6.779  1.00  0.00      RA0  C
ATOM    170  CD1 PHE A  21      24.991  41.582   5.448  1.00  0.00      RA0  C
ATOM    171  CD2 PHE A  21      26.087  41.112   7.541  1.00  0.00      RA0  C
ATOM    172  CE1 PHE A  21      25.626  40.490   4.869  1.00  0.00      RA0  C
ATOM    173  CE2 PHE A  21      26.721  40.021   6.960  1.00  0.00      RA0  C
ATOM    174  CZ  PHE A  21      26.500  39.716   5.623  1.00  0.00      RA0  C
ATOM    175  C   PHE A  21      22.320  42.193   7.937  1.00  0.00      RA0  C
ATOM    176  O   PHE A  21      22.596  42.069   9.137  1.00  0.00      RA0  O
ATOM    177  N   HIS A  22      21.303  41.559   7.363  1.00  0.00      RA0  N
ATOM    178  H   HIS A  22      20.986  41.943   6.495  1.00  0.00      RA0  H
ATOM    179  CA  HIS A  22      20.471  40.614   8.117  1.00  0.00      RA0  C
ATOM    180  CB  HIS A  22      21.200  39.305   8.441  1.00  0.00      RA0  C
ATOM    181  CG  HIS A  22      21.986  38.786   7.263  1.00  0.00      RA0  C
ATOM    182  ND1 HIS A  22      21.502  38.650   6.014  1.00  0.00      RA0  N
ATOM    183  HD1 HIS A  22      20.599  38.881   5.708  1.00  0.00      RA0  H
ATOM    184  CD2 HIS A  22      23.313  38.351   7.284  1.00  0.00      RA0  C
ATOM    185  NE2 HIS A  22      23.625  37.948   6.030  1.00  0.00      RA0  N
ATOM    186  CE1 HIS A  22      22.513  38.131   5.246  1.00  0.00      RA0  C
ATOM    187  C   HIS A  22      19.960  41.183   9.440  1.00  0.00      RA0  C
ATOM    188  O   HIS A  22      19.955  40.491  10.463  1.00  0.00      RA0  O
ATOM    189  N   GLY A  23      19.505  42.437   9.388  1.00  0.00      RA0  N
ATOM    190  H   GLY A  23      19.615  43.020   8.573  1.00  0.00      RA0  H
ATOM    191  CA  GLY A  23      18.932  43.124  10.542  1.00  0.00      RA0  C
ATOM    192  C   GLY A  23      19.890  43.995  11.343  1.00  0.00      RA0  C
ATOM    193  O   GLY A  23      19.437  44.796  12.172  1.00  0.00      RA0  O
ATOM    194  N   TRP A  24      21.199  43.837  11.104  1.00  0.00      RA0  N
ATOM    195  H   TRP A  24      21.472  43.276  10.322  1.00  0.00      RA0  H
ATOM    196  CA  TRP A  24      22.255  44.642  11.761  1.00  0.00      RA0  C
ATOM    197  CB  TRP A  24      23.523  43.825  12.013  1.00  0.00      RA0  C
ATOM    198  CG  TRP A  24      23.334  42.671  12.965  1.00  0.00      RA0  C
ATOM    199  CD2 TRP A  24      23.852  42.552  14.306  1.00  0.00      RA0  C
ATOM    200  CE2 TRP A  24      23.489  41.275  14.792  1.00  0.00      RA0  C
ATOM    201  CE3 TRP A  24      24.594  43.408  15.110  1.00  0.00      RA0  C
ATOM    202  CD1 TRP A  24      22.682  41.457  12.714  1.00  0.00      RA0  C
ATOM    203  NE1 TRP A  24      22.775  40.632  13.789  1.00  0.00      RA0  N
ATOM    204  HE1 TRP A  24      22.432  39.711  13.824  1.00  0.00      RA0  H
ATOM    205  CZ2 TRP A  24      23.877  40.887  16.068  1.00  0.00      RA0  C
ATOM    206  CZ3 TRP A  24      24.977  43.006  16.385  1.00  0.00      RA0  C
ATOM    207  CH2 TRP A  24      24.620  41.751  16.863  1.00  0.00      RA0  C
ATOM    208  C   TRP A  24      22.688  45.819  10.866  1.00  0.00      RA0  C
ATOM    209  O   TRP A  24      22.888  45.636   9.658  1.00  0.00      RA0  O
ATOM    210  N   MSE A  25      22.893  46.987  11.457  1.00  0.00      RA0  N
ATOM    211  H   MSE A  25      22.788  47.042  12.446  1.00  0.00      RA0  H
ATOM    212  CA  MSE A  25      23.476  48.111  10.726  1.00  0.00      RA0  C
ATOM    213  CB  MSE A  25      22.977  49.439  11.284  1.00  0.00      RA0  C
ATOM    214  CG  MSE A  25      21.481  49.597  11.017  1.00  0.00      RA0  C
ATOM    215  SE  MSE A  25      21.125  49.602   9.253  1.00  0.00      RA0  S
ATOM    216  CE  MSE A  25      19.370  49.219   9.353  1.00  0.00      RA0  C
ATOM    217  C   MSE A  25      24.996  47.992  10.758  1.00  0.00      RA0  C
ATOM    218  O   MSE A  25      25.620  48.212  11.805  1.00  0.00      RA0  O
ATOM    219  N   MSE A  26      25.570  47.665   9.596  1.00  0.00      RA0  N
ATOM    220  H   MSE A  26      25.003  47.594   8.769  1.00  0.00      RA0  H
ATOM    221  CA  MSE A  26      26.991  47.305   9.476  1.00  0.00      RA0  C
ATOM    222  CB  MSE A  26      27.115  45.805   9.183  1.00  0.00      RA0  C
ATOM    223  CG  MSE A  26      26.560  44.889  10.271  1.00  0.00      RA0  C
ATOM    224  SE  MSE A  26      27.445  45.028  11.828  1.00  0.00      RA0  S
ATOM    225  CE  MSE A  26      29.012  44.351  11.259  1.00  0.00      RA0  C
ATOM    226  C   MSE A  26      27.654  48.087   8.358  1.00  0.00      RA0  C
ATOM    227  O   MSE A  26      27.010  48.437   7.362  1.00  0.00      RA0  O
ATOM    228  N   PRO A  27      28.947  48.385   8.499  1.00  0.00      RA0  N
ATOM    229  CD  PRO A  27      29.790  48.116   9.655  1.00  0.00      RA0  C
ATOM    230  CA  PRO A  27      29.642  49.103   7.432  1.00  0.00      RA0  C
ATOM    231  CB  PRO A  27      31.016  49.386   8.040  1.00  0.00      RA0  C
ATOM    232  CG  PRO A  27      30.865  49.182   9.544  1.00  0.00      RA0  C
ATOM    233  C   PRO A  27      29.809  48.337   6.132  1.00  0.00      RA0  C
ATOM    234  O   PRO A  27      30.370  47.255   6.112  1.00  0.00      RA0  O
ATOM    235  N   LEU A  28      29.304  48.907   5.043  1.00  0.00      RA0  N
ATOM    236  H   LEU A  28      28.809  49.771   5.140  1.00  0.00      RA0  H
ATOM    237  CA  LEU A  28      29.578  48.382   3.716  1.00  0.00      RA0  C
ATOM    238  CB  LEU A  28      28.648  49.020   2.687  1.00  0.00      RA0  C
ATOM    239  CG  LEU A  28      28.774  48.375   1.307  1.00  0.00      RA0  C
ATOM    240  CD1 LEU A  28      28.426  46.886   1.346  1.00  0.00      RA0  C
ATOM    241  CD2 LEU A  28      27.963  49.127   0.252  1.00  0.00      RA0  C
ATOM    242  C   LEU A  28      31.047  48.677   3.374  1.00  0.00      RA0  C
ATOM    243  O   LEU A  28      31.740  47.875   2.750  1.00  0.00      RA0  O
ATOM    244  N   HIS A  29      31.473  49.864   3.749  1.00  0.00      RA0  N
ATOM    245  H   HIS A  29      30.892  50.526   4.227  1.00  0.00      RA0  H
ATOM    246  CA  HIS A  29      32.866  50.280   3.592  1.00  0.00      RA0  C
ATOM    247  CB  HIS A  29      33.238  50.555   2.127  1.00  0.00      RA0  C
ATOM    248  CG  HIS A  29      32.265  51.498   1.463  1.00  0.00      RA0  C
ATOM    249  ND1 HIS A  29      31.215  51.089   0.730  1.00  0.00      RA0  N
ATOM    250  HD1 HIS A  29      30.966  50.158   0.534  1.00  0.00      RA0  H
ATOM    251  CD2 HIS A  29      32.288  52.893   1.471  1.00  0.00      RA0  C
ATOM    252  NE2 HIS A  29      31.239  53.326   0.736  1.00  0.00      RA0  N
ATOM    253  CE1 HIS A  29      30.576  52.215   0.278  1.00  0.00      RA0  C
ATOM    254  C   HIS A  29      33.078  51.495   4.461  1.00  0.00      RA0  C
ATOM    255  O   HIS A  29      32.143  52.009   5.054  1.00  0.00      RA0  O
ATOM    256  N   TYR A  30      34.310  51.984   4.483  1.00  0.00      RA0  N
ATOM    257  H   TYR A  30      35.061  51.471   4.043  1.00  0.00      RA0  H
ATOM    258  CA  TYR A  30      34.651  53.153   5.285  1.00  0.00      RA0  C
ATOM    259  CB  TYR A  30      35.694  52.801   6.346  1.00  0.00      RA0  C
ATOM    260  CG  TYR A  30      35.189  51.807   7.364  1.00  0.00      RA0  C
ATOM    261  CD1 TYR A  30      35.234  50.442   7.106  1.00  0.00      RA0  C
ATOM    262  CE1 TYR A  30      34.867  49.538   8.095  1.00  0.00      RA0  C
ATOM    263  CD2 TYR A  30      34.713  52.267   8.585  1.00  0.00      RA0  C
ATOM    264  CE2 TYR A  30      34.351  51.364   9.576  1.00  0.00      RA0  C
ATOM    265  CZ  TYR A  30      34.458  50.000   9.340  1.00  0.00      RA0  C
ATOM    266  OH  TYR A  30      34.165  49.108  10.350  1.00  0.00      RA0  O
ATOM    267  HH  TYR A  30      34.286  48.222  10.024  1.00  0.00      RA0  H
ATOM    268  C   TYR A  30      35.253  54.249   4.414  1.00  0.00      RA0  C
ATOM    269  O   TYR A  30      35.986  55.144   4.908  1.00  0.00      RA0  O
ATOM    270  N   GLY A  31      34.939  54.191   3.122  1.00  0.00      RA0  N
ATOM    271  H   GLY A  31      34.412  53.415   2.782  1.00  0.00      RA0  H
ATOM    272  CA  GLY A  31      35.396  55.192   2.164  1.00  0.00      RA0  C
ATOM    273  C   GLY A  31      35.870  54.611   0.843  1.00  0.00      RA0  C
ATOM    274  O   GLY A  31      35.830  55.287  -0.186  1.00  0.00      RA0  O
ATOM    275  N   SER A  32      36.371  53.386   0.873  1.00  0.00      RA0  N
ATOM    276  H   SER A  32      36.518  52.850   1.709  1.00  0.00      RA0  H
ATOM    277  CA  SER A  32      36.822  52.713  -0.340  1.00  0.00      RA0  C
ATOM    278  CB  SER A  32      38.068  53.421  -0.897  1.00  0.00      RA0  C
ATOM    279  OG  SER A  32      38.981  52.495  -1.472  1.00  0.00      RA0  O
ATOM    280  HG  SER A  32      39.545  52.315  -0.717  1.00  0.00      RA0  H
ATOM    281  C   SER A  32      36.839  51.207  -0.179  1.00  0.00      RA0  C
ATOM    282  O   SER A  32      37.762  50.674   0.427  1.00  0.00      RA0  O
ATOM    283  N   GLN A  33      35.845  50.502  -0.721  1.00  0.00      RA0  N
ATOM    284  H   GLN A  33      35.117  50.973  -1.215  1.00  0.00      RA0  H
ATOM    285  CA  GLN A  33      35.849  49.061  -0.607  1.00  0.00      RA0  C
ATOM    286  CB  GLN A  33      34.514  48.405  -0.964  1.00  0.00      RA0  C
ATOM    287  CG  GLN A  33      34.229  48.231  -2.453  1.00  0.00      RA0  C
ATOM    288  CD  GLN A  33      32.981  47.388  -2.577  1.00  0.00      RA0  C
ATOM    289  OE1 GLN A  33      31.975  47.641  -1.924  1.00  0.00      RA0  O
ATOM    290  NE2 GLN A  33      33.112  46.352  -3.425  1.00  0.00      RA0  N
ATOM    291 HE21 GLN A  33      33.962  46.194  -3.930  1.00  0.00      RA0  H
ATOM    292 HE22 GLN A  33      32.363  45.705  -3.577  1.00  0.00      RA0  H
ATOM    293  C   GLN A  33      37.031  48.413  -1.333  1.00  0.00      RA0  C
ATOM    294  O   GLN A  33      37.523  47.372  -0.893  1.00  0.00      RA0  O
ATOM    295  N   ILE A  34      37.509  49.068  -2.395  1.00  0.00      RA0  N
ATOM    296  H   ILE A  34      37.149  49.974  -2.605  1.00  0.00      RA0  H
ATOM    297  CA  ILE A  34      38.654  48.569  -3.148  1.00  0.00      RA0  C
ATOM    298  CB  ILE A  34      38.803  49.357  -4.450  1.00  0.00      RA0  C
ATOM    299  CG2 ILE A  34      39.997  48.867  -5.268  1.00  0.00      RA0  C
ATOM    300  CG1 ILE A  34      37.504  49.291  -5.256  1.00  0.00      RA0  C
ATOM    301  CD1 ILE A  34      37.158  47.865  -5.694  1.00  0.00      RA0  C
ATOM    302  C   ILE A  34      39.923  48.647  -2.283  1.00  0.00      RA0  C
ATOM    303  O   ILE A  34      40.670  47.668  -2.171  1.00  0.00      RA0  O
ATOM    304  N   ASP A  35      40.147  49.782  -1.638  1.00  0.00      RA0  N
ATOM    305  H   ASP A  35      39.504  50.546  -1.704  1.00  0.00      RA0  H
ATOM    306  CA  ASP A  35      41.325  49.899  -0.740  1.00  0.00      RA0  C
ATOM    307  CB  ASP A  35      41.692  51.331  -0.313  1.00  0.00      RA0  C
ATOM    308  CG  ASP A  35      41.149  51.663   1.062  1.00  0.00      RA0  C
ATOM    309  OD1 ASP A  35      41.770  51.300   2.049  1.00  0.00      RA0  O
ATOM    310  OD2 ASP A  35      40.117  52.314   1.174  1.00  0.00      RA0  O
ATOM    311  C   ASP A  35      41.294  48.934   0.434  1.00  0.00      RA0  C
ATOM    312  O   ASP A  35      42.322  48.467   0.867  1.00  0.00      RA0  O
ATOM    313  N   GLU A  36      40.101  48.658   0.971  1.00  0.00      RA0  N
ATOM    314  H   GLU A  36      39.305  49.164   0.633  1.00  0.00      RA0  H
ATOM    315  CA  GLU A  36      39.930  47.753   2.067  1.00  0.00      RA0  C
ATOM    316  CB  GLU A  36      38.458  47.853   2.495  1.00  0.00      RA0  C
ATOM    317  CG  GLU A  36      38.291  48.974   3.517  1.00  0.00      RA0  C
ATOM    318  CD  GLU A  36      36.961  49.714   3.476  1.00  0.00      RA0  C
ATOM    319  OE1 GLU A  36      35.916  49.080   3.602  1.00  0.00      RA0  O
ATOM    320  OE2 GLU A  36      36.979  50.947   3.368  1.00  0.00      RA0  O
ATOM    321  C   GLU A  36      40.307  46.333   1.615  1.00  0.00      RA0  C
ATOM    322  O   GLU A  36      41.005  45.602   2.312  1.00  0.00      RA0  O
ATOM    323  N   HIS A  37      39.879  45.973   0.420  1.00  0.00      RA0  N
ATOM    324  H   HIS A  37      39.310  46.613  -0.102  1.00  0.00      RA0  H
ATOM    325  CA  HIS A  37      40.215  44.681  -0.162  1.00  0.00      RA0  C
ATOM    326  CB  HIS A  37      39.546  44.558  -1.529  1.00  0.00      RA0  C
ATOM    327  CG  HIS A  37      39.745  43.174  -2.091  1.00  0.00      RA0  C
ATOM    328  ND1 HIS A  37      38.759  42.265  -2.166  1.00  0.00      RA0  N
ATOM    329  HD1 HIS A  37      37.827  42.388  -1.869  1.00  0.00      RA0  H
ATOM    330  CD2 HIS A  37      40.916  42.619  -2.615  1.00  0.00      RA0  C
ATOM    331  NE2 HIS A  37      40.623  41.360  -3.003  1.00  0.00      RA0  N
ATOM    332  CE1 HIS A  37      39.301  41.141  -2.734  1.00  0.00      RA0  C
ATOM    333  C   HIS A  37      41.729  44.562  -0.269  1.00  0.00      RA0  C
ATOM    334  O   HIS A  37      42.311  43.566   0.198  1.00  0.00      RA0  O
ATOM    335  N   HIS A  38      42.358  45.585  -0.838  1.00  0.00      RA0  N
ATOM    336  H   HIS A  38      41.834  46.386  -1.138  1.00  0.00      RA0  H
ATOM    337  CA  HIS A  38      43.808  45.520  -1.079  1.00  0.00      RA0  C
ATOM    338  CB  HIS A  38      44.279  46.652  -1.987  1.00  0.00      RA0  C
ATOM    339  CG  HIS A  38      43.777  46.447  -3.394  1.00  0.00      RA0  C
ATOM    340  ND1 HIS A  38      43.805  45.270  -4.050  1.00  0.00      RA0  N
ATOM    341  HD1 HIS A  38      44.128  44.406  -3.717  1.00  0.00      RA0  H
ATOM    342  CD2 HIS A  38      43.236  47.421  -4.236  1.00  0.00      RA0  C
ATOM    343  NE2 HIS A  38      42.938  46.819  -5.412  1.00  0.00      RA0  N
ATOM    344  CE1 HIS A  38      43.289  45.498  -5.300  1.00  0.00      RA0  C
ATOM    345  C   HIS A  38      44.615  45.560   0.230  1.00  0.00      RA0  C
ATOM    346  O   HIS A  38      45.719  44.999   0.309  1.00  0.00      RA0  O
ATOM    347  N   ALA A  39      44.057  46.171   1.266  1.00  0.00      RA0  N
ATOM    348  H   ALA A  39      43.199  46.675   1.149  1.00  0.00      RA0  H
ATOM    349  CA  ALA A  39      44.681  46.177   2.596  1.00  0.00      RA0  C
ATOM    350  CB  ALA A  39      43.873  47.029   3.577  1.00  0.00      RA0  C
ATOM    351  C   ALA A  39      44.804  44.774   3.160  1.00  0.00      RA0  C
ATOM    352  O   ALA A  39      45.803  44.428   3.774  1.00  0.00      RA0  O
ATOM    353  N   VAL A  40      43.775  43.962   2.980  1.00  0.00      RA0  N
ATOM    354  H   VAL A  40      42.982  44.275   2.451  1.00  0.00      RA0  H
ATOM    355  CA  VAL A  40      43.819  42.610   3.499  1.00  0.00      RA0  C
ATOM    356  CB  VAL A  40      42.426  41.994   3.511  1.00  0.00      RA0  C
ATOM    357  CG1 VAL A  40      42.463  40.540   3.976  1.00  0.00      RA0  C
ATOM    358  CG2 VAL A  40      41.499  42.847   4.379  1.00  0.00      RA0  C
ATOM    359  C   VAL A  40      44.815  41.795   2.686  1.00  0.00      RA0  C
ATOM    360  O   VAL A  40      45.540  40.958   3.235  1.00  0.00      RA0  O
ATOM    361  N   ARG A  41      44.833  42.021   1.384  1.00  0.00      RA0  N
ATOM    362  H   ARG A  41      44.207  42.699   0.994  1.00  0.00      RA0  H
ATOM    363  CA  ARG A  41      45.711  41.256   0.514  1.00  0.00      RA0  C
ATOM    364  CB  ARG A  41      45.375  41.518  -0.955  1.00  0.00      RA0  C
ATOM    365  CG  ARG A  41      44.044  40.934  -1.427  1.00  0.00      RA0  C
ATOM    366  CD  ARG A  41      44.038  39.405  -1.495  1.00  0.00      RA0  C
ATOM    367  NE  ARG A  41      42.760  38.921  -2.016  1.00  0.00      RA0  N
ATOM    368  HE  ARG A  41      42.384  39.369  -2.844  1.00  0.00      RA0  H
ATOM    369  CZ  ARG A  41      42.112  37.910  -1.367  1.00  0.00      RA0  C
ATOM    370  NH1 ARG A  41      42.697  37.297  -0.323  1.00  0.00      RA0  N
ATOM    371 HH11 ARG A  41      42.218  36.609   0.234  1.00  0.00      RA0  H
ATOM    372 HH12 ARG A  41      43.656  37.465  -0.043  1.00  0.00      RA0  H
ATOM    373  NH2 ARG A  41      40.885  37.538  -1.776  1.00  0.00      RA0  N
ATOM    374 HH21 ARG A  41      40.307  36.861  -1.305  1.00  0.00      RA0  H
ATOM    375 HH22 ARG A  41      40.519  37.954  -2.625  1.00  0.00      RA0  H
ATOM    376  C   ARG A  41      47.191  41.564   0.743  1.00  0.00      RA0  C
ATOM    377  O   ARG A  41      48.022  40.713   0.488  1.00  0.00      RA0  O
ATOM    378  N   THR A  42      47.504  42.765   1.203  1.00  0.00      RA0  N
ATOM    379  H   THR A  42      46.800  43.438   1.429  1.00  0.00      RA0  H
ATOM    380  CA  THR A  42      48.920  43.214   1.247  1.00  0.00      RA0  C
ATOM    381  CB  THR A  42      49.233  44.244   0.153  1.00  0.00      RA0  C
ATOM    382  OG1 THR A  42      48.282  45.307   0.142  1.00  0.00      RA0  O
ATOM    383  HG1 THR A  42      47.443  44.917  -0.066  1.00  0.00      RA0  H
ATOM    384  CG2 THR A  42      49.295  43.587  -1.228  1.00  0.00      RA0  C
ATOM    385  C   THR A  42      49.447  43.592   2.627  1.00  0.00      RA0  C
ATOM    386  O   THR A  42      50.678  43.744   2.797  1.00  0.00      RA0  O
ATOM    387  N   ASP A  43      48.563  43.801   3.601  1.00  0.00      RA0  N
ATOM    388  H   ASP A  43      47.579  43.655   3.493  1.00  0.00      RA0  H
ATOM    389  CA  ASP A  43      49.004  44.310   4.898  1.00  0.00      RA0  C
ATOM    390  CB  ASP A  43      49.096  45.840   4.901  1.00  0.00      RA0  C
ATOM    391  CG  ASP A  43      49.623  46.322   6.242  1.00  0.00      RA0  C
ATOM    392  OD1 ASP A  43      50.087  45.515   7.041  1.00  0.00      RA0  O
ATOM    393  OD2 ASP A  43      49.536  47.509   6.533  1.00  0.00      RA0  O
ATOM    394  C   ASP A  43      48.089  43.764   6.004  1.00  0.00      RA0  C
ATOM    395  O   ASP A  43      48.233  42.591   6.395  1.00  0.00      RA0  O
ATOM    396  N   ALA A  44      47.140  44.565   6.489  1.00  0.00      RA0  N
ATOM    397  H   ALA A  44      46.987  45.497   6.155  1.00  0.00      RA0  H
ATOM    398  CA  ALA A  44      46.194  44.086   7.503  1.00  0.00      RA0  C
ATOM    399  CB  ALA A  44      46.794  44.191   8.905  1.00  0.00      RA0  C
ATOM    400  C   ALA A  44      44.907  44.912   7.458  1.00  0.00      RA0  C
ATOM    401  O   ALA A  44      44.949  46.151   7.470  1.00  0.00      RA0  O
ATOM    402  N   GLY A  45      43.784  44.199   7.443  1.00  0.00      RA0  N
ATOM    403  H   GLY A  45      43.811  43.197   7.426  1.00  0.00      RA0  H
ATOM    404  CA  GLY A  45      42.471  44.813   7.598  1.00  0.00      RA0  C
ATOM    405  C   GLY A  45      41.689  44.078   8.662  1.00  0.00      RA0  C
ATOM    406  O   GLY A  45      42.001  42.941   8.989  1.00  0.00      RA0  O
ATOM    407  N   MSE A  46      40.634  44.695   9.171  1.00  0.00      RA0  N
ATOM    408  H   MSE A  46      40.383  45.620   8.872  1.00  0.00      RA0  H
ATOM    409  CA  MSE A  46      39.783  44.020  10.113  1.00  0.00      RA0  C
ATOM    410  CB  MSE A  46      40.166  44.380  11.544  1.00  0.00      RA0  C
ATOM    411  CG  MSE A  46      39.997  45.870  11.819  1.00  0.00      RA0  C
ATOM    412  SE  MSE A  46      40.451  46.305  13.497  1.00  0.00      RA0  S
ATOM    413  CE  MSE A  46      40.461  48.083  13.254  1.00  0.00      RA0  C
ATOM    414  C   MSE A  46      38.309  44.298   9.904  1.00  0.00      RA0  C
ATOM    415  O   MSE A  46      37.922  45.360   9.435  1.00  0.00      RA0  O
ATOM    416  N   PHE A  47      37.522  43.309  10.307  1.00  0.00      RA0  N
ATOM    417  H   PHE A  47      37.929  42.540  10.804  1.00  0.00      RA0  H
ATOM    418  CA  PHE A  47      36.079  43.300  10.121  1.00  0.00      RA0  C
ATOM    419  CB  PHE A  47      35.640  42.153   9.208  1.00  0.00      RA0  C
ATOM    420  CG  PHE A  47      36.374  42.152   7.889  1.00  0.00      RA0  C
ATOM    421  CD1 PHE A  47      37.570  41.455   7.757  1.00  0.00      RA0  C
ATOM    422  CD2 PHE A  47      35.839  42.830   6.801  1.00  0.00      RA0  C
ATOM    423  CE1 PHE A  47      38.225  41.424   6.533  1.00  0.00      RA0  C
ATOM    424  CE2 PHE A  47      36.493  42.796   5.576  1.00  0.00      RA0  C
ATOM    425  CZ  PHE A  47      37.682  42.091   5.443  1.00  0.00      RA0  C
ATOM    426  C   PHE A  47      35.406  43.063  11.465  1.00  0.00      RA0  C
ATOM    427  O   PHE A  47      35.855  42.232  12.288  1.00  0.00      RA0  O
ATOM    428  N   ASP A  48      34.328  43.799  11.710  1.00  0.00      RA0  N
ATOM    429  H   ASP A  48      33.951  44.388  10.999  1.00  0.00      RA0  H
ATOM    430  CA  ASP A  48      33.477  43.515  12.842  1.00  0.00      RA0  C
ATOM    431  CB  ASP A  48      32.503  44.627  13.192  1.00  0.00      RA0  C
ATOM    432  CG  ASP A  48      31.657  44.041  14.301  1.00  0.00      RA0  C
ATOM    433  OD1 ASP A  48      32.242  43.437  15.182  1.00  0.00      RA0  O
ATOM    434  OD2 ASP A  48      30.432  44.121  14.277  1.00  0.00      RA0  O
ATOM    435  C   ASP A  48      32.610  42.324  12.472  1.00  0.00      RA0  C
ATOM    436  O   ASP A  48      31.790  42.437  11.560  1.00  0.00      RA0  O
ATOM    437  N   VAL A  49      32.811  41.207  13.143  1.00  0.00      RA0  N
ATOM    438  H   VAL A  49      33.380  41.264  13.969  1.00  0.00      RA0  H
ATOM    439  CA  VAL A  49      31.989  40.024  12.914  1.00  0.00      RA0  C
ATOM    440  CB  VAL A  49      32.838  38.860  12.405  1.00  0.00      RA0  C
ATOM    441  CG1 VAL A  49      33.162  39.068  10.928  1.00  0.00      RA0  C
ATOM    442  CG2 VAL A  49      34.111  38.679  13.231  1.00  0.00      RA0  C
ATOM    443  C   VAL A  49      31.198  39.673  14.179  1.00  0.00      RA0  C
ATOM    444  O   VAL A  49      30.904  38.514  14.425  1.00  0.00      RA0  O
ATOM    445  N   SER A  50      30.753  40.704  14.897  1.00  0.00      RA0  N
ATOM    446  H   SER A  50      31.007  41.652  14.671  1.00  0.00      RA0  H
ATOM    447  CA  SER A  50      29.992  40.524  16.126  1.00  0.00      RA0  C
ATOM    448  CB  SER A  50      30.058  41.782  16.986  1.00  0.00      RA0  C
ATOM    449  OG  SER A  50      31.418  42.000  17.373  1.00  0.00      RA0  O
ATOM    450  HG  SER A  50      31.789  42.544  16.680  1.00  0.00      RA0  H
ATOM    451  C   SER A  50      28.561  40.100  15.828  1.00  0.00      RA0  C
ATOM    452  O   SER A  50      27.840  39.673  16.732  1.00  0.00      RA0  O
ATOM    453  N   HIS A  51      28.182  40.234  14.568  1.00  0.00      RA0  N
ATOM    454  H   HIS A  51      28.822  40.658  13.931  1.00  0.00      RA0  H
ATOM    455  CA  HIS A  51      26.905  39.713  14.046  1.00  0.00      RA0  C
ATOM    456  CB  HIS A  51      26.580  40.327  12.680  1.00  0.00      RA0  C
ATOM    457  CG  HIS A  51      27.321  39.608  11.578  1.00  0.00      RA0  C
ATOM    458  ND1 HIS A  51      26.711  38.806  10.688  1.00  0.00      RA0  N
ATOM    459  HD1 HIS A  51      25.747  38.643  10.640  1.00  0.00      RA0  H
ATOM    460  CD2 HIS A  51      28.689  39.638  11.295  1.00  0.00      RA0  C
ATOM    461  NE2 HIS A  51      28.896  38.837  10.221  1.00  0.00      RA0  N
ATOM    462  CE1 HIS A  51      27.681  38.326   9.846  1.00  0.00      RA0  C
ATOM    463  C   HIS A  51      26.854  38.188  14.001  1.00  0.00      RA0  C
ATOM    464  O   HIS A  51      25.781  37.616  13.793  1.00  0.00      RA0  O
ATOM    465  N   MSE A  52      27.981  37.529  14.208  1.00  0.00      RA0  N
ATOM    466  H   MSE A  52      28.813  37.987  14.526  1.00  0.00      RA0  H
ATOM    467  CA  MSE A  52      27.973  36.092  14.266  1.00  0.00      RA0  C
ATOM    468  CB  MSE A  52      29.263  35.503  13.693  1.00  0.00      RA0  C
ATOM    469  CG  MSE A  52      29.504  35.939  12.247  1.00  0.00      RA0  C
ATOM    470  SE  MSE A  52      30.951  35.169  11.502  1.00  0.00      RA0  S
ATOM    471  CE  MSE A  52      30.296  33.497  11.367  1.00  0.00      RA0  C
ATOM    472  C   MSE A  52      27.752  35.628  15.676  1.00  0.00      RA0  C
ATOM    473  O   MSE A  52      28.115  36.314  16.642  1.00  0.00      RA0  O
ATOM    474  N   THR A  53      27.146  34.449  15.781  1.00  0.00      RA0  N
ATOM    475  H   THR A  53      26.971  33.886  14.995  1.00  0.00      RA0  H
ATOM    476  CA  THR A  53      26.714  33.896  17.062  1.00  0.00      RA0  C
ATOM    477  CB  THR A  53      25.290  33.441  16.821  1.00  0.00      RA0  C
ATOM    478  OG1 THR A  53      24.511  34.600  16.481  1.00  0.00      RA0  O
ATOM    479  HG1 THR A  53      24.965  35.014  15.753  1.00  0.00      RA0  H
ATOM    480  CG2 THR A  53      24.698  32.672  18.000  1.00  0.00      RA0  C
ATOM    481  C   THR A  53      27.675  32.794  17.498  1.00  0.00      RA0  C
ATOM    482  O   THR A  53      27.947  31.852  16.754  1.00  0.00      RA0  O
ATOM    483  N   ILE A  54      28.219  32.942  18.699  1.00  0.00      RA0  N
ATOM    484  H   ILE A  54      27.928  33.701  19.283  1.00  0.00      RA0  H
ATOM    485  CA  ILE A  54      29.060  31.923  19.308  1.00  0.00      RA0  C
ATOM    486  CB  ILE A  54      30.195  32.598  20.071  1.00  0.00      RA0  C
ATOM    487  CG2 ILE A  54      31.089  31.575  20.767  1.00  0.00      RA0  C
ATOM    488  CG1 ILE A  54      30.978  33.521  19.136  1.00  0.00      RA0  C
ATOM    489  CD1 ILE A  54      32.049  34.324  19.873  1.00  0.00      RA0  C
ATOM    490  C   ILE A  54      28.161  31.103  20.242  1.00  0.00      RA0  C
ATOM    491  O   ILE A  54      27.425  31.665  21.073  1.00  0.00      RA0  O
ATOM    492  N   VAL A  55      28.184  29.787  20.052  1.00  0.00      RA0  N
ATOM    493  H   VAL A  55      28.853  29.374  19.434  1.00  0.00      RA0  H
ATOM    494  CA  VAL A  55      27.349  28.884  20.811  1.00  0.00      RA0  C
ATOM    495  CB  VAL A  55      26.453  28.087  19.863  1.00  0.00      RA0  C
ATOM    496  CG1 VAL A  55      25.564  27.118  20.639  1.00  0.00      RA0  C
ATOM    497  CG2 VAL A  55      25.652  29.007  18.943  1.00  0.00      RA0  C
ATOM    498  C   VAL A  55      28.281  27.951  21.538  1.00  0.00      RA0  C
ATOM    499  O   VAL A  55      29.040  27.205  20.907  1.00  0.00      RA0  O
ATOM    500  N   ASP A  56      28.211  27.986  22.860  1.00  0.00      RA0  N
ATOM    501  H   ASP A  56      27.577  28.598  23.319  1.00  0.00      RA0  H
ATOM    502  CA  ASP A  56      28.956  27.048  23.671  1.00  0.00      RA0  C
ATOM    503  CB  ASP A  56      29.439  27.725  24.976  1.00  0.00      RA0  C
ATOM    504  CG  ASP A  56      30.529  28.782  24.775  1.00  0.00      RA0  C
ATOM    505  OD1 ASP A  56      30.969  29.001  23.654  1.00  0.00      RA0  O
ATOM    506  OD2 ASP A  56      30.976  29.400  25.745  1.00  0.00      RA0  O
ATOM    507  C   ASP A  56      28.116  25.828  24.017  1.00  0.00      RA0  C
ATOM    508  O   ASP A  56      26.960  25.950  24.410  1.00  0.00      RA0  O
ATOM    509  N   LEU A  57      28.729  24.659  23.855  1.00  0.00      RA0  N
ATOM    510  H   LEU A  57      29.704  24.643  23.625  1.00  0.00      RA0  H
ATOM    511  CA  LEU A  57      28.103  23.379  24.134  1.00  0.00      RA0  C
ATOM    512  CB  LEU A  57      28.128  22.490  22.895  1.00  0.00      RA0  C
ATOM    513  CG  LEU A  57      27.407  23.063  21.679  1.00  0.00      RA0  C
ATOM    514  CD1 LEU A  57      27.518  22.111  20.493  1.00  0.00      RA0  C
ATOM    515  CD2 LEU A  57      25.950  23.413  21.977  1.00  0.00      RA0  C
ATOM    516  C   LEU A  57      28.813  22.653  25.271  1.00  0.00      RA0  C
ATOM    517  O   LEU A  57      30.009  22.434  25.190  1.00  0.00      RA0  O
ATOM    518  N   ARG A  58      28.069  22.237  26.300  1.00  0.00      RA0  N
ATOM    519  H   ARG A  58      27.080  22.409  26.320  1.00  0.00      RA0  H
ATOM    520  CA  ARG A  58      28.656  21.606  27.470  1.00  0.00      RA0  C
ATOM    521  CB  ARG A  58      28.560  22.589  28.615  1.00  0.00      RA0  C
ATOM    522  CG  ARG A  58      29.802  23.450  28.819  1.00  0.00      RA0  C
ATOM    523  CD  ARG A  58      30.053  23.599  30.319  1.00  0.00      RA0  C
ATOM    524  NE  ARG A  58      30.192  22.272  30.916  1.00  0.00      RA0  N
ATOM    525  HE  ARG A  58      31.025  21.739  30.701  1.00  0.00      RA0  H
ATOM    526  CZ  ARG A  58      29.162  21.691  31.601  1.00  0.00      RA0  C
ATOM    527  NH1 ARG A  58      28.031  22.397  31.832  1.00  0.00      RA0  N
ATOM    528 HH11 ARG A  58      27.196  22.067  32.286  1.00  0.00      RA0  H
ATOM    529 HH12 ARG A  58      27.878  23.341  31.489  1.00  0.00      RA0  H
ATOM    530  NH2 ARG A  58      29.292  20.406  31.985  1.00  0.00      RA0  N
ATOM    531 HH21 ARG A  58      28.615  19.906  32.520  1.00  0.00      RA0  H
ATOM    532 HH22 ARG A  58      30.124  19.889  31.695  1.00  0.00      RA0  H
ATOM    533  C   ARG A  58      27.929  20.296  27.806  1.00  0.00      RA0  C
ATOM    534  O   ARG A  58      26.718  20.205  27.682  1.00  0.00      RA0  O
ATOM    535  N   GLY A  59      28.672  19.309  28.271  1.00  0.00      RA0  N
ATOM    536  H   GLY A  59      29.661  19.430  28.412  1.00  0.00      RA0  H
ATOM    537  CA  GLY A  59      28.104  18.014  28.623  1.00  0.00      RA0  C
ATOM    538  C   GLY A  59      29.040  16.897  28.203  1.00  0.00      RA0  C
ATOM    539  O   GLY A  59      29.740  17.010  27.195  1.00  0.00      RA0  O
ATOM    540  N   SER A  60      29.039  15.806  28.966  1.00  0.00      RA0  N
ATOM    541  H   SER A  60      28.426  15.750  29.754  1.00  0.00      RA0  H
ATOM    542  CA  SER A  60      29.957  14.700  28.725  1.00  0.00      RA0  C
ATOM    543  CB  SER A  60      29.777  13.842  29.955  1.00  0.00      RA0  C
ATOM    544  OG  SER A  60      29.415  14.773  30.987  1.00  0.00      RA0  O
ATOM    545  HG  SER A  60      30.098  15.441  30.993  1.00  0.00      RA0  H
ATOM    546  C   SER A  60      29.752  14.043  27.361  1.00  0.00      RA0  C
ATOM    547  O   SER A  60      30.701  13.465  26.814  1.00  0.00      RA0  O
ATOM    548  N   ARG A  61      28.539  14.152  26.803  1.00  0.00      RA0  N
ATOM    549  H   ARG A  61      27.847  14.723  27.240  1.00  0.00      RA0  H
ATOM    550  CA  ARG A  61      28.235  13.580  25.491  1.00  0.00      RA0  C
ATOM    551  CB  ARG A  61      26.829  12.991  25.543  1.00  0.00      RA0  C
ATOM    552  CG  ARG A  61      26.640  12.140  26.802  1.00  0.00      RA0  C
ATOM    553  CD  ARG A  61      25.264  11.480  26.860  1.00  0.00      RA0  C
ATOM    554  NE  ARG A  61      25.062  10.705  25.644  1.00  0.00      RA0  N
ATOM    555  HE  ARG A  61      25.887  10.390  25.152  1.00  0.00      RA0  H
ATOM    556  CZ  ARG A  61      23.827  10.515  25.111  1.00  0.00      RA0  C
ATOM    557  NH1 ARG A  61      22.738  10.929  25.801  1.00  0.00      RA0  N
ATOM    558 HH11 ARG A  61      21.794  10.905  25.441  1.00  0.00      RA0  H
ATOM    559 HH12 ARG A  61      22.832  11.318  26.720  1.00  0.00      RA0  H
ATOM    560  NH2 ARG A  61      23.738   9.930  23.902  1.00  0.00      RA0  N
ATOM    561 HH21 ARG A  61      22.889   9.704  23.425  1.00  0.00      RA0  H
ATOM    562 HH22 ARG A  61      24.595   9.700  23.394  1.00  0.00      RA0  H
ATOM    563  C   ARG A  61      28.377  14.586  24.343  1.00  0.00      RA0  C
ATOM    564  O   ARG A  61      27.883  14.349  23.255  1.00  0.00      RA0  O
ATOM    565  N   THR A  62      29.068  15.696  24.556  1.00  0.00      RA0  N
ATOM    566  H   THR A  62      29.506  15.911  25.431  1.00  0.00      RA0  H
ATOM    567  CA  THR A  62      29.125  16.716  23.498  1.00  0.00      RA0  C
ATOM    568  CB  THR A  62      29.753  17.997  24.035  1.00  0.00      RA0  C
ATOM    569  OG1 THR A  62      29.006  18.442  25.168  1.00  0.00      RA0  O
ATOM    570  HG1 THR A  62      29.540  18.236  25.928  1.00  0.00      RA0  H
ATOM    571  CG2 THR A  62      29.779  19.097  22.977  1.00  0.00      RA0  C
ATOM    572  C   THR A  62      29.753  16.227  22.195  1.00  0.00      RA0  C
ATOM    573  O   THR A  62      29.208  16.500  21.115  1.00  0.00      RA0  O
ATOM    574  N   ARG A  63      30.862  15.494  22.279  1.00  0.00      RA0  N
ATOM    575  H   ARG A  63      31.248  15.288  23.179  1.00  0.00      RA0  H
ATOM    576  CA  ARG A  63      31.512  14.989  21.056  1.00  0.00      RA0  C
ATOM    577  CB  ARG A  63      32.855  14.318  21.350  1.00  0.00      RA0  C
ATOM    578  CG  ARG A  63      33.628  14.112  20.046  1.00  0.00      RA0  C
ATOM    579  CD  ARG A  63      34.924  13.313  20.179  1.00  0.00      RA0  C
ATOM    580  NE  ARG A  63      35.869  13.932  21.103  1.00  0.00      RA0  N
ATOM    581  HE  ARG A  63      35.773  13.803  22.106  1.00  0.00      RA0  H
ATOM    582  CZ  ARG A  63      36.946  14.636  20.655  1.00  0.00      RA0  C
ATOM    583  NH1 ARG A  63      37.079  14.931  19.347  1.00  0.00      RA0  N
ATOM    584 HH11 ARG A  63      37.896  15.414  19.014  1.00  0.00      RA0  H
ATOM    585 HH12 ARG A  63      36.390  14.715  18.649  1.00  0.00      RA0  H
ATOM    586  NH2 ARG A  63      37.877  15.030  21.538  1.00  0.00      RA0  N
ATOM    587 HH21 ARG A  63      38.718  15.514  21.298  1.00  0.00      RA0  H
ATOM    588 HH22 ARG A  63      37.700  14.823  22.521  1.00  0.00      RA0  H
ATOM    589  C   ARG A  63      30.575  14.030  20.331  1.00  0.00      RA0  C
ATOM    590  O   ARG A  63      30.398  14.108  19.117  1.00  0.00      RA0  O
ATOM    591  N   GLU A  64      29.966  13.136  21.094  1.00  0.00      RA0  N
ATOM    592  H   GLU A  64      30.094  13.168  22.083  1.00  0.00      RA0  H
ATOM    593  CA  GLU A  64      29.007  12.179  20.558  1.00  0.00      RA0  C
ATOM    594  CB  GLU A  64      28.369  11.350  21.676  1.00  0.00      RA0  C
ATOM    595  CG  GLU A  64      27.357  10.336  21.129  1.00  0.00      RA0  C
ATOM    596  CD  GLU A  64      26.446   9.862  22.244  1.00  0.00      RA0  C
ATOM    597  OE1 GLU A  64      26.637  10.267  23.383  1.00  0.00      RA0  O
ATOM    598  OE2 GLU A  64      25.508   9.116  21.981  1.00  0.00      RA0  O
ATOM    599  C   GLU A  64      27.896  12.887  19.786  1.00  0.00      RA0  C
ATOM    600  O   GLU A  64      27.583  12.517  18.641  1.00  0.00      RA0  O
ATOM    601  N   PHE A  65      27.315  13.903  20.412  1.00  0.00      RA0  N
ATOM    602  H   PHE A  65      27.592  14.105  21.353  1.00  0.00      RA0  H
ATOM    603  CA  PHE A  65      26.271  14.717  19.787  1.00  0.00      RA0  C
ATOM    604  CB  PHE A  65      25.862  15.845  20.739  1.00  0.00      RA0  C
ATOM    605  CG  PHE A  65      24.977  16.851  20.040  1.00  0.00      RA0  C
ATOM    606  CD1 PHE A  65      23.863  16.437  19.319  1.00  0.00      RA0  C
ATOM    607  CD2 PHE A  65      25.287  18.204  20.119  1.00  0.00      RA0  C
ATOM    608  CE1 PHE A  65      23.078  17.373  18.658  1.00  0.00      RA0  C
ATOM    609  CE2 PHE A  65      24.498  19.140  19.464  1.00  0.00      RA0  C
ATOM    610  CZ  PHE A  65      23.396  18.724  18.726  1.00  0.00      RA0  C
ATOM    611  C   PHE A  65      26.731  15.273  18.458  1.00  0.00      RA0  C
ATOM    612  O   PHE A  65      26.046  15.148  17.451  1.00  0.00      RA0  O
ATOM    613  N   LEU A  66      27.892  15.922  18.460  1.00  0.00      RA0  N
ATOM    614  H   LEU A  66      28.440  15.950  19.300  1.00  0.00      RA0  H
ATOM    615  CA  LEU A  66      28.377  16.573  17.243  1.00  0.00      RA0  C
ATOM    616  CB  LEU A  66      29.517  17.530  17.567  1.00  0.00      RA0  C
ATOM    617  CG  LEU A  66      29.018  18.732  18.362  1.00  0.00      RA0  C
ATOM    618  CD1 LEU A  66      30.167  19.641  18.786  1.00  0.00      RA0  C
ATOM    619  CD2 LEU A  66      27.941  19.498  17.596  1.00  0.00      RA0  C
ATOM    620  C   LEU A  66      28.764  15.604  16.132  1.00  0.00      RA0  C
ATOM    621  O   LEU A  66      28.697  15.968  14.960  1.00  0.00      RA0  O
ATOM    622  N   ARG A  67      29.192  14.397  16.484  1.00  0.00      RA0  N
ATOM    623  H   ARG A  67      29.253  14.162  17.457  1.00  0.00      RA0  H
ATOM    624  CA  ARG A  67      29.454  13.340  15.473  1.00  0.00      RA0  C
ATOM    625  CB  ARG A  67      30.070  12.064  16.058  1.00  0.00      RA0  C
ATOM    626  CG  ARG A  67      31.441  12.185  16.720  1.00  0.00      RA0  C
ATOM    627  CD  ARG A  67      32.092  10.811  16.931  1.00  0.00      RA0  C
ATOM    628  NE  ARG A  67      32.588  10.259  15.668  1.00  0.00      RA0  N
ATOM    629  HE  ARG A  67      33.028  10.889  15.007  1.00  0.00      RA0  H
ATOM    630  CZ  ARG A  67      32.544   8.936  15.381  1.00  0.00      RA0  C
ATOM    631  NH1 ARG A  67      31.913   8.056  16.170  1.00  0.00      RA0  N
ATOM    632 HH11 ARG A  67      31.880   7.079  15.935  1.00  0.00      RA0  H
ATOM    633 HH12 ARG A  67      31.449   8.349  17.008  1.00  0.00      RA0  H
ATOM    634  NH2 ARG A  67      33.145   8.512  14.275  1.00  0.00      RA0  N
ATOM    635 HH21 ARG A  67      33.164   7.554  13.987  1.00  0.00      RA0  H
ATOM    636 HH22 ARG A  67      33.603   9.198  13.689  1.00  0.00      RA0  H
ATOM    637  C   ARG A  67      28.188  12.911  14.731  1.00  0.00      RA0  C
ATOM    638  O   ARG A  67      28.254  12.355  13.637  1.00  0.00      RA0  O
ATOM    639  N   TYR A  68      27.042  13.117  15.373  1.00  0.00      RA0  N
ATOM    640  H   TYR A  68      27.043  13.518  16.290  1.00  0.00      RA0  H
ATOM    641  CA  TYR A  68      25.729  12.846  14.764  1.00  0.00      RA0  C
ATOM    642  CB  TYR A  68      24.784  12.375  15.869  1.00  0.00      RA0  C
ATOM    643  CG  TYR A  68      23.391  12.179  15.330  1.00  0.00      RA0  C
ATOM    644  CD1 TYR A  68      23.166  11.280  14.296  1.00  0.00      RA0  C
ATOM    645  CE1 TYR A  68      21.880  11.098  13.807  1.00  0.00      RA0  C
ATOM    646  CD2 TYR A  68      22.334  12.898  15.875  1.00  0.00      RA0  C
ATOM    647  CE2 TYR A  68      21.046  12.712  15.389  1.00  0.00      RA0  C
ATOM    648  CZ  TYR A  68      20.821  11.810  14.355  1.00  0.00      RA0  C
ATOM    649  OH  TYR A  68      19.545  11.623  13.867  1.00  0.00      RA0  O
ATOM    650  HH  TYR A  68      19.582  10.884  13.268  1.00  0.00      RA0  H
ATOM    651  C   TYR A  68      25.182  14.082  14.049  1.00  0.00      RA0  C
ATOM    652  O   TYR A  68      24.587  14.004  12.970  1.00  0.00      RA0  O
ATOM    653  N   LEU A  69      25.409  15.257  14.618  1.00  0.00      RA0  N
ATOM    654  H   LEU A  69      25.886  15.288  15.496  1.00  0.00      RA0  H
ATOM    655  CA  LEU A  69      24.885  16.493  14.010  1.00  0.00      RA0  C
ATOM    656  CB  LEU A  69      24.988  17.622  15.037  1.00  0.00      RA0  C
ATOM    657  CG  LEU A  69      24.234  18.891  14.637  1.00  0.00      RA0  C
ATOM    658  CD1 LEU A  69      22.722  18.679  14.680  1.00  0.00      RA0  C
ATOM    659  CD2 LEU A  69      24.664  20.100  15.467  1.00  0.00      RA0  C
ATOM    660  C   LEU A  69      25.563  16.920  12.701  1.00  0.00      RA0  C
ATOM    661  O   LEU A  69      24.902  17.411  11.761  1.00  0.00      RA0  O
ATOM    662  N   LEU A  70      26.889  16.776  12.653  1.00  0.00      RA0  N
ATOM    663  H   LEU A  70      27.367  16.244  13.355  1.00  0.00      RA0  H
ATOM    664  CA  LEU A  70      27.696  17.335  11.584  1.00  0.00      RA0  C
ATOM    665  CB  LEU A  70      28.893  18.083  12.170  1.00  0.00      RA0  C
ATOM    666  CG  LEU A  70      28.494  19.190  13.146  1.00  0.00      RA0  C
ATOM    667  CD1 LEU A  70      29.709  19.779  13.861  1.00  0.00      RA0  C
ATOM    668  CD2 LEU A  70      27.654  20.269  12.466  1.00  0.00      RA0  C
ATOM    669  C   LEU A  70      28.190  16.294  10.605  1.00  0.00      RA0  C
ATOM    670  O   LEU A  70      28.403  15.156  10.966  1.00  0.00      RA0  O
ATOM    671  N   ALA A  71      28.416  16.706   9.355  1.00  0.00      RA0  N
ATOM    672  H   ALA A  71      28.292  17.675   9.133  1.00  0.00      RA0  H
ATOM    673  CA  ALA A  71      28.853  15.767   8.340  1.00  0.00      RA0  C
ATOM    674  CB  ALA A  71      28.327  16.196   6.973  1.00  0.00      RA0  C
ATOM    675  C   ALA A  71      30.368  15.588   8.235  1.00  0.00      RA0  C
ATOM    676  O   ALA A  71      30.833  14.540   7.759  1.00  0.00      RA0  O
ATOM    677  N   ASN A  72      31.134  16.589   8.665  1.00  0.00      RA0  N
ATOM    678  H   ASN A  72      30.720  17.411   9.058  1.00  0.00      RA0  H
ATOM    679  CA  ASN A  72      32.539  16.342   8.981  1.00  0.00      RA0  C
ATOM    680  CB  ASN A  72      33.366  17.629   9.025  1.00  0.00      RA0  C
ATOM    681  CG  ASN A  72      34.791  17.286   8.650  1.00  0.00      RA0  C
ATOM    682  OD1 ASN A  72      35.191  16.130   8.729  1.00  0.00      RA0  O
ATOM    683  ND2 ASN A  72      35.543  18.314   8.250  1.00  0.00      RA0  N
ATOM    684 HD21 ASN A  72      35.186  19.246   8.162  1.00  0.00      RA0  H
ATOM    685 HD22 ASN A  72      36.512  18.151   8.018  1.00  0.00      RA0  H
ATOM    686  C   ASN A  72      32.503  15.581  10.309  1.00  0.00      RA0  C
ATOM    687  O   ASN A  72      31.427  15.435  10.899  1.00  0.00      RA0  O
ATOM    688  N   ASP A  73      33.647  15.069  10.759  1.00  0.00      RA0  N
ATOM    689  H   ASP A  73      34.495  15.271  10.273  1.00  0.00      RA0  H
ATOM    690  CA  ASP A  73      33.706  14.238  11.957  1.00  0.00      RA0  C
ATOM    691  CB  ASP A  73      34.136  12.785  11.722  1.00  0.00      RA0  C
ATOM    692  CG  ASP A  73      33.796  11.947  12.947  1.00  0.00      RA0  C
ATOM    693  OD1 ASP A  73      33.340  12.499  13.944  1.00  0.00      RA0  O
ATOM    694  OD2 ASP A  73      33.968  10.736  12.914  1.00  0.00      RA0  O
ATOM    695  C   ASP A  73      34.573  14.867  13.033  1.00  0.00      RA0  C
ATOM    696  O   ASP A  73      35.803  14.869  12.924  1.00  0.00      RA0  O
ATOM    697  N   VAL A  74      33.951  15.352  14.101  1.00  0.00      RA0  N
ATOM    698  H   VAL A  74      32.984  15.119  14.200  1.00  0.00      RA0  H
ATOM    699  CA  VAL A  74      34.717  16.007  15.148  1.00  0.00      RA0  C
ATOM    700  CB  VAL A  74      33.791  16.799  16.069  1.00  0.00      RA0  C
ATOM    701  CG1 VAL A  74      33.054  17.883  15.281  1.00  0.00      RA0  C
ATOM    702  CG2 VAL A  74      32.830  15.870  16.808  1.00  0.00      RA0  C
ATOM    703  C   VAL A  74      35.604  15.060  15.948  1.00  0.00      RA0  C
ATOM    704  O   VAL A  74      36.333  15.528  16.833  1.00  0.00      RA0  O
ATOM    705  N   ALA A  75      35.537  13.750  15.655  1.00  0.00      RA0  N
ATOM    706  H   ALA A  75      34.871  13.420  14.977  1.00  0.00      RA0  H
ATOM    707  CA  ALA A  75      36.504  12.790  16.211  1.00  0.00      RA0  C
ATOM    708  CB  ALA A  75      36.230  11.376  15.698  1.00  0.00      RA0  C
ATOM    709  C   ALA A  75      37.930  13.195  15.816  1.00  0.00      RA0  C
ATOM    710  O   ALA A  75      38.893  12.833  16.499  1.00  0.00      RA0  O
ATOM    711  N   LYS A  76      38.038  13.933  14.713  1.00  0.00      RA0  N
ATOM    712  H   LYS A  76      37.212  14.128  14.180  1.00  0.00      RA0  H
ATOM    713  CA  LYS A  76      39.319  14.412  14.204  1.00  0.00      RA0  C
ATOM    714  CB  LYS A  76      39.154  14.902  12.777  1.00  0.00      RA0  C
ATOM    715  CG  LYS A  76      38.604  13.894  11.779  1.00  0.00      RA0  C
ATOM    716  CD  LYS A  76      38.287  14.684  10.520  1.00  0.00      RA0  C
ATOM    717  CE  LYS A  76      37.604  13.928   9.388  1.00  0.00      RA0  C
ATOM    718  NZ  LYS A  76      37.280  14.926   8.366  1.00  0.00      RA0  N
ATOM    719  HZ1 LYS A  76      36.278  14.959   8.101  1.00  0.00      RA0  H
ATOM    720  HZ2 LYS A  76      37.461  15.887   8.742  1.00  0.00      RA0  H
ATOM    721  HZ3 LYS A  76      37.874  14.937   7.510  1.00  0.00      RA0  H
ATOM    722  C   LYS A  76      39.898  15.565  15.013  1.00  0.00      RA0  C
ATOM    723  O   LYS A  76      41.055  15.924  14.815  1.00  0.00      RA0  O
ATOM    724  N   LEU A  77      39.123  16.143  15.923  1.00  0.00      RA0  N
ATOM    725  H   LEU A  77      38.195  15.797  16.060  1.00  0.00      RA0  H
ATOM    726  CA  LEU A  77      39.623  17.176  16.810  1.00  0.00      RA0  C
ATOM    727  CB  LEU A  77      38.503  18.152  17.160  1.00  0.00      RA0  C
ATOM    728  CG  LEU A  77      37.840  18.798  15.942  1.00  0.00      RA0  C
ATOM    729  CD1 LEU A  77      36.720  19.765  16.334  1.00  0.00      RA0  C
ATOM    730  CD2 LEU A  77      38.868  19.457  15.029  1.00  0.00      RA0  C
ATOM    731  C   LEU A  77      40.167  16.489  18.054  1.00  0.00      RA0  C
ATOM    732  O   LEU A  77      39.427  16.189  18.980  1.00  0.00      RA0  O
ATOM    733  N   THR A  78      41.473  16.235  18.068  1.00  0.00      RA0  N
ATOM    734  H   THR A  78      42.009  16.382  17.235  1.00  0.00      RA0  H
ATOM    735  CA  THR A  78      42.107  15.488  19.185  1.00  0.00      RA0  C
ATOM    736  CB  THR A  78      42.780  14.261  18.575  1.00  0.00      RA0  C
ATOM    737  OG1 THR A  78      43.386  14.627  17.325  1.00  0.00      RA0  O
ATOM    738  HG1 THR A  78      43.595  13.810  16.887  1.00  0.00      RA0  H
ATOM    739  CG2 THR A  78      41.775  13.130  18.345  1.00  0.00      RA0  C
ATOM    740  C   THR A  78      43.078  16.304  20.027  1.00  0.00      RA0  C
ATOM    741  O   THR A  78      43.410  15.889  21.155  1.00  0.00      RA0  O
ATOM    742  N   LYS A  79      43.528  17.453  19.501  1.00  0.00      RA0  N
ATOM    743  H   LYS A  79      43.168  17.770  18.625  1.00  0.00      RA0  H
ATOM    744  CA  LYS A  79      44.312  18.401  20.272  1.00  0.00      RA0  C
ATOM    745  CB  LYS A  79      45.582  18.825  19.510  1.00  0.00      RA0  C
ATOM    746  CG  LYS A  79      46.446  17.584  19.203  1.00  0.00      RA0  C
ATOM    747  CD  LYS A  79      47.882  17.812  18.691  1.00  0.00      RA0  C
ATOM    748  CE  LYS A  79      48.604  16.473  18.433  1.00  0.00      RA0  C
ATOM    749  NZ  LYS A  79      50.027  16.638  18.092  1.00  0.00      RA0  N
ATOM    750  HZ1 LYS A  79      50.604  16.926  18.913  1.00  0.00      RA0  H
ATOM    751  HZ2 LYS A  79      50.461  15.709  17.890  1.00  0.00      RA0  H
ATOM    752  HZ3 LYS A  79      50.227  17.262  17.292  1.00  0.00      RA0  H
ATOM    753  C   LYS A  79      43.414  19.517  20.757  1.00  0.00      RA0  C
ATOM    754  O   LYS A  79      42.652  20.118  19.980  1.00  0.00      RA0  O
ATOM    755  N   SER A  80      43.494  19.801  22.042  1.00  0.00      RA0  N
ATOM    756  H   SER A  80      44.166  19.341  22.618  1.00  0.00      RA0  H
ATOM    757  CA  SER A  80      42.700  20.851  22.634  1.00  0.00      RA0  C
ATOM    758  CB  SER A  80      43.134  20.917  24.107  1.00  0.00      RA0  C
ATOM    759  OG  SER A  80      42.237  21.681  24.915  1.00  0.00      RA0  O
ATOM    760  HG  SER A  80      41.462  21.149  25.075  1.00  0.00      RA0  H
ATOM    761  C   SER A  80      42.842  22.179  21.880  1.00  0.00      RA0  C
ATOM    762  O   SER A  80      43.950  22.597  21.542  1.00  0.00      RA0  O
ATOM    763  N   GLY A  81      41.709  22.810  21.592  1.00  0.00      RA0  N
ATOM    764  H   GLY A  81      40.842  22.392  21.855  1.00  0.00      RA0  H
ATOM    765  CA  GLY A  81      41.659  24.027  20.776  1.00  0.00      RA0  C
ATOM    766  C   GLY A  81      41.477  23.854  19.277  1.00  0.00      RA0  C
ATOM    767  O   GLY A  81      41.195  24.831  18.591  1.00  0.00      RA0  O
ATOM    768  N   LYS A  82      41.617  22.633  18.765  1.00  0.00      RA0  N
ATOM    769  H   LYS A  82      41.747  21.860  19.387  1.00  0.00      RA0  H
ATOM    770  CA  LYS A  82      41.534  22.380  17.344  1.00  0.00      RA0  C
ATOM    771  CB  LYS A  82      42.089  20.996  16.962  1.00  0.00      RA0  C
ATOM    772  CG  LYS A  82      42.259  20.754  15.450  1.00  0.00      RA0  C
ATOM    773  CD  LYS A  82      43.264  21.687  14.765  1.00  0.00      RA0  C
ATOM    774  CE  LYS A  82      43.208  21.664  13.231  1.00  0.00      RA0  C
ATOM    775  NZ  LYS A  82      44.151  22.637  12.656  1.00  0.00      RA0  N
ATOM    776  HZ1 LYS A  82      44.045  22.676  11.620  1.00  0.00      RA0  H
ATOM    777  HZ2 LYS A  82      44.078  23.614  13.003  1.00  0.00      RA0  H
ATOM    778  HZ3 LYS A  82      45.142  22.331  12.740  1.00  0.00      RA0  H
ATOM    779  C   LYS A  82      40.106  22.609  16.820  1.00  0.00      RA0  C
ATOM    780  O   LYS A  82      39.126  22.282  17.484  1.00  0.00      RA0  O
ATOM    781  N   ALA A  83      40.029  23.199  15.641  1.00  0.00      RA0  N
ATOM    782  H   ALA A  83      40.860  23.407  15.122  1.00  0.00      RA0  H
ATOM    783  CA  ALA A  83      38.765  23.489  14.979  1.00  0.00      RA0  C
ATOM    784  CB  ALA A  83      38.620  24.991  14.747  1.00  0.00      RA0  C
ATOM    785  C   ALA A  83      38.671  22.791  13.623  1.00  0.00      RA0  C
ATOM    786  O   ALA A  83      39.659  22.429  13.001  1.00  0.00      RA0  O
ATOM    787  N   LEU A  84      37.443  22.581  13.172  1.00  0.00      RA0  N
ATOM    788  H   LEU A  84      36.641  22.830  13.721  1.00  0.00      RA0  H
ATOM    789  CA  LEU A  84      37.234  22.187  11.795  1.00  0.00      RA0  C
ATOM    790  CB  LEU A  84      37.222  20.657  11.580  1.00  0.00      RA0  C
ATOM    791  CG  LEU A  84      36.160  19.774  12.252  1.00  0.00      RA0  C
ATOM    792  CD1 LEU A  84      34.770  19.906  11.635  1.00  0.00      RA0  C
ATOM    793  CD2 LEU A  84      36.584  18.304  12.218  1.00  0.00      RA0  C
ATOM    794  C   LEU A  84      36.040  22.924  11.189  1.00  0.00      RA0  C
ATOM    795  O   LEU A  84      35.225  23.529  11.883  1.00  0.00      RA0  O
ATOM    796  N   TYR A  85      35.998  22.850   9.877  1.00  0.00      RA0  N
ATOM    797  H   TYR A  85      36.638  22.253   9.394  1.00  0.00      RA0  H
ATOM    798  CA  TYR A  85      34.907  23.412   9.072  1.00  0.00      RA0  C
ATOM    799  CB  TYR A  85      35.559  24.056   7.843  1.00  0.00      RA0  C
ATOM    800  CG  TYR A  85      34.576  24.658   6.865  1.00  0.00      RA0  C
ATOM    801  CD1 TYR A  85      34.218  25.996   6.975  1.00  0.00      RA0  C
ATOM    802  CE1 TYR A  85      33.391  26.576   6.021  1.00  0.00      RA0  C
ATOM    803  CD2 TYR A  85      34.061  23.893   5.824  1.00  0.00      RA0  C
ATOM    804  CE2 TYR A  85      33.225  24.471   4.876  1.00  0.00      RA0  C
ATOM    805  CZ  TYR A  85      32.896  25.818   4.966  1.00  0.00      RA0  C
ATOM    806  OH  TYR A  85      32.087  26.393   4.008  1.00  0.00      RA0  O
ATOM    807  HH  TYR A  85      31.448  26.959   4.461  1.00  0.00      RA0  H
ATOM    808  C   TYR A  85      33.967  22.272   8.678  1.00  0.00      RA0  C
ATOM    809  O   TYR A  85      34.404  21.226   8.177  1.00  0.00      RA0  O
ATOM    810  N   SER A  86      32.653  22.482   8.855  1.00  0.00      RA0  N
ATOM    811  H   SER A  86      32.289  23.352   9.203  1.00  0.00      RA0  H
ATOM    812  CA  SER A  86      31.685  21.431   8.538  1.00  0.00      RA0  C
ATOM    813  CB  SER A  86      31.449  20.589   9.804  1.00  0.00      RA0  C
ATOM    814  OG  SER A  86      30.657  19.413   9.538  1.00  0.00      RA0  O
ATOM    815  HG  SER A  86      29.747  19.709   9.495  1.00  0.00      RA0  H
ATOM    816  C   SER A  86      30.361  21.981   8.001  1.00  0.00      RA0  C
ATOM    817  O   SER A  86      29.965  23.107   8.309  1.00  0.00      RA0  O
ATOM    818  N   GLY A  87      29.716  21.168   7.167  1.00  0.00      RA0  N
ATOM    819  H   GLY A  87      30.156  20.303   6.930  1.00  0.00      RA0  H
ATOM    820  CA  GLY A  87      28.287  21.302   6.928  1.00  0.00      RA0  C
ATOM    821  C   GLY A  87      27.473  20.679   8.039  1.00  0.00      RA0  C
ATOM    822  O   GLY A  87      27.917  19.744   8.707  1.00  0.00      RA0  O
ATOM    823  N   MSE A  88      26.250  21.194   8.186  1.00  0.00      RA0  N
ATOM    824  H   MSE A  88      25.969  21.984   7.632  1.00  0.00      RA0  H
ATOM    825  CA  MSE A  88      25.238  20.667   9.074  1.00  0.00      RA0  C
ATOM    826  CB  MSE A  88      24.886  21.679  10.163  1.00  0.00      RA0  C
ATOM    827  CG  MSE A  88      23.739  21.199  11.055  1.00  0.00      RA0  C
ATOM    828  SE  MSE A  88      23.484  22.276  12.476  1.00  0.00      RA0  S
ATOM    829  CE  MSE A  88      23.348  23.837  11.589  1.00  0.00      RA0  C
ATOM    830  C   MSE A  88      24.063  20.421   8.138  1.00  0.00      RA0  C
ATOM    831  O   MSE A  88      23.555  21.362   7.509  1.00  0.00      RA0  O
ATOM    832  N   LEU A  89      23.687  19.165   8.001  1.00  0.00      RA0  N
ATOM    833  H   LEU A  89      23.955  18.466   8.665  1.00  0.00      RA0  H
ATOM    834  CA  LEU A  89      22.754  18.756   6.944  1.00  0.00      RA0  C
ATOM    835  CB  LEU A  89      23.297  17.565   6.155  1.00  0.00      RA0  C
ATOM    836  CG  LEU A  89      24.713  17.728   5.609  1.00  0.00      RA0  C
ATOM    837  CD1 LEU A  89      25.132  16.478   4.837  1.00  0.00      RA0  C
ATOM    838  CD2 LEU A  89      24.883  18.996   4.773  1.00  0.00      RA0  C
ATOM    839  C   LEU A  89      21.370  18.368   7.461  1.00  0.00      RA0  C
ATOM    840  O   LEU A  89      21.208  17.885   8.590  1.00  0.00      RA0  O
ATOM    841  N   ASN A  90      20.384  18.489   6.575  1.00  0.00      RA0  N
ATOM    842  H   ASN A  90      20.622  18.782   5.647  1.00  0.00      RA0  H
ATOM    843  CA  ASN A  90      19.064  17.944   6.872  1.00  0.00      RA0  C
ATOM    844  CB  ASN A  90      17.974  18.780   6.186  1.00  0.00      RA0  C
ATOM    845  CG  ASN A  90      18.148  18.787   4.675  1.00  0.00      RA0  C
ATOM    846  OD1 ASN A  90      18.360  17.761   4.037  1.00  0.00      RA0  O
ATOM    847  ND2 ASN A  90      18.030  20.008   4.124  1.00  0.00      RA0  N
ATOM    848 HD21 ASN A  90      17.943  20.834   4.698  1.00  0.00      RA0  H
ATOM    849 HD22 ASN A  90      18.034  20.218   3.141  1.00  0.00      RA0  H
ATOM    850  C   ASN A  90      19.018  16.487   6.403  1.00  0.00      RA0  C
ATOM    851  O   ASN A  90      19.973  15.979   5.830  1.00  0.00      RA0  O
ATOM    852  N   ALA A  91      17.918  15.791   6.668  1.00  0.00      RA0  N
ATOM    853  H   ALA A  91      17.129  16.247   7.072  1.00  0.00      RA0  H
ATOM    854  CA  ALA A  91      17.838  14.369   6.357  1.00  0.00      RA0  C
ATOM    855  CB  ALA A  91      16.558  13.765   6.935  1.00  0.00      RA0  C
ATOM    856  C   ALA A  91      17.886  14.091   4.858  1.00  0.00      RA0  C
ATOM    857  O   ALA A  91      18.229  12.989   4.455  1.00  0.00      RA0  O
ATOM    858  N   SER A  92      17.542  15.083   4.027  1.00  0.00      RA0  N
ATOM    859  H   SER A  92      17.302  15.996   4.350  1.00  0.00      RA0  H
ATOM    860  CA  SER A  92      17.594  14.959   2.575  1.00  0.00      RA0  C
ATOM    861  CB  SER A  92      16.542  15.950   2.128  1.00  0.00      RA0  C
ATOM    862  OG  SER A  92      15.731  16.209   3.289  1.00  0.00      RA0  O
ATOM    863  HG  SER A  92      15.109  16.873   3.023  1.00  0.00      RA0  H
ATOM    864  C   SER A  92      18.997  15.185   2.018  1.00  0.00      RA0  C
ATOM    865  O   SER A  92      19.215  15.090   0.808  1.00  0.00      RA0  O
ATOM    866  N   GLY A  93      19.932  15.485   2.901  1.00  0.00      RA0  N
ATOM    867  H   GLY A  93      19.695  15.646   3.861  1.00  0.00      RA0  H
ATOM    868  CA  GLY A  93      21.322  15.742   2.489  1.00  0.00      RA0  C
ATOM    869  C   GLY A  93      21.556  17.152   1.966  1.00  0.00      RA0  C
ATOM    870  O   GLY A  93      22.609  17.446   1.413  1.00  0.00      RA0  O
ATOM    871  N   GLY A  94      20.597  18.049   2.151  1.00  0.00      RA0  N
ATOM    872  H   GLY A  94      19.809  17.802   2.714  1.00  0.00      RA0  H
ATOM    873  CA  GLY A  94      20.797  19.454   1.844  1.00  0.00      RA0  C
ATOM    874  C   GLY A  94      21.469  20.174   3.011  1.00  0.00      RA0  C
ATOM    875  O   GLY A  94      21.515  19.672   4.143  1.00  0.00      RA0  O
ATOM    876  N   VAL A  95      22.004  21.355   2.748  1.00  0.00      RA0  N
ATOM    877  H   VAL A  95      21.820  21.815   1.875  1.00  0.00      RA0  H
ATOM    878  CA  VAL A  95      22.779  22.059   3.750  1.00  0.00      RA0  C
ATOM    879  CB  VAL A  95      23.939  22.807   3.094  1.00  0.00      RA0  C
ATOM    880  CG1 VAL A  95      24.865  23.416   4.145  1.00  0.00      RA0  C
ATOM    881  CG2 VAL A  95      24.702  21.901   2.132  1.00  0.00      RA0  C
ATOM    882  C   VAL A  95      21.909  23.021   4.523  1.00  0.00      RA0  C
ATOM    883  O   VAL A  95      21.337  23.957   3.934  1.00  0.00      RA0  O
ATOM    884  N   ILE A  96      21.837  22.795   5.828  1.00  0.00      RA0  N
ATOM    885  H   ILE A  96      22.351  22.025   6.204  1.00  0.00      RA0  H
ATOM    886  CA  ILE A  96      21.205  23.724   6.764  1.00  0.00      RA0  C
ATOM    887  CB  ILE A  96      20.924  23.008   8.088  1.00  0.00      RA0  C
ATOM    888  CG2 ILE A  96      20.334  23.932   9.149  1.00  0.00      RA0  C
ATOM    889  CG1 ILE A  96      20.038  21.792   7.865  1.00  0.00      RA0  C
ATOM    890  CD1 ILE A  96      19.691  21.109   9.184  1.00  0.00      RA0  C
ATOM    891  C   ILE A  96      22.105  24.922   7.010  1.00  0.00      RA0  C
ATOM    892  O   ILE A  96      21.636  26.055   7.018  1.00  0.00      RA0  O
ATOM    893  N   ASP A  97      23.403  24.677   7.207  1.00  0.00      RA0  N
ATOM    894  H   ASP A  97      23.796  23.757   7.259  1.00  0.00      RA0  H
ATOM    895  CA  ASP A  97      24.364  25.760   7.328  1.00  0.00      RA0  C
ATOM    896  CB  ASP A  97      24.227  26.769   8.497  1.00  0.00      RA0  C
ATOM    897  CG  ASP A  97      24.666  28.144   7.959  1.00  0.00      RA0  C
ATOM    898  OD1 ASP A  97      24.930  28.220   6.765  1.00  0.00      RA0  O
ATOM    899  OD2 ASP A  97      24.746  29.141   8.688  1.00  0.00      RA0  O
ATOM    900  C   ASP A  97      25.776  25.150   7.217  1.00  0.00      RA0  C
ATOM    901  O   ASP A  97      25.940  23.916   7.271  1.00  0.00      RA0  O
ATOM    902  N   ASP A  98      26.755  26.031   7.049  1.00  0.00      RA0  N
ATOM    903  H   ASP A  98      26.542  27.014   7.022  1.00  0.00      RA0  H
ATOM    904  CA  ASP A  98      28.135  25.692   7.330  1.00  0.00      RA0  C
ATOM    905  CB  ASP A  98      29.049  25.769   6.096  1.00  0.00      RA0  C
ATOM    906  CG  ASP A  98      29.810  27.073   5.938  1.00  0.00      RA0  C
ATOM    907  OD1 ASP A  98      29.658  27.723   4.906  1.00  0.00      RA0  O
ATOM    908  OD2 ASP A  98      30.649  27.388   6.776  1.00  0.00      RA0  O
ATOM    909  C   ASP A  98      28.626  26.441   8.568  1.00  0.00      RA0  C
ATOM    910  O   ASP A  98      28.047  27.450   8.983  1.00  0.00      RA0  O
ATOM    911  N   LEU A  99      29.680  25.920   9.185  1.00  0.00      RA0  N
ATOM    912  H   LEU A  99      30.191  25.159   8.781  1.00  0.00      RA0  H
ATOM    913  CA  LEU A  99      30.116  26.463  10.453  1.00  0.00      RA0  C
ATOM    914  CB  LEU A  99      29.138  26.063  11.572  1.00  0.00      RA0  C
ATOM    915  CG  LEU A  99      28.690  24.591  11.592  1.00  0.00      RA0  C
ATOM    916  CD1 LEU A  99      29.737  23.622  12.150  1.00  0.00      RA0  C
ATOM    917  CD2 LEU A  99      27.359  24.438  12.329  1.00  0.00      RA0  C
ATOM    918  C   LEU A  99      31.535  26.002  10.793  1.00  0.00      RA0  C
ATOM    919  O   LEU A  99      32.080  25.076  10.152  1.00  0.00      RA0  O
ATOM    920  N   ILE A 100      32.117  26.674  11.778  1.00  0.00      RA0  N
ATOM    921  H   ILE A 100      31.590  27.394  12.233  1.00  0.00      RA0  H
ATOM    922  CA  ILE A 100      33.357  26.250  12.405  1.00  0.00      RA0  C
ATOM    923  CB  ILE A 100      34.321  27.437  12.519  1.00  0.00      RA0  C
ATOM    924  CG2 ILE A 100      35.689  27.001  13.047  1.00  0.00      RA0  C
ATOM    925  CG1 ILE A 100      34.443  28.195  11.198  1.00  0.00      RA0  C
ATOM    926  CD1 ILE A 100      35.189  27.392  10.135  1.00  0.00      RA0  C
ATOM    927  C   ILE A 100      33.032  25.724  13.796  1.00  0.00      RA0  C
ATOM    928  O   ILE A 100      32.209  26.305  14.514  1.00  0.00      RA0  O
ATOM    929  N   VAL A 101      33.655  24.612  14.165  1.00  0.00      RA0  N
ATOM    930  H   VAL A 101      34.333  24.195  13.554  1.00  0.00      RA0  H
ATOM    931  CA  VAL A 101      33.464  24.010  15.481  1.00  0.00      RA0  C
ATOM    932  CB  VAL A 101      32.666  22.705  15.370  1.00  0.00      RA0  C
ATOM    933  CG1 VAL A 101      33.159  21.843  14.214  1.00  0.00      RA0  C
ATOM    934  CG2 VAL A 101      32.630  21.940  16.696  1.00  0.00      RA0  C
ATOM    935  C   VAL A 101      34.820  23.781  16.126  1.00  0.00      RA0  C
ATOM    936  O   VAL A 101      35.731  23.291  15.460  1.00  0.00      RA0  O
ATOM    937  N   TYR A 102      34.922  24.184  17.397  1.00  0.00      RA0  N
ATOM    938  H   TYR A 102      34.095  24.472  17.869  1.00  0.00      RA0  H
ATOM    939  CA  TYR A 102      36.137  24.019  18.230  1.00  0.00      RA0  C
ATOM    940  CB  TYR A 102      36.494  25.321  18.956  1.00  0.00      RA0  C
ATOM    941  CG  TYR A 102      36.678  26.493  18.016  1.00  0.00      RA0  C
ATOM    942  CD1 TYR A 102      35.571  27.168  17.514  1.00  0.00      RA0  C
ATOM    943  CE1 TYR A 102      35.741  28.251  16.662  1.00  0.00      RA0  C
ATOM    944  CD2 TYR A 102      37.957  26.914  17.668  1.00  0.00      RA0  C
ATOM    945  CE2 TYR A 102      38.128  28.001  16.817  1.00  0.00      RA0  C
ATOM    946  CZ  TYR A 102      37.018  28.667  16.310  1.00  0.00      RA0  C
ATOM    947  OH  TYR A 102      37.165  29.740  15.455  1.00  0.00      RA0  O
ATOM    948  HH  TYR A 102      38.081  29.922  15.278  1.00  0.00      RA0  H
ATOM    949  C   TYR A 102      35.944  22.933  19.282  1.00  0.00      RA0  C
ATOM    950  O   TYR A 102      34.884  22.843  19.913  1.00  0.00      RA0  O
ATOM    951  N   TYR A 103      36.987  22.137  19.493  1.00  0.00      RA0  N
ATOM    952  H   TYR A 103      37.827  22.284  18.963  1.00  0.00      RA0  H
ATOM    953  CA  TYR A 103      37.063  21.205  20.621  1.00  0.00      RA0  C
ATOM    954  CB  TYR A 103      37.649  19.887  20.121  1.00  0.00      RA0  C
ATOM    955  CG  TYR A 103      38.337  19.096  21.207  1.00  0.00      RA0  C
ATOM    956  CD1 TYR A 103      37.629  18.615  22.302  1.00  0.00      RA0  C
ATOM    957  CE1 TYR A 103      38.288  17.883  23.282  1.00  0.00      RA0  C
ATOM    958  CD2 TYR A 103      39.698  18.837  21.094  1.00  0.00      RA0  C
ATOM    959  CE2 TYR A 103      40.353  18.100  22.071  1.00  0.00      RA0  C
ATOM    960  CZ  TYR A 103      39.648  17.627  23.170  1.00  0.00      RA0  C
ATOM    961  OH  TYR A 103      40.298  16.901  24.146  1.00  0.00      RA0  O
ATOM    962  HH  TYR A 103      41.168  16.664  23.851  1.00  0.00      RA0  H
ATOM    963  C   TYR A 103      37.952  21.838  21.675  1.00  0.00      RA0  C
ATOM    964  O   TYR A 103      39.070  22.255  21.346  1.00  0.00      RA0  O
ATOM    965  N   PHE A 104      37.469  21.916  22.917  1.00  0.00      RA0  N
ATOM    966  H   PHE A 104      36.545  21.586  23.132  1.00  0.00      RA0  H
ATOM    967  CA  PHE A 104      38.297  22.371  24.068  1.00  0.00      RA0  C
ATOM    968  CB  PHE A 104      37.655  23.568  24.763  1.00  0.00      RA0  C
ATOM    969  CG  PHE A 104      37.586  24.726  23.798  1.00  0.00      RA0  C
ATOM    970  CD1 PHE A 104      38.758  25.278  23.294  1.00  0.00      RA0  C
ATOM    971  CD2 PHE A 104      36.353  25.243  23.421  1.00  0.00      RA0  C
ATOM    972  CE1 PHE A 104      38.699  26.361  22.425  1.00  0.00      RA0  C
ATOM    973  CE2 PHE A 104      36.295  26.328  22.556  1.00  0.00      RA0  C
ATOM    974  CZ  PHE A 104      37.467  26.891  22.066  1.00  0.00      RA0  C
ATOM    975  C   PHE A 104      38.549  21.234  25.057  1.00  0.00      RA0  C
ATOM    976  O   PHE A 104      39.695  20.881  25.318  1.00  0.00      RA0  O
ATOM    977  N   THR A 105      37.473  20.666  25.599  1.00  0.00      RA0  N
ATOM    978  H   THR A 105      36.550  21.025  25.448  1.00  0.00      RA0  H
ATOM    979  CA  THR A 105      37.528  19.428  26.379  1.00  0.00      RA0  C
ATOM    980  CB  THR A 105      37.443  19.954  27.792  1.00  0.00      RA0  C
ATOM    981  OG1 THR A 105      37.276  21.378  27.695  1.00  0.00      RA0  O
ATOM    982  HG1 THR A 105      37.359  21.724  28.574  1.00  0.00      RA0  H
ATOM    983  CG2 THR A 105      38.682  19.609  28.619  1.00  0.00      RA0  C
ATOM    984  C   THR A 105      36.371  18.515  25.975  1.00  0.00      RA0  C
ATOM    985  O   THR A 105      35.486  18.910  25.222  1.00  0.00      RA0  O
ATOM    986  N   GLU A 106      36.339  17.300  26.515  1.00  0.00      RA0  N
ATOM    987  H   GLU A 106      37.098  16.960  27.066  1.00  0.00      RA0  H
ATOM    988  CA  GLU A 106      35.233  16.397  26.204  1.00  0.00      RA0  C
ATOM    989  CB  GLU A 106      35.562  14.945  26.548  1.00  0.00      RA0  C
ATOM    990  CG  GLU A 106      36.827  14.452  25.822  1.00  0.00      RA0  C
ATOM    991  CD  GLU A 106      36.675  14.382  24.302  1.00  0.00      RA0  C
ATOM    992  OE1 GLU A 106      36.196  15.316  23.668  1.00  0.00      RA0  O
ATOM    993  OE2 GLU A 106      37.098  13.398  23.706  1.00  0.00      RA0  O
ATOM    994  C   GLU A 106      33.906  16.919  26.732  1.00  0.00      RA0  C
ATOM    995  O   GLU A 106      32.848  16.421  26.346  1.00  0.00      RA0  O
ATOM    996  N   ASP A 107      33.960  17.891  27.637  1.00  0.00      RA0  N
ATOM    997  H   ASP A 107      34.836  18.277  27.906  1.00  0.00      RA0  H
ATOM    998  CA  ASP A 107      32.769  18.505  28.199  1.00  0.00      RA0  C
ATOM    999  CB  ASP A 107      32.964  18.532  29.724  1.00  0.00      RA0  C
ATOM   1000  CG  ASP A 107      31.768  19.042  30.510  1.00  0.00      RA0  C
ATOM   1001  OD1 ASP A 107      30.701  18.434  30.478  1.00  0.00      RA0  O
ATOM   1002  OD2 ASP A 107      31.915  20.032  31.218  1.00  0.00      RA0  O
ATOM   1003  C   ASP A 107      32.470  19.884  27.594  1.00  0.00      RA0  C
ATOM   1004  O   ASP A 107      31.556  20.554  28.051  1.00  0.00      RA0  O
ATOM   1005  N   PHE A 108      33.236  20.316  26.583  1.00  0.00      RA0  N
ATOM   1006  H   PHE A 108      33.901  19.728  26.119  1.00  0.00      RA0  H
ATOM   1007  CA  PHE A 108      33.162  21.700  26.101  1.00  0.00      RA0  C
ATOM   1008  CB  PHE A 108      33.926  22.635  27.041  1.00  0.00      RA0  C
ATOM   1009  CG  PHE A 108      33.722  24.066  26.606  1.00  0.00      RA0  C
ATOM   1010  CD1 PHE A 108      32.481  24.484  26.139  1.00  0.00      RA0  C
ATOM   1011  CD2 PHE A 108      34.777  24.967  26.672  1.00  0.00      RA0  C
ATOM   1012  CE1 PHE A 108      32.307  25.793  25.713  1.00  0.00      RA0  C
ATOM   1013  CE2 PHE A 108      34.601  26.279  26.249  1.00  0.00      RA0  C
ATOM   1014  CZ  PHE A 108      33.368  26.688  25.757  1.00  0.00      RA0  C
ATOM   1015  C   PHE A 108      33.666  21.852  24.650  1.00  0.00      RA0  C
ATOM   1016  O   PHE A 108      34.880  21.753  24.368  1.00  0.00      RA0  O
ATOM   1017  N   PHE A 109      32.701  22.061  23.750  1.00  0.00      RA0  N
ATOM   1018  H   PHE A 109      31.761  22.162  24.093  1.00  0.00      RA0  H
ATOM   1019  CA  PHE A 109      32.924  22.476  22.360  1.00  0.00      RA0  C
ATOM   1020  CB  PHE A 109      32.344  21.446  21.384  1.00  0.00      RA0  C
ATOM   1021  CG  PHE A 109      33.140  20.159  21.299  1.00  0.00      RA0  C
ATOM   1022  CD1 PHE A 109      33.377  19.373  22.422  1.00  0.00      RA0  C
ATOM   1023  CD2 PHE A 109      33.613  19.738  20.060  1.00  0.00      RA0  C
ATOM   1024  CE1 PHE A 109      34.056  18.166  22.306  1.00  0.00      RA0  C
ATOM   1025  CE2 PHE A 109      34.289  18.530  19.940  1.00  0.00      RA0  C
ATOM   1026  CZ  PHE A 109      34.503  17.740  21.062  1.00  0.00      RA0  C
ATOM   1027  C   PHE A 109      32.241  23.819  22.089  1.00  0.00      RA0  C
ATOM   1028  O   PHE A 109      31.394  24.282  22.856  1.00  0.00      RA0  O
ATOM   1029  N   ARG A 110      32.585  24.424  20.962  1.00  0.00      RA0  N
ATOM   1030  H   ARG A 110      33.240  23.992  20.337  1.00  0.00      RA0  H
ATOM   1031  CA  ARG A 110      32.041  25.717  20.583  1.00  0.00      RA0  C
ATOM   1032  CB  ARG A 110      33.061  26.776  21.003  1.00  0.00      RA0  C
ATOM   1033  CG  ARG A 110      33.069  28.099  20.237  1.00  0.00      RA0  C
ATOM   1034  CD  ARG A 110      33.962  29.105  20.961  1.00  0.00      RA0  C
ATOM   1035  NE  ARG A 110      33.406  29.312  22.294  1.00  0.00      RA0  N
ATOM   1036  HE  ARG A 110      32.444  29.025  22.417  1.00  0.00      RA0  H
ATOM   1037  CZ  ARG A 110      34.082  29.869  23.336  1.00  0.00      RA0  C
ATOM   1038  NH1 ARG A 110      35.352  30.307  23.166  1.00  0.00      RA0  N
ATOM   1039 HH11 ARG A 110      35.890  30.735  23.902  1.00  0.00      RA0  H
ATOM   1040 HH12 ARG A 110      35.807  30.221  22.275  1.00  0.00      RA0  H
ATOM   1041  NH2 ARG A 110      33.449  29.963  24.523  1.00  0.00      RA0  N
ATOM   1042 HH21 ARG A 110      33.858  30.328  25.358  1.00  0.00      RA0  H
ATOM   1043 HH22 ARG A 110      32.483  29.638  24.605  1.00  0.00      RA0  H
ATOM   1044  C   ARG A 110      31.746  25.749  19.088  1.00  0.00      RA0  C
ATOM   1045  O   ARG A 110      32.562  25.276  18.300  1.00  0.00      RA0  O
ATOM   1046  N   LEU A 111      30.580  26.287  18.710  1.00  0.00      RA0  N
ATOM   1047  H   LEU A 111      29.993  26.715  19.397  1.00  0.00      RA0  H
ATOM   1048  CA  LEU A 111      30.212  26.506  17.300  1.00  0.00      RA0  C
ATOM   1049  CB  LEU A 111      28.812  25.959  17.023  1.00  0.00      RA0  C
ATOM   1050  CG  LEU A 111      28.631  24.456  17.207  1.00  0.00      RA0  C
ATOM   1051  CD1 LEU A 111      27.154  24.089  17.330  1.00  0.00      RA0  C
ATOM   1052  CD2 LEU A 111      29.289  23.663  16.084  1.00  0.00      RA0  C
ATOM   1053  C   LEU A 111      30.144  27.988  17.047  1.00  0.00      RA0  C
ATOM   1054  O   LEU A 111      29.820  28.761  17.961  1.00  0.00      RA0  O
ATOM   1055  N   VAL A 112      30.389  28.387  15.807  1.00  0.00      RA0  N
ATOM   1056  H   VAL A 112      30.679  27.732  15.104  1.00  0.00      RA0  H
ATOM   1057  CA  VAL A 112      30.190  29.775  15.392  1.00  0.00      RA0  C
ATOM   1058  CB  VAL A 112      31.527  30.473  15.117  1.00  0.00      RA0  C
ATOM   1059  CG1 VAL A 112      31.300  31.946  14.776  1.00  0.00      RA0  C
ATOM   1060  CG2 VAL A 112      32.506  30.320  16.285  1.00  0.00      RA0  C
ATOM   1061  C   VAL A 112      29.307  29.795  14.147  1.00  0.00      RA0  C
ATOM   1062  O   VAL A 112      29.639  29.175  13.139  1.00  0.00      RA0  O
ATOM   1063  N   VAL A 113      28.195  30.511  14.213  1.00  0.00      RA0  N
ATOM   1064  H   VAL A 113      27.979  31.043  15.032  1.00  0.00      RA0  H
ATOM   1065  CA  VAL A 113      27.286  30.606  13.069  1.00  0.00      RA0  C
ATOM   1066  CB  VAL A 113      26.022  29.759  13.284  1.00  0.00      RA0  C
ATOM   1067  CG1 VAL A 113      26.323  28.260  13.341  1.00  0.00      RA0  C
ATOM   1068  CG2 VAL A 113      25.242  30.239  14.510  1.00  0.00      RA0  C
ATOM   1069  C   VAL A 113      26.872  32.037  12.745  1.00  0.00      RA0  C
ATOM   1070  O   VAL A 113      26.968  32.956  13.570  1.00  0.00      RA0  O
ATOM   1071  N   ASN A 114      26.368  32.203  11.529  1.00  0.00      RA0  N
ATOM   1072  H   ASN A 114      26.149  31.378  11.001  1.00  0.00      RA0  H
ATOM   1073  CA  ASN A 114      25.969  33.509  11.022  1.00  0.00      RA0  C
ATOM   1074  CB  ASN A 114      25.816  33.431   9.497  1.00  0.00      RA0  C
ATOM   1075  CG  ASN A 114      27.040  32.837   8.835  1.00  0.00      RA0  C
ATOM   1076  OD1 ASN A 114      28.045  33.523   8.675  1.00  0.00      RA0  O
ATOM   1077  ND2 ASN A 114      26.907  31.539   8.471  1.00  0.00      RA0  N
ATOM   1078 HD21 ASN A 114      26.082  30.964   8.573  1.00  0.00      RA0  H
ATOM   1079 HD22 ASN A 114      27.645  31.003   8.053  1.00  0.00      RA0  H
ATOM   1080  C   ASN A 114      24.621  33.987  11.529  1.00  0.00      RA0  C
ATOM   1081  O   ASN A 114      23.769  33.189  11.905  1.00  0.00      RA0  O
ATOM   1082  N   SER A 115      24.446  35.308  11.508  1.00  0.00      RA0  N
ATOM   1083  H   SER A 115      25.219  35.897  11.283  1.00  0.00      RA0  H
ATOM   1084  CA  SER A 115      23.211  35.933  11.928  1.00  0.00      RA0  C
ATOM   1085  CB  SER A 115      23.335  37.459  11.881  1.00  0.00      RA0  C
ATOM   1086  OG  SER A 115      22.480  38.058  12.861  1.00  0.00      RA0  O
ATOM   1087  HG  SER A 115      21.594  37.765  12.670  1.00  0.00      RA0  H
ATOM   1088  C   SER A 115      22.004  35.426  11.128  1.00  0.00      RA0  C
ATOM   1089  O   SER A 115      20.951  35.137  11.684  1.00  0.00      RA0  O
ATOM   1090  N   ALA A 116      22.161  35.353   9.815  1.00  0.00      RA0  N
ATOM   1091  H   ALA A 116      23.061  35.500   9.411  1.00  0.00      RA0  H
ATOM   1092  CA  ALA A 116      21.043  35.018   8.928  1.00  0.00      RA0  C
ATOM   1093  CB  ALA A 116      21.509  34.975   7.473  1.00  0.00      RA0  C
ATOM   1094  C   ALA A 116      20.420  33.676   9.263  1.00  0.00      RA0  C
ATOM   1095  O   ALA A 116      19.203  33.489   9.107  1.00  0.00      RA0  O
ATOM   1096  N   THR A 117      21.240  32.742   9.737  1.00  0.00      RA0  N
ATOM   1097  H   THR A 117      22.227  32.864   9.840  1.00  0.00      RA0  H
ATOM   1098  CA  THR A 117      20.803  31.366  10.039  1.00  0.00      RA0  C
ATOM   1099  CB  THR A 117      21.821  30.526   9.299  1.00  0.00      RA0  C
ATOM   1100  OG1 THR A 117      22.895  31.382   8.868  1.00  0.00      RA0  O
ATOM   1101  HG1 THR A 117      23.571  30.726   8.656  1.00  0.00      RA0  H
ATOM   1102  CG2 THR A 117      21.204  29.837   8.089  1.00  0.00      RA0  C
ATOM   1103  C   THR A 117      20.765  31.032  11.528  1.00  0.00      RA0  C
ATOM   1104  O   THR A 117      20.453  29.895  11.901  1.00  0.00      RA0  O
ATOM   1105  N   ARG A 118      21.031  32.024  12.371  1.00  0.00      RA0  N
ATOM   1106  H   ARG A 118      21.284  32.916  11.998  1.00  0.00      RA0  H
ATOM   1107  CA  ARG A 118      21.119  31.830  13.819  1.00  0.00      RA0  C
ATOM   1108  CB  ARG A 118      21.347  33.197  14.470  1.00  0.00      RA0  C
ATOM   1109  CG  ARG A 118      21.227  33.220  15.993  1.00  0.00      RA0  C
ATOM   1110  CD  ARG A 118      21.375  34.637  16.553  1.00  0.00      RA0  C
ATOM   1111  NE  ARG A 118      20.920  34.704  17.940  1.00  0.00      RA0  N
ATOM   1112  HE  ARG A 118      19.954  34.420  18.055  1.00  0.00      RA0  H
ATOM   1113  CZ  ARG A 118      21.752  35.189  18.913  1.00  0.00      RA0  C
ATOM   1114  NH1 ARG A 118      23.022  35.524  18.610  1.00  0.00      RA0  N
ATOM   1115 HH11 ARG A 118      23.612  35.935  19.325  1.00  0.00      RA0  H
ATOM   1116 HH12 ARG A 118      23.434  35.373  17.701  1.00  0.00      RA0  H
ATOM   1117  NH2 ARG A 118      21.310  35.331  20.178  1.00  0.00      RA0  N
ATOM   1118 HH21 ARG A 118      21.933  35.666  20.914  1.00  0.00      RA0  H
ATOM   1119 HH22 ARG A 118      20.373  35.113  20.453  1.00  0.00      RA0  H
ATOM   1120  C   ARG A 118      19.916  31.116  14.423  1.00  0.00      RA0  C
ATOM   1121  O   ARG A 118      20.052  30.100  15.112  1.00  0.00      RA0  O
ATOM   1122  N   GLU A 119      18.728  31.646  14.183  1.00  0.00      RA0  N
ATOM   1123  H   GLU A 119      18.662  32.472  13.628  1.00  0.00      RA0  H
ATOM   1124  CA  GLU A 119      17.547  31.080  14.828  1.00  0.00      RA0  C
ATOM   1125  CB  GLU A 119      16.390  32.078  14.818  1.00  0.00      RA0  C
ATOM   1126  CG  GLU A 119      16.791  33.437  15.412  1.00  0.00      RA0  C
ATOM   1127  CD  GLU A 119      17.300  33.292  16.839  1.00  0.00      RA0  C
ATOM   1128  OE1 GLU A 119      16.830  32.413  17.556  1.00  0.00      RA0  O
ATOM   1129  OE2 GLU A 119      18.166  34.069  17.238  1.00  0.00      RA0  O
ATOM   1130  C   GLU A 119      17.167  29.693  14.294  1.00  0.00      RA0  C
ATOM   1131  O   GLU A 119      16.825  28.813  15.062  1.00  0.00      RA0  O
ATOM   1132  N   LYS A 120      17.286  29.493  12.992  1.00  0.00      RA0  N
ATOM   1133  H   LYS A 120      17.705  30.217  12.448  1.00  0.00      RA0  H
ATOM   1134  CA  LYS A 120      17.100  28.161  12.407  1.00  0.00      RA0  C
ATOM   1135  CB  LYS A 120      17.268  28.232  10.884  1.00  0.00      RA0  C
ATOM   1136  CG  LYS A 120      17.035  26.880  10.205  1.00  0.00      RA0  C
ATOM   1137  CD  LYS A 120      17.360  26.844   8.708  1.00  0.00      RA0  C
ATOM   1138  CE  LYS A 120      18.827  27.159   8.404  1.00  0.00      RA0  C
ATOM   1139  NZ  LYS A 120      19.195  26.670   7.066  1.00  0.00      RA0  N
ATOM   1140  HZ1 LYS A 120      20.200  26.857   6.861  1.00  0.00      RA0  H
ATOM   1141  HZ2 LYS A 120      19.083  25.635   7.038  1.00  0.00      RA0  H
ATOM   1142  HZ3 LYS A 120      18.629  27.032   6.280  1.00  0.00      RA0  H
ATOM   1143  C   LYS A 120      18.073  27.158  12.976  1.00  0.00      RA0  C
ATOM   1144  O   LYS A 120      17.715  26.044  13.303  1.00  0.00      RA0  O
ATOM   1145  N   ASP A 121      19.339  27.552  13.045  1.00  0.00      RA0  N
ATOM   1146  H   ASP A 121      19.664  28.410  12.651  1.00  0.00      RA0  H
ATOM   1147  CA  ASP A 121      20.385  26.683  13.575  1.00  0.00      RA0  C
ATOM   1148  CB  ASP A 121      21.774  27.258  13.346  1.00  0.00      RA0  C
ATOM   1149  CG  ASP A 121      22.003  27.407  11.857  1.00  0.00      RA0  C
ATOM   1150  OD1 ASP A 121      21.299  26.765  11.072  1.00  0.00      RA0  O
ATOM   1151  OD2 ASP A 121      22.874  28.190  11.493  1.00  0.00      RA0  O
ATOM   1152  C   ASP A 121      20.154  26.364  15.050  1.00  0.00      RA0  C
ATOM   1153  O   ASP A 121      20.295  25.218  15.483  1.00  0.00      RA0  O
ATOM   1154  N   LEU A 122      19.828  27.387  15.828  1.00  0.00      RA0  N
ATOM   1155  H   LEU A 122      19.743  28.295  15.416  1.00  0.00      RA0  H
ATOM   1156  CA  LEU A 122      19.602  27.193  17.256  1.00  0.00      RA0  C
ATOM   1157  CB  LEU A 122      19.361  28.518  17.979  1.00  0.00      RA0  C
ATOM   1158  CG  LEU A 122      20.638  29.345  18.120  1.00  0.00      RA0  C
ATOM   1159  CD1 LEU A 122      20.368  30.692  18.792  1.00  0.00      RA0  C
ATOM   1160  CD2 LEU A 122      21.744  28.557  18.822  1.00  0.00      RA0  C
ATOM   1161  C   LEU A 122      18.452  26.245  17.509  1.00  0.00      RA0  C
ATOM   1162  O   LEU A 122      18.522  25.412  18.398  1.00  0.00      RA0  O
ATOM   1163  N   SER A 123      17.383  26.364  16.730  1.00  0.00      RA0  N
ATOM   1164  H   SER A 123      17.359  27.058  16.009  1.00  0.00      RA0  H
ATOM   1165  CA  SER A 123      16.226  25.489  16.918  1.00  0.00      RA0  C
ATOM   1166  CB  SER A 123      15.086  26.072  16.093  1.00  0.00      RA0  C
ATOM   1167  OG  SER A 123      14.899  27.434  16.495  1.00  0.00      RA0  O
ATOM   1168  HG  SER A 123      15.583  27.959  16.089  1.00  0.00      RA0  H
ATOM   1169  C   SER A 123      16.595  24.052  16.582  1.00  0.00      RA0  C
ATOM   1170  O   SER A 123      16.212  23.125  17.291  1.00  0.00      RA0  O
ATOM   1171  N   TRP A 124      17.343  23.880  15.498  1.00  0.00      RA0  N
ATOM   1172  H   TRP A 124      17.647  24.674  14.964  1.00  0.00      RA0  H
ATOM   1173  CA  TRP A 124      17.787  22.548  15.055  1.00  0.00      RA0  C
ATOM   1174  CB  TRP A 124      18.419  22.677  13.666  1.00  0.00      RA0  C
ATOM   1175  CG  TRP A 124      18.817  21.330  13.110  1.00  0.00      RA0  C
ATOM   1176  CD2 TRP A 124      17.968  20.325  12.516  1.00  0.00      RA0  C
ATOM   1177  CE2 TRP A 124      18.796  19.253  12.110  1.00  0.00      RA0  C
ATOM   1178  CE3 TRP A 124      16.597  20.256  12.298  1.00  0.00      RA0  C
ATOM   1179  CD1 TRP A 124      20.115  20.804  13.029  1.00  0.00      RA0  C
ATOM   1180  NE1 TRP A 124      20.107  19.579  12.438  1.00  0.00      RA0  N
ATOM   1181  HE1 TRP A 124      20.894  19.022  12.255  1.00  0.00      RA0  H
ATOM   1182  CZ2 TRP A 124      18.232  18.146  11.488  1.00  0.00      RA0  C
ATOM   1183  CZ3 TRP A 124      16.046  19.141  11.677  1.00  0.00      RA0  C
ATOM   1184  CH2 TRP A 124      16.861  18.090  11.273  1.00  0.00      RA0  C
ATOM   1185  C   TRP A 124      18.760  21.909  16.045  1.00  0.00      RA0  C
ATOM   1186  O   TRP A 124      18.593  20.764  16.438  1.00  0.00      RA0  O
ATOM   1187  N   ILE A 125      19.761  22.681  16.455  1.00  0.00      RA0  N
ATOM   1188  H   ILE A 125      19.820  23.605  16.091  1.00  0.00      RA0  H
ATOM   1189  CA  ILE A 125      20.746  22.218  17.430  1.00  0.00      RA0  C
ATOM   1190  CB  ILE A 125      21.849  23.258  17.656  1.00  0.00      RA0  C
ATOM   1191  CG2 ILE A 125      22.771  22.872  18.815  1.00  0.00      RA0  C
ATOM   1192  CG1 ILE A 125      22.652  23.461  16.370  1.00  0.00      RA0  C
ATOM   1193  CD1 ILE A 125      23.551  24.696  16.438  1.00  0.00      RA0  C
ATOM   1194  C   ILE A 125      20.050  21.835  18.742  1.00  0.00      RA0  C
ATOM   1195  O   ILE A 125      20.290  20.760  19.269  1.00  0.00      RA0  O
ATOM   1196  N   THR A 126      19.185  22.715  19.246  1.00  0.00      RA0  N
ATOM   1197  H   THR A 126      19.020  23.584  18.781  1.00  0.00      RA0  H
ATOM   1198  CA  THR A 126      18.413  22.427  20.459  1.00  0.00      RA0  C
ATOM   1199  CB  THR A 126      17.576  23.644  20.843  1.00  0.00      RA0  C
ATOM   1200  OG1 THR A 126      18.449  24.768  21.012  1.00  0.00      RA0  O
ATOM   1201  HG1 THR A 126      18.612  25.118  20.145  1.00  0.00      RA0  H
ATOM   1202  CG2 THR A 126      16.766  23.409  22.119  1.00  0.00      RA0  C
ATOM   1203  C   THR A 126      17.638  21.140  20.388  1.00  0.00      RA0  C
ATOM   1204  O   THR A 126      17.679  20.344  21.333  1.00  0.00      RA0  O
ATOM   1205  N   GLN A 127      16.919  20.950  19.285  1.00  0.00      RA0  N
ATOM   1206  H   GLN A 127      16.931  21.647  18.564  1.00  0.00      RA0  H
ATOM   1207  CA  GLN A 127      16.103  19.760  19.063  1.00  0.00      RA0  C
ATOM   1208  CB  GLN A 127      15.406  19.879  17.707  1.00  0.00      RA0  C
ATOM   1209  CG  GLN A 127      14.535  18.678  17.337  1.00  0.00      RA0  C
ATOM   1210  CD  GLN A 127      13.853  18.960  16.014  1.00  0.00      RA0  C
ATOM   1211  OE1 GLN A 127      12.821  19.617  15.949  1.00  0.00      RA0  O
ATOM   1212  NE2 GLN A 127      14.489  18.432  14.953  1.00  0.00      RA0  N
ATOM   1213 HE21 GLN A 127      15.327  17.890  15.051  1.00  0.00      RA0  H
ATOM   1214 HE22 GLN A 127      14.150  18.564  14.022  1.00  0.00      RA0  H
ATOM   1215  C   GLN A 127      16.927  18.464  19.147  1.00  0.00      RA0  C
ATOM   1216  O   GLN A 127      16.596  17.540  19.877  1.00  0.00      RA0  O
ATOM   1217  N   HIS A 128      18.018  18.419  18.397  1.00  0.00      RA0  N
ATOM   1218  H   HIS A 128      18.299  19.240  17.892  1.00  0.00      RA0  H
ATOM   1219  CA  HIS A 128      18.844  17.228  18.341  1.00  0.00      RA0  C
ATOM   1220  CB  HIS A 128      19.639  17.156  17.035  1.00  0.00      RA0  C
ATOM   1221  CG  HIS A 128      18.689  16.786  15.924  1.00  0.00      RA0  C
ATOM   1222  ND1 HIS A 128      18.531  15.533  15.456  1.00  0.00      RA0  N
ATOM   1223  HD1 HIS A 128      19.016  14.728  15.744  1.00  0.00      RA0  H
ATOM   1224  CD2 HIS A 128      17.812  17.633  15.245  1.00  0.00      RA0  C
ATOM   1225  NE2 HIS A 128      17.113  16.875  14.365  1.00  0.00      RA0  N
ATOM   1226  CE1 HIS A 128      17.557  15.582  14.493  1.00  0.00      RA0  C
ATOM   1227  C   HIS A 128      19.769  17.062  19.563  1.00  0.00      RA0  C
ATOM   1228  O   HIS A 128      20.225  15.953  19.833  1.00  0.00      RA0  O
ATOM   1229  N   ALA A 129      20.027  18.136  20.308  1.00  0.00      RA0  N
ATOM   1230  H   ALA A 129      19.633  19.024  20.066  1.00  0.00      RA0  H
ATOM   1231  CA  ALA A 129      20.873  18.057  21.500  1.00  0.00      RA0  C
ATOM   1232  CB  ALA A 129      21.303  19.444  21.974  1.00  0.00      RA0  C
ATOM   1233  C   ALA A 129      20.202  17.338  22.680  1.00  0.00      RA0  C
ATOM   1234  O   ALA A 129      20.880  16.738  23.501  1.00  0.00      RA0  O
ATOM   1235  N   GLU A 130      18.881  17.425  22.754  1.00  0.00      RA0  N
ATOM   1236  H   GLU A 130      18.372  17.866  22.013  1.00  0.00      RA0  H
ATOM   1237  CA  GLU A 130      18.113  17.027  23.947  1.00  0.00      RA0  C
ATOM   1238  CB  GLU A 130      16.623  17.367  23.738  1.00  0.00      RA0  C
ATOM   1239  CG  GLU A 130      15.688  17.117  24.927  1.00  0.00      RA0  C
ATOM   1240  CD  GLU A 130      15.349  15.644  25.035  1.00  0.00      RA0  C
ATOM   1241  OE1 GLU A 130      15.297  14.977  24.005  1.00  0.00      RA0  O
ATOM   1242  OE2 GLU A 130      15.144  15.166  26.147  1.00  0.00      RA0  O
ATOM   1243  C   GLU A 130      18.400  15.609  24.440  1.00  0.00      RA0  C
ATOM   1244  O   GLU A 130      18.651  15.430  25.640  1.00  0.00      RA0  O
ATOM   1245  N   PRO A 131      18.393  14.603  23.570  1.00  0.00      RA0  N
ATOM   1246  CD  PRO A 131      18.043  14.604  22.146  1.00  0.00      RA0  C
ATOM   1247  CA  PRO A 131      18.648  13.234  24.018  1.00  0.00      RA0  C
ATOM   1248  CB  PRO A 131      18.322  12.359  22.801  1.00  0.00      RA0  C
ATOM   1249  CG  PRO A 131      17.472  13.223  21.882  1.00  0.00      RA0  C
ATOM   1250  C   PRO A 131      20.074  12.993  24.479  1.00  0.00      RA0  C
ATOM   1251  O   PRO A 131      20.319  12.039  25.221  1.00  0.00      RA0  O
ATOM   1252  N   PHE A 132      20.994  13.857  24.056  1.00  0.00      RA0  N
ATOM   1253  H   PHE A 132      20.708  14.667  23.540  1.00  0.00      RA0  H
ATOM   1254  CA  PHE A 132      22.381  13.799  24.487  1.00  0.00      RA0  C
ATOM   1255  CB  PHE A 132      23.314  14.295  23.381  1.00  0.00      RA0  C
ATOM   1256  CG  PHE A 132      23.126  13.527  22.094  1.00  0.00      RA0  C
ATOM   1257  CD1 PHE A 132      23.930  12.428  21.821  1.00  0.00      RA0  C
ATOM   1258  CD2 PHE A 132      22.167  13.927  21.171  1.00  0.00      RA0  C
ATOM   1259  CE1 PHE A 132      23.782  11.738  20.624  1.00  0.00      RA0  C
ATOM   1260  CE2 PHE A 132      22.017  13.237  19.975  1.00  0.00      RA0  C
ATOM   1261  CZ  PHE A 132      22.829  12.144  19.699  1.00  0.00      RA0  C
ATOM   1262  C   PHE A 132      22.668  14.592  25.770  1.00  0.00      RA0  C
ATOM   1263  O   PHE A 132      23.759  14.469  26.353  1.00  0.00      RA0  O
ATOM   1264  N   GLY A 133      21.702  15.400  26.203  1.00  0.00      RA0  N
ATOM   1265  H   GLY A 133      20.862  15.515  25.669  1.00  0.00      RA0  H
ATOM   1266  CA  GLY A 133      21.820  16.178  27.431  1.00  0.00      RA0  C
ATOM   1267  C   GLY A 133      22.832  17.306  27.350  1.00  0.00      RA0  C
ATOM   1268  O   GLY A 133      23.558  17.570  28.316  1.00  0.00      RA0  O
ATOM   1269  N   ILE A 134      22.864  17.993  26.212  1.00  0.00      RA0  N
ATOM   1270  H   ILE A 134      22.136  17.870  25.538  1.00  0.00      RA0  H
ATOM   1271  CA  ILE A 134      23.862  19.032  25.986  1.00  0.00      RA0  C
ATOM   1272  CB  ILE A 134      24.285  19.069  24.518  1.00  0.00      RA0  C
ATOM   1273  CG2 ILE A 134      25.363  20.125  24.269  1.00  0.00      RA0  C
ATOM   1274  CG1 ILE A 134      24.750  17.682  24.087  1.00  0.00      RA0  C
ATOM   1275  CD1 ILE A 134      25.853  17.144  24.998  1.00  0.00      RA0  C
ATOM   1276  C   ILE A 134      23.293  20.373  26.433  1.00  0.00      RA0  C
ATOM   1277  O   ILE A 134      22.166  20.722  26.075  1.00  0.00      RA0  O
ATOM   1278  N   GLU A 135      24.065  21.094  27.242  1.00  0.00      RA0  N
ATOM   1279  H   GLU A 135      24.978  20.753  27.462  1.00  0.00      RA0  H
ATOM   1280  CA  GLU A 135      23.728  22.449  27.678  1.00  0.00      RA0  C
ATOM   1281  CB  GLU A 135      24.481  22.610  29.005  1.00  0.00      RA0  C
ATOM   1282  CG  GLU A 135      24.644  23.992  29.638  1.00  0.00      RA0  C
ATOM   1283  CD  GLU A 135      25.622  23.853  30.799  1.00  0.00      RA0  C
ATOM   1284  OE1 GLU A 135      26.635  24.552  30.822  1.00  0.00      RA0  O
ATOM   1285  OE2 GLU A 135      25.409  23.005  31.667  1.00  0.00      RA0  O
ATOM   1286  C   GLU A 135      24.204  23.447  26.613  1.00  0.00      RA0  C
ATOM   1287  O   GLU A 135      25.387  23.508  26.304  1.00  0.00      RA0  O
ATOM   1288  N   ILE A 136      23.267  24.219  26.067  1.00  0.00      RA0  N
ATOM   1289  H   ILE A 136      22.357  24.246  26.475  1.00  0.00      RA0  H
ATOM   1290  CA  ILE A 136      23.543  25.167  24.980  1.00  0.00      RA0  C
ATOM   1291  CB  ILE A 136      22.477  25.002  23.901  1.00  0.00      RA0  C
ATOM   1292  CG2 ILE A 136      22.673  25.979  22.742  1.00  0.00      RA0  C
ATOM   1293  CG1 ILE A 136      22.428  23.546  23.446  1.00  0.00      RA0  C
ATOM   1294  CD1 ILE A 136      21.335  23.309  22.412  1.00  0.00      RA0  C
ATOM   1295  C   ILE A 136      23.525  26.578  25.545  1.00  0.00      RA0  C
ATOM   1296  O   ILE A 136      22.514  26.993  26.112  1.00  0.00      RA0  O
ATOM   1297  N   THR A 137      24.636  27.308  25.390  1.00  0.00      RA0  N
ATOM   1298  H   THR A 137      25.458  26.901  24.994  1.00  0.00      RA0  H
ATOM   1299  CA  THR A 137      24.751  28.675  25.878  1.00  0.00      RA0  C
ATOM   1300  CB  THR A 137      25.772  28.550  26.992  1.00  0.00      RA0  C
ATOM   1301  OG1 THR A 137      25.444  27.364  27.731  1.00  0.00      RA0  O
ATOM   1302  HG1 THR A 137      26.198  27.114  28.251  1.00  0.00      RA0  H
ATOM   1303  CG2 THR A 137      25.836  29.784  27.894  1.00  0.00      RA0  C
ATOM   1304  C   THR A 137      25.140  29.591  24.728  1.00  0.00      RA0  C
ATOM   1305  O   THR A 137      26.202  29.420  24.130  1.00  0.00      RA0  O
ATOM   1306  N   VAL A 138      24.276  30.548  24.409  1.00  0.00      RA0  N
ATOM   1307  H   VAL A 138      23.496  30.726  25.006  1.00  0.00      RA0  H
ATOM   1308  CA  VAL A 138      24.569  31.510  23.345  1.00  0.00      RA0  C
ATOM   1309  CB  VAL A 138      23.271  31.978  22.696  1.00  0.00      RA0  C
ATOM   1310  CG1 VAL A 138      23.557  32.879  21.499  1.00  0.00      RA0  C
ATOM   1311  CG2 VAL A 138      22.410  30.775  22.307  1.00  0.00      RA0  C
ATOM   1312  C   VAL A 138      25.368  32.678  23.936  1.00  0.00      RA0  C
ATOM   1313  O   VAL A 138      24.944  33.289  24.920  1.00  0.00      RA0  O
ATOM   1314  N   ARG A 139      26.488  33.018  23.307  1.00  0.00      RA0  N
ATOM   1315  H   ARG A 139      26.673  32.628  22.409  1.00  0.00      RA0  H
ATOM   1316  CA  ARG A 139      27.450  33.974  23.874  1.00  0.00      RA0  C
ATOM   1317  CB  ARG A 139      28.872  33.478  23.643  1.00  0.00      RA0  C
ATOM   1318  CG  ARG A 139      29.074  32.058  24.174  1.00  0.00      RA0  C
ATOM   1319  CD  ARG A 139      28.614  31.915  25.627  1.00  0.00      RA0  C
ATOM   1320  NE  ARG A 139      29.091  33.046  26.414  1.00  0.00      RA0  N
ATOM   1321  HE  ARG A 139      28.571  33.912  26.369  1.00  0.00      RA0  H
ATOM   1322  CZ  ARG A 139      30.277  32.993  27.063  1.00  0.00      RA0  C
ATOM   1323  NH1 ARG A 139      30.951  31.821  27.124  1.00  0.00      RA0  N
ATOM   1324 HH11 ARG A 139      31.793  31.705  27.650  1.00  0.00      RA0  H
ATOM   1325 HH12 ARG A 139      30.629  30.993  26.630  1.00  0.00      RA0  H
ATOM   1326  NH2 ARG A 139      30.740  34.129  27.622  1.00  0.00      RA0  N
ATOM   1327 HH21 ARG A 139      31.575  34.223  28.163  1.00  0.00      RA0  H
ATOM   1328 HH22 ARG A 139      30.226  35.002  27.486  1.00  0.00      RA0  H
ATOM   1329  C   ARG A 139      27.259  35.386  23.330  1.00  0.00      RA0  C
ATOM   1330  O   ARG A 139      28.145  35.986  22.706  1.00  0.00      RA0  O
ATOM   1331  N   ASP A 140      26.099  35.947  23.626  1.00  0.00      RA0  N
ATOM   1332  H   ASP A 140      25.417  35.428  24.145  1.00  0.00      RA0  H
ATOM   1333  CA  ASP A 140      25.763  37.288  23.171  1.00  0.00      RA0  C
ATOM   1334  CB  ASP A 140      24.240  37.498  23.143  1.00  0.00      RA0  C
ATOM   1335  CG  ASP A 140      23.530  36.528  22.200  1.00  0.00      RA0  C
ATOM   1336  OD1 ASP A 140      23.941  36.365  21.053  1.00  0.00      RA0  O
ATOM   1337  OD2 ASP A 140      22.527  35.940  22.595  1.00  0.00      RA0  O
ATOM   1338  C   ASP A 140      26.461  38.356  24.001  1.00  0.00      RA0  C
ATOM   1339  O   ASP A 140      26.303  39.538  23.728  1.00  0.00      RA0  O
ATOM   1340  N   ASP A 141      27.195  37.921  25.031  1.00  0.00      RA0  N
ATOM   1341  H   ASP A 141      27.324  36.945  25.205  1.00  0.00      RA0  H
ATOM   1342  CA  ASP A 141      28.079  38.774  25.811  1.00  0.00      RA0  C
ATOM   1343  CB  ASP A 141      28.319  38.136  27.184  1.00  0.00      RA0  C
ATOM   1344  CG  ASP A 141      29.136  36.852  27.066  1.00  0.00      RA0  C
ATOM   1345  OD1 ASP A 141      28.677  35.884  26.461  1.00  0.00      RA0  O
ATOM   1346  OD2 ASP A 141      30.229  36.788  27.619  1.00  0.00      RA0  O
ATOM   1347  C   ASP A 141      29.436  39.080  25.147  1.00  0.00      RA0  C
ATOM   1348  O   ASP A 141      30.193  39.924  25.662  1.00  0.00      RA0  O
ATOM   1349  N   LEU A 142      29.715  38.394  24.033  1.00  0.00      RA0  N
ATOM   1350  H   LEU A 142      29.034  37.792  23.612  1.00  0.00      RA0  H
ATOM   1351  CA  LEU A 142      30.966  38.532  23.283  1.00  0.00      RA0  C
ATOM   1352  CB  LEU A 142      31.614  37.166  23.048  1.00  0.00      RA0  C
ATOM   1353  CG  LEU A 142      31.907  36.377  24.326  1.00  0.00      RA0  C
ATOM   1354  CD1 LEU A 142      32.443  34.979  24.014  1.00  0.00      RA0  C
ATOM   1355  CD2 LEU A 142      32.839  37.133  25.271  1.00  0.00      RA0  C
ATOM   1356  C   LEU A 142      30.768  39.226  21.951  1.00  0.00      RA0  C
ATOM   1357  O   LEU A 142      29.785  38.975  21.236  1.00  0.00      RA0  O
ATOM   1358  N   SER A 143      31.742  40.055  21.608  1.00  0.00      RA0  N
ATOM   1359  H   SER A 143      32.496  40.277  22.223  1.00  0.00      RA0  H
ATOM   1360  CA  SER A 143      31.886  40.617  20.278  1.00  0.00      RA0  C
ATOM   1361  CB  SER A 143      32.142  42.086  20.497  1.00  0.00      RA0  C
ATOM   1362  OG  SER A 143      32.032  42.277  21.903  1.00  0.00      RA0  O
ATOM   1363  HG  SER A 143      31.129  42.042  22.101  1.00  0.00      RA0  H
ATOM   1364  C   SER A 143      33.074  39.904  19.640  1.00  0.00      RA0  C
ATOM   1365  O   SER A 143      33.806  39.158  20.310  1.00  0.00      RA0  O
ATOM   1366  N   MSE A 144      33.253  40.097  18.350  1.00  0.00      RA0  N
ATOM   1367  H   MSE A 144      32.689  40.718  17.800  1.00  0.00      RA0  H
ATOM   1368  CA  MSE A 144      34.328  39.411  17.655  1.00  0.00      RA0  C
ATOM   1369  CB  MSE A 144      33.845  38.030  17.199  1.00  0.00      RA0  C
ATOM   1370  CG  MSE A 144      34.950  37.127  16.647  1.00  0.00      RA0  C
ATOM   1371  SE  MSE A 144      34.395  35.428  16.430  1.00  0.00      RA0  S
ATOM   1372  CE  MSE A 144      32.874  35.772  15.530  1.00  0.00      RA0  C
ATOM   1373  C   MSE A 144      34.823  40.277  16.518  1.00  0.00      RA0  C
ATOM   1374  O   MSE A 144      34.018  40.927  15.822  1.00  0.00      RA0  O
ATOM   1375  N   ILE A 145      36.145  40.281  16.350  1.00  0.00      RA0  N
ATOM   1376  H   ILE A 145      36.722  39.723  16.951  1.00  0.00      RA0  H
ATOM   1377  CA  ILE A 145      36.817  41.057  15.315  1.00  0.00      RA0  C
ATOM   1378  CB  ILE A 145      37.632  42.196  15.942  1.00  0.00      RA0  C
ATOM   1379  CG2 ILE A 145      38.309  43.045  14.865  1.00  0.00      RA0  C
ATOM   1380  CG1 ILE A 145      36.780  43.050  16.886  1.00  0.00      RA0  C
ATOM   1381  CD1 ILE A 145      37.596  44.107  17.631  1.00  0.00      RA0  C
ATOM   1382  C   ILE A 145      37.729  40.128  14.530  1.00  0.00      RA0  C
ATOM   1383  O   ILE A 145      38.504  39.373  15.126  1.00  0.00      RA0  O
ATOM   1384  N   ALA A 146      37.627  40.164  13.204  1.00  0.00      RA0  N
ATOM   1385  H   ALA A 146      37.038  40.863  12.797  1.00  0.00      RA0  H
ATOM   1386  CA  ALA A 146      38.491  39.366  12.339  1.00  0.00      RA0  C
ATOM   1387  CB  ALA A 146      37.702  38.886  11.127  1.00  0.00      RA0  C
ATOM   1388  C   ALA A 146      39.592  40.260  11.825  1.00  0.00      RA0  C
ATOM   1389  O   ALA A 146      39.320  41.270  11.191  1.00  0.00      RA0  O
ATOM   1390  N   VAL A 147      40.832  39.879  12.100  1.00  0.00      RA0  N
ATOM   1391  H   VAL A 147      40.996  39.036  12.599  1.00  0.00      RA0  H
ATOM   1392  CA  VAL A 147      41.994  40.689  11.695  1.00  0.00      RA0  C
ATOM   1393  CB  VAL A 147      42.872  40.978  12.915  1.00  0.00      RA0  C
ATOM   1394  CG1 VAL A 147      44.032  41.906  12.561  1.00  0.00      RA0  C
ATOM   1395  CG2 VAL A 147      42.038  41.525  14.075  1.00  0.00      RA0  C
ATOM   1396  C   VAL A 147      42.735  39.835  10.682  1.00  0.00      RA0  C
ATOM   1397  O   VAL A 147      43.186  38.736  11.015  1.00  0.00      RA0  O
ATOM   1398  N   GLN A 148      42.820  40.325   9.451  1.00  0.00      RA0  N
ATOM   1399  H   GLN A 148      42.577  41.272   9.259  1.00  0.00      RA0  H
ATOM   1400  CA  GLN A 148      43.218  39.503   8.302  1.00  0.00      RA0  C
ATOM   1401  CB  GLN A 148      41.973  39.166   7.474  1.00  0.00      RA0  C
ATOM   1402  CG  GLN A 148      40.681  38.995   8.288  1.00  0.00      RA0  C
ATOM   1403  CD  GLN A 148      40.349  37.540   8.559  1.00  0.00      RA0  C
ATOM   1404  OE1 GLN A 148      39.560  36.950   7.821  1.00  0.00      RA0  O
ATOM   1405  NE2 GLN A 148      40.931  37.014   9.655  1.00  0.00      RA0  N
ATOM   1406 HE21 GLN A 148      41.580  37.521  10.230  1.00  0.00      RA0  H
ATOM   1407 HE22 GLN A 148      40.743  36.081   9.984  1.00  0.00      RA0  H
ATOM   1408  C   GLN A 148      44.283  40.159   7.421  1.00  0.00      RA0  C
ATOM   1409  O   GLN A 148      44.236  41.371   7.132  1.00  0.00      RA0  O
ATOM   1410  N   GLY A 149      45.222  39.347   6.947  1.00  0.00      RA0  N
ATOM   1411  H   GLY A 149      45.307  38.400   7.251  1.00  0.00      RA0  H
ATOM   1412  CA  GLY A 149      46.256  39.825   6.042  1.00  0.00      RA0  C
ATOM   1413  C   GLY A 149      47.621  39.353   6.499  1.00  0.00      RA0  C
ATOM   1414  O   GLY A 149      47.767  38.836   7.614  1.00  0.00      RA0  O
ATOM   1415  N   PRO A 150      48.615  39.532   5.647  1.00  0.00      RA0  N
ATOM   1416  CD  PRO A 150      48.491  40.145   4.331  1.00  0.00      RA0  C
ATOM   1417  CA  PRO A 150      49.959  39.020   5.916  1.00  0.00      RA0  C
ATOM   1418  CB  PRO A 150      50.690  39.248   4.588  1.00  0.00      RA0  C
ATOM   1419  CG  PRO A 150      49.932  40.376   3.896  1.00  0.00      RA0  C
ATOM   1420  C   PRO A 150      50.669  39.625   7.147  1.00  0.00      RA0  C
ATOM   1421  O   PRO A 150      51.533  38.974   7.746  1.00  0.00      RA0  O
ATOM   1422  N   ASN A 151      50.253  40.809   7.565  1.00  0.00      RA0  N
ATOM   1423  H   ASN A 151      49.535  41.284   7.050  1.00  0.00      RA0  H
ATOM   1424  CA  ASN A 151      50.760  41.443   8.778  1.00  0.00      RA0  C
ATOM   1425  CB  ASN A 151      51.180  42.895   8.554  1.00  0.00      RA0  C
ATOM   1426  CG  ASN A 151      52.505  42.999   7.838  1.00  0.00      RA0  C
ATOM   1427  OD1 ASN A 151      53.509  42.425   8.246  1.00  0.00      RA0  O
ATOM   1428  ND2 ASN A 151      52.448  43.765   6.735  1.00  0.00      RA0  N
ATOM   1429 HD21 ASN A 151      51.604  44.270   6.517  1.00  0.00      RA0  H
ATOM   1430 HD22 ASN A 151      53.214  43.881   6.103  1.00  0.00      RA0  H
ATOM   1431  C   ASN A 151      49.733  41.475   9.912  1.00  0.00      RA0  C
ATOM   1432  O   ASN A 151      49.956  42.116  10.946  1.00  0.00      RA0  O
ATOM   1433  N   ALA A 152      48.610  40.780   9.739  1.00  0.00      RA0  N
ATOM   1434  H   ALA A 152      48.503  40.200   8.928  1.00  0.00      RA0  H
ATOM   1435  CA  ALA A 152      47.525  40.831  10.724  1.00  0.00      RA0  C
ATOM   1436  CB  ALA A 152      46.307  40.084  10.210  1.00  0.00      RA0  C
ATOM   1437  C   ALA A 152      47.870  40.232  12.082  1.00  0.00      RA0  C
ATOM   1438  O   ALA A 152      47.643  40.855  13.112  1.00  0.00      RA0  O
ATOM   1439  N   GLN A 153      48.417  39.025  12.076  1.00  0.00      RA0  N
ATOM   1440  H   GLN A 153      48.620  38.599  11.195  1.00  0.00      RA0  H
ATOM   1441  CA  GLN A 153      48.786  38.360  13.322  1.00  0.00      RA0  C
ATOM   1442  CB  GLN A 153      49.249  36.938  13.034  1.00  0.00      RA0  C
ATOM   1443  CG  GLN A 153      48.084  36.122  12.479  1.00  0.00      RA0  C
ATOM   1444  CD  GLN A 153      48.584  34.769  12.039  1.00  0.00      RA0  C
ATOM   1445  OE1 GLN A 153      49.747  34.612  11.695  1.00  0.00      RA0  O
ATOM   1446  NE2 GLN A 153      47.645  33.806  12.062  1.00  0.00      RA0  N
ATOM   1447 HE21 GLN A 153      46.691  33.981  12.327  1.00  0.00      RA0  H
ATOM   1448 HE22 GLN A 153      47.891  32.866  11.825  1.00  0.00      RA0  H
ATOM   1449  C   GLN A 153      49.832  39.187  14.072  1.00  0.00      RA0  C
ATOM   1450  O   GLN A 153      49.689  39.419  15.253  1.00  0.00      RA0  O
ATOM   1451  N   ALA A 154      50.851  39.664  13.363  1.00  0.00      RA0  N
ATOM   1452  H   ALA A 154      50.901  39.469  12.385  1.00  0.00      RA0  H
ATOM   1453  CA  ALA A 154      51.905  40.471  13.987  1.00  0.00      RA0  C
ATOM   1454  CB  ALA A 154      52.975  40.833  12.957  1.00  0.00      RA0  C
ATOM   1455  C   ALA A 154      51.351  41.767  14.598  1.00  0.00      RA0  C
ATOM   1456  O   ALA A 154      51.682  42.119  15.731  1.00  0.00      RA0  O
ATOM   1457  N   LYS A 155      50.525  42.479  13.847  1.00  0.00      RA0  N
ATOM   1458  H   LYS A 155      50.272  42.156  12.933  1.00  0.00      RA0  H
ATOM   1459  CA  LYS A 155      49.955  43.733  14.328  1.00  0.00      RA0  C
ATOM   1460  CB  LYS A 155      49.235  44.476  13.206  1.00  0.00      RA0  C
ATOM   1461  CG  LYS A 155      50.190  45.186  12.244  1.00  0.00      RA0  C
ATOM   1462  CD  LYS A 155      49.434  45.828  11.081  1.00  0.00      RA0  C
ATOM   1463  CE  LYS A 155      50.310  46.697  10.176  1.00  0.00      RA0  C
ATOM   1464  NZ  LYS A 155      49.523  47.100   9.006  1.00  0.00      RA0  N
ATOM   1465  HZ1 LYS A 155      50.063  47.641   8.297  1.00  0.00      RA0  H
ATOM   1466  HZ2 LYS A 155      49.269  46.270   8.430  1.00  0.00      RA0  H
ATOM   1467  HZ3 LYS A 155      48.656  47.627   9.220  1.00  0.00      RA0  H
ATOM   1468  C   LYS A 155      49.019  43.509  15.502  1.00  0.00      RA0  C
ATOM   1469  O   LYS A 155      49.099  44.228  16.516  1.00  0.00      RA0  O
ATOM   1470  N   ALA A 156      48.162  42.490  15.413  1.00  0.00      RA0  N
ATOM   1471  H   ALA A 156      48.142  41.923  14.590  1.00  0.00      RA0  H
ATOM   1472  CA  ALA A 156      47.302  42.150  16.552  1.00  0.00      RA0  C
ATOM   1473  CB  ALA A 156      46.380  40.978  16.209  1.00  0.00      RA0  C
ATOM   1474  C   ALA A 156      48.114  41.792  17.779  1.00  0.00      RA0  C
ATOM   1475  O   ALA A 156      47.756  42.196  18.881  1.00  0.00      RA0  O
ATOM   1476  N   ALA A 157      49.205  41.055  17.580  1.00  0.00      RA0  N
ATOM   1477  H   ALA A 157      49.470  40.791  16.651  1.00  0.00      RA0  H
ATOM   1478  CA  ALA A 157      49.982  40.538  18.704  1.00  0.00      RA0  C
ATOM   1479  CB  ALA A 157      51.042  39.543  18.228  1.00  0.00      RA0  C
ATOM   1480  C   ALA A 157      50.677  41.640  19.516  1.00  0.00      RA0  C
ATOM   1481  O   ALA A 157      50.990  41.430  20.683  1.00  0.00      RA0  O
ATOM   1482  N   THR A 158      50.868  42.824  18.922  1.00  0.00      RA0  N
ATOM   1483  H   THR A 158      50.593  42.961  17.970  1.00  0.00      RA0  H
ATOM   1484  CA  THR A 158      51.429  43.975  19.664  1.00  0.00      RA0  C
ATOM   1485  CB  THR A 158      51.828  45.120  18.719  1.00  0.00      RA0  C
ATOM   1486  OG1 THR A 158      50.707  45.709  18.057  1.00  0.00      RA0  O
ATOM   1487  HG1 THR A 158      50.311  45.056  17.495  1.00  0.00      RA0  H
ATOM   1488  CG2 THR A 158      52.855  44.636  17.695  1.00  0.00      RA0  C
ATOM   1489  C   THR A 158      50.521  44.382  20.809  1.00  0.00      RA0  C
ATOM   1490  O   THR A 158      50.962  45.065  21.722  1.00  0.00      RA0  O
ATOM   1491  N   LEU A 159      49.248  43.993  20.740  1.00  0.00      RA0  N
ATOM   1492  H   LEU A 159      48.926  43.433  19.975  1.00  0.00      RA0  H
ATOM   1493  CA  LEU A 159      48.252  44.320  21.759  1.00  0.00      RA0  C
ATOM   1494  CB  LEU A 159      46.926  44.643  21.084  1.00  0.00      RA0  C
ATOM   1495  CG  LEU A 159      47.124  45.696  19.992  1.00  0.00      RA0  C
ATOM   1496  CD1 LEU A 159      45.868  45.864  19.149  1.00  0.00      RA0  C
ATOM   1497  CD2 LEU A 159      47.626  47.031  20.548  1.00  0.00      RA0  C
ATOM   1498  C   LEU A 159      48.105  43.238  22.813  1.00  0.00      RA0  C
ATOM   1499  O   LEU A 159      47.451  43.472  23.828  1.00  0.00      RA0  O
ATOM   1500  N   PHE A 160      48.698  42.073  22.573  1.00  0.00      RA0  N
ATOM   1501  H   PHE A 160      49.362  42.014  21.829  1.00  0.00      RA0  H
ATOM   1502  CA  PHE A 160      48.603  40.937  23.502  1.00  0.00      RA0  C
ATOM   1503  CB  PHE A 160      48.948  39.617  22.806  1.00  0.00      RA0  C
ATOM   1504  CG  PHE A 160      47.973  39.278  21.699  1.00  0.00      RA0  C
ATOM   1505  CD1 PHE A 160      46.770  39.964  21.560  1.00  0.00      RA0  C
ATOM   1506  CD2 PHE A 160      48.289  38.260  20.807  1.00  0.00      RA0  C
ATOM   1507  CE1 PHE A 160      45.907  39.658  20.515  1.00  0.00      RA0  C
ATOM   1508  CE2 PHE A 160      47.426  37.951  19.762  1.00  0.00      RA0  C
ATOM   1509  CZ  PHE A 160      46.242  38.661  19.606  1.00  0.00      RA0  C
ATOM   1510  C   PHE A 160      49.512  41.150  24.702  1.00  0.00      RA0  C
ATOM   1511  O   PHE A 160      50.613  41.693  24.567  1.00  0.00      RA0  O
ATOM   1512  N   ASN A 161      49.063  40.712  25.872  1.00  0.00      RA0  N
ATOM   1513  H   ASN A 161      48.166  40.272  25.880  1.00  0.00      RA0  H
ATOM   1514  CA  ASN A 161      49.950  40.653  27.032  1.00  0.00      RA0  C
ATOM   1515  CB  ASN A 161      49.201  40.736  28.366  1.00  0.00      RA0  C
ATOM   1516  CG  ASN A 161      48.436  39.465  28.668  1.00  0.00      RA0  C
ATOM   1517  OD1 ASN A 161      48.945  38.351  28.611  1.00  0.00      RA0  O
ATOM   1518  ND2 ASN A 161      47.165  39.700  29.034  1.00  0.00      RA0  N
ATOM   1519 HD21 ASN A 161      46.800  40.633  29.005  1.00  0.00      RA0  H
ATOM   1520 HD22 ASN A 161      46.541  38.979  29.336  1.00  0.00      RA0  H
ATOM   1521  C   ASN A 161      50.853  39.435  26.959  1.00  0.00      RA0  C
ATOM   1522  O   ASN A 161      50.729  38.619  26.053  1.00  0.00      RA0  O
ATOM   1523  N   ASP A 162      51.794  39.296  27.889  1.00  0.00      RA0  N
ATOM   1524  H   ASP A 162      52.006  40.009  28.559  1.00  0.00      RA0  H
ATOM   1525  CA  ASP A 162      52.735  38.177  27.810  1.00  0.00      RA0  C
ATOM   1526  CB  ASP A 162      53.877  38.407  28.790  1.00  0.00      RA0  C
ATOM   1527  CG  ASP A 162      54.642  39.592  28.219  1.00  0.00      RA0  C
ATOM   1528  OD1 ASP A 162      55.711  39.387  27.654  1.00  0.00      RA0  O
ATOM   1529  OD2 ASP A 162      54.129  40.712  28.233  1.00  0.00      RA0  O
ATOM   1530  C   ASP A 162      52.051  36.797  27.793  1.00  0.00      RA0  C
ATOM   1531  O   ASP A 162      52.419  35.931  27.012  1.00  0.00      RA0  O
ATOM   1532  N   ALA A 163      51.038  36.602  28.628  1.00  0.00      RA0  N
ATOM   1533  H   ALA A 163      50.660  37.388  29.118  1.00  0.00      RA0  H
ATOM   1534  CA  ALA A 163      50.345  35.322  28.698  1.00  0.00      RA0  C
ATOM   1535  CB  ALA A 163      49.338  35.305  29.849  1.00  0.00      RA0  C
ATOM   1536  C   ALA A 163      49.621  35.020  27.395  1.00  0.00      RA0  C
ATOM   1537  O   ALA A 163      49.547  33.860  26.982  1.00  0.00      RA0  O
ATOM   1538  N   GLN A 164      49.090  36.067  26.761  1.00  0.00      RA0  N
ATOM   1539  H   GLN A 164      49.264  36.980  27.136  1.00  0.00      RA0  H
ATOM   1540  CA  GLN A 164      48.368  35.918  25.499  1.00  0.00      RA0  C
ATOM   1541  CB  GLN A 164      47.535  37.165  25.232  1.00  0.00      RA0  C
ATOM   1542  CG  GLN A 164      46.504  37.342  26.345  1.00  0.00      RA0  C
ATOM   1543  CD  GLN A 164      45.803  38.668  26.191  1.00  0.00      RA0  C
ATOM   1544  OE1 GLN A 164      46.419  39.678  25.876  1.00  0.00      RA0  O
ATOM   1545  NE2 GLN A 164      44.491  38.620  26.460  1.00  0.00      RA0  N
ATOM   1546 HE21 GLN A 164      44.054  37.743  26.681  1.00  0.00      RA0  H
ATOM   1547 HE22 GLN A 164      43.907  39.431  26.426  1.00  0.00      RA0  H
ATOM   1548  C   GLN A 164      49.346  35.587  24.361  1.00  0.00      RA0  C
ATOM   1549  O   GLN A 164      49.126  34.668  23.565  1.00  0.00      RA0  O
ATOM   1550  N   ARG A 165      50.458  36.308  24.315  1.00  0.00      RA0  N
ATOM   1551  H   ARG A 165      50.611  37.032  24.988  1.00  0.00      RA0  H
ATOM   1552  CA  ARG A 165      51.531  35.935  23.381  1.00  0.00      RA0  C
ATOM   1553  CB  ARG A 165      52.676  36.945  23.483  1.00  0.00      RA0  C
ATOM   1554  CG  ARG A 165      52.474  38.083  22.477  1.00  0.00      RA0  C
ATOM   1555  CD  ARG A 165      53.436  39.265  22.636  1.00  0.00      RA0  C
ATOM   1556  NE  ARG A 165      52.954  40.226  23.629  1.00  0.00      RA0  N
ATOM   1557  HE  ARG A 165      52.133  40.763  23.389  1.00  0.00      RA0  H
ATOM   1558  CZ  ARG A 165      53.594  40.376  24.826  1.00  0.00      RA0  C
ATOM   1559  NH1 ARG A 165      54.673  39.621  25.114  1.00  0.00      RA0  N
ATOM   1560 HH11 ARG A 165      55.123  39.688  26.023  1.00  0.00      RA0  H
ATOM   1561 HH12 ARG A 165      55.071  38.962  24.474  1.00  0.00      RA0  H
ATOM   1562  NH2 ARG A 165      53.132  41.277  25.712  1.00  0.00      RA0  N
ATOM   1563 HH21 ARG A 165      53.566  41.374  26.626  1.00  0.00      RA0  H
ATOM   1564 HH22 ARG A 165      52.337  41.858  25.492  1.00  0.00      RA0  H
ATOM   1565  C   ARG A 165      51.980  34.494  23.535  1.00  0.00      RA0  C
ATOM   1566  O   ARG A 165      52.159  33.776  22.545  1.00  0.00      RA0  O
ATOM   1567  N   GLN A 166      52.157  34.057  24.776  1.00  0.00      RA0  N
ATOM   1568  H   GLN A 166      52.007  34.683  25.542  1.00  0.00      RA0  H
ATOM   1569  CA  GLN A 166      52.576  32.684  25.045  1.00  0.00      RA0  C
ATOM   1570  CB  GLN A 166      52.862  32.529  26.536  1.00  0.00      RA0  C
ATOM   1571  CG  GLN A 166      53.452  31.171  26.908  1.00  0.00      RA0  C
ATOM   1572  CD  GLN A 166      53.793  31.181  28.382  1.00  0.00      RA0  C
ATOM   1573  OE1 GLN A 166      53.210  30.471  29.193  1.00  0.00      RA0  O
ATOM   1574  NE2 GLN A 166      54.779  32.043  28.690  1.00  0.00      RA0  N
ATOM   1575 HE21 GLN A 166      55.220  32.593  27.980  1.00  0.00      RA0  H
ATOM   1576 HE22 GLN A 166      55.091  32.151  29.634  1.00  0.00      RA0  H
ATOM   1577  C   GLN A 166      51.533  31.681  24.562  1.00  0.00      RA0  C
ATOM   1578  O   GLN A 166      51.876  30.670  23.956  1.00  0.00      RA0  O
ATOM   1579  N   ALA A 167      50.258  31.982  24.804  1.00  0.00      RA0  N
ATOM   1580  H   ALA A 167      50.035  32.816  25.310  1.00  0.00      RA0  H
ATOM   1581  CA  ALA A 167      49.158  31.086  24.378  1.00  0.00      RA0  C
ATOM   1582  CB  ALA A 167      47.807  31.660  24.807  1.00  0.00      RA0  C
ATOM   1583  C   ALA A 167      49.116  30.813  22.872  1.00  0.00      RA0  C
ATOM   1584  O   ALA A 167      48.801  29.685  22.428  1.00  0.00      RA0  O
ATOM   1585  N   VAL A 168      49.425  31.834  22.089  1.00  0.00      RA0  N
ATOM   1586  H   VAL A 168      49.769  32.683  22.496  1.00  0.00      RA0  H
ATOM   1587  CA  VAL A 168      49.321  31.743  20.625  1.00  0.00      RA0  C
ATOM   1588  CB  VAL A 168      48.664  33.004  20.058  1.00  0.00      RA0  C
ATOM   1589  CG1 VAL A 168      47.305  33.227  20.716  1.00  0.00      RA0  C
ATOM   1590  CG2 VAL A 168      49.570  34.230  20.189  1.00  0.00      RA0  C
ATOM   1591  C   VAL A 168      50.657  31.484  19.929  1.00  0.00      RA0  C
ATOM   1592  O   VAL A 168      50.715  31.423  18.695  1.00  0.00      RA0  O
ATOM   1593  N   GLU A 169      51.728  31.355  20.708  1.00  0.00      RA0  N
ATOM   1594  H   GLU A 169      51.651  31.318  21.704  1.00  0.00      RA0  H
ATOM   1595  CA  GLU A 169      53.048  31.167  20.125  1.00  0.00      RA0  C
ATOM   1596  CB  GLU A 169      54.144  31.187  21.192  1.00  0.00      RA0  C
ATOM   1597  CG  GLU A 169      55.534  30.926  20.603  1.00  0.00      RA0  C
ATOM   1598  CD  GLU A 169      55.777  31.854  19.426  1.00  0.00      RA0  C
ATOM   1599  OE1 GLU A 169      55.882  33.059  19.637  1.00  0.00      RA0  O
ATOM   1600  OE2 GLU A 169      55.854  31.367  18.298  1.00  0.00      RA0  O
ATOM   1601  C   GLU A 169      53.058  29.870  19.317  1.00  0.00      RA0  C
ATOM   1602  O   GLU A 169      52.779  28.805  19.838  1.00  0.00      RA0  O
ATOM   1603  N   GLY A 170      53.408  29.971  18.043  1.00  0.00      RA0  N
ATOM   1604  H   GLY A 170      53.801  30.857  17.780  1.00  0.00      RA0  H
ATOM   1605  CA  GLY A 170      53.506  28.805  17.182  1.00  0.00      RA0  C
ATOM   1606  C   GLY A 170      52.162  28.201  16.796  1.00  0.00      RA0  C
ATOM   1607  O   GLY A 170      52.104  27.085  16.275  1.00  0.00      RA0  O
ATOM   1608  N   MSE A 171      51.077  28.930  17.048  1.00  0.00      RA0  N
ATOM   1609  H   MSE A 171      51.155  29.874  17.381  1.00  0.00      RA0  H
ATOM   1610  CA  MSE A 171      49.757  28.348  16.869  1.00  0.00      RA0  C
ATOM   1611  CB  MSE A 171      48.683  29.210  17.540  1.00  0.00      RA0  C
ATOM   1612  CG  MSE A 171      47.298  28.564  17.514  1.00  0.00      RA0  C
ATOM   1613  SE  MSE A 171      46.071  29.419  18.519  1.00  0.00      RA0  S
ATOM   1614  CE  MSE A 171      46.018  30.975  17.618  1.00  0.00      RA0  C
ATOM   1615  C   MSE A 171      49.476  28.143  15.389  1.00  0.00      RA0  C
ATOM   1616  O   MSE A 171      49.657  29.058  14.559  1.00  0.00      RA0  O
ATOM   1617  N   LYS A 172      49.040  26.931  15.073  1.00  0.00      RA0  N
ATOM   1618  H   LYS A 172      48.787  26.330  15.827  1.00  0.00      RA0  H
ATOM   1619  CA  LYS A 172      48.779  26.534  13.705  1.00  0.00      RA0  C
ATOM   1620  CB  LYS A 172      49.045  25.028  13.627  1.00  0.00      RA0  C
ATOM   1621  CG  LYS A 172      50.525  24.736  13.883  1.00  0.00      RA0  C
ATOM   1622  CD  LYS A 172      51.433  25.628  13.026  1.00  0.00      RA0  C
ATOM   1623  CE  LYS A 172      52.918  25.321  13.177  1.00  0.00      RA0  C
ATOM   1624  NZ  LYS A 172      53.281  25.258  14.600  1.00  0.00      RA0  N
ATOM   1625  HZ1 LYS A 172      54.313  25.127  14.663  1.00  0.00      RA0  H
ATOM   1626  HZ2 LYS A 172      52.972  26.110  15.119  1.00  0.00      RA0  H
ATOM   1627  HZ3 LYS A 172      52.841  24.422  15.027  1.00  0.00      RA0  H
ATOM   1628  C   LYS A 172      47.375  26.970  13.306  1.00  0.00      RA0  C
ATOM   1629  O   LYS A 172      46.557  27.358  14.161  1.00  0.00      RA0  O
ATOM   1630  N   PRO A 173      47.092  26.928  12.007  1.00  0.00      RA0  N
ATOM   1631  CD  PRO A 173      48.020  26.720  10.896  1.00  0.00      RA0  C
ATOM   1632  CA  PRO A 173      45.761  27.243  11.526  1.00  0.00      RA0  C
ATOM   1633  CB  PRO A 173      45.876  27.111  10.006  1.00  0.00      RA0  C
ATOM   1634  CG  PRO A 173      47.342  27.416   9.731  1.00  0.00      RA0  C
ATOM   1635  C   PRO A 173      44.672  26.386  12.117  1.00  0.00      RA0  C
ATOM   1636  O   PRO A 173      44.882  25.207  12.420  1.00  0.00      RA0  O
ATOM   1637  N   PHE A 174      43.490  26.985  12.253  1.00  0.00      RA0  N
ATOM   1638  H   PHE A 174      43.402  27.943  11.990  1.00  0.00      RA0  H
ATOM   1639  CA  PHE A 174      42.322  26.266  12.761  1.00  0.00      RA0  C
ATOM   1640  CB  PHE A 174      41.829  25.173  11.797  1.00  0.00      RA0  C
ATOM   1641  CG  PHE A 174      40.832  25.744  10.817  1.00  0.00      RA0  C
ATOM   1642  CD1 PHE A 174      41.248  26.570   9.778  1.00  0.00      RA0  C
ATOM   1643  CD2 PHE A 174      39.485  25.433  10.960  1.00  0.00      RA0  C
ATOM   1644  CE1 PHE A 174      40.316  27.086   8.886  1.00  0.00      RA0  C
ATOM   1645  CE2 PHE A 174      38.554  25.946  10.067  1.00  0.00      RA0  C
ATOM   1646  CZ  PHE A 174      38.969  26.775   9.031  1.00  0.00      RA0  C
ATOM   1647  C   PHE A 174      42.534  25.730  14.172  1.00  0.00      RA0  C
ATOM   1648  O   PHE A 174      42.263  24.574  14.453  1.00  0.00      RA0  O
ATOM   1649  N   PHE A 175      42.978  26.638  15.037  1.00  0.00      RA0  N
ATOM   1650  H   PHE A 175      43.204  27.578  14.764  1.00  0.00      RA0  H
ATOM   1651  CA  PHE A 175      42.992  26.464  16.470  1.00  0.00      RA0  C
ATOM   1652  CB  PHE A 175      44.411  26.320  17.013  1.00  0.00      RA0  C
ATOM   1653  CG  PHE A 175      45.004  24.949  16.801  1.00  0.00      RA0  C
ATOM   1654  CD1 PHE A 175      45.689  24.662  15.613  1.00  0.00      RA0  C
ATOM   1655  CD2 PHE A 175      44.891  24.001  17.819  1.00  0.00      RA0  C
ATOM   1656  CE1 PHE A 175      46.329  23.439  15.409  1.00  0.00      RA0  C
ATOM   1657  CE2 PHE A 175      45.531  22.777  17.619  1.00  0.00      RA0  C
ATOM   1658  CZ  PHE A 175      46.253  22.511  16.449  1.00  0.00      RA0  C
ATOM   1659  C   PHE A 175      42.410  27.704  17.092  1.00  0.00      RA0  C
ATOM   1660  O   PHE A 175      42.512  28.793  16.518  1.00  0.00      RA0  O
ATOM   1661  N   GLY A 176      41.847  27.534  18.283  1.00  0.00      RA0  N
ATOM   1662  H   GLY A 176      41.797  26.630  18.712  1.00  0.00      RA0  H
ATOM   1663  CA  GLY A 176      41.388  28.641  19.101  1.00  0.00      RA0  C
ATOM   1664  C   GLY A 176      41.825  28.478  20.534  1.00  0.00      RA0  C
ATOM   1665  O   GLY A 176      41.907  27.354  21.041  1.00  0.00      RA0  O
ATOM   1666  N   VAL A 177      42.139  29.584  21.200  1.00  0.00      RA0  N
ATOM   1667  H   VAL A 177      42.169  30.476  20.741  1.00  0.00      RA0  H
ATOM   1668  CA  VAL A 177      42.519  29.532  22.587  1.00  0.00      RA0  C
ATOM   1669  CB  VAL A 177      44.043  29.344  22.681  1.00  0.00      RA0  C
ATOM   1670  CG1 VAL A 177      44.791  30.476  21.973  1.00  0.00      RA0  C
ATOM   1671  CG2 VAL A 177      44.520  29.131  24.119  1.00  0.00      RA0  C
ATOM   1672  C   VAL A 177      42.041  30.750  23.388  1.00  0.00      RA0  C
ATOM   1673  O   VAL A 177      42.105  31.891  22.928  1.00  0.00      RA0  O
ATOM   1674  N   GLN A 178      41.555  30.479  24.588  1.00  0.00      RA0  N
ATOM   1675  H   GLN A 178      41.657  29.545  24.926  1.00  0.00      RA0  H
ATOM   1676  CA  GLN A 178      41.186  31.500  25.553  1.00  0.00      RA0  C
ATOM   1677  CB  GLN A 178      40.079  30.978  26.470  1.00  0.00      RA0  C
ATOM   1678  CG  GLN A 178      39.307  32.079  27.201  1.00  0.00      RA0  C
ATOM   1679  CD  GLN A 178      38.415  32.814  26.219  1.00  0.00      RA0  C
ATOM   1680  OE1 GLN A 178      37.716  32.209  25.405  1.00  0.00      RA0  O
ATOM   1681  NE2 GLN A 178      38.474  34.152  26.354  1.00  0.00      RA0  N
ATOM   1682 HE21 GLN A 178      39.034  34.572  27.079  1.00  0.00      RA0  H
ATOM   1683 HE22 GLN A 178      37.975  34.795  25.772  1.00  0.00      RA0  H
ATOM   1684  C   GLN A 178      42.415  31.912  26.358  1.00  0.00      RA0  C
ATOM   1685  O   GLN A 178      43.094  31.076  26.975  1.00  0.00      RA0  O
ATOM   1686  N   ALA A 179      42.707  33.204  26.330  1.00  0.00      RA0  N
ATOM   1687  H   ALA A 179      42.170  33.840  25.782  1.00  0.00      RA0  H
ATOM   1688  CA  ALA A 179      43.784  33.759  27.131  1.00  0.00      RA0  C
ATOM   1689  CB  ALA A 179      44.993  34.048  26.247  1.00  0.00      RA0  C
ATOM   1690  C   ALA A 179      43.255  35.042  27.758  1.00  0.00      RA0  C
ATOM   1691  O   ALA A 179      43.239  36.105  27.120  1.00  0.00      RA0  O
ATOM   1692  N   GLY A 180      42.746  34.898  28.984  1.00  0.00      RA0  N
ATOM   1693  H   GLY A 180      42.714  33.978  29.371  1.00  0.00      RA0  H
ATOM   1694  CA  GLY A 180      42.057  35.972  29.670  1.00  0.00      RA0  C
ATOM   1695  C   GLY A 180      40.810  36.407  28.929  1.00  0.00      RA0  C
ATOM   1696  O   GLY A 180      39.985  35.568  28.546  1.00  0.00      RA0  O
ATOM   1697  N   ASP A 181      40.701  37.712  28.683  1.00  0.00      RA0  N
ATOM   1698  H   ASP A 181      41.340  38.363  29.088  1.00  0.00      RA0  H
ATOM   1699  CA  ASP A 181      39.529  38.296  28.017  1.00  0.00      RA0  C
ATOM   1700  CB  ASP A 181      39.473  39.828  28.139  1.00  0.00      RA0  C
ATOM   1701  CG  ASP A 181      38.876  40.286  29.457  1.00  0.00      RA0  C
ATOM   1702  OD1 ASP A 181      39.513  40.085  30.484  1.00  0.00      RA0  O
ATOM   1703  OD2 ASP A 181      37.789  40.871  29.456  1.00  0.00      RA0  O
ATOM   1704  C   ASP A 181      39.459  37.959  26.533  1.00  0.00      RA0  C
ATOM   1705  O   ASP A 181      38.399  38.139  25.930  1.00  0.00      RA0  O
ATOM   1706  N   LEU A 182      40.560  37.449  25.952  1.00  0.00      RA0  N
ATOM   1707  H   LEU A 182      41.332  37.133  26.503  1.00  0.00      RA0  H
ATOM   1708  CA  LEU A 182      40.642  37.233  24.509  1.00  0.00      RA0  C
ATOM   1709  CB  LEU A 182      41.922  37.831  23.922  1.00  0.00      RA0  C
ATOM   1710  CG  LEU A 182      42.089  39.341  24.109  1.00  0.00      RA0  C
ATOM   1711  CD1 LEU A 182      43.359  39.849  23.426  1.00  0.00      RA0  C
ATOM   1712  CD2 LEU A 182      40.868  40.129  23.644  1.00  0.00      RA0  C
ATOM   1713  C   LEU A 182      40.566  35.774  24.165  1.00  0.00      RA0  C
ATOM   1714  O   LEU A 182      41.315  34.957  24.688  1.00  0.00      RA0  O
ATOM   1715  N   PHE A 183      39.626  35.464  23.275  1.00  0.00      RA0  N
ATOM   1716  H   PHE A 183      39.045  36.198  22.915  1.00  0.00      RA0  H
ATOM   1717  CA  PHE A 183      39.596  34.178  22.589  1.00  0.00      RA0  C
ATOM   1718  CB  PHE A 183      38.155  33.688  22.465  1.00  0.00      RA0  C
ATOM   1719  CG  PHE A 183      38.114  32.406  21.670  1.00  0.00      RA0  C
ATOM   1720  CD1 PHE A 183      38.716  31.259  22.171  1.00  0.00      RA0  C
ATOM   1721  CD2 PHE A 183      37.472  32.373  20.437  1.00  0.00      RA0  C
ATOM   1722  CE1 PHE A 183      38.674  30.079  21.440  1.00  0.00      RA0  C
ATOM   1723  CE2 PHE A 183      37.430  31.193  19.705  1.00  0.00      RA0  C
ATOM   1724  CZ  PHE A 183      38.031  30.045  20.208  1.00  0.00      RA0  C
ATOM   1725  C   PHE A 183      40.194  34.416  21.213  1.00  0.00      RA0  C
ATOM   1726  O   PHE A 183      39.650  35.194  20.429  1.00  0.00      RA0  O
ATOM   1727  N   ILE A 184      41.337  33.787  20.943  1.00  0.00      RA0  N
ATOM   1728  H   ILE A 184      41.708  33.091  21.559  1.00  0.00      RA0  H
ATOM   1729  CA  ILE A 184      42.100  34.086  19.731  1.00  0.00      RA0  C
ATOM   1730  CB  ILE A 184      43.507  34.550  20.111  1.00  0.00      RA0  C
ATOM   1731  CG2 ILE A 184      44.305  34.969  18.877  1.00  0.00      RA0  C
ATOM   1732  CG1 ILE A 184      43.447  35.657  21.166  1.00  0.00      RA0  C
ATOM   1733  CD1 ILE A 184      44.807  35.977  21.786  1.00  0.00      RA0  C
ATOM   1734  C   ILE A 184      42.159  32.841  18.879  1.00  0.00      RA0  C
ATOM   1735  O   ILE A 184      42.575  31.784  19.353  1.00  0.00      RA0  O
ATOM   1736  N   ALA A 185      41.710  32.970  17.637  1.00  0.00      RA0  N
ATOM   1737  H   ALA A 185      41.387  33.854  17.291  1.00  0.00      RA0  H
ATOM   1738  CA  ALA A 185      41.616  31.830  16.725  1.00  0.00      RA0  C
ATOM   1739  CB  ALA A 185      40.152  31.452  16.500  1.00  0.00      RA0  C
ATOM   1740  C   ALA A 185      42.277  32.134  15.389  1.00  0.00      RA0  C
ATOM   1741  O   ALA A 185      42.167  33.234  14.874  1.00  0.00      RA0  O
ATOM   1742  N   THR A 186      42.990  31.141  14.862  1.00  0.00      RA0  N
ATOM   1743  H   THR A 186      43.060  30.258  15.333  1.00  0.00      RA0  H
ATOM   1744  CA  THR A 186      43.633  31.230  13.551  1.00  0.00      RA0  C
ATOM   1745  CB  THR A 186      44.840  30.304  13.632  1.00  0.00      RA0  C
ATOM   1746  OG1 THR A 186      44.687  29.431  14.762  1.00  0.00      RA0  O
ATOM   1747  HG1 THR A 186      45.441  28.842  14.751  1.00  0.00      RA0  H
ATOM   1748  CG2 THR A 186      46.168  31.053  13.702  1.00  0.00      RA0  C
ATOM   1749  C   THR A 186      42.669  30.774  12.458  1.00  0.00      RA0  C
ATOM   1750  O   THR A 186      42.839  29.702  11.833  1.00  0.00      RA0  O
ATOM   1751  N   THR A 187      41.649  31.616  12.254  1.00  0.00      RA0  N
ATOM   1752  H   THR A 187      41.534  32.448  12.800  1.00  0.00      RA0  H
ATOM   1753  CA  THR A 187      40.588  31.408  11.282  1.00  0.00      RA0  C
ATOM   1754  CB  THR A 187      39.372  31.007  12.106  1.00  0.00      RA0  C
ATOM   1755  OG1 THR A 187      39.411  31.721  13.347  1.00  0.00      RA0  O
ATOM   1756  HG1 THR A 187      38.840  32.478  13.192  1.00  0.00      RA0  H
ATOM   1757  CG2 THR A 187      39.330  29.500  12.378  1.00  0.00      RA0  C
ATOM   1758  C   THR A 187      40.383  32.686  10.472  1.00  0.00      RA0  C
ATOM   1759  O   THR A 187      40.945  33.751  10.779  1.00  0.00      RA0  O
ATOM   1760  N   GLY A 188      39.570  32.584   9.423  1.00  0.00      RA0  N
ATOM   1761  H   GLY A 188      39.066  31.760   9.159  1.00  0.00      RA0  H
ATOM   1762  CA  GLY A 188      39.319  33.722   8.585  1.00  0.00      RA0  C
ATOM   1763  C   GLY A 188      38.484  33.350   7.377  1.00  0.00      RA0  C
ATOM   1764  O   GLY A 188      38.259  32.169   7.109  1.00  0.00      RA0  O
ATOM   1765  N   TYR A 189      38.034  34.376   6.693  1.00  0.00      RA0  N
ATOM   1766  H   TYR A 189      38.355  35.282   6.982  1.00  0.00      RA0  H
ATOM   1767  CA  TYR A 189      37.176  34.275   5.523  1.00  0.00      RA0  C
ATOM   1768  CB  TYR A 189      35.844  34.866   6.000  1.00  0.00      RA0  C
ATOM   1769  CG  TYR A 189      34.629  34.629   5.133  1.00  0.00      RA0  C
ATOM   1770  CD1 TYR A 189      34.341  33.386   4.580  1.00  0.00      RA0  C
ATOM   1771  CE1 TYR A 189      33.159  33.209   3.863  1.00  0.00      RA0  C
ATOM   1772  CD2 TYR A 189      33.754  35.690   4.940  1.00  0.00      RA0  C
ATOM   1773  CE2 TYR A 189      32.576  35.515   4.231  1.00  0.00      RA0  C
ATOM   1774  CZ  TYR A 189      32.277  34.273   3.687  1.00  0.00      RA0  C
ATOM   1775  OH  TYR A 189      31.114  34.119   2.961  1.00  0.00      RA0  O
ATOM   1776  HH  TYR A 189      30.757  34.969   2.733  1.00  0.00      RA0  H
ATOM   1777  C   TYR A 189      37.773  35.015   4.324  1.00  0.00      RA0  C
ATOM   1778  O   TYR A 189      37.037  35.478   3.454  1.00  0.00      RA0  O
ATOM   1779  N   THR A 190      39.113  35.092   4.246  1.00  0.00      RA0  N
ATOM   1780  H   THR A 190      39.683  34.670   4.949  1.00  0.00      RA0  H
ATOM   1781  CA  THR A 190      39.760  35.962   3.272  1.00  0.00      RA0  C
ATOM   1782  CB  THR A 190      40.379  36.950   4.222  1.00  0.00      RA0  C
ATOM   1783  OG1 THR A 190      40.555  36.213   5.441  1.00  0.00      RA0  O
ATOM   1784  HG1 THR A 190      40.375  36.810   6.162  1.00  0.00      RA0  H
ATOM   1785  CG2 THR A 190      39.468  38.149   4.490  1.00  0.00      RA0  C
ATOM   1786  C   THR A 190      40.745  35.308   2.321  1.00  0.00      RA0  C
ATOM   1787  O   THR A 190      41.059  35.900   1.287  1.00  0.00      RA0  O
ATOM   1788  N   GLY A 191      41.231  34.122   2.655  1.00  0.00      RA0  N
ATOM   1789  H   GLY A 191      40.957  33.712   3.523  1.00  0.00      RA0  H
ATOM   1790  CA  GLY A 191      42.315  33.493   1.897  1.00  0.00      RA0  C
ATOM   1791  C   GLY A 191      43.697  33.959   2.369  1.00  0.00      RA0  C
ATOM   1792  O   GLY A 191      44.704  33.636   1.746  1.00  0.00      RA0  O
ATOM   1793  N   GLU A 192      43.716  34.765   3.436  1.00  0.00      RA0  N
ATOM   1794  H   GLU A 192      42.905  34.920   3.994  1.00  0.00      RA0  H
ATOM   1795  CA  GLU A 192      44.948  35.243   4.050  1.00  0.00      RA0  C
ATOM   1796  CB  GLU A 192      44.958  36.772   4.083  1.00  0.00      RA0  C
ATOM   1797  CG  GLU A 192      44.606  37.413   2.736  1.00  0.00      RA0  C
ATOM   1798  CD  GLU A 192      45.566  36.943   1.661  1.00  0.00      RA0  C
ATOM   1799  OE1 GLU A 192      46.762  36.895   1.919  1.00  0.00      RA0  O
ATOM   1800  OE2 GLU A 192      45.120  36.620   0.563  1.00  0.00      RA0  O
ATOM   1801  C   GLU A 192      45.079  34.658   5.443  1.00  0.00      RA0  C
ATOM   1802  O   GLU A 192      44.120  34.139   6.001  1.00  0.00      RA0  O
ATOM   1803  N   ALA A 193      46.273  34.795   6.018  1.00  0.00      RA0  N
ATOM   1804  H   ALA A 193      46.980  35.257   5.484  1.00  0.00      RA0  H
ATOM   1805  CA  ALA A 193      46.501  34.558   7.441  1.00  0.00      RA0  C
ATOM   1806  CB  ALA A 193      47.997  34.585   7.762  1.00  0.00      RA0  C
ATOM   1807  C   ALA A 193      45.797  35.615   8.278  1.00  0.00      RA0  C
ATOM   1808  O   ALA A 193      45.417  36.662   7.786  1.00  0.00      RA0  O
ATOM   1809  N   GLY A 194      45.619  35.310   9.551  1.00  0.00      RA0  N
ATOM   1810  H   GLY A 194      45.859  34.419   9.939  1.00  0.00      RA0  H
ATOM   1811  CA  GLY A 194      44.989  36.252  10.455  1.00  0.00      RA0  C
ATOM   1812  C   GLY A 194      44.460  35.601  11.697  1.00  0.00      RA0  C
ATOM   1813  O   GLY A 194      44.756  34.437  11.964  1.00  0.00      RA0  O
ATOM   1814  N   TYR A 195      43.694  36.388  12.467  1.00  0.00      RA0  N
ATOM   1815  H   TYR A 195      43.416  37.303  12.174  1.00  0.00      RA0  H
ATOM   1816  CA  TYR A 195      43.018  35.893  13.639  1.00  0.00      RA0  C
ATOM   1817  CB  TYR A 195      43.590  36.520  14.912  1.00  0.00      RA0  C
ATOM   1818  CG  TYR A 195      44.935  35.952  15.288  1.00  0.00      RA0  C
ATOM   1819  CD1 TYR A 195      45.194  34.599  15.119  1.00  0.00      RA0  C
ATOM   1820  CE1 TYR A 195      46.417  34.078  15.519  1.00  0.00      RA0  C
ATOM   1821  CD2 TYR A 195      45.903  36.785  15.836  1.00  0.00      RA0  C
ATOM   1822  CE2 TYR A 195      47.125  36.262  16.242  1.00  0.00      RA0  C
ATOM   1823  CZ  TYR A 195      47.379  34.905  16.084  1.00  0.00      RA0  C
ATOM   1824  OH  TYR A 195      48.585  34.368  16.479  1.00  0.00      RA0  O
ATOM   1825  HH  TYR A 195      49.101  35.011  16.949  1.00  0.00      RA0  H
ATOM   1826  C   TYR A 195      41.549  36.328  13.574  1.00  0.00      RA0  C
ATOM   1827  O   TYR A 195      41.222  37.317  12.900  1.00  0.00      RA0  O
ATOM   1828  N   GLU A 196      40.713  35.591  14.292  1.00  0.00      RA0  N
ATOM   1829  H   GLU A 196      41.032  34.741  14.714  1.00  0.00      RA0  H
ATOM   1830  CA  GLU A 196      39.442  36.110  14.790  1.00  0.00      RA0  C
ATOM   1831  CB  GLU A 196      38.281  35.340  14.120  1.00  0.00      RA0  C
ATOM   1832  CG  GLU A 196      38.330  35.675  12.609  1.00  0.00      RA0  C
ATOM   1833  CD  GLU A 196      37.324  34.954  11.719  1.00  0.00      RA0  C
ATOM   1834  OE1 GLU A 196      37.295  33.726  11.766  1.00  0.00      RA0  O
ATOM   1835  OE2 GLU A 196      36.623  35.615  10.930  1.00  0.00      RA0  O
ATOM   1836  C   GLU A 196      39.548  36.155  16.312  1.00  0.00      RA0  C
ATOM   1837  O   GLU A 196      40.030  35.204  16.966  1.00  0.00      RA0  O
ATOM   1838  N   ILE A 197      39.134  37.269  16.880  1.00  0.00      RA0  N
ATOM   1839  H   ILE A 197      38.681  37.980  16.344  1.00  0.00      RA0  H
ATOM   1840  CA  ILE A 197      39.331  37.519  18.301  1.00  0.00      RA0  C
ATOM   1841  CB  ILE A 197      40.350  38.637  18.533  1.00  0.00      RA0  C
ATOM   1842  CG2 ILE A 197      40.531  38.890  20.030  1.00  0.00      RA0  C
ATOM   1843  CG1 ILE A 197      41.683  38.322  17.850  1.00  0.00      RA0  C
ATOM   1844  CD1 ILE A 197      42.714  39.442  17.984  1.00  0.00      RA0  C
ATOM   1845  C   ILE A 197      37.992  37.864  18.938  1.00  0.00      RA0  C
ATOM   1846  O   ILE A 197      37.379  38.861  18.577  1.00  0.00      RA0  O
ATOM   1847  N   ALA A 198      37.529  37.025  19.869  1.00  0.00      RA0  N
ATOM   1848  H   ALA A 198      38.121  36.286  20.192  1.00  0.00      RA0  H
ATOM   1849  CA  ALA A 198      36.277  37.299  20.579  1.00  0.00      RA0  C
ATOM   1850  CB  ALA A 198      35.434  36.031  20.701  1.00  0.00      RA0  C
ATOM   1851  C   ALA A 198      36.610  37.807  21.973  1.00  0.00      RA0  C
ATOM   1852  O   ALA A 198      37.544  37.323  22.614  1.00  0.00      RA0  O
ATOM   1853  N   LEU A 199      35.836  38.781  22.442  1.00  0.00      RA0  N
ATOM   1854  H   LEU A 199      35.048  39.132  21.924  1.00  0.00      RA0  H
ATOM   1855  CA  LEU A 199      36.077  39.382  23.745  1.00  0.00      RA0  C
ATOM   1856  CB  LEU A 199      37.194  40.426  23.555  1.00  0.00      RA0  C
ATOM   1857  CG  LEU A 199      36.850  41.717  22.792  1.00  0.00      RA0  C
ATOM   1858  CD1 LEU A 199      37.925  42.760  23.066  1.00  0.00      RA0  C
ATOM   1859  CD2 LEU A 199      36.650  41.567  21.278  1.00  0.00      RA0  C
ATOM   1860  C   LEU A 199      34.791  40.024  24.251  1.00  0.00      RA0  C
ATOM   1861  O   LEU A 199      33.848  40.211  23.482  1.00  0.00      RA0  O
ATOM   1862  N   PRO A 200      34.731  40.356  25.543  1.00  0.00      RA0  N
ATOM   1863  CD  PRO A 200      35.717  40.062  26.579  1.00  0.00      RA0  C
ATOM   1864  CA  PRO A 200      33.512  40.955  26.107  1.00  0.00      RA0  C
ATOM   1865  CB  PRO A 200      33.850  41.101  27.588  1.00  0.00      RA0  C
ATOM   1866  CG  PRO A 200      34.901  40.033  27.862  1.00  0.00      RA0  C
ATOM   1867  C   PRO A 200      33.071  42.178  25.358  1.00  0.00      RA0  C
ATOM   1868  O   PRO A 200      33.899  42.999  24.964  1.00  0.00      RA0  O
ATOM   1869  N   ASN A 201      31.760  42.311  25.160  1.00  0.00      RA0  N
ATOM   1870  H   ASN A 201      31.178  41.541  25.430  1.00  0.00      RA0  H
ATOM   1871  CA  ASN A 201      31.212  43.471  24.462  1.00  0.00      RA0  C
ATOM   1872  CB  ASN A 201      29.685  43.515  24.634  1.00  0.00      RA0  C
ATOM   1873  CG  ASN A 201      28.998  42.445  23.805  1.00  0.00      RA0  C
ATOM   1874  OD1 ASN A 201      29.466  42.067  22.739  1.00  0.00      RA0  O
ATOM   1875  ND2 ASN A 201      27.860  41.973  24.346  1.00  0.00      RA0  N
ATOM   1876 HD21 ASN A 201      27.505  42.297  25.221  1.00  0.00      RA0  H
ATOM   1877 HD22 ASN A 201      27.322  41.254  23.888  1.00  0.00      RA0  H
ATOM   1878  C   ASN A 201      31.800  44.788  24.983  1.00  0.00      RA0  C
ATOM   1879  O   ASN A 201      32.125  45.698  24.208  1.00  0.00      RA0  O
ATOM   1880  N   GLU A 202      31.935  44.870  26.299  1.00  0.00      RA0  N
ATOM   1881  H   GLU A 202      31.873  44.054  26.874  1.00  0.00      RA0  H
ATOM   1882  CA  GLU A 202      32.386  46.099  26.965  1.00  0.00      RA0  C
ATOM   1883  CB  GLU A 202      31.962  46.092  28.448  1.00  0.00      RA0  C
ATOM   1884  CG  GLU A 202      33.028  45.930  29.547  1.00  0.00      RA0  C
ATOM   1885  CD  GLU A 202      33.590  44.523  29.625  1.00  0.00      RA0  C
ATOM   1886  OE1 GLU A 202      33.824  43.910  28.596  1.00  0.00      RA0  O
ATOM   1887  OE2 GLU A 202      33.859  44.035  30.720  1.00  0.00      RA0  O
ATOM   1888  C   GLU A 202      33.868  46.439  26.747  1.00  0.00      RA0  C
ATOM   1889  O   GLU A 202      34.297  47.572  27.036  1.00  0.00      RA0  O
ATOM   1890  N   LYS A 203      34.639  45.457  26.281  1.00  0.00      RA0  N
ATOM   1891  H   LYS A 203      34.223  44.561  26.125  1.00  0.00      RA0  H
ATOM   1892  CA  LYS A 203      36.055  45.639  25.902  1.00  0.00      RA0  C
ATOM   1893  CB  LYS A 203      36.947  44.432  26.197  1.00  0.00      RA0  C
ATOM   1894  CG  LYS A 203      36.909  43.796  27.576  1.00  0.00      RA0  C
ATOM   1895  CD  LYS A 203      37.183  44.750  28.732  1.00  0.00      RA0  C
ATOM   1896  CE  LYS A 203      37.151  43.973  30.045  1.00  0.00      RA0  C
ATOM   1897  NZ  LYS A 203      36.072  42.980  29.974  1.00  0.00      RA0  N
ATOM   1898  HZ1 LYS A 203      36.469  42.035  29.767  1.00  0.00      RA0  H
ATOM   1899  HZ2 LYS A 203      35.511  42.983  30.850  1.00  0.00      RA0  H
ATOM   1900  HZ3 LYS A 203      35.352  43.257  29.269  1.00  0.00      RA0  H
ATOM   1901  C   LYS A 203      36.285  45.904  24.414  1.00  0.00      RA0  C
ATOM   1902  O   LYS A 203      37.393  46.235  23.996  1.00  0.00      RA0  O
ATOM   1903  N   ALA A 204      35.250  45.707  23.604  1.00  0.00      RA0  N
ATOM   1904  H   ALA A 204      34.349  45.515  23.999  1.00  0.00      RA0  H
ATOM   1905  CA  ALA A 204      35.403  45.662  22.157  1.00  0.00      RA0  C
ATOM   1906  CB  ALA A 204      34.089  45.253  21.494  1.00  0.00      RA0  C
ATOM   1907  C   ALA A 204      35.881  46.979  21.553  1.00  0.00      RA0  C
ATOM   1908  O   ALA A 204      36.794  46.997  20.704  1.00  0.00      RA0  O
ATOM   1909  N   ALA A 205      35.277  48.078  21.979  1.00  0.00      RA0  N
ATOM   1910  H   ALA A 205      34.668  48.022  22.770  1.00  0.00      RA0  H
ATOM   1911  CA  ALA A 205      35.531  49.388  21.340  1.00  0.00      RA0  C
ATOM   1912  CB  ALA A 205      34.615  50.461  21.930  1.00  0.00      RA0  C
ATOM   1913  C   ALA A 205      36.972  49.794  21.545  1.00  0.00      RA0  C
ATOM   1914  O   ALA A 205      37.616  50.274  20.637  1.00  0.00      RA0  O
ATOM   1915  N   ASP A 206      37.483  49.586  22.747  1.00  0.00      RA0  N
ATOM   1916  H   ASP A 206      36.938  49.274  23.530  1.00  0.00      RA0  H
ATOM   1917  CA  ASP A 206      38.866  49.965  23.032  1.00  0.00      RA0  C
ATOM   1918  CB  ASP A 206      39.156  49.816  24.525  1.00  0.00      RA0  C
ATOM   1919  CG  ASP A 206      38.021  50.400  25.333  1.00  0.00      RA0  C
ATOM   1920  OD1 ASP A 206      38.141  51.537  25.779  1.00  0.00      RA0  O
ATOM   1921  OD2 ASP A 206      37.018  49.710  25.513  1.00  0.00      RA0  O
ATOM   1922  C   ASP A 206      39.848  49.089  22.256  1.00  0.00      RA0  C
ATOM   1923  O   ASP A 206      40.889  49.562  21.834  1.00  0.00      RA0  O
ATOM   1924  N   PHE A 207      39.524  47.812  22.099  1.00  0.00      RA0  N
ATOM   1925  H   PHE A 207      38.659  47.489  22.490  1.00  0.00      RA0  H
ATOM   1926  CA  PHE A 207      40.396  46.894  21.394  1.00  0.00      RA0  C
ATOM   1927  CB  PHE A 207      39.934  45.459  21.620  1.00  0.00      RA0  C
ATOM   1928  CG  PHE A 207      40.925  44.489  21.023  1.00  0.00      RA0  C
ATOM   1929  CD1 PHE A 207      42.281  44.619  21.298  1.00  0.00      RA0  C
ATOM   1930  CD2 PHE A 207      40.476  43.458  20.206  1.00  0.00      RA0  C
ATOM   1931  CE1 PHE A 207      43.188  43.714  20.761  1.00  0.00      RA0  C
ATOM   1932  CE2 PHE A 207      41.384  42.554  19.669  1.00  0.00      RA0  C
ATOM   1933  CZ  PHE A 207      42.739  42.680  19.948  1.00  0.00      RA0  C
ATOM   1934  C   PHE A 207      40.414  47.237  19.906  1.00  0.00      RA0  C
ATOM   1935  O   PHE A 207      41.479  47.299  19.293  1.00  0.00      RA0  O
ATOM   1936  N   TRP A 208      39.238  47.512  19.343  1.00  0.00      RA0  N
ATOM   1937  H   TRP A 208      38.415  47.436  19.906  1.00  0.00      RA0  H
ATOM   1938  CA  TRP A 208      39.124  48.045  17.980  1.00  0.00      RA0  C
ATOM   1939  CB  TRP A 208      37.654  48.363  17.688  1.00  0.00      RA0  C
ATOM   1940  CG  TRP A 208      37.428  48.884  16.285  1.00  0.00      RA0  C
ATOM   1941  CD2 TRP A 208      37.069  48.136  15.103  1.00  0.00      RA0  C
ATOM   1942  CE2 TRP A 208      36.919  49.059  14.040  1.00  0.00      RA0  C
ATOM   1943  CE3 TRP A 208      36.861  46.782  14.869  1.00  0.00      RA0  C
ATOM   1944  CD1 TRP A 208      37.479  50.221  15.862  1.00  0.00      RA0  C
ATOM   1945  NE1 TRP A 208      37.179  50.331  14.540  1.00  0.00      RA0  N
ATOM   1946  HE1 TRP A 208      37.140  51.170  14.032  1.00  0.00      RA0  H
ATOM   1947  CZ2 TRP A 208      36.565  48.600  12.777  1.00  0.00      RA0  C
ATOM   1948  CZ3 TRP A 208      36.507  46.337  13.600  1.00  0.00      RA0  C
ATOM   1949  CH2 TRP A 208      36.359  47.243  12.557  1.00  0.00      RA0  C
ATOM   1950  C   TRP A 208      40.012  49.281  17.774  1.00  0.00      RA0  C
ATOM   1951  O   TRP A 208      40.789  49.361  16.814  1.00  0.00      RA0  O
ATOM   1952  N   ARG A 209      39.881  50.268  18.660  1.00  0.00      RA0  N
ATOM   1953  H   ARG A 209      39.240  50.172  19.426  1.00  0.00      RA0  H
ATOM   1954  CA  ARG A 209      40.678  51.485  18.541  1.00  0.00      RA0  C
ATOM   1955  CB  ARG A 209      40.390  52.367  19.753  1.00  0.00      RA0  C
ATOM   1956  CG  ARG A 209      39.152  53.238  19.633  1.00  0.00      RA0  C
ATOM   1957  CD  ARG A 209      39.547  54.703  19.442  1.00  0.00      RA0  C
ATOM   1958  NE  ARG A 209      40.672  54.832  18.516  1.00  0.00      RA0  N
ATOM   1959  HE  ARG A 209      41.610  54.873  18.905  1.00  0.00      RA0  H
ATOM   1960  CZ  ARG A 209      40.482  54.830  17.165  1.00  0.00      RA0  C
ATOM   1961  NH1 ARG A 209      39.236  54.711  16.647  1.00  0.00      RA0  N
ATOM   1962 HH11 ARG A 209      39.038  54.748  15.667  1.00  0.00      RA0  H
ATOM   1963 HH12 ARG A 209      38.425  54.559  17.236  1.00  0.00      RA0  H
ATOM   1964  NH2 ARG A 209      41.566  54.942  16.374  1.00  0.00      RA0  N
ATOM   1965 HH21 ARG A 209      41.552  54.967  15.375  1.00  0.00      RA0  H
ATOM   1966 HH22 ARG A 209      42.477  54.999  16.822  1.00  0.00      RA0  H
ATOM   1967  C   ARG A 209      42.182  51.183  18.623  1.00  0.00      RA0  C
ATOM   1968  O   ARG A 209      42.974  51.759  17.883  1.00  0.00      RA0  O
ATOM   1969  N   ALA A 210      42.564  50.281  19.527  1.00  0.00      RA0  N
ATOM   1970  H   ALA A 210      41.895  49.881  20.155  1.00  0.00      RA0  H
ATOM   1971  CA  ALA A 210      43.973  49.900  19.650  1.00  0.00      RA0  C
ATOM   1972  CB  ALA A 210      44.159  48.927  20.814  1.00  0.00      RA0  C
ATOM   1973  C   ALA A 210      44.485  49.255  18.351  1.00  0.00      RA0  C
ATOM   1974  O   ALA A 210      45.640  49.465  17.961  1.00  0.00      RA0  O
ATOM   1975  N   LEU A 211      43.615  48.486  17.688  1.00  0.00      RA0  N
ATOM   1976  H   LEU A 211      42.695  48.362  18.065  1.00  0.00      RA0  H
ATOM   1977  CA  LEU A 211      43.980  47.816  16.445  1.00  0.00      RA0  C
ATOM   1978  CB  LEU A 211      42.893  46.823  16.036  1.00  0.00      RA0  C
ATOM   1979  CG  LEU A 211      42.904  45.480  16.760  1.00  0.00      RA0  C
ATOM   1980  CD1 LEU A 211      41.538  44.799  16.691  1.00  0.00      RA0  C
ATOM   1981  CD2 LEU A 211      44.010  44.565  16.230  1.00  0.00      RA0  C
ATOM   1982  C   LEU A 211      44.160  48.818  15.300  1.00  0.00      RA0  C
ATOM   1983  O   LEU A 211      45.096  48.693  14.533  1.00  0.00      RA0  O
ATOM   1984  N   VAL A 212      43.303  49.829  15.232  1.00  0.00      RA0  N
ATOM   1985  H   VAL A 212      42.559  49.854  15.904  1.00  0.00      RA0  H
ATOM   1986  CA  VAL A 212      43.474  50.924  14.281  1.00  0.00      RA0  C
ATOM   1987  CB  VAL A 212      42.414  52.018  14.461  1.00  0.00      RA0  C
ATOM   1988  CG1 VAL A 212      42.641  53.146  13.454  1.00  0.00      RA0  C
ATOM   1989  CG2 VAL A 212      40.986  51.485  14.381  1.00  0.00      RA0  C
ATOM   1990  C   VAL A 212      44.844  51.543  14.477  1.00  0.00      RA0  C
ATOM   1991  O   VAL A 212      45.622  51.698  13.519  1.00  0.00      RA0  O
ATOM   1992  N   GLU A 213      45.154  51.866  15.726  1.00  0.00      RA0  N
ATOM   1993  H   GLU A 213      44.513  51.720  16.486  1.00  0.00      RA0  H
ATOM   1994  CA  GLU A 213      46.448  52.480  16.040  1.00  0.00      RA0  C
ATOM   1995  CB  GLU A 213      46.396  53.030  17.470  1.00  0.00      RA0  C
ATOM   1996  CG  GLU A 213      45.659  54.382  17.443  1.00  0.00      RA0  C
ATOM   1997  CD  GLU A 213      44.489  54.454  18.414  1.00  0.00      RA0  C
ATOM   1998  OE1 GLU A 213      43.566  55.230  18.164  1.00  0.00      RA0  O
ATOM   1999  OE2 GLU A 213      44.490  53.749  19.416  1.00  0.00      RA0  O
ATOM   2000  C   GLU A 213      47.628  51.559  15.686  1.00  0.00      RA0  C
ATOM   2001  O   GLU A 213      48.710  52.037  15.319  1.00  0.00      RA0  O
ATOM   2002  N   ALA A 214      47.415  50.247  15.776  1.00  0.00      RA0  N
ATOM   2003  H   ALA A 214      46.539  49.931  16.144  1.00  0.00      RA0  H
ATOM   2004  CA  ALA A 214      48.424  49.241  15.402  1.00  0.00      RA0  C
ATOM   2005  CB  ALA A 214      48.064  47.869  15.978  1.00  0.00      RA0  C
ATOM   2006  C   ALA A 214      48.627  49.103  13.890  1.00  0.00      RA0  C
ATOM   2007  O   ALA A 214      49.448  48.297  13.454  1.00  0.00      RA0  O
ATOM   2008  N   GLY A 215      47.862  49.854  13.101  1.00  0.00      RA0  N
ATOM   2009  H   GLY A 215      47.132  50.411  13.500  1.00  0.00      RA0  H
ATOM   2010  CA  GLY A 215      48.031  49.877  11.666  1.00  0.00      RA0  C
ATOM   2011  C   GLY A 215      47.119  48.898  10.949  1.00  0.00      RA0  C
ATOM   2012  O   GLY A 215      47.398  48.508   9.817  1.00  0.00      RA0  O
ATOM   2013  N   VAL A 216      46.016  48.507  11.586  1.00  0.00      RA0  N
ATOM   2014  H   VAL A 216      45.761  48.904  12.472  1.00  0.00      RA0  H
ATOM   2015  CA  VAL A 216      45.030  47.614  10.938  1.00  0.00      RA0  C
ATOM   2016  CB  VAL A 216      44.544  46.567  11.937  1.00  0.00      RA0  C
ATOM   2017  CG1 VAL A 216      43.723  45.499  11.227  1.00  0.00      RA0  C
ATOM   2018  CG2 VAL A 216      45.713  45.949  12.702  1.00  0.00      RA0  C
ATOM   2019  C   VAL A 216      43.867  48.464  10.407  1.00  0.00      RA0  C
ATOM   2020  O   VAL A 216      43.235  49.198  11.162  1.00  0.00      RA0  O
ATOM   2021  N   LYS A 217      43.595  48.357   9.112  1.00  0.00      RA0  N
ATOM   2022  H   LYS A 217      44.057  47.653   8.566  1.00  0.00      RA0  H
ATOM   2023  CA  LYS A 217      42.593  49.191   8.446  1.00  0.00      RA0  C
ATOM   2024  CB  LYS A 217      42.857  49.408   6.951  1.00  0.00      RA0  C
ATOM   2025  CG  LYS A 217      42.119  50.673   6.478  1.00  0.00      RA0  C
ATOM   2026  CD  LYS A 217      41.264  50.524   5.214  1.00  0.00      RA0  C
ATOM   2027  CE  LYS A 217      40.413  51.773   4.911  1.00  0.00      RA0  C
ATOM   2028  NZ  LYS A 217      39.739  51.624   3.614  1.00  0.00      RA0  N
ATOM   2029  HZ1 LYS A 217      38.751  51.293   3.666  1.00  0.00      RA0  H
ATOM   2030  HZ2 LYS A 217      39.791  52.471   3.013  1.00  0.00      RA0  H
ATOM   2031  HZ3 LYS A 217      40.293  50.966   3.023  1.00  0.00      RA0  H
ATOM   2032  C   LYS A 217      41.187  48.640   8.645  1.00  0.00      RA0  C
ATOM   2033  O   LYS A 217      40.949  47.459   8.367  1.00  0.00      RA0  O
ATOM   2034  N   PRO A 218      40.240  49.470   9.110  1.00  0.00      RA0  N
ATOM   2035  CD  PRO A 218      40.434  50.785   9.708  1.00  0.00      RA0  C
ATOM   2036  CA  PRO A 218      38.845  49.048   9.072  1.00  0.00      RA0  C
ATOM   2037  CB  PRO A 218      38.119  50.263   9.660  1.00  0.00      RA0  C
ATOM   2038  CG  PRO A 218      39.155  51.001  10.504  1.00  0.00      RA0  C
ATOM   2039  C   PRO A 218      38.347  48.677   7.649  1.00  0.00      RA0  C
ATOM   2040  O   PRO A 218      38.499  49.440   6.697  1.00  0.00      RA0  O
ATOM   2041  N   CYS A 219      37.719  47.510   7.563  1.00  0.00      RA0  N
ATOM   2042  H   CYS A 219      37.578  46.920   8.360  1.00  0.00      RA0  H
ATOM   2043  CA  CYS A 219      37.224  46.966   6.307  1.00  0.00      RA0  C
ATOM   2044  CB  CYS A 219      38.146  45.832   5.871  1.00  0.00      RA0  C
ATOM   2045  SG  CYS A 219      39.878  46.338   5.735  1.00  0.00      RA0  S
ATOM   2046  C   CYS A 219      35.773  46.522   6.465  1.00  0.00      RA0  C
ATOM   2047  O   CYS A 219      35.413  45.922   7.468  1.00  0.00      RA0  O
ATOM   2048  N   GLY A 220      34.983  46.773   5.422  1.00  0.00      RA0  N
ATOM   2049  H   GLY A 220      35.380  47.234   4.621  1.00  0.00      RA0  H
ATOM   2050  CA  GLY A 220      33.552  46.565   5.440  1.00  0.00      RA0  C
ATOM   2051  C   GLY A 220      33.083  45.327   4.699  1.00  0.00      RA0  C
ATOM   2052  O   GLY A 220      33.852  44.474   4.286  1.00  0.00      RA0  O
ATOM   2053  N   LEU A 221      31.771  45.231   4.564  1.00  0.00      RA0  N
ATOM   2054  H   LEU A 221      31.211  45.978   4.927  1.00  0.00      RA0  H
ATOM   2055  CA  LEU A 221      31.127  44.069   3.968  1.00  0.00      RA0  C
ATOM   2056  CB  LEU A 221      29.613  44.152   4.137  1.00  0.00      RA0  C
ATOM   2057  CG  LEU A 221      29.167  44.263   5.592  1.00  0.00      RA0  C
ATOM   2058  CD1 LEU A 221      27.682  44.601   5.676  1.00  0.00      RA0  C
ATOM   2059  CD2 LEU A 221      29.535  43.026   6.414  1.00  0.00      RA0  C
ATOM   2060  C   LEU A 221      31.454  43.911   2.501  1.00  0.00      RA0  C
ATOM   2061  O   LEU A 221      31.499  42.783   1.981  1.00  0.00      RA0  O
ATOM   2062  N   GLY A 222      31.651  45.020   1.799  1.00  0.00      RA0  N
ATOM   2063  H   GLY A 222      31.630  45.913   2.254  1.00  0.00      RA0  H
ATOM   2064  CA  GLY A 222      31.971  44.962   0.369  1.00  0.00      RA0  C
ATOM   2065  C   GLY A 222      33.273  44.205   0.122  1.00  0.00      RA0  C
ATOM   2066  O   GLY A 222      33.332  43.260  -0.639  1.00  0.00      RA0  O
ATOM   2067  N   ALA A 223      34.314  44.594   0.835  1.00  0.00      RA0  N
ATOM   2068  H   ALA A 223      34.194  45.334   1.496  1.00  0.00      RA0  H
ATOM   2069  CA  ALA A 223      35.586  43.875   0.781  1.00  0.00      RA0  C
ATOM   2070  CB  ALA A 223      36.655  44.636   1.560  1.00  0.00      RA0  C
ATOM   2071  C   ALA A 223      35.477  42.455   1.366  1.00  0.00      RA0  C
ATOM   2072  O   ALA A 223      36.089  41.507   0.856  1.00  0.00      RA0  O
ATOM   2073  N   ARG A 224      34.691  42.279   2.425  1.00  0.00      RA0  N
ATOM   2074  H   ARG A 224      34.235  43.064   2.848  1.00  0.00      RA0  H
ATOM   2075  CA  ARG A 224      34.478  40.940   2.972  1.00  0.00      RA0  C
ATOM   2076  CB  ARG A 224      33.681  40.822   4.295  1.00  0.00      RA0  C
ATOM   2077  CG  ARG A 224      33.900  39.451   4.996  1.00  0.00      RA0  C
ATOM   2078  CD  ARG A 224      33.855  39.448   6.546  1.00  0.00      RA0  C
ATOM   2079  NE  ARG A 224      33.846  38.102   7.160  1.00  0.00      RA0  N
ATOM   2080  HE  ARG A 224      33.050  37.537   6.915  1.00  0.00      RA0  H
ATOM   2081  CZ  ARG A 224      34.795  37.704   8.087  1.00  0.00      RA0  C
ATOM   2082  NH1 ARG A 224      35.864  38.494   8.307  1.00  0.00      RA0  N
ATOM   2083 HH11 ARG A 224      36.575  38.222   8.965  1.00  0.00      RA0  H
ATOM   2084 HH12 ARG A 224      35.986  39.367   7.829  1.00  0.00      RA0  H
ATOM   2085  NH2 ARG A 224      34.674  36.540   8.783  1.00  0.00      RA0  N
ATOM   2086 HH21 ARG A 224      35.351  36.231   9.482  1.00  0.00      RA0  H
ATOM   2087 HH22 ARG A 224      33.899  35.915   8.657  1.00  0.00      RA0  H
ATOM   2088  C   ARG A 224      34.041  40.003   1.827  1.00  0.00      RA0  C
ATOM   2089  O   ARG A 224      34.525  38.876   1.697  1.00  0.00      RA0  O
ATOM   2090  N   ASP A 225      33.130  40.476   0.983  1.00  0.00      RA0  N
ATOM   2091  H   ASP A 225      32.735  41.390   1.096  1.00  0.00      RA0  H
ATOM   2092  CA  ASP A 225      32.631  39.627  -0.077  1.00  0.00      RA0  C
ATOM   2093  CB  ASP A 225      31.203  39.862  -0.583  1.00  0.00      RA0  C
ATOM   2094  CG  ASP A 225      30.588  38.477  -0.814  1.00  0.00      RA0  C
ATOM   2095  OD1 ASP A 225      30.271  37.804   0.163  1.00  0.00      RA0  O
ATOM   2096  OD2 ASP A 225      30.451  38.029  -1.952  1.00  0.00      RA0  O
ATOM   2097  C   ASP A 225      33.641  39.385  -1.205  1.00  0.00      RA0  C
ATOM   2098  O   ASP A 225      33.788  38.242  -1.635  1.00  0.00      RA0  O
ATOM   2099  N   THR A 226      34.304  40.433  -1.695  1.00  0.00      RA0  N
ATOM   2100  H   THR A 226      34.200  41.312  -1.234  1.00  0.00      RA0  H
ATOM   2101  CA  THR A 226      35.314  40.237  -2.754  1.00  0.00      RA0  C
ATOM   2102  CB  THR A 226      35.718  41.648  -3.147  1.00  0.00      RA0  C
ATOM   2103  OG1 THR A 226      35.693  42.484  -1.981  1.00  0.00      RA0  O
ATOM   2104  HG1 THR A 226      34.789  42.777  -1.871  1.00  0.00      RA0  H
ATOM   2105  CG2 THR A 226      34.768  42.237  -4.188  1.00  0.00      RA0  C
ATOM   2106  C   THR A 226      36.448  39.327  -2.276  1.00  0.00      RA0  C
ATOM   2107  O   THR A 226      36.926  38.467  -3.028  1.00  0.00      RA0  O
ATOM   2108  N   LEU A 227      36.856  39.517  -1.033  1.00  0.00      RA0  N
ATOM   2109  H   LEU A 227      36.399  40.206  -0.469  1.00  0.00      RA0  H
ATOM   2110  CA  LEU A 227      37.914  38.685  -0.456  1.00  0.00      RA0  C
ATOM   2111  CB  LEU A 227      38.296  39.177   0.938  1.00  0.00      RA0  C
ATOM   2112  CG  LEU A 227      39.067  40.497   0.930  1.00  0.00      RA0  C
ATOM   2113  CD1 LEU A 227      38.908  41.256   2.242  1.00  0.00      RA0  C
ATOM   2114  CD2 LEU A 227      40.539  40.298   0.586  1.00  0.00      RA0  C
ATOM   2115  C   LEU A 227      37.532  37.211  -0.385  1.00  0.00      RA0  C
ATOM   2116  O   LEU A 227      38.288  36.330  -0.819  1.00  0.00      RA0  O
ATOM   2117  N   ARG A 228      36.357  36.916   0.162  1.00  0.00      RA0  N
ATOM   2118  H   ARG A 228      35.732  37.639   0.469  1.00  0.00      RA0  H
ATOM   2119  CA  ARG A 228      35.964  35.525   0.333  1.00  0.00      RA0  C
ATOM   2120  CB  ARG A 228      34.762  35.408   1.280  1.00  0.00      RA0  C
ATOM   2121  CG  ARG A 228      33.401  35.855   0.730  1.00  0.00      RA0  C
ATOM   2122  CD  ARG A 228      32.594  34.755   0.028  1.00  0.00      RA0  C
ATOM   2123  NE  ARG A 228      31.514  35.353  -0.742  1.00  0.00      RA0  N
ATOM   2124  HE  ARG A 228      31.368  36.352  -0.645  1.00  0.00      RA0  H
ATOM   2125  CZ  ARG A 228      30.686  34.613  -1.528  1.00  0.00      RA0  C
ATOM   2126  NH1 ARG A 228      30.861  33.272  -1.640  1.00  0.00      RA0  N
ATOM   2127 HH11 ARG A 228      30.216  32.684  -2.156  1.00  0.00      RA0  H
ATOM   2128 HH12 ARG A 228      31.635  32.788  -1.205  1.00  0.00      RA0  H
ATOM   2129  NH2 ARG A 228      29.699  35.267  -2.173  1.00  0.00      RA0  N
ATOM   2130 HH21 ARG A 228      29.023  34.803  -2.765  1.00  0.00      RA0  H
ATOM   2131 HH22 ARG A 228      29.636  36.277  -2.063  1.00  0.00      RA0  H
ATOM   2132  C   ARG A 228      35.668  34.814  -1.003  1.00  0.00      RA0  C
ATOM   2133  O   ARG A 228      35.923  33.623  -1.156  1.00  0.00      RA0  O
ATOM   2134  N   LEU A 229      35.145  35.532  -1.977  1.00  0.00      RA0  N
ATOM   2135  H   LEU A 229      34.917  36.498  -1.827  1.00  0.00      RA0  H
ATOM   2136  CA  LEU A 229      34.809  34.909  -3.261  1.00  0.00      RA0  C
ATOM   2137  CB  LEU A 229      33.935  35.841  -4.098  1.00  0.00      RA0  C
ATOM   2138  CG  LEU A 229      33.469  35.143  -5.374  1.00  0.00      RA0  C
ATOM   2139  CD1 LEU A 229      32.677  33.886  -5.037  1.00  0.00      RA0  C
ATOM   2140  CD2 LEU A 229      32.690  36.068  -6.305  1.00  0.00      RA0  C
ATOM   2141  C   LEU A 229      36.111  34.576  -4.022  1.00  0.00      RA0  C
ATOM   2142  O   LEU A 229      36.287  33.467  -4.555  1.00  0.00      RA0  O
ATOM   2143  N   GLU A 230      37.034  35.540  -4.032  1.00  0.00      RA0  N
ATOM   2144  H   GLU A 230      36.835  36.435  -3.624  1.00  0.00      RA0  H
ATOM   2145  CA  GLU A 230      38.381  35.294  -4.562  1.00  0.00      RA0  C
ATOM   2146  CB  GLU A 230      39.305  36.499  -4.419  1.00  0.00      RA0  C
ATOM   2147  CG  GLU A 230      38.985  37.680  -5.335  1.00  0.00      RA0  C
ATOM   2148  CD  GLU A 230      40.043  38.743  -5.124  1.00  0.00      RA0  C
ATOM   2149  OE1 GLU A 230      40.919  38.537  -4.295  1.00  0.00      RA0  O
ATOM   2150  OE2 GLU A 230      40.006  39.777  -5.784  1.00  0.00      RA0  O
ATOM   2151  C   GLU A 230      39.019  34.066  -3.917  1.00  0.00      RA0  C
ATOM   2152  O   GLU A 230      39.668  33.269  -4.598  1.00  0.00      RA0  O
ATOM   2153  N   ALA A 231      38.831  33.907  -2.617  1.00  0.00      RA0  N
ATOM   2154  H   ALA A 231      38.271  34.573  -2.122  1.00  0.00      RA0  H
ATOM   2155  CA  ALA A 231      39.380  32.767  -1.858  1.00  0.00      RA0  C
ATOM   2156  CB  ALA A 231      39.395  33.100  -0.371  1.00  0.00      RA0  C
ATOM   2157  C   ALA A 231      38.647  31.439  -2.040  1.00  0.00      RA0  C
ATOM   2158  O   ALA A 231      39.074  30.408  -1.501  1.00  0.00      RA0  O
ATOM   2159  N   GLY A 232      37.567  31.457  -2.827  1.00  0.00      RA0  N
ATOM   2160  H   GLY A 232      37.242  32.322  -3.206  1.00  0.00      RA0  H
ATOM   2161  CA  GLY A 232      36.742  30.290  -3.072  1.00  0.00      RA0  C
ATOM   2162  C   GLY A 232      35.941  29.830  -1.874  1.00  0.00      RA0  C
ATOM   2163  O   GLY A 232      35.687  28.643  -1.730  1.00  0.00      RA0  O
ATOM   2164  N   MSE A 233      35.543  30.755  -1.019  1.00  0.00      RA0  N
ATOM   2165  H   MSE A 233      35.616  31.724  -1.253  1.00  0.00      RA0  H
ATOM   2166  CA  MSE A 233      34.851  30.396   0.205  1.00  0.00      RA0  C
ATOM   2167  CB  MSE A 233      35.384  31.211   1.380  1.00  0.00      RA0  C
ATOM   2168  CG  MSE A 233      36.844  30.885   1.692  1.00  0.00      RA0  C
ATOM   2169  SE  MSE A 233      37.507  31.883   3.034  1.00  0.00      RA0  S
ATOM   2170  CE  MSE A 233      39.105  31.071   3.186  1.00  0.00      RA0  C
ATOM   2171  C   MSE A 233      33.343  30.613   0.033  1.00  0.00      RA0  C
ATOM   2172  O   MSE A 233      32.922  31.559  -0.633  1.00  0.00      RA0  O
ATOM   2173  N   ASN A 234      32.553  29.646   0.524  1.00  0.00      RA0  N
ATOM   2174  H   ASN A 234      32.934  28.967   1.149  1.00  0.00      RA0  H
ATOM   2175  CA  ASN A 234      31.112  29.673   0.312  1.00  0.00      RA0  C
ATOM   2176  CB  ASN A 234      30.488  28.312   0.627  1.00  0.00      RA0  C
ATOM   2177  CG  ASN A 234      30.830  27.291  -0.434  1.00  0.00      RA0  C
ATOM   2178  OD1 ASN A 234      31.407  27.598  -1.471  1.00  0.00      RA0  O
ATOM   2179  ND2 ASN A 234      30.431  26.048  -0.118  1.00  0.00      RA0  N
ATOM   2180 HD21 ASN A 234      29.997  25.857   0.765  1.00  0.00      RA0  H
ATOM   2181 HD22 ASN A 234      30.571  25.288  -0.758  1.00  0.00      RA0  H
ATOM   2182  C   ASN A 234      30.404  30.690   1.155  1.00  0.00      RA0  C
ATOM   2183  O   ASN A 234      30.860  31.034   2.257  1.00  0.00      RA0  O
ATOM   2184  N   LEU A 235      29.266  31.150   0.627  1.00  0.00      RA0  N
ATOM   2185  H   LEU A 235      28.996  30.874  -0.300  1.00  0.00      RA0  H
ATOM   2186  CA  LEU A 235      28.326  31.974   1.328  1.00  0.00      RA0  C
ATOM   2187  CB  LEU A 235      28.233  33.352   0.677  1.00  0.00      RA0  C
ATOM   2188  CG  LEU A 235      27.283  34.311   1.394  1.00  0.00      RA0  C
ATOM   2189  CD1 LEU A 235      27.681  34.528   2.855  1.00  0.00      RA0  C
ATOM   2190  CD2 LEU A 235      27.147  35.631   0.635  1.00  0.00      RA0  C
ATOM   2191  C   LEU A 235      26.971  31.277   1.303  1.00  0.00      RA0  C
ATOM   2192  O   LEU A 235      26.360  31.076   0.224  1.00  0.00      RA0  O
ATOM   2193  N   TYR A 236      26.522  30.899   2.494  1.00  0.00      RA0  N
ATOM   2194  H   TYR A 236      27.062  31.106   3.309  1.00  0.00      RA0  H
ATOM   2195  CA  TYR A 236      25.247  30.214   2.640  1.00  0.00      RA0  C
ATOM   2196  CB  TYR A 236      24.916  29.899   4.092  1.00  0.00      RA0  C
ATOM   2197  CG  TYR A 236      23.673  29.033   4.163  1.00  0.00      RA0  C
ATOM   2198  CD1 TYR A 236      23.736  27.685   3.824  1.00  0.00      RA0  C
ATOM   2199  CE1 TYR A 236      22.612  26.876   3.959  1.00  0.00      RA0  C
ATOM   2200  CD2 TYR A 236      22.467  29.578   4.586  1.00  0.00      RA0  C
ATOM   2201  CE2 TYR A 236      21.341  28.771   4.710  1.00  0.00      RA0  C
ATOM   2202  CZ  TYR A 236      21.415  27.414   4.423  1.00  0.00      RA0  C
ATOM   2203  OH  TYR A 236      20.301  26.610   4.615  1.00  0.00      RA0  O
ATOM   2204  HH  TYR A 236      20.527  25.711   4.357  1.00  0.00      RA0  H
ATOM   2205  C   TYR A 236      24.144  31.086   2.032  1.00  0.00      RA0  C
ATOM   2206  O   TYR A 236      24.106  32.313   2.217  1.00  0.00      RA0  O
ATOM   2207  N   GLY A 237      23.246  30.435   1.316  1.00  0.00      RA0  N
ATOM   2208  H   GLY A 237      23.348  29.450   1.183  1.00  0.00      RA0  H
ATOM   2209  CA  GLY A 237      22.192  31.105   0.599  1.00  0.00      RA0  C
ATOM   2210  C   GLY A 237      22.547  31.302  -0.857  1.00  0.00      RA0  C
ATOM   2211  O   GLY A 237      21.666  31.439  -1.692  1.00  0.00      RA0  O
ATOM   2212  N   GLN A 238      23.843  31.343  -1.166  1.00  0.00      RA0  N
ATOM   2213  H   GLN A 238      24.540  31.221  -0.459  1.00  0.00      RA0  H
ATOM   2214  CA  GLN A 238      24.307  31.522  -2.538  1.00  0.00      RA0  C
ATOM   2215  CB  GLN A 238      25.189  32.762  -2.652  1.00  0.00      RA0  C
ATOM   2216  CG  GLN A 238      24.283  33.992  -2.533  1.00  0.00      RA0  C
ATOM   2217  CD  GLN A 238      25.047  35.287  -2.705  1.00  0.00      RA0  C
ATOM   2218  OE1 GLN A 238      24.751  36.293  -2.071  1.00  0.00      RA0  O
ATOM   2219  NE2 GLN A 238      26.045  35.230  -3.596  1.00  0.00      RA0  N
ATOM   2220 HE21 GLN A 238      26.218  34.430  -4.185  1.00  0.00      RA0  H
ATOM   2221 HE22 GLN A 238      26.703  35.968  -3.729  1.00  0.00      RA0  H
ATOM   2222  C   GLN A 238      24.942  30.239  -3.057  1.00  0.00      RA0  C
ATOM   2223  O   GLN A 238      24.418  29.622  -3.995  1.00  0.00      RA0  O
ATOM   2224  N   GLU A 239      26.053  29.798  -2.480  1.00  0.00      RA0  N
ATOM   2225  H   GLU A 239      26.489  30.336  -1.755  1.00  0.00      RA0  H
ATOM   2226  CA  GLU A 239      26.675  28.534  -2.930  1.00  0.00      RA0  C
ATOM   2227  CB  GLU A 239      28.123  28.493  -2.446  1.00  0.00      RA0  C
ATOM   2228  CG  GLU A 239      29.143  29.232  -3.323  1.00  0.00      RA0  C
ATOM   2229  CD  GLU A 239      28.838  30.709  -3.482  1.00  0.00      RA0  C
ATOM   2230  OE1 GLU A 239      28.879  31.455  -2.502  1.00  0.00      RA0  O
ATOM   2231  OE2 GLU A 239      28.586  31.126  -4.607  1.00  0.00      RA0  O
ATOM   2232  C   GLU A 239      25.933  27.271  -2.514  1.00  0.00      RA0  C
ATOM   2233  O   GLU A 239      26.139  26.226  -3.112  1.00  0.00      RA0  O
ATOM   2234  N   MSE A 240      25.119  27.368  -1.464  1.00  0.00      RA0  N
ATOM   2235  H   MSE A 240      24.985  28.228  -0.972  1.00  0.00      RA0  H
ATOM   2236  CA  MSE A 240      24.269  26.270  -1.053  1.00  0.00      RA0  C
ATOM   2237  CB  MSE A 240      25.049  25.201  -0.283  1.00  0.00      RA0  C
ATOM   2238  CG  MSE A 240      25.621  25.666   1.058  1.00  0.00      RA0  C
ATOM   2239  SE  MSE A 240      26.934  26.887   0.928  1.00  0.00      RA0  S
ATOM   2240  CE  MSE A 240      27.354  26.948   2.675  1.00  0.00      RA0  C
ATOM   2241  C   MSE A 240      23.074  26.743  -0.209  1.00  0.00      RA0  C
ATOM   2242  O   MSE A 240      23.028  27.868   0.285  1.00  0.00      RA0  O
ATOM   2243  N   ASP A 241      22.115  25.848  -0.068  1.00  0.00      RA0  N
ATOM   2244  H   ASP A 241      22.066  24.962  -0.534  1.00  0.00      RA0  H
ATOM   2245  CA  ASP A 241      20.985  26.060   0.851  1.00  0.00      RA0  C
ATOM   2246  CB  ASP A 241      19.933  26.957   0.194  1.00  0.00      RA0  C
ATOM   2247  CG  ASP A 241      19.083  26.093  -0.716  1.00  0.00      RA0  C
ATOM   2248  OD1 ASP A 241      19.617  25.459  -1.617  1.00  0.00      RA0  O
ATOM   2249  OD2 ASP A 241      17.890  25.963  -0.464  1.00  0.00      RA0  O
ATOM   2250  C   ASP A 241      20.379  24.703   1.105  1.00  0.00      RA0  C
ATOM   2251  O   ASP A 241      20.979  23.675   0.726  1.00  0.00      RA0  O
ATOM   2252  N   GLU A 242      19.212  24.647   1.743  1.00  0.00      RA0  N
ATOM   2253  H   GLU A 242      18.644  25.468   1.787  1.00  0.00      RA0  H
ATOM   2254  CA  GLU A 242      18.651  23.352   2.133  1.00  0.00      RA0  C
ATOM   2255  CB  GLU A 242      17.365  23.586   2.925  1.00  0.00      RA0  C
ATOM   2256  CG  GLU A 242      17.469  24.576   4.084  1.00  0.00      RA0  C
ATOM   2257  CD  GLU A 242      17.933  23.866   5.334  1.00  0.00      RA0  C
ATOM   2258  OE1 GLU A 242      18.235  22.680   5.270  1.00  0.00      RA0  O
ATOM   2259  OE2 GLU A 242      17.967  24.499   6.384  1.00  0.00      RA0  O
ATOM   2260  C   GLU A 242      18.278  22.431   0.982  1.00  0.00      RA0  C
ATOM   2261  O   GLU A 242      18.046  21.243   1.204  1.00  0.00      RA0  O
ATOM   2262  N   THR A 243      18.251  22.974  -0.234  1.00  0.00      RA0  N
ATOM   2263  H   THR A 243      18.482  23.940  -0.379  1.00  0.00      RA0  H
ATOM   2264  CA  THR A 243      17.926  22.200  -1.441  1.00  0.00      RA0  C
ATOM   2265  CB  THR A 243      16.910  22.987  -2.286  1.00  0.00      RA0  C
ATOM   2266  OG1 THR A 243      17.413  24.238  -2.769  1.00  0.00      RA0  O
ATOM   2267  HG1 THR A 243      17.774  24.747  -2.035  1.00  0.00      RA0  H
ATOM   2268  CG2 THR A 243      15.629  23.214  -1.482  1.00  0.00      RA0  C
ATOM   2269  C   THR A 243      19.141  21.692  -2.195  1.00  0.00      RA0  C
ATOM   2270  O   THR A 243      18.994  20.964  -3.182  1.00  0.00      RA0  O
ATOM   2271  N   ILE A 244      20.331  22.094  -1.749  1.00  0.00      RA0  N
ATOM   2272  H   ILE A 244      20.398  22.642  -0.912  1.00  0.00      RA0  H
ATOM   2273  CA  ILE A 244      21.581  21.781  -2.428  1.00  0.00      RA0  C
ATOM   2274  CB  ILE A 244      22.319  23.070  -2.812  1.00  0.00      RA0  C
ATOM   2275  CG2 ILE A 244      23.715  22.808  -3.382  1.00  0.00      RA0  C
ATOM   2276  CG1 ILE A 244      21.468  23.857  -3.805  1.00  0.00      RA0  C
ATOM   2277  CD1 ILE A 244      21.072  22.994  -5.005  1.00  0.00      RA0  C
ATOM   2278  C   ILE A 244      22.465  20.857  -1.601  1.00  0.00      RA0  C
ATOM   2279  O   ILE A 244      22.743  21.144  -0.436  1.00  0.00      RA0  O
ATOM   2280  N   SER A 245      22.978  19.801  -2.244  1.00  0.00      RA0  N
ATOM   2281  H   SER A 245      22.797  19.692  -3.218  1.00  0.00      RA0  H
ATOM   2282  CA  SER A 245      23.866  18.868  -1.601  1.00  0.00      RA0  C
ATOM   2283  CB  SER A 245      23.976  17.660  -2.536  1.00  0.00      RA0  C
ATOM   2284  OG  SER A 245      24.956  16.726  -2.069  1.00  0.00      RA0  O
ATOM   2285  HG  SER A 245      24.445  15.992  -1.722  1.00  0.00      RA0  H
ATOM   2286  C   SER A 245      25.237  19.526  -1.367  1.00  0.00      RA0  C
ATOM   2287  O   SER A 245      25.682  20.283  -2.225  1.00  0.00      RA0  O
ATOM   2288  N   PRO A 246      25.924  19.234  -0.270  1.00  0.00      RA0  N
ATOM   2289  CD  PRO A 246      25.503  18.382   0.832  1.00  0.00      RA0  C
ATOM   2290  CA  PRO A 246      27.298  19.749  -0.108  1.00  0.00      RA0  C
ATOM   2291  CB  PRO A 246      27.702  19.197   1.264  1.00  0.00      RA0  C
ATOM   2292  CG  PRO A 246      26.812  17.980   1.495  1.00  0.00      RA0  C
ATOM   2293  C   PRO A 246      28.197  19.301  -1.264  1.00  0.00      RA0  C
ATOM   2294  O   PRO A 246      29.143  20.032  -1.632  1.00  0.00      RA0  O
ATOM   2295  N   LEU A 247      27.880  18.149  -1.874  1.00  0.00      RA0  N
ATOM   2296  H   LEU A 247      27.051  17.648  -1.612  1.00  0.00      RA0  H
ATOM   2297  CA  LEU A 247      28.665  17.623  -2.980  1.00  0.00      RA0  C
ATOM   2298  CB  LEU A 247      28.188  16.221  -3.357  1.00  0.00      RA0  C
ATOM   2299  CG  LEU A 247      28.182  15.239  -2.184  1.00  0.00      RA0  C
ATOM   2300  CD1 LEU A 247      27.600  13.888  -2.596  1.00  0.00      RA0  C
ATOM   2301  CD2 LEU A 247      29.558  15.091  -1.535  1.00  0.00      RA0  C
ATOM   2302  C   LEU A 247      28.625  18.535  -4.204  1.00  0.00      RA0  C
ATOM   2303  O   LEU A 247      29.546  18.526  -5.009  1.00  0.00      RA0  O
ATOM   2304  N   ALA A 248      27.568  19.327  -4.321  1.00  0.00      RA0  N
ATOM   2305  H   ALA A 248      26.885  19.363  -3.591  1.00  0.00      RA0  H
ATOM   2306  CA  ALA A 248      27.369  20.270  -5.437  1.00  0.00      RA0  C
ATOM   2307  CB  ALA A 248      25.898  20.289  -5.858  1.00  0.00      RA0  C
ATOM   2308  C   ALA A 248      27.794  21.707  -5.074  1.00  0.00      RA0  C
ATOM   2309  O   ALA A 248      27.575  22.639  -5.859  1.00  0.00      RA0  O
ATOM   2310  N   ALA A 249      28.371  21.860  -3.885  1.00  0.00      RA0  N
ATOM   2311  H   ALA A 249      28.528  21.072  -3.290  1.00  0.00      RA0  H
ATOM   2312  CA  ALA A 249      28.788  23.152  -3.359  1.00  0.00      RA0  C
ATOM   2313  CB  ALA A 249      27.959  23.517  -2.129  1.00  0.00      RA0  C
ATOM   2314  C   ALA A 249      30.270  23.147  -2.963  1.00  0.00      RA0  C
ATOM   2315  O   ALA A 249      30.702  23.907  -2.115  1.00  0.00      RA0  O
ATOM   2316  N   ASN A 250      31.036  22.280  -3.607  1.00  0.00      RA0  N
ATOM   2317  H   ASN A 250      30.618  21.700  -4.303  1.00  0.00      RA0  H
ATOM   2318  CA  ASN A 250      32.482  22.179  -3.337  1.00  0.00      RA0  C
ATOM   2319  CB  ASN A 250      33.278  23.392  -3.826  1.00  0.00      RA0  C
ATOM   2320  CG  ASN A 250      34.753  23.065  -3.732  1.00  0.00      RA0  C
ATOM   2321  OD1 ASN A 250      35.170  21.946  -4.020  1.00  0.00      RA0  O
ATOM   2322  ND2 ASN A 250      35.515  24.096  -3.321  1.00  0.00      RA0  N
ATOM   2323 HD21 ASN A 250      35.101  24.981  -3.094  1.00  0.00      RA0  H
ATOM   2324 HD22 ASN A 250      36.506  24.021  -3.211  1.00  0.00      RA0  H
ATOM   2325  C   ASN A 250      32.761  21.910  -1.864  1.00  0.00      RA0  C
ATOM   2326  O   ASN A 250      33.743  22.427  -1.336  1.00  0.00      RA0  O
ATOM   2327  N   MSE A 251      31.903  21.100  -1.211  1.00  0.00      RA0  N
ATOM   2328  H   MSE A 251      31.084  20.755  -1.674  1.00  0.00      RA0  H
ATOM   2329  CA  MSE A 251      32.087  20.727   0.185  1.00  0.00      RA0  C
ATOM   2330  CB  MSE A 251      30.923  21.205   1.052  1.00  0.00      RA0  C
ATOM   2331  CG  MSE A 251      30.725  22.720   1.026  1.00  0.00      RA0  C
ATOM   2332  SE  MSE A 251      29.315  23.243   2.013  1.00  0.00      RA0  S
ATOM   2333  CE  MSE A 251      29.960  22.759   3.622  1.00  0.00      RA0  C
ATOM   2334  C   MSE A 251      32.289  19.230   0.356  1.00  0.00      RA0  C
ATOM   2335  O   MSE A 251      32.310  18.724   1.466  1.00  0.00      RA0  O
ATOM   2336  N   GLY A 252      32.527  18.521  -0.744  1.00  0.00      RA0  N
ATOM   2337  H   GLY A 252      32.501  18.977  -1.633  1.00  0.00      RA0  H
ATOM   2338  CA  GLY A 252      32.811  17.085  -0.658  1.00  0.00      RA0  C
ATOM   2339  C   GLY A 252      33.976  16.799   0.295  1.00  0.00      RA0  C
ATOM   2340  O   GLY A 252      33.971  15.798   1.058  1.00  0.00      RA0  O
ATOM   2341  N   TRP A 253      34.991  17.641   0.210  1.00  0.00      RA0  N
ATOM   2342  H   TRP A 253      34.940  18.382  -0.456  1.00  0.00      RA0  H
ATOM   2343  CA  TRP A 253      36.197  17.479   0.996  1.00  0.00      RA0  C
ATOM   2344  CB  TRP A 253      37.282  18.482   0.569  1.00  0.00      RA0  C
ATOM   2345  CG  TRP A 253      36.865  19.925   0.751  1.00  0.00      RA0  C
ATOM   2346  CD2 TRP A 253      37.301  20.855   1.766  1.00  0.00      RA0  C
ATOM   2347  CE2 TRP A 253      36.626  22.099   1.517  1.00  0.00      RA0  C
ATOM   2348  CE3 TRP A 253      38.196  20.742   2.852  1.00  0.00      RA0  C
ATOM   2349  CD1 TRP A 253      35.968  20.648  -0.047  1.00  0.00      RA0  C
ATOM   2350  NE1 TRP A 253      35.820  21.922   0.396  1.00  0.00      RA0  N
ATOM   2351  HE1 TRP A 253      35.239  22.596  -0.029  1.00  0.00      RA0  H
ATOM   2352  CZ2 TRP A 253      36.861  23.205   2.362  1.00  0.00      RA0  C
ATOM   2353  CZ3 TRP A 253      38.422  21.857   3.688  1.00  0.00      RA0  C
ATOM   2354  CH2 TRP A 253      37.758  23.080   3.445  1.00  0.00      RA0  C
ATOM   2355  C   TRP A 253      35.916  17.534   2.484  1.00  0.00      RA0  C
ATOM   2356  O   TRP A 253      36.757  17.128   3.276  1.00  0.00      RA0  O
ATOM   2357  N   THR A 254      34.758  18.071   2.869  1.00  0.00      RA0  N
ATOM   2358  H   THR A 254      34.089  18.336   2.181  1.00  0.00      RA0  H
ATOM   2359  CA  THR A 254      34.404  18.171   4.283  1.00  0.00      RA0  C
ATOM   2360  CB  THR A 254      33.777  19.539   4.652  1.00  0.00      RA0  C
ATOM   2361  OG1 THR A 254      32.563  19.832   3.937  1.00  0.00      RA0  O
ATOM   2362  HG1 THR A 254      32.694  19.571   3.035  1.00  0.00      RA0  H
ATOM   2363  CG2 THR A 254      34.791  20.660   4.459  1.00  0.00      RA0  C
ATOM   2364  C   THR A 254      33.587  16.989   4.797  1.00  0.00      RA0  C
ATOM   2365  O   THR A 254      33.267  16.939   5.988  1.00  0.00      RA0  O
ATOM   2366  N   ILE A 255      33.257  16.046   3.925  1.00  0.00      RA0  N
ATOM   2367  H   ILE A 255      33.656  16.035   3.004  1.00  0.00      RA0  H
ATOM   2368  CA  ILE A 255      32.444  14.906   4.342  1.00  0.00      RA0  C
ATOM   2369  CB  ILE A 255      31.496  14.432   3.243  1.00  0.00      RA0  C
ATOM   2370  CG2 ILE A 255      30.480  13.449   3.833  1.00  0.00      RA0  C
ATOM   2371  CG1 ILE A 255      30.816  15.612   2.541  1.00  0.00      RA0  C
ATOM   2372  CD1 ILE A 255      29.969  16.478   3.476  1.00  0.00      RA0  C
ATOM   2373  C   ILE A 255      33.352  13.791   4.823  1.00  0.00      RA0  C
ATOM   2374  O   ILE A 255      34.159  13.254   4.058  1.00  0.00      RA0  O
ATOM   2375  N   ALA A 256      33.192  13.431   6.087  1.00  0.00      RA0  N
ATOM   2376  H   ALA A 256      32.474  13.919   6.587  1.00  0.00      RA0  H
ATOM   2377  CA  ALA A 256      33.960  12.356   6.709  1.00  0.00      RA0  C
ATOM   2378  CB  ALA A 256      34.232  12.657   8.174  1.00  0.00      RA0  C
ATOM   2379  C   ALA A 256      33.215  11.032   6.566  1.00  0.00      RA0  C
ATOM   2380  O   ALA A 256      32.539  10.595   7.469  1.00  0.00      RA0  O
ATOM   2381  N   TRP A 257      33.338  10.385   5.405  1.00  0.00      RA0  N
ATOM   2382  H   TRP A 257      33.900  10.823   4.702  1.00  0.00      RA0  H
ATOM   2383  CA  TRP A 257      32.592   9.142   5.141  1.00  0.00      RA0  C
ATOM   2384  CB  TRP A 257      32.773   8.671   3.690  1.00  0.00      RA0  C
ATOM   2385  CG  TRP A 257      32.563   9.777   2.677  1.00  0.00      RA0  C
ATOM   2386  CD2 TRP A 257      31.331  10.219   2.066  1.00  0.00      RA0  C
ATOM   2387  CE2 TRP A 257      31.652  11.258   1.160  1.00  0.00      RA0  C
ATOM   2388  CE3 TRP A 257      30.007   9.824   2.213  1.00  0.00      RA0  C
ATOM   2389  CD1 TRP A 257      33.560  10.582   2.105  1.00  0.00      RA0  C
ATOM   2390  NE1 TRP A 257      33.028  11.457   1.212  1.00  0.00      RA0  N
ATOM   2391  HE1 TRP A 257      33.537  12.136   0.718  1.00  0.00      RA0  H
ATOM   2392  CZ2 TRP A 257      30.643  11.869   0.425  1.00  0.00      RA0  C
ATOM   2393  CZ3 TRP A 257      29.008  10.445   1.472  1.00  0.00      RA0  C
ATOM   2394  CH2 TRP A 257      29.323  11.462   0.580  1.00  0.00      RA0  C
ATOM   2395  C   TRP A 257      33.013   8.009   6.068  1.00  0.00      RA0  C
ATOM   2396  O   TRP A 257      32.180   7.220   6.548  1.00  0.00      RA0  O
ATOM   2397  N   GLU A 258      34.316   7.914   6.324  1.00  0.00      RA0  N
ATOM   2398  H   GLU A 258      34.947   8.596   5.966  1.00  0.00      RA0  H
ATOM   2399  CA  GLU A 258      34.824   6.879   7.215  1.00  0.00      RA0  C
ATOM   2400  CB  GLU A 258      36.032   6.170   6.597  1.00  0.00      RA0  C
ATOM   2401  CG  GLU A 258      35.667   5.544   5.235  1.00  0.00      RA0  C
ATOM   2402  CD  GLU A 258      34.333   4.802   5.299  1.00  0.00      RA0  C
ATOM   2403  OE1 GLU A 258      34.187   3.908   6.133  1.00  0.00      RA0  O
ATOM   2404  OE2 GLU A 258      33.430   5.154   4.535  1.00  0.00      RA0  O
ATOM   2405  C   GLU A 258      35.008   7.492   8.597  1.00  0.00      RA0  C
ATOM   2406  O   GLU A 258      35.400   8.650   8.685  1.00  0.00      RA0  O
ATOM   2407  N   PRO A 259      34.736   6.765   9.685  1.00  0.00      RA0  N
ATOM   2408  CD  PRO A 259      34.896   7.314  11.029  1.00  0.00      RA0  C
ATOM   2409  CA  PRO A 259      34.299   5.371   9.697  1.00  0.00      RA0  C
ATOM   2410  CB  PRO A 259      34.603   4.960  11.139  1.00  0.00      RA0  C
ATOM   2411  CG  PRO A 259      34.387   6.224  11.963  1.00  0.00      RA0  C
ATOM   2412  C   PRO A 259      32.834   5.247   9.296  1.00  0.00      RA0  C
ATOM   2413  O   PRO A 259      32.029   6.113   9.667  1.00  0.00      RA0  O
ATOM   2414  N   ALA A 260      32.529   4.188   8.555  1.00  0.00      RA0  N
ATOM   2415  H   ALA A 260      33.282   3.657   8.157  1.00  0.00      RA0  H
ATOM   2416  CA  ALA A 260      31.192   3.923   8.026  1.00  0.00      RA0  C
ATOM   2417  CB  ALA A 260      31.182   2.640   7.194  1.00  0.00      RA0  C
ATOM   2418  C   ALA A 260      30.138   3.805   9.102  1.00  0.00      RA0  C
ATOM   2419  O   ALA A 260      28.960   4.052   8.837  1.00  0.00      RA0  O
ATOM   2420  N   ASP A 261      30.539   3.435  10.314  1.00  0.00      RA0  N
ATOM   2421  H   ASP A 261      31.507   3.314  10.549  1.00  0.00      RA0  H
ATOM   2422  CA  ASP A 261      29.585   3.218  11.397  1.00  0.00      RA0  C
ATOM   2423  CB  ASP A 261      30.267   2.324  12.426  1.00  0.00      RA0  C
ATOM   2424  CG  ASP A 261      31.594   2.984  12.795  1.00  0.00      RA0  C
ATOM   2425  OD1 ASP A 261      32.597   2.644  12.173  1.00  0.00      RA0  O
ATOM   2426  OD2 ASP A 261      31.632   3.860  13.663  1.00  0.00      RA0  O
ATOM   2427  C   ASP A 261      29.212   4.466  12.159  1.00  0.00      RA0  C
ATOM   2428  O   ASP A 261      28.453   4.397  13.132  1.00  0.00      RA0  O
ATOM   2429  N   ARG A 262      29.736   5.609  11.747  1.00  0.00      RA0  N
ATOM   2430  H   ARG A 262      30.366   5.605  10.971  1.00  0.00      RA0  H
ATOM   2431  CA  ARG A 262      29.318   6.867  12.343  1.00  0.00      RA0  C
ATOM   2432  CB  ARG A 262      30.377   7.961  12.224  1.00  0.00      RA0  C
ATOM   2433  CG  ARG A 262      29.787   9.276  12.747  1.00  0.00      RA0  C
ATOM   2434  CD  ARG A 262      30.662  10.509  12.548  1.00  0.00      RA0  C
ATOM   2435  NE  ARG A 262      30.966  10.767  11.144  1.00  0.00      RA0  N
ATOM   2436  HE  ARG A 262      31.549  10.091  10.680  1.00  0.00      RA0  H
ATOM   2437  CZ  ARG A 262      30.572  11.957  10.600  1.00  0.00      RA0  C
ATOM   2438  NH1 ARG A 262      29.784  12.792  11.323  1.00  0.00      RA0  N
ATOM   2439 HH11 ARG A 262      29.531  13.728  11.034  1.00  0.00      RA0  H
ATOM   2440 HH12 ARG A 262      29.382  12.517  12.209  1.00  0.00      RA0  H
ATOM   2441  NH2 ARG A 262      30.980  12.258   9.345  1.00  0.00      RA0  N
ATOM   2442 HH21 ARG A 262      30.751  13.127   8.887  1.00  0.00      RA0  H
ATOM   2443 HH22 ARG A 262      31.538  11.609   8.806  1.00  0.00      RA0  H
ATOM   2444  C   ARG A 262      28.042   7.389  11.657  1.00  0.00      RA0  C
ATOM   2445  O   ARG A 262      28.080   7.868  10.541  1.00  0.00      RA0  O
ATOM   2446  N   ASP A 263      26.942   7.332  12.388  1.00  0.00      RA0  N
ATOM   2447  H   ASP A 263      26.995   6.974  13.318  1.00  0.00      RA0  H
ATOM   2448  CA  ASP A 263      25.668   7.872  11.955  1.00  0.00      RA0  C
ATOM   2449  CB  ASP A 263      24.507   7.287  12.752  1.00  0.00      RA0  C
ATOM   2450  CG  ASP A 263      23.222   7.882  12.215  1.00  0.00      RA0  C
ATOM   2451  OD1 ASP A 263      23.146   8.113  11.010  1.00  0.00      RA0  O
ATOM   2452  OD2 ASP A 263      22.307   8.121  12.999  1.00  0.00      RA0  O
ATOM   2453  C   ASP A 263      25.683   9.379  12.085  1.00  0.00      RA0  C
ATOM   2454  O   ASP A 263      26.083   9.924  13.117  1.00  0.00      RA0  O
ATOM   2455  N   PHE A 264      25.256  10.062  11.034  1.00  0.00      RA0  N
ATOM   2456  H   PHE A 264      24.734   9.568  10.332  1.00  0.00      RA0  H
ATOM   2457  CA  PHE A 264      25.059  11.496  11.096  1.00  0.00      RA0  C
ATOM   2458  CB  PHE A 264      26.329  12.286  10.746  1.00  0.00      RA0  C
ATOM   2459  CG  PHE A 264      26.794  12.090   9.321  1.00  0.00      RA0  C
ATOM   2460  CD1 PHE A 264      26.325  12.924   8.312  1.00  0.00      RA0  C
ATOM   2461  CD2 PHE A 264      27.724  11.100   9.024  1.00  0.00      RA0  C
ATOM   2462  CE1 PHE A 264      26.817  12.797   7.019  1.00  0.00      RA0  C
ATOM   2463  CE2 PHE A 264      28.222  10.978   7.732  1.00  0.00      RA0  C
ATOM   2464  CZ  PHE A 264      27.783  11.840   6.733  1.00  0.00      RA0  C
ATOM   2465  C   PHE A 264      23.870  11.875  10.224  1.00  0.00      RA0  C
ATOM   2466  O   PHE A 264      23.512  11.145   9.305  1.00  0.00      RA0  O
ATOM   2467  N   ILE A 265      23.266  13.012  10.523  1.00  0.00      RA0  N
ATOM   2468  H   ILE A 265      23.693  13.594  11.218  1.00  0.00      RA0  H
ATOM   2469  CA  ILE A 265      22.069  13.439   9.815  1.00  0.00      RA0  C
ATOM   2470  CB  ILE A 265      21.448  14.657  10.503  1.00  0.00      RA0  C
ATOM   2471  CG2 ILE A 265      20.094  15.011   9.886  1.00  0.00      RA0  C
ATOM   2472  CG1 ILE A 265      21.357  14.467  12.014  1.00  0.00      RA0  C
ATOM   2473  CD1 ILE A 265      20.971  15.757  12.735  1.00  0.00      RA0  C
ATOM   2474  C   ILE A 265      22.411  13.803   8.383  1.00  0.00      RA0  C
ATOM   2475  O   ILE A 265      23.336  14.573   8.142  1.00  0.00      RA0  O
ATOM   2476  N   GLY A 266      21.694  13.189   7.447  1.00  0.00      RA0  N
ATOM   2477  H   GLY A 266      21.036  12.480   7.701  1.00  0.00      RA0  H
ATOM   2478  CA  GLY A 266      21.956  13.377   6.009  1.00  0.00      RA0  C
ATOM   2479  C   GLY A 266      22.772  12.263   5.385  1.00  0.00      RA0  C
ATOM   2480  O   GLY A 266      22.902  12.218   4.166  1.00  0.00      RA0  O
ATOM   2481  N   ARG A 267      23.273  11.338   6.203  1.00  0.00      RA0  N
ATOM   2482  H   ARG A 267      23.031  11.331   7.175  1.00  0.00      RA0  H
ATOM   2483  CA  ARG A 267      24.264  10.372   5.743  1.00  0.00      RA0  C
ATOM   2484  CB  ARG A 267      24.774   9.447   6.855  1.00  0.00      RA0  C
ATOM   2485  CG  ARG A 267      25.887   8.580   6.262  1.00  0.00      RA0  C
ATOM   2486  CD  ARG A 267      26.599   7.570   7.162  1.00  0.00      RA0  C
ATOM   2487  NE  ARG A 267      27.581   6.882   6.327  1.00  0.00      RA0  N
ATOM   2488  HE  ARG A 267      27.248   6.582   5.417  1.00  0.00      RA0  H
ATOM   2489  CZ  ARG A 267      28.894   6.759   6.676  1.00  0.00      RA0  C
ATOM   2490  NH1 ARG A 267      29.306   7.056   7.934  1.00  0.00      RA0  N
ATOM   2491 HH11 ARG A 267      30.278   6.994   8.191  1.00  0.00      RA0  H
ATOM   2492 HH12 ARG A 267      28.661   7.330   8.662  1.00  0.00      RA0  H
ATOM   2493  NH2 ARG A 267      29.762   6.352   5.726  1.00  0.00      RA0  N
ATOM   2494 HH21 ARG A 267      30.754   6.239   5.893  1.00  0.00      RA0  H
ATOM   2495 HH22 ARG A 267      29.421   6.170   4.789  1.00  0.00      RA0  H
ATOM   2496  C   ARG A 267      23.779   9.532   4.586  1.00  0.00      RA0  C
ATOM   2497  O   ARG A 267      24.436   9.471   3.571  1.00  0.00      RA0  O
ATOM   2498  N   GLU A 268      22.630   8.882   4.712  1.00  0.00      RA0  N
ATOM   2499  H   GLU A 268      22.004   9.177   5.436  1.00  0.00      RA0  H
ATOM   2500  CA  GLU A 268      22.198   7.978   3.636  1.00  0.00      RA0  C
ATOM   2501  CB  GLU A 268      21.050   7.067   4.103  1.00  0.00      RA0  C
ATOM   2502  CG  GLU A 268      20.187   7.591   5.263  1.00  0.00      RA0  C
ATOM   2503  CD  GLU A 268      19.656   8.973   4.937  1.00  0.00      RA0  C
ATOM   2504  OE1 GLU A 268      18.812   9.079   4.055  1.00  0.00      RA0  O
ATOM   2505  OE2 GLU A 268      20.139   9.947   5.517  1.00  0.00      RA0  O
ATOM   2506  C   GLU A 268      21.822   8.751   2.370  1.00  0.00      RA0  C
ATOM   2507  O   GLU A 268      22.071   8.283   1.265  1.00  0.00      RA0  O
ATOM   2508  N   ALA A 269      21.224   9.927   2.516  1.00  0.00      RA0  N
ATOM   2509  H   ALA A 269      20.870  10.175   3.425  1.00  0.00      RA0  H
ATOM   2510  CA  ALA A 269      20.878  10.736   1.313  1.00  0.00      RA0  C
ATOM   2511  CB  ALA A 269      20.114  11.983   1.728  1.00  0.00      RA0  C
ATOM   2512  C   ALA A 269      22.157  11.136   0.573  1.00  0.00      RA0  C
ATOM   2513  O   ALA A 269      22.237  11.113  -0.660  1.00  0.00      RA0  O
ATOM   2514  N   LEU A 270      23.169  11.466   1.347  1.00  0.00      RA0  N
ATOM   2515  H   LEU A 270      23.042  11.432   2.342  1.00  0.00      RA0  H
ATOM   2516  CA  LEU A 270      24.458  11.851   0.806  1.00  0.00      RA0  C
ATOM   2517  CB  LEU A 270      25.343  12.379   1.926  1.00  0.00      RA0  C
ATOM   2518  CG  LEU A 270      26.279  13.459   1.409  1.00  0.00      RA0  C
ATOM   2519  CD1 LEU A 270      25.503  14.519   0.633  1.00  0.00      RA0  C
ATOM   2520  CD2 LEU A 270      27.095  14.070   2.541  1.00  0.00      RA0  C
ATOM   2521  C   LEU A 270      25.115  10.691   0.071  1.00  0.00      RA0  C
ATOM   2522  O   LEU A 270      25.678  10.870  -1.011  1.00  0.00      RA0  O
ATOM   2523  N   GLU A 271      25.041   9.490   0.650  1.00  0.00      RA0  N
ATOM   2524  H   GLU A 271      24.570   9.394   1.531  1.00  0.00      RA0  H
ATOM   2525  CA  GLU A 271      25.599   8.306   0.008  1.00  0.00      RA0  C
ATOM   2526  CB  GLU A 271      25.809   7.162   1.015  1.00  0.00      RA0  C
ATOM   2527  CG  GLU A 271      26.737   7.742   2.104  1.00  0.00      RA0  C
ATOM   2528  CD  GLU A 271      27.398   6.718   3.018  1.00  0.00      RA0  C
ATOM   2529  OE1 GLU A 271      26.713   5.904   3.615  1.00  0.00      RA0  O
ATOM   2530  OE2 GLU A 271      28.617   6.760   3.178  1.00  0.00      RA0  O
ATOM   2531  C   GLU A 271      24.949   8.043  -1.335  1.00  0.00      RA0  C
ATOM   2532  O   GLU A 271      25.613   7.631  -2.296  1.00  0.00      RA0  O
ATOM   2533  N   VAL A 272      23.629   8.230  -1.400  1.00  0.00      RA0  N
ATOM   2534  H   VAL A 272      23.128   8.483  -0.569  1.00  0.00      RA0  H
ATOM   2535  CA  VAL A 272      22.913   8.064  -2.654  1.00  0.00      RA0  C
ATOM   2536  CB  VAL A 272      21.402   8.118  -2.421  1.00  0.00      RA0  C
ATOM   2537  CG1 VAL A 272      20.624   8.098  -3.738  1.00  0.00      RA0  C
ATOM   2538  CG2 VAL A 272      20.967   6.984  -1.492  1.00  0.00      RA0  C
ATOM   2539  C   VAL A 272      23.351   9.134  -3.669  1.00  0.00      RA0  C
ATOM   2540  O   VAL A 272      23.580   8.838  -4.844  1.00  0.00      RA0  O
ATOM   2541  N   GLN A 273      23.486  10.370  -3.202  1.00  0.00      RA0  N
ATOM   2542  H   GLN A 273      23.301  10.536  -2.232  1.00  0.00      RA0  H
ATOM   2543  CA  GLN A 273      23.943  11.461  -4.065  1.00  0.00      RA0  C
ATOM   2544  CB  GLN A 273      23.832  12.775  -3.296  1.00  0.00      RA0  C
ATOM   2545  CG  GLN A 273      22.351  13.071  -3.041  1.00  0.00      RA0  C
ATOM   2546  CD  GLN A 273      22.194  14.027  -1.878  1.00  0.00      RA0  C
ATOM   2547  OE1 GLN A 273      23.085  14.811  -1.571  1.00  0.00      RA0  O
ATOM   2548  NE2 GLN A 273      21.003  13.931  -1.261  1.00  0.00      RA0  N
ATOM   2549 HE21 GLN A 273      20.361  13.213  -1.528  1.00  0.00      RA0  H
ATOM   2550 HE22 GLN A 273      20.689  14.529  -0.515  1.00  0.00      RA0  H
ATOM   2551  C   GLN A 273      25.334  11.173  -4.634  1.00  0.00      RA0  C
ATOM   2552  O   GLN A 273      25.568  11.387  -5.817  1.00  0.00      RA0  O
ATOM   2553  N   ARG A 274      26.231  10.646  -3.796  1.00  0.00      RA0  N
ATOM   2554  H   ARG A 274      25.960  10.466  -2.851  1.00  0.00      RA0  H
ATOM   2555  CA  ARG A 274      27.565  10.283  -4.262  1.00  0.00      RA0  C
ATOM   2556  CB  ARG A 274      28.375   9.860  -3.028  1.00  0.00      RA0  C
ATOM   2557  CG  ARG A 274      29.654   9.067  -3.308  1.00  0.00      RA0  C
ATOM   2558  CD  ARG A 274      30.477   8.755  -2.050  1.00  0.00      RA0  C
ATOM   2559  NE  ARG A 274      29.757   7.934  -1.070  1.00  0.00      RA0  N
ATOM   2560  HE  ARG A 274      28.750   7.970  -1.080  1.00  0.00      RA0  H
ATOM   2561  CZ  ARG A 274      30.486   7.226  -0.149  1.00  0.00      RA0  C
ATOM   2562  NH1 ARG A 274      31.836   7.200  -0.248  1.00  0.00      RA0  N
ATOM   2563 HH11 ARG A 274      32.408   6.708   0.417  1.00  0.00      RA0  H
ATOM   2564 HH12 ARG A 274      32.320   7.671  -0.990  1.00  0.00      RA0  H
ATOM   2565  NH2 ARG A 274      29.871   6.572   0.857  1.00  0.00      RA0  N
ATOM   2566 HH21 ARG A 274      30.346   6.021   1.550  1.00  0.00      RA0  H
ATOM   2567 HH22 ARG A 274      28.877   6.616   1.036  1.00  0.00      RA0  H
ATOM   2568  C   ARG A 274      27.530   9.170  -5.311  1.00  0.00      RA0  C
ATOM   2569  O   ARG A 274      28.216   9.245  -6.333  1.00  0.00      RA0  O
ATOM   2570  N   GLU A 275      26.704   8.163  -5.069  1.00  0.00      RA0  N
ATOM   2571  H   GLU A 275      26.166   8.128  -4.224  1.00  0.00      RA0  H
ATOM   2572  CA  GLU A 275      26.486   7.079  -6.026  1.00  0.00      RA0  C
ATOM   2573  CB  GLU A 275      25.634   5.974  -5.406  1.00  0.00      RA0  C
ATOM   2574  CG  GLU A 275      26.436   5.283  -4.300  1.00  0.00      RA0  C
ATOM   2575  CD  GLU A 275      25.604   4.214  -3.628  1.00  0.00      RA0  C
ATOM   2576  OE1 GLU A 275      24.383   4.243  -3.768  1.00  0.00      RA0  O
ATOM   2577  OE2 GLU A 275      26.186   3.355  -2.968  1.00  0.00      RA0  O
ATOM   2578  C   GLU A 275      25.951   7.572  -7.361  1.00  0.00      RA0  C
ATOM   2579  O   GLU A 275      26.364   7.113  -8.426  1.00  0.00      RA0  O
ATOM   2580  N   HIS A 276      24.971   8.463  -7.308  1.00  0.00      RA0  N
ATOM   2581  H   HIS A 276      24.690   8.819  -6.417  1.00  0.00      RA0  H
ATOM   2582  CA  HIS A 276      24.309   8.917  -8.514  1.00  0.00      RA0  C
ATOM   2583  CB  HIS A 276      22.934   9.504  -8.187  1.00  0.00      RA0  C
ATOM   2584  CG  HIS A 276      21.879   8.429  -8.076  1.00  0.00      RA0  C
ATOM   2585  ND1 HIS A 276      20.657   8.553  -8.627  1.00  0.00      RA0  N
ATOM   2586  HD1 HIS A 276      20.337   9.319  -9.147  1.00  0.00      RA0  H
ATOM   2587  CD2 HIS A 276      21.953   7.195  -7.421  1.00  0.00      RA0  C
ATOM   2588  NE2 HIS A 276      20.755   6.578  -7.588  1.00  0.00      RA0  N
ATOM   2589  CE1 HIS A 276      19.960   7.413  -8.328  1.00  0.00      RA0  C
ATOM   2590  C   HIS A 276      25.104   9.966  -9.265  1.00  0.00      RA0  C
ATOM   2591  O   HIS A 276      24.933  10.098 -10.475  1.00  0.00      RA0  O
ATOM   2592  N   GLY A 277      25.919  10.718  -8.523  1.00  0.00      RA0  N
ATOM   2593  H   GLY A 277      25.921  10.598  -7.531  1.00  0.00      RA0  H
ATOM   2594  CA  GLY A 277      26.588  11.904  -9.048  1.00  0.00      RA0  C
ATOM   2595  C   GLY A 277      25.760  13.145  -8.814  1.00  0.00      RA0  C
ATOM   2596  O   GLY A 277      24.514  13.078  -8.742  1.00  0.00      RA0  O
ATOM   2597  N   THR A 278      26.440  14.288  -8.703  1.00  0.00      RA0  N
ATOM   2598  H   THR A 278      27.435  14.325  -8.745  1.00  0.00      RA0  H
ATOM   2599  CA  THR A 278      25.757  15.568  -8.526  1.00  0.00      RA0  C
ATOM   2600  CB  THR A 278      26.010  15.880  -7.062  1.00  0.00      RA0  C
ATOM   2601  OG1 THR A 278      27.181  15.151  -6.662  1.00  0.00      RA0  O
ATOM   2602  HG1 THR A 278      27.918  15.645  -7.005  1.00  0.00      RA0  H
ATOM   2603  CG2 THR A 278      24.827  15.504  -6.167  1.00  0.00      RA0  C
ATOM   2604  C   THR A 278      26.320  16.617  -9.470  1.00  0.00      RA0  C
ATOM   2605  O   THR A 278      27.309  16.391 -10.188  1.00  0.00      RA0  O
ATOM   2606  N   GLU A 279      25.679  17.769  -9.444  1.00  0.00      RA0  N
ATOM   2607  H   GLU A 279      24.892  17.878  -8.842  1.00  0.00      RA0  H
ATOM   2608  CA  GLU A 279      26.239  18.968 -10.038  1.00  0.00      RA0  C
ATOM   2609  CB  GLU A 279      25.306  20.160  -9.878  1.00  0.00      RA0  C
ATOM   2610  CG  GLU A 279      23.874  20.008 -10.371  1.00  0.00      RA0  C
ATOM   2611  CD  GLU A 279      23.148  21.256  -9.919  1.00  0.00      RA0  C
ATOM   2612  OE1 GLU A 279      21.962  21.196  -9.618  1.00  0.00      RA0  O
ATOM   2613  OE2 GLU A 279      23.783  22.299  -9.812  1.00  0.00      RA0  O
ATOM   2614  C   GLU A 279      27.507  19.356  -9.262  1.00  0.00      RA0  C
ATOM   2615  O   GLU A 279      27.809  18.772  -8.218  1.00  0.00      RA0  O
ATOM   2616  N   LYS A 280      28.275  20.295  -9.804  1.00  0.00      RA0  N
ATOM   2617  H   LYS A 280      28.004  20.779 -10.641  1.00  0.00      RA0  H
ATOM   2618  CA  LYS A 280      29.527  20.680  -9.184  1.00  0.00      RA0  C
ATOM   2619  CB  LYS A 280      30.721  19.948  -9.787  1.00  0.00      RA0  C
ATOM   2620  CG  LYS A 280      30.951  20.175 -11.277  1.00  0.00      RA0  C
ATOM   2621  CD  LYS A 280      32.091  19.265 -11.719  1.00  0.00      RA0  C
ATOM   2622  CE  LYS A 280      32.367  19.276 -13.217  1.00  0.00      RA0  C
ATOM   2623  NZ  LYS A 280      33.137  18.065 -13.516  1.00  0.00      RA0  N
ATOM   2624  HZ1 LYS A 280      33.023  17.775 -14.511  1.00  0.00      RA0  H
ATOM   2625  HZ2 LYS A 280      34.132  18.103 -13.242  1.00  0.00      RA0  H
ATOM   2626  HZ3 LYS A 280      32.670  17.263 -13.033  1.00  0.00      RA0  H
ATOM   2627  C   LYS A 280      29.683  22.178  -9.211  1.00  0.00      RA0  C
ATOM   2628  O   LYS A 280      29.246  22.849 -10.129  1.00  0.00      RA0  O
ATOM   2629  N   LEU A 281      30.353  22.677  -8.200  1.00  0.00      RA0  N
ATOM   2630  H   LEU A 281      30.804  22.061  -7.558  1.00  0.00      RA0  H
ATOM   2631  CA  LEU A 281      30.658  24.089  -8.112  1.00  0.00      RA0  C
ATOM   2632  CB  LEU A 281      30.675  24.521  -6.646  1.00  0.00      RA0  C
ATOM   2633  CG  LEU A 281      30.809  26.030  -6.433  1.00  0.00      RA0  C
ATOM   2634  CD1 LEU A 281      29.536  26.774  -6.830  1.00  0.00      RA0  C
ATOM   2635  CD2 LEU A 281      31.218  26.364  -5.000  1.00  0.00      RA0  C
ATOM   2636  C   LEU A 281      32.011  24.336  -8.760  1.00  0.00      RA0  C
ATOM   2637  O   LEU A 281      33.034  23.759  -8.374  1.00  0.00      RA0  O
ATOM   2638  N   VAL A 282      32.001  25.160  -9.805  1.00  0.00      RA0  N
ATOM   2639  H   VAL A 282      31.163  25.645 -10.042  1.00  0.00      RA0  H
ATOM   2640  CA  VAL A 282      33.204  25.528 -10.522  1.00  0.00      RA0  C
ATOM   2641  CB  VAL A 282      33.128  25.103 -11.990  1.00  0.00      RA0  C
ATOM   2642  CG1 VAL A 282      33.008  23.584 -12.124  1.00  0.00      RA0  C
ATOM   2643  CG2 VAL A 282      32.014  25.855 -12.722  1.00  0.00      RA0  C
ATOM   2644  C   VAL A 282      33.445  27.044 -10.439  1.00  0.00      RA0  C
ATOM   2645  O   VAL A 282      32.574  27.810 -10.004  1.00  0.00      RA0  O
ATOM   2646  N   GLY A 283      34.626  27.468 -10.858  1.00  0.00      RA0  N
ATOM   2647  H   GLY A 283      35.246  26.817 -11.296  1.00  0.00      RA0  H
ATOM   2648  CA  GLY A 283      34.939  28.875 -11.012  1.00  0.00      RA0  C
ATOM   2649  C   GLY A 283      34.754  29.281 -12.453  1.00  0.00      RA0  C
ATOM   2650  O   GLY A 283      34.875  28.456 -13.373  1.00  0.00      RA0  O
ATOM   2651  N   LEU A 284      34.425  30.550 -12.656  1.00  0.00      RA0  N
ATOM   2652  H   LEU A 284      34.307  31.168 -11.876  1.00  0.00      RA0  H
ATOM   2653  CA  LEU A 284      34.368  31.156 -13.992  1.00  0.00      RA0  C
ATOM   2654  CB  LEU A 284      32.943  31.551 -14.376  1.00  0.00      RA0  C
ATOM   2655  CG  LEU A 284      31.933  30.408 -14.452  1.00  0.00      RA0  C
ATOM   2656  CD1 LEU A 284      30.537  30.949 -14.754  1.00  0.00      RA0  C
ATOM   2657  CD2 LEU A 284      32.345  29.327 -15.450  1.00  0.00      RA0  C
ATOM   2658  C   LEU A 284      35.194  32.425 -13.939  1.00  0.00      RA0  C
ATOM   2659  O   LEU A 284      35.170  33.133 -12.939  1.00  0.00      RA0  O
ATOM   2660  N   VAL A 285      35.932  32.657 -15.018  1.00  0.00      RA0  N
ATOM   2661  H   VAL A 285      35.891  32.011 -15.783  1.00  0.00      RA0  H
ATOM   2662  CA  VAL A 285      36.717  33.865 -15.231  1.00  0.00      RA0  C
ATOM   2663  CB  VAL A 285      38.199  33.474 -15.267  1.00  0.00      RA0  C
ATOM   2664  CG1 VAL A 285      39.080  34.574 -15.859  1.00  0.00      RA0  C
ATOM   2665  CG2 VAL A 285      38.671  33.015 -13.887  1.00  0.00      RA0  C
ATOM   2666  C   VAL A 285      36.307  34.525 -16.554  1.00  0.00      RA0  C
ATOM   2667  O   VAL A 285      36.271  33.894 -17.616  1.00  0.00      RA0  O
ATOM   2668  N   MSE A 286      36.020  35.818 -16.490  1.00  0.00      RA0  N
ATOM   2669  H   MSE A 286      36.102  36.317 -15.621  1.00  0.00      RA0  H
ATOM   2670  CA  MSE A 286      35.698  36.579 -17.670  1.00  0.00      RA0  C
ATOM   2671  CB  MSE A 286      34.250  37.052 -17.639  1.00  0.00      RA0  C
ATOM   2672  CG  MSE A 286      33.844  37.717 -18.953  1.00  0.00      RA0  C
ATOM   2673  SE  MSE A 286      32.134  38.263 -18.922  1.00  0.00      RA0  S
ATOM   2674  CE  MSE A 286      32.312  39.488 -17.626  1.00  0.00      RA0  C
ATOM   2675  C   MSE A 286      36.644  37.771 -17.754  1.00  0.00      RA0  C
ATOM   2676  O   MSE A 286      36.491  38.724 -17.011  1.00  0.00      RA0  O
ATOM   2677  N   THR A 287      37.660  37.670 -18.609  1.00  0.00      RA0  N
ATOM   2678  H   THR A 287      37.820  36.823 -19.116  1.00  0.00      RA0  H
ATOM   2679  CA  THR A 287      38.602  38.789 -18.835  1.00  0.00      RA0  C
ATOM   2680  CB  THR A 287      39.803  38.091 -19.428  1.00  0.00      RA0  C
ATOM   2681  OG1 THR A 287      39.690  36.705 -19.068  1.00  0.00      RA0  O
ATOM   2682  HG1 THR A 287      40.513  36.292 -19.302  1.00  0.00      RA0  H
ATOM   2683  CG2 THR A 287      41.128  38.688 -18.952  1.00  0.00      RA0  C
ATOM   2684  C   THR A 287      38.007  39.900 -19.698  1.00  0.00      RA0  C
ATOM   2685  O   THR A 287      38.496  41.041 -19.694  1.00  0.00      RA0  O
ATOM   2686  N   GLU A 288      36.976  39.563 -20.459  1.00  0.00      RA0  N
ATOM   2687  H   GLU A 288      36.562  38.662 -20.351  1.00  0.00      RA0  H
ATOM   2688  CA  GLU A 288      36.258  40.542 -21.252  1.00  0.00      RA0  C
ATOM   2689  CB  GLU A 288      35.270  39.904 -22.251  1.00  0.00      RA0  C
ATOM   2690  CG  GLU A 288      35.174  40.571 -23.648  1.00  0.00      RA0  C
ATOM   2691  CD  GLU A 288      33.820  41.237 -23.923  1.00  0.00      RA0  C
ATOM   2692  OE1 GLU A 288      33.478  42.192 -23.228  1.00  0.00      RA0  O
ATOM   2693  OE2 GLU A 288      33.095  40.826 -24.844  1.00  0.00      RA0  O
ATOM   2694  C   GLU A 288      35.578  41.524 -20.326  1.00  0.00      RA0  C
ATOM   2695  O   GLU A 288      35.261  41.196 -19.186  1.00  0.00      RA0  O
ATOM   2696  N   LYS A 289      35.355  42.734 -20.814  1.00  0.00      RA0  N
ATOM   2697  H   LYS A 289      35.270  42.808 -21.810  1.00  0.00      RA0  H
ATOM   2698  CA  LYS A 289      34.808  43.781 -19.965  1.00  0.00      RA0  C
ATOM   2699  CB  LYS A 289      35.118  45.183 -20.481  1.00  0.00      RA0  C
ATOM   2700  CG  LYS A 289      36.647  45.306 -20.401  1.00  0.00      RA0  C
ATOM   2701  CD  LYS A 289      37.174  44.717 -19.079  1.00  0.00      RA0  C
ATOM   2702  CE  LYS A 289      38.676  44.412 -19.066  1.00  0.00      RA0  C
ATOM   2703  NZ  LYS A 289      38.933  43.250 -18.198  1.00  0.00      RA0  N
ATOM   2704  HZ1 LYS A 289      39.952  43.139 -18.034  1.00  0.00      RA0  H
ATOM   2705  HZ2 LYS A 289      38.453  43.349 -17.282  1.00  0.00      RA0  H
ATOM   2706  HZ3 LYS A 289      38.584  42.391 -18.682  1.00  0.00      RA0  H
ATOM   2707  C   LYS A 289      33.379  43.426 -19.595  1.00  0.00      RA0  C
ATOM   2708  O   LYS A 289      32.632  42.874 -20.400  1.00  0.00      RA0  O
ATOM   2709  N   GLY A 290      33.013  43.721 -18.356  1.00  0.00      RA0  N
ATOM   2710  H   GLY A 290      33.673  44.008 -17.662  1.00  0.00      RA0  H
ATOM   2711  CA  GLY A 290      31.687  43.389 -17.865  1.00  0.00      RA0  C
ATOM   2712  C   GLY A 290      31.833  42.752 -16.507  1.00  0.00      RA0  C
ATOM   2713  O   GLY A 290      32.950  42.444 -16.062  1.00  0.00      RA0  O
ATOM   2714  N   VAL A 291      30.708  42.562 -15.838  1.00  0.00      RA0  N
ATOM   2715  H   VAL A 291      29.805  42.745 -16.228  1.00  0.00      RA0  H
ATOM   2716  CA  VAL A 291      30.709  41.920 -14.517  1.00  0.00      RA0  C
ATOM   2717  CB  VAL A 291      30.399  42.936 -13.405  1.00  0.00      RA0  C
ATOM   2718  CG1 VAL A 291      30.405  42.275 -12.024  1.00  0.00      RA0  C
ATOM   2719  CG2 VAL A 291      31.357  44.129 -13.442  1.00  0.00      RA0  C
ATOM   2720  C   VAL A 291      29.698  40.769 -14.489  1.00  0.00      RA0  C
ATOM   2721  O   VAL A 291      28.548  40.905 -14.924  1.00  0.00      RA0  O
ATOM   2722  N   LEU A 292      30.166  39.625 -14.000  1.00  0.00      RA0  N
ATOM   2723  H   LEU A 292      31.055  39.640 -13.547  1.00  0.00      RA0  H
ATOM   2724  CA  LEU A 292      29.327  38.462 -13.794  1.00  0.00      RA0  C
ATOM   2725  CB  LEU A 292      30.205  37.231 -13.567  1.00  0.00      RA0  C
ATOM   2726  CG  LEU A 292      31.072  36.888 -14.778  1.00  0.00      RA0  C
ATOM   2727  CD1 LEU A 292      32.115  35.816 -14.457  1.00  0.00      RA0  C
ATOM   2728  CD2 LEU A 292      30.218  36.512 -15.989  1.00  0.00      RA0  C
ATOM   2729  C   LEU A 292      28.431  38.707 -12.569  1.00  0.00      RA0  C
ATOM   2730  O   LEU A 292      28.914  39.162 -11.524  1.00  0.00      RA0  O
ATOM   2731  N   ARG A 293      27.134  38.411 -12.709  1.00  0.00      RA0  N
ATOM   2732  H   ARG A 293      26.817  37.917 -13.517  1.00  0.00      RA0  H
ATOM   2733  CA  ARG A 293      26.157  38.651 -11.644  1.00  0.00      RA0  C
ATOM   2734  CB  ARG A 293      24.813  39.221 -12.074  1.00  0.00      RA0  C
ATOM   2735  CG  ARG A 293      24.550  40.529 -12.794  1.00  0.00      RA0  C
ATOM   2736  CD  ARG A 293      23.026  40.756 -12.723  1.00  0.00      RA0  C
ATOM   2737  NE  ARG A 293      22.268  39.569 -13.150  1.00  0.00      RA0  N
ATOM   2738  HE  ARG A 293      22.403  39.283 -14.103  1.00  0.00      RA0  H
ATOM   2739  CZ  ARG A 293      21.464  38.867 -12.272  1.00  0.00      RA0  C
ATOM   2740  NH1 ARG A 293      21.319  39.270 -10.992  1.00  0.00      RA0  N
ATOM   2741 HH11 ARG A 293      20.816  38.669 -10.335  1.00  0.00      RA0  H
ATOM   2742 HH12 ARG A 293      21.692  40.115 -10.615  1.00  0.00      RA0  H
ATOM   2743  NH2 ARG A 293      20.823  37.754 -12.682  1.00  0.00      RA0  N
ATOM   2744 HH21 ARG A 293      20.284  37.240 -11.991  1.00  0.00      RA0  H
ATOM   2745 HH22 ARG A 293      20.844  37.384 -13.610  1.00  0.00      RA0  H
ATOM   2746  C   ARG A 293      25.599  37.355 -11.079  1.00  0.00      RA0  C
ATOM   2747  O   ARG A 293      25.424  36.381 -11.806  1.00  0.00      RA0  O
ATOM   2748  N   ASN A 294      25.240  37.378  -9.799  1.00  0.00      RA0  N
ATOM   2749  H   ASN A 294      25.474  38.166  -9.233  1.00  0.00      RA0  H
ATOM   2750  CA  ASN A 294      24.497  36.266  -9.191  1.00  0.00      RA0  C
ATOM   2751  CB  ASN A 294      23.946  36.611  -7.806  1.00  0.00      RA0  C
ATOM   2752  CG  ASN A 294      25.038  36.816  -6.783  1.00  0.00      RA0  C
ATOM   2753  OD1 ASN A 294      26.228  36.866  -7.092  1.00  0.00      RA0  O
ATOM   2754  ND2 ASN A 294      24.550  36.970  -5.540  1.00  0.00      RA0  N
ATOM   2755 HD21 ASN A 294      23.563  36.907  -5.381  1.00  0.00      RA0  H
ATOM   2756 HD22 ASN A 294      25.113  37.130  -4.728  1.00  0.00      RA0  H
ATOM   2757  C   ASN A 294      23.291  35.885 -10.049  1.00  0.00      RA0  C
ATOM   2758  O   ASN A 294      22.611  36.762 -10.617  1.00  0.00      RA0  O
ATOM   2759  N   GLU A 295      23.046  34.590 -10.131  1.00  0.00      RA0  N
ATOM   2760  H   GLU A 295      23.678  33.960  -9.682  1.00  0.00      RA0  H
ATOM   2761  CA  GLU A 295      21.881  34.003 -10.797  1.00  0.00      RA0  C
ATOM   2762  CB  GLU A 295      20.474  34.477 -10.332  1.00  0.00      RA0  C
ATOM   2763  CG  GLU A 295      20.233  35.330  -9.071  1.00  0.00      RA0  C
ATOM   2764  CD  GLU A 295      20.029  36.789  -9.471  1.00  0.00      RA0  C
ATOM   2765  OE1 GLU A 295      19.382  37.045 -10.484  1.00  0.00      RA0  O
ATOM   2766  OE2 GLU A 295      20.549  37.683  -8.808  1.00  0.00      RA0  O
ATOM   2767  C   GLU A 295      21.911  34.023 -12.341  1.00  0.00      RA0  C
ATOM   2768  O   GLU A 295      20.986  33.530 -12.981  1.00  0.00      RA0  O
ATOM   2769  N   LEU A 296      22.949  34.586 -12.954  1.00  0.00      RA0  N
ATOM   2770  H   LEU A 296      23.692  34.966 -12.401  1.00  0.00      RA0  H
ATOM   2771  CA  LEU A 296      23.110  34.493 -14.398  1.00  0.00      RA0  C
ATOM   2772  CB  LEU A 296      24.349  35.307 -14.785  1.00  0.00      RA0  C
ATOM   2773  CG  LEU A 296      24.487  35.693 -16.259  1.00  0.00      RA0  C
ATOM   2774  CD1 LEU A 296      23.358  36.617 -16.719  1.00  0.00      RA0  C
ATOM   2775  CD2 LEU A 296      25.854  36.320 -16.538  1.00  0.00      RA0  C
ATOM   2776  C   LEU A 296      23.217  33.013 -14.834  1.00  0.00      RA0  C
ATOM   2777  O   LEU A 296      23.923  32.228 -14.197  1.00  0.00      RA0  O
ATOM   2778  N   PRO A 297      22.509  32.611 -15.885  1.00  0.00      RA0  N
ATOM   2779  CD  PRO A 297      21.466  33.367 -16.561  1.00  0.00      RA0  C
ATOM   2780  CA  PRO A 297      22.690  31.265 -16.443  1.00  0.00      RA0  C
ATOM   2781  CB  PRO A 297      21.585  31.186 -17.501  1.00  0.00      RA0  C
ATOM   2782  CG  PRO A 297      20.580  32.284 -17.157  1.00  0.00      RA0  C
ATOM   2783  C   PRO A 297      24.068  31.043 -17.084  1.00  0.00      RA0  C
ATOM   2784  O   PRO A 297      24.695  31.984 -17.585  1.00  0.00      RA0  O
ATOM   2785  N   VAL A 298      24.496  29.790 -17.072  1.00  0.00      RA0  N
ATOM   2786  H   VAL A 298      23.909  29.074 -16.682  1.00  0.00      RA0  H
ATOM   2787  CA  VAL A 298      25.767  29.376 -17.650  1.00  0.00      RA0  C
ATOM   2788  CB  VAL A 298      26.714  28.918 -16.538  1.00  0.00      RA0  C
ATOM   2789  CG1 VAL A 298      28.072  28.512 -17.105  1.00  0.00      RA0  C
ATOM   2790  CG2 VAL A 298      26.840  29.961 -15.429  1.00  0.00      RA0  C
ATOM   2791  C   VAL A 298      25.457  28.200 -18.559  1.00  0.00      RA0  C
ATOM   2792  O   VAL A 298      24.972  27.172 -18.079  1.00  0.00      RA0  O
ATOM   2793  N   ARG A 299      25.730  28.330 -19.853  1.00  0.00      RA0  N
ATOM   2794  H   ARG A 299      26.209  29.133 -20.203  1.00  0.00      RA0  H
ATOM   2795  CA  ARG A 299      25.339  27.304 -20.783  1.00  0.00      RA0  C
ATOM   2796  CB  ARG A 299      24.378  27.851 -21.829  1.00  0.00      RA0  C
ATOM   2797  CG  ARG A 299      23.052  28.210 -21.184  1.00  0.00      RA0  C
ATOM   2798  CD  ARG A 299      21.994  28.652 -22.183  1.00  0.00      RA0  C
ATOM   2799  NE  ARG A 299      20.738  28.771 -21.462  1.00  0.00      RA0  N
ATOM   2800  HE  ARG A 299      20.466  27.985 -20.887  1.00  0.00      RA0  H
ATOM   2801  CZ  ARG A 299      20.010  29.916 -21.455  1.00  0.00      RA0  C
ATOM   2802  NH1 ARG A 299      20.369  30.936 -22.270  1.00  0.00      RA0  N
ATOM   2803 HH11 ARG A 299      19.872  31.805 -22.301  1.00  0.00      RA0  H
ATOM   2804 HH12 ARG A 299      21.165  30.854 -22.879  1.00  0.00      RA0  H
ATOM   2805  NH2 ARG A 299      18.954  29.993 -20.622  1.00  0.00      RA0  N
ATOM   2806 HH21 ARG A 299      18.297  30.742 -20.568  1.00  0.00      RA0  H
ATOM   2807 HH22 ARG A 299      18.818  29.232 -19.950  1.00  0.00      RA0  H
ATOM   2808  C   ARG A 299      26.519  26.656 -21.488  1.00  0.00      RA0  C
ATOM   2809  O   ARG A 299      27.532  27.302 -21.806  1.00  0.00      RA0  O
ATOM   2810  N   PHE A 300      26.362  25.362 -21.718  1.00  0.00      RA0  N
ATOM   2811  H   PHE A 300      25.522  24.874 -21.453  1.00  0.00      RA0  H
ATOM   2812  CA  PHE A 300      27.330  24.589 -22.461  1.00  0.00      RA0  C
ATOM   2813  CB  PHE A 300      28.559  24.258 -21.598  1.00  0.00      RA0  C
ATOM   2814  CG  PHE A 300      28.186  23.445 -20.376  1.00  0.00      RA0  C
ATOM   2815  CD1 PHE A 300      27.738  24.077 -19.220  1.00  0.00      RA0  C
ATOM   2816  CD2 PHE A 300      28.309  22.059 -20.398  1.00  0.00      RA0  C
ATOM   2817  CE1 PHE A 300      27.431  23.332 -18.088  1.00  0.00      RA0  C
ATOM   2818  CE2 PHE A 300      28.003  21.313 -19.266  1.00  0.00      RA0  C
ATOM   2819  CZ  PHE A 300      27.576  21.950 -18.107  1.00  0.00      RA0  C
ATOM   2820  C   PHE A 300      26.674  23.306 -22.983  1.00  0.00      RA0  C
ATOM   2821  O   PHE A 300      25.535  22.967 -22.621  1.00  0.00      RA0  O
ATOM   2822  N   THR A 301      27.376  22.629 -23.884  1.00  0.00      RA0  N
ATOM   2823  H   THR A 301      28.280  22.909 -24.200  1.00  0.00      RA0  H
ATOM   2824  CA  THR A 301      26.934  21.344 -24.416  1.00  0.00      RA0  C
ATOM   2825  CB  THR A 301      26.796  21.600 -25.899  1.00  0.00      RA0  C
ATOM   2826  OG1 THR A 301      26.373  22.963 -26.069  1.00  0.00      RA0  O
ATOM   2827  HG1 THR A 301      26.253  23.089 -27.000  1.00  0.00      RA0  H
ATOM   2828  CG2 THR A 301      25.851  20.618 -26.590  1.00  0.00      RA0  C
ATOM   2829  C   THR A 301      27.989  20.306 -24.065  1.00  0.00      RA0  C
ATOM   2830  O   THR A 301      29.174  20.558 -24.288  1.00  0.00      RA0  O
ATOM   2831  N   ASP A 302      27.580  19.152 -23.528  1.00  0.00      RA0  N
ATOM   2832  H   ASP A 302      26.609  18.911 -23.480  1.00  0.00      RA0  H
ATOM   2833  CA  ASP A 302      28.564  18.123 -23.156  1.00  0.00      RA0  C
ATOM   2834  CB  ASP A 302      27.982  17.209 -22.072  1.00  0.00      RA0  C
ATOM   2835  CG  ASP A 302      27.501  15.918 -22.701  1.00  0.00      RA0  C
ATOM   2836  OD1 ASP A 302      26.586  15.943 -23.514  1.00  0.00      RA0  O
ATOM   2837  OD2 ASP A 302      28.095  14.879 -22.439  1.00  0.00      RA0  O
ATOM   2838  C   ASP A 302      28.993  17.345 -24.374  1.00  0.00      RA0  C
ATOM   2839  O   ASP A 302      28.489  17.576 -25.474  1.00  0.00      RA0  O
ATOM   2840  N   ALA A 303      29.948  16.438 -24.178  1.00  0.00      RA0  N
ATOM   2841  H   ALA A 303      30.078  16.117 -23.239  1.00  0.00      RA0  H
ATOM   2842  CA  ALA A 303      30.554  15.735 -25.303  1.00  0.00      RA0  C
ATOM   2843  CB  ALA A 303      31.693  14.837 -24.821  1.00  0.00      RA0  C
ATOM   2844  C   ALA A 303      29.544  14.886 -26.056  1.00  0.00      RA0  C
ATOM   2845  O   ALA A 303      29.715  14.642 -27.238  1.00  0.00      RA0  O
ATOM   2846  N   GLN A 304      28.482  14.467 -25.370  1.00  0.00      RA0  N
ATOM   2847  H   GLN A 304      28.325  14.779 -24.429  1.00  0.00      RA0  H
ATOM   2848  CA  GLN A 304      27.435  13.648 -25.963  1.00  0.00      RA0  C
ATOM   2849  CB  GLN A 304      26.869  12.649 -24.958  1.00  0.00      RA0  C
ATOM   2850  CG  GLN A 304      27.424  11.235 -25.180  1.00  0.00      RA0  C
ATOM   2851  CD  GLN A 304      28.915  11.140 -24.886  1.00  0.00      RA0  C
ATOM   2852  OE1 GLN A 304      29.327  10.690 -23.823  1.00  0.00      RA0  O
ATOM   2853  NE2 GLN A 304      29.715  11.509 -25.907  1.00  0.00      RA0  N
ATOM   2854 HE21 GLN A 304      29.343  11.917 -26.743  1.00  0.00      RA0  H
ATOM   2855 HE22 GLN A 304      30.707  11.406 -25.844  1.00  0.00      RA0  H
ATOM   2856  C   GLN A 304      26.352  14.498 -26.663  1.00  0.00      RA0  C
ATOM   2857  O   GLN A 304      25.423  13.951 -27.245  1.00  0.00      RA0  O
ATOM   2858  N   GLY A 305      26.476  15.823 -26.599  1.00  0.00      RA0  N
ATOM   2859  H   GLY A 305      27.161  16.212 -25.979  1.00  0.00      RA0  H
ATOM   2860  CA  GLY A 305      25.537  16.742 -27.241  1.00  0.00      RA0  C
ATOM   2861  C   GLY A 305      24.366  17.210 -26.386  1.00  0.00      RA0  C
ATOM   2862  O   GLY A 305      23.473  17.922 -26.886  1.00  0.00      RA0  O
ATOM   2863  N   ASN A 306      24.350  16.828 -25.110  1.00  0.00      RA0  N
ATOM   2864  H   ASN A 306      25.162  16.389 -24.727  1.00  0.00      RA0  H
ATOM   2865  CA  ASN A 306      23.293  17.265 -24.215  1.00  0.00      RA0  C
ATOM   2866  CB  ASN A 306      23.329  16.527 -22.875  1.00  0.00      RA0  C
ATOM   2867  CG  ASN A 306      23.103  15.042 -23.026  1.00  0.00      RA0  C
ATOM   2868  OD1 ASN A 306      21.981  14.575 -23.201  1.00  0.00      RA0  O
ATOM   2869  ND2 ASN A 306      24.232  14.318 -22.917  1.00  0.00      RA0  N
ATOM   2870 HD21 ASN A 306      25.122  14.782 -22.794  1.00  0.00      RA0  H
ATOM   2871 HD22 ASN A 306      24.263  13.322 -22.957  1.00  0.00      RA0  H
ATOM   2872  C   ASN A 306      23.555  18.737 -23.892  1.00  0.00      RA0  C
ATOM   2873  O   ASN A 306      24.662  19.087 -23.502  1.00  0.00      RA0  O
ATOM   2874  N   GLN A 307      22.558  19.592 -24.094  1.00  0.00      RA0  N
ATOM   2875  H   GLN A 307      21.655  19.227 -24.309  1.00  0.00      RA0  H
ATOM   2876  CA  GLN A 307      22.691  21.008 -23.702  1.00  0.00      RA0  C
ATOM   2877  CB  GLN A 307      21.764  21.847 -24.568  1.00  0.00      RA0  C
ATOM   2878  CG  GLN A 307      22.129  21.627 -26.035  1.00  0.00      RA0  C
ATOM   2879  CD  GLN A 307      21.072  22.223 -26.933  1.00  0.00      RA0  C
ATOM   2880  OE1 GLN A 307      20.588  23.329 -26.728  1.00  0.00      RA0  O
ATOM   2881  NE2 GLN A 307      20.733  21.408 -27.947  1.00  0.00      RA0  N
ATOM   2882 HE21 GLN A 307      21.183  20.518 -28.044  1.00  0.00      RA0  H
ATOM   2883 HE22 GLN A 307      20.037  21.668 -28.615  1.00  0.00      RA0  H
ATOM   2884  C   GLN A 307      22.391  21.139 -22.219  1.00  0.00      RA0  C
ATOM   2885  O   GLN A 307      21.406  20.566 -21.713  1.00  0.00      RA0  O
ATOM   2886  N   HIS A 308      23.245  21.895 -21.530  1.00  0.00      RA0  N
ATOM   2887  H   HIS A 308      23.929  22.439 -22.011  1.00  0.00      RA0  H
ATOM   2888  CA  HIS A 308      23.174  22.063 -20.094  1.00  0.00      RA0  C
ATOM   2889  CB  HIS A 308      24.330  21.331 -19.424  1.00  0.00      RA0  C
ATOM   2890  CG  HIS A 308      24.069  19.841 -19.440  1.00  0.00      RA0  C
ATOM   2891  ND1 HIS A 308      22.867  19.285 -19.696  1.00  0.00      RA0  N
ATOM   2892  HD1 HIS A 308      22.042  19.743 -19.977  1.00  0.00      RA0  H
ATOM   2893  CD2 HIS A 308      24.985  18.819 -19.171  1.00  0.00      RA0  C
ATOM   2894  NE2 HIS A 308      24.317  17.643 -19.261  1.00  0.00      RA0  N
ATOM   2895  CE1 HIS A 308      23.017  17.929 -19.583  1.00  0.00      RA0  C
ATOM   2896  C   HIS A 308      23.109  23.530 -19.723  1.00  0.00      RA0  C
ATOM   2897  O   HIS A 308      23.609  24.399 -20.439  1.00  0.00      RA0  O
ATOM   2898  N   GLU A 309      22.458  23.777 -18.599  1.00  0.00      RA0  N
ATOM   2899  H   GLU A 309      22.043  23.056 -18.044  1.00  0.00      RA0  H
ATOM   2900  CA  GLU A 309      22.377  25.103 -18.018  1.00  0.00      RA0  C
ATOM   2901  CB  GLU A 309      21.024  25.743 -18.359  1.00  0.00      RA0  C
ATOM   2902  CG  GLU A 309      20.881  27.193 -17.888  1.00  0.00      RA0  C
ATOM   2903  CD  GLU A 309      19.687  27.840 -18.571  1.00  0.00      RA0  C
ATOM   2904  OE1 GLU A 309      19.205  27.321 -19.573  1.00  0.00      RA0  O
ATOM   2905  OE2 GLU A 309      19.261  28.912 -18.156  1.00  0.00      RA0  O
ATOM   2906  C   GLU A 309      22.650  25.033 -16.528  1.00  0.00      RA0  C
ATOM   2907  O   GLU A 309      21.931  24.375 -15.789  1.00  0.00      RA0  O
ATOM   2908  N   GLY A 310      23.709  25.710 -16.106  1.00  0.00      RA0  N
ATOM   2909  H   GLY A 310      24.196  26.264 -16.769  1.00  0.00      RA0  H
ATOM   2910  CA  GLY A 310      23.991  25.941 -14.712  1.00  0.00      RA0  C
ATOM   2911  C   GLY A 310      23.645  27.360 -14.335  1.00  0.00      RA0  C
ATOM   2912  O   GLY A 310      22.960  28.061 -15.068  1.00  0.00      RA0  O
ATOM   2913  N   ILE A 311      24.158  27.787 -13.192  1.00  0.00      RA0  N
ATOM   2914  H   ILE A 311      24.731  27.187 -12.626  1.00  0.00      RA0  H
ATOM   2915  CA  ILE A 311      23.850  29.107 -12.679  1.00  0.00      RA0  C
ATOM   2916  CB  ILE A 311      22.547  29.012 -11.872  1.00  0.00      RA0  C
ATOM   2917  CG2 ILE A 311      22.663  27.992 -10.736  1.00  0.00      RA0  C
ATOM   2918  CG1 ILE A 311      22.063  30.376 -11.389  1.00  0.00      RA0  C
ATOM   2919  CD1 ILE A 311      20.734  30.282 -10.640  1.00  0.00      RA0  C
ATOM   2920  C   ILE A 311      24.996  29.670 -11.857  1.00  0.00      RA0  C
ATOM   2921  O   ILE A 311      25.632  28.948 -11.116  1.00  0.00      RA0  O
ATOM   2922  N   ILE A 312      25.275  30.961 -12.016  1.00  0.00      RA0  N
ATOM   2923  H   ILE A 312      24.705  31.495 -12.641  1.00  0.00      RA0  H
ATOM   2924  CA  ILE A 312      26.184  31.649 -11.097  1.00  0.00      RA0  C
ATOM   2925  CB  ILE A 312      26.552  33.020 -11.666  1.00  0.00      RA0  C
ATOM   2926  CG2 ILE A 312      27.362  33.856 -10.678  1.00  0.00      RA0  C
ATOM   2927  CG1 ILE A 312      27.295  32.843 -12.988  1.00  0.00      RA0  C
ATOM   2928  CD1 ILE A 312      27.766  34.170 -13.581  1.00  0.00      RA0  C
ATOM   2929  C   ILE A 312      25.583  31.771  -9.706  1.00  0.00      RA0  C
ATOM   2930  O   ILE A 312      24.445  32.273  -9.526  1.00  0.00      RA0  O
ATOM   2931  N   THR A 313      26.355  31.344  -8.720  1.00  0.00      RA0  N
ATOM   2932  H   THR A 313      27.267  30.953  -8.863  1.00  0.00      RA0  H
ATOM   2933  CA  THR A 313      25.942  31.436  -7.336  1.00  0.00      RA0  C
ATOM   2934  CB  THR A 313      26.456  30.167  -6.676  1.00  0.00      RA0  C
ATOM   2935  OG1 THR A 313      27.801  29.926  -7.100  1.00  0.00      RA0  O
ATOM   2936  HG1 THR A 313      28.322  30.163  -6.327  1.00  0.00      RA0  H
ATOM   2937  CG2 THR A 313      25.587  28.969  -7.062  1.00  0.00      RA0  C
ATOM   2938  C   THR A 313      26.412  32.753  -6.728  1.00  0.00      RA0  C
ATOM   2939  O   THR A 313      25.665  33.424  -5.992  1.00  0.00      RA0  O
ATOM   2940  N   SER A 314      27.657  33.130  -7.030  1.00  0.00      RA0  N
ATOM   2941  H   SER A 314      28.269  32.540  -7.561  1.00  0.00      RA0  H
ATOM   2942  CA  SER A 314      28.190  34.438  -6.623  1.00  0.00      RA0  C
ATOM   2943  CB  SER A 314      29.015  34.303  -5.339  1.00  0.00      RA0  C
ATOM   2944  OG  SER A 314      28.244  33.879  -4.207  1.00  0.00      RA0  O
ATOM   2945  HG  SER A 314      28.283  32.916  -4.198  1.00  0.00      RA0  H
ATOM   2946  C   SER A 314      29.105  34.945  -7.690  1.00  0.00      RA0  C
ATOM   2947  O   SER A 314      29.994  34.209  -8.140  1.00  0.00      RA0  O
ATOM   2948  N   GLY A 315      28.901  36.186  -8.097  1.00  0.00      RA0  N
ATOM   2949  H   GLY A 315      28.174  36.745  -7.685  1.00  0.00      RA0  H
ATOM   2950  CA  GLY A 315      29.794  36.828  -9.023  1.00  0.00      RA0  C
ATOM   2951  C   GLY A 315      30.290  38.164  -8.514  1.00  0.00      RA0  C
ATOM   2952  O   GLY A 315      29.679  38.787  -7.626  1.00  0.00      RA0  O
ATOM   2953  N   THR A 316      31.434  38.590  -9.028  1.00  0.00      RA0  N
ATOM   2954  H   THR A 316      31.963  38.051  -9.690  1.00  0.00      RA0  H
ATOM   2955  CA  THR A 316      31.988  39.885  -8.655  1.00  0.00      RA0  C
ATOM   2956  CB  THR A 316      32.455  39.652  -7.206  1.00  0.00      RA0  C
ATOM   2957  OG1 THR A 316      31.566  40.321  -6.313  1.00  0.00      RA0  O
ATOM   2958  HG1 THR A 316      30.711  39.912  -6.456  1.00  0.00      RA0  H
ATOM   2959  CG2 THR A 316      33.929  39.893  -6.888  1.00  0.00      RA0  C
ATOM   2960  C   THR A 316      33.059  40.335  -9.637  1.00  0.00      RA0  C
ATOM   2961  O   THR A 316      33.493  39.572 -10.521  1.00  0.00      RA0  O
ATOM   2962  N   PHE A 317      33.474  41.591  -9.496  1.00  0.00      RA0  N
ATOM   2963  H   PHE A 317      33.124  42.140  -8.737  1.00  0.00      RA0  H
ATOM   2964  CA  PHE A 317      34.704  42.043 -10.130  1.00  0.00      RA0  C
ATOM   2965  CB  PHE A 317      34.551  43.496 -10.573  1.00  0.00      RA0  C
ATOM   2966  CG  PHE A 317      35.695  43.893 -11.474  1.00  0.00      RA0  C
ATOM   2967  CD1 PHE A 317      36.847  44.459 -10.938  1.00  0.00      RA0  C
ATOM   2968  CD2 PHE A 317      35.586  43.700 -12.846  1.00  0.00      RA0  C
ATOM   2969  CE1 PHE A 317      37.880  44.853 -11.778  1.00  0.00      RA0  C
ATOM   2970  CE2 PHE A 317      36.618  44.097 -13.687  1.00  0.00      RA0  C
ATOM   2971  CZ  PHE A 317      37.758  44.685 -13.152  1.00  0.00      RA0  C
ATOM   2972  C   PHE A 317      35.833  41.884  -9.098  1.00  0.00      RA0  C
ATOM   2973  O   PHE A 317      35.757  42.443  -7.987  1.00  0.00      RA0  O
ATOM   2974  N   SER A 318      36.827  41.062  -9.440  1.00  0.00      RA0  N
ATOM   2975  H   SER A 318      36.898  40.700 -10.371  1.00  0.00      RA0  H
ATOM   2976  CA  SER A 318      37.974  40.804  -8.559  1.00  0.00      RA0  C
ATOM   2977  CB  SER A 318      38.612  39.504  -9.067  1.00  0.00      RA0  C
ATOM   2978  OG  SER A 318      39.880  39.230  -8.463  1.00  0.00      RA0  O
ATOM   2979  HG  SER A 318      39.728  39.133  -7.522  1.00  0.00      RA0  H
ATOM   2980  C   SER A 318      38.959  41.989  -8.500  1.00  0.00      RA0  C
ATOM   2981  O   SER A 318      39.617  42.278  -9.506  1.00  0.00      RA0  O
ATOM   2982  N   PRO A 319      39.077  42.671  -7.354  1.00  0.00      RA0  N
ATOM   2983  CD  PRO A 319      38.280  42.505  -6.148  1.00  0.00      RA0  C
ATOM   2984  CA  PRO A 319      40.064  43.743  -7.245  1.00  0.00      RA0  C
ATOM   2985  CB  PRO A 319      39.789  44.314  -5.848  1.00  0.00      RA0  C
ATOM   2986  CG  PRO A 319      38.370  43.874  -5.492  1.00  0.00      RA0  C
ATOM   2987  C   PRO A 319      41.499  43.247  -7.414  1.00  0.00      RA0  C
ATOM   2988  O   PRO A 319      42.308  43.949  -7.980  1.00  0.00      RA0  O
ATOM   2989  N   THR A 320      41.809  42.052  -6.922  1.00  0.00      RA0  N
ATOM   2990  H   THR A 320      41.156  41.475  -6.425  1.00  0.00      RA0  H
ATOM   2991  CA  THR A 320      43.177  41.529  -7.035  1.00  0.00      RA0  C
ATOM   2992  CB  THR A 320      43.265  40.373  -6.055  1.00  0.00      RA0  C
ATOM   2993  OG1 THR A 320      42.591  40.762  -4.854  1.00  0.00      RA0  O
ATOM   2994  HG1 THR A 320      41.755  40.280  -4.843  1.00  0.00      RA0  H
ATOM   2995  CG2 THR A 320      44.707  39.951  -5.769  1.00  0.00      RA0  C
ATOM   2996  C   THR A 320      43.516  41.153  -8.466  1.00  0.00      RA0  C
ATOM   2997  O   THR A 320      44.624  41.454  -8.958  1.00  0.00      RA0  O
ATOM   2998  N   LEU A 321      42.585  40.511  -9.159  1.00  0.00      RA0  N
ATOM   2999  H   LEU A 321      41.679  40.335  -8.767  1.00  0.00      RA0  H
ATOM   3000  CA  LEU A 321      42.878  40.035 -10.511  1.00  0.00      RA0  C
ATOM   3001  CB  LEU A 321      42.069  38.778 -10.804  1.00  0.00      RA0  C
ATOM   3002  CG  LEU A 321      42.400  37.640  -9.843  1.00  0.00      RA0  C
ATOM   3003  CD1 LEU A 321      41.436  36.463  -9.986  1.00  0.00      RA0  C
ATOM   3004  CD2 LEU A 321      43.857  37.211  -9.984  1.00  0.00      RA0  C
ATOM   3005  C   LEU A 321      42.640  41.067 -11.603  1.00  0.00      RA0  C
ATOM   3006  O   LEU A 321      43.277  41.029 -12.647  1.00  0.00      RA0  O
ATOM   3007  N   GLY A 322      41.710  41.986 -11.366  1.00  0.00      RA0  N
ATOM   3008  H   GLY A 322      41.205  41.953 -10.504  1.00  0.00      RA0  H
ATOM   3009  CA  GLY A 322      41.354  43.001 -12.326  1.00  0.00      RA0  C
ATOM   3010  C   GLY A 322      40.411  42.552 -13.429  1.00  0.00      RA0  C
ATOM   3011  O   GLY A 322      40.387  43.142 -14.494  1.00  0.00      RA0  O
ATOM   3012  N   TYR A 323      39.611  41.518 -13.164  1.00  0.00      RA0  N
ATOM   3013  H   TYR A 323      39.608  41.065 -12.269  1.00  0.00      RA0  H
ATOM   3014  CA  TYR A 323      38.576  41.082 -14.083  1.00  0.00      RA0  C
ATOM   3015  CB  TYR A 323      39.142  40.209 -15.212  1.00  0.00      RA0  C
ATOM   3016  CG  TYR A 323      39.998  39.073 -14.695  1.00  0.00      RA0  C
ATOM   3017  CD1 TYR A 323      39.425  37.991 -14.035  1.00  0.00      RA0  C
ATOM   3018  CE1 TYR A 323      40.220  36.938 -13.601  1.00  0.00      RA0  C
ATOM   3019  CD2 TYR A 323      41.372  39.101 -14.904  1.00  0.00      RA0  C
ATOM   3020  CE2 TYR A 323      42.167  38.041 -14.480  1.00  0.00      RA0  C
ATOM   3021  CZ  TYR A 323      41.589  36.954 -13.837  1.00  0.00      RA0  C
ATOM   3022  OH  TYR A 323      42.367  35.889 -13.431  1.00  0.00      RA0  O
ATOM   3023  HH  TYR A 323      43.286  36.096 -13.552  1.00  0.00      RA0  H
ATOM   3024  C   TYR A 323      37.495  40.349 -13.273  1.00  0.00      RA0  C
ATOM   3025  O   TYR A 323      37.658  40.139 -12.075  1.00  0.00      RA0  O
ATOM   3026  N   SER A 324      36.418  39.952 -13.952  1.00  0.00      RA0  N
ATOM   3027  H   SER A 324      36.370  39.985 -14.951  1.00  0.00      RA0  H
ATOM   3028  CA  SER A 324      35.267  39.346 -13.283  1.00  0.00      RA0  C
ATOM   3029  CB  SER A 324      34.189  39.746 -14.246  1.00  0.00      RA0  C
ATOM   3030  OG  SER A 324      34.766  40.900 -14.876  1.00  0.00      RA0  O
ATOM   3031  HG  SER A 324      34.117  41.236 -15.485  1.00  0.00      RA0  H
ATOM   3032  C   SER A 324      35.474  37.865 -12.982  1.00  0.00      RA0  C
ATOM   3033  O   SER A 324      36.028  37.139 -13.800  1.00  0.00      RA0  O
ATOM   3034  N   ILE A 325      35.016  37.433 -11.809  1.00  0.00      RA0  N
ATOM   3035  H   ILE A 325      34.510  38.039 -11.190  1.00  0.00      RA0  H
ATOM   3036  CA  ILE A 325      35.057  36.023 -11.440  1.00  0.00      RA0  C
ATOM   3037  CB  ILE A 325      36.151  35.752 -10.406  1.00  0.00      RA0  C
ATOM   3038  CG2 ILE A 325      37.558  35.925 -10.980  1.00  0.00      RA0  C
ATOM   3039  CG1 ILE A 325      35.906  36.605  -9.161  1.00  0.00      RA0  C
ATOM   3040  CD1 ILE A 325      36.797  36.207  -7.991  1.00  0.00      RA0  C
ATOM   3041  C   ILE A 325      33.720  35.598 -10.854  1.00  0.00      RA0  C
ATOM   3042  O   ILE A 325      32.936  36.431 -10.374  1.00  0.00      RA0  O
ATOM   3043  N   ALA A 326      33.504  34.293 -10.824  1.00  0.00      RA0  N
ATOM   3044  H   ALA A 326      34.141  33.637 -11.239  1.00  0.00      RA0  H
ATOM   3045  CA  ALA A 326      32.285  33.768 -10.225  1.00  0.00      RA0  C
ATOM   3046  CB  ALA A 326      31.140  33.810 -11.237  1.00  0.00      RA0  C
ATOM   3047  C   ALA A 326      32.440  32.346  -9.779  1.00  0.00      RA0  C
ATOM   3048  O   ALA A 326      33.253  31.591 -10.332  1.00  0.00      RA0  O
ATOM   3049  N   LEU A 327      31.649  31.977  -8.775  1.00  0.00      RA0  N
ATOM   3050  H   LEU A 327      31.005  32.649  -8.410  1.00  0.00      RA0  H
ATOM   3051  CA  LEU A 327      31.360  30.590  -8.485  1.00  0.00      RA0  C
ATOM   3052  CB  LEU A 327      31.271  30.333  -6.981  1.00  0.00      RA0  C
ATOM   3053  CG  LEU A 327      32.631  30.488  -6.300  1.00  0.00      RA0  C
ATOM   3054  CD1 LEU A 327      32.592  30.096  -4.822  1.00  0.00      RA0  C
ATOM   3055  CD2 LEU A 327      33.727  29.742  -7.056  1.00  0.00      RA0  C
ATOM   3056  C   LEU A 327      30.035  30.255  -9.205  1.00  0.00      RA0  C
ATOM   3057  O   LEU A 327      29.129  31.098  -9.287  1.00  0.00      RA0  O
ATOM   3058  N   ALA A 328      29.974  29.054  -9.764  1.00  0.00      RA0  N
ATOM   3059  H   ALA A 328      30.746  28.417  -9.690  1.00  0.00      RA0  H
ATOM   3060  CA  ALA A 328      28.781  28.571 -10.476  1.00  0.00      RA0  C
ATOM   3061  CB  ALA A 328      28.922  28.807 -11.979  1.00  0.00      RA0  C
ATOM   3062  C   ALA A 328      28.548  27.092 -10.243  1.00  0.00      RA0  C
ATOM   3063  O   ALA A 328      29.489  26.294 -10.209  1.00  0.00      RA0  O
ATOM   3064  N   ARG A 329      27.274  26.747 -10.086  1.00  0.00      RA0  N
ATOM   3065  H   ARG A 329      26.577  27.453 -10.227  1.00  0.00      RA0  H
ATOM   3066  CA  ARG A 329      26.834  25.349 -10.011  1.00  0.00      RA0  C
ATOM   3067  CB  ARG A 329      25.656  25.220  -9.065  1.00  0.00      RA0  C
ATOM   3068  CG  ARG A 329      26.045  24.985  -7.609  1.00  0.00      RA0  C
ATOM   3069  CD  ARG A 329      24.776  24.804  -6.783  1.00  0.00      RA0  C
ATOM   3070  NE  ARG A 329      23.829  24.000  -7.554  1.00  0.00      RA0  N
ATOM   3071  HE  ARG A 329      24.159  23.166  -8.024  1.00  0.00      RA0  H
ATOM   3072  CZ  ARG A 329      22.550  24.430  -7.748  1.00  0.00      RA0  C
ATOM   3073  NH1 ARG A 329      22.126  25.549  -7.109  1.00  0.00      RA0  N
ATOM   3074 HH11 ARG A 329      21.194  25.909  -7.203  1.00  0.00      RA0  H
ATOM   3075 HH12 ARG A 329      22.743  26.056  -6.499  1.00  0.00      RA0  H
ATOM   3076  NH2 ARG A 329      21.745  23.728  -8.572  1.00  0.00      RA0  N
ATOM   3077 HH21 ARG A 329      20.783  23.924  -8.758  1.00  0.00      RA0  H
ATOM   3078 HH22 ARG A 329      22.125  22.916  -9.066  1.00  0.00      RA0  H
ATOM   3079  C   ARG A 329      26.426  24.886 -11.388  1.00  0.00      RA0  C
ATOM   3080  O   ARG A 329      25.532  25.466 -11.999  1.00  0.00      RA0  O
ATOM   3081  N   VAL A 330      27.076  23.837 -11.877  1.00  0.00      RA0  N
ATOM   3082  H   VAL A 330      27.746  23.343 -11.316  1.00  0.00      RA0  H
ATOM   3083  CA  VAL A 330      26.872  23.373 -13.250  1.00  0.00      RA0  C
ATOM   3084  CB  VAL A 330      28.031  23.817 -14.157  1.00  0.00      RA0  C
ATOM   3085  CG1 VAL A 330      28.073  25.336 -14.343  1.00  0.00      RA0  C
ATOM   3086  CG2 VAL A 330      29.361  23.251 -13.662  1.00  0.00      RA0  C
ATOM   3087  C   VAL A 330      26.727  21.859 -13.287  1.00  0.00      RA0  C
ATOM   3088  O   VAL A 330      27.312  21.162 -12.449  1.00  0.00      RA0  O
ATOM   3089  N   PRO A 331      25.943  21.344 -14.233  1.00  0.00      RA0  N
ATOM   3090  CD  PRO A 331      25.024  22.078 -15.091  1.00  0.00      RA0  C
ATOM   3091  CA  PRO A 331      25.950  19.905 -14.494  1.00  0.00      RA0  C
ATOM   3092  CB  PRO A 331      24.981  19.774 -15.672  1.00  0.00      RA0  C
ATOM   3093  CG  PRO A 331      24.072  21.000 -15.586  1.00  0.00      RA0  C
ATOM   3094  C   PRO A 331      27.348  19.347 -14.784  1.00  0.00      RA0  C
ATOM   3095  O   PRO A 331      28.232  20.051 -15.286  1.00  0.00      RA0  O
ATOM   3096  N   GLU A 332      27.531  18.066 -14.471  1.00  0.00      RA0  N
ATOM   3097  H   GLU A 332      26.766  17.548 -14.097  1.00  0.00      RA0  H
ATOM   3098  CA  GLU A 332      28.723  17.330 -14.878  1.00  0.00      RA0  C
ATOM   3099  CB  GLU A 332      28.719  15.915 -14.281  1.00  0.00      RA0  C
ATOM   3100  CG  GLU A 332      30.004  15.113 -14.538  1.00  0.00      RA0  C
ATOM   3101  CD  GLU A 332      31.218  15.912 -14.096  1.00  0.00      RA0  C
ATOM   3102  OE1 GLU A 332      31.382  16.145 -12.905  1.00  0.00      RA0  O
ATOM   3103  OE2 GLU A 332      32.010  16.335 -14.937  1.00  0.00      RA0  O
ATOM   3104  C   GLU A 332      28.862  17.352 -16.391  1.00  0.00      RA0  C
ATOM   3105  O   GLU A 332      27.873  17.349 -17.132  1.00  0.00      RA0  O
ATOM   3106  N   GLY A 333      30.109  17.367 -16.828  1.00  0.00      RA0  N
ATOM   3107  H   GLY A 333      30.847  17.344 -16.156  1.00  0.00      RA0  H
ATOM   3108  CA  GLY A 333      30.447  17.276 -18.229  1.00  0.00      RA0  C
ATOM   3109  C   GLY A 333      30.902  18.586 -18.822  1.00  0.00      RA0  C
ATOM   3110  O   GLY A 333      31.150  18.640 -20.008  1.00  0.00      RA0  O
ATOM   3111  N   ILE A 334      31.018  19.642 -18.012  1.00  0.00      RA0  N
ATOM   3112  H   ILE A 334      30.778  19.541 -17.050  1.00  0.00      RA0  H
ATOM   3113  CA  ILE A 334      31.517  20.923 -18.524  1.00  0.00      RA0  C
ATOM   3114  CB  ILE A 334      31.319  22.018 -17.463  1.00  0.00      RA0  C
ATOM   3115  CG2 ILE A 334      32.227  21.806 -16.251  1.00  0.00      RA0  C
ATOM   3116  CG1 ILE A 334      31.429  23.425 -18.053  1.00  0.00      RA0  C
ATOM   3117  CD1 ILE A 334      30.972  24.500 -17.068  1.00  0.00      RA0  C
ATOM   3118  C   ILE A 334      32.975  20.818 -19.015  1.00  0.00      RA0  C
ATOM   3119  O   ILE A 334      33.771  20.034 -18.478  1.00  0.00      RA0  O
ATOM   3120  N   GLY A 335      33.296  21.587 -20.051  1.00  0.00      RA0  N
ATOM   3121  H   GLY A 335      32.608  22.226 -20.388  1.00  0.00      RA0  H
ATOM   3122  CA  GLY A 335      34.659  21.696 -20.582  1.00  0.00      RA0  C
ATOM   3123  C   GLY A 335      35.442  22.889 -20.041  1.00  0.00      RA0  C
ATOM   3124  O   GLY A 335      35.270  23.319 -18.883  1.00  0.00      RA0  O
ATOM   3125  N   GLU A 336      36.312  23.417 -20.896  1.00  0.00      RA0  N
ATOM   3126  H   GLU A 336      36.343  23.083 -21.835  1.00  0.00      RA0  H
ATOM   3127  CA  GLU A 336      37.242  24.464 -20.519  1.00  0.00      RA0  C
ATOM   3128  CB  GLU A 336      38.397  24.416 -21.514  1.00  0.00      RA0  C
ATOM   3129  CG  GLU A 336      39.727  24.014 -20.891  1.00  0.00      RA0  C
ATOM   3130  CD  GLU A 336      40.169  25.141 -19.984  1.00  0.00      RA0  C
ATOM   3131  OE1 GLU A 336      39.958  26.302 -20.331  1.00  0.00      RA0  O
ATOM   3132  OE2 GLU A 336      40.719  24.874 -18.918  1.00  0.00      RA0  O
ATOM   3133  C   GLU A 336      36.572  25.829 -20.582  1.00  0.00      RA0  C
ATOM   3134  O   GLU A 336      37.055  26.778 -19.986  1.00  0.00      RA0  O
ATOM   3135  N   THR A 337      35.461  25.909 -21.305  1.00  0.00      RA0  N
ATOM   3136  H   THR A 337      35.073  25.132 -21.793  1.00  0.00      RA0  H
ATOM   3137  CA  THR A 337      34.717  27.161 -21.467  1.00  0.00      RA0  C
ATOM   3138  CB  THR A 337      35.168  27.570 -22.867  1.00  0.00      RA0  C
ATOM   3139  OG1 THR A 337      36.519  27.123 -23.031  1.00  0.00      RA0  O
ATOM   3140  HG1 THR A 337      37.011  27.472 -22.292  1.00  0.00      RA0  H
ATOM   3141  CG2 THR A 337      35.014  29.047 -23.233  1.00  0.00      RA0  C
ATOM   3142  C   THR A 337      33.204  26.953 -21.365  1.00  0.00      RA0  C
ATOM   3143  O   THR A 337      32.696  25.840 -21.477  1.00  0.00      RA0  O
ATOM   3144  N   ALA A 338      32.487  28.051 -21.176  1.00  0.00      RA0  N
ATOM   3145  H   ALA A 338      32.917  28.955 -21.088  1.00  0.00      RA0  H
ATOM   3146  CA  ALA A 338      31.041  28.030 -21.187  1.00  0.00      RA0  C
ATOM   3147  CB  ALA A 338      30.492  27.751 -19.789  1.00  0.00      RA0  C
ATOM   3148  C   ALA A 338      30.565  29.390 -21.661  1.00  0.00      RA0  C
ATOM   3149  O   ALA A 338      31.390  30.274 -21.979  1.00  0.00      RA0  O
ATOM   3150  N   ILE A 339      29.248  29.554 -21.759  1.00  0.00      RA0  N
ATOM   3151  H   ILE A 339      28.602  28.840 -21.484  1.00  0.00      RA0  H
ATOM   3152  CA  ILE A 339      28.680  30.798 -22.271  1.00  0.00      RA0  C
ATOM   3153  CB  ILE A 339      27.895  30.472 -23.544  1.00  0.00      RA0  C
ATOM   3154  CG2 ILE A 339      27.202  31.711 -24.091  1.00  0.00      RA0  C
ATOM   3155  CG1 ILE A 339      28.758  29.789 -24.606  1.00  0.00      RA0  C
ATOM   3156  CD1 ILE A 339      29.789  30.735 -25.219  1.00  0.00      RA0  C
ATOM   3157  C   ILE A 339      27.754  31.433 -21.261  1.00  0.00      RA0  C
ATOM   3158  O   ILE A 339      26.894  30.753 -20.693  1.00  0.00      RA0  O
ATOM   3159  N   VAL A 340      27.913  32.744 -21.070  1.00  0.00      RA0  N
ATOM   3160  H   VAL A 340      28.601  33.258 -21.587  1.00  0.00      RA0  H
ATOM   3161  CA  VAL A 340      26.991  33.543 -20.267  1.00  0.00      RA0  C
ATOM   3162  CB  VAL A 340      27.652  34.073 -18.992  1.00  0.00      RA0  C
ATOM   3163  CG1 VAL A 340      28.098  32.935 -18.071  1.00  0.00      RA0  C
ATOM   3164  CG2 VAL A 340      28.787  35.036 -19.322  1.00  0.00      RA0  C
ATOM   3165  C   VAL A 340      26.496  34.702 -21.155  1.00  0.00      RA0  C
ATOM   3166  O   VAL A 340      27.145  35.050 -22.142  1.00  0.00      RA0  O
ATOM   3167  N   GLN A 341      25.339  35.269 -20.835  1.00  0.00      RA0  N
ATOM   3168  H   GLN A 341      24.897  35.009 -19.979  1.00  0.00      RA0  H
ATOM   3169  CA  GLN A 341      24.821  36.437 -21.565  1.00  0.00      RA0  C
ATOM   3170  CB  GLN A 341      23.302  36.370 -21.472  1.00  0.00      RA0  C
ATOM   3171  CG  GLN A 341      22.656  36.007 -22.801  1.00  0.00      RA0  C
ATOM   3172  CD  GLN A 341      22.693  37.241 -23.664  1.00  0.00      RA0  C
ATOM   3173  OE1 GLN A 341      22.895  38.352 -23.175  1.00  0.00      RA0  O
ATOM   3174  NE2 GLN A 341      22.426  36.995 -24.955  1.00  0.00      RA0  N
ATOM   3175 HE21 GLN A 341      22.451  36.036 -25.269  1.00  0.00      RA0  H
ATOM   3176 HE22 GLN A 341      22.242  37.666 -25.672  1.00  0.00      RA0  H
ATOM   3177  C   GLN A 341      25.349  37.761 -20.982  1.00  0.00      RA0  C
ATOM   3178  O   GLN A 341      25.161  38.040 -19.801  1.00  0.00      RA0  O
ATOM   3179  N   ILE A 342      26.028  38.563 -21.807  1.00  0.00      RA0  N
ATOM   3180  H   ILE A 342      26.173  38.301 -22.756  1.00  0.00      RA0  H
ATOM   3181  CA  ILE A 342      26.585  39.864 -21.359  1.00  0.00      RA0  C
ATOM   3182  CB  ILE A 342      28.087  39.806 -21.053  1.00  0.00      RA0  C
ATOM   3183  CG2 ILE A 342      28.618  41.195 -20.697  1.00  0.00      RA0  C
ATOM   3184  CG1 ILE A 342      28.415  38.838 -19.913  1.00  0.00      RA0  C
ATOM   3185  CD1 ILE A 342      27.980  39.361 -18.543  1.00  0.00      RA0  C
ATOM   3186  C   ILE A 342      26.260  40.925 -22.412  1.00  0.00      RA0  C
ATOM   3187  O   ILE A 342      26.634  40.773 -23.577  1.00  0.00      RA0  O
ATOM   3188  N   ARG A 343      25.548  41.979 -22.001  1.00  0.00      RA0  N
ATOM   3189  H   ARG A 343      25.266  41.999 -21.043  1.00  0.00      RA0  H
ATOM   3190  CA  ARG A 343      25.081  43.025 -22.916  1.00  0.00      RA0  C
ATOM   3191  CB  ARG A 343      26.269  43.849 -23.438  1.00  0.00      RA0  C
ATOM   3192  CG  ARG A 343      27.249  44.233 -22.323  1.00  0.00      RA0  C
ATOM   3193  CD  ARG A 343      28.561  44.856 -22.814  1.00  0.00      RA0  C
ATOM   3194  NE  ARG A 343      29.231  44.011 -23.806  1.00  0.00      RA0  N
ATOM   3195  HE  ARG A 343      28.756  43.940 -24.688  1.00  0.00      RA0  H
ATOM   3196  CZ  ARG A 343      30.436  43.414 -23.529  1.00  0.00      RA0  C
ATOM   3197  NH1 ARG A 343      30.974  43.492 -22.299  1.00  0.00      RA0  N
ATOM   3198 HH11 ARG A 343      31.863  43.044 -22.083  1.00  0.00      RA0  H
ATOM   3199 HH12 ARG A 343      30.543  43.973 -21.536  1.00  0.00      RA0  H
ATOM   3200  NH2 ARG A 343      31.090  42.748 -24.496  1.00  0.00      RA0  N
ATOM   3201 HH21 ARG A 343      31.985  42.297 -24.294  1.00  0.00      RA0  H
ATOM   3202 HH22 ARG A 343      30.751  42.673 -25.430  1.00  0.00      RA0  H
ATOM   3203  C   ARG A 343      24.265  42.442 -24.067  1.00  0.00      RA0  C
ATOM   3204  O   ARG A 343      24.450  42.807 -25.229  1.00  0.00      RA0  O
ATOM   3205  N   ASN A 344      23.366  41.521 -23.721  1.00  0.00      RA0  N
ATOM   3206  H   ASN A 344      23.348  41.160 -22.791  1.00  0.00      RA0  H
ATOM   3207  CA  ASN A 344      22.421  40.918 -24.669  1.00  0.00      RA0  C
ATOM   3208  CB  ASN A 344      21.498  41.939 -25.343  1.00  0.00      RA0  C
ATOM   3209  CG  ASN A 344      20.206  41.268 -25.780  1.00  0.00      RA0  C
ATOM   3210  OD1 ASN A 344      19.270  41.137 -24.999  1.00  0.00      RA0  O
ATOM   3211  ND2 ASN A 344      20.155  40.932 -27.080  1.00  0.00      RA0  N
ATOM   3212 HD21 ASN A 344      21.015  40.919 -27.598  1.00  0.00      RA0  H
ATOM   3213 HD22 ASN A 344      19.314  40.648 -27.537  1.00  0.00      RA0  H
ATOM   3214  C   ASN A 344      23.093  40.014 -25.721  1.00  0.00      RA0  C
ATOM   3215  O   ASN A 344      22.540  39.768 -26.793  1.00  0.00      RA0  O
ATOM   3216  N   ARG A 345      24.282  39.515 -25.398  1.00  0.00      RA0  N
ATOM   3217  H   ARG A 345      24.652  39.581 -24.471  1.00  0.00      RA0  H
ATOM   3218  CA  ARG A 345      25.063  38.723 -26.332  1.00  0.00      RA0  C
ATOM   3219  CB  ARG A 345      26.155  39.677 -26.854  1.00  0.00      RA0  C
ATOM   3220  CG  ARG A 345      27.031  39.297 -28.057  1.00  0.00      RA0  C
ATOM   3221  CD  ARG A 345      28.432  39.941 -27.991  1.00  0.00      RA0  C
ATOM   3222  NE  ARG A 345      29.219  39.243 -26.975  1.00  0.00      RA0  N
ATOM   3223  HE  ARG A 345      28.754  38.416 -26.641  1.00  0.00      RA0  H
ATOM   3224  CZ  ARG A 345      30.474  39.564 -26.529  1.00  0.00      RA0  C
ATOM   3225  NH1 ARG A 345      31.056  38.776 -25.606  1.00  0.00      RA0  N
ATOM   3226 HH11 ARG A 345      31.938  39.021 -25.173  1.00  0.00      RA0  H
ATOM   3227 HH12 ARG A 345      30.618  37.916 -25.322  1.00  0.00      RA0  H
ATOM   3228  NH2 ARG A 345      31.138  40.644 -26.992  1.00  0.00      RA0  N
ATOM   3229 HH21 ARG A 345      32.043  40.878 -26.599  1.00  0.00      RA0  H
ATOM   3230 HH22 ARG A 345      30.773  41.217 -27.730  1.00  0.00      RA0  H
ATOM   3231  C   ARG A 345      25.727  37.587 -25.583  1.00  0.00      RA0  C
ATOM   3232  O   ARG A 345      25.883  37.655 -24.383  1.00  0.00      RA0  O
ATOM   3233  N   GLU A 346      26.084  36.536 -26.309  1.00  0.00      RA0  N
ATOM   3234  H   GLU A 346      25.831  36.491 -27.272  1.00  0.00      RA0  H
ATOM   3235  CA  GLU A 346      26.852  35.451 -25.729  1.00  0.00      RA0  C
ATOM   3236  CB  GLU A 346      26.806  34.218 -26.631  1.00  0.00      RA0  C
ATOM   3237  CG  GLU A 346      25.404  33.893 -27.167  1.00  0.00      RA0  C
ATOM   3238  CD  GLU A 346      24.339  33.984 -26.087  1.00  0.00      RA0  C
ATOM   3239  OE1 GLU A 346      24.489  33.385 -25.026  1.00  0.00      RA0  O
ATOM   3240  OE2 GLU A 346      23.347  34.667 -26.318  1.00  0.00      RA0  O
ATOM   3241  C   GLU A 346      28.269  35.924 -25.459  1.00  0.00      RA0  C
ATOM   3242  O   GLU A 346      28.894  36.633 -26.287  1.00  0.00      RA0  O
ATOM   3243  N   MSE A 347      28.756  35.515 -24.305  1.00  0.00      RA0  N
ATOM   3244  H   MSE A 347      28.179  34.960 -23.701  1.00  0.00      RA0  H
ATOM   3245  CA  MSE A 347      30.084  35.818 -23.850  1.00  0.00      RA0  C
ATOM   3246  CB  MSE A 347      30.002  36.757 -22.658  1.00  0.00      RA0  C
ATOM   3247  CG  MSE A 347      31.353  36.899 -21.966  1.00  0.00      RA0  C
ATOM   3248  SE  MSE A 347      32.391  38.069 -22.829  1.00  0.00      RA0  S
ATOM   3249  CE  MSE A 347      31.513  39.522 -22.243  1.00  0.00      RA0  C
ATOM   3250  C   MSE A 347      30.685  34.509 -23.359  1.00  0.00      RA0  C
ATOM   3251  O   MSE A 347      30.230  33.957 -22.361  1.00  0.00      RA0  O
ATOM   3252  N   PRO A 348      31.711  34.019 -24.045  1.00  0.00      RA0  N
ATOM   3253  CD  PRO A 348      32.204  34.517 -25.319  1.00  0.00      RA0  C
ATOM   3254  CA  PRO A 348      32.458  32.885 -23.541  1.00  0.00      RA0  C
ATOM   3255  CB  PRO A 348      33.429  32.573 -24.687  1.00  0.00      RA0  C
ATOM   3256  CG  PRO A 348      32.891  33.300 -25.920  1.00  0.00      RA0  C
ATOM   3257  C   PRO A 348      33.202  33.247 -22.267  1.00  0.00      RA0  C
ATOM   3258  O   PRO A 348      33.696  34.375 -22.104  1.00  0.00      RA0  O
ATOM   3259  N   VAL A 349      33.222  32.312 -21.336  1.00  0.00      RA0  N
ATOM   3260  H   VAL A 349      32.830  31.408 -21.509  1.00  0.00      RA0  H
ATOM   3261  CA  VAL A 349      33.948  32.492 -20.109  1.00  0.00      RA0  C
ATOM   3262  CB  VAL A 349      33.014  32.642 -18.903  1.00  0.00      RA0  C
ATOM   3263  CG1 VAL A 349      32.306  33.993 -18.915  1.00  0.00      RA0  C
ATOM   3264  CG2 VAL A 349      32.029  31.476 -18.804  1.00  0.00      RA0  C
ATOM   3265  C   VAL A 349      34.827  31.280 -19.931  1.00  0.00      RA0  C
ATOM   3266  O   VAL A 349      34.558  30.225 -20.490  1.00  0.00      RA0  O
ATOM   3267  N   LYS A 350      35.887  31.447 -19.159  1.00  0.00      RA0  N
ATOM   3268  H   LYS A 350      35.999  32.303 -18.651  1.00  0.00      RA0  H
ATOM   3269  CA  LYS A 350      36.790  30.350 -18.882  1.00  0.00      RA0  C
ATOM   3270  CB  LYS A 350      38.260  30.787 -18.765  1.00  0.00      RA0  C
ATOM   3271  CG  LYS A 350      39.039  29.669 -18.064  1.00  0.00      RA0  C
ATOM   3272  CD  LYS A 350      40.545  29.550 -18.273  1.00  0.00      RA0  C
ATOM   3273  CE  LYS A 350      41.052  28.294 -17.549  1.00  0.00      RA0  C
ATOM   3274  NZ  LYS A 350      40.168  27.167 -17.877  1.00  0.00      RA0  N
ATOM   3275  HZ1 LYS A 350      39.336  27.115 -17.264  1.00  0.00      RA0  H
ATOM   3276  HZ2 LYS A 350      39.846  27.201 -18.869  1.00  0.00      RA0  H
ATOM   3277  HZ3 LYS A 350      40.645  26.240 -17.843  1.00  0.00      RA0  H
ATOM   3278  C   LYS A 350      36.316  29.641 -17.614  1.00  0.00      RA0  C
ATOM   3279  O   LYS A 350      35.999  30.274 -16.601  1.00  0.00      RA0  O
ATOM   3280  N   VAL A 351      36.255  28.318 -17.676  1.00  0.00      RA0  N
ATOM   3281  H   VAL A 351      36.589  27.849 -18.495  1.00  0.00      RA0  H
ATOM   3282  CA  VAL A 351      35.904  27.497 -16.539  1.00  0.00      RA0  C
ATOM   3283  CB  VAL A 351      35.116  26.273 -16.999  1.00  0.00      RA0  C
ATOM   3284  CG1 VAL A 351      34.713  25.378 -15.826  1.00  0.00      RA0  C
ATOM   3285  CG2 VAL A 351      33.914  26.717 -17.827  1.00  0.00      RA0  C
ATOM   3286  C   VAL A 351      37.164  27.076 -15.787  1.00  0.00      RA0  C
ATOM   3287  O   VAL A 351      38.088  26.550 -16.388  1.00  0.00      RA0  O
ATOM   3288  N   THR A 352      37.174  27.295 -14.482  1.00  0.00      RA0  N
ATOM   3289  H   THR A 352      36.342  27.566 -14.003  1.00  0.00      RA0  H
ATOM   3290  CA  THR A 352      38.346  27.051 -13.661  1.00  0.00      RA0  C
ATOM   3291  CB  THR A 352      38.936  28.453 -13.504  1.00  0.00      RA0  C
ATOM   3292  OG1 THR A 352      38.577  29.213 -14.670  1.00  0.00      RA0  O
ATOM   3293  HG1 THR A 352      37.662  29.454 -14.569  1.00  0.00      RA0  H
ATOM   3294  CG2 THR A 352      40.457  28.466 -13.315  1.00  0.00      RA0  C
ATOM   3295  C   THR A 352      37.972  26.343 -12.384  1.00  0.00      RA0  C
ATOM   3296  O   THR A 352      36.804  26.043 -12.109  1.00  0.00      RA0  O
ATOM   3297  N   LYS A 353      38.988  26.084 -11.576  1.00  0.00      RA0  N
ATOM   3298  H   LYS A 353      39.904  26.390 -11.823  1.00  0.00      RA0  H
ATOM   3299  CA  LYS A 353      38.787  25.613 -10.208  1.00  0.00      RA0  C
ATOM   3300  CB  LYS A 353      40.142  25.283  -9.561  1.00  0.00      RA0  C
ATOM   3301  CG  LYS A 353      40.729  23.926  -9.973  1.00  0.00      RA0  C
ATOM   3302  CD  LYS A 353      41.948  23.577  -9.113  1.00  0.00      RA0  C
ATOM   3303  CE  LYS A 353      42.561  22.183  -9.323  1.00  0.00      RA0  C
ATOM   3304  NZ  LYS A 353      43.633  21.958  -8.342  1.00  0.00      RA0  N
ATOM   3305  HZ1 LYS A 353      44.081  21.023  -8.444  1.00  0.00      RA0  H
ATOM   3306  HZ2 LYS A 353      44.356  22.707  -8.381  1.00  0.00      RA0  H
ATOM   3307  HZ3 LYS A 353      43.275  22.059  -7.368  1.00  0.00      RA0  H
ATOM   3308  C   LYS A 353      38.029  26.695  -9.424  1.00  0.00      RA0  C
ATOM   3309  O   LYS A 353      38.202  27.881  -9.719  1.00  0.00      RA0  O
ATOM   3310  N   PRO A 354      37.258  26.302  -8.410  1.00  0.00      RA0  N
ATOM   3311  CD  PRO A 354      36.990  24.916  -8.033  1.00  0.00      RA0  C
ATOM   3312  CA  PRO A 354      36.501  27.253  -7.598  1.00  0.00      RA0  C
ATOM   3313  CB  PRO A 354      35.413  26.358  -6.997  1.00  0.00      RA0  C
ATOM   3314  CG  PRO A 354      36.099  25.011  -6.803  1.00  0.00      RA0  C
ATOM   3315  C   PRO A 354      37.339  27.971  -6.530  1.00  0.00      RA0  C
ATOM   3316  O   PRO A 354      37.011  27.956  -5.349  1.00  0.00      RA0  O
ATOM   3317  N   VAL A 355      38.428  28.601  -6.960  1.00  0.00      RA0  N
ATOM   3318  H   VAL A 355      38.693  28.654  -7.928  1.00  0.00      RA0  H
ATOM   3319  CA  VAL A 355      39.315  29.351  -6.064  1.00  0.00      RA0  C
ATOM   3320  CB  VAL A 355      40.154  28.397  -5.184  1.00  0.00      RA0  C
ATOM   3321  CG1 VAL A 355      40.928  27.368  -6.013  1.00  0.00      RA0  C
ATOM   3322  CG2 VAL A 355      41.038  29.147  -4.182  1.00  0.00      RA0  C
ATOM   3323  C   VAL A 355      40.171  30.197  -7.002  1.00  0.00      RA0  C
ATOM   3324  O   VAL A 355      40.488  29.763  -8.113  1.00  0.00      RA0  O
ATOM   3325  N   PHE A 356      40.529  31.393  -6.555  1.00  0.00      RA0  N
ATOM   3326  H   PHE A 356      40.264  31.692  -5.639  1.00  0.00      RA0  H
ATOM   3327  CA  PHE A 356      41.155  32.376  -7.446  1.00  0.00      RA0  C
ATOM   3328  CB  PHE A 356      40.146  33.458  -7.848  1.00  0.00      RA0  C
ATOM   3329  CG  PHE A 356      38.872  32.844  -8.382  1.00  0.00      RA0  C
ATOM   3330  CD1 PHE A 356      37.749  32.755  -7.567  1.00  0.00      RA0  C
ATOM   3331  CD2 PHE A 356      38.819  32.370  -9.688  1.00  0.00      RA0  C
ATOM   3332  CE1 PHE A 356      36.573  32.202  -8.057  1.00  0.00      RA0  C
ATOM   3333  CE2 PHE A 356      37.642  31.817 -10.180  1.00  0.00      RA0  C
ATOM   3334  CZ  PHE A 356      36.519  31.738  -9.366  1.00  0.00      RA0  C
ATOM   3335  C   PHE A 356      42.409  33.037  -6.865  1.00  0.00      RA0  C
ATOM   3336  O   PHE A 356      43.353  33.247  -7.599  1.00  0.00      RA0  O
ATOM   3337  N   VAL A 357      42.399  33.345  -5.575  1.00  0.00      RA0  N
ATOM   3338  H   VAL A 357      41.613  33.135  -4.989  1.00  0.00      RA0  H
ATOM   3339  CA  VAL A 357      43.499  34.057  -4.912  1.00  0.00      RA0  C
ATOM   3340  CB  VAL A 357      43.200  35.562  -4.784  1.00  0.00      RA0  C
ATOM   3341  CG1 VAL A 357      44.292  36.279  -3.987  1.00  0.00      RA0  C
ATOM   3342  CG2 VAL A 357      42.991  36.238  -6.139  1.00  0.00      RA0  C
ATOM   3343  C   VAL A 357      43.699  33.458  -3.520  1.00  0.00      RA0  C
ATOM   3344  O   VAL A 357      42.740  33.229  -2.797  1.00  0.00      RA0  O
ATOM   3345  N   ARG A 358      44.946  33.183  -3.150  1.00  0.00      RA0  N
ATOM   3346  H   ARG A 358      45.704  33.357  -3.790  1.00  0.00      RA0  H
ATOM   3347  CA  ARG A 358      45.290  32.775  -1.790  1.00  0.00      RA0  C
ATOM   3348  CB  ARG A 358      45.503  31.271  -1.653  1.00  0.00      RA0  C
ATOM   3349  CG  ARG A 358      44.539  30.649  -0.644  1.00  0.00      RA0  C
ATOM   3350  CD  ARG A 358      45.126  29.416   0.044  1.00  0.00      RA0  C
ATOM   3351  NE  ARG A 358      46.090  29.797   1.078  1.00  0.00      RA0  N
ATOM   3352  HE  ARG A 358      46.557  30.688   1.057  1.00  0.00      RA0  H
ATOM   3353  CZ  ARG A 358      46.343  28.978   2.121  1.00  0.00      RA0  C
ATOM   3354  NH1 ARG A 358      45.780  27.778   2.186  1.00  0.00      RA0  N
ATOM   3355 HH11 ARG A 358      45.967  27.201   2.991  1.00  0.00      RA0  H
ATOM   3356 HH12 ARG A 358      45.182  27.417   1.475  1.00  0.00      RA0  H
ATOM   3357  NH2 ARG A 358      47.152  29.383   3.091  1.00  0.00      RA0  N
ATOM   3358 HH21 ARG A 358      47.298  28.812   3.918  1.00  0.00      RA0  H
ATOM   3359 HH22 ARG A 358      47.623  30.268   3.023  1.00  0.00      RA0  H
ATOM   3360  C   ARG A 358      46.601  33.472  -1.436  1.00  0.00      RA0  C
ATOM   3361  O   ARG A 358      47.474  33.559  -2.291  1.00  0.00      RA0  O
ATOM   3362  N   ASN A 359      46.729  33.924  -0.197  1.00  0.00      RA0  N
ATOM   3363  H   ASN A 359      45.930  33.963   0.403  1.00  0.00      RA0  H
ATOM   3364  CA  ASN A 359      47.998  34.501   0.307  1.00  0.00      RA0  C
ATOM   3365  CB  ASN A 359      49.078  33.417   0.500  1.00  0.00      RA0  C
ATOM   3366  CG  ASN A 359      48.914  32.550   1.738  1.00  0.00      RA0  C
ATOM   3367  OD1 ASN A 359      47.965  31.785   1.906  1.00  0.00      RA0  O
ATOM   3368  ND2 ASN A 359      49.956  32.641   2.573  1.00  0.00      RA0  N
ATOM   3369 HD21 ASN A 359      50.716  33.255   2.356  1.00  0.00      RA0  H
ATOM   3370 HD22 ASN A 359      50.092  32.107   3.414  1.00  0.00      RA0  H
ATOM   3371  C   ASN A 359      48.561  35.541  -0.626  1.00  0.00      RA0  C
ATOM   3372  O   ASN A 359      49.753  35.507  -1.003  1.00  0.00      RA0  O
ATOM   3373  N   GLY A 360      47.702  36.480  -1.005  1.00  0.00      RA0  N
ATOM   3374  H   GLY A 360      46.834  36.489  -0.502  1.00  0.00      RA0  H
ATOM   3375  CA  GLY A 360      48.109  37.622  -1.768  1.00  0.00      RA0  C
ATOM   3376  C   GLY A 360      48.455  37.393  -3.200  1.00  0.00      RA0  C
ATOM   3377  O   GLY A 360      48.970  38.312  -3.858  1.00  0.00      RA0  O
ATOM   3378  N   LYS A 361      48.157  36.206  -3.727  1.00  0.00      RA0  N
ATOM   3379  H   LYS A 361      47.780  35.478  -3.151  1.00  0.00      RA0  H
ATOM   3380  CA  LYS A 361      48.555  35.894  -5.075  1.00  0.00      RA0  C
ATOM   3381  CB  LYS A 361      49.876  35.144  -4.992  1.00  0.00      RA0  C
ATOM   3382  CG  LYS A 361      50.562  34.850  -6.318  1.00  0.00      RA0  C
ATOM   3383  CD  LYS A 361      51.659  33.853  -6.009  1.00  0.00      RA0  C
ATOM   3384  CE  LYS A 361      52.435  33.337  -7.207  1.00  0.00      RA0  C
ATOM   3385  NZ  LYS A 361      53.261  32.259  -6.672  1.00  0.00      RA0  N
ATOM   3386  HZ1 LYS A 361      53.949  31.868  -7.352  1.00  0.00      RA0  H
ATOM   3387  HZ2 LYS A 361      53.807  32.579  -5.841  1.00  0.00      RA0  H
ATOM   3388  HZ3 LYS A 361      52.654  31.488  -6.330  1.00  0.00      RA0  H
ATOM   3389  C   LYS A 361      47.501  35.067  -5.793  1.00  0.00      RA0  C
ATOM   3390  O   LYS A 361      46.890  34.198  -5.193  1.00  0.00      RA0  O
ATOM   3391  N   ALA A 362      47.345  35.328  -7.092  1.00  0.00      RA0  N
ATOM   3392  H   ALA A 362      47.887  36.075  -7.469  1.00  0.00      RA0  H
ATOM   3393  CA  ALA A 362      46.536  34.514  -7.970  1.00  0.00      RA0  C
ATOM   3394  CB  ALA A 362      46.686  34.970  -9.420  1.00  0.00      RA0  C
ATOM   3395  C   ALA A 362      47.009  33.070  -7.892  1.00  0.00      RA0  C
ATOM   3396  O   ALA A 362      48.212  32.796  -7.850  1.00  0.00      RA0  O
ATOM   3397  N   VAL A 363      46.048  32.154  -7.859  1.00  0.00      RA0  N
ATOM   3398  H   VAL A 363      45.110  32.498  -7.917  1.00  0.00      RA0  H
ATOM   3399  CA  VAL A 363      46.343  30.718  -7.868  1.00  0.00      RA0  C
ATOM   3400  CB  VAL A 363      45.093  29.858  -7.625  1.00  0.00      RA0  C
ATOM   3401  CG1 VAL A 363      44.554  30.092  -6.212  1.00  0.00      RA0  C
ATOM   3402  CG2 VAL A 363      44.023  30.038  -8.707  1.00  0.00      RA0  C
ATOM   3403  C   VAL A 363      47.023  30.360  -9.192  1.00  0.00      RA0  C
ATOM   3404  O   VAL A 363      46.891  31.065 -10.242  1.00  0.00      RA0  O
ATOM   3405  N   ALA A 364      47.768  29.261  -9.159  1.00  0.00      RA0  N
ATOM   3406  H   ALA A 364      47.784  28.755  -8.299  1.00  0.00      RA0  H
ATOM   3407  CA  ALA A 364      48.611  28.868 -10.295  1.00  0.00      RA0  C
ATOM   3408  CB  ALA A 364      49.221  27.483 -10.138  1.00  0.00      RA0  C
ATOM   3409  C   ALA A 364      47.902  28.848 -11.638  1.00  0.00      RA0  C
ATOM   3410  O   ALA A 364      48.486  29.249 -12.620  1.00  0.00      RA0  O
ATOM   3411  N   GLY A 365      46.645  28.411 -11.692  1.00  0.00      RA0  N
ATOM   3412  H   GLY A 365      46.208  28.132 -10.839  1.00  0.00      RA0  H
ATOM   3413  CA  GLY A 365      45.936  28.351 -12.980  1.00  0.00      RA0  C
ATOM   3414  C   GLY A 365      45.653  29.709 -13.591  1.00  0.00      RA0  C
ATOM   3415  O   GLY A 365      45.342  29.814 -14.775  1.00  0.00      RA0  O
ATOM   3416  N   LEU A 366      45.784  30.757 -12.792  1.00  0.00      RA0  N
ATOM   3417  H   LEU A 366      46.098  30.630 -11.855  1.00  0.00      RA0  H
ATOM   3418  CA  LEU A 366      45.544  32.127 -13.278  1.00  0.00      RA0  C
ATOM   3419  CB  LEU A 366      44.562  32.849 -12.355  1.00  0.00      RA0  C
ATOM   3420  CG  LEU A 366      43.195  32.166 -12.301  1.00  0.00      RA0  C
ATOM   3421  CD1 LEU A 366      42.279  32.816 -11.266  1.00  0.00      RA0  C
ATOM   3422  CD2 LEU A 366      42.539  32.100 -13.681  1.00  0.00      RA0  C
ATOM   3423  C   LEU A 366      46.807  32.966 -13.459  1.00  0.00      RA0  C
ATOM   3424  O   LEU A 366      46.720  34.191 -13.624  1.00  0.00      RA0  O
ATOM   3425  N   CYS A 367      47.976  32.332 -13.390  1.00  0.00      RA0  N
ATOM   3426  H   CYS A 367      48.065  31.345 -13.224  1.00  0.00      RA0  H
ATOM   3427  CA  CYS A 367      49.235  33.019 -13.722  1.00  0.00      RA0  C
ATOM   3428  CB  CYS A 367      49.758  33.769 -12.495  1.00  0.00      RA0  C
ATOM   3429  SG  CYS A 367      50.201  32.698 -11.101  1.00  0.00      RA0  S
ATOM   3430  C   CYS A 367      50.294  32.088 -14.318  1.00  0.00      RA0  C
ATOM   3431  O   CYS A 367      50.122  30.864 -14.369  1.00  0.00      RA0  O
END
HEADER lig.002.12.pdb
ATOM      1  N   ASN A   2      59.830   4.311   9.851  1.00  0.00      LA0  N
ATOM      2  H   ASN A   2      58.959   4.734  10.105  1.00  0.00      LA0  H
ATOM      3  CA  ASN A   2      60.411   4.615   8.544  1.00  0.00      LA0  C
ATOM      4  CB  ASN A   2      59.468   4.150   7.427  1.00  0.00      LA0  C
ATOM      5  CG  ASN A   2      60.087   4.389   6.062  1.00  0.00      LA0  C
ATOM      6  OD1 ASN A   2      61.297   4.486   5.900  1.00  0.00      LA0  O
ATOM      7  ND2 ASN A   2      59.197   4.474   5.075  1.00  0.00      LA0  N
ATOM      8 HD21 ASN A   2      58.213   4.465   5.292  1.00  0.00      LA0  H
ATOM      9 HD22 ASN A   2      59.482   4.569   4.127  1.00  0.00      LA0  H
ATOM     10  C   ASN A   2      60.757   6.086   8.392  1.00  0.00      LA0  C
ATOM     11  O   ASN A   2      59.910   6.930   8.120  1.00  0.00      LA0  O
ATOM     12  N   VAL A   3      62.053   6.353   8.593  1.00  0.00      LA0  N
ATOM     13  H   VAL A   3      62.690   5.621   8.829  1.00  0.00      LA0  H
ATOM     14  CA  VAL A   3      62.527   7.725   8.415  1.00  0.00      LA0  C
ATOM     15  CB  VAL A   3      63.010   8.284   9.770  1.00  0.00      LA0  C
ATOM     16  CG1 VAL A   3      63.455   9.743   9.686  1.00  0.00      LA0  C
ATOM     17  CG2 VAL A   3      61.933   8.137  10.851  1.00  0.00      LA0  C
ATOM     18  C   VAL A   3      63.613   7.783   7.340  1.00  0.00      LA0  C
ATOM     19  O   VAL A   3      64.800   7.628   7.602  1.00  0.00      LA0  O
ATOM     20  N   PRO A   4      63.163   7.969   6.076  1.00  0.00      LA0  N
ATOM     21  CD  PRO A   4      61.781   8.092   5.639  1.00  0.00      LA0  C
ATOM     22  CA  PRO A   4      64.106   8.008   4.953  1.00  0.00      LA0  C
ATOM     23  CB  PRO A   4      63.190   8.209   3.743  1.00  0.00      LA0  C
ATOM     24  CG  PRO A   4      61.831   7.675   4.177  1.00  0.00      LA0  C
ATOM     25  C   PRO A   4      65.194   9.062   5.082  1.00  0.00      LA0  C
ATOM     26  O   PRO A   4      64.966  10.232   5.380  1.00  0.00      LA0  O
ATOM     27  N   ALA A   5      66.419   8.567   4.866  1.00  0.00      LA0  N
ATOM     28  H   ALA A   5      66.504   7.631   4.531  1.00  0.00      LA0  H
ATOM     29  CA  ALA A   5      67.585   9.397   5.163  1.00  0.00      LA0  C
ATOM     30  CB  ALA A   5      68.860   8.554   5.117  1.00  0.00      LA0  C
ATOM     31  C   ALA A   5      67.773  10.614   4.273  1.00  0.00      LA0  C
ATOM     32  O   ALA A   5      68.479  11.554   4.610  1.00  0.00      LA0  O
ATOM     33  N   GLU A   6      67.115  10.555   3.110  1.00  0.00      LA0  N
ATOM     34  H   GLU A   6      66.487   9.810   2.876  1.00  0.00      LA0  H
ATOM     35  CA  GLU A   6      67.278  11.655   2.169  1.00  0.00      LA0  C
ATOM     36  CB  GLU A   6      67.171  11.123   0.729  1.00  0.00      LA0  C
ATOM     37  CG  GLU A   6      65.776  10.949   0.094  1.00  0.00      LA0  C
ATOM     38  CD  GLU A   6      64.877   9.888   0.724  1.00  0.00      LA0  C
ATOM     39  OE1 GLU A   6      63.675   9.919   0.451  1.00  0.00      LA0  O
ATOM     40  OE2 GLU A   6      65.359   9.028   1.459  1.00  0.00      LA0  O
ATOM     41  C   GLU A   6      66.393  12.869   2.419  1.00  0.00      LA0  C
ATOM     42  O   GLU A   6      66.448  13.872   1.714  1.00  0.00      LA0  O
ATOM     43  N   LEU A   7      65.551  12.737   3.454  1.00  0.00      LA0  N
ATOM     44  H   LEU A   7      65.576  11.944   4.062  1.00  0.00      LA0  H
ATOM     45  CA  LEU A   7      64.616  13.833   3.670  1.00  0.00      LA0  C
ATOM     46  CB  LEU A   7      63.258  13.299   4.114  1.00  0.00      LA0  C
ATOM     47  CG  LEU A   7      62.704  12.172   3.252  1.00  0.00      LA0  C
ATOM     48  CD1 LEU A   7      61.456  11.562   3.866  1.00  0.00      LA0  C
ATOM     49  CD2 LEU A   7      62.421  12.632   1.835  1.00  0.00      LA0  C
ATOM     50  C   LEU A   7      65.085  14.859   4.679  1.00  0.00      LA0  C
ATOM     51  O   LEU A   7      65.686  14.549   5.701  1.00  0.00      LA0  O
ATOM     52  N   LYS A   8      64.720  16.106   4.365  1.00  0.00      LA0  N
ATOM     53  H   LYS A   8      64.275  16.261   3.483  1.00  0.00      LA0  H
ATOM     54  CA  LYS A   8      64.584  17.058   5.462  1.00  0.00      LA0  C
ATOM     55  CB  LYS A   8      64.854  18.488   4.980  1.00  0.00      LA0  C
ATOM     56  CG  LYS A   8      66.340  18.868   4.954  1.00  0.00      LA0  C
ATOM     57  CD  LYS A   8      66.966  18.720   6.343  1.00  0.00      LA0  C
ATOM     58  CE  LYS A   8      68.435  19.120   6.489  1.00  0.00      LA0  C
ATOM     59  NZ  LYS A   8      68.559  20.441   7.116  1.00  0.00      LA0  N
ATOM     60  HZ1 LYS A   8      69.573  20.693   7.182  1.00  0.00      LA0  H
ATOM     61  HZ2 LYS A   8      68.178  21.191   6.507  1.00  0.00      LA0  H
ATOM     62  HZ3 LYS A   8      68.120  20.498   8.057  1.00  0.00      LA0  H
ATOM     63  C   LYS A   8      63.189  16.925   6.048  1.00  0.00      LA0  C
ATOM     64  O   LYS A   8      62.299  16.358   5.425  1.00  0.00      LA0  O
ATOM     65  N   TYR A   9      63.030  17.445   7.265  1.00  0.00      LA0  N
ATOM     66  H   TYR A   9      63.803  17.863   7.744  1.00  0.00      LA0  H
ATOM     67  CA  TYR A   9      61.761  17.257   7.964  1.00  0.00      LA0  C
ATOM     68  CB  TYR A   9      61.889  16.162   9.024  1.00  0.00      LA0  C
ATOM     69  CG  TYR A   9      62.146  14.804   8.415  1.00  0.00      LA0  C
ATOM     70  CD1 TYR A   9      63.473  14.358   8.240  1.00  0.00      LA0  C
ATOM     71  CE1 TYR A   9      63.696  13.079   7.706  1.00  0.00      LA0  C
ATOM     72  CD2 TYR A   9      61.042  14.008   8.059  1.00  0.00      LA0  C
ATOM     73  CE2 TYR A   9      61.266  12.727   7.532  1.00  0.00      LA0  C
ATOM     74  CZ  TYR A   9      62.589  12.279   7.362  1.00  0.00      LA0  C
ATOM     75  OH  TYR A   9      62.791  11.020   6.836  1.00  0.00      LA0  O
ATOM     76  HH  TYR A   9      63.675  10.961   6.478  1.00  0.00      LA0  H
ATOM     77  C   TYR A   9      61.361  18.534   8.659  1.00  0.00      LA0  C
ATOM     78  O   TYR A   9      62.213  19.313   9.074  1.00  0.00      LA0  O
ATOM     79  N   SER A  10      60.046  18.738   8.774  1.00  0.00      LA0  N
ATOM     80  H   SER A  10      59.374  18.045   8.506  1.00  0.00      LA0  H
ATOM     81  CA  SER A  10      59.672  19.898   9.570  1.00  0.00      LA0  C
ATOM     82  CB  SER A  10      58.316  20.445   9.113  1.00  0.00      LA0  C
ATOM     83  OG  SER A  10      57.247  19.614   9.581  1.00  0.00      LA0  O
ATOM     84  HG  SER A  10      56.459  19.979   9.150  1.00  0.00      LA0  H
ATOM     85  C   SER A  10      59.714  19.579  11.055  1.00  0.00      LA0  C
ATOM     86  O   SER A  10      60.116  18.496  11.463  1.00  0.00      LA0  O
ATOM     87  N   LYS A  11      59.264  20.558  11.854  1.00  0.00      LA0  N
ATOM     88  H   LYS A  11      58.886  21.406  11.488  1.00  0.00      LA0  H
ATOM     89  CA  LYS A  11      59.050  20.173  13.247  1.00  0.00      LA0  C
ATOM     90  CB  LYS A  11      59.465  21.274  14.227  1.00  0.00      LA0  C
ATOM     91  CG  LYS A  11      60.331  22.394  13.641  1.00  0.00      LA0  C
ATOM     92  CD  LYS A  11      60.553  23.543  14.629  1.00  0.00      LA0  C
ATOM     93  CE  LYS A  11      59.251  24.093  15.225  1.00  0.00      LA0  C
ATOM     94  NZ  LYS A  11      58.336  24.523  14.161  1.00  0.00      LA0  N
ATOM     95  HZ1 LYS A  11      57.366  24.624  14.531  1.00  0.00      LA0  H
ATOM     96  HZ2 LYS A  11      58.627  25.388  13.674  1.00  0.00      LA0  H
ATOM     97  HZ3 LYS A  11      58.202  23.760  13.463  1.00  0.00      LA0  H
ATOM     98  C   LYS A  11      57.609  19.783  13.530  1.00  0.00      LA0  C
ATOM     99  O   LYS A  11      57.245  19.461  14.652  1.00  0.00      LA0  O
ATOM    100  N   GLU A  12      56.796  19.871  12.466  1.00  0.00      LA0  N
ATOM    101  H   GLU A  12      57.106  20.093  11.544  1.00  0.00      LA0  H
ATOM    102  CA  GLU A  12      55.368  19.718  12.699  1.00  0.00      LA0  C
ATOM    103  CB  GLU A  12      54.651  21.065  12.515  1.00  0.00      LA0  C
ATOM    104  CG  GLU A  12      54.719  22.013  13.733  1.00  0.00      LA0  C
ATOM    105  CD  GLU A  12      55.809  23.084  13.659  1.00  0.00      LA0  C
ATOM    106  OE1 GLU A  12      56.773  22.948  12.911  1.00  0.00      LA0  O
ATOM    107  OE2 GLU A  12      55.706  24.089  14.371  1.00  0.00      LA0  O
ATOM    108  C   GLU A  12      54.695  18.578  11.941  1.00  0.00      LA0  C
ATOM    109  O   GLU A  12      53.489  18.402  12.062  1.00  0.00      LA0  O
ATOM    110  N   HIS A  13      55.558  17.788  11.243  1.00  0.00      LA0  N
ATOM    111  H   HIS A  13      56.426  18.228  11.016  1.00  0.00      LA0  H
ATOM    112  CA  HIS A  13      55.358  16.400  10.767  1.00  0.00      LA0  C
ATOM    113  CB  HIS A  13      54.049  15.703  11.174  1.00  0.00      LA0  C
ATOM    114  CG  HIS A  13      54.019  15.367  12.647  1.00  0.00      LA0  C
ATOM    115  ND1 HIS A  13      55.037  14.797  13.318  1.00  0.00      LA0  N
ATOM    116  HD1 HIS A  13      55.910  14.536  12.948  1.00  0.00      LA0  H
ATOM    117  CD2 HIS A  13      52.956  15.566  13.531  1.00  0.00      LA0  C
ATOM    118  NE2 HIS A  13      53.348  15.107  14.744  1.00  0.00      LA0  N
ATOM    119  CE1 HIS A  13      54.629  14.635  14.616  1.00  0.00      LA0  C
ATOM    120  C   HIS A  13      55.561  16.120   9.285  1.00  0.00      LA0  C
ATOM    121  O   HIS A  13      55.465  14.974   8.839  1.00  0.00      LA0  O
ATOM    122  N   GLU A  14      55.844  17.186   8.533  1.00  0.00      LA0  N
ATOM    123  H   GLU A  14      55.868  18.106   8.931  1.00  0.00      LA0  H
ATOM    124  CA  GLU A  14      56.058  16.981   7.102  1.00  0.00      LA0  C
ATOM    125  CB  GLU A  14      55.672  18.209   6.265  1.00  0.00      LA0  C
ATOM    126  CG  GLU A  14      54.443  19.015   6.698  1.00  0.00      LA0  C
ATOM    127  CD  GLU A  14      54.833  19.971   7.807  1.00  0.00      LA0  C
ATOM    128  OE1 GLU A  14      54.511  19.712   8.959  1.00  0.00      LA0  O
ATOM    129  OE2 GLU A  14      55.525  20.948   7.544  1.00  0.00      LA0  O
ATOM    130  C   GLU A  14      57.483  16.585   6.760  1.00  0.00      LA0  C
ATOM    131  O   GLU A  14      58.395  16.664   7.578  1.00  0.00      LA0  O
ATOM    132  N   TRP A  15      57.640  16.170   5.497  1.00  0.00      LA0  N
ATOM    133  H   TRP A  15      56.845  16.110   4.890  1.00  0.00      LA0  H
ATOM    134  CA  TRP A  15      58.991  15.958   4.987  1.00  0.00      LA0  C
ATOM    135  CB  TRP A  15      59.304  14.471   4.783  1.00  0.00      LA0  C
ATOM    136  CG  TRP A  15      58.350  13.803   3.820  1.00  0.00      LA0  C
ATOM    137  CD2 TRP A  15      58.415  13.713   2.379  1.00  0.00      LA0  C
ATOM    138  CE2 TRP A  15      57.279  12.949   1.950  1.00  0.00      LA0  C
ATOM    139  CE3 TRP A  15      59.329  14.198   1.420  1.00  0.00      LA0  C
ATOM    140  CD1 TRP A  15      57.193  13.102   4.174  1.00  0.00      LA0  C
ATOM    141  NE1 TRP A  15      56.559  12.597   3.085  1.00  0.00      LA0  N
ATOM    142  HE1 TRP A  15      55.733  12.054   3.099  1.00  0.00      LA0  H
ATOM    143  CZ2 TRP A  15      57.076  12.692   0.578  1.00  0.00      LA0  C
ATOM    144  CZ3 TRP A  15      59.117  13.931   0.051  1.00  0.00      LA0  C
ATOM    145  CH2 TRP A  15      57.997  13.183  -0.368  1.00  0.00      LA0  C
ATOM    146  C   TRP A  15      59.239  16.741   3.718  1.00  0.00      LA0  C
ATOM    147  O   TRP A  15      58.321  17.288   3.121  1.00  0.00      LA0  O
ATOM    148  N   LEU A  16      60.521  16.760   3.342  1.00  0.00      LA0  N
ATOM    149  H   LEU A  16      61.203  16.273   3.889  1.00  0.00      LA0  H
ATOM    150  CA  LEU A  16      60.962  17.630   2.261  1.00  0.00      LA0  C
ATOM    151  CB  LEU A  16      61.455  18.932   2.886  1.00  0.00      LA0  C
ATOM    152  CG  LEU A  16      61.560  20.105   1.921  1.00  0.00      LA0  C
ATOM    153  CD1 LEU A  16      60.304  20.969   1.966  1.00  0.00      LA0  C
ATOM    154  CD2 LEU A  16      62.819  20.930   2.161  1.00  0.00      LA0  C
ATOM    155  C   LEU A  16      62.085  16.968   1.482  1.00  0.00      LA0  C
ATOM    156  O   LEU A  16      63.162  16.737   2.017  1.00  0.00      LA0  O
ATOM    157  N   ARG A  17      61.808  16.667   0.210  1.00  0.00      LA0  N
ATOM    158  H   ARG A  17      60.904  16.869  -0.170  1.00  0.00      LA0  H
ATOM    159  CA  ARG A  17      62.866  16.038  -0.578  1.00  0.00      LA0  C
ATOM    160  CB  ARG A  17      62.432  14.645  -1.041  1.00  0.00      LA0  C
ATOM    161  CG  ARG A  17      63.500  13.841  -1.795  1.00  0.00      LA0  C
ATOM    162  CD  ARG A  17      63.160  12.356  -1.937  1.00  0.00      LA0  C
ATOM    163  NE  ARG A  17      61.824  12.161  -2.483  1.00  0.00      LA0  N
ATOM    164  HE  ARG A  17      61.531  12.717  -3.269  1.00  0.00      LA0  H
ATOM    165  CZ  ARG A  17      60.972  11.255  -1.969  1.00  0.00      LA0  C
ATOM    166  NH1 ARG A  17      61.330  10.461  -0.958  1.00  0.00      LA0  N
ATOM    167 HH11 ARG A  17      60.693   9.806  -0.558  1.00  0.00      LA0  H
ATOM    168 HH12 ARG A  17      62.264  10.484  -0.562  1.00  0.00      LA0  H
ATOM    169  NH2 ARG A  17      59.756  11.179  -2.502  1.00  0.00      LA0  N
ATOM    170 HH21 ARG A  17      59.049  10.554  -2.150  1.00  0.00      LA0  H
ATOM    171 HH22 ARG A  17      59.541  11.778  -3.287  1.00  0.00      LA0  H
ATOM    172  C   ARG A  17      63.282  16.873  -1.764  1.00  0.00      LA0  C
ATOM    173  O   ARG A  17      62.450  17.389  -2.498  1.00  0.00      LA0  O
ATOM    174  N   LYS A  18      64.609  16.956  -1.932  1.00  0.00      LA0  N
ATOM    175  H   LYS A  18      65.209  16.477  -1.292  1.00  0.00      LA0  H
ATOM    176  CA  LYS A  18      65.122  17.473  -3.199  1.00  0.00      LA0  C
ATOM    177  CB  LYS A  18      66.597  17.850  -3.038  1.00  0.00      LA0  C
ATOM    178  CG  LYS A  18      67.206  18.644  -4.199  1.00  0.00      LA0  C
ATOM    179  CD  LYS A  18      66.519  19.996  -4.358  1.00  0.00      LA0  C
ATOM    180  CE  LYS A  18      67.298  21.011  -5.189  1.00  0.00      LA0  C
ATOM    181  NZ  LYS A  18      66.655  22.318  -5.027  1.00  0.00      LA0  N
ATOM    182  HZ1 LYS A  18      67.237  23.091  -5.420  1.00  0.00      LA0  H
ATOM    183  HZ2 LYS A  18      65.698  22.366  -5.428  1.00  0.00      LA0  H
ATOM    184  HZ3 LYS A  18      66.634  22.600  -4.022  1.00  0.00      LA0  H
ATOM    185  C   LYS A  18      64.959  16.439  -4.298  1.00  0.00      LA0  C
ATOM    186  O   LYS A  18      65.760  15.523  -4.434  1.00  0.00      LA0  O
ATOM    187  N   GLU A  19      63.873  16.600  -5.055  1.00  0.00      LA0  N
ATOM    188  H   GLU A  19      63.280  17.403  -4.951  1.00  0.00      LA0  H
ATOM    189  CA  GLU A  19      63.734  15.639  -6.142  1.00  0.00      LA0  C
ATOM    190  CB  GLU A  19      62.270  15.243  -6.297  1.00  0.00      LA0  C
ATOM    191  CG  GLU A  19      61.982  13.905  -5.605  1.00  0.00      LA0  C
ATOM    192  CD  GLU A  19      60.488  13.654  -5.501  1.00  0.00      LA0  C
ATOM    193  OE1 GLU A  19      60.032  13.186  -4.461  1.00  0.00      LA0  O
ATOM    194  OE2 GLU A  19      59.749  14.007  -6.413  1.00  0.00      LA0  O
ATOM    195  C   GLU A  19      64.385  16.129  -7.421  1.00  0.00      LA0  C
ATOM    196  O   GLU A  19      64.920  17.229  -7.475  1.00  0.00      LA0  O
ATOM    197  N   ALA A  20      64.352  15.254  -8.443  1.00  0.00      LA0  N
ATOM    198  H   ALA A  20      63.816  14.418  -8.341  1.00  0.00      LA0  H
ATOM    199  CA  ALA A  20      65.126  15.524  -9.662  1.00  0.00      LA0  C
ATOM    200  CB  ALA A  20      65.040  14.334 -10.618  1.00  0.00      LA0  C
ATOM    201  C   ALA A  20      64.735  16.785 -10.420  1.00  0.00      LA0  C
ATOM    202  O   ALA A  20      65.542  17.461 -11.041  1.00  0.00      LA0  O
ATOM    203  N   ASP A  21      63.435  17.073 -10.303  1.00  0.00      LA0  N
ATOM    204  H   ASP A  21      62.839  16.463  -9.780  1.00  0.00      LA0  H
ATOM    205  CA  ASP A  21      62.842  18.316 -10.805  1.00  0.00      LA0  C
ATOM    206  CB  ASP A  21      61.320  18.267 -10.609  1.00  0.00      LA0  C
ATOM    207  CG  ASP A  21      60.980  17.797  -9.203  1.00  0.00      LA0  C
ATOM    208  OD1 ASP A  21      60.734  18.611  -8.322  1.00  0.00      LA0  O
ATOM    209  OD2 ASP A  21      60.965  16.595  -8.969  1.00  0.00      LA0  O
ATOM    210  C   ASP A  21      63.396  19.598 -10.199  1.00  0.00      LA0  C
ATOM    211  O   ASP A  21      63.233  20.692 -10.723  1.00  0.00      LA0  O
ATOM    212  N   GLY A  22      64.063  19.422  -9.053  1.00  0.00      LA0  N
ATOM    213  H   GLY A  22      64.102  18.522  -8.622  1.00  0.00      LA0  H
ATOM    214  CA  GLY A  22      64.667  20.589  -8.430  1.00  0.00      LA0  C
ATOM    215  C   GLY A  22      63.862  21.135  -7.272  1.00  0.00      LA0  C
ATOM    216  O   GLY A  22      64.393  21.808  -6.388  1.00  0.00      LA0  O
ATOM    217  N   THR A  23      62.556  20.833  -7.305  1.00  0.00      LA0  N
ATOM    218  H   THR A  23      62.180  20.156  -7.941  1.00  0.00      LA0  H
ATOM    219  CA  THR A  23      61.773  21.353  -6.196  1.00  0.00      LA0  C
ATOM    220  CB  THR A  23      60.375  21.805  -6.653  1.00  0.00      LA0  C
ATOM    221  OG1 THR A  23      59.520  20.706  -6.981  1.00  0.00      LA0  O
ATOM    222  HG1 THR A  23      59.959  20.197  -7.662  1.00  0.00      LA0  H
ATOM    223  CG2 THR A  23      60.470  22.789  -7.821  1.00  0.00      LA0  C
ATOM    224  C   THR A  23      61.739  20.390  -5.026  1.00  0.00      LA0  C
ATOM    225  O   THR A  23      62.371  19.336  -5.033  1.00  0.00      LA0  O
ATOM    226  N   TYR A  24      60.995  20.819  -4.007  1.00  0.00      LA0  N
ATOM    227  H   TYR A  24      60.466  21.667  -4.051  1.00  0.00      LA0  H
ATOM    228  CA  TYR A  24      60.943  20.002  -2.810  1.00  0.00      LA0  C
ATOM    229  CB  TYR A  24      61.231  20.872  -1.592  1.00  0.00      LA0  C
ATOM    230  CG  TYR A  24      62.634  21.415  -1.679  1.00  0.00      LA0  C
ATOM    231  CD1 TYR A  24      62.841  22.730  -2.145  1.00  0.00      LA0  C
ATOM    232  CE1 TYR A  24      64.158  23.188  -2.317  1.00  0.00      LA0  C
ATOM    233  CD2 TYR A  24      63.699  20.572  -1.310  1.00  0.00      LA0  C
ATOM    234  CE2 TYR A  24      65.011  21.034  -1.473  1.00  0.00      LA0  C
ATOM    235  CZ  TYR A  24      65.222  22.315  -2.016  1.00  0.00      LA0  C
ATOM    236  OH  TYR A  24      66.520  22.691  -2.294  1.00  0.00      LA0  O
ATOM    237  HH  TYR A  24      66.583  23.647  -2.391  1.00  0.00      LA0  H
ATOM    238  C   TYR A  24      59.620  19.300  -2.672  1.00  0.00      LA0  C
ATOM    239  O   TYR A  24      58.595  19.914  -2.407  1.00  0.00      LA0  O
ATOM    240  N   THR A  25      59.666  17.985  -2.863  1.00  0.00      LA0  N
ATOM    241  H   THR A  25      60.532  17.521  -3.060  1.00  0.00      LA0  H
ATOM    242  CA  THR A  25      58.423  17.268  -2.609  1.00  0.00      LA0  C
ATOM    243  CB  THR A  25      58.496  15.891  -3.254  1.00  0.00      LA0  C
ATOM    244  OG1 THR A  25      59.023  16.008  -4.578  1.00  0.00      LA0  O
ATOM    245  HG1 THR A  25      59.197  15.090  -4.814  1.00  0.00      LA0  H
ATOM    246  CG2 THR A  25      57.144  15.178  -3.302  1.00  0.00      LA0  C
ATOM    247  C   THR A  25      58.124  17.179  -1.124  1.00  0.00      LA0  C
ATOM    248  O   THR A  25      59.010  16.950  -0.310  1.00  0.00      LA0  O
ATOM    249  N   VAL A  26      56.846  17.408  -0.820  1.00  0.00      LA0  N
ATOM    250  H   VAL A  26      56.189  17.575  -1.550  1.00  0.00      LA0  H
ATOM    251  CA  VAL A  26      56.382  17.377   0.556  1.00  0.00      LA0  C
ATOM    252  CB  VAL A  26      55.928  18.775   1.003  1.00  0.00      LA0  C
ATOM    253  CG1 VAL A  26      55.459  18.807   2.461  1.00  0.00      LA0  C
ATOM    254  CG2 VAL A  26      57.021  19.812   0.763  1.00  0.00      LA0  C
ATOM    255  C   VAL A  26      55.240  16.394   0.673  1.00  0.00      LA0  C
ATOM    256  O   VAL A  26      54.337  16.333  -0.159  1.00  0.00      LA0  O
ATOM    257  N   GLY A  27      55.325  15.639   1.761  1.00  0.00      LA0  N
ATOM    258  H   GLY A  27      56.111  15.733   2.375  1.00  0.00      LA0  H
ATOM    259  CA  GLY A  27      54.194  14.833   2.189  1.00  0.00      LA0  C
ATOM    260  C   GLY A  27      54.239  14.830   3.695  1.00  0.00      LA0  C
ATOM    261  O   GLY A  27      55.108  15.459   4.290  1.00  0.00      LA0  O
ATOM    262  N   ILE A  28      53.295  14.103   4.295  1.00  0.00      LA0  N
ATOM    263  H   ILE A  28      52.679  13.532   3.755  1.00  0.00      LA0  H
ATOM    264  CA  ILE A  28      53.499  13.896   5.725  1.00  0.00      LA0  C
ATOM    265  CB  ILE A  28      52.168  13.815   6.476  1.00  0.00      LA0  C
ATOM    266  CG2 ILE A  28      51.476  15.181   6.476  1.00  0.00      LA0  C
ATOM    267  CG1 ILE A  28      51.284  12.693   5.928  1.00  0.00      LA0  C
ATOM    268  CD1 ILE A  28      49.953  12.561   6.662  1.00  0.00      LA0  C
ATOM    269  C   ILE A  28      54.343  12.659   5.945  1.00  0.00      LA0  C
ATOM    270  O   ILE A  28      54.521  11.853   5.040  1.00  0.00      LA0  O
ATOM    271  N   THR A  29      54.881  12.558   7.159  1.00  0.00      LA0  N
ATOM    272  H   THR A  29      54.683  13.231   7.871  1.00  0.00      LA0  H
ATOM    273  CA  THR A  29      55.730  11.397   7.402  1.00  0.00      LA0  C
ATOM    274  CB  THR A  29      56.738  11.755   8.486  1.00  0.00      LA0  C
ATOM    275  OG1 THR A  29      56.073  12.339   9.615  1.00  0.00      LA0  O
ATOM    276  HG1 THR A  29      55.928  13.260   9.384  1.00  0.00      LA0  H
ATOM    277  CG2 THR A  29      57.777  12.728   7.941  1.00  0.00      LA0  C
ATOM    278  C   THR A  29      54.952  10.144   7.762  1.00  0.00      LA0  C
ATOM    279  O   THR A  29      53.755  10.193   8.019  1.00  0.00      LA0  O
ATOM    280  N   GLU A  30      55.703   9.031   7.814  1.00  0.00      LA0  N
ATOM    281  H   GLU A  30      56.660   9.081   7.537  1.00  0.00      LA0  H
ATOM    282  CA  GLU A  30      55.157   7.740   8.235  1.00  0.00      LA0  C
ATOM    283  CB  GLU A  30      56.287   6.710   8.325  1.00  0.00      LA0  C
ATOM    284  CG  GLU A  30      55.856   5.262   8.087  1.00  0.00      LA0  C
ATOM    285  CD  GLU A  30      55.543   5.065   6.617  1.00  0.00      LA0  C
ATOM    286  OE1 GLU A  30      54.386   4.829   6.292  1.00  0.00      LA0  O
ATOM    287  OE2 GLU A  30      56.454   5.157   5.795  1.00  0.00      LA0  O
ATOM    288  C   GLU A  30      54.435   7.846   9.564  1.00  0.00      LA0  C
ATOM    289  O   GLU A  30      53.225   7.712   9.675  1.00  0.00      LA0  O
ATOM    290  N   HIS A  31      55.244   8.223  10.568  1.00  0.00      LA0  N
ATOM    291  H   HIS A  31      56.232   8.228  10.439  1.00  0.00      LA0  H
ATOM    292  CA  HIS A  31      54.644   8.369  11.891  1.00  0.00      LA0  C
ATOM    293  CB  HIS A  31      55.726   8.594  12.944  1.00  0.00      LA0  C
ATOM    294  CG  HIS A  31      55.221   8.158  14.299  1.00  0.00      LA0  C
ATOM    295  ND1 HIS A  31      54.778   6.917  14.568  1.00  0.00      LA0  N
ATOM    296  HD1 HIS A  31      54.704   6.150  13.944  1.00  0.00      LA0  H
ATOM    297  CD2 HIS A  31      55.126   8.928  15.461  1.00  0.00      LA0  C
ATOM    298  NE2 HIS A  31      54.617   8.131  16.431  1.00  0.00      LA0  N
ATOM    299  CE1 HIS A  31      54.403   6.892  15.882  1.00  0.00      LA0  C
ATOM    300  C   HIS A  31      53.523   9.389  11.991  1.00  0.00      LA0  C
ATOM    301  O   HIS A  31      52.604   9.270  12.787  1.00  0.00      LA0  O
ATOM    302  N   ALA A  32      53.600  10.397  11.105  1.00  0.00      LA0  N
ATOM    303  H   ALA A  32      54.345  10.445  10.442  1.00  0.00      LA0  H
ATOM    304  CA  ALA A  32      52.448  11.293  11.037  1.00  0.00      LA0  C
ATOM    305  CB  ALA A  32      52.715  12.470  10.103  1.00  0.00      LA0  C
ATOM    306  C   ALA A  32      51.174  10.599  10.587  1.00  0.00      LA0  C
ATOM    307  O   ALA A  32      50.116  10.747  11.186  1.00  0.00      LA0  O
ATOM    308  N   GLN A  33      51.316   9.810   9.510  1.00  0.00      LA0  N
ATOM    309  H   GLN A  33      52.220   9.635   9.113  1.00  0.00      LA0  H
ATOM    310  CA  GLN A  33      50.127   9.101   9.045  1.00  0.00      LA0  C
ATOM    311  CB  GLN A  33      50.282   8.667   7.575  1.00  0.00      LA0  C
ATOM    312  CG  GLN A  33      51.338   7.608   7.236  1.00  0.00      LA0  C
ATOM    313  CD  GLN A  33      50.744   6.217   7.293  1.00  0.00      LA0  C
ATOM    314  OE1 GLN A  33      49.597   6.017   7.674  1.00  0.00      LA0  O
ATOM    315  NE2 GLN A  33      51.536   5.272   6.792  1.00  0.00      LA0  N
ATOM    316 HE21 GLN A  33      52.519   5.395   6.619  1.00  0.00      LA0  H
ATOM    317 HE22 GLN A  33      51.159   4.385   6.531  1.00  0.00      LA0  H
ATOM    318  C   GLN A  33      49.621   8.025   9.996  1.00  0.00      LA0  C
ATOM    319  O   GLN A  33      48.423   7.808  10.112  1.00  0.00      LA0  O
ATOM    320  N   GLU A  34      50.570   7.445  10.753  1.00  0.00      LA0  N
ATOM    321  H   GLU A  34      51.534   7.575  10.519  1.00  0.00      LA0  H
ATOM    322  CA  GLU A  34      50.191   6.603  11.894  1.00  0.00      LA0  C
ATOM    323  CB  GLU A  34      51.434   6.049  12.590  1.00  0.00      LA0  C
ATOM    324  CG  GLU A  34      52.347   5.160  11.741  1.00  0.00      LA0  C
ATOM    325  CD  GLU A  34      53.615   4.881  12.528  1.00  0.00      LA0  C
ATOM    326  OE1 GLU A  34      53.529   4.369  13.643  1.00  0.00      LA0  O
ATOM    327  OE2 GLU A  34      54.697   5.227  12.058  1.00  0.00      LA0  O
ATOM    328  C   GLU A  34      49.342   7.339  12.926  1.00  0.00      LA0  C
ATOM    329  O   GLU A  34      48.216   6.974  13.249  1.00  0.00      LA0  O
ATOM    330  N   LEU A  35      49.930   8.445  13.420  1.00  0.00      LA0  N
ATOM    331  H   LEU A  35      50.863   8.662  13.131  1.00  0.00      LA0  H
ATOM    332  CA  LEU A  35      49.236   9.269  14.416  1.00  0.00      LA0  C
ATOM    333  CB  LEU A  35      50.065  10.498  14.799  1.00  0.00      LA0  C
ATOM    334  CG  LEU A  35      51.363  10.182  15.546  1.00  0.00      LA0  C
ATOM    335  CD1 LEU A  35      52.209  11.440  15.748  1.00  0.00      LA0  C
ATOM    336  CD2 LEU A  35      51.113   9.440  16.861  1.00  0.00      LA0  C
ATOM    337  C   LEU A  35      47.855   9.718  13.981  1.00  0.00      LA0  C
ATOM    338  O   LEU A  35      46.889   9.737  14.744  1.00  0.00      LA0  O
ATOM    339  N   LEU A  36      47.789  10.051  12.688  1.00  0.00      LA0  N
ATOM    340  H   LEU A  36      48.627  10.034  12.139  1.00  0.00      LA0  H
ATOM    341  CA  LEU A  36      46.492  10.338  12.093  1.00  0.00      LA0  C
ATOM    342  CB  LEU A  36      46.685  10.884  10.677  1.00  0.00      LA0  C
ATOM    343  CG  LEU A  36      46.944  12.391  10.675  1.00  0.00      LA0  C
ATOM    344  CD1 LEU A  36      48.058  12.796   9.718  1.00  0.00      LA0  C
ATOM    345  CD2 LEU A  36      45.668  13.173  10.383  1.00  0.00      LA0  C
ATOM    346  C   LEU A  36      45.536   9.157  12.124  1.00  0.00      LA0  C
ATOM    347  O   LEU A  36      44.475   9.220  12.747  1.00  0.00      LA0  O
ATOM    348  N   GLY A  37      45.947   8.091  11.445  1.00  0.00      LA0  N
ATOM    349  H   GLY A  37      46.847   8.085  11.008  1.00  0.00      LA0  H
ATOM    350  CA  GLY A  37      45.012   7.024  11.116  1.00  0.00      LA0  C
ATOM    351  C   GLY A  37      44.608   7.162   9.663  1.00  0.00      LA0  C
ATOM    352  O   GLY A  37      45.057   8.067   8.964  1.00  0.00      LA0  O
ATOM    353  N   ASP A  38      43.731   6.245   9.255  1.00  0.00      LA0  N
ATOM    354  H   ASP A  38      43.446   5.491   9.853  1.00  0.00      LA0  H
ATOM    355  CA  ASP A  38      43.257   6.172   7.870  1.00  0.00      LA0  C
ATOM    356  CB  ASP A  38      42.196   5.071   7.734  1.00  0.00      LA0  C
ATOM    357  CG  ASP A  38      42.625   3.818   8.477  1.00  0.00      LA0  C
ATOM    358  OD1 ASP A  38      43.207   2.934   7.857  1.00  0.00      LA0  O
ATOM    359  OD2 ASP A  38      42.399   3.750   9.687  1.00  0.00      LA0  O
ATOM    360  C   ASP A  38      42.687   7.484   7.369  1.00  0.00      LA0  C
ATOM    361  O   ASP A  38      41.837   8.098   8.008  1.00  0.00      LA0  O
ATOM    362  N   MET A  39      43.209   7.928   6.223  1.00  0.00      LA0  N
ATOM    363  H   MET A  39      43.872   7.381   5.708  1.00  0.00      LA0  H
ATOM    364  CA  MET A  39      42.771   9.239   5.758  1.00  0.00      LA0  C
ATOM    365  CB  MET A  39      43.832   9.871   4.858  1.00  0.00      LA0  C
ATOM    366  CG  MET A  39      44.107  11.340   5.184  1.00  0.00      LA0  C
ATOM    367  SD  MET A  39      44.865  11.582   6.800  1.00  0.00      LA0  S
ATOM    368  CE  MET A  39      46.348  10.592   6.545  1.00  0.00      LA0  C
ATOM    369  C   MET A  39      41.429   9.215   5.058  1.00  0.00      LA0  C
ATOM    370  O   MET A  39      41.222   8.499   4.090  1.00  0.00      LA0  O
ATOM    371  N   VAL A  40      40.521  10.048   5.587  1.00  0.00      LA0  N
ATOM    372  H   VAL A  40      40.787  10.663   6.329  1.00  0.00      LA0  H
ATOM    373  CA  VAL A  40      39.261  10.207   4.862  1.00  0.00      LA0  C
ATOM    374  CB  VAL A  40      38.143  10.725   5.776  1.00  0.00      LA0  C
ATOM    375  CG1 VAL A  40      36.800  10.756   5.043  1.00  0.00      LA0  C
ATOM    376  CG2 VAL A  40      38.040   9.908   7.057  1.00  0.00      LA0  C
ATOM    377  C   VAL A  40      39.432  11.143   3.682  1.00  0.00      LA0  C
ATOM    378  O   VAL A  40      38.950  10.913   2.582  1.00  0.00      LA0  O
ATOM    379  N   PHE A  41      40.159  12.226   3.979  1.00  0.00      LA0  N
ATOM    380  H   PHE A  41      40.518  12.405   4.897  1.00  0.00      LA0  H
ATOM    381  CA  PHE A  41      40.420  13.171   2.908  1.00  0.00      LA0  C
ATOM    382  CB  PHE A  41      39.309  14.227   2.831  1.00  0.00      LA0  C
ATOM    383  CG  PHE A  41      39.188  14.734   1.413  1.00  0.00      LA0  C
ATOM    384  CD1 PHE A  41      38.321  14.071   0.517  1.00  0.00      LA0  C
ATOM    385  CD2 PHE A  41      39.948  15.849   1.001  1.00  0.00      LA0  C
ATOM    386  CE1 PHE A  41      38.224  14.521  -0.813  1.00  0.00      LA0  C
ATOM    387  CE2 PHE A  41      39.860  16.297  -0.330  1.00  0.00      LA0  C
ATOM    388  CZ  PHE A  41      38.997  15.628  -1.223  1.00  0.00      LA0  C
ATOM    389  C   PHE A  41      41.769  13.813   3.107  1.00  0.00      LA0  C
ATOM    390  O   PHE A  41      42.148  14.190   4.211  1.00  0.00      LA0  O
ATOM    391  N   VAL A  42      42.491  13.912   1.990  1.00  0.00      LA0  N
ATOM    392  H   VAL A  42      42.150  13.590   1.107  1.00  0.00      LA0  H
ATOM    393  CA  VAL A  42      43.635  14.808   2.063  1.00  0.00      LA0  C
ATOM    394  CB  VAL A  42      44.873  14.197   1.400  1.00  0.00      LA0  C
ATOM    395  CG1 VAL A  42      46.117  15.056   1.646  1.00  0.00      LA0  C
ATOM    396  CG2 VAL A  42      45.087  12.756   1.855  1.00  0.00      LA0  C
ATOM    397  C   VAL A  42      43.241  16.087   1.370  1.00  0.00      LA0  C
ATOM    398  O   VAL A  42      43.078  16.112   0.158  1.00  0.00      LA0  O
ATOM    399  N   ASP A  43      43.055  17.125   2.192  1.00  0.00      LA0  N
ATOM    400  H   ASP A  43      43.250  17.065   3.172  1.00  0.00      LA0  H
ATOM    401  CA  ASP A  43      42.795  18.429   1.589  1.00  0.00      LA0  C
ATOM    402  CB  ASP A  43      42.293  19.372   2.694  1.00  0.00      LA0  C
ATOM    403  CG  ASP A  43      42.226  20.818   2.255  1.00  0.00      LA0  C
ATOM    404  OD1 ASP A  43      41.560  21.107   1.265  1.00  0.00      LA0  O
ATOM    405  OD2 ASP A  43      42.879  21.641   2.890  1.00  0.00      LA0  O
ATOM    406  C   ASP A  43      44.038  18.895   0.841  1.00  0.00      LA0  C
ATOM    407  O   ASP A  43      45.134  18.377   1.048  1.00  0.00      LA0  O
ATOM    408  N   LEU A  44      43.813  19.814  -0.103  1.00  0.00      LA0  N
ATOM    409  H   LEU A  44      42.969  20.357  -0.056  1.00  0.00      LA0  H
ATOM    410  CA  LEU A  44      44.843  19.999  -1.116  1.00  0.00      LA0  C
ATOM    411  CB  LEU A  44      44.376  19.380  -2.435  1.00  0.00      LA0  C
ATOM    412  CG  LEU A  44      44.358  17.855  -2.301  1.00  0.00      LA0  C
ATOM    413  CD1 LEU A  44      43.299  17.200  -3.176  1.00  0.00      LA0  C
ATOM    414  CD2 LEU A  44      45.754  17.248  -2.458  1.00  0.00      LA0  C
ATOM    415  C   LEU A  44      45.315  21.428  -1.268  1.00  0.00      LA0  C
ATOM    416  O   LEU A  44      44.552  22.359  -1.491  1.00  0.00      LA0  O
ATOM    417  N   PRO A  45      46.653  21.570  -1.135  1.00  0.00      LA0  N
ATOM    418  CD  PRO A  45      47.624  20.500  -0.929  1.00  0.00      LA0  C
ATOM    419  CA  PRO A  45      47.260  22.904  -1.167  1.00  0.00      LA0  C
ATOM    420  CB  PRO A  45      48.682  22.618  -0.679  1.00  0.00      LA0  C
ATOM    421  CG  PRO A  45      48.973  21.177  -1.084  1.00  0.00      LA0  C
ATOM    422  C   PRO A  45      47.241  23.520  -2.550  1.00  0.00      LA0  C
ATOM    423  O   PRO A  45      48.203  23.410  -3.299  1.00  0.00      LA0  O
ATOM    424  N   GLU A  46      46.113  24.179  -2.856  1.00  0.00      LA0  N
ATOM    425  H   GLU A  46      45.336  24.097  -2.229  1.00  0.00      LA0  H
ATOM    426  CA  GLU A  46      45.957  24.676  -4.222  1.00  0.00      LA0  C
ATOM    427  CB  GLU A  46      44.636  25.435  -4.391  1.00  0.00      LA0  C
ATOM    428  CG  GLU A  46      44.236  25.632  -5.863  1.00  0.00      LA0  C
ATOM    429  CD  GLU A  46      44.234  24.300  -6.602  1.00  0.00      LA0  C
ATOM    430  OE1 GLU A  46      43.496  23.397  -6.218  1.00  0.00      LA0  O
ATOM    431  OE2 GLU A  46      44.974  24.150  -7.573  1.00  0.00      LA0  O
ATOM    432  C   GLU A  46      47.143  25.447  -4.782  1.00  0.00      LA0  C
ATOM    433  O   GLU A  46      47.764  26.296  -4.144  1.00  0.00      LA0  O
ATOM    434  N   VAL A  47      47.462  25.026  -6.012  1.00  0.00      LA0  N
ATOM    435  H   VAL A  47      46.751  24.509  -6.495  1.00  0.00      LA0  H
ATOM    436  CA  VAL A  47      48.750  25.389  -6.589  1.00  0.00      LA0  C
ATOM    437  CB  VAL A  47      48.958  24.703  -7.955  1.00  0.00      LA0  C
ATOM    438  CG1 VAL A  47      50.441  24.495  -8.247  1.00  0.00      LA0  C
ATOM    439  CG2 VAL A  47      48.222  23.375  -8.107  1.00  0.00      LA0  C
ATOM    440  C   VAL A  47      48.903  26.898  -6.712  1.00  0.00      LA0  C
ATOM    441  O   VAL A  47      47.937  27.639  -6.846  1.00  0.00      LA0  O
ATOM    442  N   GLY A  48      50.161  27.336  -6.672  1.00  0.00      LA0  N
ATOM    443  H   GLY A  48      50.910  26.704  -6.480  1.00  0.00      LA0  H
ATOM    444  CA  GLY A  48      50.413  28.744  -6.946  1.00  0.00      LA0  C
ATOM    445  C   GLY A  48      50.645  29.584  -5.721  1.00  0.00      LA0  C
ATOM    446  O   GLY A  48      51.447  30.514  -5.739  1.00  0.00      LA0  O
ATOM    447  N   ALA A  49      49.912  29.219  -4.655  1.00  0.00      LA0  N
ATOM    448  H   ALA A  49      49.271  28.452  -4.722  1.00  0.00      LA0  H
ATOM    449  CA  ALA A  49      50.036  29.984  -3.416  1.00  0.00      LA0  C
ATOM    450  CB  ALA A  49      49.205  29.343  -2.303  1.00  0.00      LA0  C
ATOM    451  C   ALA A  49      51.468  30.132  -2.937  1.00  0.00      LA0  C
ATOM    452  O   ALA A  49      52.235  29.177  -2.862  1.00  0.00      LA0  O
ATOM    453  N   THR A  50      51.790  31.394  -2.655  1.00  0.00      LA0  N
ATOM    454  H   THR A  50      51.109  32.125  -2.688  1.00  0.00      LA0  H
ATOM    455  CA  THR A  50      53.092  31.648  -2.062  1.00  0.00      LA0  C
ATOM    456  CB  THR A  50      53.698  32.889  -2.736  1.00  0.00      LA0  C
ATOM    457  OG1 THR A  50      53.953  32.592  -4.126  1.00  0.00      LA0  O
ATOM    458  HG1 THR A  50      54.752  32.061  -4.116  1.00  0.00      LA0  H
ATOM    459  CG2 THR A  50      54.975  33.411  -2.070  1.00  0.00      LA0  C
ATOM    460  C   THR A  50      52.932  31.757  -0.555  1.00  0.00      LA0  C
ATOM    461  O   THR A  50      52.165  32.563  -0.046  1.00  0.00      LA0  O
ATOM    462  N   VAL A  51      53.626  30.837   0.118  1.00  0.00      LA0  N
ATOM    463  H   VAL A  51      54.346  30.322  -0.351  1.00  0.00      LA0  H
ATOM    464  CA  VAL A  51      53.381  30.625   1.542  1.00  0.00      LA0  C
ATOM    465  CB  VAL A  51      52.668  29.281   1.763  1.00  0.00      LA0  C
ATOM    466  CG1 VAL A  51      51.184  29.364   1.394  1.00  0.00      LA0  C
ATOM    467  CG2 VAL A  51      53.374  28.139   1.022  1.00  0.00      LA0  C
ATOM    468  C   VAL A  51      54.678  30.685   2.322  1.00  0.00      LA0  C
ATOM    469  O   VAL A  51      55.762  30.568   1.758  1.00  0.00      LA0  O
ATOM    470  N   SER A  52      54.524  30.880   3.628  1.00  0.00      LA0  N
ATOM    471  H   SER A  52      53.613  30.969   4.033  1.00  0.00      LA0  H
ATOM    472  CA  SER A  52      55.704  30.972   4.479  1.00  0.00      LA0  C
ATOM    473  CB  SER A  52      55.519  32.105   5.492  1.00  0.00      LA0  C
ATOM    474  OG  SER A  52      54.478  32.991   5.055  1.00  0.00      LA0  O
ATOM    475  HG  SER A  52      53.653  32.587   5.356  1.00  0.00      LA0  H
ATOM    476  C   SER A  52      56.010  29.664   5.187  1.00  0.00      LA0  C
ATOM    477  O   SER A  52      55.159  28.793   5.313  1.00  0.00      LA0  O
ATOM    478  N   ALA A  53      57.255  29.559   5.674  1.00  0.00      LA0  N
ATOM    479  H   ALA A  53      57.955  30.238   5.446  1.00  0.00      LA0  H
ATOM    480  CA  ALA A  53      57.587  28.397   6.496  1.00  0.00      LA0  C
ATOM    481  CB  ALA A  53      59.091  28.334   6.768  1.00  0.00      LA0  C
ATOM    482  C   ALA A  53      56.848  28.404   7.821  1.00  0.00      LA0  C
ATOM    483  O   ALA A  53      57.204  29.101   8.764  1.00  0.00      LA0  O
ATOM    484  N   GLY A  54      55.777  27.610   7.839  1.00  0.00      LA0  N
ATOM    485  H   GLY A  54      55.583  27.049   7.031  1.00  0.00      LA0  H
ATOM    486  CA  GLY A  54      54.919  27.654   9.016  1.00  0.00      LA0  C
ATOM    487  C   GLY A  54      53.464  27.942   8.703  1.00  0.00      LA0  C
ATOM    488  O   GLY A  54      52.580  27.647   9.503  1.00  0.00      LA0  O
ATOM    489  N   ASP A  55      53.255  28.501   7.496  1.00  0.00      LA0  N
ATOM    490  H   ASP A  55      54.008  28.756   6.891  1.00  0.00      LA0  H
ATOM    491  CA  ASP A  55      51.887  28.638   6.994  1.00  0.00      LA0  C
ATOM    492  CB  ASP A  55      51.826  29.334   5.625  1.00  0.00      LA0  C
ATOM    493  CG  ASP A  55      52.072  30.833   5.654  1.00  0.00      LA0  C
ATOM    494  OD1 ASP A  55      52.631  31.350   6.614  1.00  0.00      LA0  O
ATOM    495  OD2 ASP A  55      51.751  31.494   4.668  1.00  0.00      LA0  O
ATOM    496  C   ASP A  55      51.266  27.274   6.806  1.00  0.00      LA0  C
ATOM    497  O   ASP A  55      51.941  26.246   6.799  1.00  0.00      LA0  O
ATOM    498  N   ASP A  56      49.944  27.309   6.638  1.00  0.00      LA0  N
ATOM    499  H   ASP A  56      49.435  28.164   6.539  1.00  0.00      LA0  H
ATOM    500  CA  ASP A  56      49.311  26.066   6.229  1.00  0.00      LA0  C
ATOM    501  CB  ASP A  56      47.792  26.138   6.443  1.00  0.00      LA0  C
ATOM    502  CG  ASP A  56      47.152  27.150   5.505  1.00  0.00      LA0  C
ATOM    503  OD1 ASP A  56      47.328  28.351   5.683  1.00  0.00      LA0  O
ATOM    504  OD2 ASP A  56      46.503  26.729   4.559  1.00  0.00      LA0  O
ATOM    505  C   ASP A  56      49.623  25.740   4.784  1.00  0.00      LA0  C
ATOM    506  O   ASP A  56      50.091  26.558   3.998  1.00  0.00      LA0  O
ATOM    507  N   CYS A  57      49.294  24.497   4.461  1.00  0.00      LA0  N
ATOM    508  H   CYS A  57      49.092  23.826   5.175  1.00  0.00      LA0  H
ATOM    509  CA  CYS A  57      49.097  24.254   3.047  1.00  0.00      LA0  C
ATOM    510  CB  CYS A  57      50.247  23.422   2.477  1.00  0.00      LA0  C
ATOM    511  SG  CYS A  57      50.248  21.691   2.996  1.00  0.00      LA0  S
ATOM    512  C   CYS A  57      47.729  23.662   2.780  1.00  0.00      LA0  C
ATOM    513  O   CYS A  57      47.053  24.025   1.825  1.00  0.00      LA0  O
ATOM    514  N   ALA A  58      47.361  22.738   3.686  1.00  0.00      LA0  N
ATOM    515  H   ALA A  58      47.959  22.496   4.454  1.00  0.00      LA0  H
ATOM    516  CA  ALA A  58      46.113  21.988   3.557  1.00  0.00      LA0  C
ATOM    517  CB  ALA A  58      46.242  20.964   2.441  1.00  0.00      LA0  C
ATOM    518  C   ALA A  58      45.880  21.223   4.842  1.00  0.00      LA0  C
ATOM    519  O   ALA A  58      46.739  21.242   5.711  1.00  0.00      LA0  O
ATOM    520  N   VAL A  59      44.738  20.531   4.946  1.00  0.00      LA0  N
ATOM    521  H   VAL A  59      44.035  20.616   4.233  1.00  0.00      LA0  H
ATOM    522  CA  VAL A  59      44.568  19.696   6.138  1.00  0.00      LA0  C
ATOM    523  CB  VAL A  59      43.331  20.135   6.948  1.00  0.00      LA0  C
ATOM    524  CG1 VAL A  59      43.258  19.437   8.311  1.00  0.00      LA0  C
ATOM    525  CG2 VAL A  59      43.280  21.655   7.126  1.00  0.00      LA0  C
ATOM    526  C   VAL A  59      44.512  18.205   5.820  1.00  0.00      LA0  C
ATOM    527  O   VAL A  59      43.803  17.746   4.934  1.00  0.00      LA0  O
ATOM    528  N   ALA A  60      45.292  17.436   6.588  1.00  0.00      LA0  N
ATOM    529  H   ALA A  60      45.838  17.830   7.327  1.00  0.00      LA0  H
ATOM    530  CA  ALA A  60      45.086  15.994   6.493  1.00  0.00      LA0  C
ATOM    531  CB  ALA A  60      46.381  15.229   6.772  1.00  0.00      LA0  C
ATOM    532  C   ALA A  60      44.018  15.537   7.464  1.00  0.00      LA0  C
ATOM    533  O   ALA A  60      44.190  15.565   8.680  1.00  0.00      LA0  O
ATOM    534  N   GLU A  61      42.895  15.125   6.870  1.00  0.00      LA0  N
ATOM    535  H   GLU A  61      42.804  15.100   5.871  1.00  0.00      LA0  H
ATOM    536  CA  GLU A  61      41.812  14.654   7.722  1.00  0.00      LA0  C
ATOM    537  CB  GLU A  61      40.486  15.292   7.329  1.00  0.00      LA0  C
ATOM    538  CG  GLU A  61      40.327  16.790   7.610  1.00  0.00      LA0  C
ATOM    539  CD  GLU A  61      38.840  17.074   7.727  1.00  0.00      LA0  C
ATOM    540  OE1 GLU A  61      38.376  17.449   8.798  1.00  0.00      LA0  O
ATOM    541  OE2 GLU A  61      38.086  16.754   6.816  1.00  0.00      LA0  O
ATOM    542  C   GLU A  61      41.659  13.147   7.704  1.00  0.00      LA0  C
ATOM    543  O   GLU A  61      41.183  12.542   6.747  1.00  0.00      LA0  O
ATOM    544  N   SER A  62      42.075  12.547   8.819  1.00  0.00      LA0  N
ATOM    545  H   SER A  62      42.400  13.078   9.603  1.00  0.00      LA0  H
ATOM    546  CA  SER A  62      41.856  11.111   8.922  1.00  0.00      LA0  C
ATOM    547  CB  SER A  62      43.012  10.486   9.701  1.00  0.00      LA0  C
ATOM    548  OG  SER A  62      42.974  10.899  11.074  1.00  0.00      LA0  O
ATOM    549  HG  SER A  62      43.677  10.429  11.505  1.00  0.00      LA0  H
ATOM    550  C   SER A  62      40.508  10.784   9.546  1.00  0.00      LA0  C
ATOM    551  O   SER A  62      39.681  11.659   9.763  1.00  0.00      LA0  O
ATOM    552  N   VAL A  63      40.345   9.500   9.897  1.00  0.00      LA0  N
ATOM    553  H   VAL A  63      40.967   8.805   9.531  1.00  0.00      LA0  H
ATOM    554  CA  VAL A  63      39.245   9.123  10.786  1.00  0.00      LA0  C
ATOM    555  CB  VAL A  63      39.052   7.596  10.762  1.00  0.00      LA0  C
ATOM    556  CG1 VAL A  63      38.636   7.109   9.377  1.00  0.00      LA0  C
ATOM    557  CG2 VAL A  63      40.292   6.836  11.247  1.00  0.00      LA0  C
ATOM    558  C   VAL A  63      39.406   9.608  12.229  1.00  0.00      LA0  C
ATOM    559  O   VAL A  63      38.500   9.531  13.047  1.00  0.00      LA0  O
ATOM    560  N   LYS A  64      40.634  10.067  12.529  1.00  0.00      LA0  N
ATOM    561  H   LYS A  64      41.317  10.191  11.810  1.00  0.00      LA0  H
ATOM    562  CA  LYS A  64      41.015  10.129  13.936  1.00  0.00      LA0  C
ATOM    563  CB  LYS A  64      41.569   8.753  14.320  1.00  0.00      LA0  C
ATOM    564  CG  LYS A  64      41.603   8.386  15.806  1.00  0.00      LA0  C
ATOM    565  CD  LYS A  64      42.751   7.412  16.095  1.00  0.00      LA0  C
ATOM    566  CE  LYS A  64      44.108   8.076  16.388  1.00  0.00      LA0  C
ATOM    567  NZ  LYS A  64      44.493   9.065  15.372  1.00  0.00      LA0  N
ATOM    568  HZ1 LYS A  64      45.488   9.340  15.497  1.00  0.00      LA0  H
ATOM    569  HZ2 LYS A  64      44.397   8.698  14.401  1.00  0.00      LA0  H
ATOM    570  HZ3 LYS A  64      43.908   9.923  15.451  1.00  0.00      LA0  H
ATOM    571  C   LYS A  64      42.021  11.230  14.259  1.00  0.00      LA0  C
ATOM    572  O   LYS A  64      42.766  11.139  15.236  1.00  0.00      LA0  O
ATOM    573  N   ALA A  65      42.038  12.249  13.386  1.00  0.00      LA0  N
ATOM    574  H   ALA A  65      41.536  12.180  12.521  1.00  0.00      LA0  H
ATOM    575  CA  ALA A  65      42.795  13.484  13.605  1.00  0.00      LA0  C
ATOM    576  CB  ALA A  65      44.301  13.255  13.793  1.00  0.00      LA0  C
ATOM    577  C   ALA A  65      42.628  14.389  12.404  1.00  0.00      LA0  C
ATOM    578  O   ALA A  65      42.440  13.923  11.290  1.00  0.00      LA0  O
ATOM    579  N   ALA A  66      42.706  15.691  12.677  1.00  0.00      LA0  N
ATOM    580  H   ALA A  66      42.695  16.004  13.627  1.00  0.00      LA0  H
ATOM    581  CA  ALA A  66      42.770  16.654  11.586  1.00  0.00      LA0  C
ATOM    582  CB  ALA A  66      41.575  17.610  11.620  1.00  0.00      LA0  C
ATOM    583  C   ALA A  66      44.050  17.437  11.739  1.00  0.00      LA0  C
ATOM    584  O   ALA A  66      44.103  18.496  12.355  1.00  0.00      LA0  O
ATOM    585  N   SER A  67      45.106  16.816  11.211  1.00  0.00      LA0  N
ATOM    586  H   SER A  67      44.970  16.082  10.541  1.00  0.00      LA0  H
ATOM    587  CA  SER A  67      46.384  17.489  11.382  1.00  0.00      LA0  C
ATOM    588  CB  SER A  67      47.499  16.483  11.676  1.00  0.00      LA0  C
ATOM    589  OG  SER A  67      48.428  17.027  12.622  1.00  0.00      LA0  O
ATOM    590  HG  SER A  67      49.073  17.520  12.121  1.00  0.00      LA0  H
ATOM    591  C   SER A  67      46.684  18.286  10.144  1.00  0.00      LA0  C
ATOM    592  O   SER A  67      46.657  17.768   9.034  1.00  0.00      LA0  O
ATOM    593  N   ASP A  68      46.948  19.572  10.369  1.00  0.00      LA0  N
ATOM    594  H   ASP A  68      46.960  19.988  11.278  1.00  0.00      LA0  H
ATOM    595  CA  ASP A  68      47.268  20.379   9.198  1.00  0.00      LA0  C
ATOM    596  CB  ASP A  68      47.233  21.887   9.494  1.00  0.00      LA0  C
ATOM    597  CG  ASP A  68      46.234  22.245  10.580  1.00  0.00      LA0  C
ATOM    598  OD1 ASP A  68      45.103  22.592  10.262  1.00  0.00      LA0  O
ATOM    599  OD2 ASP A  68      46.581  22.171  11.760  1.00  0.00      LA0  O
ATOM    600  C   ASP A  68      48.624  19.989   8.646  1.00  0.00      LA0  C
ATOM    601  O   ASP A  68      49.493  19.500   9.357  1.00  0.00      LA0  O
ATOM    602  N   ILE A  69      48.742  20.196   7.340  1.00  0.00      LA0  N
ATOM    603  H   ILE A  69      48.010  20.686   6.874  1.00  0.00      LA0  H
ATOM    604  CA  ILE A  69      50.010  19.986   6.660  1.00  0.00      LA0  C
ATOM    605  CB  ILE A  69      49.770  19.282   5.317  1.00  0.00      LA0  C
ATOM    606  CG2 ILE A  69      51.079  18.817   4.671  1.00  0.00      LA0  C
ATOM    607  CG1 ILE A  69      48.747  18.151   5.446  1.00  0.00      LA0  C
ATOM    608  CD1 ILE A  69      48.072  17.821   4.115  1.00  0.00      LA0  C
ATOM    609  C   ILE A  69      50.555  21.375   6.433  1.00  0.00      LA0  C
ATOM    610  O   ILE A  69      49.815  22.265   6.026  1.00  0.00      LA0  O
ATOM    611  N   TYR A  70      51.834  21.551   6.759  1.00  0.00      LA0  N
ATOM    612  H   TYR A  70      52.452  20.814   7.036  1.00  0.00      LA0  H
ATOM    613  CA  TYR A  70      52.315  22.923   6.692  1.00  0.00      LA0  C
ATOM    614  CB  TYR A  70      52.995  23.300   8.016  1.00  0.00      LA0  C
ATOM    615  CG  TYR A  70      52.055  22.994   9.159  1.00  0.00      LA0  C
ATOM    616  CD1 TYR A  70      50.949  23.837   9.386  1.00  0.00      LA0  C
ATOM    617  CE1 TYR A  70      50.055  23.515  10.418  1.00  0.00      LA0  C
ATOM    618  CD2 TYR A  70      52.300  21.855   9.952  1.00  0.00      LA0  C
ATOM    619  CE2 TYR A  70      51.407  21.537  10.987  1.00  0.00      LA0  C
ATOM    620  CZ  TYR A  70      50.295  22.370  11.206  1.00  0.00      LA0  C
ATOM    621  OH  TYR A  70      49.421  22.065  12.233  1.00  0.00      LA0  O
ATOM    622  HH  TYR A  70      48.521  22.208  11.940  1.00  0.00      LA0  H
ATOM    623  C   TYR A  70      53.206  23.151   5.495  1.00  0.00      LA0  C
ATOM    624  O   TYR A  70      53.465  22.252   4.702  1.00  0.00      LA0  O
ATOM    625  N   ALA A  71      53.673  24.400   5.394  1.00  0.00      LA0  N
ATOM    626  H   ALA A  71      53.349  25.112   6.021  1.00  0.00      LA0  H
ATOM    627  CA  ALA A  71      54.793  24.622   4.491  1.00  0.00      LA0  C
ATOM    628  CB  ALA A  71      54.655  25.972   3.793  1.00  0.00      LA0  C
ATOM    629  C   ALA A  71      56.093  24.580   5.271  1.00  0.00      LA0  C
ATOM    630  O   ALA A  71      56.371  25.442   6.096  1.00  0.00      LA0  O
ATOM    631  N   PRO A  72      56.880  23.510   5.009  1.00  0.00      LA0  N
ATOM    632  CD  PRO A  72      56.609  22.423   4.076  1.00  0.00      LA0  C
ATOM    633  CA  PRO A  72      58.125  23.320   5.762  1.00  0.00      LA0  C
ATOM    634  CB  PRO A  72      58.603  21.943   5.289  1.00  0.00      LA0  C
ATOM    635  CG  PRO A  72      57.396  21.259   4.657  1.00  0.00      LA0  C
ATOM    636  C   PRO A  72      59.157  24.412   5.514  1.00  0.00      LA0  C
ATOM    637  O   PRO A  72      59.785  24.945   6.420  1.00  0.00      LA0  O
ATOM    638  N   VAL A  73      59.309  24.696   4.214  1.00  0.00      LA0  N
ATOM    639  H   VAL A  73      58.698  24.281   3.544  1.00  0.00      LA0  H
ATOM    640  CA  VAL A  73      60.092  25.861   3.815  1.00  0.00      LA0  C
ATOM    641  CB  VAL A  73      61.135  25.478   2.756  1.00  0.00      LA0  C
ATOM    642  CG1 VAL A  73      62.198  24.565   3.365  1.00  0.00      LA0  C
ATOM    643  CG2 VAL A  73      60.508  24.856   1.504  1.00  0.00      LA0  C
ATOM    644  C   VAL A  73      59.117  26.889   3.284  1.00  0.00      LA0  C
ATOM    645  O   VAL A  73      57.941  26.575   3.119  1.00  0.00      LA0  O
ATOM    646  N   SER A  74      59.622  28.098   3.032  1.00  0.00      LA0  N
ATOM    647  H   SER A  74      60.607  28.296   3.033  1.00  0.00      LA0  H
ATOM    648  CA  SER A  74      58.692  29.030   2.410  1.00  0.00      LA0  C
ATOM    649  CB  SER A  74      59.006  30.470   2.829  1.00  0.00      LA0  C
ATOM    650  OG  SER A  74      59.455  30.503   4.191  1.00  0.00      LA0  O
ATOM    651  HG  SER A  74      60.388  30.281   4.125  1.00  0.00      LA0  H
ATOM    652  C   SER A  74      58.692  28.860   0.903  1.00  0.00      LA0  C
ATOM    653  O   SER A  74      59.308  27.951   0.353  1.00  0.00      LA0  O
ATOM    654  N   GLY A  75      57.979  29.770   0.242  1.00  0.00      LA0  N
ATOM    655  H   GLY A  75      57.377  30.419   0.710  1.00  0.00      LA0  H
ATOM    656  CA  GLY A  75      58.046  29.700  -1.202  1.00  0.00      LA0  C
ATOM    657  C   GLY A  75      56.677  29.532  -1.796  1.00  0.00      LA0  C
ATOM    658  O   GLY A  75      55.803  30.373  -1.635  1.00  0.00      LA0  O
ATOM    659  N   GLU A  76      56.526  28.428  -2.528  1.00  0.00      LA0  N
ATOM    660  H   GLU A  76      57.274  27.764  -2.574  1.00  0.00      LA0  H
ATOM    661  CA  GLU A  76      55.438  28.429  -3.494  1.00  0.00      LA0  C
ATOM    662  CB  GLU A  76      55.922  29.235  -4.688  1.00  0.00      LA0  C
ATOM    663  CG  GLU A  76      54.912  29.572  -5.772  1.00  0.00      LA0  C
ATOM    664  CD  GLU A  76      55.476  30.750  -6.540  1.00  0.00      LA0  C
ATOM    665  OE1 GLU A  76      55.860  31.744  -5.934  1.00  0.00      LA0  O
ATOM    666  OE2 GLU A  76      55.498  30.743  -7.761  1.00  0.00      LA0  O
ATOM    667  C   GLU A  76      55.023  27.040  -3.907  1.00  0.00      LA0  C
ATOM    668  O   GLU A  76      55.840  26.223  -4.313  1.00  0.00      LA0  O
ATOM    669  N   ILE A  77      53.713  26.799  -3.805  1.00  0.00      LA0  N
ATOM    670  H   ILE A  77      53.097  27.530  -3.502  1.00  0.00      LA0  H
ATOM    671  CA  ILE A  77      53.247  25.502  -4.295  1.00  0.00      LA0  C
ATOM    672  CB  ILE A  77      51.798  25.223  -3.861  1.00  0.00      LA0  C
ATOM    673  CG2 ILE A  77      51.450  23.754  -4.113  1.00  0.00      LA0  C
ATOM    674  CG1 ILE A  77      51.491  25.656  -2.420  1.00  0.00      LA0  C
ATOM    675  CD1 ILE A  77      52.249  24.878  -1.343  1.00  0.00      LA0  C
ATOM    676  C   ILE A  77      53.351  25.442  -5.812  1.00  0.00      LA0  C
ATOM    677  O   ILE A  77      52.708  26.214  -6.510  1.00  0.00      LA0  O
ATOM    678  N   VAL A  78      54.192  24.525  -6.297  1.00  0.00      LA0  N
ATOM    679  H   VAL A  78      54.706  23.944  -5.665  1.00  0.00      LA0  H
ATOM    680  CA  VAL A  78      54.299  24.435  -7.753  1.00  0.00      LA0  C
ATOM    681  CB  VAL A  78      55.741  24.618  -8.233  1.00  0.00      LA0  C
ATOM    682  CG1 VAL A  78      56.155  26.080  -8.080  1.00  0.00      LA0  C
ATOM    683  CG2 VAL A  78      56.711  23.640  -7.566  1.00  0.00      LA0  C
ATOM    684  C   VAL A  78      53.668  23.210  -8.385  1.00  0.00      LA0  C
ATOM    685  O   VAL A  78      53.352  23.195  -9.566  1.00  0.00      LA0  O
ATOM    686  N   ALA A  79      53.464  22.186  -7.548  1.00  0.00      LA0  N
ATOM    687  H   ALA A  79      53.765  22.204  -6.592  1.00  0.00      LA0  H
ATOM    688  CA  ALA A  79      52.717  21.042  -8.061  1.00  0.00      LA0  C
ATOM    689  CB  ALA A  79      53.655  19.977  -8.636  1.00  0.00      LA0  C
ATOM    690  C   ALA A  79      51.935  20.434  -6.929  1.00  0.00      LA0  C
ATOM    691  O   ALA A  79      52.318  20.586  -5.777  1.00  0.00      LA0  O
ATOM    692  N   VAL A  80      50.840  19.758  -7.285  1.00  0.00      LA0  N
ATOM    693  H   VAL A  80      50.573  19.627  -8.239  1.00  0.00      LA0  H
ATOM    694  CA  VAL A  80      50.104  19.047  -6.243  1.00  0.00      LA0  C
ATOM    695  CB  VAL A  80      48.776  19.730  -5.886  1.00  0.00      LA0  C
ATOM    696  CG1 VAL A  80      49.003  21.028  -5.123  1.00  0.00      LA0  C
ATOM    697  CG2 VAL A  80      47.876  19.915  -7.109  1.00  0.00      LA0  C
ATOM    698  C   VAL A  80      49.825  17.636  -6.688  1.00  0.00      LA0  C
ATOM    699  O   VAL A  80      49.996  17.290  -7.849  1.00  0.00      LA0  O
ATOM    700  N   ASN A  81      49.356  16.861  -5.713  1.00  0.00      LA0  N
ATOM    701  H   ASN A  81      49.354  17.187  -4.765  1.00  0.00      LA0  H
ATOM    702  CA  ASN A  81      48.757  15.580  -6.054  1.00  0.00      LA0  C
ATOM    703  CB  ASN A  81      49.452  14.487  -5.244  1.00  0.00      LA0  C
ATOM    704  CG  ASN A  81      48.981  13.097  -5.626  1.00  0.00      LA0  C
ATOM    705  OD1 ASN A  81      48.224  12.889  -6.566  1.00  0.00      LA0  O
ATOM    706  ND2 ASN A  81      49.511  12.144  -4.854  1.00  0.00      LA0  N
ATOM    707 HD21 ASN A  81      50.081  12.416  -4.075  1.00  0.00      LA0  H
ATOM    708 HD22 ASN A  81      49.373  11.166  -5.008  1.00  0.00      LA0  H
ATOM    709  C   ASN A  81      47.273  15.643  -5.762  1.00  0.00      LA0  C
ATOM    710  O   ASN A  81      46.770  15.024  -4.834  1.00  0.00      LA0  O
ATOM    711  N   ASP A  82      46.574  16.461  -6.563  1.00  0.00      LA0  N
ATOM    712  H   ASP A  82      46.923  16.872  -7.409  1.00  0.00      LA0  H
ATOM    713  CA  ASP A  82      45.155  16.634  -6.242  1.00  0.00      LA0  C
ATOM    714  CB  ASP A  82      44.565  17.962  -6.765  1.00  0.00      LA0  C
ATOM    715  CG  ASP A  82      44.856  18.280  -8.225  1.00  0.00      LA0  C
ATOM    716  OD1 ASP A  82      45.425  17.451  -8.930  1.00  0.00      LA0  O
ATOM    717  OD2 ASP A  82      44.532  19.391  -8.645  1.00  0.00      LA0  O
ATOM    718  C   ASP A  82      44.252  15.437  -6.495  1.00  0.00      LA0  C
ATOM    719  O   ASP A  82      43.122  15.365  -6.023  1.00  0.00      LA0  O
ATOM    720  N   ALA A  83      44.850  14.429  -7.155  1.00  0.00      LA0  N
ATOM    721  H   ALA A  83      45.711  14.618  -7.623  1.00  0.00      LA0  H
ATOM    722  CA  ALA A  83      44.240  13.095  -7.175  1.00  0.00      LA0  C
ATOM    723  CB  ALA A  83      45.095  12.134  -8.001  1.00  0.00      LA0  C
ATOM    724  C   ALA A  83      43.983  12.458  -5.808  1.00  0.00      LA0  C
ATOM    725  O   ALA A  83      43.222  11.511  -5.663  1.00  0.00      LA0  O
ATOM    726  N   LEU A  84      44.615  13.042  -4.773  1.00  0.00      LA0  N
ATOM    727  H   LEU A  84      45.301  13.753  -4.928  1.00  0.00      LA0  H
ATOM    728  CA  LEU A  84      44.272  12.612  -3.414  1.00  0.00      LA0  C
ATOM    729  CB  LEU A  84      45.226  13.227  -2.389  1.00  0.00      LA0  C
ATOM    730  CG  LEU A  84      46.681  12.790  -2.578  1.00  0.00      LA0  C
ATOM    731  CD1 LEU A  84      47.632  13.592  -1.691  1.00  0.00      LA0  C
ATOM    732  CD2 LEU A  84      46.864  11.283  -2.405  1.00  0.00      LA0  C
ATOM    733  C   LEU A  84      42.825  12.840  -2.989  1.00  0.00      LA0  C
ATOM    734  O   LEU A  84      42.367  12.299  -1.991  1.00  0.00      LA0  O
ATOM    735  N   SER A  85      42.111  13.631  -3.809  1.00  0.00      LA0  N
ATOM    736  H   SER A  85      42.547  14.138  -4.552  1.00  0.00      LA0  H
ATOM    737  CA  SER A  85      40.654  13.665  -3.671  1.00  0.00      LA0  C
ATOM    738  CB  SER A  85      40.055  14.654  -4.673  1.00  0.00      LA0  C
ATOM    739  OG  SER A  85      40.774  15.892  -4.630  1.00  0.00      LA0  O
ATOM    740  HG  SER A  85      41.478  15.810  -5.272  1.00  0.00      LA0  H
ATOM    741  C   SER A  85      40.002  12.305  -3.869  1.00  0.00      LA0  C
ATOM    742  O   SER A  85      39.195  11.828  -3.079  1.00  0.00      LA0  O
ATOM    743  N   ASP A  86      40.420  11.710  -4.989  1.00  0.00      LA0  N
ATOM    744  H   ASP A  86      41.054  12.153  -5.627  1.00  0.00      LA0  H
ATOM    745  CA  ASP A  86      39.833  10.456  -5.444  1.00  0.00      LA0  C
ATOM    746  CB  ASP A  86      40.043  10.307  -6.958  1.00  0.00      LA0  C
ATOM    747  CG  ASP A  86      39.636  11.579  -7.690  1.00  0.00      LA0  C
ATOM    748  OD1 ASP A  86      40.429  12.522  -7.715  1.00  0.00      LA0  O
ATOM    749  OD2 ASP A  86      38.530  11.624  -8.223  1.00  0.00      LA0  O
ATOM    750  C   ASP A  86      40.394   9.255  -4.712  1.00  0.00      LA0  C
ATOM    751  O   ASP A  86      39.736   8.240  -4.504  1.00  0.00      LA0  O
ATOM    752  N   SER A  87      41.661   9.417  -4.307  1.00  0.00      LA0  N
ATOM    753  H   SER A  87      42.187  10.203  -4.634  1.00  0.00      LA0  H
ATOM    754  CA  SER A  87      42.276   8.342  -3.533  1.00  0.00      LA0  C
ATOM    755  CB  SER A  87      42.985   7.384  -4.494  1.00  0.00      LA0  C
ATOM    756  OG  SER A  87      42.086   7.044  -5.564  1.00  0.00      LA0  O
ATOM    757  HG  SER A  87      41.223   7.010  -5.155  1.00  0.00      LA0  H
ATOM    758  C   SER A  87      43.182   8.836  -2.409  1.00  0.00      LA0  C
ATOM    759  O   SER A  87      44.391   8.991  -2.547  1.00  0.00      LA0  O
ATOM    760  N   PRO A  88      42.533   9.135  -1.256  1.00  0.00      LA0  N
ATOM    761  CD  PRO A  88      41.097   9.036  -1.000  1.00  0.00      LA0  C
ATOM    762  CA  PRO A  88      43.288   9.671  -0.116  1.00  0.00      LA0  C
ATOM    763  CB  PRO A  88      42.168  10.188   0.795  1.00  0.00      LA0  C
ATOM    764  CG  PRO A  88      40.960   9.302   0.493  1.00  0.00      LA0  C
ATOM    765  C   PRO A  88      44.215   8.669   0.564  1.00  0.00      LA0  C
ATOM    766  O   PRO A  88      45.265   9.014   1.101  1.00  0.00      LA0  O
ATOM    767  N   GLU A  89      43.778   7.403   0.531  1.00  0.00      LA0  N
ATOM    768  H   GLU A  89      42.996   7.155  -0.049  1.00  0.00      LA0  H
ATOM    769  CA  GLU A  89      44.494   6.326   1.214  1.00  0.00      LA0  C
ATOM    770  CB  GLU A  89      43.675   5.024   1.158  1.00  0.00      LA0  C
ATOM    771  CG  GLU A  89      43.613   4.290  -0.194  1.00  0.00      LA0  C
ATOM    772  CD  GLU A  89      43.216   5.243  -1.304  1.00  0.00      LA0  C
ATOM    773  OE1 GLU A  89      42.093   5.739  -1.299  1.00  0.00      LA0  O
ATOM    774  OE2 GLU A  89      44.067   5.559  -2.126  1.00  0.00      LA0  O
ATOM    775  C   GLU A  89      45.935   6.123   0.773  1.00  0.00      LA0  C
ATOM    776  O   GLU A  89      46.772   5.660   1.540  1.00  0.00      LA0  O
ATOM    777  N   LEU A  90      46.215   6.581  -0.462  1.00  0.00      LA0  N
ATOM    778  H   LEU A  90      45.435   6.709  -1.084  1.00  0.00      LA0  H
ATOM    779  CA  LEU A  90      47.597   6.656  -0.947  1.00  0.00      LA0  C
ATOM    780  CB  LEU A  90      47.680   7.443  -2.255  1.00  0.00      LA0  C
ATOM    781  CG  LEU A  90      46.997   6.772  -3.445  1.00  0.00      LA0  C
ATOM    782  CD1 LEU A  90      47.018   7.677  -4.678  1.00  0.00      LA0  C
ATOM    783  CD2 LEU A  90      47.581   5.388  -3.740  1.00  0.00      LA0  C
ATOM    784  C   LEU A  90      48.609   7.231   0.031  1.00  0.00      LA0  C
ATOM    785  O   LEU A  90      49.766   6.832   0.085  1.00  0.00      LA0  O
ATOM    786  N   VAL A  91      48.127   8.197   0.828  1.00  0.00      LA0  N
ATOM    787  H   VAL A  91      47.162   8.465   0.769  1.00  0.00      LA0  H
ATOM    788  CA  VAL A  91      49.034   8.744   1.835  1.00  0.00      LA0  C
ATOM    789  CB  VAL A  91      48.497  10.079   2.364  1.00  0.00      LA0  C
ATOM    790  CG1 VAL A  91      49.453  10.741   3.354  1.00  0.00      LA0  C
ATOM    791  CG2 VAL A  91      48.222  11.027   1.200  1.00  0.00      LA0  C
ATOM    792  C   VAL A  91      49.363   7.770   2.961  1.00  0.00      LA0  C
ATOM    793  O   VAL A  91      50.481   7.706   3.451  1.00  0.00      LA0  O
ATOM    794  N   ASN A  92      48.344   6.989   3.340  1.00  0.00      LA0  N
ATOM    795  H   ASN A  92      47.472   7.006   2.851  1.00  0.00      LA0  H
ATOM    796  CA  ASN A  92      48.614   5.979   4.368  1.00  0.00      LA0  C
ATOM    797  CB  ASN A  92      47.339   5.467   5.046  1.00  0.00      LA0  C
ATOM    798  CG  ASN A  92      46.604   6.588   5.747  1.00  0.00      LA0  C
ATOM    799  OD1 ASN A  92      45.740   7.236   5.175  1.00  0.00      LA0  O
ATOM    800  ND2 ASN A  92      46.946   6.776   7.024  1.00  0.00      LA0  N
ATOM    801 HD21 ASN A  92      47.714   6.274   7.434  1.00  0.00      LA0  H
ATOM    802 HD22 ASN A  92      46.447   7.426   7.599  1.00  0.00      LA0  H
ATOM    803  C   ASN A  92      49.413   4.788   3.872  1.00  0.00      LA0  C
ATOM    804  O   ASN A  92      50.085   4.107   4.634  1.00  0.00      LA0  O
ATOM    805  N   SER A  93      49.325   4.555   2.554  1.00  0.00      LA0  N
ATOM    806  H   SER A  93      48.704   5.054   1.944  1.00  0.00      LA0  H
ATOM    807  CA  SER A  93      50.178   3.500   2.016  1.00  0.00      LA0  C
ATOM    808  CB  SER A  93      49.553   2.950   0.733  1.00  0.00      LA0  C
ATOM    809  OG  SER A  93      49.060   4.034  -0.064  1.00  0.00      LA0  O
ATOM    810  HG  SER A  93      49.730   4.236  -0.712  1.00  0.00      LA0  H
ATOM    811  C   SER A  93      51.616   3.928   1.781  1.00  0.00      LA0  C
ATOM    812  O   SER A  93      52.566   3.202   2.038  1.00  0.00      LA0  O
ATOM    813  N   GLU A  94      51.721   5.151   1.244  1.00  0.00      LA0  N
ATOM    814  H   GLU A  94      50.894   5.681   1.057  1.00  0.00      LA0  H
ATOM    815  CA  GLU A  94      53.030   5.643   0.828  1.00  0.00      LA0  C
ATOM    816  CB  GLU A  94      53.239   5.467  -0.671  1.00  0.00      LA0  C
ATOM    817  CG  GLU A  94      53.142   4.085  -1.302  1.00  0.00      LA0  C
ATOM    818  CD  GLU A  94      53.184   4.318  -2.794  1.00  0.00      LA0  C
ATOM    819  OE1 GLU A  94      54.271   4.516  -3.331  1.00  0.00      LA0  O
ATOM    820  OE2 GLU A  94      52.121   4.366  -3.406  1.00  0.00      LA0  O
ATOM    821  C   GLU A  94      53.215   7.129   1.077  1.00  0.00      LA0  C
ATOM    822  O   GLU A  94      53.235   7.928   0.143  1.00  0.00      LA0  O
ATOM    823  N   PRO A  95      53.421   7.515   2.353  1.00  0.00      LA0  N
ATOM    824  CD  PRO A  95      53.559   6.685   3.547  1.00  0.00      LA0  C
ATOM    825  CA  PRO A  95      53.547   8.953   2.627  1.00  0.00      LA0  C
ATOM    826  CB  PRO A  95      53.549   8.990   4.156  1.00  0.00      LA0  C
ATOM    827  CG  PRO A  95      54.133   7.647   4.578  1.00  0.00      LA0  C
ATOM    828  C   PRO A  95      54.777   9.593   1.988  1.00  0.00      LA0  C
ATOM    829  O   PRO A  95      54.859  10.799   1.799  1.00  0.00      LA0  O
ATOM    830  N   TYR A  96      55.743   8.719   1.651  1.00  0.00      LA0  N
ATOM    831  H   TYR A  96      55.627   7.750   1.862  1.00  0.00      LA0  H
ATOM    832  CA  TYR A  96      56.958   9.217   1.014  1.00  0.00      LA0  C
ATOM    833  CB  TYR A  96      58.180   8.500   1.596  1.00  0.00      LA0  C
ATOM    834  CG  TYR A  96      58.226   8.661   3.098  1.00  0.00      LA0  C
ATOM    835  CD1 TYR A  96      58.380   9.950   3.642  1.00  0.00      LA0  C
ATOM    836  CE1 TYR A  96      58.453  10.103   5.034  1.00  0.00      LA0  C
ATOM    837  CD2 TYR A  96      58.121   7.519   3.917  1.00  0.00      LA0  C
ATOM    838  CE2 TYR A  96      58.203   7.672   5.311  1.00  0.00      LA0  C
ATOM    839  CZ  TYR A  96      58.380   8.962   5.850  1.00  0.00      LA0  C
ATOM    840  OH  TYR A  96      58.490   9.126   7.217  1.00  0.00      LA0  O
ATOM    841  HH  TYR A  96      58.928   8.351   7.573  1.00  0.00      LA0  H
ATOM    842  C   TYR A  96      56.991   9.148  -0.506  1.00  0.00      LA0  C
ATOM    843  O   TYR A  96      57.951   9.590  -1.139  1.00  0.00      LA0  O
ATOM    844  N   ALA A  97      55.928   8.541  -1.062  1.00  0.00      LA0  N
ATOM    845  H   ALA A  97      55.120   8.290  -0.527  1.00  0.00      LA0  H
ATOM    846  CA  ALA A  97      55.951   8.287  -2.499  1.00  0.00      LA0  C
ATOM    847  CB  ALA A  97      56.479   6.878  -2.791  1.00  0.00      LA0  C
ATOM    848  C   ALA A  97      54.610   8.565  -3.166  1.00  0.00      LA0  C
ATOM    849  O   ALA A  97      54.306   9.720  -3.428  1.00  0.00      LA0  O
ATOM    850  N   GLY A  98      53.803   7.515  -3.418  1.00  0.00      LA0  N
ATOM    851  H   GLY A  98      54.043   6.556  -3.233  1.00  0.00      LA0  H
ATOM    852  CA  GLY A  98      52.521   7.746  -4.094  1.00  0.00      LA0  C
ATOM    853  C   GLY A  98      51.608   8.765  -3.429  1.00  0.00      LA0  C
ATOM    854  O   GLY A  98      50.957   9.586  -4.069  1.00  0.00      LA0  O
ATOM    855  N   GLY A  99      51.621   8.709  -2.092  1.00  0.00      LA0  N
ATOM    856  H   GLY A  99      52.185   8.037  -1.610  1.00  0.00      LA0  H
ATOM    857  CA  GLY A  99      50.871   9.723  -1.360  1.00  0.00      LA0  C
ATOM    858  C   GLY A  99      51.650  10.980  -1.021  1.00  0.00      LA0  C
ATOM    859  O   GLY A  99      51.493  11.571   0.043  1.00  0.00      LA0  O
ATOM    860  N   TRP A 100      52.485  11.396  -1.987  1.00  0.00      LA0  N
ATOM    861  H   TRP A 100      52.615  10.851  -2.815  1.00  0.00      LA0  H
ATOM    862  CA  TRP A 100      53.026  12.749  -1.879  1.00  0.00      LA0  C
ATOM    863  CB  TRP A 100      54.131  12.990  -2.921  1.00  0.00      LA0  C
ATOM    864  CG  TRP A 100      53.593  13.076  -4.338  1.00  0.00      LA0  C
ATOM    865  CD2 TRP A 100      53.460  14.256  -5.163  1.00  0.00      LA0  C
ATOM    866  CE2 TRP A 100      52.905  13.840  -6.420  1.00  0.00      LA0  C
ATOM    867  CE3 TRP A 100      53.764  15.617  -4.947  1.00  0.00      LA0  C
ATOM    868  CD1 TRP A 100      53.112  12.025  -5.135  1.00  0.00      LA0  C
ATOM    869  NE1 TRP A 100      52.706  12.466  -6.355  1.00  0.00      LA0  N
ATOM    870  HE1 TRP A 100      52.324  11.902  -7.060  1.00  0.00      LA0  H
ATOM    871  CZ2 TRP A 100      52.665  14.793  -7.433  1.00  0.00      LA0  C
ATOM    872  CZ3 TRP A 100      53.518  16.560  -5.968  1.00  0.00      LA0  C
ATOM    873  CH2 TRP A 100      52.975  16.151  -7.204  1.00  0.00      LA0  C
ATOM    874  C   TRP A 100      51.914  13.773  -2.000  1.00  0.00      LA0  C
ATOM    875  O   TRP A 100      50.906  13.524  -2.650  1.00  0.00      LA0  O
ATOM    876  N   ILE A 101      52.121  14.911  -1.335  1.00  0.00      LA0  N
ATOM    877  H   ILE A 101      52.987  15.100  -0.871  1.00  0.00      LA0  H
ATOM    878  CA  ILE A 101      51.014  15.861  -1.345  1.00  0.00      LA0  C
ATOM    879  CB  ILE A 101      50.695  16.306   0.092  1.00  0.00      LA0  C
ATOM    880  CG2 ILE A 101      49.495  17.257   0.158  1.00  0.00      LA0  C
ATOM    881  CG1 ILE A 101      50.470  15.067   0.969  1.00  0.00      LA0  C
ATOM    882  CD1 ILE A 101      50.334  15.365   2.460  1.00  0.00      LA0  C
ATOM    883  C   ILE A 101      51.247  17.020  -2.298  1.00  0.00      LA0  C
ATOM    884  O   ILE A 101      50.402  17.361  -3.119  1.00  0.00      LA0  O
ATOM    885  N   PHE A 102      52.449  17.603  -2.176  1.00  0.00      LA0  N
ATOM    886  H   PHE A 102      53.131  17.283  -1.514  1.00  0.00      LA0  H
ATOM    887  CA  PHE A 102      52.759  18.694  -3.096  1.00  0.00      LA0  C
ATOM    888  CB  PHE A 102      52.174  20.036  -2.615  1.00  0.00      LA0  C
ATOM    889  CG  PHE A 102      52.758  20.552  -1.318  1.00  0.00      LA0  C
ATOM    890  CD1 PHE A 102      52.233  20.104  -0.086  1.00  0.00      LA0  C
ATOM    891  CD2 PHE A 102      53.789  21.516  -1.362  1.00  0.00      LA0  C
ATOM    892  CE1 PHE A 102      52.704  20.669   1.114  1.00  0.00      LA0  C
ATOM    893  CE2 PHE A 102      54.262  22.081  -0.162  1.00  0.00      LA0  C
ATOM    894  CZ  PHE A 102      53.695  21.671   1.063  1.00  0.00      LA0  C
ATOM    895  C   PHE A 102      54.235  18.789  -3.414  1.00  0.00      LA0  C
ATOM    896  O   PHE A 102      55.044  18.049  -2.875  1.00  0.00      LA0  O
ATOM    897  N   LYS A 103      54.554  19.731  -4.301  1.00  0.00      LA0  N
ATOM    898  H   LYS A 103      53.834  20.278  -4.729  1.00  0.00      LA0  H
ATOM    899  CA  LYS A 103      55.947  20.112  -4.493  1.00  0.00      LA0  C
ATOM    900  CB  LYS A 103      56.435  19.757  -5.895  1.00  0.00      LA0  C
ATOM    901  CG  LYS A 103      56.882  18.306  -6.053  1.00  0.00      LA0  C
ATOM    902  CD  LYS A 103      57.255  17.982  -7.500  1.00  0.00      LA0  C
ATOM    903  CE  LYS A 103      57.846  16.582  -7.680  1.00  0.00      LA0  C
ATOM    904  NZ  LYS A 103      59.195  16.523  -7.108  1.00  0.00      LA0  N
ATOM    905  HZ1 LYS A 103      59.206  16.731  -6.090  1.00  0.00      LA0  H
ATOM    906  HZ2 LYS A 103      59.583  15.563  -7.232  1.00  0.00      LA0  H
ATOM    907  HZ3 LYS A 103      59.848  17.159  -7.621  1.00  0.00      LA0  H
ATOM    908  C   LYS A 103      56.034  21.603  -4.301  1.00  0.00      LA0  C
ATOM    909  O   LYS A 103      55.190  22.350  -4.786  1.00  0.00      LA0  O
ATOM    910  N   ILE A 104      57.070  21.996  -3.564  1.00  0.00      LA0  N
ATOM    911  H   ILE A 104      57.718  21.326  -3.207  1.00  0.00      LA0  H
ATOM    912  CA  ILE A 104      57.252  23.413  -3.301  1.00  0.00      LA0  C
ATOM    913  CB  ILE A 104      57.109  23.685  -1.786  1.00  0.00      LA0  C
ATOM    914  CG2 ILE A 104      58.157  22.948  -0.953  1.00  0.00      LA0  C
ATOM    915  CG1 ILE A 104      57.055  25.177  -1.450  1.00  0.00      LA0  C
ATOM    916  CD1 ILE A 104      56.670  25.460   0.004  1.00  0.00      LA0  C
ATOM    917  C   ILE A 104      58.556  23.922  -3.893  1.00  0.00      LA0  C
ATOM    918  O   ILE A 104      59.633  23.356  -3.735  1.00  0.00      LA0  O
ATOM    919  N   LYS A 105      58.397  25.032  -4.612  1.00  0.00      LA0  N
ATOM    920  H   LYS A 105      57.472  25.403  -4.688  1.00  0.00      LA0  H
ATOM    921  CA  LYS A 105      59.542  25.876  -4.924  1.00  0.00      LA0  C
ATOM    922  CB  LYS A 105      59.096  26.800  -6.059  1.00  0.00      LA0  C
ATOM    923  CG  LYS A 105      59.809  28.136  -6.281  1.00  0.00      LA0  C
ATOM    924  CD  LYS A 105      58.827  29.062  -7.001  1.00  0.00      LA0  C
ATOM    925  CE  LYS A 105      59.247  30.527  -7.096  1.00  0.00      LA0  C
ATOM    926  NZ  LYS A 105      58.055  31.332  -7.400  1.00  0.00      LA0  N
ATOM    927  HZ1 LYS A 105      58.278  32.222  -7.879  1.00  0.00      LA0  H
ATOM    928  HZ2 LYS A 105      57.342  30.806  -7.954  1.00  0.00      LA0  H
ATOM    929  HZ3 LYS A 105      57.530  31.551  -6.524  1.00  0.00      LA0  H
ATOM    930  C   LYS A 105      59.864  26.643  -3.659  1.00  0.00      LA0  C
ATOM    931  O   LYS A 105      59.042  27.415  -3.184  1.00  0.00      LA0  O
ATOM    932  N   ALA A 106      61.057  26.368  -3.123  1.00  0.00      LA0  N
ATOM    933  H   ALA A 106      61.705  25.771  -3.589  1.00  0.00      LA0  H
ATOM    934  CA  ALA A 106      61.429  27.114  -1.924  1.00  0.00      LA0  C
ATOM    935  CB  ALA A 106      62.672  26.500  -1.279  1.00  0.00      LA0  C
ATOM    936  C   ALA A 106      61.708  28.568  -2.252  1.00  0.00      LA0  C
ATOM    937  O   ALA A 106      61.844  28.935  -3.416  1.00  0.00      LA0  O
ATOM    938  N   SER A 107      61.806  29.368  -1.189  1.00  0.00      LA0  N
ATOM    939  H   SER A 107      61.610  29.019  -0.269  1.00  0.00      LA0  H
ATOM    940  CA  SER A 107      62.290  30.733  -1.384  1.00  0.00      LA0  C
ATOM    941  CB  SER A 107      62.094  31.552  -0.111  1.00  0.00      LA0  C
ATOM    942  OG  SER A 107      61.018  30.998   0.651  1.00  0.00      LA0  O
ATOM    943  HG  SER A 107      61.436  30.401   1.284  1.00  0.00      LA0  H
ATOM    944  C   SER A 107      63.752  30.767  -1.788  1.00  0.00      LA0  C
ATOM    945  O   SER A 107      64.165  31.457  -2.712  1.00  0.00      LA0  O
ATOM    946  N   ASP A 108      64.500  29.948  -1.036  1.00  0.00      LA0  N
ATOM    947  H   ASP A 108      64.094  29.423  -0.283  1.00  0.00      LA0  H
ATOM    948  CA  ASP A 108      65.928  29.796  -1.284  1.00  0.00      LA0  C
ATOM    949  CB  ASP A 108      66.701  30.826  -0.436  1.00  0.00      LA0  C
ATOM    950  CG  ASP A 108      68.218  30.846  -0.637  1.00  0.00      LA0  C
ATOM    951  OD1 ASP A 108      68.780  29.978  -1.298  1.00  0.00      LA0  O
ATOM    952  OD2 ASP A 108      68.862  31.721  -0.070  1.00  0.00      LA0  O
ATOM    953  C   ASP A 108      66.272  28.371  -0.912  1.00  0.00      LA0  C
ATOM    954  O   ASP A 108      65.684  27.789  -0.007  1.00  0.00      LA0  O
ATOM    955  N   GLU A 109      67.244  27.818  -1.643  1.00  0.00      LA0  N
ATOM    956  H   GLU A 109      67.747  28.449  -2.236  1.00  0.00      LA0  H
ATOM    957  CA  GLU A 109      67.775  26.506  -1.276  1.00  0.00      LA0  C
ATOM    958  CB  GLU A 109      68.897  26.125  -2.245  1.00  0.00      LA0  C
ATOM    959  CG  GLU A 109      68.500  26.171  -3.729  1.00  0.00      LA0  C
ATOM    960  CD  GLU A 109      67.850  24.874  -4.175  1.00  0.00      LA0  C
ATOM    961  OE1 GLU A 109      68.550  24.019  -4.707  1.00  0.00      LA0  O
ATOM    962  OE2 GLU A 109      66.642  24.702  -4.028  1.00  0.00      LA0  O
ATOM    963  C   GLU A 109      68.269  26.453   0.169  1.00  0.00      LA0  C
ATOM    964  O   GLU A 109      68.173  25.441   0.855  1.00  0.00      LA0  O
ATOM    965  N   SER A 110      68.771  27.615   0.630  1.00  0.00      LA0  N
ATOM    966  H   SER A 110      68.802  28.427   0.038  1.00  0.00      LA0  H
ATOM    967  CA  SER A 110      69.252  27.692   2.011  1.00  0.00      LA0  C
ATOM    968  CB  SER A 110      69.827  29.082   2.293  1.00  0.00      LA0  C
ATOM    969  OG  SER A 110      68.786  30.059   2.242  1.00  0.00      LA0  O
ATOM    970  HG  SER A 110      68.925  30.578   1.445  1.00  0.00      LA0  H
ATOM    971  C   SER A 110      68.249  27.289   3.088  1.00  0.00      LA0  C
ATOM    972  O   SER A 110      68.607  26.798   4.156  1.00  0.00      LA0  O
ATOM    973  N   GLU A 111      66.956  27.468   2.746  1.00  0.00      LA0  N
ATOM    974  H   GLU A 111      66.723  27.883   1.863  1.00  0.00      LA0  H
ATOM    975  CA  GLU A 111      65.903  27.097   3.693  1.00  0.00      LA0  C
ATOM    976  CB  GLU A 111      64.514  27.428   3.150  1.00  0.00      LA0  C
ATOM    977  CG  GLU A 111      64.254  28.918   2.920  1.00  0.00      LA0  C
ATOM    978  CD  GLU A 111      62.796  29.122   2.556  1.00  0.00      LA0  C
ATOM    979  OE1 GLU A 111      62.347  28.608   1.540  1.00  0.00      LA0  O
ATOM    980  OE2 GLU A 111      62.088  29.807   3.283  1.00  0.00      LA0  O
ATOM    981  C   GLU A 111      65.926  25.659   4.193  1.00  0.00      LA0  C
ATOM    982  O   GLU A 111      65.356  25.340   5.233  1.00  0.00      LA0  O
ATOM    983  N   LEU A 112      66.656  24.803   3.450  1.00  0.00      LA0  N
ATOM    984  H   LEU A 112      67.041  25.121   2.580  1.00  0.00      LA0  H
ATOM    985  CA  LEU A 112      66.959  23.454   3.940  1.00  0.00      LA0  C
ATOM    986  CB  LEU A 112      68.010  22.794   3.047  1.00  0.00      LA0  C
ATOM    987  CG  LEU A 112      67.484  22.372   1.675  1.00  0.00      LA0  C
ATOM    988  CD1 LEU A 112      68.618  22.035   0.706  1.00  0.00      LA0  C
ATOM    989  CD2 LEU A 112      66.490  21.220   1.792  1.00  0.00      LA0  C
ATOM    990  C   LEU A 112      67.410  23.357   5.393  1.00  0.00      LA0  C
ATOM    991  O   LEU A 112      67.055  22.428   6.119  1.00  0.00      LA0  O
ATOM    992  N   GLU A 113      68.198  24.360   5.809  1.00  0.00      LA0  N
ATOM    993  H   GLU A 113      68.454  25.123   5.210  1.00  0.00      LA0  H
ATOM    994  CA  GLU A 113      68.699  24.237   7.176  1.00  0.00      LA0  C
ATOM    995  CB  GLU A 113      70.175  24.637   7.273  1.00  0.00      LA0  C
ATOM    996  CG  GLU A 113      71.063  23.782   6.351  1.00  0.00      LA0  C
ATOM    997  CD  GLU A 113      70.711  22.307   6.493  1.00  0.00      LA0  C
ATOM    998  OE1 GLU A 113      70.913  21.725   7.555  1.00  0.00      LA0  O
ATOM    999  OE2 GLU A 113      70.147  21.738   5.563  1.00  0.00      LA0  O
ATOM   1000  C   GLU A 113      67.838  24.811   8.280  1.00  0.00      LA0  C
ATOM   1001  O   GLU A 113      68.179  24.807   9.454  1.00  0.00      LA0  O
ATOM   1002  N   SER A 114      66.640  25.226   7.857  1.00  0.00      LA0  N
ATOM   1003  H   SER A 114      66.429  25.350   6.889  1.00  0.00      LA0  H
ATOM   1004  CA  SER A 114      65.588  25.376   8.858  1.00  0.00      LA0  C
ATOM   1005  CB  SER A 114      64.457  26.237   8.293  1.00  0.00      LA0  C
ATOM   1006  OG  SER A 114      64.983  27.141   7.313  1.00  0.00      LA0  O
ATOM   1007  HG  SER A 114      64.826  26.727   6.468  1.00  0.00      LA0  H
ATOM   1008  C   SER A 114      65.027  24.041   9.336  1.00  0.00      LA0  C
ATOM   1009  O   SER A 114      64.329  23.940  10.338  1.00  0.00      LA0  O
ATOM   1010  N   LEU A 115      65.332  23.008   8.531  1.00  0.00      LA0  N
ATOM   1011  H   LEU A 115      65.980  23.088   7.774  1.00  0.00      LA0  H
ATOM   1012  CA  LEU A 115      64.650  21.746   8.766  1.00  0.00      LA0  C
ATOM   1013  CB  LEU A 115      63.979  21.279   7.480  1.00  0.00      LA0  C
ATOM   1014  CG  LEU A 115      62.896  22.221   6.956  1.00  0.00      LA0  C
ATOM   1015  CD1 LEU A 115      62.239  21.611   5.727  1.00  0.00      LA0  C
ATOM   1016  CD2 LEU A 115      61.852  22.596   8.010  1.00  0.00      LA0  C
ATOM   1017  C   LEU A 115      65.530  20.650   9.326  1.00  0.00      LA0  C
ATOM   1018  O   LEU A 115      66.738  20.595   9.102  1.00  0.00      LA0  O
ATOM   1019  N   LEU A 116      64.830  19.778  10.065  1.00  0.00      LA0  N
ATOM   1020  H   LEU A 116      63.832  19.849  10.033  1.00  0.00      LA0  H
ATOM   1021  CA  LEU A 116      65.443  18.642  10.753  1.00  0.00      LA0  C
ATOM   1022  CB  LEU A 116      64.420  17.940  11.657  1.00  0.00      LA0  C
ATOM   1023  CG  LEU A 116      64.005  18.628  12.966  1.00  0.00      LA0  C
ATOM   1024  CD1 LEU A 116      63.202  19.918  12.779  1.00  0.00      LA0  C
ATOM   1025  CD2 LEU A 116      63.237  17.651  13.856  1.00  0.00      LA0  C
ATOM   1026  C   LEU A 116      65.957  17.621   9.763  1.00  0.00      LA0  C
ATOM   1027  O   LEU A 116      65.415  17.477   8.675  1.00  0.00      LA0  O
ATOM   1028  N   ASP A 117      67.015  16.926  10.180  1.00  0.00      LA0  N
ATOM   1029  H   ASP A 117      67.442  17.039  11.079  1.00  0.00      LA0  H
ATOM   1030  CA  ASP A 117      67.456  15.785   9.385  1.00  0.00      LA0  C
ATOM   1031  CB  ASP A 117      68.970  15.602   9.568  1.00  0.00      LA0  C
ATOM   1032  CG  ASP A 117      69.274  15.229  11.008  1.00  0.00      LA0  C
ATOM   1033  OD1 ASP A 117      69.446  14.049  11.279  1.00  0.00      LA0  O
ATOM   1034  OD2 ASP A 117      69.280  16.109  11.861  1.00  0.00      LA0  O
ATOM   1035  C   ASP A 117      66.682  14.533   9.772  1.00  0.00      LA0  C
ATOM   1036  O   ASP A 117      65.771  14.580  10.595  1.00  0.00      LA0  O
ATOM   1037  N   ALA A 118      67.098  13.408   9.164  1.00  0.00      LA0  N
ATOM   1038  H   ALA A 118      67.848  13.457   8.508  1.00  0.00      LA0  H
ATOM   1039  CA  ALA A 118      66.485  12.129   9.523  1.00  0.00      LA0  C
ATOM   1040  CB  ALA A 118      67.110  10.990   8.714  1.00  0.00      LA0  C
ATOM   1041  C   ALA A 118      66.555  11.802  11.006  1.00  0.00      LA0  C
ATOM   1042  O   ALA A 118      65.543  11.651  11.678  1.00  0.00      LA0  O
ATOM   1043  N   THR A 119      67.800  11.747  11.496  1.00  0.00      LA0  N
ATOM   1044  H   THR A 119      68.594  11.970  10.931  1.00  0.00      LA0  H
ATOM   1045  CA  THR A 119      68.019  11.410  12.903  1.00  0.00      LA0  C
ATOM   1046  CB  THR A 119      69.520  11.383  13.210  1.00  0.00      LA0  C
ATOM   1047  OG1 THR A 119      70.301  11.491  12.007  1.00  0.00      LA0  O
ATOM   1048  HG1 THR A 119      70.277  12.419  11.771  1.00  0.00      LA0  H
ATOM   1049  CG2 THR A 119      69.907  10.142  14.014  1.00  0.00      LA0  C
ATOM   1050  C   THR A 119      67.295  12.323  13.885  1.00  0.00      LA0  C
ATOM   1051  O   THR A 119      66.679  11.907  14.862  1.00  0.00      LA0  O
ATOM   1052  N   ALA A 120      67.351  13.627  13.555  1.00  0.00      LA0  N
ATOM   1053  H   ALA A 120      67.914  13.944  12.783  1.00  0.00      LA0  H
ATOM   1054  CA  ALA A 120      66.582  14.549  14.389  1.00  0.00      LA0  C
ATOM   1055  CB  ALA A 120      66.833  15.999  13.985  1.00  0.00      LA0  C
ATOM   1056  C   ALA A 120      65.084  14.286  14.384  1.00  0.00      LA0  C
ATOM   1057  O   ALA A 120      64.401  14.395  15.395  1.00  0.00      LA0  O
ATOM   1058  N   TYR A 121      64.594  13.896  13.198  1.00  0.00      LA0  N
ATOM   1059  H   TYR A 121      65.186  13.793  12.395  1.00  0.00      LA0  H
ATOM   1060  CA  TYR A 121      63.183  13.527  13.155  1.00  0.00      LA0  C
ATOM   1061  CB  TYR A 121      62.686  13.441  11.712  1.00  0.00      LA0  C
ATOM   1062  CG  TYR A 121      61.175  13.490  11.682  1.00  0.00      LA0  C
ATOM   1063  CD1 TYR A 121      60.521  14.688  12.039  1.00  0.00      LA0  C
ATOM   1064  CE1 TYR A 121      59.119  14.724  12.045  1.00  0.00      LA0  C
ATOM   1065  CD2 TYR A 121      60.463  12.334  11.306  1.00  0.00      LA0  C
ATOM   1066  CE2 TYR A 121      59.060  12.372  11.312  1.00  0.00      LA0  C
ATOM   1067  CZ  TYR A 121      58.407  13.561  11.695  1.00  0.00      LA0  C
ATOM   1068  OH  TYR A 121      57.027  13.592  11.734  1.00  0.00      LA0  O
ATOM   1069  HH  TYR A 121      56.690  12.828  11.271  1.00  0.00      LA0  H
ATOM   1070  C   TYR A 121      62.832  12.270  13.936  1.00  0.00      LA0  C
ATOM   1071  O   TYR A 121      61.767  12.173  14.532  1.00  0.00      LA0  O
ATOM   1072  N   GLU A 122      63.789  11.326  13.944  1.00  0.00      LA0  N
ATOM   1073  H   GLU A 122      64.615  11.433  13.388  1.00  0.00      LA0  H
ATOM   1074  CA  GLU A 122      63.599  10.148  14.793  1.00  0.00      LA0  C
ATOM   1075  CB  GLU A 122      64.762   9.164  14.656  1.00  0.00      LA0  C
ATOM   1076  CG  GLU A 122      64.960   8.668  13.224  1.00  0.00      LA0  C
ATOM   1077  CD  GLU A 122      66.081   7.652  13.178  1.00  0.00      LA0  C
ATOM   1078  OE1 GLU A 122      67.240   8.046  13.297  1.00  0.00      LA0  O
ATOM   1079  OE2 GLU A 122      65.791   6.468  13.016  1.00  0.00      LA0  O
ATOM   1080  C   GLU A 122      63.387  10.512  16.251  1.00  0.00      LA0  C
ATOM   1081  O   GLU A 122      62.444  10.075  16.899  1.00  0.00      LA0  O
ATOM   1082  N   ALA A 123      64.274  11.410  16.720  1.00  0.00      LA0  N
ATOM   1083  H   ALA A 123      65.043  11.677  16.135  1.00  0.00      LA0  H
ATOM   1084  CA  ALA A 123      64.074  11.957  18.066  1.00  0.00      LA0  C
ATOM   1085  CB  ALA A 123      65.143  13.004  18.387  1.00  0.00      LA0  C
ATOM   1086  C   ALA A 123      62.693  12.563  18.277  1.00  0.00      LA0  C
ATOM   1087  O   ALA A 123      61.965  12.211  19.197  1.00  0.00      LA0  O
ATOM   1088  N   LEU A 124      62.337  13.432  17.313  1.00  0.00      LA0  N
ATOM   1089  H   LEU A 124      63.018  13.688  16.627  1.00  0.00      LA0  H
ATOM   1090  CA  LEU A 124      61.033  14.100  17.363  1.00  0.00      LA0  C
ATOM   1091  CB  LEU A 124      60.873  15.011  16.142  1.00  0.00      LA0  C
ATOM   1092  CG  LEU A 124      59.802  16.094  16.308  1.00  0.00      LA0  C
ATOM   1093  CD1 LEU A 124      60.170  17.103  17.397  1.00  0.00      LA0  C
ATOM   1094  CD2 LEU A 124      59.482  16.784  14.985  1.00  0.00      LA0  C
ATOM   1095  C   LEU A 124      59.816  13.192  17.529  1.00  0.00      LA0  C
ATOM   1096  O   LEU A 124      58.776  13.574  18.057  1.00  0.00      LA0  O
ATOM   1097  N   LEU A 125      59.985  11.945  17.058  1.00  0.00      LA0  N
ATOM   1098  H   LEU A 125      60.857  11.672  16.647  1.00  0.00      LA0  H
ATOM   1099  CA  LEU A 125      58.901  10.990  17.286  1.00  0.00      LA0  C
ATOM   1100  CB  LEU A 125      59.155   9.678  16.538  1.00  0.00      LA0  C
ATOM   1101  CG  LEU A 125      59.466   9.877  15.051  1.00  0.00      LA0  C
ATOM   1102  CD1 LEU A 125      59.742   8.551  14.345  1.00  0.00      LA0  C
ATOM   1103  CD2 LEU A 125      58.395  10.704  14.338  1.00  0.00      LA0  C
ATOM   1104  C   LEU A 125      58.635  10.734  18.761  1.00  0.00      LA0  C
ATOM   1105  O   LEU A 125      57.505  10.790  19.233  1.00  0.00      LA0  O
ATOM   1106  N   GLU A 126      59.756  10.510  19.466  1.00  0.00      LA0  N
ATOM   1107  H   GLU A 126      60.647  10.550  19.013  1.00  0.00      LA0  H
ATOM   1108  CA  GLU A 126      59.686  10.357  20.919  1.00  0.00      LA0  C
ATOM   1109  CB  GLU A 126      61.059   9.971  21.484  1.00  0.00      LA0  C
ATOM   1110  CG  GLU A 126      61.672   8.689  20.902  1.00  0.00      LA0  C
ATOM   1111  CD  GLU A 126      60.945   7.453  21.403  1.00  0.00      LA0  C
ATOM   1112  OE1 GLU A 126      60.112   6.918  20.673  1.00  0.00      LA0  O
ATOM   1113  OE2 GLU A 126      61.235   7.010  22.514  1.00  0.00      LA0  O
ATOM   1114  C   GLU A 126      59.160  11.603  21.616  1.00  0.00      LA0  C
ATOM   1115  O   GLU A 126      58.352  11.533  22.535  1.00  0.00      LA0  O
ATOM   1116  N   ASP A 127      59.617  12.762  21.097  1.00  0.00      LA0  N
ATOM   1117  H   ASP A 127      60.376  12.757  20.441  1.00  0.00      LA0  H
ATOM   1118  CA  ASP A 127      59.114  14.039  21.622  1.00  0.00      LA0  C
ATOM   1119  CB  ASP A 127      59.712  15.237  20.871  1.00  0.00      LA0  C
ATOM   1120  CG  ASP A 127      61.198  15.396  21.154  1.00  0.00      LA0  C
ATOM   1121  OD1 ASP A 127      61.551  15.773  22.271  1.00  0.00      LA0  O
ATOM   1122  OD2 ASP A 127      61.999  15.173  20.247  1.00  0.00      LA0  O
ATOM   1123  C   ASP A 127      57.593  14.165  21.658  1.00  0.00      LA0  C
ATOM   1124  O   ASP A 127      57.004  14.599  22.643  1.00  0.00      LA0  O
ATOM   1125  N   GLU A 128      56.965  13.731  20.550  1.00  0.00      LA0  N
ATOM   1126  H   GLU A 128      57.503  13.457  19.750  1.00  0.00      LA0  H
ATOM   1127  CA  GLU A 128      55.531  13.468  20.702  1.00  0.00      LA0  C
ATOM   1128  CB  GLU A 128      54.650  14.304  19.750  1.00  0.00      LA0  C
ATOM   1129  CG  GLU A 128      53.203  14.403  20.276  1.00  0.00      LA0  C
ATOM   1130  CD  GLU A 128      52.274  15.196  19.367  1.00  0.00      LA0  C
ATOM   1131  OE1 GLU A 128      52.136  16.406  19.540  1.00  0.00      LA0  O
ATOM   1132  OE2 GLU A 128      51.613  14.604  18.517  1.00  0.00      LA0  O
ATOM   1133  C   GLU A 128      55.196  11.986  20.620  1.00  0.00      LA0  C
ATOM   1134  O   GLU A 128      54.315  11.464  21.301  1.00  0.00      LA0  O
END
