# Supplementary material for: Large scale analyses of genotype-phenotype relationships of glycine decarboxylase mutations and neurological disease severity
Source: PLoS Comput Biol. 2020 May 18;16(5):e1007871. doi: 10.1371/journal.pcbi.1007871 (PMC7259800; doi:10.1371/journal.pcbi.1007871)
Supplement: S1 Appendix — (ZIP) [file pcbi.1007871.s011.zip › S1_Appendix/cluspro.TH.ecoli/model.002.13.pdb]

HEADER rec.pdb
REMARK original generated coordinate pdb file
ATOM      1  N   GLN A   4      22.318  45.643  17.313  1.00  0.00      RA0  N
ATOM      2  H   GLN A   4      21.359  45.804  17.092  1.00  0.00      RA0  H
ATOM      3  CA  GLN A   4      23.356  46.702  17.078  1.00  0.00      RA0  C
ATOM      4  CB  GLN A   4      22.870  48.055  17.598  1.00  0.00      RA0  C
ATOM      5  CG  GLN A   4      23.783  49.204  17.171  1.00  0.00      RA0  C
ATOM      6  CD  GLN A   4      23.190  50.520  17.622  1.00  0.00      RA0  C
ATOM      7  OE1 GLN A   4      22.979  50.769  18.802  1.00  0.00      RA0  O
ATOM      8  NE2 GLN A   4      22.927  51.360  16.604  1.00  0.00      RA0  N
ATOM      9 HE21 GLN A   4      23.113  51.105  15.655  1.00  0.00      RA0  H
ATOM     10 HE22 GLN A   4      22.534  52.262  16.780  1.00  0.00      RA0  H
ATOM     11  C   GLN A   4      24.669  46.292  17.706  1.00  0.00      RA0  C
ATOM     12  O   GLN A   4      24.709  45.892  18.876  1.00  0.00      RA0  O
ATOM     13  N   THR A   5      25.745  46.374  16.923  1.00  0.00      RA0  N
ATOM     14  H   THR A   5      25.674  46.795  16.024  1.00  0.00      RA0  H
ATOM     15  CA  THR A   5      27.040  45.928  17.398  1.00  0.00      RA0  C
ATOM     16  CB  THR A   5      27.992  45.734  16.193  1.00  0.00      RA0  C
ATOM     17  OG1 THR A   5      29.301  45.340  16.625  1.00  0.00      RA0  O
ATOM     18  HG1 THR A   5      29.759  44.994  15.849  1.00  0.00      RA0  H
ATOM     19  CG2 THR A   5      28.080  46.973  15.300  1.00  0.00      RA0  C
ATOM     20  C   THR A   5      27.567  46.895  18.439  1.00  0.00      RA0  C
ATOM     21  O   THR A   5      27.394  48.098  18.287  1.00  0.00      RA0  O
ATOM     22  N   PRO A   6      28.258  46.395  19.466  1.00  0.00      RA0  N
ATOM     23  CD  PRO A   6      28.411  44.983  19.789  1.00  0.00      RA0  C
ATOM     24  CA  PRO A   6      28.957  47.285  20.399  1.00  0.00      RA0  C
ATOM     25  CB  PRO A   6      29.666  46.299  21.334  1.00  0.00      RA0  C
ATOM     26  CG  PRO A   6      28.860  45.006  21.240  1.00  0.00      RA0  C
ATOM     27  C   PRO A   6      29.941  48.233  19.721  1.00  0.00      RA0  C
ATOM     28  O   PRO A   6      30.283  49.284  20.285  1.00  0.00      RA0  O
ATOM     29  N   LEU A   7      30.378  47.879  18.514  1.00  0.00      RA0  N
ATOM     30  H   LEU A   7      30.058  47.036  18.075  1.00  0.00      RA0  H
ATOM     31  CA  LEU A   7      31.322  48.712  17.757  1.00  0.00      RA0  C
ATOM     32  CB  LEU A   7      32.174  47.819  16.861  1.00  0.00      RA0  C
ATOM     33  CG  LEU A   7      33.075  46.900  17.676  1.00  0.00      RA0  C
ATOM     34  CD1 LEU A   7      33.838  45.902  16.809  1.00  0.00      RA0  C
ATOM     35  CD2 LEU A   7      34.019  47.728  18.535  1.00  0.00      RA0  C
ATOM     36  C   LEU A   7      30.719  49.845  16.928  1.00  0.00      RA0  C
ATOM     37  O   LEU A   7      31.447  50.554  16.256  1.00  0.00      RA0  O
ATOM     38  N   TYR A   8      29.406  50.055  17.033  1.00  0.00      RA0  N
ATOM     39  H   TYR A   8      28.875  49.478  17.656  1.00  0.00      RA0  H
ATOM     40  CA  TYR A   8      28.697  50.975  16.166  1.00  0.00      RA0  C
ATOM     41  CB  TYR A   8      27.234  51.034  16.589  1.00  0.00      RA0  C
ATOM     42  CG  TYR A   8      26.393  51.532  15.443  1.00  0.00      RA0  C
ATOM     43  CD1 TYR A   8      25.943  52.846  15.417  1.00  0.00      RA0  C
ATOM     44  CE1 TYR A   8      25.142  53.282  14.368  1.00  0.00      RA0  C
ATOM     45  CD2 TYR A   8      26.065  50.658  14.415  1.00  0.00      RA0  C
ATOM     46  CE2 TYR A   8      25.264  51.094  13.371  1.00  0.00      RA0  C
ATOM     47  CZ  TYR A   8      24.796  52.402  13.349  1.00  0.00      RA0  C
ATOM     48  OH  TYR A   8      23.983  52.821  12.317  1.00  0.00      RA0  O
ATOM     49  HH  TYR A   8      24.005  52.181  11.617  1.00  0.00      RA0  H
ATOM     50  C   TYR A   8      29.324  52.367  16.213  1.00  0.00      RA0  C
ATOM     51  O   TYR A   8      29.574  52.947  15.173  1.00  0.00      RA0  O
ATOM     52  N   GLU A   9      29.592  52.896  17.409  1.00  0.00      RA0  N
ATOM     53  H   GLU A   9      29.479  52.344  18.234  1.00  0.00      RA0  H
ATOM     54  CA  GLU A   9      30.170  54.230  17.533  1.00  0.00      RA0  C
ATOM     55  CB  GLU A   9      30.096  54.623  19.014  1.00  0.00      RA0  C
ATOM     56  CG  GLU A   9      30.986  55.773  19.485  1.00  0.00      RA0  C
ATOM     57  CD  GLU A   9      32.332  55.218  19.897  1.00  0.00      RA0  C
ATOM     58  OE1 GLU A   9      32.506  54.001  19.870  1.00  0.00      RA0  O
ATOM     59  OE2 GLU A   9      33.214  56.000  20.237  1.00  0.00      RA0  O
ATOM     60  C   GLU A   9      31.558  54.315  16.916  1.00  0.00      RA0  C
ATOM     61  O   GLU A   9      31.888  55.305  16.257  1.00  0.00      RA0  O
ATOM     62  N   GLN A  10      32.378  53.293  17.147  1.00  0.00      RA0  N
ATOM     63  H   GLN A  10      32.123  52.643  17.862  1.00  0.00      RA0  H
ATOM     64  CA  GLN A  10      33.695  53.234  16.494  1.00  0.00      RA0  C
ATOM     65  CB  GLN A  10      34.525  52.062  17.007  1.00  0.00      RA0  C
ATOM     66  CG  GLN A  10      35.125  52.375  18.372  1.00  0.00      RA0  C
ATOM     67  CD  GLN A  10      35.870  53.692  18.278  1.00  0.00      RA0  C
ATOM     68  OE1 GLN A  10      36.849  53.846  17.544  1.00  0.00      RA0  O
ATOM     69  NE2 GLN A  10      35.355  54.637  19.070  1.00  0.00      RA0  N
ATOM     70 HE21 GLN A  10      34.495  54.471  19.582  1.00  0.00      RA0  H
ATOM     71 HE22 GLN A  10      35.654  55.576  19.222  1.00  0.00      RA0  H
ATOM     72  C   GLN A  10      33.576  53.174  14.974  1.00  0.00      RA0  C
ATOM     73  O   GLN A  10      34.322  53.856  14.263  1.00  0.00      RA0  O
ATOM     74  N   HIS A  11      32.625  52.393  14.458  1.00  0.00      RA0  N
ATOM     75  H   HIS A  11      32.022  51.883  15.072  1.00  0.00      RA0  H
ATOM     76  CA  HIS A  11      32.386  52.402  13.014  1.00  0.00      RA0  C
ATOM     77  CB  HIS A  11      31.221  51.506  12.619  1.00  0.00      RA0  C
ATOM     78  CG  HIS A  11      31.487  50.059  12.931  1.00  0.00      RA0  C
ATOM     79  ND1 HIS A  11      32.624  49.405  12.631  1.00  0.00      RA0  N
ATOM     80  HD1 HIS A  11      33.406  49.740  12.136  1.00  0.00      RA0  H
ATOM     81  CD2 HIS A  11      30.601  49.173  13.542  1.00  0.00      RA0  C
ATOM     82  NE2 HIS A  11      31.217  47.973  13.613  1.00  0.00      RA0  N
ATOM     83  CE1 HIS A  11      32.461  48.115  13.055  1.00  0.00      RA0  C
ATOM     84  C   HIS A  11      32.086  53.799  12.504  1.00  0.00      RA0  C
ATOM     85  O   HIS A  11      32.635  54.214  11.489  1.00  0.00      RA0  O
ATOM     86  N   THR A  12      31.245  54.553  13.210  1.00  0.00      RA0  N
ATOM     87  H   THR A  12      30.745  54.199  14.009  1.00  0.00      RA0  H
ATOM     88  CA  THR A  12      30.918  55.903  12.727  1.00  0.00      RA0  C
ATOM     89  CB  THR A  12      29.757  56.419  13.537  1.00  0.00      RA0  C
ATOM     90  OG1 THR A  12      29.722  55.670  14.747  1.00  0.00      RA0  O
ATOM     91  HG1 THR A  12      30.462  55.959  15.274  1.00  0.00      RA0  H
ATOM     92  CG2 THR A  12      28.435  56.247  12.788  1.00  0.00      RA0  C
ATOM     93  C   THR A  12      32.141  56.811  12.783  1.00  0.00      RA0  C
ATOM     94  O   THR A  12      32.362  57.626  11.882  1.00  0.00      RA0  O
ATOM     95  N   LEU A  13      32.932  56.679  13.840  1.00  0.00      RA0  N
ATOM     96  H   LEU A  13      32.694  56.009  14.546  1.00  0.00      RA0  H
ATOM     97  CA  LEU A  13      34.150  57.471  13.973  1.00  0.00      RA0  C
ATOM     98  CB  LEU A  13      34.776  57.308  15.356  1.00  0.00      RA0  C
ATOM     99  CG  LEU A  13      33.905  57.907  16.459  1.00  0.00      RA0  C
ATOM    100  CD1 LEU A  13      34.611  57.854  17.812  1.00  0.00      RA0  C
ATOM    101  CD2 LEU A  13      33.444  59.325  16.120  1.00  0.00      RA0  C
ATOM    102  C   LEU A  13      35.166  57.137  12.881  1.00  0.00      RA0  C
ATOM    103  O   LEU A  13      35.982  57.983  12.507  1.00  0.00      RA0  O
ATOM    104  N   CYS A  14      35.106  55.903  12.378  1.00  0.00      RA0  N
ATOM    105  H   CYS A  14      34.450  55.267  12.786  1.00  0.00      RA0  H
ATOM    106  CA  CYS A  14      35.954  55.426  11.284  1.00  0.00      RA0  C
ATOM    107  CB  CYS A  14      36.244  53.939  11.456  1.00  0.00      RA0  C
ATOM    108  SG  CYS A  14      37.156  53.576  12.980  1.00  0.00      RA0  S
ATOM    109  C   CYS A  14      35.397  55.732   9.892  1.00  0.00      RA0  C
ATOM    110  O   CYS A  14      35.986  55.323   8.897  1.00  0.00      RA0  O
ATOM    111  N   GLY A  15      34.279  56.453   9.826  1.00  0.00      RA0  N
ATOM    112  H   GLY A  15      33.844  56.797  10.660  1.00  0.00      RA0  H
ATOM    113  CA  GLY A  15      33.716  56.889   8.549  1.00  0.00      RA0  C
ATOM    114  C   GLY A  15      32.884  55.831   7.838  1.00  0.00      RA0  C
ATOM    115  O   GLY A  15      32.760  55.840   6.615  1.00  0.00      RA0  O
ATOM    116  N   ALA A  16      32.291  54.925   8.598  1.00  0.00      RA0  N
ATOM    117  H   ALA A  16      32.403  54.996   9.590  1.00  0.00      RA0  H
ATOM    118  CA  ALA A  16      31.456  53.867   8.003  1.00  0.00      RA0  C
ATOM    119  CB  ALA A  16      30.860  52.979   9.084  1.00  0.00      RA0  C
ATOM    120  C   ALA A  16      30.290  54.405   7.149  1.00  0.00      RA0  C
ATOM    121  O   ALA A  16      29.627  55.384   7.501  1.00  0.00      RA0  O
ATOM    122  N   ARG A  17      30.083  53.784   5.991  1.00  0.00      RA0  N
ATOM    123  H   ARG A  17      30.738  53.076   5.731  1.00  0.00      RA0  H
ATOM    124  CA  ARG A  17      28.847  53.954   5.233  1.00  0.00      RA0  C
ATOM    125  CB  ARG A  17      29.124  54.043   3.733  1.00  0.00      RA0  C
ATOM    126  CG  ARG A  17      29.709  55.362   3.212  1.00  0.00      RA0  C
ATOM    127  CD  ARG A  17      31.138  55.715   3.637  1.00  0.00      RA0  C
ATOM    128  NE  ARG A  17      31.675  56.785   2.797  1.00  0.00      RA0  N
ATOM    129  HE  ARG A  17      31.229  56.974   1.919  1.00  0.00      RA0  H
ATOM    130  CZ  ARG A  17      32.840  57.394   3.103  1.00  0.00      RA0  C
ATOM    131  NH1 ARG A  17      33.462  57.162   4.257  1.00  0.00      RA0  N
ATOM    132 HH11 ARG A  17      34.397  57.529   4.378  1.00  0.00      RA0  H
ATOM    133 HH12 ARG A  17      33.053  56.640   5.014  1.00  0.00      RA0  H
ATOM    134  NH2 ARG A  17      33.403  58.214   2.221  1.00  0.00      RA0  N
ATOM    135 HH21 ARG A  17      34.304  58.611   2.449  1.00  0.00      RA0  H
ATOM    136 HH22 ARG A  17      33.003  58.452   1.333  1.00  0.00      RA0  H
ATOM    137  C   ARG A  17      28.052  52.692   5.551  1.00  0.00      RA0  C
ATOM    138  O   ARG A  17      28.424  51.601   5.152  1.00  0.00      RA0  O
ATOM    139  N   MSE A  18      26.942  52.849   6.263  1.00  0.00      RA0  N
ATOM    140  H   MSE A  18      26.597  53.780   6.376  1.00  0.00      RA0  H
ATOM    141  CA  MSE A  18      26.193  51.711   6.787  1.00  0.00      RA0  C
ATOM    142  CB  MSE A  18      25.446  52.096   8.065  1.00  0.00      RA0  C
ATOM    143  CG  MSE A  18      26.312  52.629   9.205  1.00  0.00      RA0  C
ATOM    144  SE  MSE A  18      27.418  51.396   9.896  1.00  0.00      RA0  S
ATOM    145  CE  MSE A  18      27.924  52.353  11.332  1.00  0.00      RA0  C
ATOM    146  C   MSE A  18      25.153  51.143   5.804  1.00  0.00      RA0  C
ATOM    147  O   MSE A  18      24.553  51.880   5.013  1.00  0.00      RA0  O
ATOM    148  N   VAL A  19      24.946  49.837   5.891  1.00  0.00      RA0  N
ATOM    149  H   VAL A  19      25.516  49.282   6.501  1.00  0.00      RA0  H
ATOM    150  CA  VAL A  19      23.825  49.171   5.232  1.00  0.00      RA0  C
ATOM    151  CB  VAL A  19      24.274  48.442   3.952  1.00  0.00      RA0  C
ATOM    152  CG1 VAL A  19      24.660  49.420   2.845  1.00  0.00      RA0  C
ATOM    153  CG2 VAL A  19      25.387  47.424   4.227  1.00  0.00      RA0  C
ATOM    154  C   VAL A  19      23.218  48.169   6.201  1.00  0.00      RA0  C
ATOM    155  O   VAL A  19      23.788  47.884   7.248  1.00  0.00      RA0  O
ATOM    156  N   ASP A  20      22.059  47.624   5.854  1.00  0.00      RA0  N
ATOM    157  H   ASP A  20      21.687  47.767   4.942  1.00  0.00      RA0  H
ATOM    158  CA  ASP A  20      21.501  46.561   6.663  1.00  0.00      RA0  C
ATOM    159  CB  ASP A  20      20.003  46.356   6.494  1.00  0.00      RA0  C
ATOM    160  CG  ASP A  20      19.701  45.133   7.334  1.00  0.00      RA0  C
ATOM    161  OD1 ASP A  20      19.932  45.206   8.532  1.00  0.00      RA0  O
ATOM    162  OD2 ASP A  20      19.328  44.086   6.804  1.00  0.00      RA0  O
ATOM    163  C   ASP A  20      22.132  45.251   6.279  1.00  0.00      RA0  C
ATOM    164  O   ASP A  20      22.216  44.922   5.097  1.00  0.00      RA0  O
ATOM    165  N   PHE A  21      22.592  44.496   7.272  1.00  0.00      RA0  N
ATOM    166  H   PHE A  21      22.306  44.765   8.190  1.00  0.00      RA0  H
ATOM    167  CA  PHE A  21      23.096  43.151   7.053  1.00  0.00      RA0  C
ATOM    168  CB  PHE A  21      24.582  43.112   7.388  1.00  0.00      RA0  C
ATOM    169  CG  PHE A  21      25.233  41.909   6.753  1.00  0.00      RA0  C
ATOM    170  CD1 PHE A  21      24.978  41.609   5.421  1.00  0.00      RA0  C
ATOM    171  CD2 PHE A  21      26.103  41.119   7.492  1.00  0.00      RA0  C
ATOM    172  CE1 PHE A  21      25.614  40.530   4.818  1.00  0.00      RA0  C
ATOM    173  CE2 PHE A  21      26.738  40.040   6.889  1.00  0.00      RA0  C
ATOM    174  CZ  PHE A  21      26.502  39.752   5.550  1.00  0.00      RA0  C
ATOM    175  C   PHE A  21      22.320  42.193   7.937  1.00  0.00      RA0  C
ATOM    176  O   PHE A  21      22.596  42.069   9.137  1.00  0.00      RA0  O
ATOM    177  N   HIS A  22      21.303  41.559   7.363  1.00  0.00      RA0  N
ATOM    178  H   HIS A  22      20.987  41.941   6.493  1.00  0.00      RA0  H
ATOM    179  CA  HIS A  22      20.471  40.614   8.117  1.00  0.00      RA0  C
ATOM    180  CB  HIS A  22      21.199  39.305   8.442  1.00  0.00      RA0  C
ATOM    181  CG  HIS A  22      22.013  38.797   7.279  1.00  0.00      RA0  C
ATOM    182  ND1 HIS A  22      21.565  38.688   6.014  1.00  0.00      RA0  N
ATOM    183  HD1 HIS A  22      20.675  38.935   5.684  1.00  0.00      RA0  H
ATOM    184  CD2 HIS A  22      23.334  38.348   7.331  1.00  0.00      RA0  C
ATOM    185  NE2 HIS A  22      23.679  37.962   6.080  1.00  0.00      RA0  N
ATOM    186  CE1 HIS A  22      22.593  38.171   5.268  1.00  0.00      RA0  C
ATOM    187  C   HIS A  22      19.960  41.183   9.440  1.00  0.00      RA0  C
ATOM    188  O   HIS A  22      19.955  40.491  10.463  1.00  0.00      RA0  O
ATOM    189  N   GLY A  23      19.505  42.437   9.388  1.00  0.00      RA0  N
ATOM    190  H   GLY A  23      19.614  43.020   8.573  1.00  0.00      RA0  H
ATOM    191  CA  GLY A  23      18.932  43.124  10.542  1.00  0.00      RA0  C
ATOM    192  C   GLY A  23      19.890  43.995  11.343  1.00  0.00      RA0  C
ATOM    193  O   GLY A  23      19.437  44.796  12.172  1.00  0.00      RA0  O
ATOM    194  N   TRP A  24      21.199  43.837  11.104  1.00  0.00      RA0  N
ATOM    195  H   TRP A  24      21.472  43.274  10.323  1.00  0.00      RA0  H
ATOM    196  CA  TRP A  24      22.255  44.642  11.761  1.00  0.00      RA0  C
ATOM    197  CB  TRP A  24      23.522  43.825  12.013  1.00  0.00      RA0  C
ATOM    198  CG  TRP A  24      23.334  42.671  12.965  1.00  0.00      RA0  C
ATOM    199  CD2 TRP A  24      23.850  42.552  14.307  1.00  0.00      RA0  C
ATOM    200  CE2 TRP A  24      23.489  41.275  14.792  1.00  0.00      RA0  C
ATOM    201  CE3 TRP A  24      24.593  43.408  15.111  1.00  0.00      RA0  C
ATOM    202  CD1 TRP A  24      22.682  41.457  12.713  1.00  0.00      RA0  C
ATOM    203  NE1 TRP A  24      22.773  40.632  13.789  1.00  0.00      RA0  N
ATOM    204  HE1 TRP A  24      22.431  39.711  13.824  1.00  0.00      RA0  H
ATOM    205  CZ2 TRP A  24      23.874  40.887  16.069  1.00  0.00      RA0  C
ATOM    206  CZ3 TRP A  24      24.974  43.006  16.386  1.00  0.00      RA0  C
ATOM    207  CH2 TRP A  24      24.617  41.751  16.864  1.00  0.00      RA0  C
ATOM    208  C   TRP A  24      22.688  45.819  10.866  1.00  0.00      RA0  C
ATOM    209  O   TRP A  24      22.888  45.636   9.658  1.00  0.00      RA0  O
ATOM    210  N   MSE A  25      22.893  46.987  11.457  1.00  0.00      RA0  N
ATOM    211  H   MSE A  25      22.787  47.042  12.446  1.00  0.00      RA0  H
ATOM    212  CA  MSE A  25      23.476  48.111  10.726  1.00  0.00      RA0  C
ATOM    213  CB  MSE A  25      22.977  49.441  11.279  1.00  0.00      RA0  C
ATOM    214  CG  MSE A  25      21.508  49.652  10.917  1.00  0.00      RA0  C
ATOM    215  SE  MSE A  25      21.273  49.728   9.134  1.00  0.00      RA0  S
ATOM    216  CE  MSE A  25      19.487  49.509   9.105  1.00  0.00      RA0  C
ATOM    217  C   MSE A  25      24.996  47.992  10.758  1.00  0.00      RA0  C
ATOM    218  O   MSE A  25      25.620  48.212  11.805  1.00  0.00      RA0  O
ATOM    219  N   MSE A  26      25.570  47.665   9.596  1.00  0.00      RA0  N
ATOM    220  H   MSE A  26      25.004  47.595   8.768  1.00  0.00      RA0  H
ATOM    221  CA  MSE A  26      26.991  47.305   9.476  1.00  0.00      RA0  C
ATOM    222  CB  MSE A  26      27.116  45.805   9.185  1.00  0.00      RA0  C
ATOM    223  CG  MSE A  26      26.557  44.888  10.270  1.00  0.00      RA0  C
ATOM    224  SE  MSE A  26      27.445  45.028  11.825  1.00  0.00      RA0  S
ATOM    225  CE  MSE A  26      29.014  44.352  11.258  1.00  0.00      RA0  C
ATOM    226  C   MSE A  26      27.654  48.087   8.358  1.00  0.00      RA0  C
ATOM    227  O   MSE A  26      27.010  48.437   7.362  1.00  0.00      RA0  O
ATOM    228  N   PRO A  27      28.947  48.385   8.499  1.00  0.00      RA0  N
ATOM    229  CD  PRO A  27      29.790  48.117   9.655  1.00  0.00      RA0  C
ATOM    230  CA  PRO A  27      29.642  49.103   7.432  1.00  0.00      RA0  C
ATOM    231  CB  PRO A  27      31.016  49.387   8.041  1.00  0.00      RA0  C
ATOM    232  CG  PRO A  27      30.863  49.184   9.545  1.00  0.00      RA0  C
ATOM    233  C   PRO A  27      29.809  48.337   6.132  1.00  0.00      RA0  C
ATOM    234  O   PRO A  27      30.370  47.255   6.112  1.00  0.00      RA0  O
ATOM    235  N   LEU A  28      29.304  48.907   5.043  1.00  0.00      RA0  N
ATOM    236  H   LEU A  28      28.801  49.766   5.138  1.00  0.00      RA0  H
ATOM    237  CA  LEU A  28      29.578  48.382   3.716  1.00  0.00      RA0  C
ATOM    238  CB  LEU A  28      28.647  49.055   2.707  1.00  0.00      RA0  C
ATOM    239  CG  LEU A  28      28.806  48.561   1.268  1.00  0.00      RA0  C
ATOM    240  CD1 LEU A  28      28.419  47.089   1.123  1.00  0.00      RA0  C
ATOM    241  CD2 LEU A  28      28.064  49.465   0.284  1.00  0.00      RA0  C
ATOM    242  C   LEU A  28      31.047  48.677   3.374  1.00  0.00      RA0  C
ATOM    243  O   LEU A  28      31.740  47.875   2.750  1.00  0.00      RA0  O
ATOM    244  N   HIS A  29      31.473  49.864   3.749  1.00  0.00      RA0  N
ATOM    245  H   HIS A  29      30.900  50.522   4.245  1.00  0.00      RA0  H
ATOM    246  CA  HIS A  29      32.866  50.280   3.592  1.00  0.00      RA0  C
ATOM    247  CB  HIS A  29      33.262  50.516   2.126  1.00  0.00      RA0  C
ATOM    248  CG  HIS A  29      32.470  51.610   1.447  1.00  0.00      RA0  C
ATOM    249  ND1 HIS A  29      31.126  51.694   1.408  1.00  0.00      RA0  N
ATOM    250  HD1 HIS A  29      30.477  51.072   1.796  1.00  0.00      RA0  H
ATOM    251  CD2 HIS A  29      32.998  52.680   0.721  1.00  0.00      RA0  C
ATOM    252  NE2 HIS A  29      31.960  53.406   0.249  1.00  0.00      RA0  N
ATOM    253  CE1 HIS A  29      30.805  52.801   0.666  1.00  0.00      RA0  C
ATOM    254  C   HIS A  29      33.078  51.495   4.461  1.00  0.00      RA0  C
ATOM    255  O   HIS A  29      32.143  52.009   5.054  1.00  0.00      RA0  O
ATOM    256  N   TYR A  30      34.310  51.984   4.483  1.00  0.00      RA0  N
ATOM    257  H   TYR A  30      35.042  51.452   4.036  1.00  0.00      RA0  H
ATOM    258  CA  TYR A  30      34.651  53.153   5.285  1.00  0.00      RA0  C
ATOM    259  CB  TYR A  30      35.678  52.800   6.366  1.00  0.00      RA0  C
ATOM    260  CG  TYR A  30      35.170  51.801   7.380  1.00  0.00      RA0  C
ATOM    261  CD1 TYR A  30      35.225  50.435   7.123  1.00  0.00      RA0  C
ATOM    262  CE1 TYR A  30      34.861  49.529   8.111  1.00  0.00      RA0  C
ATOM    263  CD2 TYR A  30      34.686  52.256   8.599  1.00  0.00      RA0  C
ATOM    264  CE2 TYR A  30      34.329  51.351   9.589  1.00  0.00      RA0  C
ATOM    265  CZ  TYR A  30      34.447  49.988   9.355  1.00  0.00      RA0  C
ATOM    266  OH  TYR A  30      34.160  49.095  10.365  1.00  0.00      RA0  O
ATOM    267  HH  TYR A  30      34.252  48.207  10.034  1.00  0.00      RA0  H
ATOM    268  C   TYR A  30      35.253  54.249   4.414  1.00  0.00      RA0  C
ATOM    269  O   TYR A  30      35.986  55.144   4.908  1.00  0.00      RA0  O
ATOM    270  N   GLY A  31      34.939  54.191   3.122  1.00  0.00      RA0  N
ATOM    271  H   GLY A  31      34.315  53.477   2.819  1.00  0.00      RA0  H
ATOM    272  CA  GLY A  31      35.396  55.192   2.164  1.00  0.00      RA0  C
ATOM    273  C   GLY A  31      35.870  54.611   0.843  1.00  0.00      RA0  C
ATOM    274  O   GLY A  31      35.830  55.287  -0.186  1.00  0.00      RA0  O
ATOM    275  N   SER A  32      36.371  53.386   0.873  1.00  0.00      RA0  N
ATOM    276  H   SER A  32      36.492  52.884   1.728  1.00  0.00      RA0  H
ATOM    277  CA  SER A  32      36.822  52.713  -0.340  1.00  0.00      RA0  C
ATOM    278  CB  SER A  32      38.199  53.200  -0.812  1.00  0.00      RA0  C
ATOM    279  OG  SER A  32      38.613  52.480  -1.984  1.00  0.00      RA0  O
ATOM    280  HG  SER A  32      39.488  52.816  -2.185  1.00  0.00      RA0  H
ATOM    281  C   SER A  32      36.839  51.207  -0.179  1.00  0.00      RA0  C
ATOM    282  O   SER A  32      37.762  50.674   0.427  1.00  0.00      RA0  O
ATOM    283  N   GLN A  33      35.845  50.502  -0.721  1.00  0.00      RA0  N
ATOM    284  H   GLN A  33      35.162  50.960  -1.295  1.00  0.00      RA0  H
ATOM    285  CA  GLN A  33      35.849  49.061  -0.607  1.00  0.00      RA0  C
ATOM    286  CB  GLN A  33      34.508  48.379  -0.951  1.00  0.00      RA0  C
ATOM    287  CG  GLN A  33      33.997  48.401  -2.400  1.00  0.00      RA0  C
ATOM    288  CD  GLN A  33      33.291  49.709  -2.688  1.00  0.00      RA0  C
ATOM    289  OE1 GLN A  33      33.908  50.765  -2.755  1.00  0.00      RA0  O
ATOM    290  NE2 GLN A  33      31.966  49.598  -2.823  1.00  0.00      RA0  N
ATOM    291 HE21 GLN A  33      31.491  48.706  -2.783  1.00  0.00      RA0  H
ATOM    292 HE22 GLN A  33      31.376  50.389  -2.970  1.00  0.00      RA0  H
ATOM    293  C   GLN A  33      37.031  48.413  -1.333  1.00  0.00      RA0  C
ATOM    294  O   GLN A  33      37.523  47.372  -0.893  1.00  0.00      RA0  O
ATOM    295  N   ILE A  34      37.509  49.068  -2.395  1.00  0.00      RA0  N
ATOM    296  H   ILE A  34      37.076  49.936  -2.639  1.00  0.00      RA0  H
ATOM    297  CA  ILE A  34      38.654  48.569  -3.148  1.00  0.00      RA0  C
ATOM    298  CB  ILE A  34      38.739  49.341  -4.454  1.00  0.00      RA0  C
ATOM    299  CG2 ILE A  34      39.978  49.022  -5.284  1.00  0.00      RA0  C
ATOM    300  CG1 ILE A  34      37.455  49.026  -5.214  1.00  0.00      RA0  C
ATOM    301  CD1 ILE A  34      37.283  47.530  -5.506  1.00  0.00      RA0  C
ATOM    302  C   ILE A  34      39.923  48.647  -2.283  1.00  0.00      RA0  C
ATOM    303  O   ILE A  34      40.670  47.668  -2.171  1.00  0.00      RA0  O
ATOM    304  N   ASP A  35      40.147  49.782  -1.638  1.00  0.00      RA0  N
ATOM    305  H   ASP A  35      39.545  50.574  -1.764  1.00  0.00      RA0  H
ATOM    306  CA  ASP A  35      41.325  49.899  -0.740  1.00  0.00      RA0  C
ATOM    307  CB  ASP A  35      41.651  51.366  -0.473  1.00  0.00      RA0  C
ATOM    308  CG  ASP A  35      42.126  51.927  -1.810  1.00  0.00      RA0  C
ATOM    309  OD1 ASP A  35      43.307  51.810  -2.124  1.00  0.00      RA0  O
ATOM    310  OD2 ASP A  35      41.312  52.408  -2.597  1.00  0.00      RA0  O
ATOM    311  C   ASP A  35      41.294  48.934   0.434  1.00  0.00      RA0  C
ATOM    312  O   ASP A  35      42.322  48.467   0.867  1.00  0.00      RA0  O
ATOM    313  N   GLU A  36      40.101  48.658   0.971  1.00  0.00      RA0  N
ATOM    314  H   GLU A  36      39.298  49.110   0.580  1.00  0.00      RA0  H
ATOM    315  CA  GLU A  36      39.930  47.753   2.067  1.00  0.00      RA0  C
ATOM    316  CB  GLU A  36      38.511  47.922   2.615  1.00  0.00      RA0  C
ATOM    317  CG  GLU A  36      38.479  49.352   3.151  1.00  0.00      RA0  C
ATOM    318  CD  GLU A  36      37.134  49.849   3.643  1.00  0.00      RA0  C
ATOM    319  OE1 GLU A  36      36.244  49.053   3.920  1.00  0.00      RA0  O
ATOM    320  OE2 GLU A  36      37.001  51.064   3.787  1.00  0.00      RA0  O
ATOM    321  C   GLU A  36      40.307  46.333   1.615  1.00  0.00      RA0  C
ATOM    322  O   GLU A  36      41.005  45.602   2.312  1.00  0.00      RA0  O
ATOM    323  N   HIS A  37      39.879  45.973   0.420  1.00  0.00      RA0  N
ATOM    324  H   HIS A  37      39.298  46.602  -0.102  1.00  0.00      RA0  H
ATOM    325  CA  HIS A  37      40.215  44.681  -0.162  1.00  0.00      RA0  C
ATOM    326  CB  HIS A  37      39.548  44.557  -1.531  1.00  0.00      RA0  C
ATOM    327  CG  HIS A  37      39.741  43.170  -2.087  1.00  0.00      RA0  C
ATOM    328  ND1 HIS A  37      38.745  42.274  -2.183  1.00  0.00      RA0  N
ATOM    329  HD1 HIS A  37      37.808  42.412  -1.911  1.00  0.00      RA0  H
ATOM    330  CD2 HIS A  37      40.916  42.599  -2.585  1.00  0.00      RA0  C
ATOM    331  NE2 HIS A  37      40.616  41.344  -2.979  1.00  0.00      RA0  N
ATOM    332  CE1 HIS A  37      39.285  41.142  -2.739  1.00  0.00      RA0  C
ATOM    333  C   HIS A  37      41.729  44.562  -0.269  1.00  0.00      RA0  C
ATOM    334  O   HIS A  37      42.311  43.566   0.198  1.00  0.00      RA0  O
ATOM    335  N   HIS A  38      42.358  45.585  -0.838  1.00  0.00      RA0  N
ATOM    336  H   HIS A  38      41.831  46.380  -1.148  1.00  0.00      RA0  H
ATOM    337  CA  HIS A  38      43.808  45.520  -1.079  1.00  0.00      RA0  C
ATOM    338  CB  HIS A  38      44.347  46.734  -1.839  1.00  0.00      RA0  C
ATOM    339  CG  HIS A  38      43.741  46.996  -3.196  1.00  0.00      RA0  C
ATOM    340  ND1 HIS A  38      43.343  46.063  -4.082  1.00  0.00      RA0  N
ATOM    341  HD1 HIS A  38      43.365  45.090  -3.975  1.00  0.00      RA0  H
ATOM    342  CD2 HIS A  38      43.557  48.261  -3.760  1.00  0.00      RA0  C
ATOM    343  NE2 HIS A  38      43.048  48.086  -5.001  1.00  0.00      RA0  N
ATOM    344  CE1 HIS A  38      42.915  46.733  -5.201  1.00  0.00      RA0  C
ATOM    345  C   HIS A  38      44.615  45.560   0.230  1.00  0.00      RA0  C
ATOM    346  O   HIS A  38      45.719  44.999   0.309  1.00  0.00      RA0  O
ATOM    347  N   ALA A  39      44.057  46.171   1.266  1.00  0.00      RA0  N
ATOM    348  H   ALA A  39      43.193  46.663   1.145  1.00  0.00      RA0  H
ATOM    349  CA  ALA A  39      44.681  46.177   2.596  1.00  0.00      RA0  C
ATOM    350  CB  ALA A  39      43.872  47.027   3.577  1.00  0.00      RA0  C
ATOM    351  C   ALA A  39      44.804  44.774   3.160  1.00  0.00      RA0  C
ATOM    352  O   ALA A  39      45.803  44.428   3.774  1.00  0.00      RA0  O
ATOM    353  N   VAL A  40      43.775  43.962   2.980  1.00  0.00      RA0  N
ATOM    354  H   VAL A  40      42.983  44.270   2.447  1.00  0.00      RA0  H
ATOM    355  CA  VAL A  40      43.819  42.610   3.499  1.00  0.00      RA0  C
ATOM    356  CB  VAL A  40      42.427  41.993   3.511  1.00  0.00      RA0  C
ATOM    357  CG1 VAL A  40      42.465  40.537   3.971  1.00  0.00      RA0  C
ATOM    358  CG2 VAL A  40      41.502  42.844   4.384  1.00  0.00      RA0  C
ATOM    359  C   VAL A  40      44.815  41.795   2.686  1.00  0.00      RA0  C
ATOM    360  O   VAL A  40      45.540  40.958   3.235  1.00  0.00      RA0  O
ATOM    361  N   ARG A  41      44.833  42.021   1.384  1.00  0.00      RA0  N
ATOM    362  H   ARG A  41      44.210  42.701   0.994  1.00  0.00      RA0  H
ATOM    363  CA  ARG A  41      45.711  41.256   0.514  1.00  0.00      RA0  C
ATOM    364  CB  ARG A  41      45.377  41.515  -0.955  1.00  0.00      RA0  C
ATOM    365  CG  ARG A  41      44.055  40.911  -1.427  1.00  0.00      RA0  C
ATOM    366  CD  ARG A  41      44.071  39.382  -1.487  1.00  0.00      RA0  C
ATOM    367  NE  ARG A  41      42.799  38.884  -2.007  1.00  0.00      RA0  N
ATOM    368  HE  ARG A  41      42.419  39.327  -2.836  1.00  0.00      RA0  H
ATOM    369  CZ  ARG A  41      42.153  37.878  -1.349  1.00  0.00      RA0  C
ATOM    370  NH1 ARG A  41      42.745  37.264  -0.307  1.00  0.00      RA0  N
ATOM    371 HH11 ARG A  41      42.253  36.593   0.257  1.00  0.00      RA0  H
ATOM    372 HH12 ARG A  41      43.710  37.414  -0.037  1.00  0.00      RA0  H
ATOM    373  NH2 ARG A  41      40.919  37.514  -1.749  1.00  0.00      RA0  N
ATOM    374 HH21 ARG A  41      40.336  36.843  -1.275  1.00  0.00      RA0  H
ATOM    375 HH22 ARG A  41      40.551  37.931  -2.597  1.00  0.00      RA0  H
ATOM    376  C   ARG A  41      47.191  41.564   0.743  1.00  0.00      RA0  C
ATOM    377  O   ARG A  41      48.022  40.713   0.488  1.00  0.00      RA0  O
ATOM    378  N   THR A  42      47.504  42.765   1.203  1.00  0.00      RA0  N
ATOM    379  H   THR A  42      46.802  43.442   1.425  1.00  0.00      RA0  H
ATOM    380  CA  THR A  42      48.920  43.214   1.247  1.00  0.00      RA0  C
ATOM    381  CB  THR A  42      49.233  44.246   0.154  1.00  0.00      RA0  C
ATOM    382  OG1 THR A  42      48.277  45.305   0.144  1.00  0.00      RA0  O
ATOM    383  HG1 THR A  42      47.442  44.916  -0.080  1.00  0.00      RA0  H
ATOM    384  CG2 THR A  42      49.297  43.591  -1.227  1.00  0.00      RA0  C
ATOM    385  C   THR A  42      49.447  43.592   2.627  1.00  0.00      RA0  C
ATOM    386  O   THR A  42      50.678  43.744   2.797  1.00  0.00      RA0  O
ATOM    387  N   ASP A  43      48.563  43.801   3.601  1.00  0.00      RA0  N
ATOM    388  H   ASP A  43      47.579  43.658   3.492  1.00  0.00      RA0  H
ATOM    389  CA  ASP A  43      49.004  44.310   4.898  1.00  0.00      RA0  C
ATOM    390  CB  ASP A  43      49.094  45.841   4.899  1.00  0.00      RA0  C
ATOM    391  CG  ASP A  43      49.609  46.323   6.243  1.00  0.00      RA0  C
ATOM    392  OD1 ASP A  43      50.085  45.522   7.041  1.00  0.00      RA0  O
ATOM    393  OD2 ASP A  43      49.499  47.508   6.538  1.00  0.00      RA0  O
ATOM    394  C   ASP A  43      48.089  43.764   6.004  1.00  0.00      RA0  C
ATOM    395  O   ASP A  43      48.233  42.591   6.395  1.00  0.00      RA0  O
ATOM    396  N   ALA A  44      47.140  44.565   6.489  1.00  0.00      RA0  N
ATOM    397  H   ALA A  44      46.991  45.498   6.158  1.00  0.00      RA0  H
ATOM    398  CA  ALA A  44      46.194  44.086   7.503  1.00  0.00      RA0  C
ATOM    399  CB  ALA A  44      46.794  44.191   8.905  1.00  0.00      RA0  C
ATOM    400  C   ALA A  44      44.907  44.912   7.458  1.00  0.00      RA0  C
ATOM    401  O   ALA A  44      44.949  46.151   7.470  1.00  0.00      RA0  O
ATOM    402  N   GLY A  45      43.784  44.199   7.443  1.00  0.00      RA0  N
ATOM    403  H   GLY A  45      43.811  43.197   7.428  1.00  0.00      RA0  H
ATOM    404  CA  GLY A  45      42.471  44.813   7.598  1.00  0.00      RA0  C
ATOM    405  C   GLY A  45      41.689  44.078   8.662  1.00  0.00      RA0  C
ATOM    406  O   GLY A  45      42.001  42.941   8.989  1.00  0.00      RA0  O
ATOM    407  N   MSE A  46      40.634  44.695   9.171  1.00  0.00      RA0  N
ATOM    408  H   MSE A  46      40.382  45.620   8.875  1.00  0.00      RA0  H
ATOM    409  CA  MSE A  46      39.783  44.020  10.113  1.00  0.00      RA0  C
ATOM    410  CB  MSE A  46      40.167  44.379  11.545  1.00  0.00      RA0  C
ATOM    411  CG  MSE A  46      39.996  45.869  11.821  1.00  0.00      RA0  C
ATOM    412  SE  MSE A  46      40.451  46.303  13.498  1.00  0.00      RA0  S
ATOM    413  CE  MSE A  46      40.458  48.080  13.257  1.00  0.00      RA0  C
ATOM    414  C   MSE A  46      38.309  44.298   9.904  1.00  0.00      RA0  C
ATOM    415  O   MSE A  46      37.922  45.360   9.435  1.00  0.00      RA0  O
ATOM    416  N   PHE A  47      37.522  43.309  10.307  1.00  0.00      RA0  N
ATOM    417  H   PHE A  47      37.929  42.538  10.801  1.00  0.00      RA0  H
ATOM    418  CA  PHE A  47      36.079  43.300  10.121  1.00  0.00      RA0  C
ATOM    419  CB  PHE A  47      35.638  42.151   9.211  1.00  0.00      RA0  C
ATOM    420  CG  PHE A  47      36.365  42.148   7.889  1.00  0.00      RA0  C
ATOM    421  CD1 PHE A  47      37.556  41.443   7.750  1.00  0.00      RA0  C
ATOM    422  CD2 PHE A  47      35.830  42.832   6.805  1.00  0.00      RA0  C
ATOM    423  CE1 PHE A  47      38.209  41.418   6.525  1.00  0.00      RA0  C
ATOM    424  CE2 PHE A  47      36.482  42.803   5.579  1.00  0.00      RA0  C
ATOM    425  CZ  PHE A  47      37.668  42.095   5.440  1.00  0.00      RA0  C
ATOM    426  C   PHE A  47      35.406  43.063  11.465  1.00  0.00      RA0  C
ATOM    427  O   PHE A  47      35.855  42.232  12.288  1.00  0.00      RA0  O
ATOM    428  N   ASP A  48      34.328  43.799  11.710  1.00  0.00      RA0  N
ATOM    429  H   ASP A  48      33.950  44.388  10.999  1.00  0.00      RA0  H
ATOM    430  CA  ASP A  48      33.477  43.515  12.842  1.00  0.00      RA0  C
ATOM    431  CB  ASP A  48      32.502  44.625  13.193  1.00  0.00      RA0  C
ATOM    432  CG  ASP A  48      31.657  44.041  14.300  1.00  0.00      RA0  C
ATOM    433  OD1 ASP A  48      32.242  43.438  15.181  1.00  0.00      RA0  O
ATOM    434  OD2 ASP A  48      30.433  44.119  14.275  1.00  0.00      RA0  O
ATOM    435  C   ASP A  48      32.610  42.324  12.472  1.00  0.00      RA0  C
ATOM    436  O   ASP A  48      31.790  42.437  11.560  1.00  0.00      RA0  O
ATOM    437  N   VAL A  49      32.811  41.207  13.143  1.00  0.00      RA0  N
ATOM    438  H   VAL A  49      33.380  41.265  13.969  1.00  0.00      RA0  H
ATOM    439  CA  VAL A  49      31.989  40.024  12.914  1.00  0.00      RA0  C
ATOM    440  CB  VAL A  49      32.841  38.861  12.409  1.00  0.00      RA0  C
ATOM    441  CG1 VAL A  49      33.180  39.085  10.938  1.00  0.00      RA0  C
ATOM    442  CG2 VAL A  49      34.105  38.672  13.245  1.00  0.00      RA0  C
ATOM    443  C   VAL A  49      31.198  39.673  14.179  1.00  0.00      RA0  C
ATOM    444  O   VAL A  49      30.904  38.514  14.425  1.00  0.00      RA0  O
ATOM    445  N   SER A  50      30.753  40.704  14.897  1.00  0.00      RA0  N
ATOM    446  H   SER A  50      31.007  41.652  14.671  1.00  0.00      RA0  H
ATOM    447  CA  SER A  50      29.992  40.524  16.126  1.00  0.00      RA0  C
ATOM    448  CB  SER A  50      30.058  41.782  16.985  1.00  0.00      RA0  C
ATOM    449  OG  SER A  50      31.418  41.998  17.372  1.00  0.00      RA0  O
ATOM    450  HG  SER A  50      31.788  42.545  16.680  1.00  0.00      RA0  H
ATOM    451  C   SER A  50      28.561  40.100  15.828  1.00  0.00      RA0  C
ATOM    452  O   SER A  50      27.840  39.673  16.732  1.00  0.00      RA0  O
ATOM    453  N   HIS A  51      28.182  40.234  14.568  1.00  0.00      RA0  N
ATOM    454  H   HIS A  51      28.821  40.660  13.931  1.00  0.00      RA0  H
ATOM    455  CA  HIS A  51      26.905  39.713  14.046  1.00  0.00      RA0  C
ATOM    456  CB  HIS A  51      26.577  40.331  12.682  1.00  0.00      RA0  C
ATOM    457  CG  HIS A  51      27.301  39.608  11.572  1.00  0.00      RA0  C
ATOM    458  ND1 HIS A  51      26.670  38.853  10.657  1.00  0.00      RA0  N
ATOM    459  HD1 HIS A  51      25.699  38.732  10.592  1.00  0.00      RA0  H
ATOM    460  CD2 HIS A  51      28.673  39.590  11.302  1.00  0.00      RA0  C
ATOM    461  NE2 HIS A  51      28.859  38.808  10.211  1.00  0.00      RA0  N
ATOM    462  CE1 HIS A  51      27.628  38.354   9.813  1.00  0.00      RA0  C
ATOM    463  C   HIS A  51      26.854  38.188  14.001  1.00  0.00      RA0  C
ATOM    464  O   HIS A  51      25.781  37.616  13.793  1.00  0.00      RA0  O
ATOM    465  N   MSE A  52      27.981  37.529  14.208  1.00  0.00      RA0  N
ATOM    466  H   MSE A  52      28.813  37.987  14.527  1.00  0.00      RA0  H
ATOM    467  CA  MSE A  52      27.973  36.092  14.266  1.00  0.00      RA0  C
ATOM    468  CB  MSE A  52      29.260  35.504  13.688  1.00  0.00      RA0  C
ATOM    469  CG  MSE A  52      29.489  35.933  12.239  1.00  0.00      RA0  C
ATOM    470  SE  MSE A  52      30.934  35.168  11.484  1.00  0.00      RA0  S
ATOM    471  CE  MSE A  52      30.293  33.489  11.368  1.00  0.00      RA0  C
ATOM    472  C   MSE A  52      27.752  35.628  15.676  1.00  0.00      RA0  C
ATOM    473  O   MSE A  52      28.115  36.314  16.642  1.00  0.00      RA0  O
ATOM    474  N   THR A  53      27.146  34.449  15.781  1.00  0.00      RA0  N
ATOM    475  H   THR A  53      26.970  33.887  14.995  1.00  0.00      RA0  H
ATOM    476  CA  THR A  53      26.714  33.896  17.062  1.00  0.00      RA0  C
ATOM    477  CB  THR A  53      25.290  33.441  16.821  1.00  0.00      RA0  C
ATOM    478  OG1 THR A  53      24.511  34.600  16.482  1.00  0.00      RA0  O
ATOM    479  HG1 THR A  53      24.966  35.014  15.753  1.00  0.00      RA0  H
ATOM    480  CG2 THR A  53      24.698  32.672  18.000  1.00  0.00      RA0  C
ATOM    481  C   THR A  53      27.675  32.794  17.498  1.00  0.00      RA0  C
ATOM    482  O   THR A  53      27.947  31.852  16.754  1.00  0.00      RA0  O
ATOM    483  N   ILE A  54      28.219  32.942  18.699  1.00  0.00      RA0  N
ATOM    484  H   ILE A  54      27.929  33.701  19.283  1.00  0.00      RA0  H
ATOM    485  CA  ILE A  54      29.060  31.923  19.308  1.00  0.00      RA0  C
ATOM    486  CB  ILE A  54      30.194  32.599  20.070  1.00  0.00      RA0  C
ATOM    487  CG2 ILE A  54      31.087  31.575  20.766  1.00  0.00      RA0  C
ATOM    488  CG1 ILE A  54      30.978  33.522  19.136  1.00  0.00      RA0  C
ATOM    489  CD1 ILE A  54      32.049  34.324  19.873  1.00  0.00      RA0  C
ATOM    490  C   ILE A  54      28.161  31.103  20.242  1.00  0.00      RA0  C
ATOM    491  O   ILE A  54      27.425  31.665  21.073  1.00  0.00      RA0  O
ATOM    492  N   VAL A  55      28.184  29.787  20.052  1.00  0.00      RA0  N
ATOM    493  H   VAL A  55      28.853  29.373  19.434  1.00  0.00      RA0  H
ATOM    494  CA  VAL A  55      27.349  28.884  20.811  1.00  0.00      RA0  C
ATOM    495  CB  VAL A  55      26.453  28.087  19.863  1.00  0.00      RA0  C
ATOM    496  CG1 VAL A  55      25.564  27.118  20.639  1.00  0.00      RA0  C
ATOM    497  CG2 VAL A  55      25.652  29.007  18.942  1.00  0.00      RA0  C
ATOM    498  C   VAL A  55      28.281  27.951  21.538  1.00  0.00      RA0  C
ATOM    499  O   VAL A  55      29.040  27.205  20.907  1.00  0.00      RA0  O
ATOM    500  N   ASP A  56      28.211  27.986  22.860  1.00  0.00      RA0  N
ATOM    501  H   ASP A  56      27.577  28.599  23.319  1.00  0.00      RA0  H
ATOM    502  CA  ASP A  56      28.956  27.048  23.671  1.00  0.00      RA0  C
ATOM    503  CB  ASP A  56      29.437  27.724  24.980  1.00  0.00      RA0  C
ATOM    504  CG  ASP A  56      30.529  28.781  24.775  1.00  0.00      RA0  C
ATOM    505  OD1 ASP A  56      30.969  29.001  23.653  1.00  0.00      RA0  O
ATOM    506  OD2 ASP A  56      30.977  29.398  25.747  1.00  0.00      RA0  O
ATOM    507  C   ASP A  56      28.116  25.828  24.017  1.00  0.00      RA0  C
ATOM    508  O   ASP A  56      26.960  25.950  24.410  1.00  0.00      RA0  O
ATOM    509  N   LEU A  57      28.729  24.659  23.855  1.00  0.00      RA0  N
ATOM    510  H   LEU A  57      29.703  24.642  23.624  1.00  0.00      RA0  H
ATOM    511  CA  LEU A  57      28.103  23.379  24.134  1.00  0.00      RA0  C
ATOM    512  CB  LEU A  57      28.128  22.490  22.896  1.00  0.00      RA0  C
ATOM    513  CG  LEU A  57      27.406  23.063  21.679  1.00  0.00      RA0  C
ATOM    514  CD1 LEU A  57      27.517  22.109  20.493  1.00  0.00      RA0  C
ATOM    515  CD2 LEU A  57      25.950  23.413  21.978  1.00  0.00      RA0  C
ATOM    516  C   LEU A  57      28.813  22.653  25.271  1.00  0.00      RA0  C
ATOM    517  O   LEU A  57      30.009  22.434  25.190  1.00  0.00      RA0  O
ATOM    518  N   ARG A  58      28.069  22.237  26.300  1.00  0.00      RA0  N
ATOM    519  H   ARG A  58      27.080  22.406  26.319  1.00  0.00      RA0  H
ATOM    520  CA  ARG A  58      28.656  21.606  27.470  1.00  0.00      RA0  C
ATOM    521  CB  ARG A  58      28.546  22.591  28.613  1.00  0.00      RA0  C
ATOM    522  CG  ARG A  58      29.803  23.409  28.883  1.00  0.00      RA0  C
ATOM    523  CD  ARG A  58      30.012  23.521  30.394  1.00  0.00      RA0  C
ATOM    524  NE  ARG A  58      30.146  22.183  30.972  1.00  0.00      RA0  N
ATOM    525  HE  ARG A  58      30.984  21.650  30.779  1.00  0.00      RA0  H
ATOM    526  CZ  ARG A  58      29.093  21.575  31.592  1.00  0.00      RA0  C
ATOM    527  NH1 ARG A  58      27.954  22.269  31.801  1.00  0.00      RA0  N
ATOM    528 HH11 ARG A  58      27.101  21.901  32.186  1.00  0.00      RA0  H
ATOM    529 HH12 ARG A  58      27.806  23.235  31.520  1.00  0.00      RA0  H
ATOM    530  NH2 ARG A  58      29.207  20.274  31.932  1.00  0.00      RA0  N
ATOM    531 HH21 ARG A  58      28.501  19.751  32.406  1.00  0.00      RA0  H
ATOM    532 HH22 ARG A  58      30.055  19.769  31.671  1.00  0.00      RA0  H
ATOM    533  C   ARG A  58      27.929  20.296  27.806  1.00  0.00      RA0  C
ATOM    534  O   ARG A  58      26.718  20.205  27.682  1.00  0.00      RA0  O
ATOM    535  N   GLY A  59      28.672  19.309  28.271  1.00  0.00      RA0  N
ATOM    536  H   GLY A  59      29.661  19.427  28.408  1.00  0.00      RA0  H
ATOM    537  CA  GLY A  59      28.104  18.014  28.623  1.00  0.00      RA0  C
ATOM    538  C   GLY A  59      29.040  16.897  28.203  1.00  0.00      RA0  C
ATOM    539  O   GLY A  59      29.740  17.010  27.195  1.00  0.00      RA0  O
ATOM    540  N   SER A  60      29.039  15.806  28.966  1.00  0.00      RA0  N
ATOM    541  H   SER A  60      28.428  15.751  29.755  1.00  0.00      RA0  H
ATOM    542  CA  SER A  60      29.957  14.700  28.725  1.00  0.00      RA0  C
ATOM    543  CB  SER A  60      29.783  13.848  29.959  1.00  0.00      RA0  C
ATOM    544  OG  SER A  60      29.432  14.788  30.987  1.00  0.00      RA0  O
ATOM    545  HG  SER A  60      30.110  15.461  30.973  1.00  0.00      RA0  H
ATOM    546  C   SER A  60      29.752  14.043  27.361  1.00  0.00      RA0  C
ATOM    547  O   SER A  60      30.701  13.465  26.814  1.00  0.00      RA0  O
ATOM    548  N   ARG A  61      28.539  14.152  26.803  1.00  0.00      RA0  N
ATOM    549  H   ARG A  61      27.846  14.723  27.240  1.00  0.00      RA0  H
ATOM    550  CA  ARG A  61      28.235  13.580  25.491  1.00  0.00      RA0  C
ATOM    551  CB  ARG A  61      26.830  12.992  25.543  1.00  0.00      RA0  C
ATOM    552  CG  ARG A  61      26.640  12.140  26.802  1.00  0.00      RA0  C
ATOM    553  CD  ARG A  61      25.264  11.481  26.861  1.00  0.00      RA0  C
ATOM    554  NE  ARG A  61      25.061  10.706  25.644  1.00  0.00      RA0  N
ATOM    555  HE  ARG A  61      25.887  10.390  25.152  1.00  0.00      RA0  H
ATOM    556  CZ  ARG A  61      23.826  10.515  25.112  1.00  0.00      RA0  C
ATOM    557  NH1 ARG A  61      22.738  10.929  25.803  1.00  0.00      RA0  N
ATOM    558 HH11 ARG A  61      21.793  10.906  25.442  1.00  0.00      RA0  H
ATOM    559 HH12 ARG A  61      22.832  11.318  26.722  1.00  0.00      RA0  H
ATOM    560  NH2 ARG A  61      23.738   9.931  23.902  1.00  0.00      RA0  N
ATOM    561 HH21 ARG A  61      22.889   9.705  23.425  1.00  0.00      RA0  H
ATOM    562 HH22 ARG A  61      24.594   9.701  23.395  1.00  0.00      RA0  H
ATOM    563  C   ARG A  61      28.377  14.586  24.343  1.00  0.00      RA0  C
ATOM    564  O   ARG A  61      27.883  14.349  23.255  1.00  0.00      RA0  O
ATOM    565  N   THR A  62      29.068  15.696  24.556  1.00  0.00      RA0  N
ATOM    566  H   THR A  62      29.507  15.910  25.431  1.00  0.00      RA0  H
ATOM    567  CA  THR A  62      29.125  16.716  23.498  1.00  0.00      RA0  C
ATOM    568  CB  THR A  62      29.749  18.000  24.033  1.00  0.00      RA0  C
ATOM    569  OG1 THR A  62      29.006  18.443  25.170  1.00  0.00      RA0  O
ATOM    570  HG1 THR A  62      29.543  18.233  25.927  1.00  0.00      RA0  H
ATOM    571  CG2 THR A  62      29.772  19.097  22.973  1.00  0.00      RA0  C
ATOM    572  C   THR A  62      29.753  16.227  22.195  1.00  0.00      RA0  C
ATOM    573  O   THR A  62      29.208  16.500  21.115  1.00  0.00      RA0  O
ATOM    574  N   ARG A  63      30.862  15.494  22.279  1.00  0.00      RA0  N
ATOM    575  H   ARG A  63      31.248  15.288  23.179  1.00  0.00      RA0  H
ATOM    576  CA  ARG A  63      31.512  14.989  21.056  1.00  0.00      RA0  C
ATOM    577  CB  ARG A  63      32.853  14.315  21.350  1.00  0.00      RA0  C
ATOM    578  CG  ARG A  63      33.623  14.105  20.044  1.00  0.00      RA0  C
ATOM    579  CD  ARG A  63      34.915  13.300  20.176  1.00  0.00      RA0  C
ATOM    580  NE  ARG A  63      35.859  13.910  21.108  1.00  0.00      RA0  N
ATOM    581  HE  ARG A  63      35.763  13.763  22.109  1.00  0.00      RA0  H
ATOM    582  CZ  ARG A  63      36.922  14.642  20.673  1.00  0.00      RA0  C
ATOM    583  NH1 ARG A  63      37.050  14.968  19.372  1.00  0.00      RA0  N
ATOM    584 HH11 ARG A  63      37.858  15.473  19.050  1.00  0.00      RA0  H
ATOM    585 HH12 ARG A  63      36.366  14.750  18.670  1.00  0.00      RA0  H
ATOM    586  NH2 ARG A  63      37.846  15.033  21.566  1.00  0.00      RA0  N
ATOM    587 HH21 ARG A  63      38.680  15.536  21.342  1.00  0.00      RA0  H
ATOM    588 HH22 ARG A  63      37.668  14.802  22.543  1.00  0.00      RA0  H
ATOM    589  C   ARG A  63      30.575  14.030  20.331  1.00  0.00      RA0  C
ATOM    590  O   ARG A  63      30.398  14.108  19.117  1.00  0.00      RA0  O
ATOM    591  N   GLU A  64      29.966  13.136  21.094  1.00  0.00      RA0  N
ATOM    592  H   GLU A  64      30.094  13.168  22.083  1.00  0.00      RA0  H
ATOM    593  CA  GLU A  64      29.007  12.179  20.558  1.00  0.00      RA0  C
ATOM    594  CB  GLU A  64      28.369  11.350  21.674  1.00  0.00      RA0  C
ATOM    595  CG  GLU A  64      27.357  10.336  21.129  1.00  0.00      RA0  C
ATOM    596  CD  GLU A  64      26.445   9.863  22.244  1.00  0.00      RA0  C
ATOM    597  OE1 GLU A  64      26.638  10.267  23.382  1.00  0.00      RA0  O
ATOM    598  OE2 GLU A  64      25.506   9.117  21.981  1.00  0.00      RA0  O
ATOM    599  C   GLU A  64      27.896  12.887  19.786  1.00  0.00      RA0  C
ATOM    600  O   GLU A  64      27.583  12.517  18.641  1.00  0.00      RA0  O
ATOM    601  N   PHE A  65      27.315  13.903  20.412  1.00  0.00      RA0  N
ATOM    602  H   PHE A  65      27.592  14.105  21.353  1.00  0.00      RA0  H
ATOM    603  CA  PHE A  65      26.271  14.717  19.787  1.00  0.00      RA0  C
ATOM    604  CB  PHE A  65      25.862  15.844  20.739  1.00  0.00      RA0  C
ATOM    605  CG  PHE A  65      24.977  16.851  20.041  1.00  0.00      RA0  C
ATOM    606  CD1 PHE A  65      23.863  16.438  19.320  1.00  0.00      RA0  C
ATOM    607  CD2 PHE A  65      25.288  18.204  20.120  1.00  0.00      RA0  C
ATOM    608  CE1 PHE A  65      23.078  17.374  18.659  1.00  0.00      RA0  C
ATOM    609  CE2 PHE A  65      24.499  19.141  19.464  1.00  0.00      RA0  C
ATOM    610  CZ  PHE A  65      23.397  18.725  18.727  1.00  0.00      RA0  C
ATOM    611  C   PHE A  65      26.731  15.273  18.458  1.00  0.00      RA0  C
ATOM    612  O   PHE A  65      26.046  15.148  17.451  1.00  0.00      RA0  O
ATOM    613  N   LEU A  66      27.892  15.922  18.460  1.00  0.00      RA0  N
ATOM    614  H   LEU A  66      28.440  15.950  19.300  1.00  0.00      RA0  H
ATOM    615  CA  LEU A  66      28.377  16.573  17.243  1.00  0.00      RA0  C
ATOM    616  CB  LEU A  66      29.518  17.529  17.568  1.00  0.00      RA0  C
ATOM    617  CG  LEU A  66      29.019  18.732  18.363  1.00  0.00      RA0  C
ATOM    618  CD1 LEU A  66      30.167  19.640  18.787  1.00  0.00      RA0  C
ATOM    619  CD2 LEU A  66      27.942  19.499  17.596  1.00  0.00      RA0  C
ATOM    620  C   LEU A  66      28.764  15.604  16.132  1.00  0.00      RA0  C
ATOM    621  O   LEU A  66      28.697  15.968  14.960  1.00  0.00      RA0  O
ATOM    622  N   ARG A  67      29.192  14.397  16.484  1.00  0.00      RA0  N
ATOM    623  H   ARG A  67      29.252  14.163  17.457  1.00  0.00      RA0  H
ATOM    624  CA  ARG A  67      29.454  13.340  15.473  1.00  0.00      RA0  C
ATOM    625  CB  ARG A  67      30.071  12.065  16.058  1.00  0.00      RA0  C
ATOM    626  CG  ARG A  67      31.427  12.196  16.748  1.00  0.00      RA0  C
ATOM    627  CD  ARG A  67      32.087  10.828  16.956  1.00  0.00      RA0  C
ATOM    628  NE  ARG A  67      32.612  10.304  15.694  1.00  0.00      RA0  N
ATOM    629  HE  ARG A  67      33.070  10.967  15.079  1.00  0.00      RA0  H
ATOM    630  CZ  ARG A  67      32.550   8.981  15.362  1.00  0.00      RA0  C
ATOM    631  NH1 ARG A  67      31.870   8.114  16.147  1.00  0.00      RA0  N
ATOM    632 HH11 ARG A  67      31.795   7.134  15.926  1.00  0.00      RA0  H
ATOM    633 HH12 ARG A  67      31.404   8.423  16.980  1.00  0.00      RA0  H
ATOM    634  NH2 ARG A  67      33.169   8.565  14.239  1.00  0.00      RA0  N
ATOM    635 HH21 ARG A  67      33.176   7.613  13.917  1.00  0.00      RA0  H
ATOM    636 HH22 ARG A  67      33.660   9.244  13.666  1.00  0.00      RA0  H
ATOM    637  C   ARG A  67      28.188  12.911  14.731  1.00  0.00      RA0  C
ATOM    638  O   ARG A  67      28.254  12.355  13.637  1.00  0.00      RA0  O
ATOM    639  N   TYR A  68      27.042  13.117  15.373  1.00  0.00      RA0  N
ATOM    640  H   TYR A  68      27.043  13.518  16.290  1.00  0.00      RA0  H
ATOM    641  CA  TYR A  68      25.729  12.846  14.764  1.00  0.00      RA0  C
ATOM    642  CB  TYR A  68      24.782  12.376  15.868  1.00  0.00      RA0  C
ATOM    643  CG  TYR A  68      23.394  12.166  15.320  1.00  0.00      RA0  C
ATOM    644  CD1 TYR A  68      23.186  11.267  14.283  1.00  0.00      RA0  C
ATOM    645  CE1 TYR A  68      21.905  11.072  13.786  1.00  0.00      RA0  C
ATOM    646  CD2 TYR A  68      22.325  12.872  15.861  1.00  0.00      RA0  C
ATOM    647  CE2 TYR A  68      21.042  12.671  15.367  1.00  0.00      RA0  C
ATOM    648  CZ  TYR A  68      20.834  11.769  14.330  1.00  0.00      RA0  C
ATOM    649  OH  TYR A  68      19.563  11.567  13.833  1.00  0.00      RA0  O
ATOM    650  HH  TYR A  68      19.614  10.825  13.238  1.00  0.00      RA0  H
ATOM    651  C   TYR A  68      25.182  14.082  14.049  1.00  0.00      RA0  C
ATOM    652  O   TYR A  68      24.587  14.004  12.970  1.00  0.00      RA0  O
ATOM    653  N   LEU A  69      25.409  15.257  14.618  1.00  0.00      RA0  N
ATOM    654  H   LEU A  69      25.886  15.288  15.497  1.00  0.00      RA0  H
ATOM    655  CA  LEU A  69      24.885  16.493  14.010  1.00  0.00      RA0  C
ATOM    656  CB  LEU A  69      24.989  17.622  15.037  1.00  0.00      RA0  C
ATOM    657  CG  LEU A  69      24.234  18.890  14.637  1.00  0.00      RA0  C
ATOM    658  CD1 LEU A  69      22.722  18.679  14.679  1.00  0.00      RA0  C
ATOM    659  CD2 LEU A  69      24.663  20.100  15.467  1.00  0.00      RA0  C
ATOM    660  C   LEU A  69      25.563  16.920  12.701  1.00  0.00      RA0  C
ATOM    661  O   LEU A  69      24.902  17.411  11.761  1.00  0.00      RA0  O
ATOM    662  N   LEU A  70      26.889  16.776  12.653  1.00  0.00      RA0  N
ATOM    663  H   LEU A  70      27.367  16.244  13.355  1.00  0.00      RA0  H
ATOM    664  CA  LEU A  70      27.696  17.335  11.584  1.00  0.00      RA0  C
ATOM    665  CB  LEU A  70      28.892  18.084  12.169  1.00  0.00      RA0  C
ATOM    666  CG  LEU A  70      28.494  19.190  13.145  1.00  0.00      RA0  C
ATOM    667  CD1 LEU A  70      29.708  19.779  13.862  1.00  0.00      RA0  C
ATOM    668  CD2 LEU A  70      27.654  20.270  12.466  1.00  0.00      RA0  C
ATOM    669  C   LEU A  70      28.190  16.294  10.605  1.00  0.00      RA0  C
ATOM    670  O   LEU A  70      28.403  15.156  10.966  1.00  0.00      RA0  O
ATOM    671  N   ALA A  71      28.416  16.706   9.355  1.00  0.00      RA0  N
ATOM    672  H   ALA A  71      28.281  17.674   9.131  1.00  0.00      RA0  H
ATOM    673  CA  ALA A  71      28.853  15.767   8.340  1.00  0.00      RA0  C
ATOM    674  CB  ALA A  71      28.328  16.199   6.973  1.00  0.00      RA0  C
ATOM    675  C   ALA A  71      30.368  15.588   8.235  1.00  0.00      RA0  C
ATOM    676  O   ALA A  71      30.833  14.540   7.759  1.00  0.00      RA0  O
ATOM    677  N   ASN A  72      31.134  16.589   8.665  1.00  0.00      RA0  N
ATOM    678  H   ASN A  72      30.711  17.404   9.063  1.00  0.00      RA0  H
ATOM    679  CA  ASN A  72      32.539  16.342   8.981  1.00  0.00      RA0  C
ATOM    680  CB  ASN A  72      33.355  17.623   9.088  1.00  0.00      RA0  C
ATOM    681  CG  ASN A  72      34.812  17.374   8.743  1.00  0.00      RA0  C
ATOM    682  OD1 ASN A  72      35.366  16.277   8.871  1.00  0.00      RA0  O
ATOM    683  ND2 ASN A  72      35.417  18.482   8.279  1.00  0.00      RA0  N
ATOM    684 HD21 ASN A  72      34.884  19.334   8.202  1.00  0.00      RA0  H
ATOM    685 HD22 ASN A  72      36.367  18.559   7.981  1.00  0.00      RA0  H
ATOM    686  C   ASN A  72      32.503  15.581  10.309  1.00  0.00      RA0  C
ATOM    687  O   ASN A  72      31.427  15.435  10.899  1.00  0.00      RA0  O
ATOM    688  N   ASP A  73      33.647  15.069  10.759  1.00  0.00      RA0  N
ATOM    689  H   ASP A  73      34.516  15.306  10.330  1.00  0.00      RA0  H
ATOM    690  CA  ASP A  73      33.706  14.238  11.957  1.00  0.00      RA0  C
ATOM    691  CB  ASP A  73      34.156  12.798  11.725  1.00  0.00      RA0  C
ATOM    692  CG  ASP A  73      33.886  11.989  12.984  1.00  0.00      RA0  C
ATOM    693  OD1 ASP A  73      33.341  12.528  13.940  1.00  0.00      RA0  O
ATOM    694  OD2 ASP A  73      34.200  10.805  13.016  1.00  0.00      RA0  O
ATOM    695  C   ASP A  73      34.573  14.867  13.033  1.00  0.00      RA0  C
ATOM    696  O   ASP A  73      35.803  14.869  12.924  1.00  0.00      RA0  O
ATOM    697  N   VAL A  74      33.951  15.352  14.101  1.00  0.00      RA0  N
ATOM    698  H   VAL A  74      32.985  15.115  14.207  1.00  0.00      RA0  H
ATOM    699  CA  VAL A  74      34.717  16.007  15.148  1.00  0.00      RA0  C
ATOM    700  CB  VAL A  74      33.791  16.799  16.068  1.00  0.00      RA0  C
ATOM    701  CG1 VAL A  74      33.051  17.880  15.280  1.00  0.00      RA0  C
ATOM    702  CG2 VAL A  74      32.833  15.870  16.811  1.00  0.00      RA0  C
ATOM    703  C   VAL A  74      35.604  15.060  15.948  1.00  0.00      RA0  C
ATOM    704  O   VAL A  74      36.333  15.528  16.833  1.00  0.00      RA0  O
ATOM    705  N   ALA A  75      35.537  13.750  15.655  1.00  0.00      RA0  N
ATOM    706  H   ALA A  75      34.886  13.414  14.968  1.00  0.00      RA0  H
ATOM    707  CA  ALA A  75      36.504  12.790  16.211  1.00  0.00      RA0  C
ATOM    708  CB  ALA A  75      36.228  11.371  15.715  1.00  0.00      RA0  C
ATOM    709  C   ALA A  75      37.930  13.195  15.816  1.00  0.00      RA0  C
ATOM    710  O   ALA A  75      38.893  12.833  16.499  1.00  0.00      RA0  O
ATOM    711  N   LYS A  76      38.038  13.933  14.713  1.00  0.00      RA0  N
ATOM    712  H   LYS A  76      37.212  14.172  14.198  1.00  0.00      RA0  H
ATOM    713  CA  LYS A  76      39.319  14.412  14.204  1.00  0.00      RA0  C
ATOM    714  CB  LYS A  76      39.176  14.900  12.764  1.00  0.00      RA0  C
ATOM    715  CG  LYS A  76      38.624  13.883  11.766  1.00  0.00      RA0  C
ATOM    716  CD  LYS A  76      38.290  14.585  10.449  1.00  0.00      RA0  C
ATOM    717  CE  LYS A  76      37.644  13.668   9.412  1.00  0.00      RA0  C
ATOM    718  NZ  LYS A  76      37.246  14.474   8.249  1.00  0.00      RA0  N
ATOM    719  HZ1 LYS A  76      36.777  13.879   7.540  1.00  0.00      RA0  H
ATOM    720  HZ2 LYS A  76      36.575  15.210   8.558  1.00  0.00      RA0  H
ATOM    721  HZ3 LYS A  76      38.076  14.934   7.828  1.00  0.00      RA0  H
ATOM    722  C   LYS A  76      39.898  15.565  15.013  1.00  0.00      RA0  C
ATOM    723  O   LYS A  76      41.055  15.924  14.815  1.00  0.00      RA0  O
ATOM    724  N   LEU A  77      39.123  16.143  15.923  1.00  0.00      RA0  N
ATOM    725  H   LEU A  77      38.209  15.782  16.110  1.00  0.00      RA0  H
ATOM    726  CA  LEU A  77      39.623  17.176  16.810  1.00  0.00      RA0  C
ATOM    727  CB  LEU A  77      38.501  18.145  17.167  1.00  0.00      RA0  C
ATOM    728  CG  LEU A  77      37.834  18.784  15.950  1.00  0.00      RA0  C
ATOM    729  CD1 LEU A  77      36.698  19.732  16.343  1.00  0.00      RA0  C
ATOM    730  CD2 LEU A  77      38.856  19.469  15.049  1.00  0.00      RA0  C
ATOM    731  C   LEU A  77      40.167  16.489  18.054  1.00  0.00      RA0  C
ATOM    732  O   LEU A  77      39.427  16.189  18.980  1.00  0.00      RA0  O
ATOM    733  N   THR A  78      41.473  16.235  18.068  1.00  0.00      RA0  N
ATOM    734  H   THR A  78      42.037  16.496  17.287  1.00  0.00      RA0  H
ATOM    735  CA  THR A  78      42.107  15.488  19.185  1.00  0.00      RA0  C
ATOM    736  CB  THR A  78      42.829  14.370  18.450  1.00  0.00      RA0  C
ATOM    737  OG1 THR A  78      43.348  14.905  17.207  1.00  0.00      RA0  O
ATOM    738  HG1 THR A  78      42.647  14.732  16.573  1.00  0.00      RA0  H
ATOM    739  CG2 THR A  78      41.906  13.185  18.157  1.00  0.00      RA0  C
ATOM    740  C   THR A  78      43.078  16.304  20.027  1.00  0.00      RA0  C
ATOM    741  O   THR A  78      43.410  15.889  21.155  1.00  0.00      RA0  O
ATOM    742  N   LYS A  79      43.528  17.453  19.501  1.00  0.00      RA0  N
ATOM    743  H   LYS A  79      43.093  17.826  18.684  1.00  0.00      RA0  H
ATOM    744  CA  LYS A  79      44.312  18.401  20.272  1.00  0.00      RA0  C
ATOM    745  CB  LYS A  79      45.444  18.847  19.354  1.00  0.00      RA0  C
ATOM    746  CG  LYS A  79      46.060  17.546  18.830  1.00  0.00      RA0  C
ATOM    747  CD  LYS A  79      46.751  17.618  17.472  1.00  0.00      RA0  C
ATOM    748  CE  LYS A  79      47.144  16.215  16.989  1.00  0.00      RA0  C
ATOM    749  NZ  LYS A  79      45.952  15.363  16.813  1.00  0.00      RA0  N
ATOM    750  HZ1 LYS A  79      46.249  14.414  16.510  1.00  0.00      RA0  H
ATOM    751  HZ2 LYS A  79      45.396  15.265  17.687  1.00  0.00      RA0  H
ATOM    752  HZ3 LYS A  79      45.315  15.755  16.093  1.00  0.00      RA0  H
ATOM    753  C   LYS A  79      43.414  19.517  20.757  1.00  0.00      RA0  C
ATOM    754  O   LYS A  79      42.652  20.118  19.980  1.00  0.00      RA0  O
ATOM    755  N   SER A  80      43.494  19.801  22.042  1.00  0.00      RA0  N
ATOM    756  H   SER A  80      44.169  19.352  22.623  1.00  0.00      RA0  H
ATOM    757  CA  SER A  80      42.700  20.851  22.634  1.00  0.00      RA0  C
ATOM    758  CB  SER A  80      43.130  20.917  24.109  1.00  0.00      RA0  C
ATOM    759  OG  SER A  80      42.236  21.687  24.912  1.00  0.00      RA0  O
ATOM    760  HG  SER A  80      41.460  21.157  25.080  1.00  0.00      RA0  H
ATOM    761  C   SER A  80      42.842  22.179  21.880  1.00  0.00      RA0  C
ATOM    762  O   SER A  80      43.950  22.597  21.542  1.00  0.00      RA0  O
ATOM    763  N   GLY A  81      41.709  22.810  21.592  1.00  0.00      RA0  N
ATOM    764  H   GLY A  81      40.841  22.399  21.864  1.00  0.00      RA0  H
ATOM    765  CA  GLY A  81      41.659  24.027  20.776  1.00  0.00      RA0  C
ATOM    766  C   GLY A  81      41.477  23.854  19.277  1.00  0.00      RA0  C
ATOM    767  O   GLY A  81      41.195  24.831  18.591  1.00  0.00      RA0  O
ATOM    768  N   LYS A  82      41.617  22.633  18.765  1.00  0.00      RA0  N
ATOM    769  H   LYS A  82      41.736  21.865  19.395  1.00  0.00      RA0  H
ATOM    770  CA  LYS A  82      41.534  22.380  17.344  1.00  0.00      RA0  C
ATOM    771  CB  LYS A  82      42.047  20.962  17.046  1.00  0.00      RA0  C
ATOM    772  CG  LYS A  82      42.295  20.648  15.569  1.00  0.00      RA0  C
ATOM    773  CD  LYS A  82      43.217  21.684  14.941  1.00  0.00      RA0  C
ATOM    774  CE  LYS A  82      43.395  21.570  13.429  1.00  0.00      RA0  C
ATOM    775  NZ  LYS A  82      43.682  22.914  12.917  1.00  0.00      RA0  N
ATOM    776  HZ1 LYS A  82      43.643  22.945  11.881  1.00  0.00      RA0  H
ATOM    777  HZ2 LYS A  82      42.937  23.537  13.293  1.00  0.00      RA0  H
ATOM    778  HZ3 LYS A  82      44.590  23.318  13.226  1.00  0.00      RA0  H
ATOM    779  C   LYS A  82      40.106  22.609  16.820  1.00  0.00      RA0  C
ATOM    780  O   LYS A  82      39.126  22.282  17.484  1.00  0.00      RA0  O
ATOM    781  N   ALA A  83      40.029  23.199  15.641  1.00  0.00      RA0  N
ATOM    782  H   ALA A  83      40.859  23.439  15.143  1.00  0.00      RA0  H
ATOM    783  CA  ALA A  83      38.765  23.489  14.979  1.00  0.00      RA0  C
ATOM    784  CB  ALA A  83      38.620  24.991  14.747  1.00  0.00      RA0  C
ATOM    785  C   ALA A  83      38.671  22.791  13.623  1.00  0.00      RA0  C
ATOM    786  O   ALA A  83      39.659  22.429  13.001  1.00  0.00      RA0  O
ATOM    787  N   LEU A  84      37.443  22.581  13.172  1.00  0.00      RA0  N
ATOM    788  H   LEU A  84      36.640  22.834  13.720  1.00  0.00      RA0  H
ATOM    789  CA  LEU A  84      37.234  22.187  11.795  1.00  0.00      RA0  C
ATOM    790  CB  LEU A  84      37.206  20.656  11.592  1.00  0.00      RA0  C
ATOM    791  CG  LEU A  84      36.132  19.796  12.276  1.00  0.00      RA0  C
ATOM    792  CD1 LEU A  84      34.746  19.930  11.653  1.00  0.00      RA0  C
ATOM    793  CD2 LEU A  84      36.538  18.320  12.272  1.00  0.00      RA0  C
ATOM    794  C   LEU A  84      36.040  22.924  11.189  1.00  0.00      RA0  C
ATOM    795  O   LEU A  84      35.225  23.529  11.883  1.00  0.00      RA0  O
ATOM    796  N   TYR A  85      35.998  22.850   9.877  1.00  0.00      RA0  N
ATOM    797  H   TYR A  85      36.644  22.267   9.389  1.00  0.00      RA0  H
ATOM    798  CA  TYR A  85      34.907  23.412   9.072  1.00  0.00      RA0  C
ATOM    799  CB  TYR A  85      35.556  24.056   7.837  1.00  0.00      RA0  C
ATOM    800  CG  TYR A  85      34.579  24.654   6.847  1.00  0.00      RA0  C
ATOM    801  CD1 TYR A  85      34.376  26.028   6.823  1.00  0.00      RA0  C
ATOM    802  CE1 TYR A  85      33.551  26.597   5.861  1.00  0.00      RA0  C
ATOM    803  CD2 TYR A  85      33.917  23.850   5.924  1.00  0.00      RA0  C
ATOM    804  CE2 TYR A  85      33.082  24.415   4.968  1.00  0.00      RA0  C
ATOM    805  CZ  TYR A  85      32.903  25.793   4.929  1.00  0.00      RA0  C
ATOM    806  OH  TYR A  85      32.086  26.354   3.970  1.00  0.00      RA0  O
ATOM    807  HH  TYR A  85      31.454  26.922   4.430  1.00  0.00      RA0  H
ATOM    808  C   TYR A  85      33.967  22.272   8.678  1.00  0.00      RA0  C
ATOM    809  O   TYR A  85      34.404  21.226   8.177  1.00  0.00      RA0  O
ATOM    810  N   SER A  86      32.653  22.482   8.855  1.00  0.00      RA0  N
ATOM    811  H   SER A  86      32.286  23.354   9.198  1.00  0.00      RA0  H
ATOM    812  CA  SER A  86      31.685  21.431   8.538  1.00  0.00      RA0  C
ATOM    813  CB  SER A  86      31.447  20.592   9.804  1.00  0.00      RA0  C
ATOM    814  OG  SER A  86      30.673  19.407   9.529  1.00  0.00      RA0  O
ATOM    815  HG  SER A  86      29.758  19.692   9.497  1.00  0.00      RA0  H
ATOM    816  C   SER A  86      30.361  21.981   8.001  1.00  0.00      RA0  C
ATOM    817  O   SER A  86      29.965  23.107   8.309  1.00  0.00      RA0  O
ATOM    818  N   GLY A  87      29.716  21.168   7.167  1.00  0.00      RA0  N
ATOM    819  H   GLY A  87      30.151  20.301   6.932  1.00  0.00      RA0  H
ATOM    820  CA  GLY A  87      28.287  21.302   6.928  1.00  0.00      RA0  C
ATOM    821  C   GLY A  87      27.473  20.679   8.039  1.00  0.00      RA0  C
ATOM    822  O   GLY A  87      27.917  19.744   8.707  1.00  0.00      RA0  O
ATOM    823  N   MSE A  88      26.250  21.194   8.186  1.00  0.00      RA0  N
ATOM    824  H   MSE A  88      25.969  21.984   7.632  1.00  0.00      RA0  H
ATOM    825  CA  MSE A  88      25.238  20.667   9.074  1.00  0.00      RA0  C
ATOM    826  CB  MSE A  88      24.886  21.678  10.162  1.00  0.00      RA0  C
ATOM    827  CG  MSE A  88      23.739  21.200  11.055  1.00  0.00      RA0  C
ATOM    828  SE  MSE A  88      23.484  22.276  12.475  1.00  0.00      RA0  S
ATOM    829  CE  MSE A  88      23.349  23.838  11.589  1.00  0.00      RA0  C
ATOM    830  C   MSE A  88      24.063  20.421   8.138  1.00  0.00      RA0  C
ATOM    831  O   MSE A  88      23.555  21.362   7.509  1.00  0.00      RA0  O
ATOM    832  N   LEU A  89      23.687  19.165   8.001  1.00  0.00      RA0  N
ATOM    833  H   LEU A  89      23.955  18.466   8.666  1.00  0.00      RA0  H
ATOM    834  CA  LEU A  89      22.754  18.756   6.944  1.00  0.00      RA0  C
ATOM    835  CB  LEU A  89      23.297  17.565   6.155  1.00  0.00      RA0  C
ATOM    836  CG  LEU A  89      24.713  17.727   5.608  1.00  0.00      RA0  C
ATOM    837  CD1 LEU A  89      25.131  16.478   4.835  1.00  0.00      RA0  C
ATOM    838  CD2 LEU A  89      24.883  18.995   4.773  1.00  0.00      RA0  C
ATOM    839  C   LEU A  89      21.370  18.368   7.461  1.00  0.00      RA0  C
ATOM    840  O   LEU A  89      21.208  17.885   8.590  1.00  0.00      RA0  O
ATOM    841  N   ASN A  90      20.384  18.489   6.575  1.00  0.00      RA0  N
ATOM    842  H   ASN A  90      20.622  18.782   5.647  1.00  0.00      RA0  H
ATOM    843  CA  ASN A  90      19.064  17.944   6.872  1.00  0.00      RA0  C
ATOM    844  CB  ASN A  90      17.974  18.780   6.185  1.00  0.00      RA0  C
ATOM    845  CG  ASN A  90      18.148  18.787   4.674  1.00  0.00      RA0  C
ATOM    846  OD1 ASN A  90      18.359  17.761   4.036  1.00  0.00      RA0  O
ATOM    847  ND2 ASN A  90      18.030  20.008   4.124  1.00  0.00      RA0  N
ATOM    848 HD21 ASN A  90      17.942  20.833   4.698  1.00  0.00      RA0  H
ATOM    849 HD22 ASN A  90      18.034  20.218   3.142  1.00  0.00      RA0  H
ATOM    850  C   ASN A  90      19.018  16.487   6.403  1.00  0.00      RA0  C
ATOM    851  O   ASN A  90      19.973  15.979   5.830  1.00  0.00      RA0  O
ATOM    852  N   ALA A  91      17.918  15.791   6.668  1.00  0.00      RA0  N
ATOM    853  H   ALA A  91      17.129  16.247   7.072  1.00  0.00      RA0  H
ATOM    854  CA  ALA A  91      17.838  14.369   6.357  1.00  0.00      RA0  C
ATOM    855  CB  ALA A  91      16.558  13.765   6.935  1.00  0.00      RA0  C
ATOM    856  C   ALA A  91      17.886  14.091   4.858  1.00  0.00      RA0  C
ATOM    857  O   ALA A  91      18.229  12.989   4.455  1.00  0.00      RA0  O
ATOM    858  N   SER A  92      17.542  15.083   4.027  1.00  0.00      RA0  N
ATOM    859  H   SER A  92      17.301  15.996   4.351  1.00  0.00      RA0  H
ATOM    860  CA  SER A  92      17.594  14.959   2.575  1.00  0.00      RA0  C
ATOM    861  CB  SER A  92      16.541  15.951   2.129  1.00  0.00      RA0  C
ATOM    862  OG  SER A  92      15.732  16.211   3.291  1.00  0.00      RA0  O
ATOM    863  HG  SER A  92      15.113  16.878   3.024  1.00  0.00      RA0  H
ATOM    864  C   SER A  92      18.997  15.185   2.018  1.00  0.00      RA0  C
ATOM    865  O   SER A  92      19.215  15.090   0.808  1.00  0.00      RA0  O
ATOM    866  N   GLY A  93      19.932  15.485   2.901  1.00  0.00      RA0  N
ATOM    867  H   GLY A  93      19.695  15.646   3.861  1.00  0.00      RA0  H
ATOM    868  CA  GLY A  93      21.322  15.742   2.489  1.00  0.00      RA0  C
ATOM    869  C   GLY A  93      21.556  17.152   1.966  1.00  0.00      RA0  C
ATOM    870  O   GLY A  93      22.609  17.446   1.413  1.00  0.00      RA0  O
ATOM    871  N   GLY A  94      20.597  18.049   2.151  1.00  0.00      RA0  N
ATOM    872  H   GLY A  94      19.809  17.802   2.714  1.00  0.00      RA0  H
ATOM    873  CA  GLY A  94      20.797  19.454   1.844  1.00  0.00      RA0  C
ATOM    874  C   GLY A  94      21.469  20.174   3.011  1.00  0.00      RA0  C
ATOM    875  O   GLY A  94      21.515  19.672   4.143  1.00  0.00      RA0  O
ATOM    876  N   VAL A  95      22.004  21.355   2.748  1.00  0.00      RA0  N
ATOM    877  H   VAL A  95      21.820  21.815   1.875  1.00  0.00      RA0  H
ATOM    878  CA  VAL A  95      22.779  22.059   3.750  1.00  0.00      RA0  C
ATOM    879  CB  VAL A  95      23.939  22.807   3.094  1.00  0.00      RA0  C
ATOM    880  CG1 VAL A  95      24.865  23.416   4.144  1.00  0.00      RA0  C
ATOM    881  CG2 VAL A  95      24.702  21.902   2.130  1.00  0.00      RA0  C
ATOM    882  C   VAL A  95      21.909  23.021   4.523  1.00  0.00      RA0  C
ATOM    883  O   VAL A  95      21.337  23.957   3.934  1.00  0.00      RA0  O
ATOM    884  N   ILE A  96      21.837  22.795   5.828  1.00  0.00      RA0  N
ATOM    885  H   ILE A  96      22.351  22.025   6.204  1.00  0.00      RA0  H
ATOM    886  CA  ILE A  96      21.205  23.724   6.764  1.00  0.00      RA0  C
ATOM    887  CB  ILE A  96      20.925  23.007   8.088  1.00  0.00      RA0  C
ATOM    888  CG2 ILE A  96      20.335  23.930   9.150  1.00  0.00      RA0  C
ATOM    889  CG1 ILE A  96      20.038  21.791   7.864  1.00  0.00      RA0  C
ATOM    890  CD1 ILE A  96      19.692  21.110   9.184  1.00  0.00      RA0  C
ATOM    891  C   ILE A  96      22.105  24.922   7.010  1.00  0.00      RA0  C
ATOM    892  O   ILE A  96      21.636  26.055   7.018  1.00  0.00      RA0  O
ATOM    893  N   ASP A  97      23.403  24.677   7.207  1.00  0.00      RA0  N
ATOM    894  H   ASP A  97      23.796  23.757   7.259  1.00  0.00      RA0  H
ATOM    895  CA  ASP A  97      24.364  25.760   7.328  1.00  0.00      RA0  C
ATOM    896  CB  ASP A  97      24.227  26.772   8.496  1.00  0.00      RA0  C
ATOM    897  CG  ASP A  97      24.669  28.144   7.957  1.00  0.00      RA0  C
ATOM    898  OD1 ASP A  97      24.936  28.219   6.765  1.00  0.00      RA0  O
ATOM    899  OD2 ASP A  97      24.748  29.141   8.684  1.00  0.00      RA0  O
ATOM    900  C   ASP A  97      25.776  25.150   7.217  1.00  0.00      RA0  C
ATOM    901  O   ASP A  97      25.940  23.916   7.271  1.00  0.00      RA0  O
ATOM    902  N   ASP A  98      26.755  26.031   7.049  1.00  0.00      RA0  N
ATOM    903  H   ASP A  98      26.540  27.013   7.022  1.00  0.00      RA0  H
ATOM    904  CA  ASP A  98      28.135  25.692   7.330  1.00  0.00      RA0  C
ATOM    905  CB  ASP A  98      29.038  25.763   6.088  1.00  0.00      RA0  C
ATOM    906  CG  ASP A  98      29.884  27.017   5.983  1.00  0.00      RA0  C
ATOM    907  OD1 ASP A  98      29.733  27.749   5.007  1.00  0.00      RA0  O
ATOM    908  OD2 ASP A  98      30.780  27.208   6.799  1.00  0.00      RA0  O
ATOM    909  C   ASP A  98      28.626  26.441   8.568  1.00  0.00      RA0  C
ATOM    910  O   ASP A  98      28.047  27.450   8.983  1.00  0.00      RA0  O
ATOM    911  N   LEU A  99      29.680  25.920   9.185  1.00  0.00      RA0  N
ATOM    912  H   LEU A  99      30.202  25.172   8.771  1.00  0.00      RA0  H
ATOM    913  CA  LEU A  99      30.116  26.463  10.453  1.00  0.00      RA0  C
ATOM    914  CB  LEU A  99      29.137  26.063  11.571  1.00  0.00      RA0  C
ATOM    915  CG  LEU A  99      28.690  24.590  11.593  1.00  0.00      RA0  C
ATOM    916  CD1 LEU A  99      29.736  23.622  12.153  1.00  0.00      RA0  C
ATOM    917  CD2 LEU A  99      27.359  24.438  12.329  1.00  0.00      RA0  C
ATOM    918  C   LEU A  99      31.535  26.002  10.793  1.00  0.00      RA0  C
ATOM    919  O   LEU A  99      32.080  25.076  10.152  1.00  0.00      RA0  O
ATOM    920  N   ILE A 100      32.117  26.674  11.778  1.00  0.00      RA0  N
ATOM    921  H   ILE A 100      31.591  27.395  12.233  1.00  0.00      RA0  H
ATOM    922  CA  ILE A 100      33.357  26.250  12.405  1.00  0.00      RA0  C
ATOM    923  CB  ILE A 100      34.324  27.435  12.513  1.00  0.00      RA0  C
ATOM    924  CG2 ILE A 100      35.694  26.995  13.032  1.00  0.00      RA0  C
ATOM    925  CG1 ILE A 100      34.438  28.191  11.190  1.00  0.00      RA0  C
ATOM    926  CD1 ILE A 100      35.146  27.374  10.111  1.00  0.00      RA0  C
ATOM    927  C   ILE A 100      33.032  25.724  13.796  1.00  0.00      RA0  C
ATOM    928  O   ILE A 100      32.209  26.305  14.514  1.00  0.00      RA0  O
ATOM    929  N   VAL A 101      33.655  24.612  14.165  1.00  0.00      RA0  N
ATOM    930  H   VAL A 101      34.332  24.195  13.553  1.00  0.00      RA0  H
ATOM    931  CA  VAL A 101      33.464  24.010  15.481  1.00  0.00      RA0  C
ATOM    932  CB  VAL A 101      32.661  22.708  15.375  1.00  0.00      RA0  C
ATOM    933  CG1 VAL A 101      33.147  21.844  14.219  1.00  0.00      RA0  C
ATOM    934  CG2 VAL A 101      32.626  21.945  16.702  1.00  0.00      RA0  C
ATOM    935  C   VAL A 101      34.820  23.781  16.126  1.00  0.00      RA0  C
ATOM    936  O   VAL A 101      35.731  23.291  15.460  1.00  0.00      RA0  O
ATOM    937  N   TYR A 102      34.922  24.184  17.397  1.00  0.00      RA0  N
ATOM    938  H   TYR A 102      34.095  24.472  17.869  1.00  0.00      RA0  H
ATOM    939  CA  TYR A 102      36.137  24.019  18.230  1.00  0.00      RA0  C
ATOM    940  CB  TYR A 102      36.495  25.322  18.955  1.00  0.00      RA0  C
ATOM    941  CG  TYR A 102      36.673  26.494  18.015  1.00  0.00      RA0  C
ATOM    942  CD1 TYR A 102      35.563  27.163  17.513  1.00  0.00      RA0  C
ATOM    943  CE1 TYR A 102      35.726  28.246  16.661  1.00  0.00      RA0  C
ATOM    944  CD2 TYR A 102      37.950  26.921  17.666  1.00  0.00      RA0  C
ATOM    945  CE2 TYR A 102      38.115  28.009  16.814  1.00  0.00      RA0  C
ATOM    946  CZ  TYR A 102      37.001  28.669  16.306  1.00  0.00      RA0  C
ATOM    947  OH  TYR A 102      37.141  29.742  15.450  1.00  0.00      RA0  O
ATOM    948  HH  TYR A 102      38.055  29.944  15.286  1.00  0.00      RA0  H
ATOM    949  C   TYR A 102      35.944  22.933  19.282  1.00  0.00      RA0  C
ATOM    950  O   TYR A 102      34.884  22.843  19.913  1.00  0.00      RA0  O
ATOM    951  N   TYR A 103      36.987  22.137  19.493  1.00  0.00      RA0  N
ATOM    952  H   TYR A 103      37.828  22.287  18.966  1.00  0.00      RA0  H
ATOM    953  CA  TYR A 103      37.063  21.205  20.621  1.00  0.00      RA0  C
ATOM    954  CB  TYR A 103      37.659  19.891  20.125  1.00  0.00      RA0  C
ATOM    955  CG  TYR A 103      38.318  19.096  21.228  1.00  0.00      RA0  C
ATOM    956  CD1 TYR A 103      37.572  18.596  22.288  1.00  0.00      RA0  C
ATOM    957  CE1 TYR A 103      38.199  17.867  23.289  1.00  0.00      RA0  C
ATOM    958  CD2 TYR A 103      39.686  18.856  21.168  1.00  0.00      RA0  C
ATOM    959  CE2 TYR A 103      40.311  18.124  22.169  1.00  0.00      RA0  C
ATOM    960  CZ  TYR A 103      39.567  17.634  23.234  1.00  0.00      RA0  C
ATOM    961  OH  TYR A 103      40.185  16.914  24.235  1.00  0.00      RA0  O
ATOM    962  HH  TYR A 103      41.087  16.737  24.005  1.00  0.00      RA0  H
ATOM    963  C   TYR A 103      37.952  21.838  21.675  1.00  0.00      RA0  C
ATOM    964  O   TYR A 103      39.070  22.255  21.346  1.00  0.00      RA0  O
ATOM    965  N   PHE A 104      37.469  21.916  22.917  1.00  0.00      RA0  N
ATOM    966  H   PHE A 104      36.545  21.587  23.132  1.00  0.00      RA0  H
ATOM    967  CA  PHE A 104      38.297  22.371  24.068  1.00  0.00      RA0  C
ATOM    968  CB  PHE A 104      37.656  23.569  24.762  1.00  0.00      RA0  C
ATOM    969  CG  PHE A 104      37.588  24.726  23.798  1.00  0.00      RA0  C
ATOM    970  CD1 PHE A 104      38.761  25.279  23.297  1.00  0.00      RA0  C
ATOM    971  CD2 PHE A 104      36.356  25.241  23.417  1.00  0.00      RA0  C
ATOM    972  CE1 PHE A 104      38.703  26.361  22.428  1.00  0.00      RA0  C
ATOM    973  CE2 PHE A 104      36.299  26.326  22.551  1.00  0.00      RA0  C
ATOM    974  CZ  PHE A 104      37.471  26.891  22.065  1.00  0.00      RA0  C
ATOM    975  C   PHE A 104      38.549  21.234  25.057  1.00  0.00      RA0  C
ATOM    976  O   PHE A 104      39.695  20.881  25.318  1.00  0.00      RA0  O
ATOM    977  N   THR A 105      37.473  20.666  25.599  1.00  0.00      RA0  N
ATOM    978  H   THR A 105      36.550  21.025  25.448  1.00  0.00      RA0  H
ATOM    979  CA  THR A 105      37.528  19.428  26.379  1.00  0.00      RA0  C
ATOM    980  CB  THR A 105      37.444  19.953  27.792  1.00  0.00      RA0  C
ATOM    981  OG1 THR A 105      37.286  21.378  27.696  1.00  0.00      RA0  O
ATOM    982  HG1 THR A 105      37.378  21.722  28.575  1.00  0.00      RA0  H
ATOM    983  CG2 THR A 105      38.679  19.600  28.621  1.00  0.00      RA0  C
ATOM    984  C   THR A 105      36.371  18.515  25.975  1.00  0.00      RA0  C
ATOM    985  O   THR A 105      35.486  18.910  25.222  1.00  0.00      RA0  O
ATOM    986  N   GLU A 106      36.339  17.300  26.515  1.00  0.00      RA0  N
ATOM    987  H   GLU A 106      37.098  16.959  27.065  1.00  0.00      RA0  H
ATOM    988  CA  GLU A 106      35.233  16.397  26.204  1.00  0.00      RA0  C
ATOM    989  CB  GLU A 106      35.556  14.945  26.555  1.00  0.00      RA0  C
ATOM    990  CG  GLU A 106      36.814  14.435  25.827  1.00  0.00      RA0  C
ATOM    991  CD  GLU A 106      36.653  14.345  24.310  1.00  0.00      RA0  C
ATOM    992  OE1 GLU A 106      36.112  15.244  23.673  1.00  0.00      RA0  O
ATOM    993  OE2 GLU A 106      37.128  13.384  23.717  1.00  0.00      RA0  O
ATOM    994  C   GLU A 106      33.906  16.919  26.732  1.00  0.00      RA0  C
ATOM    995  O   GLU A 106      32.848  16.421  26.346  1.00  0.00      RA0  O
ATOM    996  N   ASP A 107      33.960  17.891  27.637  1.00  0.00      RA0  N
ATOM    997  H   ASP A 107      34.835  18.276  27.909  1.00  0.00      RA0  H
ATOM    998  CA  ASP A 107      32.769  18.505  28.199  1.00  0.00      RA0  C
ATOM    999  CB  ASP A 107      32.967  18.538  29.721  1.00  0.00      RA0  C
ATOM   1000  CG  ASP A 107      31.745  18.976  30.509  1.00  0.00      RA0  C
ATOM   1001  OD1 ASP A 107      30.701  18.333  30.446  1.00  0.00      RA0  O
ATOM   1002  OD2 ASP A 107      31.850  19.944  31.252  1.00  0.00      RA0  O
ATOM   1003  C   ASP A 107      32.470  19.884  27.594  1.00  0.00      RA0  C
ATOM   1004  O   ASP A 107      31.556  20.554  28.051  1.00  0.00      RA0  O
ATOM   1005  N   PHE A 108      33.236  20.316  26.583  1.00  0.00      RA0  N
ATOM   1006  H   PHE A 108      33.901  19.727  26.118  1.00  0.00      RA0  H
ATOM   1007  CA  PHE A 108      33.162  21.700  26.101  1.00  0.00      RA0  C
ATOM   1008  CB  PHE A 108      33.929  22.634  27.039  1.00  0.00      RA0  C
ATOM   1009  CG  PHE A 108      33.722  24.065  26.605  1.00  0.00      RA0  C
ATOM   1010  CD1 PHE A 108      32.479  24.482  26.144  1.00  0.00      RA0  C
ATOM   1011  CD2 PHE A 108      34.777  24.967  26.667  1.00  0.00      RA0  C
ATOM   1012  CE1 PHE A 108      32.302  25.792  25.720  1.00  0.00      RA0  C
ATOM   1013  CE2 PHE A 108      34.598  26.279  26.247  1.00  0.00      RA0  C
ATOM   1014  CZ  PHE A 108      33.362  26.689  25.761  1.00  0.00      RA0  C
ATOM   1015  C   PHE A 108      33.666  21.852  24.650  1.00  0.00      RA0  C
ATOM   1016  O   PHE A 108      34.880  21.753  24.368  1.00  0.00      RA0  O
ATOM   1017  N   PHE A 109      32.701  22.061  23.750  1.00  0.00      RA0  N
ATOM   1018  H   PHE A 109      31.761  22.162  24.093  1.00  0.00      RA0  H
ATOM   1019  CA  PHE A 109      32.924  22.476  22.360  1.00  0.00      RA0  C
ATOM   1020  CB  PHE A 109      32.341  21.447  21.384  1.00  0.00      RA0  C
ATOM   1021  CG  PHE A 109      33.134  20.158  21.300  1.00  0.00      RA0  C
ATOM   1022  CD1 PHE A 109      33.355  19.365  22.422  1.00  0.00      RA0  C
ATOM   1023  CD2 PHE A 109      33.616  19.742  20.064  1.00  0.00      RA0  C
ATOM   1024  CE1 PHE A 109      34.027  18.155  22.305  1.00  0.00      RA0  C
ATOM   1025  CE2 PHE A 109      34.285  18.530  19.943  1.00  0.00      RA0  C
ATOM   1026  CZ  PHE A 109      34.481  17.731  21.062  1.00  0.00      RA0  C
ATOM   1027  C   PHE A 109      32.241  23.819  22.089  1.00  0.00      RA0  C
ATOM   1028  O   PHE A 109      31.394  24.282  22.856  1.00  0.00      RA0  O
ATOM   1029  N   ARG A 110      32.585  24.424  20.962  1.00  0.00      RA0  N
ATOM   1030  H   ARG A 110      33.240  23.992  20.336  1.00  0.00      RA0  H
ATOM   1031  CA  ARG A 110      32.041  25.717  20.583  1.00  0.00      RA0  C
ATOM   1032  CB  ARG A 110      33.061  26.776  21.003  1.00  0.00      RA0  C
ATOM   1033  CG  ARG A 110      33.068  28.099  20.238  1.00  0.00      RA0  C
ATOM   1034  CD  ARG A 110      33.963  29.105  20.963  1.00  0.00      RA0  C
ATOM   1035  NE  ARG A 110      33.406  29.310  22.296  1.00  0.00      RA0  N
ATOM   1036  HE  ARG A 110      32.444  29.024  22.418  1.00  0.00      RA0  H
ATOM   1037  CZ  ARG A 110      34.083  29.865  23.338  1.00  0.00      RA0  C
ATOM   1038  NH1 ARG A 110      35.353  30.303  23.168  1.00  0.00      RA0  N
ATOM   1039 HH11 ARG A 110      35.891  30.730  23.905  1.00  0.00      RA0  H
ATOM   1040 HH12 ARG A 110      35.808  30.218  22.278  1.00  0.00      RA0  H
ATOM   1041  NH2 ARG A 110      33.451  29.958  24.526  1.00  0.00      RA0  N
ATOM   1042 HH21 ARG A 110      33.861  30.321  25.361  1.00  0.00      RA0  H
ATOM   1043 HH22 ARG A 110      32.484  29.635  24.607  1.00  0.00      RA0  H
ATOM   1044  C   ARG A 110      31.746  25.749  19.088  1.00  0.00      RA0  C
ATOM   1045  O   ARG A 110      32.562  25.276  18.300  1.00  0.00      RA0  O
ATOM   1046  N   LEU A 111      30.580  26.287  18.710  1.00  0.00      RA0  N
ATOM   1047  H   LEU A 111      29.992  26.716  19.397  1.00  0.00      RA0  H
ATOM   1048  CA  LEU A 111      30.212  26.506  17.300  1.00  0.00      RA0  C
ATOM   1049  CB  LEU A 111      28.812  25.960  17.024  1.00  0.00      RA0  C
ATOM   1050  CG  LEU A 111      28.629  24.457  17.209  1.00  0.00      RA0  C
ATOM   1051  CD1 LEU A 111      27.152  24.093  17.336  1.00  0.00      RA0  C
ATOM   1052  CD2 LEU A 111      29.283  23.661  16.086  1.00  0.00      RA0  C
ATOM   1053  C   LEU A 111      30.144  27.988  17.047  1.00  0.00      RA0  C
ATOM   1054  O   LEU A 111      29.820  28.761  17.961  1.00  0.00      RA0  O
ATOM   1055  N   VAL A 112      30.389  28.387  15.807  1.00  0.00      RA0  N
ATOM   1056  H   VAL A 112      30.680  27.733  15.104  1.00  0.00      RA0  H
ATOM   1057  CA  VAL A 112      30.190  29.775  15.392  1.00  0.00      RA0  C
ATOM   1058  CB  VAL A 112      31.527  30.473  15.118  1.00  0.00      RA0  C
ATOM   1059  CG1 VAL A 112      31.300  31.947  14.777  1.00  0.00      RA0  C
ATOM   1060  CG2 VAL A 112      32.506  30.320  16.285  1.00  0.00      RA0  C
ATOM   1061  C   VAL A 112      29.307  29.795  14.147  1.00  0.00      RA0  C
ATOM   1062  O   VAL A 112      29.639  29.175  13.139  1.00  0.00      RA0  O
ATOM   1063  N   VAL A 113      28.195  30.511  14.213  1.00  0.00      RA0  N
ATOM   1064  H   VAL A 113      27.979  31.043  15.033  1.00  0.00      RA0  H
ATOM   1065  CA  VAL A 113      27.286  30.606  13.069  1.00  0.00      RA0  C
ATOM   1066  CB  VAL A 113      26.022  29.759  13.284  1.00  0.00      RA0  C
ATOM   1067  CG1 VAL A 113      26.323  28.260  13.341  1.00  0.00      RA0  C
ATOM   1068  CG2 VAL A 113      25.242  30.239  14.510  1.00  0.00      RA0  C
ATOM   1069  C   VAL A 113      26.872  32.037  12.745  1.00  0.00      RA0  C
ATOM   1070  O   VAL A 113      26.968  32.956  13.570  1.00  0.00      RA0  O
ATOM   1071  N   ASN A 114      26.368  32.203  11.529  1.00  0.00      RA0  N
ATOM   1072  H   ASN A 114      26.148  31.378  11.002  1.00  0.00      RA0  H
ATOM   1073  CA  ASN A 114      25.969  33.509  11.022  1.00  0.00      RA0  C
ATOM   1074  CB  ASN A 114      25.817  33.432   9.496  1.00  0.00      RA0  C
ATOM   1075  CG  ASN A 114      27.040  32.834   8.834  1.00  0.00      RA0  C
ATOM   1076  OD1 ASN A 114      28.048  33.516   8.675  1.00  0.00      RA0  O
ATOM   1077  ND2 ASN A 114      26.902  31.537   8.471  1.00  0.00      RA0  N
ATOM   1078 HD21 ASN A 114      26.074  30.966   8.574  1.00  0.00      RA0  H
ATOM   1079 HD22 ASN A 114      27.637  30.998   8.052  1.00  0.00      RA0  H
ATOM   1080  C   ASN A 114      24.621  33.987  11.529  1.00  0.00      RA0  C
ATOM   1081  O   ASN A 114      23.769  33.189  11.905  1.00  0.00      RA0  O
ATOM   1082  N   SER A 115      24.446  35.308  11.508  1.00  0.00      RA0  N
ATOM   1083  H   SER A 115      25.219  35.898  11.283  1.00  0.00      RA0  H
ATOM   1084  CA  SER A 115      23.211  35.933  11.928  1.00  0.00      RA0  C
ATOM   1085  CB  SER A 115      23.335  37.459  11.883  1.00  0.00      RA0  C
ATOM   1086  OG  SER A 115      22.483  38.055  12.867  1.00  0.00      RA0  O
ATOM   1087  HG  SER A 115      21.599  37.746  12.690  1.00  0.00      RA0  H
ATOM   1088  C   SER A 115      22.004  35.426  11.128  1.00  0.00      RA0  C
ATOM   1089  O   SER A 115      20.951  35.137  11.684  1.00  0.00      RA0  O
ATOM   1090  N   ALA A 116      22.161  35.353   9.815  1.00  0.00      RA0  N
ATOM   1091  H   ALA A 116      23.061  35.500   9.412  1.00  0.00      RA0  H
ATOM   1092  CA  ALA A 116      21.043  35.018   8.928  1.00  0.00      RA0  C
ATOM   1093  CB  ALA A 116      21.508  34.977   7.472  1.00  0.00      RA0  C
ATOM   1094  C   ALA A 116      20.420  33.676   9.263  1.00  0.00      RA0  C
ATOM   1095  O   ALA A 116      19.203  33.489   9.107  1.00  0.00      RA0  O
ATOM   1096  N   THR A 117      21.240  32.742   9.737  1.00  0.00      RA0  N
ATOM   1097  H   THR A 117      22.227  32.863   9.840  1.00  0.00      RA0  H
ATOM   1098  CA  THR A 117      20.803  31.366  10.039  1.00  0.00      RA0  C
ATOM   1099  CB  THR A 117      21.821  30.526   9.299  1.00  0.00      RA0  C
ATOM   1100  OG1 THR A 117      22.894  31.382   8.867  1.00  0.00      RA0  O
ATOM   1101  HG1 THR A 117      23.571  30.726   8.655  1.00  0.00      RA0  H
ATOM   1102  CG2 THR A 117      21.204  29.835   8.090  1.00  0.00      RA0  C
ATOM   1103  C   THR A 117      20.765  31.032  11.528  1.00  0.00      RA0  C
ATOM   1104  O   THR A 117      20.453  29.895  11.901  1.00  0.00      RA0  O
ATOM   1105  N   ARG A 118      21.031  32.024  12.371  1.00  0.00      RA0  N
ATOM   1106  H   ARG A 118      21.284  32.915  11.997  1.00  0.00      RA0  H
ATOM   1107  CA  ARG A 118      21.119  31.830  13.819  1.00  0.00      RA0  C
ATOM   1108  CB  ARG A 118      21.346  33.197  14.470  1.00  0.00      RA0  C
ATOM   1109  CG  ARG A 118      21.226  33.220  15.993  1.00  0.00      RA0  C
ATOM   1110  CD  ARG A 118      21.374  34.637  16.553  1.00  0.00      RA0  C
ATOM   1111  NE  ARG A 118      20.920  34.705  17.940  1.00  0.00      RA0  N
ATOM   1112  HE  ARG A 118      19.953  34.422  18.055  1.00  0.00      RA0  H
ATOM   1113  CZ  ARG A 118      21.752  35.190  18.912  1.00  0.00      RA0  C
ATOM   1114  NH1 ARG A 118      23.022  35.524  18.610  1.00  0.00      RA0  N
ATOM   1115 HH11 ARG A 118      23.613  35.934  19.325  1.00  0.00      RA0  H
ATOM   1116 HH12 ARG A 118      23.435  35.372  17.701  1.00  0.00      RA0  H
ATOM   1117  NH2 ARG A 118      21.310  35.332  20.177  1.00  0.00      RA0  N
ATOM   1118 HH21 ARG A 118      21.932  35.667  20.913  1.00  0.00      RA0  H
ATOM   1119 HH22 ARG A 118      20.372  35.114  20.452  1.00  0.00      RA0  H
ATOM   1120  C   ARG A 118      19.916  31.116  14.423  1.00  0.00      RA0  C
ATOM   1121  O   ARG A 118      20.052  30.100  15.112  1.00  0.00      RA0  O
ATOM   1122  N   GLU A 119      18.728  31.646  14.183  1.00  0.00      RA0  N
ATOM   1123  H   GLU A 119      18.661  32.472  13.627  1.00  0.00      RA0  H
ATOM   1124  CA  GLU A 119      17.547  31.080  14.828  1.00  0.00      RA0  C
ATOM   1125  CB  GLU A 119      16.390  32.078  14.817  1.00  0.00      RA0  C
ATOM   1126  CG  GLU A 119      16.791  33.437  15.410  1.00  0.00      RA0  C
ATOM   1127  CD  GLU A 119      17.301  33.295  16.837  1.00  0.00      RA0  C
ATOM   1128  OE1 GLU A 119      16.834  32.416  17.556  1.00  0.00      RA0  O
ATOM   1129  OE2 GLU A 119      18.166  34.075  17.234  1.00  0.00      RA0  O
ATOM   1130  C   GLU A 119      17.167  29.693  14.294  1.00  0.00      RA0  C
ATOM   1131  O   GLU A 119      16.825  28.813  15.062  1.00  0.00      RA0  O
ATOM   1132  N   LYS A 120      17.286  29.493  12.992  1.00  0.00      RA0  N
ATOM   1133  H   LYS A 120      17.704  30.217  12.448  1.00  0.00      RA0  H
ATOM   1134  CA  LYS A 120      17.100  28.161  12.407  1.00  0.00      RA0  C
ATOM   1135  CB  LYS A 120      17.266  28.233  10.884  1.00  0.00      RA0  C
ATOM   1136  CG  LYS A 120      17.036  26.880  10.205  1.00  0.00      RA0  C
ATOM   1137  CD  LYS A 120      17.359  26.845   8.708  1.00  0.00      RA0  C
ATOM   1138  CE  LYS A 120      18.827  27.157   8.402  1.00  0.00      RA0  C
ATOM   1139  NZ  LYS A 120      19.192  26.666   7.065  1.00  0.00      RA0  N
ATOM   1140  HZ1 LYS A 120      20.197  26.854   6.859  1.00  0.00      RA0  H
ATOM   1141  HZ2 LYS A 120      19.080  25.631   7.037  1.00  0.00      RA0  H
ATOM   1142  HZ3 LYS A 120      18.625  27.027   6.279  1.00  0.00      RA0  H
ATOM   1143  C   LYS A 120      18.073  27.158  12.976  1.00  0.00      RA0  C
ATOM   1144  O   LYS A 120      17.715  26.044  13.303  1.00  0.00      RA0  O
ATOM   1145  N   ASP A 121      19.339  27.552  13.045  1.00  0.00      RA0  N
ATOM   1146  H   ASP A 121      19.664  28.410  12.651  1.00  0.00      RA0  H
ATOM   1147  CA  ASP A 121      20.385  26.683  13.575  1.00  0.00      RA0  C
ATOM   1148  CB  ASP A 121      21.774  27.261  13.346  1.00  0.00      RA0  C
ATOM   1149  CG  ASP A 121      22.003  27.408  11.858  1.00  0.00      RA0  C
ATOM   1150  OD1 ASP A 121      21.299  26.766  11.073  1.00  0.00      RA0  O
ATOM   1151  OD2 ASP A 121      22.874  28.189  11.494  1.00  0.00      RA0  O
ATOM   1152  C   ASP A 121      20.154  26.364  15.050  1.00  0.00      RA0  C
ATOM   1153  O   ASP A 121      20.295  25.218  15.483  1.00  0.00      RA0  O
ATOM   1154  N   LEU A 122      19.828  27.387  15.828  1.00  0.00      RA0  N
ATOM   1155  H   LEU A 122      19.743  28.295  15.417  1.00  0.00      RA0  H
ATOM   1156  CA  LEU A 122      19.602  27.193  17.256  1.00  0.00      RA0  C
ATOM   1157  CB  LEU A 122      19.361  28.517  17.979  1.00  0.00      RA0  C
ATOM   1158  CG  LEU A 122      20.637  29.345  18.120  1.00  0.00      RA0  C
ATOM   1159  CD1 LEU A 122      20.368  30.693  18.791  1.00  0.00      RA0  C
ATOM   1160  CD2 LEU A 122      21.744  28.557  18.822  1.00  0.00      RA0  C
ATOM   1161  C   LEU A 122      18.452  26.245  17.509  1.00  0.00      RA0  C
ATOM   1162  O   LEU A 122      18.522  25.412  18.398  1.00  0.00      RA0  O
ATOM   1163  N   SER A 123      17.383  26.364  16.730  1.00  0.00      RA0  N
ATOM   1164  H   SER A 123      17.358  27.059  16.009  1.00  0.00      RA0  H
ATOM   1165  CA  SER A 123      16.226  25.489  16.918  1.00  0.00      RA0  C
ATOM   1166  CB  SER A 123      15.084  26.072  16.095  1.00  0.00      RA0  C
ATOM   1167  OG  SER A 123      14.898  27.436  16.494  1.00  0.00      RA0  O
ATOM   1168  HG  SER A 123      15.584  27.960  16.089  1.00  0.00      RA0  H
ATOM   1169  C   SER A 123      16.595  24.052  16.582  1.00  0.00      RA0  C
ATOM   1170  O   SER A 123      16.212  23.125  17.291  1.00  0.00      RA0  O
ATOM   1171  N   TRP A 124      17.343  23.880  15.498  1.00  0.00      RA0  N
ATOM   1172  H   TRP A 124      17.647  24.674  14.964  1.00  0.00      RA0  H
ATOM   1173  CA  TRP A 124      17.787  22.548  15.055  1.00  0.00      RA0  C
ATOM   1174  CB  TRP A 124      18.419  22.676  13.667  1.00  0.00      RA0  C
ATOM   1175  CG  TRP A 124      18.817  21.331  13.109  1.00  0.00      RA0  C
ATOM   1176  CD2 TRP A 124      17.969  20.326  12.515  1.00  0.00      RA0  C
ATOM   1177  CE2 TRP A 124      18.797  19.255  12.106  1.00  0.00      RA0  C
ATOM   1178  CE3 TRP A 124      16.599  20.258  12.293  1.00  0.00      RA0  C
ATOM   1179  CD1 TRP A 124      20.115  20.804  13.030  1.00  0.00      RA0  C
ATOM   1180  NE1 TRP A 124      20.108  19.579  12.439  1.00  0.00      RA0  N
ATOM   1181  HE1 TRP A 124      20.895  19.023  12.256  1.00  0.00      RA0  H
ATOM   1182  CZ2 TRP A 124      18.234  18.147  11.484  1.00  0.00      RA0  C
ATOM   1183  CZ3 TRP A 124      16.048  19.144  11.672  1.00  0.00      RA0  C
ATOM   1184  CH2 TRP A 124      16.863  18.093  11.266  1.00  0.00      RA0  C
ATOM   1185  C   TRP A 124      18.760  21.909  16.045  1.00  0.00      RA0  C
ATOM   1186  O   TRP A 124      18.593  20.764  16.438  1.00  0.00      RA0  O
ATOM   1187  N   ILE A 125      19.761  22.681  16.455  1.00  0.00      RA0  N
ATOM   1188  H   ILE A 125      19.820  23.605  16.091  1.00  0.00      RA0  H
ATOM   1189  CA  ILE A 125      20.746  22.218  17.430  1.00  0.00      RA0  C
ATOM   1190  CB  ILE A 125      21.849  23.257  17.656  1.00  0.00      RA0  C
ATOM   1191  CG2 ILE A 125      22.771  22.872  18.815  1.00  0.00      RA0  C
ATOM   1192  CG1 ILE A 125      22.652  23.461  16.370  1.00  0.00      RA0  C
ATOM   1193  CD1 ILE A 125      23.551  24.696  16.437  1.00  0.00      RA0  C
ATOM   1194  C   ILE A 125      20.050  21.835  18.742  1.00  0.00      RA0  C
ATOM   1195  O   ILE A 125      20.290  20.760  19.269  1.00  0.00      RA0  O
ATOM   1196  N   THR A 126      19.185  22.715  19.246  1.00  0.00      RA0  N
ATOM   1197  H   THR A 126      19.020  23.584  18.781  1.00  0.00      RA0  H
ATOM   1198  CA  THR A 126      18.413  22.427  20.459  1.00  0.00      RA0  C
ATOM   1199  CB  THR A 126      17.577  23.644  20.844  1.00  0.00      RA0  C
ATOM   1200  OG1 THR A 126      18.450  24.769  21.012  1.00  0.00      RA0  O
ATOM   1201  HG1 THR A 126      18.612  25.118  20.144  1.00  0.00      RA0  H
ATOM   1202  CG2 THR A 126      16.765  23.408  22.119  1.00  0.00      RA0  C
ATOM   1203  C   THR A 126      17.638  21.140  20.388  1.00  0.00      RA0  C
ATOM   1204  O   THR A 126      17.679  20.344  21.333  1.00  0.00      RA0  O
ATOM   1205  N   GLN A 127      16.919  20.950  19.285  1.00  0.00      RA0  N
ATOM   1206  H   GLN A 127      16.931  21.647  18.565  1.00  0.00      RA0  H
ATOM   1207  CA  GLN A 127      16.103  19.760  19.063  1.00  0.00      RA0  C
ATOM   1208  CB  GLN A 127      15.406  19.880  17.707  1.00  0.00      RA0  C
ATOM   1209  CG  GLN A 127      14.534  18.680  17.336  1.00  0.00      RA0  C
ATOM   1210  CD  GLN A 127      13.852  18.965  16.014  1.00  0.00      RA0  C
ATOM   1211  OE1 GLN A 127      12.815  19.616  15.952  1.00  0.00      RA0  O
ATOM   1212  NE2 GLN A 127      14.491  18.446  14.951  1.00  0.00      RA0  N
ATOM   1213 HE21 GLN A 127      15.332  17.908  15.046  1.00  0.00      RA0  H
ATOM   1214 HE22 GLN A 127      14.153  18.582  14.020  1.00  0.00      RA0  H
ATOM   1215  C   GLN A 127      16.927  18.464  19.147  1.00  0.00      RA0  C
ATOM   1216  O   GLN A 127      16.596  17.540  19.877  1.00  0.00      RA0  O
ATOM   1217  N   HIS A 128      18.018  18.419  18.397  1.00  0.00      RA0  N
ATOM   1218  H   HIS A 128      18.299  19.240  17.892  1.00  0.00      RA0  H
ATOM   1219  CA  HIS A 128      18.844  17.228  18.341  1.00  0.00      RA0  C
ATOM   1220  CB  HIS A 128      19.639  17.157  17.036  1.00  0.00      RA0  C
ATOM   1221  CG  HIS A 128      18.689  16.791  15.923  1.00  0.00      RA0  C
ATOM   1222  ND1 HIS A 128      18.524  15.538  15.457  1.00  0.00      RA0  N
ATOM   1223  HD1 HIS A 128      19.004  14.732  15.746  1.00  0.00      RA0  H
ATOM   1224  CD2 HIS A 128      17.817  17.642  15.243  1.00  0.00      RA0  C
ATOM   1225  NE2 HIS A 128      17.114  16.887  14.363  1.00  0.00      RA0  N
ATOM   1226  CE1 HIS A 128      17.551  15.592  14.493  1.00  0.00      RA0  C
ATOM   1227  C   HIS A 128      19.769  17.062  19.563  1.00  0.00      RA0  C
ATOM   1228  O   HIS A 128      20.225  15.953  19.833  1.00  0.00      RA0  O
ATOM   1229  N   ALA A 129      20.027  18.136  20.308  1.00  0.00      RA0  N
ATOM   1230  H   ALA A 129      19.633  19.024  20.066  1.00  0.00      RA0  H
ATOM   1231  CA  ALA A 129      20.873  18.057  21.500  1.00  0.00      RA0  C
ATOM   1232  CB  ALA A 129      21.304  19.444  21.974  1.00  0.00      RA0  C
ATOM   1233  C   ALA A 129      20.202  17.338  22.680  1.00  0.00      RA0  C
ATOM   1234  O   ALA A 129      20.880  16.738  23.501  1.00  0.00      RA0  O
ATOM   1235  N   GLU A 130      18.881  17.425  22.754  1.00  0.00      RA0  N
ATOM   1236  H   GLU A 130      18.372  17.866  22.013  1.00  0.00      RA0  H
ATOM   1237  CA  GLU A 130      18.113  17.027  23.947  1.00  0.00      RA0  C
ATOM   1238  CB  GLU A 130      16.623  17.367  23.739  1.00  0.00      RA0  C
ATOM   1239  CG  GLU A 130      15.687  17.117  24.927  1.00  0.00      RA0  C
ATOM   1240  CD  GLU A 130      15.348  15.644  25.034  1.00  0.00      RA0  C
ATOM   1241  OE1 GLU A 130      15.297  14.977  24.004  1.00  0.00      RA0  O
ATOM   1242  OE2 GLU A 130      15.144  15.165  26.147  1.00  0.00      RA0  O
ATOM   1243  C   GLU A 130      18.400  15.609  24.440  1.00  0.00      RA0  C
ATOM   1244  O   GLU A 130      18.651  15.430  25.640  1.00  0.00      RA0  O
ATOM   1245  N   PRO A 131      18.393  14.603  23.570  1.00  0.00      RA0  N
ATOM   1246  CD  PRO A 131      18.044  14.603  22.145  1.00  0.00      RA0  C
ATOM   1247  CA  PRO A 131      18.648  13.234  24.018  1.00  0.00      RA0  C
ATOM   1248  CB  PRO A 131      18.321  12.359  22.801  1.00  0.00      RA0  C
ATOM   1249  CG  PRO A 131      17.472  13.222  21.881  1.00  0.00      RA0  C
ATOM   1250  C   PRO A 131      20.074  12.993  24.479  1.00  0.00      RA0  C
ATOM   1251  O   PRO A 131      20.319  12.039  25.221  1.00  0.00      RA0  O
ATOM   1252  N   PHE A 132      20.994  13.857  24.056  1.00  0.00      RA0  N
ATOM   1253  H   PHE A 132      20.708  14.667  23.540  1.00  0.00      RA0  H
ATOM   1254  CA  PHE A 132      22.381  13.799  24.487  1.00  0.00      RA0  C
ATOM   1255  CB  PHE A 132      23.315  14.295  23.381  1.00  0.00      RA0  C
ATOM   1256  CG  PHE A 132      23.126  13.527  22.094  1.00  0.00      RA0  C
ATOM   1257  CD1 PHE A 132      23.930  12.428  21.821  1.00  0.00      RA0  C
ATOM   1258  CD2 PHE A 132      22.167  13.928  21.171  1.00  0.00      RA0  C
ATOM   1259  CE1 PHE A 132      23.781  11.738  20.624  1.00  0.00      RA0  C
ATOM   1260  CE2 PHE A 132      22.017  13.238  19.975  1.00  0.00      RA0  C
ATOM   1261  CZ  PHE A 132      22.829  12.145  19.698  1.00  0.00      RA0  C
ATOM   1262  C   PHE A 132      22.668  14.592  25.770  1.00  0.00      RA0  C
ATOM   1263  O   PHE A 132      23.759  14.469  26.353  1.00  0.00      RA0  O
ATOM   1264  N   GLY A 133      21.702  15.400  26.203  1.00  0.00      RA0  N
ATOM   1265  H   GLY A 133      20.862  15.516  25.669  1.00  0.00      RA0  H
ATOM   1266  CA  GLY A 133      21.820  16.178  27.431  1.00  0.00      RA0  C
ATOM   1267  C   GLY A 133      22.832  17.306  27.350  1.00  0.00      RA0  C
ATOM   1268  O   GLY A 133      23.558  17.570  28.316  1.00  0.00      RA0  O
ATOM   1269  N   ILE A 134      22.864  17.993  26.212  1.00  0.00      RA0  N
ATOM   1270  H   ILE A 134      22.136  17.870  25.538  1.00  0.00      RA0  H
ATOM   1271  CA  ILE A 134      23.862  19.032  25.986  1.00  0.00      RA0  C
ATOM   1272  CB  ILE A 134      24.285  19.070  24.518  1.00  0.00      RA0  C
ATOM   1273  CG2 ILE A 134      25.363  20.125  24.269  1.00  0.00      RA0  C
ATOM   1274  CG1 ILE A 134      24.750  17.683  24.087  1.00  0.00      RA0  C
ATOM   1275  CD1 ILE A 134      25.852  17.146  24.999  1.00  0.00      RA0  C
ATOM   1276  C   ILE A 134      23.293  20.373  26.433  1.00  0.00      RA0  C
ATOM   1277  O   ILE A 134      22.166  20.722  26.075  1.00  0.00      RA0  O
ATOM   1278  N   GLU A 135      24.065  21.094  27.242  1.00  0.00      RA0  N
ATOM   1279  H   GLU A 135      24.977  20.753  27.463  1.00  0.00      RA0  H
ATOM   1280  CA  GLU A 135      23.728  22.449  27.678  1.00  0.00      RA0  C
ATOM   1281  CB  GLU A 135      24.479  22.613  29.003  1.00  0.00      RA0  C
ATOM   1282  CG  GLU A 135      24.626  23.989  29.655  1.00  0.00      RA0  C
ATOM   1283  CD  GLU A 135      25.577  23.816  30.831  1.00  0.00      RA0  C
ATOM   1284  OE1 GLU A 135      26.578  24.528  30.913  1.00  0.00      RA0  O
ATOM   1285  OE2 GLU A 135      25.360  22.920  31.647  1.00  0.00      RA0  O
ATOM   1286  C   GLU A 135      24.204  23.447  26.613  1.00  0.00      RA0  C
ATOM   1287  O   GLU A 135      25.387  23.508  26.304  1.00  0.00      RA0  O
ATOM   1288  N   ILE A 136      23.267  24.219  26.067  1.00  0.00      RA0  N
ATOM   1289  H   ILE A 136      22.356  24.245  26.475  1.00  0.00      RA0  H
ATOM   1290  CA  ILE A 136      23.543  25.167  24.980  1.00  0.00      RA0  C
ATOM   1291  CB  ILE A 136      22.476  25.002  23.902  1.00  0.00      RA0  C
ATOM   1292  CG2 ILE A 136      22.673  25.979  22.742  1.00  0.00      RA0  C
ATOM   1293  CG1 ILE A 136      22.428  23.545  23.446  1.00  0.00      RA0  C
ATOM   1294  CD1 ILE A 136      21.335  23.309  22.412  1.00  0.00      RA0  C
ATOM   1295  C   ILE A 136      23.525  26.578  25.545  1.00  0.00      RA0  C
ATOM   1296  O   ILE A 136      22.514  26.993  26.112  1.00  0.00      RA0  O
ATOM   1297  N   THR A 137      24.636  27.308  25.390  1.00  0.00      RA0  N
ATOM   1298  H   THR A 137      25.458  26.902  24.992  1.00  0.00      RA0  H
ATOM   1299  CA  THR A 137      24.751  28.675  25.878  1.00  0.00      RA0  C
ATOM   1300  CB  THR A 137      25.772  28.554  26.992  1.00  0.00      RA0  C
ATOM   1301  OG1 THR A 137      25.448  27.367  27.729  1.00  0.00      RA0  O
ATOM   1302  HG1 THR A 137      26.207  27.116  28.242  1.00  0.00      RA0  H
ATOM   1303  CG2 THR A 137      25.832  29.786  27.896  1.00  0.00      RA0  C
ATOM   1304  C   THR A 137      25.140  29.591  24.728  1.00  0.00      RA0  C
ATOM   1305  O   THR A 137      26.202  29.420  24.130  1.00  0.00      RA0  O
ATOM   1306  N   VAL A 138      24.276  30.548  24.409  1.00  0.00      RA0  N
ATOM   1307  H   VAL A 138      23.496  30.726  25.006  1.00  0.00      RA0  H
ATOM   1308  CA  VAL A 138      24.569  31.510  23.345  1.00  0.00      RA0  C
ATOM   1309  CB  VAL A 138      23.271  31.978  22.696  1.00  0.00      RA0  C
ATOM   1310  CG1 VAL A 138      23.557  32.879  21.499  1.00  0.00      RA0  C
ATOM   1311  CG2 VAL A 138      22.410  30.775  22.307  1.00  0.00      RA0  C
ATOM   1312  C   VAL A 138      25.368  32.678  23.936  1.00  0.00      RA0  C
ATOM   1313  O   VAL A 138      24.944  33.289  24.920  1.00  0.00      RA0  O
ATOM   1314  N   ARG A 139      26.488  33.018  23.307  1.00  0.00      RA0  N
ATOM   1315  H   ARG A 139      26.673  32.628  22.409  1.00  0.00      RA0  H
ATOM   1316  CA  ARG A 139      27.450  33.974  23.874  1.00  0.00      RA0  C
ATOM   1317  CB  ARG A 139      28.872  33.478  23.643  1.00  0.00      RA0  C
ATOM   1318  CG  ARG A 139      29.074  32.058  24.174  1.00  0.00      RA0  C
ATOM   1319  CD  ARG A 139      28.615  31.916  25.627  1.00  0.00      RA0  C
ATOM   1320  NE  ARG A 139      29.093  33.048  26.414  1.00  0.00      RA0  N
ATOM   1321  HE  ARG A 139      28.573  33.914  26.371  1.00  0.00      RA0  H
ATOM   1322  CZ  ARG A 139      30.281  32.996  27.059  1.00  0.00      RA0  C
ATOM   1323  NH1 ARG A 139      30.957  31.824  27.119  1.00  0.00      RA0  N
ATOM   1324 HH11 ARG A 139      31.800  31.710  27.642  1.00  0.00      RA0  H
ATOM   1325 HH12 ARG A 139      30.634  30.995  26.627  1.00  0.00      RA0  H
ATOM   1326  NH2 ARG A 139      30.745  34.132  27.616  1.00  0.00      RA0  N
ATOM   1327 HH21 ARG A 139      31.581  34.226  28.155  1.00  0.00      RA0  H
ATOM   1328 HH22 ARG A 139      30.230  35.005  27.483  1.00  0.00      RA0  H
ATOM   1329  C   ARG A 139      27.259  35.386  23.330  1.00  0.00      RA0  C
ATOM   1330  O   ARG A 139      28.145  35.986  22.706  1.00  0.00      RA0  O
ATOM   1331  N   ASP A 140      26.099  35.947  23.626  1.00  0.00      RA0  N
ATOM   1332  H   ASP A 140      25.418  35.428  24.145  1.00  0.00      RA0  H
ATOM   1333  CA  ASP A 140      25.763  37.288  23.171  1.00  0.00      RA0  C
ATOM   1334  CB  ASP A 140      24.239  37.497  23.143  1.00  0.00      RA0  C
ATOM   1335  CG  ASP A 140      23.530  36.528  22.199  1.00  0.00      RA0  C
ATOM   1336  OD1 ASP A 140      23.941  36.365  21.053  1.00  0.00      RA0  O
ATOM   1337  OD2 ASP A 140      22.526  35.940  22.594  1.00  0.00      RA0  O
ATOM   1338  C   ASP A 140      26.461  38.356  24.001  1.00  0.00      RA0  C
ATOM   1339  O   ASP A 140      26.303  39.538  23.728  1.00  0.00      RA0  O
ATOM   1340  N   ASP A 141      27.195  37.921  25.031  1.00  0.00      RA0  N
ATOM   1341  H   ASP A 141      27.324  36.945  25.205  1.00  0.00      RA0  H
ATOM   1342  CA  ASP A 141      28.079  38.774  25.811  1.00  0.00      RA0  C
ATOM   1343  CB  ASP A 141      28.320  38.135  27.184  1.00  0.00      RA0  C
ATOM   1344  CG  ASP A 141      29.137  36.853  27.066  1.00  0.00      RA0  C
ATOM   1345  OD1 ASP A 141      28.679  35.885  26.461  1.00  0.00      RA0  O
ATOM   1346  OD2 ASP A 141      30.230  36.790  27.619  1.00  0.00      RA0  O
ATOM   1347  C   ASP A 141      29.436  39.080  25.147  1.00  0.00      RA0  C
ATOM   1348  O   ASP A 141      30.193  39.924  25.662  1.00  0.00      RA0  O
ATOM   1349  N   LEU A 142      29.715  38.394  24.033  1.00  0.00      RA0  N
ATOM   1350  H   LEU A 142      29.034  37.792  23.612  1.00  0.00      RA0  H
ATOM   1351  CA  LEU A 142      30.966  38.532  23.283  1.00  0.00      RA0  C
ATOM   1352  CB  LEU A 142      31.614  37.166  23.048  1.00  0.00      RA0  C
ATOM   1353  CG  LEU A 142      31.907  36.377  24.326  1.00  0.00      RA0  C
ATOM   1354  CD1 LEU A 142      32.443  34.979  24.013  1.00  0.00      RA0  C
ATOM   1355  CD2 LEU A 142      32.839  37.132  25.271  1.00  0.00      RA0  C
ATOM   1356  C   LEU A 142      30.768  39.226  21.951  1.00  0.00      RA0  C
ATOM   1357  O   LEU A 142      29.785  38.975  21.236  1.00  0.00      RA0  O
ATOM   1358  N   SER A 143      31.742  40.055  21.608  1.00  0.00      RA0  N
ATOM   1359  H   SER A 143      32.496  40.277  22.223  1.00  0.00      RA0  H
ATOM   1360  CA  SER A 143      31.886  40.617  20.278  1.00  0.00      RA0  C
ATOM   1361  CB  SER A 143      32.141  42.086  20.496  1.00  0.00      RA0  C
ATOM   1362  OG  SER A 143      32.033  42.277  21.903  1.00  0.00      RA0  O
ATOM   1363  HG  SER A 143      31.131  42.041  22.102  1.00  0.00      RA0  H
ATOM   1364  C   SER A 143      33.074  39.904  19.640  1.00  0.00      RA0  C
ATOM   1365  O   SER A 143      33.806  39.158  20.310  1.00  0.00      RA0  O
ATOM   1366  N   MSE A 144      33.253  40.097  18.350  1.00  0.00      RA0  N
ATOM   1367  H   MSE A 144      32.689  40.718  17.801  1.00  0.00      RA0  H
ATOM   1368  CA  MSE A 144      34.328  39.411  17.655  1.00  0.00      RA0  C
ATOM   1369  CB  MSE A 144      33.844  38.030  17.201  1.00  0.00      RA0  C
ATOM   1370  CG  MSE A 144      34.950  37.125  16.654  1.00  0.00      RA0  C
ATOM   1371  SE  MSE A 144      34.393  35.426  16.440  1.00  0.00      RA0  S
ATOM   1372  CE  MSE A 144      32.871  35.767  15.542  1.00  0.00      RA0  C
ATOM   1373  C   MSE A 144      34.823  40.277  16.518  1.00  0.00      RA0  C
ATOM   1374  O   MSE A 144      34.018  40.927  15.822  1.00  0.00      RA0  O
ATOM   1375  N   ILE A 145      36.145  40.281  16.350  1.00  0.00      RA0  N
ATOM   1376  H   ILE A 145      36.722  39.723  16.950  1.00  0.00      RA0  H
ATOM   1377  CA  ILE A 145      36.817  41.057  15.315  1.00  0.00      RA0  C
ATOM   1378  CB  ILE A 145      37.632  42.196  15.942  1.00  0.00      RA0  C
ATOM   1379  CG2 ILE A 145      38.307  43.046  14.864  1.00  0.00      RA0  C
ATOM   1380  CG1 ILE A 145      36.780  43.050  16.886  1.00  0.00      RA0  C
ATOM   1381  CD1 ILE A 145      37.595  44.109  17.630  1.00  0.00      RA0  C
ATOM   1382  C   ILE A 145      37.729  40.128  14.530  1.00  0.00      RA0  C
ATOM   1383  O   ILE A 145      38.504  39.373  15.126  1.00  0.00      RA0  O
ATOM   1384  N   ALA A 146      37.627  40.164  13.204  1.00  0.00      RA0  N
ATOM   1385  H   ALA A 146      37.039  40.863  12.796  1.00  0.00      RA0  H
ATOM   1386  CA  ALA A 146      38.491  39.366  12.339  1.00  0.00      RA0  C
ATOM   1387  CB  ALA A 146      37.701  38.867  11.130  1.00  0.00      RA0  C
ATOM   1388  C   ALA A 146      39.592  40.260  11.825  1.00  0.00      RA0  C
ATOM   1389  O   ALA A 146      39.320  41.270  11.191  1.00  0.00      RA0  O
ATOM   1390  N   VAL A 147      40.832  39.879  12.100  1.00  0.00      RA0  N
ATOM   1391  H   VAL A 147      40.996  39.036  12.599  1.00  0.00      RA0  H
ATOM   1392  CA  VAL A 147      41.994  40.689  11.695  1.00  0.00      RA0  C
ATOM   1393  CB  VAL A 147      42.872  40.977  12.915  1.00  0.00      RA0  C
ATOM   1394  CG1 VAL A 147      44.032  41.906  12.561  1.00  0.00      RA0  C
ATOM   1395  CG2 VAL A 147      42.038  41.525  14.075  1.00  0.00      RA0  C
ATOM   1396  C   VAL A 147      42.735  39.835  10.682  1.00  0.00      RA0  C
ATOM   1397  O   VAL A 147      43.186  38.736  11.015  1.00  0.00      RA0  O
ATOM   1398  N   GLN A 148      42.820  40.325   9.451  1.00  0.00      RA0  N
ATOM   1399  H   GLN A 148      42.574  41.271   9.259  1.00  0.00      RA0  H
ATOM   1400  CA  GLN A 148      43.218  39.503   8.302  1.00  0.00      RA0  C
ATOM   1401  CB  GLN A 148      41.971  39.167   7.477  1.00  0.00      RA0  C
ATOM   1402  CG  GLN A 148      40.688  38.956   8.296  1.00  0.00      RA0  C
ATOM   1403  CD  GLN A 148      40.393  37.490   8.554  1.00  0.00      RA0  C
ATOM   1404  OE1 GLN A 148      39.651  36.875   7.788  1.00  0.00      RA0  O
ATOM   1405  NE2 GLN A 148      40.950  36.983   9.672  1.00  0.00      RA0  N
ATOM   1406 HE21 GLN A 148      41.563  37.509  10.269  1.00  0.00      RA0  H
ATOM   1407 HE22 GLN A 148      40.775  36.047   9.998  1.00  0.00      RA0  H
ATOM   1408  C   GLN A 148      44.283  40.159   7.421  1.00  0.00      RA0  C
ATOM   1409  O   GLN A 148      44.236  41.371   7.132  1.00  0.00      RA0  O
ATOM   1410  N   GLY A 149      45.222  39.347   6.947  1.00  0.00      RA0  N
ATOM   1411  H   GLY A 149      45.307  38.403   7.261  1.00  0.00      RA0  H
ATOM   1412  CA  GLY A 149      46.256  39.825   6.042  1.00  0.00      RA0  C
ATOM   1413  C   GLY A 149      47.621  39.353   6.499  1.00  0.00      RA0  C
ATOM   1414  O   GLY A 149      47.767  38.836   7.614  1.00  0.00      RA0  O
ATOM   1415  N   PRO A 150      48.615  39.532   5.647  1.00  0.00      RA0  N
ATOM   1416  CD  PRO A 150      48.492  40.149   4.333  1.00  0.00      RA0  C
ATOM   1417  CA  PRO A 150      49.959  39.020   5.916  1.00  0.00      RA0  C
ATOM   1418  CB  PRO A 150      50.689  39.248   4.587  1.00  0.00      RA0  C
ATOM   1419  CG  PRO A 150      49.932  40.378   3.898  1.00  0.00      RA0  C
ATOM   1420  C   PRO A 150      50.669  39.625   7.147  1.00  0.00      RA0  C
ATOM   1421  O   PRO A 150      51.533  38.974   7.746  1.00  0.00      RA0  O
ATOM   1422  N   ASN A 151      50.253  40.809   7.565  1.00  0.00      RA0  N
ATOM   1423  H   ASN A 151      49.535  41.287   7.052  1.00  0.00      RA0  H
ATOM   1424  CA  ASN A 151      50.760  41.443   8.778  1.00  0.00      RA0  C
ATOM   1425  CB  ASN A 151      51.189  42.892   8.549  1.00  0.00      RA0  C
ATOM   1426  CG  ASN A 151      52.500  42.981   7.806  1.00  0.00      RA0  C
ATOM   1427  OD1 ASN A 151      53.500  42.382   8.183  1.00  0.00      RA0  O
ATOM   1428  ND2 ASN A 151      52.436  43.765   6.716  1.00  0.00      RA0  N
ATOM   1429 HD21 ASN A 151      51.596  44.284   6.519  1.00  0.00      RA0  H
ATOM   1430 HD22 ASN A 151      53.191  43.876   6.072  1.00  0.00      RA0  H
ATOM   1431  C   ASN A 151      49.733  41.475   9.912  1.00  0.00      RA0  C
ATOM   1432  O   ASN A 151      49.956  42.116  10.946  1.00  0.00      RA0  O
ATOM   1433  N   ALA A 152      48.610  40.780   9.739  1.00  0.00      RA0  N
ATOM   1434  H   ALA A 152      48.500  40.203   8.927  1.00  0.00      RA0  H
ATOM   1435  CA  ALA A 152      47.525  40.831  10.724  1.00  0.00      RA0  C
ATOM   1436  CB  ALA A 152      46.308  40.083  10.210  1.00  0.00      RA0  C
ATOM   1437  C   ALA A 152      47.870  40.232  12.082  1.00  0.00      RA0  C
ATOM   1438  O   ALA A 152      47.643  40.855  13.112  1.00  0.00      RA0  O
ATOM   1439  N   GLN A 153      48.417  39.025  12.076  1.00  0.00      RA0  N
ATOM   1440  H   GLN A 153      48.620  38.601  11.194  1.00  0.00      RA0  H
ATOM   1441  CA  GLN A 153      48.786  38.360  13.322  1.00  0.00      RA0  C
ATOM   1442  CB  GLN A 153      49.246  36.938  13.023  1.00  0.00      RA0  C
ATOM   1443  CG  GLN A 153      48.073  36.157  12.431  1.00  0.00      RA0  C
ATOM   1444  CD  GLN A 153      48.531  34.800  11.954  1.00  0.00      RA0  C
ATOM   1445  OE1 GLN A 153      49.634  34.642  11.449  1.00  0.00      RA0  O
ATOM   1446  NE2 GLN A 153      47.620  33.828  12.139  1.00  0.00      RA0  N
ATOM   1447 HE21 GLN A 153      46.695  34.016  12.485  1.00  0.00      RA0  H
ATOM   1448 HE22 GLN A 153      47.849  32.874  11.947  1.00  0.00      RA0  H
ATOM   1449  C   GLN A 153      49.832  39.187  14.072  1.00  0.00      RA0  C
ATOM   1450  O   GLN A 153      49.689  39.419  15.253  1.00  0.00      RA0  O
ATOM   1451  N   ALA A 154      50.851  39.664  13.363  1.00  0.00      RA0  N
ATOM   1452  H   ALA A 154      50.899  39.474  12.385  1.00  0.00      RA0  H
ATOM   1453  CA  ALA A 154      51.905  40.471  13.987  1.00  0.00      RA0  C
ATOM   1454  CB  ALA A 154      52.976  40.833  12.957  1.00  0.00      RA0  C
ATOM   1455  C   ALA A 154      51.351  41.767  14.598  1.00  0.00      RA0  C
ATOM   1456  O   ALA A 154      51.682  42.119  15.731  1.00  0.00      RA0  O
ATOM   1457  N   LYS A 155      50.525  42.479  13.847  1.00  0.00      RA0  N
ATOM   1458  H   LYS A 155      50.271  42.156  12.933  1.00  0.00      RA0  H
ATOM   1459  CA  LYS A 155      49.955  43.733  14.328  1.00  0.00      RA0  C
ATOM   1460  CB  LYS A 155      49.236  44.476  13.205  1.00  0.00      RA0  C
ATOM   1461  CG  LYS A 155      50.192  45.187  12.246  1.00  0.00      RA0  C
ATOM   1462  CD  LYS A 155      49.437  45.829  11.082  1.00  0.00      RA0  C
ATOM   1463  CE  LYS A 155      50.314  46.696  10.178  1.00  0.00      RA0  C
ATOM   1464  NZ  LYS A 155      49.526  47.103   9.010  1.00  0.00      RA0  N
ATOM   1465  HZ1 LYS A 155      50.066  47.641   8.298  1.00  0.00      RA0  H
ATOM   1466  HZ2 LYS A 155      49.268  46.274   8.434  1.00  0.00      RA0  H
ATOM   1467  HZ3 LYS A 155      48.660  47.630   9.225  1.00  0.00      RA0  H
ATOM   1468  C   LYS A 155      49.019  43.509  15.502  1.00  0.00      RA0  C
ATOM   1469  O   LYS A 155      49.099  44.228  16.516  1.00  0.00      RA0  O
ATOM   1470  N   ALA A 156      48.162  42.490  15.413  1.00  0.00      RA0  N
ATOM   1471  H   ALA A 156      48.142  41.923  14.590  1.00  0.00      RA0  H
ATOM   1472  CA  ALA A 156      47.302  42.150  16.552  1.00  0.00      RA0  C
ATOM   1473  CB  ALA A 156      46.380  40.978  16.209  1.00  0.00      RA0  C
ATOM   1474  C   ALA A 156      48.114  41.792  17.779  1.00  0.00      RA0  C
ATOM   1475  O   ALA A 156      47.756  42.196  18.881  1.00  0.00      RA0  O
ATOM   1476  N   ALA A 157      49.205  41.055  17.580  1.00  0.00      RA0  N
ATOM   1477  H   ALA A 157      49.470  40.791  16.651  1.00  0.00      RA0  H
ATOM   1478  CA  ALA A 157      49.982  40.538  18.704  1.00  0.00      RA0  C
ATOM   1479  CB  ALA A 157      51.041  39.543  18.228  1.00  0.00      RA0  C
ATOM   1480  C   ALA A 157      50.677  41.640  19.516  1.00  0.00      RA0  C
ATOM   1481  O   ALA A 157      50.990  41.430  20.683  1.00  0.00      RA0  O
ATOM   1482  N   THR A 158      50.868  42.824  18.922  1.00  0.00      RA0  N
ATOM   1483  H   THR A 158      50.593  42.961  17.970  1.00  0.00      RA0  H
ATOM   1484  CA  THR A 158      51.429  43.975  19.664  1.00  0.00      RA0  C
ATOM   1485  CB  THR A 158      51.828  45.120  18.719  1.00  0.00      RA0  C
ATOM   1486  OG1 THR A 158      50.707  45.710  18.056  1.00  0.00      RA0  O
ATOM   1487  HG1 THR A 158      50.312  45.056  17.494  1.00  0.00      RA0  H
ATOM   1488  CG2 THR A 158      52.855  44.636  17.695  1.00  0.00      RA0  C
ATOM   1489  C   THR A 158      50.521  44.382  20.809  1.00  0.00      RA0  C
ATOM   1490  O   THR A 158      50.962  45.065  21.722  1.00  0.00      RA0  O
ATOM   1491  N   LEU A 159      49.248  43.993  20.740  1.00  0.00      RA0  N
ATOM   1492  H   LEU A 159      48.926  43.433  19.976  1.00  0.00      RA0  H
ATOM   1493  CA  LEU A 159      48.252  44.320  21.759  1.00  0.00      RA0  C
ATOM   1494  CB  LEU A 159      46.926  44.643  21.083  1.00  0.00      RA0  C
ATOM   1495  CG  LEU A 159      47.124  45.696  19.992  1.00  0.00      RA0  C
ATOM   1496  CD1 LEU A 159      45.869  45.865  19.149  1.00  0.00      RA0  C
ATOM   1497  CD2 LEU A 159      47.626  47.030  20.548  1.00  0.00      RA0  C
ATOM   1498  C   LEU A 159      48.105  43.238  22.813  1.00  0.00      RA0  C
ATOM   1499  O   LEU A 159      47.451  43.472  23.828  1.00  0.00      RA0  O
ATOM   1500  N   PHE A 160      48.698  42.073  22.573  1.00  0.00      RA0  N
ATOM   1501  H   PHE A 160      49.362  42.013  21.829  1.00  0.00      RA0  H
ATOM   1502  CA  PHE A 160      48.603  40.937  23.502  1.00  0.00      RA0  C
ATOM   1503  CB  PHE A 160      48.952  39.618  22.808  1.00  0.00      RA0  C
ATOM   1504  CG  PHE A 160      47.979  39.275  21.700  1.00  0.00      RA0  C
ATOM   1505  CD1 PHE A 160      46.776  39.959  21.557  1.00  0.00      RA0  C
ATOM   1506  CD2 PHE A 160      48.299  38.255  20.812  1.00  0.00      RA0  C
ATOM   1507  CE1 PHE A 160      45.916  39.648  20.511  1.00  0.00      RA0  C
ATOM   1508  CE2 PHE A 160      47.438  37.941  19.766  1.00  0.00      RA0  C
ATOM   1509  CZ  PHE A 160      46.253  38.649  19.606  1.00  0.00      RA0  C
ATOM   1510  C   PHE A 160      49.512  41.150  24.702  1.00  0.00      RA0  C
ATOM   1511  O   PHE A 160      50.613  41.693  24.567  1.00  0.00      RA0  O
ATOM   1512  N   ASN A 161      49.063  40.712  25.872  1.00  0.00      RA0  N
ATOM   1513  H   ASN A 161      48.166  40.272  25.881  1.00  0.00      RA0  H
ATOM   1514  CA  ASN A 161      49.950  40.653  27.032  1.00  0.00      RA0  C
ATOM   1515  CB  ASN A 161      49.200  40.736  28.365  1.00  0.00      RA0  C
ATOM   1516  CG  ASN A 161      48.436  39.464  28.668  1.00  0.00      RA0  C
ATOM   1517  OD1 ASN A 161      48.944  38.350  28.613  1.00  0.00      RA0  O
ATOM   1518  ND2 ASN A 161      47.164  39.700  29.033  1.00  0.00      RA0  N
ATOM   1519 HD21 ASN A 161      46.800  40.634  29.002  1.00  0.00      RA0  H
ATOM   1520 HD22 ASN A 161      46.541  38.979  29.335  1.00  0.00      RA0  H
ATOM   1521  C   ASN A 161      50.853  39.435  26.959  1.00  0.00      RA0  C
ATOM   1522  O   ASN A 161      50.729  38.619  26.053  1.00  0.00      RA0  O
ATOM   1523  N   ASP A 162      51.794  39.296  27.889  1.00  0.00      RA0  N
ATOM   1524  H   ASP A 162      52.007  40.008  28.559  1.00  0.00      RA0  H
ATOM   1525  CA  ASP A 162      52.735  38.177  27.810  1.00  0.00      RA0  C
ATOM   1526  CB  ASP A 162      53.893  38.394  28.775  1.00  0.00      RA0  C
ATOM   1527  CG  ASP A 162      54.669  39.550  28.166  1.00  0.00      RA0  C
ATOM   1528  OD1 ASP A 162      55.731  39.317  27.599  1.00  0.00      RA0  O
ATOM   1529  OD2 ASP A 162      54.172  40.676  28.154  1.00  0.00      RA0  O
ATOM   1530  C   ASP A 162      52.051  36.797  27.793  1.00  0.00      RA0  C
ATOM   1531  O   ASP A 162      52.419  35.931  27.012  1.00  0.00      RA0  O
ATOM   1532  N   ALA A 163      51.038  36.602  28.628  1.00  0.00      RA0  N
ATOM   1533  H   ALA A 163      50.660  37.388  29.117  1.00  0.00      RA0  H
ATOM   1534  CA  ALA A 163      50.345  35.322  28.698  1.00  0.00      RA0  C
ATOM   1535  CB  ALA A 163      49.338  35.305  29.850  1.00  0.00      RA0  C
ATOM   1536  C   ALA A 163      49.621  35.020  27.395  1.00  0.00      RA0  C
ATOM   1537  O   ALA A 163      49.547  33.860  26.982  1.00  0.00      RA0  O
ATOM   1538  N   GLN A 164      49.090  36.067  26.761  1.00  0.00      RA0  N
ATOM   1539  H   GLN A 164      49.264  36.980  27.136  1.00  0.00      RA0  H
ATOM   1540  CA  GLN A 164      48.368  35.918  25.499  1.00  0.00      RA0  C
ATOM   1541  CB  GLN A 164      47.535  37.165  25.233  1.00  0.00      RA0  C
ATOM   1542  CG  GLN A 164      46.502  37.342  26.344  1.00  0.00      RA0  C
ATOM   1543  CD  GLN A 164      45.803  38.669  26.190  1.00  0.00      RA0  C
ATOM   1544  OE1 GLN A 164      46.419  39.679  25.873  1.00  0.00      RA0  O
ATOM   1545  NE2 GLN A 164      44.492  38.621  26.463  1.00  0.00      RA0  N
ATOM   1546 HE21 GLN A 164      44.055  37.745  26.685  1.00  0.00      RA0  H
ATOM   1547 HE22 GLN A 164      43.909  39.432  26.429  1.00  0.00      RA0  H
ATOM   1548  C   GLN A 164      49.346  35.587  24.361  1.00  0.00      RA0  C
ATOM   1549  O   GLN A 164      49.126  34.668  23.565  1.00  0.00      RA0  O
ATOM   1550  N   ARG A 165      50.458  36.308  24.315  1.00  0.00      RA0  N
ATOM   1551  H   ARG A 165      50.612  37.032  24.988  1.00  0.00      RA0  H
ATOM   1552  CA  ARG A 165      51.531  35.935  23.381  1.00  0.00      RA0  C
ATOM   1553  CB  ARG A 165      52.674  36.947  23.469  1.00  0.00      RA0  C
ATOM   1554  CG  ARG A 165      52.485  38.056  22.426  1.00  0.00      RA0  C
ATOM   1555  CD  ARG A 165      53.433  39.253  22.573  1.00  0.00      RA0  C
ATOM   1556  NE  ARG A 165      52.952  40.206  23.574  1.00  0.00      RA0  N
ATOM   1557  HE  ARG A 165      52.132  40.742  23.327  1.00  0.00      RA0  H
ATOM   1558  CZ  ARG A 165      53.592  40.357  24.774  1.00  0.00      RA0  C
ATOM   1559  NH1 ARG A 165      54.668  39.602  25.070  1.00  0.00      RA0  N
ATOM   1560 HH11 ARG A 165      55.121  39.676  25.978  1.00  0.00      RA0  H
ATOM   1561 HH12 ARG A 165      55.059  38.934  24.436  1.00  0.00      RA0  H
ATOM   1562  NH2 ARG A 165      53.135  41.264  25.656  1.00  0.00      RA0  N
ATOM   1563 HH21 ARG A 165      53.575  41.364  26.566  1.00  0.00      RA0  H
ATOM   1564 HH22 ARG A 165      52.340  41.845  25.433  1.00  0.00      RA0  H
ATOM   1565  C   ARG A 165      51.980  34.494  23.535  1.00  0.00      RA0  C
ATOM   1566  O   ARG A 165      52.159  33.776  22.545  1.00  0.00      RA0  O
ATOM   1567  N   GLN A 166      52.157  34.057  24.776  1.00  0.00      RA0  N
ATOM   1568  H   GLN A 166      52.008  34.683  25.542  1.00  0.00      RA0  H
ATOM   1569  CA  GLN A 166      52.576  32.684  25.045  1.00  0.00      RA0  C
ATOM   1570  CB  GLN A 166      52.861  32.529  26.536  1.00  0.00      RA0  C
ATOM   1571  CG  GLN A 166      53.454  31.172  26.909  1.00  0.00      RA0  C
ATOM   1572  CD  GLN A 166      53.793  31.183  28.383  1.00  0.00      RA0  C
ATOM   1573  OE1 GLN A 166      53.219  30.463  29.191  1.00  0.00      RA0  O
ATOM   1574  NE2 GLN A 166      54.768  32.057  28.695  1.00  0.00      RA0  N
ATOM   1575 HE21 GLN A 166      55.202  32.616  27.988  1.00  0.00      RA0  H
ATOM   1576 HE22 GLN A 166      55.075  32.166  29.640  1.00  0.00      RA0  H
ATOM   1577  C   GLN A 166      51.533  31.681  24.562  1.00  0.00      RA0  C
ATOM   1578  O   GLN A 166      51.876  30.670  23.956  1.00  0.00      RA0  O
ATOM   1579  N   ALA A 167      50.258  31.982  24.804  1.00  0.00      RA0  N
ATOM   1580  H   ALA A 167      50.036  32.816  25.310  1.00  0.00      RA0  H
ATOM   1581  CA  ALA A 167      49.158  31.086  24.378  1.00  0.00      RA0  C
ATOM   1582  CB  ALA A 167      47.807  31.660  24.807  1.00  0.00      RA0  C
ATOM   1583  C   ALA A 167      49.116  30.813  22.872  1.00  0.00      RA0  C
ATOM   1584  O   ALA A 167      48.801  29.685  22.428  1.00  0.00      RA0  O
ATOM   1585  N   VAL A 168      49.425  31.834  22.089  1.00  0.00      RA0  N
ATOM   1586  H   VAL A 168      49.768  32.683  22.496  1.00  0.00      RA0  H
ATOM   1587  CA  VAL A 168      49.321  31.743  20.625  1.00  0.00      RA0  C
ATOM   1588  CB  VAL A 168      48.665  33.005  20.059  1.00  0.00      RA0  C
ATOM   1589  CG1 VAL A 168      47.308  33.231  20.721  1.00  0.00      RA0  C
ATOM   1590  CG2 VAL A 168      49.573  34.230  20.187  1.00  0.00      RA0  C
ATOM   1591  C   VAL A 168      50.657  31.484  19.929  1.00  0.00      RA0  C
ATOM   1592  O   VAL A 168      50.715  31.423  18.695  1.00  0.00      RA0  O
ATOM   1593  N   GLU A 169      51.728  31.355  20.708  1.00  0.00      RA0  N
ATOM   1594  H   GLU A 169      51.651  31.323  21.704  1.00  0.00      RA0  H
ATOM   1595  CA  GLU A 169      53.048  31.167  20.125  1.00  0.00      RA0  C
ATOM   1596  CB  GLU A 169      54.147  31.192  21.188  1.00  0.00      RA0  C
ATOM   1597  CG  GLU A 169      55.536  30.974  20.578  1.00  0.00      RA0  C
ATOM   1598  CD  GLU A 169      55.739  31.928  19.414  1.00  0.00      RA0  C
ATOM   1599  OE1 GLU A 169      55.844  33.129  19.647  1.00  0.00      RA0  O
ATOM   1600  OE2 GLU A 169      55.784  31.465  18.274  1.00  0.00      RA0  O
ATOM   1601  C   GLU A 169      53.058  29.870  19.317  1.00  0.00      RA0  C
ATOM   1602  O   GLU A 169      52.779  28.805  19.838  1.00  0.00      RA0  O
ATOM   1603  N   GLY A 170      53.408  29.971  18.043  1.00  0.00      RA0  N
ATOM   1604  H   GLY A 170      53.796  30.860  17.782  1.00  0.00      RA0  H
ATOM   1605  CA  GLY A 170      53.506  28.805  17.182  1.00  0.00      RA0  C
ATOM   1606  C   GLY A 170      52.162  28.201  16.796  1.00  0.00      RA0  C
ATOM   1607  O   GLY A 170      52.104  27.085  16.275  1.00  0.00      RA0  O
ATOM   1608  N   MSE A 171      51.077  28.930  17.048  1.00  0.00      RA0  N
ATOM   1609  H   MSE A 171      51.154  29.872  17.387  1.00  0.00      RA0  H
ATOM   1610  CA  MSE A 171      49.757  28.348  16.869  1.00  0.00      RA0  C
ATOM   1611  CB  MSE A 171      48.683  29.209  17.542  1.00  0.00      RA0  C
ATOM   1612  CG  MSE A 171      47.297  28.564  17.511  1.00  0.00      RA0  C
ATOM   1613  SE  MSE A 171      46.071  29.396  18.536  1.00  0.00      RA0  S
ATOM   1614  CE  MSE A 171      46.003  30.967  17.664  1.00  0.00      RA0  C
ATOM   1615  C   MSE A 171      49.476  28.143  15.389  1.00  0.00      RA0  C
ATOM   1616  O   MSE A 171      49.657  29.058  14.559  1.00  0.00      RA0  O
ATOM   1617  N   LYS A 172      49.040  26.931  15.073  1.00  0.00      RA0  N
ATOM   1618  H   LYS A 172      48.719  26.357  15.824  1.00  0.00      RA0  H
ATOM   1619  CA  LYS A 172      48.779  26.534  13.705  1.00  0.00      RA0  C
ATOM   1620  CB  LYS A 172      48.992  25.013  13.660  1.00  0.00      RA0  C
ATOM   1621  CG  LYS A 172      50.400  24.603  14.106  1.00  0.00      RA0  C
ATOM   1622  CD  LYS A 172      51.501  25.182  13.213  1.00  0.00      RA0  C
ATOM   1623  CE  LYS A 172      52.913  24.777  13.653  1.00  0.00      RA0  C
ATOM   1624  NZ  LYS A 172      53.191  25.293  14.999  1.00  0.00      RA0  N
ATOM   1625  HZ1 LYS A 172      54.178  25.130  15.277  1.00  0.00      RA0  H
ATOM   1626  HZ2 LYS A 172      52.997  26.318  15.039  1.00  0.00      RA0  H
ATOM   1627  HZ3 LYS A 172      52.557  24.879  15.710  1.00  0.00      RA0  H
ATOM   1628  C   LYS A 172      47.375  26.970  13.306  1.00  0.00      RA0  C
ATOM   1629  O   LYS A 172      46.557  27.358  14.161  1.00  0.00      RA0  O
ATOM   1630  N   PRO A 173      47.092  26.928  12.007  1.00  0.00      RA0  N
ATOM   1631  CD  PRO A 173      48.024  26.693  10.905  1.00  0.00      RA0  C
ATOM   1632  CA  PRO A 173      45.761  27.243  11.526  1.00  0.00      RA0  C
ATOM   1633  CB  PRO A 173      45.871  27.079  10.007  1.00  0.00      RA0  C
ATOM   1634  CG  PRO A 173      47.344  27.317   9.696  1.00  0.00      RA0  C
ATOM   1635  C   PRO A 173      44.672  26.386  12.117  1.00  0.00      RA0  C
ATOM   1636  O   PRO A 173      44.882  25.207  12.420  1.00  0.00      RA0  O
ATOM   1637  N   PHE A 174      43.490  26.985  12.253  1.00  0.00      RA0  N
ATOM   1638  H   PHE A 174      43.402  27.956  12.028  1.00  0.00      RA0  H
ATOM   1639  CA  PHE A 174      42.322  26.266  12.761  1.00  0.00      RA0  C
ATOM   1640  CB  PHE A 174      41.798  25.209  11.783  1.00  0.00      RA0  C
ATOM   1641  CG  PHE A 174      40.791  25.830  10.847  1.00  0.00      RA0  C
ATOM   1642  CD1 PHE A 174      41.168  26.846   9.977  1.00  0.00      RA0  C
ATOM   1643  CD2 PHE A 174      39.477  25.378  10.862  1.00  0.00      RA0  C
ATOM   1644  CE1 PHE A 174      40.229  27.412   9.123  1.00  0.00      RA0  C
ATOM   1645  CE2 PHE A 174      38.539  25.942  10.007  1.00  0.00      RA0  C
ATOM   1646  CZ  PHE A 174      38.914  26.960   9.138  1.00  0.00      RA0  C
ATOM   1647  C   PHE A 174      42.534  25.730  14.172  1.00  0.00      RA0  C
ATOM   1648  O   PHE A 174      42.263  24.574  14.453  1.00  0.00      RA0  O
ATOM   1649  N   PHE A 175      42.978  26.638  15.037  1.00  0.00      RA0  N
ATOM   1650  H   PHE A 175      43.192  27.584  14.771  1.00  0.00      RA0  H
ATOM   1651  CA  PHE A 175      42.992  26.464  16.470  1.00  0.00      RA0  C
ATOM   1652  CB  PHE A 175      44.412  26.333  17.014  1.00  0.00      RA0  C
ATOM   1653  CG  PHE A 175      45.002  24.956  16.844  1.00  0.00      RA0  C
ATOM   1654  CD1 PHE A 175      45.704  24.629  15.691  1.00  0.00      RA0  C
ATOM   1655  CD2 PHE A 175      44.875  24.027  17.869  1.00  0.00      RA0  C
ATOM   1656  CE1 PHE A 175      46.321  23.388  15.586  1.00  0.00      RA0  C
ATOM   1657  CE2 PHE A 175      45.492  22.786  17.764  1.00  0.00      RA0  C
ATOM   1658  CZ  PHE A 175      46.235  22.476  16.632  1.00  0.00      RA0  C
ATOM   1659  C   PHE A 175      42.410  27.704  17.092  1.00  0.00      RA0  C
ATOM   1660  O   PHE A 175      42.512  28.793  16.518  1.00  0.00      RA0  O
ATOM   1661  N   GLY A 176      41.847  27.534  18.283  1.00  0.00      RA0  N
ATOM   1662  H   GLY A 176      41.795  26.633  18.719  1.00  0.00      RA0  H
ATOM   1663  CA  GLY A 176      41.388  28.641  19.101  1.00  0.00      RA0  C
ATOM   1664  C   GLY A 176      41.825  28.478  20.534  1.00  0.00      RA0  C
ATOM   1665  O   GLY A 176      41.907  27.354  21.041  1.00  0.00      RA0  O
ATOM   1666  N   VAL A 177      42.139  29.584  21.200  1.00  0.00      RA0  N
ATOM   1667  H   VAL A 177      42.168  30.476  20.742  1.00  0.00      RA0  H
ATOM   1668  CA  VAL A 177      42.519  29.532  22.587  1.00  0.00      RA0  C
ATOM   1669  CB  VAL A 177      44.043  29.344  22.681  1.00  0.00      RA0  C
ATOM   1670  CG1 VAL A 177      44.792  30.477  21.975  1.00  0.00      RA0  C
ATOM   1671  CG2 VAL A 177      44.520  29.129  24.119  1.00  0.00      RA0  C
ATOM   1672  C   VAL A 177      42.041  30.750  23.388  1.00  0.00      RA0  C
ATOM   1673  O   VAL A 177      42.105  31.891  22.928  1.00  0.00      RA0  O
ATOM   1674  N   GLN A 178      41.555  30.479  24.588  1.00  0.00      RA0  N
ATOM   1675  H   GLN A 178      41.657  29.545  24.927  1.00  0.00      RA0  H
ATOM   1676  CA  GLN A 178      41.186  31.500  25.553  1.00  0.00      RA0  C
ATOM   1677  CB  GLN A 178      40.079  30.977  26.470  1.00  0.00      RA0  C
ATOM   1678  CG  GLN A 178      39.307  32.078  27.201  1.00  0.00      RA0  C
ATOM   1679  CD  GLN A 178      38.415  32.813  26.220  1.00  0.00      RA0  C
ATOM   1680  OE1 GLN A 178      37.715  32.208  25.405  1.00  0.00      RA0  O
ATOM   1681  NE2 GLN A 178      38.474  34.151  26.355  1.00  0.00      RA0  N
ATOM   1682 HE21 GLN A 178      39.034  34.571  27.079  1.00  0.00      RA0  H
ATOM   1683 HE22 GLN A 178      37.974  34.794  25.772  1.00  0.00      RA0  H
ATOM   1684  C   GLN A 178      42.415  31.912  26.358  1.00  0.00      RA0  C
ATOM   1685  O   GLN A 178      43.094  31.076  26.975  1.00  0.00      RA0  O
ATOM   1686  N   ALA A 179      42.707  33.204  26.330  1.00  0.00      RA0  N
ATOM   1687  H   ALA A 179      42.170  33.840  25.782  1.00  0.00      RA0  H
ATOM   1688  CA  ALA A 179      43.784  33.759  27.131  1.00  0.00      RA0  C
ATOM   1689  CB  ALA A 179      44.993  34.049  26.247  1.00  0.00      RA0  C
ATOM   1690  C   ALA A 179      43.255  35.042  27.758  1.00  0.00      RA0  C
ATOM   1691  O   ALA A 179      43.239  36.105  27.120  1.00  0.00      RA0  O
ATOM   1692  N   GLY A 180      42.746  34.898  28.984  1.00  0.00      RA0  N
ATOM   1693  H   GLY A 180      42.714  33.978  29.372  1.00  0.00      RA0  H
ATOM   1694  CA  GLY A 180      42.057  35.972  29.670  1.00  0.00      RA0  C
ATOM   1695  C   GLY A 180      40.810  36.407  28.929  1.00  0.00      RA0  C
ATOM   1696  O   GLY A 180      39.985  35.568  28.546  1.00  0.00      RA0  O
ATOM   1697  N   ASP A 181      40.701  37.712  28.683  1.00  0.00      RA0  N
ATOM   1698  H   ASP A 181      41.342  38.362  29.089  1.00  0.00      RA0  H
ATOM   1699  CA  ASP A 181      39.529  38.296  28.017  1.00  0.00      RA0  C
ATOM   1700  CB  ASP A 181      39.478  39.829  28.131  1.00  0.00      RA0  C
ATOM   1701  CG  ASP A 181      38.879  40.284  29.451  1.00  0.00      RA0  C
ATOM   1702  OD1 ASP A 181      39.519  40.083  30.479  1.00  0.00      RA0  O
ATOM   1703  OD2 ASP A 181      37.793  40.872  29.449  1.00  0.00      RA0  O
ATOM   1704  C   ASP A 181      39.459  37.959  26.533  1.00  0.00      RA0  C
ATOM   1705  O   ASP A 181      38.399  38.139  25.930  1.00  0.00      RA0  O
ATOM   1706  N   LEU A 182      40.560  37.449  25.952  1.00  0.00      RA0  N
ATOM   1707  H   LEU A 182      41.333  37.134  26.503  1.00  0.00      RA0  H
ATOM   1708  CA  LEU A 182      40.642  37.233  24.509  1.00  0.00      RA0  C
ATOM   1709  CB  LEU A 182      41.922  37.831  23.922  1.00  0.00      RA0  C
ATOM   1710  CG  LEU A 182      42.090  39.341  24.109  1.00  0.00      RA0  C
ATOM   1711  CD1 LEU A 182      43.360  39.848  23.425  1.00  0.00      RA0  C
ATOM   1712  CD2 LEU A 182      40.869  40.130  23.644  1.00  0.00      RA0  C
ATOM   1713  C   LEU A 182      40.566  35.774  24.165  1.00  0.00      RA0  C
ATOM   1714  O   LEU A 182      41.315  34.957  24.688  1.00  0.00      RA0  O
ATOM   1715  N   PHE A 183      39.626  35.464  23.275  1.00  0.00      RA0  N
ATOM   1716  H   PHE A 183      39.045  36.198  22.916  1.00  0.00      RA0  H
ATOM   1717  CA  PHE A 183      39.596  34.178  22.589  1.00  0.00      RA0  C
ATOM   1718  CB  PHE A 183      38.155  33.688  22.464  1.00  0.00      RA0  C
ATOM   1719  CG  PHE A 183      38.114  32.406  21.670  1.00  0.00      RA0  C
ATOM   1720  CD1 PHE A 183      38.716  31.260  22.170  1.00  0.00      RA0  C
ATOM   1721  CD2 PHE A 183      37.471  32.374  20.437  1.00  0.00      RA0  C
ATOM   1722  CE1 PHE A 183      38.674  30.080  21.438  1.00  0.00      RA0  C
ATOM   1723  CE2 PHE A 183      37.429  31.193  19.705  1.00  0.00      RA0  C
ATOM   1724  CZ  PHE A 183      38.030  30.046  20.207  1.00  0.00      RA0  C
ATOM   1725  C   PHE A 183      40.194  34.416  21.213  1.00  0.00      RA0  C
ATOM   1726  O   PHE A 183      39.650  35.194  20.429  1.00  0.00      RA0  O
ATOM   1727  N   ILE A 184      41.337  33.787  20.943  1.00  0.00      RA0  N
ATOM   1728  H   ILE A 184      41.708  33.091  21.559  1.00  0.00      RA0  H
ATOM   1729  CA  ILE A 184      42.100  34.086  19.731  1.00  0.00      RA0  C
ATOM   1730  CB  ILE A 184      43.507  34.550  20.111  1.00  0.00      RA0  C
ATOM   1731  CG2 ILE A 184      44.305  34.968  18.877  1.00  0.00      RA0  C
ATOM   1732  CG1 ILE A 184      43.447  35.658  21.165  1.00  0.00      RA0  C
ATOM   1733  CD1 ILE A 184      44.807  35.976  21.787  1.00  0.00      RA0  C
ATOM   1734  C   ILE A 184      42.159  32.841  18.879  1.00  0.00      RA0  C
ATOM   1735  O   ILE A 184      42.575  31.784  19.353  1.00  0.00      RA0  O
ATOM   1736  N   ALA A 185      41.710  32.970  17.637  1.00  0.00      RA0  N
ATOM   1737  H   ALA A 185      41.385  33.853  17.291  1.00  0.00      RA0  H
ATOM   1738  CA  ALA A 185      41.616  31.830  16.725  1.00  0.00      RA0  C
ATOM   1739  CB  ALA A 185      40.152  31.453  16.499  1.00  0.00      RA0  C
ATOM   1740  C   ALA A 185      42.277  32.134  15.389  1.00  0.00      RA0  C
ATOM   1741  O   ALA A 185      42.167  33.234  14.874  1.00  0.00      RA0  O
ATOM   1742  N   THR A 186      42.990  31.141  14.862  1.00  0.00      RA0  N
ATOM   1743  H   THR A 186      43.053  30.256  15.329  1.00  0.00      RA0  H
ATOM   1744  CA  THR A 186      43.633  31.230  13.551  1.00  0.00      RA0  C
ATOM   1745  CB  THR A 186      44.840  30.306  13.632  1.00  0.00      RA0  C
ATOM   1746  OG1 THR A 186      44.631  29.351  14.686  1.00  0.00      RA0  O
ATOM   1747  HG1 THR A 186      45.432  28.832  14.741  1.00  0.00      RA0  H
ATOM   1748  CG2 THR A 186      46.155  31.053  13.835  1.00  0.00      RA0  C
ATOM   1749  C   THR A 186      42.669  30.774  12.458  1.00  0.00      RA0  C
ATOM   1750  O   THR A 186      42.839  29.702  11.833  1.00  0.00      RA0  O
ATOM   1751  N   THR A 187      41.649  31.616  12.254  1.00  0.00      RA0  N
ATOM   1752  H   THR A 187      41.528  32.448  12.799  1.00  0.00      RA0  H
ATOM   1753  CA  THR A 187      40.588  31.408  11.282  1.00  0.00      RA0  C
ATOM   1754  CB  THR A 187      39.374  31.003  12.107  1.00  0.00      RA0  C
ATOM   1755  OG1 THR A 187      39.393  31.738  13.335  1.00  0.00      RA0  O
ATOM   1756  HG1 THR A 187      38.805  32.480  13.162  1.00  0.00      RA0  H
ATOM   1757  CG2 THR A 187      39.343  29.502  12.404  1.00  0.00      RA0  C
ATOM   1758  C   THR A 187      40.383  32.686  10.472  1.00  0.00      RA0  C
ATOM   1759  O   THR A 187      40.945  33.751  10.779  1.00  0.00      RA0  O
ATOM   1760  N   GLY A 188      39.570  32.584   9.423  1.00  0.00      RA0  N
ATOM   1761  H   GLY A 188      39.055  31.764   9.169  1.00  0.00      RA0  H
ATOM   1762  CA  GLY A 188      39.319  33.722   8.585  1.00  0.00      RA0  C
ATOM   1763  C   GLY A 188      38.484  33.350   7.377  1.00  0.00      RA0  C
ATOM   1764  O   GLY A 188      38.259  32.169   7.109  1.00  0.00      RA0  O
ATOM   1765  N   TYR A 189      38.034  34.376   6.693  1.00  0.00      RA0  N
ATOM   1766  H   TYR A 189      38.351  35.281   6.990  1.00  0.00      RA0  H
ATOM   1767  CA  TYR A 189      37.176  34.275   5.523  1.00  0.00      RA0  C
ATOM   1768  CB  TYR A 189      35.846  34.867   6.000  1.00  0.00      RA0  C
ATOM   1769  CG  TYR A 189      34.637  34.634   5.123  1.00  0.00      RA0  C
ATOM   1770  CD1 TYR A 189      34.345  33.388   4.580  1.00  0.00      RA0  C
ATOM   1771  CE1 TYR A 189      33.170  33.211   3.852  1.00  0.00      RA0  C
ATOM   1772  CD2 TYR A 189      33.772  35.699   4.910  1.00  0.00      RA0  C
ATOM   1773  CE2 TYR A 189      32.600  35.525   4.190  1.00  0.00      RA0  C
ATOM   1774  CZ  TYR A 189      32.300  34.280   3.654  1.00  0.00      RA0  C
ATOM   1775  OH  TYR A 189      31.146  34.127   2.915  1.00  0.00      RA0  O
ATOM   1776  HH  TYR A 189      30.816  34.973   2.636  1.00  0.00      RA0  H
ATOM   1777  C   TYR A 189      37.773  35.015   4.324  1.00  0.00      RA0  C
ATOM   1778  O   TYR A 189      37.037  35.478   3.454  1.00  0.00      RA0  O
ATOM   1779  N   THR A 190      39.113  35.092   4.246  1.00  0.00      RA0  N
ATOM   1780  H   THR A 190      39.685  34.689   4.958  1.00  0.00      RA0  H
ATOM   1781  CA  THR A 190      39.760  35.962   3.272  1.00  0.00      RA0  C
ATOM   1782  CB  THR A 190      40.395  36.952   4.208  1.00  0.00      RA0  C
ATOM   1783  OG1 THR A 190      40.664  36.197   5.398  1.00  0.00      RA0  O
ATOM   1784  HG1 THR A 190      40.455  36.758   6.139  1.00  0.00      RA0  H
ATOM   1785  CG2 THR A 190      39.463  38.119   4.543  1.00  0.00      RA0  C
ATOM   1786  C   THR A 190      40.745  35.308   2.321  1.00  0.00      RA0  C
ATOM   1787  O   THR A 190      41.059  35.900   1.287  1.00  0.00      RA0  O
ATOM   1788  N   GLY A 191      41.231  34.122   2.655  1.00  0.00      RA0  N
ATOM   1789  H   GLY A 191      40.940  33.717   3.520  1.00  0.00      RA0  H
ATOM   1790  CA  GLY A 191      42.315  33.493   1.897  1.00  0.00      RA0  C
ATOM   1791  C   GLY A 191      43.697  33.959   2.369  1.00  0.00      RA0  C
ATOM   1792  O   GLY A 191      44.704  33.636   1.746  1.00  0.00      RA0  O
ATOM   1793  N   GLU A 192      43.716  34.765   3.436  1.00  0.00      RA0  N
ATOM   1794  H   GLU A 192      42.899  34.948   3.982  1.00  0.00      RA0  H
ATOM   1795  CA  GLU A 192      44.948  35.243   4.050  1.00  0.00      RA0  C
ATOM   1796  CB  GLU A 192      44.964  36.772   4.083  1.00  0.00      RA0  C
ATOM   1797  CG  GLU A 192      44.668  37.389   2.714  1.00  0.00      RA0  C
ATOM   1798  CD  GLU A 192      45.602  36.787   1.685  1.00  0.00      RA0  C
ATOM   1799  OE1 GLU A 192      46.784  36.648   1.976  1.00  0.00      RA0  O
ATOM   1800  OE2 GLU A 192      45.143  36.427   0.601  1.00  0.00      RA0  O
ATOM   1801  C   GLU A 192      45.079  34.658   5.443  1.00  0.00      RA0  C
ATOM   1802  O   GLU A 192      44.120  34.139   6.001  1.00  0.00      RA0  O
ATOM   1803  N   ALA A 193      46.273  34.795   6.018  1.00  0.00      RA0  N
ATOM   1804  H   ALA A 193      46.952  35.327   5.515  1.00  0.00      RA0  H
ATOM   1805  CA  ALA A 193      46.501  34.558   7.441  1.00  0.00      RA0  C
ATOM   1806  CB  ALA A 193      47.996  34.587   7.762  1.00  0.00      RA0  C
ATOM   1807  C   ALA A 193      45.797  35.615   8.278  1.00  0.00      RA0  C
ATOM   1808  O   ALA A 193      45.417  36.662   7.786  1.00  0.00      RA0  O
ATOM   1809  N   GLY A 194      45.619  35.310   9.551  1.00  0.00      RA0  N
ATOM   1810  H   GLY A 194      45.856  34.424   9.951  1.00  0.00      RA0  H
ATOM   1811  CA  GLY A 194      44.989  36.252  10.455  1.00  0.00      RA0  C
ATOM   1812  C   GLY A 194      44.460  35.601  11.697  1.00  0.00      RA0  C
ATOM   1813  O   GLY A 194      44.756  34.437  11.964  1.00  0.00      RA0  O
ATOM   1814  N   TYR A 195      43.694  36.388  12.467  1.00  0.00      RA0  N
ATOM   1815  H   TYR A 195      43.415  37.302  12.173  1.00  0.00      RA0  H
ATOM   1816  CA  TYR A 195      43.018  35.893  13.639  1.00  0.00      RA0  C
ATOM   1817  CB  TYR A 195      43.583  36.522  14.913  1.00  0.00      RA0  C
ATOM   1818  CG  TYR A 195      44.939  35.977  15.285  1.00  0.00      RA0  C
ATOM   1819  CD1 TYR A 195      45.220  34.628  15.122  1.00  0.00      RA0  C
ATOM   1820  CE1 TYR A 195      46.455  34.130  15.514  1.00  0.00      RA0  C
ATOM   1821  CD2 TYR A 195      45.896  36.829  15.825  1.00  0.00      RA0  C
ATOM   1822  CE2 TYR A 195      47.131  36.329  16.223  1.00  0.00      RA0  C
ATOM   1823  CZ  TYR A 195      47.408  34.977  16.065  1.00  0.00      RA0  C
ATOM   1824  OH  TYR A 195      48.630  34.466  16.445  1.00  0.00      RA0  O
ATOM   1825  HH  TYR A 195      49.120  35.105  16.946  1.00  0.00      RA0  H
ATOM   1826  C   TYR A 195      41.549  36.328  13.574  1.00  0.00      RA0  C
ATOM   1827  O   TYR A 195      41.222  37.317  12.900  1.00  0.00      RA0  O
ATOM   1828  N   GLU A 196      40.713  35.591  14.292  1.00  0.00      RA0  N
ATOM   1829  H   GLU A 196      41.029  34.739  14.711  1.00  0.00      RA0  H
ATOM   1830  CA  GLU A 196      39.442  36.110  14.790  1.00  0.00      RA0  C
ATOM   1831  CB  GLU A 196      38.290  35.314  14.149  1.00  0.00      RA0  C
ATOM   1832  CG  GLU A 196      38.329  35.618  12.635  1.00  0.00      RA0  C
ATOM   1833  CD  GLU A 196      37.352  34.822  11.787  1.00  0.00      RA0  C
ATOM   1834  OE1 GLU A 196      37.382  33.595  11.876  1.00  0.00      RA0  O
ATOM   1835  OE2 GLU A 196      36.609  35.426  10.996  1.00  0.00      RA0  O
ATOM   1836  C   GLU A 196      39.548  36.155  16.312  1.00  0.00      RA0  C
ATOM   1837  O   GLU A 196      40.030  35.204  16.966  1.00  0.00      RA0  O
ATOM   1838  N   ILE A 197      39.134  37.269  16.880  1.00  0.00      RA0  N
ATOM   1839  H   ILE A 197      38.680  37.980  16.343  1.00  0.00      RA0  H
ATOM   1840  CA  ILE A 197      39.331  37.519  18.301  1.00  0.00      RA0  C
ATOM   1841  CB  ILE A 197      40.350  38.637  18.533  1.00  0.00      RA0  C
ATOM   1842  CG2 ILE A 197      40.530  38.890  20.030  1.00  0.00      RA0  C
ATOM   1843  CG1 ILE A 197      41.684  38.321  17.852  1.00  0.00      RA0  C
ATOM   1844  CD1 ILE A 197      42.716  39.439  17.989  1.00  0.00      RA0  C
ATOM   1845  C   ILE A 197      37.992  37.864  18.938  1.00  0.00      RA0  C
ATOM   1846  O   ILE A 197      37.379  38.861  18.577  1.00  0.00      RA0  O
ATOM   1847  N   ALA A 198      37.529  37.025  19.869  1.00  0.00      RA0  N
ATOM   1848  H   ALA A 198      38.120  36.285  20.191  1.00  0.00      RA0  H
ATOM   1849  CA  ALA A 198      36.277  37.299  20.579  1.00  0.00      RA0  C
ATOM   1850  CB  ALA A 198      35.434  36.031  20.701  1.00  0.00      RA0  C
ATOM   1851  C   ALA A 198      36.610  37.807  21.973  1.00  0.00      RA0  C
ATOM   1852  O   ALA A 198      37.544  37.323  22.614  1.00  0.00      RA0  O
ATOM   1853  N   LEU A 199      35.836  38.781  22.442  1.00  0.00      RA0  N
ATOM   1854  H   LEU A 199      35.048  39.132  21.924  1.00  0.00      RA0  H
ATOM   1855  CA  LEU A 199      36.077  39.382  23.745  1.00  0.00      RA0  C
ATOM   1856  CB  LEU A 199      37.196  40.423  23.554  1.00  0.00      RA0  C
ATOM   1857  CG  LEU A 199      36.848  41.715  22.795  1.00  0.00      RA0  C
ATOM   1858  CD1 LEU A 199      37.920  42.759  23.071  1.00  0.00      RA0  C
ATOM   1859  CD2 LEU A 199      36.650  41.566  21.282  1.00  0.00      RA0  C
ATOM   1860  C   LEU A 199      34.791  40.024  24.251  1.00  0.00      RA0  C
ATOM   1861  O   LEU A 199      33.848  40.211  23.482  1.00  0.00      RA0  O
ATOM   1862  N   PRO A 200      34.731  40.356  25.543  1.00  0.00      RA0  N
ATOM   1863  CD  PRO A 200      35.722  40.076  26.578  1.00  0.00      RA0  C
ATOM   1864  CA  PRO A 200      33.512  40.955  26.107  1.00  0.00      RA0  C
ATOM   1865  CB  PRO A 200      33.850  41.102  27.588  1.00  0.00      RA0  C
ATOM   1866  CG  PRO A 200      34.910  40.044  27.862  1.00  0.00      RA0  C
ATOM   1867  C   PRO A 200      33.071  42.178  25.358  1.00  0.00      RA0  C
ATOM   1868  O   PRO A 200      33.899  42.999  24.964  1.00  0.00      RA0  O
ATOM   1869  N   ASN A 201      31.760  42.311  25.160  1.00  0.00      RA0  N
ATOM   1870  H   ASN A 201      31.179  41.541  25.430  1.00  0.00      RA0  H
ATOM   1871  CA  ASN A 201      31.212  43.471  24.462  1.00  0.00      RA0  C
ATOM   1872  CB  ASN A 201      29.685  43.514  24.633  1.00  0.00      RA0  C
ATOM   1873  CG  ASN A 201      28.998  42.445  23.805  1.00  0.00      RA0  C
ATOM   1874  OD1 ASN A 201      29.467  42.066  22.741  1.00  0.00      RA0  O
ATOM   1875  ND2 ASN A 201      27.859  41.974  24.345  1.00  0.00      RA0  N
ATOM   1876 HD21 ASN A 201      27.503  42.299  25.219  1.00  0.00      RA0  H
ATOM   1877 HD22 ASN A 201      27.322  41.255  23.888  1.00  0.00      RA0  H
ATOM   1878  C   ASN A 201      31.800  44.788  24.983  1.00  0.00      RA0  C
ATOM   1879  O   ASN A 201      32.125  45.698  24.208  1.00  0.00      RA0  O
ATOM   1880  N   GLU A 202      31.935  44.870  26.299  1.00  0.00      RA0  N
ATOM   1881  H   GLU A 202      31.873  44.054  26.874  1.00  0.00      RA0  H
ATOM   1882  CA  GLU A 202      32.386  46.099  26.965  1.00  0.00      RA0  C
ATOM   1883  CB  GLU A 202      31.958  46.098  28.446  1.00  0.00      RA0  C
ATOM   1884  CG  GLU A 202      33.021  45.931  29.548  1.00  0.00      RA0  C
ATOM   1885  CD  GLU A 202      33.587  44.526  29.626  1.00  0.00      RA0  C
ATOM   1886  OE1 GLU A 202      33.825  43.916  28.597  1.00  0.00      RA0  O
ATOM   1887  OE2 GLU A 202      33.856  44.037  30.719  1.00  0.00      RA0  O
ATOM   1888  C   GLU A 202      33.868  46.439  26.747  1.00  0.00      RA0  C
ATOM   1889  O   GLU A 202      34.297  47.572  27.036  1.00  0.00      RA0  O
ATOM   1890  N   LYS A 203      34.639  45.457  26.281  1.00  0.00      RA0  N
ATOM   1891  H   LYS A 203      34.226  44.560  26.126  1.00  0.00      RA0  H
ATOM   1892  CA  LYS A 203      36.055  45.639  25.902  1.00  0.00      RA0  C
ATOM   1893  CB  LYS A 203      36.949  44.431  26.194  1.00  0.00      RA0  C
ATOM   1894  CG  LYS A 203      36.914  43.797  27.575  1.00  0.00      RA0  C
ATOM   1895  CD  LYS A 203      37.188  44.757  28.727  1.00  0.00      RA0  C
ATOM   1896  CE  LYS A 203      37.147  43.984  30.044  1.00  0.00      RA0  C
ATOM   1897  NZ  LYS A 203      36.073  42.982  29.975  1.00  0.00      RA0  N
ATOM   1898  HZ1 LYS A 203      36.475  42.038  29.767  1.00  0.00      RA0  H
ATOM   1899  HZ2 LYS A 203      35.524  42.984  30.857  1.00  0.00      RA0  H
ATOM   1900  HZ3 LYS A 203      35.343  43.253  29.277  1.00  0.00      RA0  H
ATOM   1901  C   LYS A 203      36.285  45.904  24.414  1.00  0.00      RA0  C
ATOM   1902  O   LYS A 203      37.393  46.235  23.996  1.00  0.00      RA0  O
ATOM   1903  N   ALA A 204      35.250  45.707  23.604  1.00  0.00      RA0  N
ATOM   1904  H   ALA A 204      34.350  45.513  23.998  1.00  0.00      RA0  H
ATOM   1905  CA  ALA A 204      35.403  45.662  22.157  1.00  0.00      RA0  C
ATOM   1906  CB  ALA A 204      34.088  45.253  21.495  1.00  0.00      RA0  C
ATOM   1907  C   ALA A 204      35.881  46.979  21.553  1.00  0.00      RA0  C
ATOM   1908  O   ALA A 204      36.794  46.997  20.704  1.00  0.00      RA0  O
ATOM   1909  N   ALA A 205      35.277  48.078  21.979  1.00  0.00      RA0  N
ATOM   1910  H   ALA A 205      34.668  48.022  22.770  1.00  0.00      RA0  H
ATOM   1911  CA  ALA A 205      35.531  49.388  21.340  1.00  0.00      RA0  C
ATOM   1912  CB  ALA A 205      34.616  50.461  21.930  1.00  0.00      RA0  C
ATOM   1913  C   ALA A 205      36.972  49.794  21.545  1.00  0.00      RA0  C
ATOM   1914  O   ALA A 205      37.616  50.274  20.637  1.00  0.00      RA0  O
ATOM   1915  N   ASP A 206      37.483  49.586  22.747  1.00  0.00      RA0  N
ATOM   1916  H   ASP A 206      36.945  49.277  23.536  1.00  0.00      RA0  H
ATOM   1917  CA  ASP A 206      38.866  49.965  23.032  1.00  0.00      RA0  C
ATOM   1918  CB  ASP A 206      39.161  49.814  24.525  1.00  0.00      RA0  C
ATOM   1919  CG  ASP A 206      38.024  50.395  25.334  1.00  0.00      RA0  C
ATOM   1920  OD1 ASP A 206      38.144  51.533  25.780  1.00  0.00      RA0  O
ATOM   1921  OD2 ASP A 206      37.024  49.702  25.516  1.00  0.00      RA0  O
ATOM   1922  C   ASP A 206      39.848  49.089  22.256  1.00  0.00      RA0  C
ATOM   1923  O   ASP A 206      40.889  49.562  21.834  1.00  0.00      RA0  O
ATOM   1924  N   PHE A 207      39.524  47.812  22.099  1.00  0.00      RA0  N
ATOM   1925  H   PHE A 207      38.659  47.490  22.490  1.00  0.00      RA0  H
ATOM   1926  CA  PHE A 207      40.396  46.894  21.394  1.00  0.00      RA0  C
ATOM   1927  CB  PHE A 207      39.935  45.459  21.620  1.00  0.00      RA0  C
ATOM   1928  CG  PHE A 207      40.925  44.489  21.022  1.00  0.00      RA0  C
ATOM   1929  CD1 PHE A 207      42.281  44.619  21.297  1.00  0.00      RA0  C
ATOM   1930  CD2 PHE A 207      40.476  43.459  20.206  1.00  0.00      RA0  C
ATOM   1931  CE1 PHE A 207      43.188  43.714  20.759  1.00  0.00      RA0  C
ATOM   1932  CE2 PHE A 207      41.383  42.554  19.669  1.00  0.00      RA0  C
ATOM   1933  CZ  PHE A 207      42.739  42.680  19.948  1.00  0.00      RA0  C
ATOM   1934  C   PHE A 207      40.414  47.237  19.906  1.00  0.00      RA0  C
ATOM   1935  O   PHE A 207      41.479  47.299  19.293  1.00  0.00      RA0  O
ATOM   1936  N   TRP A 208      39.238  47.512  19.343  1.00  0.00      RA0  N
ATOM   1937  H   TRP A 208      38.415  47.436  19.906  1.00  0.00      RA0  H
ATOM   1938  CA  TRP A 208      39.124  48.045  17.980  1.00  0.00      RA0  C
ATOM   1939  CB  TRP A 208      37.654  48.363  17.688  1.00  0.00      RA0  C
ATOM   1940  CG  TRP A 208      37.428  48.889  16.287  1.00  0.00      RA0  C
ATOM   1941  CD2 TRP A 208      37.069  48.146  15.102  1.00  0.00      RA0  C
ATOM   1942  CE2 TRP A 208      36.917  49.073  14.044  1.00  0.00      RA0  C
ATOM   1943  CE3 TRP A 208      36.864  46.793  14.863  1.00  0.00      RA0  C
ATOM   1944  CD1 TRP A 208      37.475  50.228  15.870  1.00  0.00      RA0  C
ATOM   1945  NE1 TRP A 208      37.174  50.344  14.549  1.00  0.00      RA0  N
ATOM   1946  HE1 TRP A 208      37.131  51.186  14.047  1.00  0.00      RA0  H
ATOM   1947  CZ2 TRP A 208      36.561  48.619  12.779  1.00  0.00      RA0  C
ATOM   1948  CZ3 TRP A 208      36.509  46.352  13.593  1.00  0.00      RA0  C
ATOM   1949  CH2 TRP A 208      36.358  47.263  12.553  1.00  0.00      RA0  C
ATOM   1950  C   TRP A 208      40.012  49.281  17.774  1.00  0.00      RA0  C
ATOM   1951  O   TRP A 208      40.789  49.361  16.814  1.00  0.00      RA0  O
ATOM   1952  N   ARG A 209      39.881  50.268  18.660  1.00  0.00      RA0  N
ATOM   1953  H   ARG A 209      39.238  50.174  19.425  1.00  0.00      RA0  H
ATOM   1954  CA  ARG A 209      40.678  51.485  18.541  1.00  0.00      RA0  C
ATOM   1955  CB  ARG A 209      40.389  52.356  19.761  1.00  0.00      RA0  C
ATOM   1956  CG  ARG A 209      39.238  53.335  19.610  1.00  0.00      RA0  C
ATOM   1957  CD  ARG A 209      39.756  54.750  19.340  1.00  0.00      RA0  C
ATOM   1958  NE  ARG A 209      40.814  54.764  18.329  1.00  0.00      RA0  N
ATOM   1959  HE  ARG A 209      41.782  54.753  18.646  1.00  0.00      RA0  H
ATOM   1960  CZ  ARG A 209      40.501  54.761  17.002  1.00  0.00      RA0  C
ATOM   1961  NH1 ARG A 209      39.211  54.668  16.594  1.00  0.00      RA0  N
ATOM   1962 HH11 ARG A 209      38.931  54.709  15.634  1.00  0.00      RA0  H
ATOM   1963 HH12 ARG A 209      38.447  54.530  17.245  1.00  0.00      RA0  H
ATOM   1964  NH2 ARG A 209      41.505  54.846  16.114  1.00  0.00      RA0  N
ATOM   1965 HH21 ARG A 209      41.398  54.870  15.121  1.00  0.00      RA0  H
ATOM   1966 HH22 ARG A 209      42.455  54.887  16.467  1.00  0.00      RA0  H
ATOM   1967  C   ARG A 209      42.182  51.183  18.623  1.00  0.00      RA0  C
ATOM   1968  O   ARG A 209      42.974  51.759  17.883  1.00  0.00      RA0  O
ATOM   1969  N   ALA A 210      42.564  50.281  19.527  1.00  0.00      RA0  N
ATOM   1970  H   ALA A 210      41.893  49.878  20.152  1.00  0.00      RA0  H
ATOM   1971  CA  ALA A 210      43.973  49.900  19.650  1.00  0.00      RA0  C
ATOM   1972  CB  ALA A 210      44.159  48.926  20.814  1.00  0.00      RA0  C
ATOM   1973  C   ALA A 210      44.485  49.255  18.351  1.00  0.00      RA0  C
ATOM   1974  O   ALA A 210      45.640  49.465  17.961  1.00  0.00      RA0  O
ATOM   1975  N   LEU A 211      43.615  48.486  17.688  1.00  0.00      RA0  N
ATOM   1976  H   LEU A 211      42.694  48.363  18.063  1.00  0.00      RA0  H
ATOM   1977  CA  LEU A 211      43.980  47.816  16.445  1.00  0.00      RA0  C
ATOM   1978  CB  LEU A 211      42.893  46.823  16.035  1.00  0.00      RA0  C
ATOM   1979  CG  LEU A 211      42.905  45.480  16.760  1.00  0.00      RA0  C
ATOM   1980  CD1 LEU A 211      41.539  44.799  16.691  1.00  0.00      RA0  C
ATOM   1981  CD2 LEU A 211      44.010  44.565  16.230  1.00  0.00      RA0  C
ATOM   1982  C   LEU A 211      44.160  48.818  15.300  1.00  0.00      RA0  C
ATOM   1983  O   LEU A 211      45.096  48.693  14.533  1.00  0.00      RA0  O
ATOM   1984  N   VAL A 212      43.303  49.829  15.232  1.00  0.00      RA0  N
ATOM   1985  H   VAL A 212      42.563  49.858  15.908  1.00  0.00      RA0  H
ATOM   1986  CA  VAL A 212      43.474  50.924  14.281  1.00  0.00      RA0  C
ATOM   1987  CB  VAL A 212      42.411  52.016  14.432  1.00  0.00      RA0  C
ATOM   1988  CG1 VAL A 212      42.625  53.094  13.366  1.00  0.00      RA0  C
ATOM   1989  CG2 VAL A 212      40.984  51.477  14.389  1.00  0.00      RA0  C
ATOM   1990  C   VAL A 212      44.844  51.543  14.477  1.00  0.00      RA0  C
ATOM   1991  O   VAL A 212      45.622  51.698  13.519  1.00  0.00      RA0  O
ATOM   1992  N   GLU A 213      45.154  51.866  15.726  1.00  0.00      RA0  N
ATOM   1993  H   GLU A 213      44.500  51.755  16.480  1.00  0.00      RA0  H
ATOM   1994  CA  GLU A 213      46.448  52.480  16.040  1.00  0.00      RA0  C
ATOM   1995  CB  GLU A 213      46.506  52.904  17.521  1.00  0.00      RA0  C
ATOM   1996  CG  GLU A 213      46.057  54.341  17.869  1.00  0.00      RA0  C
ATOM   1997  CD  GLU A 213      44.559  54.486  18.146  1.00  0.00      RA0  C
ATOM   1998  OE1 GLU A 213      43.876  55.167  17.381  1.00  0.00      RA0  O
ATOM   1999  OE2 GLU A 213      44.075  53.985  19.162  1.00  0.00      RA0  O
ATOM   2000  C   GLU A 213      47.628  51.559  15.686  1.00  0.00      RA0  C
ATOM   2001  O   GLU A 213      48.710  52.037  15.319  1.00  0.00      RA0  O
ATOM   2002  N   ALA A 214      47.415  50.247  15.776  1.00  0.00      RA0  N
ATOM   2003  H   ALA A 214      46.537  49.932  16.139  1.00  0.00      RA0  H
ATOM   2004  CA  ALA A 214      48.424  49.241  15.402  1.00  0.00      RA0  C
ATOM   2005  CB  ALA A 214      48.064  47.869  15.978  1.00  0.00      RA0  C
ATOM   2006  C   ALA A 214      48.627  49.103  13.890  1.00  0.00      RA0  C
ATOM   2007  O   ALA A 214      49.448  48.297  13.454  1.00  0.00      RA0  O
ATOM   2008  N   GLY A 215      47.862  49.854  13.101  1.00  0.00      RA0  N
ATOM   2009  H   GLY A 215      47.133  50.413  13.500  1.00  0.00      RA0  H
ATOM   2010  CA  GLY A 215      48.031  49.877  11.666  1.00  0.00      RA0  C
ATOM   2011  C   GLY A 215      47.119  48.898  10.949  1.00  0.00      RA0  C
ATOM   2012  O   GLY A 215      47.398  48.508   9.817  1.00  0.00      RA0  O
ATOM   2013  N   VAL A 216      46.016  48.507  11.586  1.00  0.00      RA0  N
ATOM   2014  H   VAL A 216      45.763  48.903  12.473  1.00  0.00      RA0  H
ATOM   2015  CA  VAL A 216      45.030  47.614  10.938  1.00  0.00      RA0  C
ATOM   2016  CB  VAL A 216      44.544  46.567  11.937  1.00  0.00      RA0  C
ATOM   2017  CG1 VAL A 216      43.723  45.500  11.227  1.00  0.00      RA0  C
ATOM   2018  CG2 VAL A 216      45.713  45.948  12.702  1.00  0.00      RA0  C
ATOM   2019  C   VAL A 216      43.867  48.464  10.407  1.00  0.00      RA0  C
ATOM   2020  O   VAL A 216      43.235  49.198  11.162  1.00  0.00      RA0  O
ATOM   2021  N   LYS A 217      43.595  48.357   9.112  1.00  0.00      RA0  N
ATOM   2022  H   LYS A 217      44.060  47.651   8.571  1.00  0.00      RA0  H
ATOM   2023  CA  LYS A 217      42.593  49.191   8.446  1.00  0.00      RA0  C
ATOM   2024  CB  LYS A 217      42.892  49.297   6.937  1.00  0.00      RA0  C
ATOM   2025  CG  LYS A 217      41.793  49.869   6.009  1.00  0.00      RA0  C
ATOM   2026  CD  LYS A 217      41.481  51.369   6.158  1.00  0.00      RA0  C
ATOM   2027  CE  LYS A 217      40.480  51.936   5.128  1.00  0.00      RA0  C
ATOM   2028  NZ  LYS A 217      39.096  51.483   5.352  1.00  0.00      RA0  N
ATOM   2029  HZ1 LYS A 217      38.493  51.682   4.522  1.00  0.00      RA0  H
ATOM   2030  HZ2 LYS A 217      39.023  50.451   5.481  1.00  0.00      RA0  H
ATOM   2031  HZ3 LYS A 217      38.657  51.925   6.178  1.00  0.00      RA0  H
ATOM   2032  C   LYS A 217      41.187  48.640   8.645  1.00  0.00      RA0  C
ATOM   2033  O   LYS A 217      40.949  47.459   8.367  1.00  0.00      RA0  O
ATOM   2034  N   PRO A 218      40.240  49.470   9.110  1.00  0.00      RA0  N
ATOM   2035  CD  PRO A 218      40.440  50.782   9.711  1.00  0.00      RA0  C
ATOM   2036  CA  PRO A 218      38.845  49.048   9.072  1.00  0.00      RA0  C
ATOM   2037  CB  PRO A 218      38.123  50.267   9.656  1.00  0.00      RA0  C
ATOM   2038  CG  PRO A 218      39.160  51.001  10.503  1.00  0.00      RA0  C
ATOM   2039  C   PRO A 218      38.347  48.677   7.649  1.00  0.00      RA0  C
ATOM   2040  O   PRO A 218      38.499  49.440   6.697  1.00  0.00      RA0  O
ATOM   2041  N   CYS A 219      37.719  47.510   7.563  1.00  0.00      RA0  N
ATOM   2042  H   CYS A 219      37.574  46.915   8.357  1.00  0.00      RA0  H
ATOM   2043  CA  CYS A 219      37.224  46.966   6.307  1.00  0.00      RA0  C
ATOM   2044  CB  CYS A 219      38.158  45.845   5.865  1.00  0.00      RA0  C
ATOM   2045  SG  CYS A 219      39.872  46.407   5.708  1.00  0.00      RA0  S
ATOM   2046  C   CYS A 219      35.773  46.522   6.465  1.00  0.00      RA0  C
ATOM   2047  O   CYS A 219      35.413  45.922   7.468  1.00  0.00      RA0  O
ATOM   2048  N   GLY A 220      34.983  46.773   5.422  1.00  0.00      RA0  N
ATOM   2049  H   GLY A 220      35.390  47.224   4.622  1.00  0.00      RA0  H
ATOM   2050  CA  GLY A 220      33.552  46.565   5.440  1.00  0.00      RA0  C
ATOM   2051  C   GLY A 220      33.083  45.327   4.699  1.00  0.00      RA0  C
ATOM   2052  O   GLY A 220      33.852  44.474   4.286  1.00  0.00      RA0  O
ATOM   2053  N   LEU A 221      31.771  45.231   4.564  1.00  0.00      RA0  N
ATOM   2054  H   LEU A 221      31.208  45.980   4.917  1.00  0.00      RA0  H
ATOM   2055  CA  LEU A 221      31.127  44.069   3.968  1.00  0.00      RA0  C
ATOM   2056  CB  LEU A 221      29.613  44.158   4.132  1.00  0.00      RA0  C
ATOM   2057  CG  LEU A 221      29.164  44.270   5.586  1.00  0.00      RA0  C
ATOM   2058  CD1 LEU A 221      27.679  44.612   5.669  1.00  0.00      RA0  C
ATOM   2059  CD2 LEU A 221      29.527  43.033   6.409  1.00  0.00      RA0  C
ATOM   2060  C   LEU A 221      31.454  43.911   2.501  1.00  0.00      RA0  C
ATOM   2061  O   LEU A 221      31.499  42.783   1.981  1.00  0.00      RA0  O
ATOM   2062  N   GLY A 222      31.651  45.020   1.799  1.00  0.00      RA0  N
ATOM   2063  H   GLY A 222      31.603  45.917   2.241  1.00  0.00      RA0  H
ATOM   2064  CA  GLY A 222      31.971  44.962   0.369  1.00  0.00      RA0  C
ATOM   2065  C   GLY A 222      33.273  44.205   0.122  1.00  0.00      RA0  C
ATOM   2066  O   GLY A 222      33.332  43.260  -0.639  1.00  0.00      RA0  O
ATOM   2067  N   ALA A 223      34.314  44.594   0.835  1.00  0.00      RA0  N
ATOM   2068  H   ALA A 223      34.190  45.343   1.483  1.00  0.00      RA0  H
ATOM   2069  CA  ALA A 223      35.586  43.875   0.781  1.00  0.00      RA0  C
ATOM   2070  CB  ALA A 223      36.656  44.639   1.559  1.00  0.00      RA0  C
ATOM   2071  C   ALA A 223      35.477  42.455   1.366  1.00  0.00      RA0  C
ATOM   2072  O   ALA A 223      36.089  41.507   0.856  1.00  0.00      RA0  O
ATOM   2073  N   ARG A 224      34.691  42.279   2.425  1.00  0.00      RA0  N
ATOM   2074  H   ARG A 224      34.227  43.064   2.838  1.00  0.00      RA0  H
ATOM   2075  CA  ARG A 224      34.478  40.940   2.972  1.00  0.00      RA0  C
ATOM   2076  CB  ARG A 224      33.633  40.855   4.260  1.00  0.00      RA0  C
ATOM   2077  CG  ARG A 224      33.774  39.479   4.958  1.00  0.00      RA0  C
ATOM   2078  CD  ARG A 224      33.596  39.481   6.492  1.00  0.00      RA0  C
ATOM   2079  NE  ARG A 224      33.503  38.129   7.079  1.00  0.00      RA0  N
ATOM   2080  HE  ARG A 224      32.684  37.615   6.801  1.00  0.00      RA0  H
ATOM   2081  CZ  ARG A 224      34.422  37.657   7.995  1.00  0.00      RA0  C
ATOM   2082  NH1 ARG A 224      35.522  38.389   8.270  1.00  0.00      RA0  N
ATOM   2083 HH11 ARG A 224      36.207  38.070   8.937  1.00  0.00      RA0  H
ATOM   2084 HH12 ARG A 224      35.694  39.271   7.823  1.00  0.00      RA0  H
ATOM   2085  NH2 ARG A 224      34.232  36.471   8.631  1.00  0.00      RA0  N
ATOM   2086 HH21 ARG A 224      34.886  36.102   9.314  1.00  0.00      RA0  H
ATOM   2087 HH22 ARG A 224      33.425  35.896   8.464  1.00  0.00      RA0  H
ATOM   2088  C   ARG A 224      34.041  40.003   1.827  1.00  0.00      RA0  C
ATOM   2089  O   ARG A 224      34.525  38.876   1.697  1.00  0.00      RA0  O
ATOM   2090  N   ASP A 225      33.130  40.476   0.983  1.00  0.00      RA0  N
ATOM   2091  H   ASP A 225      32.740  41.394   1.084  1.00  0.00      RA0  H
ATOM   2092  CA  ASP A 225      32.631  39.627  -0.077  1.00  0.00      RA0  C
ATOM   2093  CB  ASP A 225      31.217  39.905  -0.585  1.00  0.00      RA0  C
ATOM   2094  CG  ASP A 225      30.585  38.535  -0.816  1.00  0.00      RA0  C
ATOM   2095  OD1 ASP A 225      30.243  37.873   0.160  1.00  0.00      RA0  O
ATOM   2096  OD2 ASP A 225      30.478  38.083  -1.954  1.00  0.00      RA0  O
ATOM   2097  C   ASP A 225      33.641  39.385  -1.205  1.00  0.00      RA0  C
ATOM   2098  O   ASP A 225      33.788  38.242  -1.635  1.00  0.00      RA0  O
ATOM   2099  N   THR A 226      34.304  40.433  -1.695  1.00  0.00      RA0  N
ATOM   2100  H   THR A 226      34.196  41.325  -1.257  1.00  0.00      RA0  H
ATOM   2101  CA  THR A 226      35.314  40.237  -2.754  1.00  0.00      RA0  C
ATOM   2102  CB  THR A 226      35.711  41.641  -3.175  1.00  0.00      RA0  C
ATOM   2103  OG1 THR A 226      35.646  42.503  -2.029  1.00  0.00      RA0  O
ATOM   2104  HG1 THR A 226      34.749  42.837  -1.982  1.00  0.00      RA0  H
ATOM   2105  CG2 THR A 226      34.788  42.178  -4.269  1.00  0.00      RA0  C
ATOM   2106  C   THR A 226      36.448  39.327  -2.276  1.00  0.00      RA0  C
ATOM   2107  O   THR A 226      36.926  38.467  -3.028  1.00  0.00      RA0  O
ATOM   2108  N   LEU A 227      36.856  39.517  -1.033  1.00  0.00      RA0  N
ATOM   2109  H   LEU A 227      36.397  40.207  -0.472  1.00  0.00      RA0  H
ATOM   2110  CA  LEU A 227      37.914  38.685  -0.456  1.00  0.00      RA0  C
ATOM   2111  CB  LEU A 227      38.294  39.174   0.940  1.00  0.00      RA0  C
ATOM   2112  CG  LEU A 227      39.071  40.489   0.933  1.00  0.00      RA0  C
ATOM   2113  CD1 LEU A 227      38.916  41.243   2.247  1.00  0.00      RA0  C
ATOM   2114  CD2 LEU A 227      40.541  40.284   0.583  1.00  0.00      RA0  C
ATOM   2115  C   LEU A 227      37.532  37.211  -0.385  1.00  0.00      RA0  C
ATOM   2116  O   LEU A 227      38.288  36.330  -0.819  1.00  0.00      RA0  O
ATOM   2117  N   ARG A 228      36.357  36.916   0.162  1.00  0.00      RA0  N
ATOM   2118  H   ARG A 228      35.730  37.639   0.465  1.00  0.00      RA0  H
ATOM   2119  CA  ARG A 228      35.964  35.525   0.333  1.00  0.00      RA0  C
ATOM   2120  CB  ARG A 228      34.735  35.407   1.248  1.00  0.00      RA0  C
ATOM   2121  CG  ARG A 228      33.374  35.858   0.685  1.00  0.00      RA0  C
ATOM   2122  CD  ARG A 228      32.558  34.792  -0.070  1.00  0.00      RA0  C
ATOM   2123  NE  ARG A 228      31.444  35.418  -0.773  1.00  0.00      RA0  N
ATOM   2124  HE  ARG A 228      31.328  36.420  -0.673  1.00  0.00      RA0  H
ATOM   2125  CZ  ARG A 228      30.528  34.715  -1.499  1.00  0.00      RA0  C
ATOM   2126  NH1 ARG A 228      30.670  33.375  -1.660  1.00  0.00      RA0  N
ATOM   2127 HH11 ARG A 228      29.985  32.814  -2.156  1.00  0.00      RA0  H
ATOM   2128 HH12 ARG A 228      31.457  32.867  -1.285  1.00  0.00      RA0  H
ATOM   2129  NH2 ARG A 228      29.493  35.403  -2.027  1.00  0.00      RA0  N
ATOM   2130 HH21 ARG A 228      28.718  34.988  -2.529  1.00  0.00      RA0  H
ATOM   2131 HH22 ARG A 228      29.467  36.412  -1.908  1.00  0.00      RA0  H
ATOM   2132  C   ARG A 228      35.668  34.814  -1.003  1.00  0.00      RA0  C
ATOM   2133  O   ARG A 228      35.923  33.623  -1.156  1.00  0.00      RA0  O
ATOM   2134  N   LEU A 229      35.145  35.532  -1.977  1.00  0.00      RA0  N
ATOM   2135  H   LEU A 229      34.914  36.497  -1.827  1.00  0.00      RA0  H
ATOM   2136  CA  LEU A 229      34.809  34.909  -3.261  1.00  0.00      RA0  C
ATOM   2137  CB  LEU A 229      33.917  35.818  -4.102  1.00  0.00      RA0  C
ATOM   2138  CG  LEU A 229      33.365  35.038  -5.291  1.00  0.00      RA0  C
ATOM   2139  CD1 LEU A 229      32.608  33.807  -4.806  1.00  0.00      RA0  C
ATOM   2140  CD2 LEU A 229      32.513  35.892  -6.225  1.00  0.00      RA0  C
ATOM   2141  C   LEU A 229      36.111  34.576  -4.022  1.00  0.00      RA0  C
ATOM   2142  O   LEU A 229      36.287  33.467  -4.555  1.00  0.00      RA0  O
ATOM   2143  N   GLU A 230      37.034  35.540  -4.032  1.00  0.00      RA0  N
ATOM   2144  H   GLU A 230      36.833  36.436  -3.627  1.00  0.00      RA0  H
ATOM   2145  CA  GLU A 230      38.381  35.294  -4.562  1.00  0.00      RA0  C
ATOM   2146  CB  GLU A 230      39.308  36.495  -4.407  1.00  0.00      RA0  C
ATOM   2147  CG  GLU A 230      39.001  37.682  -5.319  1.00  0.00      RA0  C
ATOM   2148  CD  GLU A 230      40.063  38.736  -5.096  1.00  0.00      RA0  C
ATOM   2149  OE1 GLU A 230      40.939  38.518  -4.270  1.00  0.00      RA0  O
ATOM   2150  OE2 GLU A 230      40.030  39.776  -5.745  1.00  0.00      RA0  O
ATOM   2151  C   GLU A 230      39.019  34.066  -3.917  1.00  0.00      RA0  C
ATOM   2152  O   GLU A 230      39.668  33.269  -4.598  1.00  0.00      RA0  O
ATOM   2153  N   ALA A 231      38.831  33.907  -2.617  1.00  0.00      RA0  N
ATOM   2154  H   ALA A 231      38.266  34.571  -2.124  1.00  0.00      RA0  H
ATOM   2155  CA  ALA A 231      39.380  32.767  -1.858  1.00  0.00      RA0  C
ATOM   2156  CB  ALA A 231      39.396  33.100  -0.371  1.00  0.00      RA0  C
ATOM   2157  C   ALA A 231      38.647  31.439  -2.040  1.00  0.00      RA0  C
ATOM   2158  O   ALA A 231      39.074  30.408  -1.501  1.00  0.00      RA0  O
ATOM   2159  N   GLY A 232      37.567  31.457  -2.827  1.00  0.00      RA0  N
ATOM   2160  H   GLY A 232      37.239  32.322  -3.204  1.00  0.00      RA0  H
ATOM   2161  CA  GLY A 232      36.742  30.290  -3.072  1.00  0.00      RA0  C
ATOM   2162  C   GLY A 232      35.941  29.830  -1.874  1.00  0.00      RA0  C
ATOM   2163  O   GLY A 232      35.687  28.643  -1.730  1.00  0.00      RA0  O
ATOM   2164  N   MSE A 233      35.543  30.755  -1.019  1.00  0.00      RA0  N
ATOM   2165  H   MSE A 233      35.607  31.725  -1.256  1.00  0.00      RA0  H
ATOM   2166  CA  MSE A 233      34.851  30.396   0.205  1.00  0.00      RA0  C
ATOM   2167  CB  MSE A 233      35.384  31.213   1.380  1.00  0.00      RA0  C
ATOM   2168  CG  MSE A 233      36.843  30.887   1.693  1.00  0.00      RA0  C
ATOM   2169  SE  MSE A 233      37.506  31.893   3.029  1.00  0.00      RA0  S
ATOM   2170  CE  MSE A 233      39.097  31.072   3.195  1.00  0.00      RA0  C
ATOM   2171  C   MSE A 233      33.343  30.613   0.033  1.00  0.00      RA0  C
ATOM   2172  O   MSE A 233      32.922  31.559  -0.633  1.00  0.00      RA0  O
ATOM   2173  N   ASN A 234      32.553  29.646   0.524  1.00  0.00      RA0  N
ATOM   2174  H   ASN A 234      32.934  28.967   1.148  1.00  0.00      RA0  H
ATOM   2175  CA  ASN A 234      31.112  29.673   0.312  1.00  0.00      RA0  C
ATOM   2176  CB  ASN A 234      30.488  28.311   0.623  1.00  0.00      RA0  C
ATOM   2177  CG  ASN A 234      30.845  27.284  -0.428  1.00  0.00      RA0  C
ATOM   2178  OD1 ASN A 234      31.439  27.583  -1.458  1.00  0.00      RA0  O
ATOM   2179  ND2 ASN A 234      30.440  26.043  -0.112  1.00  0.00      RA0  N
ATOM   2180 HD21 ASN A 234      29.997  25.856   0.767  1.00  0.00      RA0  H
ATOM   2181 HD22 ASN A 234      30.585  25.280  -0.748  1.00  0.00      RA0  H
ATOM   2182  C   ASN A 234      30.404  30.690   1.155  1.00  0.00      RA0  C
ATOM   2183  O   ASN A 234      30.860  31.034   2.257  1.00  0.00      RA0  O
ATOM   2184  N   LEU A 235      29.266  31.150   0.627  1.00  0.00      RA0  N
ATOM   2185  H   LEU A 235      28.999  30.881  -0.304  1.00  0.00      RA0  H
ATOM   2186  CA  LEU A 235      28.326  31.974   1.328  1.00  0.00      RA0  C
ATOM   2187  CB  LEU A 235      28.236  33.387   0.759  1.00  0.00      RA0  C
ATOM   2188  CG  LEU A 235      27.384  34.314   1.631  1.00  0.00      RA0  C
ATOM   2189  CD1 LEU A 235      27.810  34.275   3.100  1.00  0.00      RA0  C
ATOM   2190  CD2 LEU A 235      27.369  35.745   1.096  1.00  0.00      RA0  C
ATOM   2191  C   LEU A 235      26.971  31.277   1.303  1.00  0.00      RA0  C
ATOM   2192  O   LEU A 235      26.360  31.076   0.224  1.00  0.00      RA0  O
ATOM   2193  N   TYR A 236      26.522  30.899   2.494  1.00  0.00      RA0  N
ATOM   2194  H   TYR A 236      27.061  31.112   3.308  1.00  0.00      RA0  H
ATOM   2195  CA  TYR A 236      25.247  30.214   2.640  1.00  0.00      RA0  C
ATOM   2196  CB  TYR A 236      24.916  29.899   4.091  1.00  0.00      RA0  C
ATOM   2197  CG  TYR A 236      23.674  29.033   4.163  1.00  0.00      RA0  C
ATOM   2198  CD1 TYR A 236      23.737  27.685   3.824  1.00  0.00      RA0  C
ATOM   2199  CE1 TYR A 236      22.613  26.875   3.958  1.00  0.00      RA0  C
ATOM   2200  CD2 TYR A 236      22.467  29.577   4.586  1.00  0.00      RA0  C
ATOM   2201  CE2 TYR A 236      21.342  28.769   4.711  1.00  0.00      RA0  C
ATOM   2202  CZ  TYR A 236      21.417  27.412   4.423  1.00  0.00      RA0  C
ATOM   2203  OH  TYR A 236      20.303  26.608   4.614  1.00  0.00      RA0  O
ATOM   2204  HH  TYR A 236      20.528  25.709   4.356  1.00  0.00      RA0  H
ATOM   2205  C   TYR A 236      24.144  31.086   2.032  1.00  0.00      RA0  C
ATOM   2206  O   TYR A 236      24.106  32.313   2.217  1.00  0.00      RA0  O
ATOM   2207  N   GLY A 237      23.246  30.435   1.316  1.00  0.00      RA0  N
ATOM   2208  H   GLY A 237      23.350  29.451   1.180  1.00  0.00      RA0  H
ATOM   2209  CA  GLY A 237      22.192  31.105   0.599  1.00  0.00      RA0  C
ATOM   2210  C   GLY A 237      22.547  31.302  -0.857  1.00  0.00      RA0  C
ATOM   2211  O   GLY A 237      21.666  31.439  -1.692  1.00  0.00      RA0  O
ATOM   2212  N   GLN A 238      23.843  31.343  -1.166  1.00  0.00      RA0  N
ATOM   2213  H   GLN A 238      24.543  31.220  -0.463  1.00  0.00      RA0  H
ATOM   2214  CA  GLN A 238      24.307  31.522  -2.538  1.00  0.00      RA0  C
ATOM   2215  CB  GLN A 238      25.334  32.648  -2.669  1.00  0.00      RA0  C
ATOM   2216  CG  GLN A 238      24.777  34.053  -2.460  1.00  0.00      RA0  C
ATOM   2217  CD  GLN A 238      25.831  35.067  -2.859  1.00  0.00      RA0  C
ATOM   2218  OE1 GLN A 238      26.671  35.479  -2.065  1.00  0.00      RA0  O
ATOM   2219  NE2 GLN A 238      25.713  35.478  -4.131  1.00  0.00      RA0  N
ATOM   2220 HE21 GLN A 238      25.142  34.954  -4.770  1.00  0.00      RA0  H
ATOM   2221 HE22 GLN A 238      26.221  36.235  -4.544  1.00  0.00      RA0  H
ATOM   2222  C   GLN A 238      24.942  30.239  -3.057  1.00  0.00      RA0  C
ATOM   2223  O   GLN A 238      24.418  29.622  -3.995  1.00  0.00      RA0  O
ATOM   2224  N   GLU A 239      26.053  29.798  -2.480  1.00  0.00      RA0  N
ATOM   2225  H   GLU A 239      26.501  30.342  -1.766  1.00  0.00      RA0  H
ATOM   2226  CA  GLU A 239      26.675  28.534  -2.930  1.00  0.00      RA0  C
ATOM   2227  CB  GLU A 239      28.121  28.476  -2.446  1.00  0.00      RA0  C
ATOM   2228  CG  GLU A 239      29.144  29.192  -3.333  1.00  0.00      RA0  C
ATOM   2229  CD  GLU A 239      28.852  30.671  -3.481  1.00  0.00      RA0  C
ATOM   2230  OE1 GLU A 239      28.845  31.392  -2.483  1.00  0.00      RA0  O
ATOM   2231  OE2 GLU A 239      28.649  31.107  -4.610  1.00  0.00      RA0  O
ATOM   2232  C   GLU A 239      25.933  27.271  -2.514  1.00  0.00      RA0  C
ATOM   2233  O   GLU A 239      26.139  26.226  -3.112  1.00  0.00      RA0  O
ATOM   2234  N   MSE A 240      25.119  27.368  -1.464  1.00  0.00      RA0  N
ATOM   2235  H   MSE A 240      24.986  28.230  -0.975  1.00  0.00      RA0  H
ATOM   2236  CA  MSE A 240      24.269  26.270  -1.053  1.00  0.00      RA0  C
ATOM   2237  CB  MSE A 240      25.055  25.208  -0.278  1.00  0.00      RA0  C
ATOM   2238  CG  MSE A 240      25.628  25.675   1.063  1.00  0.00      RA0  C
ATOM   2239  SE  MSE A 240      26.944  26.895   0.931  1.00  0.00      RA0  S
ATOM   2240  CE  MSE A 240      27.384  26.948   2.674  1.00  0.00      RA0  C
ATOM   2241  C   MSE A 240      23.074  26.743  -0.209  1.00  0.00      RA0  C
ATOM   2242  O   MSE A 240      23.028  27.868   0.285  1.00  0.00      RA0  O
ATOM   2243  N   ASP A 241      22.115  25.848  -0.068  1.00  0.00      RA0  N
ATOM   2244  H   ASP A 241      22.065  24.963  -0.535  1.00  0.00      RA0  H
ATOM   2245  CA  ASP A 241      20.985  26.060   0.851  1.00  0.00      RA0  C
ATOM   2246  CB  ASP A 241      19.933  26.956   0.195  1.00  0.00      RA0  C
ATOM   2247  CG  ASP A 241      19.080  26.091  -0.712  1.00  0.00      RA0  C
ATOM   2248  OD1 ASP A 241      19.613  25.449  -1.608  1.00  0.00      RA0  O
ATOM   2249  OD2 ASP A 241      17.886  25.965  -0.460  1.00  0.00      RA0  O
ATOM   2250  C   ASP A 241      20.379  24.703   1.105  1.00  0.00      RA0  C
ATOM   2251  O   ASP A 241      20.979  23.675   0.726  1.00  0.00      RA0  O
ATOM   2252  N   GLU A 242      19.212  24.647   1.743  1.00  0.00      RA0  N
ATOM   2253  H   GLU A 242      18.645  25.469   1.785  1.00  0.00      RA0  H
ATOM   2254  CA  GLU A 242      18.651  23.352   2.133  1.00  0.00      RA0  C
ATOM   2255  CB  GLU A 242      17.364  23.590   2.922  1.00  0.00      RA0  C
ATOM   2256  CG  GLU A 242      17.470  24.575   4.085  1.00  0.00      RA0  C
ATOM   2257  CD  GLU A 242      17.932  23.863   5.335  1.00  0.00      RA0  C
ATOM   2258  OE1 GLU A 242      18.239  22.678   5.271  1.00  0.00      RA0  O
ATOM   2259  OE2 GLU A 242      17.960  24.495   6.386  1.00  0.00      RA0  O
ATOM   2260  C   GLU A 242      18.278  22.431   0.982  1.00  0.00      RA0  C
ATOM   2261  O   GLU A 242      18.046  21.243   1.204  1.00  0.00      RA0  O
ATOM   2262  N   THR A 243      18.251  22.974  -0.234  1.00  0.00      RA0  N
ATOM   2263  H   THR A 243      18.484  23.939  -0.379  1.00  0.00      RA0  H
ATOM   2264  CA  THR A 243      17.926  22.200  -1.441  1.00  0.00      RA0  C
ATOM   2265  CB  THR A 243      16.907  22.985  -2.285  1.00  0.00      RA0  C
ATOM   2266  OG1 THR A 243      17.407  24.238  -2.767  1.00  0.00      RA0  O
ATOM   2267  HG1 THR A 243      17.773  24.745  -2.035  1.00  0.00      RA0  H
ATOM   2268  CG2 THR A 243      15.626  23.207  -1.479  1.00  0.00      RA0  C
ATOM   2269  C   THR A 243      19.141  21.692  -2.195  1.00  0.00      RA0  C
ATOM   2270  O   THR A 243      18.994  20.964  -3.182  1.00  0.00      RA0  O
ATOM   2271  N   ILE A 244      20.331  22.094  -1.749  1.00  0.00      RA0  N
ATOM   2272  H   ILE A 244      20.399  22.643  -0.912  1.00  0.00      RA0  H
ATOM   2273  CA  ILE A 244      21.581  21.781  -2.428  1.00  0.00      RA0  C
ATOM   2274  CB  ILE A 244      22.320  23.071  -2.809  1.00  0.00      RA0  C
ATOM   2275  CG2 ILE A 244      23.717  22.809  -3.378  1.00  0.00      RA0  C
ATOM   2276  CG1 ILE A 244      21.473  23.865  -3.802  1.00  0.00      RA0  C
ATOM   2277  CD1 ILE A 244      21.097  23.018  -5.019  1.00  0.00      RA0  C
ATOM   2278  C   ILE A 244      22.465  20.857  -1.601  1.00  0.00      RA0  C
ATOM   2279  O   ILE A 244      22.743  21.144  -0.436  1.00  0.00      RA0  O
ATOM   2280  N   SER A 245      22.978  19.801  -2.244  1.00  0.00      RA0  N
ATOM   2281  H   SER A 245      22.798  19.692  -3.218  1.00  0.00      RA0  H
ATOM   2282  CA  SER A 245      23.866  18.868  -1.601  1.00  0.00      RA0  C
ATOM   2283  CB  SER A 245      23.976  17.659  -2.535  1.00  0.00      RA0  C
ATOM   2284  OG  SER A 245      24.957  16.726  -2.069  1.00  0.00      RA0  O
ATOM   2285  HG  SER A 245      24.447  15.992  -1.722  1.00  0.00      RA0  H
ATOM   2286  C   SER A 245      25.237  19.526  -1.367  1.00  0.00      RA0  C
ATOM   2287  O   SER A 245      25.682  20.283  -2.225  1.00  0.00      RA0  O
ATOM   2288  N   PRO A 246      25.924  19.234  -0.270  1.00  0.00      RA0  N
ATOM   2289  CD  PRO A 246      25.503  18.382   0.832  1.00  0.00      RA0  C
ATOM   2290  CA  PRO A 246      27.298  19.749  -0.108  1.00  0.00      RA0  C
ATOM   2291  CB  PRO A 246      27.702  19.197   1.264  1.00  0.00      RA0  C
ATOM   2292  CG  PRO A 246      26.812  17.980   1.496  1.00  0.00      RA0  C
ATOM   2293  C   PRO A 246      28.197  19.301  -1.264  1.00  0.00      RA0  C
ATOM   2294  O   PRO A 246      29.143  20.032  -1.632  1.00  0.00      RA0  O
ATOM   2295  N   LEU A 247      27.880  18.149  -1.874  1.00  0.00      RA0  N
ATOM   2296  H   LEU A 247      27.051  17.648  -1.612  1.00  0.00      RA0  H
ATOM   2297  CA  LEU A 247      28.665  17.623  -2.980  1.00  0.00      RA0  C
ATOM   2298  CB  LEU A 247      28.187  16.221  -3.355  1.00  0.00      RA0  C
ATOM   2299  CG  LEU A 247      28.176  15.239  -2.181  1.00  0.00      RA0  C
ATOM   2300  CD1 LEU A 247      27.592  13.888  -2.592  1.00  0.00      RA0  C
ATOM   2301  CD2 LEU A 247      29.550  15.088  -1.530  1.00  0.00      RA0  C
ATOM   2302  C   LEU A 247      28.625  18.535  -4.204  1.00  0.00      RA0  C
ATOM   2303  O   LEU A 247      29.546  18.526  -5.009  1.00  0.00      RA0  O
ATOM   2304  N   ALA A 248      27.568  19.327  -4.321  1.00  0.00      RA0  N
ATOM   2305  H   ALA A 248      26.885  19.363  -3.591  1.00  0.00      RA0  H
ATOM   2306  CA  ALA A 248      27.369  20.270  -5.437  1.00  0.00      RA0  C
ATOM   2307  CB  ALA A 248      25.898  20.291  -5.858  1.00  0.00      RA0  C
ATOM   2308  C   ALA A 248      27.794  21.707  -5.074  1.00  0.00      RA0  C
ATOM   2309  O   ALA A 248      27.575  22.639  -5.859  1.00  0.00      RA0  O
ATOM   2310  N   ALA A 249      28.371  21.860  -3.885  1.00  0.00      RA0  N
ATOM   2311  H   ALA A 249      28.528  21.073  -3.289  1.00  0.00      RA0  H
ATOM   2312  CA  ALA A 249      28.788  23.152  -3.359  1.00  0.00      RA0  C
ATOM   2313  CB  ALA A 249      27.960  23.516  -2.129  1.00  0.00      RA0  C
ATOM   2314  C   ALA A 249      30.270  23.147  -2.963  1.00  0.00      RA0  C
ATOM   2315  O   ALA A 249      30.702  23.907  -2.115  1.00  0.00      RA0  O
ATOM   2316  N   ASN A 250      31.036  22.280  -3.607  1.00  0.00      RA0  N
ATOM   2317  H   ASN A 250      30.618  21.700  -4.303  1.00  0.00      RA0  H
ATOM   2318  CA  ASN A 250      32.482  22.179  -3.337  1.00  0.00      RA0  C
ATOM   2319  CB  ASN A 250      33.254  23.406  -3.836  1.00  0.00      RA0  C
ATOM   2320  CG  ASN A 250      34.744  23.174  -3.692  1.00  0.00      RA0  C
ATOM   2321  OD1 ASN A 250      35.254  22.088  -3.958  1.00  0.00      RA0  O
ATOM   2322  ND2 ASN A 250      35.414  24.264  -3.270  1.00  0.00      RA0  N
ATOM   2323 HD21 ASN A 250      34.921  25.112  -3.058  1.00  0.00      RA0  H
ATOM   2324 HD22 ASN A 250      36.404  24.280  -3.138  1.00  0.00      RA0  H
ATOM   2325  C   ASN A 250      32.761  21.910  -1.864  1.00  0.00      RA0  C
ATOM   2326  O   ASN A 250      33.743  22.427  -1.336  1.00  0.00      RA0  O
ATOM   2327  N   MSE A 251      31.903  21.100  -1.211  1.00  0.00      RA0  N
ATOM   2328  H   MSE A 251      31.083  20.755  -1.673  1.00  0.00      RA0  H
ATOM   2329  CA  MSE A 251      32.087  20.727   0.185  1.00  0.00      RA0  C
ATOM   2330  CB  MSE A 251      30.920  21.204   1.048  1.00  0.00      RA0  C
ATOM   2331  CG  MSE A 251      30.717  22.717   1.020  1.00  0.00      RA0  C
ATOM   2332  SE  MSE A 251      29.283  23.235   1.974  1.00  0.00      RA0  S
ATOM   2333  CE  MSE A 251      29.880  22.732   3.594  1.00  0.00      RA0  C
ATOM   2334  C   MSE A 251      32.289  19.230   0.356  1.00  0.00      RA0  C
ATOM   2335  O   MSE A 251      32.310  18.724   1.466  1.00  0.00      RA0  O
ATOM   2336  N   GLY A 252      32.527  18.521  -0.744  1.00  0.00      RA0  N
ATOM   2337  H   GLY A 252      32.520  18.972  -1.634  1.00  0.00      RA0  H
ATOM   2338  CA  GLY A 252      32.811  17.085  -0.658  1.00  0.00      RA0  C
ATOM   2339  C   GLY A 252      33.976  16.799   0.295  1.00  0.00      RA0  C
ATOM   2340  O   GLY A 252      33.971  15.798   1.058  1.00  0.00      RA0  O
ATOM   2341  N   TRP A 253      34.991  17.641   0.210  1.00  0.00      RA0  N
ATOM   2342  H   TRP A 253      34.925  18.405  -0.428  1.00  0.00      RA0  H
ATOM   2343  CA  TRP A 253      36.197  17.479   0.996  1.00  0.00      RA0  C
ATOM   2344  CB  TRP A 253      37.294  18.464   0.567  1.00  0.00      RA0  C
ATOM   2345  CG  TRP A 253      36.860  19.901   0.740  1.00  0.00      RA0  C
ATOM   2346  CD2 TRP A 253      37.257  20.835   1.766  1.00  0.00      RA0  C
ATOM   2347  CE2 TRP A 253      36.592  22.058   1.511  1.00  0.00      RA0  C
ATOM   2348  CE3 TRP A 253      38.110  20.729   2.858  1.00  0.00      RA0  C
ATOM   2349  CD1 TRP A 253      35.980  20.620  -0.080  1.00  0.00      RA0  C
ATOM   2350  NE1 TRP A 253      35.817  21.888   0.369  1.00  0.00      RA0  N
ATOM   2351  HE1 TRP A 253      35.239  22.562  -0.062  1.00  0.00      RA0  H
ATOM   2352  CZ2 TRP A 253      36.798  23.142   2.356  1.00  0.00      RA0  C
ATOM   2353  CZ3 TRP A 253      38.308  21.821   3.695  1.00  0.00      RA0  C
ATOM   2354  CH2 TRP A 253      37.653  23.023   3.445  1.00  0.00      RA0  C
ATOM   2355  C   TRP A 253      35.916  17.534   2.484  1.00  0.00      RA0  C
ATOM   2356  O   TRP A 253      36.757  17.128   3.276  1.00  0.00      RA0  O
ATOM   2357  N   THR A 254      34.758  18.071   2.869  1.00  0.00      RA0  N
ATOM   2358  H   THR A 254      34.045  18.291   2.209  1.00  0.00      RA0  H
ATOM   2359  CA  THR A 254      34.404  18.171   4.283  1.00  0.00      RA0  C
ATOM   2360  CB  THR A 254      33.794  19.537   4.640  1.00  0.00      RA0  C
ATOM   2361  OG1 THR A 254      32.682  19.880   3.810  1.00  0.00      RA0  O
ATOM   2362  HG1 THR A 254      32.905  19.653   2.919  1.00  0.00      RA0  H
ATOM   2363  CG2 THR A 254      34.854  20.630   4.583  1.00  0.00      RA0  C
ATOM   2364  C   THR A 254      33.587  16.989   4.797  1.00  0.00      RA0  C
ATOM   2365  O   THR A 254      33.267  16.939   5.988  1.00  0.00      RA0  O
ATOM   2366  N   ILE A 255      33.257  16.046   3.925  1.00  0.00      RA0  N
ATOM   2367  H   ILE A 255      33.649  16.013   3.004  1.00  0.00      RA0  H
ATOM   2368  CA  ILE A 255      32.444  14.906   4.342  1.00  0.00      RA0  C
ATOM   2369  CB  ILE A 255      31.506  14.425   3.242  1.00  0.00      RA0  C
ATOM   2370  CG2 ILE A 255      30.523  13.418   3.842  1.00  0.00      RA0  C
ATOM   2371  CG1 ILE A 255      30.802  15.593   2.544  1.00  0.00      RA0  C
ATOM   2372  CD1 ILE A 255      29.960  16.455   3.487  1.00  0.00      RA0  C
ATOM   2373  C   ILE A 255      33.352  13.791   4.823  1.00  0.00      RA0  C
ATOM   2374  O   ILE A 255      34.159  13.254   4.058  1.00  0.00      RA0  O
ATOM   2375  N   ALA A 256      33.192  13.431   6.087  1.00  0.00      RA0  N
ATOM   2376  H   ALA A 256      32.430  13.854   6.584  1.00  0.00      RA0  H
ATOM   2377  CA  ALA A 256      33.960  12.356   6.709  1.00  0.00      RA0  C
ATOM   2378  CB  ALA A 256      34.190  12.642   8.182  1.00  0.00      RA0  C
ATOM   2379  C   ALA A 256      33.215  11.032   6.566  1.00  0.00      RA0  C
ATOM   2380  O   ALA A 256      32.539  10.595   7.469  1.00  0.00      RA0  O
ATOM   2381  N   TRP A 257      33.338  10.385   5.405  1.00  0.00      RA0  N
ATOM   2382  H   TRP A 257      33.908  10.794   4.691  1.00  0.00      RA0  H
ATOM   2383  CA  TRP A 257      32.592   9.142   5.141  1.00  0.00      RA0  C
ATOM   2384  CB  TRP A 257      32.779   8.678   3.693  1.00  0.00      RA0  C
ATOM   2385  CG  TRP A 257      32.524   9.784   2.692  1.00  0.00      RA0  C
ATOM   2386  CD2 TRP A 257      31.273  10.179   2.088  1.00  0.00      RA0  C
ATOM   2387  CE2 TRP A 257      31.548  11.229   1.181  1.00  0.00      RA0  C
ATOM   2388  CE3 TRP A 257      29.966   9.735   2.242  1.00  0.00      RA0  C
ATOM   2389  CD1 TRP A 257      33.485  10.626   2.113  1.00  0.00      RA0  C
ATOM   2390  NE1 TRP A 257      32.915  11.479   1.223  1.00  0.00      RA0  N
ATOM   2391  HE1 TRP A 257      33.391  12.170   0.713  1.00  0.00      RA0  H
ATOM   2392  CZ2 TRP A 257      30.513  11.798   0.447  1.00  0.00      RA0  C
ATOM   2393  CZ3 TRP A 257      28.940  10.316   1.505  1.00  0.00      RA0  C
ATOM   2394  CH2 TRP A 257      29.212  11.342   0.609  1.00  0.00      RA0  C
ATOM   2395  C   TRP A 257      33.013   8.009   6.068  1.00  0.00      RA0  C
ATOM   2396  O   TRP A 257      32.180   7.220   6.548  1.00  0.00      RA0  O
ATOM   2397  N   GLU A 258      34.316   7.914   6.324  1.00  0.00      RA0  N
ATOM   2398  H   GLU A 258      34.954   8.617   6.026  1.00  0.00      RA0  H
ATOM   2399  CA  GLU A 258      34.824   6.879   7.215  1.00  0.00      RA0  C
ATOM   2400  CB  GLU A 258      36.084   6.245   6.634  1.00  0.00      RA0  C
ATOM   2401  CG  GLU A 258      35.667   5.423   5.416  1.00  0.00      RA0  C
ATOM   2402  CD  GLU A 258      34.503   4.543   5.829  1.00  0.00      RA0  C
ATOM   2403  OE1 GLU A 258      34.688   3.704   6.710  1.00  0.00      RA0  O
ATOM   2404  OE2 GLU A 258      33.407   4.717   5.294  1.00  0.00      RA0  O
ATOM   2405  C   GLU A 258      35.008   7.492   8.597  1.00  0.00      RA0  C
ATOM   2406  O   GLU A 258      35.400   8.650   8.685  1.00  0.00      RA0  O
ATOM   2407  N   PRO A 259      34.736   6.765   9.685  1.00  0.00      RA0  N
ATOM   2408  CD  PRO A 259      34.883   7.311  11.030  1.00  0.00      RA0  C
ATOM   2409  CA  PRO A 259      34.299   5.371   9.697  1.00  0.00      RA0  C
ATOM   2410  CB  PRO A 259      34.596   4.958  11.138  1.00  0.00      RA0  C
ATOM   2411  CG  PRO A 259      34.359   6.222  11.956  1.00  0.00      RA0  C
ATOM   2412  C   PRO A 259      32.834   5.247   9.296  1.00  0.00      RA0  C
ATOM   2413  O   PRO A 259      32.029   6.113   9.667  1.00  0.00      RA0  O
ATOM   2414  N   ALA A 260      32.529   4.188   8.555  1.00  0.00      RA0  N
ATOM   2415  H   ALA A 260      33.292   3.655   8.177  1.00  0.00      RA0  H
ATOM   2416  CA  ALA A 260      31.192   3.923   8.026  1.00  0.00      RA0  C
ATOM   2417  CB  ALA A 260      31.186   2.641   7.194  1.00  0.00      RA0  C
ATOM   2418  C   ALA A 260      30.138   3.805   9.102  1.00  0.00      RA0  C
ATOM   2419  O   ALA A 260      28.960   4.052   8.837  1.00  0.00      RA0  O
ATOM   2420  N   ASP A 261      30.539   3.435  10.314  1.00  0.00      RA0  N
ATOM   2421  H   ASP A 261      31.507   3.316  10.550  1.00  0.00      RA0  H
ATOM   2422  CA  ASP A 261      29.585   3.218  11.397  1.00  0.00      RA0  C
ATOM   2423  CB  ASP A 261      30.263   2.324  12.430  1.00  0.00      RA0  C
ATOM   2424  CG  ASP A 261      31.577   2.996  12.823  1.00  0.00      RA0  C
ATOM   2425  OD1 ASP A 261      32.590   2.677  12.207  1.00  0.00      RA0  O
ATOM   2426  OD2 ASP A 261      31.595   3.856  13.706  1.00  0.00      RA0  O
ATOM   2427  C   ASP A 261      29.212   4.466  12.159  1.00  0.00      RA0  C
ATOM   2428  O   ASP A 261      28.453   4.397  13.132  1.00  0.00      RA0  O
ATOM   2429  N   ARG A 262      29.736   5.609  11.747  1.00  0.00      RA0  N
ATOM   2430  H   ARG A 262      30.358   5.607  10.964  1.00  0.00      RA0  H
ATOM   2431  CA  ARG A 262      29.318   6.867  12.343  1.00  0.00      RA0  C
ATOM   2432  CB  ARG A 262      30.381   7.957  12.219  1.00  0.00      RA0  C
ATOM   2433  CG  ARG A 262      29.817   9.278  12.757  1.00  0.00      RA0  C
ATOM   2434  CD  ARG A 262      30.706  10.498  12.532  1.00  0.00      RA0  C
ATOM   2435  NE  ARG A 262      30.954  10.755  11.116  1.00  0.00      RA0  N
ATOM   2436  HE  ARG A 262      31.498  10.067  10.625  1.00  0.00      RA0  H
ATOM   2437  CZ  ARG A 262      30.536  11.942  10.584  1.00  0.00      RA0  C
ATOM   2438  NH1 ARG A 262      29.767  12.777  11.327  1.00  0.00      RA0  N
ATOM   2439 HH11 ARG A 262      29.500  13.712  11.044  1.00  0.00      RA0  H
ATOM   2440 HH12 ARG A 262      29.388  12.502  12.224  1.00  0.00      RA0  H
ATOM   2441  NH2 ARG A 262      30.905  12.241   9.316  1.00  0.00      RA0  N
ATOM   2442 HH21 ARG A 262      30.659  13.109   8.865  1.00  0.00      RA0  H
ATOM   2443 HH22 ARG A 262      31.446  11.591   8.763  1.00  0.00      RA0  H
ATOM   2444  C   ARG A 262      28.042   7.389  11.657  1.00  0.00      RA0  C
ATOM   2445  O   ARG A 262      28.080   7.868  10.541  1.00  0.00      RA0  O
ATOM   2446  N   ASP A 263      26.942   7.332  12.388  1.00  0.00      RA0  N
ATOM   2447  H   ASP A 263      26.996   6.971  13.317  1.00  0.00      RA0  H
ATOM   2448  CA  ASP A 263      25.668   7.872  11.955  1.00  0.00      RA0  C
ATOM   2449  CB  ASP A 263      24.507   7.283  12.752  1.00  0.00      RA0  C
ATOM   2450  CG  ASP A 263      23.220   7.874  12.217  1.00  0.00      RA0  C
ATOM   2451  OD1 ASP A 263      23.145   8.119  11.014  1.00  0.00      RA0  O
ATOM   2452  OD2 ASP A 263      22.299   8.094  13.000  1.00  0.00      RA0  O
ATOM   2453  C   ASP A 263      25.683   9.379  12.085  1.00  0.00      RA0  C
ATOM   2454  O   ASP A 263      26.083   9.924  13.117  1.00  0.00      RA0  O
ATOM   2455  N   PHE A 264      25.256  10.062  11.034  1.00  0.00      RA0  N
ATOM   2456  H   PHE A 264      24.735   9.568  10.331  1.00  0.00      RA0  H
ATOM   2457  CA  PHE A 264      25.059  11.496  11.096  1.00  0.00      RA0  C
ATOM   2458  CB  PHE A 264      26.328  12.286  10.744  1.00  0.00      RA0  C
ATOM   2459  CG  PHE A 264      26.779  12.105   9.313  1.00  0.00      RA0  C
ATOM   2460  CD1 PHE A 264      26.304  12.951   8.318  1.00  0.00      RA0  C
ATOM   2461  CD2 PHE A 264      27.703  11.116   8.996  1.00  0.00      RA0  C
ATOM   2462  CE1 PHE A 264      26.786  12.840   7.019  1.00  0.00      RA0  C
ATOM   2463  CE2 PHE A 264      28.192  11.010   7.699  1.00  0.00      RA0  C
ATOM   2464  CZ  PHE A 264      27.750  11.886   6.715  1.00  0.00      RA0  C
ATOM   2465  C   PHE A 264      23.870  11.875  10.224  1.00  0.00      RA0  C
ATOM   2466  O   PHE A 264      23.512  11.145   9.305  1.00  0.00      RA0  O
ATOM   2467  N   ILE A 265      23.266  13.012  10.523  1.00  0.00      RA0  N
ATOM   2468  H   ILE A 265      23.693  13.594  11.219  1.00  0.00      RA0  H
ATOM   2469  CA  ILE A 265      22.069  13.439   9.815  1.00  0.00      RA0  C
ATOM   2470  CB  ILE A 265      21.448  14.657  10.504  1.00  0.00      RA0  C
ATOM   2471  CG2 ILE A 265      20.094  15.012   9.886  1.00  0.00      RA0  C
ATOM   2472  CG1 ILE A 265      21.355  14.463  12.014  1.00  0.00      RA0  C
ATOM   2473  CD1 ILE A 265      20.969  15.752  12.738  1.00  0.00      RA0  C
ATOM   2474  C   ILE A 265      22.411  13.803   8.383  1.00  0.00      RA0  C
ATOM   2475  O   ILE A 265      23.336  14.573   8.142  1.00  0.00      RA0  O
ATOM   2476  N   GLY A 266      21.694  13.189   7.447  1.00  0.00      RA0  N
ATOM   2477  H   GLY A 266      21.036  12.480   7.701  1.00  0.00      RA0  H
ATOM   2478  CA  GLY A 266      21.956  13.377   6.009  1.00  0.00      RA0  C
ATOM   2479  C   GLY A 266      22.772  12.263   5.385  1.00  0.00      RA0  C
ATOM   2480  O   GLY A 266      22.902  12.218   4.166  1.00  0.00      RA0  O
ATOM   2481  N   ARG A 267      23.273  11.338   6.203  1.00  0.00      RA0  N
ATOM   2482  H   ARG A 267      23.030  11.331   7.175  1.00  0.00      RA0  H
ATOM   2483  CA  ARG A 267      24.264  10.372   5.743  1.00  0.00      RA0  C
ATOM   2484  CB  ARG A 267      24.817   9.438   6.833  1.00  0.00      RA0  C
ATOM   2485  CG  ARG A 267      25.926   8.592   6.189  1.00  0.00      RA0  C
ATOM   2486  CD  ARG A 267      26.712   7.579   7.031  1.00  0.00      RA0  C
ATOM   2487  NE  ARG A 267      27.645   6.892   6.134  1.00  0.00      RA0  N
ATOM   2488  HE  ARG A 267      27.268   6.590   5.245  1.00  0.00      RA0  H
ATOM   2489  CZ  ARG A 267      28.971   6.711   6.410  1.00  0.00      RA0  C
ATOM   2490  NH1 ARG A 267      29.458   6.995   7.642  1.00  0.00      RA0  N
ATOM   2491 HH11 ARG A 267      30.446   6.922   7.836  1.00  0.00      RA0  H
ATOM   2492 HH12 ARG A 267      28.857   7.270   8.403  1.00  0.00      RA0  H
ATOM   2493  NH2 ARG A 267      29.777   6.261   5.422  1.00  0.00      RA0  N
ATOM   2494 HH21 ARG A 267      30.761   6.074   5.564  1.00  0.00      RA0  H
ATOM   2495 HH22 ARG A 267      29.401   6.110   4.490  1.00  0.00      RA0  H
ATOM   2496  C   ARG A 267      23.779   9.532   4.586  1.00  0.00      RA0  C
ATOM   2497  O   ARG A 267      24.436   9.471   3.571  1.00  0.00      RA0  O
ATOM   2498  N   GLU A 268      22.630   8.882   4.712  1.00  0.00      RA0  N
ATOM   2499  H   GLU A 268      22.004   9.182   5.434  1.00  0.00      RA0  H
ATOM   2500  CA  GLU A 268      22.198   7.978   3.636  1.00  0.00      RA0  C
ATOM   2501  CB  GLU A 268      21.052   7.066   4.106  1.00  0.00      RA0  C
ATOM   2502  CG  GLU A 268      20.195   7.592   5.270  1.00  0.00      RA0  C
ATOM   2503  CD  GLU A 268      19.661   8.972   4.941  1.00  0.00      RA0  C
ATOM   2504  OE1 GLU A 268      18.822   9.075   4.055  1.00  0.00      RA0  O
ATOM   2505  OE2 GLU A 268      20.143   9.947   5.521  1.00  0.00      RA0  O
ATOM   2506  C   GLU A 268      21.822   8.751   2.370  1.00  0.00      RA0  C
ATOM   2507  O   GLU A 268      22.071   8.283   1.265  1.00  0.00      RA0  O
ATOM   2508  N   ALA A 269      21.224   9.927   2.516  1.00  0.00      RA0  N
ATOM   2509  H   ALA A 269      20.871  10.170   3.427  1.00  0.00      RA0  H
ATOM   2510  CA  ALA A 269      20.878  10.736   1.313  1.00  0.00      RA0  C
ATOM   2511  CB  ALA A 269      20.113  11.983   1.727  1.00  0.00      RA0  C
ATOM   2512  C   ALA A 269      22.157  11.136   0.573  1.00  0.00      RA0  C
ATOM   2513  O   ALA A 269      22.237  11.113  -0.660  1.00  0.00      RA0  O
ATOM   2514  N   LEU A 270      23.169  11.466   1.347  1.00  0.00      RA0  N
ATOM   2515  H   LEU A 270      23.042  11.437   2.342  1.00  0.00      RA0  H
ATOM   2516  CA  LEU A 270      24.458  11.851   0.806  1.00  0.00      RA0  C
ATOM   2517  CB  LEU A 270      25.342  12.376   1.927  1.00  0.00      RA0  C
ATOM   2518  CG  LEU A 270      26.282  13.454   1.416  1.00  0.00      RA0  C
ATOM   2519  CD1 LEU A 270      25.509  14.524   0.651  1.00  0.00      RA0  C
ATOM   2520  CD2 LEU A 270      27.108  14.050   2.549  1.00  0.00      RA0  C
ATOM   2521  C   LEU A 270      25.115  10.691   0.071  1.00  0.00      RA0  C
ATOM   2522  O   LEU A 270      25.678  10.870  -1.011  1.00  0.00      RA0  O
ATOM   2523  N   GLU A 271      25.041   9.490   0.650  1.00  0.00      RA0  N
ATOM   2524  H   GLU A 271      24.576   9.400   1.535  1.00  0.00      RA0  H
ATOM   2525  CA  GLU A 271      25.599   8.306   0.008  1.00  0.00      RA0  C
ATOM   2526  CB  GLU A 271      25.761   7.147   1.008  1.00  0.00      RA0  C
ATOM   2527  CG  GLU A 271      26.649   7.673   2.156  1.00  0.00      RA0  C
ATOM   2528  CD  GLU A 271      27.501   6.612   2.838  1.00  0.00      RA0  C
ATOM   2529  OE1 GLU A 271      26.964   5.736   3.496  1.00  0.00      RA0  O
ATOM   2530  OE2 GLU A 271      28.726   6.686   2.766  1.00  0.00      RA0  O
ATOM   2531  C   GLU A 271      24.949   8.043  -1.335  1.00  0.00      RA0  C
ATOM   2532  O   GLU A 271      25.613   7.631  -2.296  1.00  0.00      RA0  O
ATOM   2533  N   VAL A 272      23.629   8.230  -1.400  1.00  0.00      RA0  N
ATOM   2534  H   VAL A 272      23.133   8.507  -0.573  1.00  0.00      RA0  H
ATOM   2535  CA  VAL A 272      22.913   8.064  -2.654  1.00  0.00      RA0  C
ATOM   2536  CB  VAL A 272      21.402   8.123  -2.416  1.00  0.00      RA0  C
ATOM   2537  CG1 VAL A 272      20.620   8.112  -3.731  1.00  0.00      RA0  C
ATOM   2538  CG2 VAL A 272      20.966   6.988  -1.489  1.00  0.00      RA0  C
ATOM   2539  C   VAL A 272      23.351   9.134  -3.669  1.00  0.00      RA0  C
ATOM   2540  O   VAL A 272      23.580   8.838  -4.844  1.00  0.00      RA0  O
ATOM   2541  N   GLN A 273      23.486  10.370  -3.202  1.00  0.00      RA0  N
ATOM   2542  H   GLN A 273      23.308  10.541  -2.231  1.00  0.00      RA0  H
ATOM   2543  CA  GLN A 273      23.943  11.461  -4.065  1.00  0.00      RA0  C
ATOM   2544  CB  GLN A 273      23.833  12.776  -3.297  1.00  0.00      RA0  C
ATOM   2545  CG  GLN A 273      22.352  13.073  -3.039  1.00  0.00      RA0  C
ATOM   2546  CD  GLN A 273      22.198  14.028  -1.875  1.00  0.00      RA0  C
ATOM   2547  OE1 GLN A 273      23.091  14.807  -1.564  1.00  0.00      RA0  O
ATOM   2548  NE2 GLN A 273      21.004  13.936  -1.261  1.00  0.00      RA0  N
ATOM   2549 HE21 GLN A 273      20.357  13.223  -1.532  1.00  0.00      RA0  H
ATOM   2550 HE22 GLN A 273      20.693  14.533  -0.514  1.00  0.00      RA0  H
ATOM   2551  C   GLN A 273      25.334  11.173  -4.634  1.00  0.00      RA0  C
ATOM   2552  O   GLN A 273      25.568  11.387  -5.817  1.00  0.00      RA0  O
ATOM   2553  N   ARG A 274      26.231  10.646  -3.796  1.00  0.00      RA0  N
ATOM   2554  H   ARG A 274      25.970  10.470  -2.847  1.00  0.00      RA0  H
ATOM   2555  CA  ARG A 274      27.565  10.283  -4.262  1.00  0.00      RA0  C
ATOM   2556  CB  ARG A 274      28.341   9.817  -3.035  1.00  0.00      RA0  C
ATOM   2557  CG  ARG A 274      29.790   9.409  -3.282  1.00  0.00      RA0  C
ATOM   2558  CD  ARG A 274      30.254   8.473  -2.168  1.00  0.00      RA0  C
ATOM   2559  NE  ARG A 274      29.387   7.297  -2.157  1.00  0.00      RA0  N
ATOM   2560  HE  ARG A 274      29.065   6.899  -3.031  1.00  0.00      RA0  H
ATOM   2561  CZ  ARG A 274      28.991   6.701  -0.998  1.00  0.00      RA0  C
ATOM   2562  NH1 ARG A 274      29.451   7.145   0.186  1.00  0.00      RA0  N
ATOM   2563 HH11 ARG A 274      29.117   6.740   1.053  1.00  0.00      RA0  H
ATOM   2564 HH12 ARG A 274      30.119   7.884   0.280  1.00  0.00      RA0  H
ATOM   2565  NH2 ARG A 274      28.131   5.674  -1.054  1.00  0.00      RA0  N
ATOM   2566 HH21 ARG A 274      27.769   5.177  -0.265  1.00  0.00      RA0  H
ATOM   2567 HH22 ARG A 274      27.790   5.344  -1.957  1.00  0.00      RA0  H
ATOM   2568  C   ARG A 274      27.530   9.170  -5.311  1.00  0.00      RA0  C
ATOM   2569  O   ARG A 274      28.216   9.245  -6.333  1.00  0.00      RA0  O
ATOM   2570  N   GLU A 275      26.704   8.163  -5.069  1.00  0.00      RA0  N
ATOM   2571  H   GLU A 275      26.216   8.104  -4.196  1.00  0.00      RA0  H
ATOM   2572  CA  GLU A 275      26.486   7.079  -6.026  1.00  0.00      RA0  C
ATOM   2573  CB  GLU A 275      25.562   6.022  -5.410  1.00  0.00      RA0  C
ATOM   2574  CG  GLU A 275      26.232   4.684  -5.060  1.00  0.00      RA0  C
ATOM   2575  CD  GLU A 275      27.069   4.757  -3.796  1.00  0.00      RA0  C
ATOM   2576  OE1 GLU A 275      26.659   4.207  -2.779  1.00  0.00      RA0  O
ATOM   2577  OE2 GLU A 275      28.147   5.340  -3.811  1.00  0.00      RA0  O
ATOM   2578  C   GLU A 275      25.951   7.572  -7.361  1.00  0.00      RA0  C
ATOM   2579  O   GLU A 275      26.364   7.113  -8.426  1.00  0.00      RA0  O
ATOM   2580  N   HIS A 276      24.971   8.463  -7.308  1.00  0.00      RA0  N
ATOM   2581  H   HIS A 276      24.709   8.842  -6.420  1.00  0.00      RA0  H
ATOM   2582  CA  HIS A 276      24.309   8.917  -8.514  1.00  0.00      RA0  C
ATOM   2583  CB  HIS A 276      22.924   9.483  -8.194  1.00  0.00      RA0  C
ATOM   2584  CG  HIS A 276      21.901   8.385  -8.015  1.00  0.00      RA0  C
ATOM   2585  ND1 HIS A 276      20.673   8.437  -8.561  1.00  0.00      RA0  N
ATOM   2586  HD1 HIS A 276      20.323   9.160  -9.123  1.00  0.00      RA0  H
ATOM   2587  CD2 HIS A 276      22.018   7.194  -7.291  1.00  0.00      RA0  C
ATOM   2588  NE2 HIS A 276      20.842   6.529  -7.409  1.00  0.00      RA0  N
ATOM   2589  CE1 HIS A 276      20.015   7.294  -8.190  1.00  0.00      RA0  C
ATOM   2590  C   HIS A 276      25.104   9.966  -9.265  1.00  0.00      RA0  C
ATOM   2591  O   HIS A 276      24.933  10.098 -10.475  1.00  0.00      RA0  O
ATOM   2592  N   GLY A 277      25.919  10.718  -8.523  1.00  0.00      RA0  N
ATOM   2593  H   GLY A 277      25.926  10.598  -7.531  1.00  0.00      RA0  H
ATOM   2594  CA  GLY A 277      26.588  11.904  -9.048  1.00  0.00      RA0  C
ATOM   2595  C   GLY A 277      25.760  13.145  -8.814  1.00  0.00      RA0  C
ATOM   2596  O   GLY A 277      24.514  13.078  -8.742  1.00  0.00      RA0  O
ATOM   2597  N   THR A 278      26.440  14.288  -8.703  1.00  0.00      RA0  N
ATOM   2598  H   THR A 278      27.435  14.324  -8.744  1.00  0.00      RA0  H
ATOM   2599  CA  THR A 278      25.757  15.568  -8.526  1.00  0.00      RA0  C
ATOM   2600  CB  THR A 278      26.008  15.882  -7.061  1.00  0.00      RA0  C
ATOM   2601  OG1 THR A 278      27.183  15.160  -6.661  1.00  0.00      RA0  O
ATOM   2602  HG1 THR A 278      27.917  15.653  -7.010  1.00  0.00      RA0  H
ATOM   2603  CG2 THR A 278      24.826  15.502  -6.166  1.00  0.00      RA0  C
ATOM   2604  C   THR A 278      26.320  16.617  -9.470  1.00  0.00      RA0  C
ATOM   2605  O   THR A 278      27.309  16.391 -10.188  1.00  0.00      RA0  O
ATOM   2606  N   GLU A 279      25.679  17.769  -9.444  1.00  0.00      RA0  N
ATOM   2607  H   GLU A 279      24.892  17.879  -8.842  1.00  0.00      RA0  H
ATOM   2608  CA  GLU A 279      26.239  18.968 -10.038  1.00  0.00      RA0  C
ATOM   2609  CB  GLU A 279      25.307  20.166  -9.887  1.00  0.00      RA0  C
ATOM   2610  CG  GLU A 279      23.870  20.026 -10.372  1.00  0.00      RA0  C
ATOM   2611  CD  GLU A 279      23.159  21.283  -9.925  1.00  0.00      RA0  C
ATOM   2612  OE1 GLU A 279      21.959  21.249  -9.676  1.00  0.00      RA0  O
ATOM   2613  OE2 GLU A 279      23.817  22.305  -9.770  1.00  0.00      RA0  O
ATOM   2614  C   GLU A 279      27.507  19.356  -9.262  1.00  0.00      RA0  C
ATOM   2615  O   GLU A 279      27.809  18.772  -8.218  1.00  0.00      RA0  O
ATOM   2616  N   LYS A 280      28.275  20.295  -9.804  1.00  0.00      RA0  N
ATOM   2617  H   LYS A 280      28.006  20.778 -10.642  1.00  0.00      RA0  H
ATOM   2618  CA  LYS A 280      29.527  20.680  -9.184  1.00  0.00      RA0  C
ATOM   2619  CB  LYS A 280      30.715  19.959  -9.813  1.00  0.00      RA0  C
ATOM   2620  CG  LYS A 280      30.935  20.239 -11.297  1.00  0.00      RA0  C
ATOM   2621  CD  LYS A 280      32.092  19.380 -11.791  1.00  0.00      RA0  C
ATOM   2622  CE  LYS A 280      32.360  19.475 -13.290  1.00  0.00      RA0  C
ATOM   2623  NZ  LYS A 280      33.155  18.304 -13.679  1.00  0.00      RA0  N
ATOM   2624  HZ1 LYS A 280      33.307  18.252 -14.701  1.00  0.00      RA0  H
ATOM   2625  HZ2 LYS A 280      34.038  18.223 -13.148  1.00  0.00      RA0  H
ATOM   2626  HZ3 LYS A 280      32.592  17.452 -13.448  1.00  0.00      RA0  H
ATOM   2627  C   LYS A 280      29.683  22.178  -9.211  1.00  0.00      RA0  C
ATOM   2628  O   LYS A 280      29.246  22.849 -10.129  1.00  0.00      RA0  O
ATOM   2629  N   LEU A 281      30.353  22.677  -8.200  1.00  0.00      RA0  N
ATOM   2630  H   LEU A 281      30.804  22.060  -7.559  1.00  0.00      RA0  H
ATOM   2631  CA  LEU A 281      30.658  24.089  -8.112  1.00  0.00      RA0  C
ATOM   2632  CB  LEU A 281      30.674  24.521  -6.646  1.00  0.00      RA0  C
ATOM   2633  CG  LEU A 281      30.808  26.029  -6.434  1.00  0.00      RA0  C
ATOM   2634  CD1 LEU A 281      29.536  26.775  -6.832  1.00  0.00      RA0  C
ATOM   2635  CD2 LEU A 281      31.215  26.364  -5.000  1.00  0.00      RA0  C
ATOM   2636  C   LEU A 281      32.011  24.336  -8.760  1.00  0.00      RA0  C
ATOM   2637  O   LEU A 281      33.034  23.759  -8.374  1.00  0.00      RA0  O
ATOM   2638  N   VAL A 282      32.001  25.160  -9.805  1.00  0.00      RA0  N
ATOM   2639  H   VAL A 282      31.163  25.645 -10.041  1.00  0.00      RA0  H
ATOM   2640  CA  VAL A 282      33.204  25.528 -10.522  1.00  0.00      RA0  C
ATOM   2641  CB  VAL A 282      33.129  25.105 -11.991  1.00  0.00      RA0  C
ATOM   2642  CG1 VAL A 282      33.015  23.587 -12.127  1.00  0.00      RA0  C
ATOM   2643  CG2 VAL A 282      32.012  25.855 -12.722  1.00  0.00      RA0  C
ATOM   2644  C   VAL A 282      33.445  27.044 -10.439  1.00  0.00      RA0  C
ATOM   2645  O   VAL A 282      32.574  27.810 -10.004  1.00  0.00      RA0  O
ATOM   2646  N   GLY A 283      34.626  27.468 -10.858  1.00  0.00      RA0  N
ATOM   2647  H   GLY A 283      35.244  26.817 -11.299  1.00  0.00      RA0  H
ATOM   2648  CA  GLY A 283      34.939  28.875 -11.012  1.00  0.00      RA0  C
ATOM   2649  C   GLY A 283      34.754  29.281 -12.453  1.00  0.00      RA0  C
ATOM   2650  O   GLY A 283      34.875  28.456 -13.373  1.00  0.00      RA0  O
ATOM   2651  N   LEU A 284      34.425  30.550 -12.656  1.00  0.00      RA0  N
ATOM   2652  H   LEU A 284      34.306  31.169 -11.876  1.00  0.00      RA0  H
ATOM   2653  CA  LEU A 284      34.368  31.156 -13.992  1.00  0.00      RA0  C
ATOM   2654  CB  LEU A 284      32.943  31.551 -14.376  1.00  0.00      RA0  C
ATOM   2655  CG  LEU A 284      31.933  30.408 -14.453  1.00  0.00      RA0  C
ATOM   2656  CD1 LEU A 284      30.537  30.950 -14.755  1.00  0.00      RA0  C
ATOM   2657  CD2 LEU A 284      32.346  29.327 -15.452  1.00  0.00      RA0  C
ATOM   2658  C   LEU A 284      35.194  32.425 -13.939  1.00  0.00      RA0  C
ATOM   2659  O   LEU A 284      35.170  33.133 -12.939  1.00  0.00      RA0  O
ATOM   2660  N   VAL A 285      35.932  32.657 -15.018  1.00  0.00      RA0  N
ATOM   2661  H   VAL A 285      35.896  32.010 -15.782  1.00  0.00      RA0  H
ATOM   2662  CA  VAL A 285      36.717  33.865 -15.231  1.00  0.00      RA0  C
ATOM   2663  CB  VAL A 285      38.199  33.476 -15.265  1.00  0.00      RA0  C
ATOM   2664  CG1 VAL A 285      39.079  34.578 -15.855  1.00  0.00      RA0  C
ATOM   2665  CG2 VAL A 285      38.670  33.017 -13.884  1.00  0.00      RA0  C
ATOM   2666  C   VAL A 285      36.307  34.525 -16.554  1.00  0.00      RA0  C
ATOM   2667  O   VAL A 285      36.271  33.894 -17.616  1.00  0.00      RA0  O
ATOM   2668  N   MSE A 286      36.020  35.818 -16.490  1.00  0.00      RA0  N
ATOM   2669  H   MSE A 286      36.104  36.318 -15.622  1.00  0.00      RA0  H
ATOM   2670  CA  MSE A 286      35.698  36.579 -17.670  1.00  0.00      RA0  C
ATOM   2671  CB  MSE A 286      34.249  37.046 -17.612  1.00  0.00      RA0  C
ATOM   2672  CG  MSE A 286      33.793  37.713 -18.906  1.00  0.00      RA0  C
ATOM   2673  SE  MSE A 286      32.067  38.197 -18.807  1.00  0.00      RA0  S
ATOM   2674  CE  MSE A 286      32.260  39.458 -17.547  1.00  0.00      RA0  C
ATOM   2675  C   MSE A 286      36.644  37.771 -17.754  1.00  0.00      RA0  C
ATOM   2676  O   MSE A 286      36.491  38.724 -17.011  1.00  0.00      RA0  O
ATOM   2677  N   THR A 287      37.660  37.670 -18.609  1.00  0.00      RA0  N
ATOM   2678  H   THR A 287      37.822  36.829 -19.123  1.00  0.00      RA0  H
ATOM   2679  CA  THR A 287      38.602  38.789 -18.835  1.00  0.00      RA0  C
ATOM   2680  CB  THR A 287      39.807  38.098 -19.428  1.00  0.00      RA0  C
ATOM   2681  OG1 THR A 287      39.694  36.707 -19.085  1.00  0.00      RA0  O
ATOM   2682  HG1 THR A 287      40.532  36.311 -19.294  1.00  0.00      RA0  H
ATOM   2683  CG2 THR A 287      41.129  38.691 -18.937  1.00  0.00      RA0  C
ATOM   2684  C   THR A 287      38.007  39.900 -19.698  1.00  0.00      RA0  C
ATOM   2685  O   THR A 287      38.496  41.041 -19.694  1.00  0.00      RA0  O
ATOM   2686  N   GLU A 288      36.976  39.563 -20.459  1.00  0.00      RA0  N
ATOM   2687  H   GLU A 288      36.556  38.669 -20.336  1.00  0.00      RA0  H
ATOM   2688  CA  GLU A 288      36.258  40.542 -21.252  1.00  0.00      RA0  C
ATOM   2689  CB  GLU A 288      35.289  39.952 -22.301  1.00  0.00      RA0  C
ATOM   2690  CG  GLU A 288      35.114  40.774 -23.610  1.00  0.00      RA0  C
ATOM   2691  CD  GLU A 288      33.786  41.538 -23.750  1.00  0.00      RA0  C
ATOM   2692  OE1 GLU A 288      33.615  42.589 -23.142  1.00  0.00      RA0  O
ATOM   2693  OE2 GLU A 288      32.923  41.121 -24.527  1.00  0.00      RA0  O
ATOM   2694  C   GLU A 288      35.578  41.524 -20.326  1.00  0.00      RA0  C
ATOM   2695  O   GLU A 288      35.261  41.196 -19.186  1.00  0.00      RA0  O
ATOM   2696  N   LYS A 289      35.355  42.734 -20.814  1.00  0.00      RA0  N
ATOM   2697  H   LYS A 289      35.325  42.836 -21.812  1.00  0.00      RA0  H
ATOM   2698  CA  LYS A 289      34.808  43.781 -19.965  1.00  0.00      RA0  C
ATOM   2699  CB  LYS A 289      35.026  45.154 -20.588  1.00  0.00      RA0  C
ATOM   2700  CG  LYS A 289      36.523  45.512 -20.602  1.00  0.00      RA0  C
ATOM   2701  CD  LYS A 289      37.147  45.643 -19.201  1.00  0.00      RA0  C
ATOM   2702  CE  LYS A 289      37.826  44.411 -18.574  1.00  0.00      RA0  C
ATOM   2703  NZ  LYS A 289      37.981  44.646 -17.133  1.00  0.00      RA0  N
ATOM   2704  HZ1 LYS A 289      38.652  44.019 -16.654  1.00  0.00      RA0  H
ATOM   2705  HZ2 LYS A 289      38.222  45.646 -16.952  1.00  0.00      RA0  H
ATOM   2706  HZ3 LYS A 289      37.053  44.585 -16.659  1.00  0.00      RA0  H
ATOM   2707  C   LYS A 289      33.379  43.426 -19.595  1.00  0.00      RA0  C
ATOM   2708  O   LYS A 289      32.632  42.874 -20.400  1.00  0.00      RA0  O
ATOM   2709  N   GLY A 290      33.013  43.721 -18.356  1.00  0.00      RA0  N
ATOM   2710  H   GLY A 290      33.684  44.098 -17.713  1.00  0.00      RA0  H
ATOM   2711  CA  GLY A 290      31.687  43.389 -17.865  1.00  0.00      RA0  C
ATOM   2712  C   GLY A 290      31.833  42.752 -16.507  1.00  0.00      RA0  C
ATOM   2713  O   GLY A 290      32.950  42.444 -16.062  1.00  0.00      RA0  O
ATOM   2714  N   VAL A 291      30.708  42.562 -15.838  1.00  0.00      RA0  N
ATOM   2715  H   VAL A 291      29.823  42.833 -16.218  1.00  0.00      RA0  H
ATOM   2716  CA  VAL A 291      30.709  41.920 -14.517  1.00  0.00      RA0  C
ATOM   2717  CB  VAL A 291      30.409  42.937 -13.397  1.00  0.00      RA0  C
ATOM   2718  CG1 VAL A 291      30.550  42.298 -12.011  1.00  0.00      RA0  C
ATOM   2719  CG2 VAL A 291      31.281  44.193 -13.500  1.00  0.00      RA0  C
ATOM   2720  C   VAL A 291      29.698  40.769 -14.489  1.00  0.00      RA0  C
ATOM   2721  O   VAL A 291      28.548  40.905 -14.924  1.00  0.00      RA0  O
ATOM   2722  N   LEU A 292      30.166  39.625 -14.000  1.00  0.00      RA0  N
ATOM   2723  H   LEU A 292      31.078  39.670 -13.594  1.00  0.00      RA0  H
ATOM   2724  CA  LEU A 292      29.327  38.462 -13.794  1.00  0.00      RA0  C
ATOM   2725  CB  LEU A 292      30.200  37.225 -13.569  1.00  0.00      RA0  C
ATOM   2726  CG  LEU A 292      31.049  36.840 -14.783  1.00  0.00      RA0  C
ATOM   2727  CD1 LEU A 292      32.106  35.789 -14.437  1.00  0.00      RA0  C
ATOM   2728  CD2 LEU A 292      30.185  36.408 -15.968  1.00  0.00      RA0  C
ATOM   2729  C   LEU A 292      28.431  38.707 -12.569  1.00  0.00      RA0  C
ATOM   2730  O   LEU A 292      28.914  39.162 -11.524  1.00  0.00      RA0  O
ATOM   2731  N   ARG A 293      27.134  38.411 -12.709  1.00  0.00      RA0  N
ATOM   2732  H   ARG A 293      26.818  38.009 -13.566  1.00  0.00      RA0  H
ATOM   2733  CA  ARG A 293      26.157  38.651 -11.644  1.00  0.00      RA0  C
ATOM   2734  CB  ARG A 293      25.069  39.639 -12.075  1.00  0.00      RA0  C
ATOM   2735  CG  ARG A 293      24.828  40.676 -10.969  1.00  0.00      RA0  C
ATOM   2736  CD  ARG A 293      23.728  41.700 -11.267  1.00  0.00      RA0  C
ATOM   2737  NE  ARG A 293      24.036  42.496 -12.454  1.00  0.00      RA0  N
ATOM   2738  HE  ARG A 293      24.852  43.082 -12.489  1.00  0.00      RA0  H
ATOM   2739  CZ  ARG A 293      23.212  42.509 -13.519  1.00  0.00      RA0  C
ATOM   2740  NH1 ARG A 293      22.094  41.796 -13.498  1.00  0.00      RA0  N
ATOM   2741 HH11 ARG A 293      21.492  41.766 -14.314  1.00  0.00      RA0  H
ATOM   2742 HH12 ARG A 293      21.810  41.274 -12.699  1.00  0.00      RA0  H
ATOM   2743  NH2 ARG A 293      23.525  43.226 -14.589  1.00  0.00      RA0  N
ATOM   2744 HH21 ARG A 293      22.905  43.268 -15.383  1.00  0.00      RA0  H
ATOM   2745 HH22 ARG A 293      24.395  43.744 -14.625  1.00  0.00      RA0  H
ATOM   2746  C   ARG A 293      25.599  37.355 -11.079  1.00  0.00      RA0  C
ATOM   2747  O   ARG A 293      25.424  36.381 -11.806  1.00  0.00      RA0  O
ATOM   2748  N   ASN A 294      25.240  37.378  -9.799  1.00  0.00      RA0  N
ATOM   2749  H   ASN A 294      25.395  38.227  -9.294  1.00  0.00      RA0  H
ATOM   2750  CA  ASN A 294      24.497  36.266  -9.191  1.00  0.00      RA0  C
ATOM   2751  CB  ASN A 294      24.005  36.664  -7.786  1.00  0.00      RA0  C
ATOM   2752  CG  ASN A 294      25.084  37.384  -6.990  1.00  0.00      RA0  C
ATOM   2753  OD1 ASN A 294      26.185  36.883  -6.787  1.00  0.00      RA0  O
ATOM   2754  ND2 ASN A 294      24.749  38.620  -6.595  1.00  0.00      RA0  N
ATOM   2755 HD21 ASN A 294      23.872  39.098  -6.737  1.00  0.00      RA0  H
ATOM   2756 HD22 ASN A 294      25.383  39.212  -6.102  1.00  0.00      RA0  H
ATOM   2757  C   ASN A 294      23.291  35.885 -10.049  1.00  0.00      RA0  C
ATOM   2758  O   ASN A 294      22.611  36.762 -10.617  1.00  0.00      RA0  O
ATOM   2759  N   GLU A 295      23.046  34.590 -10.131  1.00  0.00      RA0  N
ATOM   2760  H   GLU A 295      23.658  33.956  -9.661  1.00  0.00      RA0  H
ATOM   2761  CA  GLU A 295      21.881  34.003 -10.797  1.00  0.00      RA0  C
ATOM   2762  CB  GLU A 295      20.540  34.454 -10.214  1.00  0.00      RA0  C
ATOM   2763  CG  GLU A 295      20.390  33.950  -8.777  1.00  0.00      RA0  C
ATOM   2764  CD  GLU A 295      18.929  33.965  -8.380  1.00  0.00      RA0  C
ATOM   2765  OE1 GLU A 295      18.246  32.972  -8.630  1.00  0.00      RA0  O
ATOM   2766  OE2 GLU A 295      18.481  34.959  -7.813  1.00  0.00      RA0  O
ATOM   2767  C   GLU A 295      21.911  34.023 -12.341  1.00  0.00      RA0  C
ATOM   2768  O   GLU A 295      20.986  33.530 -12.981  1.00  0.00      RA0  O
ATOM   2769  N   LEU A 296      22.949  34.586 -12.954  1.00  0.00      RA0  N
ATOM   2770  H   LEU A 296      23.663  35.022 -12.405  1.00  0.00      RA0  H
ATOM   2771  CA  LEU A 296      23.110  34.493 -14.398  1.00  0.00      RA0  C
ATOM   2772  CB  LEU A 296      24.351  35.307 -14.783  1.00  0.00      RA0  C
ATOM   2773  CG  LEU A 296      24.543  35.633 -16.266  1.00  0.00      RA0  C
ATOM   2774  CD1 LEU A 296      23.426  36.522 -16.815  1.00  0.00      RA0  C
ATOM   2775  CD2 LEU A 296      25.911  36.268 -16.513  1.00  0.00      RA0  C
ATOM   2776  C   LEU A 296      23.217  33.013 -14.834  1.00  0.00      RA0  C
ATOM   2777  O   LEU A 296      23.923  32.228 -14.197  1.00  0.00      RA0  O
ATOM   2778  N   PRO A 297      22.509  32.611 -15.885  1.00  0.00      RA0  N
ATOM   2779  CD  PRO A 297      21.461  33.366 -16.555  1.00  0.00      RA0  C
ATOM   2780  CA  PRO A 297      22.690  31.265 -16.443  1.00  0.00      RA0  C
ATOM   2781  CB  PRO A 297      21.586  31.188 -17.501  1.00  0.00      RA0  C
ATOM   2782  CG  PRO A 297      20.578  32.281 -17.152  1.00  0.00      RA0  C
ATOM   2783  C   PRO A 297      24.068  31.043 -17.084  1.00  0.00      RA0  C
ATOM   2784  O   PRO A 297      24.695  31.984 -17.585  1.00  0.00      RA0  O
ATOM   2785  N   VAL A 298      24.496  29.790 -17.072  1.00  0.00      RA0  N
ATOM   2786  H   VAL A 298      23.909  29.075 -16.681  1.00  0.00      RA0  H
ATOM   2787  CA  VAL A 298      25.767  29.376 -17.650  1.00  0.00      RA0  C
ATOM   2788  CB  VAL A 298      26.714  28.918 -16.538  1.00  0.00      RA0  C
ATOM   2789  CG1 VAL A 298      28.072  28.512 -17.106  1.00  0.00      RA0  C
ATOM   2790  CG2 VAL A 298      26.840  29.960 -15.429  1.00  0.00      RA0  C
ATOM   2791  C   VAL A 298      25.457  28.200 -18.559  1.00  0.00      RA0  C
ATOM   2792  O   VAL A 298      24.972  27.172 -18.079  1.00  0.00      RA0  O
ATOM   2793  N   ARG A 299      25.730  28.330 -19.853  1.00  0.00      RA0  N
ATOM   2794  H   ARG A 299      26.208  29.132 -20.205  1.00  0.00      RA0  H
ATOM   2795  CA  ARG A 299      25.339  27.304 -20.783  1.00  0.00      RA0  C
ATOM   2796  CB  ARG A 299      24.392  27.848 -21.842  1.00  0.00      RA0  C
ATOM   2797  CG  ARG A 299      23.058  28.216 -21.221  1.00  0.00      RA0  C
ATOM   2798  CD  ARG A 299      22.011  28.611 -22.252  1.00  0.00      RA0  C
ATOM   2799  NE  ARG A 299      20.750  28.770 -21.549  1.00  0.00      RA0  N
ATOM   2800  HE  ARG A 299      20.421  27.974 -21.018  1.00  0.00      RA0  H
ATOM   2801  CZ  ARG A 299      20.140  29.977 -21.450  1.00  0.00      RA0  C
ATOM   2802  NH1 ARG A 299      20.582  31.007 -22.210  1.00  0.00      RA0  N
ATOM   2803 HH11 ARG A 299      20.180  31.924 -22.170  1.00  0.00      RA0  H
ATOM   2804 HH12 ARG A 299      21.349  30.885 -22.850  1.00  0.00      RA0  H
ATOM   2805  NH2 ARG A 299      19.118  30.103 -20.582  1.00  0.00      RA0  N
ATOM   2806 HH21 ARG A 299      18.537  30.906 -20.466  1.00  0.00      RA0  H
ATOM   2807 HH22 ARG A 299      18.929  29.324 -19.946  1.00  0.00      RA0  H
ATOM   2808  C   ARG A 299      26.519  26.656 -21.488  1.00  0.00      RA0  C
ATOM   2809  O   ARG A 299      27.532  27.302 -21.806  1.00  0.00      RA0  O
ATOM   2810  N   PHE A 300      26.362  25.362 -21.718  1.00  0.00      RA0  N
ATOM   2811  H   PHE A 300      25.521  24.875 -21.455  1.00  0.00      RA0  H
ATOM   2812  CA  PHE A 300      27.330  24.589 -22.461  1.00  0.00      RA0  C
ATOM   2813  CB  PHE A 300      28.558  24.258 -21.598  1.00  0.00      RA0  C
ATOM   2814  CG  PHE A 300      28.184  23.441 -20.378  1.00  0.00      RA0  C
ATOM   2815  CD1 PHE A 300      27.729  24.070 -19.223  1.00  0.00      RA0  C
ATOM   2816  CD2 PHE A 300      28.311  22.056 -20.402  1.00  0.00      RA0  C
ATOM   2817  CE1 PHE A 300      27.421  23.322 -18.093  1.00  0.00      RA0  C
ATOM   2818  CE2 PHE A 300      28.004  21.307 -19.273  1.00  0.00      RA0  C
ATOM   2819  CZ  PHE A 300      27.572  21.941 -18.114  1.00  0.00      RA0  C
ATOM   2820  C   PHE A 300      26.674  23.306 -22.983  1.00  0.00      RA0  C
ATOM   2821  O   PHE A 300      25.535  22.967 -22.621  1.00  0.00      RA0  O
ATOM   2822  N   THR A 301      27.376  22.629 -23.884  1.00  0.00      RA0  N
ATOM   2823  H   THR A 301      28.279  22.910 -24.201  1.00  0.00      RA0  H
ATOM   2824  CA  THR A 301      26.934  21.344 -24.416  1.00  0.00      RA0  C
ATOM   2825  CB  THR A 301      26.796  21.601 -25.900  1.00  0.00      RA0  C
ATOM   2826  OG1 THR A 301      26.370  22.963 -26.067  1.00  0.00      RA0  O
ATOM   2827  HG1 THR A 301      26.254  23.092 -26.999  1.00  0.00      RA0  H
ATOM   2828  CG2 THR A 301      25.853  20.618 -26.591  1.00  0.00      RA0  C
ATOM   2829  C   THR A 301      27.989  20.306 -24.065  1.00  0.00      RA0  C
ATOM   2830  O   THR A 301      29.174  20.558 -24.288  1.00  0.00      RA0  O
ATOM   2831  N   ASP A 302      27.580  19.152 -23.528  1.00  0.00      RA0  N
ATOM   2832  H   ASP A 302      26.609  18.912 -23.480  1.00  0.00      RA0  H
ATOM   2833  CA  ASP A 302      28.564  18.123 -23.156  1.00  0.00      RA0  C
ATOM   2834  CB  ASP A 302      27.981  17.211 -22.072  1.00  0.00      RA0  C
ATOM   2835  CG  ASP A 302      27.503  15.917 -22.698  1.00  0.00      RA0  C
ATOM   2836  OD1 ASP A 302      26.588  15.939 -23.511  1.00  0.00      RA0  O
ATOM   2837  OD2 ASP A 302      28.100  14.882 -22.433  1.00  0.00      RA0  O
ATOM   2838  C   ASP A 302      28.993  17.345 -24.374  1.00  0.00      RA0  C
ATOM   2839  O   ASP A 302      28.489  17.576 -25.474  1.00  0.00      RA0  O
ATOM   2840  N   ALA A 303      29.948  16.438 -24.178  1.00  0.00      RA0  N
ATOM   2841  H   ALA A 303      30.076  16.115 -23.239  1.00  0.00      RA0  H
ATOM   2842  CA  ALA A 303      30.554  15.735 -25.303  1.00  0.00      RA0  C
ATOM   2843  CB  ALA A 303      31.694  14.837 -24.821  1.00  0.00      RA0  C
ATOM   2844  C   ALA A 303      29.544  14.886 -26.056  1.00  0.00      RA0  C
ATOM   2845  O   ALA A 303      29.715  14.642 -27.238  1.00  0.00      RA0  O
ATOM   2846  N   GLN A 304      28.482  14.467 -25.370  1.00  0.00      RA0  N
ATOM   2847  H   GLN A 304      28.322  14.781 -24.430  1.00  0.00      RA0  H
ATOM   2848  CA  GLN A 304      27.435  13.648 -25.963  1.00  0.00      RA0  C
ATOM   2849  CB  GLN A 304      26.870  12.647 -24.958  1.00  0.00      RA0  C
ATOM   2850  CG  GLN A 304      27.417  11.232 -25.192  1.00  0.00      RA0  C
ATOM   2851  CD  GLN A 304      28.910  11.131 -24.908  1.00  0.00      RA0  C
ATOM   2852  OE1 GLN A 304      29.327  10.674 -23.850  1.00  0.00      RA0  O
ATOM   2853  NE2 GLN A 304      29.706  11.502 -25.931  1.00  0.00      RA0  N
ATOM   2854 HE21 GLN A 304      29.330  11.915 -26.764  1.00  0.00      RA0  H
ATOM   2855 HE22 GLN A 304      30.697  11.395 -25.875  1.00  0.00      RA0  H
ATOM   2856  C   GLN A 304      26.352  14.498 -26.663  1.00  0.00      RA0  C
ATOM   2857  O   GLN A 304      25.423  13.951 -27.245  1.00  0.00      RA0  O
ATOM   2858  N   GLY A 305      26.476  15.823 -26.599  1.00  0.00      RA0  N
ATOM   2859  H   GLY A 305      27.161  16.213 -25.979  1.00  0.00      RA0  H
ATOM   2860  CA  GLY A 305      25.537  16.742 -27.241  1.00  0.00      RA0  C
ATOM   2861  C   GLY A 305      24.366  17.210 -26.386  1.00  0.00      RA0  C
ATOM   2862  O   GLY A 305      23.473  17.922 -26.886  1.00  0.00      RA0  O
ATOM   2863  N   ASN A 306      24.350  16.828 -25.110  1.00  0.00      RA0  N
ATOM   2864  H   ASN A 306      25.162  16.388 -24.726  1.00  0.00      RA0  H
ATOM   2865  CA  ASN A 306      23.293  17.265 -24.215  1.00  0.00      RA0  C
ATOM   2866  CB  ASN A 306      23.328  16.525 -22.876  1.00  0.00      RA0  C
ATOM   2867  CG  ASN A 306      23.101  15.040 -23.029  1.00  0.00      RA0  C
ATOM   2868  OD1 ASN A 306      21.979  14.576 -23.206  1.00  0.00      RA0  O
ATOM   2869  ND2 ASN A 306      24.229  14.316 -22.920  1.00  0.00      RA0  N
ATOM   2870 HD21 ASN A 306      25.119  14.778 -22.795  1.00  0.00      RA0  H
ATOM   2871 HD22 ASN A 306      24.259  13.320 -22.961  1.00  0.00      RA0  H
ATOM   2872  C   ASN A 306      23.555  18.737 -23.892  1.00  0.00      RA0  C
ATOM   2873  O   ASN A 306      24.662  19.087 -23.502  1.00  0.00      RA0  O
ATOM   2874  N   GLN A 307      22.558  19.592 -24.094  1.00  0.00      RA0  N
ATOM   2875  H   GLN A 307      21.655  19.227 -24.309  1.00  0.00      RA0  H
ATOM   2876  CA  GLN A 307      22.691  21.008 -23.702  1.00  0.00      RA0  C
ATOM   2877  CB  GLN A 307      21.763  21.845 -24.571  1.00  0.00      RA0  C
ATOM   2878  CG  GLN A 307      22.134  21.622 -26.036  1.00  0.00      RA0  C
ATOM   2879  CD  GLN A 307      21.067  22.193 -26.938  1.00  0.00      RA0  C
ATOM   2880  OE1 GLN A 307      20.550  23.284 -26.731  1.00  0.00      RA0  O
ATOM   2881  NE2 GLN A 307      20.760  21.375 -27.960  1.00  0.00      RA0  N
ATOM   2882 HE21 GLN A 307      21.233  20.497 -28.056  1.00  0.00      RA0  H
ATOM   2883 HE22 GLN A 307      20.063  21.620 -28.632  1.00  0.00      RA0  H
ATOM   2884  C   GLN A 307      22.391  21.139 -22.219  1.00  0.00      RA0  C
ATOM   2885  O   GLN A 307      21.406  20.566 -21.713  1.00  0.00      RA0  O
ATOM   2886  N   HIS A 308      23.245  21.895 -21.530  1.00  0.00      RA0  N
ATOM   2887  H   HIS A 308      23.928  22.440 -22.011  1.00  0.00      RA0  H
ATOM   2888  CA  HIS A 308      23.174  22.063 -20.094  1.00  0.00      RA0  C
ATOM   2889  CB  HIS A 308      24.330  21.331 -19.425  1.00  0.00      RA0  C
ATOM   2890  CG  HIS A 308      24.072  19.841 -19.443  1.00  0.00      RA0  C
ATOM   2891  ND1 HIS A 308      22.872  19.283 -19.699  1.00  0.00      RA0  N
ATOM   2892  HD1 HIS A 308      22.046  19.740 -19.979  1.00  0.00      RA0  H
ATOM   2893  CD2 HIS A 308      24.990  18.821 -19.175  1.00  0.00      RA0  C
ATOM   2894  NE2 HIS A 308      24.325  17.644 -19.267  1.00  0.00      RA0  N
ATOM   2895  CE1 HIS A 308      23.025  17.927 -19.588  1.00  0.00      RA0  C
ATOM   2896  C   HIS A 308      23.109  23.530 -19.723  1.00  0.00      RA0  C
ATOM   2897  O   HIS A 308      23.609  24.399 -20.439  1.00  0.00      RA0  O
ATOM   2898  N   GLU A 309      22.458  23.777 -18.599  1.00  0.00      RA0  N
ATOM   2899  H   GLU A 309      22.043  23.056 -18.044  1.00  0.00      RA0  H
ATOM   2900  CA  GLU A 309      22.377  25.103 -18.018  1.00  0.00      RA0  C
ATOM   2901  CB  GLU A 309      21.028  25.749 -18.362  1.00  0.00      RA0  C
ATOM   2902  CG  GLU A 309      20.899  27.208 -17.913  1.00  0.00      RA0  C
ATOM   2903  CD  GLU A 309      19.706  27.860 -18.595  1.00  0.00      RA0  C
ATOM   2904  OE1 GLU A 309      19.243  27.362 -19.615  1.00  0.00      RA0  O
ATOM   2905  OE2 GLU A 309      19.263  28.916 -18.157  1.00  0.00      RA0  O
ATOM   2906  C   GLU A 309      22.650  25.033 -16.528  1.00  0.00      RA0  C
ATOM   2907  O   GLU A 309      21.931  24.375 -15.789  1.00  0.00      RA0  O
ATOM   2908  N   GLY A 310      23.709  25.710 -16.106  1.00  0.00      RA0  N
ATOM   2909  H   GLY A 310      24.195  26.265 -16.769  1.00  0.00      RA0  H
ATOM   2910  CA  GLY A 310      23.991  25.941 -14.712  1.00  0.00      RA0  C
ATOM   2911  C   GLY A 310      23.645  27.360 -14.335  1.00  0.00      RA0  C
ATOM   2912  O   GLY A 310      22.960  28.061 -15.068  1.00  0.00      RA0  O
ATOM   2913  N   ILE A 311      24.158  27.787 -13.192  1.00  0.00      RA0  N
ATOM   2914  H   ILE A 311      24.730  27.188 -12.624  1.00  0.00      RA0  H
ATOM   2915  CA  ILE A 311      23.850  29.107 -12.679  1.00  0.00      RA0  C
ATOM   2916  CB  ILE A 311      22.547  29.009 -11.873  1.00  0.00      RA0  C
ATOM   2917  CG2 ILE A 311      22.666  27.991 -10.734  1.00  0.00      RA0  C
ATOM   2918  CG1 ILE A 311      22.054  30.370 -11.393  1.00  0.00      RA0  C
ATOM   2919  CD1 ILE A 311      20.719  30.267 -10.654  1.00  0.00      RA0  C
ATOM   2920  C   ILE A 311      24.996  29.670 -11.857  1.00  0.00      RA0  C
ATOM   2921  O   ILE A 311      25.632  28.948 -11.116  1.00  0.00      RA0  O
ATOM   2922  N   ILE A 312      25.275  30.961 -12.016  1.00  0.00      RA0  N
ATOM   2923  H   ILE A 312      24.695  31.498 -12.630  1.00  0.00      RA0  H
ATOM   2924  CA  ILE A 312      26.184  31.649 -11.097  1.00  0.00      RA0  C
ATOM   2925  CB  ILE A 312      26.554  33.019 -11.666  1.00  0.00      RA0  C
ATOM   2926  CG2 ILE A 312      27.364  33.855 -10.678  1.00  0.00      RA0  C
ATOM   2927  CG1 ILE A 312      27.297  32.839 -12.988  1.00  0.00      RA0  C
ATOM   2928  CD1 ILE A 312      27.774  34.163 -13.578  1.00  0.00      RA0  C
ATOM   2929  C   ILE A 312      25.583  31.771  -9.706  1.00  0.00      RA0  C
ATOM   2930  O   ILE A 312      24.445  32.273  -9.526  1.00  0.00      RA0  O
ATOM   2931  N   THR A 313      26.355  31.344  -8.720  1.00  0.00      RA0  N
ATOM   2932  H   THR A 313      27.268  30.956  -8.861  1.00  0.00      RA0  H
ATOM   2933  CA  THR A 313      25.942  31.436  -7.336  1.00  0.00      RA0  C
ATOM   2934  CB  THR A 313      26.460  30.170  -6.672  1.00  0.00      RA0  C
ATOM   2935  OG1 THR A 313      27.804  29.927  -7.098  1.00  0.00      RA0  O
ATOM   2936  HG1 THR A 313      28.327  30.174  -6.330  1.00  0.00      RA0  H
ATOM   2937  CG2 THR A 313      25.590  28.972  -7.052  1.00  0.00      RA0  C
ATOM   2938  C   THR A 313      26.412  32.753  -6.728  1.00  0.00      RA0  C
ATOM   2939  O   THR A 313      25.665  33.424  -5.992  1.00  0.00      RA0  O
ATOM   2940  N   SER A 314      27.657  33.130  -7.030  1.00  0.00      RA0  N
ATOM   2941  H   SER A 314      28.272  32.539  -7.556  1.00  0.00      RA0  H
ATOM   2942  CA  SER A 314      28.190  34.438  -6.623  1.00  0.00      RA0  C
ATOM   2943  CB  SER A 314      28.973  34.317  -5.309  1.00  0.00      RA0  C
ATOM   2944  OG  SER A 314      28.175  33.850  -4.214  1.00  0.00      RA0  O
ATOM   2945  HG  SER A 314      28.211  32.891  -4.235  1.00  0.00      RA0  H
ATOM   2946  C   SER A 314      29.105  34.945  -7.690  1.00  0.00      RA0  C
ATOM   2947  O   SER A 314      29.994  34.209  -8.140  1.00  0.00      RA0  O
ATOM   2948  N   GLY A 315      28.901  36.186  -8.097  1.00  0.00      RA0  N
ATOM   2949  H   GLY A 315      28.192  36.752  -7.663  1.00  0.00      RA0  H
ATOM   2950  CA  GLY A 315      29.794  36.828  -9.023  1.00  0.00      RA0  C
ATOM   2951  C   GLY A 315      30.290  38.164  -8.514  1.00  0.00      RA0  C
ATOM   2952  O   GLY A 315      29.679  38.787  -7.626  1.00  0.00      RA0  O
ATOM   2953  N   THR A 316      31.434  38.590  -9.028  1.00  0.00      RA0  N
ATOM   2954  H   THR A 316      31.937  38.024  -9.688  1.00  0.00      RA0  H
ATOM   2955  CA  THR A 316      31.988  39.885  -8.655  1.00  0.00      RA0  C
ATOM   2956  CB  THR A 316      32.479  39.857  -7.203  1.00  0.00      RA0  C
ATOM   2957  OG1 THR A 316      32.432  41.180  -6.671  1.00  0.00      RA0  O
ATOM   2958  HG1 THR A 316      31.583  41.254  -6.244  1.00  0.00      RA0  H
ATOM   2959  CG2 THR A 316      33.866  39.230  -7.009  1.00  0.00      RA0  C
ATOM   2960  C   THR A 316      33.059  40.335  -9.637  1.00  0.00      RA0  C
ATOM   2961  O   THR A 316      33.493  39.572 -10.521  1.00  0.00      RA0  O
ATOM   2962  N   PHE A 317      33.474  41.591  -9.496  1.00  0.00      RA0  N
ATOM   2963  H   PHE A 317      33.098  42.109  -8.725  1.00  0.00      RA0  H
ATOM   2964  CA  PHE A 317      34.704  42.043 -10.130  1.00  0.00      RA0  C
ATOM   2965  CB  PHE A 317      34.565  43.496 -10.597  1.00  0.00      RA0  C
ATOM   2966  CG  PHE A 317      35.857  43.979 -11.221  1.00  0.00      RA0  C
ATOM   2967  CD1 PHE A 317      36.748  44.758 -10.449  1.00  0.00      RA0  C
ATOM   2968  CD2 PHE A 317      36.154  43.640 -12.558  1.00  0.00      RA0  C
ATOM   2969  CE1 PHE A 317      37.951  45.213 -11.018  1.00  0.00      RA0  C
ATOM   2970  CE2 PHE A 317      37.358  44.092 -13.128  1.00  0.00      RA0  C
ATOM   2971  CZ  PHE A 317      38.241  44.878 -12.356  1.00  0.00      RA0  C
ATOM   2972  C   PHE A 317      35.833  41.884  -9.098  1.00  0.00      RA0  C
ATOM   2973  O   PHE A 317      35.757  42.443  -7.987  1.00  0.00      RA0  O
ATOM   2974  N   SER A 318      36.827  41.062  -9.440  1.00  0.00      RA0  N
ATOM   2975  H   SER A 318      36.853  40.710 -10.377  1.00  0.00      RA0  H
ATOM   2976  CA  SER A 318      37.974  40.804  -8.559  1.00  0.00      RA0  C
ATOM   2977  CB  SER A 318      38.654  39.514  -9.056  1.00  0.00      RA0  C
ATOM   2978  OG  SER A 318      39.914  39.246  -8.423  1.00  0.00      RA0  O
ATOM   2979  HG  SER A 318      39.742  39.148  -7.485  1.00  0.00      RA0  H
ATOM   2980  C   SER A 318      38.959  41.989  -8.500  1.00  0.00      RA0  C
ATOM   2981  O   SER A 318      39.617  42.278  -9.506  1.00  0.00      RA0  O
ATOM   2982  N   PRO A 319      39.077  42.671  -7.354  1.00  0.00      RA0  N
ATOM   2983  CD  PRO A 319      38.280  42.499  -6.151  1.00  0.00      RA0  C
ATOM   2984  CA  PRO A 319      40.064  43.743  -7.245  1.00  0.00      RA0  C
ATOM   2985  CB  PRO A 319      39.800  44.305  -5.843  1.00  0.00      RA0  C
ATOM   2986  CG  PRO A 319      38.384  43.859  -5.479  1.00  0.00      RA0  C
ATOM   2987  C   PRO A 319      41.499  43.247  -7.414  1.00  0.00      RA0  C
ATOM   2988  O   PRO A 319      42.308  43.949  -7.980  1.00  0.00      RA0  O
ATOM   2989  N   THR A 320      41.809  42.052  -6.922  1.00  0.00      RA0  N
ATOM   2990  H   THR A 320      41.155  41.476  -6.429  1.00  0.00      RA0  H
ATOM   2991  CA  THR A 320      43.177  41.529  -7.035  1.00  0.00      RA0  C
ATOM   2992  CB  THR A 320      43.274  40.371  -6.054  1.00  0.00      RA0  C
ATOM   2993  OG1 THR A 320      42.607  40.754  -4.847  1.00  0.00      RA0  O
ATOM   2994  HG1 THR A 320      41.770  40.274  -4.832  1.00  0.00      RA0  H
ATOM   2995  CG2 THR A 320      44.718  39.948  -5.779  1.00  0.00      RA0  C
ATOM   2996  C   THR A 320      43.516  41.153  -8.466  1.00  0.00      RA0  C
ATOM   2997  O   THR A 320      44.624  41.454  -8.958  1.00  0.00      RA0  O
ATOM   2998  N   LEU A 321      42.585  40.511  -9.159  1.00  0.00      RA0  N
ATOM   2999  H   LEU A 321      41.678  40.338  -8.767  1.00  0.00      RA0  H
ATOM   3000  CA  LEU A 321      42.878  40.035 -10.511  1.00  0.00      RA0  C
ATOM   3001  CB  LEU A 321      42.069  38.778 -10.807  1.00  0.00      RA0  C
ATOM   3002  CG  LEU A 321      42.399  37.638  -9.848  1.00  0.00      RA0  C
ATOM   3003  CD1 LEU A 321      41.434  36.463  -9.995  1.00  0.00      RA0  C
ATOM   3004  CD2 LEU A 321      43.855  37.208  -9.987  1.00  0.00      RA0  C
ATOM   3005  C   LEU A 321      42.640  41.067 -11.603  1.00  0.00      RA0  C
ATOM   3006  O   LEU A 321      43.277  41.029 -12.647  1.00  0.00      RA0  O
ATOM   3007  N   GLY A 322      41.710  41.986 -11.366  1.00  0.00      RA0  N
ATOM   3008  H   GLY A 322      41.204  41.959 -10.505  1.00  0.00      RA0  H
ATOM   3009  CA  GLY A 322      41.354  43.001 -12.326  1.00  0.00      RA0  C
ATOM   3010  C   GLY A 322      40.411  42.552 -13.429  1.00  0.00      RA0  C
ATOM   3011  O   GLY A 322      40.387  43.142 -14.494  1.00  0.00      RA0  O
ATOM   3012  N   TYR A 323      39.611  41.518 -13.164  1.00  0.00      RA0  N
ATOM   3013  H   TYR A 323      39.659  41.082 -12.262  1.00  0.00      RA0  H
ATOM   3014  CA  TYR A 323      38.576  41.082 -14.083  1.00  0.00      RA0  C
ATOM   3015  CB  TYR A 323      39.150  40.206 -15.214  1.00  0.00      RA0  C
ATOM   3016  CG  TYR A 323      40.023  39.072 -14.712  1.00  0.00      RA0  C
ATOM   3017  CD1 TYR A 323      39.468  37.978 -14.056  1.00  0.00      RA0  C
ATOM   3018  CE1 TYR A 323      40.281  36.936 -13.628  1.00  0.00      RA0  C
ATOM   3019  CD2 TYR A 323      41.396  39.119 -14.930  1.00  0.00      RA0  C
ATOM   3020  CE2 TYR A 323      42.208  38.071 -14.514  1.00  0.00      RA0  C
ATOM   3021  CZ  TYR A 323      41.649  36.975 -13.868  1.00  0.00      RA0  C
ATOM   3022  OH  TYR A 323      42.447  35.923 -13.464  1.00  0.00      RA0  O
ATOM   3023  HH  TYR A 323      43.358  36.130 -13.634  1.00  0.00      RA0  H
ATOM   3024  C   TYR A 323      37.495  40.349 -13.273  1.00  0.00      RA0  C
ATOM   3025  O   TYR A 323      37.658  40.139 -12.075  1.00  0.00      RA0  O
ATOM   3026  N   SER A 324      36.418  39.952 -13.952  1.00  0.00      RA0  N
ATOM   3027  H   SER A 324      36.418  39.991 -14.953  1.00  0.00      RA0  H
ATOM   3028  CA  SER A 324      35.267  39.346 -13.283  1.00  0.00      RA0  C
ATOM   3029  CB  SER A 324      33.995  39.596 -14.080  1.00  0.00      RA0  C
ATOM   3030  OG  SER A 324      33.606  40.961 -13.904  1.00  0.00      RA0  O
ATOM   3031  HG  SER A 324      33.710  41.409 -14.743  1.00  0.00      RA0  H
ATOM   3032  C   SER A 324      35.474  37.865 -12.982  1.00  0.00      RA0  C
ATOM   3033  O   SER A 324      36.028  37.139 -13.800  1.00  0.00      RA0  O
ATOM   3034  N   ILE A 325      35.016  37.433 -11.809  1.00  0.00      RA0  N
ATOM   3035  H   ILE A 325      34.504  38.038 -11.193  1.00  0.00      RA0  H
ATOM   3036  CA  ILE A 325      35.057  36.023 -11.440  1.00  0.00      RA0  C
ATOM   3037  CB  ILE A 325      36.158  35.745 -10.414  1.00  0.00      RA0  C
ATOM   3038  CG2 ILE A 325      37.561  35.919 -10.998  1.00  0.00      RA0  C
ATOM   3039  CG1 ILE A 325      35.925  36.593  -9.164  1.00  0.00      RA0  C
ATOM   3040  CD1 ILE A 325      36.839  36.201  -8.009  1.00  0.00      RA0  C
ATOM   3041  C   ILE A 325      33.720  35.598 -10.854  1.00  0.00      RA0  C
ATOM   3042  O   ILE A 325      32.936  36.431 -10.374  1.00  0.00      RA0  O
ATOM   3043  N   ALA A 326      33.504  34.293 -10.824  1.00  0.00      RA0  N
ATOM   3044  H   ALA A 326      34.141  33.636 -11.238  1.00  0.00      RA0  H
ATOM   3045  CA  ALA A 326      32.285  33.768 -10.225  1.00  0.00      RA0  C
ATOM   3046  CB  ALA A 326      31.139  33.810 -11.236  1.00  0.00      RA0  C
ATOM   3047  C   ALA A 326      32.440  32.346  -9.779  1.00  0.00      RA0  C
ATOM   3048  O   ALA A 326      33.253  31.591 -10.332  1.00  0.00      RA0  O
ATOM   3049  N   LEU A 327      31.649  31.977  -8.775  1.00  0.00      RA0  N
ATOM   3050  H   LEU A 327      31.007  32.649  -8.406  1.00  0.00      RA0  H
ATOM   3051  CA  LEU A 327      31.360  30.590  -8.485  1.00  0.00      RA0  C
ATOM   3052  CB  LEU A 327      31.276  30.329  -6.982  1.00  0.00      RA0  C
ATOM   3053  CG  LEU A 327      32.640  30.476  -6.305  1.00  0.00      RA0  C
ATOM   3054  CD1 LEU A 327      32.611  30.047  -4.837  1.00  0.00      RA0  C
ATOM   3055  CD2 LEU A 327      33.734  29.751  -7.084  1.00  0.00      RA0  C
ATOM   3056  C   LEU A 327      30.035  30.255  -9.205  1.00  0.00      RA0  C
ATOM   3057  O   LEU A 327      29.129  31.098  -9.287  1.00  0.00      RA0  O
ATOM   3058  N   ALA A 328      29.974  29.054  -9.764  1.00  0.00      RA0  N
ATOM   3059  H   ALA A 328      30.745  28.417  -9.689  1.00  0.00      RA0  H
ATOM   3060  CA  ALA A 328      28.781  28.571 -10.476  1.00  0.00      RA0  C
ATOM   3061  CB  ALA A 328      28.923  28.806 -11.979  1.00  0.00      RA0  C
ATOM   3062  C   ALA A 328      28.548  27.092 -10.243  1.00  0.00      RA0  C
ATOM   3063  O   ALA A 328      29.489  26.294 -10.209  1.00  0.00      RA0  O
ATOM   3064  N   ARG A 329      27.274  26.747 -10.086  1.00  0.00      RA0  N
ATOM   3065  H   ARG A 329      26.577  27.454 -10.225  1.00  0.00      RA0  H
ATOM   3066  CA  ARG A 329      26.834  25.349 -10.011  1.00  0.00      RA0  C
ATOM   3067  CB  ARG A 329      25.655  25.219  -9.064  1.00  0.00      RA0  C
ATOM   3068  CG  ARG A 329      26.027  25.029  -7.595  1.00  0.00      RA0  C
ATOM   3069  CD  ARG A 329      24.751  24.864  -6.777  1.00  0.00      RA0  C
ATOM   3070  NE  ARG A 329      23.806  24.055  -7.544  1.00  0.00      RA0  N
ATOM   3071  HE  ARG A 329      24.132  23.205  -7.986  1.00  0.00      RA0  H
ATOM   3072  CZ  ARG A 329      22.539  24.494  -7.778  1.00  0.00      RA0  C
ATOM   3073  NH1 ARG A 329      22.111  25.629  -7.175  1.00  0.00      RA0  N
ATOM   3074 HH11 ARG A 329      21.189  26.000  -7.313  1.00  0.00      RA0  H
ATOM   3075 HH12 ARG A 329      22.711  26.143  -6.555  1.00  0.00      RA0  H
ATOM   3076  NH2 ARG A 329      21.751  23.784  -8.610  1.00  0.00      RA0  N
ATOM   3077 HH21 ARG A 329      20.797  23.983  -8.832  1.00  0.00      RA0  H
ATOM   3078 HH22 ARG A 329      22.138  22.961  -9.077  1.00  0.00      RA0  H
ATOM   3079  C   ARG A 329      26.426  24.886 -11.388  1.00  0.00      RA0  C
ATOM   3080  O   ARG A 329      25.532  25.466 -11.999  1.00  0.00      RA0  O
ATOM   3081  N   VAL A 330      27.076  23.837 -11.877  1.00  0.00      RA0  N
ATOM   3082  H   VAL A 330      27.747  23.344 -11.316  1.00  0.00      RA0  H
ATOM   3083  CA  VAL A 330      26.872  23.373 -13.250  1.00  0.00      RA0  C
ATOM   3084  CB  VAL A 330      28.030  23.818 -14.159  1.00  0.00      RA0  C
ATOM   3085  CG1 VAL A 330      28.072  25.337 -14.343  1.00  0.00      RA0  C
ATOM   3086  CG2 VAL A 330      29.361  23.250 -13.667  1.00  0.00      RA0  C
ATOM   3087  C   VAL A 330      26.727  21.859 -13.287  1.00  0.00      RA0  C
ATOM   3088  O   VAL A 330      27.312  21.162 -12.449  1.00  0.00      RA0  O
ATOM   3089  N   PRO A 331      25.943  21.344 -14.233  1.00  0.00      RA0  N
ATOM   3090  CD  PRO A 331      25.023  22.078 -15.091  1.00  0.00      RA0  C
ATOM   3091  CA  PRO A 331      25.950  19.905 -14.494  1.00  0.00      RA0  C
ATOM   3092  CB  PRO A 331      24.983  19.774 -15.673  1.00  0.00      RA0  C
ATOM   3093  CG  PRO A 331      24.072  20.999 -15.587  1.00  0.00      RA0  C
ATOM   3094  C   PRO A 331      27.348  19.347 -14.784  1.00  0.00      RA0  C
ATOM   3095  O   PRO A 331      28.232  20.051 -15.286  1.00  0.00      RA0  O
ATOM   3096  N   GLU A 332      27.531  18.066 -14.471  1.00  0.00      RA0  N
ATOM   3097  H   GLU A 332      26.766  17.548 -14.097  1.00  0.00      RA0  H
ATOM   3098  CA  GLU A 332      28.723  17.330 -14.878  1.00  0.00      RA0  C
ATOM   3099  CB  GLU A 332      28.800  15.897 -14.349  1.00  0.00      RA0  C
ATOM   3100  CG  GLU A 332      29.711  15.746 -13.121  1.00  0.00      RA0  C
ATOM   3101  CD  GLU A 332      31.165  16.120 -13.404  1.00  0.00      RA0  C
ATOM   3102  OE1 GLU A 332      31.958  16.176 -12.472  1.00  0.00      RA0  O
ATOM   3103  OE2 GLU A 332      31.545  16.435 -14.530  1.00  0.00      RA0  O
ATOM   3104  C   GLU A 332      28.862  17.352 -16.391  1.00  0.00      RA0  C
ATOM   3105  O   GLU A 332      27.873  17.349 -17.132  1.00  0.00      RA0  O
ATOM   3106  N   GLY A 333      30.109  17.367 -16.828  1.00  0.00      RA0  N
ATOM   3107  H   GLY A 333      30.832  17.328 -16.140  1.00  0.00      RA0  H
ATOM   3108  CA  GLY A 333      30.447  17.276 -18.229  1.00  0.00      RA0  C
ATOM   3109  C   GLY A 333      30.902  18.586 -18.822  1.00  0.00      RA0  C
ATOM   3110  O   GLY A 333      31.150  18.640 -20.008  1.00  0.00      RA0  O
ATOM   3111  N   ILE A 334      31.018  19.642 -18.012  1.00  0.00      RA0  N
ATOM   3112  H   ILE A 334      30.754  19.548 -17.056  1.00  0.00      RA0  H
ATOM   3113  CA  ILE A 334      31.517  20.923 -18.524  1.00  0.00      RA0  C
ATOM   3114  CB  ILE A 334      31.320  22.025 -17.470  1.00  0.00      RA0  C
ATOM   3115  CG2 ILE A 334      32.255  21.844 -16.275  1.00  0.00      RA0  C
ATOM   3116  CG1 ILE A 334      31.401  23.427 -18.077  1.00  0.00      RA0  C
ATOM   3117  CD1 ILE A 334      30.959  24.508 -17.090  1.00  0.00      RA0  C
ATOM   3118  C   ILE A 334      32.975  20.818 -19.015  1.00  0.00      RA0  C
ATOM   3119  O   ILE A 334      33.771  20.034 -18.478  1.00  0.00      RA0  O
ATOM   3120  N   GLY A 335      33.296  21.587 -20.051  1.00  0.00      RA0  N
ATOM   3121  H   GLY A 335      32.607  22.225 -20.390  1.00  0.00      RA0  H
ATOM   3122  CA  GLY A 335      34.659  21.696 -20.582  1.00  0.00      RA0  C
ATOM   3123  C   GLY A 335      35.442  22.889 -20.041  1.00  0.00      RA0  C
ATOM   3124  O   GLY A 335      35.270  23.319 -18.883  1.00  0.00      RA0  O
ATOM   3125  N   GLU A 336      36.312  23.417 -20.896  1.00  0.00      RA0  N
ATOM   3126  H   GLU A 336      36.342  23.081 -21.835  1.00  0.00      RA0  H
ATOM   3127  CA  GLU A 336      37.242  24.464 -20.519  1.00  0.00      RA0  C
ATOM   3128  CB  GLU A 336      38.402  24.382 -21.498  1.00  0.00      RA0  C
ATOM   3129  CG  GLU A 336      39.643  23.808 -20.834  1.00  0.00      RA0  C
ATOM   3130  CD  GLU A 336      40.273  24.924 -20.050  1.00  0.00      RA0  C
ATOM   3131  OE1 GLU A 336      40.351  26.035 -20.569  1.00  0.00      RA0  O
ATOM   3132  OE2 GLU A 336      40.644  24.718 -18.900  1.00  0.00      RA0  O
ATOM   3133  C   GLU A 336      36.572  25.829 -20.582  1.00  0.00      RA0  C
ATOM   3134  O   GLU A 336      37.055  26.778 -19.986  1.00  0.00      RA0  O
ATOM   3135  N   THR A 337      35.461  25.909 -21.305  1.00  0.00      RA0  N
ATOM   3136  H   THR A 337      35.069  25.133 -21.792  1.00  0.00      RA0  H
ATOM   3137  CA  THR A 337      34.717  27.161 -21.467  1.00  0.00      RA0  C
ATOM   3138  CB  THR A 337      35.171  27.579 -22.863  1.00  0.00      RA0  C
ATOM   3139  OG1 THR A 337      36.529  27.150 -23.019  1.00  0.00      RA0  O
ATOM   3140  HG1 THR A 337      37.007  27.503 -22.275  1.00  0.00      RA0  H
ATOM   3141  CG2 THR A 337      35.001  29.055 -23.228  1.00  0.00      RA0  C
ATOM   3142  C   THR A 337      33.204  26.953 -21.365  1.00  0.00      RA0  C
ATOM   3143  O   THR A 337      32.696  25.840 -21.477  1.00  0.00      RA0  O
ATOM   3144  N   ALA A 338      32.487  28.051 -21.176  1.00  0.00      RA0  N
ATOM   3145  H   ALA A 338      32.915  28.956 -21.089  1.00  0.00      RA0  H
ATOM   3146  CA  ALA A 338      31.041  28.030 -21.187  1.00  0.00      RA0  C
ATOM   3147  CB  ALA A 338      30.492  27.753 -19.789  1.00  0.00      RA0  C
ATOM   3148  C   ALA A 338      30.565  29.390 -21.661  1.00  0.00      RA0  C
ATOM   3149  O   ALA A 338      31.390  30.274 -21.979  1.00  0.00      RA0  O
ATOM   3150  N   ILE A 339      29.248  29.554 -21.759  1.00  0.00      RA0  N
ATOM   3151  H   ILE A 339      28.600  28.841 -21.487  1.00  0.00      RA0  H
ATOM   3152  CA  ILE A 339      28.680  30.798 -22.271  1.00  0.00      RA0  C
ATOM   3153  CB  ILE A 339      27.900  30.491 -23.550  1.00  0.00      RA0  C
ATOM   3154  CG2 ILE A 339      27.250  31.755 -24.091  1.00  0.00      RA0  C
ATOM   3155  CG1 ILE A 339      28.754  29.799 -24.612  1.00  0.00      RA0  C
ATOM   3156  CD1 ILE A 339      29.792  30.739 -25.225  1.00  0.00      RA0  C
ATOM   3157  C   ILE A 339      27.754  31.433 -21.261  1.00  0.00      RA0  C
ATOM   3158  O   ILE A 339      26.894  30.753 -20.693  1.00  0.00      RA0  O
ATOM   3159  N   VAL A 340      27.913  32.744 -21.070  1.00  0.00      RA0  N
ATOM   3160  H   VAL A 340      28.601  33.257 -21.587  1.00  0.00      RA0  H
ATOM   3161  CA  VAL A 340      26.991  33.543 -20.267  1.00  0.00      RA0  C
ATOM   3162  CB  VAL A 340      27.655  34.071 -18.994  1.00  0.00      RA0  C
ATOM   3163  CG1 VAL A 340      28.092  32.932 -18.070  1.00  0.00      RA0  C
ATOM   3164  CG2 VAL A 340      28.800  35.020 -19.328  1.00  0.00      RA0  C
ATOM   3165  C   VAL A 340      26.496  34.702 -21.155  1.00  0.00      RA0  C
ATOM   3166  O   VAL A 340      27.145  35.050 -22.142  1.00  0.00      RA0  O
ATOM   3167  N   GLN A 341      25.339  35.269 -20.835  1.00  0.00      RA0  N
ATOM   3168  H   GLN A 341      24.902  35.021 -19.972  1.00  0.00      RA0  H
ATOM   3169  CA  GLN A 341      24.821  36.437 -21.565  1.00  0.00      RA0  C
ATOM   3170  CB  GLN A 341      23.302  36.388 -21.450  1.00  0.00      RA0  C
ATOM   3171  CG  GLN A 341      22.623  35.994 -22.754  1.00  0.00      RA0  C
ATOM   3172  CD  GLN A 341      22.708  37.182 -23.678  1.00  0.00      RA0  C
ATOM   3173  OE1 GLN A 341      22.871  38.316 -23.233  1.00  0.00      RA0  O
ATOM   3174  NE2 GLN A 341      22.526  36.875 -24.971  1.00  0.00      RA0  N
ATOM   3175 HE21 GLN A 341      22.598  35.901 -25.225  1.00  0.00      RA0  H
ATOM   3176 HE22 GLN A 341      22.366  37.524 -25.715  1.00  0.00      RA0  H
ATOM   3177  C   GLN A 341      25.349  37.761 -20.982  1.00  0.00      RA0  C
ATOM   3178  O   GLN A 341      25.161  38.040 -19.801  1.00  0.00      RA0  O
ATOM   3179  N   ILE A 342      26.028  38.563 -21.807  1.00  0.00      RA0  N
ATOM   3180  H   ILE A 342      26.174  38.309 -22.758  1.00  0.00      RA0  H
ATOM   3181  CA  ILE A 342      26.585  39.864 -21.359  1.00  0.00      RA0  C
ATOM   3182  CB  ILE A 342      28.090  39.797 -21.030  1.00  0.00      RA0  C
ATOM   3183  CG2 ILE A 342      28.650  41.164 -20.625  1.00  0.00      RA0  C
ATOM   3184  CG1 ILE A 342      28.399  38.782 -19.922  1.00  0.00      RA0  C
ATOM   3185  CD1 ILE A 342      27.946  39.213 -18.522  1.00  0.00      RA0  C
ATOM   3186  C   ILE A 342      26.260  40.925 -22.412  1.00  0.00      RA0  C
ATOM   3187  O   ILE A 342      26.634  40.773 -23.577  1.00  0.00      RA0  O
ATOM   3188  N   ARG A 343      25.548  41.979 -22.001  1.00  0.00      RA0  N
ATOM   3189  H   ARG A 343      25.285  42.022 -21.038  1.00  0.00      RA0  H
ATOM   3190  CA  ARG A 343      25.081  43.025 -22.916  1.00  0.00      RA0  C
ATOM   3191  CB  ARG A 343      26.270  43.916 -23.378  1.00  0.00      RA0  C
ATOM   3192  CG  ARG A 343      27.308  44.110 -22.252  1.00  0.00      RA0  C
ATOM   3193  CD  ARG A 343      28.437  45.145 -22.376  1.00  0.00      RA0  C
ATOM   3194  NE  ARG A 343      29.446  44.941 -23.422  1.00  0.00      RA0  N
ATOM   3195  HE  ARG A 343      29.372  45.530 -24.242  1.00  0.00      RA0  H
ATOM   3196  CZ  ARG A 343      30.614  44.289 -23.202  1.00  0.00      RA0  C
ATOM   3197  NH1 ARG A 343      30.792  43.541 -22.123  1.00  0.00      RA0  N
ATOM   3198 HH11 ARG A 343      31.682  43.088 -21.949  1.00  0.00      RA0  H
ATOM   3199 HH12 ARG A 343      30.068  43.430 -21.449  1.00  0.00      RA0  H
ATOM   3200  NH2 ARG A 343      31.614  44.405 -24.063  1.00  0.00      RA0  N
ATOM   3201 HH21 ARG A 343      32.450  43.846 -23.967  1.00  0.00      RA0  H
ATOM   3202 HH22 ARG A 343      31.535  45.092 -24.801  1.00  0.00      RA0  H
ATOM   3203  C   ARG A 343      24.265  42.442 -24.067  1.00  0.00      RA0  C
ATOM   3204  O   ARG A 343      24.450  42.807 -25.229  1.00  0.00      RA0  O
ATOM   3205  N   ASN A 344      23.366  41.521 -23.721  1.00  0.00      RA0  N
ATOM   3206  H   ASN A 344      23.343  41.181 -22.782  1.00  0.00      RA0  H
ATOM   3207  CA  ASN A 344      22.421  40.918 -24.669  1.00  0.00      RA0  C
ATOM   3208  CB  ASN A 344      21.502  41.946 -25.340  1.00  0.00      RA0  C
ATOM   3209  CG  ASN A 344      20.250  41.268 -25.874  1.00  0.00      RA0  C
ATOM   3210  OD1 ASN A 344      19.305  41.010 -25.137  1.00  0.00      RA0  O
ATOM   3211  ND2 ASN A 344      20.241  41.082 -27.205  1.00  0.00      RA0  N
ATOM   3212 HD21 ASN A 344      21.113  41.159 -27.694  1.00  0.00      RA0  H
ATOM   3213 HD22 ASN A 344      19.421  40.821 -27.712  1.00  0.00      RA0  H
ATOM   3214  C   ASN A 344      23.093  40.014 -25.721  1.00  0.00      RA0  C
ATOM   3215  O   ASN A 344      22.540  39.768 -26.793  1.00  0.00      RA0  O
ATOM   3216  N   ARG A 345      24.282  39.515 -25.398  1.00  0.00      RA0  N
ATOM   3217  H   ARG A 345      24.663  39.601 -24.477  1.00  0.00      RA0  H
ATOM   3218  CA  ARG A 345      25.063  38.723 -26.332  1.00  0.00      RA0  C
ATOM   3219  CB  ARG A 345      26.135  39.706 -26.819  1.00  0.00      RA0  C
ATOM   3220  CG  ARG A 345      27.128  39.320 -27.914  1.00  0.00      RA0  C
ATOM   3221  CD  ARG A 345      28.451  40.089 -27.745  1.00  0.00      RA0  C
ATOM   3222  NE  ARG A 345      29.301  39.393 -26.778  1.00  0.00      RA0  N
ATOM   3223  HE  ARG A 345      29.100  38.411 -26.700  1.00  0.00      RA0  H
ATOM   3224  CZ  ARG A 345      30.352  39.966 -26.114  1.00  0.00      RA0  C
ATOM   3225  NH1 ARG A 345      31.143  39.188 -25.351  1.00  0.00      RA0  N
ATOM   3226 HH11 ARG A 345      31.932  39.592 -24.856  1.00  0.00      RA0  H
ATOM   3227 HH12 ARG A 345      30.983  38.204 -25.245  1.00  0.00      RA0  H
ATOM   3228  NH2 ARG A 345      30.614  41.286 -26.212  1.00  0.00      RA0  N
ATOM   3229 HH21 ARG A 345      31.419  41.667 -25.727  1.00  0.00      RA0  H
ATOM   3230 HH22 ARG A 345      30.043  41.915 -26.745  1.00  0.00      RA0  H
ATOM   3231  C   ARG A 345      25.727  37.587 -25.583  1.00  0.00      RA0  C
ATOM   3232  O   ARG A 345      25.883  37.655 -24.383  1.00  0.00      RA0  O
ATOM   3233  N   GLU A 346      26.084  36.536 -26.309  1.00  0.00      RA0  N
ATOM   3234  H   GLU A 346      25.898  36.521 -27.288  1.00  0.00      RA0  H
ATOM   3235  CA  GLU A 346      26.852  35.451 -25.729  1.00  0.00      RA0  C
ATOM   3236  CB  GLU A 346      26.805  34.244 -26.668  1.00  0.00      RA0  C
ATOM   3237  CG  GLU A 346      25.386  33.869 -27.126  1.00  0.00      RA0  C
ATOM   3238  CD  GLU A 346      24.482  33.505 -25.961  1.00  0.00      RA0  C
ATOM   3239  OE1 GLU A 346      24.406  32.332 -25.607  1.00  0.00      RA0  O
ATOM   3240  OE2 GLU A 346      23.817  34.387 -25.428  1.00  0.00      RA0  O
ATOM   3241  C   GLU A 346      28.269  35.924 -25.459  1.00  0.00      RA0  C
ATOM   3242  O   GLU A 346      28.894  36.633 -26.287  1.00  0.00      RA0  O
ATOM   3243  N   MSE A 347      28.756  35.515 -24.305  1.00  0.00      RA0  N
ATOM   3244  H   MSE A 347      28.181  34.960 -23.700  1.00  0.00      RA0  H
ATOM   3245  CA  MSE A 347      30.084  35.818 -23.850  1.00  0.00      RA0  C
ATOM   3246  CB  MSE A 347      30.001  36.771 -22.666  1.00  0.00      RA0  C
ATOM   3247  CG  MSE A 347      31.331  36.885 -21.929  1.00  0.00      RA0  C
ATOM   3248  SE  MSE A 347      32.415  38.078 -22.701  1.00  0.00      RA0  S
ATOM   3249  CE  MSE A 347      31.657  39.539 -21.973  1.00  0.00      RA0  C
ATOM   3250  C   MSE A 347      30.685  34.509 -23.359  1.00  0.00      RA0  C
ATOM   3251  O   MSE A 347      30.230  33.957 -22.361  1.00  0.00      RA0  O
ATOM   3252  N   PRO A 348      31.711  34.019 -24.045  1.00  0.00      RA0  N
ATOM   3253  CD  PRO A 348      32.204  34.518 -25.319  1.00  0.00      RA0  C
ATOM   3254  CA  PRO A 348      32.458  32.885 -23.541  1.00  0.00      RA0  C
ATOM   3255  CB  PRO A 348      33.429  32.573 -24.687  1.00  0.00      RA0  C
ATOM   3256  CG  PRO A 348      32.892  33.301 -25.920  1.00  0.00      RA0  C
ATOM   3257  C   PRO A 348      33.202  33.247 -22.267  1.00  0.00      RA0  C
ATOM   3258  O   PRO A 348      33.696  34.375 -22.104  1.00  0.00      RA0  O
ATOM   3259  N   VAL A 349      33.222  32.312 -21.336  1.00  0.00      RA0  N
ATOM   3260  H   VAL A 349      32.828  31.409 -21.509  1.00  0.00      RA0  H
ATOM   3261  CA  VAL A 349      33.948  32.492 -20.109  1.00  0.00      RA0  C
ATOM   3262  CB  VAL A 349      33.015  32.640 -18.903  1.00  0.00      RA0  C
ATOM   3263  CG1 VAL A 349      32.312  33.994 -18.910  1.00  0.00      RA0  C
ATOM   3264  CG2 VAL A 349      32.027  31.476 -18.807  1.00  0.00      RA0  C
ATOM   3265  C   VAL A 349      34.827  31.280 -19.931  1.00  0.00      RA0  C
ATOM   3266  O   VAL A 349      34.558  30.225 -20.490  1.00  0.00      RA0  O
ATOM   3267  N   LYS A 350      35.887  31.447 -19.159  1.00  0.00      RA0  N
ATOM   3268  H   LYS A 350      35.996  32.301 -18.647  1.00  0.00      RA0  H
ATOM   3269  CA  LYS A 350      36.790  30.350 -18.882  1.00  0.00      RA0  C
ATOM   3270  CB  LYS A 350      38.202  30.900 -18.685  1.00  0.00      RA0  C
ATOM   3271  CG  LYS A 350      39.110  29.887 -18.002  1.00  0.00      RA0  C
ATOM   3272  CD  LYS A 350      40.179  29.298 -18.908  1.00  0.00      RA0  C
ATOM   3273  CE  LYS A 350      40.919  28.187 -18.169  1.00  0.00      RA0  C
ATOM   3274  NZ  LYS A 350      40.060  27.001 -18.121  1.00  0.00      RA0  N
ATOM   3275  HZ1 LYS A 350      39.202  27.049 -17.541  1.00  0.00      RA0  H
ATOM   3276  HZ2 LYS A 350      39.793  26.724 -19.093  1.00  0.00      RA0  H
ATOM   3277  HZ3 LYS A 350      40.609  26.158 -17.846  1.00  0.00      RA0  H
ATOM   3278  C   LYS A 350      36.316  29.641 -17.614  1.00  0.00      RA0  C
ATOM   3279  O   LYS A 350      35.999  30.274 -16.601  1.00  0.00      RA0  O
ATOM   3280  N   VAL A 351      36.255  28.318 -17.676  1.00  0.00      RA0  N
ATOM   3281  H   VAL A 351      36.573  27.853 -18.503  1.00  0.00      RA0  H
ATOM   3282  CA  VAL A 351      35.904  27.497 -16.539  1.00  0.00      RA0  C
ATOM   3283  CB  VAL A 351      35.116  26.273 -16.999  1.00  0.00      RA0  C
ATOM   3284  CG1 VAL A 351      34.713  25.378 -15.826  1.00  0.00      RA0  C
ATOM   3285  CG2 VAL A 351      33.914  26.716 -17.827  1.00  0.00      RA0  C
ATOM   3286  C   VAL A 351      37.164  27.076 -15.787  1.00  0.00      RA0  C
ATOM   3287  O   VAL A 351      38.088  26.550 -16.388  1.00  0.00      RA0  O
ATOM   3288  N   THR A 352      37.174  27.295 -14.482  1.00  0.00      RA0  N
ATOM   3289  H   THR A 352      36.342  27.567 -14.003  1.00  0.00      RA0  H
ATOM   3290  CA  THR A 352      38.346  27.051 -13.661  1.00  0.00      RA0  C
ATOM   3291  CB  THR A 352      38.920  28.456 -13.490  1.00  0.00      RA0  C
ATOM   3292  OG1 THR A 352      38.489  29.249 -14.609  1.00  0.00      RA0  O
ATOM   3293  HG1 THR A 352      37.568  29.445 -14.473  1.00  0.00      RA0  H
ATOM   3294  CG2 THR A 352      40.447  28.483 -13.376  1.00  0.00      RA0  C
ATOM   3295  C   THR A 352      37.972  26.343 -12.384  1.00  0.00      RA0  C
ATOM   3296  O   THR A 352      36.804  26.043 -12.109  1.00  0.00      RA0  O
ATOM   3297  N   LYS A 353      38.988  26.084 -11.576  1.00  0.00      RA0  N
ATOM   3298  H   LYS A 353      39.890  26.427 -11.823  1.00  0.00      RA0  H
ATOM   3299  CA  LYS A 353      38.787  25.613 -10.208  1.00  0.00      RA0  C
ATOM   3300  CB  LYS A 353      40.139  25.237  -9.588  1.00  0.00      RA0  C
ATOM   3301  CG  LYS A 353      40.694  23.976 -10.257  1.00  0.00      RA0  C
ATOM   3302  CD  LYS A 353      41.908  23.376  -9.544  1.00  0.00      RA0  C
ATOM   3303  CE  LYS A 353      42.355  22.063 -10.196  1.00  0.00      RA0  C
ATOM   3304  NZ  LYS A 353      43.443  21.453  -9.419  1.00  0.00      RA0  N
ATOM   3305  HZ1 LYS A 353      43.732  20.562  -9.873  1.00  0.00      RA0  H
ATOM   3306  HZ2 LYS A 353      44.256  22.099  -9.380  1.00  0.00      RA0  H
ATOM   3307  HZ3 LYS A 353      43.112  21.252  -8.453  1.00  0.00      RA0  H
ATOM   3308  C   LYS A 353      38.029  26.695  -9.424  1.00  0.00      RA0  C
ATOM   3309  O   LYS A 353      38.202  27.881  -9.719  1.00  0.00      RA0  O
ATOM   3310  N   PRO A 354      37.258  26.302  -8.410  1.00  0.00      RA0  N
ATOM   3311  CD  PRO A 354      36.986  24.916  -8.035  1.00  0.00      RA0  C
ATOM   3312  CA  PRO A 354      36.501  27.253  -7.598  1.00  0.00      RA0  C
ATOM   3313  CB  PRO A 354      35.411  26.360  -6.997  1.00  0.00      RA0  C
ATOM   3314  CG  PRO A 354      36.096  25.011  -6.804  1.00  0.00      RA0  C
ATOM   3315  C   PRO A 354      37.339  27.971  -6.530  1.00  0.00      RA0  C
ATOM   3316  O   PRO A 354      37.011  27.956  -5.349  1.00  0.00      RA0  O
ATOM   3317  N   VAL A 355      38.428  28.601  -6.960  1.00  0.00      RA0  N
ATOM   3318  H   VAL A 355      38.680  28.669  -7.931  1.00  0.00      RA0  H
ATOM   3319  CA  VAL A 355      39.315  29.351  -6.064  1.00  0.00      RA0  C
ATOM   3320  CB  VAL A 355      40.161  28.399  -5.201  1.00  0.00      RA0  C
ATOM   3321  CG1 VAL A 355      40.972  27.420  -6.053  1.00  0.00      RA0  C
ATOM   3322  CG2 VAL A 355      41.020  29.161  -4.188  1.00  0.00      RA0  C
ATOM   3323  C   VAL A 355      40.171  30.197  -7.002  1.00  0.00      RA0  C
ATOM   3324  O   VAL A 355      40.488  29.763  -8.113  1.00  0.00      RA0  O
ATOM   3325  N   PHE A 356      40.529  31.393  -6.555  1.00  0.00      RA0  N
ATOM   3326  H   PHE A 356      40.256  31.700  -5.641  1.00  0.00      RA0  H
ATOM   3327  CA  PHE A 356      41.155  32.376  -7.446  1.00  0.00      RA0  C
ATOM   3328  CB  PHE A 356      40.145  33.457  -7.849  1.00  0.00      RA0  C
ATOM   3329  CG  PHE A 356      38.874  32.842  -8.386  1.00  0.00      RA0  C
ATOM   3330  CD1 PHE A 356      37.751  32.747  -7.571  1.00  0.00      RA0  C
ATOM   3331  CD2 PHE A 356      38.823  32.372  -9.693  1.00  0.00      RA0  C
ATOM   3332  CE1 PHE A 356      36.576  32.194  -8.065  1.00  0.00      RA0  C
ATOM   3333  CE2 PHE A 356      37.648  31.819 -10.188  1.00  0.00      RA0  C
ATOM   3334  CZ  PHE A 356      36.523  31.735  -9.376  1.00  0.00      RA0  C
ATOM   3335  C   PHE A 356      42.409  33.037  -6.865  1.00  0.00      RA0  C
ATOM   3336  O   PHE A 356      43.353  33.247  -7.599  1.00  0.00      RA0  O
ATOM   3337  N   VAL A 357      42.399  33.345  -5.575  1.00  0.00      RA0  N
ATOM   3338  H   VAL A 357      41.608  33.143  -4.993  1.00  0.00      RA0  H
ATOM   3339  CA  VAL A 357      43.499  34.057  -4.912  1.00  0.00      RA0  C
ATOM   3340  CB  VAL A 357      43.203  35.562  -4.785  1.00  0.00      RA0  C
ATOM   3341  CG1 VAL A 357      44.301  36.278  -3.997  1.00  0.00      RA0  C
ATOM   3342  CG2 VAL A 357      42.988  36.237  -6.141  1.00  0.00      RA0  C
ATOM   3343  C   VAL A 357      43.699  33.458  -3.520  1.00  0.00      RA0  C
ATOM   3344  O   VAL A 357      42.740  33.229  -2.797  1.00  0.00      RA0  O
ATOM   3345  N   ARG A 358      44.946  33.183  -3.150  1.00  0.00      RA0  N
ATOM   3346  H   ARG A 358      45.728  33.391  -3.747  1.00  0.00      RA0  H
ATOM   3347  CA  ARG A 358      45.290  32.775  -1.790  1.00  0.00      RA0  C
ATOM   3348  CB  ARG A 358      45.513  31.261  -1.779  1.00  0.00      RA0  C
ATOM   3349  CG  ARG A 358      44.435  30.434  -1.075  1.00  0.00      RA0  C
ATOM   3350  CD  ARG A 358      44.918  29.901   0.278  1.00  0.00      RA0  C
ATOM   3351  NE  ARG A 358      45.266  31.006   1.166  1.00  0.00      RA0  N
ATOM   3352  HE  ARG A 358      44.591  31.750   1.229  1.00  0.00      RA0  H
ATOM   3353  CZ  ARG A 358      46.462  31.061   1.820  1.00  0.00      RA0  C
ATOM   3354  NH1 ARG A 358      47.360  30.061   1.681  1.00  0.00      RA0  N
ATOM   3355 HH11 ARG A 358      48.261  30.103   2.124  1.00  0.00      RA0  H
ATOM   3356 HH12 ARG A 358      47.161  29.249   1.125  1.00  0.00      RA0  H
ATOM   3357  NH2 ARG A 358      46.735  32.136   2.582  1.00  0.00      RA0  N
ATOM   3358 HH21 ARG A 358      47.610  32.249   3.075  1.00  0.00      RA0  H
ATOM   3359 HH22 ARG A 358      46.080  32.902   2.642  1.00  0.00      RA0  H
ATOM   3360  C   ARG A 358      46.601  33.472  -1.436  1.00  0.00      RA0  C
ATOM   3361  O   ARG A 358      47.474  33.559  -2.291  1.00  0.00      RA0  O
ATOM   3362  N   ASN A 359      46.729  33.924  -0.197  1.00  0.00      RA0  N
ATOM   3363  H   ASN A 359      45.906  34.134   0.336  1.00  0.00      RA0  H
ATOM   3364  CA  ASN A 359      47.998  34.501   0.307  1.00  0.00      RA0  C
ATOM   3365  CB  ASN A 359      49.081  33.455   0.524  1.00  0.00      RA0  C
ATOM   3366  CG  ASN A 359      49.558  33.564   1.952  1.00  0.00      RA0  C
ATOM   3367  OD1 ASN A 359      49.297  32.670   2.760  1.00  0.00      RA0  O
ATOM   3368  ND2 ASN A 359      50.230  34.692   2.235  1.00  0.00      RA0  N
ATOM   3369 HD21 ASN A 359      50.392  35.366   1.507  1.00  0.00      RA0  H
ATOM   3370 HD22 ASN A 359      50.574  34.915   3.148  1.00  0.00      RA0  H
ATOM   3371  C   ASN A 359      48.561  35.541  -0.626  1.00  0.00      RA0  C
ATOM   3372  O   ASN A 359      49.753  35.507  -1.003  1.00  0.00      RA0  O
ATOM   3373  N   GLY A 360      47.702  36.480  -1.005  1.00  0.00      RA0  N
ATOM   3374  H   GLY A 360      46.816  36.484  -0.532  1.00  0.00      RA0  H
ATOM   3375  CA  GLY A 360      48.109  37.622  -1.768  1.00  0.00      RA0  C
ATOM   3376  C   GLY A 360      48.455  37.393  -3.200  1.00  0.00      RA0  C
ATOM   3377  O   GLY A 360      48.970  38.312  -3.858  1.00  0.00      RA0  O
ATOM   3378  N   LYS A 361      48.157  36.206  -3.727  1.00  0.00      RA0  N
ATOM   3379  H   LYS A 361      47.744  35.467  -3.190  1.00  0.00      RA0  H
ATOM   3380  CA  LYS A 361      48.555  35.894  -5.075  1.00  0.00      RA0  C
ATOM   3381  CB  LYS A 361      49.882  35.130  -5.020  1.00  0.00      RA0  C
ATOM   3382  CG  LYS A 361      50.428  34.781  -6.404  1.00  0.00      RA0  C
ATOM   3383  CD  LYS A 361      51.592  33.792  -6.396  1.00  0.00      RA0  C
ATOM   3384  CE  LYS A 361      51.862  33.249  -7.803  1.00  0.00      RA0  C
ATOM   3385  NZ  LYS A 361      50.694  32.481  -8.257  1.00  0.00      RA0  N
ATOM   3386  HZ1 LYS A 361      50.815  32.132  -9.229  1.00  0.00      RA0  H
ATOM   3387  HZ2 LYS A 361      50.515  31.682  -7.621  1.00  0.00      RA0  H
ATOM   3388  HZ3 LYS A 361      49.836  33.074  -8.239  1.00  0.00      RA0  H
ATOM   3389  C   LYS A 361      47.501  35.067  -5.793  1.00  0.00      RA0  C
ATOM   3390  O   LYS A 361      46.890  34.198  -5.193  1.00  0.00      RA0  O
ATOM   3391  N   ALA A 362      47.345  35.328  -7.092  1.00  0.00      RA0  N
ATOM   3392  H   ALA A 362      47.830  36.117  -7.465  1.00  0.00      RA0  H
ATOM   3393  CA  ALA A 362      46.536  34.514  -7.970  1.00  0.00      RA0  C
ATOM   3394  CB  ALA A 362      46.689  34.967  -9.420  1.00  0.00      RA0  C
ATOM   3395  C   ALA A 362      47.009  33.070  -7.892  1.00  0.00      RA0  C
ATOM   3396  O   ALA A 362      48.212  32.796  -7.850  1.00  0.00      RA0  O
ATOM   3397  N   VAL A 363      46.048  32.154  -7.859  1.00  0.00      RA0  N
ATOM   3398  H   VAL A 363      45.103  32.479  -7.944  1.00  0.00      RA0  H
ATOM   3399  CA  VAL A 363      46.343  30.718  -7.868  1.00  0.00      RA0  C
ATOM   3400  CB  VAL A 363      45.085  29.873  -7.652  1.00  0.00      RA0  C
ATOM   3401  CG1 VAL A 363      44.489  30.146  -6.269  1.00  0.00      RA0  C
ATOM   3402  CG2 VAL A 363      44.074  30.056  -8.786  1.00  0.00      RA0  C
ATOM   3403  C   VAL A 363      47.023  30.360  -9.192  1.00  0.00      RA0  C
ATOM   3404  O   VAL A 363      46.891  31.065 -10.242  1.00  0.00      RA0  O
ATOM   3405  N   ALA A 364      47.768  29.261  -9.159  1.00  0.00      RA0  N
ATOM   3406  H   ALA A 364      47.783  28.717  -8.322  1.00  0.00      RA0  H
ATOM   3407  CA  ALA A 364      48.611  28.868 -10.295  1.00  0.00      RA0  C
ATOM   3408  CB  ALA A 364      49.230  27.492 -10.047  1.00  0.00      RA0  C
ATOM   3409  C   ALA A 364      47.902  28.848 -11.638  1.00  0.00      RA0  C
ATOM   3410  O   ALA A 364      48.486  29.249 -12.620  1.00  0.00      RA0  O
ATOM   3411  N   GLY A 365      46.645  28.411 -11.692  1.00  0.00      RA0  N
ATOM   3412  H   GLY A 365      46.161  28.187 -10.851  1.00  0.00      RA0  H
ATOM   3413  CA  GLY A 365      45.936  28.351 -12.980  1.00  0.00      RA0  C
ATOM   3414  C   GLY A 365      45.653  29.709 -13.591  1.00  0.00      RA0  C
ATOM   3415  O   GLY A 365      45.342  29.814 -14.775  1.00  0.00      RA0  O
ATOM   3416  N   LEU A 366      45.784  30.757 -12.792  1.00  0.00      RA0  N
ATOM   3417  H   LEU A 366      46.118  30.656 -11.860  1.00  0.00      RA0  H
ATOM   3418  CA  LEU A 366      45.544  32.127 -13.278  1.00  0.00      RA0  C
ATOM   3419  CB  LEU A 366      44.562  32.851 -12.356  1.00  0.00      RA0  C
ATOM   3420  CG  LEU A 366      43.191  32.176 -12.310  1.00  0.00      RA0  C
ATOM   3421  CD1 LEU A 366      42.273  32.828 -11.278  1.00  0.00      RA0  C
ATOM   3422  CD2 LEU A 366      42.542  32.119 -13.694  1.00  0.00      RA0  C
ATOM   3423  C   LEU A 366      46.807  32.966 -13.459  1.00  0.00      RA0  C
ATOM   3424  O   LEU A 366      46.720  34.191 -13.624  1.00  0.00      RA0  O
ATOM   3425  N   CYS A 367      47.976  32.332 -13.390  1.00  0.00      RA0  N
ATOM   3426  H   CYS A 367      48.056  31.338 -13.269  1.00  0.00      RA0  H
ATOM   3427  CA  CYS A 367      49.235  33.019 -13.722  1.00  0.00      RA0  C
ATOM   3428  CB  CYS A 367      49.738  33.770 -12.489  1.00  0.00      RA0  C
ATOM   3429  SG  CYS A 367      49.912  32.725 -11.014  1.00  0.00      RA0  S
ATOM   3430  C   CYS A 367      50.294  32.088 -14.318  1.00  0.00      RA0  C
ATOM   3431  O   CYS A 367      50.122  30.864 -14.369  1.00  0.00      RA0  O
END
HEADER lig.002.13.pdb
ATOM      1  N   ASN A   2      30.587  67.508  -4.685  1.00  0.00      LA0  N
ATOM      2  H   ASN A   2      30.910  66.560  -4.678  1.00  0.00      LA0  H
ATOM      3  CA  ASN A   2      29.404  67.854  -5.472  1.00  0.00      LA0  C
ATOM      4  CB  ASN A   2      29.692  67.675  -6.968  1.00  0.00      LA0  C
ATOM      5  CG  ASN A   2      28.506  68.121  -7.802  1.00  0.00      LA0  C
ATOM      6  OD1 ASN A   2      27.653  68.886  -7.369  1.00  0.00      LA0  O
ATOM      7  ND2 ASN A   2      28.487  67.611  -9.033  1.00  0.00      LA0  N
ATOM      8 HD21 ASN A   2      29.180  66.934  -9.309  1.00  0.00      LA0  H
ATOM      9 HD22 ASN A   2      27.785  67.867  -9.689  1.00  0.00      LA0  H
ATOM     10  C   ASN A   2      28.181  67.059  -5.054  1.00  0.00      LA0  C
ATOM     11  O   ASN A   2      28.017  65.894  -5.400  1.00  0.00      LA0  O
ATOM     12  N   VAL A   3      27.332  67.747  -4.280  1.00  0.00      LA0  N
ATOM     13  H   VAL A   3      27.529  68.693  -4.027  1.00  0.00      LA0  H
ATOM     14  CA  VAL A   3      26.086  67.108  -3.857  1.00  0.00      LA0  C
ATOM     15  CB  VAL A   3      26.096  66.907  -2.327  1.00  0.00      LA0  C
ATOM     16  CG1 VAL A   3      24.838  66.209  -1.810  1.00  0.00      LA0  C
ATOM     17  CG2 VAL A   3      27.340  66.139  -1.872  1.00  0.00      LA0  C
ATOM     18  C   VAL A   3      24.874  67.918  -4.319  1.00  0.00      LA0  C
ATOM     19  O   VAL A   3      24.389  68.812  -3.638  1.00  0.00      LA0  O
ATOM     20  N   PRO A   4      24.399  67.602  -5.547  1.00  0.00      LA0  N
ATOM     21  CD  PRO A   4      24.958  66.663  -6.506  1.00  0.00      LA0  C
ATOM     22  CA  PRO A   4      23.211  68.287  -6.062  1.00  0.00      LA0  C
ATOM     23  CB  PRO A   4      23.058  67.697  -7.466  1.00  0.00      LA0  C
ATOM     24  CG  PRO A   4      24.443  67.182  -7.839  1.00  0.00      LA0  C
ATOM     25  C   PRO A   4      21.979  68.125  -5.183  1.00  0.00      LA0  C
ATOM     26  O   PRO A   4      21.648  67.052  -4.684  1.00  0.00      LA0  O
ATOM     27  N   ALA A   5      21.337  69.283  -4.981  1.00  0.00      LA0  N
ATOM     28  H   ALA A   5      21.603  70.081  -5.516  1.00  0.00      LA0  H
ATOM     29  CA  ALA A   5      20.303  69.351  -3.950  1.00  0.00      LA0  C
ATOM     30  CB  ALA A   5      20.024  70.808  -3.578  1.00  0.00      LA0  C
ATOM     31  C   ALA A   5      18.987  68.671  -4.280  1.00  0.00      LA0  C
ATOM     32  O   ALA A   5      18.156  68.433  -3.414  1.00  0.00      LA0  O
ATOM     33  N   GLU A   6      18.817  68.371  -5.574  1.00  0.00      LA0  N
ATOM     34  H   GLU A   6      19.528  68.496  -6.269  1.00  0.00      LA0  H
ATOM     35  CA  GLU A   6      17.565  67.730  -5.962  1.00  0.00      LA0  C
ATOM     36  CB  GLU A   6      17.205  68.110  -7.410  1.00  0.00      LA0  C
ATOM     37  CG  GLU A   6      17.774  67.274  -8.576  1.00  0.00      LA0  C
ATOM     38  CD  GLU A   6      19.282  67.356  -8.795  1.00  0.00      LA0  C
ATOM     39  OE1 GLU A   6      19.788  66.574  -9.604  1.00  0.00      LA0  O
ATOM     40  OE2 GLU A   6      19.949  68.193  -8.188  1.00  0.00      LA0  O
ATOM     41  C   GLU A   6      17.511  66.228  -5.720  1.00  0.00      LA0  C
ATOM     42  O   GLU A   6      16.506  65.559  -5.943  1.00  0.00      LA0  O
ATOM     43  N   LEU A   7      18.659  65.712  -5.265  1.00  0.00      LA0  N
ATOM     44  H   LEU A   7      19.435  66.286  -5.004  1.00  0.00      LA0  H
ATOM     45  CA  LEU A   7      18.743  64.265  -5.174  1.00  0.00      LA0  C
ATOM     46  CB  LEU A   7      20.127  63.807  -5.611  1.00  0.00      LA0  C
ATOM     47  CG  LEU A   7      20.490  64.294  -7.005  1.00  0.00      LA0  C
ATOM     48  CD1 LEU A   7      21.973  64.150  -7.288  1.00  0.00      LA0  C
ATOM     49  CD2 LEU A   7      19.666  63.588  -8.065  1.00  0.00      LA0  C
ATOM     50  C   LEU A   7      18.442  63.703  -3.807  1.00  0.00      LA0  C
ATOM     51  O   LEU A   7      18.836  64.223  -2.769  1.00  0.00      LA0  O
ATOM     52  N   LYS A   8      17.765  62.555  -3.874  1.00  0.00      LA0  N
ATOM     53  H   LYS A   8      17.449  62.240  -4.770  1.00  0.00      LA0  H
ATOM     54  CA  LYS A   8      17.917  61.625  -2.764  1.00  0.00      LA0  C
ATOM     55  CB  LYS A   8      16.673  60.742  -2.681  1.00  0.00      LA0  C
ATOM     56  CG  LYS A   8      15.577  61.416  -1.856  1.00  0.00      LA0  C
ATOM     57  CD  LYS A   8      15.613  60.943  -0.404  1.00  0.00      LA0  C
ATOM     58  CE  LYS A   8      14.780  61.787   0.559  1.00  0.00      LA0  C
ATOM     59  NZ  LYS A   8      14.468  60.995   1.754  1.00  0.00      LA0  N
ATOM     60  HZ1 LYS A   8      13.831  61.526   2.391  1.00  0.00      LA0  H
ATOM     61  HZ2 LYS A   8      13.868  60.189   1.480  1.00  0.00      LA0  H
ATOM     62  HZ3 LYS A   8      15.299  60.641   2.270  1.00  0.00      LA0  H
ATOM     63  C   LYS A   8      19.181  60.821  -2.994  1.00  0.00      LA0  C
ATOM     64  O   LYS A   8      19.729  60.809  -4.090  1.00  0.00      LA0  O
ATOM     65  N   TYR A   9      19.638  60.171  -1.929  1.00  0.00      LA0  N
ATOM     66  H   TYR A   9      19.160  60.213  -1.051  1.00  0.00      LA0  H
ATOM     67  CA  TYR A   9      20.876  59.411  -2.035  1.00  0.00      LA0  C
ATOM     68  CB  TYR A   9      22.038  60.173  -1.391  1.00  0.00      LA0  C
ATOM     69  CG  TYR A   9      22.372  61.427  -2.167  1.00  0.00      LA0  C
ATOM     70  CD1 TYR A   9      21.745  62.643  -1.823  1.00  0.00      LA0  C
ATOM     71  CE1 TYR A   9      22.060  63.803  -2.548  1.00  0.00      LA0  C
ATOM     72  CD2 TYR A   9      23.311  61.347  -3.214  1.00  0.00      LA0  C
ATOM     73  CE2 TYR A   9      23.632  62.509  -3.935  1.00  0.00      LA0  C
ATOM     74  CZ  TYR A   9      22.997  63.720  -3.597  1.00  0.00      LA0  C
ATOM     75  OH  TYR A   9      23.306  64.852  -4.325  1.00  0.00      LA0  O
ATOM     76  HH  TYR A   9      22.609  65.500  -4.228  1.00  0.00      LA0  H
ATOM     77  C   TYR A   9      20.669  58.099  -1.328  1.00  0.00      LA0  C
ATOM     78  O   TYR A   9      19.820  57.999  -0.447  1.00  0.00      LA0  O
ATOM     79  N   SER A  10      21.434  57.091  -1.748  1.00  0.00      LA0  N
ATOM     80  H   SER A  10      22.183  57.199  -2.406  1.00  0.00      LA0  H
ATOM     81  CA  SER A  10      21.264  55.851  -1.007  1.00  0.00      LA0  C
ATOM     82  CB  SER A  10      21.642  54.666  -1.908  1.00  0.00      LA0  C
ATOM     83  OG  SER A  10      22.935  54.853  -2.484  1.00  0.00      LA0  O
ATOM     84  HG  SER A  10      23.093  54.054  -3.004  1.00  0.00      LA0  H
ATOM     85  C   SER A  10      21.965  55.888   0.346  1.00  0.00      LA0  C
ATOM     86  O   SER A  10      22.499  56.906   0.768  1.00  0.00      LA0  O
ATOM     87  N   LYS A  11      21.918  54.730   1.020  1.00  0.00      LA0  N
ATOM     88  H   LYS A  11      21.539  53.925   0.565  1.00  0.00      LA0  H
ATOM     89  CA  LYS A  11      22.781  54.544   2.194  1.00  0.00      LA0  C
ATOM     90  CB  LYS A  11      22.263  53.346   3.004  1.00  0.00      LA0  C
ATOM     91  CG  LYS A  11      20.731  53.221   2.986  1.00  0.00      LA0  C
ATOM     92  CD  LYS A  11      20.176  51.907   3.550  1.00  0.00      LA0  C
ATOM     93  CE  LYS A  11      20.676  50.625   2.864  1.00  0.00      LA0  C
ATOM     94  NZ  LYS A  11      20.349  50.577   1.430  1.00  0.00      LA0  N
ATOM     95  HZ1 LYS A  11      20.839  49.762   0.998  1.00  0.00      LA0  H
ATOM     96  HZ2 LYS A  11      19.339  50.530   1.203  1.00  0.00      LA0  H
ATOM     97  HZ3 LYS A  11      20.819  51.355   0.917  1.00  0.00      LA0  H
ATOM     98  C   LYS A  11      24.222  54.293   1.746  1.00  0.00      LA0  C
ATOM     99  O   LYS A  11      25.216  54.569   2.408  1.00  0.00      LA0  O
ATOM    100  N   GLU A  12      24.218  53.729   0.534  1.00  0.00      LA0  N
ATOM    101  H   GLU A  12      23.344  53.497   0.120  1.00  0.00      LA0  H
ATOM    102  CA  GLU A  12      25.337  53.428  -0.329  1.00  0.00      LA0  C
ATOM    103  CB  GLU A  12      24.846  52.289  -1.236  1.00  0.00      LA0  C
ATOM    104  CG  GLU A  12      24.321  51.037  -0.498  1.00  0.00      LA0  C
ATOM    105  CD  GLU A  12      22.818  50.978  -0.165  1.00  0.00      LA0  C
ATOM    106  OE1 GLU A  12      22.115  51.986  -0.062  1.00  0.00      LA0  O
ATOM    107  OE2 GLU A  12      22.326  49.875   0.051  1.00  0.00      LA0  O
ATOM    108  C   GLU A  12      25.779  54.700  -1.057  1.00  0.00      LA0  C
ATOM    109  O   GLU A  12      25.687  55.791  -0.504  1.00  0.00      LA0  O
ATOM    110  N   HIS A  13      26.287  54.562  -2.293  1.00  0.00      LA0  N
ATOM    111  H   HIS A  13      26.207  53.719  -2.835  1.00  0.00      LA0  H
ATOM    112  CA  HIS A  13      26.817  55.788  -2.892  1.00  0.00      LA0  C
ATOM    113  CB  HIS A  13      28.351  55.755  -2.954  1.00  0.00      LA0  C
ATOM    114  CG  HIS A  13      28.936  56.272  -1.652  1.00  0.00      LA0  C
ATOM    115  ND1 HIS A  13      28.217  56.875  -0.686  1.00  0.00      LA0  N
ATOM    116  HD1 HIS A  13      27.243  57.020  -0.678  1.00  0.00      LA0  H
ATOM    117  CD2 HIS A  13      30.274  56.249  -1.247  1.00  0.00      LA0  C
ATOM    118  NE2 HIS A  13      30.346  56.850  -0.030  1.00  0.00      LA0  N
ATOM    119  CE1 HIS A  13      29.075  57.236   0.309  1.00  0.00      LA0  C
ATOM    120  C   HIS A  13      26.187  56.211  -4.206  1.00  0.00      LA0  C
ATOM    121  O   HIS A  13      26.812  56.802  -5.090  1.00  0.00      LA0  O
ATOM    122  N   GLU A  14      24.893  55.901  -4.275  1.00  0.00      LA0  N
ATOM    123  H   GLU A  14      24.458  55.425  -3.510  1.00  0.00      LA0  H
ATOM    124  CA  GLU A  14      24.108  56.261  -5.446  1.00  0.00      LA0  C
ATOM    125  CB  GLU A  14      23.165  55.129  -5.877  1.00  0.00      LA0  C
ATOM    126  CG  GLU A  14      23.802  53.767  -6.171  1.00  0.00      LA0  C
ATOM    127  CD  GLU A  14      24.143  53.044  -4.883  1.00  0.00      LA0  C
ATOM    128  OE1 GLU A  14      25.318  52.967  -4.540  1.00  0.00      LA0  O
ATOM    129  OE2 GLU A  14      23.230  52.576  -4.210  1.00  0.00      LA0  O
ATOM    130  C   GLU A  14      23.285  57.504  -5.193  1.00  0.00      LA0  C
ATOM    131  O   GLU A  14      23.028  57.908  -4.063  1.00  0.00      LA0  O
ATOM    132  N   TRP A  15      22.872  58.095  -6.313  1.00  0.00      LA0  N
ATOM    133  H   TRP A  15      23.092  57.684  -7.195  1.00  0.00      LA0  H
ATOM    134  CA  TRP A  15      21.878  59.150  -6.223  1.00  0.00      LA0  C
ATOM    135  CB  TRP A  15      22.378  60.463  -6.832  1.00  0.00      LA0  C
ATOM    136  CG  TRP A  15      22.765  60.319  -8.288  1.00  0.00      LA0  C
ATOM    137  CD2 TRP A  15      21.936  60.419  -9.467  1.00  0.00      LA0  C
ATOM    138  CE2 TRP A  15      22.793  60.236 -10.604  1.00  0.00      LA0  C
ATOM    139  CE3 TRP A  15      20.557  60.643  -9.665  1.00  0.00      LA0  C
ATOM    140  CD1 TRP A  15      24.055  60.080  -8.772  1.00  0.00      LA0  C
ATOM    141  NE1 TRP A  15      24.083  60.032 -10.128  1.00  0.00      LA0  N
ATOM    142  HE1 TRP A  15      24.884  59.886 -10.687  1.00  0.00      LA0  H
ATOM    143  CZ2 TRP A  15      22.257  60.280 -11.908  1.00  0.00      LA0  C
ATOM    144  CZ3 TRP A  15      20.033  60.686 -10.973  1.00  0.00      LA0  C
ATOM    145  CH2 TRP A  15      20.878  60.504 -12.088  1.00  0.00      LA0  C
ATOM    146  C   TRP A  15      20.589  58.711  -6.869  1.00  0.00      LA0  C
ATOM    147  O   TRP A  15      20.547  57.774  -7.660  1.00  0.00      LA0  O
ATOM    148  N   LEU A  16      19.550  59.452  -6.491  1.00  0.00      LA0  N
ATOM    149  H   LEU A  16      19.685  60.202  -5.843  1.00  0.00      LA0  H
ATOM    150  CA  LEU A  16      18.212  59.110  -6.931  1.00  0.00      LA0  C
ATOM    151  CB  LEU A  16      17.515  58.294  -5.848  1.00  0.00      LA0  C
ATOM    152  CG  LEU A  16      16.333  57.523  -6.415  1.00  0.00      LA0  C
ATOM    153  CD1 LEU A  16      16.815  56.429  -7.355  1.00  0.00      LA0  C
ATOM    154  CD2 LEU A  16      15.427  56.967  -5.327  1.00  0.00      LA0  C
ATOM    155  C   LEU A  16      17.420  60.361  -7.230  1.00  0.00      LA0  C
ATOM    156  O   LEU A  16      17.093  61.139  -6.341  1.00  0.00      LA0  O
ATOM    157  N   ARG A  17      17.128  60.528  -8.519  1.00  0.00      LA0  N
ATOM    158  H   ARG A  17      17.406  59.843  -9.194  1.00  0.00      LA0  H
ATOM    159  CA  ARG A  17      16.319  61.690  -8.857  1.00  0.00      LA0  C
ATOM    160  CB  ARG A  17      16.963  62.443 -10.022  1.00  0.00      LA0  C
ATOM    161  CG  ARG A  17      16.356  63.813 -10.343  1.00  0.00      LA0  C
ATOM    162  CD  ARG A  17      17.322  64.718 -11.113  1.00  0.00      LA0  C
ATOM    163  NE  ARG A  17      17.926  64.013 -12.237  1.00  0.00      LA0  N
ATOM    164  HE  ARG A  17      17.336  63.495 -12.864  1.00  0.00      LA0  H
ATOM    165  CZ  ARG A  17      19.259  63.980 -12.423  1.00  0.00      LA0  C
ATOM    166  NH1 ARG A  17      20.097  64.668 -11.646  1.00  0.00      LA0  N
ATOM    167 HH11 ARG A  17      21.085  64.593 -11.783  1.00  0.00      LA0  H
ATOM    168 HH12 ARG A  17      19.775  65.283 -10.906  1.00  0.00      LA0  H
ATOM    169  NH2 ARG A  17      19.727  63.224 -13.409  1.00  0.00      LA0  N
ATOM    170 HH21 ARG A  17      20.715  63.151 -13.583  1.00  0.00      LA0  H
ATOM    171 HH22 ARG A  17      19.072  62.708 -13.980  1.00  0.00      LA0  H
ATOM    172  C   ARG A  17      14.892  61.310  -9.165  1.00  0.00      LA0  C
ATOM    173  O   ARG A  17      14.629  60.345  -9.872  1.00  0.00      LA0  O
ATOM    174  N   LYS A  18      13.985  62.131  -8.619  1.00  0.00      LA0  N
ATOM    175  H   LYS A  18      14.294  62.890  -8.046  1.00  0.00      LA0  H
ATOM    176  CA  LYS A  18      12.635  62.107  -9.173  1.00  0.00      LA0  C
ATOM    177  CB  LYS A  18      11.646  62.732  -8.186  1.00  0.00      LA0  C
ATOM    178  CG  LYS A  18      10.176  62.654  -8.617  1.00  0.00      LA0  C
ATOM    179  CD  LYS A  18       9.716  61.209  -8.787  1.00  0.00      LA0  C
ATOM    180  CE  LYS A  18       8.205  61.048  -8.917  1.00  0.00      LA0  C
ATOM    181  NZ  LYS A  18       7.880  59.627  -8.763  1.00  0.00      LA0  N
ATOM    182  HZ1 LYS A  18       6.854  59.481  -8.627  1.00  0.00      LA0  H
ATOM    183  HZ2 LYS A  18       8.221  59.030  -9.543  1.00  0.00      LA0  H
ATOM    184  HZ3 LYS A  18       8.236  59.268  -7.850  1.00  0.00      LA0  H
ATOM    185  C   LYS A  18      12.637  62.863 -10.485  1.00  0.00      LA0  C
ATOM    186  O   LYS A  18      12.588  64.086 -10.524  1.00  0.00      LA0  O
ATOM    187  N   GLU A  19      12.762  62.084 -11.557  1.00  0.00      LA0  N
ATOM    188  H   GLU A  19      12.698  61.085 -11.484  1.00  0.00      LA0  H
ATOM    189  CA  GLU A  19      12.875  62.800 -12.818  1.00  0.00      LA0  C
ATOM    190  CB  GLU A  19      13.827  62.054 -13.744  1.00  0.00      LA0  C
ATOM    191  CG  GLU A  19      15.039  62.922 -14.098  1.00  0.00      LA0  C
ATOM    192  CD  GLU A  19      16.121  62.063 -14.717  1.00  0.00      LA0  C
ATOM    193  OE1 GLU A  19      17.250  62.074 -14.233  1.00  0.00      LA0  O
ATOM    194  OE2 GLU A  19      15.825  61.318 -15.643  1.00  0.00      LA0  O
ATOM    195  C   GLU A  19      11.529  63.115 -13.433  1.00  0.00      LA0  C
ATOM    196  O   GLU A  19      10.490  62.685 -12.947  1.00  0.00      LA0  O
ATOM    197  N   ALA A  20      11.585  63.906 -14.518  1.00  0.00      LA0  N
ATOM    198  H   ALA A  20      12.478  64.177 -14.872  1.00  0.00      LA0  H
ATOM    199  CA  ALA A  20      10.344  64.420 -15.106  1.00  0.00      LA0  C
ATOM    200  CB  ALA A  20      10.660  65.410 -16.228  1.00  0.00      LA0  C
ATOM    201  C   ALA A  20       9.383  63.369 -15.644  1.00  0.00      LA0  C
ATOM    202  O   ALA A  20       8.180  63.570 -15.734  1.00  0.00      LA0  O
ATOM    203  N   ASP A  21       9.984  62.226 -15.993  1.00  0.00      LA0  N
ATOM    204  H   ASP A  21      10.956  62.065 -15.825  1.00  0.00      LA0  H
ATOM    205  CA  ASP A  21       9.192  61.083 -16.442  1.00  0.00      LA0  C
ATOM    206  CB  ASP A  21      10.090  60.131 -17.245  1.00  0.00      LA0  C
ATOM    207  CG  ASP A  21      11.226  59.521 -16.425  1.00  0.00      LA0  C
ATOM    208  OD1 ASP A  21      11.626  60.041 -15.386  1.00  0.00      LA0  O
ATOM    209  OD2 ASP A  21      11.748  58.494 -16.823  1.00  0.00      LA0  O
ATOM    210  C   ASP A  21       8.452  60.340 -15.336  1.00  0.00      LA0  C
ATOM    211  O   ASP A  21       7.637  59.456 -15.567  1.00  0.00      LA0  O
ATOM    212  N   GLY A  22       8.777  60.739 -14.100  1.00  0.00      LA0  N
ATOM    213  H   GLY A  22       9.501  61.412 -13.962  1.00  0.00      LA0  H
ATOM    214  CA  GLY A  22       8.136  60.089 -12.968  1.00  0.00      LA0  C
ATOM    215  C   GLY A  22       9.013  59.054 -12.294  1.00  0.00      LA0  C
ATOM    216  O   GLY A  22       8.791  58.687 -11.139  1.00  0.00      LA0  O
ATOM    217  N   THR A  23      10.012  58.585 -13.060  1.00  0.00      LA0  N
ATOM    218  H   THR A  23      10.270  59.031 -13.920  1.00  0.00      LA0  H
ATOM    219  CA  THR A  23      10.821  57.511 -12.499  1.00  0.00      LA0  C
ATOM    220  CB  THR A  23      11.540  56.720 -13.598  1.00  0.00      LA0  C
ATOM    221  OG1 THR A  23      12.437  57.558 -14.334  1.00  0.00      LA0  O
ATOM    222  HG1 THR A  23      11.880  58.028 -14.959  1.00  0.00      LA0  H
ATOM    223  CG2 THR A  23      10.551  56.026 -14.535  1.00  0.00      LA0  C
ATOM    224  C   THR A  23      11.812  57.992 -11.463  1.00  0.00      LA0  C
ATOM    225  O   THR A  23      12.003  59.183 -11.228  1.00  0.00      LA0  O
ATOM    226  N   TYR A  24      12.443  56.982 -10.863  1.00  0.00      LA0  N
ATOM    227  H   TYR A  24      12.226  56.025 -11.062  1.00  0.00      LA0  H
ATOM    228  CA  TYR A  24      13.600  57.283 -10.047  1.00  0.00      LA0  C
ATOM    229  CB  TYR A  24      13.490  56.537  -8.720  1.00  0.00      LA0  C
ATOM    230  CG  TYR A  24      12.347  57.140  -7.949  1.00  0.00      LA0  C
ATOM    231  CD1 TYR A  24      11.115  56.460  -7.913  1.00  0.00      LA0  C
ATOM    232  CE1 TYR A  24      10.015  57.087  -7.310  1.00  0.00      LA0  C
ATOM    233  CD2 TYR A  24      12.538  58.388  -7.325  1.00  0.00      LA0  C
ATOM    234  CE2 TYR A  24      11.438  59.014  -6.725  1.00  0.00      LA0  C
ATOM    235  CZ  TYR A  24      10.184  58.376  -6.769  1.00  0.00      LA0  C
ATOM    236  OH  TYR A  24       9.084  59.066  -6.306  1.00  0.00      LA0  O
ATOM    237  HH  TYR A  24       8.374  58.453  -6.093  1.00  0.00      LA0  H
ATOM    238  C   TYR A  24      14.856  56.939 -10.802  1.00  0.00      LA0  C
ATOM    239  O   TYR A  24      15.241  55.786 -10.951  1.00  0.00      LA0  O
ATOM    240  N   THR A  25      15.475  58.002 -11.306  1.00  0.00      LA0  N
ATOM    241  H   THR A  25      15.129  58.928 -11.143  1.00  0.00      LA0  H
ATOM    242  CA  THR A  25      16.735  57.749 -11.984  1.00  0.00      LA0  C
ATOM    243  CB  THR A  25      17.036  58.901 -12.938  1.00  0.00      LA0  C
ATOM    244  OG1 THR A  25      15.886  59.216 -13.736  1.00  0.00      LA0  O
ATOM    245  HG1 THR A  25      16.149  60.046 -14.148  1.00  0.00      LA0  H
ATOM    246  CG2 THR A  25      18.221  58.591 -13.848  1.00  0.00      LA0  C
ATOM    247  C   THR A  25      17.866  57.525 -10.993  1.00  0.00      LA0  C
ATOM    248  O   THR A  25      18.191  58.384 -10.183  1.00  0.00      LA0  O
ATOM    249  N   VAL A  26      18.421  56.317 -11.090  1.00  0.00      LA0  N
ATOM    250  H   VAL A  26      18.082  55.681 -11.781  1.00  0.00      LA0  H
ATOM    251  CA  VAL A  26      19.601  55.972 -10.307  1.00  0.00      LA0  C
ATOM    252  CB  VAL A  26      19.599  54.477  -9.955  1.00  0.00      LA0  C
ATOM    253  CG1 VAL A  26      20.704  54.113  -8.959  1.00  0.00      LA0  C
ATOM    254  CG2 VAL A  26      18.229  54.005  -9.483  1.00  0.00      LA0  C
ATOM    255  C   VAL A  26      20.842  56.268 -11.117  1.00  0.00      LA0  C
ATOM    256  O   VAL A  26      20.905  55.974 -12.306  1.00  0.00      LA0  O
ATOM    257  N   GLY A  27      21.833  56.815 -10.419  1.00  0.00      LA0  N
ATOM    258  H   GLY A  27      21.686  57.090  -9.463  1.00  0.00      LA0  H
ATOM    259  CA  GLY A  27      23.176  56.842 -10.986  1.00  0.00      LA0  C
ATOM    260  C   GLY A  27      24.139  56.781  -9.829  1.00  0.00      LA0  C
ATOM    261  O   GLY A  27      23.709  56.791  -8.684  1.00  0.00      LA0  O
ATOM    262  N   ILE A  28      25.435  56.718 -10.134  1.00  0.00      LA0  N
ATOM    263  H   ILE A  28      25.752  56.829 -11.076  1.00  0.00      LA0  H
ATOM    264  CA  ILE A  28      26.320  56.805  -8.972  1.00  0.00      LA0  C
ATOM    265  CB  ILE A  28      27.445  55.769  -9.020  1.00  0.00      LA0  C
ATOM    266  CG2 ILE A  28      26.928  54.431  -8.492  1.00  0.00      LA0  C
ATOM    267  CG1 ILE A  28      28.085  55.670 -10.407  1.00  0.00      LA0  C
ATOM    268  CD1 ILE A  28      29.161  54.589 -10.491  1.00  0.00      LA0  C
ATOM    269  C   ILE A  28      26.841  58.208  -8.770  1.00  0.00      LA0  C
ATOM    270  O   ILE A  28      26.798  59.033  -9.674  1.00  0.00      LA0  O
ATOM    271  N   THR A  29      27.267  58.464  -7.528  1.00  0.00      LA0  N
ATOM    272  H   THR A  29      27.341  57.735  -6.847  1.00  0.00      LA0  H
ATOM    273  CA  THR A  29      27.609  59.850  -7.221  1.00  0.00      LA0  C
ATOM    274  CB  THR A  29      27.474  60.094  -5.717  1.00  0.00      LA0  C
ATOM    275  OG1 THR A  29      28.298  59.181  -4.974  1.00  0.00      LA0  O
ATOM    276  HG1 THR A  29      27.801  58.363  -4.907  1.00  0.00      LA0  H
ATOM    277  CG2 THR A  29      26.019  60.004  -5.265  1.00  0.00      LA0  C
ATOM    278  C   THR A  29      28.980  60.285  -7.702  1.00  0.00      LA0  C
ATOM    279  O   THR A  29      29.793  59.486  -8.155  1.00  0.00      LA0  O
ATOM    280  N   GLU A  30      29.216  61.595  -7.505  1.00  0.00      LA0  N
ATOM    281  H   GLU A  30      28.486  62.189  -7.173  1.00  0.00      LA0  H
ATOM    282  CA  GLU A  30      30.555  62.157  -7.675  1.00  0.00      LA0  C
ATOM    283  CB  GLU A  30      30.558  63.634  -7.278  1.00  0.00      LA0  C
ATOM    284  CG  GLU A  30      31.525  64.503  -8.084  1.00  0.00      LA0  C
ATOM    285  CD  GLU A  30      31.020  64.649  -9.507  1.00  0.00      LA0  C
ATOM    286  OE1 GLU A  30      31.720  64.232 -10.421  1.00  0.00      LA0  O
ATOM    287  OE2 GLU A  30      29.927  65.176  -9.706  1.00  0.00      LA0  O
ATOM    288  C   GLU A  30      31.561  61.397  -6.839  1.00  0.00      LA0  C
ATOM    289  O   GLU A  30      32.544  60.860  -7.324  1.00  0.00      LA0  O
ATOM    290  N   HIS A  31      31.181  61.282  -5.553  1.00  0.00      LA0  N
ATOM    291  H   HIS A  31      30.426  61.843  -5.226  1.00  0.00      LA0  H
ATOM    292  CA  HIS A  31      32.005  60.510  -4.623  1.00  0.00      LA0  C
ATOM    293  CB  HIS A  31      31.357  60.495  -3.240  1.00  0.00      LA0  C
ATOM    294  CG  HIS A  31      32.396  60.195  -2.185  1.00  0.00      LA0  C
ATOM    295  ND1 HIS A  31      33.587  60.814  -2.095  1.00  0.00      LA0  N
ATOM    296  HD1 HIS A  31      33.958  61.509  -2.700  1.00  0.00      LA0  H
ATOM    297  CD2 HIS A  31      32.293  59.270  -1.144  1.00  0.00      LA0  C
ATOM    298  NE2 HIS A  31      33.435  59.340  -0.418  1.00  0.00      LA0  N
ATOM    299  CE1 HIS A  31      34.235  60.293  -1.008  1.00  0.00      LA0  C
ATOM    300  C   HIS A  31      32.360  59.111  -5.094  1.00  0.00      LA0  C
ATOM    301  O   HIS A  31      33.490  58.649  -5.018  1.00  0.00      LA0  O
ATOM    302  N   ALA A  32      31.331  58.457  -5.658  1.00  0.00      LA0  N
ATOM    303  H   ALA A  32      30.420  58.868  -5.685  1.00  0.00      LA0  H
ATOM    304  CA  ALA A  32      31.639  57.171  -6.280  1.00  0.00      LA0  C
ATOM    305  CB  ALA A  32      30.375  56.516  -6.836  1.00  0.00      LA0  C
ATOM    306  C   ALA A  32      32.704  57.250  -7.368  1.00  0.00      LA0  C
ATOM    307  O   ALA A  32      33.664  56.490  -7.370  1.00  0.00      LA0  O
ATOM    308  N   GLN A  33      32.532  58.225  -8.280  1.00  0.00      LA0  N
ATOM    309  H   GLN A  33      31.792  58.898  -8.196  1.00  0.00      LA0  H
ATOM    310  CA  GLN A  33      33.584  58.328  -9.293  1.00  0.00      LA0  C
ATOM    311  CB  GLN A  33      33.167  59.143 -10.529  1.00  0.00      LA0  C
ATOM    312  CG  GLN A  33      33.228  60.672 -10.426  1.00  0.00      LA0  C
ATOM    313  CD  GLN A  33      33.740  61.216 -11.745  1.00  0.00      LA0  C
ATOM    314  OE1 GLN A  33      34.595  60.619 -12.390  1.00  0.00      LA0  O
ATOM    315  NE2 GLN A  33      33.181  62.358 -12.137  1.00  0.00      LA0  N
ATOM    316 HE21 GLN A  33      32.544  62.869 -11.550  1.00  0.00      LA0  H
ATOM    317 HE22 GLN A  33      33.390  62.742 -13.038  1.00  0.00      LA0  H
ATOM    318  C   GLN A  33      34.968  58.717  -8.779  1.00  0.00      LA0  C
ATOM    319  O   GLN A  33      35.978  58.280  -9.314  1.00  0.00      LA0  O
ATOM    320  N   GLU A  34      34.978  59.492  -7.678  1.00  0.00      LA0  N
ATOM    321  H   GLU A  34      34.117  59.858  -7.324  1.00  0.00      LA0  H
ATOM    322  CA  GLU A  34      36.235  59.790  -6.982  1.00  0.00      LA0  C
ATOM    323  CB  GLU A  34      35.976  60.594  -5.703  1.00  0.00      LA0  C
ATOM    324  CG  GLU A  34      35.345  61.982  -5.872  1.00  0.00      LA0  C
ATOM    325  CD  GLU A  34      34.902  62.517  -4.515  1.00  0.00      LA0  C
ATOM    326  OE1 GLU A  34      35.639  62.383  -3.540  1.00  0.00      LA0  O
ATOM    327  OE2 GLU A  34      33.795  63.040  -4.416  1.00  0.00      LA0  O
ATOM    328  C   GLU A  34      36.993  58.529  -6.601  1.00  0.00      LA0  C
ATOM    329  O   GLU A  34      38.186  58.372  -6.830  1.00  0.00      LA0  O
ATOM    330  N   LEU A  35      36.209  57.609  -6.021  1.00  0.00      LA0  N
ATOM    331  H   LEU A  35      35.242  57.827  -5.863  1.00  0.00      LA0  H
ATOM    332  CA  LEU A  35      36.799  56.339  -5.594  1.00  0.00      LA0  C
ATOM    333  CB  LEU A  35      35.834  55.592  -4.668  1.00  0.00      LA0  C
ATOM    334  CG  LEU A  35      35.195  56.478  -3.592  1.00  0.00      LA0  C
ATOM    335  CD1 LEU A  35      34.082  55.745  -2.844  1.00  0.00      LA0  C
ATOM    336  CD2 LEU A  35      36.227  57.132  -2.670  1.00  0.00      LA0  C
ATOM    337  C   LEU A  35      37.206  55.437  -6.750  1.00  0.00      LA0  C
ATOM    338  O   LEU A  35      38.187  54.703  -6.715  1.00  0.00      LA0  O
ATOM    339  N   LEU A  36      36.371  55.525  -7.792  1.00  0.00      LA0  N
ATOM    340  H   LEU A  36      35.589  56.148  -7.735  1.00  0.00      LA0  H
ATOM    341  CA  LEU A  36      36.569  54.660  -8.947  1.00  0.00      LA0  C
ATOM    342  CB  LEU A  36      35.279  54.616  -9.765  1.00  0.00      LA0  C
ATOM    343  CG  LEU A  36      34.186  53.781  -9.097  1.00  0.00      LA0  C
ATOM    344  CD1 LEU A  36      32.789  54.150  -9.588  1.00  0.00      LA0  C
ATOM    345  CD2 LEU A  36      34.448  52.287  -9.257  1.00  0.00      LA0  C
ATOM    346  C   LEU A  36      37.760  54.993  -9.831  1.00  0.00      LA0  C
ATOM    347  O   LEU A  36      38.506  54.114 -10.259  1.00  0.00      LA0  O
ATOM    348  N   GLY A  37      37.889  56.291 -10.120  1.00  0.00      LA0  N
ATOM    349  H   GLY A  37      37.244  56.956  -9.742  1.00  0.00      LA0  H
ATOM    350  CA  GLY A  37      38.776  56.649 -11.223  1.00  0.00      LA0  C
ATOM    351  C   GLY A  37      38.091  56.418 -12.558  1.00  0.00      LA0  C
ATOM    352  O   GLY A  37      36.879  56.238 -12.634  1.00  0.00      LA0  O
ATOM    353  N   ASP A  38      38.922  56.417 -13.604  1.00  0.00      LA0  N
ATOM    354  H   ASP A  38      39.895  56.641 -13.515  1.00  0.00      LA0  H
ATOM    355  CA  ASP A  38      38.416  56.253 -14.970  1.00  0.00      LA0  C
ATOM    356  CB  ASP A  38      39.562  56.309 -15.987  1.00  0.00      LA0  C
ATOM    357  CG  ASP A  38      40.498  57.465 -15.685  1.00  0.00      LA0  C
ATOM    358  OD1 ASP A  38      40.345  58.521 -16.291  1.00  0.00      LA0  O
ATOM    359  OD2 ASP A  38      41.370  57.302 -14.829  1.00  0.00      LA0  O
ATOM    360  C   ASP A  38      37.642  54.965 -15.162  1.00  0.00      LA0  C
ATOM    361  O   ASP A  38      38.099  53.875 -14.830  1.00  0.00      LA0  O
ATOM    362  N   MET A  39      36.424  55.134 -15.679  1.00  0.00      LA0  N
ATOM    363  H   MET A  39      36.140  56.029 -16.024  1.00  0.00      LA0  H
ATOM    364  CA  MET A  39      35.562  53.966 -15.789  1.00  0.00      LA0  C
ATOM    365  CB  MET A  39      34.098  54.403 -15.827  1.00  0.00      LA0  C
ATOM    366  CG  MET A  39      33.186  53.589 -14.910  1.00  0.00      LA0  C
ATOM    367  SD  MET A  39      33.612  53.766 -13.170  1.00  0.00      LA0  S
ATOM    368  CE  MET A  39      33.535  55.563 -13.070  1.00  0.00      LA0  C
ATOM    369  C   MET A  39      35.899  53.107 -16.985  1.00  0.00      LA0  C
ATOM    370  O   MET A  39      36.195  53.596 -18.067  1.00  0.00      LA0  O
ATOM    371  N   VAL A  40      35.845  51.796 -16.742  1.00  0.00      LA0  N
ATOM    372  H   VAL A  40      35.620  51.474 -15.824  1.00  0.00      LA0  H
ATOM    373  CA  VAL A  40      36.047  50.891 -17.869  1.00  0.00      LA0  C
ATOM    374  CB  VAL A  40      37.185  49.895 -17.598  1.00  0.00      LA0  C
ATOM    375  CG1 VAL A  40      37.668  49.255 -18.901  1.00  0.00      LA0  C
ATOM    376  CG2 VAL A  40      38.366  50.551 -16.882  1.00  0.00      LA0  C
ATOM    377  C   VAL A  40      34.770  50.180 -18.295  1.00  0.00      LA0  C
ATOM    378  O   VAL A  40      34.578  49.839 -19.455  1.00  0.00      LA0  O
ATOM    379  N   PHE A  41      33.875  50.004 -17.308  1.00  0.00      LA0  N
ATOM    380  H   PHE A  41      34.073  50.246 -16.356  1.00  0.00      LA0  H
ATOM    381  CA  PHE A  41      32.597  49.370 -17.629  1.00  0.00      LA0  C
ATOM    382  CB  PHE A  41      32.782  47.842 -17.615  1.00  0.00      LA0  C
ATOM    383  CG  PHE A  41      31.480  47.118 -17.864  1.00  0.00      LA0  C
ATOM    384  CD1 PHE A  41      30.957  47.051 -19.172  1.00  0.00      LA0  C
ATOM    385  CD2 PHE A  41      30.809  46.528 -16.773  1.00  0.00      LA0  C
ATOM    386  CE1 PHE A  41      29.732  46.392 -19.390  1.00  0.00      LA0  C
ATOM    387  CE2 PHE A  41      29.588  45.864 -16.997  1.00  0.00      LA0  C
ATOM    388  CZ  PHE A  41      29.055  45.810 -18.300  1.00  0.00      LA0  C
ATOM    389  C   PHE A  41      31.544  49.808 -16.630  1.00  0.00      LA0  C
ATOM    390  O   PHE A  41      31.846  49.971 -15.456  1.00  0.00      LA0  O
ATOM    391  N   VAL A  42      30.301  49.979 -17.104  1.00  0.00      LA0  N
ATOM    392  H   VAL A  42      30.059  49.931 -18.078  1.00  0.00      LA0  H
ATOM    393  CA  VAL A  42      29.256  50.063 -16.085  1.00  0.00      LA0  C
ATOM    394  CB  VAL A  42      28.618  51.457 -16.005  1.00  0.00      LA0  C
ATOM    395  CG1 VAL A  42      27.694  51.573 -14.786  1.00  0.00      LA0  C
ATOM    396  CG2 VAL A  42      29.667  52.567 -15.993  1.00  0.00      LA0  C
ATOM    397  C   VAL A  42      28.198  49.008 -16.326  1.00  0.00      LA0  C
ATOM    398  O   VAL A  42      27.609  48.930 -17.395  1.00  0.00      LA0  O
ATOM    399  N   ASP A  43      28.003  48.183 -15.290  1.00  0.00      LA0  N
ATOM    400  H   ASP A  43      28.509  48.284 -14.432  1.00  0.00      LA0  H
ATOM    401  CA  ASP A  43      26.975  47.155 -15.428  1.00  0.00      LA0  C
ATOM    402  CB  ASP A  43      27.269  46.049 -14.408  1.00  0.00      LA0  C
ATOM    403  CG  ASP A  43      26.272  44.911 -14.422  1.00  0.00      LA0  C
ATOM    404  OD1 ASP A  43      25.916  44.422 -15.488  1.00  0.00      LA0  O
ATOM    405  OD2 ASP A  43      25.827  44.527 -13.353  1.00  0.00      LA0  O
ATOM    406  C   ASP A  43      25.568  47.722 -15.352  1.00  0.00      LA0  C
ATOM    407  O   ASP A  43      25.331  48.793 -14.802  1.00  0.00      LA0  O
ATOM    408  N   LEU A  44      24.660  46.966 -15.973  1.00  0.00      LA0  N
ATOM    409  H   LEU A  44      24.941  46.052 -16.278  1.00  0.00      LA0  H
ATOM    410  CA  LEU A  44      23.274  47.395 -16.080  1.00  0.00      LA0  C
ATOM    411  CB  LEU A  44      22.948  47.786 -17.525  1.00  0.00      LA0  C
ATOM    412  CG  LEU A  44      23.778  48.935 -18.105  1.00  0.00      LA0  C
ATOM    413  CD1 LEU A  44      23.574  49.046 -19.613  1.00  0.00      LA0  C
ATOM    414  CD2 LEU A  44      23.512  50.269 -17.407  1.00  0.00      LA0  C
ATOM    415  C   LEU A  44      22.353  46.269 -15.655  1.00  0.00      LA0  C
ATOM    416  O   LEU A  44      22.381  45.184 -16.222  1.00  0.00      LA0  O
ATOM    417  N   PRO A  45      21.517  46.555 -14.633  1.00  0.00      LA0  N
ATOM    418  CD  PRO A  45      21.481  47.769 -13.826  1.00  0.00      LA0  C
ATOM    419  CA  PRO A  45      20.491  45.576 -14.262  1.00  0.00      LA0  C
ATOM    420  CB  PRO A  45      19.946  46.153 -12.953  1.00  0.00      LA0  C
ATOM    421  CG  PRO A  45      20.168  47.661 -13.060  1.00  0.00      LA0  C
ATOM    422  C   PRO A  45      19.440  45.451 -15.354  1.00  0.00      LA0  C
ATOM    423  O   PRO A  45      19.109  46.402 -16.053  1.00  0.00      LA0  O
ATOM    424  N   GLU A  46      18.938  44.224 -15.483  1.00  0.00      LA0  N
ATOM    425  H   GLU A  46      19.254  43.466 -14.908  1.00  0.00      LA0  H
ATOM    426  CA  GLU A  46      18.083  43.949 -16.631  1.00  0.00      LA0  C
ATOM    427  CB  GLU A  46      17.930  42.437 -16.847  1.00  0.00      LA0  C
ATOM    428  CG  GLU A  46      19.230  41.667 -17.152  1.00  0.00      LA0  C
ATOM    429  CD  GLU A  46      20.184  41.686 -15.968  1.00  0.00      LA0  C
ATOM    430  OE1 GLU A  46      19.767  41.392 -14.851  1.00  0.00      LA0  O
ATOM    431  OE2 GLU A  46      21.340  42.060 -16.133  1.00  0.00      LA0  O
ATOM    432  C   GLU A  46      16.725  44.614 -16.539  1.00  0.00      LA0  C
ATOM    433  O   GLU A  46      16.058  44.625 -15.509  1.00  0.00      LA0  O
ATOM    434  N   VAL A  47      16.332  45.171 -17.691  1.00  0.00      LA0  N
ATOM    435  H   VAL A  47      16.919  45.088 -18.493  1.00  0.00      LA0  H
ATOM    436  CA  VAL A  47      14.981  45.727 -17.763  1.00  0.00      LA0  C
ATOM    437  CB  VAL A  47      14.808  46.508 -19.077  1.00  0.00      LA0  C
ATOM    438  CG1 VAL A  47      13.389  47.049 -19.286  1.00  0.00      LA0  C
ATOM    439  CG2 VAL A  47      15.841  47.635 -19.150  1.00  0.00      LA0  C
ATOM    440  C   VAL A  47      13.943  44.627 -17.602  1.00  0.00      LA0  C
ATOM    441  O   VAL A  47      14.015  43.587 -18.244  1.00  0.00      LA0  O
ATOM    442  N   GLY A  48      13.009  44.888 -16.682  1.00  0.00      LA0  N
ATOM    443  H   GLY A  48      13.021  45.767 -16.203  1.00  0.00      LA0  H
ATOM    444  CA  GLY A  48      12.050  43.838 -16.361  1.00  0.00      LA0  C
ATOM    445  C   GLY A  48      12.402  43.017 -15.131  1.00  0.00      LA0  C
ATOM    446  O   GLY A  48      11.632  42.178 -14.681  1.00  0.00      LA0  O
ATOM    447  N   ALA A  49      13.598  43.289 -14.585  1.00  0.00      LA0  N
ATOM    448  H   ALA A  49      14.217  43.983 -14.954  1.00  0.00      LA0  H
ATOM    449  CA  ALA A  49      13.861  42.675 -13.289  1.00  0.00      LA0  C
ATOM    450  CB  ALA A  49      15.362  42.464 -13.081  1.00  0.00      LA0  C
ATOM    451  C   ALA A  49      13.322  43.545 -12.173  1.00  0.00      LA0  C
ATOM    452  O   ALA A  49      13.228  44.759 -12.308  1.00  0.00      LA0  O
ATOM    453  N   THR A  50      12.987  42.876 -11.070  1.00  0.00      LA0  N
ATOM    454  H   THR A  50      13.061  41.883 -11.010  1.00  0.00      LA0  H
ATOM    455  CA  THR A  50      12.444  43.637  -9.953  1.00  0.00      LA0  C
ATOM    456  CB  THR A  50      10.945  43.338  -9.841  1.00  0.00      LA0  C
ATOM    457  OG1 THR A  50      10.339  43.509 -11.129  1.00  0.00      LA0  O
ATOM    458  HG1 THR A  50       9.402  43.413 -11.027  1.00  0.00      LA0  H
ATOM    459  CG2 THR A  50      10.228  44.187  -8.787  1.00  0.00      LA0  C
ATOM    460  C   THR A  50      13.198  43.301  -8.684  1.00  0.00      LA0  C
ATOM    461  O   THR A  50      13.282  42.143  -8.295  1.00  0.00      LA0  O
ATOM    462  N   VAL A  51      13.785  44.351  -8.100  1.00  0.00      LA0  N
ATOM    463  H   VAL A  51      13.570  45.276  -8.420  1.00  0.00      LA0  H
ATOM    464  CA  VAL A  51      14.672  44.145  -6.953  1.00  0.00      LA0  C
ATOM    465  CB  VAL A  51      16.122  44.488  -7.333  1.00  0.00      LA0  C
ATOM    466  CG1 VAL A  51      16.735  43.404  -8.223  1.00  0.00      LA0  C
ATOM    467  CG2 VAL A  51      16.227  45.875  -7.975  1.00  0.00      LA0  C
ATOM    468  C   VAL A  51      14.212  44.961  -5.759  1.00  0.00      LA0  C
ATOM    469  O   VAL A  51      13.273  45.743  -5.870  1.00  0.00      LA0  O
ATOM    470  N   SER A  52      14.896  44.761  -4.633  1.00  0.00      LA0  N
ATOM    471  H   SER A  52      15.649  44.102  -4.585  1.00  0.00      LA0  H
ATOM    472  CA  SER A  52      14.521  45.507  -3.437  1.00  0.00      LA0  C
ATOM    473  CB  SER A  52      14.294  44.550  -2.261  1.00  0.00      LA0  C
ATOM    474  OG  SER A  52      14.067  43.219  -2.743  1.00  0.00      LA0  O
ATOM    475  HG  SER A  52      14.947  42.885  -2.958  1.00  0.00      LA0  H
ATOM    476  C   SER A  52      15.523  46.595  -3.084  1.00  0.00      LA0  C
ATOM    477  O   SER A  52      16.604  46.666  -3.657  1.00  0.00      LA0  O
ATOM    478  N   ALA A  53      15.119  47.445  -2.120  1.00  0.00      LA0  N
ATOM    479  H   ALA A  53      14.166  47.371  -1.819  1.00  0.00      LA0  H
ATOM    480  CA  ALA A  53      15.929  48.591  -1.688  1.00  0.00      LA0  C
ATOM    481  CB  ALA A  53      15.072  49.536  -0.842  1.00  0.00      LA0  C
ATOM    482  C   ALA A  53      17.225  48.289  -0.932  1.00  0.00      LA0  C
ATOM    483  O   ALA A  53      17.413  48.632   0.235  1.00  0.00      LA0  O
ATOM    484  N   GLY A  54      18.124  47.620  -1.653  1.00  0.00      LA0  N
ATOM    485  H   GLY A  54      17.964  47.544  -2.638  1.00  0.00      LA0  H
ATOM    486  CA  GLY A  54      19.354  47.148  -1.030  1.00  0.00      LA0  C
ATOM    487  C   GLY A  54      19.963  45.953  -1.740  1.00  0.00      LA0  C
ATOM    488  O   GLY A  54      21.097  45.571  -1.479  1.00  0.00      LA0  O
ATOM    489  N   ASP A  55      19.168  45.387  -2.660  1.00  0.00      LA0  N
ATOM    490  H   ASP A  55      18.207  45.631  -2.785  1.00  0.00      LA0  H
ATOM    491  CA  ASP A  55      19.684  44.265  -3.444  1.00  0.00      LA0  C
ATOM    492  CB  ASP A  55      18.570  43.601  -4.272  1.00  0.00      LA0  C
ATOM    493  CG  ASP A  55      17.380  43.096  -3.460  1.00  0.00      LA0  C
ATOM    494  OD1 ASP A  55      17.238  43.417  -2.283  1.00  0.00      LA0  O
ATOM    495  OD2 ASP A  55      16.538  42.411  -4.033  1.00  0.00      LA0  O
ATOM    496  C   ASP A  55      20.770  44.744  -4.387  1.00  0.00      LA0  C
ATOM    497  O   ASP A  55      20.827  45.927  -4.727  1.00  0.00      LA0  O
ATOM    498  N   ASP A  56      21.631  43.796  -4.796  1.00  0.00      LA0  N
ATOM    499  H   ASP A  56      21.509  42.821  -4.612  1.00  0.00      LA0  H
ATOM    500  CA  ASP A  56      22.612  44.221  -5.788  1.00  0.00      LA0  C
ATOM    501  CB  ASP A  56      23.845  43.290  -5.839  1.00  0.00      LA0  C
ATOM    502  CG  ASP A  56      23.578  41.915  -6.443  1.00  0.00      LA0  C
ATOM    503  OD1 ASP A  56      23.152  41.016  -5.722  1.00  0.00      LA0  O
ATOM    504  OD2 ASP A  56      23.849  41.728  -7.628  1.00  0.00      LA0  O
ATOM    505  C   ASP A  56      21.973  44.451  -7.142  1.00  0.00      LA0  C
ATOM    506  O   ASP A  56      20.939  43.889  -7.488  1.00  0.00      LA0  O
ATOM    507  N   CYS A  57      22.601  45.367  -7.879  1.00  0.00      LA0  N
ATOM    508  H   CYS A  57      23.364  45.887  -7.492  1.00  0.00      LA0  H
ATOM    509  CA  CYS A  57      22.010  45.620  -9.185  1.00  0.00      LA0  C
ATOM    510  CB  CYS A  57      21.073  46.831  -9.139  1.00  0.00      LA0  C
ATOM    511  SG  CYS A  57      21.918  48.404  -8.845  1.00  0.00      LA0  S
ATOM    512  C   CYS A  57      23.026  45.749 -10.293  1.00  0.00      LA0  C
ATOM    513  O   CYS A  57      22.794  45.350 -11.427  1.00  0.00      LA0  O
ATOM    514  N   ALA A  58      24.170  46.332  -9.905  1.00  0.00      LA0  N
ATOM    515  H   ALA A  58      24.313  46.661  -8.968  1.00  0.00      LA0  H
ATOM    516  CA  ALA A  58      25.212  46.552 -10.897  1.00  0.00      LA0  C
ATOM    517  CB  ALA A  58      24.943  47.844 -11.675  1.00  0.00      LA0  C
ATOM    518  C   ALA A  58      26.549  46.686 -10.210  1.00  0.00      LA0  C
ATOM    519  O   ALA A  58      26.620  46.959  -9.019  1.00  0.00      LA0  O
ATOM    520  N   VAL A  59      27.608  46.509 -11.005  1.00  0.00      LA0  N
ATOM    521  H   VAL A  59      27.471  46.140 -11.925  1.00  0.00      LA0  H
ATOM    522  CA  VAL A  59      28.926  46.924 -10.528  1.00  0.00      LA0  C
ATOM    523  CB  VAL A  59      29.825  45.701 -10.249  1.00  0.00      LA0  C
ATOM    524  CG1 VAL A  59      31.228  46.092  -9.774  1.00  0.00      LA0  C
ATOM    525  CG2 VAL A  59      29.177  44.747  -9.244  1.00  0.00      LA0  C
ATOM    526  C   VAL A  59      29.558  47.853 -11.555  1.00  0.00      LA0  C
ATOM    527  O   VAL A  59      29.520  47.602 -12.755  1.00  0.00      LA0  O
ATOM    528  N   ALA A  60      30.131  48.951 -11.051  1.00  0.00      LA0  N
ATOM    529  H   ALA A  60      30.125  49.105 -10.060  1.00  0.00      LA0  H
ATOM    530  CA  ALA A  60      30.942  49.738 -11.977  1.00  0.00      LA0  C
ATOM    531  CB  ALA A  60      30.841  51.228 -11.663  1.00  0.00      LA0  C
ATOM    532  C   ALA A  60      32.390  49.318 -11.886  1.00  0.00      LA0  C
ATOM    533  O   ALA A  60      32.943  49.237 -10.798  1.00  0.00      LA0  O
ATOM    534  N   GLU A  61      32.952  49.021 -13.057  1.00  0.00      LA0  N
ATOM    535  H   GLU A  61      32.427  49.181 -13.890  1.00  0.00      LA0  H
ATOM    536  CA  GLU A  61      34.364  48.661 -13.142  1.00  0.00      LA0  C
ATOM    537  CB  GLU A  61      34.534  47.560 -14.188  1.00  0.00      LA0  C
ATOM    538  CG  GLU A  61      35.953  47.001 -14.206  1.00  0.00      LA0  C
ATOM    539  CD  GLU A  61      36.290  46.372 -15.539  1.00  0.00      LA0  C
ATOM    540  OE1 GLU A  61      35.707  45.357 -15.917  1.00  0.00      LA0  O
ATOM    541  OE2 GLU A  61      37.197  46.870 -16.198  1.00  0.00      LA0  O
ATOM    542  C   GLU A  61      35.184  49.872 -13.552  1.00  0.00      LA0  C
ATOM    543  O   GLU A  61      34.756  50.648 -14.401  1.00  0.00      LA0  O
ATOM    544  N   SER A  62      36.369  50.001 -12.951  1.00  0.00      LA0  N
ATOM    545  H   SER A  62      36.681  49.370 -12.238  1.00  0.00      LA0  H
ATOM    546  CA  SER A  62      37.225  51.123 -13.310  1.00  0.00      LA0  C
ATOM    547  CB  SER A  62      36.897  52.303 -12.406  1.00  0.00      LA0  C
ATOM    548  OG  SER A  62      37.067  51.906 -11.045  1.00  0.00      LA0  O
ATOM    549  HG  SER A  62      37.512  52.633 -10.622  1.00  0.00      LA0  H
ATOM    550  C   SER A  62      38.697  50.759 -13.215  1.00  0.00      LA0  C
ATOM    551  O   SER A  62      39.059  49.694 -12.733  1.00  0.00      LA0  O
ATOM    552  N   VAL A  63      39.547  51.699 -13.663  1.00  0.00      LA0  N
ATOM    553  H   VAL A  63      39.177  52.536 -14.068  1.00  0.00      LA0  H
ATOM    554  CA  VAL A  63      40.988  51.427 -13.688  1.00  0.00      LA0  C
ATOM    555  CB  VAL A  63      41.757  52.603 -14.312  1.00  0.00      LA0  C
ATOM    556  CG1 VAL A  63      41.392  52.764 -15.788  1.00  0.00      LA0  C
ATOM    557  CG2 VAL A  63      41.580  53.910 -13.530  1.00  0.00      LA0  C
ATOM    558  C   VAL A  63      41.634  51.001 -12.372  1.00  0.00      LA0  C
ATOM    559  O   VAL A  63      42.590  50.238 -12.344  1.00  0.00      LA0  O
ATOM    560  N   LYS A  64      41.074  51.529 -11.274  1.00  0.00      LA0  N
ATOM    561  H   LYS A  64      40.299  52.156 -11.342  1.00  0.00      LA0  H
ATOM    562  CA  LYS A  64      41.596  51.066  -9.991  1.00  0.00      LA0  C
ATOM    563  CB  LYS A  64      41.884  52.269  -9.075  1.00  0.00      LA0  C
ATOM    564  CG  LYS A  64      42.648  51.925  -7.785  1.00  0.00      LA0  C
ATOM    565  CD  LYS A  64      42.686  53.057  -6.755  1.00  0.00      LA0  C
ATOM    566  CE  LYS A  64      43.430  52.676  -5.468  1.00  0.00      LA0  C
ATOM    567  NZ  LYS A  64      42.693  51.679  -4.679  1.00  0.00      LA0  N
ATOM    568  HZ1 LYS A  64      43.240  51.456  -3.817  1.00  0.00      LA0  H
ATOM    569  HZ2 LYS A  64      41.832  52.101  -4.267  1.00  0.00      LA0  H
ATOM    570  HZ3 LYS A  64      42.471  50.801  -5.186  1.00  0.00      LA0  H
ATOM    571  C   LYS A  64      40.659  50.094  -9.291  1.00  0.00      LA0  C
ATOM    572  O   LYS A  64      40.997  49.466  -8.295  1.00  0.00      LA0  O
ATOM    573  N   ALA A  65      39.419  50.078  -9.788  1.00  0.00      LA0  N
ATOM    574  H   ALA A  65      39.175  50.286 -10.736  1.00  0.00      LA0  H
ATOM    575  CA  ALA A  65      38.388  49.839  -8.796  1.00  0.00      LA0  C
ATOM    576  CB  ALA A  65      38.008  51.171  -8.128  1.00  0.00      LA0  C
ATOM    577  C   ALA A  65      37.156  49.147  -9.330  1.00  0.00      LA0  C
ATOM    578  O   ALA A  65      37.051  48.753 -10.484  1.00  0.00      LA0  O
ATOM    579  N   ALA A  66      36.220  49.021  -8.392  1.00  0.00      LA0  N
ATOM    580  H   ALA A  66      36.372  49.338  -7.458  1.00  0.00      LA0  H
ATOM    581  CA  ALA A  66      34.898  48.501  -8.670  1.00  0.00      LA0  C
ATOM    582  CB  ALA A  66      34.863  46.977  -8.582  1.00  0.00      LA0  C
ATOM    583  C   ALA A  66      34.021  49.048  -7.578  1.00  0.00      LA0  C
ATOM    584  O   ALA A  66      34.452  49.203  -6.440  1.00  0.00      LA0  O
ATOM    585  N   SER A  67      32.785  49.336  -7.950  1.00  0.00      LA0  N
ATOM    586  H   SER A  67      32.513  49.329  -8.913  1.00  0.00      LA0  H
ATOM    587  CA  SER A  67      31.867  49.609  -6.864  1.00  0.00      LA0  C
ATOM    588  CB  SER A  67      31.667  51.109  -6.659  1.00  0.00      LA0  C
ATOM    589  OG  SER A  67      32.949  51.711  -6.441  1.00  0.00      LA0  O
ATOM    590  HG  SER A  67      33.455  51.090  -5.920  1.00  0.00      LA0  H
ATOM    591  C   SER A  67      30.578  48.878  -7.073  1.00  0.00      LA0  C
ATOM    592  O   SER A  67      29.957  48.926  -8.129  1.00  0.00      LA0  O
ATOM    593  N   ASP A  68      30.251  48.169  -5.999  1.00  0.00      LA0  N
ATOM    594  H   ASP A  68      30.852  48.151  -5.198  1.00  0.00      LA0  H
ATOM    595  CA  ASP A  68      28.936  47.568  -5.842  1.00  0.00      LA0  C
ATOM    596  CB  ASP A  68      28.931  46.635  -4.608  1.00  0.00      LA0  C
ATOM    597  CG  ASP A  68      29.867  47.101  -3.488  1.00  0.00      LA0  C
ATOM    598  OD1 ASP A  68      31.075  46.884  -3.590  1.00  0.00      LA0  O
ATOM    599  OD2 ASP A  68      29.408  47.695  -2.519  1.00  0.00      LA0  O
ATOM    600  C   ASP A  68      27.869  48.647  -5.792  1.00  0.00      LA0  C
ATOM    601  O   ASP A  68      27.990  49.650  -5.103  1.00  0.00      LA0  O
ATOM    602  N   ILE A  69      26.859  48.423  -6.639  1.00  0.00      LA0  N
ATOM    603  H   ILE A  69      26.823  47.578  -7.175  1.00  0.00      LA0  H
ATOM    604  CA  ILE A  69      25.790  49.404  -6.799  1.00  0.00      LA0  C
ATOM    605  CB  ILE A  69      25.758  49.920  -8.249  1.00  0.00      LA0  C
ATOM    606  CG2 ILE A  69      24.607  50.896  -8.515  1.00  0.00      LA0  C
ATOM    607  CG1 ILE A  69      27.111  50.511  -8.648  1.00  0.00      LA0  C
ATOM    608  CD1 ILE A  69      27.249  50.704 -10.157  1.00  0.00      LA0  C
ATOM    609  C   ILE A  69      24.490  48.717  -6.452  1.00  0.00      LA0  C
ATOM    610  O   ILE A  69      24.214  47.609  -6.912  1.00  0.00      LA0  O
ATOM    611  N   TYR A  70      23.731  49.399  -5.593  1.00  0.00      LA0  N
ATOM    612  H   TYR A  70      23.935  50.345  -5.317  1.00  0.00      LA0  H
ATOM    613  CA  TYR A  70      22.542  48.729  -5.089  1.00  0.00      LA0  C
ATOM    614  CB  TYR A  70      22.572  48.697  -3.555  1.00  0.00      LA0  C
ATOM    615  CG  TYR A  70      23.806  47.964  -3.071  1.00  0.00      LA0  C
ATOM    616  CD1 TYR A  70      23.727  46.582  -2.806  1.00  0.00      LA0  C
ATOM    617  CE1 TYR A  70      24.875  45.906  -2.358  1.00  0.00      LA0  C
ATOM    618  CD2 TYR A  70      25.007  48.683  -2.901  1.00  0.00      LA0  C
ATOM    619  CE2 TYR A  70      26.154  48.009  -2.460  1.00  0.00      LA0  C
ATOM    620  CZ  TYR A  70      26.075  46.628  -2.192  1.00  0.00      LA0  C
ATOM    621  OH  TYR A  70      27.203  45.964  -1.754  1.00  0.00      LA0  O
ATOM    622  HH  TYR A  70      27.975  46.502  -1.949  1.00  0.00      LA0  H
ATOM    623  C   TYR A  70      21.290  49.385  -5.622  1.00  0.00      LA0  C
ATOM    624  O   TYR A  70      21.336  50.393  -6.317  1.00  0.00      LA0  O
ATOM    625  N   ALA A  71      20.150  48.779  -5.275  1.00  0.00      LA0  N
ATOM    626  H   ALA A  71      20.171  47.915  -4.767  1.00  0.00      LA0  H
ATOM    627  CA  ALA A  71      18.926  49.509  -5.586  1.00  0.00      LA0  C
ATOM    628  CB  ALA A  71      17.804  48.546  -5.962  1.00  0.00      LA0  C
ATOM    629  C   ALA A  71      18.478  50.385  -4.429  1.00  0.00      LA0  C
ATOM    630  O   ALA A  71      18.181  49.907  -3.342  1.00  0.00      LA0  O
ATOM    631  N   PRO A  72      18.456  51.715  -4.685  1.00  0.00      LA0  N
ATOM    632  CD  PRO A  72      18.879  52.383  -5.908  1.00  0.00      LA0  C
ATOM    633  CA  PRO A  72      18.045  52.657  -3.637  1.00  0.00      LA0  C
ATOM    634  CB  PRO A  72      18.256  54.021  -4.308  1.00  0.00      LA0  C
ATOM    635  CG  PRO A  72      19.260  53.777  -5.430  1.00  0.00      LA0  C
ATOM    636  C   PRO A  72      16.620  52.456  -3.134  1.00  0.00      LA0  C
ATOM    637  O   PRO A  72      16.354  52.398  -1.941  1.00  0.00      LA0  O
ATOM    638  N   VAL A  73      15.714  52.378  -4.118  1.00  0.00      LA0  N
ATOM    639  H   VAL A  73      16.016  52.333  -5.068  1.00  0.00      LA0  H
ATOM    640  CA  VAL A  73      14.335  52.009  -3.806  1.00  0.00      LA0  C
ATOM    641  CB  VAL A  73      13.342  53.029  -4.381  1.00  0.00      LA0  C
ATOM    642  CG1 VAL A  73      13.394  54.341  -3.605  1.00  0.00      LA0  C
ATOM    643  CG2 VAL A  73      13.544  53.256  -5.880  1.00  0.00      LA0  C
ATOM    644  C   VAL A  73      14.092  50.636  -4.391  1.00  0.00      LA0  C
ATOM    645  O   VAL A  73      14.933  50.140  -5.135  1.00  0.00      LA0  O
ATOM    646  N   SER A  74      12.945  50.050  -4.042  1.00  0.00      LA0  N
ATOM    647  H   SER A  74      12.215  50.516  -3.532  1.00  0.00      LA0  H
ATOM    648  CA  SER A  74      12.668  48.787  -4.712  1.00  0.00      LA0  C
ATOM    649  CB  SER A  74      11.882  47.858  -3.784  1.00  0.00      LA0  C
ATOM    650  OG  SER A  74      12.362  47.997  -2.438  1.00  0.00      LA0  O
ATOM    651  HG  SER A  74      11.865  48.748  -2.103  1.00  0.00      LA0  H
ATOM    652  C   SER A  74      11.951  49.026  -6.027  1.00  0.00      LA0  C
ATOM    653  O   SER A  74      11.647  50.158  -6.389  1.00  0.00      LA0  O
ATOM    654  N   GLY A  75      11.691  47.926  -6.737  1.00  0.00      LA0  N
ATOM    655  H   GLY A  75      12.049  47.031  -6.473  1.00  0.00      LA0  H
ATOM    656  CA  GLY A  75      10.886  48.108  -7.931  1.00  0.00      LA0  C
ATOM    657  C   GLY A  75      11.521  47.541  -9.178  1.00  0.00      LA0  C
ATOM    658  O   GLY A  75      12.443  46.733  -9.147  1.00  0.00      LA0  O
ATOM    659  N   GLU A  76      10.921  47.986 -10.280  1.00  0.00      LA0  N
ATOM    660  H   GLU A  76      10.336  48.792 -10.190  1.00  0.00      LA0  H
ATOM    661  CA  GLU A  76      11.141  47.379 -11.586  1.00  0.00      LA0  C
ATOM    662  CB  GLU A  76       9.759  47.289 -12.227  1.00  0.00      LA0  C
ATOM    663  CG  GLU A  76       9.578  46.577 -13.568  1.00  0.00      LA0  C
ATOM    664  CD  GLU A  76       8.110  46.719 -13.931  1.00  0.00      LA0  C
ATOM    665  OE1 GLU A  76       7.262  46.121 -13.269  1.00  0.00      LA0  O
ATOM    666  OE2 GLU A  76       7.776  47.509 -14.811  1.00  0.00      LA0  O
ATOM    667  C   GLU A  76      12.108  48.210 -12.405  1.00  0.00      LA0  C
ATOM    668  O   GLU A  76      11.978  49.424 -12.517  1.00  0.00      LA0  O
ATOM    669  N   ILE A  77      13.102  47.521 -12.969  1.00  0.00      LA0  N
ATOM    670  H   ILE A  77      13.118  46.525 -12.879  1.00  0.00      LA0  H
ATOM    671  CA  ILE A  77      14.051  48.254 -13.805  1.00  0.00      LA0  C
ATOM    672  CB  ILE A  77      15.361  47.470 -13.990  1.00  0.00      LA0  C
ATOM    673  CG2 ILE A  77      16.429  48.348 -14.652  1.00  0.00      LA0  C
ATOM    674  CG1 ILE A  77      15.859  46.810 -12.698  1.00  0.00      LA0  C
ATOM    675  CD1 ILE A  77      16.217  47.786 -11.577  1.00  0.00      LA0  C
ATOM    676  C   ILE A  77      13.428  48.548 -15.155  1.00  0.00      LA0  C
ATOM    677  O   ILE A  77      13.229  47.652 -15.965  1.00  0.00      LA0  O
ATOM    678  N   VAL A  78      13.099  49.827 -15.358  1.00  0.00      LA0  N
ATOM    679  H   VAL A  78      13.343  50.530 -14.687  1.00  0.00      LA0  H
ATOM    680  CA  VAL A  78      12.406  50.107 -16.614  1.00  0.00      LA0  C
ATOM    681  CB  VAL A  78      11.180  51.004 -16.399  1.00  0.00      LA0  C
ATOM    682  CG1 VAL A  78      10.098  50.223 -15.655  1.00  0.00      LA0  C
ATOM    683  CG2 VAL A  78      11.518  52.333 -15.718  1.00  0.00      LA0  C
ATOM    684  C   VAL A  78      13.280  50.618 -17.742  1.00  0.00      LA0  C
ATOM    685  O   VAL A  78      12.979  50.445 -18.915  1.00  0.00      LA0  O
ATOM    686  N   ALA A  79      14.394  51.248 -17.349  1.00  0.00      LA0  N
ATOM    687  H   ALA A  79      14.616  51.391 -16.382  1.00  0.00      LA0  H
ATOM    688  CA  ALA A  79      15.297  51.696 -18.404  1.00  0.00      LA0  C
ATOM    689  CB  ALA A  79      15.011  53.148 -18.796  1.00  0.00      LA0  C
ATOM    690  C   ALA A  79      16.720  51.596 -17.928  1.00  0.00      LA0  C
ATOM    691  O   ALA A  79      16.977  51.642 -16.732  1.00  0.00      LA0  O
ATOM    692  N   VAL A  80      17.627  51.463 -18.897  1.00  0.00      LA0  N
ATOM    693  H   VAL A  80      17.379  51.476 -19.866  1.00  0.00      LA0  H
ATOM    694  CA  VAL A  80      19.042  51.495 -18.541  1.00  0.00      LA0  C
ATOM    695  CB  VAL A  80      19.690  50.105 -18.638  1.00  0.00      LA0  C
ATOM    696  CG1 VAL A  80      19.236  49.210 -17.488  1.00  0.00      LA0  C
ATOM    697  CG2 VAL A  80      19.478  49.450 -20.007  1.00  0.00      LA0  C
ATOM    698  C   VAL A  80      19.748  52.465 -19.454  1.00  0.00      LA0  C
ATOM    699  O   VAL A  80      19.219  52.833 -20.494  1.00  0.00      LA0  O
ATOM    700  N   ASN A  81      20.947  52.858 -19.024  1.00  0.00      LA0  N
ATOM    701  H   ASN A  81      21.304  52.517 -18.152  1.00  0.00      LA0  H
ATOM    702  CA  ASN A  81      21.788  53.655 -19.911  1.00  0.00      LA0  C
ATOM    703  CB  ASN A  81      22.741  54.487 -19.057  1.00  0.00      LA0  C
ATOM    704  CG  ASN A  81      23.629  55.407 -19.874  1.00  0.00      LA0  C
ATOM    705  OD1 ASN A  81      23.960  55.170 -21.027  1.00  0.00      LA0  O
ATOM    706  ND2 ASN A  81      24.024  56.481 -19.190  1.00  0.00      LA0  N
ATOM    707 HD21 ASN A  81      23.754  56.595 -18.232  1.00  0.00      LA0  H
ATOM    708 HD22 ASN A  81      24.618  57.191 -19.566  1.00  0.00      LA0  H
ATOM    709  C   ASN A  81      22.535  52.745 -20.860  1.00  0.00      LA0  C
ATOM    710  O   ASN A  81      23.564  52.174 -20.522  1.00  0.00      LA0  O
ATOM    711  N   ASP A  82      21.941  52.616 -22.051  1.00  0.00      LA0  N
ATOM    712  H   ASP A  82      21.164  53.197 -22.309  1.00  0.00      LA0  H
ATOM    713  CA  ASP A  82      22.482  51.717 -23.071  1.00  0.00      LA0  C
ATOM    714  CB  ASP A  82      21.652  51.833 -24.360  1.00  0.00      LA0  C
ATOM    715  CG  ASP A  82      21.570  53.281 -24.813  1.00  0.00      LA0  C
ATOM    716  OD1 ASP A  82      22.375  53.681 -25.648  1.00  0.00      LA0  O
ATOM    717  OD2 ASP A  82      20.731  54.013 -24.293  1.00  0.00      LA0  O
ATOM    718  C   ASP A  82      23.971  51.882 -23.332  1.00  0.00      LA0  C
ATOM    719  O   ASP A  82      24.738  50.923 -23.293  1.00  0.00      LA0  O
ATOM    720  N   ALA A  83      24.355  53.155 -23.524  1.00  0.00      LA0  N
ATOM    721  H   ALA A  83      23.621  53.815 -23.705  1.00  0.00      LA0  H
ATOM    722  CA  ALA A  83      25.764  53.486 -23.734  1.00  0.00      LA0  C
ATOM    723  CB  ALA A  83      25.971  55.001 -23.723  1.00  0.00      LA0  C
ATOM    724  C   ALA A  83      26.731  52.850 -22.750  1.00  0.00      LA0  C
ATOM    725  O   ALA A  83      27.747  52.285 -23.137  1.00  0.00      LA0  O
ATOM    726  N   LEU A  84      26.353  52.917 -21.458  1.00  0.00      LA0  N
ATOM    727  H   LEU A  84      25.469  53.337 -21.240  1.00  0.00      LA0  H
ATOM    728  CA  LEU A  84      27.269  52.430 -20.417  1.00  0.00      LA0  C
ATOM    729  CB  LEU A  84      26.674  52.591 -19.017  1.00  0.00      LA0  C
ATOM    730  CG  LEU A  84      26.519  54.046 -18.565  1.00  0.00      LA0  C
ATOM    731  CD1 LEU A  84      25.997  54.129 -17.132  1.00  0.00      LA0  C
ATOM    732  CD2 LEU A  84      27.799  54.864 -18.734  1.00  0.00      LA0  C
ATOM    733  C   LEU A  84      27.837  51.025 -20.573  1.00  0.00      LA0  C
ATOM    734  O   LEU A  84      28.905  50.713 -20.054  1.00  0.00      LA0  O
ATOM    735  N   SER A  85      27.095  50.213 -21.347  1.00  0.00      LA0  N
ATOM    736  H   SER A  85      26.207  50.531 -21.680  1.00  0.00      LA0  H
ATOM    737  CA  SER A  85      27.592  48.896 -21.747  1.00  0.00      LA0  C
ATOM    738  CB  SER A  85      26.622  48.273 -22.753  1.00  0.00      LA0  C
ATOM    739  OG  SER A  85      25.275  48.407 -22.285  1.00  0.00      LA0  O
ATOM    740  HG  SER A  85      24.945  49.211 -22.681  1.00  0.00      LA0  H
ATOM    741  C   SER A  85      29.008  48.878 -22.317  1.00  0.00      LA0  C
ATOM    742  O   SER A  85      29.894  48.183 -21.832  1.00  0.00      LA0  O
ATOM    743  N   ASP A  86      29.178  49.695 -23.365  1.00  0.00      LA0  N
ATOM    744  H   ASP A  86      28.432  50.272 -23.699  1.00  0.00      LA0  H
ATOM    745  CA  ASP A  86      30.485  49.689 -24.023  1.00  0.00      LA0  C
ATOM    746  CB  ASP A  86      30.411  49.008 -25.406  1.00  0.00      LA0  C
ATOM    747  CG  ASP A  86      30.039  47.528 -25.313  1.00  0.00      LA0  C
ATOM    748  OD1 ASP A  86      30.915  46.670 -25.428  1.00  0.00      LA0  O
ATOM    749  OD2 ASP A  86      28.862  47.214 -25.150  1.00  0.00      LA0  O
ATOM    750  C   ASP A  86      31.093  51.086 -24.114  1.00  0.00      LA0  C
ATOM    751  O   ASP A  86      32.080  51.342 -24.796  1.00  0.00      LA0  O
ATOM    752  N   SER A  87      30.454  52.003 -23.375  1.00  0.00      LA0  N
ATOM    753  H   SER A  87      29.587  51.785 -22.930  1.00  0.00      LA0  H
ATOM    754  CA  SER A  87      30.932  53.381 -23.275  1.00  0.00      LA0  C
ATOM    755  CB  SER A  87      30.339  54.227 -24.406  1.00  0.00      LA0  C
ATOM    756  OG  SER A  87      30.538  53.543 -25.656  1.00  0.00      LA0  O
ATOM    757  HG  SER A  87      31.333  53.026 -25.541  1.00  0.00      LA0  H
ATOM    758  C   SER A  87      30.621  53.946 -21.892  1.00  0.00      LA0  C
ATOM    759  O   SER A  87      29.544  54.450 -21.595  1.00  0.00      LA0  O
ATOM    760  N   PRO A  88      31.611  53.731 -20.996  1.00  0.00      LA0  N
ATOM    761  CD  PRO A  88      32.898  53.090 -21.264  1.00  0.00      LA0  C
ATOM    762  CA  PRO A  88      31.399  54.031 -19.575  1.00  0.00      LA0  C
ATOM    763  CB  PRO A  88      32.356  53.028 -18.938  1.00  0.00      LA0  C
ATOM    764  CG  PRO A  88      33.549  52.998 -19.894  1.00  0.00      LA0  C
ATOM    765  C   PRO A  88      31.681  55.471 -19.144  1.00  0.00      LA0  C
ATOM    766  O   PRO A  88      31.300  55.902 -18.059  1.00  0.00      LA0  O
ATOM    767  N   GLU A  89      32.405  56.184 -20.016  1.00  0.00      LA0  N
ATOM    768  H   GLU A  89      32.508  55.842 -20.954  1.00  0.00      LA0  H
ATOM    769  CA  GLU A  89      32.964  57.502 -19.707  1.00  0.00      LA0  C
ATOM    770  CB  GLU A  89      33.778  58.031 -20.903  1.00  0.00      LA0  C
ATOM    771  CG  GLU A  89      32.990  58.409 -22.172  1.00  0.00      LA0  C
ATOM    772  CD  GLU A  89      32.145  57.237 -22.632  1.00  0.00      LA0  C
ATOM    773  OE1 GLU A  89      32.704  56.223 -23.042  1.00  0.00      LA0  O
ATOM    774  OE2 GLU A  89      30.931  57.295 -22.467  1.00  0.00      LA0  O
ATOM    775  C   GLU A  89      31.988  58.544 -19.188  1.00  0.00      LA0  C
ATOM    776  O   GLU A  89      32.352  59.407 -18.399  1.00  0.00      LA0  O
ATOM    777  N   LEU A  90      30.718  58.383 -19.599  1.00  0.00      LA0  N
ATOM    778  H   LEU A  90      30.579  57.786 -20.396  1.00  0.00      LA0  H
ATOM    779  CA  LEU A  90      29.642  59.214 -19.043  1.00  0.00      LA0  C
ATOM    780  CB  LEU A  90      28.283  58.675 -19.482  1.00  0.00      LA0  C
ATOM    781  CG  LEU A  90      28.045  58.733 -20.990  1.00  0.00      LA0  C
ATOM    782  CD1 LEU A  90      26.735  58.043 -21.369  1.00  0.00      LA0  C
ATOM    783  CD2 LEU A  90      28.115  60.164 -21.529  1.00  0.00      LA0  C
ATOM    784  C   LEU A  90      29.641  59.403 -17.527  1.00  0.00      LA0  C
ATOM    785  O   LEU A  90      29.325  60.455 -16.983  1.00  0.00      LA0  O
ATOM    786  N   VAL A  91      30.025  58.314 -16.839  1.00  0.00      LA0  N
ATOM    787  H   VAL A  91      30.332  57.495 -17.328  1.00  0.00      LA0  H
ATOM    788  CA  VAL A  91      30.083  58.444 -15.382  1.00  0.00      LA0  C
ATOM    789  CB  VAL A  91      30.187  57.065 -14.716  1.00  0.00      LA0  C
ATOM    790  CG1 VAL A  91      30.122  57.160 -13.190  1.00  0.00      LA0  C
ATOM    791  CG2 VAL A  91      29.091  56.134 -15.232  1.00  0.00      LA0  C
ATOM    792  C   VAL A  91      31.176  59.387 -14.894  1.00  0.00      LA0  C
ATOM    793  O   VAL A  91      31.040  60.081 -13.897  1.00  0.00      LA0  O
ATOM    794  N   ASN A  92      32.273  59.387 -15.657  1.00  0.00      LA0  N
ATOM    795  H   ASN A  92      32.310  58.876 -16.516  1.00  0.00      LA0  H
ATOM    796  CA  ASN A  92      33.337  60.314 -15.282  1.00  0.00      LA0  C
ATOM    797  CB  ASN A  92      34.709  59.885 -15.805  1.00  0.00      LA0  C
ATOM    798  CG  ASN A  92      35.069  58.512 -15.287  1.00  0.00      LA0  C
ATOM    799  OD1 ASN A  92      34.982  57.525 -16.003  1.00  0.00      LA0  O
ATOM    800  ND2 ASN A  92      35.488  58.476 -14.020  1.00  0.00      LA0  N
ATOM    801 HD21 ASN A  92      35.476  59.307 -13.456  1.00  0.00      LA0  H
ATOM    802 HD22 ASN A  92      35.808  57.625 -13.599  1.00  0.00      LA0  H
ATOM    803  C   ASN A  92      33.079  61.747 -15.692  1.00  0.00      LA0  C
ATOM    804  O   ASN A  92      33.539  62.679 -15.046  1.00  0.00      LA0  O
ATOM    805  N   SER A  93      32.324  61.900 -16.793  1.00  0.00      LA0  N
ATOM    806  H   SER A  93      31.948  61.136 -17.323  1.00  0.00      LA0  H
ATOM    807  CA  SER A  93      32.009  63.268 -17.194  1.00  0.00      LA0  C
ATOM    808  CB  SER A  93      31.472  63.281 -18.629  1.00  0.00      LA0  C
ATOM    809  OG  SER A  93      30.624  62.148 -18.846  1.00  0.00      LA0  O
ATOM    810  HG  SER A  93      29.718  62.440 -18.703  1.00  0.00      LA0  H
ATOM    811  C   SER A  93      31.074  63.982 -16.235  1.00  0.00      LA0  C
ATOM    812  O   SER A  93      31.388  65.029 -15.682  1.00  0.00      LA0  O
ATOM    813  N   GLU A  94      29.907  63.348 -16.059  1.00  0.00      LA0  N
ATOM    814  H   GLU A  94      29.657  62.554 -16.623  1.00  0.00      LA0  H
ATOM    815  CA  GLU A  94      28.924  63.891 -15.129  1.00  0.00      LA0  C
ATOM    816  CB  GLU A  94      28.106  65.062 -15.712  1.00  0.00      LA0  C
ATOM    817  CG  GLU A  94      28.159  65.307 -17.230  1.00  0.00      LA0  C
ATOM    818  CD  GLU A  94      27.421  64.233 -18.001  1.00  0.00      LA0  C
ATOM    819  OE1 GLU A  94      26.286  64.484 -18.394  1.00  0.00      LA0  O
ATOM    820  OE2 GLU A  94      27.977  63.159 -18.224  1.00  0.00      LA0  O
ATOM    821  C   GLU A  94      28.008  62.813 -14.592  1.00  0.00      LA0  C
ATOM    822  O   GLU A  94      26.953  62.495 -15.131  1.00  0.00      LA0  O
ATOM    823  N   PRO A  95      28.423  62.253 -13.435  1.00  0.00      LA0  N
ATOM    824  CD  PRO A  95      29.573  62.643 -12.624  1.00  0.00      LA0  C
ATOM    825  CA  PRO A  95      27.679  61.117 -12.879  1.00  0.00      LA0  C
ATOM    826  CB  PRO A  95      28.545  60.708 -11.683  1.00  0.00      LA0  C
ATOM    827  CG  PRO A  95      29.316  61.961 -11.287  1.00  0.00      LA0  C
ATOM    828  C   PRO A  95      26.224  61.426 -12.541  1.00  0.00      LA0  C
ATOM    829  O   PRO A  95      25.360  60.561 -12.559  1.00  0.00      LA0  O
ATOM    830  N   TYR A  96      25.979  62.717 -12.260  1.00  0.00      LA0  N
ATOM    831  H   TYR A  96      26.742  63.362 -12.247  1.00  0.00      LA0  H
ATOM    832  CA  TYR A  96      24.608  63.142 -11.971  1.00  0.00      LA0  C
ATOM    833  CB  TYR A  96      24.636  64.419 -11.130  1.00  0.00      LA0  C
ATOM    834  CG  TYR A  96      25.360  64.153  -9.830  1.00  0.00      LA0  C
ATOM    835  CD1 TYR A  96      24.777  63.270  -8.904  1.00  0.00      LA0  C
ATOM    836  CE1 TYR A  96      25.432  63.009  -7.692  1.00  0.00      LA0  C
ATOM    837  CD2 TYR A  96      26.591  64.789  -9.575  1.00  0.00      LA0  C
ATOM    838  CE2 TYR A  96      27.244  64.534  -8.357  1.00  0.00      LA0  C
ATOM    839  CZ  TYR A  96      26.659  63.643  -7.436  1.00  0.00      LA0  C
ATOM    840  OH  TYR A  96      27.306  63.364  -6.249  1.00  0.00      LA0  O
ATOM    841  HH  TYR A  96      27.658  64.188  -5.907  1.00  0.00      LA0  H
ATOM    842  C   TYR A  96      23.675  63.301 -13.167  1.00  0.00      LA0  C
ATOM    843  O   TYR A  96      22.461  63.466 -13.026  1.00  0.00      LA0  O
ATOM    844  N   ALA A  97      24.297  63.260 -14.352  1.00  0.00      LA0  N
ATOM    845  H   ALA A  97      25.284  63.119 -14.430  1.00  0.00      LA0  H
ATOM    846  CA  ALA A  97      23.499  63.313 -15.568  1.00  0.00      LA0  C
ATOM    847  CB  ALA A  97      23.701  64.648 -16.293  1.00  0.00      LA0  C
ATOM    848  C   ALA A  97      23.789  62.126 -16.471  1.00  0.00      LA0  C
ATOM    849  O   ALA A  97      23.091  61.123 -16.407  1.00  0.00      LA0  O
ATOM    850  N   GLY A  98      24.844  62.247 -17.293  1.00  0.00      LA0  N
ATOM    851  H   GLY A  98      25.454  63.046 -17.303  1.00  0.00      LA0  H
ATOM    852  CA  GLY A  98      25.160  61.168 -18.230  1.00  0.00      LA0  C
ATOM    853  C   GLY A  98      25.496  59.855 -17.554  1.00  0.00      LA0  C
ATOM    854  O   GLY A  98      25.167  58.773 -18.024  1.00  0.00      LA0  O
ATOM    855  N   GLY A  99      26.121  60.001 -16.379  1.00  0.00      LA0  N
ATOM    856  H   GLY A  99      26.426  60.922 -16.127  1.00  0.00      LA0  H
ATOM    857  CA  GLY A  99      26.402  58.826 -15.557  1.00  0.00      LA0  C
ATOM    858  C   GLY A  99      25.233  58.189 -14.816  1.00  0.00      LA0  C
ATOM    859  O   GLY A  99      25.414  57.440 -13.859  1.00  0.00      LA0  O
ATOM    860  N   TRP A 100      24.015  58.483 -15.302  1.00  0.00      LA0  N
ATOM    861  H   TRP A 100      23.895  59.109 -16.072  1.00  0.00      LA0  H
ATOM    862  CA  TRP A 100      22.901  57.681 -14.815  1.00  0.00      LA0  C
ATOM    863  CB  TRP A 100      21.558  58.315 -15.204  1.00  0.00      LA0  C
ATOM    864  CG  TRP A 100      21.182  58.083 -16.655  1.00  0.00      LA0  C
ATOM    865  CD2 TRP A 100      20.214  57.143 -17.170  1.00  0.00      LA0  C
ATOM    866  CE2 TRP A 100      20.197  57.286 -18.598  1.00  0.00      LA0  C
ATOM    867  CE3 TRP A 100      19.370  56.197 -16.549  1.00  0.00      LA0  C
ATOM    868  CD1 TRP A 100      21.693  58.736 -17.788  1.00  0.00      LA0  C
ATOM    869  NE1 TRP A 100      21.119  58.272 -18.930  1.00  0.00      LA0  N
ATOM    870  HE1 TRP A 100      21.336  58.575 -19.838  1.00  0.00      LA0  H
ATOM    871  CZ2 TRP A 100      19.330  56.488 -19.374  1.00  0.00      LA0  C
ATOM    872  CZ3 TRP A 100      18.511  55.403 -17.337  1.00  0.00      LA0  C
ATOM    873  CH2 TRP A 100      18.489  55.549 -18.741  1.00  0.00      LA0  C
ATOM    874  C   TRP A 100      23.010  56.241 -15.281  1.00  0.00      LA0  C
ATOM    875  O   TRP A 100      23.401  55.967 -16.406  1.00  0.00      LA0  O
ATOM    876  N   ILE A 101      22.671  55.340 -14.363  1.00  0.00      LA0  N
ATOM    877  H   ILE A 101      22.308  55.654 -13.489  1.00  0.00      LA0  H
ATOM    878  CA  ILE A 101      22.783  53.929 -14.711  1.00  0.00      LA0  C
ATOM    879  CB  ILE A 101      23.372  53.148 -13.529  1.00  0.00      LA0  C
ATOM    880  CG2 ILE A 101      23.633  51.676 -13.869  1.00  0.00      LA0  C
ATOM    881  CG1 ILE A 101      24.638  53.835 -13.018  1.00  0.00      LA0  C
ATOM    882  CD1 ILE A 101      25.074  53.287 -11.664  1.00  0.00      LA0  C
ATOM    883  C   ILE A 101      21.454  53.351 -15.160  1.00  0.00      LA0  C
ATOM    884  O   ILE A 101      21.325  52.768 -16.229  1.00  0.00      LA0  O
ATOM    885  N   PHE A 102      20.454  53.544 -14.287  1.00  0.00      LA0  N
ATOM    886  H   PHE A 102      20.564  54.089 -13.453  1.00  0.00      LA0  H
ATOM    887  CA  PHE A 102      19.170  52.934 -14.614  1.00  0.00      LA0  C
ATOM    888  CB  PHE A 102      19.125  51.444 -14.222  1.00  0.00      LA0  C
ATOM    889  CG  PHE A 102      19.226  51.196 -12.731  1.00  0.00      LA0  C
ATOM    890  CD1 PHE A 102      20.493  51.174 -12.107  1.00  0.00      LA0  C
ATOM    891  CD2 PHE A 102      18.048  50.952 -11.993  1.00  0.00      LA0  C
ATOM    892  CE1 PHE A 102      20.588  50.864 -10.737  1.00  0.00      LA0  C
ATOM    893  CE2 PHE A 102      18.141  50.642 -10.622  1.00  0.00      LA0  C
ATOM    894  CZ  PHE A 102      19.411  50.584 -10.012  1.00  0.00      LA0  C
ATOM    895  C   PHE A 102      18.000  53.691 -14.039  1.00  0.00      LA0  C
ATOM    896  O   PHE A 102      18.068  54.249 -12.954  1.00  0.00      LA0  O
ATOM    897  N   LYS A 103      16.917  53.693 -14.813  1.00  0.00      LA0  N
ATOM    898  H   LYS A 103      16.925  53.156 -15.654  1.00  0.00      LA0  H
ATOM    899  CA  LYS A 103      15.681  54.216 -14.253  1.00  0.00      LA0  C
ATOM    900  CB  LYS A 103      14.868  54.925 -15.327  1.00  0.00      LA0  C
ATOM    901  CG  LYS A 103      15.387  56.333 -15.593  1.00  0.00      LA0  C
ATOM    902  CD  LYS A 103      14.697  56.975 -16.792  1.00  0.00      LA0  C
ATOM    903  CE  LYS A 103      14.941  58.482 -16.870  1.00  0.00      LA0  C
ATOM    904  NZ  LYS A 103      14.236  59.165 -15.776  1.00  0.00      LA0  N
ATOM    905  HZ1 LYS A 103      14.489  60.174 -15.793  1.00  0.00      LA0  H
ATOM    906  HZ2 LYS A 103      13.199  59.083 -15.891  1.00  0.00      LA0  H
ATOM    907  HZ3 LYS A 103      14.508  58.792 -14.843  1.00  0.00      LA0  H
ATOM    908  C   LYS A 103      14.869  53.105 -13.640  1.00  0.00      LA0  C
ATOM    909  O   LYS A 103      14.499  52.132 -14.292  1.00  0.00      LA0  O
ATOM    910  N   ILE A 104      14.612  53.303 -12.348  1.00  0.00      LA0  N
ATOM    911  H   ILE A 104      14.936  54.124 -11.875  1.00  0.00      LA0  H
ATOM    912  CA  ILE A 104      13.734  52.353 -11.690  1.00  0.00      LA0  C
ATOM    913  CB  ILE A 104      14.410  51.818 -10.410  1.00  0.00      LA0  C
ATOM    914  CG2 ILE A 104      14.665  52.924  -9.386  1.00  0.00      LA0  C
ATOM    915  CG1 ILE A 104      13.681  50.615  -9.806  1.00  0.00      LA0  C
ATOM    916  CD1 ILE A 104      14.465  49.964  -8.664  1.00  0.00      LA0  C
ATOM    917  C   ILE A 104      12.355  52.951 -11.459  1.00  0.00      LA0  C
ATOM    918  O   ILE A 104      12.174  54.100 -11.067  1.00  0.00      LA0  O
ATOM    919  N   LYS A 105      11.376  52.105 -11.759  1.00  0.00      LA0  N
ATOM    920  H   LYS A 105      11.625  51.191 -12.079  1.00  0.00      LA0  H
ATOM    921  CA  LYS A 105      10.013  52.351 -11.315  1.00  0.00      LA0  C
ATOM    922  CB  LYS A 105       9.112  51.594 -12.285  1.00  0.00      LA0  C
ATOM    923  CG  LYS A 105       7.662  51.292 -11.907  1.00  0.00      LA0  C
ATOM    924  CD  LYS A 105       7.216  50.168 -12.837  1.00  0.00      LA0  C
ATOM    925  CE  LYS A 105       5.860  49.526 -12.559  1.00  0.00      LA0  C
ATOM    926  NZ  LYS A 105       5.812  48.271 -13.320  1.00  0.00      LA0  N
ATOM    927  HZ1 LYS A 105       4.868  47.892 -13.493  1.00  0.00      LA0  H
ATOM    928  HZ2 LYS A 105       6.339  48.338 -14.220  1.00  0.00      LA0  H
ATOM    929  HZ3 LYS A 105       6.374  47.534 -12.839  1.00  0.00      LA0  H
ATOM    930  C   LYS A 105       9.923  51.809  -9.904  1.00  0.00      LA0  C
ATOM    931  O   LYS A 105      10.014  50.606  -9.696  1.00  0.00      LA0  O
ATOM    932  N   ALA A 106       9.791  52.746  -8.957  1.00  0.00      LA0  N
ATOM    933  H   ALA A 106       9.663  53.703  -9.200  1.00  0.00      LA0  H
ATOM    934  CA  ALA A 106       9.751  52.296  -7.567  1.00  0.00      LA0  C
ATOM    935  CB  ALA A 106       9.792  53.485  -6.609  1.00  0.00      LA0  C
ATOM    936  C   ALA A 106       8.514  51.483  -7.253  1.00  0.00      LA0  C
ATOM    937  O   ALA A 106       7.544  51.486  -8.005  1.00  0.00      LA0  O
ATOM    938  N   SER A 107       8.585  50.814  -6.100  1.00  0.00      LA0  N
ATOM    939  H   SER A 107       9.429  50.819  -5.557  1.00  0.00      LA0  H
ATOM    940  CA  SER A 107       7.372  50.193  -5.576  1.00  0.00      LA0  C
ATOM    941  CB  SER A 107       7.711  49.256  -4.416  1.00  0.00      LA0  C
ATOM    942  OG  SER A 107       9.102  48.919  -4.454  1.00  0.00      LA0  O
ATOM    943  HG  SER A 107       9.537  49.583  -3.905  1.00  0.00      LA0  H
ATOM    944  C   SER A 107       6.351  51.221  -5.124  1.00  0.00      LA0  C
ATOM    945  O   SER A 107       5.168  51.142  -5.432  1.00  0.00      LA0  O
ATOM    946  N   ASP A 108       6.894  52.204  -4.391  1.00  0.00      LA0  N
ATOM    947  H   ASP A 108       7.871  52.197  -4.149  1.00  0.00      LA0  H
ATOM    948  CA  ASP A 108       6.057  53.294  -3.901  1.00  0.00      LA0  C
ATOM    949  CB  ASP A 108       5.491  52.922  -2.516  1.00  0.00      LA0  C
ATOM    950  CG  ASP A 108       4.447  53.888  -1.950  1.00  0.00      LA0  C
ATOM    951  OD1 ASP A 108       4.277  54.998  -2.445  1.00  0.00      LA0  O
ATOM    952  OD2 ASP A 108       3.824  53.544  -0.952  1.00  0.00      LA0  O
ATOM    953  C   ASP A 108       6.909  54.545  -3.847  1.00  0.00      LA0  C
ATOM    954  O   ASP A 108       8.102  54.502  -3.571  1.00  0.00      LA0  O
ATOM    955  N   GLU A 109       6.252  55.678  -4.116  1.00  0.00      LA0  N
ATOM    956  H   GLU A 109       5.256  55.592  -4.176  1.00  0.00      LA0  H
ATOM    957  CA  GLU A 109       6.912  56.968  -3.918  1.00  0.00      LA0  C
ATOM    958  CB  GLU A 109       5.931  58.099  -4.247  1.00  0.00      LA0  C
ATOM    959  CG  GLU A 109       5.209  57.972  -5.599  1.00  0.00      LA0  C
ATOM    960  CD  GLU A 109       6.056  58.487  -6.750  1.00  0.00      LA0  C
ATOM    961  OE1 GLU A 109       5.830  59.606  -7.196  1.00  0.00      LA0  O
ATOM    962  OE2 GLU A 109       6.939  57.783  -7.233  1.00  0.00      LA0  O
ATOM    963  C   GLU A 109       7.457  57.133  -2.498  1.00  0.00      LA0  C
ATOM    964  O   GLU A 109       8.508  57.718  -2.260  1.00  0.00      LA0  O
ATOM    965  N   SER A 110       6.701  56.550  -1.549  1.00  0.00      LA0  N
ATOM    966  H   SER A 110       5.874  56.039  -1.803  1.00  0.00      LA0  H
ATOM    967  CA  SER A 110       7.101  56.649  -0.145  1.00  0.00      LA0  C
ATOM    968  CB  SER A 110       6.027  56.032   0.755  1.00  0.00      LA0  C
ATOM    969  OG  SER A 110       5.980  54.617   0.566  1.00  0.00      LA0  O
ATOM    970  HG  SER A 110       5.191  54.420   0.053  1.00  0.00      LA0  H
ATOM    971  C   SER A 110       8.482  56.098   0.195  1.00  0.00      LA0  C
ATOM    972  O   SER A 110       9.134  56.530   1.142  1.00  0.00      LA0  O
ATOM    973  N   GLU A 111       8.934  55.149  -0.652  1.00  0.00      LA0  N
ATOM    974  H   GLU A 111       8.356  54.833  -1.407  1.00  0.00      LA0  H
ATOM    975  CA  GLU A 111      10.253  54.553  -0.426  1.00  0.00      LA0  C
ATOM    976  CB  GLU A 111      10.578  53.491  -1.475  1.00  0.00      LA0  C
ATOM    977  CG  GLU A 111       9.624  52.298  -1.518  1.00  0.00      LA0  C
ATOM    978  CD  GLU A 111      10.144  51.290  -2.523  1.00  0.00      LA0  C
ATOM    979  OE1 GLU A 111      10.047  51.523  -3.722  1.00  0.00      LA0  O
ATOM    980  OE2 GLU A 111      10.649  50.252  -2.118  1.00  0.00      LA0  O
ATOM    981  C   GLU A 111      11.414  55.534  -0.329  1.00  0.00      LA0  C
ATOM    982  O   GLU A 111      12.458  55.239   0.246  1.00  0.00      LA0  O
ATOM    983  N   LEU A 112      11.177  56.744  -0.871  1.00  0.00      LA0  N
ATOM    984  H   LEU A 112      10.315  56.900  -1.360  1.00  0.00      LA0  H
ATOM    985  CA  LEU A 112      12.135  57.839  -0.695  1.00  0.00      LA0  C
ATOM    986  CB  LEU A 112      11.574  59.137  -1.272  1.00  0.00      LA0  C
ATOM    987  CG  LEU A 112      11.476  59.131  -2.795  1.00  0.00      LA0  C
ATOM    988  CD1 LEU A 112      10.752  60.372  -3.317  1.00  0.00      LA0  C
ATOM    989  CD2 LEU A 112      12.849  58.954  -3.442  1.00  0.00      LA0  C
ATOM    990  C   LEU A 112      12.632  58.097   0.722  1.00  0.00      LA0  C
ATOM    991  O   LEU A 112      13.764  58.530   0.931  1.00  0.00      LA0  O
ATOM    992  N   GLU A 113      11.769  57.802   1.706  1.00  0.00      LA0  N
ATOM    993  H   GLU A 113      10.847  57.450   1.531  1.00  0.00      LA0  H
ATOM    994  CA  GLU A 113      12.270  58.086   3.049  1.00  0.00      LA0  C
ATOM    995  CB  GLU A 113      11.193  58.717   3.937  1.00  0.00      LA0  C
ATOM    996  CG  GLU A 113      10.633  60.017   3.331  1.00  0.00      LA0  C
ATOM    997  CD  GLU A 113      11.761  60.899   2.809  1.00  0.00      LA0  C
ATOM    998  OE1 GLU A 113      12.570  61.393   3.589  1.00  0.00      LA0  O
ATOM    999  OE2 GLU A 113      11.887  61.041   1.597  1.00  0.00      LA0  O
ATOM   1000  C   GLU A 113      13.070  56.993   3.729  1.00  0.00      LA0  C
ATOM   1001  O   GLU A 113      13.470  57.079   4.881  1.00  0.00      LA0  O
ATOM   1002  N   SER A 114      13.376  55.982   2.910  1.00  0.00      LA0  N
ATOM   1003  H   SER A 114      12.931  55.875   2.022  1.00  0.00      LA0  H
ATOM   1004  CA  SER A 114      14.481  55.105   3.285  1.00  0.00      LA0  C
ATOM   1005  CB  SER A 114      14.329  53.760   2.574  1.00  0.00      LA0  C
ATOM   1006  OG  SER A 114      12.939  53.470   2.377  1.00  0.00      LA0  O
ATOM   1007  HG  SER A 114      12.714  53.824   1.520  1.00  0.00      LA0  H
ATOM   1008  C   SER A 114      15.851  55.698   2.968  1.00  0.00      LA0  C
ATOM   1009  O   SER A 114      16.895  55.135   3.280  1.00  0.00      LA0  O
ATOM   1010  N   LEU A 115      15.802  56.847   2.270  1.00  0.00      LA0  N
ATOM   1011  H   LEU A 115      14.952  57.345   2.108  1.00  0.00      LA0  H
ATOM   1012  CA  LEU A 115      17.024  57.340   1.652  1.00  0.00      LA0  C
ATOM   1013  CB  LEU A 115      16.857  57.328   0.138  1.00  0.00      LA0  C
ATOM   1014  CG  LEU A 115      16.578  55.941  -0.432  1.00  0.00      LA0  C
ATOM   1015  CD1 LEU A 115      16.203  56.047  -1.901  1.00  0.00      LA0  C
ATOM   1016  CD2 LEU A 115      17.727  54.959  -0.194  1.00  0.00      LA0  C
ATOM   1017  C   LEU A 115      17.415  58.723   2.118  1.00  0.00      LA0  C
ATOM   1018  O   LEU A 115      16.589  59.532   2.538  1.00  0.00      LA0  O
ATOM   1019  N   LEU A 116      18.731  58.941   2.019  1.00  0.00      LA0  N
ATOM   1020  H   LEU A 116      19.279  58.303   1.473  1.00  0.00      LA0  H
ATOM   1021  CA  LEU A 116      19.335  60.180   2.501  1.00  0.00      LA0  C
ATOM   1022  CB  LEU A 116      20.864  60.054   2.508  1.00  0.00      LA0  C
ATOM   1023  CG  LEU A 116      21.507  59.296   3.680  1.00  0.00      LA0  C
ATOM   1024  CD1 LEU A 116      21.138  57.813   3.770  1.00  0.00      LA0  C
ATOM   1025  CD2 LEU A 116      23.024  59.475   3.653  1.00  0.00      LA0  C
ATOM   1026  C   LEU A 116      18.937  61.354   1.632  1.00  0.00      LA0  C
ATOM   1027  O   LEU A 116      18.627  61.197   0.457  1.00  0.00      LA0  O
ATOM   1028  N   ASP A 117      18.949  62.531   2.252  1.00  0.00      LA0  N
ATOM   1029  H   ASP A 117      19.174  62.659   3.221  1.00  0.00      LA0  H
ATOM   1030  CA  ASP A 117      18.806  63.737   1.445  1.00  0.00      LA0  C
ATOM   1031  CB  ASP A 117      17.983  64.771   2.227  1.00  0.00      LA0  C
ATOM   1032  CG  ASP A 117      18.740  65.204   3.468  1.00  0.00      LA0  C
ATOM   1033  OD1 ASP A 117      19.357  66.259   3.433  1.00  0.00      LA0  O
ATOM   1034  OD2 ASP A 117      18.760  64.463   4.443  1.00  0.00      LA0  O
ATOM   1035  C   ASP A 117      20.179  64.266   1.056  1.00  0.00      LA0  C
ATOM   1036  O   ASP A 117      21.198  63.643   1.342  1.00  0.00      LA0  O
ATOM   1037  N   ALA A 118      20.167  65.449   0.418  1.00  0.00      LA0  N
ATOM   1038  H   ALA A 118      19.295  65.891   0.219  1.00  0.00      LA0  H
ATOM   1039  CA  ALA A 118      21.438  66.092   0.084  1.00  0.00      LA0  C
ATOM   1040  CB  ALA A 118      21.193  67.418  -0.640  1.00  0.00      LA0  C
ATOM   1041  C   ALA A 118      22.344  66.324   1.284  1.00  0.00      LA0  C
ATOM   1042  O   ALA A 118      23.458  65.820   1.353  1.00  0.00      LA0  O
ATOM   1043  N   THR A 119      21.792  67.067   2.252  1.00  0.00      LA0  N
ATOM   1044  H   THR A 119      20.846  67.385   2.196  1.00  0.00      LA0  H
ATOM   1045  CA  THR A 119      22.564  67.379   3.455  1.00  0.00      LA0  C
ATOM   1046  CB  THR A 119      21.751  68.276   4.394  1.00  0.00      LA0  C
ATOM   1047  OG1 THR A 119      20.556  68.757   3.756  1.00  0.00      LA0  O
ATOM   1048  HG1 THR A 119      19.942  68.023   3.783  1.00  0.00      LA0  H
ATOM   1049  CG2 THR A 119      22.596  69.430   4.937  1.00  0.00      LA0  C
ATOM   1050  C   THR A 119      23.071  66.156   4.206  1.00  0.00      LA0  C
ATOM   1051  O   THR A 119      24.207  66.077   4.663  1.00  0.00      LA0  O
ATOM   1052  N   ALA A 120      22.180  65.150   4.282  1.00  0.00      LA0  N
ATOM   1053  H   ALA A 120      21.231  65.273   3.968  1.00  0.00      LA0  H
ATOM   1054  CA  ALA A 120      22.650  63.905   4.888  1.00  0.00      LA0  C
ATOM   1055  CB  ALA A 120      21.510  62.907   5.064  1.00  0.00      LA0  C
ATOM   1056  C   ALA A 120      23.787  63.228   4.136  1.00  0.00      LA0  C
ATOM   1057  O   ALA A 120      24.687  62.640   4.723  1.00  0.00      LA0  O
ATOM   1058  N   TYR A 121      23.734  63.359   2.802  1.00  0.00      LA0  N
ATOM   1059  H   TYR A 121      22.986  63.857   2.358  1.00  0.00      LA0  H
ATOM   1060  CA  TYR A 121      24.861  62.838   2.031  1.00  0.00      LA0  C
ATOM   1061  CB  TYR A 121      24.509  62.776   0.545  1.00  0.00      LA0  C
ATOM   1062  CG  TYR A 121      25.421  61.825  -0.198  1.00  0.00      LA0  C
ATOM   1063  CD1 TYR A 121      25.362  60.447   0.098  1.00  0.00      LA0  C
ATOM   1064  CE1 TYR A 121      26.169  59.559  -0.629  1.00  0.00      LA0  C
ATOM   1065  CD2 TYR A 121      26.292  62.339  -1.181  1.00  0.00      LA0  C
ATOM   1066  CE2 TYR A 121      27.101  61.449  -1.907  1.00  0.00      LA0  C
ATOM   1067  CZ  TYR A 121      27.018  60.069  -1.629  1.00  0.00      LA0  C
ATOM   1068  OH  TYR A 121      27.784  59.180  -2.356  1.00  0.00      LA0  O
ATOM   1069  HH  TYR A 121      28.177  59.607  -3.112  1.00  0.00      LA0  H
ATOM   1070  C   TYR A 121      26.163  63.589   2.258  1.00  0.00      LA0  C
ATOM   1071  O   TYR A 121      27.233  62.999   2.339  1.00  0.00      LA0  O
ATOM   1072  N   GLU A 122      26.018  64.918   2.397  1.00  0.00      LA0  N
ATOM   1073  H   GLU A 122      25.121  65.345   2.268  1.00  0.00      LA0  H
ATOM   1074  CA  GLU A 122      27.187  65.727   2.755  1.00  0.00      LA0  C
ATOM   1075  CB  GLU A 122      26.827  67.210   2.846  1.00  0.00      LA0  C
ATOM   1076  CG  GLU A 122      26.263  67.767   1.539  1.00  0.00      LA0  C
ATOM   1077  CD  GLU A 122      25.929  69.235   1.703  1.00  0.00      LA0  C
ATOM   1078  OE1 GLU A 122      24.922  69.543   2.338  1.00  0.00      LA0  O
ATOM   1079  OE2 GLU A 122      26.674  70.066   1.187  1.00  0.00      LA0  O
ATOM   1080  C   GLU A 122      27.839  65.266   4.046  1.00  0.00      LA0  C
ATOM   1081  O   GLU A 122      29.041  65.038   4.123  1.00  0.00      LA0  O
ATOM   1082  N   ALA A 123      26.960  65.061   5.047  1.00  0.00      LA0  N
ATOM   1083  H   ALA A 123      26.006  65.337   4.911  1.00  0.00      LA0  H
ATOM   1084  CA  ALA A 123      27.422  64.455   6.298  1.00  0.00      LA0  C
ATOM   1085  CB  ALA A 123      26.249  64.189   7.244  1.00  0.00      LA0  C
ATOM   1086  C   ALA A 123      28.205  63.171   6.076  1.00  0.00      LA0  C
ATOM   1087  O   ALA A 123      29.374  63.081   6.412  1.00  0.00      LA0  O
ATOM   1088  N   LEU A 124      27.537  62.232   5.382  1.00  0.00      LA0  N
ATOM   1089  H   LEU A 124      26.573  62.395   5.172  1.00  0.00      LA0  H
ATOM   1090  CA  LEU A 124      28.163  60.947   5.047  1.00  0.00      LA0  C
ATOM   1091  CB  LEU A 124      27.179  60.121   4.209  1.00  0.00      LA0  C
ATOM   1092  CG  LEU A 124      27.486  58.621   4.122  1.00  0.00      LA0  C
ATOM   1093  CD1 LEU A 124      27.476  57.949   5.497  1.00  0.00      LA0  C
ATOM   1094  CD2 LEU A 124      26.562  57.912   3.130  1.00  0.00      LA0  C
ATOM   1095  C   LEU A 124      29.545  60.999   4.387  1.00  0.00      LA0  C
ATOM   1096  O   LEU A 124      30.309  60.038   4.394  1.00  0.00      LA0  O
ATOM   1097  N   LEU A 125      29.844  62.168   3.799  1.00  0.00      LA0  N
ATOM   1098  H   LEU A 125      29.191  62.926   3.814  1.00  0.00      LA0  H
ATOM   1099  CA  LEU A 125      31.225  62.361   3.369  1.00  0.00      LA0  C
ATOM   1100  CB  LEU A 125      31.307  63.405   2.247  1.00  0.00      LA0  C
ATOM   1101  CG  LEU A 125      30.259  63.241   1.138  1.00  0.00      LA0  C
ATOM   1102  CD1 LEU A 125      30.340  64.378   0.121  1.00  0.00      LA0  C
ATOM   1103  CD2 LEU A 125      30.302  61.868   0.464  1.00  0.00      LA0  C
ATOM   1104  C   LEU A 125      32.134  62.739   4.530  1.00  0.00      LA0  C
ATOM   1105  O   LEU A 125      33.112  62.065   4.836  1.00  0.00      LA0  O
ATOM   1106  N   GLU A 126      31.743  63.847   5.181  1.00  0.00      LA0  N
ATOM   1107  H   GLU A 126      30.878  64.285   4.926  1.00  0.00      LA0  H
ATOM   1108  CA  GLU A 126      32.543  64.394   6.283  1.00  0.00      LA0  C
ATOM   1109  CB  GLU A 126      31.887  65.665   6.830  1.00  0.00      LA0  C
ATOM   1110  CG  GLU A 126      31.840  66.828   5.830  1.00  0.00      LA0  C
ATOM   1111  CD  GLU A 126      33.236  67.366   5.564  1.00  0.00      LA0  C
ATOM   1112  OE1 GLU A 126      33.817  67.022   4.535  1.00  0.00      LA0  O
ATOM   1113  OE2 GLU A 126      33.734  68.142   6.380  1.00  0.00      LA0  O
ATOM   1114  C   GLU A 126      32.853  63.424   7.415  1.00  0.00      LA0  C
ATOM   1115  O   GLU A 126      33.952  63.401   7.962  1.00  0.00      LA0  O
ATOM   1116  N   ASP A 127      31.851  62.573   7.706  1.00  0.00      LA0  N
ATOM   1117  H   ASP A 127      30.946  62.724   7.309  1.00  0.00      LA0  H
ATOM   1118  CA  ASP A 127      31.985  61.513   8.714  1.00  0.00      LA0  C
ATOM   1119  CB  ASP A 127      30.768  60.571   8.691  1.00  0.00      LA0  C
ATOM   1120  CG  ASP A 127      29.475  61.271   9.095  1.00  0.00      LA0  C
ATOM   1121  OD1 ASP A 127      29.485  62.061  10.039  1.00  0.00      LA0  O
ATOM   1122  OD2 ASP A 127      28.446  61.009   8.471  1.00  0.00      LA0  O
ATOM   1123  C   ASP A 127      33.267  60.697   8.620  1.00  0.00      LA0  C
ATOM   1124  O   ASP A 127      33.826  60.229   9.604  1.00  0.00      LA0  O
ATOM   1125  N   GLU A 128      33.748  60.571   7.370  1.00  0.00      LA0  N
ATOM   1126  H   GLU A 128      33.259  60.998   6.607  1.00  0.00      LA0  H
ATOM   1127  CA  GLU A 128      35.137  60.139   7.230  1.00  0.00      LA0  C
ATOM   1128  CB  GLU A 128      35.370  59.646   5.804  1.00  0.00      LA0  C
ATOM   1129  CG  GLU A 128      36.651  58.824   5.600  1.00  0.00      LA0  C
ATOM   1130  CD  GLU A 128      36.776  58.360   4.156  1.00  0.00      LA0  C
ATOM   1131  OE1 GLU A 128      35.786  58.379   3.428  1.00  0.00      LA0  O
ATOM   1132  OE2 GLU A 128      37.869  57.974   3.753  1.00  0.00      LA0  O
ATOM   1133  C   GLU A 128      36.124  61.236   7.609  1.00  0.00      LA0  C
ATOM   1134  O   GLU A 128      37.199  61.016   8.162  1.00  0.00      LA0  O
END
