# Supplementary material for: Large scale analyses of genotype-phenotype relationships of glycine decarboxylase mutations and neurological disease severity
Source: PLoS Comput Biol. 2020 May 18;16(5):e1007871. doi: 10.1371/journal.pcbi.1007871 (PMC7259800; doi:10.1371/journal.pcbi.1007871)
Supplement: S1 Appendix — (ZIP) [file pcbi.1007871.s011.zip › S1_Appendix/cluspro.TH.ecoli/model.002.14.pdb]

HEADER rec.pdb
REMARK original generated coordinate pdb file
ATOM      1  N   GLN A   4      22.318  45.643  17.313  1.00  0.00      RA0  N
ATOM      2  H   GLN A   4      21.353  45.821  17.136  1.00  0.00      RA0  H
ATOM      3  CA  GLN A   4      23.356  46.702  17.078  1.00  0.00      RA0  C
ATOM      4  CB  GLN A   4      22.868  48.052  17.604  1.00  0.00      RA0  C
ATOM      5  CG  GLN A   4      23.787  49.205  17.202  1.00  0.00      RA0  C
ATOM      6  CD  GLN A   4      23.187  50.515  17.665  1.00  0.00      RA0  C
ATOM      7  OE1 GLN A   4      22.885  50.713  18.835  1.00  0.00      RA0  O
ATOM      8  NE2 GLN A   4      23.021  51.405  16.670  1.00  0.00      RA0  N
ATOM      9 HE21 GLN A   4      23.282  51.188  15.730  1.00  0.00      RA0  H
ATOM     10 HE22 GLN A   4      22.631  52.307  16.856  1.00  0.00      RA0  H
ATOM     11  C   GLN A   4      24.669  46.292  17.706  1.00  0.00      RA0  C
ATOM     12  O   GLN A   4      24.709  45.892  18.876  1.00  0.00      RA0  O
ATOM     13  N   THR A   5      25.745  46.374  16.923  1.00  0.00      RA0  N
ATOM     14  H   THR A   5      25.673  46.794  16.023  1.00  0.00      RA0  H
ATOM     15  CA  THR A   5      27.040  45.928  17.398  1.00  0.00      RA0  C
ATOM     16  CB  THR A   5      27.993  45.734  16.194  1.00  0.00      RA0  C
ATOM     17  OG1 THR A   5      29.302  45.343  16.626  1.00  0.00      RA0  O
ATOM     18  HG1 THR A   5      29.761  44.996  15.851  1.00  0.00      RA0  H
ATOM     19  CG2 THR A   5      28.081  46.973  15.301  1.00  0.00      RA0  C
ATOM     20  C   THR A   5      27.567  46.895  18.439  1.00  0.00      RA0  C
ATOM     21  O   THR A   5      27.394  48.098  18.287  1.00  0.00      RA0  O
ATOM     22  N   PRO A   6      28.258  46.395  19.466  1.00  0.00      RA0  N
ATOM     23  CD  PRO A   6      28.410  44.983  19.788  1.00  0.00      RA0  C
ATOM     24  CA  PRO A   6      28.957  47.285  20.399  1.00  0.00      RA0  C
ATOM     25  CB  PRO A   6      29.665  46.298  21.333  1.00  0.00      RA0  C
ATOM     26  CG  PRO A   6      28.859  45.005  21.240  1.00  0.00      RA0  C
ATOM     27  C   PRO A   6      29.941  48.233  19.721  1.00  0.00      RA0  C
ATOM     28  O   PRO A   6      30.283  49.284  20.285  1.00  0.00      RA0  O
ATOM     29  N   LEU A   7      30.378  47.879  18.514  1.00  0.00      RA0  N
ATOM     30  H   LEU A   7      30.058  47.036  18.075  1.00  0.00      RA0  H
ATOM     31  CA  LEU A   7      31.322  48.712  17.757  1.00  0.00      RA0  C
ATOM     32  CB  LEU A   7      32.175  47.819  16.861  1.00  0.00      RA0  C
ATOM     33  CG  LEU A   7      33.074  46.900  17.677  1.00  0.00      RA0  C
ATOM     34  CD1 LEU A   7      33.837  45.901  16.812  1.00  0.00      RA0  C
ATOM     35  CD2 LEU A   7      34.019  47.728  18.536  1.00  0.00      RA0  C
ATOM     36  C   LEU A   7      30.719  49.845  16.928  1.00  0.00      RA0  C
ATOM     37  O   LEU A   7      31.447  50.554  16.256  1.00  0.00      RA0  O
ATOM     38  N   TYR A   8      29.406  50.055  17.033  1.00  0.00      RA0  N
ATOM     39  H   TYR A   8      28.875  49.478  17.656  1.00  0.00      RA0  H
ATOM     40  CA  TYR A   8      28.697  50.975  16.166  1.00  0.00      RA0  C
ATOM     41  CB  TYR A   8      27.232  51.034  16.581  1.00  0.00      RA0  C
ATOM     42  CG  TYR A   8      26.400  51.549  15.436  1.00  0.00      RA0  C
ATOM     43  CD1 TYR A   8      26.015  52.884  15.386  1.00  0.00      RA0  C
ATOM     44  CE1 TYR A   8      25.229  53.338  14.333  1.00  0.00      RA0  C
ATOM     45  CD2 TYR A   8      26.016  50.672  14.431  1.00  0.00      RA0  C
ATOM     46  CE2 TYR A   8      25.228  51.126  13.383  1.00  0.00      RA0  C
ATOM     47  CZ  TYR A   8      24.831  52.456  13.335  1.00  0.00      RA0  C
ATOM     48  OH  TYR A   8      24.038  52.897  12.297  1.00  0.00      RA0  O
ATOM     49  HH  TYR A   8      23.976  52.219  11.635  1.00  0.00      RA0  H
ATOM     50  C   TYR A   8      29.324  52.367  16.213  1.00  0.00      RA0  C
ATOM     51  O   TYR A   8      29.574  52.947  15.173  1.00  0.00      RA0  O
ATOM     52  N   GLU A   9      29.592  52.896  17.409  1.00  0.00      RA0  N
ATOM     53  H   GLU A   9      29.481  52.343  18.233  1.00  0.00      RA0  H
ATOM     54  CA  GLU A   9      30.170  54.230  17.533  1.00  0.00      RA0  C
ATOM     55  CB  GLU A   9      30.094  54.623  19.014  1.00  0.00      RA0  C
ATOM     56  CG  GLU A   9      30.984  55.773  19.484  1.00  0.00      RA0  C
ATOM     57  CD  GLU A   9      32.332  55.220  19.892  1.00  0.00      RA0  C
ATOM     58  OE1 GLU A   9      32.506  54.002  19.871  1.00  0.00      RA0  O
ATOM     59  OE2 GLU A   9      33.213  56.003  20.228  1.00  0.00      RA0  O
ATOM     60  C   GLU A   9      31.558  54.315  16.916  1.00  0.00      RA0  C
ATOM     61  O   GLU A   9      31.888  55.305  16.257  1.00  0.00      RA0  O
ATOM     62  N   GLN A  10      32.378  53.293  17.147  1.00  0.00      RA0  N
ATOM     63  H   GLN A  10      32.124  52.645  17.864  1.00  0.00      RA0  H
ATOM     64  CA  GLN A  10      33.695  53.234  16.494  1.00  0.00      RA0  C
ATOM     65  CB  GLN A  10      34.525  52.062  17.006  1.00  0.00      RA0  C
ATOM     66  CG  GLN A  10      35.131  52.378  18.369  1.00  0.00      RA0  C
ATOM     67  CD  GLN A  10      35.871  53.697  18.270  1.00  0.00      RA0  C
ATOM     68  OE1 GLN A  10      36.847  53.853  17.532  1.00  0.00      RA0  O
ATOM     69  NE2 GLN A  10      35.357  54.640  19.065  1.00  0.00      RA0  N
ATOM     70 HE21 GLN A  10      34.498  54.475  19.577  1.00  0.00      RA0  H
ATOM     71 HE22 GLN A  10      35.656  55.580  19.221  1.00  0.00      RA0  H
ATOM     72  C   GLN A  10      33.576  53.174  14.974  1.00  0.00      RA0  C
ATOM     73  O   GLN A  10      34.322  53.856  14.263  1.00  0.00      RA0  O
ATOM     74  N   HIS A  11      32.625  52.393  14.458  1.00  0.00      RA0  N
ATOM     75  H   HIS A  11      32.025  51.880  15.072  1.00  0.00      RA0  H
ATOM     76  CA  HIS A  11      32.386  52.402  13.014  1.00  0.00      RA0  C
ATOM     77  CB  HIS A  11      31.223  51.504  12.620  1.00  0.00      RA0  C
ATOM     78  CG  HIS A  11      31.497  50.058  12.927  1.00  0.00      RA0  C
ATOM     79  ND1 HIS A  11      32.633  49.408  12.617  1.00  0.00      RA0  N
ATOM     80  HD1 HIS A  11      33.410  49.746  12.115  1.00  0.00      RA0  H
ATOM     81  CD2 HIS A  11      30.619  49.168  13.544  1.00  0.00      RA0  C
ATOM     82  NE2 HIS A  11      31.240  47.970  13.608  1.00  0.00      RA0  N
ATOM     83  CE1 HIS A  11      32.478  48.116  13.040  1.00  0.00      RA0  C
ATOM     84  C   HIS A  11      32.086  53.799  12.504  1.00  0.00      RA0  C
ATOM     85  O   HIS A  11      32.635  54.214  11.489  1.00  0.00      RA0  O
ATOM     86  N   THR A  12      31.245  54.553  13.210  1.00  0.00      RA0  N
ATOM     87  H   THR A  12      30.753  54.206  14.014  1.00  0.00      RA0  H
ATOM     88  CA  THR A  12      30.918  55.903  12.727  1.00  0.00      RA0  C
ATOM     89  CB  THR A  12      29.740  56.404  13.542  1.00  0.00      RA0  C
ATOM     90  OG1 THR A  12      29.645  55.619  14.731  1.00  0.00      RA0  O
ATOM     91  HG1 THR A  12      30.386  55.857  15.282  1.00  0.00      RA0  H
ATOM     92  CG2 THR A  12      28.436  56.291  12.750  1.00  0.00      RA0  C
ATOM     93  C   THR A  12      32.141  56.811  12.783  1.00  0.00      RA0  C
ATOM     94  O   THR A  12      32.362  57.626  11.882  1.00  0.00      RA0  O
ATOM     95  N   LEU A  13      32.932  56.679  13.840  1.00  0.00      RA0  N
ATOM     96  H   LEU A  13      32.730  55.994  14.544  1.00  0.00      RA0  H
ATOM     97  CA  LEU A  13      34.150  57.471  13.973  1.00  0.00      RA0  C
ATOM     98  CB  LEU A  13      34.777  57.309  15.356  1.00  0.00      RA0  C
ATOM     99  CG  LEU A  13      33.908  57.907  16.461  1.00  0.00      RA0  C
ATOM    100  CD1 LEU A  13      34.618  57.857  17.812  1.00  0.00      RA0  C
ATOM    101  CD2 LEU A  13      33.443  59.324  16.122  1.00  0.00      RA0  C
ATOM    102  C   LEU A  13      35.166  57.137  12.881  1.00  0.00      RA0  C
ATOM    103  O   LEU A  13      35.982  57.983  12.507  1.00  0.00      RA0  O
ATOM    104  N   CYS A  14      35.106  55.903  12.378  1.00  0.00      RA0  N
ATOM    105  H   CYS A  14      34.453  55.248  12.762  1.00  0.00      RA0  H
ATOM    106  CA  CYS A  14      35.954  55.426  11.284  1.00  0.00      RA0  C
ATOM    107  CB  CYS A  14      36.264  53.944  11.490  1.00  0.00      RA0  C
ATOM    108  SG  CYS A  14      37.169  53.621  13.030  1.00  0.00      RA0  S
ATOM    109  C   CYS A  14      35.397  55.732   9.892  1.00  0.00      RA0  C
ATOM    110  O   CYS A  14      35.986  55.323   8.897  1.00  0.00      RA0  O
ATOM    111  N   GLY A  15      34.279  56.453   9.826  1.00  0.00      RA0  N
ATOM    112  H   GLY A  15      33.791  56.709  10.662  1.00  0.00      RA0  H
ATOM    113  CA  GLY A  15      33.716  56.889   8.549  1.00  0.00      RA0  C
ATOM    114  C   GLY A  15      32.884  55.831   7.838  1.00  0.00      RA0  C
ATOM    115  O   GLY A  15      32.760  55.840   6.615  1.00  0.00      RA0  O
ATOM    116  N   ALA A  16      32.291  54.925   8.598  1.00  0.00      RA0  N
ATOM    117  H   ALA A  16      32.392  54.966   9.594  1.00  0.00      RA0  H
ATOM    118  CA  ALA A  16      31.456  53.867   8.003  1.00  0.00      RA0  C
ATOM    119  CB  ALA A  16      30.861  52.977   9.084  1.00  0.00      RA0  C
ATOM    120  C   ALA A  16      30.290  54.405   7.149  1.00  0.00      RA0  C
ATOM    121  O   ALA A  16      29.627  55.384   7.501  1.00  0.00      RA0  O
ATOM    122  N   ARG A  17      30.083  53.784   5.991  1.00  0.00      RA0  N
ATOM    123  H   ARG A  17      30.671  53.013   5.744  1.00  0.00      RA0  H
ATOM    124  CA  ARG A  17      28.847  53.954   5.233  1.00  0.00      RA0  C
ATOM    125  CB  ARG A  17      29.123  54.048   3.730  1.00  0.00      RA0  C
ATOM    126  CG  ARG A  17      29.695  55.377   3.208  1.00  0.00      RA0  C
ATOM    127  CD  ARG A  17      31.118  55.726   3.662  1.00  0.00      RA0  C
ATOM    128  NE  ARG A  17      31.660  56.832   2.871  1.00  0.00      RA0  N
ATOM    129  HE  ARG A  17      31.131  57.055   2.046  1.00  0.00      RA0  H
ATOM    130  CZ  ARG A  17      32.860  57.384   3.224  1.00  0.00      RA0  C
ATOM    131  NH1 ARG A  17      33.459  57.003   4.372  1.00  0.00      RA0  N
ATOM    132 HH11 ARG A  17      34.386  57.273   4.649  1.00  0.00      RA0  H
ATOM    133 HH12 ARG A  17      32.992  56.403   5.038  1.00  0.00      RA0  H
ATOM    134  NH2 ARG A  17      33.439  58.297   2.410  1.00  0.00      RA0  N
ATOM    135 HH21 ARG A  17      34.319  58.729   2.630  1.00  0.00      RA0  H
ATOM    136 HH22 ARG A  17      33.010  58.577   1.546  1.00  0.00      RA0  H
ATOM    137  C   ARG A  17      28.052  52.692   5.551  1.00  0.00      RA0  C
ATOM    138  O   ARG A  17      28.424  51.601   5.152  1.00  0.00      RA0  O
ATOM    139  N   MSE A  18      26.942  52.849   6.263  1.00  0.00      RA0  N
ATOM    140  H   MSE A  18      26.565  53.766   6.385  1.00  0.00      RA0  H
ATOM    141  CA  MSE A  18      26.193  51.711   6.787  1.00  0.00      RA0  C
ATOM    142  CB  MSE A  18      25.446  52.093   8.064  1.00  0.00      RA0  C
ATOM    143  CG  MSE A  18      26.320  52.609   9.203  1.00  0.00      RA0  C
ATOM    144  SE  MSE A  18      27.431  51.362   9.861  1.00  0.00      RA0  S
ATOM    145  CE  MSE A  18      27.927  52.277  11.327  1.00  0.00      RA0  C
ATOM    146  C   MSE A  18      25.153  51.143   5.804  1.00  0.00      RA0  C
ATOM    147  O   MSE A  18      24.553  51.880   5.013  1.00  0.00      RA0  O
ATOM    148  N   VAL A  19      24.946  49.837   5.891  1.00  0.00      RA0  N
ATOM    149  H   VAL A  19      25.460  49.257   6.529  1.00  0.00      RA0  H
ATOM    150  CA  VAL A  19      23.825  49.171   5.232  1.00  0.00      RA0  C
ATOM    151  CB  VAL A  19      24.275  48.433   3.965  1.00  0.00      RA0  C
ATOM    152  CG1 VAL A  19      24.671  49.388   2.839  1.00  0.00      RA0  C
ATOM    153  CG2 VAL A  19      25.376  47.425   4.297  1.00  0.00      RA0  C
ATOM    154  C   VAL A  19      23.218  48.169   6.201  1.00  0.00      RA0  C
ATOM    155  O   VAL A  19      23.788  47.884   7.248  1.00  0.00      RA0  O
ATOM    156  N   ASP A  20      22.059  47.624   5.854  1.00  0.00      RA0  N
ATOM    157  H   ASP A  20      21.676  47.750   4.943  1.00  0.00      RA0  H
ATOM    158  CA  ASP A  20      21.501  46.561   6.663  1.00  0.00      RA0  C
ATOM    159  CB  ASP A  20      20.003  46.350   6.490  1.00  0.00      RA0  C
ATOM    160  CG  ASP A  20      19.704  45.119   7.321  1.00  0.00      RA0  C
ATOM    161  OD1 ASP A  20      19.931  45.186   8.520  1.00  0.00      RA0  O
ATOM    162  OD2 ASP A  20      19.335  44.074   6.784  1.00  0.00      RA0  O
ATOM    163  C   ASP A  20      22.132  45.251   6.279  1.00  0.00      RA0  C
ATOM    164  O   ASP A  20      22.216  44.922   5.097  1.00  0.00      RA0  O
ATOM    165  N   PHE A  21      22.592  44.496   7.272  1.00  0.00      RA0  N
ATOM    166  H   PHE A  21      22.306  44.766   8.190  1.00  0.00      RA0  H
ATOM    167  CA  PHE A  21      23.096  43.151   7.053  1.00  0.00      RA0  C
ATOM    168  CB  PHE A  21      24.582  43.113   7.389  1.00  0.00      RA0  C
ATOM    169  CG  PHE A  21      25.232  41.904   6.766  1.00  0.00      RA0  C
ATOM    170  CD1 PHE A  21      24.981  41.594   5.434  1.00  0.00      RA0  C
ATOM    171  CD2 PHE A  21      26.097  41.117   7.515  1.00  0.00      RA0  C
ATOM    172  CE1 PHE A  21      25.616  40.509   4.843  1.00  0.00      RA0  C
ATOM    173  CE2 PHE A  21      26.731  40.032   6.922  1.00  0.00      RA0  C
ATOM    174  CZ  PHE A  21      26.500  39.733   5.585  1.00  0.00      RA0  C
ATOM    175  C   PHE A  21      22.320  42.193   7.937  1.00  0.00      RA0  C
ATOM    176  O   PHE A  21      22.596  42.069   9.137  1.00  0.00      RA0  O
ATOM    177  N   HIS A  22      21.303  41.559   7.363  1.00  0.00      RA0  N
ATOM    178  H   HIS A  22      20.985  41.944   6.496  1.00  0.00      RA0  H
ATOM    179  CA  HIS A  22      20.471  40.614   8.117  1.00  0.00      RA0  C
ATOM    180  CB  HIS A  22      21.200  39.306   8.443  1.00  0.00      RA0  C
ATOM    181  CG  HIS A  22      21.997  38.789   7.273  1.00  0.00      RA0  C
ATOM    182  ND1 HIS A  22      21.525  38.652   6.020  1.00  0.00      RA0  N
ATOM    183  HD1 HIS A  22      20.625  38.882   5.705  1.00  0.00      RA0  H
ATOM    184  CD2 HIS A  22      23.325  38.357   7.306  1.00  0.00      RA0  C
ATOM    185  NE2 HIS A  22      23.650  37.955   6.055  1.00  0.00      RA0  N
ATOM    186  CE1 HIS A  22      22.545  38.137   5.261  1.00  0.00      RA0  C
ATOM    187  C   HIS A  22      19.960  41.183   9.440  1.00  0.00      RA0  C
ATOM    188  O   HIS A  22      19.955  40.491  10.463  1.00  0.00      RA0  O
ATOM    189  N   GLY A  23      19.505  42.437   9.388  1.00  0.00      RA0  N
ATOM    190  H   GLY A  23      19.615  43.020   8.573  1.00  0.00      RA0  H
ATOM    191  CA  GLY A  23      18.932  43.124  10.542  1.00  0.00      RA0  C
ATOM    192  C   GLY A  23      19.890  43.995  11.343  1.00  0.00      RA0  C
ATOM    193  O   GLY A  23      19.437  44.796  12.172  1.00  0.00      RA0  O
ATOM    194  N   TRP A  24      21.199  43.837  11.104  1.00  0.00      RA0  N
ATOM    195  H   TRP A  24      21.473  43.276  10.322  1.00  0.00      RA0  H
ATOM    196  CA  TRP A  24      22.255  44.642  11.761  1.00  0.00      RA0  C
ATOM    197  CB  TRP A  24      23.522  43.825  12.013  1.00  0.00      RA0  C
ATOM    198  CG  TRP A  24      23.335  42.671  12.965  1.00  0.00      RA0  C
ATOM    199  CD2 TRP A  24      23.849  42.553  14.308  1.00  0.00      RA0  C
ATOM    200  CE2 TRP A  24      23.491  41.274  14.791  1.00  0.00      RA0  C
ATOM    201  CE3 TRP A  24      24.594  43.407  15.111  1.00  0.00      RA0  C
ATOM    202  CD1 TRP A  24      22.682  41.457  12.713  1.00  0.00      RA0  C
ATOM    203  NE1 TRP A  24      22.773  40.632  13.789  1.00  0.00      RA0  N
ATOM    204  HE1 TRP A  24      22.431  39.711  13.824  1.00  0.00      RA0  H
ATOM    205  CZ2 TRP A  24      23.874  40.887  16.069  1.00  0.00      RA0  C
ATOM    206  CZ3 TRP A  24      24.974  43.006  16.386  1.00  0.00      RA0  C
ATOM    207  CH2 TRP A  24      24.618  41.751  16.864  1.00  0.00      RA0  C
ATOM    208  C   TRP A  24      22.688  45.819  10.866  1.00  0.00      RA0  C
ATOM    209  O   TRP A  24      22.888  45.636   9.658  1.00  0.00      RA0  O
ATOM    210  N   MSE A  25      22.893  46.987  11.457  1.00  0.00      RA0  N
ATOM    211  H   MSE A  25      22.788  47.042  12.446  1.00  0.00      RA0  H
ATOM    212  CA  MSE A  25      23.476  48.111  10.726  1.00  0.00      RA0  C
ATOM    213  CB  MSE A  25      22.976  49.440  11.283  1.00  0.00      RA0  C
ATOM    214  CG  MSE A  25      21.482  49.599  11.012  1.00  0.00      RA0  C
ATOM    215  SE  MSE A  25      21.132  49.607   9.248  1.00  0.00      RA0  S
ATOM    216  CE  MSE A  25      19.374  49.233   9.340  1.00  0.00      RA0  C
ATOM    217  C   MSE A  25      24.996  47.992  10.758  1.00  0.00      RA0  C
ATOM    218  O   MSE A  25      25.620  48.212  11.805  1.00  0.00      RA0  O
ATOM    219  N   MSE A  26      25.570  47.665   9.596  1.00  0.00      RA0  N
ATOM    220  H   MSE A  26      25.003  47.594   8.769  1.00  0.00      RA0  H
ATOM    221  CA  MSE A  26      26.991  47.305   9.476  1.00  0.00      RA0  C
ATOM    222  CB  MSE A  26      27.115  45.805   9.183  1.00  0.00      RA0  C
ATOM    223  CG  MSE A  26      26.560  44.889  10.271  1.00  0.00      RA0  C
ATOM    224  SE  MSE A  26      27.444  45.028  11.828  1.00  0.00      RA0  S
ATOM    225  CE  MSE A  26      29.011  44.351  11.259  1.00  0.00      RA0  C
ATOM    226  C   MSE A  26      27.654  48.087   8.358  1.00  0.00      RA0  C
ATOM    227  O   MSE A  26      27.010  48.437   7.362  1.00  0.00      RA0  O
ATOM    228  N   PRO A  27      28.947  48.385   8.499  1.00  0.00      RA0  N
ATOM    229  CD  PRO A  27      29.790  48.117   9.655  1.00  0.00      RA0  C
ATOM    230  CA  PRO A  27      29.642  49.103   7.432  1.00  0.00      RA0  C
ATOM    231  CB  PRO A  27      31.016  49.386   8.040  1.00  0.00      RA0  C
ATOM    232  CG  PRO A  27      30.865  49.182   9.544  1.00  0.00      RA0  C
ATOM    233  C   PRO A  27      29.809  48.337   6.132  1.00  0.00      RA0  C
ATOM    234  O   PRO A  27      30.370  47.255   6.112  1.00  0.00      RA0  O
ATOM    235  N   LEU A  28      29.304  48.907   5.043  1.00  0.00      RA0  N
ATOM    236  H   LEU A  28      28.809  49.771   5.140  1.00  0.00      RA0  H
ATOM    237  CA  LEU A  28      29.578  48.382   3.716  1.00  0.00      RA0  C
ATOM    238  CB  LEU A  28      28.649  49.020   2.687  1.00  0.00      RA0  C
ATOM    239  CG  LEU A  28      28.773  48.373   1.307  1.00  0.00      RA0  C
ATOM    240  CD1 LEU A  28      28.428  46.884   1.350  1.00  0.00      RA0  C
ATOM    241  CD2 LEU A  28      27.957  49.121   0.253  1.00  0.00      RA0  C
ATOM    242  C   LEU A  28      31.047  48.677   3.374  1.00  0.00      RA0  C
ATOM    243  O   LEU A  28      31.740  47.875   2.750  1.00  0.00      RA0  O
ATOM    244  N   HIS A  29      31.473  49.864   3.749  1.00  0.00      RA0  N
ATOM    245  H   HIS A  29      30.891  50.527   4.225  1.00  0.00      RA0  H
ATOM    246  CA  HIS A  29      32.866  50.280   3.592  1.00  0.00      RA0  C
ATOM    247  CB  HIS A  29      33.240  50.548   2.127  1.00  0.00      RA0  C
ATOM    248  CG  HIS A  29      32.264  51.478   1.450  1.00  0.00      RA0  C
ATOM    249  ND1 HIS A  29      31.246  51.056   0.677  1.00  0.00      RA0  N
ATOM    250  HD1 HIS A  29      31.026  50.122   0.459  1.00  0.00      RA0  H
ATOM    251  CD2 HIS A  29      32.251  52.874   1.482  1.00  0.00      RA0  C
ATOM    252  NE2 HIS A  29      31.214  53.292   0.721  1.00  0.00      RA0  N
ATOM    253  CE1 HIS A  29      30.592  52.173   0.224  1.00  0.00      RA0  C
ATOM    254  C   HIS A  29      33.078  51.495   4.461  1.00  0.00      RA0  C
ATOM    255  O   HIS A  29      32.143  52.009   5.054  1.00  0.00      RA0  O
ATOM    256  N   TYR A  30      34.310  51.984   4.483  1.00  0.00      RA0  N
ATOM    257  H   TYR A  30      35.059  51.473   4.038  1.00  0.00      RA0  H
ATOM    258  CA  TYR A  30      34.651  53.153   5.285  1.00  0.00      RA0  C
ATOM    259  CB  TYR A  30      35.694  52.800   6.346  1.00  0.00      RA0  C
ATOM    260  CG  TYR A  30      35.188  51.807   7.364  1.00  0.00      RA0  C
ATOM    261  CD1 TYR A  30      35.232  50.442   7.106  1.00  0.00      RA0  C
ATOM    262  CE1 TYR A  30      34.864  49.537   8.095  1.00  0.00      RA0  C
ATOM    263  CD2 TYR A  30      34.713  52.266   8.586  1.00  0.00      RA0  C
ATOM    264  CE2 TYR A  30      34.351  51.364   9.576  1.00  0.00      RA0  C
ATOM    265  CZ  TYR A  30      34.457  50.000   9.340  1.00  0.00      RA0  C
ATOM    266  OH  TYR A  30      34.164  49.107  10.350  1.00  0.00      RA0  O
ATOM    267  HH  TYR A  30      34.286  48.221  10.023  1.00  0.00      RA0  H
ATOM    268  C   TYR A  30      35.253  54.249   4.414  1.00  0.00      RA0  C
ATOM    269  O   TYR A  30      35.986  55.144   4.908  1.00  0.00      RA0  O
ATOM    270  N   GLY A  31      34.939  54.191   3.122  1.00  0.00      RA0  N
ATOM    271  H   GLY A  31      34.413  53.415   2.780  1.00  0.00      RA0  H
ATOM    272  CA  GLY A  31      35.396  55.192   2.164  1.00  0.00      RA0  C
ATOM    273  C   GLY A  31      35.870  54.611   0.843  1.00  0.00      RA0  C
ATOM    274  O   GLY A  31      35.830  55.287  -0.186  1.00  0.00      RA0  O
ATOM    275  N   SER A  32      36.371  53.386   0.873  1.00  0.00      RA0  N
ATOM    276  H   SER A  32      36.522  52.848   1.708  1.00  0.00      RA0  H
ATOM    277  CA  SER A  32      36.822  52.713  -0.340  1.00  0.00      RA0  C
ATOM    278  CB  SER A  32      38.073  53.425  -0.883  1.00  0.00      RA0  C
ATOM    279  OG  SER A  32      38.993  52.508  -1.459  1.00  0.00      RA0  O
ATOM    280  HG  SER A  32      39.554  52.322  -0.703  1.00  0.00      RA0  H
ATOM    281  C   SER A  32      36.839  51.207  -0.179  1.00  0.00      RA0  C
ATOM    282  O   SER A  32      37.762  50.674   0.427  1.00  0.00      RA0  O
ATOM    283  N   GLN A  33      35.845  50.502  -0.721  1.00  0.00      RA0  N
ATOM    284  H   GLN A  33      35.116  50.974  -1.213  1.00  0.00      RA0  H
ATOM    285  CA  GLN A  33      35.849  49.061  -0.607  1.00  0.00      RA0  C
ATOM    286  CB  GLN A  33      34.514  48.406  -0.962  1.00  0.00      RA0  C
ATOM    287  CG  GLN A  33      34.220  48.242  -2.450  1.00  0.00      RA0  C
ATOM    288  CD  GLN A  33      32.963  47.412  -2.571  1.00  0.00      RA0  C
ATOM    289  OE1 GLN A  33      31.961  47.676  -1.915  1.00  0.00      RA0  O
ATOM    290  NE2 GLN A  33      33.082  46.373  -3.418  1.00  0.00      RA0  N
ATOM    291 HE21 GLN A  33      33.929  46.208  -3.924  1.00  0.00      RA0  H
ATOM    292 HE22 GLN A  33      32.327  45.733  -3.567  1.00  0.00      RA0  H
ATOM    293  C   GLN A  33      37.031  48.413  -1.333  1.00  0.00      RA0  C
ATOM    294  O   GLN A  33      37.523  47.372  -0.893  1.00  0.00      RA0  O
ATOM    295  N   ILE A  34      37.509  49.068  -2.395  1.00  0.00      RA0  N
ATOM    296  H   ILE A  34      37.148  49.974  -2.604  1.00  0.00      RA0  H
ATOM    297  CA  ILE A  34      38.654  48.569  -3.148  1.00  0.00      RA0  C
ATOM    298  CB  ILE A  34      38.803  49.357  -4.450  1.00  0.00      RA0  C
ATOM    299  CG2 ILE A  34      39.997  48.868  -5.268  1.00  0.00      RA0  C
ATOM    300  CG1 ILE A  34      37.504  49.291  -5.256  1.00  0.00      RA0  C
ATOM    301  CD1 ILE A  34      37.158  47.865  -5.693  1.00  0.00      RA0  C
ATOM    302  C   ILE A  34      39.923  48.647  -2.283  1.00  0.00      RA0  C
ATOM    303  O   ILE A  34      40.670  47.668  -2.171  1.00  0.00      RA0  O
ATOM    304  N   ASP A  35      40.147  49.782  -1.638  1.00  0.00      RA0  N
ATOM    305  H   ASP A  35      39.506  50.549  -1.690  1.00  0.00      RA0  H
ATOM    306  CA  ASP A  35      41.325  49.899  -0.740  1.00  0.00      RA0  C
ATOM    307  CB  ASP A  35      41.702  51.331  -0.322  1.00  0.00      RA0  C
ATOM    308  CG  ASP A  35      41.168  51.677   1.053  1.00  0.00      RA0  C
ATOM    309  OD1 ASP A  35      41.782  51.308   2.043  1.00  0.00      RA0  O
ATOM    310  OD2 ASP A  35      40.146  52.343   1.164  1.00  0.00      RA0  O
ATOM    311  C   ASP A  35      41.294  48.934   0.434  1.00  0.00      RA0  C
ATOM    312  O   ASP A  35      42.322  48.467   0.867  1.00  0.00      RA0  O
ATOM    313  N   GLU A  36      40.101  48.658   0.971  1.00  0.00      RA0  N
ATOM    314  H   GLU A  36      39.305  49.163   0.629  1.00  0.00      RA0  H
ATOM    315  CA  GLU A  36      39.930  47.753   2.067  1.00  0.00      RA0  C
ATOM    316  CB  GLU A  36      38.460  47.853   2.500  1.00  0.00      RA0  C
ATOM    317  CG  GLU A  36      38.286  48.991   3.503  1.00  0.00      RA0  C
ATOM    318  CD  GLU A  36      36.958  49.731   3.441  1.00  0.00      RA0  C
ATOM    319  OE1 GLU A  36      35.913  49.097   3.559  1.00  0.00      RA0  O
ATOM    320  OE2 GLU A  36      36.978  50.964   3.326  1.00  0.00      RA0  O
ATOM    321  C   GLU A  36      40.307  46.333   1.615  1.00  0.00      RA0  C
ATOM    322  O   GLU A  36      41.005  45.602   2.312  1.00  0.00      RA0  O
ATOM    323  N   HIS A  37      39.879  45.973   0.420  1.00  0.00      RA0  N
ATOM    324  H   HIS A  37      39.310  46.613  -0.102  1.00  0.00      RA0  H
ATOM    325  CA  HIS A  37      40.215  44.681  -0.162  1.00  0.00      RA0  C
ATOM    326  CB  HIS A  37      39.546  44.558  -1.530  1.00  0.00      RA0  C
ATOM    327  CG  HIS A  37      39.745  43.174  -2.091  1.00  0.00      RA0  C
ATOM    328  ND1 HIS A  37      38.758  42.265  -2.167  1.00  0.00      RA0  N
ATOM    329  HD1 HIS A  37      37.826  42.389  -1.870  1.00  0.00      RA0  H
ATOM    330  CD2 HIS A  37      40.915  42.618  -2.614  1.00  0.00      RA0  C
ATOM    331  NE2 HIS A  37      40.621  41.359  -3.003  1.00  0.00      RA0  N
ATOM    332  CE1 HIS A  37      39.299  41.141  -2.735  1.00  0.00      RA0  C
ATOM    333  C   HIS A  37      41.729  44.562  -0.269  1.00  0.00      RA0  C
ATOM    334  O   HIS A  37      42.311  43.566   0.198  1.00  0.00      RA0  O
ATOM    335  N   HIS A  38      42.358  45.585  -0.838  1.00  0.00      RA0  N
ATOM    336  H   HIS A  38      41.834  46.386  -1.138  1.00  0.00      RA0  H
ATOM    337  CA  HIS A  38      43.808  45.520  -1.079  1.00  0.00      RA0  C
ATOM    338  CB  HIS A  38      44.279  46.652  -1.987  1.00  0.00      RA0  C
ATOM    339  CG  HIS A  38      43.777  46.447  -3.394  1.00  0.00      RA0  C
ATOM    340  ND1 HIS A  38      43.806  45.271  -4.051  1.00  0.00      RA0  N
ATOM    341  HD1 HIS A  38      44.130  44.406  -3.718  1.00  0.00      RA0  H
ATOM    342  CD2 HIS A  38      43.235  47.420  -4.236  1.00  0.00      RA0  C
ATOM    343  NE2 HIS A  38      42.938  46.819  -5.412  1.00  0.00      RA0  N
ATOM    344  CE1 HIS A  38      43.290  45.498  -5.300  1.00  0.00      RA0  C
ATOM    345  C   HIS A  38      44.615  45.560   0.230  1.00  0.00      RA0  C
ATOM    346  O   HIS A  38      45.719  44.999   0.309  1.00  0.00      RA0  O
ATOM    347  N   ALA A  39      44.057  46.171   1.266  1.00  0.00      RA0  N
ATOM    348  H   ALA A  39      43.198  46.675   1.148  1.00  0.00      RA0  H
ATOM    349  CA  ALA A  39      44.681  46.177   2.596  1.00  0.00      RA0  C
ATOM    350  CB  ALA A  39      43.873  47.029   3.577  1.00  0.00      RA0  C
ATOM    351  C   ALA A  39      44.804  44.774   3.160  1.00  0.00      RA0  C
ATOM    352  O   ALA A  39      45.803  44.428   3.774  1.00  0.00      RA0  O
ATOM    353  N   VAL A  40      43.775  43.962   2.980  1.00  0.00      RA0  N
ATOM    354  H   VAL A  40      42.982  44.275   2.451  1.00  0.00      RA0  H
ATOM    355  CA  VAL A  40      43.819  42.610   3.499  1.00  0.00      RA0  C
ATOM    356  CB  VAL A  40      42.426  41.995   3.511  1.00  0.00      RA0  C
ATOM    357  CG1 VAL A  40      42.462  40.540   3.975  1.00  0.00      RA0  C
ATOM    358  CG2 VAL A  40      41.499  42.847   4.379  1.00  0.00      RA0  C
ATOM    359  C   VAL A  40      44.815  41.795   2.686  1.00  0.00      RA0  C
ATOM    360  O   VAL A  40      45.540  40.958   3.235  1.00  0.00      RA0  O
ATOM    361  N   ARG A  41      44.833  42.021   1.384  1.00  0.00      RA0  N
ATOM    362  H   ARG A  41      44.207  42.699   0.994  1.00  0.00      RA0  H
ATOM    363  CA  ARG A  41      45.711  41.256   0.514  1.00  0.00      RA0  C
ATOM    364  CB  ARG A  41      45.376  41.519  -0.955  1.00  0.00      RA0  C
ATOM    365  CG  ARG A  41      44.045  40.934  -1.427  1.00  0.00      RA0  C
ATOM    366  CD  ARG A  41      44.039  39.406  -1.497  1.00  0.00      RA0  C
ATOM    367  NE  ARG A  41      42.761  38.923  -2.018  1.00  0.00      RA0  N
ATOM    368  HE  ARG A  41      42.386  39.371  -2.847  1.00  0.00      RA0  H
ATOM    369  CZ  ARG A  41      42.112  37.913  -1.368  1.00  0.00      RA0  C
ATOM    370  NH1 ARG A  41      42.696  37.300  -0.324  1.00  0.00      RA0  N
ATOM    371 HH11 ARG A  41      42.215  36.614   0.234  1.00  0.00      RA0  H
ATOM    372 HH12 ARG A  41      43.655  37.465  -0.045  1.00  0.00      RA0  H
ATOM    373  NH2 ARG A  41      40.883  37.543  -1.777  1.00  0.00      RA0  N
ATOM    374 HH21 ARG A  41      40.304  36.868  -1.306  1.00  0.00      RA0  H
ATOM    375 HH22 ARG A  41      40.519  37.959  -2.627  1.00  0.00      RA0  H
ATOM    376  C   ARG A  41      47.191  41.564   0.743  1.00  0.00      RA0  C
ATOM    377  O   ARG A  41      48.022  40.713   0.488  1.00  0.00      RA0  O
ATOM    378  N   THR A  42      47.504  42.765   1.203  1.00  0.00      RA0  N
ATOM    379  H   THR A  42      46.800  43.438   1.429  1.00  0.00      RA0  H
ATOM    380  CA  THR A  42      48.920  43.214   1.247  1.00  0.00      RA0  C
ATOM    381  CB  THR A  42      49.233  44.243   0.153  1.00  0.00      RA0  C
ATOM    382  OG1 THR A  42      48.282  45.306   0.140  1.00  0.00      RA0  O
ATOM    383  HG1 THR A  42      47.443  44.916  -0.067  1.00  0.00      RA0  H
ATOM    384  CG2 THR A  42      49.296  43.586  -1.228  1.00  0.00      RA0  C
ATOM    385  C   THR A  42      49.447  43.592   2.627  1.00  0.00      RA0  C
ATOM    386  O   THR A  42      50.678  43.744   2.797  1.00  0.00      RA0  O
ATOM    387  N   ASP A  43      48.563  43.801   3.601  1.00  0.00      RA0  N
ATOM    388  H   ASP A  43      47.579  43.654   3.493  1.00  0.00      RA0  H
ATOM    389  CA  ASP A  43      49.004  44.310   4.898  1.00  0.00      RA0  C
ATOM    390  CB  ASP A  43      49.096  45.840   4.902  1.00  0.00      RA0  C
ATOM    391  CG  ASP A  43      49.622  46.322   6.242  1.00  0.00      RA0  C
ATOM    392  OD1 ASP A  43      50.084  45.515   7.043  1.00  0.00      RA0  O
ATOM    393  OD2 ASP A  43      49.538  47.509   6.533  1.00  0.00      RA0  O
ATOM    394  C   ASP A  43      48.089  43.764   6.004  1.00  0.00      RA0  C
ATOM    395  O   ASP A  43      48.233  42.591   6.395  1.00  0.00      RA0  O
ATOM    396  N   ALA A  44      47.140  44.565   6.489  1.00  0.00      RA0  N
ATOM    397  H   ALA A  44      46.988  45.497   6.155  1.00  0.00      RA0  H
ATOM    398  CA  ALA A  44      46.194  44.086   7.503  1.00  0.00      RA0  C
ATOM    399  CB  ALA A  44      46.794  44.191   8.904  1.00  0.00      RA0  C
ATOM    400  C   ALA A  44      44.907  44.912   7.458  1.00  0.00      RA0  C
ATOM    401  O   ALA A  44      44.949  46.151   7.470  1.00  0.00      RA0  O
ATOM    402  N   GLY A  45      43.784  44.199   7.443  1.00  0.00      RA0  N
ATOM    403  H   GLY A  45      43.811  43.197   7.425  1.00  0.00      RA0  H
ATOM    404  CA  GLY A  45      42.471  44.813   7.598  1.00  0.00      RA0  C
ATOM    405  C   GLY A  45      41.689  44.078   8.662  1.00  0.00      RA0  C
ATOM    406  O   GLY A  45      42.001  42.941   8.989  1.00  0.00      RA0  O
ATOM    407  N   MSE A  46      40.634  44.695   9.171  1.00  0.00      RA0  N
ATOM    408  H   MSE A  46      40.383  45.621   8.873  1.00  0.00      RA0  H
ATOM    409  CA  MSE A  46      39.783  44.020  10.113  1.00  0.00      RA0  C
ATOM    410  CB  MSE A  46      40.166  44.379  11.545  1.00  0.00      RA0  C
ATOM    411  CG  MSE A  46      39.997  45.870  11.819  1.00  0.00      RA0  C
ATOM    412  SE  MSE A  46      40.451  46.305  13.497  1.00  0.00      RA0  S
ATOM    413  CE  MSE A  46      40.462  48.082  13.252  1.00  0.00      RA0  C
ATOM    414  C   MSE A  46      38.309  44.298   9.904  1.00  0.00      RA0  C
ATOM    415  O   MSE A  46      37.922  45.360   9.435  1.00  0.00      RA0  O
ATOM    416  N   PHE A  47      37.522  43.309  10.307  1.00  0.00      RA0  N
ATOM    417  H   PHE A  47      37.928  42.540  10.805  1.00  0.00      RA0  H
ATOM    418  CA  PHE A  47      36.079  43.300  10.121  1.00  0.00      RA0  C
ATOM    419  CB  PHE A  47      35.644  42.156   9.203  1.00  0.00      RA0  C
ATOM    420  CG  PHE A  47      36.382  42.162   7.886  1.00  0.00      RA0  C
ATOM    421  CD1 PHE A  47      37.587  41.479   7.758  1.00  0.00      RA0  C
ATOM    422  CD2 PHE A  47      35.843  42.831   6.795  1.00  0.00      RA0  C
ATOM    423  CE1 PHE A  47      38.246  41.453   6.536  1.00  0.00      RA0  C
ATOM    424  CE2 PHE A  47      36.500  42.802   5.572  1.00  0.00      RA0  C
ATOM    425  CZ  PHE A  47      37.697  42.110   5.442  1.00  0.00      RA0  C
ATOM    426  C   PHE A  47      35.406  43.063  11.465  1.00  0.00      RA0  C
ATOM    427  O   PHE A  47      35.855  42.232  12.288  1.00  0.00      RA0  O
ATOM    428  N   ASP A  48      34.328  43.799  11.710  1.00  0.00      RA0  N
ATOM    429  H   ASP A  48      33.950  44.388  10.999  1.00  0.00      RA0  H
ATOM    430  CA  ASP A  48      33.477  43.515  12.842  1.00  0.00      RA0  C
ATOM    431  CB  ASP A  48      32.503  44.626  13.193  1.00  0.00      RA0  C
ATOM    432  CG  ASP A  48      31.657  44.042  14.301  1.00  0.00      RA0  C
ATOM    433  OD1 ASP A  48      32.242  43.439  15.182  1.00  0.00      RA0  O
ATOM    434  OD2 ASP A  48      30.433  44.123  14.278  1.00  0.00      RA0  O
ATOM    435  C   ASP A  48      32.610  42.324  12.472  1.00  0.00      RA0  C
ATOM    436  O   ASP A  48      31.790  42.437  11.560  1.00  0.00      RA0  O
ATOM    437  N   VAL A  49      32.811  41.207  13.143  1.00  0.00      RA0  N
ATOM    438  H   VAL A  49      33.380  41.264  13.969  1.00  0.00      RA0  H
ATOM    439  CA  VAL A  49      31.989  40.024  12.914  1.00  0.00      RA0  C
ATOM    440  CB  VAL A  49      32.838  38.859  12.405  1.00  0.00      RA0  C
ATOM    441  CG1 VAL A  49      33.157  39.058  10.924  1.00  0.00      RA0  C
ATOM    442  CG2 VAL A  49      34.114  38.683  13.227  1.00  0.00      RA0  C
ATOM    443  C   VAL A  49      31.198  39.673  14.179  1.00  0.00      RA0  C
ATOM    444  O   VAL A  49      30.904  38.514  14.425  1.00  0.00      RA0  O
ATOM    445  N   SER A  50      30.753  40.704  14.897  1.00  0.00      RA0  N
ATOM    446  H   SER A  50      31.007  41.652  14.671  1.00  0.00      RA0  H
ATOM    447  CA  SER A  50      29.992  40.524  16.126  1.00  0.00      RA0  C
ATOM    448  CB  SER A  50      30.058  41.782  16.986  1.00  0.00      RA0  C
ATOM    449  OG  SER A  50      31.418  41.999  17.372  1.00  0.00      RA0  O
ATOM    450  HG  SER A  50      31.788  42.543  16.679  1.00  0.00      RA0  H
ATOM    451  C   SER A  50      28.561  40.100  15.828  1.00  0.00      RA0  C
ATOM    452  O   SER A  50      27.840  39.673  16.732  1.00  0.00      RA0  O
ATOM    453  N   HIS A  51      28.182  40.234  14.568  1.00  0.00      RA0  N
ATOM    454  H   HIS A  51      28.822  40.658  13.930  1.00  0.00      RA0  H
ATOM    455  CA  HIS A  51      26.905  39.713  14.046  1.00  0.00      RA0  C
ATOM    456  CB  HIS A  51      26.577  40.329  12.682  1.00  0.00      RA0  C
ATOM    457  CG  HIS A  51      27.313  39.611  11.576  1.00  0.00      RA0  C
ATOM    458  ND1 HIS A  51      26.696  38.831  10.672  1.00  0.00      RA0  N
ATOM    459  HD1 HIS A  51      25.729  38.684  10.614  1.00  0.00      RA0  H
ATOM    460  CD2 HIS A  51      28.684  39.623  11.301  1.00  0.00      RA0  C
ATOM    461  NE2 HIS A  51      28.884  38.833  10.218  1.00  0.00      RA0  N
ATOM    462  CE1 HIS A  51      27.663  38.345   9.830  1.00  0.00      RA0  C
ATOM    463  C   HIS A  51      26.854  38.188  14.001  1.00  0.00      RA0  C
ATOM    464  O   HIS A  51      25.781  37.616  13.793  1.00  0.00      RA0  O
ATOM    465  N   MSE A  52      27.981  37.529  14.208  1.00  0.00      RA0  N
ATOM    466  H   MSE A  52      28.813  37.987  14.526  1.00  0.00      RA0  H
ATOM    467  CA  MSE A  52      27.973  36.092  14.266  1.00  0.00      RA0  C
ATOM    468  CB  MSE A  52      29.262  35.503  13.691  1.00  0.00      RA0  C
ATOM    469  CG  MSE A  52      29.504  35.936  12.247  1.00  0.00      RA0  C
ATOM    470  SE  MSE A  52      30.947  35.165  11.501  1.00  0.00      RA0  S
ATOM    471  CE  MSE A  52      30.290  33.496  11.364  1.00  0.00      RA0  C
ATOM    472  C   MSE A  52      27.752  35.628  15.676  1.00  0.00      RA0  C
ATOM    473  O   MSE A  52      28.115  36.314  16.642  1.00  0.00      RA0  O
ATOM    474  N   THR A  53      27.146  34.449  15.781  1.00  0.00      RA0  N
ATOM    475  H   THR A  53      26.971  33.886  14.996  1.00  0.00      RA0  H
ATOM    476  CA  THR A  53      26.714  33.896  17.062  1.00  0.00      RA0  C
ATOM    477  CB  THR A  53      25.291  33.441  16.821  1.00  0.00      RA0  C
ATOM    478  OG1 THR A  53      24.511  34.600  16.481  1.00  0.00      RA0  O
ATOM    479  HG1 THR A  53      24.965  35.014  15.752  1.00  0.00      RA0  H
ATOM    480  CG2 THR A  53      24.698  32.673  17.999  1.00  0.00      RA0  C
ATOM    481  C   THR A  53      27.675  32.794  17.498  1.00  0.00      RA0  C
ATOM    482  O   THR A  53      27.947  31.852  16.754  1.00  0.00      RA0  O
ATOM    483  N   ILE A  54      28.219  32.942  18.699  1.00  0.00      RA0  N
ATOM    484  H   ILE A  54      27.928  33.701  19.283  1.00  0.00      RA0  H
ATOM    485  CA  ILE A  54      29.060  31.923  19.308  1.00  0.00      RA0  C
ATOM    486  CB  ILE A  54      30.195  32.599  20.071  1.00  0.00      RA0  C
ATOM    487  CG2 ILE A  54      31.089  31.575  20.767  1.00  0.00      RA0  C
ATOM    488  CG1 ILE A  54      30.978  33.521  19.136  1.00  0.00      RA0  C
ATOM    489  CD1 ILE A  54      32.049  34.324  19.873  1.00  0.00      RA0  C
ATOM    490  C   ILE A  54      28.161  31.103  20.242  1.00  0.00      RA0  C
ATOM    491  O   ILE A  54      27.425  31.665  21.073  1.00  0.00      RA0  O
ATOM    492  N   VAL A  55      28.184  29.787  20.052  1.00  0.00      RA0  N
ATOM    493  H   VAL A  55      28.853  29.374  19.434  1.00  0.00      RA0  H
ATOM    494  CA  VAL A  55      27.349  28.884  20.811  1.00  0.00      RA0  C
ATOM    495  CB  VAL A  55      26.453  28.087  19.863  1.00  0.00      RA0  C
ATOM    496  CG1 VAL A  55      25.564  27.118  20.639  1.00  0.00      RA0  C
ATOM    497  CG2 VAL A  55      25.652  29.007  18.943  1.00  0.00      RA0  C
ATOM    498  C   VAL A  55      28.281  27.951  21.538  1.00  0.00      RA0  C
ATOM    499  O   VAL A  55      29.040  27.205  20.907  1.00  0.00      RA0  O
ATOM    500  N   ASP A  56      28.211  27.986  22.860  1.00  0.00      RA0  N
ATOM    501  H   ASP A  56      27.577  28.598  23.319  1.00  0.00      RA0  H
ATOM    502  CA  ASP A  56      28.956  27.048  23.671  1.00  0.00      RA0  C
ATOM    503  CB  ASP A  56      29.438  27.725  24.976  1.00  0.00      RA0  C
ATOM    504  CG  ASP A  56      30.529  28.782  24.775  1.00  0.00      RA0  C
ATOM    505  OD1 ASP A  56      30.968  29.002  23.654  1.00  0.00      RA0  O
ATOM    506  OD2 ASP A  56      30.977  29.400  25.745  1.00  0.00      RA0  O
ATOM    507  C   ASP A  56      28.116  25.828  24.017  1.00  0.00      RA0  C
ATOM    508  O   ASP A  56      26.960  25.950  24.410  1.00  0.00      RA0  O
ATOM    509  N   LEU A  57      28.729  24.659  23.855  1.00  0.00      RA0  N
ATOM    510  H   LEU A  57      29.703  24.643  23.624  1.00  0.00      RA0  H
ATOM    511  CA  LEU A  57      28.103  23.379  24.134  1.00  0.00      RA0  C
ATOM    512  CB  LEU A  57      28.128  22.489  22.896  1.00  0.00      RA0  C
ATOM    513  CG  LEU A  57      27.406  23.062  21.679  1.00  0.00      RA0  C
ATOM    514  CD1 LEU A  57      27.516  22.108  20.494  1.00  0.00      RA0  C
ATOM    515  CD2 LEU A  57      25.950  23.413  21.978  1.00  0.00      RA0  C
ATOM    516  C   LEU A  57      28.813  22.653  25.271  1.00  0.00      RA0  C
ATOM    517  O   LEU A  57      30.009  22.434  25.190  1.00  0.00      RA0  O
ATOM    518  N   ARG A  58      28.069  22.237  26.300  1.00  0.00      RA0  N
ATOM    519  H   ARG A  58      27.081  22.409  26.320  1.00  0.00      RA0  H
ATOM    520  CA  ARG A  58      28.656  21.606  27.470  1.00  0.00      RA0  C
ATOM    521  CB  ARG A  58      28.586  22.577  28.626  1.00  0.00      RA0  C
ATOM    522  CG  ARG A  58      29.848  23.403  28.855  1.00  0.00      RA0  C
ATOM    523  CD  ARG A  58      30.063  23.576  30.360  1.00  0.00      RA0  C
ATOM    524  NE  ARG A  58      30.208  22.258  30.983  1.00  0.00      RA0  N
ATOM    525  HE  ARG A  58      31.056  21.739  30.797  1.00  0.00      RA0  H
ATOM    526  CZ  ARG A  58      29.155  21.646  31.605  1.00  0.00      RA0  C
ATOM    527  NH1 ARG A  58      28.020  22.344  31.832  1.00  0.00      RA0  N
ATOM    528 HH11 ARG A  58      27.162  22.005  32.238  1.00  0.00      RA0  H
ATOM    529 HH12 ARG A  58      27.889  23.302  31.528  1.00  0.00      RA0  H
ATOM    530  NH2 ARG A  58      29.265  20.341  31.927  1.00  0.00      RA0  N
ATOM    531 HH21 ARG A  58      28.563  19.814  32.400  1.00  0.00      RA0  H
ATOM    532 HH22 ARG A  58      30.107  19.833  31.651  1.00  0.00      RA0  H
ATOM    533  C   ARG A  58      27.929  20.296  27.806  1.00  0.00      RA0  C
ATOM    534  O   ARG A  58      26.718  20.205  27.682  1.00  0.00      RA0  O
ATOM    535  N   GLY A  59      28.672  19.309  28.271  1.00  0.00      RA0  N
ATOM    536  H   GLY A  59      29.661  19.429  28.411  1.00  0.00      RA0  H
ATOM    537  CA  GLY A  59      28.104  18.014  28.623  1.00  0.00      RA0  C
ATOM    538  C   GLY A  59      29.040  16.897  28.203  1.00  0.00      RA0  C
ATOM    539  O   GLY A  59      29.740  17.010  27.195  1.00  0.00      RA0  O
ATOM    540  N   SER A  60      29.039  15.806  28.966  1.00  0.00      RA0  N
ATOM    541  H   SER A  60      28.433  15.753  29.759  1.00  0.00      RA0  H
ATOM    542  CA  SER A  60      29.957  14.700  28.725  1.00  0.00      RA0  C
ATOM    543  CB  SER A  60      29.783  13.843  29.955  1.00  0.00      RA0  C
ATOM    544  OG  SER A  60      29.427  14.771  30.990  1.00  0.00      RA0  O
ATOM    545  HG  SER A  60      30.113  15.436  30.997  1.00  0.00      RA0  H
ATOM    546  C   SER A  60      29.752  14.043  27.361  1.00  0.00      RA0  C
ATOM    547  O   SER A  60      30.701  13.465  26.814  1.00  0.00      RA0  O
ATOM    548  N   ARG A  61      28.539  14.152  26.803  1.00  0.00      RA0  N
ATOM    549  H   ARG A  61      27.847  14.723  27.240  1.00  0.00      RA0  H
ATOM    550  CA  ARG A  61      28.235  13.580  25.491  1.00  0.00      RA0  C
ATOM    551  CB  ARG A  61      26.829  12.991  25.543  1.00  0.00      RA0  C
ATOM    552  CG  ARG A  61      26.640  12.139  26.802  1.00  0.00      RA0  C
ATOM    553  CD  ARG A  61      25.264  11.480  26.861  1.00  0.00      RA0  C
ATOM    554  NE  ARG A  61      25.061  10.705  25.644  1.00  0.00      RA0  N
ATOM    555  HE  ARG A  61      25.886  10.389  25.152  1.00  0.00      RA0  H
ATOM    556  CZ  ARG A  61      23.826  10.515  25.112  1.00  0.00      RA0  C
ATOM    557  NH1 ARG A  61      22.738  10.929  25.802  1.00  0.00      RA0  N
ATOM    558 HH11 ARG A  61      21.793  10.906  25.441  1.00  0.00      RA0  H
ATOM    559 HH12 ARG A  61      22.832  11.318  26.721  1.00  0.00      RA0  H
ATOM    560  NH2 ARG A  61      23.738   9.930  23.902  1.00  0.00      RA0  N
ATOM    561 HH21 ARG A  61      22.888   9.705  23.425  1.00  0.00      RA0  H
ATOM    562 HH22 ARG A  61      24.594   9.700  23.394  1.00  0.00      RA0  H
ATOM    563  C   ARG A  61      28.377  14.586  24.343  1.00  0.00      RA0  C
ATOM    564  O   ARG A  61      27.883  14.349  23.255  1.00  0.00      RA0  O
ATOM    565  N   THR A  62      29.068  15.696  24.556  1.00  0.00      RA0  N
ATOM    566  H   THR A  62      29.505  15.911  25.432  1.00  0.00      RA0  H
ATOM    567  CA  THR A  62      29.125  16.716  23.498  1.00  0.00      RA0  C
ATOM    568  CB  THR A  62      29.755  17.997  24.036  1.00  0.00      RA0  C
ATOM    569  OG1 THR A  62      29.008  18.442  25.168  1.00  0.00      RA0  O
ATOM    570  HG1 THR A  62      29.541  18.236  25.928  1.00  0.00      RA0  H
ATOM    571  CG2 THR A  62      29.785  19.096  22.976  1.00  0.00      RA0  C
ATOM    572  C   THR A  62      29.753  16.227  22.195  1.00  0.00      RA0  C
ATOM    573  O   THR A  62      29.208  16.500  21.115  1.00  0.00      RA0  O
ATOM    574  N   ARG A  63      30.862  15.494  22.279  1.00  0.00      RA0  N
ATOM    575  H   ARG A  63      31.247  15.287  23.179  1.00  0.00      RA0  H
ATOM    576  CA  ARG A  63      31.512  14.989  21.056  1.00  0.00      RA0  C
ATOM    577  CB  ARG A  63      32.855  14.320  21.352  1.00  0.00      RA0  C
ATOM    578  CG  ARG A  63      33.633  14.118  20.050  1.00  0.00      RA0  C
ATOM    579  CD  ARG A  63      34.930  13.322  20.186  1.00  0.00      RA0  C
ATOM    580  NE  ARG A  63      35.875  13.947  21.107  1.00  0.00      RA0  N
ATOM    581  HE  ARG A  63      35.778  13.827  22.111  1.00  0.00      RA0  H
ATOM    582  CZ  ARG A  63      36.960  14.634  20.650  1.00  0.00      RA0  C
ATOM    583  NH1 ARG A  63      37.090  14.918  19.341  1.00  0.00      RA0  N
ATOM    584 HH11 ARG A  63      37.914  15.387  19.002  1.00  0.00      RA0  H
ATOM    585 HH12 ARG A  63      36.396  14.707  18.647  1.00  0.00      RA0  H
ATOM    586  NH2 ARG A  63      37.900  15.022  21.527  1.00  0.00      RA0  N
ATOM    587 HH21 ARG A  63      38.748  15.490  21.278  1.00  0.00      RA0  H
ATOM    588 HH22 ARG A  63      37.723  14.831  22.513  1.00  0.00      RA0  H
ATOM    589  C   ARG A  63      30.575  14.030  20.331  1.00  0.00      RA0  C
ATOM    590  O   ARG A  63      30.398  14.108  19.117  1.00  0.00      RA0  O
ATOM    591  N   GLU A  64      29.966  13.136  21.094  1.00  0.00      RA0  N
ATOM    592  H   GLU A  64      30.094  13.169  22.083  1.00  0.00      RA0  H
ATOM    593  CA  GLU A  64      29.007  12.179  20.558  1.00  0.00      RA0  C
ATOM    594  CB  GLU A  64      28.369  11.351  21.675  1.00  0.00      RA0  C
ATOM    595  CG  GLU A  64      27.357  10.336  21.129  1.00  0.00      RA0  C
ATOM    596  CD  GLU A  64      26.445   9.863  22.243  1.00  0.00      RA0  C
ATOM    597  OE1 GLU A  64      26.637  10.266  23.382  1.00  0.00      RA0  O
ATOM    598  OE2 GLU A  64      25.506   9.117  21.980  1.00  0.00      RA0  O
ATOM    599  C   GLU A  64      27.896  12.887  19.786  1.00  0.00      RA0  C
ATOM    600  O   GLU A  64      27.583  12.517  18.641  1.00  0.00      RA0  O
ATOM    601  N   PHE A  65      27.315  13.903  20.412  1.00  0.00      RA0  N
ATOM    602  H   PHE A  65      27.592  14.105  21.353  1.00  0.00      RA0  H
ATOM    603  CA  PHE A  65      26.271  14.717  19.787  1.00  0.00      RA0  C
ATOM    604  CB  PHE A  65      25.862  15.844  20.739  1.00  0.00      RA0  C
ATOM    605  CG  PHE A  65      24.977  16.851  20.041  1.00  0.00      RA0  C
ATOM    606  CD1 PHE A  65      23.863  16.437  19.319  1.00  0.00      RA0  C
ATOM    607  CD2 PHE A  65      25.288  18.204  20.120  1.00  0.00      RA0  C
ATOM    608  CE1 PHE A  65      23.078  17.373  18.658  1.00  0.00      RA0  C
ATOM    609  CE2 PHE A  65      24.498  19.140  19.464  1.00  0.00      RA0  C
ATOM    610  CZ  PHE A  65      23.396  18.724  18.727  1.00  0.00      RA0  C
ATOM    611  C   PHE A  65      26.731  15.273  18.458  1.00  0.00      RA0  C
ATOM    612  O   PHE A  65      26.046  15.148  17.451  1.00  0.00      RA0  O
ATOM    613  N   LEU A  66      27.892  15.922  18.460  1.00  0.00      RA0  N
ATOM    614  H   LEU A  66      28.440  15.950  19.300  1.00  0.00      RA0  H
ATOM    615  CA  LEU A  66      28.377  16.573  17.243  1.00  0.00      RA0  C
ATOM    616  CB  LEU A  66      29.517  17.530  17.568  1.00  0.00      RA0  C
ATOM    617  CG  LEU A  66      29.017  18.732  18.362  1.00  0.00      RA0  C
ATOM    618  CD1 LEU A  66      30.165  19.642  18.786  1.00  0.00      RA0  C
ATOM    619  CD2 LEU A  66      27.940  19.498  17.595  1.00  0.00      RA0  C
ATOM    620  C   LEU A  66      28.764  15.604  16.132  1.00  0.00      RA0  C
ATOM    621  O   LEU A  66      28.697  15.968  14.960  1.00  0.00      RA0  O
ATOM    622  N   ARG A  67      29.192  14.397  16.484  1.00  0.00      RA0  N
ATOM    623  H   ARG A  67      29.253  14.163  17.457  1.00  0.00      RA0  H
ATOM    624  CA  ARG A  67      29.454  13.340  15.473  1.00  0.00      RA0  C
ATOM    625  CB  ARG A  67      30.072  12.066  16.059  1.00  0.00      RA0  C
ATOM    626  CG  ARG A  67      31.427  12.200  16.749  1.00  0.00      RA0  C
ATOM    627  CD  ARG A  67      32.090  10.834  16.960  1.00  0.00      RA0  C
ATOM    628  NE  ARG A  67      32.603  10.301  15.696  1.00  0.00      RA0  N
ATOM    629  HE  ARG A  67      33.055  10.960  15.071  1.00  0.00      RA0  H
ATOM    630  CZ  ARG A  67      32.539   8.975  15.376  1.00  0.00      RA0  C
ATOM    631  NH1 ARG A  67      31.867   8.116  16.176  1.00  0.00      RA0  N
ATOM    632 HH11 ARG A  67      31.791   7.134  15.965  1.00  0.00      RA0  H
ATOM    633 HH12 ARG A  67      31.409   8.434  17.010  1.00  0.00      RA0  H
ATOM    634  NH2 ARG A  67      33.148   8.549  14.252  1.00  0.00      RA0  N
ATOM    635 HH21 ARG A  67      33.152   7.594  13.937  1.00  0.00      RA0  H
ATOM    636 HH22 ARG A  67      33.633   9.224  13.669  1.00  0.00      RA0  H
ATOM    637  C   ARG A  67      28.188  12.911  14.731  1.00  0.00      RA0  C
ATOM    638  O   ARG A  67      28.254  12.355  13.637  1.00  0.00      RA0  O
ATOM    639  N   TYR A  68      27.042  13.117  15.373  1.00  0.00      RA0  N
ATOM    640  H   TYR A  68      27.043  13.518  16.290  1.00  0.00      RA0  H
ATOM    641  CA  TYR A  68      25.729  12.846  14.764  1.00  0.00      RA0  C
ATOM    642  CB  TYR A  68      24.783  12.376  15.869  1.00  0.00      RA0  C
ATOM    643  CG  TYR A  68      23.393  12.171  15.324  1.00  0.00      RA0  C
ATOM    644  CD1 TYR A  68      23.178  11.268  14.292  1.00  0.00      RA0  C
ATOM    645  CE1 TYR A  68      21.895  11.078  13.797  1.00  0.00      RA0  C
ATOM    646  CD2 TYR A  68      22.329  12.885  15.862  1.00  0.00      RA0  C
ATOM    647  CE2 TYR A  68      21.044  12.690  15.371  1.00  0.00      RA0  C
ATOM    648  CZ  TYR A  68      20.830  11.785  14.339  1.00  0.00      RA0  C
ATOM    649  OH  TYR A  68      19.557  11.588  13.845  1.00  0.00      RA0  O
ATOM    650  HH  TYR A  68      19.602  10.848  13.248  1.00  0.00      RA0  H
ATOM    651  C   TYR A  68      25.182  14.082  14.049  1.00  0.00      RA0  C
ATOM    652  O   TYR A  68      24.587  14.004  12.970  1.00  0.00      RA0  O
ATOM    653  N   LEU A  69      25.409  15.257  14.618  1.00  0.00      RA0  N
ATOM    654  H   LEU A  69      25.886  15.288  15.496  1.00  0.00      RA0  H
ATOM    655  CA  LEU A  69      24.885  16.493  14.010  1.00  0.00      RA0  C
ATOM    656  CB  LEU A  69      24.988  17.622  15.037  1.00  0.00      RA0  C
ATOM    657  CG  LEU A  69      24.234  18.891  14.637  1.00  0.00      RA0  C
ATOM    658  CD1 LEU A  69      22.722  18.678  14.681  1.00  0.00      RA0  C
ATOM    659  CD2 LEU A  69      24.663  20.100  15.467  1.00  0.00      RA0  C
ATOM    660  C   LEU A  69      25.563  16.920  12.701  1.00  0.00      RA0  C
ATOM    661  O   LEU A  69      24.902  17.411  11.761  1.00  0.00      RA0  O
ATOM    662  N   LEU A  70      26.889  16.776  12.653  1.00  0.00      RA0  N
ATOM    663  H   LEU A  70      27.368  16.244  13.354  1.00  0.00      RA0  H
ATOM    664  CA  LEU A  70      27.696  17.335  11.584  1.00  0.00      RA0  C
ATOM    665  CB  LEU A  70      28.893  18.083  12.170  1.00  0.00      RA0  C
ATOM    666  CG  LEU A  70      28.494  19.190  13.146  1.00  0.00      RA0  C
ATOM    667  CD1 LEU A  70      29.709  19.780  13.862  1.00  0.00      RA0  C
ATOM    668  CD2 LEU A  70      27.654  20.270  12.465  1.00  0.00      RA0  C
ATOM    669  C   LEU A  70      28.190  16.294  10.605  1.00  0.00      RA0  C
ATOM    670  O   LEU A  70      28.403  15.156  10.966  1.00  0.00      RA0  O
ATOM    671  N   ALA A  71      28.416  16.706   9.355  1.00  0.00      RA0  N
ATOM    672  H   ALA A  71      28.291  17.675   9.133  1.00  0.00      RA0  H
ATOM    673  CA  ALA A  71      28.853  15.767   8.340  1.00  0.00      RA0  C
ATOM    674  CB  ALA A  71      28.328  16.196   6.972  1.00  0.00      RA0  C
ATOM    675  C   ALA A  71      30.368  15.588   8.235  1.00  0.00      RA0  C
ATOM    676  O   ALA A  71      30.833  14.540   7.759  1.00  0.00      RA0  O
ATOM    677  N   ASN A  72      31.134  16.589   8.665  1.00  0.00      RA0  N
ATOM    678  H   ASN A  72      30.718  17.410   9.058  1.00  0.00      RA0  H
ATOM    679  CA  ASN A  72      32.539  16.342   8.981  1.00  0.00      RA0  C
ATOM    680  CB  ASN A  72      33.331  17.639   9.074  1.00  0.00      RA0  C
ATOM    681  CG  ASN A  72      34.781  17.388   8.728  1.00  0.00      RA0  C
ATOM    682  OD1 ASN A  72      35.312  16.288   8.868  1.00  0.00      RA0  O
ATOM    683  ND2 ASN A  72      35.407  18.471   8.268  1.00  0.00      RA0  N
ATOM    684 HD21 ASN A  72      34.942  19.352   8.158  1.00  0.00      RA0  H
ATOM    685 HD22 ASN A  72      36.374  18.420   8.007  1.00  0.00      RA0  H
ATOM    686  C   ASN A  72      32.503  15.581  10.309  1.00  0.00      RA0  C
ATOM    687  O   ASN A  72      31.427  15.435  10.899  1.00  0.00      RA0  O
ATOM    688  N   ASP A  73      33.647  15.069  10.759  1.00  0.00      RA0  N
ATOM    689  H   ASP A  73      34.515  15.286  10.312  1.00  0.00      RA0  H
ATOM    690  CA  ASP A  73      33.706  14.238  11.957  1.00  0.00      RA0  C
ATOM    691  CB  ASP A  73      34.150  12.793  11.738  1.00  0.00      RA0  C
ATOM    692  CG  ASP A  73      33.856  11.993  12.999  1.00  0.00      RA0  C
ATOM    693  OD1 ASP A  73      33.315  12.543  13.953  1.00  0.00      RA0  O
ATOM    694  OD2 ASP A  73      34.141  10.801  13.037  1.00  0.00      RA0  O
ATOM    695  C   ASP A  73      34.573  14.867  13.033  1.00  0.00      RA0  C
ATOM    696  O   ASP A  73      35.803  14.869  12.924  1.00  0.00      RA0  O
ATOM    697  N   VAL A  74      33.951  15.352  14.101  1.00  0.00      RA0  N
ATOM    698  H   VAL A  74      32.985  15.112  14.203  1.00  0.00      RA0  H
ATOM    699  CA  VAL A  74      34.717  16.007  15.148  1.00  0.00      RA0  C
ATOM    700  CB  VAL A  74      33.791  16.799  16.068  1.00  0.00      RA0  C
ATOM    701  CG1 VAL A  74      33.051  17.880  15.279  1.00  0.00      RA0  C
ATOM    702  CG2 VAL A  74      32.832  15.870  16.810  1.00  0.00      RA0  C
ATOM    703  C   VAL A  74      35.604  15.060  15.948  1.00  0.00      RA0  C
ATOM    704  O   VAL A  74      36.333  15.528  16.833  1.00  0.00      RA0  O
ATOM    705  N   ALA A  75      35.537  13.750  15.655  1.00  0.00      RA0  N
ATOM    706  H   ALA A  75      34.895  13.418  14.957  1.00  0.00      RA0  H
ATOM    707  CA  ALA A  75      36.504  12.790  16.211  1.00  0.00      RA0  C
ATOM    708  CB  ALA A  75      36.228  11.372  15.714  1.00  0.00      RA0  C
ATOM    709  C   ALA A  75      37.930  13.195  15.816  1.00  0.00      RA0  C
ATOM    710  O   ALA A  75      38.893  12.833  16.499  1.00  0.00      RA0  O
ATOM    711  N   LYS A  76      38.038  13.933  14.713  1.00  0.00      RA0  N
ATOM    712  H   LYS A  76      37.220  14.173  14.186  1.00  0.00      RA0  H
ATOM    713  CA  LYS A  76      39.319  14.412  14.204  1.00  0.00      RA0  C
ATOM    714  CB  LYS A  76      39.183  14.942  12.787  1.00  0.00      RA0  C
ATOM    715  CG  LYS A  76      38.668  13.978  11.728  1.00  0.00      RA0  C
ATOM    716  CD  LYS A  76      38.384  14.824  10.494  1.00  0.00      RA0  C
ATOM    717  CE  LYS A  76      37.883  14.066   9.275  1.00  0.00      RA0  C
ATOM    718  NZ  LYS A  76      37.624  15.082   8.257  1.00  0.00      RA0  N
ATOM    719  HZ1 LYS A  76      37.732  14.749   7.284  1.00  0.00      RA0  H
ATOM    720  HZ2 LYS A  76      36.716  15.570   8.377  1.00  0.00      RA0  H
ATOM    721  HZ3 LYS A  76      38.337  15.844   8.355  1.00  0.00      RA0  H
ATOM    722  C   LYS A  76      39.898  15.565  15.013  1.00  0.00      RA0  C
ATOM    723  O   LYS A  76      41.055  15.924  14.815  1.00  0.00      RA0  O
ATOM    724  N   LEU A  77      39.123  16.143  15.923  1.00  0.00      RA0  N
ATOM    725  H   LEU A  77      38.213  15.775  16.108  1.00  0.00      RA0  H
ATOM    726  CA  LEU A  77      39.623  17.176  16.810  1.00  0.00      RA0  C
ATOM    727  CB  LEU A  77      38.500  18.145  17.165  1.00  0.00      RA0  C
ATOM    728  CG  LEU A  77      37.829  18.777  15.945  1.00  0.00      RA0  C
ATOM    729  CD1 LEU A  77      36.695  19.726  16.335  1.00  0.00      RA0  C
ATOM    730  CD2 LEU A  77      38.848  19.456  15.036  1.00  0.00      RA0  C
ATOM    731  C   LEU A  77      40.167  16.489  18.054  1.00  0.00      RA0  C
ATOM    732  O   LEU A  77      39.427  16.189  18.980  1.00  0.00      RA0  O
ATOM    733  N   THR A  78      41.473  16.235  18.068  1.00  0.00      RA0  N
ATOM    734  H   THR A  78      42.051  16.359  17.258  1.00  0.00      RA0  H
ATOM    735  CA  THR A  78      42.107  15.488  19.185  1.00  0.00      RA0  C
ATOM    736  CB  THR A  78      42.819  14.327  18.505  1.00  0.00      RA0  C
ATOM    737  OG1 THR A  78      43.493  14.836  17.343  1.00  0.00      RA0  O
ATOM    738  HG1 THR A  78      43.977  14.115  16.954  1.00  0.00      RA0  H
ATOM    739  CG2 THR A  78      41.849  13.216  18.100  1.00  0.00      RA0  C
ATOM    740  C   THR A  78      43.078  16.304  20.027  1.00  0.00      RA0  C
ATOM    741  O   THR A  78      43.410  15.889  21.155  1.00  0.00      RA0  O
ATOM    742  N   LYS A  79      43.528  17.453  19.501  1.00  0.00      RA0  N
ATOM    743  H   LYS A  79      43.185  17.751  18.613  1.00  0.00      RA0  H
ATOM    744  CA  LYS A  79      44.312  18.401  20.272  1.00  0.00      RA0  C
ATOM    745  CB  LYS A  79      45.366  19.073  19.393  1.00  0.00      RA0  C
ATOM    746  CG  LYS A  79      46.450  18.199  18.768  1.00  0.00      RA0  C
ATOM    747  CD  LYS A  79      47.314  19.073  17.853  1.00  0.00      RA0  C
ATOM    748  CE  LYS A  79      48.582  18.407  17.317  1.00  0.00      RA0  C
ATOM    749  NZ  LYS A  79      48.252  17.249  16.486  1.00  0.00      RA0  N
ATOM    750  HZ1 LYS A  79      49.137  16.769  16.215  1.00  0.00      RA0  H
ATOM    751  HZ2 LYS A  79      47.777  16.500  17.036  1.00  0.00      RA0  H
ATOM    752  HZ3 LYS A  79      47.703  17.466  15.627  1.00  0.00      RA0  H
ATOM    753  C   LYS A  79      43.414  19.517  20.757  1.00  0.00      RA0  C
ATOM    754  O   LYS A  79      42.652  20.118  19.980  1.00  0.00      RA0  O
ATOM    755  N   SER A  80      43.494  19.801  22.042  1.00  0.00      RA0  N
ATOM    756  H   SER A  80      44.167  19.339  22.614  1.00  0.00      RA0  H
ATOM    757  CA  SER A  80      42.700  20.851  22.634  1.00  0.00      RA0  C
ATOM    758  CB  SER A  80      43.134  20.916  24.107  1.00  0.00      RA0  C
ATOM    759  OG  SER A  80      42.237  21.680  24.915  1.00  0.00      RA0  O
ATOM    760  HG  SER A  80      41.463  21.146  25.076  1.00  0.00      RA0  H
ATOM    761  C   SER A  80      42.842  22.179  21.880  1.00  0.00      RA0  C
ATOM    762  O   SER A  80      43.950  22.597  21.542  1.00  0.00      RA0  O
ATOM    763  N   GLY A  81      41.709  22.810  21.592  1.00  0.00      RA0  N
ATOM    764  H   GLY A  81      40.842  22.392  21.855  1.00  0.00      RA0  H
ATOM    765  CA  GLY A  81      41.659  24.027  20.776  1.00  0.00      RA0  C
ATOM    766  C   GLY A  81      41.477  23.854  19.277  1.00  0.00      RA0  C
ATOM    767  O   GLY A  81      41.195  24.831  18.591  1.00  0.00      RA0  O
ATOM    768  N   LYS A  82      41.617  22.633  18.765  1.00  0.00      RA0  N
ATOM    769  H   LYS A  82      41.748  21.859  19.386  1.00  0.00      RA0  H
ATOM    770  CA  LYS A  82      41.534  22.380  17.344  1.00  0.00      RA0  C
ATOM    771  CB  LYS A  82      42.052  20.975  16.998  1.00  0.00      RA0  C
ATOM    772  CG  LYS A  82      42.243  20.737  15.495  1.00  0.00      RA0  C
ATOM    773  CD  LYS A  82      43.318  21.632  14.885  1.00  0.00      RA0  C
ATOM    774  CE  LYS A  82      43.189  21.792  13.371  1.00  0.00      RA0  C
ATOM    775  NZ  LYS A  82      44.350  22.529  12.844  1.00  0.00      RA0  N
ATOM    776  HZ1 LYS A  82      44.316  22.529  11.809  1.00  0.00      RA0  H
ATOM    777  HZ2 LYS A  82      44.413  23.516  13.175  1.00  0.00      RA0  H
ATOM    778  HZ3 LYS A  82      45.214  21.994  13.085  1.00  0.00      RA0  H
ATOM    779  C   LYS A  82      40.106  22.609  16.820  1.00  0.00      RA0  C
ATOM    780  O   LYS A  82      39.126  22.282  17.484  1.00  0.00      RA0  O
ATOM    781  N   ALA A  83      40.029  23.199  15.641  1.00  0.00      RA0  N
ATOM    782  H   ALA A  83      40.859  23.411  15.124  1.00  0.00      RA0  H
ATOM    783  CA  ALA A  83      38.765  23.489  14.979  1.00  0.00      RA0  C
ATOM    784  CB  ALA A  83      38.620  24.991  14.747  1.00  0.00      RA0  C
ATOM    785  C   ALA A  83      38.671  22.791  13.623  1.00  0.00      RA0  C
ATOM    786  O   ALA A  83      39.659  22.429  13.001  1.00  0.00      RA0  O
ATOM    787  N   LEU A  84      37.443  22.581  13.172  1.00  0.00      RA0  N
ATOM    788  H   LEU A  84      36.640  22.830  13.722  1.00  0.00      RA0  H
ATOM    789  CA  LEU A  84      37.234  22.187  11.795  1.00  0.00      RA0  C
ATOM    790  CB  LEU A  84      37.210  20.656  11.586  1.00  0.00      RA0  C
ATOM    791  CG  LEU A  84      36.140  19.788  12.265  1.00  0.00      RA0  C
ATOM    792  CD1 LEU A  84      34.752  19.927  11.649  1.00  0.00      RA0  C
ATOM    793  CD2 LEU A  84      36.549  18.314  12.241  1.00  0.00      RA0  C
ATOM    794  C   LEU A  84      36.040  22.924  11.189  1.00  0.00      RA0  C
ATOM    795  O   LEU A  84      35.225  23.529  11.883  1.00  0.00      RA0  O
ATOM    796  N   TYR A  85      35.998  22.850   9.877  1.00  0.00      RA0  N
ATOM    797  H   TYR A  85      36.677  22.284   9.412  1.00  0.00      RA0  H
ATOM    798  CA  TYR A  85      34.907  23.412   9.072  1.00  0.00      RA0  C
ATOM    799  CB  TYR A  85      35.556  24.056   7.839  1.00  0.00      RA0  C
ATOM    800  CG  TYR A  85      34.576  24.656   6.853  1.00  0.00      RA0  C
ATOM    801  CD1 TYR A  85      34.352  26.028   6.850  1.00  0.00      RA0  C
ATOM    802  CE1 TYR A  85      33.526  26.599   5.890  1.00  0.00      RA0  C
ATOM    803  CD2 TYR A  85      33.931  23.856   5.915  1.00  0.00      RA0  C
ATOM    804  CE2 TYR A  85      33.095  24.425   4.962  1.00  0.00      RA0  C
ATOM    805  CZ  TYR A  85      32.897  25.800   4.941  1.00  0.00      RA0  C
ATOM    806  OH  TYR A  85      32.083  26.364   3.980  1.00  0.00      RA0  O
ATOM    807  HH  TYR A  85      31.449  26.932   4.437  1.00  0.00      RA0  H
ATOM    808  C   TYR A  85      33.967  22.272   8.678  1.00  0.00      RA0  C
ATOM    809  O   TYR A  85      34.404  21.226   8.177  1.00  0.00      RA0  O
ATOM    810  N   SER A  86      32.653  22.482   8.855  1.00  0.00      RA0  N
ATOM    811  H   SER A  86      32.298  23.355   9.200  1.00  0.00      RA0  H
ATOM    812  CA  SER A  86      31.685  21.431   8.538  1.00  0.00      RA0  C
ATOM    813  CB  SER A  86      31.441  20.598   9.809  1.00  0.00      RA0  C
ATOM    814  OG  SER A  86      30.655  19.419   9.545  1.00  0.00      RA0  O
ATOM    815  HG  SER A  86      29.744  19.710   9.496  1.00  0.00      RA0  H
ATOM    816  C   SER A  86      30.361  21.981   8.001  1.00  0.00      RA0  C
ATOM    817  O   SER A  86      29.965  23.107   8.309  1.00  0.00      RA0  O
ATOM    818  N   GLY A  87      29.716  21.168   7.167  1.00  0.00      RA0  N
ATOM    819  H   GLY A  87      30.156  20.304   6.928  1.00  0.00      RA0  H
ATOM    820  CA  GLY A  87      28.287  21.302   6.928  1.00  0.00      RA0  C
ATOM    821  C   GLY A  87      27.473  20.679   8.039  1.00  0.00      RA0  C
ATOM    822  O   GLY A  87      27.917  19.744   8.707  1.00  0.00      RA0  O
ATOM    823  N   MSE A  88      26.250  21.194   8.186  1.00  0.00      RA0  N
ATOM    824  H   MSE A  88      25.969  21.984   7.632  1.00  0.00      RA0  H
ATOM    825  CA  MSE A  88      25.238  20.667   9.074  1.00  0.00      RA0  C
ATOM    826  CB  MSE A  88      24.885  21.679  10.163  1.00  0.00      RA0  C
ATOM    827  CG  MSE A  88      23.739  21.201  11.055  1.00  0.00      RA0  C
ATOM    828  SE  MSE A  88      23.484  22.276  12.475  1.00  0.00      RA0  S
ATOM    829  CE  MSE A  88      23.349  23.837  11.590  1.00  0.00      RA0  C
ATOM    830  C   MSE A  88      24.063  20.421   8.138  1.00  0.00      RA0  C
ATOM    831  O   MSE A  88      23.555  21.362   7.509  1.00  0.00      RA0  O
ATOM    832  N   LEU A  89      23.687  19.165   8.001  1.00  0.00      RA0  N
ATOM    833  H   LEU A  89      23.956  18.466   8.665  1.00  0.00      RA0  H
ATOM    834  CA  LEU A  89      22.754  18.756   6.944  1.00  0.00      RA0  C
ATOM    835  CB  LEU A  89      23.297  17.565   6.155  1.00  0.00      RA0  C
ATOM    836  CG  LEU A  89      24.713  17.728   5.608  1.00  0.00      RA0  C
ATOM    837  CD1 LEU A  89      25.132  16.479   4.835  1.00  0.00      RA0  C
ATOM    838  CD2 LEU A  89      24.883  18.997   4.773  1.00  0.00      RA0  C
ATOM    839  C   LEU A  89      21.370  18.368   7.461  1.00  0.00      RA0  C
ATOM    840  O   LEU A  89      21.208  17.885   8.590  1.00  0.00      RA0  O
ATOM    841  N   ASN A  90      20.384  18.489   6.575  1.00  0.00      RA0  N
ATOM    842  H   ASN A  90      20.622  18.782   5.647  1.00  0.00      RA0  H
ATOM    843  CA  ASN A  90      19.064  17.944   6.872  1.00  0.00      RA0  C
ATOM    844  CB  ASN A  90      17.974  18.781   6.186  1.00  0.00      RA0  C
ATOM    845  CG  ASN A  90      18.148  18.787   4.675  1.00  0.00      RA0  C
ATOM    846  OD1 ASN A  90      18.360  17.761   4.038  1.00  0.00      RA0  O
ATOM    847  ND2 ASN A  90      18.030  20.008   4.124  1.00  0.00      RA0  N
ATOM    848 HD21 ASN A  90      17.943  20.834   4.698  1.00  0.00      RA0  H
ATOM    849 HD22 ASN A  90      18.033  20.219   3.142  1.00  0.00      RA0  H
ATOM    850  C   ASN A  90      19.018  16.487   6.403  1.00  0.00      RA0  C
ATOM    851  O   ASN A  90      19.973  15.979   5.830  1.00  0.00      RA0  O
ATOM    852  N   ALA A  91      17.918  15.791   6.668  1.00  0.00      RA0  N
ATOM    853  H   ALA A  91      17.128  16.247   7.072  1.00  0.00      RA0  H
ATOM    854  CA  ALA A  91      17.838  14.369   6.357  1.00  0.00      RA0  C
ATOM    855  CB  ALA A  91      16.559  13.764   6.935  1.00  0.00      RA0  C
ATOM    856  C   ALA A  91      17.886  14.091   4.858  1.00  0.00      RA0  C
ATOM    857  O   ALA A  91      18.229  12.989   4.455  1.00  0.00      RA0  O
ATOM    858  N   SER A  92      17.542  15.083   4.027  1.00  0.00      RA0  N
ATOM    859  H   SER A  92      17.302  15.996   4.351  1.00  0.00      RA0  H
ATOM    860  CA  SER A  92      17.594  14.959   2.575  1.00  0.00      RA0  C
ATOM    861  CB  SER A  92      16.542  15.950   2.128  1.00  0.00      RA0  C
ATOM    862  OG  SER A  92      15.732  16.208   3.290  1.00  0.00      RA0  O
ATOM    863  HG  SER A  92      15.112  16.875   3.025  1.00  0.00      RA0  H
ATOM    864  C   SER A  92      18.997  15.185   2.018  1.00  0.00      RA0  C
ATOM    865  O   SER A  92      19.215  15.090   0.808  1.00  0.00      RA0  O
ATOM    866  N   GLY A  93      19.932  15.485   2.901  1.00  0.00      RA0  N
ATOM    867  H   GLY A  93      19.695  15.646   3.861  1.00  0.00      RA0  H
ATOM    868  CA  GLY A  93      21.322  15.742   2.489  1.00  0.00      RA0  C
ATOM    869  C   GLY A  93      21.556  17.152   1.966  1.00  0.00      RA0  C
ATOM    870  O   GLY A  93      22.609  17.446   1.413  1.00  0.00      RA0  O
ATOM    871  N   GLY A  94      20.597  18.049   2.151  1.00  0.00      RA0  N
ATOM    872  H   GLY A  94      19.808  17.803   2.714  1.00  0.00      RA0  H
ATOM    873  CA  GLY A  94      20.797  19.454   1.844  1.00  0.00      RA0  C
ATOM    874  C   GLY A  94      21.469  20.174   3.011  1.00  0.00      RA0  C
ATOM    875  O   GLY A  94      21.515  19.672   4.143  1.00  0.00      RA0  O
ATOM    876  N   VAL A  95      22.004  21.355   2.748  1.00  0.00      RA0  N
ATOM    877  H   VAL A  95      21.821  21.815   1.875  1.00  0.00      RA0  H
ATOM    878  CA  VAL A  95      22.779  22.059   3.750  1.00  0.00      RA0  C
ATOM    879  CB  VAL A  95      23.938  22.807   3.094  1.00  0.00      RA0  C
ATOM    880  CG1 VAL A  95      24.865  23.417   4.144  1.00  0.00      RA0  C
ATOM    881  CG2 VAL A  95      24.702  21.901   2.131  1.00  0.00      RA0  C
ATOM    882  C   VAL A  95      21.909  23.021   4.523  1.00  0.00      RA0  C
ATOM    883  O   VAL A  95      21.337  23.957   3.934  1.00  0.00      RA0  O
ATOM    884  N   ILE A  96      21.837  22.795   5.828  1.00  0.00      RA0  N
ATOM    885  H   ILE A  96      22.351  22.025   6.204  1.00  0.00      RA0  H
ATOM    886  CA  ILE A  96      21.205  23.724   6.764  1.00  0.00      RA0  C
ATOM    887  CB  ILE A  96      20.924  23.007   8.088  1.00  0.00      RA0  C
ATOM    888  CG2 ILE A  96      20.335  23.932   9.150  1.00  0.00      RA0  C
ATOM    889  CG1 ILE A  96      20.038  21.791   7.865  1.00  0.00      RA0  C
ATOM    890  CD1 ILE A  96      19.693  21.109   9.184  1.00  0.00      RA0  C
ATOM    891  C   ILE A  96      22.105  24.922   7.010  1.00  0.00      RA0  C
ATOM    892  O   ILE A  96      21.636  26.055   7.018  1.00  0.00      RA0  O
ATOM    893  N   ASP A  97      23.403  24.677   7.207  1.00  0.00      RA0  N
ATOM    894  H   ASP A  97      23.796  23.757   7.259  1.00  0.00      RA0  H
ATOM    895  CA  ASP A  97      24.364  25.760   7.328  1.00  0.00      RA0  C
ATOM    896  CB  ASP A  97      24.227  26.772   8.496  1.00  0.00      RA0  C
ATOM    897  CG  ASP A  97      24.666  28.145   7.958  1.00  0.00      RA0  C
ATOM    898  OD1 ASP A  97      24.934  28.220   6.766  1.00  0.00      RA0  O
ATOM    899  OD2 ASP A  97      24.745  29.141   8.685  1.00  0.00      RA0  O
ATOM    900  C   ASP A  97      25.776  25.150   7.217  1.00  0.00      RA0  C
ATOM    901  O   ASP A  97      25.940  23.916   7.271  1.00  0.00      RA0  O
ATOM    902  N   ASP A  98      26.755  26.031   7.049  1.00  0.00      RA0  N
ATOM    903  H   ASP A  98      26.541  27.013   7.023  1.00  0.00      RA0  H
ATOM    904  CA  ASP A  98      28.135  25.692   7.330  1.00  0.00      RA0  C
ATOM    905  CB  ASP A  98      29.041  25.759   6.089  1.00  0.00      RA0  C
ATOM    906  CG  ASP A  98      29.866  27.026   5.970  1.00  0.00      RA0  C
ATOM    907  OD1 ASP A  98      29.711  27.739   4.981  1.00  0.00      RA0  O
ATOM    908  OD2 ASP A  98      30.755  27.244   6.789  1.00  0.00      RA0  O
ATOM    909  C   ASP A  98      28.626  26.441   8.568  1.00  0.00      RA0  C
ATOM    910  O   ASP A  98      28.047  27.450   8.983  1.00  0.00      RA0  O
ATOM    911  N   LEU A  99      29.680  25.920   9.185  1.00  0.00      RA0  N
ATOM    912  H   LEU A  99      30.199  25.169   8.773  1.00  0.00      RA0  H
ATOM    913  CA  LEU A  99      30.116  26.463  10.453  1.00  0.00      RA0  C
ATOM    914  CB  LEU A  99      29.138  26.063  11.572  1.00  0.00      RA0  C
ATOM    915  CG  LEU A  99      28.690  24.591  11.592  1.00  0.00      RA0  C
ATOM    916  CD1 LEU A  99      29.737  23.624  12.153  1.00  0.00      RA0  C
ATOM    917  CD2 LEU A  99      27.359  24.438  12.328  1.00  0.00      RA0  C
ATOM    918  C   LEU A  99      31.535  26.002  10.793  1.00  0.00      RA0  C
ATOM    919  O   LEU A  99      32.080  25.076  10.152  1.00  0.00      RA0  O
ATOM    920  N   ILE A 100      32.117  26.674  11.778  1.00  0.00      RA0  N
ATOM    921  H   ILE A 100      31.590  27.394  12.232  1.00  0.00      RA0  H
ATOM    922  CA  ILE A 100      33.357  26.250  12.405  1.00  0.00      RA0  C
ATOM    923  CB  ILE A 100      34.324  27.435  12.512  1.00  0.00      RA0  C
ATOM    924  CG2 ILE A 100      35.687  27.002  13.054  1.00  0.00      RA0  C
ATOM    925  CG1 ILE A 100      34.458  28.173  11.181  1.00  0.00      RA0  C
ATOM    926  CD1 ILE A 100      35.192  27.344  10.130  1.00  0.00      RA0  C
ATOM    927  C   ILE A 100      33.032  25.724  13.796  1.00  0.00      RA0  C
ATOM    928  O   ILE A 100      32.209  26.305  14.514  1.00  0.00      RA0  O
ATOM    929  N   VAL A 101      33.655  24.612  14.165  1.00  0.00      RA0  N
ATOM    930  H   VAL A 101      34.332  24.195  13.553  1.00  0.00      RA0  H
ATOM    931  CA  VAL A 101      33.464  24.010  15.481  1.00  0.00      RA0  C
ATOM    932  CB  VAL A 101      32.662  22.708  15.374  1.00  0.00      RA0  C
ATOM    933  CG1 VAL A 101      33.150  21.843  14.219  1.00  0.00      RA0  C
ATOM    934  CG2 VAL A 101      32.627  21.944  16.701  1.00  0.00      RA0  C
ATOM    935  C   VAL A 101      34.820  23.781  16.126  1.00  0.00      RA0  C
ATOM    936  O   VAL A 101      35.731  23.291  15.460  1.00  0.00      RA0  O
ATOM    937  N   TYR A 102      34.922  24.184  17.397  1.00  0.00      RA0  N
ATOM    938  H   TYR A 102      34.095  24.472  17.869  1.00  0.00      RA0  H
ATOM    939  CA  TYR A 102      36.137  24.019  18.230  1.00  0.00      RA0  C
ATOM    940  CB  TYR A 102      36.493  25.321  18.957  1.00  0.00      RA0  C
ATOM    941  CG  TYR A 102      36.675  26.494  18.018  1.00  0.00      RA0  C
ATOM    942  CD1 TYR A 102      35.568  27.171  17.521  1.00  0.00      RA0  C
ATOM    943  CE1 TYR A 102      35.736  28.257  16.673  1.00  0.00      RA0  C
ATOM    944  CD2 TYR A 102      37.954  26.914  17.669  1.00  0.00      RA0  C
ATOM    945  CE2 TYR A 102      38.124  28.005  16.821  1.00  0.00      RA0  C
ATOM    946  CZ  TYR A 102      37.014  28.674  16.320  1.00  0.00      RA0  C
ATOM    947  OH  TYR A 102      37.161  29.752  15.471  1.00  0.00      RA0  O
ATOM    948  HH  TYR A 102      38.077  29.928  15.290  1.00  0.00      RA0  H
ATOM    949  C   TYR A 102      35.944  22.933  19.282  1.00  0.00      RA0  C
ATOM    950  O   TYR A 102      34.884  22.843  19.913  1.00  0.00      RA0  O
ATOM    951  N   TYR A 103      36.987  22.137  19.493  1.00  0.00      RA0  N
ATOM    952  H   TYR A 103      37.827  22.283  18.964  1.00  0.00      RA0  H
ATOM    953  CA  TYR A 103      37.063  21.205  20.621  1.00  0.00      RA0  C
ATOM    954  CB  TYR A 103      37.639  19.884  20.117  1.00  0.00      RA0  C
ATOM    955  CG  TYR A 103      38.362  19.097  21.185  1.00  0.00      RA0  C
ATOM    956  CD1 TYR A 103      37.697  18.628  22.311  1.00  0.00      RA0  C
ATOM    957  CE1 TYR A 103      38.391  17.893  23.265  1.00  0.00      RA0  C
ATOM    958  CD2 TYR A 103      39.715  18.830  21.015  1.00  0.00      RA0  C
ATOM    959  CE2 TYR A 103      40.403  18.087  21.964  1.00  0.00      RA0  C
ATOM    960  CZ  TYR A 103      39.742  17.620  23.092  1.00  0.00      RA0  C
ATOM    961  OH  TYR A 103      40.429  16.883  24.034  1.00  0.00      RA0  O
ATOM    962  HH  TYR A 103      41.279  16.631  23.694  1.00  0.00      RA0  H
ATOM    963  C   TYR A 103      37.952  21.838  21.675  1.00  0.00      RA0  C
ATOM    964  O   TYR A 103      39.070  22.255  21.346  1.00  0.00      RA0  O
ATOM    965  N   PHE A 104      37.469  21.916  22.917  1.00  0.00      RA0  N
ATOM    966  H   PHE A 104      36.546  21.585  23.132  1.00  0.00      RA0  H
ATOM    967  CA  PHE A 104      38.297  22.371  24.068  1.00  0.00      RA0  C
ATOM    968  CB  PHE A 104      37.655  23.568  24.762  1.00  0.00      RA0  C
ATOM    969  CG  PHE A 104      37.587  24.726  23.798  1.00  0.00      RA0  C
ATOM    970  CD1 PHE A 104      38.760  25.278  23.296  1.00  0.00      RA0  C
ATOM    971  CD2 PHE A 104      36.355  25.243  23.418  1.00  0.00      RA0  C
ATOM    972  CE1 PHE A 104      38.702  26.361  22.427  1.00  0.00      RA0  C
ATOM    973  CE2 PHE A 104      36.298  26.327  22.553  1.00  0.00      RA0  C
ATOM    974  CZ  PHE A 104      37.470  26.891  22.065  1.00  0.00      RA0  C
ATOM    975  C   PHE A 104      38.549  21.234  25.057  1.00  0.00      RA0  C
ATOM    976  O   PHE A 104      39.695  20.881  25.318  1.00  0.00      RA0  O
ATOM    977  N   THR A 105      37.473  20.666  25.599  1.00  0.00      RA0  N
ATOM    978  H   THR A 105      36.550  21.025  25.447  1.00  0.00      RA0  H
ATOM    979  CA  THR A 105      37.528  19.428  26.379  1.00  0.00      RA0  C
ATOM    980  CB  THR A 105      37.444  19.954  27.793  1.00  0.00      RA0  C
ATOM    981  OG1 THR A 105      37.278  21.378  27.694  1.00  0.00      RA0  O
ATOM    982  HG1 THR A 105      37.365  21.724  28.573  1.00  0.00      RA0  H
ATOM    983  CG2 THR A 105      38.684  19.608  28.619  1.00  0.00      RA0  C
ATOM    984  C   THR A 105      36.371  18.515  25.975  1.00  0.00      RA0  C
ATOM    985  O   THR A 105      35.486  18.910  25.222  1.00  0.00      RA0  O
ATOM    986  N   GLU A 106      36.339  17.300  26.515  1.00  0.00      RA0  N
ATOM    987  H   GLU A 106      37.097  16.960  27.067  1.00  0.00      RA0  H
ATOM    988  CA  GLU A 106      35.233  16.397  26.204  1.00  0.00      RA0  C
ATOM    989  CB  GLU A 106      35.563  14.945  26.546  1.00  0.00      RA0  C
ATOM    990  CG  GLU A 106      36.836  14.462  25.826  1.00  0.00      RA0  C
ATOM    991  CD  GLU A 106      36.696  14.409  24.305  1.00  0.00      RA0  C
ATOM    992  OE1 GLU A 106      36.278  15.374  23.673  1.00  0.00      RA0  O
ATOM    993  OE2 GLU A 106      37.067  13.406  23.707  1.00  0.00      RA0  O
ATOM    994  C   GLU A 106      33.906  16.919  26.732  1.00  0.00      RA0  C
ATOM    995  O   GLU A 106      32.848  16.421  26.346  1.00  0.00      RA0  O
ATOM    996  N   ASP A 107      33.960  17.891  27.637  1.00  0.00      RA0  N
ATOM    997  H   ASP A 107      34.837  18.276  27.905  1.00  0.00      RA0  H
ATOM    998  CA  ASP A 107      32.769  18.505  28.199  1.00  0.00      RA0  C
ATOM    999  CB  ASP A 107      32.971  18.512  29.722  1.00  0.00      RA0  C
ATOM   1000  CG  ASP A 107      31.767  18.989  30.516  1.00  0.00      RA0  C
ATOM   1001  OD1 ASP A 107      30.702  18.378  30.454  1.00  0.00      RA0  O
ATOM   1002  OD2 ASP A 107      31.904  19.956  31.257  1.00  0.00      RA0  O
ATOM   1003  C   ASP A 107      32.470  19.884  27.594  1.00  0.00      RA0  C
ATOM   1004  O   ASP A 107      31.556  20.554  28.051  1.00  0.00      RA0  O
ATOM   1005  N   PHE A 108      33.236  20.316  26.583  1.00  0.00      RA0  N
ATOM   1006  H   PHE A 108      33.902  19.728  26.118  1.00  0.00      RA0  H
ATOM   1007  CA  PHE A 108      33.162  21.700  26.101  1.00  0.00      RA0  C
ATOM   1008  CB  PHE A 108      33.929  22.634  27.039  1.00  0.00      RA0  C
ATOM   1009  CG  PHE A 108      33.722  24.065  26.606  1.00  0.00      RA0  C
ATOM   1010  CD1 PHE A 108      32.480  24.481  26.142  1.00  0.00      RA0  C
ATOM   1011  CD2 PHE A 108      34.776  24.968  26.669  1.00  0.00      RA0  C
ATOM   1012  CE1 PHE A 108      32.301  25.790  25.718  1.00  0.00      RA0  C
ATOM   1013  CE2 PHE A 108      34.596  26.280  26.248  1.00  0.00      RA0  C
ATOM   1014  CZ  PHE A 108      33.360  26.688  25.761  1.00  0.00      RA0  C
ATOM   1015  C   PHE A 108      33.666  21.852  24.650  1.00  0.00      RA0  C
ATOM   1016  O   PHE A 108      34.880  21.753  24.368  1.00  0.00      RA0  O
ATOM   1017  N   PHE A 109      32.701  22.061  23.750  1.00  0.00      RA0  N
ATOM   1018  H   PHE A 109      31.761  22.162  24.092  1.00  0.00      RA0  H
ATOM   1019  CA  PHE A 109      32.924  22.476  22.360  1.00  0.00      RA0  C
ATOM   1020  CB  PHE A 109      32.346  21.444  21.384  1.00  0.00      RA0  C
ATOM   1021  CG  PHE A 109      33.147  20.160  21.297  1.00  0.00      RA0  C
ATOM   1022  CD1 PHE A 109      33.400  19.381  22.422  1.00  0.00      RA0  C
ATOM   1023  CD2 PHE A 109      33.608  19.734  20.056  1.00  0.00      RA0  C
ATOM   1024  CE1 PHE A 109      34.087  18.179  22.306  1.00  0.00      RA0  C
ATOM   1025  CE2 PHE A 109      34.291  18.530  19.935  1.00  0.00      RA0  C
ATOM   1026  CZ  PHE A 109      34.525  17.748  21.059  1.00  0.00      RA0  C
ATOM   1027  C   PHE A 109      32.241  23.819  22.089  1.00  0.00      RA0  C
ATOM   1028  O   PHE A 109      31.394  24.282  22.856  1.00  0.00      RA0  O
ATOM   1029  N   ARG A 110      32.585  24.424  20.962  1.00  0.00      RA0  N
ATOM   1030  H   ARG A 110      33.240  23.992  20.337  1.00  0.00      RA0  H
ATOM   1031  CA  ARG A 110      32.041  25.717  20.583  1.00  0.00      RA0  C
ATOM   1032  CB  ARG A 110      33.062  26.775  21.003  1.00  0.00      RA0  C
ATOM   1033  CG  ARG A 110      33.068  28.099  20.237  1.00  0.00      RA0  C
ATOM   1034  CD  ARG A 110      33.962  29.105  20.961  1.00  0.00      RA0  C
ATOM   1035  NE  ARG A 110      33.406  29.311  22.294  1.00  0.00      RA0  N
ATOM   1036  HE  ARG A 110      32.444  29.026  22.418  1.00  0.00      RA0  H
ATOM   1037  CZ  ARG A 110      34.083  29.866  23.337  1.00  0.00      RA0  C
ATOM   1038  NH1 ARG A 110      35.354  30.303  23.167  1.00  0.00      RA0  N
ATOM   1039 HH11 ARG A 110      35.892  30.730  23.904  1.00  0.00      RA0  H
ATOM   1040 HH12 ARG A 110      35.808  30.218  22.277  1.00  0.00      RA0  H
ATOM   1041  NH2 ARG A 110      33.451  29.959  24.525  1.00  0.00      RA0  N
ATOM   1042 HH21 ARG A 110      33.861  30.321  25.360  1.00  0.00      RA0  H
ATOM   1043 HH22 ARG A 110      32.484  29.636  24.606  1.00  0.00      RA0  H
ATOM   1044  C   ARG A 110      31.746  25.749  19.088  1.00  0.00      RA0  C
ATOM   1045  O   ARG A 110      32.562  25.276  18.300  1.00  0.00      RA0  O
ATOM   1046  N   LEU A 111      30.580  26.287  18.710  1.00  0.00      RA0  N
ATOM   1047  H   LEU A 111      29.993  26.715  19.397  1.00  0.00      RA0  H
ATOM   1048  CA  LEU A 111      30.212  26.506  17.300  1.00  0.00      RA0  C
ATOM   1049  CB  LEU A 111      28.812  25.960  17.023  1.00  0.00      RA0  C
ATOM   1050  CG  LEU A 111      28.629  24.456  17.210  1.00  0.00      RA0  C
ATOM   1051  CD1 LEU A 111      27.152  24.093  17.336  1.00  0.00      RA0  C
ATOM   1052  CD2 LEU A 111      29.284  23.662  16.087  1.00  0.00      RA0  C
ATOM   1053  C   LEU A 111      30.144  27.988  17.047  1.00  0.00      RA0  C
ATOM   1054  O   LEU A 111      29.820  28.761  17.961  1.00  0.00      RA0  O
ATOM   1055  N   VAL A 112      30.389  28.387  15.807  1.00  0.00      RA0  N
ATOM   1056  H   VAL A 112      30.679  27.732  15.104  1.00  0.00      RA0  H
ATOM   1057  CA  VAL A 112      30.190  29.775  15.392  1.00  0.00      RA0  C
ATOM   1058  CB  VAL A 112      31.527  30.473  15.117  1.00  0.00      RA0  C
ATOM   1059  CG1 VAL A 112      31.300  31.946  14.775  1.00  0.00      RA0  C
ATOM   1060  CG2 VAL A 112      32.505  30.321  16.285  1.00  0.00      RA0  C
ATOM   1061  C   VAL A 112      29.307  29.795  14.147  1.00  0.00      RA0  C
ATOM   1062  O   VAL A 112      29.639  29.175  13.139  1.00  0.00      RA0  O
ATOM   1063  N   VAL A 113      28.195  30.511  14.213  1.00  0.00      RA0  N
ATOM   1064  H   VAL A 113      27.979  31.044  15.032  1.00  0.00      RA0  H
ATOM   1065  CA  VAL A 113      27.286  30.606  13.069  1.00  0.00      RA0  C
ATOM   1066  CB  VAL A 113      26.022  29.758  13.284  1.00  0.00      RA0  C
ATOM   1067  CG1 VAL A 113      26.323  28.260  13.341  1.00  0.00      RA0  C
ATOM   1068  CG2 VAL A 113      25.242  30.239  14.510  1.00  0.00      RA0  C
ATOM   1069  C   VAL A 113      26.872  32.037  12.745  1.00  0.00      RA0  C
ATOM   1070  O   VAL A 113      26.968  32.956  13.570  1.00  0.00      RA0  O
ATOM   1071  N   ASN A 114      26.368  32.203  11.529  1.00  0.00      RA0  N
ATOM   1072  H   ASN A 114      26.150  31.378  11.001  1.00  0.00      RA0  H
ATOM   1073  CA  ASN A 114      25.969  33.509  11.022  1.00  0.00      RA0  C
ATOM   1074  CB  ASN A 114      25.813  33.431   9.497  1.00  0.00      RA0  C
ATOM   1075  CG  ASN A 114      27.031  32.825   8.833  1.00  0.00      RA0  C
ATOM   1076  OD1 ASN A 114      28.041  33.504   8.667  1.00  0.00      RA0  O
ATOM   1077  ND2 ASN A 114      26.889  31.527   8.474  1.00  0.00      RA0  N
ATOM   1078 HD21 ASN A 114      26.060  30.957   8.580  1.00  0.00      RA0  H
ATOM   1079 HD22 ASN A 114      27.621  30.985   8.055  1.00  0.00      RA0  H
ATOM   1080  C   ASN A 114      24.621  33.987  11.529  1.00  0.00      RA0  C
ATOM   1081  O   ASN A 114      23.769  33.189  11.905  1.00  0.00      RA0  O
ATOM   1082  N   SER A 115      24.446  35.308  11.508  1.00  0.00      RA0  N
ATOM   1083  H   SER A 115      25.219  35.897  11.283  1.00  0.00      RA0  H
ATOM   1084  CA  SER A 115      23.211  35.933  11.928  1.00  0.00      RA0  C
ATOM   1085  CB  SER A 115      23.336  37.459  11.881  1.00  0.00      RA0  C
ATOM   1086  OG  SER A 115      22.481  38.057  12.863  1.00  0.00      RA0  O
ATOM   1087  HG  SER A 115      21.596  37.758  12.677  1.00  0.00      RA0  H
ATOM   1088  C   SER A 115      22.004  35.426  11.128  1.00  0.00      RA0  C
ATOM   1089  O   SER A 115      20.951  35.137  11.684  1.00  0.00      RA0  O
ATOM   1090  N   ALA A 116      22.161  35.353   9.815  1.00  0.00      RA0  N
ATOM   1091  H   ALA A 116      23.061  35.500   9.412  1.00  0.00      RA0  H
ATOM   1092  CA  ALA A 116      21.043  35.018   8.928  1.00  0.00      RA0  C
ATOM   1093  CB  ALA A 116      21.508  34.976   7.473  1.00  0.00      RA0  C
ATOM   1094  C   ALA A 116      20.420  33.676   9.263  1.00  0.00      RA0  C
ATOM   1095  O   ALA A 116      19.203  33.489   9.107  1.00  0.00      RA0  O
ATOM   1096  N   THR A 117      21.240  32.742   9.737  1.00  0.00      RA0  N
ATOM   1097  H   THR A 117      22.227  32.864   9.839  1.00  0.00      RA0  H
ATOM   1098  CA  THR A 117      20.803  31.366  10.039  1.00  0.00      RA0  C
ATOM   1099  CB  THR A 117      21.821  30.526   9.298  1.00  0.00      RA0  C
ATOM   1100  OG1 THR A 117      22.893  31.382   8.865  1.00  0.00      RA0  O
ATOM   1101  HG1 THR A 117      23.569  30.726   8.652  1.00  0.00      RA0  H
ATOM   1102  CG2 THR A 117      21.205  29.833   8.091  1.00  0.00      RA0  C
ATOM   1103  C   THR A 117      20.765  31.032  11.528  1.00  0.00      RA0  C
ATOM   1104  O   THR A 117      20.453  29.895  11.901  1.00  0.00      RA0  O
ATOM   1105  N   ARG A 118      21.031  32.024  12.371  1.00  0.00      RA0  N
ATOM   1106  H   ARG A 118      21.284  32.916  11.998  1.00  0.00      RA0  H
ATOM   1107  CA  ARG A 118      21.119  31.830  13.819  1.00  0.00      RA0  C
ATOM   1108  CB  ARG A 118      21.347  33.197  14.471  1.00  0.00      RA0  C
ATOM   1109  CG  ARG A 118      21.227  33.220  15.993  1.00  0.00      RA0  C
ATOM   1110  CD  ARG A 118      21.375  34.637  16.553  1.00  0.00      RA0  C
ATOM   1111  NE  ARG A 118      20.920  34.705  17.940  1.00  0.00      RA0  N
ATOM   1112  HE  ARG A 118      19.953  34.421  18.055  1.00  0.00      RA0  H
ATOM   1113  CZ  ARG A 118      21.753  35.190  18.912  1.00  0.00      RA0  C
ATOM   1114  NH1 ARG A 118      23.022  35.524  18.609  1.00  0.00      RA0  N
ATOM   1115 HH11 ARG A 118      23.612  35.935  19.325  1.00  0.00      RA0  H
ATOM   1116 HH12 ARG A 118      23.435  35.373  17.701  1.00  0.00      RA0  H
ATOM   1117  NH2 ARG A 118      21.311  35.331  20.177  1.00  0.00      RA0  N
ATOM   1118 HH21 ARG A 118      21.933  35.667  20.913  1.00  0.00      RA0  H
ATOM   1119 HH22 ARG A 118      20.373  35.114  20.452  1.00  0.00      RA0  H
ATOM   1120  C   ARG A 118      19.916  31.116  14.423  1.00  0.00      RA0  C
ATOM   1121  O   ARG A 118      20.052  30.100  15.112  1.00  0.00      RA0  O
ATOM   1122  N   GLU A 119      18.728  31.646  14.183  1.00  0.00      RA0  N
ATOM   1123  H   GLU A 119      18.662  32.472  13.627  1.00  0.00      RA0  H
ATOM   1124  CA  GLU A 119      17.547  31.080  14.828  1.00  0.00      RA0  C
ATOM   1125  CB  GLU A 119      16.390  32.078  14.818  1.00  0.00      RA0  C
ATOM   1126  CG  GLU A 119      16.791  33.437  15.411  1.00  0.00      RA0  C
ATOM   1127  CD  GLU A 119      17.300  33.294  16.838  1.00  0.00      RA0  C
ATOM   1128  OE1 GLU A 119      16.832  32.415  17.556  1.00  0.00      RA0  O
ATOM   1129  OE2 GLU A 119      18.166  34.072  17.236  1.00  0.00      RA0  O
ATOM   1130  C   GLU A 119      17.167  29.693  14.294  1.00  0.00      RA0  C
ATOM   1131  O   GLU A 119      16.825  28.813  15.062  1.00  0.00      RA0  O
ATOM   1132  N   LYS A 120      17.286  29.493  12.992  1.00  0.00      RA0  N
ATOM   1133  H   LYS A 120      17.705  30.217  12.448  1.00  0.00      RA0  H
ATOM   1134  CA  LYS A 120      17.100  28.161  12.407  1.00  0.00      RA0  C
ATOM   1135  CB  LYS A 120      17.268  28.231  10.884  1.00  0.00      RA0  C
ATOM   1136  CG  LYS A 120      17.035  26.878  10.204  1.00  0.00      RA0  C
ATOM   1137  CD  LYS A 120      17.359  26.844   8.706  1.00  0.00      RA0  C
ATOM   1138  CE  LYS A 120      18.827  27.157   8.402  1.00  0.00      RA0  C
ATOM   1139  NZ  LYS A 120      19.194  26.666   7.065  1.00  0.00      RA0  N
ATOM   1140  HZ1 LYS A 120      20.198  26.854   6.858  1.00  0.00      RA0  H
ATOM   1141  HZ2 LYS A 120      19.080  25.631   7.037  1.00  0.00      RA0  H
ATOM   1142  HZ3 LYS A 120      18.626  27.028   6.280  1.00  0.00      RA0  H
ATOM   1143  C   LYS A 120      18.073  27.158  12.976  1.00  0.00      RA0  C
ATOM   1144  O   LYS A 120      17.715  26.044  13.303  1.00  0.00      RA0  O
ATOM   1145  N   ASP A 121      19.339  27.552  13.045  1.00  0.00      RA0  N
ATOM   1146  H   ASP A 121      19.664  28.410  12.650  1.00  0.00      RA0  H
ATOM   1147  CA  ASP A 121      20.385  26.683  13.575  1.00  0.00      RA0  C
ATOM   1148  CB  ASP A 121      21.775  27.258  13.346  1.00  0.00      RA0  C
ATOM   1149  CG  ASP A 121      22.004  27.407  11.858  1.00  0.00      RA0  C
ATOM   1150  OD1 ASP A 121      21.300  26.766  11.072  1.00  0.00      RA0  O
ATOM   1151  OD2 ASP A 121      22.875  28.189  11.495  1.00  0.00      RA0  O
ATOM   1152  C   ASP A 121      20.154  26.364  15.050  1.00  0.00      RA0  C
ATOM   1153  O   ASP A 121      20.295  25.218  15.483  1.00  0.00      RA0  O
ATOM   1154  N   LEU A 122      19.828  27.387  15.828  1.00  0.00      RA0  N
ATOM   1155  H   LEU A 122      19.743  28.294  15.416  1.00  0.00      RA0  H
ATOM   1156  CA  LEU A 122      19.602  27.193  17.256  1.00  0.00      RA0  C
ATOM   1157  CB  LEU A 122      19.361  28.517  17.979  1.00  0.00      RA0  C
ATOM   1158  CG  LEU A 122      20.638  29.345  18.120  1.00  0.00      RA0  C
ATOM   1159  CD1 LEU A 122      20.368  30.692  18.791  1.00  0.00      RA0  C
ATOM   1160  CD2 LEU A 122      21.744  28.557  18.822  1.00  0.00      RA0  C
ATOM   1161  C   LEU A 122      18.452  26.245  17.509  1.00  0.00      RA0  C
ATOM   1162  O   LEU A 122      18.522  25.412  18.398  1.00  0.00      RA0  O
ATOM   1163  N   SER A 123      17.383  26.364  16.730  1.00  0.00      RA0  N
ATOM   1164  H   SER A 123      17.359  27.058  16.009  1.00  0.00      RA0  H
ATOM   1165  CA  SER A 123      16.226  25.489  16.918  1.00  0.00      RA0  C
ATOM   1166  CB  SER A 123      15.087  26.071  16.092  1.00  0.00      RA0  C
ATOM   1167  OG  SER A 123      14.900  27.433  16.496  1.00  0.00      RA0  O
ATOM   1168  HG  SER A 123      15.583  27.959  16.089  1.00  0.00      RA0  H
ATOM   1169  C   SER A 123      16.595  24.052  16.582  1.00  0.00      RA0  C
ATOM   1170  O   SER A 123      16.212  23.125  17.291  1.00  0.00      RA0  O
ATOM   1171  N   TRP A 124      17.343  23.880  15.498  1.00  0.00      RA0  N
ATOM   1172  H   TRP A 124      17.647  24.674  14.964  1.00  0.00      RA0  H
ATOM   1173  CA  TRP A 124      17.787  22.548  15.055  1.00  0.00      RA0  C
ATOM   1174  CB  TRP A 124      18.419  22.676  13.666  1.00  0.00      RA0  C
ATOM   1175  CG  TRP A 124      18.817  21.330  13.109  1.00  0.00      RA0  C
ATOM   1176  CD2 TRP A 124      17.968  20.326  12.514  1.00  0.00      RA0  C
ATOM   1177  CE2 TRP A 124      18.796  19.255  12.106  1.00  0.00      RA0  C
ATOM   1178  CE3 TRP A 124      16.598  20.259  12.292  1.00  0.00      RA0  C
ATOM   1179  CD1 TRP A 124      20.114  20.803  13.030  1.00  0.00      RA0  C
ATOM   1180  NE1 TRP A 124      20.107  19.579  12.439  1.00  0.00      RA0  N
ATOM   1181  HE1 TRP A 124      20.894  19.022  12.256  1.00  0.00      RA0  H
ATOM   1182  CZ2 TRP A 124      18.233  18.147  11.484  1.00  0.00      RA0  C
ATOM   1183  CZ3 TRP A 124      16.047  19.145  11.670  1.00  0.00      RA0  C
ATOM   1184  CH2 TRP A 124      16.861  18.094  11.265  1.00  0.00      RA0  C
ATOM   1185  C   TRP A 124      18.760  21.909  16.045  1.00  0.00      RA0  C
ATOM   1186  O   TRP A 124      18.593  20.764  16.438  1.00  0.00      RA0  O
ATOM   1187  N   ILE A 125      19.761  22.681  16.455  1.00  0.00      RA0  N
ATOM   1188  H   ILE A 125      19.820  23.605  16.091  1.00  0.00      RA0  H
ATOM   1189  CA  ILE A 125      20.746  22.218  17.430  1.00  0.00      RA0  C
ATOM   1190  CB  ILE A 125      21.849  23.257  17.656  1.00  0.00      RA0  C
ATOM   1191  CG2 ILE A 125      22.771  22.872  18.815  1.00  0.00      RA0  C
ATOM   1192  CG1 ILE A 125      22.652  23.461  16.370  1.00  0.00      RA0  C
ATOM   1193  CD1 ILE A 125      23.551  24.696  16.437  1.00  0.00      RA0  C
ATOM   1194  C   ILE A 125      20.050  21.835  18.742  1.00  0.00      RA0  C
ATOM   1195  O   ILE A 125      20.290  20.760  19.269  1.00  0.00      RA0  O
ATOM   1196  N   THR A 126      19.185  22.715  19.246  1.00  0.00      RA0  N
ATOM   1197  H   THR A 126      19.020  23.584  18.781  1.00  0.00      RA0  H
ATOM   1198  CA  THR A 126      18.413  22.427  20.459  1.00  0.00      RA0  C
ATOM   1199  CB  THR A 126      17.576  23.644  20.843  1.00  0.00      RA0  C
ATOM   1200  OG1 THR A 126      18.450  24.768  21.012  1.00  0.00      RA0  O
ATOM   1201  HG1 THR A 126      18.612  25.118  20.145  1.00  0.00      RA0  H
ATOM   1202  CG2 THR A 126      16.766  23.409  22.119  1.00  0.00      RA0  C
ATOM   1203  C   THR A 126      17.638  21.140  20.388  1.00  0.00      RA0  C
ATOM   1204  O   THR A 126      17.679  20.344  21.333  1.00  0.00      RA0  O
ATOM   1205  N   GLN A 127      16.919  20.950  19.285  1.00  0.00      RA0  N
ATOM   1206  H   GLN A 127      16.931  21.647  18.564  1.00  0.00      RA0  H
ATOM   1207  CA  GLN A 127      16.103  19.760  19.063  1.00  0.00      RA0  C
ATOM   1208  CB  GLN A 127      15.406  19.879  17.707  1.00  0.00      RA0  C
ATOM   1209  CG  GLN A 127      14.534  18.680  17.336  1.00  0.00      RA0  C
ATOM   1210  CD  GLN A 127      13.852  18.965  16.014  1.00  0.00      RA0  C
ATOM   1211  OE1 GLN A 127      12.816  19.616  15.951  1.00  0.00      RA0  O
ATOM   1212  NE2 GLN A 127      14.491  18.445  14.951  1.00  0.00      RA0  N
ATOM   1213 HE21 GLN A 127      15.331  17.906  15.046  1.00  0.00      RA0  H
ATOM   1214 HE22 GLN A 127      14.153  18.582  14.020  1.00  0.00      RA0  H
ATOM   1215  C   GLN A 127      16.927  18.464  19.147  1.00  0.00      RA0  C
ATOM   1216  O   GLN A 127      16.596  17.540  19.877  1.00  0.00      RA0  O
ATOM   1217  N   HIS A 128      18.018  18.419  18.397  1.00  0.00      RA0  N
ATOM   1218  H   HIS A 128      18.299  19.240  17.892  1.00  0.00      RA0  H
ATOM   1219  CA  HIS A 128      18.844  17.228  18.341  1.00  0.00      RA0  C
ATOM   1220  CB  HIS A 128      19.638  17.156  17.035  1.00  0.00      RA0  C
ATOM   1221  CG  HIS A 128      18.688  16.791  15.923  1.00  0.00      RA0  C
ATOM   1222  ND1 HIS A 128      18.524  15.539  15.455  1.00  0.00      RA0  N
ATOM   1223  HD1 HIS A 128      19.006  14.733  15.743  1.00  0.00      RA0  H
ATOM   1224  CD2 HIS A 128      17.815  17.642  15.244  1.00  0.00      RA0  C
ATOM   1225  NE2 HIS A 128      17.114  16.888  14.363  1.00  0.00      RA0  N
ATOM   1226  CE1 HIS A 128      17.552  15.593  14.491  1.00  0.00      RA0  C
ATOM   1227  C   HIS A 128      19.769  17.062  19.563  1.00  0.00      RA0  C
ATOM   1228  O   HIS A 128      20.225  15.953  19.833  1.00  0.00      RA0  O
ATOM   1229  N   ALA A 129      20.027  18.136  20.308  1.00  0.00      RA0  N
ATOM   1230  H   ALA A 129      19.633  19.024  20.066  1.00  0.00      RA0  H
ATOM   1231  CA  ALA A 129      20.873  18.057  21.500  1.00  0.00      RA0  C
ATOM   1232  CB  ALA A 129      21.303  19.444  21.974  1.00  0.00      RA0  C
ATOM   1233  C   ALA A 129      20.202  17.338  22.680  1.00  0.00      RA0  C
ATOM   1234  O   ALA A 129      20.880  16.738  23.501  1.00  0.00      RA0  O
ATOM   1235  N   GLU A 130      18.881  17.425  22.754  1.00  0.00      RA0  N
ATOM   1236  H   GLU A 130      18.372  17.866  22.013  1.00  0.00      RA0  H
ATOM   1237  CA  GLU A 130      18.113  17.027  23.947  1.00  0.00      RA0  C
ATOM   1238  CB  GLU A 130      16.623  17.367  23.738  1.00  0.00      RA0  C
ATOM   1239  CG  GLU A 130      15.688  17.117  24.926  1.00  0.00      RA0  C
ATOM   1240  CD  GLU A 130      15.349  15.644  25.034  1.00  0.00      RA0  C
ATOM   1241  OE1 GLU A 130      15.297  14.977  24.004  1.00  0.00      RA0  O
ATOM   1242  OE2 GLU A 130      15.145  15.165  26.146  1.00  0.00      RA0  O
ATOM   1243  C   GLU A 130      18.400  15.609  24.440  1.00  0.00      RA0  C
ATOM   1244  O   GLU A 130      18.651  15.430  25.640  1.00  0.00      RA0  O
ATOM   1245  N   PRO A 131      18.393  14.603  23.570  1.00  0.00      RA0  N
ATOM   1246  CD  PRO A 131      18.043  14.605  22.145  1.00  0.00      RA0  C
ATOM   1247  CA  PRO A 131      18.648  13.234  24.018  1.00  0.00      RA0  C
ATOM   1248  CB  PRO A 131      18.322  12.359  22.801  1.00  0.00      RA0  C
ATOM   1249  CG  PRO A 131      17.472  13.223  21.882  1.00  0.00      RA0  C
ATOM   1250  C   PRO A 131      20.074  12.993  24.479  1.00  0.00      RA0  C
ATOM   1251  O   PRO A 131      20.319  12.039  25.221  1.00  0.00      RA0  O
ATOM   1252  N   PHE A 132      20.994  13.857  24.056  1.00  0.00      RA0  N
ATOM   1253  H   PHE A 132      20.708  14.667  23.540  1.00  0.00      RA0  H
ATOM   1254  CA  PHE A 132      22.381  13.799  24.487  1.00  0.00      RA0  C
ATOM   1255  CB  PHE A 132      23.314  14.295  23.381  1.00  0.00      RA0  C
ATOM   1256  CG  PHE A 132      23.126  13.527  22.094  1.00  0.00      RA0  C
ATOM   1257  CD1 PHE A 132      23.930  12.428  21.821  1.00  0.00      RA0  C
ATOM   1258  CD2 PHE A 132      22.167  13.928  21.171  1.00  0.00      RA0  C
ATOM   1259  CE1 PHE A 132      23.781  11.738  20.624  1.00  0.00      RA0  C
ATOM   1260  CE2 PHE A 132      22.017  13.238  19.975  1.00  0.00      RA0  C
ATOM   1261  CZ  PHE A 132      22.829  12.145  19.698  1.00  0.00      RA0  C
ATOM   1262  C   PHE A 132      22.668  14.592  25.770  1.00  0.00      RA0  C
ATOM   1263  O   PHE A 132      23.759  14.469  26.353  1.00  0.00      RA0  O
ATOM   1264  N   GLY A 133      21.702  15.400  26.203  1.00  0.00      RA0  N
ATOM   1265  H   GLY A 133      20.862  15.516  25.668  1.00  0.00      RA0  H
ATOM   1266  CA  GLY A 133      21.820  16.178  27.431  1.00  0.00      RA0  C
ATOM   1267  C   GLY A 133      22.832  17.306  27.350  1.00  0.00      RA0  C
ATOM   1268  O   GLY A 133      23.558  17.570  28.316  1.00  0.00      RA0  O
ATOM   1269  N   ILE A 134      22.864  17.993  26.212  1.00  0.00      RA0  N
ATOM   1270  H   ILE A 134      22.136  17.870  25.539  1.00  0.00      RA0  H
ATOM   1271  CA  ILE A 134      23.862  19.032  25.986  1.00  0.00      RA0  C
ATOM   1272  CB  ILE A 134      24.285  19.069  24.518  1.00  0.00      RA0  C
ATOM   1273  CG2 ILE A 134      25.362  20.126  24.269  1.00  0.00      RA0  C
ATOM   1274  CG1 ILE A 134      24.751  17.682  24.087  1.00  0.00      RA0  C
ATOM   1275  CD1 ILE A 134      25.854  17.145  24.999  1.00  0.00      RA0  C
ATOM   1276  C   ILE A 134      23.293  20.373  26.433  1.00  0.00      RA0  C
ATOM   1277  O   ILE A 134      22.166  20.722  26.075  1.00  0.00      RA0  O
ATOM   1278  N   GLU A 135      24.065  21.094  27.242  1.00  0.00      RA0  N
ATOM   1279  H   GLU A 135      24.977  20.753  27.463  1.00  0.00      RA0  H
ATOM   1280  CA  GLU A 135      23.728  22.449  27.678  1.00  0.00      RA0  C
ATOM   1281  CB  GLU A 135      24.489  22.600  29.001  1.00  0.00      RA0  C
ATOM   1282  CG  GLU A 135      24.685  23.979  29.634  1.00  0.00      RA0  C
ATOM   1283  CD  GLU A 135      25.647  23.820  30.805  1.00  0.00      RA0  C
ATOM   1284  OE1 GLU A 135      26.671  24.503  30.838  1.00  0.00      RA0  O
ATOM   1285  OE2 GLU A 135      25.409  22.977  31.672  1.00  0.00      RA0  O
ATOM   1286  C   GLU A 135      24.204  23.447  26.613  1.00  0.00      RA0  C
ATOM   1287  O   GLU A 135      25.387  23.508  26.304  1.00  0.00      RA0  O
ATOM   1288  N   ILE A 136      23.267  24.219  26.067  1.00  0.00      RA0  N
ATOM   1289  H   ILE A 136      22.356  24.246  26.475  1.00  0.00      RA0  H
ATOM   1290  CA  ILE A 136      23.543  25.167  24.980  1.00  0.00      RA0  C
ATOM   1291  CB  ILE A 136      22.476  25.002  23.902  1.00  0.00      RA0  C
ATOM   1292  CG2 ILE A 136      22.673  25.979  22.742  1.00  0.00      RA0  C
ATOM   1293  CG1 ILE A 136      22.428  23.545  23.446  1.00  0.00      RA0  C
ATOM   1294  CD1 ILE A 136      21.335  23.309  22.412  1.00  0.00      RA0  C
ATOM   1295  C   ILE A 136      23.525  26.578  25.545  1.00  0.00      RA0  C
ATOM   1296  O   ILE A 136      22.514  26.993  26.112  1.00  0.00      RA0  O
ATOM   1297  N   THR A 137      24.636  27.308  25.390  1.00  0.00      RA0  N
ATOM   1298  H   THR A 137      25.458  26.901  24.993  1.00  0.00      RA0  H
ATOM   1299  CA  THR A 137      24.751  28.675  25.878  1.00  0.00      RA0  C
ATOM   1300  CB  THR A 137      25.768  28.549  26.995  1.00  0.00      RA0  C
ATOM   1301  OG1 THR A 137      25.436  27.363  27.731  1.00  0.00      RA0  O
ATOM   1302  HG1 THR A 137      26.192  27.104  28.244  1.00  0.00      RA0  H
ATOM   1303  CG2 THR A 137      25.829  29.781  27.899  1.00  0.00      RA0  C
ATOM   1304  C   THR A 137      25.140  29.591  24.728  1.00  0.00      RA0  C
ATOM   1305  O   THR A 137      26.202  29.420  24.130  1.00  0.00      RA0  O
ATOM   1306  N   VAL A 138      24.276  30.548  24.409  1.00  0.00      RA0  N
ATOM   1307  H   VAL A 138      23.496  30.726  25.006  1.00  0.00      RA0  H
ATOM   1308  CA  VAL A 138      24.569  31.510  23.345  1.00  0.00      RA0  C
ATOM   1309  CB  VAL A 138      23.271  31.978  22.696  1.00  0.00      RA0  C
ATOM   1310  CG1 VAL A 138      23.557  32.879  21.499  1.00  0.00      RA0  C
ATOM   1311  CG2 VAL A 138      22.410  30.775  22.307  1.00  0.00      RA0  C
ATOM   1312  C   VAL A 138      25.368  32.678  23.936  1.00  0.00      RA0  C
ATOM   1313  O   VAL A 138      24.944  33.289  24.920  1.00  0.00      RA0  O
ATOM   1314  N   ARG A 139      26.488  33.018  23.307  1.00  0.00      RA0  N
ATOM   1315  H   ARG A 139      26.673  32.628  22.409  1.00  0.00      RA0  H
ATOM   1316  CA  ARG A 139      27.450  33.974  23.874  1.00  0.00      RA0  C
ATOM   1317  CB  ARG A 139      28.872  33.478  23.642  1.00  0.00      RA0  C
ATOM   1318  CG  ARG A 139      29.075  32.058  24.174  1.00  0.00      RA0  C
ATOM   1319  CD  ARG A 139      28.615  31.915  25.627  1.00  0.00      RA0  C
ATOM   1320  NE  ARG A 139      29.092  33.047  26.414  1.00  0.00      RA0  N
ATOM   1321  HE  ARG A 139      28.571  33.912  26.370  1.00  0.00      RA0  H
ATOM   1322  CZ  ARG A 139      30.280  32.995  27.061  1.00  0.00      RA0  C
ATOM   1323  NH1 ARG A 139      30.955  31.823  27.121  1.00  0.00      RA0  N
ATOM   1324 HH11 ARG A 139      31.798  31.708  27.645  1.00  0.00      RA0  H
ATOM   1325 HH12 ARG A 139      30.633  30.994  26.627  1.00  0.00      RA0  H
ATOM   1326  NH2 ARG A 139      30.743  34.131  27.618  1.00  0.00      RA0  N
ATOM   1327 HH21 ARG A 139      31.578  34.226  28.158  1.00  0.00      RA0  H
ATOM   1328 HH22 ARG A 139      30.228  35.004  27.484  1.00  0.00      RA0  H
ATOM   1329  C   ARG A 139      27.259  35.386  23.330  1.00  0.00      RA0  C
ATOM   1330  O   ARG A 139      28.145  35.986  22.706  1.00  0.00      RA0  O
ATOM   1331  N   ASP A 140      26.099  35.947  23.626  1.00  0.00      RA0  N
ATOM   1332  H   ASP A 140      25.417  35.428  24.145  1.00  0.00      RA0  H
ATOM   1333  CA  ASP A 140      25.763  37.288  23.171  1.00  0.00      RA0  C
ATOM   1334  CB  ASP A 140      24.240  37.497  23.143  1.00  0.00      RA0  C
ATOM   1335  CG  ASP A 140      23.530  36.528  22.200  1.00  0.00      RA0  C
ATOM   1336  OD1 ASP A 140      23.941  36.365  21.053  1.00  0.00      RA0  O
ATOM   1337  OD2 ASP A 140      22.527  35.940  22.595  1.00  0.00      RA0  O
ATOM   1338  C   ASP A 140      26.461  38.356  24.001  1.00  0.00      RA0  C
ATOM   1339  O   ASP A 140      26.303  39.538  23.728  1.00  0.00      RA0  O
ATOM   1340  N   ASP A 141      27.195  37.921  25.031  1.00  0.00      RA0  N
ATOM   1341  H   ASP A 141      27.324  36.945  25.205  1.00  0.00      RA0  H
ATOM   1342  CA  ASP A 141      28.079  38.774  25.811  1.00  0.00      RA0  C
ATOM   1343  CB  ASP A 141      28.320  38.135  27.184  1.00  0.00      RA0  C
ATOM   1344  CG  ASP A 141      29.137  36.853  27.066  1.00  0.00      RA0  C
ATOM   1345  OD1 ASP A 141      28.678  35.885  26.462  1.00  0.00      RA0  O
ATOM   1346  OD2 ASP A 141      30.229  36.789  27.619  1.00  0.00      RA0  O
ATOM   1347  C   ASP A 141      29.436  39.080  25.147  1.00  0.00      RA0  C
ATOM   1348  O   ASP A 141      30.193  39.924  25.662  1.00  0.00      RA0  O
ATOM   1349  N   LEU A 142      29.715  38.394  24.033  1.00  0.00      RA0  N
ATOM   1350  H   LEU A 142      29.034  37.792  23.612  1.00  0.00      RA0  H
ATOM   1351  CA  LEU A 142      30.966  38.532  23.283  1.00  0.00      RA0  C
ATOM   1352  CB  LEU A 142      31.614  37.166  23.048  1.00  0.00      RA0  C
ATOM   1353  CG  LEU A 142      31.907  36.377  24.326  1.00  0.00      RA0  C
ATOM   1354  CD1 LEU A 142      32.443  34.979  24.013  1.00  0.00      RA0  C
ATOM   1355  CD2 LEU A 142      32.839  37.133  25.271  1.00  0.00      RA0  C
ATOM   1356  C   LEU A 142      30.768  39.226  21.951  1.00  0.00      RA0  C
ATOM   1357  O   LEU A 142      29.785  38.975  21.236  1.00  0.00      RA0  O
ATOM   1358  N   SER A 143      31.742  40.055  21.608  1.00  0.00      RA0  N
ATOM   1359  H   SER A 143      32.496  40.277  22.223  1.00  0.00      RA0  H
ATOM   1360  CA  SER A 143      31.886  40.617  20.278  1.00  0.00      RA0  C
ATOM   1361  CB  SER A 143      32.143  42.086  20.496  1.00  0.00      RA0  C
ATOM   1362  OG  SER A 143      32.032  42.277  21.903  1.00  0.00      RA0  O
ATOM   1363  HG  SER A 143      31.129  42.043  22.100  1.00  0.00      RA0  H
ATOM   1364  C   SER A 143      33.074  39.904  19.640  1.00  0.00      RA0  C
ATOM   1365  O   SER A 143      33.806  39.158  20.310  1.00  0.00      RA0  O
ATOM   1366  N   MSE A 144      33.253  40.097  18.350  1.00  0.00      RA0  N
ATOM   1367  H   MSE A 144      32.690  40.718  17.800  1.00  0.00      RA0  H
ATOM   1368  CA  MSE A 144      34.328  39.411  17.655  1.00  0.00      RA0  C
ATOM   1369  CB  MSE A 144      33.845  38.030  17.198  1.00  0.00      RA0  C
ATOM   1370  CG  MSE A 144      34.949  37.128  16.645  1.00  0.00      RA0  C
ATOM   1371  SE  MSE A 144      34.396  35.430  16.423  1.00  0.00      RA0  S
ATOM   1372  CE  MSE A 144      32.876  35.774  15.524  1.00  0.00      RA0  C
ATOM   1373  C   MSE A 144      34.823  40.277  16.518  1.00  0.00      RA0  C
ATOM   1374  O   MSE A 144      34.018  40.927  15.822  1.00  0.00      RA0  O
ATOM   1375  N   ILE A 145      36.145  40.281  16.350  1.00  0.00      RA0  N
ATOM   1376  H   ILE A 145      36.722  39.723  16.951  1.00  0.00      RA0  H
ATOM   1377  CA  ILE A 145      36.817  41.057  15.315  1.00  0.00      RA0  C
ATOM   1378  CB  ILE A 145      37.632  42.196  15.943  1.00  0.00      RA0  C
ATOM   1379  CG2 ILE A 145      38.310  43.044  14.865  1.00  0.00      RA0  C
ATOM   1380  CG1 ILE A 145      36.780  43.050  16.886  1.00  0.00      RA0  C
ATOM   1381  CD1 ILE A 145      37.596  44.107  17.632  1.00  0.00      RA0  C
ATOM   1382  C   ILE A 145      37.729  40.128  14.530  1.00  0.00      RA0  C
ATOM   1383  O   ILE A 145      38.504  39.373  15.126  1.00  0.00      RA0  O
ATOM   1384  N   ALA A 146      37.627  40.164  13.204  1.00  0.00      RA0  N
ATOM   1385  H   ALA A 146      37.037  40.862  12.797  1.00  0.00      RA0  H
ATOM   1386  CA  ALA A 146      38.491  39.366  12.339  1.00  0.00      RA0  C
ATOM   1387  CB  ALA A 146      37.701  38.890  11.129  1.00  0.00      RA0  C
ATOM   1388  C   ALA A 146      39.592  40.260  11.825  1.00  0.00      RA0  C
ATOM   1389  O   ALA A 146      39.320  41.270  11.191  1.00  0.00      RA0  O
ATOM   1390  N   VAL A 147      40.832  39.879  12.100  1.00  0.00      RA0  N
ATOM   1391  H   VAL A 147      40.996  39.036  12.599  1.00  0.00      RA0  H
ATOM   1392  CA  VAL A 147      41.994  40.689  11.695  1.00  0.00      RA0  C
ATOM   1393  CB  VAL A 147      42.872  40.977  12.915  1.00  0.00      RA0  C
ATOM   1394  CG1 VAL A 147      44.032  41.906  12.561  1.00  0.00      RA0  C
ATOM   1395  CG2 VAL A 147      42.038  41.525  14.075  1.00  0.00      RA0  C
ATOM   1396  C   VAL A 147      42.735  39.835  10.682  1.00  0.00      RA0  C
ATOM   1397  O   VAL A 147      43.186  38.736  11.015  1.00  0.00      RA0  O
ATOM   1398  N   GLN A 148      42.820  40.325   9.451  1.00  0.00      RA0  N
ATOM   1399  H   GLN A 148      42.578  41.273   9.259  1.00  0.00      RA0  H
ATOM   1400  CA  GLN A 148      43.218  39.503   8.302  1.00  0.00      RA0  C
ATOM   1401  CB  GLN A 148      41.974  39.166   7.473  1.00  0.00      RA0  C
ATOM   1402  CG  GLN A 148      40.680  39.004   8.286  1.00  0.00      RA0  C
ATOM   1403  CD  GLN A 148      40.339  37.550   8.558  1.00  0.00      RA0  C
ATOM   1404  OE1 GLN A 148      39.541  36.967   7.824  1.00  0.00      RA0  O
ATOM   1405  NE2 GLN A 148      40.923  37.020   9.651  1.00  0.00      RA0  N
ATOM   1406 HE21 GLN A 148      41.579  37.522  10.221  1.00  0.00      RA0  H
ATOM   1407 HE22 GLN A 148      40.729  36.089   9.983  1.00  0.00      RA0  H
ATOM   1408  C   GLN A 148      44.283  40.159   7.421  1.00  0.00      RA0  C
ATOM   1409  O   GLN A 148      44.236  41.371   7.132  1.00  0.00      RA0  O
ATOM   1410  N   GLY A 149      45.222  39.347   6.947  1.00  0.00      RA0  N
ATOM   1411  H   GLY A 149      45.306  38.400   7.250  1.00  0.00      RA0  H
ATOM   1412  CA  GLY A 149      46.256  39.825   6.042  1.00  0.00      RA0  C
ATOM   1413  C   GLY A 149      47.621  39.353   6.499  1.00  0.00      RA0  C
ATOM   1414  O   GLY A 149      47.767  38.836   7.614  1.00  0.00      RA0  O
ATOM   1415  N   PRO A 150      48.615  39.532   5.647  1.00  0.00      RA0  N
ATOM   1416  CD  PRO A 150      48.491  40.146   4.331  1.00  0.00      RA0  C
ATOM   1417  CA  PRO A 150      49.959  39.020   5.916  1.00  0.00      RA0  C
ATOM   1418  CB  PRO A 150      50.689  39.249   4.588  1.00  0.00      RA0  C
ATOM   1419  CG  PRO A 150      49.931  40.377   3.897  1.00  0.00      RA0  C
ATOM   1420  C   PRO A 150      50.669  39.625   7.147  1.00  0.00      RA0  C
ATOM   1421  O   PRO A 150      51.533  38.974   7.746  1.00  0.00      RA0  O
ATOM   1422  N   ASN A 151      50.253  40.809   7.565  1.00  0.00      RA0  N
ATOM   1423  H   ASN A 151      49.535  41.285   7.050  1.00  0.00      RA0  H
ATOM   1424  CA  ASN A 151      50.760  41.443   8.778  1.00  0.00      RA0  C
ATOM   1425  CB  ASN A 151      51.186  42.892   8.552  1.00  0.00      RA0  C
ATOM   1426  CG  ASN A 151      52.502  42.984   7.815  1.00  0.00      RA0  C
ATOM   1427  OD1 ASN A 151      53.506  42.395   8.203  1.00  0.00      RA0  O
ATOM   1428  ND2 ASN A 151      52.438  43.759   6.717  1.00  0.00      RA0  N
ATOM   1429 HD21 ASN A 151      51.596  44.273   6.514  1.00  0.00      RA0  H
ATOM   1430 HD22 ASN A 151      53.196  43.870   6.075  1.00  0.00      RA0  H
ATOM   1431  C   ASN A 151      49.733  41.475   9.912  1.00  0.00      RA0  C
ATOM   1432  O   ASN A 151      49.956  42.116  10.946  1.00  0.00      RA0  O
ATOM   1433  N   ALA A 152      48.610  40.780   9.739  1.00  0.00      RA0  N
ATOM   1434  H   ALA A 152      48.500  40.203   8.927  1.00  0.00      RA0  H
ATOM   1435  CA  ALA A 152      47.525  40.831  10.724  1.00  0.00      RA0  C
ATOM   1436  CB  ALA A 152      46.307  40.085  10.210  1.00  0.00      RA0  C
ATOM   1437  C   ALA A 152      47.870  40.232  12.082  1.00  0.00      RA0  C
ATOM   1438  O   ALA A 152      47.643  40.855  13.112  1.00  0.00      RA0  O
ATOM   1439  N   GLN A 153      48.417  39.025  12.076  1.00  0.00      RA0  N
ATOM   1440  H   GLN A 153      48.619  38.601  11.193  1.00  0.00      RA0  H
ATOM   1441  CA  GLN A 153      48.786  38.360  13.322  1.00  0.00      RA0  C
ATOM   1442  CB  GLN A 153      49.252  36.939  13.029  1.00  0.00      RA0  C
ATOM   1443  CG  GLN A 153      48.094  36.140  12.434  1.00  0.00      RA0  C
ATOM   1444  CD  GLN A 153      48.569  34.770  12.013  1.00  0.00      RA0  C
ATOM   1445  OE1 GLN A 153      49.712  34.588  11.617  1.00  0.00      RA0  O
ATOM   1446  NE2 GLN A 153      47.626  33.818  12.115  1.00  0.00      RA0  N
ATOM   1447 HE21 GLN A 153      46.683  34.018  12.401  1.00  0.00      RA0  H
ATOM   1448 HE22 GLN A 153      47.848  32.863  11.919  1.00  0.00      RA0  H
ATOM   1449  C   GLN A 153      49.832  39.187  14.072  1.00  0.00      RA0  C
ATOM   1450  O   GLN A 153      49.689  39.419  15.253  1.00  0.00      RA0  O
ATOM   1451  N   ALA A 154      50.851  39.664  13.363  1.00  0.00      RA0  N
ATOM   1452  H   ALA A 154      50.899  39.473  12.385  1.00  0.00      RA0  H
ATOM   1453  CA  ALA A 154      51.905  40.471  13.987  1.00  0.00      RA0  C
ATOM   1454  CB  ALA A 154      52.976  40.833  12.957  1.00  0.00      RA0  C
ATOM   1455  C   ALA A 154      51.351  41.767  14.598  1.00  0.00      RA0  C
ATOM   1456  O   ALA A 154      51.682  42.119  15.731  1.00  0.00      RA0  O
ATOM   1457  N   LYS A 155      50.525  42.479  13.847  1.00  0.00      RA0  N
ATOM   1458  H   LYS A 155      50.271  42.156  12.933  1.00  0.00      RA0  H
ATOM   1459  CA  LYS A 155      49.955  43.733  14.328  1.00  0.00      RA0  C
ATOM   1460  CB  LYS A 155      49.235  44.476  13.206  1.00  0.00      RA0  C
ATOM   1461  CG  LYS A 155      50.190  45.187  12.245  1.00  0.00      RA0  C
ATOM   1462  CD  LYS A 155      49.435  45.829  11.081  1.00  0.00      RA0  C
ATOM   1463  CE  LYS A 155      50.310  46.698  10.177  1.00  0.00      RA0  C
ATOM   1464  NZ  LYS A 155      49.523  47.102   9.007  1.00  0.00      RA0  N
ATOM   1465  HZ1 LYS A 155      50.064  47.641   8.297  1.00  0.00      RA0  H
ATOM   1466  HZ2 LYS A 155      49.268  46.272   8.431  1.00  0.00      RA0  H
ATOM   1467  HZ3 LYS A 155      48.656  47.629   9.221  1.00  0.00      RA0  H
ATOM   1468  C   LYS A 155      49.019  43.509  15.502  1.00  0.00      RA0  C
ATOM   1469  O   LYS A 155      49.099  44.228  16.516  1.00  0.00      RA0  O
ATOM   1470  N   ALA A 156      48.162  42.490  15.413  1.00  0.00      RA0  N
ATOM   1471  H   ALA A 156      48.142  41.923  14.590  1.00  0.00      RA0  H
ATOM   1472  CA  ALA A 156      47.302  42.150  16.552  1.00  0.00      RA0  C
ATOM   1473  CB  ALA A 156      46.380  40.978  16.209  1.00  0.00      RA0  C
ATOM   1474  C   ALA A 156      48.114  41.792  17.779  1.00  0.00      RA0  C
ATOM   1475  O   ALA A 156      47.756  42.196  18.881  1.00  0.00      RA0  O
ATOM   1476  N   ALA A 157      49.205  41.055  17.580  1.00  0.00      RA0  N
ATOM   1477  H   ALA A 157      49.470  40.791  16.651  1.00  0.00      RA0  H
ATOM   1478  CA  ALA A 157      49.982  40.538  18.704  1.00  0.00      RA0  C
ATOM   1479  CB  ALA A 157      51.042  39.544  18.228  1.00  0.00      RA0  C
ATOM   1480  C   ALA A 157      50.677  41.640  19.516  1.00  0.00      RA0  C
ATOM   1481  O   ALA A 157      50.990  41.430  20.683  1.00  0.00      RA0  O
ATOM   1482  N   THR A 158      50.868  42.824  18.922  1.00  0.00      RA0  N
ATOM   1483  H   THR A 158      50.594  42.961  17.970  1.00  0.00      RA0  H
ATOM   1484  CA  THR A 158      51.429  43.975  19.664  1.00  0.00      RA0  C
ATOM   1485  CB  THR A 158      51.828  45.120  18.719  1.00  0.00      RA0  C
ATOM   1486  OG1 THR A 158      50.707  45.709  18.057  1.00  0.00      RA0  O
ATOM   1487  HG1 THR A 158      50.311  45.056  17.495  1.00  0.00      RA0  H
ATOM   1488  CG2 THR A 158      52.855  44.636  17.695  1.00  0.00      RA0  C
ATOM   1489  C   THR A 158      50.521  44.382  20.809  1.00  0.00      RA0  C
ATOM   1490  O   THR A 158      50.962  45.065  21.722  1.00  0.00      RA0  O
ATOM   1491  N   LEU A 159      49.248  43.993  20.740  1.00  0.00      RA0  N
ATOM   1492  H   LEU A 159      48.926  43.433  19.975  1.00  0.00      RA0  H
ATOM   1493  CA  LEU A 159      48.252  44.320  21.759  1.00  0.00      RA0  C
ATOM   1494  CB  LEU A 159      46.926  44.643  21.084  1.00  0.00      RA0  C
ATOM   1495  CG  LEU A 159      47.125  45.696  19.992  1.00  0.00      RA0  C
ATOM   1496  CD1 LEU A 159      45.869  45.864  19.150  1.00  0.00      RA0  C
ATOM   1497  CD2 LEU A 159      47.626  47.031  20.548  1.00  0.00      RA0  C
ATOM   1498  C   LEU A 159      48.105  43.238  22.813  1.00  0.00      RA0  C
ATOM   1499  O   LEU A 159      47.451  43.472  23.828  1.00  0.00      RA0  O
ATOM   1500  N   PHE A 160      48.698  42.073  22.573  1.00  0.00      RA0  N
ATOM   1501  H   PHE A 160      49.362  42.014  21.829  1.00  0.00      RA0  H
ATOM   1502  CA  PHE A 160      48.603  40.937  23.502  1.00  0.00      RA0  C
ATOM   1503  CB  PHE A 160      48.951  39.618  22.807  1.00  0.00      RA0  C
ATOM   1504  CG  PHE A 160      47.976  39.276  21.700  1.00  0.00      RA0  C
ATOM   1505  CD1 PHE A 160      46.772  39.959  21.561  1.00  0.00      RA0  C
ATOM   1506  CD2 PHE A 160      48.295  38.258  20.808  1.00  0.00      RA0  C
ATOM   1507  CE1 PHE A 160      45.910  39.651  20.516  1.00  0.00      RA0  C
ATOM   1508  CE2 PHE A 160      47.433  37.947  19.763  1.00  0.00      RA0  C
ATOM   1509  CZ  PHE A 160      46.247  38.655  19.607  1.00  0.00      RA0  C
ATOM   1510  C   PHE A 160      49.512  41.150  24.702  1.00  0.00      RA0  C
ATOM   1511  O   PHE A 160      50.613  41.693  24.567  1.00  0.00      RA0  O
ATOM   1512  N   ASN A 161      49.063  40.712  25.872  1.00  0.00      RA0  N
ATOM   1513  H   ASN A 161      48.166  40.272  25.880  1.00  0.00      RA0  H
ATOM   1514  CA  ASN A 161      49.950  40.653  27.032  1.00  0.00      RA0  C
ATOM   1515  CB  ASN A 161      49.200  40.737  28.365  1.00  0.00      RA0  C
ATOM   1516  CG  ASN A 161      48.436  39.465  28.669  1.00  0.00      RA0  C
ATOM   1517  OD1 ASN A 161      48.945  38.351  28.611  1.00  0.00      RA0  O
ATOM   1518  ND2 ASN A 161      47.165  39.700  29.035  1.00  0.00      RA0  N
ATOM   1519 HD21 ASN A 161      46.800  40.633  29.006  1.00  0.00      RA0  H
ATOM   1520 HD22 ASN A 161      46.542  38.979  29.337  1.00  0.00      RA0  H
ATOM   1521  C   ASN A 161      50.853  39.435  26.959  1.00  0.00      RA0  C
ATOM   1522  O   ASN A 161      50.729  38.619  26.053  1.00  0.00      RA0  O
ATOM   1523  N   ASP A 162      51.794  39.296  27.889  1.00  0.00      RA0  N
ATOM   1524  H   ASP A 162      52.006  40.006  28.562  1.00  0.00      RA0  H
ATOM   1525  CA  ASP A 162      52.735  38.177  27.810  1.00  0.00      RA0  C
ATOM   1526  CB  ASP A 162      53.878  38.403  28.791  1.00  0.00      RA0  C
ATOM   1527  CG  ASP A 162      54.650  39.574  28.206  1.00  0.00      RA0  C
ATOM   1528  OD1 ASP A 162      55.717  39.355  27.645  1.00  0.00      RA0  O
ATOM   1529  OD2 ASP A 162      54.144  40.696  28.206  1.00  0.00      RA0  O
ATOM   1530  C   ASP A 162      52.051  36.797  27.793  1.00  0.00      RA0  C
ATOM   1531  O   ASP A 162      52.419  35.931  27.012  1.00  0.00      RA0  O
ATOM   1532  N   ALA A 163      51.038  36.602  28.628  1.00  0.00      RA0  N
ATOM   1533  H   ALA A 163      50.660  37.388  29.118  1.00  0.00      RA0  H
ATOM   1534  CA  ALA A 163      50.345  35.322  28.698  1.00  0.00      RA0  C
ATOM   1535  CB  ALA A 163      49.338  35.305  29.849  1.00  0.00      RA0  C
ATOM   1536  C   ALA A 163      49.621  35.020  27.395  1.00  0.00      RA0  C
ATOM   1537  O   ALA A 163      49.547  33.860  26.982  1.00  0.00      RA0  O
ATOM   1538  N   GLN A 164      49.090  36.067  26.761  1.00  0.00      RA0  N
ATOM   1539  H   GLN A 164      49.264  36.980  27.136  1.00  0.00      RA0  H
ATOM   1540  CA  GLN A 164      48.368  35.918  25.499  1.00  0.00      RA0  C
ATOM   1541  CB  GLN A 164      47.535  37.165  25.232  1.00  0.00      RA0  C
ATOM   1542  CG  GLN A 164      46.504  37.342  26.345  1.00  0.00      RA0  C
ATOM   1543  CD  GLN A 164      45.803  38.668  26.190  1.00  0.00      RA0  C
ATOM   1544  OE1 GLN A 164      46.419  39.678  25.876  1.00  0.00      RA0  O
ATOM   1545  NE2 GLN A 164      44.491  38.620  26.459  1.00  0.00      RA0  N
ATOM   1546 HE21 GLN A 164      44.055  37.743  26.680  1.00  0.00      RA0  H
ATOM   1547 HE22 GLN A 164      43.907  39.430  26.423  1.00  0.00      RA0  H
ATOM   1548  C   GLN A 164      49.346  35.587  24.361  1.00  0.00      RA0  C
ATOM   1549  O   GLN A 164      49.126  34.668  23.565  1.00  0.00      RA0  O
ATOM   1550  N   ARG A 165      50.458  36.308  24.315  1.00  0.00      RA0  N
ATOM   1551  H   ARG A 165      50.611  37.032  24.987  1.00  0.00      RA0  H
ATOM   1552  CA  ARG A 165      51.531  35.935  23.381  1.00  0.00      RA0  C
ATOM   1553  CB  ARG A 165      52.676  36.945  23.478  1.00  0.00      RA0  C
ATOM   1554  CG  ARG A 165      52.503  38.065  22.446  1.00  0.00      RA0  C
ATOM   1555  CD  ARG A 165      53.459  39.251  22.613  1.00  0.00      RA0  C
ATOM   1556  NE  ARG A 165      52.968  40.211  23.603  1.00  0.00      RA0  N
ATOM   1557  HE  ARG A 165      52.150  40.747  23.354  1.00  0.00      RA0  H
ATOM   1558  CZ  ARG A 165      53.599  40.359  24.806  1.00  0.00      RA0  C
ATOM   1559  NH1 ARG A 165      54.678  39.608  25.103  1.00  0.00      RA0  N
ATOM   1560 HH11 ARG A 165      55.123  39.680  26.014  1.00  0.00      RA0  H
ATOM   1561 HH12 ARG A 165      55.081  38.947  24.469  1.00  0.00      RA0  H
ATOM   1562  NH2 ARG A 165      53.127  41.258  25.690  1.00  0.00      RA0  N
ATOM   1563 HH21 ARG A 165      53.560  41.362  26.603  1.00  0.00      RA0  H
ATOM   1564 HH22 ARG A 165      52.325  41.830  25.469  1.00  0.00      RA0  H
ATOM   1565  C   ARG A 165      51.980  34.494  23.535  1.00  0.00      RA0  C
ATOM   1566  O   ARG A 165      52.159  33.776  22.545  1.00  0.00      RA0  O
ATOM   1567  N   GLN A 166      52.157  34.057  24.776  1.00  0.00      RA0  N
ATOM   1568  H   GLN A 166      52.007  34.683  25.542  1.00  0.00      RA0  H
ATOM   1569  CA  GLN A 166      52.576  32.684  25.045  1.00  0.00      RA0  C
ATOM   1570  CB  GLN A 166      52.862  32.529  26.536  1.00  0.00      RA0  C
ATOM   1571  CG  GLN A 166      53.457  31.174  26.909  1.00  0.00      RA0  C
ATOM   1572  CD  GLN A 166      53.796  31.185  28.383  1.00  0.00      RA0  C
ATOM   1573  OE1 GLN A 166      53.226  30.461  29.190  1.00  0.00      RA0  O
ATOM   1574  NE2 GLN A 166      54.766  32.064  28.696  1.00  0.00      RA0  N
ATOM   1575 HE21 GLN A 166      55.197  32.625  27.989  1.00  0.00      RA0  H
ATOM   1576 HE22 GLN A 166      55.073  32.174  29.641  1.00  0.00      RA0  H
ATOM   1577  C   GLN A 166      51.533  31.681  24.562  1.00  0.00      RA0  C
ATOM   1578  O   GLN A 166      51.876  30.670  23.956  1.00  0.00      RA0  O
ATOM   1579  N   ALA A 167      50.258  31.982  24.804  1.00  0.00      RA0  N
ATOM   1580  H   ALA A 167      50.035  32.816  25.310  1.00  0.00      RA0  H
ATOM   1581  CA  ALA A 167      49.158  31.086  24.378  1.00  0.00      RA0  C
ATOM   1582  CB  ALA A 167      47.807  31.660  24.807  1.00  0.00      RA0  C
ATOM   1583  C   ALA A 167      49.116  30.813  22.872  1.00  0.00      RA0  C
ATOM   1584  O   ALA A 167      48.801  29.685  22.428  1.00  0.00      RA0  O
ATOM   1585  N   VAL A 168      49.425  31.834  22.089  1.00  0.00      RA0  N
ATOM   1586  H   VAL A 168      49.769  32.683  22.496  1.00  0.00      RA0  H
ATOM   1587  CA  VAL A 168      49.321  31.743  20.625  1.00  0.00      RA0  C
ATOM   1588  CB  VAL A 168      48.664  33.004  20.058  1.00  0.00      RA0  C
ATOM   1589  CG1 VAL A 168      47.306  33.228  20.718  1.00  0.00      RA0  C
ATOM   1590  CG2 VAL A 168      49.571  34.230  20.187  1.00  0.00      RA0  C
ATOM   1591  C   VAL A 168      50.657  31.484  19.929  1.00  0.00      RA0  C
ATOM   1592  O   VAL A 168      50.715  31.423  18.695  1.00  0.00      RA0  O
ATOM   1593  N   GLU A 169      51.728  31.355  20.708  1.00  0.00      RA0  N
ATOM   1594  H   GLU A 169      51.651  31.321  21.704  1.00  0.00      RA0  H
ATOM   1595  CA  GLU A 169      53.048  31.167  20.125  1.00  0.00      RA0  C
ATOM   1596  CB  GLU A 169      54.157  31.201  21.177  1.00  0.00      RA0  C
ATOM   1597  CG  GLU A 169      55.540  31.019  20.544  1.00  0.00      RA0  C
ATOM   1598  CD  GLU A 169      55.703  31.986  19.383  1.00  0.00      RA0  C
ATOM   1599  OE1 GLU A 169      55.783  33.187  19.623  1.00  0.00      RA0  O
ATOM   1600  OE2 GLU A 169      55.742  31.534  18.238  1.00  0.00      RA0  O
ATOM   1601  C   GLU A 169      53.058  29.870  19.317  1.00  0.00      RA0  C
ATOM   1602  O   GLU A 169      52.779  28.805  19.838  1.00  0.00      RA0  O
ATOM   1603  N   GLY A 170      53.408  29.971  18.043  1.00  0.00      RA0  N
ATOM   1604  H   GLY A 170      53.794  30.862  17.784  1.00  0.00      RA0  H
ATOM   1605  CA  GLY A 170      53.506  28.805  17.182  1.00  0.00      RA0  C
ATOM   1606  C   GLY A 170      52.162  28.201  16.796  1.00  0.00      RA0  C
ATOM   1607  O   GLY A 170      52.104  27.085  16.275  1.00  0.00      RA0  O
ATOM   1608  N   MSE A 171      51.077  28.930  17.048  1.00  0.00      RA0  N
ATOM   1609  H   MSE A 171      51.154  29.865  17.409  1.00  0.00      RA0  H
ATOM   1610  CA  MSE A 171      49.757  28.348  16.869  1.00  0.00      RA0  C
ATOM   1611  CB  MSE A 171      48.683  29.211  17.540  1.00  0.00      RA0  C
ATOM   1612  CG  MSE A 171      47.298  28.568  17.513  1.00  0.00      RA0  C
ATOM   1613  SE  MSE A 171      46.071  29.416  18.522  1.00  0.00      RA0  S
ATOM   1614  CE  MSE A 171      46.011  30.975  17.629  1.00  0.00      RA0  C
ATOM   1615  C   MSE A 171      49.476  28.143  15.389  1.00  0.00      RA0  C
ATOM   1616  O   MSE A 171      49.657  29.058  14.559  1.00  0.00      RA0  O
ATOM   1617  N   LYS A 172      49.040  26.931  15.073  1.00  0.00      RA0  N
ATOM   1618  H   LYS A 172      48.782  26.341  15.836  1.00  0.00      RA0  H
ATOM   1619  CA  LYS A 172      48.779  26.534  13.705  1.00  0.00      RA0  C
ATOM   1620  CB  LYS A 172      49.004  25.016  13.643  1.00  0.00      RA0  C
ATOM   1621  CG  LYS A 172      50.495  24.703  13.763  1.00  0.00      RA0  C
ATOM   1622  CD  LYS A 172      51.253  25.226  12.541  1.00  0.00      RA0  C
ATOM   1623  CE  LYS A 172      52.701  25.605  12.839  1.00  0.00      RA0  C
ATOM   1624  NZ  LYS A 172      52.705  26.751  13.762  1.00  0.00      RA0  N
ATOM   1625  HZ1 LYS A 172      53.671  27.110  13.882  1.00  0.00      RA0  H
ATOM   1626  HZ2 LYS A 172      52.100  27.506  13.381  1.00  0.00      RA0  H
ATOM   1627  HZ3 LYS A 172      52.339  26.476  14.702  1.00  0.00      RA0  H
ATOM   1628  C   LYS A 172      47.375  26.970  13.306  1.00  0.00      RA0  C
ATOM   1629  O   LYS A 172      46.557  27.358  14.161  1.00  0.00      RA0  O
ATOM   1630  N   PRO A 173      47.092  26.928  12.007  1.00  0.00      RA0  N
ATOM   1631  CD  PRO A 173      48.015  26.730  10.891  1.00  0.00      RA0  C
ATOM   1632  CA  PRO A 173      45.761  27.243  11.526  1.00  0.00      RA0  C
ATOM   1633  CB  PRO A 173      45.871  27.159  10.005  1.00  0.00      RA0  C
ATOM   1634  CG  PRO A 173      47.340  27.449   9.732  1.00  0.00      RA0  C
ATOM   1635  C   PRO A 173      44.672  26.386  12.117  1.00  0.00      RA0  C
ATOM   1636  O   PRO A 173      44.882  25.207  12.420  1.00  0.00      RA0  O
ATOM   1637  N   PHE A 174      43.490  26.985  12.253  1.00  0.00      RA0  N
ATOM   1638  H   PHE A 174      43.403  27.951  12.017  1.00  0.00      RA0  H
ATOM   1639  CA  PHE A 174      42.322  26.266  12.761  1.00  0.00      RA0  C
ATOM   1640  CB  PHE A 174      41.825  25.168  11.812  1.00  0.00      RA0  C
ATOM   1641  CG  PHE A 174      40.816  25.746  10.851  1.00  0.00      RA0  C
ATOM   1642  CD1 PHE A 174      41.181  26.752   9.964  1.00  0.00      RA0  C
ATOM   1643  CD2 PHE A 174      39.511  25.267  10.861  1.00  0.00      RA0  C
ATOM   1644  CE1 PHE A 174      40.239  27.282   9.090  1.00  0.00      RA0  C
ATOM   1645  CE2 PHE A 174      38.570  25.795   9.987  1.00  0.00      RA0  C
ATOM   1646  CZ  PHE A 174      38.933  26.804   9.103  1.00  0.00      RA0  C
ATOM   1647  C   PHE A 174      42.534  25.730  14.172  1.00  0.00      RA0  C
ATOM   1648  O   PHE A 174      42.263  24.574  14.453  1.00  0.00      RA0  O
ATOM   1649  N   PHE A 175      42.978  26.638  15.037  1.00  0.00      RA0  N
ATOM   1650  H   PHE A 175      43.193  27.580  14.763  1.00  0.00      RA0  H
ATOM   1651  CA  PHE A 175      42.992  26.464  16.470  1.00  0.00      RA0  C
ATOM   1652  CB  PHE A 175      44.412  26.333  17.015  1.00  0.00      RA0  C
ATOM   1653  CG  PHE A 175      45.011  24.962  16.828  1.00  0.00      RA0  C
ATOM   1654  CD1 PHE A 175      45.717  24.646  15.657  1.00  0.00      RA0  C
ATOM   1655  CD2 PHE A 175      44.902  24.015  17.851  1.00  0.00      RA0  C
ATOM   1656  CE1 PHE A 175      46.371  23.419  15.479  1.00  0.00      RA0  C
ATOM   1657  CE2 PHE A 175      45.556  22.788  17.673  1.00  0.00      RA0  C
ATOM   1658  CZ  PHE A 175      46.302  22.489  16.522  1.00  0.00      RA0  C
ATOM   1659  C   PHE A 175      42.410  27.704  17.092  1.00  0.00      RA0  C
ATOM   1660  O   PHE A 175      42.512  28.793  16.518  1.00  0.00      RA0  O
ATOM   1661  N   GLY A 176      41.847  27.534  18.283  1.00  0.00      RA0  N
ATOM   1662  H   GLY A 176      41.795  26.631  18.714  1.00  0.00      RA0  H
ATOM   1663  CA  GLY A 176      41.388  28.641  19.101  1.00  0.00      RA0  C
ATOM   1664  C   GLY A 176      41.825  28.478  20.534  1.00  0.00      RA0  C
ATOM   1665  O   GLY A 176      41.907  27.354  21.041  1.00  0.00      RA0  O
ATOM   1666  N   VAL A 177      42.139  29.584  21.200  1.00  0.00      RA0  N
ATOM   1667  H   VAL A 177      42.169  30.476  20.741  1.00  0.00      RA0  H
ATOM   1668  CA  VAL A 177      42.519  29.532  22.587  1.00  0.00      RA0  C
ATOM   1669  CB  VAL A 177      44.043  29.344  22.681  1.00  0.00      RA0  C
ATOM   1670  CG1 VAL A 177      44.791  30.476  21.974  1.00  0.00      RA0  C
ATOM   1671  CG2 VAL A 177      44.520  29.130  24.119  1.00  0.00      RA0  C
ATOM   1672  C   VAL A 177      42.041  30.750  23.388  1.00  0.00      RA0  C
ATOM   1673  O   VAL A 177      42.105  31.891  22.928  1.00  0.00      RA0  O
ATOM   1674  N   GLN A 178      41.555  30.479  24.588  1.00  0.00      RA0  N
ATOM   1675  H   GLN A 178      41.657  29.545  24.926  1.00  0.00      RA0  H
ATOM   1676  CA  GLN A 178      41.186  31.500  25.553  1.00  0.00      RA0  C
ATOM   1677  CB  GLN A 178      40.080  30.978  26.470  1.00  0.00      RA0  C
ATOM   1678  CG  GLN A 178      39.308  32.079  27.201  1.00  0.00      RA0  C
ATOM   1679  CD  GLN A 178      38.415  32.813  26.220  1.00  0.00      RA0  C
ATOM   1680  OE1 GLN A 178      37.715  32.208  25.406  1.00  0.00      RA0  O
ATOM   1681  NE2 GLN A 178      38.473  34.151  26.355  1.00  0.00      RA0  N
ATOM   1682 HE21 GLN A 178      39.034  34.571  27.079  1.00  0.00      RA0  H
ATOM   1683 HE22 GLN A 178      37.974  34.794  25.773  1.00  0.00      RA0  H
ATOM   1684  C   GLN A 178      42.415  31.912  26.358  1.00  0.00      RA0  C
ATOM   1685  O   GLN A 178      43.094  31.076  26.975  1.00  0.00      RA0  O
ATOM   1686  N   ALA A 179      42.707  33.204  26.330  1.00  0.00      RA0  N
ATOM   1687  H   ALA A 179      42.170  33.840  25.782  1.00  0.00      RA0  H
ATOM   1688  CA  ALA A 179      43.784  33.759  27.131  1.00  0.00      RA0  C
ATOM   1689  CB  ALA A 179      44.993  34.048  26.247  1.00  0.00      RA0  C
ATOM   1690  C   ALA A 179      43.255  35.042  27.758  1.00  0.00      RA0  C
ATOM   1691  O   ALA A 179      43.239  36.105  27.120  1.00  0.00      RA0  O
ATOM   1692  N   GLY A 180      42.746  34.898  28.984  1.00  0.00      RA0  N
ATOM   1693  H   GLY A 180      42.714  33.978  29.371  1.00  0.00      RA0  H
ATOM   1694  CA  GLY A 180      42.057  35.972  29.670  1.00  0.00      RA0  C
ATOM   1695  C   GLY A 180      40.810  36.407  28.929  1.00  0.00      RA0  C
ATOM   1696  O   GLY A 180      39.985  35.568  28.546  1.00  0.00      RA0  O
ATOM   1697  N   ASP A 181      40.701  37.712  28.683  1.00  0.00      RA0  N
ATOM   1698  H   ASP A 181      41.340  38.365  29.087  1.00  0.00      RA0  H
ATOM   1699  CA  ASP A 181      39.529  38.296  28.017  1.00  0.00      RA0  C
ATOM   1700  CB  ASP A 181      39.488  39.827  28.140  1.00  0.00      RA0  C
ATOM   1701  CG  ASP A 181      38.880  40.281  29.456  1.00  0.00      RA0  C
ATOM   1702  OD1 ASP A 181      39.515  40.084  30.488  1.00  0.00      RA0  O
ATOM   1703  OD2 ASP A 181      37.790  40.862  29.448  1.00  0.00      RA0  O
ATOM   1704  C   ASP A 181      39.459  37.959  26.533  1.00  0.00      RA0  C
ATOM   1705  O   ASP A 181      38.399  38.139  25.930  1.00  0.00      RA0  O
ATOM   1706  N   LEU A 182      40.560  37.449  25.952  1.00  0.00      RA0  N
ATOM   1707  H   LEU A 182      41.332  37.133  26.503  1.00  0.00      RA0  H
ATOM   1708  CA  LEU A 182      40.642  37.233  24.509  1.00  0.00      RA0  C
ATOM   1709  CB  LEU A 182      41.922  37.831  23.922  1.00  0.00      RA0  C
ATOM   1710  CG  LEU A 182      42.089  39.341  24.108  1.00  0.00      RA0  C
ATOM   1711  CD1 LEU A 182      43.359  39.848  23.423  1.00  0.00      RA0  C
ATOM   1712  CD2 LEU A 182      40.868  40.129  23.644  1.00  0.00      RA0  C
ATOM   1713  C   LEU A 182      40.566  35.774  24.165  1.00  0.00      RA0  C
ATOM   1714  O   LEU A 182      41.315  34.957  24.688  1.00  0.00      RA0  O
ATOM   1715  N   PHE A 183      39.626  35.464  23.275  1.00  0.00      RA0  N
ATOM   1716  H   PHE A 183      39.046  36.198  22.916  1.00  0.00      RA0  H
ATOM   1717  CA  PHE A 183      39.596  34.178  22.589  1.00  0.00      RA0  C
ATOM   1718  CB  PHE A 183      38.155  33.688  22.465  1.00  0.00      RA0  C
ATOM   1719  CG  PHE A 183      38.114  32.406  21.670  1.00  0.00      RA0  C
ATOM   1720  CD1 PHE A 183      38.717  31.260  22.170  1.00  0.00      RA0  C
ATOM   1721  CD2 PHE A 183      37.470  32.374  20.438  1.00  0.00      RA0  C
ATOM   1722  CE1 PHE A 183      38.674  30.080  21.438  1.00  0.00      RA0  C
ATOM   1723  CE2 PHE A 183      37.429  31.193  19.705  1.00  0.00      RA0  C
ATOM   1724  CZ  PHE A 183      38.030  30.046  20.207  1.00  0.00      RA0  C
ATOM   1725  C   PHE A 183      40.194  34.416  21.213  1.00  0.00      RA0  C
ATOM   1726  O   PHE A 183      39.650  35.194  20.429  1.00  0.00      RA0  O
ATOM   1727  N   ILE A 184      41.337  33.787  20.943  1.00  0.00      RA0  N
ATOM   1728  H   ILE A 184      41.708  33.091  21.559  1.00  0.00      RA0  H
ATOM   1729  CA  ILE A 184      42.100  34.086  19.731  1.00  0.00      RA0  C
ATOM   1730  CB  ILE A 184      43.507  34.550  20.111  1.00  0.00      RA0  C
ATOM   1731  CG2 ILE A 184      44.305  34.968  18.876  1.00  0.00      RA0  C
ATOM   1732  CG1 ILE A 184      43.447  35.657  21.164  1.00  0.00      RA0  C
ATOM   1733  CD1 ILE A 184      44.807  35.976  21.786  1.00  0.00      RA0  C
ATOM   1734  C   ILE A 184      42.159  32.841  18.879  1.00  0.00      RA0  C
ATOM   1735  O   ILE A 184      42.575  31.784  19.353  1.00  0.00      RA0  O
ATOM   1736  N   ALA A 185      41.710  32.970  17.637  1.00  0.00      RA0  N
ATOM   1737  H   ALA A 185      41.386  33.854  17.292  1.00  0.00      RA0  H
ATOM   1738  CA  ALA A 185      41.616  31.830  16.725  1.00  0.00      RA0  C
ATOM   1739  CB  ALA A 185      40.152  31.451  16.505  1.00  0.00      RA0  C
ATOM   1740  C   ALA A 185      42.277  32.134  15.389  1.00  0.00      RA0  C
ATOM   1741  O   ALA A 185      42.167  33.234  14.874  1.00  0.00      RA0  O
ATOM   1742  N   THR A 186      42.990  31.141  14.862  1.00  0.00      RA0  N
ATOM   1743  H   THR A 186      43.054  30.258  15.333  1.00  0.00      RA0  H
ATOM   1744  CA  THR A 186      43.633  31.230  13.551  1.00  0.00      RA0  C
ATOM   1745  CB  THR A 186      44.838  30.302  13.631  1.00  0.00      RA0  C
ATOM   1746  OG1 THR A 186      44.662  29.399  14.735  1.00  0.00      RA0  O
ATOM   1747  HG1 THR A 186      45.431  28.831  14.746  1.00  0.00      RA0  H
ATOM   1748  CG2 THR A 186      46.165  31.047  13.749  1.00  0.00      RA0  C
ATOM   1749  C   THR A 186      42.669  30.774  12.458  1.00  0.00      RA0  C
ATOM   1750  O   THR A 186      42.839  29.702  11.833  1.00  0.00      RA0  O
ATOM   1751  N   THR A 187      41.649  31.616  12.254  1.00  0.00      RA0  N
ATOM   1752  H   THR A 187      41.532  32.445  12.804  1.00  0.00      RA0  H
ATOM   1753  CA  THR A 187      40.588  31.408  11.282  1.00  0.00      RA0  C
ATOM   1754  CB  THR A 187      39.379  31.017  12.119  1.00  0.00      RA0  C
ATOM   1755  OG1 THR A 187      39.466  31.705  13.373  1.00  0.00      RA0  O
ATOM   1756  HG1 THR A 187      38.911  32.477  13.249  1.00  0.00      RA0  H
ATOM   1757  CG2 THR A 187      39.309  29.507  12.364  1.00  0.00      RA0  C
ATOM   1758  C   THR A 187      40.383  32.686  10.472  1.00  0.00      RA0  C
ATOM   1759  O   THR A 187      40.945  33.751  10.779  1.00  0.00      RA0  O
ATOM   1760  N   GLY A 188      39.570  32.584   9.423  1.00  0.00      RA0  N
ATOM   1761  H   GLY A 188      39.062  31.762   9.160  1.00  0.00      RA0  H
ATOM   1762  CA  GLY A 188      39.319  33.722   8.585  1.00  0.00      RA0  C
ATOM   1763  C   GLY A 188      38.484  33.350   7.377  1.00  0.00      RA0  C
ATOM   1764  O   GLY A 188      38.259  32.169   7.109  1.00  0.00      RA0  O
ATOM   1765  N   TYR A 189      38.034  34.376   6.693  1.00  0.00      RA0  N
ATOM   1766  H   TYR A 189      38.354  35.282   6.982  1.00  0.00      RA0  H
ATOM   1767  CA  TYR A 189      37.176  34.275   5.523  1.00  0.00      RA0  C
ATOM   1768  CB  TYR A 189      35.843  34.865   5.999  1.00  0.00      RA0  C
ATOM   1769  CG  TYR A 189      34.628  34.625   5.132  1.00  0.00      RA0  C
ATOM   1770  CD1 TYR A 189      34.347  33.383   4.573  1.00  0.00      RA0  C
ATOM   1771  CE1 TYR A 189      33.166  33.203   3.856  1.00  0.00      RA0  C
ATOM   1772  CD2 TYR A 189      33.747  35.682   4.948  1.00  0.00      RA0  C
ATOM   1773  CE2 TYR A 189      32.569  35.503   4.237  1.00  0.00      RA0  C
ATOM   1774  CZ  TYR A 189      32.277  34.263   3.686  1.00  0.00      RA0  C
ATOM   1775  OH  TYR A 189      31.115  34.106   2.960  1.00  0.00      RA0  O
ATOM   1776  HH  TYR A 189      30.747  34.956   2.748  1.00  0.00      RA0  H
ATOM   1777  C   TYR A 189      37.773  35.015   4.324  1.00  0.00      RA0  C
ATOM   1778  O   TYR A 189      37.037  35.478   3.454  1.00  0.00      RA0  O
ATOM   1779  N   THR A 190      39.113  35.092   4.246  1.00  0.00      RA0  N
ATOM   1780  H   THR A 190      39.681  34.669   4.949  1.00  0.00      RA0  H
ATOM   1781  CA  THR A 190      39.760  35.962   3.272  1.00  0.00      RA0  C
ATOM   1782  CB  THR A 190      40.377  36.950   4.223  1.00  0.00      RA0  C
ATOM   1783  OG1 THR A 190      40.542  36.214   5.446  1.00  0.00      RA0  O
ATOM   1784  HG1 THR A 190      40.366  36.815   6.164  1.00  0.00      RA0  H
ATOM   1785  CG2 THR A 190      39.468  38.152   4.483  1.00  0.00      RA0  C
ATOM   1786  C   THR A 190      40.745  35.308   2.321  1.00  0.00      RA0  C
ATOM   1787  O   THR A 190      41.059  35.900   1.287  1.00  0.00      RA0  O
ATOM   1788  N   GLY A 191      41.231  34.122   2.655  1.00  0.00      RA0  N
ATOM   1789  H   GLY A 191      40.956  33.715   3.524  1.00  0.00      RA0  H
ATOM   1790  CA  GLY A 191      42.315  33.493   1.897  1.00  0.00      RA0  C
ATOM   1791  C   GLY A 191      43.697  33.959   2.369  1.00  0.00      RA0  C
ATOM   1792  O   GLY A 191      44.704  33.636   1.746  1.00  0.00      RA0  O
ATOM   1793  N   GLU A 192      43.716  34.765   3.436  1.00  0.00      RA0  N
ATOM   1794  H   GLU A 192      42.904  34.926   3.992  1.00  0.00      RA0  H
ATOM   1795  CA  GLU A 192      44.948  35.243   4.050  1.00  0.00      RA0  C
ATOM   1796  CB  GLU A 192      44.957  36.772   4.082  1.00  0.00      RA0  C
ATOM   1797  CG  GLU A 192      44.600  37.411   2.735  1.00  0.00      RA0  C
ATOM   1798  CD  GLU A 192      45.560  36.942   1.659  1.00  0.00      RA0  C
ATOM   1799  OE1 GLU A 192      46.757  36.907   1.913  1.00  0.00      RA0  O
ATOM   1800  OE2 GLU A 192      45.113  36.608   0.565  1.00  0.00      RA0  O
ATOM   1801  C   GLU A 192      45.079  34.658   5.443  1.00  0.00      RA0  C
ATOM   1802  O   GLU A 192      44.120  34.139   6.001  1.00  0.00      RA0  O
ATOM   1803  N   ALA A 193      46.273  34.795   6.018  1.00  0.00      RA0  N
ATOM   1804  H   ALA A 193      46.971  35.267   5.481  1.00  0.00      RA0  H
ATOM   1805  CA  ALA A 193      46.501  34.558   7.441  1.00  0.00      RA0  C
ATOM   1806  CB  ALA A 193      47.996  34.588   7.763  1.00  0.00      RA0  C
ATOM   1807  C   ALA A 193      45.797  35.615   8.278  1.00  0.00      RA0  C
ATOM   1808  O   ALA A 193      45.417  36.662   7.786  1.00  0.00      RA0  O
ATOM   1809  N   GLY A 194      45.619  35.310   9.551  1.00  0.00      RA0  N
ATOM   1810  H   GLY A 194      45.854  34.420   9.943  1.00  0.00      RA0  H
ATOM   1811  CA  GLY A 194      44.989  36.252  10.455  1.00  0.00      RA0  C
ATOM   1812  C   GLY A 194      44.460  35.601  11.697  1.00  0.00      RA0  C
ATOM   1813  O   GLY A 194      44.756  34.437  11.964  1.00  0.00      RA0  O
ATOM   1814  N   TYR A 195      43.694  36.388  12.467  1.00  0.00      RA0  N
ATOM   1815  H   TYR A 195      43.416  37.303  12.174  1.00  0.00      RA0  H
ATOM   1816  CA  TYR A 195      43.018  35.893  13.639  1.00  0.00      RA0  C
ATOM   1817  CB  TYR A 195      43.590  36.518  14.913  1.00  0.00      RA0  C
ATOM   1818  CG  TYR A 195      44.940  35.956  15.282  1.00  0.00      RA0  C
ATOM   1819  CD1 TYR A 195      45.205  34.604  15.110  1.00  0.00      RA0  C
ATOM   1820  CE1 TYR A 195      46.436  34.091  15.495  1.00  0.00      RA0  C
ATOM   1821  CD2 TYR A 195      45.907  36.794  15.825  1.00  0.00      RA0  C
ATOM   1822  CE2 TYR A 195      47.137  36.277  16.217  1.00  0.00      RA0  C
ATOM   1823  CZ  TYR A 195      47.400  34.923  16.049  1.00  0.00      RA0  C
ATOM   1824  OH  TYR A 195      48.617  34.395  16.421  1.00  0.00      RA0  O
ATOM   1825  HH  TYR A 195      49.114  35.025  16.927  1.00  0.00      RA0  H
ATOM   1826  C   TYR A 195      41.549  36.328  13.574  1.00  0.00      RA0  C
ATOM   1827  O   TYR A 195      41.222  37.317  12.900  1.00  0.00      RA0  O
ATOM   1828  N   GLU A 196      40.713  35.591  14.292  1.00  0.00      RA0  N
ATOM   1829  H   GLU A 196      41.033  34.743  14.716  1.00  0.00      RA0  H
ATOM   1830  CA  GLU A 196      39.442  36.110  14.790  1.00  0.00      RA0  C
ATOM   1831  CB  GLU A 196      38.280  35.349  14.110  1.00  0.00      RA0  C
ATOM   1832  CG  GLU A 196      38.362  35.669  12.596  1.00  0.00      RA0  C
ATOM   1833  CD  GLU A 196      37.339  34.989  11.692  1.00  0.00      RA0  C
ATOM   1834  OE1 GLU A 196      37.265  33.763  11.728  1.00  0.00      RA0  O
ATOM   1835  OE2 GLU A 196      36.672  35.679  10.901  1.00  0.00      RA0  O
ATOM   1836  C   GLU A 196      39.548  36.155  16.312  1.00  0.00      RA0  C
ATOM   1837  O   GLU A 196      40.030  35.204  16.966  1.00  0.00      RA0  O
ATOM   1838  N   ILE A 197      39.134  37.269  16.880  1.00  0.00      RA0  N
ATOM   1839  H   ILE A 197      38.681  37.980  16.344  1.00  0.00      RA0  H
ATOM   1840  CA  ILE A 197      39.331  37.519  18.301  1.00  0.00      RA0  C
ATOM   1841  CB  ILE A 197      40.351  38.637  18.533  1.00  0.00      RA0  C
ATOM   1842  CG2 ILE A 197      40.532  38.890  20.030  1.00  0.00      RA0  C
ATOM   1843  CG1 ILE A 197      41.684  38.321  17.849  1.00  0.00      RA0  C
ATOM   1844  CD1 ILE A 197      42.715  39.441  17.985  1.00  0.00      RA0  C
ATOM   1845  C   ILE A 197      37.992  37.864  18.938  1.00  0.00      RA0  C
ATOM   1846  O   ILE A 197      37.379  38.861  18.577  1.00  0.00      RA0  O
ATOM   1847  N   ALA A 198      37.529  37.025  19.869  1.00  0.00      RA0  N
ATOM   1848  H   ALA A 198      38.121  36.286  20.192  1.00  0.00      RA0  H
ATOM   1849  CA  ALA A 198      36.277  37.299  20.579  1.00  0.00      RA0  C
ATOM   1850  CB  ALA A 198      35.434  36.031  20.701  1.00  0.00      RA0  C
ATOM   1851  C   ALA A 198      36.610  37.807  21.973  1.00  0.00      RA0  C
ATOM   1852  O   ALA A 198      37.544  37.323  22.614  1.00  0.00      RA0  O
ATOM   1853  N   LEU A 199      35.836  38.781  22.442  1.00  0.00      RA0  N
ATOM   1854  H   LEU A 199      35.048  39.132  21.924  1.00  0.00      RA0  H
ATOM   1855  CA  LEU A 199      36.077  39.382  23.745  1.00  0.00      RA0  C
ATOM   1856  CB  LEU A 199      37.193  40.426  23.553  1.00  0.00      RA0  C
ATOM   1857  CG  LEU A 199      36.846  41.719  22.794  1.00  0.00      RA0  C
ATOM   1858  CD1 LEU A 199      37.917  42.765  23.074  1.00  0.00      RA0  C
ATOM   1859  CD2 LEU A 199      36.653  41.573  21.279  1.00  0.00      RA0  C
ATOM   1860  C   LEU A 199      34.791  40.024  24.251  1.00  0.00      RA0  C
ATOM   1861  O   LEU A 199      33.848  40.211  23.482  1.00  0.00      RA0  O
ATOM   1862  N   PRO A 200      34.731  40.356  25.543  1.00  0.00      RA0  N
ATOM   1863  CD  PRO A 200      35.723  40.071  26.576  1.00  0.00      RA0  C
ATOM   1864  CA  PRO A 200      33.512  40.955  26.107  1.00  0.00      RA0  C
ATOM   1865  CB  PRO A 200      33.856  41.103  27.587  1.00  0.00      RA0  C
ATOM   1866  CG  PRO A 200      34.913  40.042  27.861  1.00  0.00      RA0  C
ATOM   1867  C   PRO A 200      33.071  42.178  25.358  1.00  0.00      RA0  C
ATOM   1868  O   PRO A 200      33.899  42.999  24.964  1.00  0.00      RA0  O
ATOM   1869  N   ASN A 201      31.760  42.311  25.160  1.00  0.00      RA0  N
ATOM   1870  H   ASN A 201      31.179  41.541  25.428  1.00  0.00      RA0  H
ATOM   1871  CA  ASN A 201      31.212  43.471  24.462  1.00  0.00      RA0  C
ATOM   1872  CB  ASN A 201      29.685  43.516  24.635  1.00  0.00      RA0  C
ATOM   1873  CG  ASN A 201      28.998  42.445  23.805  1.00  0.00      RA0  C
ATOM   1874  OD1 ASN A 201      29.467  42.066  22.739  1.00  0.00      RA0  O
ATOM   1875  ND2 ASN A 201      27.860  41.973  24.346  1.00  0.00      RA0  N
ATOM   1876 HD21 ASN A 201      27.504  42.297  25.220  1.00  0.00      RA0  H
ATOM   1877 HD22 ASN A 201      27.322  41.253  23.888  1.00  0.00      RA0  H
ATOM   1878  C   ASN A 201      31.800  44.788  24.983  1.00  0.00      RA0  C
ATOM   1879  O   ASN A 201      32.125  45.698  24.208  1.00  0.00      RA0  O
ATOM   1880  N   GLU A 202      31.935  44.870  26.299  1.00  0.00      RA0  N
ATOM   1881  H   GLU A 202      31.874  44.054  26.875  1.00  0.00      RA0  H
ATOM   1882  CA  GLU A 202      32.386  46.099  26.965  1.00  0.00      RA0  C
ATOM   1883  CB  GLU A 202      31.969  46.117  28.453  1.00  0.00      RA0  C
ATOM   1884  CG  GLU A 202      33.031  45.934  29.556  1.00  0.00      RA0  C
ATOM   1885  CD  GLU A 202      33.582  44.521  29.631  1.00  0.00      RA0  C
ATOM   1886  OE1 GLU A 202      33.807  43.908  28.601  1.00  0.00      RA0  O
ATOM   1887  OE2 GLU A 202      33.857  44.029  30.723  1.00  0.00      RA0  O
ATOM   1888  C   GLU A 202      33.868  46.439  26.747  1.00  0.00      RA0  C
ATOM   1889  O   GLU A 202      34.297  47.572  27.036  1.00  0.00      RA0  O
ATOM   1890  N   LYS A 203      34.639  45.457  26.281  1.00  0.00      RA0  N
ATOM   1891  H   LYS A 203      34.225  44.559  26.134  1.00  0.00      RA0  H
ATOM   1892  CA  LYS A 203      36.055  45.639  25.902  1.00  0.00      RA0  C
ATOM   1893  CB  LYS A 203      36.957  44.438  26.196  1.00  0.00      RA0  C
ATOM   1894  CG  LYS A 203      36.921  43.797  27.573  1.00  0.00      RA0  C
ATOM   1895  CD  LYS A 203      37.168  44.758  28.731  1.00  0.00      RA0  C
ATOM   1896  CE  LYS A 203      37.152  43.978  30.043  1.00  0.00      RA0  C
ATOM   1897  NZ  LYS A 203      36.075  42.981  29.978  1.00  0.00      RA0  N
ATOM   1898  HZ1 LYS A 203      36.471  42.035  29.767  1.00  0.00      RA0  H
ATOM   1899  HZ2 LYS A 203      35.519  42.978  30.857  1.00  0.00      RA0  H
ATOM   1900  HZ3 LYS A 203      35.351  43.265  29.279  1.00  0.00      RA0  H
ATOM   1901  C   LYS A 203      36.285  45.904  24.414  1.00  0.00      RA0  C
ATOM   1902  O   LYS A 203      37.393  46.235  23.996  1.00  0.00      RA0  O
ATOM   1903  N   ALA A 204      35.250  45.707  23.604  1.00  0.00      RA0  N
ATOM   1904  H   ALA A 204      34.349  45.514  23.999  1.00  0.00      RA0  H
ATOM   1905  CA  ALA A 204      35.403  45.662  22.157  1.00  0.00      RA0  C
ATOM   1906  CB  ALA A 204      34.089  45.253  21.494  1.00  0.00      RA0  C
ATOM   1907  C   ALA A 204      35.881  46.979  21.553  1.00  0.00      RA0  C
ATOM   1908  O   ALA A 204      36.794  46.997  20.704  1.00  0.00      RA0  O
ATOM   1909  N   ALA A 205      35.277  48.078  21.979  1.00  0.00      RA0  N
ATOM   1910  H   ALA A 205      34.668  48.022  22.770  1.00  0.00      RA0  H
ATOM   1911  CA  ALA A 205      35.531  49.388  21.340  1.00  0.00      RA0  C
ATOM   1912  CB  ALA A 205      34.616  50.461  21.930  1.00  0.00      RA0  C
ATOM   1913  C   ALA A 205      36.972  49.794  21.545  1.00  0.00      RA0  C
ATOM   1914  O   ALA A 205      37.616  50.274  20.637  1.00  0.00      RA0  O
ATOM   1915  N   ASP A 206      37.483  49.586  22.747  1.00  0.00      RA0  N
ATOM   1916  H   ASP A 206      36.943  49.272  23.533  1.00  0.00      RA0  H
ATOM   1917  CA  ASP A 206      38.866  49.965  23.032  1.00  0.00      RA0  C
ATOM   1918  CB  ASP A 206      39.158  49.814  24.525  1.00  0.00      RA0  C
ATOM   1919  CG  ASP A 206      38.024  50.401  25.337  1.00  0.00      RA0  C
ATOM   1920  OD1 ASP A 206      38.146  51.540  25.779  1.00  0.00      RA0  O
ATOM   1921  OD2 ASP A 206      37.023  49.711  25.525  1.00  0.00      RA0  O
ATOM   1922  C   ASP A 206      39.848  49.089  22.256  1.00  0.00      RA0  C
ATOM   1923  O   ASP A 206      40.889  49.562  21.834  1.00  0.00      RA0  O
ATOM   1924  N   PHE A 207      39.524  47.812  22.099  1.00  0.00      RA0  N
ATOM   1925  H   PHE A 207      38.659  47.488  22.490  1.00  0.00      RA0  H
ATOM   1926  CA  PHE A 207      40.396  46.894  21.394  1.00  0.00      RA0  C
ATOM   1927  CB  PHE A 207      39.935  45.459  21.620  1.00  0.00      RA0  C
ATOM   1928  CG  PHE A 207      40.924  44.489  21.022  1.00  0.00      RA0  C
ATOM   1929  CD1 PHE A 207      42.281  44.618  21.298  1.00  0.00      RA0  C
ATOM   1930  CD2 PHE A 207      40.475  43.458  20.205  1.00  0.00      RA0  C
ATOM   1931  CE1 PHE A 207      43.187  43.714  20.759  1.00  0.00      RA0  C
ATOM   1932  CE2 PHE A 207      41.383  42.555  19.668  1.00  0.00      RA0  C
ATOM   1933  CZ  PHE A 207      42.739  42.681  19.945  1.00  0.00      RA0  C
ATOM   1934  C   PHE A 207      40.414  47.237  19.906  1.00  0.00      RA0  C
ATOM   1935  O   PHE A 207      41.479  47.299  19.293  1.00  0.00      RA0  O
ATOM   1936  N   TRP A 208      39.238  47.512  19.343  1.00  0.00      RA0  N
ATOM   1937  H   TRP A 208      38.415  47.436  19.906  1.00  0.00      RA0  H
ATOM   1938  CA  TRP A 208      39.124  48.045  17.980  1.00  0.00      RA0  C
ATOM   1939  CB  TRP A 208      37.654  48.363  17.688  1.00  0.00      RA0  C
ATOM   1940  CG  TRP A 208      37.427  48.883  16.285  1.00  0.00      RA0  C
ATOM   1941  CD2 TRP A 208      37.069  48.134  15.103  1.00  0.00      RA0  C
ATOM   1942  CE2 TRP A 208      36.919  49.056  14.040  1.00  0.00      RA0  C
ATOM   1943  CE3 TRP A 208      36.863  46.780  14.870  1.00  0.00      RA0  C
ATOM   1944  CD1 TRP A 208      37.477  50.220  15.861  1.00  0.00      RA0  C
ATOM   1945  NE1 TRP A 208      37.177  50.329  14.539  1.00  0.00      RA0  N
ATOM   1946  HE1 TRP A 208      37.138  51.167  14.030  1.00  0.00      RA0  H
ATOM   1947  CZ2 TRP A 208      36.565  48.597  12.776  1.00  0.00      RA0  C
ATOM   1948  CZ3 TRP A 208      36.509  46.334  13.601  1.00  0.00      RA0  C
ATOM   1949  CH2 TRP A 208      36.360  47.239  12.557  1.00  0.00      RA0  C
ATOM   1950  C   TRP A 208      40.012  49.281  17.774  1.00  0.00      RA0  C
ATOM   1951  O   TRP A 208      40.789  49.361  16.814  1.00  0.00      RA0  O
ATOM   1952  N   ARG A 209      39.881  50.268  18.660  1.00  0.00      RA0  N
ATOM   1953  H   ARG A 209      39.239  50.173  19.426  1.00  0.00      RA0  H
ATOM   1954  CA  ARG A 209      40.678  51.485  18.541  1.00  0.00      RA0  C
ATOM   1955  CB  ARG A 209      40.390  52.358  19.760  1.00  0.00      RA0  C
ATOM   1956  CG  ARG A 209      39.207  53.299  19.621  1.00  0.00      RA0  C
ATOM   1957  CD  ARG A 209      39.683  54.732  19.373  1.00  0.00      RA0  C
ATOM   1958  NE  ARG A 209      40.769  54.782  18.393  1.00  0.00      RA0  N
ATOM   1959  HE  ARG A 209      41.727  54.797  18.736  1.00  0.00      RA0  H
ATOM   1960  CZ  ARG A 209      40.503  54.762  17.056  1.00  0.00      RA0  C
ATOM   1961  NH1 ARG A 209      39.229  54.655  16.606  1.00  0.00      RA0  N
ATOM   1962 HH11 ARG A 209      38.982  54.681  15.636  1.00  0.00      RA0  H
ATOM   1963 HH12 ARG A 209      38.446  54.522  17.236  1.00  0.00      RA0  H
ATOM   1964  NH2 ARG A 209      41.538  54.845  16.202  1.00  0.00      RA0  N
ATOM   1965 HH21 ARG A 209      41.468  54.854  15.206  1.00  0.00      RA0  H
ATOM   1966 HH22 ARG A 209      42.474  54.898  16.592  1.00  0.00      RA0  H
ATOM   1967  C   ARG A 209      42.182  51.183  18.623  1.00  0.00      RA0  C
ATOM   1968  O   ARG A 209      42.974  51.759  17.883  1.00  0.00      RA0  O
ATOM   1969  N   ALA A 210      42.564  50.281  19.527  1.00  0.00      RA0  N
ATOM   1970  H   ALA A 210      41.894  49.879  20.153  1.00  0.00      RA0  H
ATOM   1971  CA  ALA A 210      43.973  49.900  19.650  1.00  0.00      RA0  C
ATOM   1972  CB  ALA A 210      44.159  48.927  20.814  1.00  0.00      RA0  C
ATOM   1973  C   ALA A 210      44.485  49.255  18.351  1.00  0.00      RA0  C
ATOM   1974  O   ALA A 210      45.640  49.465  17.961  1.00  0.00      RA0  O
ATOM   1975  N   LEU A 211      43.615  48.486  17.688  1.00  0.00      RA0  N
ATOM   1976  H   LEU A 211      42.695  48.362  18.064  1.00  0.00      RA0  H
ATOM   1977  CA  LEU A 211      43.980  47.816  16.445  1.00  0.00      RA0  C
ATOM   1978  CB  LEU A 211      42.893  46.823  16.036  1.00  0.00      RA0  C
ATOM   1979  CG  LEU A 211      42.904  45.480  16.761  1.00  0.00      RA0  C
ATOM   1980  CD1 LEU A 211      41.538  44.799  16.691  1.00  0.00      RA0  C
ATOM   1981  CD2 LEU A 211      44.009  44.565  16.231  1.00  0.00      RA0  C
ATOM   1982  C   LEU A 211      44.160  48.818  15.300  1.00  0.00      RA0  C
ATOM   1983  O   LEU A 211      45.096  48.693  14.533  1.00  0.00      RA0  O
ATOM   1984  N   VAL A 212      43.303  49.829  15.232  1.00  0.00      RA0  N
ATOM   1985  H   VAL A 212      42.561  49.856  15.906  1.00  0.00      RA0  H
ATOM   1986  CA  VAL A 212      43.474  50.924  14.281  1.00  0.00      RA0  C
ATOM   1987  CB  VAL A 212      42.411  52.017  14.439  1.00  0.00      RA0  C
ATOM   1988  CG1 VAL A 212      42.631  53.109  13.391  1.00  0.00      RA0  C
ATOM   1989  CG2 VAL A 212      40.984  51.479  14.383  1.00  0.00      RA0  C
ATOM   1990  C   VAL A 212      44.844  51.543  14.477  1.00  0.00      RA0  C
ATOM   1991  O   VAL A 212      45.622  51.698  13.519  1.00  0.00      RA0  O
ATOM   1992  N   GLU A 213      45.154  51.866  15.726  1.00  0.00      RA0  N
ATOM   1993  H   GLU A 213      44.506  51.740  16.483  1.00  0.00      RA0  H
ATOM   1994  CA  GLU A 213      46.448  52.480  16.040  1.00  0.00      RA0  C
ATOM   1995  CB  GLU A 213      46.487  52.968  17.502  1.00  0.00      RA0  C
ATOM   1996  CG  GLU A 213      45.981  54.407  17.735  1.00  0.00      RA0  C
ATOM   1997  CD  GLU A 213      44.550  54.485  18.263  1.00  0.00      RA0  C
ATOM   1998  OE1 GLU A 213      43.747  55.224  17.695  1.00  0.00      RA0  O
ATOM   1999  OE2 GLU A 213      44.240  53.858  19.271  1.00  0.00      RA0  O
ATOM   2000  C   GLU A 213      47.628  51.559  15.686  1.00  0.00      RA0  C
ATOM   2001  O   GLU A 213      48.710  52.037  15.319  1.00  0.00      RA0  O
ATOM   2002  N   ALA A 214      47.415  50.247  15.776  1.00  0.00      RA0  N
ATOM   2003  H   ALA A 214      46.538  49.931  16.141  1.00  0.00      RA0  H
ATOM   2004  CA  ALA A 214      48.424  49.241  15.402  1.00  0.00      RA0  C
ATOM   2005  CB  ALA A 214      48.064  47.869  15.978  1.00  0.00      RA0  C
ATOM   2006  C   ALA A 214      48.627  49.103  13.890  1.00  0.00      RA0  C
ATOM   2007  O   ALA A 214      49.448  48.297  13.454  1.00  0.00      RA0  O
ATOM   2008  N   GLY A 215      47.862  49.854  13.101  1.00  0.00      RA0  N
ATOM   2009  H   GLY A 215      47.133  50.412  13.500  1.00  0.00      RA0  H
ATOM   2010  CA  GLY A 215      48.031  49.877  11.666  1.00  0.00      RA0  C
ATOM   2011  C   GLY A 215      47.119  48.898  10.949  1.00  0.00      RA0  C
ATOM   2012  O   GLY A 215      47.398  48.508   9.817  1.00  0.00      RA0  O
ATOM   2013  N   VAL A 216      46.016  48.507  11.586  1.00  0.00      RA0  N
ATOM   2014  H   VAL A 216      45.761  48.904  12.472  1.00  0.00      RA0  H
ATOM   2015  CA  VAL A 216      45.030  47.614  10.938  1.00  0.00      RA0  C
ATOM   2016  CB  VAL A 216      44.544  46.567  11.937  1.00  0.00      RA0  C
ATOM   2017  CG1 VAL A 216      43.723  45.500  11.227  1.00  0.00      RA0  C
ATOM   2018  CG2 VAL A 216      45.713  45.949  12.702  1.00  0.00      RA0  C
ATOM   2019  C   VAL A 216      43.867  48.464  10.407  1.00  0.00      RA0  C
ATOM   2020  O   VAL A 216      43.235  49.198  11.162  1.00  0.00      RA0  O
ATOM   2021  N   LYS A 217      43.595  48.357   9.112  1.00  0.00      RA0  N
ATOM   2022  H   LYS A 217      44.057  47.653   8.566  1.00  0.00      RA0  H
ATOM   2023  CA  LYS A 217      42.593  49.191   8.446  1.00  0.00      RA0  C
ATOM   2024  CB  LYS A 217      42.851  49.398   6.948  1.00  0.00      RA0  C
ATOM   2025  CG  LYS A 217      42.114  50.663   6.480  1.00  0.00      RA0  C
ATOM   2026  CD  LYS A 217      41.285  50.522   5.201  1.00  0.00      RA0  C
ATOM   2027  CE  LYS A 217      40.420  51.762   4.910  1.00  0.00      RA0  C
ATOM   2028  NZ  LYS A 217      39.759  51.623   3.605  1.00  0.00      RA0  N
ATOM   2029  HZ1 LYS A 217      38.766  51.304   3.648  1.00  0.00      RA0  H
ATOM   2030  HZ2 LYS A 217      39.831  52.471   3.008  1.00  0.00      RA0  H
ATOM   2031  HZ3 LYS A 217      40.306  50.957   3.019  1.00  0.00      RA0  H
ATOM   2032  C   LYS A 217      41.187  48.640   8.645  1.00  0.00      RA0  C
ATOM   2033  O   LYS A 217      40.949  47.459   8.367  1.00  0.00      RA0  O
ATOM   2034  N   PRO A 218      40.240  49.470   9.110  1.00  0.00      RA0  N
ATOM   2035  CD  PRO A 218      40.437  50.785   9.706  1.00  0.00      RA0  C
ATOM   2036  CA  PRO A 218      38.845  49.048   9.072  1.00  0.00      RA0  C
ATOM   2037  CB  PRO A 218      38.123  50.263   9.666  1.00  0.00      RA0  C
ATOM   2038  CG  PRO A 218      39.163  51.001  10.508  1.00  0.00      RA0  C
ATOM   2039  C   PRO A 218      38.347  48.677   7.649  1.00  0.00      RA0  C
ATOM   2040  O   PRO A 218      38.499  49.440   6.697  1.00  0.00      RA0  O
ATOM   2041  N   CYS A 219      37.719  47.510   7.563  1.00  0.00      RA0  N
ATOM   2042  H   CYS A 219      37.578  46.920   8.360  1.00  0.00      RA0  H
ATOM   2043  CA  CYS A 219      37.224  46.966   6.307  1.00  0.00      RA0  C
ATOM   2044  CB  CYS A 219      38.148  45.834   5.868  1.00  0.00      RA0  C
ATOM   2045  SG  CYS A 219      39.880  46.341   5.735  1.00  0.00      RA0  S
ATOM   2046  C   CYS A 219      35.773  46.522   6.465  1.00  0.00      RA0  C
ATOM   2047  O   CYS A 219      35.413  45.922   7.468  1.00  0.00      RA0  O
ATOM   2048  N   GLY A 220      34.983  46.773   5.422  1.00  0.00      RA0  N
ATOM   2049  H   GLY A 220      35.380  47.229   4.619  1.00  0.00      RA0  H
ATOM   2050  CA  GLY A 220      33.552  46.565   5.440  1.00  0.00      RA0  C
ATOM   2051  C   GLY A 220      33.083  45.327   4.699  1.00  0.00      RA0  C
ATOM   2052  O   GLY A 220      33.852  44.474   4.286  1.00  0.00      RA0  O
ATOM   2053  N   LEU A 221      31.771  45.231   4.564  1.00  0.00      RA0  N
ATOM   2054  H   LEU A 221      31.211  45.978   4.927  1.00  0.00      RA0  H
ATOM   2055  CA  LEU A 221      31.127  44.069   3.968  1.00  0.00      RA0  C
ATOM   2056  CB  LEU A 221      29.613  44.151   4.136  1.00  0.00      RA0  C
ATOM   2057  CG  LEU A 221      29.168  44.266   5.591  1.00  0.00      RA0  C
ATOM   2058  CD1 LEU A 221      27.683  44.605   5.675  1.00  0.00      RA0  C
ATOM   2059  CD2 LEU A 221      29.536  43.032   6.417  1.00  0.00      RA0  C
ATOM   2060  C   LEU A 221      31.454  43.911   2.501  1.00  0.00      RA0  C
ATOM   2061  O   LEU A 221      31.499  42.783   1.981  1.00  0.00      RA0  O
ATOM   2062  N   GLY A 222      31.651  45.020   1.799  1.00  0.00      RA0  N
ATOM   2063  H   GLY A 222      31.630  45.912   2.254  1.00  0.00      RA0  H
ATOM   2064  CA  GLY A 222      31.971  44.962   0.369  1.00  0.00      RA0  C
ATOM   2065  C   GLY A 222      33.273  44.205   0.122  1.00  0.00      RA0  C
ATOM   2066  O   GLY A 222      33.332  43.260  -0.639  1.00  0.00      RA0  O
ATOM   2067  N   ALA A 223      34.314  44.594   0.835  1.00  0.00      RA0  N
ATOM   2068  H   ALA A 223      34.194  45.335   1.495  1.00  0.00      RA0  H
ATOM   2069  CA  ALA A 223      35.586  43.875   0.781  1.00  0.00      RA0  C
ATOM   2070  CB  ALA A 223      36.655  44.636   1.561  1.00  0.00      RA0  C
ATOM   2071  C   ALA A 223      35.477  42.455   1.366  1.00  0.00      RA0  C
ATOM   2072  O   ALA A 223      36.089  41.507   0.856  1.00  0.00      RA0  O
ATOM   2073  N   ARG A 224      34.691  42.279   2.425  1.00  0.00      RA0  N
ATOM   2074  H   ARG A 224      34.235  43.064   2.848  1.00  0.00      RA0  H
ATOM   2075  CA  ARG A 224      34.478  40.940   2.972  1.00  0.00      RA0  C
ATOM   2076  CB  ARG A 224      33.693  40.819   4.300  1.00  0.00      RA0  C
ATOM   2077  CG  ARG A 224      33.936  39.450   4.997  1.00  0.00      RA0  C
ATOM   2078  CD  ARG A 224      33.954  39.454   6.547  1.00  0.00      RA0  C
ATOM   2079  NE  ARG A 224      33.968  38.109   7.165  1.00  0.00      RA0  N
ATOM   2080  HE  ARG A 224      33.176  37.534   6.934  1.00  0.00      RA0  H
ATOM   2081  CZ  ARG A 224      34.932  37.730   8.082  1.00  0.00      RA0  C
ATOM   2082  NH1 ARG A 224      36.002  38.526   8.271  1.00  0.00      RA0  N
ATOM   2083 HH11 ARG A 224      36.726  38.263   8.918  1.00  0.00      RA0  H
ATOM   2084 HH12 ARG A 224      36.113  39.392   7.779  1.00  0.00      RA0  H
ATOM   2085  NH2 ARG A 224      34.824  36.578   8.799  1.00  0.00      RA0  N
ATOM   2086 HH21 ARG A 224      35.508  36.283   9.498  1.00  0.00      RA0  H
ATOM   2087 HH22 ARG A 224      34.053  35.944   8.692  1.00  0.00      RA0  H
ATOM   2088  C   ARG A 224      34.041  40.003   1.827  1.00  0.00      RA0  C
ATOM   2089  O   ARG A 224      34.525  38.876   1.697  1.00  0.00      RA0  O
ATOM   2090  N   ASP A 225      33.130  40.476   0.983  1.00  0.00      RA0  N
ATOM   2091  H   ASP A 225      32.735  41.390   1.094  1.00  0.00      RA0  H
ATOM   2092  CA  ASP A 225      32.631  39.627  -0.077  1.00  0.00      RA0  C
ATOM   2093  CB  ASP A 225      31.204  39.864  -0.584  1.00  0.00      RA0  C
ATOM   2094  CG  ASP A 225      30.588  38.480  -0.825  1.00  0.00      RA0  C
ATOM   2095  OD1 ASP A 225      30.258  37.805   0.147  1.00  0.00      RA0  O
ATOM   2096  OD2 ASP A 225      30.462  38.035  -1.966  1.00  0.00      RA0  O
ATOM   2097  C   ASP A 225      33.641  39.385  -1.205  1.00  0.00      RA0  C
ATOM   2098  O   ASP A 225      33.788  38.242  -1.635  1.00  0.00      RA0  O
ATOM   2099  N   THR A 226      34.304  40.433  -1.695  1.00  0.00      RA0  N
ATOM   2100  H   THR A 226      34.202  41.313  -1.235  1.00  0.00      RA0  H
ATOM   2101  CA  THR A 226      35.314  40.237  -2.754  1.00  0.00      RA0  C
ATOM   2102  CB  THR A 226      35.717  41.650  -3.150  1.00  0.00      RA0  C
ATOM   2103  OG1 THR A 226      35.690  42.484  -1.984  1.00  0.00      RA0  O
ATOM   2104  HG1 THR A 226      34.785  42.776  -1.876  1.00  0.00      RA0  H
ATOM   2105  CG2 THR A 226      34.770  42.245  -4.190  1.00  0.00      RA0  C
ATOM   2106  C   THR A 226      36.448  39.327  -2.276  1.00  0.00      RA0  C
ATOM   2107  O   THR A 226      36.926  38.467  -3.028  1.00  0.00      RA0  O
ATOM   2108  N   LEU A 227      36.856  39.517  -1.033  1.00  0.00      RA0  N
ATOM   2109  H   LEU A 227      36.399  40.206  -0.470  1.00  0.00      RA0  H
ATOM   2110  CA  LEU A 227      37.914  38.685  -0.456  1.00  0.00      RA0  C
ATOM   2111  CB  LEU A 227      38.296  39.178   0.938  1.00  0.00      RA0  C
ATOM   2112  CG  LEU A 227      39.067  40.497   0.930  1.00  0.00      RA0  C
ATOM   2113  CD1 LEU A 227      38.907  41.256   2.241  1.00  0.00      RA0  C
ATOM   2114  CD2 LEU A 227      40.539  40.299   0.586  1.00  0.00      RA0  C
ATOM   2115  C   LEU A 227      37.532  37.211  -0.385  1.00  0.00      RA0  C
ATOM   2116  O   LEU A 227      38.288  36.330  -0.819  1.00  0.00      RA0  O
ATOM   2117  N   ARG A 228      36.357  36.916   0.162  1.00  0.00      RA0  N
ATOM   2118  H   ARG A 228      35.732  37.639   0.468  1.00  0.00      RA0  H
ATOM   2119  CA  ARG A 228      35.964  35.525   0.333  1.00  0.00      RA0  C
ATOM   2120  CB  ARG A 228      34.763  35.408   1.280  1.00  0.00      RA0  C
ATOM   2121  CG  ARG A 228      33.401  35.855   0.733  1.00  0.00      RA0  C
ATOM   2122  CD  ARG A 228      32.593  34.756   0.030  1.00  0.00      RA0  C
ATOM   2123  NE  ARG A 228      31.516  35.356  -0.743  1.00  0.00      RA0  N
ATOM   2124  HE  ARG A 228      31.371  36.355  -0.647  1.00  0.00      RA0  H
ATOM   2125  CZ  ARG A 228      30.688  34.617  -1.529  1.00  0.00      RA0  C
ATOM   2126  NH1 ARG A 228      30.862  33.276  -1.639  1.00  0.00      RA0  N
ATOM   2127 HH11 ARG A 228      30.218  32.687  -2.156  1.00  0.00      RA0  H
ATOM   2128 HH12 ARG A 228      31.635  32.792  -1.202  1.00  0.00      RA0  H
ATOM   2129  NH2 ARG A 228      29.703  35.272  -2.176  1.00  0.00      RA0  N
ATOM   2130 HH21 ARG A 228      29.027  34.810  -2.768  1.00  0.00      RA0  H
ATOM   2131 HH22 ARG A 228      29.643  36.282  -2.067  1.00  0.00      RA0  H
ATOM   2132  C   ARG A 228      35.668  34.814  -1.003  1.00  0.00      RA0  C
ATOM   2133  O   ARG A 228      35.923  33.623  -1.156  1.00  0.00      RA0  O
ATOM   2134  N   LEU A 229      35.145  35.532  -1.977  1.00  0.00      RA0  N
ATOM   2135  H   LEU A 229      34.917  36.498  -1.827  1.00  0.00      RA0  H
ATOM   2136  CA  LEU A 229      34.809  34.909  -3.261  1.00  0.00      RA0  C
ATOM   2137  CB  LEU A 229      33.935  35.840  -4.098  1.00  0.00      RA0  C
ATOM   2138  CG  LEU A 229      33.469  35.144  -5.374  1.00  0.00      RA0  C
ATOM   2139  CD1 LEU A 229      32.677  33.886  -5.038  1.00  0.00      RA0  C
ATOM   2140  CD2 LEU A 229      32.690  36.069  -6.305  1.00  0.00      RA0  C
ATOM   2141  C   LEU A 229      36.111  34.576  -4.022  1.00  0.00      RA0  C
ATOM   2142  O   LEU A 229      36.287  33.467  -4.555  1.00  0.00      RA0  O
ATOM   2143  N   GLU A 230      37.034  35.540  -4.032  1.00  0.00      RA0  N
ATOM   2144  H   GLU A 230      36.835  36.435  -3.625  1.00  0.00      RA0  H
ATOM   2145  CA  GLU A 230      38.381  35.294  -4.562  1.00  0.00      RA0  C
ATOM   2146  CB  GLU A 230      39.306  36.499  -4.419  1.00  0.00      RA0  C
ATOM   2147  CG  GLU A 230      38.986  37.680  -5.334  1.00  0.00      RA0  C
ATOM   2148  CD  GLU A 230      40.043  38.742  -5.124  1.00  0.00      RA0  C
ATOM   2149  OE1 GLU A 230      40.922  38.536  -4.299  1.00  0.00      RA0  O
ATOM   2150  OE2 GLU A 230      40.006  39.776  -5.782  1.00  0.00      RA0  O
ATOM   2151  C   GLU A 230      39.019  34.066  -3.917  1.00  0.00      RA0  C
ATOM   2152  O   GLU A 230      39.668  33.269  -4.598  1.00  0.00      RA0  O
ATOM   2153  N   ALA A 231      38.831  33.907  -2.617  1.00  0.00      RA0  N
ATOM   2154  H   ALA A 231      38.269  34.572  -2.122  1.00  0.00      RA0  H
ATOM   2155  CA  ALA A 231      39.380  32.767  -1.858  1.00  0.00      RA0  C
ATOM   2156  CB  ALA A 231      39.397  33.100  -0.371  1.00  0.00      RA0  C
ATOM   2157  C   ALA A 231      38.647  31.439  -2.040  1.00  0.00      RA0  C
ATOM   2158  O   ALA A 231      39.074  30.408  -1.501  1.00  0.00      RA0  O
ATOM   2159  N   GLY A 232      37.567  31.457  -2.827  1.00  0.00      RA0  N
ATOM   2160  H   GLY A 232      37.244  32.322  -3.210  1.00  0.00      RA0  H
ATOM   2161  CA  GLY A 232      36.742  30.290  -3.072  1.00  0.00      RA0  C
ATOM   2162  C   GLY A 232      35.941  29.830  -1.874  1.00  0.00      RA0  C
ATOM   2163  O   GLY A 232      35.687  28.643  -1.730  1.00  0.00      RA0  O
ATOM   2164  N   MSE A 233      35.543  30.755  -1.019  1.00  0.00      RA0  N
ATOM   2165  H   MSE A 233      35.617  31.724  -1.254  1.00  0.00      RA0  H
ATOM   2166  CA  MSE A 233      34.851  30.396   0.205  1.00  0.00      RA0  C
ATOM   2167  CB  MSE A 233      35.385  31.211   1.380  1.00  0.00      RA0  C
ATOM   2168  CG  MSE A 233      36.846  30.885   1.688  1.00  0.00      RA0  C
ATOM   2169  SE  MSE A 233      37.512  31.883   3.029  1.00  0.00      RA0  S
ATOM   2170  CE  MSE A 233      39.111  31.071   3.174  1.00  0.00      RA0  C
ATOM   2171  C   MSE A 233      33.343  30.613   0.033  1.00  0.00      RA0  C
ATOM   2172  O   MSE A 233      32.922  31.559  -0.633  1.00  0.00      RA0  O
ATOM   2173  N   ASN A 234      32.553  29.646   0.524  1.00  0.00      RA0  N
ATOM   2174  H   ASN A 234      32.934  28.968   1.149  1.00  0.00      RA0  H
ATOM   2175  CA  ASN A 234      31.112  29.673   0.312  1.00  0.00      RA0  C
ATOM   2176  CB  ASN A 234      30.489  28.311   0.624  1.00  0.00      RA0  C
ATOM   2177  CG  ASN A 234      30.839  27.291  -0.435  1.00  0.00      RA0  C
ATOM   2178  OD1 ASN A 234      31.403  27.603  -1.479  1.00  0.00      RA0  O
ATOM   2179  ND2 ASN A 234      30.462  26.043  -0.112  1.00  0.00      RA0  N
ATOM   2180 HD21 ASN A 234      30.043  25.847   0.777  1.00  0.00      RA0  H
ATOM   2181 HD22 ASN A 234      30.604  25.284  -0.753  1.00  0.00      RA0  H
ATOM   2182  C   ASN A 234      30.404  30.690   1.155  1.00  0.00      RA0  C
ATOM   2183  O   ASN A 234      30.860  31.034   2.257  1.00  0.00      RA0  O
ATOM   2184  N   LEU A 235      29.266  31.150   0.627  1.00  0.00      RA0  N
ATOM   2185  H   LEU A 235      28.997  30.874  -0.300  1.00  0.00      RA0  H
ATOM   2186  CA  LEU A 235      28.326  31.974   1.328  1.00  0.00      RA0  C
ATOM   2187  CB  LEU A 235      28.230  33.349   0.672  1.00  0.00      RA0  C
ATOM   2188  CG  LEU A 235      27.270  34.307   1.378  1.00  0.00      RA0  C
ATOM   2189  CD1 LEU A 235      27.669  34.548   2.835  1.00  0.00      RA0  C
ATOM   2190  CD2 LEU A 235      27.117  35.615   0.601  1.00  0.00      RA0  C
ATOM   2191  C   LEU A 235      26.971  31.277   1.303  1.00  0.00      RA0  C
ATOM   2192  O   LEU A 235      26.360  31.076   0.224  1.00  0.00      RA0  O
ATOM   2193  N   TYR A 236      26.522  30.899   2.494  1.00  0.00      RA0  N
ATOM   2194  H   TYR A 236      27.061  31.109   3.309  1.00  0.00      RA0  H
ATOM   2195  CA  TYR A 236      25.247  30.214   2.640  1.00  0.00      RA0  C
ATOM   2196  CB  TYR A 236      24.916  29.898   4.091  1.00  0.00      RA0  C
ATOM   2197  CG  TYR A 236      23.674  29.032   4.162  1.00  0.00      RA0  C
ATOM   2198  CD1 TYR A 236      23.737  27.684   3.823  1.00  0.00      RA0  C
ATOM   2199  CE1 TYR A 236      22.612  26.874   3.957  1.00  0.00      RA0  C
ATOM   2200  CD2 TYR A 236      22.467  29.576   4.586  1.00  0.00      RA0  C
ATOM   2201  CE2 TYR A 236      21.342  28.768   4.710  1.00  0.00      RA0  C
ATOM   2202  CZ  TYR A 236      21.416  27.411   4.422  1.00  0.00      RA0  C
ATOM   2203  OH  TYR A 236      20.302  26.608   4.613  1.00  0.00      RA0  O
ATOM   2204  HH  TYR A 236      20.528  25.709   4.356  1.00  0.00      RA0  H
ATOM   2205  C   TYR A 236      24.144  31.086   2.032  1.00  0.00      RA0  C
ATOM   2206  O   TYR A 236      24.106  32.313   2.217  1.00  0.00      RA0  O
ATOM   2207  N   GLY A 237      23.246  30.435   1.316  1.00  0.00      RA0  N
ATOM   2208  H   GLY A 237      23.347  29.450   1.183  1.00  0.00      RA0  H
ATOM   2209  CA  GLY A 237      22.192  31.105   0.599  1.00  0.00      RA0  C
ATOM   2210  C   GLY A 237      22.547  31.302  -0.857  1.00  0.00      RA0  C
ATOM   2211  O   GLY A 237      21.666  31.439  -1.692  1.00  0.00      RA0  O
ATOM   2212  N   GLN A 238      23.843  31.343  -1.166  1.00  0.00      RA0  N
ATOM   2213  H   GLN A 238      24.540  31.221  -0.460  1.00  0.00      RA0  H
ATOM   2214  CA  GLN A 238      24.307  31.522  -2.538  1.00  0.00      RA0  C
ATOM   2215  CB  GLN A 238      25.182  32.767  -2.658  1.00  0.00      RA0  C
ATOM   2216  CG  GLN A 238      24.265  33.991  -2.569  1.00  0.00      RA0  C
ATOM   2217  CD  GLN A 238      25.017  35.293  -2.750  1.00  0.00      RA0  C
ATOM   2218  OE1 GLN A 238      24.690  36.310  -2.149  1.00  0.00      RA0  O
ATOM   2219  NE2 GLN A 238      26.041  35.230  -3.611  1.00  0.00      RA0  N
ATOM   2220 HE21 GLN A 238      26.236  34.421  -4.181  1.00  0.00      RA0  H
ATOM   2221 HE22 GLN A 238      26.694  35.973  -3.743  1.00  0.00      RA0  H
ATOM   2222  C   GLN A 238      24.942  30.239  -3.057  1.00  0.00      RA0  C
ATOM   2223  O   GLN A 238      24.418  29.622  -3.995  1.00  0.00      RA0  O
ATOM   2224  N   GLU A 239      26.053  29.798  -2.480  1.00  0.00      RA0  N
ATOM   2225  H   GLU A 239      26.489  30.336  -1.755  1.00  0.00      RA0  H
ATOM   2226  CA  GLU A 239      26.675  28.534  -2.930  1.00  0.00      RA0  C
ATOM   2227  CB  GLU A 239      28.123  28.493  -2.447  1.00  0.00      RA0  C
ATOM   2228  CG  GLU A 239      29.142  29.232  -3.323  1.00  0.00      RA0  C
ATOM   2229  CD  GLU A 239      28.838  30.709  -3.482  1.00  0.00      RA0  C
ATOM   2230  OE1 GLU A 239      28.881  31.455  -2.503  1.00  0.00      RA0  O
ATOM   2231  OE2 GLU A 239      28.585  31.125  -4.608  1.00  0.00      RA0  O
ATOM   2232  C   GLU A 239      25.933  27.271  -2.514  1.00  0.00      RA0  C
ATOM   2233  O   GLU A 239      26.139  26.226  -3.112  1.00  0.00      RA0  O
ATOM   2234  N   MSE A 240      25.119  27.368  -1.464  1.00  0.00      RA0  N
ATOM   2235  H   MSE A 240      24.985  28.229  -0.973  1.00  0.00      RA0  H
ATOM   2236  CA  MSE A 240      24.269  26.270  -1.053  1.00  0.00      RA0  C
ATOM   2237  CB  MSE A 240      25.051  25.205  -0.279  1.00  0.00      RA0  C
ATOM   2238  CG  MSE A 240      25.627  25.674   1.060  1.00  0.00      RA0  C
ATOM   2239  SE  MSE A 240      26.943  26.893   0.926  1.00  0.00      RA0  S
ATOM   2240  CE  MSE A 240      27.380  26.951   2.670  1.00  0.00      RA0  C
ATOM   2241  C   MSE A 240      23.074  26.743  -0.209  1.00  0.00      RA0  C
ATOM   2242  O   MSE A 240      23.028  27.868   0.285  1.00  0.00      RA0  O
ATOM   2243  N   ASP A 241      22.115  25.848  -0.068  1.00  0.00      RA0  N
ATOM   2244  H   ASP A 241      22.065  24.962  -0.533  1.00  0.00      RA0  H
ATOM   2245  CA  ASP A 241      20.985  26.060   0.851  1.00  0.00      RA0  C
ATOM   2246  CB  ASP A 241      19.934  26.957   0.194  1.00  0.00      RA0  C
ATOM   2247  CG  ASP A 241      19.084  26.092  -0.717  1.00  0.00      RA0  C
ATOM   2248  OD1 ASP A 241      19.619  25.458  -1.616  1.00  0.00      RA0  O
ATOM   2249  OD2 ASP A 241      17.891  25.962  -0.465  1.00  0.00      RA0  O
ATOM   2250  C   ASP A 241      20.379  24.703   1.105  1.00  0.00      RA0  C
ATOM   2251  O   ASP A 241      20.979  23.675   0.726  1.00  0.00      RA0  O
ATOM   2252  N   GLU A 242      19.212  24.647   1.743  1.00  0.00      RA0  N
ATOM   2253  H   GLU A 242      18.644  25.468   1.788  1.00  0.00      RA0  H
ATOM   2254  CA  GLU A 242      18.651  23.352   2.133  1.00  0.00      RA0  C
ATOM   2255  CB  GLU A 242      17.365  23.586   2.924  1.00  0.00      RA0  C
ATOM   2256  CG  GLU A 242      17.470  24.575   4.084  1.00  0.00      RA0  C
ATOM   2257  CD  GLU A 242      17.932  23.864   5.334  1.00  0.00      RA0  C
ATOM   2258  OE1 GLU A 242      18.239  22.679   5.268  1.00  0.00      RA0  O
ATOM   2259  OE2 GLU A 242      17.961  24.496   6.384  1.00  0.00      RA0  O
ATOM   2260  C   GLU A 242      18.278  22.431   0.982  1.00  0.00      RA0  C
ATOM   2261  O   GLU A 242      18.046  21.243   1.204  1.00  0.00      RA0  O
ATOM   2262  N   THR A 243      18.251  22.974  -0.234  1.00  0.00      RA0  N
ATOM   2263  H   THR A 243      18.482  23.940  -0.378  1.00  0.00      RA0  H
ATOM   2264  CA  THR A 243      17.926  22.200  -1.441  1.00  0.00      RA0  C
ATOM   2265  CB  THR A 243      16.909  22.987  -2.286  1.00  0.00      RA0  C
ATOM   2266  OG1 THR A 243      17.413  24.238  -2.770  1.00  0.00      RA0  O
ATOM   2267  HG1 THR A 243      17.774  24.747  -2.036  1.00  0.00      RA0  H
ATOM   2268  CG2 THR A 243      15.628  23.213  -1.482  1.00  0.00      RA0  C
ATOM   2269  C   THR A 243      19.141  21.692  -2.195  1.00  0.00      RA0  C
ATOM   2270  O   THR A 243      18.994  20.964  -3.182  1.00  0.00      RA0  O
ATOM   2271  N   ILE A 244      20.331  22.094  -1.749  1.00  0.00      RA0  N
ATOM   2272  H   ILE A 244      20.398  22.644  -0.913  1.00  0.00      RA0  H
ATOM   2273  CA  ILE A 244      21.581  21.781  -2.428  1.00  0.00      RA0  C
ATOM   2274  CB  ILE A 244      22.318  23.071  -2.811  1.00  0.00      RA0  C
ATOM   2275  CG2 ILE A 244      23.716  22.811  -3.379  1.00  0.00      RA0  C
ATOM   2276  CG1 ILE A 244      21.467  23.856  -3.806  1.00  0.00      RA0  C
ATOM   2277  CD1 ILE A 244      21.077  22.992  -5.005  1.00  0.00      RA0  C
ATOM   2278  C   ILE A 244      22.465  20.857  -1.601  1.00  0.00      RA0  C
ATOM   2279  O   ILE A 244      22.743  21.144  -0.436  1.00  0.00      RA0  O
ATOM   2280  N   SER A 245      22.978  19.801  -2.244  1.00  0.00      RA0  N
ATOM   2281  H   SER A 245      22.797  19.692  -3.218  1.00  0.00      RA0  H
ATOM   2282  CA  SER A 245      23.866  18.868  -1.601  1.00  0.00      RA0  C
ATOM   2283  CB  SER A 245      23.976  17.659  -2.535  1.00  0.00      RA0  C
ATOM   2284  OG  SER A 245      24.961  16.729  -2.071  1.00  0.00      RA0  O
ATOM   2285  HG  SER A 245      24.454  15.993  -1.723  1.00  0.00      RA0  H
ATOM   2286  C   SER A 245      25.237  19.526  -1.367  1.00  0.00      RA0  C
ATOM   2287  O   SER A 245      25.682  20.283  -2.225  1.00  0.00      RA0  O
ATOM   2288  N   PRO A 246      25.924  19.234  -0.270  1.00  0.00      RA0  N
ATOM   2289  CD  PRO A 246      25.503  18.381   0.831  1.00  0.00      RA0  C
ATOM   2290  CA  PRO A 246      27.298  19.749  -0.108  1.00  0.00      RA0  C
ATOM   2291  CB  PRO A 246      27.702  19.196   1.264  1.00  0.00      RA0  C
ATOM   2292  CG  PRO A 246      26.812  17.979   1.495  1.00  0.00      RA0  C
ATOM   2293  C   PRO A 246      28.197  19.301  -1.264  1.00  0.00      RA0  C
ATOM   2294  O   PRO A 246      29.143  20.032  -1.632  1.00  0.00      RA0  O
ATOM   2295  N   LEU A 247      27.880  18.149  -1.874  1.00  0.00      RA0  N
ATOM   2296  H   LEU A 247      27.052  17.647  -1.612  1.00  0.00      RA0  H
ATOM   2297  CA  LEU A 247      28.665  17.623  -2.980  1.00  0.00      RA0  C
ATOM   2298  CB  LEU A 247      28.189  16.222  -3.361  1.00  0.00      RA0  C
ATOM   2299  CG  LEU A 247      28.196  15.233  -2.195  1.00  0.00      RA0  C
ATOM   2300  CD1 LEU A 247      27.630  13.877  -2.614  1.00  0.00      RA0  C
ATOM   2301  CD2 LEU A 247      29.578  15.098  -1.552  1.00  0.00      RA0  C
ATOM   2302  C   LEU A 247      28.625  18.535  -4.204  1.00  0.00      RA0  C
ATOM   2303  O   LEU A 247      29.546  18.526  -5.009  1.00  0.00      RA0  O
ATOM   2304  N   ALA A 248      27.568  19.327  -4.321  1.00  0.00      RA0  N
ATOM   2305  H   ALA A 248      26.885  19.362  -3.591  1.00  0.00      RA0  H
ATOM   2306  CA  ALA A 248      27.369  20.270  -5.437  1.00  0.00      RA0  C
ATOM   2307  CB  ALA A 248      25.898  20.289  -5.856  1.00  0.00      RA0  C
ATOM   2308  C   ALA A 248      27.794  21.707  -5.074  1.00  0.00      RA0  C
ATOM   2309  O   ALA A 248      27.575  22.639  -5.859  1.00  0.00      RA0  O
ATOM   2310  N   ALA A 249      28.371  21.860  -3.885  1.00  0.00      RA0  N
ATOM   2311  H   ALA A 249      28.526  21.073  -3.289  1.00  0.00      RA0  H
ATOM   2312  CA  ALA A 249      28.788  23.152  -3.359  1.00  0.00      RA0  C
ATOM   2313  CB  ALA A 249      27.959  23.517  -2.129  1.00  0.00      RA0  C
ATOM   2314  C   ALA A 249      30.270  23.147  -2.963  1.00  0.00      RA0  C
ATOM   2315  O   ALA A 249      30.702  23.907  -2.115  1.00  0.00      RA0  O
ATOM   2316  N   ASN A 250      31.036  22.280  -3.607  1.00  0.00      RA0  N
ATOM   2317  H   ASN A 250      30.616  21.703  -4.305  1.00  0.00      RA0  H
ATOM   2318  CA  ASN A 250      32.482  22.179  -3.337  1.00  0.00      RA0  C
ATOM   2319  CB  ASN A 250      33.287  23.381  -3.839  1.00  0.00      RA0  C
ATOM   2320  CG  ASN A 250      34.767  23.072  -3.708  1.00  0.00      RA0  C
ATOM   2321  OD1 ASN A 250      35.205  21.937  -3.894  1.00  0.00      RA0  O
ATOM   2322  ND2 ASN A 250      35.511  24.147  -3.382  1.00  0.00      RA0  N
ATOM   2323 HD21 ASN A 250      35.075  25.037  -3.225  1.00  0.00      RA0  H
ATOM   2324 HD22 ASN A 250      36.504  24.118  -3.274  1.00  0.00      RA0  H
ATOM   2325  C   ASN A 250      32.761  21.910  -1.864  1.00  0.00      RA0  C
ATOM   2326  O   ASN A 250      33.743  22.427  -1.336  1.00  0.00      RA0  O
ATOM   2327  N   MSE A 251      31.903  21.100  -1.211  1.00  0.00      RA0  N
ATOM   2328  H   MSE A 251      31.080  20.761  -1.672  1.00  0.00      RA0  H
ATOM   2329  CA  MSE A 251      32.087  20.727   0.185  1.00  0.00      RA0  C
ATOM   2330  CB  MSE A 251      30.922  21.203   1.051  1.00  0.00      RA0  C
ATOM   2331  CG  MSE A 251      30.716  22.715   1.025  1.00  0.00      RA0  C
ATOM   2332  SE  MSE A 251      29.289  23.232   1.987  1.00  0.00      RA0  S
ATOM   2333  CE  MSE A 251      29.893  22.725   3.602  1.00  0.00      RA0  C
ATOM   2334  C   MSE A 251      32.289  19.230   0.356  1.00  0.00      RA0  C
ATOM   2335  O   MSE A 251      32.310  18.724   1.466  1.00  0.00      RA0  O
ATOM   2336  N   GLY A 252      32.527  18.521  -0.744  1.00  0.00      RA0  N
ATOM   2337  H   GLY A 252      32.465  18.972  -1.635  1.00  0.00      RA0  H
ATOM   2338  CA  GLY A 252      32.811  17.085  -0.658  1.00  0.00      RA0  C
ATOM   2339  C   GLY A 252      33.976  16.799   0.295  1.00  0.00      RA0  C
ATOM   2340  O   GLY A 252      33.971  15.798   1.058  1.00  0.00      RA0  O
ATOM   2341  N   TRP A 253      34.991  17.641   0.210  1.00  0.00      RA0  N
ATOM   2342  H   TRP A 253      34.890  18.404  -0.424  1.00  0.00      RA0  H
ATOM   2343  CA  TRP A 253      36.197  17.479   0.996  1.00  0.00      RA0  C
ATOM   2344  CB  TRP A 253      37.311  18.455   0.579  1.00  0.00      RA0  C
ATOM   2345  CG  TRP A 253      36.897  19.902   0.724  1.00  0.00      RA0  C
ATOM   2346  CD2 TRP A 253      37.262  20.827   1.771  1.00  0.00      RA0  C
ATOM   2347  CE2 TRP A 253      36.620  22.076   1.474  1.00  0.00      RA0  C
ATOM   2348  CE3 TRP A 253      38.068  20.703   2.925  1.00  0.00      RA0  C
ATOM   2349  CD1 TRP A 253      36.070  20.632  -0.141  1.00  0.00      RA0  C
ATOM   2350  NE1 TRP A 253      35.902  21.906   0.294  1.00  0.00      RA0  N
ATOM   2351  HE1 TRP A 253      35.344  22.582  -0.162  1.00  0.00      RA0  H
ATOM   2352  CZ2 TRP A 253      36.796  23.179   2.337  1.00  0.00      RA0  C
ATOM   2353  CZ3 TRP A 253      38.237  21.813   3.779  1.00  0.00      RA0  C
ATOM   2354  CH2 TRP A 253      37.603  23.042   3.488  1.00  0.00      RA0  C
ATOM   2355  C   TRP A 253      35.916  17.534   2.484  1.00  0.00      RA0  C
ATOM   2356  O   TRP A 253      36.757  17.128   3.276  1.00  0.00      RA0  O
ATOM   2357  N   THR A 254      34.758  18.071   2.869  1.00  0.00      RA0  N
ATOM   2358  H   THR A 254      34.075  18.329   2.191  1.00  0.00      RA0  H
ATOM   2359  CA  THR A 254      34.404  18.171   4.283  1.00  0.00      RA0  C
ATOM   2360  CB  THR A 254      33.690  19.490   4.631  1.00  0.00      RA0  C
ATOM   2361  OG1 THR A 254      32.369  19.562   4.075  1.00  0.00      RA0  O
ATOM   2362  HG1 THR A 254      32.435  19.390   3.143  1.00  0.00      RA0  H
ATOM   2363  CG2 THR A 254      34.513  20.703   4.210  1.00  0.00      RA0  C
ATOM   2364  C   THR A 254      33.587  16.989   4.797  1.00  0.00      RA0  C
ATOM   2365  O   THR A 254      33.267  16.939   5.988  1.00  0.00      RA0  O
ATOM   2366  N   ILE A 255      33.257  16.046   3.925  1.00  0.00      RA0  N
ATOM   2367  H   ILE A 255      33.645  16.039   3.002  1.00  0.00      RA0  H
ATOM   2368  CA  ILE A 255      32.444  14.906   4.342  1.00  0.00      RA0  C
ATOM   2369  CB  ILE A 255      31.488  14.429   3.246  1.00  0.00      RA0  C
ATOM   2370  CG2 ILE A 255      30.485  13.442   3.850  1.00  0.00      RA0  C
ATOM   2371  CG1 ILE A 255      30.790  15.593   2.530  1.00  0.00      RA0  C
ATOM   2372  CD1 ILE A 255      29.943  16.476   3.450  1.00  0.00      RA0  C
ATOM   2373  C   ILE A 255      33.352  13.791   4.823  1.00  0.00      RA0  C
ATOM   2374  O   ILE A 255      34.159  13.254   4.058  1.00  0.00      RA0  O
ATOM   2375  N   ALA A 256      33.192  13.431   6.087  1.00  0.00      RA0  N
ATOM   2376  H   ALA A 256      32.472  13.911   6.593  1.00  0.00      RA0  H
ATOM   2377  CA  ALA A 256      33.960  12.356   6.709  1.00  0.00      RA0  C
ATOM   2378  CB  ALA A 256      34.245  12.664   8.172  1.00  0.00      RA0  C
ATOM   2379  C   ALA A 256      33.215  11.032   6.566  1.00  0.00      RA0  C
ATOM   2380  O   ALA A 256      32.539  10.595   7.469  1.00  0.00      RA0  O
ATOM   2381  N   TRP A 257      33.338  10.385   5.405  1.00  0.00      RA0  N
ATOM   2382  H   TRP A 257      33.891  10.828   4.697  1.00  0.00      RA0  H
ATOM   2383  CA  TRP A 257      32.592   9.142   5.141  1.00  0.00      RA0  C
ATOM   2384  CB  TRP A 257      32.781   8.650   3.701  1.00  0.00      RA0  C
ATOM   2385  CG  TRP A 257      32.679   9.758   2.678  1.00  0.00      RA0  C
ATOM   2386  CD2 TRP A 257      31.501  10.290   2.032  1.00  0.00      RA0  C
ATOM   2387  CE2 TRP A 257      31.929  11.289   1.125  1.00  0.00      RA0  C
ATOM   2388  CE3 TRP A 257      30.145  10.002   2.148  1.00  0.00      RA0  C
ATOM   2389  CD1 TRP A 257      33.752  10.471   2.124  1.00  0.00      RA0  C
ATOM   2390  NE1 TRP A 257      33.318  11.375   1.210  1.00  0.00      RA0  N
ATOM   2391  HE1 TRP A 257      33.913  11.987   0.719  1.00  0.00      RA0  H
ATOM   2392  CZ2 TRP A 257      30.989  11.964   0.354  1.00  0.00      RA0  C
ATOM   2393  CZ3 TRP A 257      29.216  10.686   1.373  1.00  0.00      RA0  C
ATOM   2394  CH2 TRP A 257      29.637  11.663   0.478  1.00  0.00      RA0  C
ATOM   2395  C   TRP A 257      33.013   8.009   6.068  1.00  0.00      RA0  C
ATOM   2396  O   TRP A 257      32.180   7.220   6.548  1.00  0.00      RA0  O
ATOM   2397  N   GLU A 258      34.316   7.914   6.324  1.00  0.00      RA0  N
ATOM   2398  H   GLU A 258      34.945   8.601   5.973  1.00  0.00      RA0  H
ATOM   2399  CA  GLU A 258      34.824   6.879   7.215  1.00  0.00      RA0  C
ATOM   2400  CB  GLU A 258      36.077   6.237   6.627  1.00  0.00      RA0  C
ATOM   2401  CG  GLU A 258      35.660   5.460   5.378  1.00  0.00      RA0  C
ATOM   2402  CD  GLU A 258      34.460   4.602   5.738  1.00  0.00      RA0  C
ATOM   2403  OE1 GLU A 258      34.593   3.746   6.612  1.00  0.00      RA0  O
ATOM   2404  OE2 GLU A 258      33.388   4.810   5.167  1.00  0.00      RA0  O
ATOM   2405  C   GLU A 258      35.008   7.492   8.597  1.00  0.00      RA0  C
ATOM   2406  O   GLU A 258      35.400   8.650   8.685  1.00  0.00      RA0  O
ATOM   2407  N   PRO A 259      34.736   6.765   9.685  1.00  0.00      RA0  N
ATOM   2408  CD  PRO A 259      34.884   7.312  11.029  1.00  0.00      RA0  C
ATOM   2409  CA  PRO A 259      34.299   5.371   9.697  1.00  0.00      RA0  C
ATOM   2410  CB  PRO A 259      34.596   4.959  11.139  1.00  0.00      RA0  C
ATOM   2411  CG  PRO A 259      34.357   6.223  11.955  1.00  0.00      RA0  C
ATOM   2412  C   PRO A 259      32.834   5.247   9.296  1.00  0.00      RA0  C
ATOM   2413  O   PRO A 259      32.029   6.113   9.667  1.00  0.00      RA0  O
ATOM   2414  N   ALA A 260      32.529   4.188   8.555  1.00  0.00      RA0  N
ATOM   2415  H   ALA A 260      33.291   3.657   8.173  1.00  0.00      RA0  H
ATOM   2416  CA  ALA A 260      31.192   3.923   8.026  1.00  0.00      RA0  C
ATOM   2417  CB  ALA A 260      31.187   2.642   7.191  1.00  0.00      RA0  C
ATOM   2418  C   ALA A 260      30.138   3.805   9.102  1.00  0.00      RA0  C
ATOM   2419  O   ALA A 260      28.960   4.052   8.837  1.00  0.00      RA0  O
ATOM   2420  N   ASP A 261      30.539   3.435  10.314  1.00  0.00      RA0  N
ATOM   2421  H   ASP A 261      31.507   3.314  10.548  1.00  0.00      RA0  H
ATOM   2422  CA  ASP A 261      29.585   3.218  11.397  1.00  0.00      RA0  C
ATOM   2423  CB  ASP A 261      30.267   2.325  12.429  1.00  0.00      RA0  C
ATOM   2424  CG  ASP A 261      31.589   2.990  12.807  1.00  0.00      RA0  C
ATOM   2425  OD1 ASP A 261      32.597   2.653  12.192  1.00  0.00      RA0  O
ATOM   2426  OD2 ASP A 261      31.619   3.863  13.676  1.00  0.00      RA0  O
ATOM   2427  C   ASP A 261      29.212   4.466  12.159  1.00  0.00      RA0  C
ATOM   2428  O   ASP A 261      28.453   4.397  13.132  1.00  0.00      RA0  O
ATOM   2429  N   ARG A 262      29.736   5.609  11.747  1.00  0.00      RA0  N
ATOM   2430  H   ARG A 262      30.359   5.607  10.965  1.00  0.00      RA0  H
ATOM   2431  CA  ARG A 262      29.318   6.867  12.343  1.00  0.00      RA0  C
ATOM   2432  CB  ARG A 262      30.380   7.958  12.219  1.00  0.00      RA0  C
ATOM   2433  CG  ARG A 262      29.810   9.281  12.746  1.00  0.00      RA0  C
ATOM   2434  CD  ARG A 262      30.700  10.503  12.534  1.00  0.00      RA0  C
ATOM   2435  NE  ARG A 262      30.972  10.762  11.123  1.00  0.00      RA0  N
ATOM   2436  HE  ARG A 262      31.528  10.079  10.639  1.00  0.00      RA0  H
ATOM   2437  CZ  ARG A 262      30.570  11.954  10.589  1.00  0.00      RA0  C
ATOM   2438  NH1 ARG A 262      29.792  12.789  11.323  1.00  0.00      RA0  N
ATOM   2439 HH11 ARG A 262      29.536  13.726  11.039  1.00  0.00      RA0  H
ATOM   2440 HH12 ARG A 262      29.397  12.512  12.212  1.00  0.00      RA0  H
ATOM   2441  NH2 ARG A 262      30.964  12.258   9.329  1.00  0.00      RA0  N
ATOM   2442 HH21 ARG A 262      30.730  13.129   8.877  1.00  0.00      RA0  H
ATOM   2443 HH22 ARG A 262      31.515  11.611   8.782  1.00  0.00      RA0  H
ATOM   2444  C   ARG A 262      28.042   7.389  11.657  1.00  0.00      RA0  C
ATOM   2445  O   ARG A 262      28.080   7.868  10.541  1.00  0.00      RA0  O
ATOM   2446  N   ASP A 263      26.942   7.332  12.388  1.00  0.00      RA0  N
ATOM   2447  H   ASP A 263      26.996   6.972  13.317  1.00  0.00      RA0  H
ATOM   2448  CA  ASP A 263      25.668   7.872  11.955  1.00  0.00      RA0  C
ATOM   2449  CB  ASP A 263      24.502   7.289  12.747  1.00  0.00      RA0  C
ATOM   2450  CG  ASP A 263      23.221   7.871  12.188  1.00  0.00      RA0  C
ATOM   2451  OD1 ASP A 263      23.159   8.093  10.981  1.00  0.00      RA0  O
ATOM   2452  OD2 ASP A 263      22.294   8.110  12.958  1.00  0.00      RA0  O
ATOM   2453  C   ASP A 263      25.683   9.379  12.085  1.00  0.00      RA0  C
ATOM   2454  O   ASP A 263      26.083   9.924  13.117  1.00  0.00      RA0  O
ATOM   2455  N   PHE A 264      25.256  10.062  11.034  1.00  0.00      RA0  N
ATOM   2456  H   PHE A 264      24.736   9.567  10.331  1.00  0.00      RA0  H
ATOM   2457  CA  PHE A 264      25.059  11.496  11.096  1.00  0.00      RA0  C
ATOM   2458  CB  PHE A 264      26.329  12.286  10.747  1.00  0.00      RA0  C
ATOM   2459  CG  PHE A 264      26.794  12.091   9.322  1.00  0.00      RA0  C
ATOM   2460  CD1 PHE A 264      26.327  12.926   8.313  1.00  0.00      RA0  C
ATOM   2461  CD2 PHE A 264      27.724  11.101   9.024  1.00  0.00      RA0  C
ATOM   2462  CE1 PHE A 264      26.820  12.801   7.020  1.00  0.00      RA0  C
ATOM   2463  CE2 PHE A 264      28.223  10.981   7.732  1.00  0.00      RA0  C
ATOM   2464  CZ  PHE A 264      27.786  11.844   6.734  1.00  0.00      RA0  C
ATOM   2465  C   PHE A 264      23.870  11.875  10.224  1.00  0.00      RA0  C
ATOM   2466  O   PHE A 264      23.512  11.145   9.305  1.00  0.00      RA0  O
ATOM   2467  N   ILE A 265      23.266  13.012  10.523  1.00  0.00      RA0  N
ATOM   2468  H   ILE A 265      23.693  13.594  11.218  1.00  0.00      RA0  H
ATOM   2469  CA  ILE A 265      22.069  13.439   9.815  1.00  0.00      RA0  C
ATOM   2470  CB  ILE A 265      21.448  14.657  10.503  1.00  0.00      RA0  C
ATOM   2471  CG2 ILE A 265      20.094  15.011   9.886  1.00  0.00      RA0  C
ATOM   2472  CG1 ILE A 265      21.355  14.465  12.014  1.00  0.00      RA0  C
ATOM   2473  CD1 ILE A 265      20.968  15.754  12.736  1.00  0.00      RA0  C
ATOM   2474  C   ILE A 265      22.411  13.803   8.383  1.00  0.00      RA0  C
ATOM   2475  O   ILE A 265      23.336  14.573   8.142  1.00  0.00      RA0  O
ATOM   2476  N   GLY A 266      21.694  13.189   7.447  1.00  0.00      RA0  N
ATOM   2477  H   GLY A 266      21.038  12.478   7.702  1.00  0.00      RA0  H
ATOM   2478  CA  GLY A 266      21.956  13.377   6.009  1.00  0.00      RA0  C
ATOM   2479  C   GLY A 266      22.772  12.263   5.385  1.00  0.00      RA0  C
ATOM   2480  O   GLY A 266      22.902  12.218   4.166  1.00  0.00      RA0  O
ATOM   2481  N   ARG A 267      23.273  11.338   6.203  1.00  0.00      RA0  N
ATOM   2482  H   ARG A 267      23.030  11.332   7.175  1.00  0.00      RA0  H
ATOM   2483  CA  ARG A 267      24.264  10.372   5.743  1.00  0.00      RA0  C
ATOM   2484  CB  ARG A 267      24.804   9.446   6.843  1.00  0.00      RA0  C
ATOM   2485  CG  ARG A 267      25.910   8.590   6.213  1.00  0.00      RA0  C
ATOM   2486  CD  ARG A 267      26.682   7.587   7.075  1.00  0.00      RA0  C
ATOM   2487  NE  ARG A 267      27.624   6.900   6.189  1.00  0.00      RA0  N
ATOM   2488  HE  ARG A 267      27.251   6.594   5.299  1.00  0.00      RA0  H
ATOM   2489  CZ  ARG A 267      28.951   6.748   6.473  1.00  0.00      RA0  C
ATOM   2490  NH1 ARG A 267      29.425   7.030   7.711  1.00  0.00      RA0  N
ATOM   2491 HH11 ARG A 267      30.411   6.966   7.914  1.00  0.00      RA0  H
ATOM   2492 HH12 ARG A 267      28.817   7.295   8.472  1.00  0.00      RA0  H
ATOM   2493  NH2 ARG A 267      29.770   6.324   5.483  1.00  0.00      RA0  N
ATOM   2494 HH21 ARG A 267      30.759   6.165   5.631  1.00  0.00      RA0  H
ATOM   2495 HH22 ARG A 267      29.404   6.167   4.549  1.00  0.00      RA0  H
ATOM   2496  C   ARG A 267      23.779   9.532   4.586  1.00  0.00      RA0  C
ATOM   2497  O   ARG A 267      24.436   9.471   3.571  1.00  0.00      RA0  O
ATOM   2498  N   GLU A 268      22.630   8.882   4.712  1.00  0.00      RA0  N
ATOM   2499  H   GLU A 268      22.003   9.176   5.437  1.00  0.00      RA0  H
ATOM   2500  CA  GLU A 268      22.198   7.978   3.636  1.00  0.00      RA0  C
ATOM   2501  CB  GLU A 268      21.058   7.056   4.104  1.00  0.00      RA0  C
ATOM   2502  CG  GLU A 268      20.199   7.573   5.269  1.00  0.00      RA0  C
ATOM   2503  CD  GLU A 268      19.668   8.954   4.947  1.00  0.00      RA0  C
ATOM   2504  OE1 GLU A 268      18.842   9.065   4.049  1.00  0.00      RA0  O
ATOM   2505  OE2 GLU A 268      20.138   9.925   5.544  1.00  0.00      RA0  O
ATOM   2506  C   GLU A 268      21.822   8.751   2.370  1.00  0.00      RA0  C
ATOM   2507  O   GLU A 268      22.071   8.283   1.265  1.00  0.00      RA0  O
ATOM   2508  N   ALA A 269      21.224   9.927   2.516  1.00  0.00      RA0  N
ATOM   2509  H   ALA A 269      20.859  10.169   3.422  1.00  0.00      RA0  H
ATOM   2510  CA  ALA A 269      20.878  10.736   1.313  1.00  0.00      RA0  C
ATOM   2511  CB  ALA A 269      20.113  11.983   1.728  1.00  0.00      RA0  C
ATOM   2512  C   ALA A 269      22.157  11.136   0.573  1.00  0.00      RA0  C
ATOM   2513  O   ALA A 269      22.237  11.113  -0.660  1.00  0.00      RA0  O
ATOM   2514  N   LEU A 270      23.169  11.466   1.347  1.00  0.00      RA0  N
ATOM   2515  H   LEU A 270      23.042  11.431   2.342  1.00  0.00      RA0  H
ATOM   2516  CA  LEU A 270      24.458  11.851   0.806  1.00  0.00      RA0  C
ATOM   2517  CB  LEU A 270      25.341  12.376   1.928  1.00  0.00      RA0  C
ATOM   2518  CG  LEU A 270      26.301  13.435   1.413  1.00  0.00      RA0  C
ATOM   2519  CD1 LEU A 270      25.554  14.499   0.613  1.00  0.00      RA0  C
ATOM   2520  CD2 LEU A 270      27.105  14.048   2.552  1.00  0.00      RA0  C
ATOM   2521  C   LEU A 270      25.115  10.691   0.071  1.00  0.00      RA0  C
ATOM   2522  O   LEU A 270      25.678  10.870  -1.011  1.00  0.00      RA0  O
ATOM   2523  N   GLU A 271      25.041   9.490   0.650  1.00  0.00      RA0  N
ATOM   2524  H   GLU A 271      24.573   9.396   1.533  1.00  0.00      RA0  H
ATOM   2525  CA  GLU A 271      25.599   8.306   0.008  1.00  0.00      RA0  C
ATOM   2526  CB  GLU A 271      25.782   7.179   1.034  1.00  0.00      RA0  C
ATOM   2527  CG  GLU A 271      26.755   7.748   2.096  1.00  0.00      RA0  C
ATOM   2528  CD  GLU A 271      27.640   6.705   2.777  1.00  0.00      RA0  C
ATOM   2529  OE1 GLU A 271      27.135   5.840   3.472  1.00  0.00      RA0  O
ATOM   2530  OE2 GLU A 271      28.862   6.769   2.654  1.00  0.00      RA0  O
ATOM   2531  C   GLU A 271      24.949   8.043  -1.335  1.00  0.00      RA0  C
ATOM   2532  O   GLU A 271      25.613   7.631  -2.296  1.00  0.00      RA0  O
ATOM   2533  N   VAL A 272      23.629   8.230  -1.400  1.00  0.00      RA0  N
ATOM   2534  H   VAL A 272      23.131   8.493  -0.570  1.00  0.00      RA0  H
ATOM   2535  CA  VAL A 272      22.913   8.064  -2.654  1.00  0.00      RA0  C
ATOM   2536  CB  VAL A 272      21.402   8.121  -2.419  1.00  0.00      RA0  C
ATOM   2537  CG1 VAL A 272      20.622   8.104  -3.735  1.00  0.00      RA0  C
ATOM   2538  CG2 VAL A 272      20.966   6.987  -1.490  1.00  0.00      RA0  C
ATOM   2539  C   VAL A 272      23.351   9.134  -3.669  1.00  0.00      RA0  C
ATOM   2540  O   VAL A 272      23.580   8.838  -4.844  1.00  0.00      RA0  O
ATOM   2541  N   GLN A 273      23.486  10.370  -3.202  1.00  0.00      RA0  N
ATOM   2542  H   GLN A 273      23.308  10.537  -2.230  1.00  0.00      RA0  H
ATOM   2543  CA  GLN A 273      23.943  11.461  -4.065  1.00  0.00      RA0  C
ATOM   2544  CB  GLN A 273      23.835  12.775  -3.295  1.00  0.00      RA0  C
ATOM   2545  CG  GLN A 273      22.355  13.075  -3.037  1.00  0.00      RA0  C
ATOM   2546  CD  GLN A 273      22.205  14.029  -1.871  1.00  0.00      RA0  C
ATOM   2547  OE1 GLN A 273      23.100  14.806  -1.560  1.00  0.00      RA0  O
ATOM   2548  NE2 GLN A 273      21.012  13.939  -1.256  1.00  0.00      RA0  N
ATOM   2549 HE21 GLN A 273      20.366  13.226  -1.527  1.00  0.00      RA0  H
ATOM   2550 HE22 GLN A 273      20.700  14.536  -0.509  1.00  0.00      RA0  H
ATOM   2551  C   GLN A 273      25.334  11.173  -4.634  1.00  0.00      RA0  C
ATOM   2552  O   GLN A 273      25.568  11.387  -5.817  1.00  0.00      RA0  O
ATOM   2553  N   ARG A 274      26.231  10.646  -3.796  1.00  0.00      RA0  N
ATOM   2554  H   ARG A 274      25.968  10.469  -2.848  1.00  0.00      RA0  H
ATOM   2555  CA  ARG A 274      27.565  10.283  -4.262  1.00  0.00      RA0  C
ATOM   2556  CB  ARG A 274      28.378   9.784  -3.063  1.00  0.00      RA0  C
ATOM   2557  CG  ARG A 274      29.654   9.024  -3.437  1.00  0.00      RA0  C
ATOM   2558  CD  ARG A 274      30.207   8.191  -2.277  1.00  0.00      RA0  C
ATOM   2559  NE  ARG A 274      29.265   7.151  -1.853  1.00  0.00      RA0  N
ATOM   2560  HE  ARG A 274      28.627   6.727  -2.515  1.00  0.00      RA0  H
ATOM   2561  CZ  ARG A 274      29.258   6.761  -0.550  1.00  0.00      RA0  C
ATOM   2562  NH1 ARG A 274      30.072   7.361   0.325  1.00  0.00      RA0  N
ATOM   2563 HH11 ARG A 274      29.958   7.127   1.299  1.00  0.00      RA0  H
ATOM   2564 HH12 ARG A 274      30.761   8.035   0.072  1.00  0.00      RA0  H
ATOM   2565  NH2 ARG A 274      28.436   5.799  -0.110  1.00  0.00      RA0  N
ATOM   2566 HH21 ARG A 274      28.349   5.604   0.878  1.00  0.00      RA0  H
ATOM   2567 HH22 ARG A 274      27.852   5.262  -0.745  1.00  0.00      RA0  H
ATOM   2568  C   ARG A 274      27.530   9.170  -5.311  1.00  0.00      RA0  C
ATOM   2569  O   ARG A 274      28.216   9.245  -6.333  1.00  0.00      RA0  O
ATOM   2570  N   GLU A 275      26.704   8.163  -5.069  1.00  0.00      RA0  N
ATOM   2571  H   GLU A 275      26.173   8.128  -4.219  1.00  0.00      RA0  H
ATOM   2572  CA  GLU A 275      26.486   7.079  -6.026  1.00  0.00      RA0  C
ATOM   2573  CB  GLU A 275      25.762   5.935  -5.346  1.00  0.00      RA0  C
ATOM   2574  CG  GLU A 275      26.890   5.307  -4.525  1.00  0.00      RA0  C
ATOM   2575  CD  GLU A 275      26.385   4.692  -3.247  1.00  0.00      RA0  C
ATOM   2576  OE1 GLU A 275      25.275   4.171  -3.240  1.00  0.00      RA0  O
ATOM   2577  OE2 GLU A 275      27.119   4.745  -2.258  1.00  0.00      RA0  O
ATOM   2578  C   GLU A 275      25.951   7.572  -7.361  1.00  0.00      RA0  C
ATOM   2579  O   GLU A 275      26.364   7.113  -8.426  1.00  0.00      RA0  O
ATOM   2580  N   HIS A 276      24.971   8.463  -7.308  1.00  0.00      RA0  N
ATOM   2581  H   HIS A 276      24.699   8.832  -6.419  1.00  0.00      RA0  H
ATOM   2582  CA  HIS A 276      24.309   8.917  -8.514  1.00  0.00      RA0  C
ATOM   2583  CB  HIS A 276      22.931   9.500  -8.190  1.00  0.00      RA0  C
ATOM   2584  CG  HIS A 276      21.886   8.416  -8.064  1.00  0.00      RA0  C
ATOM   2585  ND1 HIS A 276      20.668   8.513  -8.628  1.00  0.00      RA0  N
ATOM   2586  HD1 HIS A 276      20.343   9.263  -9.168  1.00  0.00      RA0  H
ATOM   2587  CD2 HIS A 276      21.969   7.199  -7.379  1.00  0.00      RA0  C
ATOM   2588  NE2 HIS A 276      20.780   6.564  -7.540  1.00  0.00      RA0  N
ATOM   2589  CE1 HIS A 276      19.982   7.372  -8.307  1.00  0.00      RA0  C
ATOM   2590  C   HIS A 276      25.104   9.966  -9.265  1.00  0.00      RA0  C
ATOM   2591  O   HIS A 276      24.933  10.098 -10.475  1.00  0.00      RA0  O
ATOM   2592  N   GLY A 277      25.919  10.718  -8.523  1.00  0.00      RA0  N
ATOM   2593  H   GLY A 277      25.922  10.599  -7.531  1.00  0.00      RA0  H
ATOM   2594  CA  GLY A 277      26.588  11.904  -9.048  1.00  0.00      RA0  C
ATOM   2595  C   GLY A 277      25.760  13.145  -8.814  1.00  0.00      RA0  C
ATOM   2596  O   GLY A 277      24.514  13.078  -8.742  1.00  0.00      RA0  O
ATOM   2597  N   THR A 278      26.440  14.288  -8.703  1.00  0.00      RA0  N
ATOM   2598  H   THR A 278      27.435  14.324  -8.748  1.00  0.00      RA0  H
ATOM   2599  CA  THR A 278      25.757  15.568  -8.526  1.00  0.00      RA0  C
ATOM   2600  CB  THR A 278      26.009  15.881  -7.062  1.00  0.00      RA0  C
ATOM   2601  OG1 THR A 278      27.172  15.141  -6.658  1.00  0.00      RA0  O
ATOM   2602  HG1 THR A 278      27.914  15.624  -7.003  1.00  0.00      RA0  H
ATOM   2603  CG2 THR A 278      24.820  15.518  -6.170  1.00  0.00      RA0  C
ATOM   2604  C   THR A 278      26.320  16.617  -9.470  1.00  0.00      RA0  C
ATOM   2605  O   THR A 278      27.309  16.391 -10.188  1.00  0.00      RA0  O
ATOM   2606  N   GLU A 279      25.679  17.769  -9.444  1.00  0.00      RA0  N
ATOM   2607  H   GLU A 279      24.892  17.880  -8.842  1.00  0.00      RA0  H
ATOM   2608  CA  GLU A 279      26.239  18.968 -10.038  1.00  0.00      RA0  C
ATOM   2609  CB  GLU A 279      25.301  20.158  -9.878  1.00  0.00      RA0  C
ATOM   2610  CG  GLU A 279      23.876  20.018 -10.395  1.00  0.00      RA0  C
ATOM   2611  CD  GLU A 279      23.148  21.267  -9.950  1.00  0.00      RA0  C
ATOM   2612  OE1 GLU A 279      21.950  21.219  -9.695  1.00  0.00      RA0  O
ATOM   2613  OE2 GLU A 279      23.789  22.301  -9.807  1.00  0.00      RA0  O
ATOM   2614  C   GLU A 279      27.507  19.356  -9.262  1.00  0.00      RA0  C
ATOM   2615  O   GLU A 279      27.809  18.772  -8.218  1.00  0.00      RA0  O
ATOM   2616  N   LYS A 280      28.275  20.295  -9.804  1.00  0.00      RA0  N
ATOM   2617  H   LYS A 280      28.004  20.778 -10.641  1.00  0.00      RA0  H
ATOM   2618  CA  LYS A 280      29.527  20.680  -9.184  1.00  0.00      RA0  C
ATOM   2619  CB  LYS A 280      30.720  19.959  -9.807  1.00  0.00      RA0  C
ATOM   2620  CG  LYS A 280      30.953  20.244 -11.288  1.00  0.00      RA0  C
ATOM   2621  CD  LYS A 280      32.114  19.386 -11.779  1.00  0.00      RA0  C
ATOM   2622  CE  LYS A 280      32.394  19.491 -13.275  1.00  0.00      RA0  C
ATOM   2623  NZ  LYS A 280      33.193  18.322 -13.665  1.00  0.00      RA0  N
ATOM   2624  HZ1 LYS A 280      33.368  18.283 -14.685  1.00  0.00      RA0  H
ATOM   2625  HZ2 LYS A 280      34.065  18.228 -13.117  1.00  0.00      RA0  H
ATOM   2626  HZ3 LYS A 280      32.620  17.471 -13.457  1.00  0.00      RA0  H
ATOM   2627  C   LYS A 280      29.683  22.178  -9.211  1.00  0.00      RA0  C
ATOM   2628  O   LYS A 280      29.246  22.849 -10.129  1.00  0.00      RA0  O
ATOM   2629  N   LEU A 281      30.353  22.677  -8.200  1.00  0.00      RA0  N
ATOM   2630  H   LEU A 281      30.802  22.060  -7.558  1.00  0.00      RA0  H
ATOM   2631  CA  LEU A 281      30.658  24.089  -8.112  1.00  0.00      RA0  C
ATOM   2632  CB  LEU A 281      30.675  24.520  -6.646  1.00  0.00      RA0  C
ATOM   2633  CG  LEU A 281      30.813  26.028  -6.432  1.00  0.00      RA0  C
ATOM   2634  CD1 LEU A 281      29.542  26.775  -6.830  1.00  0.00      RA0  C
ATOM   2635  CD2 LEU A 281      31.221  26.360  -4.997  1.00  0.00      RA0  C
ATOM   2636  C   LEU A 281      32.011  24.336  -8.760  1.00  0.00      RA0  C
ATOM   2637  O   LEU A 281      33.034  23.759  -8.374  1.00  0.00      RA0  O
ATOM   2638  N   VAL A 282      32.001  25.160  -9.805  1.00  0.00      RA0  N
ATOM   2639  H   VAL A 282      31.163  25.645 -10.042  1.00  0.00      RA0  H
ATOM   2640  CA  VAL A 282      33.204  25.528 -10.522  1.00  0.00      RA0  C
ATOM   2641  CB  VAL A 282      33.129  25.105 -11.991  1.00  0.00      RA0  C
ATOM   2642  CG1 VAL A 282      33.015  23.587 -12.128  1.00  0.00      RA0  C
ATOM   2643  CG2 VAL A 282      32.012  25.855 -12.721  1.00  0.00      RA0  C
ATOM   2644  C   VAL A 282      33.445  27.044 -10.439  1.00  0.00      RA0  C
ATOM   2645  O   VAL A 282      32.574  27.810 -10.004  1.00  0.00      RA0  O
ATOM   2646  N   GLY A 283      34.626  27.468 -10.858  1.00  0.00      RA0  N
ATOM   2647  H   GLY A 283      35.244  26.817 -11.300  1.00  0.00      RA0  H
ATOM   2648  CA  GLY A 283      34.939  28.875 -11.012  1.00  0.00      RA0  C
ATOM   2649  C   GLY A 283      34.754  29.281 -12.453  1.00  0.00      RA0  C
ATOM   2650  O   GLY A 283      34.875  28.456 -13.373  1.00  0.00      RA0  O
ATOM   2651  N   LEU A 284      34.425  30.550 -12.656  1.00  0.00      RA0  N
ATOM   2652  H   LEU A 284      34.307  31.168 -11.876  1.00  0.00      RA0  H
ATOM   2653  CA  LEU A 284      34.368  31.156 -13.992  1.00  0.00      RA0  C
ATOM   2654  CB  LEU A 284      32.943  31.551 -14.376  1.00  0.00      RA0  C
ATOM   2655  CG  LEU A 284      31.933  30.409 -14.451  1.00  0.00      RA0  C
ATOM   2656  CD1 LEU A 284      30.537  30.950 -14.754  1.00  0.00      RA0  C
ATOM   2657  CD2 LEU A 284      32.344  29.326 -15.449  1.00  0.00      RA0  C
ATOM   2658  C   LEU A 284      35.194  32.425 -13.939  1.00  0.00      RA0  C
ATOM   2659  O   LEU A 284      35.170  33.133 -12.939  1.00  0.00      RA0  O
ATOM   2660  N   VAL A 285      35.932  32.657 -15.018  1.00  0.00      RA0  N
ATOM   2661  H   VAL A 285      35.894  32.009 -15.781  1.00  0.00      RA0  H
ATOM   2662  CA  VAL A 285      36.717  33.865 -15.231  1.00  0.00      RA0  C
ATOM   2663  CB  VAL A 285      38.198  33.472 -15.268  1.00  0.00      RA0  C
ATOM   2664  CG1 VAL A 285      39.081  34.568 -15.864  1.00  0.00      RA0  C
ATOM   2665  CG2 VAL A 285      38.671  33.015 -13.887  1.00  0.00      RA0  C
ATOM   2666  C   VAL A 285      36.307  34.525 -16.554  1.00  0.00      RA0  C
ATOM   2667  O   VAL A 285      36.271  33.894 -17.616  1.00  0.00      RA0  O
ATOM   2668  N   MSE A 286      36.020  35.818 -16.490  1.00  0.00      RA0  N
ATOM   2669  H   MSE A 286      36.099  36.316 -15.621  1.00  0.00      RA0  H
ATOM   2670  CA  MSE A 286      35.698  36.579 -17.670  1.00  0.00      RA0  C
ATOM   2671  CB  MSE A 286      34.250  37.051 -17.634  1.00  0.00      RA0  C
ATOM   2672  CG  MSE A 286      33.833  37.712 -18.945  1.00  0.00      RA0  C
ATOM   2673  SE  MSE A 286      32.121  38.251 -18.899  1.00  0.00      RA0  S
ATOM   2674  CE  MSE A 286      32.310  39.487 -17.615  1.00  0.00      RA0  C
ATOM   2675  C   MSE A 286      36.644  37.771 -17.754  1.00  0.00      RA0  C
ATOM   2676  O   MSE A 286      36.491  38.724 -17.011  1.00  0.00      RA0  O
ATOM   2677  N   THR A 287      37.660  37.670 -18.609  1.00  0.00      RA0  N
ATOM   2678  H   THR A 287      37.820  36.823 -19.115  1.00  0.00      RA0  H
ATOM   2679  CA  THR A 287      38.602  38.789 -18.835  1.00  0.00      RA0  C
ATOM   2680  CB  THR A 287      39.804  38.092 -19.431  1.00  0.00      RA0  C
ATOM   2681  OG1 THR A 287      39.693  36.707 -19.069  1.00  0.00      RA0  O
ATOM   2682  HG1 THR A 287      40.503  36.288 -19.337  1.00  0.00      RA0  H
ATOM   2683  CG2 THR A 287      41.129  38.693 -18.960  1.00  0.00      RA0  C
ATOM   2684  C   THR A 287      38.007  39.900 -19.698  1.00  0.00      RA0  C
ATOM   2685  O   THR A 287      38.496  41.041 -19.694  1.00  0.00      RA0  O
ATOM   2686  N   GLU A 288      36.976  39.563 -20.459  1.00  0.00      RA0  N
ATOM   2687  H   GLU A 288      36.561  38.663 -20.350  1.00  0.00      RA0  H
ATOM   2688  CA  GLU A 288      36.258  40.542 -21.252  1.00  0.00      RA0  C
ATOM   2689  CB  GLU A 288      35.274  39.897 -22.250  1.00  0.00      RA0  C
ATOM   2690  CG  GLU A 288      35.170  40.574 -23.640  1.00  0.00      RA0  C
ATOM   2691  CD  GLU A 288      33.814  41.231 -23.906  1.00  0.00      RA0  C
ATOM   2692  OE1 GLU A 288      33.471  42.187 -23.217  1.00  0.00      RA0  O
ATOM   2693  OE2 GLU A 288      33.085  40.813 -24.818  1.00  0.00      RA0  O
ATOM   2694  C   GLU A 288      35.578  41.524 -20.326  1.00  0.00      RA0  C
ATOM   2695  O   GLU A 288      35.261  41.196 -19.186  1.00  0.00      RA0  O
ATOM   2696  N   LYS A 289      35.355  42.734 -20.814  1.00  0.00      RA0  N
ATOM   2697  H   LYS A 289      35.271  42.809 -21.810  1.00  0.00      RA0  H
ATOM   2698  CA  LYS A 289      34.808  43.781 -19.965  1.00  0.00      RA0  C
ATOM   2699  CB  LYS A 289      35.117  45.185 -20.477  1.00  0.00      RA0  C
ATOM   2700  CG  LYS A 289      36.646  45.313 -20.384  1.00  0.00      RA0  C
ATOM   2701  CD  LYS A 289      37.163  44.703 -19.067  1.00  0.00      RA0  C
ATOM   2702  CE  LYS A 289      38.668  44.410 -19.035  1.00  0.00      RA0  C
ATOM   2703  NZ  LYS A 289      38.916  43.243 -18.173  1.00  0.00      RA0  N
ATOM   2704  HZ1 LYS A 289      39.932  43.140 -17.983  1.00  0.00      RA0  H
ATOM   2705  HZ2 LYS A 289      38.412  43.329 -17.269  1.00  0.00      RA0  H
ATOM   2706  HZ3 LYS A 289      38.588  42.387 -18.673  1.00  0.00      RA0  H
ATOM   2707  C   LYS A 289      33.379  43.426 -19.595  1.00  0.00      RA0  C
ATOM   2708  O   LYS A 289      32.632  42.874 -20.400  1.00  0.00      RA0  O
ATOM   2709  N   GLY A 290      33.013  43.721 -18.356  1.00  0.00      RA0  N
ATOM   2710  H   GLY A 290      33.673  44.008 -17.662  1.00  0.00      RA0  H
ATOM   2711  CA  GLY A 290      31.687  43.389 -17.865  1.00  0.00      RA0  C
ATOM   2712  C   GLY A 290      31.833  42.752 -16.507  1.00  0.00      RA0  C
ATOM   2713  O   GLY A 290      32.950  42.444 -16.062  1.00  0.00      RA0  O
ATOM   2714  N   VAL A 291      30.708  42.562 -15.838  1.00  0.00      RA0  N
ATOM   2715  H   VAL A 291      29.805  42.745 -16.228  1.00  0.00      RA0  H
ATOM   2716  CA  VAL A 291      30.709  41.920 -14.517  1.00  0.00      RA0  C
ATOM   2717  CB  VAL A 291      30.399  42.936 -13.405  1.00  0.00      RA0  C
ATOM   2718  CG1 VAL A 291      30.406  42.275 -12.024  1.00  0.00      RA0  C
ATOM   2719  CG2 VAL A 291      31.356  44.129 -13.443  1.00  0.00      RA0  C
ATOM   2720  C   VAL A 291      29.698  40.769 -14.489  1.00  0.00      RA0  C
ATOM   2721  O   VAL A 291      28.548  40.905 -14.924  1.00  0.00      RA0  O
ATOM   2722  N   LEU A 292      30.166  39.625 -14.000  1.00  0.00      RA0  N
ATOM   2723  H   LEU A 292      31.055  39.640 -13.547  1.00  0.00      RA0  H
ATOM   2724  CA  LEU A 292      29.327  38.462 -13.794  1.00  0.00      RA0  C
ATOM   2725  CB  LEU A 292      30.204  37.231 -13.566  1.00  0.00      RA0  C
ATOM   2726  CG  LEU A 292      31.071  36.886 -14.778  1.00  0.00      RA0  C
ATOM   2727  CD1 LEU A 292      32.115  35.814 -14.457  1.00  0.00      RA0  C
ATOM   2728  CD2 LEU A 292      30.215  36.507 -15.987  1.00  0.00      RA0  C
ATOM   2729  C   LEU A 292      28.431  38.707 -12.569  1.00  0.00      RA0  C
ATOM   2730  O   LEU A 292      28.914  39.162 -11.524  1.00  0.00      RA0  O
ATOM   2731  N   ARG A 293      27.134  38.411 -12.709  1.00  0.00      RA0  N
ATOM   2732  H   ARG A 293      26.817  37.917 -13.517  1.00  0.00      RA0  H
ATOM   2733  CA  ARG A 293      26.157  38.651 -11.644  1.00  0.00      RA0  C
ATOM   2734  CB  ARG A 293      24.817  39.230 -12.083  1.00  0.00      RA0  C
ATOM   2735  CG  ARG A 293      24.559  40.551 -12.788  1.00  0.00      RA0  C
ATOM   2736  CD  ARG A 293      23.036  40.788 -12.725  1.00  0.00      RA0  C
ATOM   2737  NE  ARG A 293      22.275  39.618 -13.186  1.00  0.00      RA0  N
ATOM   2738  HE  ARG A 293      22.396  39.363 -14.149  1.00  0.00      RA0  H
ATOM   2739  CZ  ARG A 293      21.488  38.878 -12.329  1.00  0.00      RA0  C
ATOM   2740  NH1 ARG A 293      21.353  39.239 -11.035  1.00  0.00      RA0  N
ATOM   2741 HH11 ARG A 293      20.855  38.622 -10.387  1.00  0.00      RA0  H
ATOM   2742 HH12 ARG A 293      21.734  40.072 -10.640  1.00  0.00      RA0  H
ATOM   2743  NH2 ARG A 293      20.861  37.776 -12.788  1.00  0.00      RA0  N
ATOM   2744 HH21 ARG A 293      20.311  37.236 -12.127  1.00  0.00      RA0  H
ATOM   2745 HH22 ARG A 293      20.902  37.438 -13.727  1.00  0.00      RA0  H
ATOM   2746  C   ARG A 293      25.599  37.355 -11.079  1.00  0.00      RA0  C
ATOM   2747  O   ARG A 293      25.424  36.381 -11.806  1.00  0.00      RA0  O
ATOM   2748  N   ASN A 294      25.240  37.378  -9.799  1.00  0.00      RA0  N
ATOM   2749  H   ASN A 294      25.472  38.167  -9.233  1.00  0.00      RA0  H
ATOM   2750  CA  ASN A 294      24.497  36.266  -9.191  1.00  0.00      RA0  C
ATOM   2751  CB  ASN A 294      23.948  36.610  -7.804  1.00  0.00      RA0  C
ATOM   2752  CG  ASN A 294      25.040  36.824  -6.782  1.00  0.00      RA0  C
ATOM   2753  OD1 ASN A 294      26.231  36.866  -7.089  1.00  0.00      RA0  O
ATOM   2754  ND2 ASN A 294      24.549  36.997  -5.543  1.00  0.00      RA0  N
ATOM   2755 HD21 ASN A 294      23.561  36.945  -5.389  1.00  0.00      RA0  H
ATOM   2756 HD22 ASN A 294      25.105  37.160  -4.727  1.00  0.00      RA0  H
ATOM   2757  C   ASN A 294      23.291  35.885 -10.049  1.00  0.00      RA0  C
ATOM   2758  O   ASN A 294      22.611  36.762 -10.617  1.00  0.00      RA0  O
ATOM   2759  N   GLU A 295      23.046  34.590 -10.131  1.00  0.00      RA0  N
ATOM   2760  H   GLU A 295      23.677  33.960  -9.682  1.00  0.00      RA0  H
ATOM   2761  CA  GLU A 295      21.881  34.003 -10.797  1.00  0.00      RA0  C
ATOM   2762  CB  GLU A 295      20.468  34.452 -10.330  1.00  0.00      RA0  C
ATOM   2763  CG  GLU A 295      20.216  35.327  -9.087  1.00  0.00      RA0  C
ATOM   2764  CD  GLU A 295      20.076  36.790  -9.505  1.00  0.00      RA0  C
ATOM   2765  OE1 GLU A 295      19.505  37.059 -10.562  1.00  0.00      RA0  O
ATOM   2766  OE2 GLU A 295      20.574  37.675  -8.807  1.00  0.00      RA0  O
ATOM   2767  C   GLU A 295      21.911  34.023 -12.341  1.00  0.00      RA0  C
ATOM   2768  O   GLU A 295      20.986  33.530 -12.981  1.00  0.00      RA0  O
ATOM   2769  N   LEU A 296      22.949  34.586 -12.954  1.00  0.00      RA0  N
ATOM   2770  H   LEU A 296      23.690  34.968 -12.400  1.00  0.00      RA0  H
ATOM   2771  CA  LEU A 296      23.110  34.493 -14.398  1.00  0.00      RA0  C
ATOM   2772  CB  LEU A 296      24.349  35.308 -14.785  1.00  0.00      RA0  C
ATOM   2773  CG  LEU A 296      24.489  35.691 -16.259  1.00  0.00      RA0  C
ATOM   2774  CD1 LEU A 296      23.360  36.614 -16.722  1.00  0.00      RA0  C
ATOM   2775  CD2 LEU A 296      25.855  36.318 -16.537  1.00  0.00      RA0  C
ATOM   2776  C   LEU A 296      23.217  33.013 -14.834  1.00  0.00      RA0  C
ATOM   2777  O   LEU A 296      23.923  32.228 -14.197  1.00  0.00      RA0  O
ATOM   2778  N   PRO A 297      22.509  32.611 -15.885  1.00  0.00      RA0  N
ATOM   2779  CD  PRO A 297      21.466  33.367 -16.561  1.00  0.00      RA0  C
ATOM   2780  CA  PRO A 297      22.690  31.265 -16.443  1.00  0.00      RA0  C
ATOM   2781  CB  PRO A 297      21.585  31.185 -17.500  1.00  0.00      RA0  C
ATOM   2782  CG  PRO A 297      20.580  32.283 -17.157  1.00  0.00      RA0  C
ATOM   2783  C   PRO A 297      24.068  31.043 -17.084  1.00  0.00      RA0  C
ATOM   2784  O   PRO A 297      24.695  31.984 -17.585  1.00  0.00      RA0  O
ATOM   2785  N   VAL A 298      24.496  29.790 -17.072  1.00  0.00      RA0  N
ATOM   2786  H   VAL A 298      23.909  29.074 -16.682  1.00  0.00      RA0  H
ATOM   2787  CA  VAL A 298      25.767  29.376 -17.650  1.00  0.00      RA0  C
ATOM   2788  CB  VAL A 298      26.715  28.918 -16.538  1.00  0.00      RA0  C
ATOM   2789  CG1 VAL A 298      28.072  28.512 -17.106  1.00  0.00      RA0  C
ATOM   2790  CG2 VAL A 298      26.840  29.961 -15.429  1.00  0.00      RA0  C
ATOM   2791  C   VAL A 298      25.457  28.200 -18.559  1.00  0.00      RA0  C
ATOM   2792  O   VAL A 298      24.972  27.172 -18.079  1.00  0.00      RA0  O
ATOM   2793  N   ARG A 299      25.730  28.330 -19.853  1.00  0.00      RA0  N
ATOM   2794  H   ARG A 299      26.209  29.133 -20.203  1.00  0.00      RA0  H
ATOM   2795  CA  ARG A 299      25.339  27.304 -20.783  1.00  0.00      RA0  C
ATOM   2796  CB  ARG A 299      24.376  27.856 -21.824  1.00  0.00      RA0  C
ATOM   2797  CG  ARG A 299      23.053  28.214 -21.171  1.00  0.00      RA0  C
ATOM   2798  CD  ARG A 299      21.993  28.680 -22.158  1.00  0.00      RA0  C
ATOM   2799  NE  ARG A 299      20.738  28.788 -21.431  1.00  0.00      RA0  N
ATOM   2800  HE  ARG A 299      20.480  28.003 -20.847  1.00  0.00      RA0  H
ATOM   2801  CZ  ARG A 299      19.981  29.913 -21.442  1.00  0.00      RA0  C
ATOM   2802  NH1 ARG A 299      20.319  30.933 -22.267  1.00  0.00      RA0  N
ATOM   2803 HH11 ARG A 299      19.800  31.788 -22.311  1.00  0.00      RA0  H
ATOM   2804 HH12 ARG A 299      21.120  30.864 -22.870  1.00  0.00      RA0  H
ATOM   2805  NH2 ARG A 299      18.919  29.974 -20.616  1.00  0.00      RA0  N
ATOM   2806 HH21 ARG A 299      18.244  30.708 -20.572  1.00  0.00      RA0  H
ATOM   2807 HH22 ARG A 299      18.796  29.215 -19.939  1.00  0.00      RA0  H
ATOM   2808  C   ARG A 299      26.519  26.656 -21.488  1.00  0.00      RA0  C
ATOM   2809  O   ARG A 299      27.532  27.302 -21.806  1.00  0.00      RA0  O
ATOM   2810  N   PHE A 300      26.362  25.362 -21.718  1.00  0.00      RA0  N
ATOM   2811  H   PHE A 300      25.522  24.874 -21.453  1.00  0.00      RA0  H
ATOM   2812  CA  PHE A 300      27.330  24.589 -22.461  1.00  0.00      RA0  C
ATOM   2813  CB  PHE A 300      28.557  24.257 -21.597  1.00  0.00      RA0  C
ATOM   2814  CG  PHE A 300      28.183  23.441 -20.377  1.00  0.00      RA0  C
ATOM   2815  CD1 PHE A 300      27.728  24.071 -19.223  1.00  0.00      RA0  C
ATOM   2816  CD2 PHE A 300      28.311  22.056 -20.401  1.00  0.00      RA0  C
ATOM   2817  CE1 PHE A 300      27.420  23.322 -18.093  1.00  0.00      RA0  C
ATOM   2818  CE2 PHE A 300      28.004  21.307 -19.271  1.00  0.00      RA0  C
ATOM   2819  CZ  PHE A 300      27.571  21.941 -18.112  1.00  0.00      RA0  C
ATOM   2820  C   PHE A 300      26.674  23.306 -22.983  1.00  0.00      RA0  C
ATOM   2821  O   PHE A 300      25.535  22.967 -22.621  1.00  0.00      RA0  O
ATOM   2822  N   THR A 301      27.376  22.629 -23.884  1.00  0.00      RA0  N
ATOM   2823  H   THR A 301      28.284  22.904 -24.192  1.00  0.00      RA0  H
ATOM   2824  CA  THR A 301      26.934  21.344 -24.416  1.00  0.00      RA0  C
ATOM   2825  CB  THR A 301      26.794  21.599 -25.900  1.00  0.00      RA0  C
ATOM   2826  OG1 THR A 301      26.348  22.954 -26.071  1.00  0.00      RA0  O
ATOM   2827  HG1 THR A 301      26.250  23.084 -27.005  1.00  0.00      RA0  H
ATOM   2828  CG2 THR A 301      25.868  20.601 -26.592  1.00  0.00      RA0  C
ATOM   2829  C   THR A 301      27.989  20.306 -24.065  1.00  0.00      RA0  C
ATOM   2830  O   THR A 301      29.174  20.558 -24.288  1.00  0.00      RA0  O
ATOM   2831  N   ASP A 302      27.580  19.152 -23.528  1.00  0.00      RA0  N
ATOM   2832  H   ASP A 302      26.609  18.911 -23.479  1.00  0.00      RA0  H
ATOM   2833  CA  ASP A 302      28.564  18.123 -23.156  1.00  0.00      RA0  C
ATOM   2834  CB  ASP A 302      27.982  17.209 -22.072  1.00  0.00      RA0  C
ATOM   2835  CG  ASP A 302      27.502  15.917 -22.700  1.00  0.00      RA0  C
ATOM   2836  OD1 ASP A 302      26.586  15.941 -23.511  1.00  0.00      RA0  O
ATOM   2837  OD2 ASP A 302      28.097  14.880 -22.438  1.00  0.00      RA0  O
ATOM   2838  C   ASP A 302      28.993  17.345 -24.374  1.00  0.00      RA0  C
ATOM   2839  O   ASP A 302      28.489  17.576 -25.474  1.00  0.00      RA0  O
ATOM   2840  N   ALA A 303      29.948  16.438 -24.178  1.00  0.00      RA0  N
ATOM   2841  H   ALA A 303      30.085  16.123 -23.238  1.00  0.00      RA0  H
ATOM   2842  CA  ALA A 303      30.554  15.735 -25.303  1.00  0.00      RA0  C
ATOM   2843  CB  ALA A 303      31.693  14.836 -24.821  1.00  0.00      RA0  C
ATOM   2844  C   ALA A 303      29.544  14.886 -26.056  1.00  0.00      RA0  C
ATOM   2845  O   ALA A 303      29.715  14.642 -27.238  1.00  0.00      RA0  O
ATOM   2846  N   GLN A 304      28.482  14.467 -25.370  1.00  0.00      RA0  N
ATOM   2847  H   GLN A 304      28.326  14.778 -24.428  1.00  0.00      RA0  H
ATOM   2848  CA  GLN A 304      27.435  13.648 -25.963  1.00  0.00      RA0  C
ATOM   2849  CB  GLN A 304      26.869  12.647 -24.959  1.00  0.00      RA0  C
ATOM   2850  CG  GLN A 304      27.405  11.229 -25.203  1.00  0.00      RA0  C
ATOM   2851  CD  GLN A 304      28.898  11.118 -24.931  1.00  0.00      RA0  C
ATOM   2852  OE1 GLN A 304      29.321  10.658 -23.877  1.00  0.00      RA0  O
ATOM   2853  NE2 GLN A 304      29.688  11.484 -25.961  1.00  0.00      RA0  N
ATOM   2854 HE21 GLN A 304      29.308  11.899 -26.790  1.00  0.00      RA0  H
ATOM   2855 HE22 GLN A 304      30.679  11.372 -25.913  1.00  0.00      RA0  H
ATOM   2856  C   GLN A 304      26.352  14.498 -26.663  1.00  0.00      RA0  C
ATOM   2857  O   GLN A 304      25.423  13.951 -27.245  1.00  0.00      RA0  O
ATOM   2858  N   GLY A 305      26.476  15.823 -26.599  1.00  0.00      RA0  N
ATOM   2859  H   GLY A 305      27.161  16.212 -25.979  1.00  0.00      RA0  H
ATOM   2860  CA  GLY A 305      25.537  16.742 -27.241  1.00  0.00      RA0  C
ATOM   2861  C   GLY A 305      24.366  17.210 -26.386  1.00  0.00      RA0  C
ATOM   2862  O   GLY A 305      23.473  17.922 -26.886  1.00  0.00      RA0  O
ATOM   2863  N   ASN A 306      24.350  16.828 -25.110  1.00  0.00      RA0  N
ATOM   2864  H   ASN A 306      25.163  16.389 -24.727  1.00  0.00      RA0  H
ATOM   2865  CA  ASN A 306      23.293  17.265 -24.215  1.00  0.00      RA0  C
ATOM   2866  CB  ASN A 306      23.329  16.526 -22.876  1.00  0.00      RA0  C
ATOM   2867  CG  ASN A 306      23.101  15.042 -23.029  1.00  0.00      RA0  C
ATOM   2868  OD1 ASN A 306      21.979  14.576 -23.208  1.00  0.00      RA0  O
ATOM   2869  ND2 ASN A 306      24.230  14.317 -22.920  1.00  0.00      RA0  N
ATOM   2870 HD21 ASN A 306      25.119  14.779 -22.795  1.00  0.00      RA0  H
ATOM   2871 HD22 ASN A 306      24.259  13.320 -22.962  1.00  0.00      RA0  H
ATOM   2872  C   ASN A 306      23.555  18.737 -23.892  1.00  0.00      RA0  C
ATOM   2873  O   ASN A 306      24.662  19.087 -23.502  1.00  0.00      RA0  O
ATOM   2874  N   GLN A 307      22.558  19.592 -24.094  1.00  0.00      RA0  N
ATOM   2875  H   GLN A 307      21.655  19.227 -24.310  1.00  0.00      RA0  H
ATOM   2876  CA  GLN A 307      22.691  21.008 -23.702  1.00  0.00      RA0  C
ATOM   2877  CB  GLN A 307      21.766  21.849 -24.571  1.00  0.00      RA0  C
ATOM   2878  CG  GLN A 307      22.142  21.631 -26.036  1.00  0.00      RA0  C
ATOM   2879  CD  GLN A 307      21.089  22.226 -26.939  1.00  0.00      RA0  C
ATOM   2880  OE1 GLN A 307      20.604  23.333 -26.739  1.00  0.00      RA0  O
ATOM   2881  NE2 GLN A 307      20.755  21.409 -27.953  1.00  0.00      RA0  N
ATOM   2882 HE21 GLN A 307      21.205  20.518 -28.045  1.00  0.00      RA0  H
ATOM   2883 HE22 GLN A 307      20.062  21.668 -28.626  1.00  0.00      RA0  H
ATOM   2884  C   GLN A 307      22.391  21.139 -22.219  1.00  0.00      RA0  C
ATOM   2885  O   GLN A 307      21.406  20.566 -21.713  1.00  0.00      RA0  O
ATOM   2886  N   HIS A 308      23.245  21.895 -21.530  1.00  0.00      RA0  N
ATOM   2887  H   HIS A 308      23.929  22.439 -22.011  1.00  0.00      RA0  H
ATOM   2888  CA  HIS A 308      23.174  22.063 -20.094  1.00  0.00      RA0  C
ATOM   2889  CB  HIS A 308      24.330  21.334 -19.425  1.00  0.00      RA0  C
ATOM   2890  CG  HIS A 308      24.073  19.843 -19.438  1.00  0.00      RA0  C
ATOM   2891  ND1 HIS A 308      22.870  19.286 -19.689  1.00  0.00      RA0  N
ATOM   2892  HD1 HIS A 308      22.043  19.743 -19.968  1.00  0.00      RA0  H
ATOM   2893  CD2 HIS A 308      24.991  18.823 -19.173  1.00  0.00      RA0  C
ATOM   2894  NE2 HIS A 308      24.324  17.646 -19.259  1.00  0.00      RA0  N
ATOM   2895  CE1 HIS A 308      23.022  17.930 -19.576  1.00  0.00      RA0  C
ATOM   2896  C   HIS A 308      23.109  23.530 -19.723  1.00  0.00      RA0  C
ATOM   2897  O   HIS A 308      23.609  24.399 -20.439  1.00  0.00      RA0  O
ATOM   2898  N   GLU A 309      22.458  23.777 -18.599  1.00  0.00      RA0  N
ATOM   2899  H   GLU A 309      22.043  23.056 -18.044  1.00  0.00      RA0  H
ATOM   2900  CA  GLU A 309      22.377  25.103 -18.018  1.00  0.00      RA0  C
ATOM   2901  CB  GLU A 309      21.025  25.742 -18.357  1.00  0.00      RA0  C
ATOM   2902  CG  GLU A 309      20.873  27.188 -17.878  1.00  0.00      RA0  C
ATOM   2903  CD  GLU A 309      19.680  27.835 -18.559  1.00  0.00      RA0  C
ATOM   2904  OE1 GLU A 309      19.199  27.314 -19.560  1.00  0.00      RA0  O
ATOM   2905  OE2 GLU A 309      19.255  28.907 -18.147  1.00  0.00      RA0  O
ATOM   2906  C   GLU A 309      22.650  25.033 -16.528  1.00  0.00      RA0  C
ATOM   2907  O   GLU A 309      21.931  24.375 -15.789  1.00  0.00      RA0  O
ATOM   2908  N   GLY A 310      23.709  25.710 -16.106  1.00  0.00      RA0  N
ATOM   2909  H   GLY A 310      24.195  26.265 -16.769  1.00  0.00      RA0  H
ATOM   2910  CA  GLY A 310      23.991  25.941 -14.712  1.00  0.00      RA0  C
ATOM   2911  C   GLY A 310      23.645  27.360 -14.335  1.00  0.00      RA0  C
ATOM   2912  O   GLY A 310      22.960  28.061 -15.068  1.00  0.00      RA0  O
ATOM   2913  N   ILE A 311      24.158  27.787 -13.192  1.00  0.00      RA0  N
ATOM   2914  H   ILE A 311      24.730  27.186 -12.625  1.00  0.00      RA0  H
ATOM   2915  CA  ILE A 311      23.850  29.107 -12.679  1.00  0.00      RA0  C
ATOM   2916  CB  ILE A 311      22.547  29.011 -11.872  1.00  0.00      RA0  C
ATOM   2917  CG2 ILE A 311      22.663  27.991 -10.736  1.00  0.00      RA0  C
ATOM   2918  CG1 ILE A 311      22.062  30.374 -11.389  1.00  0.00      RA0  C
ATOM   2919  CD1 ILE A 311      20.734  30.278 -10.638  1.00  0.00      RA0  C
ATOM   2920  C   ILE A 311      24.996  29.670 -11.857  1.00  0.00      RA0  C
ATOM   2921  O   ILE A 311      25.632  28.948 -11.116  1.00  0.00      RA0  O
ATOM   2922  N   ILE A 312      25.275  30.961 -12.016  1.00  0.00      RA0  N
ATOM   2923  H   ILE A 312      24.705  31.495 -12.641  1.00  0.00      RA0  H
ATOM   2924  CA  ILE A 312      26.184  31.649 -11.097  1.00  0.00      RA0  C
ATOM   2925  CB  ILE A 312      26.552  33.020 -11.666  1.00  0.00      RA0  C
ATOM   2926  CG2 ILE A 312      27.362  33.856 -10.678  1.00  0.00      RA0  C
ATOM   2927  CG1 ILE A 312      27.295  32.843 -12.989  1.00  0.00      RA0  C
ATOM   2928  CD1 ILE A 312      27.766  34.170 -13.581  1.00  0.00      RA0  C
ATOM   2929  C   ILE A 312      25.583  31.771  -9.706  1.00  0.00      RA0  C
ATOM   2930  O   ILE A 312      24.445  32.273  -9.526  1.00  0.00      RA0  O
ATOM   2931  N   THR A 313      26.355  31.344  -8.720  1.00  0.00      RA0  N
ATOM   2932  H   THR A 313      27.267  30.953  -8.863  1.00  0.00      RA0  H
ATOM   2933  CA  THR A 313      25.942  31.436  -7.336  1.00  0.00      RA0  C
ATOM   2934  CB  THR A 313      26.456  30.167  -6.676  1.00  0.00      RA0  C
ATOM   2935  OG1 THR A 313      27.801  29.925  -7.100  1.00  0.00      RA0  O
ATOM   2936  HG1 THR A 313      28.321  30.163  -6.328  1.00  0.00      RA0  H
ATOM   2937  CG2 THR A 313      25.587  28.969  -7.063  1.00  0.00      RA0  C
ATOM   2938  C   THR A 313      26.412  32.753  -6.728  1.00  0.00      RA0  C
ATOM   2939  O   THR A 313      25.665  33.424  -5.992  1.00  0.00      RA0  O
ATOM   2940  N   SER A 314      27.657  33.130  -7.030  1.00  0.00      RA0  N
ATOM   2941  H   SER A 314      28.269  32.540  -7.561  1.00  0.00      RA0  H
ATOM   2942  CA  SER A 314      28.190  34.438  -6.623  1.00  0.00      RA0  C
ATOM   2943  CB  SER A 314      29.016  34.303  -5.340  1.00  0.00      RA0  C
ATOM   2944  OG  SER A 314      28.247  33.879  -4.206  1.00  0.00      RA0  O
ATOM   2945  HG  SER A 314      28.287  32.915  -4.197  1.00  0.00      RA0  H
ATOM   2946  C   SER A 314      29.105  34.945  -7.690  1.00  0.00      RA0  C
ATOM   2947  O   SER A 314      29.994  34.209  -8.140  1.00  0.00      RA0  O
ATOM   2948  N   GLY A 315      28.901  36.186  -8.097  1.00  0.00      RA0  N
ATOM   2949  H   GLY A 315      28.176  36.745  -7.684  1.00  0.00      RA0  H
ATOM   2950  CA  GLY A 315      29.794  36.828  -9.023  1.00  0.00      RA0  C
ATOM   2951  C   GLY A 315      30.290  38.164  -8.514  1.00  0.00      RA0  C
ATOM   2952  O   GLY A 315      29.679  38.787  -7.626  1.00  0.00      RA0  O
ATOM   2953  N   THR A 316      31.434  38.590  -9.028  1.00  0.00      RA0  N
ATOM   2954  H   THR A 316      31.963  38.051  -9.690  1.00  0.00      RA0  H
ATOM   2955  CA  THR A 316      31.988  39.885  -8.655  1.00  0.00      RA0  C
ATOM   2956  CB  THR A 316      32.454  39.653  -7.205  1.00  0.00      RA0  C
ATOM   2957  OG1 THR A 316      31.563  40.320  -6.313  1.00  0.00      RA0  O
ATOM   2958  HG1 THR A 316      30.709  39.911  -6.457  1.00  0.00      RA0  H
ATOM   2959  CG2 THR A 316      33.928  39.898  -6.884  1.00  0.00      RA0  C
ATOM   2960  C   THR A 316      33.059  40.335  -9.637  1.00  0.00      RA0  C
ATOM   2961  O   THR A 316      33.493  39.572 -10.521  1.00  0.00      RA0  O
ATOM   2962  N   PHE A 317      33.474  41.591  -9.496  1.00  0.00      RA0  N
ATOM   2963  H   PHE A 317      33.124  42.139  -8.737  1.00  0.00      RA0  H
ATOM   2964  CA  PHE A 317      34.704  42.043 -10.130  1.00  0.00      RA0  C
ATOM   2965  CB  PHE A 317      34.551  43.496 -10.574  1.00  0.00      RA0  C
ATOM   2966  CG  PHE A 317      35.687  43.887 -11.487  1.00  0.00      RA0  C
ATOM   2967  CD1 PHE A 317      36.847  44.448 -10.964  1.00  0.00      RA0  C
ATOM   2968  CD2 PHE A 317      35.563  43.693 -12.857  1.00  0.00      RA0  C
ATOM   2969  CE1 PHE A 317      37.873  44.837 -11.815  1.00  0.00      RA0  C
ATOM   2970  CE2 PHE A 317      36.587  44.085 -13.709  1.00  0.00      RA0  C
ATOM   2971  CZ  PHE A 317      37.736  44.669 -13.188  1.00  0.00      RA0  C
ATOM   2972  C   PHE A 317      35.833  41.884  -9.098  1.00  0.00      RA0  C
ATOM   2973  O   PHE A 317      35.757  42.443  -7.987  1.00  0.00      RA0  O
ATOM   2974  N   SER A 318      36.827  41.062  -9.440  1.00  0.00      RA0  N
ATOM   2975  H   SER A 318      36.898  40.700 -10.370  1.00  0.00      RA0  H
ATOM   2976  CA  SER A 318      37.974  40.804  -8.559  1.00  0.00      RA0  C
ATOM   2977  CB  SER A 318      38.613  39.505  -9.067  1.00  0.00      RA0  C
ATOM   2978  OG  SER A 318      39.881  39.231  -8.463  1.00  0.00      RA0  O
ATOM   2979  HG  SER A 318      39.729  39.134  -7.522  1.00  0.00      RA0  H
ATOM   2980  C   SER A 318      38.959  41.989  -8.500  1.00  0.00      RA0  C
ATOM   2981  O   SER A 318      39.617  42.278  -9.506  1.00  0.00      RA0  O
ATOM   2982  N   PRO A 319      39.077  42.671  -7.354  1.00  0.00      RA0  N
ATOM   2983  CD  PRO A 319      38.280  42.505  -6.149  1.00  0.00      RA0  C
ATOM   2984  CA  PRO A 319      40.064  43.743  -7.245  1.00  0.00      RA0  C
ATOM   2985  CB  PRO A 319      39.789  44.314  -5.848  1.00  0.00      RA0  C
ATOM   2986  CG  PRO A 319      38.370  43.874  -5.492  1.00  0.00      RA0  C
ATOM   2987  C   PRO A 319      41.499  43.247  -7.414  1.00  0.00      RA0  C
ATOM   2988  O   PRO A 319      42.308  43.949  -7.980  1.00  0.00      RA0  O
ATOM   2989  N   THR A 320      41.809  42.052  -6.922  1.00  0.00      RA0  N
ATOM   2990  H   THR A 320      41.157  41.474  -6.425  1.00  0.00      RA0  H
ATOM   2991  CA  THR A 320      43.177  41.529  -7.035  1.00  0.00      RA0  C
ATOM   2992  CB  THR A 320      43.265  40.373  -6.055  1.00  0.00      RA0  C
ATOM   2993  OG1 THR A 320      42.591  40.762  -4.854  1.00  0.00      RA0  O
ATOM   2994  HG1 THR A 320      41.754  40.281  -4.844  1.00  0.00      RA0  H
ATOM   2995  CG2 THR A 320      44.707  39.951  -5.768  1.00  0.00      RA0  C
ATOM   2996  C   THR A 320      43.516  41.153  -8.466  1.00  0.00      RA0  C
ATOM   2997  O   THR A 320      44.624  41.454  -8.958  1.00  0.00      RA0  O
ATOM   2998  N   LEU A 321      42.585  40.511  -9.159  1.00  0.00      RA0  N
ATOM   2999  H   LEU A 321      41.679  40.334  -8.767  1.00  0.00      RA0  H
ATOM   3000  CA  LEU A 321      42.878  40.035 -10.511  1.00  0.00      RA0  C
ATOM   3001  CB  LEU A 321      42.069  38.778 -10.806  1.00  0.00      RA0  C
ATOM   3002  CG  LEU A 321      42.400  37.639  -9.845  1.00  0.00      RA0  C
ATOM   3003  CD1 LEU A 321      41.435  36.463  -9.990  1.00  0.00      RA0  C
ATOM   3004  CD2 LEU A 321      43.857  37.210  -9.987  1.00  0.00      RA0  C
ATOM   3005  C   LEU A 321      42.640  41.067 -11.603  1.00  0.00      RA0  C
ATOM   3006  O   LEU A 321      43.277  41.029 -12.647  1.00  0.00      RA0  O
ATOM   3007  N   GLY A 322      41.710  41.986 -11.366  1.00  0.00      RA0  N
ATOM   3008  H   GLY A 322      41.205  41.953 -10.504  1.00  0.00      RA0  H
ATOM   3009  CA  GLY A 322      41.354  43.001 -12.326  1.00  0.00      RA0  C
ATOM   3010  C   GLY A 322      40.411  42.552 -13.429  1.00  0.00      RA0  C
ATOM   3011  O   GLY A 322      40.387  43.142 -14.494  1.00  0.00      RA0  O
ATOM   3012  N   TYR A 323      39.611  41.518 -13.164  1.00  0.00      RA0  N
ATOM   3013  H   TYR A 323      39.608  41.066 -12.269  1.00  0.00      RA0  H
ATOM   3014  CA  TYR A 323      38.576  41.082 -14.083  1.00  0.00      RA0  C
ATOM   3015  CB  TYR A 323      39.142  40.208 -15.212  1.00  0.00      RA0  C
ATOM   3016  CG  TYR A 323      39.998  39.072 -14.695  1.00  0.00      RA0  C
ATOM   3017  CD1 TYR A 323      39.424  37.989 -14.039  1.00  0.00      RA0  C
ATOM   3018  CE1 TYR A 323      40.218  36.933 -13.609  1.00  0.00      RA0  C
ATOM   3019  CD2 TYR A 323      41.373  39.101 -14.901  1.00  0.00      RA0  C
ATOM   3020  CE2 TYR A 323      42.166  38.039 -14.482  1.00  0.00      RA0  C
ATOM   3021  CZ  TYR A 323      41.587  36.948 -13.845  1.00  0.00      RA0  C
ATOM   3022  OH  TYR A 323      42.365  35.879 -13.447  1.00  0.00      RA0  O
ATOM   3023  HH  TYR A 323      43.284  36.097 -13.542  1.00  0.00      RA0  H
ATOM   3024  C   TYR A 323      37.495  40.349 -13.273  1.00  0.00      RA0  C
ATOM   3025  O   TYR A 323      37.658  40.139 -12.075  1.00  0.00      RA0  O
ATOM   3026  N   SER A 324      36.418  39.952 -13.952  1.00  0.00      RA0  N
ATOM   3027  H   SER A 324      36.368  39.980 -14.951  1.00  0.00      RA0  H
ATOM   3028  CA  SER A 324      35.267  39.346 -13.283  1.00  0.00      RA0  C
ATOM   3029  CB  SER A 324      34.189  39.746 -14.245  1.00  0.00      RA0  C
ATOM   3030  OG  SER A 324      34.767  40.897 -14.878  1.00  0.00      RA0  O
ATOM   3031  HG  SER A 324      34.117  41.235 -15.485  1.00  0.00      RA0  H
ATOM   3032  C   SER A 324      35.474  37.865 -12.982  1.00  0.00      RA0  C
ATOM   3033  O   SER A 324      36.028  37.139 -13.800  1.00  0.00      RA0  O
ATOM   3034  N   ILE A 325      35.016  37.433 -11.809  1.00  0.00      RA0  N
ATOM   3035  H   ILE A 325      34.510  38.039 -11.190  1.00  0.00      RA0  H
ATOM   3036  CA  ILE A 325      35.057  36.023 -11.440  1.00  0.00      RA0  C
ATOM   3037  CB  ILE A 325      36.151  35.751 -10.406  1.00  0.00      RA0  C
ATOM   3038  CG2 ILE A 325      37.559  35.925 -10.980  1.00  0.00      RA0  C
ATOM   3039  CG1 ILE A 325      35.907  36.606  -9.161  1.00  0.00      RA0  C
ATOM   3040  CD1 ILE A 325      36.798  36.207  -7.991  1.00  0.00      RA0  C
ATOM   3041  C   ILE A 325      33.720  35.598 -10.854  1.00  0.00      RA0  C
ATOM   3042  O   ILE A 325      32.936  36.431 -10.374  1.00  0.00      RA0  O
ATOM   3043  N   ALA A 326      33.504  34.293 -10.824  1.00  0.00      RA0  N
ATOM   3044  H   ALA A 326      34.141  33.637 -11.239  1.00  0.00      RA0  H
ATOM   3045  CA  ALA A 326      32.285  33.768 -10.225  1.00  0.00      RA0  C
ATOM   3046  CB  ALA A 326      31.139  33.810 -11.236  1.00  0.00      RA0  C
ATOM   3047  C   ALA A 326      32.440  32.346  -9.779  1.00  0.00      RA0  C
ATOM   3048  O   ALA A 326      33.253  31.591 -10.332  1.00  0.00      RA0  O
ATOM   3049  N   LEU A 327      31.649  31.977  -8.775  1.00  0.00      RA0  N
ATOM   3050  H   LEU A 327      31.005  32.649  -8.410  1.00  0.00      RA0  H
ATOM   3051  CA  LEU A 327      31.360  30.590  -8.485  1.00  0.00      RA0  C
ATOM   3052  CB  LEU A 327      31.271  30.333  -6.982  1.00  0.00      RA0  C
ATOM   3053  CG  LEU A 327      32.631  30.488  -6.300  1.00  0.00      RA0  C
ATOM   3054  CD1 LEU A 327      32.592  30.096  -4.821  1.00  0.00      RA0  C
ATOM   3055  CD2 LEU A 327      33.727  29.740  -7.057  1.00  0.00      RA0  C
ATOM   3056  C   LEU A 327      30.035  30.255  -9.205  1.00  0.00      RA0  C
ATOM   3057  O   LEU A 327      29.129  31.098  -9.287  1.00  0.00      RA0  O
ATOM   3058  N   ALA A 328      29.974  29.054  -9.764  1.00  0.00      RA0  N
ATOM   3059  H   ALA A 328      30.746  28.417  -9.690  1.00  0.00      RA0  H
ATOM   3060  CA  ALA A 328      28.781  28.571 -10.476  1.00  0.00      RA0  C
ATOM   3061  CB  ALA A 328      28.921  28.807 -11.979  1.00  0.00      RA0  C
ATOM   3062  C   ALA A 328      28.548  27.092 -10.243  1.00  0.00      RA0  C
ATOM   3063  O   ALA A 328      29.489  26.294 -10.209  1.00  0.00      RA0  O
ATOM   3064  N   ARG A 329      27.274  26.747 -10.086  1.00  0.00      RA0  N
ATOM   3065  H   ARG A 329      26.577  27.453 -10.227  1.00  0.00      RA0  H
ATOM   3066  CA  ARG A 329      26.834  25.349 -10.011  1.00  0.00      RA0  C
ATOM   3067  CB  ARG A 329      25.654  25.217  -9.068  1.00  0.00      RA0  C
ATOM   3068  CG  ARG A 329      26.038  24.983  -7.611  1.00  0.00      RA0  C
ATOM   3069  CD  ARG A 329      24.766  24.804  -6.788  1.00  0.00      RA0  C
ATOM   3070  NE  ARG A 329      23.815  24.002  -7.555  1.00  0.00      RA0  N
ATOM   3071  HE  ARG A 329      24.151  23.169  -8.020  1.00  0.00      RA0  H
ATOM   3072  CZ  ARG A 329      22.536  24.430  -7.754  1.00  0.00      RA0  C
ATOM   3073  NH1 ARG A 329      22.107  25.545  -7.116  1.00  0.00      RA0  N
ATOM   3074 HH11 ARG A 329      21.177  25.905  -7.218  1.00  0.00      RA0  H
ATOM   3075 HH12 ARG A 329      22.717  26.050  -6.498  1.00  0.00      RA0  H
ATOM   3076  NH2 ARG A 329      21.736  23.728  -8.582  1.00  0.00      RA0  N
ATOM   3077 HH21 ARG A 329      20.775  23.917  -8.779  1.00  0.00      RA0  H
ATOM   3078 HH22 ARG A 329      22.123  22.919  -9.073  1.00  0.00      RA0  H
ATOM   3079  C   ARG A 329      26.426  24.886 -11.388  1.00  0.00      RA0  C
ATOM   3080  O   ARG A 329      25.532  25.466 -11.999  1.00  0.00      RA0  O
ATOM   3081  N   VAL A 330      27.076  23.837 -11.877  1.00  0.00      RA0  N
ATOM   3082  H   VAL A 330      27.744  23.341 -11.316  1.00  0.00      RA0  H
ATOM   3083  CA  VAL A 330      26.872  23.373 -13.250  1.00  0.00      RA0  C
ATOM   3084  CB  VAL A 330      28.030  23.818 -14.159  1.00  0.00      RA0  C
ATOM   3085  CG1 VAL A 330      28.073  25.337 -14.343  1.00  0.00      RA0  C
ATOM   3086  CG2 VAL A 330      29.361  23.250 -13.667  1.00  0.00      RA0  C
ATOM   3087  C   VAL A 330      26.727  21.859 -13.287  1.00  0.00      RA0  C
ATOM   3088  O   VAL A 330      27.312  21.162 -12.449  1.00  0.00      RA0  O
ATOM   3089  N   PRO A 331      25.943  21.344 -14.233  1.00  0.00      RA0  N
ATOM   3090  CD  PRO A 331      25.023  22.078 -15.091  1.00  0.00      RA0  C
ATOM   3091  CA  PRO A 331      25.950  19.905 -14.494  1.00  0.00      RA0  C
ATOM   3092  CB  PRO A 331      24.981  19.774 -15.671  1.00  0.00      RA0  C
ATOM   3093  CG  PRO A 331      24.071  21.000 -15.585  1.00  0.00      RA0  C
ATOM   3094  C   PRO A 331      27.348  19.347 -14.784  1.00  0.00      RA0  C
ATOM   3095  O   PRO A 331      28.232  20.051 -15.286  1.00  0.00      RA0  O
ATOM   3096  N   GLU A 332      27.531  18.066 -14.471  1.00  0.00      RA0  N
ATOM   3097  H   GLU A 332      26.766  17.548 -14.097  1.00  0.00      RA0  H
ATOM   3098  CA  GLU A 332      28.723  17.330 -14.878  1.00  0.00      RA0  C
ATOM   3099  CB  GLU A 332      28.814  15.902 -14.337  1.00  0.00      RA0  C
ATOM   3100  CG  GLU A 332      29.732  15.761 -13.112  1.00  0.00      RA0  C
ATOM   3101  CD  GLU A 332      31.183  16.149 -13.399  1.00  0.00      RA0  C
ATOM   3102  OE1 GLU A 332      31.983  16.198 -12.471  1.00  0.00      RA0  O
ATOM   3103  OE2 GLU A 332      31.553  16.479 -14.524  1.00  0.00      RA0  O
ATOM   3104  C   GLU A 332      28.862  17.352 -16.391  1.00  0.00      RA0  C
ATOM   3105  O   GLU A 332      27.873  17.349 -17.132  1.00  0.00      RA0  O
ATOM   3106  N   GLY A 333      30.109  17.367 -16.828  1.00  0.00      RA0  N
ATOM   3107  H   GLY A 333      30.837  17.335 -16.145  1.00  0.00      RA0  H
ATOM   3108  CA  GLY A 333      30.447  17.276 -18.229  1.00  0.00      RA0  C
ATOM   3109  C   GLY A 333      30.902  18.586 -18.822  1.00  0.00      RA0  C
ATOM   3110  O   GLY A 333      31.150  18.640 -20.008  1.00  0.00      RA0  O
ATOM   3111  N   ILE A 334      31.018  19.642 -18.012  1.00  0.00      RA0  N
ATOM   3112  H   ILE A 334      30.760  19.547 -17.054  1.00  0.00      RA0  H
ATOM   3113  CA  ILE A 334      31.517  20.923 -18.524  1.00  0.00      RA0  C
ATOM   3114  CB  ILE A 334      31.319  22.025 -17.471  1.00  0.00      RA0  C
ATOM   3115  CG2 ILE A 334      32.253  21.844 -16.275  1.00  0.00      RA0  C
ATOM   3116  CG1 ILE A 334      31.402  23.427 -18.077  1.00  0.00      RA0  C
ATOM   3117  CD1 ILE A 334      30.958  24.508 -17.091  1.00  0.00      RA0  C
ATOM   3118  C   ILE A 334      32.975  20.818 -19.015  1.00  0.00      RA0  C
ATOM   3119  O   ILE A 334      33.771  20.034 -18.478  1.00  0.00      RA0  O
ATOM   3120  N   GLY A 335      33.296  21.587 -20.051  1.00  0.00      RA0  N
ATOM   3121  H   GLY A 335      32.621  22.231 -20.404  1.00  0.00      RA0  H
ATOM   3122  CA  GLY A 335      34.659  21.696 -20.582  1.00  0.00      RA0  C
ATOM   3123  C   GLY A 335      35.442  22.889 -20.041  1.00  0.00      RA0  C
ATOM   3124  O   GLY A 335      35.270  23.319 -18.883  1.00  0.00      RA0  O
ATOM   3125  N   GLU A 336      36.312  23.417 -20.896  1.00  0.00      RA0  N
ATOM   3126  H   GLU A 336      36.331  23.102 -21.849  1.00  0.00      RA0  H
ATOM   3127  CA  GLU A 336      37.242  24.464 -20.519  1.00  0.00      RA0  C
ATOM   3128  CB  GLU A 336      38.532  24.371 -21.356  1.00  0.00      RA0  C
ATOM   3129  CG  GLU A 336      38.440  24.749 -22.844  1.00  0.00      RA0  C
ATOM   3130  CD  GLU A 336      37.303  24.013 -23.522  1.00  0.00      RA0  C
ATOM   3131  OE1 GLU A 336      37.392  22.804 -23.693  1.00  0.00      RA0  O
ATOM   3132  OE2 GLU A 336      36.278  24.632 -23.791  1.00  0.00      RA0  O
ATOM   3133  C   GLU A 336      36.572  25.829 -20.582  1.00  0.00      RA0  C
ATOM   3134  O   GLU A 336      37.055  26.778 -19.986  1.00  0.00      RA0  O
ATOM   3135  N   THR A 337      35.461  25.909 -21.305  1.00  0.00      RA0  N
ATOM   3136  H   THR A 337      35.195  25.149 -21.900  1.00  0.00      RA0  H
ATOM   3137  CA  THR A 337      34.717  27.161 -21.467  1.00  0.00      RA0  C
ATOM   3138  CB  THR A 337      35.132  27.622 -22.871  1.00  0.00      RA0  C
ATOM   3139  OG1 THR A 337      36.527  27.376 -23.036  1.00  0.00      RA0  O
ATOM   3140  HG1 THR A 337      36.582  26.455 -23.293  1.00  0.00      RA0  H
ATOM   3141  CG2 THR A 337      34.777  29.056 -23.272  1.00  0.00      RA0  C
ATOM   3142  C   THR A 337      33.204  26.953 -21.365  1.00  0.00      RA0  C
ATOM   3143  O   THR A 337      32.696  25.840 -21.477  1.00  0.00      RA0  O
ATOM   3144  N   ALA A 338      32.487  28.051 -21.176  1.00  0.00      RA0  N
ATOM   3145  H   ALA A 338      32.929  28.948 -21.087  1.00  0.00      RA0  H
ATOM   3146  CA  ALA A 338      31.041  28.030 -21.187  1.00  0.00      RA0  C
ATOM   3147  CB  ALA A 338      30.492  27.751 -19.789  1.00  0.00      RA0  C
ATOM   3148  C   ALA A 338      30.565  29.390 -21.661  1.00  0.00      RA0  C
ATOM   3149  O   ALA A 338      31.390  30.274 -21.979  1.00  0.00      RA0  O
ATOM   3150  N   ILE A 339      29.248  29.554 -21.759  1.00  0.00      RA0  N
ATOM   3151  H   ILE A 339      28.605  28.837 -21.485  1.00  0.00      RA0  H
ATOM   3152  CA  ILE A 339      28.680  30.798 -22.271  1.00  0.00      RA0  C
ATOM   3153  CB  ILE A 339      27.888  30.459 -23.537  1.00  0.00      RA0  C
ATOM   3154  CG2 ILE A 339      27.119  31.668 -24.051  1.00  0.00      RA0  C
ATOM   3155  CG1 ILE A 339      28.765  29.838 -24.622  1.00  0.00      RA0  C
ATOM   3156  CD1 ILE A 339      29.730  30.852 -25.235  1.00  0.00      RA0  C
ATOM   3157  C   ILE A 339      27.754  31.433 -21.261  1.00  0.00      RA0  C
ATOM   3158  O   ILE A 339      26.894  30.753 -20.693  1.00  0.00      RA0  O
ATOM   3159  N   VAL A 340      27.913  32.744 -21.070  1.00  0.00      RA0  N
ATOM   3160  H   VAL A 340      28.602  33.258 -21.586  1.00  0.00      RA0  H
ATOM   3161  CA  VAL A 340      26.991  33.543 -20.267  1.00  0.00      RA0  C
ATOM   3162  CB  VAL A 340      27.652  34.073 -18.992  1.00  0.00      RA0  C
ATOM   3163  CG1 VAL A 340      28.098  32.935 -18.071  1.00  0.00      RA0  C
ATOM   3164  CG2 VAL A 340      28.787  35.037 -19.322  1.00  0.00      RA0  C
ATOM   3165  C   VAL A 340      26.496  34.702 -21.155  1.00  0.00      RA0  C
ATOM   3166  O   VAL A 340      27.145  35.050 -22.142  1.00  0.00      RA0  O
ATOM   3167  N   GLN A 341      25.339  35.269 -20.835  1.00  0.00      RA0  N
ATOM   3168  H   GLN A 341      24.897  35.008 -19.980  1.00  0.00      RA0  H
ATOM   3169  CA  GLN A 341      24.821  36.437 -21.565  1.00  0.00      RA0  C
ATOM   3170  CB  GLN A 341      23.302  36.377 -21.463  1.00  0.00      RA0  C
ATOM   3171  CG  GLN A 341      22.649  35.981 -22.778  1.00  0.00      RA0  C
ATOM   3172  CD  GLN A 341      22.714  37.184 -23.681  1.00  0.00      RA0  C
ATOM   3173  OE1 GLN A 341      22.882  38.312 -23.218  1.00  0.00      RA0  O
ATOM   3174  NE2 GLN A 341      22.517  36.896 -24.975  1.00  0.00      RA0  N
ATOM   3175 HE21 GLN A 341      22.552  35.931 -25.269  1.00  0.00      RA0  H
ATOM   3176 HE22 GLN A 341      22.368  37.555 -25.712  1.00  0.00      RA0  H
ATOM   3177  C   GLN A 341      25.349  37.761 -20.982  1.00  0.00      RA0  C
ATOM   3178  O   GLN A 341      25.161  38.040 -19.801  1.00  0.00      RA0  O
ATOM   3179  N   ILE A 342      26.028  38.563 -21.807  1.00  0.00      RA0  N
ATOM   3180  H   ILE A 342      26.174  38.300 -22.756  1.00  0.00      RA0  H
ATOM   3181  CA  ILE A 342      26.585  39.864 -21.359  1.00  0.00      RA0  C
ATOM   3182  CB  ILE A 342      28.087  39.808 -21.053  1.00  0.00      RA0  C
ATOM   3183  CG2 ILE A 342      28.615  41.198 -20.700  1.00  0.00      RA0  C
ATOM   3184  CG1 ILE A 342      28.415  38.842 -19.910  1.00  0.00      RA0  C
ATOM   3185  CD1 ILE A 342      27.975  39.368 -18.542  1.00  0.00      RA0  C
ATOM   3186  C   ILE A 342      26.260  40.925 -22.412  1.00  0.00      RA0  C
ATOM   3187  O   ILE A 342      26.634  40.773 -23.577  1.00  0.00      RA0  O
ATOM   3188  N   ARG A 343      25.548  41.979 -22.001  1.00  0.00      RA0  N
ATOM   3189  H   ARG A 343      25.267  42.000 -21.043  1.00  0.00      RA0  H
ATOM   3190  CA  ARG A 343      25.081  43.025 -22.916  1.00  0.00      RA0  C
ATOM   3191  CB  ARG A 343      26.269  43.851 -23.435  1.00  0.00      RA0  C
ATOM   3192  CG  ARG A 343      27.248  44.239 -22.320  1.00  0.00      RA0  C
ATOM   3193  CD  ARG A 343      28.557  44.866 -22.815  1.00  0.00      RA0  C
ATOM   3194  NE  ARG A 343      29.229  44.019 -23.804  1.00  0.00      RA0  N
ATOM   3195  HE  ARG A 343      28.755  43.943 -24.687  1.00  0.00      RA0  H
ATOM   3196  CZ  ARG A 343      30.429  43.420 -23.520  1.00  0.00      RA0  C
ATOM   3197  NH1 ARG A 343      30.965  43.510 -22.290  1.00  0.00      RA0  N
ATOM   3198 HH11 ARG A 343      31.852  43.063 -22.065  1.00  0.00      RA0  H
ATOM   3199 HH12 ARG A 343      30.533  44.003 -21.535  1.00  0.00      RA0  H
ATOM   3200  NH2 ARG A 343      31.078  42.739 -24.481  1.00  0.00      RA0  N
ATOM   3201 HH21 ARG A 343      31.970  42.283 -24.277  1.00  0.00      RA0  H
ATOM   3202 HH22 ARG A 343      30.736  42.660 -25.413  1.00  0.00      RA0  H
ATOM   3203  C   ARG A 343      24.265  42.442 -24.067  1.00  0.00      RA0  C
ATOM   3204  O   ARG A 343      24.450  42.807 -25.229  1.00  0.00      RA0  O
ATOM   3205  N   ASN A 344      23.366  41.521 -23.721  1.00  0.00      RA0  N
ATOM   3206  H   ASN A 344      23.346  41.165 -22.789  1.00  0.00      RA0  H
ATOM   3207  CA  ASN A 344      22.421  40.918 -24.669  1.00  0.00      RA0  C
ATOM   3208  CB  ASN A 344      21.500  41.941 -25.343  1.00  0.00      RA0  C
ATOM   3209  CG  ASN A 344      20.202  41.276 -25.773  1.00  0.00      RA0  C
ATOM   3210  OD1 ASN A 344      19.263  41.167 -24.992  1.00  0.00      RA0  O
ATOM   3211  ND2 ASN A 344      20.149  40.922 -27.068  1.00  0.00      RA0  N
ATOM   3212 HD21 ASN A 344      21.010  40.894 -27.585  1.00  0.00      RA0  H
ATOM   3213 HD22 ASN A 344      19.306  40.639 -27.523  1.00  0.00      RA0  H
ATOM   3214  C   ASN A 344      23.093  40.014 -25.721  1.00  0.00      RA0  C
ATOM   3215  O   ASN A 344      22.540  39.768 -26.793  1.00  0.00      RA0  O
ATOM   3216  N   ARG A 345      24.282  39.515 -25.398  1.00  0.00      RA0  N
ATOM   3217  H   ARG A 345      24.653  39.583 -24.471  1.00  0.00      RA0  H
ATOM   3218  CA  ARG A 345      25.063  38.723 -26.332  1.00  0.00      RA0  C
ATOM   3219  CB  ARG A 345      26.157  39.670 -26.862  1.00  0.00      RA0  C
ATOM   3220  CG  ARG A 345      27.060  39.248 -28.031  1.00  0.00      RA0  C
ATOM   3221  CD  ARG A 345      28.458  39.899 -27.970  1.00  0.00      RA0  C
ATOM   3222  NE  ARG A 345      29.237  39.259 -26.909  1.00  0.00      RA0  N
ATOM   3223  HE  ARG A 345      28.778  38.449 -26.529  1.00  0.00      RA0  H
ATOM   3224  CZ  ARG A 345      30.493  39.615 -26.491  1.00  0.00      RA0  C
ATOM   3225  NH1 ARG A 345      31.086  38.897 -25.518  1.00  0.00      RA0  N
ATOM   3226 HH11 ARG A 345      31.968  39.186 -25.107  1.00  0.00      RA0  H
ATOM   3227 HH12 ARG A 345      30.669  38.052 -25.169  1.00  0.00      RA0  H
ATOM   3228  NH2 ARG A 345      31.146  40.666 -27.029  1.00  0.00      RA0  N
ATOM   3229 HH21 ARG A 345      32.057  40.923 -26.665  1.00  0.00      RA0  H
ATOM   3230 HH22 ARG A 345      30.771  41.193 -27.794  1.00  0.00      RA0  H
ATOM   3231  C   ARG A 345      25.727  37.587 -25.583  1.00  0.00      RA0  C
ATOM   3232  O   ARG A 345      25.883  37.655 -24.383  1.00  0.00      RA0  O
ATOM   3233  N   GLU A 346      26.084  36.536 -26.309  1.00  0.00      RA0  N
ATOM   3234  H   GLU A 346      25.858  36.502 -27.279  1.00  0.00      RA0  H
ATOM   3235  CA  GLU A 346      26.852  35.451 -25.729  1.00  0.00      RA0  C
ATOM   3236  CB  GLU A 346      26.788  34.210 -26.616  1.00  0.00      RA0  C
ATOM   3237  CG  GLU A 346      25.386  33.905 -27.169  1.00  0.00      RA0  C
ATOM   3238  CD  GLU A 346      24.303  33.957 -26.099  1.00  0.00      RA0  C
ATOM   3239  OE1 GLU A 346      24.509  33.473 -24.988  1.00  0.00      RA0  O
ATOM   3240  OE2 GLU A 346      23.236  34.494 -26.387  1.00  0.00      RA0  O
ATOM   3241  C   GLU A 346      28.269  35.924 -25.459  1.00  0.00      RA0  C
ATOM   3242  O   GLU A 346      28.894  36.633 -26.287  1.00  0.00      RA0  O
ATOM   3243  N   MSE A 347      28.756  35.515 -24.305  1.00  0.00      RA0  N
ATOM   3244  H   MSE A 347      28.179  34.959 -23.702  1.00  0.00      RA0  H
ATOM   3245  CA  MSE A 347      30.084  35.818 -23.850  1.00  0.00      RA0  C
ATOM   3246  CB  MSE A 347      30.001  36.761 -22.660  1.00  0.00      RA0  C
ATOM   3247  CG  MSE A 347      31.345  36.893 -21.955  1.00  0.00      RA0  C
ATOM   3248  SE  MSE A 347      32.397  38.072 -22.784  1.00  0.00      RA0  S
ATOM   3249  CE  MSE A 347      31.551  39.524 -22.151  1.00  0.00      RA0  C
ATOM   3250  C   MSE A 347      30.685  34.509 -23.359  1.00  0.00      RA0  C
ATOM   3251  O   MSE A 347      30.230  33.957 -22.361  1.00  0.00      RA0  O
ATOM   3252  N   PRO A 348      31.711  34.019 -24.045  1.00  0.00      RA0  N
ATOM   3253  CD  PRO A 348      32.205  34.519 -25.318  1.00  0.00      RA0  C
ATOM   3254  CA  PRO A 348      32.458  32.885 -23.541  1.00  0.00      RA0  C
ATOM   3255  CB  PRO A 348      33.430  32.574 -24.687  1.00  0.00      RA0  C
ATOM   3256  CG  PRO A 348      32.894  33.303 -25.920  1.00  0.00      RA0  C
ATOM   3257  C   PRO A 348      33.202  33.247 -22.267  1.00  0.00      RA0  C
ATOM   3258  O   PRO A 348      33.696  34.375 -22.104  1.00  0.00      RA0  O
ATOM   3259  N   VAL A 349      33.222  32.312 -21.336  1.00  0.00      RA0  N
ATOM   3260  H   VAL A 349      32.843  31.402 -21.512  1.00  0.00      RA0  H
ATOM   3261  CA  VAL A 349      33.948  32.492 -20.109  1.00  0.00      RA0  C
ATOM   3262  CB  VAL A 349      33.013  32.641 -18.903  1.00  0.00      RA0  C
ATOM   3263  CG1 VAL A 349      32.306  33.992 -18.915  1.00  0.00      RA0  C
ATOM   3264  CG2 VAL A 349      32.029  31.475 -18.805  1.00  0.00      RA0  C
ATOM   3265  C   VAL A 349      34.827  31.280 -19.931  1.00  0.00      RA0  C
ATOM   3266  O   VAL A 349      34.558  30.225 -20.490  1.00  0.00      RA0  O
ATOM   3267  N   LYS A 350      35.887  31.447 -19.159  1.00  0.00      RA0  N
ATOM   3268  H   LYS A 350      35.999  32.301 -18.649  1.00  0.00      RA0  H
ATOM   3269  CA  LYS A 350      36.790  30.350 -18.882  1.00  0.00      RA0  C
ATOM   3270  CB  LYS A 350      38.221  30.869 -18.674  1.00  0.00      RA0  C
ATOM   3271  CG  LYS A 350      39.156  29.806 -18.081  1.00  0.00      RA0  C
ATOM   3272  CD  LYS A 350      40.583  30.271 -17.772  1.00  0.00      RA0  C
ATOM   3273  CE  LYS A 350      41.370  29.160 -17.067  1.00  0.00      RA0  C
ATOM   3274  NZ  LYS A 350      42.782  29.525 -16.886  1.00  0.00      RA0  N
ATOM   3275  HZ1 LYS A 350      43.334  28.700 -16.559  1.00  0.00      RA0  H
ATOM   3276  HZ2 LYS A 350      43.274  29.668 -17.799  1.00  0.00      RA0  H
ATOM   3277  HZ3 LYS A 350      42.997  30.323 -16.265  1.00  0.00      RA0  H
ATOM   3278  C   LYS A 350      36.316  29.641 -17.614  1.00  0.00      RA0  C
ATOM   3279  O   LYS A 350      35.999  30.274 -16.601  1.00  0.00      RA0  O
ATOM   3280  N   VAL A 351      36.255  28.318 -17.676  1.00  0.00      RA0  N
ATOM   3281  H   VAL A 351      36.629  27.848 -18.479  1.00  0.00      RA0  H
ATOM   3282  CA  VAL A 351      35.904  27.497 -16.539  1.00  0.00      RA0  C
ATOM   3283  CB  VAL A 351      35.114  26.274 -16.998  1.00  0.00      RA0  C
ATOM   3284  CG1 VAL A 351      34.708  25.382 -15.823  1.00  0.00      RA0  C
ATOM   3285  CG2 VAL A 351      33.913  26.718 -17.827  1.00  0.00      RA0  C
ATOM   3286  C   VAL A 351      37.164  27.076 -15.787  1.00  0.00      RA0  C
ATOM   3287  O   VAL A 351      38.088  26.550 -16.388  1.00  0.00      RA0  O
ATOM   3288  N   THR A 352      37.174  27.295 -14.482  1.00  0.00      RA0  N
ATOM   3289  H   THR A 352      36.339  27.564 -14.007  1.00  0.00      RA0  H
ATOM   3290  CA  THR A 352      38.346  27.051 -13.661  1.00  0.00      RA0  C
ATOM   3291  CB  THR A 352      38.931  28.459 -13.469  1.00  0.00      RA0  C
ATOM   3292  OG1 THR A 352      38.596  29.263 -14.613  1.00  0.00      RA0  O
ATOM   3293  HG1 THR A 352      37.651  29.364 -14.620  1.00  0.00      RA0  H
ATOM   3294  CG2 THR A 352      40.448  28.478 -13.248  1.00  0.00      RA0  C
ATOM   3295  C   THR A 352      37.972  26.343 -12.384  1.00  0.00      RA0  C
ATOM   3296  O   THR A 352      36.804  26.043 -12.109  1.00  0.00      RA0  O
ATOM   3297  N   LYS A 353      38.988  26.084 -11.576  1.00  0.00      RA0  N
ATOM   3298  H   LYS A 353      39.888  26.423 -11.832  1.00  0.00      RA0  H
ATOM   3299  CA  LYS A 353      38.787  25.613 -10.208  1.00  0.00      RA0  C
ATOM   3300  CB  LYS A 353      40.160  25.299  -9.580  1.00  0.00      RA0  C
ATOM   3301  CG  LYS A 353      41.123  24.521 -10.492  1.00  0.00      RA0  C
ATOM   3302  CD  LYS A 353      42.244  25.411 -11.052  1.00  0.00      RA0  C
ATOM   3303  CE  LYS A 353      43.096  24.768 -12.155  1.00  0.00      RA0  C
ATOM   3304  NZ  LYS A 353      43.730  23.537 -11.681  1.00  0.00      RA0  N
ATOM   3305  HZ1 LYS A 353      44.460  23.187 -12.343  1.00  0.00      RA0  H
ATOM   3306  HZ2 LYS A 353      44.146  23.575 -10.734  1.00  0.00      RA0  H
ATOM   3307  HZ3 LYS A 353      43.077  22.723 -11.703  1.00  0.00      RA0  H
ATOM   3308  C   LYS A 353      38.029  26.695  -9.424  1.00  0.00      RA0  C
ATOM   3309  O   LYS A 353      38.202  27.881  -9.719  1.00  0.00      RA0  O
ATOM   3310  N   PRO A 354      37.258  26.302  -8.410  1.00  0.00      RA0  N
ATOM   3311  CD  PRO A 354      36.994  24.915  -8.035  1.00  0.00      RA0  C
ATOM   3312  CA  PRO A 354      36.501  27.253  -7.598  1.00  0.00      RA0  C
ATOM   3313  CB  PRO A 354      35.413  26.357  -6.998  1.00  0.00      RA0  C
ATOM   3314  CG  PRO A 354      36.100  25.009  -6.807  1.00  0.00      RA0  C
ATOM   3315  C   PRO A 354      37.339  27.971  -6.530  1.00  0.00      RA0  C
ATOM   3316  O   PRO A 354      37.011  27.956  -5.349  1.00  0.00      RA0  O
ATOM   3317  N   VAL A 355      38.428  28.601  -6.960  1.00  0.00      RA0  N
ATOM   3318  H   VAL A 355      38.695  28.651  -7.928  1.00  0.00      RA0  H
ATOM   3319  CA  VAL A 355      39.315  29.351  -6.064  1.00  0.00      RA0  C
ATOM   3320  CB  VAL A 355      40.161  28.397  -5.187  1.00  0.00      RA0  C
ATOM   3321  CG1 VAL A 355      40.984  27.399  -6.011  1.00  0.00      RA0  C
ATOM   3322  CG2 VAL A 355      41.007  29.156  -4.160  1.00  0.00      RA0  C
ATOM   3323  C   VAL A 355      40.171  30.197  -7.002  1.00  0.00      RA0  C
ATOM   3324  O   VAL A 355      40.488  29.763  -8.113  1.00  0.00      RA0  O
ATOM   3325  N   PHE A 356      40.529  31.393  -6.555  1.00  0.00      RA0  N
ATOM   3326  H   PHE A 356      40.268  31.692  -5.635  1.00  0.00      RA0  H
ATOM   3327  CA  PHE A 356      41.155  32.376  -7.446  1.00  0.00      RA0  C
ATOM   3328  CB  PHE A 356      40.146  33.458  -7.848  1.00  0.00      RA0  C
ATOM   3329  CG  PHE A 356      38.872  32.843  -8.383  1.00  0.00      RA0  C
ATOM   3330  CD1 PHE A 356      37.749  32.755  -7.567  1.00  0.00      RA0  C
ATOM   3331  CD2 PHE A 356      38.820  32.369  -9.688  1.00  0.00      RA0  C
ATOM   3332  CE1 PHE A 356      36.573  32.201  -8.058  1.00  0.00      RA0  C
ATOM   3333  CE2 PHE A 356      37.643  31.815 -10.180  1.00  0.00      RA0  C
ATOM   3334  CZ  PHE A 356      36.519  31.736  -9.366  1.00  0.00      RA0  C
ATOM   3335  C   PHE A 356      42.409  33.037  -6.865  1.00  0.00      RA0  C
ATOM   3336  O   PHE A 356      43.353  33.247  -7.599  1.00  0.00      RA0  O
ATOM   3337  N   VAL A 357      42.399  33.345  -5.575  1.00  0.00      RA0  N
ATOM   3338  H   VAL A 357      41.615  33.130  -4.988  1.00  0.00      RA0  H
ATOM   3339  CA  VAL A 357      43.499  34.057  -4.912  1.00  0.00      RA0  C
ATOM   3340  CB  VAL A 357      43.201  35.562  -4.784  1.00  0.00      RA0  C
ATOM   3341  CG1 VAL A 357      44.292  36.278  -3.987  1.00  0.00      RA0  C
ATOM   3342  CG2 VAL A 357      42.992  36.238  -6.139  1.00  0.00      RA0  C
ATOM   3343  C   VAL A 357      43.699  33.458  -3.520  1.00  0.00      RA0  C
ATOM   3344  O   VAL A 357      42.740  33.229  -2.797  1.00  0.00      RA0  O
ATOM   3345  N   ARG A 358      44.946  33.183  -3.150  1.00  0.00      RA0  N
ATOM   3346  H   ARG A 358      45.700  33.352  -3.793  1.00  0.00      RA0  H
ATOM   3347  CA  ARG A 358      45.290  32.775  -1.790  1.00  0.00      RA0  C
ATOM   3348  CB  ARG A 358      45.276  31.252  -1.582  1.00  0.00      RA0  C
ATOM   3349  CG  ARG A 358      43.837  30.786  -1.291  1.00  0.00      RA0  C
ATOM   3350  CD  ARG A 358      43.665  29.339  -0.833  1.00  0.00      RA0  C
ATOM   3351  NE  ARG A 358      44.469  29.103   0.362  1.00  0.00      RA0  N
ATOM   3352  HE  ARG A 358      44.458  29.783   1.095  1.00  0.00      RA0  H
ATOM   3353  CZ  ARG A 358      45.343  28.082   0.350  1.00  0.00      RA0  C
ATOM   3354  NH1 ARG A 358      45.301  27.163  -0.608  1.00  0.00      RA0  N
ATOM   3355 HH11 ARG A 358      46.031  26.472  -0.638  1.00  0.00      RA0  H
ATOM   3356 HH12 ARG A 358      44.614  27.107  -1.347  1.00  0.00      RA0  H
ATOM   3357  NH2 ARG A 358      46.281  28.009   1.288  1.00  0.00      RA0  N
ATOM   3358 HH21 ARG A 358      47.021  27.333   1.154  1.00  0.00      RA0  H
ATOM   3359 HH22 ARG A 358      46.317  28.599   2.092  1.00  0.00      RA0  H
ATOM   3360  C   ARG A 358      46.601  33.472  -1.436  1.00  0.00      RA0  C
ATOM   3361  O   ARG A 358      47.474  33.559  -2.291  1.00  0.00      RA0  O
ATOM   3362  N   ASN A 359      46.729  33.924  -0.197  1.00  0.00      RA0  N
ATOM   3363  H   ASN A 359      45.934  33.999   0.404  1.00  0.00      RA0  H
ATOM   3364  CA  ASN A 359      47.998  34.501   0.307  1.00  0.00      RA0  C
ATOM   3365  CB  ASN A 359      49.086  33.438   0.576  1.00  0.00      RA0  C
ATOM   3366  CG  ASN A 359      48.543  32.085   1.007  1.00  0.00      RA0  C
ATOM   3367  OD1 ASN A 359      48.160  31.836   2.142  1.00  0.00      RA0  O
ATOM   3368  ND2 ASN A 359      48.583  31.174   0.027  1.00  0.00      RA0  N
ATOM   3369 HD21 ASN A 359      48.844  31.467  -0.892  1.00  0.00      RA0  H
ATOM   3370 HD22 ASN A 359      48.381  30.204   0.187  1.00  0.00      RA0  H
ATOM   3371  C   ASN A 359      48.561  35.541  -0.626  1.00  0.00      RA0  C
ATOM   3372  O   ASN A 359      49.753  35.507  -1.003  1.00  0.00      RA0  O
ATOM   3373  N   GLY A 360      47.702  36.480  -1.005  1.00  0.00      RA0  N
ATOM   3374  H   GLY A 360      46.828  36.489  -0.509  1.00  0.00      RA0  H
ATOM   3375  CA  GLY A 360      48.109  37.622  -1.768  1.00  0.00      RA0  C
ATOM   3376  C   GLY A 360      48.455  37.393  -3.200  1.00  0.00      RA0  C
ATOM   3377  O   GLY A 360      48.970  38.312  -3.858  1.00  0.00      RA0  O
ATOM   3378  N   LYS A 361      48.157  36.206  -3.727  1.00  0.00      RA0  N
ATOM   3379  H   LYS A 361      47.757  35.459  -3.191  1.00  0.00      RA0  H
ATOM   3380  CA  LYS A 361      48.555  35.894  -5.075  1.00  0.00      RA0  C
ATOM   3381  CB  LYS A 361      49.880  35.118  -5.066  1.00  0.00      RA0  C
ATOM   3382  CG  LYS A 361      50.562  35.069  -6.437  1.00  0.00      RA0  C
ATOM   3383  CD  LYS A 361      51.300  33.760  -6.716  1.00  0.00      RA0  C
ATOM   3384  CE  LYS A 361      51.890  33.759  -8.128  1.00  0.00      RA0  C
ATOM   3385  NZ  LYS A 361      52.341  32.416  -8.488  1.00  0.00      RA0  N
ATOM   3386  HZ1 LYS A 361      52.806  32.378  -9.419  1.00  0.00      RA0  H
ATOM   3387  HZ2 LYS A 361      52.961  31.960  -7.793  1.00  0.00      RA0  H
ATOM   3388  HZ3 LYS A 361      51.531  31.782  -8.654  1.00  0.00      RA0  H
ATOM   3389  C   LYS A 361      47.501  35.067  -5.793  1.00  0.00      RA0  C
ATOM   3390  O   LYS A 361      46.890  34.198  -5.193  1.00  0.00      RA0  O
ATOM   3391  N   ALA A 362      47.345  35.328  -7.092  1.00  0.00      RA0  N
ATOM   3392  H   ALA A 362      47.891  36.074  -7.463  1.00  0.00      RA0  H
ATOM   3393  CA  ALA A 362      46.536  34.514  -7.970  1.00  0.00      RA0  C
ATOM   3394  CB  ALA A 362      46.686  34.970  -9.420  1.00  0.00      RA0  C
ATOM   3395  C   ALA A 362      47.009  33.070  -7.892  1.00  0.00      RA0  C
ATOM   3396  O   ALA A 362      48.212  32.796  -7.850  1.00  0.00      RA0  O
ATOM   3397  N   VAL A 363      46.048  32.154  -7.859  1.00  0.00      RA0  N
ATOM   3398  H   VAL A 363      45.108  32.492  -7.912  1.00  0.00      RA0  H
ATOM   3399  CA  VAL A 363      46.343  30.718  -7.868  1.00  0.00      RA0  C
ATOM   3400  CB  VAL A 363      45.086  29.865  -7.632  1.00  0.00      RA0  C
ATOM   3401  CG1 VAL A 363      44.532  30.109  -6.226  1.00  0.00      RA0  C
ATOM   3402  CG2 VAL A 363      44.027  30.045  -8.726  1.00  0.00      RA0  C
ATOM   3403  C   VAL A 363      47.023  30.360  -9.192  1.00  0.00      RA0  C
ATOM   3404  O   VAL A 363      46.891  31.065 -10.242  1.00  0.00      RA0  O
ATOM   3405  N   ALA A 364      47.768  29.261  -9.159  1.00  0.00      RA0  N
ATOM   3406  H   ALA A 364      47.862  28.805  -8.275  1.00  0.00      RA0  H
ATOM   3407  CA  ALA A 364      48.611  28.868 -10.295  1.00  0.00      RA0  C
ATOM   3408  CB  ALA A 364      49.179  27.479 -10.045  1.00  0.00      RA0  C
ATOM   3409  C   ALA A 364      47.902  28.848 -11.638  1.00  0.00      RA0  C
ATOM   3410  O   ALA A 364      48.486  29.249 -12.620  1.00  0.00      RA0  O
ATOM   3411  N   GLY A 365      46.645  28.411 -11.692  1.00  0.00      RA0  N
ATOM   3412  H   GLY A 365      46.213  28.139 -10.837  1.00  0.00      RA0  H
ATOM   3413  CA  GLY A 365      45.936  28.351 -12.980  1.00  0.00      RA0  C
ATOM   3414  C   GLY A 365      45.653  29.709 -13.591  1.00  0.00      RA0  C
ATOM   3415  O   GLY A 365      45.342  29.814 -14.775  1.00  0.00      RA0  O
ATOM   3416  N   LEU A 366      45.784  30.757 -12.792  1.00  0.00      RA0  N
ATOM   3417  H   LEU A 366      46.132  30.631 -11.867  1.00  0.00      RA0  H
ATOM   3418  CA  LEU A 366      45.544  32.127 -13.278  1.00  0.00      RA0  C
ATOM   3419  CB  LEU A 366      44.546  32.848 -12.369  1.00  0.00      RA0  C
ATOM   3420  CG  LEU A 366      43.171  32.174 -12.330  1.00  0.00      RA0  C
ATOM   3421  CD1 LEU A 366      42.257  32.822 -11.292  1.00  0.00      RA0  C
ATOM   3422  CD2 LEU A 366      42.515  32.116 -13.712  1.00  0.00      RA0  C
ATOM   3423  C   LEU A 366      46.807  32.966 -13.459  1.00  0.00      RA0  C
ATOM   3424  O   LEU A 366      46.720  34.191 -13.624  1.00  0.00      RA0  O
ATOM   3425  N   CYS A 367      47.976  32.332 -13.390  1.00  0.00      RA0  N
ATOM   3426  H   CYS A 367      48.036  31.348 -13.194  1.00  0.00      RA0  H
ATOM   3427  CA  CYS A 367      49.235  33.019 -13.722  1.00  0.00      RA0  C
ATOM   3428  CB  CYS A 367      49.777  33.790 -12.512  1.00  0.00      RA0  C
ATOM   3429  SG  CYS A 367      49.621  32.932 -10.926  1.00  0.00      RA0  S
ATOM   3430  C   CYS A 367      50.294  32.088 -14.318  1.00  0.00      RA0  C
ATOM   3431  O   CYS A 367      50.122  30.864 -14.369  1.00  0.00      RA0  O
END
HEADER lig.002.14.pdb
ATOM      1  N   ASN A   2      47.934  28.513  -5.808  1.00  0.00      LA0  N
ATOM      2  H   ASN A   2      47.604  27.778  -5.211  1.00  0.00      LA0  H
ATOM      3  CA  ASN A   2      49.061  29.332  -5.357  1.00  0.00      LA0  C
ATOM      4  CB  ASN A   2      48.798  29.886  -3.944  1.00  0.00      LA0  C
ATOM      5  CG  ASN A   2      50.062  30.486  -3.346  1.00  0.00      LA0  C
ATOM      6  OD1 ASN A   2      50.781  31.251  -3.976  1.00  0.00      LA0  O
ATOM      7  ND2 ASN A   2      50.343  30.045  -2.119  1.00  0.00      LA0  N
ATOM      8 HD21 ASN A   2      49.758  29.369  -1.656  1.00  0.00      LA0  H
ATOM      9 HD22 ASN A   2      51.162  30.377  -1.657  1.00  0.00      LA0  H
ATOM     10  C   ASN A   2      50.390  28.603  -5.435  1.00  0.00      LA0  C
ATOM     11  O   ASN A   2      50.713  27.717  -4.649  1.00  0.00      LA0  O
ATOM     12  N   VAL A   3      51.164  29.057  -6.418  1.00  0.00      LA0  N
ATOM     13  H   VAL A   3      50.842  29.718  -7.097  1.00  0.00      LA0  H
ATOM     14  CA  VAL A   3      52.549  28.615  -6.427  1.00  0.00      LA0  C
ATOM     15  CB  VAL A   3      52.832  27.948  -7.777  1.00  0.00      LA0  C
ATOM     16  CG1 VAL A   3      54.303  27.670  -8.059  1.00  0.00      LA0  C
ATOM     17  CG2 VAL A   3      51.998  26.675  -7.878  1.00  0.00      LA0  C
ATOM     18  C   VAL A   3      53.485  29.771  -6.105  1.00  0.00      LA0  C
ATOM     19  O   VAL A   3      53.579  30.759  -6.833  1.00  0.00      LA0  O
ATOM     20  N   PRO A   4      54.161  29.620  -4.942  1.00  0.00      LA0  N
ATOM     21  CD  PRO A   4      53.911  28.609  -3.925  1.00  0.00      LA0  C
ATOM     22  CA  PRO A   4      55.263  30.520  -4.586  1.00  0.00      LA0  C
ATOM     23  CB  PRO A   4      55.682  29.998  -3.206  1.00  0.00      LA0  C
ATOM     24  CG  PRO A   4      54.488  29.224  -2.662  1.00  0.00      LA0  C
ATOM     25  C   PRO A   4      56.364  30.489  -5.641  1.00  0.00      LA0  C
ATOM     26  O   PRO A   4      56.539  29.505  -6.357  1.00  0.00      LA0  O
ATOM     27  N   ALA A   5      57.019  31.645  -5.783  1.00  0.00      LA0  N
ATOM     28  H   ALA A   5      57.247  32.152  -4.947  1.00  0.00      LA0  H
ATOM     29  CA  ALA A   5      57.654  31.929  -7.069  1.00  0.00      LA0  C
ATOM     30  CB  ALA A   5      57.461  33.404  -7.430  1.00  0.00      LA0  C
ATOM     31  C   ALA A   5      59.129  31.574  -7.168  1.00  0.00      LA0  C
ATOM     32  O   ALA A   5      59.898  32.207  -7.882  1.00  0.00      LA0  O
ATOM     33  N   GLU A   6      59.487  30.532  -6.415  1.00  0.00      LA0  N
ATOM     34  H   GLU A   6      58.803  30.136  -5.800  1.00  0.00      LA0  H
ATOM     35  CA  GLU A   6      60.906  30.279  -6.189  1.00  0.00      LA0  C
ATOM     36  CB  GLU A   6      61.411  31.148  -5.017  1.00  0.00      LA0  C
ATOM     37  CG  GLU A   6      60.861  30.860  -3.605  1.00  0.00      LA0  C
ATOM     38  CD  GLU A   6      59.342  30.890  -3.580  1.00  0.00      LA0  C
ATOM     39  OE1 GLU A   6      58.742  29.830  -3.729  1.00  0.00      LA0  O
ATOM     40  OE2 GLU A   6      58.754  31.964  -3.478  1.00  0.00      LA0  O
ATOM     41  C   GLU A   6      61.259  28.811  -6.005  1.00  0.00      LA0  C
ATOM     42  O   GLU A   6      62.364  28.370  -6.300  1.00  0.00      LA0  O
ATOM     43  N   LEU A   7      60.267  28.054  -5.511  1.00  0.00      LA0  N
ATOM     44  H   LEU A   7      59.432  28.497  -5.179  1.00  0.00      LA0  H
ATOM     45  CA  LEU A   7      60.550  26.636  -5.291  1.00  0.00      LA0  C
ATOM     46  CB  LEU A   7      59.498  25.982  -4.386  1.00  0.00      LA0  C
ATOM     47  CG  LEU A   7      59.204  26.712  -3.075  1.00  0.00      LA0  C
ATOM     48  CD1 LEU A   7      58.176  25.959  -2.231  1.00  0.00      LA0  C
ATOM     49  CD2 LEU A   7      60.472  27.035  -2.289  1.00  0.00      LA0  C
ATOM     50  C   LEU A   7      60.684  25.822  -6.565  1.00  0.00      LA0  C
ATOM     51  O   LEU A   7      60.277  26.217  -7.653  1.00  0.00      LA0  O
ATOM     52  N   LYS A   8      61.257  24.628  -6.363  1.00  0.00      LA0  N
ATOM     53  H   LYS A   8      61.524  24.356  -5.437  1.00  0.00      LA0  H
ATOM     54  CA  LYS A   8      61.114  23.634  -7.420  1.00  0.00      LA0  C
ATOM     55  CB  LYS A   8      62.372  22.769  -7.479  1.00  0.00      LA0  C
ATOM     56  CG  LYS A   8      63.432  23.396  -8.386  1.00  0.00      LA0  C
ATOM     57  CD  LYS A   8      63.255  22.959  -9.840  1.00  0.00      LA0  C
ATOM     58  CE  LYS A   8      64.094  23.755 -10.838  1.00  0.00      LA0  C
ATOM     59  NZ  LYS A   8      64.351  22.937 -12.030  1.00  0.00      LA0  N
ATOM     60  HZ1 LYS A   8      64.983  23.442 -12.692  1.00  0.00      LA0  H
ATOM     61  HZ2 LYS A   8      64.942  22.122 -11.764  1.00  0.00      LA0  H
ATOM     62  HZ3 LYS A   8      63.504  22.590 -12.520  1.00  0.00      LA0  H
ATOM     63  C   LYS A   8      59.868  22.820  -7.150  1.00  0.00      LA0  C
ATOM     64  O   LYS A   8      59.350  22.815  -6.040  1.00  0.00      LA0  O
ATOM     65  N   TYR A   9      59.390  22.159  -8.204  1.00  0.00      LA0  N
ATOM     66  H   TYR A   9      59.836  22.215  -9.098  1.00  0.00      LA0  H
ATOM     67  CA  TYR A   9      58.127  21.439  -8.087  1.00  0.00      LA0  C
ATOM     68  CB  TYR A   9      56.961  22.295  -8.596  1.00  0.00      LA0  C
ATOM     69  CG  TYR A   9      56.765  23.537  -7.755  1.00  0.00      LA0  C
ATOM     70  CD1 TYR A   9      57.368  24.748  -8.151  1.00  0.00      LA0  C
ATOM     71  CE1 TYR A   9      57.203  25.887  -7.345  1.00  0.00      LA0  C
ATOM     72  CD2 TYR A   9      55.982  23.446  -6.589  1.00  0.00      LA0  C
ATOM     73  CE2 TYR A   9      55.808  24.588  -5.791  1.00  0.00      LA0  C
ATOM     74  CZ  TYR A   9      56.425  25.792  -6.175  1.00  0.00      LA0  C
ATOM     75  OH  TYR A   9      56.250  26.903  -5.374  1.00  0.00      LA0  O
ATOM     76  HH  TYR A   9      56.582  27.685  -5.815  1.00  0.00      LA0  H
ATOM     77  C   TYR A   9      58.203  20.184  -8.917  1.00  0.00      LA0  C
ATOM     78  O   TYR A   9      58.904  20.138  -9.924  1.00  0.00      LA0  O
ATOM     79  N   SER A  10      57.472  19.160  -8.478  1.00  0.00      LA0  N
ATOM     80  H   SER A  10      56.852  19.230  -7.694  1.00  0.00      LA0  H
ATOM     81  CA  SER A  10      57.385  18.053  -9.417  1.00  0.00      LA0  C
ATOM     82  CB  SER A  10      57.233  16.727  -8.664  1.00  0.00      LA0  C
ATOM     83  OG  SER A  10      55.973  16.676  -7.994  1.00  0.00      LA0  O
ATOM     84  HG  SER A  10      56.022  15.884  -7.438  1.00  0.00      LA0  H
ATOM     85  C   SER A  10      56.277  18.310 -10.424  1.00  0.00      LA0  C
ATOM     86  O   SER A  10      55.609  19.336 -10.397  1.00  0.00      LA0  O
ATOM     87  N   LYS A  11      56.104  17.332 -11.318  1.00  0.00      LA0  N
ATOM     88  H   LYS A  11      56.641  16.490 -11.245  1.00  0.00      LA0  H
ATOM     89  CA  LYS A  11      54.870  17.363 -12.106  1.00  0.00      LA0  C
ATOM     90  CB  LYS A  11      55.107  16.684 -13.459  1.00  0.00      LA0  C
ATOM     91  CG  LYS A  11      56.514  16.971 -14.000  1.00  0.00      LA0  C
ATOM     92  CD  LYS A  11      56.939  16.151 -15.223  1.00  0.00      LA0  C
ATOM     93  CE  LYS A  11      56.783  14.633 -15.062  1.00  0.00      LA0  C
ATOM     94  NZ  LYS A  11      57.375  14.149 -13.807  1.00  0.00      LA0  N
ATOM     95  HZ1 LYS A  11      57.042  13.178 -13.611  1.00  0.00      LA0  H
ATOM     96  HZ2 LYS A  11      58.404  14.217 -13.726  1.00  0.00      LA0  H
ATOM     97  HZ3 LYS A  11      56.924  14.617 -12.989  1.00  0.00      LA0  H
ATOM     98  C   LYS A  11      53.743  16.671 -11.347  1.00  0.00      LA0  C
ATOM     99  O   LYS A  11      52.560  16.920 -11.524  1.00  0.00      LA0  O
ATOM    100  N   GLU A  12      54.231  15.778 -10.477  1.00  0.00      LA0  N
ATOM    101  H   GLU A  12      55.215  15.632 -10.416  1.00  0.00      LA0  H
ATOM    102  CA  GLU A  12      53.469  14.830  -9.682  1.00  0.00      LA0  C
ATOM    103  CB  GLU A  12      54.475  13.778  -9.200  1.00  0.00      LA0  C
ATOM    104  CG  GLU A  12      55.099  12.825 -10.245  1.00  0.00      LA0  C
ATOM    105  CD  GLU A  12      55.797  13.497 -11.429  1.00  0.00      LA0  C
ATOM    106  OE1 GLU A  12      56.636  14.390 -11.271  1.00  0.00      LA0  O
ATOM    107  OE2 GLU A  12      55.508  13.117 -12.558  1.00  0.00      LA0  O
ATOM    108  C   GLU A  12      52.679  15.456  -8.536  1.00  0.00      LA0  C
ATOM    109  O   GLU A  12      51.715  14.871  -8.057  1.00  0.00      LA0  O
ATOM    110  N   HIS A  13      53.112  16.695  -8.192  1.00  0.00      LA0  N
ATOM    111  H   HIS A  13      54.039  16.892  -8.510  1.00  0.00      LA0  H
ATOM    112  CA  HIS A  13      52.431  17.716  -7.371  1.00  0.00      LA0  C
ATOM    113  CB  HIS A  13      50.930  17.496  -7.095  1.00  0.00      LA0  C
ATOM    114  CG  HIS A  13      50.105  17.575  -8.360  1.00  0.00      LA0  C
ATOM    115  ND1 HIS A  13      50.210  18.562  -9.267  1.00  0.00      LA0  N
ATOM    116  HD1 HIS A  13      50.818  19.331  -9.215  1.00  0.00      LA0  H
ATOM    117  CD2 HIS A  13      49.116  16.684  -8.785  1.00  0.00      LA0  C
ATOM    118  NE2 HIS A  13      48.627  17.152  -9.961  1.00  0.00      LA0  N
ATOM    119  CE1 HIS A  13      49.302  18.306 -10.259  1.00  0.00      LA0  C
ATOM    120  C   HIS A  13      53.102  18.114  -6.065  1.00  0.00      LA0  C
ATOM    121  O   HIS A  13      52.542  18.868  -5.268  1.00  0.00      LA0  O
ATOM    122  N   GLU A  14      54.327  17.619  -5.871  1.00  0.00      LA0  N
ATOM    123  H   GLU A  14      54.700  16.923  -6.487  1.00  0.00      LA0  H
ATOM    124  CA  GLU A  14      55.088  18.070  -4.708  1.00  0.00      LA0  C
ATOM    125  CB  GLU A  14      56.163  17.061  -4.279  1.00  0.00      LA0  C
ATOM    126  CG  GLU A  14      55.754  15.588  -4.159  1.00  0.00      LA0  C
ATOM    127  CD  GLU A  14      55.757  14.947  -5.530  1.00  0.00      LA0  C
ATOM    128  OE1 GLU A  14      54.687  14.739  -6.084  1.00  0.00      LA0  O
ATOM    129  OE2 GLU A  14      56.827  14.712  -6.083  1.00  0.00      LA0  O
ATOM    130  C   GLU A  14      55.761  19.417  -4.915  1.00  0.00      LA0  C
ATOM    131  O   GLU A  14      56.046  19.843  -6.029  1.00  0.00      LA0  O
ATOM    132  N   TRP A  15      56.017  20.071  -3.775  1.00  0.00      LA0  N
ATOM    133  H   TRP A  15      55.778  19.638  -2.911  1.00  0.00      LA0  H
ATOM    134  CA  TRP A  15      56.949  21.191  -3.793  1.00  0.00      LA0  C
ATOM    135  CB  TRP A  15      56.406  22.439  -3.077  1.00  0.00      LA0  C
ATOM    136  CG  TRP A  15      56.071  22.213  -1.618  1.00  0.00      LA0  C
ATOM    137  CD2 TRP A  15      56.937  22.275  -0.462  1.00  0.00      LA0  C
ATOM    138  CE2 TRP A  15      56.124  22.015   0.691  1.00  0.00      LA0  C
ATOM    139  CE3 TRP A  15      58.314  22.530  -0.299  1.00  0.00      LA0  C
ATOM    140  CD1 TRP A  15      54.803  21.924  -1.102  1.00  0.00      LA0  C
ATOM    141  NE1 TRP A  15      54.824  21.807   0.251  1.00  0.00      LA0  N
ATOM    142  HE1 TRP A  15      54.053  21.611   0.835  1.00  0.00      LA0  H
ATOM    143  CZ2 TRP A  15      56.701  22.009   1.978  1.00  0.00      LA0  C
ATOM    144  CZ3 TRP A  15      58.877  22.523   0.995  1.00  0.00      LA0  C
ATOM    145  CH2 TRP A  15      58.078  22.263   2.127  1.00  0.00      LA0  C
ATOM    146  C   TRP A  15      58.274  20.786  -3.201  1.00  0.00      LA0  C
ATOM    147  O   TRP A  15      58.374  19.830  -2.439  1.00  0.00      LA0  O
ATOM    148  N   LEU A  16      59.273  21.580  -3.584  1.00  0.00      LA0  N
ATOM    149  H   LEU A  16      59.108  22.320  -4.238  1.00  0.00      LA0  H
ATOM    150  CA  LEU A  16      60.626  21.273  -3.162  1.00  0.00      LA0  C
ATOM    151  CB  LEU A  16      61.355  20.545  -4.287  1.00  0.00      LA0  C
ATOM    152  CG  LEU A  16      62.485  19.683  -3.748  1.00  0.00      LA0  C
ATOM    153  CD1 LEU A  16      61.937  18.612  -2.813  1.00  0.00      LA0  C
ATOM    154  CD2 LEU A  16      63.326  19.072  -4.860  1.00  0.00      LA0  C
ATOM    155  C   LEU A  16      61.378  22.516  -2.745  1.00  0.00      LA0  C
ATOM    156  O   LEU A  16      61.748  23.358  -3.558  1.00  0.00      LA0  O
ATOM    157  N   ARG A  17      61.582  22.598  -1.427  1.00  0.00      LA0  N
ATOM    158  H   ARG A  17      61.284  21.847  -0.833  1.00  0.00      LA0  H
ATOM    159  CA  ARG A  17      62.356  23.734  -0.941  1.00  0.00      LA0  C
ATOM    160  CB  ARG A  17      61.654  24.377   0.260  1.00  0.00      LA0  C
ATOM    161  CG  ARG A  17      62.186  25.756   0.664  1.00  0.00      LA0  C
ATOM    162  CD  ARG A  17      61.295  26.472   1.687  1.00  0.00      LA0  C
ATOM    163  NE  ARG A  17      61.304  25.791   2.980  1.00  0.00      LA0  N
ATOM    164  HE  ARG A  17      62.175  25.712   3.480  1.00  0.00      LA0  H
ATOM    165  CZ  ARG A  17      60.199  25.288   3.562  1.00  0.00      LA0  C
ATOM    166  NH1 ARG A  17      59.012  25.448   2.986  1.00  0.00      LA0  N
ATOM    167 HH11 ARG A  17      58.164  25.101   3.404  1.00  0.00      LA0  H
ATOM    168 HH12 ARG A  17      58.936  25.930   2.115  1.00  0.00      LA0  H
ATOM    169  NH2 ARG A  17      60.316  24.633   4.713  1.00  0.00      LA0  N
ATOM    170 HH21 ARG A  17      59.539  24.246   5.206  1.00  0.00      LA0  H
ATOM    171 HH22 ARG A  17      61.245  24.516   5.109  1.00  0.00      LA0  H
ATOM    172  C   ARG A  17      63.774  23.335  -0.605  1.00  0.00      LA0  C
ATOM    173  O   ARG A  17      64.012  22.383   0.126  1.00  0.00      LA0  O
ATOM    174  N   LYS A  18      64.705  24.115  -1.165  1.00  0.00      LA0  N
ATOM    175  H   LYS A  18      64.422  24.888  -1.731  1.00  0.00      LA0  H
ATOM    176  CA  LYS A  18      66.078  24.007  -0.678  1.00  0.00      LA0  C
ATOM    177  CB  LYS A  18      67.024  24.630  -1.708  1.00  0.00      LA0  C
ATOM    178  CG  LYS A  18      68.521  24.560  -1.384  1.00  0.00      LA0  C
ATOM    179  CD  LYS A  18      69.043  23.127  -1.380  1.00  0.00      LA0  C
ATOM    180  CE  LYS A  18      70.566  23.033  -1.429  1.00  0.00      LA0  C
ATOM    181  NZ  LYS A  18      70.937  21.652  -1.755  1.00  0.00      LA0  N
ATOM    182  HZ1 LYS A  18      71.952  21.564  -1.985  1.00  0.00      LA0  H
ATOM    183  HZ2 LYS A  18      70.686  20.960  -1.022  1.00  0.00      LA0  H
ATOM    184  HZ3 LYS A  18      70.525  21.365  -2.669  1.00  0.00      LA0  H
ATOM    185  C   LYS A  18      66.181  24.745   0.640  1.00  0.00      LA0  C
ATOM    186  O   LYS A  18      65.937  25.944   0.696  1.00  0.00      LA0  O
ATOM    187  N   GLU A  19      66.510  23.996   1.695  1.00  0.00      LA0  N
ATOM    188  H   GLU A  19      66.713  23.016   1.617  1.00  0.00      LA0  H
ATOM    189  CA  GLU A  19      66.623  24.748   2.941  1.00  0.00      LA0  C
ATOM    190  CB  GLU A  19      65.716  24.174   4.026  1.00  0.00      LA0  C
ATOM    191  CG  GLU A  19      64.267  24.112   3.564  1.00  0.00      LA0  C
ATOM    192  CD  GLU A  19      63.330  24.113   4.752  1.00  0.00      LA0  C
ATOM    193  OE1 GLU A  19      62.987  25.182   5.230  1.00  0.00      LA0  O
ATOM    194  OE2 GLU A  19      62.858  23.061   5.159  1.00  0.00      LA0  O
ATOM    195  C   GLU A  19      68.050  24.913   3.410  1.00  0.00      LA0  C
ATOM    196  O   GLU A  19      68.983  24.454   2.763  1.00  0.00      LA0  O
ATOM    197  N   ALA A  20      68.186  25.593   4.564  1.00  0.00      LA0  N
ATOM    198  H   ALA A  20      67.367  25.899   5.048  1.00  0.00      LA0  H
ATOM    199  CA  ALA A  20      69.524  25.871   5.097  1.00  0.00      LA0  C
ATOM    200  CB  ALA A  20      69.428  26.778   6.324  1.00  0.00      LA0  C
ATOM    201  C   ALA A  20      70.330  24.634   5.464  1.00  0.00      LA0  C
ATOM    202  O   ALA A  20      71.548  24.592   5.369  1.00  0.00      LA0  O
ATOM    203  N   ASP A  21      69.566  23.607   5.854  1.00  0.00      LA0  N
ATOM    204  H   ASP A  21      68.573  23.709   5.942  1.00  0.00      LA0  H
ATOM    205  CA  ASP A  21      70.120  22.267   6.076  1.00  0.00      LA0  C
ATOM    206  CB  ASP A  21      69.046  21.364   6.697  1.00  0.00      LA0  C
ATOM    207  CG  ASP A  21      67.728  21.524   5.956  1.00  0.00      LA0  C
ATOM    208  OD1 ASP A  21      67.490  20.852   4.962  1.00  0.00      LA0  O
ATOM    209  OD2 ASP A  21      66.921  22.349   6.363  1.00  0.00      LA0  O
ATOM    210  C   ASP A  21      70.710  21.588   4.848  1.00  0.00      LA0  C
ATOM    211  O   ASP A  21      71.369  20.558   4.925  1.00  0.00      LA0  O
ATOM    212  N   GLY A  22      70.439  22.198   3.688  1.00  0.00      LA0  N
ATOM    213  H   GLY A  22      69.825  22.985   3.658  1.00  0.00      LA0  H
ATOM    214  CA  GLY A  22      71.011  21.650   2.469  1.00  0.00      LA0  C
ATOM    215  C   GLY A  22      70.103  20.672   1.754  1.00  0.00      LA0  C
ATOM    216  O   GLY A  22      70.225  20.458   0.548  1.00  0.00      LA0  O
ATOM    217  N   THR A  23      69.195  20.074   2.538  1.00  0.00      LA0  N
ATOM    218  H   THR A  23      68.997  20.395   3.465  1.00  0.00      LA0  H
ATOM    219  CA  THR A  23      68.384  19.052   1.897  1.00  0.00      LA0  C
ATOM    220  CB  THR A  23      68.004  17.935   2.887  1.00  0.00      LA0  C
ATOM    221  OG1 THR A  23      67.042  18.367   3.854  1.00  0.00      LA0  O
ATOM    222  HG1 THR A  23      67.442  19.084   4.344  1.00  0.00      LA0  H
ATOM    223  CG2 THR A  23      69.244  17.361   3.576  1.00  0.00      LA0  C
ATOM    224  C   THR A  23      67.186  19.627   1.169  1.00  0.00      LA0  C
ATOM    225  O   THR A  23      66.948  20.834   1.144  1.00  0.00      LA0  O
ATOM    226  N   TYR A  24      66.459  18.695   0.551  1.00  0.00      LA0  N
ATOM    227  H   TYR A  24      66.679  17.722   0.625  1.00  0.00      LA0  H
ATOM    228  CA  TYR A  24      65.272  19.096  -0.174  1.00  0.00      LA0  C
ATOM    229  CB  TYR A  24      65.305  18.467  -1.564  1.00  0.00      LA0  C
ATOM    230  CG  TYR A  24      66.410  19.121  -2.352  1.00  0.00      LA0  C
ATOM    231  CD1 TYR A  24      67.631  18.438  -2.517  1.00  0.00      LA0  C
ATOM    232  CE1 TYR A  24      68.695  19.098  -3.151  1.00  0.00      LA0  C
ATOM    233  CD2 TYR A  24      66.194  20.412  -2.871  1.00  0.00      LA0  C
ATOM    234  CE2 TYR A  24      67.256  21.069  -3.504  1.00  0.00      LA0  C
ATOM    235  CZ  TYR A  24      68.503  20.420  -3.594  1.00  0.00      LA0  C
ATOM    236  OH  TYR A  24      69.571  21.133  -4.097  1.00  0.00      LA0  O
ATOM    237  HH  TYR A  24      70.267  20.534  -4.386  1.00  0.00      LA0  H
ATOM    238  C   TYR A  24      64.028  18.725   0.587  1.00  0.00      LA0  C
ATOM    239  O   TYR A  24      63.658  17.565   0.720  1.00  0.00      LA0  O
ATOM    240  N   THR A  25      63.397  19.771   1.103  1.00  0.00      LA0  N
ATOM    241  H   THR A  25      63.750  20.700   0.990  1.00  0.00      LA0  H
ATOM    242  CA  THR A  25      62.149  19.510   1.798  1.00  0.00      LA0  C
ATOM    243  CB  THR A  25      61.894  20.649   2.770  1.00  0.00      LA0  C
ATOM    244  OG1 THR A  25      63.111  20.995   3.444  1.00  0.00      LA0  O
ATOM    245  HG1 THR A  25      62.944  21.896   3.718  1.00  0.00      LA0  H
ATOM    246  CG2 THR A  25      60.797  20.325   3.782  1.00  0.00      LA0  C
ATOM    247  C   THR A  25      60.989  19.327   0.840  1.00  0.00      LA0  C
ATOM    248  O   THR A  25      60.655  20.212   0.059  1.00  0.00      LA0  O
ATOM    249  N   VAL A  26      60.420  18.126   0.938  1.00  0.00      LA0  N
ATOM    250  H   VAL A  26      60.761  17.495   1.633  1.00  0.00      LA0  H
ATOM    251  CA  VAL A  26      59.245  17.767   0.157  1.00  0.00      LA0  C
ATOM    252  CB  VAL A  26      59.332  16.288  -0.246  1.00  0.00      LA0  C
ATOM    253  CG1 VAL A  26      58.202  15.867  -1.188  1.00  0.00      LA0  C
ATOM    254  CG2 VAL A  26      60.702  15.944  -0.820  1.00  0.00      LA0  C
ATOM    255  C   VAL A  26      57.994  17.984   0.980  1.00  0.00      LA0  C
ATOM    256  O   VAL A  26      57.928  17.615   2.148  1.00  0.00      LA0  O
ATOM    257  N   GLY A  27      57.000  18.560   0.308  1.00  0.00      LA0  N
ATOM    258  H   GLY A  27      57.164  18.898  -0.624  1.00  0.00      LA0  H
ATOM    259  CA  GLY A  27      55.634  18.521   0.823  1.00  0.00      LA0  C
ATOM    260  C   GLY A  27      54.742  18.498  -0.395  1.00  0.00      LA0  C
ATOM    261  O   GLY A  27      55.254  18.618  -1.499  1.00  0.00      LA0  O
ATOM    262  N   ILE A  28      53.426  18.349  -0.211  1.00  0.00      LA0  N
ATOM    263  H   ILE A  28      53.011  18.350   0.698  1.00  0.00      LA0  H
ATOM    264  CA  ILE A  28      52.668  18.536  -1.449  1.00  0.00      LA0  C
ATOM    265  CB  ILE A  28      51.545  17.512  -1.635  1.00  0.00      LA0  C
ATOM    266  CG2 ILE A  28      52.137  16.126  -1.885  1.00  0.00      LA0  C
ATOM    267  CG1 ILE A  28      50.525  17.535  -0.501  1.00  0.00      LA0  C
ATOM    268  CD1 ILE A  28      49.328  16.622  -0.767  1.00  0.00      LA0  C
ATOM    269  C   ILE A  28      52.170  19.957  -1.591  1.00  0.00      LA0  C
ATOM    270  O   ILE A  28      52.065  20.691  -0.616  1.00  0.00      LA0  O
ATOM    271  N   THR A  29      51.935  20.333  -2.853  1.00  0.00      LA0  N
ATOM    272  H   THR A  29      51.984  19.658  -3.590  1.00  0.00      LA0  H
ATOM    273  CA  THR A  29      51.641  21.743  -3.098  1.00  0.00      LA0  C
ATOM    274  CB  THR A  29      51.771  22.074  -4.587  1.00  0.00      LA0  C
ATOM    275  OG1 THR A  29      50.983  21.187  -5.396  1.00  0.00      LA0  O
ATOM    276  HG1 THR A  29      51.440  20.343  -5.385  1.00  0.00      LA0  H
ATOM    277  CG2 THR A  29      53.226  22.044  -5.028  1.00  0.00      LA0  C
ATOM    278  C   THR A  29      50.297  22.213  -2.587  1.00  0.00      LA0  C
ATOM    279  O   THR A  29      49.411  21.432  -2.264  1.00  0.00      LA0  O
ATOM    280  N   GLU A  30      50.178  23.551  -2.609  1.00  0.00      LA0  N
ATOM    281  H   GLU A  30      50.987  24.103  -2.819  1.00  0.00      LA0  H
ATOM    282  CA  GLU A  30      48.906  24.230  -2.355  1.00  0.00      LA0  C
ATOM    283  CB  GLU A  30      49.065  25.682  -2.805  1.00  0.00      LA0  C
ATOM    284  CG  GLU A  30      48.022  26.685  -2.334  1.00  0.00      LA0  C
ATOM    285  CD  GLU A  30      48.213  27.001  -0.867  1.00  0.00      LA0  C
ATOM    286  OE1 GLU A  30      47.831  26.183  -0.035  1.00  0.00      LA0  O
ATOM    287  OE2 GLU A  30      48.653  28.100  -0.541  1.00  0.00      LA0  O
ATOM    288  C   GLU A  30      47.745  23.575  -3.083  1.00  0.00      LA0  C
ATOM    289  O   GLU A  30      46.804  23.032  -2.520  1.00  0.00      LA0  O
ATOM    290  N   HIS A  31      47.916  23.593  -4.414  1.00  0.00      LA0  N
ATOM    291  H   HIS A  31      48.719  24.030  -4.813  1.00  0.00      LA0  H
ATOM    292  CA  HIS A  31      46.856  23.014  -5.226  1.00  0.00      LA0  C
ATOM    293  CB  HIS A  31      47.070  23.354  -6.697  1.00  0.00      LA0  C
ATOM    294  CG  HIS A  31      45.738  23.399  -7.408  1.00  0.00      LA0  C
ATOM    295  ND1 HIS A  31      44.612  23.885  -6.857  1.00  0.00      LA0  N
ATOM    296  HD1 HIS A  31      44.489  24.260  -5.951  1.00  0.00      LA0  H
ATOM    297  CD2 HIS A  31      45.453  22.989  -8.713  1.00  0.00      LA0  C
ATOM    298  NE2 HIS A  31      44.138  23.241  -8.937  1.00  0.00      LA0  N
ATOM    299  CE1 HIS A  31      43.620  23.790  -7.788  1.00  0.00      LA0  C
ATOM    300  C   HIS A  31      46.640  21.527  -5.015  1.00  0.00      LA0  C
ATOM    301  O   HIS A  31      45.529  21.027  -5.086  1.00  0.00      LA0  O
ATOM    302  N   ALA A  32      47.751  20.836  -4.707  1.00  0.00      LA0  N
ATOM    303  H   ALA A  32      48.641  21.284  -4.642  1.00  0.00      LA0  H
ATOM    304  CA  ALA A  32      47.601  19.418  -4.385  1.00  0.00      LA0  C
ATOM    305  CB  ALA A  32      48.959  18.752  -4.185  1.00  0.00      LA0  C
ATOM    306  C   ALA A  32      46.734  19.139  -3.168  1.00  0.00      LA0  C
ATOM    307  O   ALA A  32      45.916  18.227  -3.163  1.00  0.00      LA0  O
ATOM    308  N   GLN A  33      46.910  19.982  -2.138  1.00  0.00      LA0  N
ATOM    309  H   GLN A  33      47.566  20.738  -2.180  1.00  0.00      LA0  H
ATOM    310  CA  GLN A  33      46.002  19.787  -1.009  1.00  0.00      LA0  C
ATOM    311  CB  GLN A  33      46.562  20.388   0.293  1.00  0.00      LA0  C
ATOM    312  CG  GLN A  33      46.880  21.887   0.353  1.00  0.00      LA0  C
ATOM    313  CD  GLN A  33      45.632  22.730   0.521  1.00  0.00      LA0  C
ATOM    314  OE1 GLN A  33      44.529  22.247   0.735  1.00  0.00      LA0  O
ATOM    315  NE2 GLN A  33      45.851  24.039   0.418  1.00  0.00      LA0  N
ATOM    316 HE21 GLN A  33      46.764  24.417   0.251  1.00  0.00      LA0  H
ATOM    317 HE22 GLN A  33      45.057  24.630   0.521  1.00  0.00      LA0  H
ATOM    318  C   GLN A  33      44.554  20.136  -1.320  1.00  0.00      LA0  C
ATOM    319  O   GLN A  33      43.634  19.416  -0.958  1.00  0.00      LA0  O
ATOM    320  N   GLU A  34      44.386  21.201  -2.121  1.00  0.00      LA0  N
ATOM    321  H   GLU A  34      45.161  21.806  -2.317  1.00  0.00      LA0  H
ATOM    322  CA  GLU A  34      43.033  21.494  -2.612  1.00  0.00      LA0  C
ATOM    323  CB  GLU A  34      43.074  22.774  -3.451  1.00  0.00      LA0  C
ATOM    324  CG  GLU A  34      43.550  23.983  -2.626  1.00  0.00      LA0  C
ATOM    325  CD  GLU A  34      43.822  25.217  -3.473  1.00  0.00      LA0  C
ATOM    326  OE1 GLU A  34      43.471  25.241  -4.649  1.00  0.00      LA0  O
ATOM    327  OE2 GLU A  34      44.396  26.167  -2.946  1.00  0.00      LA0  O
ATOM    328  C   GLU A  34      42.379  20.327  -3.361  1.00  0.00      LA0  C
ATOM    329  O   GLU A  34      41.205  19.979  -3.199  1.00  0.00      LA0  O
ATOM    330  N   LEU A  35      43.232  19.669  -4.162  1.00  0.00      LA0  N
ATOM    331  H   LEU A  35      44.156  20.035  -4.280  1.00  0.00      LA0  H
ATOM    332  CA  LEU A  35      42.816  18.421  -4.802  1.00  0.00      LA0  C
ATOM    333  CB  LEU A  35      43.886  17.904  -5.769  1.00  0.00      LA0  C
ATOM    334  CG  LEU A  35      44.210  18.870  -6.914  1.00  0.00      LA0  C
ATOM    335  CD1 LEU A  35      45.430  18.409  -7.712  1.00  0.00      LA0  C
ATOM    336  CD2 LEU A  35      43.002  19.149  -7.810  1.00  0.00      LA0  C
ATOM    337  C   LEU A  35      42.421  17.344  -3.807  1.00  0.00      LA0  C
ATOM    338  O   LEU A  35      41.383  16.704  -3.946  1.00  0.00      LA0  O
ATOM    339  N   LEU A  36      43.243  17.219  -2.760  1.00  0.00      LA0  N
ATOM    340  H   LEU A  36      44.063  17.791  -2.692  1.00  0.00      LA0  H
ATOM    341  CA  LEU A  36      42.836  16.359  -1.652  1.00  0.00      LA0  C
ATOM    342  CB  LEU A  36      44.071  15.821  -0.916  1.00  0.00      LA0  C
ATOM    343  CG  LEU A  36      44.991  14.972  -1.798  1.00  0.00      LA0  C
ATOM    344  CD1 LEU A  36      46.167  14.416  -0.999  1.00  0.00      LA0  C
ATOM    345  CD2 LEU A  36      44.239  13.858  -2.529  1.00  0.00      LA0  C
ATOM    346  C   LEU A  36      41.808  17.013  -0.727  1.00  0.00      LA0  C
ATOM    347  O   LEU A  36      40.621  17.056  -1.046  1.00  0.00      LA0  O
ATOM    348  N   GLY A  37      42.266  17.534   0.415  1.00  0.00      LA0  N
ATOM    349  H   GLY A  37      43.237  17.630   0.640  1.00  0.00      LA0  H
ATOM    350  CA  GLY A  37      41.292  18.136   1.313  1.00  0.00      LA0  C
ATOM    351  C   GLY A  37      41.462  17.562   2.694  1.00  0.00      LA0  C
ATOM    352  O   GLY A  37      42.502  17.004   3.026  1.00  0.00      LA0  O
ATOM    353  N   ASP A  38      40.385  17.701   3.485  1.00  0.00      LA0  N
ATOM    354  H   ASP A  38      39.546  18.111   3.133  1.00  0.00      LA0  H
ATOM    355  CA  ASP A  38      40.435  17.236   4.873  1.00  0.00      LA0  C
ATOM    356  CB  ASP A  38      39.042  17.391   5.490  1.00  0.00      LA0  C
ATOM    357  CG  ASP A  38      39.004  17.119   6.982  1.00  0.00      LA0  C
ATOM    358  OD1 ASP A  38      39.807  16.355   7.501  1.00  0.00      LA0  O
ATOM    359  OD2 ASP A  38      38.082  17.571   7.644  1.00  0.00      LA0  O
ATOM    360  C   ASP A  38      41.013  15.831   5.020  1.00  0.00      LA0  C
ATOM    361  O   ASP A  38      40.600  14.867   4.378  1.00  0.00      LA0  O
ATOM    362  N   MET A  39      42.074  15.812   5.829  1.00  0.00      LA0  N
ATOM    363  H   MET A  39      42.086  16.466   6.585  1.00  0.00      LA0  H
ATOM    364  CA  MET A  39      43.019  14.715   5.717  1.00  0.00      LA0  C
ATOM    365  CB  MET A  39      44.441  15.282   5.714  1.00  0.00      LA0  C
ATOM    366  CG  MET A  39      45.496  14.385   5.063  1.00  0.00      LA0  C
ATOM    367  SD  MET A  39      45.347  14.278   3.272  1.00  0.00      LA0  S
ATOM    368  CE  MET A  39      45.721  15.994   2.877  1.00  0.00      LA0  C
ATOM    369  C   MET A  39      42.830  13.699   6.819  1.00  0.00      LA0  C
ATOM    370  O   MET A  39      42.808  14.023   7.997  1.00  0.00      LA0  O
ATOM    371  N   VAL A  40      42.695  12.448   6.370  1.00  0.00      LA0  N
ATOM    372  H   VAL A  40      42.774  12.293   5.388  1.00  0.00      LA0  H
ATOM    373  CA  VAL A  40      42.682  11.334   7.314  1.00  0.00      LA0  C
ATOM    374  CB  VAL A  40      42.133  10.067   6.638  1.00  0.00      LA0  C
ATOM    375  CG1 VAL A  40      41.967   8.912   7.631  1.00  0.00      LA0  C
ATOM    376  CG2 VAL A  40      40.832  10.355   5.888  1.00  0.00      LA0  C
ATOM    377  C   VAL A  40      44.068  11.077   7.885  1.00  0.00      LA0  C
ATOM    378  O   VAL A  40      44.280  11.047   9.090  1.00  0.00      LA0  O
ATOM    379  N   PHE A  41      45.011  10.905   6.946  1.00  0.00      LA0  N
ATOM    380  H   PHE A  41      44.796  10.928   5.967  1.00  0.00      LA0  H
ATOM    381  CA  PHE A  41      46.357  10.567   7.396  1.00  0.00      LA0  C
ATOM    382  CB  PHE A  41      46.464   9.053   7.653  1.00  0.00      LA0  C
ATOM    383  CG  PHE A  41      47.746   8.693   8.375  1.00  0.00      LA0  C
ATOM    384  CD1 PHE A  41      48.030   9.265   9.637  1.00  0.00      LA0  C
ATOM    385  CD2 PHE A  41      48.640   7.785   7.769  1.00  0.00      LA0  C
ATOM    386  CE1 PHE A  41      49.229   8.931  10.295  1.00  0.00      LA0  C
ATOM    387  CE2 PHE A  41      49.838   7.447   8.428  1.00  0.00      LA0  C
ATOM    388  CZ  PHE A  41      50.122   8.027   9.682  1.00  0.00      LA0  C
ATOM    389  C   PHE A  41      47.401  11.028   6.404  1.00  0.00      LA0  C
ATOM    390  O   PHE A  41      47.178  11.035   5.198  1.00  0.00      LA0  O
ATOM    391  N   VAL A  42      48.551  11.419   6.967  1.00  0.00      LA0  N
ATOM    392  H   VAL A  42      48.676  11.421   7.960  1.00  0.00      LA0  H
ATOM    393  CA  VAL A  42      49.719  11.548   6.104  1.00  0.00      LA0  C
ATOM    394  CB  VAL A  42      50.278  12.977   6.082  1.00  0.00      LA0  C
ATOM    395  CG1 VAL A  42      51.367  13.123   5.013  1.00  0.00      LA0  C
ATOM    396  CG2 VAL A  42      49.173  14.010   5.872  1.00  0.00      LA0  C
ATOM    397  C   VAL A  42      50.768  10.576   6.593  1.00  0.00      LA0  C
ATOM    398  O   VAL A  42      51.128  10.564   7.763  1.00  0.00      LA0  O
ATOM    399  N   ASP A  43      51.185   9.744   5.646  1.00  0.00      LA0  N
ATOM    400  H   ASP A  43      50.887   9.887   4.704  1.00  0.00      LA0  H
ATOM    401  CA  ASP A  43      52.191   8.727   5.912  1.00  0.00      LA0  C
ATOM    402  CB  ASP A  43      51.837   7.555   4.985  1.00  0.00      LA0  C
ATOM    403  CG  ASP A  43      52.959   6.565   4.793  1.00  0.00      LA0  C
ATOM    404  OD1 ASP A  43      53.410   5.981   5.775  1.00  0.00      LA0  O
ATOM    405  OD2 ASP A  43      53.388   6.409   3.656  1.00  0.00      LA0  O
ATOM    406  C   ASP A  43      53.588   9.319   5.757  1.00  0.00      LA0  C
ATOM    407  O   ASP A  43      53.762  10.403   5.206  1.00  0.00      LA0  O
ATOM    408  N   LEU A  44      54.559   8.602   6.335  1.00  0.00      LA0  N
ATOM    409  H   LEU A  44      54.356   7.645   6.568  1.00  0.00      LA0  H
ATOM    410  CA  LEU A  44      55.901   9.157   6.483  1.00  0.00      LA0  C
ATOM    411  CB  LEU A  44      56.126   9.635   7.924  1.00  0.00      LA0  C
ATOM    412  CG  LEU A  44      55.232  10.795   8.379  1.00  0.00      LA0  C
ATOM    413  CD1 LEU A  44      55.266  10.965   9.898  1.00  0.00      LA0  C
ATOM    414  CD2 LEU A  44      55.554  12.102   7.651  1.00  0.00      LA0  C
ATOM    415  C   LEU A  44      56.972   8.144   6.115  1.00  0.00      LA0  C
ATOM    416  O   LEU A  44      57.149   7.127   6.774  1.00  0.00      LA0  O
ATOM    417  N   PRO A  45      57.720   8.462   5.034  1.00  0.00      LA0  N
ATOM    418  CD  PRO A  45      57.603   9.646   4.192  1.00  0.00      LA0  C
ATOM    419  CA  PRO A  45      58.791   7.550   4.616  1.00  0.00      LA0  C
ATOM    420  CB  PRO A  45      59.243   8.161   3.285  1.00  0.00      LA0  C
ATOM    421  CG  PRO A  45      58.886   9.644   3.372  1.00  0.00      LA0  C
ATOM    422  C   PRO A  45      59.907   7.453   5.644  1.00  0.00      LA0  C
ATOM    423  O   PRO A  45      60.532   8.441   6.007  1.00  0.00      LA0  O
ATOM    424  N   GLU A  46      60.128   6.206   6.085  1.00  0.00      LA0  N
ATOM    425  H   GLU A  46      59.488   5.491   5.815  1.00  0.00      LA0  H
ATOM    426  CA  GLU A  46      61.139   5.959   7.117  1.00  0.00      LA0  C
ATOM    427  CB  GLU A  46      61.232   4.449   7.384  1.00  0.00      LA0  C
ATOM    428  CG  GLU A  46      62.075   4.032   8.599  1.00  0.00      LA0  C
ATOM    429  CD  GLU A  46      61.505   4.627   9.875  1.00  0.00      LA0  C
ATOM    430  OE1 GLU A  46      60.673   3.976  10.502  1.00  0.00      LA0  O
ATOM    431  OE2 GLU A  46      61.898   5.735  10.240  1.00  0.00      LA0  O
ATOM    432  C   GLU A  46      62.514   6.563   6.846  1.00  0.00      LA0  C
ATOM    433  O   GLU A  46      63.035   6.548   5.732  1.00  0.00      LA0  O
ATOM    434  N   VAL A  47      63.076   7.112   7.929  1.00  0.00      LA0  N
ATOM    435  H   VAL A  47      62.645   6.909   8.813  1.00  0.00      LA0  H
ATOM    436  CA  VAL A  47      64.413   7.688   7.829  1.00  0.00      LA0  C
ATOM    437  CB  VAL A  47      64.726   8.473   9.114  1.00  0.00      LA0  C
ATOM    438  CG1 VAL A  47      66.137   9.073   9.137  1.00  0.00      LA0  C
ATOM    439  CG2 VAL A  47      63.665   9.556   9.331  1.00  0.00      LA0  C
ATOM    440  C   VAL A  47      65.453   6.617   7.528  1.00  0.00      LA0  C
ATOM    441  O   VAL A  47      65.518   5.568   8.154  1.00  0.00      LA0  O
ATOM    442  N   GLY A  48      66.248   6.919   6.498  1.00  0.00      LA0  N
ATOM    443  H   GLY A  48      66.146   7.800   6.038  1.00  0.00      LA0  H
ATOM    444  CA  GLY A  48      67.193   5.902   6.053  1.00  0.00      LA0  C
ATOM    445  C   GLY A  48      66.705   5.069   4.880  1.00  0.00      LA0  C
ATOM    446  O   GLY A  48      67.429   4.244   4.336  1.00  0.00      LA0  O
ATOM    447  N   ALA A  49      65.446   5.320   4.484  1.00  0.00      LA0  N
ATOM    448  H   ALA A  49      64.854   5.978   4.951  1.00  0.00      LA0  H
ATOM    449  CA  ALA A  49      65.053   4.722   3.213  1.00  0.00      LA0  C
ATOM    450  CB  ALA A  49      63.530   4.608   3.111  1.00  0.00      LA0  C
ATOM    451  C   ALA A  49      65.568   5.547   2.052  1.00  0.00      LA0  C
ATOM    452  O   ALA A  49      65.785   6.747   2.175  1.00  0.00      LA0  O
ATOM    453  N   THR A  50      65.740   4.855   0.926  1.00  0.00      LA0  N
ATOM    454  H   THR A  50      65.568   3.875   0.873  1.00  0.00      LA0  H
ATOM    455  CA  THR A  50      66.236   5.567  -0.243  1.00  0.00      LA0  C
ATOM    456  CB  THR A  50      67.663   5.094  -0.538  1.00  0.00      LA0  C
ATOM    457  OG1 THR A  50      68.428   5.118   0.674  1.00  0.00      LA0  O
ATOM    458  HG1 THR A  50      69.315   4.864   0.459  1.00  0.00      LA0  H
ATOM    459  CG2 THR A  50      68.361   5.904  -1.635  1.00  0.00      LA0  C
ATOM    460  C   THR A  50      65.310   5.330  -1.415  1.00  0.00      LA0  C
ATOM    461  O   THR A  50      64.962   4.193  -1.709  1.00  0.00      LA0  O
ATOM    462  N   VAL A  51      64.901   6.443  -2.031  1.00  0.00      LA0  N
ATOM    463  H   VAL A  51      65.288   7.329  -1.765  1.00  0.00      LA0  H
ATOM    464  CA  VAL A  51      63.981   6.350  -3.166  1.00  0.00      LA0  C
ATOM    465  CB  VAL A  51      62.601   6.915  -2.793  1.00  0.00      LA0  C
ATOM    466  CG1 VAL A  51      61.822   5.942  -1.906  1.00  0.00      LA0  C
ATOM    467  CG2 VAL A  51      62.712   8.302  -2.154  1.00  0.00      LA0  C
ATOM    468  C   VAL A  51      64.565   7.082  -4.358  1.00  0.00      LA0  C
ATOM    469  O   VAL A  51      65.586   7.751  -4.229  1.00  0.00      LA0  O
ATOM    470  N   SER A  52      63.894   6.944  -5.501  1.00  0.00      LA0  N
ATOM    471  H   SER A  52      63.087   6.356  -5.585  1.00  0.00      LA0  H
ATOM    472  CA  SER A  52      64.405   7.640  -6.676  1.00  0.00      LA0  C
ATOM    473  CB  SER A  52      64.697   6.646  -7.804  1.00  0.00      LA0  C
ATOM    474  OG  SER A  52      64.947   5.345  -7.257  1.00  0.00      LA0  O
ATOM    475  HG  SER A  52      64.065   4.984  -7.106  1.00  0.00      LA0  H
ATOM    476  C   SER A  52      63.493   8.758  -7.148  1.00  0.00      LA0  C
ATOM    477  O   SER A  52      62.347   8.878  -6.734  1.00  0.00      LA0  O
ATOM    478  N   ALA A  53      64.051   9.586  -8.044  1.00  0.00      LA0  N
ATOM    479  H   ALA A  53      65.016   9.471  -8.281  1.00  0.00      LA0  H
ATOM    480  CA  ALA A  53      63.256  10.664  -8.626  1.00  0.00      LA0  C
ATOM    481  CB  ALA A  53      64.154  11.623  -9.410  1.00  0.00      LA0  C
ATOM    482  C   ALA A  53      62.158  10.152  -9.540  1.00  0.00      LA0  C
ATOM    483  O   ALA A  53      62.362   9.880 -10.717  1.00  0.00      LA0  O
ATOM    484  N   GLY A  54      60.979  10.021  -8.930  1.00  0.00      LA0  N
ATOM    485  H   GLY A  54      60.902  10.284  -7.965  1.00  0.00      LA0  H
ATOM    486  CA  GLY A  54      59.873   9.438  -9.680  1.00  0.00      LA0  C
ATOM    487  C   GLY A  54      59.227   8.251  -8.993  1.00  0.00      LA0  C
ATOM    488  O   GLY A  54      58.123   7.846  -9.337  1.00  0.00      LA0  O
ATOM    489  N   ASP A  55      59.954   7.727  -7.994  1.00  0.00      LA0  N
ATOM    490  H   ASP A  55      60.870   8.050  -7.763  1.00  0.00      LA0  H
ATOM    491  CA  ASP A  55      59.357   6.689  -7.155  1.00  0.00      LA0  C
ATOM    492  CB  ASP A  55      60.401   6.005  -6.256  1.00  0.00      LA0  C
ATOM    493  CG  ASP A  55      61.542   5.307  -6.991  1.00  0.00      LA0  C
ATOM    494  OD1 ASP A  55      61.710   5.474  -8.196  1.00  0.00      LA0  O
ATOM    495  OD2 ASP A  55      62.318   4.622  -6.327  1.00  0.00      LA0  O
ATOM    496  C   ASP A  55      58.306   7.318  -6.264  1.00  0.00      LA0  C
ATOM    497  O   ASP A  55      58.196   8.541  -6.184  1.00  0.00      LA0  O
ATOM    498  N   ASP A  56      57.543   6.452  -5.592  1.00  0.00      LA0  N
ATOM    499  H   ASP A  56      57.672   5.459  -5.605  1.00  0.00      LA0  H
ATOM    500  CA  ASP A  56      56.673   7.011  -4.566  1.00  0.00      LA0  C
ATOM    501  CB  ASP A  56      55.488   6.067  -4.299  1.00  0.00      LA0  C
ATOM    502  CG  ASP A  56      55.960   4.755  -3.698  1.00  0.00      LA0  C
ATOM    503  OD1 ASP A  56      56.438   3.901  -4.443  1.00  0.00      LA0  O
ATOM    504  OD2 ASP A  56      55.860   4.605  -2.482  1.00  0.00      LA0  O
ATOM    505  C   ASP A  56      57.458   7.348  -3.306  1.00  0.00      LA0  C
ATOM    506  O   ASP A  56      58.678   7.218  -3.244  1.00  0.00      LA0  O
ATOM    507  N   CYS A  57      56.710   7.809  -2.302  1.00  0.00      LA0  N
ATOM    508  H   CYS A  57      55.742   7.990  -2.474  1.00  0.00      LA0  H
ATOM    509  CA  CYS A  57      57.372   8.043  -1.025  1.00  0.00      LA0  C
ATOM    510  CB  CYS A  57      58.061   9.409  -0.997  1.00  0.00      LA0  C
ATOM    511  SG  CYS A  57      56.903  10.800  -1.040  1.00  0.00      LA0  S
ATOM    512  C   CYS A  57      56.470   7.885   0.177  1.00  0.00      LA0  C
ATOM    513  O   CYS A  57      56.901   7.445   1.234  1.00  0.00      LA0  O
ATOM    514  N   ALA A  58      55.204   8.290  -0.022  1.00  0.00      LA0  N
ATOM    515  H   ALA A  58      54.893   8.640  -0.907  1.00  0.00      LA0  H
ATOM    516  CA  ALA A  58      54.268   8.250   1.097  1.00  0.00      LA0  C
ATOM    517  CB  ALA A  58      54.478   9.446   2.031  1.00  0.00      LA0  C
ATOM    518  C   ALA A  58      52.846   8.302   0.590  1.00  0.00      LA0  C
ATOM    519  O   ALA A  58      52.603   8.645  -0.562  1.00  0.00      LA0  O
ATOM    520  N   VAL A  59      51.917   7.973   1.490  1.00  0.00      LA0  N
ATOM    521  H   VAL A  59      52.218   7.632   2.386  1.00  0.00      LA0  H
ATOM    522  CA  VAL A  59      50.506   8.126   1.135  1.00  0.00      LA0  C
ATOM    523  CB  VAL A  59      49.752   6.823   1.468  1.00  0.00      LA0  C
ATOM    524  CG1 VAL A  59      48.289   6.833   1.013  1.00  0.00      LA0  C
ATOM    525  CG2 VAL A  59      50.485   5.609   0.889  1.00  0.00      LA0  C
ATOM    526  C   VAL A  59      49.892   9.330   1.846  1.00  0.00      LA0  C
ATOM    527  O   VAL A  59      50.220   9.635   2.984  1.00  0.00      LA0  O
ATOM    528  N   ALA A  60      48.985  10.014   1.143  1.00  0.00      LA0  N
ATOM    529  H   ALA A  60      48.801   9.770   0.192  1.00  0.00      LA0  H
ATOM    530  CA  ALA A  60      48.164  10.997   1.843  1.00  0.00      LA0  C
ATOM    531  CB  ALA A  60      48.497  12.424   1.406  1.00  0.00      LA0  C
ATOM    532  C   ALA A  60      46.698  10.738   1.582  1.00  0.00      LA0  C
ATOM    533  O   ALA A  60      46.197  10.881   0.471  1.00  0.00      LA0  O
ATOM    534  N   GLU A  61      46.023  10.325   2.653  1.00  0.00      LA0  N
ATOM    535  H   GLU A  61      46.456  10.302   3.556  1.00  0.00      LA0  H
ATOM    536  CA  GLU A  61      44.604  10.042   2.478  1.00  0.00      LA0  C
ATOM    537  CB  GLU A  61      44.180   8.845   3.317  1.00  0.00      LA0  C
ATOM    538  CG  GLU A  61      45.041   7.602   3.111  1.00  0.00      LA0  C
ATOM    539  CD  GLU A  61      44.515   6.501   4.004  1.00  0.00      LA0  C
ATOM    540  OE1 GLU A  61      44.564   6.659   5.224  1.00  0.00      LA0  O
ATOM    541  OE2 GLU A  61      44.048   5.496   3.474  1.00  0.00      LA0  O
ATOM    542  C   GLU A  61      43.755  11.218   2.882  1.00  0.00      LA0  C
ATOM    543  O   GLU A  61      43.853  11.704   4.002  1.00  0.00      LA0  O
ATOM    544  N   SER A  62      42.898  11.649   1.955  1.00  0.00      LA0  N
ATOM    545  H   SER A  62      42.854  11.251   1.038  1.00  0.00      LA0  H
ATOM    546  CA  SER A  62      41.885  12.591   2.407  1.00  0.00      LA0  C
ATOM    547  CB  SER A  62      42.048  13.955   1.727  1.00  0.00      LA0  C
ATOM    548  OG  SER A  62      41.675  13.895   0.343  1.00  0.00      LA0  O
ATOM    549  HG  SER A  62      42.327  13.324  -0.065  1.00  0.00      LA0  H
ATOM    550  C   SER A  62      40.501  12.027   2.181  1.00  0.00      LA0  C
ATOM    551  O   SER A  62      40.319  11.085   1.420  1.00  0.00      LA0  O
ATOM    552  N   VAL A  63      39.523  12.662   2.837  1.00  0.00      LA0  N
ATOM    553  H   VAL A  63      39.745  13.435   3.434  1.00  0.00      LA0  H
ATOM    554  CA  VAL A  63      38.148  12.238   2.569  1.00  0.00      LA0  C
ATOM    555  CB  VAL A  63      37.215  12.641   3.717  1.00  0.00      LA0  C
ATOM    556  CG1 VAL A  63      37.481  11.798   4.963  1.00  0.00      LA0  C
ATOM    557  CG2 VAL A  63      37.282  14.138   4.019  1.00  0.00      LA0  C
ATOM    558  C   VAL A  63      37.577  12.656   1.215  1.00  0.00      LA0  C
ATOM    559  O   VAL A  63      36.496  12.234   0.822  1.00  0.00      LA0  O
ATOM    560  N   LYS A  64      38.353  13.493   0.499  1.00  0.00      LA0  N
ATOM    561  H   LYS A  64      39.232  13.815   0.847  1.00  0.00      LA0  H
ATOM    562  CA  LYS A  64      37.954  13.682  -0.894  1.00  0.00      LA0  C
ATOM    563  CB  LYS A  64      38.178  15.134  -1.348  1.00  0.00      LA0  C
ATOM    564  CG  LYS A  64      37.463  15.496  -2.660  1.00  0.00      LA0  C
ATOM    565  CD  LYS A  64      37.123  16.986  -2.839  1.00  0.00      LA0  C
ATOM    566  CE  LYS A  64      38.106  17.897  -3.597  1.00  0.00      LA0  C
ATOM    567  NZ  LYS A  64      39.413  17.999  -2.943  1.00  0.00      LA0  N
ATOM    568  HZ1 LYS A  64      39.942  18.847  -3.243  1.00  0.00      LA0  H
ATOM    569  HZ2 LYS A  64      39.380  17.992  -1.903  1.00  0.00      LA0  H
ATOM    570  HZ3 LYS A  64      39.991  17.169  -3.191  1.00  0.00      LA0  H
ATOM    571  C   LYS A  64      38.590  12.663  -1.826  1.00  0.00      LA0  C
ATOM    572  O   LYS A  64      37.963  12.166  -2.752  1.00  0.00      LA0  O
ATOM    573  N   ALA A  65      39.862  12.360  -1.519  1.00  0.00      LA0  N
ATOM    574  H   ALA A  65      40.340  12.814  -0.765  1.00  0.00      LA0  H
ATOM    575  CA  ALA A  65      40.558  11.314  -2.264  1.00  0.00      LA0  C
ATOM    576  CB  ALA A  65      40.979  11.800  -3.656  1.00  0.00      LA0  C
ATOM    577  C   ALA A  65      41.814  10.896  -1.533  1.00  0.00      LA0  C
ATOM    578  O   ALA A  65      42.445  11.694  -0.850  1.00  0.00      LA0  O
ATOM    579  N   ALA A  66      42.169   9.622  -1.706  1.00  0.00      LA0  N
ATOM    580  H   ALA A  66      41.661   9.027  -2.325  1.00  0.00      LA0  H
ATOM    581  CA  ALA A  66      43.517   9.275  -1.268  1.00  0.00      LA0  C
ATOM    582  CB  ALA A  66      43.572   7.829  -0.772  1.00  0.00      LA0  C
ATOM    583  C   ALA A  66      44.462   9.440  -2.437  1.00  0.00      LA0  C
ATOM    584  O   ALA A  66      44.042   9.348  -3.583  1.00  0.00      LA0  O
ATOM    585  N   SER A  67      45.727   9.691  -2.102  1.00  0.00      LA0  N
ATOM    586  H   SER A  67      46.011   9.813  -1.148  1.00  0.00      LA0  H
ATOM    587  CA  SER A  67      46.729   9.813  -3.152  1.00  0.00      LA0  C
ATOM    588  CB  SER A  67      46.936  11.289  -3.514  1.00  0.00      LA0  C
ATOM    589  OG  SER A  67      47.673  11.435  -4.733  1.00  0.00      LA0  O
ATOM    590  HG  SER A  67      48.607  11.332  -4.532  1.00  0.00      LA0  H
ATOM    591  C   SER A  67      48.014   9.217  -2.640  1.00  0.00      LA0  C
ATOM    592  O   SER A  67      48.227   9.123  -1.437  1.00  0.00      LA0  O
ATOM    593  N   ASP A  68      48.862   8.841  -3.592  1.00  0.00      LA0  N
ATOM    594  H   ASP A  68      48.669   8.916  -4.574  1.00  0.00      LA0  H
ATOM    595  CA  ASP A  68      50.265   8.686  -3.232  1.00  0.00      LA0  C
ATOM    596  CB  ASP A  68      50.943   7.627  -4.122  1.00  0.00      LA0  C
ATOM    597  CG  ASP A  68      50.516   7.726  -5.582  1.00  0.00      LA0  C
ATOM    598  OD1 ASP A  68      50.383   6.694  -6.228  1.00  0.00      LA0  O
ATOM    599  OD2 ASP A  68      50.289   8.825  -6.076  1.00  0.00      LA0  O
ATOM    600  C   ASP A  68      50.946  10.043  -3.308  1.00  0.00      LA0  C
ATOM    601  O   ASP A  68      50.323  11.048  -3.648  1.00  0.00      LA0  O
ATOM    602  N   ILE A  69      52.226  10.033  -2.919  1.00  0.00      LA0  N
ATOM    603  H   ILE A  69      52.618   9.177  -2.576  1.00  0.00      LA0  H
ATOM    604  CA  ILE A  69      53.083  11.216  -2.961  1.00  0.00      LA0  C
ATOM    605  CB  ILE A  69      53.304  11.765  -1.538  1.00  0.00      LA0  C
ATOM    606  CG2 ILE A  69      54.242  12.977  -1.513  1.00  0.00      LA0  C
ATOM    607  CG1 ILE A  69      51.983  12.061  -0.824  1.00  0.00      LA0  C
ATOM    608  CD1 ILE A  69      52.154  12.191   0.688  1.00  0.00      LA0  C
ATOM    609  C   ILE A  69      54.396  10.729  -3.535  1.00  0.00      LA0  C
ATOM    610  O   ILE A  69      54.843   9.644  -3.174  1.00  0.00      LA0  O
ATOM    611  N   TYR A  70      54.970  11.524  -4.446  1.00  0.00      LA0  N
ATOM    612  H   TYR A  70      54.655  12.450  -4.666  1.00  0.00      LA0  H
ATOM    613  CA  TYR A  70      56.170  11.005  -5.090  1.00  0.00      LA0  C
ATOM    614  CB  TYR A  70      56.057  11.158  -6.612  1.00  0.00      LA0  C
ATOM    615  CG  TYR A  70      54.926  10.297  -7.131  1.00  0.00      LA0  C
ATOM    616  CD1 TYR A  70      55.189   8.954  -7.469  1.00  0.00      LA0  C
ATOM    617  CE1 TYR A  70      54.136   8.146  -7.929  1.00  0.00      LA0  C
ATOM    618  CD2 TYR A  70      53.638  10.856  -7.258  1.00  0.00      LA0  C
ATOM    619  CE2 TYR A  70      52.586  10.051  -7.721  1.00  0.00      LA0  C
ATOM    620  CZ  TYR A  70      52.846   8.703  -8.041  1.00  0.00      LA0  C
ATOM    621  OH  TYR A  70      51.807   7.905  -8.476  1.00  0.00      LA0  O
ATOM    622  HH  TYR A  70      51.187   7.819  -7.740  1.00  0.00      LA0  H
ATOM    623  C   TYR A  70      57.452  11.603  -4.541  1.00  0.00      LA0  C
ATOM    624  O   TYR A  70      57.456  12.426  -3.632  1.00  0.00      LA0  O
ATOM    625  N   ALA A  71      58.558  11.125  -5.123  1.00  0.00      LA0  N
ATOM    626  H   ALA A  71      58.493  10.401  -5.812  1.00  0.00      LA0  H
ATOM    627  CA  ALA A  71      59.844  11.693  -4.748  1.00  0.00      LA0  C
ATOM    628  CB  ALA A  71      60.824  10.587  -4.367  1.00  0.00      LA0  C
ATOM    629  C   ALA A  71      60.438  12.520  -5.872  1.00  0.00      LA0  C
ATOM    630  O   ALA A  71      60.812  12.014  -6.923  1.00  0.00      LA0  O
ATOM    631  N   PRO A  72      60.511  13.846  -5.613  1.00  0.00      LA0  N
ATOM    632  CD  PRO A  72      60.033  14.522  -4.413  1.00  0.00      LA0  C
ATOM    633  CA  PRO A  72      61.048  14.773  -6.615  1.00  0.00      LA0  C
ATOM    634  CB  PRO A  72      60.913  16.133  -5.921  1.00  0.00      LA0  C
ATOM    635  CG  PRO A  72      59.825  15.959  -4.868  1.00  0.00      LA0  C
ATOM    636  C   PRO A  72      62.476  14.489  -7.065  1.00  0.00      LA0  C
ATOM    637  O   PRO A  72      62.812  14.535  -8.241  1.00  0.00      LA0  O
ATOM    638  N   VAL A  73      63.314  14.234  -6.051  1.00  0.00      LA0  N
ATOM    639  H   VAL A  73      62.962  14.091  -5.128  1.00  0.00      LA0  H
ATOM    640  CA  VAL A  73      64.711  13.901  -6.323  1.00  0.00      LA0  C
ATOM    641  CB  VAL A  73      65.654  14.955  -5.722  1.00  0.00      LA0  C
ATOM    642  CG1 VAL A  73      65.562  16.280  -6.477  1.00  0.00      LA0  C
ATOM    643  CG2 VAL A  73      65.415  15.157  -4.225  1.00  0.00      LA0  C
ATOM    644  C   VAL A  73      64.980  12.534  -5.732  1.00  0.00      LA0  C
ATOM    645  O   VAL A  73      64.156  12.035  -4.971  1.00  0.00      LA0  O
ATOM    646  N   SER A  74      66.126  11.953  -6.098  1.00  0.00      LA0  N
ATOM    647  H   SER A  74      66.840  12.423  -6.626  1.00  0.00      LA0  H
ATOM    648  CA  SER A  74      66.413  10.689  -5.431  1.00  0.00      LA0  C
ATOM    649  CB  SER A  74      67.242   9.773  -6.334  1.00  0.00      LA0  C
ATOM    650  OG  SER A  74      66.792   9.886  -7.692  1.00  0.00      LA0  O
ATOM    651  HG  SER A  74      67.275  10.644  -8.031  1.00  0.00      LA0  H
ATOM    652  C   SER A  74      67.099  10.917  -4.099  1.00  0.00      LA0  C
ATOM    653  O   SER A  74      67.405  12.045  -3.724  1.00  0.00      LA0  O
ATOM    654  N   GLY A  75      67.341   9.809  -3.397  1.00  0.00      LA0  N
ATOM    655  H   GLY A  75      66.952   8.926  -3.662  1.00  0.00      LA0  H
ATOM    656  CA  GLY A  75      68.163   9.965  -2.211  1.00  0.00      LA0  C
ATOM    657  C   GLY A  75      67.521   9.438  -0.951  1.00  0.00      LA0  C
ATOM    658  O   GLY A  75      66.575   8.657  -0.963  1.00  0.00      LA0  O
ATOM    659  N   GLU A  76      68.142   9.887   0.139  1.00  0.00      LA0  N
ATOM    660  H   GLU A  76      68.746  10.678   0.026  1.00  0.00      LA0  H
ATOM    661  CA  GLU A  76      67.931   9.302   1.457  1.00  0.00      LA0  C
ATOM    662  CB  GLU A  76      69.319   9.204   2.087  1.00  0.00      LA0  C
ATOM    663  CG  GLU A  76      69.495   8.559   3.462  1.00  0.00      LA0  C
ATOM    664  CD  GLU A  76      70.964   8.702   3.826  1.00  0.00      LA0  C
ATOM    665  OE1 GLU A  76      71.810   8.082   3.184  1.00  0.00      LA0  O
ATOM    666  OE2 GLU A  76      71.300   9.509   4.689  1.00  0.00      LA0  O
ATOM    667  C   GLU A  76      66.985  10.156   2.278  1.00  0.00      LA0  C
ATOM    668  O   GLU A  76      67.119  11.372   2.349  1.00  0.00      LA0  O
ATOM    669  N   ILE A  77      66.009   9.487   2.897  1.00  0.00      LA0  N
ATOM    670  H   ILE A  77      65.979   8.489   2.833  1.00  0.00      LA0  H
ATOM    671  CA  ILE A  77      65.104  10.258   3.748  1.00  0.00      LA0  C
ATOM    672  CB  ILE A  77      63.784   9.514   4.002  1.00  0.00      LA0  C
ATOM    673  CG2 ILE A  77      62.767  10.452   4.661  1.00  0.00      LA0  C
ATOM    674  CG1 ILE A  77      63.224   8.825   2.751  1.00  0.00      LA0  C
ATOM    675  CD1 ILE A  77      62.845   9.773   1.613  1.00  0.00      LA0  C
ATOM    676  C   ILE A  77      65.774  10.574   5.071  1.00  0.00      LA0  C
ATOM    677  O   ILE A  77      66.059   9.683   5.859  1.00  0.00      LA0  O
ATOM    678  N   VAL A  78      66.040  11.866   5.276  1.00  0.00      LA0  N
ATOM    679  H   VAL A  78      65.747  12.552   4.609  1.00  0.00      LA0  H
ATOM    680  CA  VAL A  78      66.750  12.181   6.514  1.00  0.00      LA0  C
ATOM    681  CB  VAL A  78      67.936  13.118   6.258  1.00  0.00      LA0  C
ATOM    682  CG1 VAL A  78      69.026  12.376   5.486  1.00  0.00      LA0  C
ATOM    683  CG2 VAL A  78      67.523  14.428   5.581  1.00  0.00      LA0  C
ATOM    684  C   VAL A  78      65.893  12.677   7.664  1.00  0.00      LA0  C
ATOM    685  O   VAL A  78      66.285  12.621   8.822  1.00  0.00      LA0  O
ATOM    686  N   ALA A  79      64.698  13.168   7.308  1.00  0.00      LA0  N
ATOM    687  H   ALA A  79      64.407  13.216   6.351  1.00  0.00      LA0  H
ATOM    688  CA  ALA A  79      63.815  13.627   8.377  1.00  0.00      LA0  C
ATOM    689  CB  ALA A  79      64.096  15.089   8.736  1.00  0.00      LA0  C
ATOM    690  C   ALA A  79      62.382  13.523   7.929  1.00  0.00      LA0  C
ATOM    691  O   ALA A  79      62.109  13.599   6.739  1.00  0.00      LA0  O
ATOM    692  N   VAL A  80      61.490  13.355   8.910  1.00  0.00      LA0  N
ATOM    693  H   VAL A  80      61.760  13.334   9.873  1.00  0.00      LA0  H
ATOM    694  CA  VAL A  80      60.065  13.379   8.586  1.00  0.00      LA0  C
ATOM    695  CB  VAL A  80      59.429  11.984   8.686  1.00  0.00      LA0  C
ATOM    696  CG1 VAL A  80      59.865  11.103   7.520  1.00  0.00      LA0  C
ATOM    697  CG2 VAL A  80      59.677  11.320  10.045  1.00  0.00      LA0  C
ATOM    698  C   VAL A  80      59.361  14.342   9.512  1.00  0.00      LA0  C
ATOM    699  O   VAL A  80      59.918  14.747  10.523  1.00  0.00      LA0  O
ATOM    700  N   ASN A  81      58.131  14.687   9.126  1.00  0.00      LA0  N
ATOM    701  H   ASN A  81      57.754  14.331   8.268  1.00  0.00      LA0  H
ATOM    702  CA  ASN A  81      57.327  15.525  10.011  1.00  0.00      LA0  C
ATOM    703  CB  ASN A  81      56.400  16.385   9.156  1.00  0.00      LA0  C
ATOM    704  CG  ASN A  81      55.527  17.329   9.966  1.00  0.00      LA0  C
ATOM    705  OD1 ASN A  81      55.302  17.187  11.159  1.00  0.00      LA0  O
ATOM    706  ND2 ASN A  81      55.006  18.305   9.230  1.00  0.00      LA0  N
ATOM    707 HD21 ASN A  81      55.219  18.356   8.253  1.00  0.00      LA0  H
ATOM    708 HD22 ASN A  81      54.370  18.997   9.571  1.00  0.00      LA0  H
ATOM    709  C   ASN A  81      56.551  14.697  11.014  1.00  0.00      LA0  C
ATOM    710  O   ASN A  81      55.494  14.152  10.718  1.00  0.00      LA0  O
ATOM    711  N   ASP A  82      57.125  14.637  12.219  1.00  0.00      LA0  N
ATOM    712  H   ASP A  82      57.947  15.173  12.433  1.00  0.00      LA0  H
ATOM    713  CA  ASP A  82      56.474  13.922  13.317  1.00  0.00      LA0  C
ATOM    714  CB  ASP A  82      57.352  13.998  14.577  1.00  0.00      LA0  C
ATOM    715  CG  ASP A  82      57.646  15.446  14.936  1.00  0.00      LA0  C
ATOM    716  OD1 ASP A  82      56.956  15.987  15.795  1.00  0.00      LA0  O
ATOM    717  OD2 ASP A  82      58.526  16.039  14.318  1.00  0.00      LA0  O
ATOM    718  C   ASP A  82      55.042  14.368  13.592  1.00  0.00      LA0  C
ATOM    719  O   ASP A  82      54.116  13.562  13.649  1.00  0.00      LA0  O
ATOM    720  N   ALA A  83      54.890  15.697  13.693  1.00  0.00      LA0  N
ATOM    721  H   ALA A  83      55.736  16.231  13.777  1.00  0.00      LA0  H
ATOM    722  CA  ALA A  83      53.578  16.292  13.950  1.00  0.00      LA0  C
ATOM    723  CB  ALA A  83      53.670  17.819  13.954  1.00  0.00      LA0  C
ATOM    724  C   ALA A  83      52.459  15.872  13.009  1.00  0.00      LA0  C
ATOM    725  O   ALA A  83      51.297  15.798  13.395  1.00  0.00      LA0  O
ATOM    726  N   LEU A  84      52.840  15.557  11.756  1.00  0.00      LA0  N
ATOM    727  H   LEU A  84      53.803  15.668  11.495  1.00  0.00      LA0  H
ATOM    728  CA  LEU A  84      51.810  15.060  10.835  1.00  0.00      LA0  C
ATOM    729  CB  LEU A  84      52.375  14.725   9.454  1.00  0.00      LA0  C
ATOM    730  CG  LEU A  84      52.606  15.958   8.581  1.00  0.00      LA0  C
ATOM    731  CD1 LEU A  84      53.213  15.585   7.230  1.00  0.00      LA0  C
ATOM    732  CD2 LEU A  84      51.339  16.796   8.411  1.00  0.00      LA0  C
ATOM    733  C   LEU A  84      50.995  13.884  11.346  1.00  0.00      LA0  C
ATOM    734  O   LEU A  84      49.798  13.787  11.104  1.00  0.00      LA0  O
ATOM    735  N   SER A  85      51.686  13.023  12.110  1.00  0.00      LA0  N
ATOM    736  H   SER A  85      52.668  13.161  12.248  1.00  0.00      LA0  H
ATOM    737  CA  SER A  85      51.018  11.859  12.694  1.00  0.00      LA0  C
ATOM    738  CB  SER A  85      51.989  11.096  13.594  1.00  0.00      LA0  C
ATOM    739  OG  SER A  85      53.274  11.020  12.966  1.00  0.00      LA0  O
ATOM    740  HG  SER A  85      53.750  11.802  13.238  1.00  0.00      LA0  H
ATOM    741  C   SER A  85      49.720  12.135  13.444  1.00  0.00      LA0  C
ATOM    742  O   SER A  85      48.731  11.429  13.293  1.00  0.00      LA0  O
ATOM    743  N   ASP A  86      49.760  13.202  14.258  1.00  0.00      LA0  N
ATOM    744  H   ASP A  86      50.569  13.779  14.391  1.00  0.00      LA0  H
ATOM    745  CA  ASP A  86      48.504  13.549  14.918  1.00  0.00      LA0  C
ATOM    746  CB  ASP A  86      48.639  13.420  16.451  1.00  0.00      LA0  C
ATOM    747  CG  ASP A  86      49.135  14.700  17.099  1.00  0.00      LA0  C
ATOM    748  OD1 ASP A  86      48.498  15.171  18.037  1.00  0.00      LA0  O
ATOM    749  OD2 ASP A  86      50.069  15.317  16.590  1.00  0.00      LA0  O
ATOM    750  C   ASP A  86      47.920  14.884  14.463  1.00  0.00      LA0  C
ATOM    751  O   ASP A  86      46.982  15.433  15.034  1.00  0.00      LA0  O
ATOM    752  N   SER A  87      48.536  15.401  13.395  1.00  0.00      LA0  N
ATOM    753  H   SER A  87      49.394  15.014  13.056  1.00  0.00      LA0  H
ATOM    754  CA  SER A  87      47.951  16.545  12.711  1.00  0.00      LA0  C
ATOM    755  CB  SER A  87      48.511  17.858  13.255  1.00  0.00      LA0  C
ATOM    756  OG  SER A  87      47.576  18.406  14.198  1.00  0.00      LA0  O
ATOM    757  HG  SER A  87      46.894  18.784  13.622  1.00  0.00      LA0  H
ATOM    758  C   SER A  87      48.106  16.488  11.205  1.00  0.00      LA0  C
ATOM    759  O   SER A  87      48.877  17.222  10.595  1.00  0.00      LA0  O
ATOM    760  N   PRO A  88      47.303  15.590  10.585  1.00  0.00      LA0  N
ATOM    761  CD  PRO A  88      46.325  14.680  11.179  1.00  0.00      LA0  C
ATOM    762  CA  PRO A  88      47.380  15.486   9.127  1.00  0.00      LA0  C
ATOM    763  CB  PRO A  88      46.546  14.229   8.855  1.00  0.00      LA0  C
ATOM    764  CG  PRO A  88      45.531  14.156   9.993  1.00  0.00      LA0  C
ATOM    765  C   PRO A  88      46.886  16.741   8.415  1.00  0.00      LA0  C
ATOM    766  O   PRO A  88      47.226  17.019   7.268  1.00  0.00      LA0  O
ATOM    767  N   GLU A  89      46.070  17.516   9.152  1.00  0.00      LA0  N
ATOM    768  H   GLU A  89      45.889  17.346  10.124  1.00  0.00      LA0  H
ATOM    769  CA  GLU A  89      45.507  18.715   8.550  1.00  0.00      LA0  C
ATOM    770  CB  GLU A  89      44.398  19.306   9.430  1.00  0.00      LA0  C
ATOM    771  CG  GLU A  89      44.817  20.358  10.473  1.00  0.00      LA0  C
ATOM    772  CD  GLU A  89      45.625  19.819  11.650  1.00  0.00      LA0  C
ATOM    773  OE1 GLU A  89      45.746  18.613  11.815  1.00  0.00      LA0  O
ATOM    774  OE2 GLU A  89      46.110  20.625  12.442  1.00  0.00      LA0  O
ATOM    775  C   GLU A  89      46.512  19.771   8.134  1.00  0.00      LA0  C
ATOM    776  O   GLU A  89      46.229  20.577   7.257  1.00  0.00      LA0  O
ATOM    777  N   LEU A  90      47.706  19.703   8.758  1.00  0.00      LA0  N
ATOM    778  H   LEU A  90      47.823  19.052   9.511  1.00  0.00      LA0  H
ATOM    779  CA  LEU A  90      48.760  20.669   8.429  1.00  0.00      LA0  C
ATOM    780  CB  LEU A  90      50.046  20.358   9.190  1.00  0.00      LA0  C
ATOM    781  CG  LEU A  90      49.915  20.449  10.710  1.00  0.00      LA0  C
ATOM    782  CD1 LEU A  90      51.227  20.071  11.398  1.00  0.00      LA0  C
ATOM    783  CD2 LEU A  90      49.395  21.812  11.168  1.00  0.00      LA0  C
ATOM    784  C   LEU A  90      49.064  20.821   6.947  1.00  0.00      LA0  C
ATOM    785  O   LEU A  90      49.371  21.893   6.437  1.00  0.00      LA0  O
ATOM    786  N   VAL A  91      48.924  19.675   6.258  1.00  0.00      LA0  N
ATOM    787  H   VAL A  91      48.649  18.842   6.740  1.00  0.00      LA0  H
ATOM    788  CA  VAL A  91      49.082  19.703   4.804  1.00  0.00      LA0  C
ATOM    789  CB  VAL A  91      48.993  18.272   4.256  1.00  0.00      LA0  C
ATOM    790  CG1 VAL A  91      49.017  18.211   2.731  1.00  0.00      LA0  C
ATOM    791  CG2 VAL A  91      50.122  17.424   4.839  1.00  0.00      LA0  C
ATOM    792  C   VAL A  91      48.112  20.646   4.105  1.00  0.00      LA0  C
ATOM    793  O   VAL A  91      48.455  21.370   3.183  1.00  0.00      LA0  O
ATOM    794  N   ASN A  92      46.874  20.608   4.604  1.00  0.00      LA0  N
ATOM    795  H   ASN A  92      46.695  20.087   5.436  1.00  0.00      LA0  H
ATOM    796  CA  ASN A  92      45.876  21.499   4.018  1.00  0.00      LA0  C
ATOM    797  CB  ASN A  92      44.449  21.023   4.300  1.00  0.00      LA0  C
ATOM    798  CG  ASN A  92      44.233  19.615   3.790  1.00  0.00      LA0  C
ATOM    799  OD1 ASN A  92      44.370  19.295   2.619  1.00  0.00      LA0  O
ATOM    800  ND2 ASN A  92      43.865  18.761   4.747  1.00  0.00      LA0  N
ATOM    801 HD21 ASN A  92      43.795  19.017   5.707  1.00  0.00      LA0  H
ATOM    802 HD22 ASN A  92      43.651  17.837   4.422  1.00  0.00      LA0  H
ATOM    803  C   ASN A  92      46.013  22.937   4.478  1.00  0.00      LA0  C
ATOM    804  O   ASN A  92      45.745  23.880   3.746  1.00  0.00      LA0  O
ATOM    805  N   SER A  93      46.429  23.074   5.747  1.00  0.00      LA0  N
ATOM    806  H   SER A  93      46.701  22.304   6.328  1.00  0.00      LA0  H
ATOM    807  CA  SER A  93      46.494  24.427   6.284  1.00  0.00      LA0  C
ATOM    808  CB  SER A  93      46.482  24.358   7.809  1.00  0.00      LA0  C
ATOM    809  OG  SER A  93      47.341  23.318   8.285  1.00  0.00      LA0  O
ATOM    810  HG  SER A  93      48.199  23.716   8.459  1.00  0.00      LA0  H
ATOM    811  C   SER A  93      47.632  25.269   5.738  1.00  0.00      LA0  C
ATOM    812  O   SER A  93      47.431  26.319   5.136  1.00  0.00      LA0  O
ATOM    813  N   GLU A  94      48.846  24.749   5.953  1.00  0.00      LA0  N
ATOM    814  H   GLU A  94      48.992  23.930   6.515  1.00  0.00      LA0  H
ATOM    815  CA  GLU A  94      49.971  25.392   5.291  1.00  0.00      LA0  C
ATOM    816  CB  GLU A  94      50.776  26.348   6.191  1.00  0.00      LA0  C
ATOM    817  CG  GLU A  94      50.289  26.620   7.620  1.00  0.00      LA0  C
ATOM    818  CD  GLU A  94      50.682  25.506   8.574  1.00  0.00      LA0  C
ATOM    819  OE1 GLU A  94      51.759  25.593   9.162  1.00  0.00      LA0  O
ATOM    820  OE2 GLU A  94      49.899  24.575   8.759  1.00  0.00      LA0  O
ATOM    821  C   GLU A  94      50.908  24.383   4.674  1.00  0.00      LA0  C
ATOM    822  O   GLU A  94      51.923  24.013   5.252  1.00  0.00      LA0  O
ATOM    823  N   PRO A  95      50.581  23.967   3.429  1.00  0.00      LA0  N
ATOM    824  CD  PRO A  95      49.494  24.457   2.590  1.00  0.00      LA0  C
ATOM    825  CA  PRO A  95      51.374  22.913   2.779  1.00  0.00      LA0  C
ATOM    826  CB  PRO A  95      50.696  22.765   1.413  1.00  0.00      LA0  C
ATOM    827  CG  PRO A  95      49.941  24.069   1.189  1.00  0.00      LA0  C
ATOM    828  C   PRO A  95      52.859  23.221   2.681  1.00  0.00      LA0  C
ATOM    829  O   PRO A  95      53.713  22.354   2.795  1.00  0.00      LA0  O
ATOM    830  N   TYR A  96      53.133  24.519   2.475  1.00  0.00      LA0  N
ATOM    831  H   TYR A  96      52.381  25.171   2.398  1.00  0.00      LA0  H
ATOM    832  CA  TYR A  96      54.533  24.926   2.383  1.00  0.00      LA0  C
ATOM    833  CB  TYR A  96      54.649  26.245   1.605  1.00  0.00      LA0  C
ATOM    834  CG  TYR A  96      54.003  26.110   0.241  1.00  0.00      LA0  C
ATOM    835  CD1 TYR A  96      54.681  25.400  -0.771  1.00  0.00      LA0  C
ATOM    836  CE1 TYR A  96      54.059  25.223  -2.018  1.00  0.00      LA0  C
ATOM    837  CD2 TYR A  96      52.735  26.686   0.019  1.00  0.00      LA0  C
ATOM    838  CE2 TYR A  96      52.116  26.515  -1.231  1.00  0.00      LA0  C
ATOM    839  CZ  TYR A  96      52.778  25.768  -2.228  1.00  0.00      LA0  C
ATOM    840  OH  TYR A  96      52.156  25.549  -3.444  1.00  0.00      LA0  O
ATOM    841  HH  TYR A  96      51.691  26.346  -3.713  1.00  0.00      LA0  H
ATOM    842  C   TYR A  96      55.274  25.001   3.714  1.00  0.00      LA0  C
ATOM    843  O   TYR A  96      56.501  25.000   3.766  1.00  0.00      LA0  O
ATOM    844  N   ALA A  97      54.475  25.090   4.788  1.00  0.00      LA0  N
ATOM    845  H   ALA A  97      53.485  24.997   4.703  1.00  0.00      LA0  H
ATOM    846  CA  ALA A  97      55.075  25.123   6.115  1.00  0.00      LA0  C
ATOM    847  CB  ALA A  97      54.641  26.381   6.877  1.00  0.00      LA0  C
ATOM    848  C   ALA A  97      54.777  23.856   6.904  1.00  0.00      LA0  C
ATOM    849  O   ALA A  97      55.524  22.890   6.814  1.00  0.00      LA0  O
ATOM    850  N   GLY A  98      53.667  23.869   7.668  1.00  0.00      LA0  N
ATOM    851  H   GLY A  98      53.013  24.630   7.713  1.00  0.00      LA0  H
ATOM    852  CA  GLY A  98      53.366  22.703   8.500  1.00  0.00      LA0  C
ATOM    853  C   GLY A  98      53.171  21.406   7.736  1.00  0.00      LA0  C
ATOM    854  O   GLY A  98      53.462  20.319   8.216  1.00  0.00      LA0  O
ATOM    855  N   GLY A  99      52.691  21.573   6.500  1.00  0.00      LA0  N
ATOM    856  H   GLY A  99      52.444  22.495   6.207  1.00  0.00      LA0  H
ATOM    857  CA  GLY A  99      52.512  20.418   5.629  1.00  0.00      LA0  C
ATOM    858  C   GLY A  99      53.741  19.908   4.898  1.00  0.00      LA0  C
ATOM    859  O   GLY A  99      53.637  19.176   3.917  1.00  0.00      LA0  O
ATOM    860  N   TRP A 100      54.921  20.284   5.420  1.00  0.00      LA0  N
ATOM    861  H   TRP A 100      54.976  20.900   6.206  1.00  0.00      LA0  H
ATOM    862  CA  TRP A 100      56.087  19.556   4.930  1.00  0.00      LA0  C
ATOM    863  CB  TRP A 100      57.396  20.254   5.341  1.00  0.00      LA0  C
ATOM    864  CG  TRP A 100      57.799  19.982   6.777  1.00  0.00      LA0  C
ATOM    865  CD2 TRP A 100      58.820  19.073   7.244  1.00  0.00      LA0  C
ATOM    866  CE2 TRP A 100      58.842  19.154   8.677  1.00  0.00      LA0  C
ATOM    867  CE3 TRP A 100      59.709  18.202   6.578  1.00  0.00      LA0  C
ATOM    868  CD1 TRP A 100      57.263  20.556   7.941  1.00  0.00      LA0  C
ATOM    869  NE1 TRP A 100      57.871  20.073   9.058  1.00  0.00      LA0  N
ATOM    870  HE1 TRP A 100      57.647  20.315   9.982  1.00  0.00      LA0  H
ATOM    871  CZ2 TRP A 100      59.755  18.367   9.412  1.00  0.00      LA0  C
ATOM    872  CZ3 TRP A 100      60.615  17.419   7.324  1.00  0.00      LA0  C
ATOM    873  CH2 TRP A 100      60.639  17.502   8.733  1.00  0.00      LA0  C
ATOM    874  C   TRP A 100      56.036  18.104   5.369  1.00  0.00      LA0  C
ATOM    875  O   TRP A 100      55.671  17.801   6.495  1.00  0.00      LA0  O
ATOM    876  N   ILE A 101      56.376  17.224   4.434  1.00  0.00      LA0  N
ATOM    877  H   ILE A 101      56.699  17.539   3.544  1.00  0.00      LA0  H
ATOM    878  CA  ILE A 101      56.281  15.813   4.789  1.00  0.00      LA0  C
ATOM    879  CB  ILE A 101      55.665  15.026   3.623  1.00  0.00      LA0  C
ATOM    880  CG2 ILE A 101      55.458  13.542   3.951  1.00  0.00      LA0  C
ATOM    881  CG1 ILE A 101      54.354  15.694   3.194  1.00  0.00      LA0  C
ATOM    882  CD1 ILE A 101      53.848  15.218   1.836  1.00  0.00      LA0  C
ATOM    883  C   ILE A 101      57.619  15.252   5.231  1.00  0.00      LA0  C
ATOM    884  O   ILE A 101      57.756  14.646   6.289  1.00  0.00      LA0  O
ATOM    885  N   PHE A 102      58.619  15.503   4.373  1.00  0.00      LA0  N
ATOM    886  H   PHE A 102      58.488  16.054   3.545  1.00  0.00      LA0  H
ATOM    887  CA  PHE A 102      59.934  14.963   4.704  1.00  0.00      LA0  C
ATOM    888  CB  PHE A 102      60.051  13.476   4.316  1.00  0.00      LA0  C
ATOM    889  CG  PHE A 102      59.961  13.219   2.828  1.00  0.00      LA0  C
ATOM    890  CD1 PHE A 102      58.695  13.110   2.213  1.00  0.00      LA0  C
ATOM    891  CD2 PHE A 102      61.150  13.055   2.084  1.00  0.00      LA0  C
ATOM    892  CE1 PHE A 102      58.614  12.790   0.846  1.00  0.00      LA0  C
ATOM    893  CE2 PHE A 102      61.070  12.735   0.716  1.00  0.00      LA0  C
ATOM    894  CZ  PHE A 102      59.803  12.586   0.115  1.00  0.00      LA0  C
ATOM    895  C   PHE A 102      61.063  15.789   4.132  1.00  0.00      LA0  C
ATOM    896  O   PHE A 102      60.863  16.628   3.265  1.00  0.00      LA0  O
ATOM    897  N   LYS A 103      62.260  15.520   4.653  1.00  0.00      LA0  N
ATOM    898  H   LYS A 103      62.345  14.805   5.345  1.00  0.00      LA0  H
ATOM    899  CA  LYS A 103      63.446  16.090   4.031  1.00  0.00      LA0  C
ATOM    900  CB  LYS A 103      64.306  16.819   5.057  1.00  0.00      LA0  C
ATOM    901  CG  LYS A 103      63.813  18.228   5.369  1.00  0.00      LA0  C
ATOM    902  CD  LYS A 103      64.663  18.903   6.445  1.00  0.00      LA0  C
ATOM    903  CE  LYS A 103      64.293  20.371   6.662  1.00  0.00      LA0  C
ATOM    904  NZ  LYS A 103      64.723  21.178   5.514  1.00  0.00      LA0  N
ATOM    905  HZ1 LYS A 103      64.375  20.796   4.612  1.00  0.00      LA0  H
ATOM    906  HZ2 LYS A 103      64.351  22.145   5.623  1.00  0.00      LA0  H
ATOM    907  HZ3 LYS A 103      65.767  21.252   5.491  1.00  0.00      LA0  H
ATOM    908  C   LYS A 103      64.249  14.982   3.403  1.00  0.00      LA0  C
ATOM    909  O   LYS A 103      64.554  13.975   4.036  1.00  0.00      LA0  O
ATOM    910  N   ILE A 104      64.567  15.208   2.129  1.00  0.00      LA0  N
ATOM    911  H   ILE A 104      64.279  16.048   1.667  1.00  0.00      LA0  H
ATOM    912  CA  ILE A 104      65.394  14.225   1.451  1.00  0.00      LA0  C
ATOM    913  CB  ILE A 104      64.639  13.643   0.239  1.00  0.00      LA0  C
ATOM    914  CG2 ILE A 104      64.241  14.722  -0.768  1.00  0.00      LA0  C
ATOM    915  CG1 ILE A 104      65.380  12.474  -0.415  1.00  0.00      LA0  C
ATOM    916  CD1 ILE A 104      64.548  11.788  -1.499  1.00  0.00      LA0  C
ATOM    917  C   ILE A 104      66.764  14.783   1.106  1.00  0.00      LA0  C
ATOM    918  O   ILE A 104      66.938  15.848   0.523  1.00  0.00      LA0  O
ATOM    919  N   LYS A 105      67.751  14.000   1.532  1.00  0.00      LA0  N
ATOM    920  H   LYS A 105      67.505  13.147   1.990  1.00  0.00      LA0  H
ATOM    921  CA  LYS A 105      69.115  14.195   1.062  1.00  0.00      LA0  C
ATOM    922  CB  LYS A 105      70.006  13.426   2.031  1.00  0.00      LA0  C
ATOM    923  CG  LYS A 105      71.471  13.165   1.689  1.00  0.00      LA0  C
ATOM    924  CD  LYS A 105      71.910  12.061   2.645  1.00  0.00      LA0  C
ATOM    925  CE  LYS A 105      73.280  11.431   2.421  1.00  0.00      LA0  C
ATOM    926  NZ  LYS A 105      73.310  10.192   3.207  1.00  0.00      LA0  N
ATOM    927  HZ1 LYS A 105      74.250   9.816   3.410  1.00  0.00      LA0  H
ATOM    928  HZ2 LYS A 105      72.764  10.279   4.094  1.00  0.00      LA0  H
ATOM    929  HZ3 LYS A 105      72.757   9.446   2.729  1.00  0.00      LA0  H
ATOM    930  C   LYS A 105      69.204  13.660  -0.352  1.00  0.00      LA0  C
ATOM    931  O   LYS A 105      69.216  12.456  -0.570  1.00  0.00      LA0  O
ATOM    932  N   ALA A 106      69.224  14.619  -1.287  1.00  0.00      LA0  N
ATOM    933  H   ALA A 106      69.207  15.579  -1.018  1.00  0.00      LA0  H
ATOM    934  CA  ALA A 106      69.279  14.226  -2.693  1.00  0.00      LA0  C
ATOM    935  CB  ALA A 106      69.174  15.450  -3.601  1.00  0.00      LA0  C
ATOM    936  C   ALA A 106      70.550  13.489  -3.053  1.00  0.00      LA0  C
ATOM    937  O   ALA A 106      71.540  13.532  -2.328  1.00  0.00      LA0  O
ATOM    938  N   SER A 107      70.482  12.838  -4.216  1.00  0.00      LA0  N
ATOM    939  H   SER A 107      69.628  12.818  -4.742  1.00  0.00      LA0  H
ATOM    940  CA  SER A 107      71.705  12.272  -4.776  1.00  0.00      LA0  C
ATOM    941  CB  SER A 107      71.372  11.315  -5.921  1.00  0.00      LA0  C
ATOM    942  OG  SER A 107      69.993  10.937  -5.848  1.00  0.00      LA0  O
ATOM    943  HG  SER A 107      69.525  11.578  -6.399  1.00  0.00      LA0  H
ATOM    944  C   SER A 107      72.665  13.340  -5.265  1.00  0.00      LA0  C
ATOM    945  O   SER A 107      73.858  13.320  -4.984  1.00  0.00      LA0  O
ATOM    946  N   ASP A 108      72.062  14.285  -6.002  1.00  0.00      LA0  N
ATOM    947  H   ASP A 108      71.079  14.240  -6.211  1.00  0.00      LA0  H
ATOM    948  CA  ASP A 108      72.851  15.377  -6.561  1.00  0.00      LA0  C
ATOM    949  CB  ASP A 108      73.391  14.961  -7.945  1.00  0.00      LA0  C
ATOM    950  CG  ASP A 108      74.394  15.926  -8.580  1.00  0.00      LA0  C
ATOM    951  OD1 ASP A 108      74.556  17.057  -8.132  1.00  0.00      LA0  O
ATOM    952  OD2 ASP A 108      74.992  15.557  -9.585  1.00  0.00      LA0  O
ATOM    953  C   ASP A 108      71.966  16.603  -6.644  1.00  0.00      LA0  C
ATOM    954  O   ASP A 108      70.767  16.520  -6.882  1.00  0.00      LA0  O
ATOM    955  N   GLU A 109      72.601  17.761  -6.445  1.00  0.00      LA0  N
ATOM    956  H   GLU A 109      73.600  17.705  -6.411  1.00  0.00      LA0  H
ATOM    957  CA  GLU A 109      71.897  19.021  -6.680  1.00  0.00      LA0  C
ATOM    958  CB  GLU A 109      72.842  20.194  -6.403  1.00  0.00      LA0  C
ATOM    959  CG  GLU A 109      73.552  20.149  -5.040  1.00  0.00      LA0  C
ATOM    960  CD  GLU A 109      72.659  20.648  -3.919  1.00  0.00      LA0  C
ATOM    961  OE1 GLU A 109      72.795  21.801  -3.523  1.00  0.00      LA0  O
ATOM    962  OE2 GLU A 109      71.834  19.898  -3.403  1.00  0.00      LA0  O
ATOM    963  C   GLU A 109      71.325  19.119  -8.093  1.00  0.00      LA0  C
ATOM    964  O   GLU A 109      70.262  19.681  -8.334  1.00  0.00      LA0  O
ATOM    965  N   SER A 110      72.068  18.504  -9.034  1.00  0.00      LA0  N
ATOM    966  H   SER A 110      72.909  18.018  -8.780  1.00  0.00      LA0  H
ATOM    967  CA  SER A 110      71.628  18.535 -10.429  1.00  0.00      LA0  C
ATOM    968  CB  SER A 110      72.680  17.885 -11.332  1.00  0.00      LA0  C
ATOM    969  OG  SER A 110      72.750  16.481 -11.076  1.00  0.00      LA0  O
ATOM    970  HG  SER A 110      73.560  16.319 -10.584  1.00  0.00      LA0  H
ATOM    971  C   SER A 110      70.243  17.957 -10.702  1.00  0.00      LA0  C
ATOM    972  O   SER A 110      69.554  18.345 -11.642  1.00  0.00      LA0  O
ATOM    973  N   GLU A 111      69.829  17.039  -9.804  1.00  0.00      LA0  N
ATOM    974  H   GLU A 111      70.438  16.757  -9.059  1.00  0.00      LA0  H
ATOM    975  CA  GLU A 111      68.505  16.430  -9.951  1.00  0.00      LA0  C
ATOM    976  CB  GLU A 111      68.236  15.404  -8.851  1.00  0.00      LA0  C
ATOM    977  CG  GLU A 111      69.251  14.262  -8.785  1.00  0.00      LA0  C
ATOM    978  CD  GLU A 111      68.826  13.266  -7.724  1.00  0.00      LA0  C
ATOM    979  OE1 GLU A 111      68.931  13.552  -6.538  1.00  0.00      LA0  O
ATOM    980  OE2 GLU A 111      68.398  12.176  -8.075  1.00  0.00      LA0  O
ATOM    981  C   GLU A 111      67.342  17.410 -10.035  1.00  0.00      LA0  C
ATOM    982  O   GLU A 111      66.282  17.110 -10.578  1.00  0.00      LA0  O
ATOM    983  N   LEU A 112      67.597  18.628  -9.521  1.00  0.00      LA0  N
ATOM    984  H   LEU A 112      68.478  18.797  -9.072  1.00  0.00      LA0  H
ATOM    985  CA  LEU A 112      66.626  19.714  -9.671  1.00  0.00      LA0  C
ATOM    986  CB  LEU A 112      67.175  21.015  -9.089  1.00  0.00      LA0  C
ATOM    987  CG  LEU A 112      67.357  20.977  -7.573  1.00  0.00      LA0  C
ATOM    988  CD1 LEU A 112      68.030  22.249  -7.058  1.00  0.00      LA0  C
ATOM    989  CD2 LEU A 112      66.038  20.695  -6.856  1.00  0.00      LA0  C
ATOM    990  C   LEU A 112      66.103  19.980 -11.076  1.00  0.00      LA0  C
ATOM    991  O   LEU A 112      64.982  20.453 -11.253  1.00  0.00      LA0  O
ATOM    992  N   GLU A 113      66.926  19.653 -12.083  1.00  0.00      LA0  N
ATOM    993  H   GLU A 113      67.842  19.275 -11.935  1.00  0.00      LA0  H
ATOM    994  CA  GLU A 113      66.394  19.941 -13.414  1.00  0.00      LA0  C
ATOM    995  CB  GLU A 113      67.459  20.538 -14.338  1.00  0.00      LA0  C
ATOM    996  CG  GLU A 113      68.079  21.822 -13.757  1.00  0.00      LA0  C
ATOM    997  CD  GLU A 113      66.999  22.742 -13.199  1.00  0.00      LA0  C
ATOM    998  OE1 GLU A 113      66.175  23.255 -13.951  1.00  0.00      LA0  O
ATOM    999  OE2 GLU A 113      66.925  22.896 -11.984  1.00  0.00      LA0  O
ATOM   1000  C   GLU A 113      65.548  18.862 -14.060  1.00  0.00      LA0  C
ATOM   1001  O   GLU A 113      65.072  18.974 -15.181  1.00  0.00      LA0  O
ATOM   1002  N   SER A 114      65.291  17.835 -13.243  1.00  0.00      LA0  N
ATOM   1003  H   SER A 114      65.800  17.695 -12.396  1.00  0.00      LA0  H
ATOM   1004  CA  SER A 114      64.149  16.978 -13.556  1.00  0.00      LA0  C
ATOM   1005  CB  SER A 114      64.292  15.652 -12.808  1.00  0.00      LA0  C
ATOM   1006  OG  SER A 114      65.682  15.338 -12.646  1.00  0.00      LA0  O
ATOM   1007  HG  SER A 114      65.924  15.659 -11.781  1.00  0.00      LA0  H
ATOM   1008  C   SER A 114      62.805  17.620 -13.217  1.00  0.00      LA0  C
ATOM   1009  O   SER A 114      61.732  17.119 -13.538  1.00  0.00      LA0  O
ATOM   1010  N   LEU A 115      62.917  18.746 -12.492  1.00  0.00      LA0  N
ATOM   1011  H   LEU A 115      63.793  19.198 -12.332  1.00  0.00      LA0  H
ATOM   1012  CA  LEU A 115      61.732  19.311 -11.867  1.00  0.00      LA0  C
ATOM   1013  CB  LEU A 115      61.950  19.373 -10.360  1.00  0.00      LA0  C
ATOM   1014  CG  LEU A 115      62.303  18.015  -9.766  1.00  0.00      LA0  C
ATOM   1015  CD1 LEU A 115      62.905  18.173  -8.378  1.00  0.00      LA0  C
ATOM   1016  CD2 LEU A 115      61.124  17.042  -9.806  1.00  0.00      LA0  C
ATOM   1017  C   LEU A 115      61.391  20.681 -12.398  1.00  0.00      LA0  C
ATOM   1018  O   LEU A 115      62.246  21.463 -12.811  1.00  0.00      LA0  O
ATOM   1019  N   LEU A 116      60.078  20.926 -12.359  1.00  0.00      LA0  N
ATOM   1020  H   LEU A 116      59.507  20.320 -11.805  1.00  0.00      LA0  H
ATOM   1021  CA  LEU A 116      59.540  22.197 -12.836  1.00  0.00      LA0  C
ATOM   1022  CB  LEU A 116      58.011  22.101 -12.887  1.00  0.00      LA0  C
ATOM   1023  CG  LEU A 116      57.390  21.574 -14.191  1.00  0.00      LA0  C
ATOM   1024  CD1 LEU A 116      58.059  20.324 -14.767  1.00  0.00      LA0  C
ATOM   1025  CD2 LEU A 116      55.885  21.369 -14.023  1.00  0.00      LA0  C
ATOM   1026  C   LEU A 116      59.962  23.313 -11.905  1.00  0.00      LA0  C
ATOM   1027  O   LEU A 116      60.210  23.089 -10.727  1.00  0.00      LA0  O
ATOM   1028  N   ASP A 117      60.054  24.514 -12.475  1.00  0.00      LA0  N
ATOM   1029  H   ASP A 117      59.821  24.718 -13.427  1.00  0.00      LA0  H
ATOM   1030  CA  ASP A 117      60.186  25.643 -11.566  1.00  0.00      LA0  C
ATOM   1031  CB  ASP A 117      61.024  26.756 -12.223  1.00  0.00      LA0  C
ATOM   1032  CG  ASP A 117      60.226  27.511 -13.275  1.00  0.00      LA0  C
ATOM   1033  OD1 ASP A 117      60.055  28.714 -13.120  1.00  0.00      LA0  O
ATOM   1034  OD2 ASP A 117      59.722  26.890 -14.205  1.00  0.00      LA0  O
ATOM   1035  C   ASP A 117      58.797  26.112 -11.171  1.00  0.00      LA0  C
ATOM   1036  O   ASP A 117      57.797  25.503 -11.547  1.00  0.00      LA0  O
ATOM   1037  N   ALA A 118      58.770  27.238 -10.446  1.00  0.00      LA0  N
ATOM   1038  H   ALA A 118      59.630  27.633 -10.125  1.00  0.00      LA0  H
ATOM   1039  CA  ALA A 118      57.487  27.883 -10.188  1.00  0.00      LA0  C
ATOM   1040  CB  ALA A 118      57.706  29.218  -9.485  1.00  0.00      LA0  C
ATOM   1041  C   ALA A 118      56.647  28.119 -11.432  1.00  0.00      LA0  C
ATOM   1042  O   ALA A 118      55.520  27.654 -11.549  1.00  0.00      LA0  O
ATOM   1043  N   THR A 119      57.260  28.844 -12.375  1.00  0.00      LA0  N
ATOM   1044  H   THR A 119      58.230  29.076 -12.287  1.00  0.00      LA0  H
ATOM   1045  CA  THR A 119      56.525  29.248 -13.572  1.00  0.00      LA0  C
ATOM   1046  CB  THR A 119      57.427  30.087 -14.480  1.00  0.00      LA0  C
ATOM   1047  OG1 THR A 119      58.330  30.878 -13.698  1.00  0.00      LA0  O
ATOM   1048  HG1 THR A 119      59.088  30.312 -13.540  1.00  0.00      LA0  H
ATOM   1049  CG2 THR A 119      56.614  30.966 -15.434  1.00  0.00      LA0  C
ATOM   1050  C   THR A 119      55.922  28.088 -14.347  1.00  0.00      LA0  C
ATOM   1051  O   THR A 119      54.746  28.066 -14.697  1.00  0.00      LA0  O
ATOM   1052  N   ALA A 120      56.784  27.086 -14.571  1.00  0.00      LA0  N
ATOM   1053  H   ALA A 120      57.739  27.154 -14.261  1.00  0.00      LA0  H
ATOM   1054  CA  ALA A 120      56.288  25.912 -15.282  1.00  0.00      LA0  C
ATOM   1055  CB  ALA A 120      57.435  24.970 -15.645  1.00  0.00      LA0  C
ATOM   1056  C   ALA A 120      55.217  25.140 -14.531  1.00  0.00      LA0  C
ATOM   1057  O   ALA A 120      54.312  24.562 -15.118  1.00  0.00      LA0  O
ATOM   1058  N   TYR A 121      55.331  25.174 -13.196  1.00  0.00      LA0  N
ATOM   1059  H   TYR A 121      56.079  25.663 -12.740  1.00  0.00      LA0  H
ATOM   1060  CA  TYR A 121      54.272  24.527 -12.428  1.00  0.00      LA0  C
ATOM   1061  CB  TYR A 121      54.763  24.265 -11.003  1.00  0.00      LA0  C
ATOM   1062  CG  TYR A 121      53.853  23.317 -10.255  1.00  0.00      LA0  C
ATOM   1063  CD1 TYR A 121      53.648  22.002 -10.727  1.00  0.00      LA0  C
ATOM   1064  CE1 TYR A 121      52.806  21.141 -10.000  1.00  0.00      LA0  C
ATOM   1065  CD2 TYR A 121      53.239  23.786  -9.081  1.00  0.00      LA0  C
ATOM   1066  CE2 TYR A 121      52.398  22.931  -8.356  1.00  0.00      LA0  C
ATOM   1067  CZ  TYR A 121      52.194  21.619  -8.824  1.00  0.00      LA0  C
ATOM   1068  OH  TYR A 121      51.364  20.780  -8.107  1.00  0.00      LA0  O
ATOM   1069  HH  TYR A 121      51.102  21.200  -7.290  1.00  0.00      LA0  H
ATOM   1070  C   TYR A 121      52.936  25.257 -12.462  1.00  0.00      LA0  C
ATOM   1071  O   TYR A 121      51.872  24.647 -12.462  1.00  0.00      LA0  O
ATOM   1072  N   GLU A 122      53.029  26.596 -12.532  1.00  0.00      LA0  N
ATOM   1073  H   GLU A 122      53.921  27.050 -12.496  1.00  0.00      LA0  H
ATOM   1074  CA  GLU A 122      51.786  27.348 -12.713  1.00  0.00      LA0  C
ATOM   1075  CB  GLU A 122      51.984  28.853 -12.503  1.00  0.00      LA0  C
ATOM   1076  CG  GLU A 122      52.686  29.146 -11.178  1.00  0.00      LA0  C
ATOM   1077  CD  GLU A 122      52.163  30.404 -10.516  1.00  0.00      LA0  C
ATOM   1078  OE1 GLU A 122      52.557  31.503 -10.904  1.00  0.00      LA0  O
ATOM   1079  OE2 GLU A 122      51.407  30.293  -9.550  1.00  0.00      LA0  O
ATOM   1080  C   GLU A 122      51.120  27.049 -14.043  1.00  0.00      LA0  C
ATOM   1081  O   GLU A 122      49.947  26.701 -14.120  1.00  0.00      LA0  O
ATOM   1082  N   ALA A 123      51.977  27.096 -15.082  1.00  0.00      LA0  N
ATOM   1083  H   ALA A 123      52.900  27.449 -14.921  1.00  0.00      LA0  H
ATOM   1084  CA  ALA A 123      51.546  26.677 -16.419  1.00  0.00      LA0  C
ATOM   1085  CB  ALA A 123      52.736  26.631 -17.380  1.00  0.00      LA0  C
ATOM   1086  C   ALA A 123      50.832  25.334 -16.439  1.00  0.00      LA0  C
ATOM   1087  O   ALA A 123      49.713  25.216 -16.912  1.00  0.00      LA0  O
ATOM   1088  N   LEU A 124      51.492  24.351 -15.804  1.00  0.00      LA0  N
ATOM   1089  H   LEU A 124      52.436  24.514 -15.519  1.00  0.00      LA0  H
ATOM   1090  CA  LEU A 124      50.882  23.025 -15.660  1.00  0.00      LA0  C
ATOM   1091  CB  LEU A 124      51.788  22.142 -14.795  1.00  0.00      LA0  C
ATOM   1092  CG  LEU A 124      51.382  20.665 -14.741  1.00  0.00      LA0  C
ATOM   1093  CD1 LEU A 124      51.495  19.987 -16.108  1.00  0.00      LA0  C
ATOM   1094  CD2 LEU A 124      52.142  19.906 -13.653  1.00  0.00      LA0  C
ATOM   1095  C   LEU A 124      49.457  23.021 -15.115  1.00  0.00      LA0  C
ATOM   1096  O   LEU A 124      48.606  22.223 -15.491  1.00  0.00      LA0  O
ATOM   1097  N   LEU A 125      49.225  23.955 -14.185  1.00  0.00      LA0  N
ATOM   1098  H   LEU A 125      49.919  24.640 -13.957  1.00  0.00      LA0  H
ATOM   1099  CA  LEU A 125      47.884  23.990 -13.612  1.00  0.00      LA0  C
ATOM   1100  CB  LEU A 125      47.963  24.350 -12.128  1.00  0.00      LA0  C
ATOM   1101  CG  LEU A 125      48.837  23.346 -11.362  1.00  0.00      LA0  C
ATOM   1102  CD1 LEU A 125      49.114  23.787  -9.928  1.00  0.00      LA0  C
ATOM   1103  CD2 LEU A 125      48.271  21.925 -11.414  1.00  0.00      LA0  C
ATOM   1104  C   LEU A 125      46.854  24.813 -14.375  1.00  0.00      LA0  C
ATOM   1105  O   LEU A 125      45.686  24.858 -13.998  1.00  0.00      LA0  O
ATOM   1106  N   GLU A 126      47.337  25.417 -15.476  1.00  0.00      LA0  N
ATOM   1107  H   GLU A 126      48.326  25.477 -15.609  1.00  0.00      LA0  H
ATOM   1108  CA  GLU A 126      46.462  25.706 -16.615  1.00  0.00      LA0  C
ATOM   1109  CB  GLU A 126      47.057  26.789 -17.532  1.00  0.00      LA0  C
ATOM   1110  CG  GLU A 126      46.661  28.246 -17.261  1.00  0.00      LA0  C
ATOM   1111  CD  GLU A 126      45.249  28.557 -17.744  1.00  0.00      LA0  C
ATOM   1112  OE1 GLU A 126      44.993  29.674 -18.196  1.00  0.00      LA0  O
ATOM   1113  OE2 GLU A 126      44.356  27.720 -17.625  1.00  0.00      LA0  O
ATOM   1114  C   GLU A 126      46.224  24.450 -17.439  1.00  0.00      LA0  C
ATOM   1115  O   GLU A 126      45.103  23.972 -17.566  1.00  0.00      LA0  O
ATOM   1116  N   ASP A 127      47.350  23.912 -17.961  1.00  0.00      LA0  N
ATOM   1117  H   ASP A 127      48.230  24.379 -17.843  1.00  0.00      LA0  H
ATOM   1118  CA  ASP A 127      47.337  22.745 -18.857  1.00  0.00      LA0  C
ATOM   1119  CB  ASP A 127      48.739  22.128 -18.996  1.00  0.00      LA0  C
ATOM   1120  CG  ASP A 127      49.741  23.075 -19.634  1.00  0.00      LA0  C
ATOM   1121  OD1 ASP A 127      49.470  23.585 -20.720  1.00  0.00      LA0  O
ATOM   1122  OD2 ASP A 127      50.807  23.276 -19.053  1.00  0.00      LA0  O
ATOM   1123  C   ASP A 127      46.368  21.640 -18.470  1.00  0.00      LA0  C
ATOM   1124  O   ASP A 127      45.613  21.111 -19.279  1.00  0.00      LA0  O
ATOM   1125  N   GLU A 128      46.417  21.337 -17.159  1.00  0.00      LA0  N
ATOM   1126  H   GLU A 128      47.145  21.791 -16.644  1.00  0.00      LA0  H
ATOM   1127  CA  GLU A 128      45.475  20.448 -16.468  1.00  0.00      LA0  C
ATOM   1128  CB  GLU A 128      45.065  21.117 -15.154  1.00  0.00      LA0  C
ATOM   1129  CG  GLU A 128      44.315  20.213 -14.170  1.00  0.00      LA0  C
ATOM   1130  CD  GLU A 128      43.965  21.024 -12.942  1.00  0.00      LA0  C
ATOM   1131  OE1 GLU A 128      44.863  21.380 -12.183  1.00  0.00      LA0  O
ATOM   1132  OE2 GLU A 128      42.798  21.363 -12.752  1.00  0.00      LA0  O
ATOM   1133  C   GLU A 128      44.246  19.976 -17.240  1.00  0.00      LA0  C
ATOM   1134  O   GLU A 128      43.931  18.791 -17.323  1.00  0.00      LA0  O
END
