# Supplementary material for: Large scale analyses of genotype-phenotype relationships of glycine decarboxylase mutations and neurological disease severity
Source: PLoS Comput Biol. 2020 May 18;16(5):e1007871. doi: 10.1371/journal.pcbi.1007871 (PMC7259800; doi:10.1371/journal.pcbi.1007871)
Supplement: S1 Appendix — (ZIP) [file pcbi.1007871.s011.zip › S1_Appendix/cluspro.TH.ecoli/model.002.15.pdb]

HEADER rec.pdb
REMARK original generated coordinate pdb file
ATOM      1  N   GLN A   4      22.318  45.643  17.313  1.00  0.00      RA0  N
ATOM      2  H   GLN A   4      21.353  45.822  17.138  1.00  0.00      RA0  H
ATOM      3  CA  GLN A   4      23.356  46.702  17.078  1.00  0.00      RA0  C
ATOM      4  CB  GLN A   4      22.868  48.052  17.604  1.00  0.00      RA0  C
ATOM      5  CG  GLN A   4      23.786  49.205  17.203  1.00  0.00      RA0  C
ATOM      6  CD  GLN A   4      23.186  50.514  17.667  1.00  0.00      RA0  C
ATOM      7  OE1 GLN A   4      22.880  50.711  18.836  1.00  0.00      RA0  O
ATOM      8  NE2 GLN A   4      23.025  51.407  16.673  1.00  0.00      RA0  N
ATOM      9 HE21 GLN A   4      23.289  51.192  15.733  1.00  0.00      RA0  H
ATOM     10 HE22 GLN A   4      22.635  52.309  16.860  1.00  0.00      RA0  H
ATOM     11  C   GLN A   4      24.669  46.292  17.706  1.00  0.00      RA0  C
ATOM     12  O   GLN A   4      24.709  45.892  18.876  1.00  0.00      RA0  O
ATOM     13  N   THR A   5      25.745  46.374  16.923  1.00  0.00      RA0  N
ATOM     14  H   THR A   5      25.673  46.794  16.023  1.00  0.00      RA0  H
ATOM     15  CA  THR A   5      27.040  45.928  17.398  1.00  0.00      RA0  C
ATOM     16  CB  THR A   5      27.993  45.734  16.194  1.00  0.00      RA0  C
ATOM     17  OG1 THR A   5      29.302  45.343  16.626  1.00  0.00      RA0  O
ATOM     18  HG1 THR A   5      29.761  44.996  15.850  1.00  0.00      RA0  H
ATOM     19  CG2 THR A   5      28.080  46.973  15.300  1.00  0.00      RA0  C
ATOM     20  C   THR A   5      27.567  46.895  18.439  1.00  0.00      RA0  C
ATOM     21  O   THR A   5      27.394  48.098  18.287  1.00  0.00      RA0  O
ATOM     22  N   PRO A   6      28.258  46.395  19.466  1.00  0.00      RA0  N
ATOM     23  CD  PRO A   6      28.411  44.983  19.788  1.00  0.00      RA0  C
ATOM     24  CA  PRO A   6      28.957  47.285  20.399  1.00  0.00      RA0  C
ATOM     25  CB  PRO A   6      29.665  46.299  21.334  1.00  0.00      RA0  C
ATOM     26  CG  PRO A   6      28.859  45.005  21.239  1.00  0.00      RA0  C
ATOM     27  C   PRO A   6      29.941  48.233  19.721  1.00  0.00      RA0  C
ATOM     28  O   PRO A   6      30.283  49.284  20.285  1.00  0.00      RA0  O
ATOM     29  N   LEU A   7      30.378  47.879  18.514  1.00  0.00      RA0  N
ATOM     30  H   LEU A   7      30.058  47.036  18.075  1.00  0.00      RA0  H
ATOM     31  CA  LEU A   7      31.322  48.712  17.757  1.00  0.00      RA0  C
ATOM     32  CB  LEU A   7      32.175  47.819  16.861  1.00  0.00      RA0  C
ATOM     33  CG  LEU A   7      33.074  46.901  17.677  1.00  0.00      RA0  C
ATOM     34  CD1 LEU A   7      33.837  45.901  16.811  1.00  0.00      RA0  C
ATOM     35  CD2 LEU A   7      34.020  47.728  18.535  1.00  0.00      RA0  C
ATOM     36  C   LEU A   7      30.719  49.845  16.928  1.00  0.00      RA0  C
ATOM     37  O   LEU A   7      31.447  50.554  16.256  1.00  0.00      RA0  O
ATOM     38  N   TYR A   8      29.406  50.055  17.033  1.00  0.00      RA0  N
ATOM     39  H   TYR A   8      28.875  49.477  17.656  1.00  0.00      RA0  H
ATOM     40  CA  TYR A   8      28.697  50.975  16.166  1.00  0.00      RA0  C
ATOM     41  CB  TYR A   8      27.232  51.034  16.581  1.00  0.00      RA0  C
ATOM     42  CG  TYR A   8      26.400  51.547  15.434  1.00  0.00      RA0  C
ATOM     43  CD1 TYR A   8      26.014  52.881  15.383  1.00  0.00      RA0  C
ATOM     44  CE1 TYR A   8      25.229  53.334  14.329  1.00  0.00      RA0  C
ATOM     45  CD2 TYR A   8      26.017  50.668  14.430  1.00  0.00      RA0  C
ATOM     46  CE2 TYR A   8      25.231  51.121  13.381  1.00  0.00      RA0  C
ATOM     47  CZ  TYR A   8      24.832  52.451  13.332  1.00  0.00      RA0  C
ATOM     48  OH  TYR A   8      24.039  52.889  12.292  1.00  0.00      RA0  O
ATOM     49  HH  TYR A   8      23.979  52.211  11.632  1.00  0.00      RA0  H
ATOM     50  C   TYR A   8      29.324  52.367  16.213  1.00  0.00      RA0  C
ATOM     51  O   TYR A   8      29.574  52.947  15.173  1.00  0.00      RA0  O
ATOM     52  N   GLU A   9      29.592  52.896  17.409  1.00  0.00      RA0  N
ATOM     53  H   GLU A   9      29.481  52.344  18.234  1.00  0.00      RA0  H
ATOM     54  CA  GLU A   9      30.170  54.230  17.533  1.00  0.00      RA0  C
ATOM     55  CB  GLU A   9      30.096  54.622  19.014  1.00  0.00      RA0  C
ATOM     56  CG  GLU A   9      30.983  55.773  19.486  1.00  0.00      RA0  C
ATOM     57  CD  GLU A   9      32.332  55.220  19.893  1.00  0.00      RA0  C
ATOM     58  OE1 GLU A   9      32.507  54.002  19.868  1.00  0.00      RA0  O
ATOM     59  OE2 GLU A   9      33.214  56.002  20.231  1.00  0.00      RA0  O
ATOM     60  C   GLU A   9      31.558  54.315  16.916  1.00  0.00      RA0  C
ATOM     61  O   GLU A   9      31.888  55.305  16.257  1.00  0.00      RA0  O
ATOM     62  N   GLN A  10      32.378  53.293  17.147  1.00  0.00      RA0  N
ATOM     63  H   GLN A  10      32.124  52.645  17.864  1.00  0.00      RA0  H
ATOM     64  CA  GLN A  10      33.695  53.234  16.494  1.00  0.00      RA0  C
ATOM     65  CB  GLN A  10      34.524  52.061  17.005  1.00  0.00      RA0  C
ATOM     66  CG  GLN A  10      35.130  52.379  18.367  1.00  0.00      RA0  C
ATOM     67  CD  GLN A  10      35.870  53.698  18.267  1.00  0.00      RA0  C
ATOM     68  OE1 GLN A  10      36.842  53.855  17.525  1.00  0.00      RA0  O
ATOM     69  NE2 GLN A  10      35.359  54.640  19.064  1.00  0.00      RA0  N
ATOM     70 HE21 GLN A  10      34.502  54.474  19.579  1.00  0.00      RA0  H
ATOM     71 HE22 GLN A  10      35.660  55.579  19.218  1.00  0.00      RA0  H
ATOM     72  C   GLN A  10      33.576  53.174  14.974  1.00  0.00      RA0  C
ATOM     73  O   GLN A  10      34.322  53.856  14.263  1.00  0.00      RA0  O
ATOM     74  N   HIS A  11      32.625  52.393  14.458  1.00  0.00      RA0  N
ATOM     75  H   HIS A  11      32.025  51.880  15.072  1.00  0.00      RA0  H
ATOM     76  CA  HIS A  11      32.386  52.402  13.014  1.00  0.00      RA0  C
ATOM     77  CB  HIS A  11      31.223  51.504  12.619  1.00  0.00      RA0  C
ATOM     78  CG  HIS A  11      31.496  50.058  12.927  1.00  0.00      RA0  C
ATOM     79  ND1 HIS A  11      32.633  49.408  12.617  1.00  0.00      RA0  N
ATOM     80  HD1 HIS A  11      33.409  49.746  12.115  1.00  0.00      RA0  H
ATOM     81  CD2 HIS A  11      30.618  49.168  13.545  1.00  0.00      RA0  C
ATOM     82  NE2 HIS A  11      31.239  47.970  13.609  1.00  0.00      RA0  N
ATOM     83  CE1 HIS A  11      32.478  48.116  13.041  1.00  0.00      RA0  C
ATOM     84  C   HIS A  11      32.086  53.799  12.504  1.00  0.00      RA0  C
ATOM     85  O   HIS A  11      32.635  54.214  11.489  1.00  0.00      RA0  O
ATOM     86  N   THR A  12      31.245  54.553  13.210  1.00  0.00      RA0  N
ATOM     87  H   THR A  12      30.754  54.206  14.015  1.00  0.00      RA0  H
ATOM     88  CA  THR A  12      30.918  55.903  12.727  1.00  0.00      RA0  C
ATOM     89  CB  THR A  12      29.741  56.404  13.542  1.00  0.00      RA0  C
ATOM     90  OG1 THR A  12      29.646  55.618  14.730  1.00  0.00      RA0  O
ATOM     91  HG1 THR A  12      30.386  55.858  15.282  1.00  0.00      RA0  H
ATOM     92  CG2 THR A  12      28.438  56.292  12.749  1.00  0.00      RA0  C
ATOM     93  C   THR A  12      32.141  56.811  12.783  1.00  0.00      RA0  C
ATOM     94  O   THR A  12      32.362  57.626  11.882  1.00  0.00      RA0  O
ATOM     95  N   LEU A  13      32.932  56.679  13.840  1.00  0.00      RA0  N
ATOM     96  H   LEU A  13      32.731  55.994  14.544  1.00  0.00      RA0  H
ATOM     97  CA  LEU A  13      34.150  57.471  13.973  1.00  0.00      RA0  C
ATOM     98  CB  LEU A  13      34.778  57.308  15.356  1.00  0.00      RA0  C
ATOM     99  CG  LEU A  13      33.909  57.906  16.461  1.00  0.00      RA0  C
ATOM    100  CD1 LEU A  13      34.620  57.858  17.812  1.00  0.00      RA0  C
ATOM    101  CD2 LEU A  13      33.443  59.323  16.122  1.00  0.00      RA0  C
ATOM    102  C   LEU A  13      35.166  57.137  12.881  1.00  0.00      RA0  C
ATOM    103  O   LEU A  13      35.982  57.983  12.507  1.00  0.00      RA0  O
ATOM    104  N   CYS A  14      35.106  55.903  12.378  1.00  0.00      RA0  N
ATOM    105  H   CYS A  14      34.453  55.248  12.762  1.00  0.00      RA0  H
ATOM    106  CA  CYS A  14      35.954  55.426  11.284  1.00  0.00      RA0  C
ATOM    107  CB  CYS A  14      36.264  53.944  11.490  1.00  0.00      RA0  C
ATOM    108  SG  CYS A  14      37.169  53.621  13.030  1.00  0.00      RA0  S
ATOM    109  C   CYS A  14      35.397  55.732   9.892  1.00  0.00      RA0  C
ATOM    110  O   CYS A  14      35.986  55.323   8.897  1.00  0.00      RA0  O
ATOM    111  N   GLY A  15      34.279  56.453   9.826  1.00  0.00      RA0  N
ATOM    112  H   GLY A  15      33.791  56.709  10.662  1.00  0.00      RA0  H
ATOM    113  CA  GLY A  15      33.716  56.889   8.549  1.00  0.00      RA0  C
ATOM    114  C   GLY A  15      32.884  55.831   7.838  1.00  0.00      RA0  C
ATOM    115  O   GLY A  15      32.760  55.840   6.615  1.00  0.00      RA0  O
ATOM    116  N   ALA A  16      32.291  54.925   8.598  1.00  0.00      RA0  N
ATOM    117  H   ALA A  16      32.393  54.966   9.594  1.00  0.00      RA0  H
ATOM    118  CA  ALA A  16      31.456  53.867   8.003  1.00  0.00      RA0  C
ATOM    119  CB  ALA A  16      30.861  52.977   9.084  1.00  0.00      RA0  C
ATOM    120  C   ALA A  16      30.290  54.405   7.149  1.00  0.00      RA0  C
ATOM    121  O   ALA A  16      29.627  55.384   7.501  1.00  0.00      RA0  O
ATOM    122  N   ARG A  17      30.083  53.784   5.991  1.00  0.00      RA0  N
ATOM    123  H   ARG A  17      30.672  53.013   5.744  1.00  0.00      RA0  H
ATOM    124  CA  ARG A  17      28.847  53.954   5.233  1.00  0.00      RA0  C
ATOM    125  CB  ARG A  17      29.123  54.048   3.730  1.00  0.00      RA0  C
ATOM    126  CG  ARG A  17      29.695  55.377   3.207  1.00  0.00      RA0  C
ATOM    127  CD  ARG A  17      31.118  55.726   3.661  1.00  0.00      RA0  C
ATOM    128  NE  ARG A  17      31.661  56.830   2.869  1.00  0.00      RA0  N
ATOM    129  HE  ARG A  17      31.133  57.051   2.043  1.00  0.00      RA0  H
ATOM    130  CZ  ARG A  17      32.859  57.385   3.223  1.00  0.00      RA0  C
ATOM    131  NH1 ARG A  17      33.456  57.007   4.373  1.00  0.00      RA0  N
ATOM    132 HH11 ARG A  17      34.383  57.280   4.652  1.00  0.00      RA0  H
ATOM    133 HH12 ARG A  17      32.989  56.407   5.039  1.00  0.00      RA0  H
ATOM    134  NH2 ARG A  17      33.438  58.297   2.409  1.00  0.00      RA0  N
ATOM    135 HH21 ARG A  17      34.316  58.732   2.629  1.00  0.00      RA0  H
ATOM    136 HH22 ARG A  17      33.009  58.574   1.544  1.00  0.00      RA0  H
ATOM    137  C   ARG A  17      28.052  52.692   5.551  1.00  0.00      RA0  C
ATOM    138  O   ARG A  17      28.424  51.601   5.152  1.00  0.00      RA0  O
ATOM    139  N   MSE A  18      26.942  52.849   6.263  1.00  0.00      RA0  N
ATOM    140  H   MSE A  18      26.565  53.766   6.385  1.00  0.00      RA0  H
ATOM    141  CA  MSE A  18      26.193  51.711   6.787  1.00  0.00      RA0  C
ATOM    142  CB  MSE A  18      25.446  52.092   8.064  1.00  0.00      RA0  C
ATOM    143  CG  MSE A  18      26.320  52.610   9.203  1.00  0.00      RA0  C
ATOM    144  SE  MSE A  18      27.431  51.363   9.861  1.00  0.00      RA0  S
ATOM    145  CE  MSE A  18      27.928  52.279  11.326  1.00  0.00      RA0  C
ATOM    146  C   MSE A  18      25.153  51.143   5.804  1.00  0.00      RA0  C
ATOM    147  O   MSE A  18      24.553  51.880   5.013  1.00  0.00      RA0  O
ATOM    148  N   VAL A  19      24.946  49.837   5.891  1.00  0.00      RA0  N
ATOM    149  H   VAL A  19      25.460  49.257   6.529  1.00  0.00      RA0  H
ATOM    150  CA  VAL A  19      23.825  49.171   5.232  1.00  0.00      RA0  C
ATOM    151  CB  VAL A  19      24.275  48.433   3.965  1.00  0.00      RA0  C
ATOM    152  CG1 VAL A  19      24.671  49.388   2.839  1.00  0.00      RA0  C
ATOM    153  CG2 VAL A  19      25.376  47.425   4.297  1.00  0.00      RA0  C
ATOM    154  C   VAL A  19      23.218  48.169   6.201  1.00  0.00      RA0  C
ATOM    155  O   VAL A  19      23.788  47.884   7.248  1.00  0.00      RA0  O
ATOM    156  N   ASP A  20      22.059  47.624   5.854  1.00  0.00      RA0  N
ATOM    157  H   ASP A  20      21.676  47.750   4.943  1.00  0.00      RA0  H
ATOM    158  CA  ASP A  20      21.501  46.561   6.663  1.00  0.00      RA0  C
ATOM    159  CB  ASP A  20      20.004  46.350   6.489  1.00  0.00      RA0  C
ATOM    160  CG  ASP A  20      19.704  45.119   7.321  1.00  0.00      RA0  C
ATOM    161  OD1 ASP A  20      19.932  45.186   8.520  1.00  0.00      RA0  O
ATOM    162  OD2 ASP A  20      19.335  44.074   6.784  1.00  0.00      RA0  O
ATOM    163  C   ASP A  20      22.132  45.251   6.279  1.00  0.00      RA0  C
ATOM    164  O   ASP A  20      22.216  44.922   5.097  1.00  0.00      RA0  O
ATOM    165  N   PHE A  21      22.592  44.496   7.272  1.00  0.00      RA0  N
ATOM    166  H   PHE A  21      22.306  44.766   8.190  1.00  0.00      RA0  H
ATOM    167  CA  PHE A  21      23.096  43.151   7.053  1.00  0.00      RA0  C
ATOM    168  CB  PHE A  21      24.582  43.112   7.389  1.00  0.00      RA0  C
ATOM    169  CG  PHE A  21      25.232  41.907   6.758  1.00  0.00      RA0  C
ATOM    170  CD1 PHE A  21      24.974  41.600   5.427  1.00  0.00      RA0  C
ATOM    171  CD2 PHE A  21      26.105  41.121   7.498  1.00  0.00      RA0  C
ATOM    172  CE1 PHE A  21      25.608  40.519   4.828  1.00  0.00      RA0  C
ATOM    173  CE2 PHE A  21      26.739  40.039   6.898  1.00  0.00      RA0  C
ATOM    174  CZ  PHE A  21      26.499  39.744   5.562  1.00  0.00      RA0  C
ATOM    175  C   PHE A  21      22.320  42.193   7.937  1.00  0.00      RA0  C
ATOM    176  O   PHE A  21      22.596  42.069   9.137  1.00  0.00      RA0  O
ATOM    177  N   HIS A  22      21.303  41.559   7.363  1.00  0.00      RA0  N
ATOM    178  H   HIS A  22      20.985  41.944   6.496  1.00  0.00      RA0  H
ATOM    179  CA  HIS A  22      20.471  40.614   8.117  1.00  0.00      RA0  C
ATOM    180  CB  HIS A  22      21.199  39.306   8.445  1.00  0.00      RA0  C
ATOM    181  CG  HIS A  22      22.004  38.790   7.279  1.00  0.00      RA0  C
ATOM    182  ND1 HIS A  22      21.540  38.653   6.023  1.00  0.00      RA0  N
ATOM    183  HD1 HIS A  22      20.641  38.881   5.703  1.00  0.00      RA0  H
ATOM    184  CD2 HIS A  22      23.332  38.360   7.319  1.00  0.00      RA0  C
ATOM    185  NE2 HIS A  22      23.665  37.958   6.071  1.00  0.00      RA0  N
ATOM    186  CE1 HIS A  22      22.565  38.139   5.270  1.00  0.00      RA0  C
ATOM    187  C   HIS A  22      19.960  41.183   9.440  1.00  0.00      RA0  C
ATOM    188  O   HIS A  22      19.955  40.491  10.463  1.00  0.00      RA0  O
ATOM    189  N   GLY A  23      19.505  42.437   9.388  1.00  0.00      RA0  N
ATOM    190  H   GLY A  23      19.615  43.020   8.573  1.00  0.00      RA0  H
ATOM    191  CA  GLY A  23      18.932  43.124  10.542  1.00  0.00      RA0  C
ATOM    192  C   GLY A  23      19.890  43.995  11.343  1.00  0.00      RA0  C
ATOM    193  O   GLY A  23      19.437  44.796  12.172  1.00  0.00      RA0  O
ATOM    194  N   TRP A  24      21.199  43.837  11.104  1.00  0.00      RA0  N
ATOM    195  H   TRP A  24      21.472  43.276  10.322  1.00  0.00      RA0  H
ATOM    196  CA  TRP A  24      22.255  44.642  11.761  1.00  0.00      RA0  C
ATOM    197  CB  TRP A  24      23.522  43.825  12.013  1.00  0.00      RA0  C
ATOM    198  CG  TRP A  24      23.334  42.671  12.965  1.00  0.00      RA0  C
ATOM    199  CD2 TRP A  24      23.850  42.552  14.307  1.00  0.00      RA0  C
ATOM    200  CE2 TRP A  24      23.488  41.275  14.792  1.00  0.00      RA0  C
ATOM    201  CE3 TRP A  24      24.593  43.407  15.111  1.00  0.00      RA0  C
ATOM    202  CD1 TRP A  24      22.681  41.457  12.713  1.00  0.00      RA0  C
ATOM    203  NE1 TRP A  24      22.773  40.632  13.789  1.00  0.00      RA0  N
ATOM    204  HE1 TRP A  24      22.430  39.711  13.824  1.00  0.00      RA0  H
ATOM    205  CZ2 TRP A  24      23.873  40.887  16.069  1.00  0.00      RA0  C
ATOM    206  CZ3 TRP A  24      24.974  43.006  16.386  1.00  0.00      RA0  C
ATOM    207  CH2 TRP A  24      24.616  41.751  16.864  1.00  0.00      RA0  C
ATOM    208  C   TRP A  24      22.688  45.819  10.866  1.00  0.00      RA0  C
ATOM    209  O   TRP A  24      22.888  45.636   9.658  1.00  0.00      RA0  O
ATOM    210  N   MSE A  25      22.893  46.987  11.457  1.00  0.00      RA0  N
ATOM    211  H   MSE A  25      22.788  47.042  12.446  1.00  0.00      RA0  H
ATOM    212  CA  MSE A  25      23.476  48.111  10.726  1.00  0.00      RA0  C
ATOM    213  CB  MSE A  25      22.976  49.439  11.283  1.00  0.00      RA0  C
ATOM    214  CG  MSE A  25      21.482  49.598  11.012  1.00  0.00      RA0  C
ATOM    215  SE  MSE A  25      21.131  49.606   9.247  1.00  0.00      RA0  S
ATOM    216  CE  MSE A  25      19.373  49.231   9.341  1.00  0.00      RA0  C
ATOM    217  C   MSE A  25      24.996  47.992  10.758  1.00  0.00      RA0  C
ATOM    218  O   MSE A  25      25.620  48.212  11.805  1.00  0.00      RA0  O
ATOM    219  N   MSE A  26      25.570  47.665   9.596  1.00  0.00      RA0  N
ATOM    220  H   MSE A  26      25.003  47.594   8.769  1.00  0.00      RA0  H
ATOM    221  CA  MSE A  26      26.991  47.305   9.476  1.00  0.00      RA0  C
ATOM    222  CB  MSE A  26      27.115  45.805   9.183  1.00  0.00      RA0  C
ATOM    223  CG  MSE A  26      26.559  44.889  10.270  1.00  0.00      RA0  C
ATOM    224  SE  MSE A  26      27.443  45.028  11.828  1.00  0.00      RA0  S
ATOM    225  CE  MSE A  26      29.010  44.351  11.260  1.00  0.00      RA0  C
ATOM    226  C   MSE A  26      27.654  48.087   8.358  1.00  0.00      RA0  C
ATOM    227  O   MSE A  26      27.010  48.437   7.362  1.00  0.00      RA0  O
ATOM    228  N   PRO A  27      28.947  48.385   8.499  1.00  0.00      RA0  N
ATOM    229  CD  PRO A  27      29.790  48.117   9.654  1.00  0.00      RA0  C
ATOM    230  CA  PRO A  27      29.642  49.103   7.432  1.00  0.00      RA0  C
ATOM    231  CB  PRO A  27      31.016  49.385   8.040  1.00  0.00      RA0  C
ATOM    232  CG  PRO A  27      30.865  49.182   9.544  1.00  0.00      RA0  C
ATOM    233  C   PRO A  27      29.809  48.337   6.132  1.00  0.00      RA0  C
ATOM    234  O   PRO A  27      30.370  47.255   6.112  1.00  0.00      RA0  O
ATOM    235  N   LEU A  28      29.304  48.907   5.043  1.00  0.00      RA0  N
ATOM    236  H   LEU A  28      28.809  49.771   5.140  1.00  0.00      RA0  H
ATOM    237  CA  LEU A  28      29.578  48.382   3.716  1.00  0.00      RA0  C
ATOM    238  CB  LEU A  28      28.649  49.021   2.687  1.00  0.00      RA0  C
ATOM    239  CG  LEU A  28      28.777  48.380   1.305  1.00  0.00      RA0  C
ATOM    240  CD1 LEU A  28      28.434  46.891   1.340  1.00  0.00      RA0  C
ATOM    241  CD2 LEU A  28      27.965  49.132   0.252  1.00  0.00      RA0  C
ATOM    242  C   LEU A  28      31.047  48.677   3.374  1.00  0.00      RA0  C
ATOM    243  O   LEU A  28      31.740  47.875   2.750  1.00  0.00      RA0  O
ATOM    244  N   HIS A  29      31.473  49.864   3.749  1.00  0.00      RA0  N
ATOM    245  H   HIS A  29      30.891  50.526   4.227  1.00  0.00      RA0  H
ATOM    246  CA  HIS A  29      32.866  50.280   3.592  1.00  0.00      RA0  C
ATOM    247  CB  HIS A  29      33.245  50.549   2.127  1.00  0.00      RA0  C
ATOM    248  CG  HIS A  29      32.267  51.478   1.451  1.00  0.00      RA0  C
ATOM    249  ND1 HIS A  29      31.248  51.055   0.682  1.00  0.00      RA0  N
ATOM    250  HD1 HIS A  29      31.028  50.121   0.467  1.00  0.00      RA0  H
ATOM    251  CD2 HIS A  29      32.257  52.873   1.479  1.00  0.00      RA0  C
ATOM    252  NE2 HIS A  29      31.219  53.292   0.719  1.00  0.00      RA0  N
ATOM    253  CE1 HIS A  29      30.595  52.172   0.227  1.00  0.00      RA0  C
ATOM    254  C   HIS A  29      33.078  51.495   4.461  1.00  0.00      RA0  C
ATOM    255  O   HIS A  29      32.143  52.009   5.054  1.00  0.00      RA0  O
ATOM    256  N   TYR A  30      34.310  51.984   4.483  1.00  0.00      RA0  N
ATOM    257  H   TYR A  30      35.060  51.470   4.044  1.00  0.00      RA0  H
ATOM    258  CA  TYR A  30      34.651  53.153   5.285  1.00  0.00      RA0  C
ATOM    259  CB  TYR A  30      35.694  52.801   6.347  1.00  0.00      RA0  C
ATOM    260  CG  TYR A  30      35.188  51.807   7.365  1.00  0.00      RA0  C
ATOM    261  CD1 TYR A  30      35.233  50.442   7.106  1.00  0.00      RA0  C
ATOM    262  CE1 TYR A  30      34.866  49.538   8.095  1.00  0.00      RA0  C
ATOM    263  CD2 TYR A  30      34.713  52.267   8.585  1.00  0.00      RA0  C
ATOM    264  CE2 TYR A  30      34.351  51.364   9.576  1.00  0.00      RA0  C
ATOM    265  CZ  TYR A  30      34.458  50.000   9.340  1.00  0.00      RA0  C
ATOM    266  OH  TYR A  30      34.165  49.107  10.350  1.00  0.00      RA0  O
ATOM    267  HH  TYR A  30      34.285  48.221  10.023  1.00  0.00      RA0  H
ATOM    268  C   TYR A  30      35.253  54.249   4.414  1.00  0.00      RA0  C
ATOM    269  O   TYR A  30      35.986  55.144   4.908  1.00  0.00      RA0  O
ATOM    270  N   GLY A  31      34.939  54.191   3.122  1.00  0.00      RA0  N
ATOM    271  H   GLY A  31      34.411  53.415   2.781  1.00  0.00      RA0  H
ATOM    272  CA  GLY A  31      35.396  55.192   2.164  1.00  0.00      RA0  C
ATOM    273  C   GLY A  31      35.870  54.611   0.843  1.00  0.00      RA0  C
ATOM    274  O   GLY A  31      35.830  55.287  -0.186  1.00  0.00      RA0  O
ATOM    275  N   SER A  32      36.371  53.386   0.873  1.00  0.00      RA0  N
ATOM    276  H   SER A  32      36.516  52.848   1.708  1.00  0.00      RA0  H
ATOM    277  CA  SER A  32      36.822  52.713  -0.340  1.00  0.00      RA0  C
ATOM    278  CB  SER A  32      38.073  53.429  -0.879  1.00  0.00      RA0  C
ATOM    279  OG  SER A  32      38.987  52.517  -1.474  1.00  0.00      RA0  O
ATOM    280  HG  SER A  32      39.552  52.318  -0.725  1.00  0.00      RA0  H
ATOM    281  C   SER A  32      36.839  51.207  -0.179  1.00  0.00      RA0  C
ATOM    282  O   SER A  32      37.762  50.674   0.427  1.00  0.00      RA0  O
ATOM    283  N   GLN A  33      35.845  50.502  -0.721  1.00  0.00      RA0  N
ATOM    284  H   GLN A  33      35.118  50.973  -1.216  1.00  0.00      RA0  H
ATOM    285  CA  GLN A  33      35.849  49.061  -0.607  1.00  0.00      RA0  C
ATOM    286  CB  GLN A  33      34.514  48.406  -0.963  1.00  0.00      RA0  C
ATOM    287  CG  GLN A  33      34.218  48.248  -2.451  1.00  0.00      RA0  C
ATOM    288  CD  GLN A  33      32.959  47.420  -2.573  1.00  0.00      RA0  C
ATOM    289  OE1 GLN A  33      31.960  47.682  -1.913  1.00  0.00      RA0  O
ATOM    290  NE2 GLN A  33      33.075  46.385  -3.425  1.00  0.00      RA0  N
ATOM    291 HE21 GLN A  33      33.921  46.221  -3.934  1.00  0.00      RA0  H
ATOM    292 HE22 GLN A  33      32.318  45.747  -3.576  1.00  0.00      RA0  H
ATOM    293  C   GLN A  33      37.031  48.413  -1.333  1.00  0.00      RA0  C
ATOM    294  O   GLN A  33      37.523  47.372  -0.893  1.00  0.00      RA0  O
ATOM    295  N   ILE A  34      37.509  49.068  -2.395  1.00  0.00      RA0  N
ATOM    296  H   ILE A  34      37.151  49.975  -2.603  1.00  0.00      RA0  H
ATOM    297  CA  ILE A  34      38.654  48.569  -3.148  1.00  0.00      RA0  C
ATOM    298  CB  ILE A  34      38.803  49.357  -4.449  1.00  0.00      RA0  C
ATOM    299  CG2 ILE A  34      39.997  48.867  -5.268  1.00  0.00      RA0  C
ATOM    300  CG1 ILE A  34      37.504  49.291  -5.256  1.00  0.00      RA0  C
ATOM    301  CD1 ILE A  34      37.157  47.866  -5.693  1.00  0.00      RA0  C
ATOM    302  C   ILE A  34      39.923  48.647  -2.283  1.00  0.00      RA0  C
ATOM    303  O   ILE A  34      40.670  47.668  -2.171  1.00  0.00      RA0  O
ATOM    304  N   ASP A  35      40.147  49.782  -1.638  1.00  0.00      RA0  N
ATOM    305  H   ASP A  35      39.504  50.547  -1.692  1.00  0.00      RA0  H
ATOM    306  CA  ASP A  35      41.325  49.899  -0.740  1.00  0.00      RA0  C
ATOM    307  CB  ASP A  35      41.685  51.331  -0.317  1.00  0.00      RA0  C
ATOM    308  CG  ASP A  35      41.153  51.663   1.062  1.00  0.00      RA0  C
ATOM    309  OD1 ASP A  35      41.770  51.285   2.045  1.00  0.00      RA0  O
ATOM    310  OD2 ASP A  35      40.126  52.320   1.179  1.00  0.00      RA0  O
ATOM    311  C   ASP A  35      41.294  48.934   0.434  1.00  0.00      RA0  C
ATOM    312  O   ASP A  35      42.322  48.467   0.867  1.00  0.00      RA0  O
ATOM    313  N   GLU A  36      40.101  48.658   0.971  1.00  0.00      RA0  N
ATOM    314  H   GLU A  36      39.307  49.167   0.632  1.00  0.00      RA0  H
ATOM    315  CA  GLU A  36      39.930  47.753   2.067  1.00  0.00      RA0  C
ATOM    316  CB  GLU A  36      38.459  47.851   2.500  1.00  0.00      RA0  C
ATOM    317  CG  GLU A  36      38.293  48.982   3.510  1.00  0.00      RA0  C
ATOM    318  CD  GLU A  36      36.961  49.716   3.471  1.00  0.00      RA0  C
ATOM    319  OE1 GLU A  36      35.920  49.078   3.608  1.00  0.00      RA0  O
ATOM    320  OE2 GLU A  36      36.973  50.948   3.353  1.00  0.00      RA0  O
ATOM    321  C   GLU A  36      40.307  46.333   1.615  1.00  0.00      RA0  C
ATOM    322  O   GLU A  36      41.005  45.602   2.312  1.00  0.00      RA0  O
ATOM    323  N   HIS A  37      39.879  45.973   0.420  1.00  0.00      RA0  N
ATOM    324  H   HIS A  37      39.311  46.613  -0.102  1.00  0.00      RA0  H
ATOM    325  CA  HIS A  37      40.215  44.681  -0.162  1.00  0.00      RA0  C
ATOM    326  CB  HIS A  37      39.546  44.558  -1.530  1.00  0.00      RA0  C
ATOM    327  CG  HIS A  37      39.745  43.173  -2.091  1.00  0.00      RA0  C
ATOM    328  ND1 HIS A  37      38.757  42.266  -2.168  1.00  0.00      RA0  N
ATOM    329  HD1 HIS A  37      37.825  42.391  -1.872  1.00  0.00      RA0  H
ATOM    330  CD2 HIS A  37      40.915  42.616  -2.613  1.00  0.00      RA0  C
ATOM    331  NE2 HIS A  37      40.620  41.357  -3.002  1.00  0.00      RA0  N
ATOM    332  CE1 HIS A  37      39.298  41.140  -2.736  1.00  0.00      RA0  C
ATOM    333  C   HIS A  37      41.729  44.562  -0.269  1.00  0.00      RA0  C
ATOM    334  O   HIS A  37      42.311  43.566   0.198  1.00  0.00      RA0  O
ATOM    335  N   HIS A  38      42.358  45.585  -0.838  1.00  0.00      RA0  N
ATOM    336  H   HIS A  38      41.834  46.386  -1.138  1.00  0.00      RA0  H
ATOM    337  CA  HIS A  38      43.808  45.520  -1.079  1.00  0.00      RA0  C
ATOM    338  CB  HIS A  38      44.279  46.652  -1.987  1.00  0.00      RA0  C
ATOM    339  CG  HIS A  38      43.777  46.446  -3.394  1.00  0.00      RA0  C
ATOM    340  ND1 HIS A  38      43.808  45.270  -4.050  1.00  0.00      RA0  N
ATOM    341  HD1 HIS A  38      44.132  44.406  -3.717  1.00  0.00      RA0  H
ATOM    342  CD2 HIS A  38      43.235  47.418  -4.236  1.00  0.00      RA0  C
ATOM    343  NE2 HIS A  38      42.938  46.817  -5.413  1.00  0.00      RA0  N
ATOM    344  CE1 HIS A  38      43.291  45.496  -5.300  1.00  0.00      RA0  C
ATOM    345  C   HIS A  38      44.615  45.560   0.230  1.00  0.00      RA0  C
ATOM    346  O   HIS A  38      45.719  44.999   0.309  1.00  0.00      RA0  O
ATOM    347  N   ALA A  39      44.057  46.171   1.266  1.00  0.00      RA0  N
ATOM    348  H   ALA A  39      43.198  46.674   1.148  1.00  0.00      RA0  H
ATOM    349  CA  ALA A  39      44.681  46.177   2.596  1.00  0.00      RA0  C
ATOM    350  CB  ALA A  39      43.873  47.030   3.577  1.00  0.00      RA0  C
ATOM    351  C   ALA A  39      44.804  44.774   3.160  1.00  0.00      RA0  C
ATOM    352  O   ALA A  39      45.803  44.428   3.774  1.00  0.00      RA0  O
ATOM    353  N   VAL A  40      43.775  43.962   2.980  1.00  0.00      RA0  N
ATOM    354  H   VAL A  40      42.982  44.275   2.451  1.00  0.00      RA0  H
ATOM    355  CA  VAL A  40      43.819  42.610   3.499  1.00  0.00      RA0  C
ATOM    356  CB  VAL A  40      42.426  41.994   3.511  1.00  0.00      RA0  C
ATOM    357  CG1 VAL A  40      42.464  40.540   3.976  1.00  0.00      RA0  C
ATOM    358  CG2 VAL A  40      41.500  42.847   4.379  1.00  0.00      RA0  C
ATOM    359  C   VAL A  40      44.815  41.795   2.686  1.00  0.00      RA0  C
ATOM    360  O   VAL A  40      45.540  40.958   3.235  1.00  0.00      RA0  O
ATOM    361  N   ARG A  41      44.833  42.021   1.384  1.00  0.00      RA0  N
ATOM    362  H   ARG A  41      44.207  42.698   0.994  1.00  0.00      RA0  H
ATOM    363  CA  ARG A  41      45.711  41.256   0.514  1.00  0.00      RA0  C
ATOM    364  CB  ARG A  41      45.375  41.516  -0.955  1.00  0.00      RA0  C
ATOM    365  CG  ARG A  41      44.044  40.932  -1.428  1.00  0.00      RA0  C
ATOM    366  CD  ARG A  41      44.035  39.404  -1.502  1.00  0.00      RA0  C
ATOM    367  NE  ARG A  41      42.757  38.926  -2.028  1.00  0.00      RA0  N
ATOM    368  HE  ARG A  41      42.385  39.378  -2.856  1.00  0.00      RA0  H
ATOM    369  CZ  ARG A  41      42.101  37.919  -1.381  1.00  0.00      RA0  C
ATOM    370  NH1 ARG A  41      42.680  37.301  -0.338  1.00  0.00      RA0  N
ATOM    371 HH11 ARG A  41      42.198  36.616   0.220  1.00  0.00      RA0  H
ATOM    372 HH12 ARG A  41      43.641  37.458  -0.057  1.00  0.00      RA0  H
ATOM    373  NH2 ARG A  41      40.871  37.555  -1.790  1.00  0.00      RA0  N
ATOM    374 HH21 ARG A  41      40.289  36.882  -1.320  1.00  0.00      RA0  H
ATOM    375 HH22 ARG A  41      40.509  37.974  -2.639  1.00  0.00      RA0  H
ATOM    376  C   ARG A  41      47.191  41.564   0.743  1.00  0.00      RA0  C
ATOM    377  O   ARG A  41      48.022  40.713   0.488  1.00  0.00      RA0  O
ATOM    378  N   THR A  42      47.504  42.765   1.203  1.00  0.00      RA0  N
ATOM    379  H   THR A  42      46.800  43.438   1.430  1.00  0.00      RA0  H
ATOM    380  CA  THR A  42      48.920  43.214   1.247  1.00  0.00      RA0  C
ATOM    381  CB  THR A  42      49.234  44.243   0.152  1.00  0.00      RA0  C
ATOM    382  OG1 THR A  42      48.282  45.305   0.139  1.00  0.00      RA0  O
ATOM    383  HG1 THR A  42      47.442  44.914  -0.067  1.00  0.00      RA0  H
ATOM    384  CG2 THR A  42      49.297  43.585  -1.228  1.00  0.00      RA0  C
ATOM    385  C   THR A  42      49.447  43.592   2.627  1.00  0.00      RA0  C
ATOM    386  O   THR A  42      50.678  43.744   2.797  1.00  0.00      RA0  O
ATOM    387  N   ASP A  43      48.563  43.801   3.601  1.00  0.00      RA0  N
ATOM    388  H   ASP A  43      47.579  43.652   3.493  1.00  0.00      RA0  H
ATOM    389  CA  ASP A  43      49.004  44.310   4.898  1.00  0.00      RA0  C
ATOM    390  CB  ASP A  43      49.096  45.840   4.902  1.00  0.00      RA0  C
ATOM    391  CG  ASP A  43      49.622  46.321   6.242  1.00  0.00      RA0  C
ATOM    392  OD1 ASP A  43      50.084  45.514   7.042  1.00  0.00      RA0  O
ATOM    393  OD2 ASP A  43      49.538  47.509   6.533  1.00  0.00      RA0  O
ATOM    394  C   ASP A  43      48.089  43.764   6.004  1.00  0.00      RA0  C
ATOM    395  O   ASP A  43      48.233  42.591   6.395  1.00  0.00      RA0  O
ATOM    396  N   ALA A  44      47.140  44.565   6.489  1.00  0.00      RA0  N
ATOM    397  H   ALA A  44      46.987  45.497   6.155  1.00  0.00      RA0  H
ATOM    398  CA  ALA A  44      46.194  44.086   7.503  1.00  0.00      RA0  C
ATOM    399  CB  ALA A  44      46.794  44.191   8.905  1.00  0.00      RA0  C
ATOM    400  C   ALA A  44      44.907  44.912   7.458  1.00  0.00      RA0  C
ATOM    401  O   ALA A  44      44.949  46.151   7.470  1.00  0.00      RA0  O
ATOM    402  N   GLY A  45      43.784  44.199   7.443  1.00  0.00      RA0  N
ATOM    403  H   GLY A  45      43.811  43.197   7.426  1.00  0.00      RA0  H
ATOM    404  CA  GLY A  45      42.471  44.813   7.598  1.00  0.00      RA0  C
ATOM    405  C   GLY A  45      41.689  44.078   8.662  1.00  0.00      RA0  C
ATOM    406  O   GLY A  45      42.001  42.941   8.989  1.00  0.00      RA0  O
ATOM    407  N   MSE A  46      40.634  44.695   9.171  1.00  0.00      RA0  N
ATOM    408  H   MSE A  46      40.383  45.620   8.873  1.00  0.00      RA0  H
ATOM    409  CA  MSE A  46      39.783  44.020  10.113  1.00  0.00      RA0  C
ATOM    410  CB  MSE A  46      40.166  44.379  11.545  1.00  0.00      RA0  C
ATOM    411  CG  MSE A  46      39.997  45.870  11.819  1.00  0.00      RA0  C
ATOM    412  SE  MSE A  46      40.451  46.305  13.497  1.00  0.00      RA0  S
ATOM    413  CE  MSE A  46      40.462  48.082  13.253  1.00  0.00      RA0  C
ATOM    414  C   MSE A  46      38.309  44.298   9.904  1.00  0.00      RA0  C
ATOM    415  O   MSE A  46      37.922  45.360   9.435  1.00  0.00      RA0  O
ATOM    416  N   PHE A  47      37.522  43.309  10.307  1.00  0.00      RA0  N
ATOM    417  H   PHE A  47      37.928  42.540  10.805  1.00  0.00      RA0  H
ATOM    418  CA  PHE A  47      36.079  43.300  10.121  1.00  0.00      RA0  C
ATOM    419  CB  PHE A  47      35.648  42.158   9.198  1.00  0.00      RA0  C
ATOM    420  CG  PHE A  47      36.388  42.173   7.882  1.00  0.00      RA0  C
ATOM    421  CD1 PHE A  47      37.604  41.508   7.756  1.00  0.00      RA0  C
ATOM    422  CD2 PHE A  47      35.840  42.831   6.789  1.00  0.00      RA0  C
ATOM    423  CE1 PHE A  47      38.264  41.488   6.535  1.00  0.00      RA0  C
ATOM    424  CE2 PHE A  47      36.498  42.807   5.566  1.00  0.00      RA0  C
ATOM    425  CZ  PHE A  47      37.705  42.132   5.439  1.00  0.00      RA0  C
ATOM    426  C   PHE A  47      35.406  43.063  11.465  1.00  0.00      RA0  C
ATOM    427  O   PHE A  47      35.855  42.232  12.288  1.00  0.00      RA0  O
ATOM    428  N   ASP A  48      34.328  43.799  11.710  1.00  0.00      RA0  N
ATOM    429  H   ASP A  48      33.950  44.387  10.999  1.00  0.00      RA0  H
ATOM    430  CA  ASP A  48      33.477  43.515  12.842  1.00  0.00      RA0  C
ATOM    431  CB  ASP A  48      32.502  44.626  13.193  1.00  0.00      RA0  C
ATOM    432  CG  ASP A  48      31.657  44.042  14.301  1.00  0.00      RA0  C
ATOM    433  OD1 ASP A  48      32.241  43.440  15.182  1.00  0.00      RA0  O
ATOM    434  OD2 ASP A  48      30.433  44.123  14.277  1.00  0.00      RA0  O
ATOM    435  C   ASP A  48      32.610  42.324  12.472  1.00  0.00      RA0  C
ATOM    436  O   ASP A  48      31.790  42.437  11.560  1.00  0.00      RA0  O
ATOM    437  N   VAL A  49      32.811  41.207  13.143  1.00  0.00      RA0  N
ATOM    438  H   VAL A  49      33.381  41.264  13.968  1.00  0.00      RA0  H
ATOM    439  CA  VAL A  49      31.989  40.024  12.914  1.00  0.00      RA0  C
ATOM    440  CB  VAL A  49      32.838  38.858  12.404  1.00  0.00      RA0  C
ATOM    441  CG1 VAL A  49      33.157  39.053  10.922  1.00  0.00      RA0  C
ATOM    442  CG2 VAL A  49      34.114  38.685  13.226  1.00  0.00      RA0  C
ATOM    443  C   VAL A  49      31.198  39.673  14.179  1.00  0.00      RA0  C
ATOM    444  O   VAL A  49      30.904  38.514  14.425  1.00  0.00      RA0  O
ATOM    445  N   SER A  50      30.753  40.704  14.897  1.00  0.00      RA0  N
ATOM    446  H   SER A  50      31.007  41.652  14.671  1.00  0.00      RA0  H
ATOM    447  CA  SER A  50      29.992  40.524  16.126  1.00  0.00      RA0  C
ATOM    448  CB  SER A  50      30.058  41.782  16.986  1.00  0.00      RA0  C
ATOM    449  OG  SER A  50      31.418  41.999  17.373  1.00  0.00      RA0  O
ATOM    450  HG  SER A  50      31.789  42.543  16.679  1.00  0.00      RA0  H
ATOM    451  C   SER A  50      28.561  40.100  15.828  1.00  0.00      RA0  C
ATOM    452  O   SER A  50      27.840  39.673  16.732  1.00  0.00      RA0  O
ATOM    453  N   HIS A  51      28.182  40.234  14.568  1.00  0.00      RA0  N
ATOM    454  H   HIS A  51      28.822  40.658  13.930  1.00  0.00      RA0  H
ATOM    455  CA  HIS A  51      26.905  39.713  14.046  1.00  0.00      RA0  C
ATOM    456  CB  HIS A  51      26.575  40.331  12.683  1.00  0.00      RA0  C
ATOM    457  CG  HIS A  51      27.307  39.613  11.574  1.00  0.00      RA0  C
ATOM    458  ND1 HIS A  51      26.683  38.850  10.660  1.00  0.00      RA0  N
ATOM    459  HD1 HIS A  51      25.714  38.719  10.595  1.00  0.00      RA0  H
ATOM    460  CD2 HIS A  51      28.678  39.608  11.305  1.00  0.00      RA0  C
ATOM    461  NE2 HIS A  51      28.873  38.825  10.216  1.00  0.00      RA0  N
ATOM    462  CE1 HIS A  51      27.647  38.359   9.817  1.00  0.00      RA0  C
ATOM    463  C   HIS A  51      26.854  38.188  14.001  1.00  0.00      RA0  C
ATOM    464  O   HIS A  51      25.781  37.616  13.793  1.00  0.00      RA0  O
ATOM    465  N   MSE A  52      27.981  37.529  14.208  1.00  0.00      RA0  N
ATOM    466  H   MSE A  52      28.813  37.987  14.525  1.00  0.00      RA0  H
ATOM    467  CA  MSE A  52      27.973  36.092  14.266  1.00  0.00      RA0  C
ATOM    468  CB  MSE A  52      29.261  35.502  13.691  1.00  0.00      RA0  C
ATOM    469  CG  MSE A  52      29.499  35.934  12.244  1.00  0.00      RA0  C
ATOM    470  SE  MSE A  52      30.938  35.156  11.495  1.00  0.00      RA0  S
ATOM    471  CE  MSE A  52      30.274  33.487  11.364  1.00  0.00      RA0  C
ATOM    472  C   MSE A  52      27.752  35.628  15.676  1.00  0.00      RA0  C
ATOM    473  O   MSE A  52      28.115  36.314  16.642  1.00  0.00      RA0  O
ATOM    474  N   THR A  53      27.146  34.449  15.781  1.00  0.00      RA0  N
ATOM    475  H   THR A  53      26.970  33.887  14.995  1.00  0.00      RA0  H
ATOM    476  CA  THR A  53      26.714  33.896  17.062  1.00  0.00      RA0  C
ATOM    477  CB  THR A  53      25.291  33.441  16.821  1.00  0.00      RA0  C
ATOM    478  OG1 THR A  53      24.511  34.600  16.481  1.00  0.00      RA0  O
ATOM    479  HG1 THR A  53      24.966  35.014  15.753  1.00  0.00      RA0  H
ATOM    480  CG2 THR A  53      24.698  32.672  17.999  1.00  0.00      RA0  C
ATOM    481  C   THR A  53      27.675  32.794  17.498  1.00  0.00      RA0  C
ATOM    482  O   THR A  53      27.947  31.852  16.754  1.00  0.00      RA0  O
ATOM    483  N   ILE A  54      28.219  32.942  18.699  1.00  0.00      RA0  N
ATOM    484  H   ILE A  54      27.928  33.701  19.283  1.00  0.00      RA0  H
ATOM    485  CA  ILE A  54      29.060  31.923  19.308  1.00  0.00      RA0  C
ATOM    486  CB  ILE A  54      30.195  32.598  20.071  1.00  0.00      RA0  C
ATOM    487  CG2 ILE A  54      31.088  31.575  20.767  1.00  0.00      RA0  C
ATOM    488  CG1 ILE A  54      30.978  33.521  19.136  1.00  0.00      RA0  C
ATOM    489  CD1 ILE A  54      32.049  34.324  19.873  1.00  0.00      RA0  C
ATOM    490  C   ILE A  54      28.161  31.103  20.242  1.00  0.00      RA0  C
ATOM    491  O   ILE A  54      27.425  31.665  21.073  1.00  0.00      RA0  O
ATOM    492  N   VAL A  55      28.184  29.787  20.052  1.00  0.00      RA0  N
ATOM    493  H   VAL A  55      28.853  29.374  19.434  1.00  0.00      RA0  H
ATOM    494  CA  VAL A  55      27.349  28.884  20.811  1.00  0.00      RA0  C
ATOM    495  CB  VAL A  55      26.453  28.087  19.863  1.00  0.00      RA0  C
ATOM    496  CG1 VAL A  55      25.564  27.118  20.639  1.00  0.00      RA0  C
ATOM    497  CG2 VAL A  55      25.652  29.007  18.943  1.00  0.00      RA0  C
ATOM    498  C   VAL A  55      28.281  27.951  21.538  1.00  0.00      RA0  C
ATOM    499  O   VAL A  55      29.040  27.205  20.907  1.00  0.00      RA0  O
ATOM    500  N   ASP A  56      28.211  27.986  22.860  1.00  0.00      RA0  N
ATOM    501  H   ASP A  56      27.577  28.598  23.319  1.00  0.00      RA0  H
ATOM    502  CA  ASP A  56      28.956  27.048  23.671  1.00  0.00      RA0  C
ATOM    503  CB  ASP A  56      29.438  27.725  24.976  1.00  0.00      RA0  C
ATOM    504  CG  ASP A  56      30.529  28.781  24.775  1.00  0.00      RA0  C
ATOM    505  OD1 ASP A  56      30.969  29.001  23.655  1.00  0.00      RA0  O
ATOM    506  OD2 ASP A  56      30.976  29.400  25.746  1.00  0.00      RA0  O
ATOM    507  C   ASP A  56      28.116  25.828  24.017  1.00  0.00      RA0  C
ATOM    508  O   ASP A  56      26.960  25.950  24.410  1.00  0.00      RA0  O
ATOM    509  N   LEU A  57      28.729  24.659  23.855  1.00  0.00      RA0  N
ATOM    510  H   LEU A  57      29.703  24.643  23.624  1.00  0.00      RA0  H
ATOM    511  CA  LEU A  57      28.103  23.379  24.134  1.00  0.00      RA0  C
ATOM    512  CB  LEU A  57      28.128  22.490  22.896  1.00  0.00      RA0  C
ATOM    513  CG  LEU A  57      27.406  23.063  21.679  1.00  0.00      RA0  C
ATOM    514  CD1 LEU A  57      27.517  22.109  20.493  1.00  0.00      RA0  C
ATOM    515  CD2 LEU A  57      25.950  23.413  21.978  1.00  0.00      RA0  C
ATOM    516  C   LEU A  57      28.813  22.653  25.271  1.00  0.00      RA0  C
ATOM    517  O   LEU A  57      30.009  22.434  25.190  1.00  0.00      RA0  O
ATOM    518  N   ARG A  58      28.069  22.237  26.300  1.00  0.00      RA0  N
ATOM    519  H   ARG A  58      27.080  22.405  26.318  1.00  0.00      RA0  H
ATOM    520  CA  ARG A  58      28.656  21.606  27.470  1.00  0.00      RA0  C
ATOM    521  CB  ARG A  58      28.547  22.594  28.608  1.00  0.00      RA0  C
ATOM    522  CG  ARG A  58      29.800  23.426  28.854  1.00  0.00      RA0  C
ATOM    523  CD  ARG A  58      30.035  23.535  30.360  1.00  0.00      RA0  C
ATOM    524  NE  ARG A  58      30.158  22.194  30.931  1.00  0.00      RA0  N
ATOM    525  HE  ARG A  58      30.994  21.667  30.720  1.00  0.00      RA0  H
ATOM    526  CZ  ARG A  58      29.112  21.602  31.581  1.00  0.00      RA0  C
ATOM    527  NH1 ARG A  58      27.984  22.308  31.811  1.00  0.00      RA0  N
ATOM    528 HH11 ARG A  58      27.135  21.968  32.230  1.00  0.00      RA0  H
ATOM    529 HH12 ARG A  58      27.846  23.266  31.505  1.00  0.00      RA0  H
ATOM    530  NH2 ARG A  58      29.223  20.306  31.937  1.00  0.00      RA0  N
ATOM    531 HH21 ARG A  58      28.521  19.792  32.426  1.00  0.00      RA0  H
ATOM    532 HH22 ARG A  58      30.067  19.796  31.674  1.00  0.00      RA0  H
ATOM    533  C   ARG A  58      27.929  20.296  27.806  1.00  0.00      RA0  C
ATOM    534  O   ARG A  58      26.718  20.205  27.682  1.00  0.00      RA0  O
ATOM    535  N   GLY A  59      28.672  19.309  28.271  1.00  0.00      RA0  N
ATOM    536  H   GLY A  59      29.661  19.426  28.409  1.00  0.00      RA0  H
ATOM    537  CA  GLY A  59      28.104  18.014  28.623  1.00  0.00      RA0  C
ATOM    538  C   GLY A  59      29.040  16.897  28.203  1.00  0.00      RA0  C
ATOM    539  O   GLY A  59      29.740  17.010  27.195  1.00  0.00      RA0  O
ATOM    540  N   SER A  60      29.039  15.806  28.966  1.00  0.00      RA0  N
ATOM    541  H   SER A  60      28.427  15.752  29.754  1.00  0.00      RA0  H
ATOM    542  CA  SER A  60      29.957  14.700  28.725  1.00  0.00      RA0  C
ATOM    543  CB  SER A  60      29.780  13.846  29.958  1.00  0.00      RA0  C
ATOM    544  OG  SER A  60      29.421  14.780  30.987  1.00  0.00      RA0  O
ATOM    545  HG  SER A  60      30.102  15.450  30.986  1.00  0.00      RA0  H
ATOM    546  C   SER A  60      29.752  14.043  27.361  1.00  0.00      RA0  C
ATOM    547  O   SER A  60      30.701  13.465  26.814  1.00  0.00      RA0  O
ATOM    548  N   ARG A  61      28.539  14.152  26.803  1.00  0.00      RA0  N
ATOM    549  H   ARG A  61      27.846  14.723  27.240  1.00  0.00      RA0  H
ATOM    550  CA  ARG A  61      28.235  13.580  25.491  1.00  0.00      RA0  C
ATOM    551  CB  ARG A  61      26.829  12.992  25.545  1.00  0.00      RA0  C
ATOM    552  CG  ARG A  61      26.641  12.143  26.807  1.00  0.00      RA0  C
ATOM    553  CD  ARG A  61      25.265  11.484  26.868  1.00  0.00      RA0  C
ATOM    554  NE  ARG A  61      25.059  10.709  25.653  1.00  0.00      RA0  N
ATOM    555  HE  ARG A  61      25.884  10.393  25.159  1.00  0.00      RA0  H
ATOM    556  CZ  ARG A  61      23.823  10.521  25.123  1.00  0.00      RA0  C
ATOM    557  NH1 ARG A  61      22.736  10.936  25.815  1.00  0.00      RA0  N
ATOM    558 HH11 ARG A  61      21.792  10.913  25.455  1.00  0.00      RA0  H
ATOM    559 HH12 ARG A  61      22.832  11.323  26.735  1.00  0.00      RA0  H
ATOM    560  NH2 ARG A  61      23.732   9.939  23.912  1.00  0.00      RA0  N
ATOM    561 HH21 ARG A  61      22.882   9.714  23.436  1.00  0.00      RA0  H
ATOM    562 HH22 ARG A  61      24.587   9.709  23.403  1.00  0.00      RA0  H
ATOM    563  C   ARG A  61      28.377  14.586  24.343  1.00  0.00      RA0  C
ATOM    564  O   ARG A  61      27.883  14.349  23.255  1.00  0.00      RA0  O
ATOM    565  N   THR A  62      29.068  15.696  24.556  1.00  0.00      RA0  N
ATOM    566  H   THR A  62      29.506  15.910  25.431  1.00  0.00      RA0  H
ATOM    567  CA  THR A  62      29.125  16.716  23.498  1.00  0.00      RA0  C
ATOM    568  CB  THR A  62      29.753  17.998  24.034  1.00  0.00      RA0  C
ATOM    569  OG1 THR A  62      29.007  18.442  25.168  1.00  0.00      RA0  O
ATOM    570  HG1 THR A  62      29.542  18.234  25.927  1.00  0.00      RA0  H
ATOM    571  CG2 THR A  62      29.777  19.097  22.975  1.00  0.00      RA0  C
ATOM    572  C   THR A  62      29.753  16.227  22.195  1.00  0.00      RA0  C
ATOM    573  O   THR A  62      29.208  16.500  21.115  1.00  0.00      RA0  O
ATOM    574  N   ARG A  63      30.862  15.494  22.279  1.00  0.00      RA0  N
ATOM    575  H   ARG A  63      31.247  15.288  23.179  1.00  0.00      RA0  H
ATOM    576  CA  ARG A  63      31.512  14.989  21.056  1.00  0.00      RA0  C
ATOM    577  CB  ARG A  63      32.855  14.317  21.349  1.00  0.00      RA0  C
ATOM    578  CG  ARG A  63      33.625  14.105  20.043  1.00  0.00      RA0  C
ATOM    579  CD  ARG A  63      34.919  13.304  20.175  1.00  0.00      RA0  C
ATOM    580  NE  ARG A  63      35.866  13.924  21.098  1.00  0.00      RA0  N
ATOM    581  HE  ARG A  63      35.764  13.803  22.102  1.00  0.00      RA0  H
ATOM    582  CZ  ARG A  63      36.951  14.614  20.648  1.00  0.00      RA0  C
ATOM    583  NH1 ARG A  63      37.095  14.890  19.337  1.00  0.00      RA0  N
ATOM    584 HH11 ARG A  63      37.916  15.366  19.004  1.00  0.00      RA0  H
ATOM    585 HH12 ARG A  63      36.411  14.665  18.637  1.00  0.00      RA0  H
ATOM    586  NH2 ARG A  63      37.879  15.013  21.532  1.00  0.00      RA0  N
ATOM    587 HH21 ARG A  63      38.724  15.490  21.293  1.00  0.00      RA0  H
ATOM    588 HH22 ARG A  63      37.694  14.818  22.516  1.00  0.00      RA0  H
ATOM    589  C   ARG A  63      30.575  14.030  20.331  1.00  0.00      RA0  C
ATOM    590  O   ARG A  63      30.398  14.108  19.117  1.00  0.00      RA0  O
ATOM    591  N   GLU A  64      29.966  13.136  21.094  1.00  0.00      RA0  N
ATOM    592  H   GLU A  64      30.095  13.167  22.083  1.00  0.00      RA0  H
ATOM    593  CA  GLU A  64      29.007  12.179  20.558  1.00  0.00      RA0  C
ATOM    594  CB  GLU A  64      28.369  11.352  21.676  1.00  0.00      RA0  C
ATOM    595  CG  GLU A  64      27.351  10.340  21.135  1.00  0.00      RA0  C
ATOM    596  CD  GLU A  64      26.441   9.871  22.252  1.00  0.00      RA0  C
ATOM    597  OE1 GLU A  64      26.635  10.279  23.389  1.00  0.00      RA0  O
ATOM    598  OE2 GLU A  64      25.501   9.126  21.993  1.00  0.00      RA0  O
ATOM    599  C   GLU A  64      27.896  12.887  19.786  1.00  0.00      RA0  C
ATOM    600  O   GLU A  64      27.583  12.517  18.641  1.00  0.00      RA0  O
ATOM    601  N   PHE A  65      27.315  13.903  20.412  1.00  0.00      RA0  N
ATOM    602  H   PHE A  65      27.592  14.104  21.353  1.00  0.00      RA0  H
ATOM    603  CA  PHE A  65      26.271  14.717  19.787  1.00  0.00      RA0  C
ATOM    604  CB  PHE A  65      25.863  15.844  20.739  1.00  0.00      RA0  C
ATOM    605  CG  PHE A  65      24.978  16.851  20.041  1.00  0.00      RA0  C
ATOM    606  CD1 PHE A  65      23.863  16.438  19.319  1.00  0.00      RA0  C
ATOM    607  CD2 PHE A  65      25.289  18.204  20.120  1.00  0.00      RA0  C
ATOM    608  CE1 PHE A  65      23.078  17.375  18.659  1.00  0.00      RA0  C
ATOM    609  CE2 PHE A  65      24.499  19.141  19.465  1.00  0.00      RA0  C
ATOM    610  CZ  PHE A  65      23.398  18.726  18.727  1.00  0.00      RA0  C
ATOM    611  C   PHE A  65      26.731  15.273  18.458  1.00  0.00      RA0  C
ATOM    612  O   PHE A  65      26.046  15.148  17.451  1.00  0.00      RA0  O
ATOM    613  N   LEU A  66      27.892  15.922  18.460  1.00  0.00      RA0  N
ATOM    614  H   LEU A  66      28.441  15.948  19.299  1.00  0.00      RA0  H
ATOM    615  CA  LEU A  66      28.377  16.573  17.243  1.00  0.00      RA0  C
ATOM    616  CB  LEU A  66      29.517  17.529  17.567  1.00  0.00      RA0  C
ATOM    617  CG  LEU A  66      29.018  18.731  18.363  1.00  0.00      RA0  C
ATOM    618  CD1 LEU A  66      30.167  19.641  18.787  1.00  0.00      RA0  C
ATOM    619  CD2 LEU A  66      27.940  19.498  17.596  1.00  0.00      RA0  C
ATOM    620  C   LEU A  66      28.764  15.604  16.132  1.00  0.00      RA0  C
ATOM    621  O   LEU A  66      28.697  15.968  14.960  1.00  0.00      RA0  O
ATOM    622  N   ARG A  67      29.192  14.397  16.484  1.00  0.00      RA0  N
ATOM    623  H   ARG A  67      29.255  14.160  17.457  1.00  0.00      RA0  H
ATOM    624  CA  ARG A  67      29.454  13.340  15.473  1.00  0.00      RA0  C
ATOM    625  CB  ARG A  67      30.064  12.039  16.037  1.00  0.00      RA0  C
ATOM    626  CG  ARG A  67      31.495  12.038  16.594  1.00  0.00      RA0  C
ATOM    627  CD  ARG A  67      32.088  10.619  16.772  1.00  0.00      RA0  C
ATOM    628  NE  ARG A  67      32.809  10.145  15.580  1.00  0.00      RA0  N
ATOM    629  HE  ARG A  67      32.952  10.778  14.807  1.00  0.00      RA0  H
ATOM    630  CZ  ARG A  67      33.437   8.946  15.507  1.00  0.00      RA0  C
ATOM    631  NH1 ARG A  67      33.245   8.025  16.448  1.00  0.00      RA0  N
ATOM    632 HH11 ARG A  67      33.709   7.138  16.395  1.00  0.00      RA0  H
ATOM    633 HH12 ARG A  67      32.628   8.204  17.212  1.00  0.00      RA0  H
ATOM    634  NH2 ARG A  67      34.259   8.690  14.493  1.00  0.00      RA0  N
ATOM    635 HH21 ARG A  67      34.796   7.847  14.389  1.00  0.00      RA0  H
ATOM    636 HH22 ARG A  67      34.367   9.388  13.772  1.00  0.00      RA0  H
ATOM    637  C   ARG A  67      28.188  12.911  14.731  1.00  0.00      RA0  C
ATOM    638  O   ARG A  67      28.254  12.355  13.637  1.00  0.00      RA0  O
ATOM    639  N   TYR A  68      27.042  13.117  15.373  1.00  0.00      RA0  N
ATOM    640  H   TYR A  68      27.044  13.514  16.292  1.00  0.00      RA0  H
ATOM    641  CA  TYR A  68      25.729  12.846  14.764  1.00  0.00      RA0  C
ATOM    642  CB  TYR A  68      24.780  12.377  15.866  1.00  0.00      RA0  C
ATOM    643  CG  TYR A  68      23.398  12.150  15.310  1.00  0.00      RA0  C
ATOM    644  CD1 TYR A  68      23.210  11.248  14.271  1.00  0.00      RA0  C
ATOM    645  CE1 TYR A  68      21.936  11.038  13.762  1.00  0.00      RA0  C
ATOM    646  CD2 TYR A  68      22.316  12.842  15.841  1.00  0.00      RA0  C
ATOM    647  CE2 TYR A  68      21.040  12.625  15.336  1.00  0.00      RA0  C
ATOM    648  CZ  TYR A  68      20.852  11.721  14.297  1.00  0.00      RA0  C
ATOM    649  OH  TYR A  68      19.589  11.501  13.790  1.00  0.00      RA0  O
ATOM    650  HH  TYR A  68      19.654  10.757  13.198  1.00  0.00      RA0  H
ATOM    651  C   TYR A  68      25.182  14.082  14.049  1.00  0.00      RA0  C
ATOM    652  O   TYR A  68      24.587  14.004  12.970  1.00  0.00      RA0  O
ATOM    653  N   LEU A  69      25.409  15.257  14.618  1.00  0.00      RA0  N
ATOM    654  H   LEU A  69      25.887  15.287  15.496  1.00  0.00      RA0  H
ATOM    655  CA  LEU A  69      24.885  16.493  14.010  1.00  0.00      RA0  C
ATOM    656  CB  LEU A  69      24.987  17.623  15.037  1.00  0.00      RA0  C
ATOM    657  CG  LEU A  69      24.234  18.891  14.636  1.00  0.00      RA0  C
ATOM    658  CD1 LEU A  69      22.722  18.677  14.680  1.00  0.00      RA0  C
ATOM    659  CD2 LEU A  69      24.663  20.100  15.467  1.00  0.00      RA0  C
ATOM    660  C   LEU A  69      25.563  16.920  12.701  1.00  0.00      RA0  C
ATOM    661  O   LEU A  69      24.902  17.411  11.761  1.00  0.00      RA0  O
ATOM    662  N   LEU A  70      26.889  16.776  12.653  1.00  0.00      RA0  N
ATOM    663  H   LEU A  70      27.368  16.243  13.353  1.00  0.00      RA0  H
ATOM    664  CA  LEU A  70      27.696  17.335  11.584  1.00  0.00      RA0  C
ATOM    665  CB  LEU A  70      28.893  18.083  12.171  1.00  0.00      RA0  C
ATOM    666  CG  LEU A  70      28.493  19.190  13.146  1.00  0.00      RA0  C
ATOM    667  CD1 LEU A  70      29.707  19.778  13.863  1.00  0.00      RA0  C
ATOM    668  CD2 LEU A  70      27.654  20.269  12.466  1.00  0.00      RA0  C
ATOM    669  C   LEU A  70      28.190  16.294  10.605  1.00  0.00      RA0  C
ATOM    670  O   LEU A  70      28.403  15.156  10.966  1.00  0.00      RA0  O
ATOM    671  N   ALA A  71      28.416  16.706   9.355  1.00  0.00      RA0  N
ATOM    672  H   ALA A  71      28.298  17.676   9.133  1.00  0.00      RA0  H
ATOM    673  CA  ALA A  71      28.853  15.767   8.340  1.00  0.00      RA0  C
ATOM    674  CB  ALA A  71      28.326  16.195   6.973  1.00  0.00      RA0  C
ATOM    675  C   ALA A  71      30.368  15.588   8.235  1.00  0.00      RA0  C
ATOM    676  O   ALA A  71      30.833  14.540   7.759  1.00  0.00      RA0  O
ATOM    677  N   ASN A  72      31.134  16.589   8.665  1.00  0.00      RA0  N
ATOM    678  H   ASN A  72      30.719  17.411   9.055  1.00  0.00      RA0  H
ATOM    679  CA  ASN A  72      32.539  16.342   8.981  1.00  0.00      RA0  C
ATOM    680  CB  ASN A  72      33.340  17.636   9.080  1.00  0.00      RA0  C
ATOM    681  CG  ASN A  72      34.802  17.380   8.781  1.00  0.00      RA0  C
ATOM    682  OD1 ASN A  72      35.345  16.304   8.989  1.00  0.00      RA0  O
ATOM    683  ND2 ASN A  72      35.432  18.437   8.263  1.00  0.00      RA0  N
ATOM    684 HD21 ASN A  72      34.965  19.316   8.126  1.00  0.00      RA0  H
ATOM    685 HD22 ASN A  72      36.387  18.336   7.995  1.00  0.00      RA0  H
ATOM    686  C   ASN A  72      32.503  15.581  10.309  1.00  0.00      RA0  C
ATOM    687  O   ASN A  72      31.427  15.435  10.899  1.00  0.00      RA0  O
ATOM    688  N   ASP A  73      33.647  15.069  10.759  1.00  0.00      RA0  N
ATOM    689  H   ASP A  73      34.503  15.236  10.264  1.00  0.00      RA0  H
ATOM    690  CA  ASP A  73      33.706  14.238  11.957  1.00  0.00      RA0  C
ATOM    691  CB  ASP A  73      34.167  12.804  11.705  1.00  0.00      RA0  C
ATOM    692  CG  ASP A  73      33.801  11.923  12.891  1.00  0.00      RA0  C
ATOM    693  OD1 ASP A  73      33.454  12.432  13.955  1.00  0.00      RA0  O
ATOM    694  OD2 ASP A  73      33.838  10.711  12.750  1.00  0.00      RA0  O
ATOM    695  C   ASP A  73      34.573  14.867  13.033  1.00  0.00      RA0  C
ATOM    696  O   ASP A  73      35.803  14.869  12.924  1.00  0.00      RA0  O
ATOM    697  N   VAL A  74      33.951  15.352  14.101  1.00  0.00      RA0  N
ATOM    698  H   VAL A  74      32.987  15.114  14.198  1.00  0.00      RA0  H
ATOM    699  CA  VAL A  74      34.717  16.007  15.148  1.00  0.00      RA0  C
ATOM    700  CB  VAL A  74      33.788  16.791  16.071  1.00  0.00      RA0  C
ATOM    701  CG1 VAL A  74      33.052  17.881  15.290  1.00  0.00      RA0  C
ATOM    702  CG2 VAL A  74      32.825  15.854  16.798  1.00  0.00      RA0  C
ATOM    703  C   VAL A  74      35.604  15.060  15.948  1.00  0.00      RA0  C
ATOM    704  O   VAL A  74      36.333  15.528  16.833  1.00  0.00      RA0  O
ATOM    705  N   ALA A  75      35.537  13.750  15.655  1.00  0.00      RA0  N
ATOM    706  H   ALA A  75      34.883  13.422  14.969  1.00  0.00      RA0  H
ATOM    707  CA  ALA A  75      36.504  12.790  16.211  1.00  0.00      RA0  C
ATOM    708  CB  ALA A  75      36.209  11.388  15.701  1.00  0.00      RA0  C
ATOM    709  C   ALA A  75      37.930  13.195  15.816  1.00  0.00      RA0  C
ATOM    710  O   ALA A  75      38.893  12.833  16.499  1.00  0.00      RA0  O
ATOM    711  N   LYS A  76      38.038  13.933  14.713  1.00  0.00      RA0  N
ATOM    712  H   LYS A  76      37.217  14.110  14.167  1.00  0.00      RA0  H
ATOM    713  CA  LYS A  76      39.319  14.412  14.204  1.00  0.00      RA0  C
ATOM    714  CB  LYS A  76      39.169  14.864  12.748  1.00  0.00      RA0  C
ATOM    715  CG  LYS A  76      38.615  13.778  11.826  1.00  0.00      RA0  C
ATOM    716  CD  LYS A  76      38.518  14.202  10.358  1.00  0.00      RA0  C
ATOM    717  CE  LYS A  76      38.233  13.035   9.402  1.00  0.00      RA0  C
ATOM    718  NZ  LYS A  76      39.320  12.048   9.444  1.00  0.00      RA0  N
ATOM    719  HZ1 LYS A  76      39.374  11.446   8.600  1.00  0.00      RA0  H
ATOM    720  HZ2 LYS A  76      40.261  12.485   9.569  1.00  0.00      RA0  H
ATOM    721  HZ3 LYS A  76      39.254  11.433  10.283  1.00  0.00      RA0  H
ATOM    722  C   LYS A  76      39.898  15.565  15.013  1.00  0.00      RA0  C
ATOM    723  O   LYS A  76      41.055  15.924  14.815  1.00  0.00      RA0  O
ATOM    724  N   LEU A  77      39.123  16.143  15.923  1.00  0.00      RA0  N
ATOM    725  H   LEU A  77      38.208  15.782  16.102  1.00  0.00      RA0  H
ATOM    726  CA  LEU A  77      39.623  17.176  16.810  1.00  0.00      RA0  C
ATOM    727  CB  LEU A  77      38.504  18.151  17.158  1.00  0.00      RA0  C
ATOM    728  CG  LEU A  77      37.890  18.818  15.928  1.00  0.00      RA0  C
ATOM    729  CD1 LEU A  77      36.762  19.785  16.296  1.00  0.00      RA0  C
ATOM    730  CD2 LEU A  77      38.957  19.484  15.065  1.00  0.00      RA0  C
ATOM    731  C   LEU A  77      40.167  16.489  18.054  1.00  0.00      RA0  C
ATOM    732  O   LEU A  77      39.427  16.189  18.980  1.00  0.00      RA0  O
ATOM    733  N   THR A  78      41.473  16.235  18.068  1.00  0.00      RA0  N
ATOM    734  H   THR A  78      42.028  16.434  17.259  1.00  0.00      RA0  H
ATOM    735  CA  THR A  78      42.107  15.488  19.185  1.00  0.00      RA0  C
ATOM    736  CB  THR A  78      42.752  14.347  18.431  1.00  0.00      RA0  C
ATOM    737  OG1 THR A  78      42.943  14.815  17.085  1.00  0.00      RA0  O
ATOM    738  HG1 THR A  78      42.372  14.293  16.526  1.00  0.00      RA0  H
ATOM    739  CG2 THR A  78      41.880  13.089  18.422  1.00  0.00      RA0  C
ATOM    740  C   THR A  78      43.078  16.304  20.027  1.00  0.00      RA0  C
ATOM    741  O   THR A  78      43.410  15.889  21.155  1.00  0.00      RA0  O
ATOM    742  N   LYS A  79      43.528  17.453  19.501  1.00  0.00      RA0  N
ATOM    743  H   LYS A  79      43.136  17.782  18.644  1.00  0.00      RA0  H
ATOM    744  CA  LYS A  79      44.312  18.401  20.272  1.00  0.00      RA0  C
ATOM    745  CB  LYS A  79      45.416  18.952  19.359  1.00  0.00      RA0  C
ATOM    746  CG  LYS A  79      46.263  17.878  18.651  1.00  0.00      RA0  C
ATOM    747  CD  LYS A  79      47.274  18.488  17.666  1.00  0.00      RA0  C
ATOM    748  CE  LYS A  79      48.358  17.536  17.126  1.00  0.00      RA0  C
ATOM    749  NZ  LYS A  79      47.877  16.605  16.089  1.00  0.00      RA0  N
ATOM    750  HZ1 LYS A  79      48.679  15.999  15.798  1.00  0.00      RA0  H
ATOM    751  HZ2 LYS A  79      47.112  15.991  16.428  1.00  0.00      RA0  H
ATOM    752  HZ3 LYS A  79      47.577  17.126  15.242  1.00  0.00      RA0  H
ATOM    753  C   LYS A  79      43.414  19.517  20.757  1.00  0.00      RA0  C
ATOM    754  O   LYS A  79      42.652  20.118  19.980  1.00  0.00      RA0  O
ATOM    755  N   SER A  80      43.494  19.801  22.042  1.00  0.00      RA0  N
ATOM    756  H   SER A  80      44.165  19.343  22.620  1.00  0.00      RA0  H
ATOM    757  CA  SER A  80      42.700  20.851  22.634  1.00  0.00      RA0  C
ATOM    758  CB  SER A  80      43.134  20.918  24.107  1.00  0.00      RA0  C
ATOM    759  OG  SER A  80      42.237  21.683  24.914  1.00  0.00      RA0  O
ATOM    760  HG  SER A  80      41.462  21.151  25.076  1.00  0.00      RA0  H
ATOM    761  C   SER A  80      42.842  22.179  21.880  1.00  0.00      RA0  C
ATOM    762  O   SER A  80      43.950  22.597  21.542  1.00  0.00      RA0  O
ATOM    763  N   GLY A  81      41.709  22.810  21.592  1.00  0.00      RA0  N
ATOM    764  H   GLY A  81      40.842  22.394  21.857  1.00  0.00      RA0  H
ATOM    765  CA  GLY A  81      41.659  24.027  20.776  1.00  0.00      RA0  C
ATOM    766  C   GLY A  81      41.477  23.854  19.277  1.00  0.00      RA0  C
ATOM    767  O   GLY A  81      41.195  24.831  18.591  1.00  0.00      RA0  O
ATOM    768  N   LYS A  82      41.617  22.633  18.765  1.00  0.00      RA0  N
ATOM    769  H   LYS A  82      41.740  21.861  19.389  1.00  0.00      RA0  H
ATOM    770  CA  LYS A  82      41.534  22.380  17.344  1.00  0.00      RA0  C
ATOM    771  CB  LYS A  82      42.141  21.031  16.908  1.00  0.00      RA0  C
ATOM    772  CG  LYS A  82      42.459  20.897  15.399  1.00  0.00      RA0  C
ATOM    773  CD  LYS A  82      43.586  21.798  14.858  1.00  0.00      RA0  C
ATOM    774  CE  LYS A  82      43.807  21.743  13.330  1.00  0.00      RA0  C
ATOM    775  NZ  LYS A  82      44.904  22.627  12.889  1.00  0.00      RA0  N
ATOM    776  HZ1 LYS A  82      45.030  22.613  11.853  1.00  0.00      RA0  H
ATOM    777  HZ2 LYS A  82      44.769  23.632  13.123  1.00  0.00      RA0  H
ATOM    778  HZ3 LYS A  82      45.853  22.322  13.194  1.00  0.00      RA0  H
ATOM    779  C   LYS A  82      40.106  22.609  16.820  1.00  0.00      RA0  C
ATOM    780  O   LYS A  82      39.126  22.282  17.484  1.00  0.00      RA0  O
ATOM    781  N   ALA A  83      40.029  23.199  15.641  1.00  0.00      RA0  N
ATOM    782  H   ALA A  83      40.858  23.407  15.119  1.00  0.00      RA0  H
ATOM    783  CA  ALA A  83      38.765  23.489  14.979  1.00  0.00      RA0  C
ATOM    784  CB  ALA A  83      38.620  24.991  14.746  1.00  0.00      RA0  C
ATOM    785  C   ALA A  83      38.671  22.791  13.623  1.00  0.00      RA0  C
ATOM    786  O   ALA A  83      39.659  22.429  13.001  1.00  0.00      RA0  O
ATOM    787  N   LEU A  84      37.443  22.581  13.172  1.00  0.00      RA0  N
ATOM    788  H   LEU A  84      36.640  22.833  13.720  1.00  0.00      RA0  H
ATOM    789  CA  LEU A  84      37.234  22.187  11.795  1.00  0.00      RA0  C
ATOM    790  CB  LEU A  84      37.209  20.654  11.599  1.00  0.00      RA0  C
ATOM    791  CG  LEU A  84      36.136  19.800  12.290  1.00  0.00      RA0  C
ATOM    792  CD1 LEU A  84      34.753  19.922  11.655  1.00  0.00      RA0  C
ATOM    793  CD2 LEU A  84      36.548  18.326  12.308  1.00  0.00      RA0  C
ATOM    794  C   LEU A  84      36.040  22.924  11.189  1.00  0.00      RA0  C
ATOM    795  O   LEU A  84      35.225  23.529  11.883  1.00  0.00      RA0  O
ATOM    796  N   TYR A  85      35.998  22.850   9.877  1.00  0.00      RA0  N
ATOM    797  H   TYR A  85      36.680  22.289   9.412  1.00  0.00      RA0  H
ATOM    798  CA  TYR A  85      34.907  23.412   9.072  1.00  0.00      RA0  C
ATOM    799  CB  TYR A  85      35.658  24.037   7.889  1.00  0.00      RA0  C
ATOM    800  CG  TYR A  85      34.801  24.607   6.789  1.00  0.00      RA0  C
ATOM    801  CD1 TYR A  85      34.681  26.005   6.681  1.00  0.00      RA0  C
ATOM    802  CE1 TYR A  85      33.959  26.542   5.605  1.00  0.00      RA0  C
ATOM    803  CD2 TYR A  85      34.191  23.728   5.873  1.00  0.00      RA0  C
ATOM    804  CE2 TYR A  85      33.464  24.262   4.802  1.00  0.00      RA0  C
ATOM    805  CZ  TYR A  85      33.360  25.660   4.685  1.00  0.00      RA0  C
ATOM    806  OH  TYR A  85      32.630  26.173   3.630  1.00  0.00      RA0  O
ATOM    807  HH  TYR A  85      31.921  26.650   4.090  1.00  0.00      RA0  H
ATOM    808  C   TYR A  85      33.967  22.272   8.678  1.00  0.00      RA0  C
ATOM    809  O   TYR A  85      34.404  21.226   8.177  1.00  0.00      RA0  O
ATOM    810  N   SER A  86      32.653  22.482   8.855  1.00  0.00      RA0  N
ATOM    811  H   SER A  86      32.318  23.377   9.169  1.00  0.00      RA0  H
ATOM    812  CA  SER A  86      31.685  21.431   8.538  1.00  0.00      RA0  C
ATOM    813  CB  SER A  86      31.414  20.575   9.799  1.00  0.00      RA0  C
ATOM    814  OG  SER A  86      30.624  19.396   9.523  1.00  0.00      RA0  O
ATOM    815  HG  SER A  86      29.713  19.688   9.480  1.00  0.00      RA0  H
ATOM    816  C   SER A  86      30.361  21.981   8.001  1.00  0.00      RA0  C
ATOM    817  O   SER A  86      29.965  23.107   8.309  1.00  0.00      RA0  O
ATOM    818  N   GLY A  87      29.716  21.168   7.167  1.00  0.00      RA0  N
ATOM    819  H   GLY A  87      30.151  20.302   6.927  1.00  0.00      RA0  H
ATOM    820  CA  GLY A  87      28.287  21.302   6.928  1.00  0.00      RA0  C
ATOM    821  C   GLY A  87      27.473  20.679   8.039  1.00  0.00      RA0  C
ATOM    822  O   GLY A  87      27.917  19.744   8.707  1.00  0.00      RA0  O
ATOM    823  N   MSE A  88      26.250  21.194   8.186  1.00  0.00      RA0  N
ATOM    824  H   MSE A  88      25.973  21.986   7.633  1.00  0.00      RA0  H
ATOM    825  CA  MSE A  88      25.238  20.667   9.074  1.00  0.00      RA0  C
ATOM    826  CB  MSE A  88      24.886  21.679  10.163  1.00  0.00      RA0  C
ATOM    827  CG  MSE A  88      23.739  21.202  11.055  1.00  0.00      RA0  C
ATOM    828  SE  MSE A  88      23.483  22.279  12.473  1.00  0.00      RA0  S
ATOM    829  CE  MSE A  88      23.353  23.840  11.587  1.00  0.00      RA0  C
ATOM    830  C   MSE A  88      24.063  20.421   8.138  1.00  0.00      RA0  C
ATOM    831  O   MSE A  88      23.555  21.362   7.509  1.00  0.00      RA0  O
ATOM    832  N   LEU A  89      23.687  19.165   8.001  1.00  0.00      RA0  N
ATOM    833  H   LEU A  89      23.958  18.466   8.664  1.00  0.00      RA0  H
ATOM    834  CA  LEU A  89      22.754  18.756   6.944  1.00  0.00      RA0  C
ATOM    835  CB  LEU A  89      23.297  17.565   6.155  1.00  0.00      RA0  C
ATOM    836  CG  LEU A  89      24.713  17.729   5.609  1.00  0.00      RA0  C
ATOM    837  CD1 LEU A  89      25.133  16.480   4.836  1.00  0.00      RA0  C
ATOM    838  CD2 LEU A  89      24.882  18.997   4.773  1.00  0.00      RA0  C
ATOM    839  C   LEU A  89      21.370  18.368   7.461  1.00  0.00      RA0  C
ATOM    840  O   LEU A  89      21.208  17.885   8.590  1.00  0.00      RA0  O
ATOM    841  N   ASN A  90      20.384  18.489   6.575  1.00  0.00      RA0  N
ATOM    842  H   ASN A  90      20.622  18.782   5.647  1.00  0.00      RA0  H
ATOM    843  CA  ASN A  90      19.064  17.944   6.872  1.00  0.00      RA0  C
ATOM    844  CB  ASN A  90      17.974  18.780   6.186  1.00  0.00      RA0  C
ATOM    845  CG  ASN A  90      18.148  18.787   4.675  1.00  0.00      RA0  C
ATOM    846  OD1 ASN A  90      18.360  17.760   4.037  1.00  0.00      RA0  O
ATOM    847  ND2 ASN A  90      18.030  20.007   4.123  1.00  0.00      RA0  N
ATOM    848 HD21 ASN A  90      17.944  20.833   4.697  1.00  0.00      RA0  H
ATOM    849 HD22 ASN A  90      18.034  20.217   3.141  1.00  0.00      RA0  H
ATOM    850  C   ASN A  90      19.018  16.487   6.403  1.00  0.00      RA0  C
ATOM    851  O   ASN A  90      19.973  15.979   5.830  1.00  0.00      RA0  O
ATOM    852  N   ALA A  91      17.918  15.791   6.668  1.00  0.00      RA0  N
ATOM    853  H   ALA A  91      17.129  16.247   7.072  1.00  0.00      RA0  H
ATOM    854  CA  ALA A  91      17.838  14.369   6.357  1.00  0.00      RA0  C
ATOM    855  CB  ALA A  91      16.558  13.765   6.935  1.00  0.00      RA0  C
ATOM    856  C   ALA A  91      17.886  14.091   4.858  1.00  0.00      RA0  C
ATOM    857  O   ALA A  91      18.229  12.989   4.455  1.00  0.00      RA0  O
ATOM    858  N   SER A  92      17.542  15.083   4.027  1.00  0.00      RA0  N
ATOM    859  H   SER A  92      17.303  15.997   4.350  1.00  0.00      RA0  H
ATOM    860  CA  SER A  92      17.594  14.959   2.575  1.00  0.00      RA0  C
ATOM    861  CB  SER A  92      16.542  15.950   2.128  1.00  0.00      RA0  C
ATOM    862  OG  SER A  92      15.732  16.209   3.289  1.00  0.00      RA0  O
ATOM    863  HG  SER A  92      15.110  16.874   3.023  1.00  0.00      RA0  H
ATOM    864  C   SER A  92      18.997  15.185   2.018  1.00  0.00      RA0  C
ATOM    865  O   SER A  92      19.215  15.090   0.808  1.00  0.00      RA0  O
ATOM    866  N   GLY A  93      19.932  15.485   2.901  1.00  0.00      RA0  N
ATOM    867  H   GLY A  93      19.695  15.646   3.861  1.00  0.00      RA0  H
ATOM    868  CA  GLY A  93      21.322  15.742   2.489  1.00  0.00      RA0  C
ATOM    869  C   GLY A  93      21.556  17.152   1.966  1.00  0.00      RA0  C
ATOM    870  O   GLY A  93      22.609  17.446   1.413  1.00  0.00      RA0  O
ATOM    871  N   GLY A  94      20.597  18.049   2.151  1.00  0.00      RA0  N
ATOM    872  H   GLY A  94      19.808  17.802   2.714  1.00  0.00      RA0  H
ATOM    873  CA  GLY A  94      20.797  19.454   1.844  1.00  0.00      RA0  C
ATOM    874  C   GLY A  94      21.469  20.174   3.011  1.00  0.00      RA0  C
ATOM    875  O   GLY A  94      21.515  19.672   4.143  1.00  0.00      RA0  O
ATOM    876  N   VAL A  95      22.004  21.355   2.748  1.00  0.00      RA0  N
ATOM    877  H   VAL A  95      21.819  21.815   1.875  1.00  0.00      RA0  H
ATOM    878  CA  VAL A  95      22.779  22.059   3.750  1.00  0.00      RA0  C
ATOM    879  CB  VAL A  95      23.938  22.807   3.094  1.00  0.00      RA0  C
ATOM    880  CG1 VAL A  95      24.865  23.417   4.143  1.00  0.00      RA0  C
ATOM    881  CG2 VAL A  95      24.701  21.903   2.130  1.00  0.00      RA0  C
ATOM    882  C   VAL A  95      21.909  23.021   4.523  1.00  0.00      RA0  C
ATOM    883  O   VAL A  95      21.337  23.957   3.934  1.00  0.00      RA0  O
ATOM    884  N   ILE A  96      21.837  22.795   5.828  1.00  0.00      RA0  N
ATOM    885  H   ILE A  96      22.351  22.025   6.204  1.00  0.00      RA0  H
ATOM    886  CA  ILE A  96      21.205  23.724   6.764  1.00  0.00      RA0  C
ATOM    887  CB  ILE A  96      20.926  23.007   8.089  1.00  0.00      RA0  C
ATOM    888  CG2 ILE A  96      20.339  23.931   9.152  1.00  0.00      RA0  C
ATOM    889  CG1 ILE A  96      20.039  21.791   7.866  1.00  0.00      RA0  C
ATOM    890  CD1 ILE A  96      19.695  21.109   9.185  1.00  0.00      RA0  C
ATOM    891  C   ILE A  96      22.105  24.922   7.010  1.00  0.00      RA0  C
ATOM    892  O   ILE A  96      21.636  26.055   7.018  1.00  0.00      RA0  O
ATOM    893  N   ASP A  97      23.403  24.677   7.207  1.00  0.00      RA0  N
ATOM    894  H   ASP A  97      23.795  23.756   7.261  1.00  0.00      RA0  H
ATOM    895  CA  ASP A  97      24.364  25.760   7.328  1.00  0.00      RA0  C
ATOM    896  CB  ASP A  97      24.225  26.791   8.481  1.00  0.00      RA0  C
ATOM    897  CG  ASP A  97      24.686  28.156   7.935  1.00  0.00      RA0  C
ATOM    898  OD1 ASP A  97      24.989  28.220   6.750  1.00  0.00      RA0  O
ATOM    899  OD2 ASP A  97      24.749  29.159   8.652  1.00  0.00      RA0  O
ATOM    900  C   ASP A  97      25.776  25.150   7.217  1.00  0.00      RA0  C
ATOM    901  O   ASP A  97      25.940  23.916   7.271  1.00  0.00      RA0  O
ATOM    902  N   ASP A  98      26.755  26.031   7.049  1.00  0.00      RA0  N
ATOM    903  H   ASP A  98      26.533  27.010   7.051  1.00  0.00      RA0  H
ATOM    904  CA  ASP A  98      28.135  25.692   7.330  1.00  0.00      RA0  C
ATOM    905  CB  ASP A  98      28.875  26.039   6.032  1.00  0.00      RA0  C
ATOM    906  CG  ASP A  98      30.382  26.121   6.125  1.00  0.00      RA0  C
ATOM    907  OD1 ASP A  98      31.020  25.188   6.604  1.00  0.00      RA0  O
ATOM    908  OD2 ASP A  98      30.927  27.109   5.640  1.00  0.00      RA0  O
ATOM    909  C   ASP A  98      28.626  26.441   8.568  1.00  0.00      RA0  C
ATOM    910  O   ASP A  98      28.047  27.450   8.983  1.00  0.00      RA0  O
ATOM    911  N   LEU A  99      29.680  25.920   9.185  1.00  0.00      RA0  N
ATOM    912  H   LEU A  99      30.210  25.190   8.737  1.00  0.00      RA0  H
ATOM    913  CA  LEU A  99      30.116  26.463  10.453  1.00  0.00      RA0  C
ATOM    914  CB  LEU A  99      29.138  26.063  11.572  1.00  0.00      RA0  C
ATOM    915  CG  LEU A  99      28.690  24.591  11.591  1.00  0.00      RA0  C
ATOM    916  CD1 LEU A  99      29.737  23.622  12.149  1.00  0.00      RA0  C
ATOM    917  CD2 LEU A  99      27.360  24.438  12.329  1.00  0.00      RA0  C
ATOM    918  C   LEU A  99      31.535  26.002  10.793  1.00  0.00      RA0  C
ATOM    919  O   LEU A  99      32.080  25.076  10.152  1.00  0.00      RA0  O
ATOM    920  N   ILE A 100      32.117  26.674  11.778  1.00  0.00      RA0  N
ATOM    921  H   ILE A 100      31.589  27.389  12.238  1.00  0.00      RA0  H
ATOM    922  CA  ILE A 100      33.357  26.250  12.405  1.00  0.00      RA0  C
ATOM    923  CB  ILE A 100      34.327  27.433  12.505  1.00  0.00      RA0  C
ATOM    924  CG2 ILE A 100      35.688  27.000  13.055  1.00  0.00      RA0  C
ATOM    925  CG1 ILE A 100      34.469  28.155  11.165  1.00  0.00      RA0  C
ATOM    926  CD1 ILE A 100      35.190  27.305  10.119  1.00  0.00      RA0  C
ATOM    927  C   ILE A 100      33.032  25.724  13.796  1.00  0.00      RA0  C
ATOM    928  O   ILE A 100      32.209  26.305  14.514  1.00  0.00      RA0  O
ATOM    929  N   VAL A 101      33.655  24.612  14.165  1.00  0.00      RA0  N
ATOM    930  H   VAL A 101      34.330  24.194  13.551  1.00  0.00      RA0  H
ATOM    931  CA  VAL A 101      33.464  24.010  15.481  1.00  0.00      RA0  C
ATOM    932  CB  VAL A 101      32.661  22.708  15.374  1.00  0.00      RA0  C
ATOM    933  CG1 VAL A 101      33.148  21.844  14.218  1.00  0.00      RA0  C
ATOM    934  CG2 VAL A 101      32.627  21.944  16.701  1.00  0.00      RA0  C
ATOM    935  C   VAL A 101      34.820  23.781  16.126  1.00  0.00      RA0  C
ATOM    936  O   VAL A 101      35.731  23.291  15.460  1.00  0.00      RA0  O
ATOM    937  N   TYR A 102      34.922  24.184  17.397  1.00  0.00      RA0  N
ATOM    938  H   TYR A 102      34.095  24.472  17.869  1.00  0.00      RA0  H
ATOM    939  CA  TYR A 102      36.137  24.019  18.230  1.00  0.00      RA0  C
ATOM    940  CB  TYR A 102      36.492  25.321  18.956  1.00  0.00      RA0  C
ATOM    941  CG  TYR A 102      36.679  26.492  18.017  1.00  0.00      RA0  C
ATOM    942  CD1 TYR A 102      35.574  27.171  17.514  1.00  0.00      RA0  C
ATOM    943  CE1 TYR A 102      35.748  28.255  16.664  1.00  0.00      RA0  C
ATOM    944  CD2 TYR A 102      37.960  26.910  17.670  1.00  0.00      RA0  C
ATOM    945  CE2 TYR A 102      38.134  27.998  16.820  1.00  0.00      RA0  C
ATOM    946  CZ  TYR A 102      37.027  28.668  16.313  1.00  0.00      RA0  C
ATOM    947  OH  TYR A 102      37.179  29.743  15.461  1.00  0.00      RA0  O
ATOM    948  HH  TYR A 102      38.096  29.911  15.278  1.00  0.00      RA0  H
ATOM    949  C   TYR A 102      35.944  22.933  19.282  1.00  0.00      RA0  C
ATOM    950  O   TYR A 102      34.884  22.843  19.913  1.00  0.00      RA0  O
ATOM    951  N   TYR A 103      36.987  22.137  19.493  1.00  0.00      RA0  N
ATOM    952  H   TYR A 103      37.827  22.284  18.963  1.00  0.00      RA0  H
ATOM    953  CA  TYR A 103      37.063  21.205  20.621  1.00  0.00      RA0  C
ATOM    954  CB  TYR A 103      37.650  19.888  20.121  1.00  0.00      RA0  C
ATOM    955  CG  TYR A 103      38.335  19.095  21.209  1.00  0.00      RA0  C
ATOM    956  CD1 TYR A 103      37.622  18.612  22.299  1.00  0.00      RA0  C
ATOM    957  CE1 TYR A 103      38.277  17.880  23.281  1.00  0.00      RA0  C
ATOM    958  CD2 TYR A 103      39.697  18.839  21.101  1.00  0.00      RA0  C
ATOM    959  CE2 TYR A 103      40.348  18.102  22.081  1.00  0.00      RA0  C
ATOM    960  CZ  TYR A 103      39.638  17.626  23.176  1.00  0.00      RA0  C
ATOM    961  OH  TYR A 103      40.284  16.900  24.154  1.00  0.00      RA0  O
ATOM    962  HH  TYR A 103      41.161  16.674  23.869  1.00  0.00      RA0  H
ATOM    963  C   TYR A 103      37.952  21.838  21.675  1.00  0.00      RA0  C
ATOM    964  O   TYR A 103      39.070  22.255  21.346  1.00  0.00      RA0  O
ATOM    965  N   PHE A 104      37.469  21.916  22.917  1.00  0.00      RA0  N
ATOM    966  H   PHE A 104      36.545  21.586  23.132  1.00  0.00      RA0  H
ATOM    967  CA  PHE A 104      38.297  22.371  24.068  1.00  0.00      RA0  C
ATOM    968  CB  PHE A 104      37.655  23.569  24.762  1.00  0.00      RA0  C
ATOM    969  CG  PHE A 104      37.588  24.727  23.798  1.00  0.00      RA0  C
ATOM    970  CD1 PHE A 104      38.761  25.278  23.296  1.00  0.00      RA0  C
ATOM    971  CD2 PHE A 104      36.355  25.243  23.418  1.00  0.00      RA0  C
ATOM    972  CE1 PHE A 104      38.703  26.360  22.426  1.00  0.00      RA0  C
ATOM    973  CE2 PHE A 104      36.298  26.328  22.552  1.00  0.00      RA0  C
ATOM    974  CZ  PHE A 104      37.471  26.891  22.064  1.00  0.00      RA0  C
ATOM    975  C   PHE A 104      38.549  21.234  25.057  1.00  0.00      RA0  C
ATOM    976  O   PHE A 104      39.695  20.881  25.318  1.00  0.00      RA0  O
ATOM    977  N   THR A 105      37.473  20.666  25.599  1.00  0.00      RA0  N
ATOM    978  H   THR A 105      36.550  21.025  25.447  1.00  0.00      RA0  H
ATOM    979  CA  THR A 105      37.528  19.428  26.379  1.00  0.00      RA0  C
ATOM    980  CB  THR A 105      37.444  19.953  27.793  1.00  0.00      RA0  C
ATOM    981  OG1 THR A 105      37.282  21.378  27.697  1.00  0.00      RA0  O
ATOM    982  HG1 THR A 105      37.374  21.723  28.576  1.00  0.00      RA0  H
ATOM    983  CG2 THR A 105      38.681  19.602  28.621  1.00  0.00      RA0  C
ATOM    984  C   THR A 105      36.371  18.515  25.975  1.00  0.00      RA0  C
ATOM    985  O   THR A 105      35.486  18.910  25.222  1.00  0.00      RA0  O
ATOM    986  N   GLU A 106      36.339  17.300  26.515  1.00  0.00      RA0  N
ATOM    987  H   GLU A 106      37.098  16.960  27.065  1.00  0.00      RA0  H
ATOM    988  CA  GLU A 106      35.233  16.397  26.204  1.00  0.00      RA0  C
ATOM    989  CB  GLU A 106      35.562  14.945  26.547  1.00  0.00      RA0  C
ATOM    990  CG  GLU A 106      36.826  14.454  25.817  1.00  0.00      RA0  C
ATOM    991  CD  GLU A 106      36.670  14.384  24.298  1.00  0.00      RA0  C
ATOM    992  OE1 GLU A 106      36.209  15.327  23.663  1.00  0.00      RA0  O
ATOM    993  OE2 GLU A 106      37.071  13.392  23.703  1.00  0.00      RA0  O
ATOM    994  C   GLU A 106      33.906  16.919  26.732  1.00  0.00      RA0  C
ATOM    995  O   GLU A 106      32.848  16.421  26.346  1.00  0.00      RA0  O
ATOM    996  N   ASP A 107      33.960  17.891  27.637  1.00  0.00      RA0  N
ATOM    997  H   ASP A 107      34.835  18.277  27.908  1.00  0.00      RA0  H
ATOM    998  CA  ASP A 107      32.769  18.505  28.199  1.00  0.00      RA0  C
ATOM    999  CB  ASP A 107      32.967  18.536  29.722  1.00  0.00      RA0  C
ATOM   1000  CG  ASP A 107      31.750  18.990  30.509  1.00  0.00      RA0  C
ATOM   1001  OD1 ASP A 107      30.701  18.355  30.450  1.00  0.00      RA0  O
ATOM   1002  OD2 ASP A 107      31.864  19.961  31.247  1.00  0.00      RA0  O
ATOM   1003  C   ASP A 107      32.470  19.884  27.594  1.00  0.00      RA0  C
ATOM   1004  O   ASP A 107      31.556  20.554  28.051  1.00  0.00      RA0  O
ATOM   1005  N   PHE A 108      33.236  20.316  26.583  1.00  0.00      RA0  N
ATOM   1006  H   PHE A 108      33.901  19.727  26.119  1.00  0.00      RA0  H
ATOM   1007  CA  PHE A 108      33.162  21.700  26.101  1.00  0.00      RA0  C
ATOM   1008  CB  PHE A 108      33.928  22.634  27.040  1.00  0.00      RA0  C
ATOM   1009  CG  PHE A 108      33.720  24.065  26.606  1.00  0.00      RA0  C
ATOM   1010  CD1 PHE A 108      32.476  24.481  26.146  1.00  0.00      RA0  C
ATOM   1011  CD2 PHE A 108      34.775  24.967  26.665  1.00  0.00      RA0  C
ATOM   1012  CE1 PHE A 108      32.298  25.791  25.722  1.00  0.00      RA0  C
ATOM   1013  CE2 PHE A 108      34.594  26.279  26.243  1.00  0.00      RA0  C
ATOM   1014  CZ  PHE A 108      33.358  26.688  25.760  1.00  0.00      RA0  C
ATOM   1015  C   PHE A 108      33.666  21.852  24.650  1.00  0.00      RA0  C
ATOM   1016  O   PHE A 108      34.880  21.753  24.368  1.00  0.00      RA0  O
ATOM   1017  N   PHE A 109      32.701  22.061  23.750  1.00  0.00      RA0  N
ATOM   1018  H   PHE A 109      31.761  22.162  24.093  1.00  0.00      RA0  H
ATOM   1019  CA  PHE A 109      32.924  22.476  22.360  1.00  0.00      RA0  C
ATOM   1020  CB  PHE A 109      32.343  21.446  21.384  1.00  0.00      RA0  C
ATOM   1021  CG  PHE A 109      33.139  20.158  21.299  1.00  0.00      RA0  C
ATOM   1022  CD1 PHE A 109      33.372  19.371  22.423  1.00  0.00      RA0  C
ATOM   1023  CD2 PHE A 109      33.613  19.737  20.061  1.00  0.00      RA0  C
ATOM   1024  CE1 PHE A 109      34.051  18.164  22.307  1.00  0.00      RA0  C
ATOM   1025  CE2 PHE A 109      34.288  18.529  19.942  1.00  0.00      RA0  C
ATOM   1026  CZ  PHE A 109      34.500  17.738  21.064  1.00  0.00      RA0  C
ATOM   1027  C   PHE A 109      32.241  23.819  22.089  1.00  0.00      RA0  C
ATOM   1028  O   PHE A 109      31.394  24.282  22.856  1.00  0.00      RA0  O
ATOM   1029  N   ARG A 110      32.585  24.424  20.962  1.00  0.00      RA0  N
ATOM   1030  H   ARG A 110      33.240  23.992  20.337  1.00  0.00      RA0  H
ATOM   1031  CA  ARG A 110      32.041  25.717  20.583  1.00  0.00      RA0  C
ATOM   1032  CB  ARG A 110      33.062  26.775  21.003  1.00  0.00      RA0  C
ATOM   1033  CG  ARG A 110      33.068  28.099  20.237  1.00  0.00      RA0  C
ATOM   1034  CD  ARG A 110      33.963  29.105  20.962  1.00  0.00      RA0  C
ATOM   1035  NE  ARG A 110      33.406  29.311  22.294  1.00  0.00      RA0  N
ATOM   1036  HE  ARG A 110      32.444  29.025  22.417  1.00  0.00      RA0  H
ATOM   1037  CZ  ARG A 110      34.082  29.867  23.337  1.00  0.00      RA0  C
ATOM   1038  NH1 ARG A 110      35.353  30.304  23.167  1.00  0.00      RA0  N
ATOM   1039 HH11 ARG A 110      35.891  30.731  23.904  1.00  0.00      RA0  H
ATOM   1040 HH12 ARG A 110      35.808  30.219  22.277  1.00  0.00      RA0  H
ATOM   1041  NH2 ARG A 110      33.450  29.960  24.524  1.00  0.00      RA0  N
ATOM   1042 HH21 ARG A 110      33.860  30.324  25.360  1.00  0.00      RA0  H
ATOM   1043 HH22 ARG A 110      32.483  29.637  24.606  1.00  0.00      RA0  H
ATOM   1044  C   ARG A 110      31.746  25.749  19.088  1.00  0.00      RA0  C
ATOM   1045  O   ARG A 110      32.562  25.276  18.300  1.00  0.00      RA0  O
ATOM   1046  N   LEU A 111      30.580  26.287  18.710  1.00  0.00      RA0  N
ATOM   1047  H   LEU A 111      29.993  26.716  19.397  1.00  0.00      RA0  H
ATOM   1048  CA  LEU A 111      30.212  26.506  17.300  1.00  0.00      RA0  C
ATOM   1049  CB  LEU A 111      28.812  25.959  17.023  1.00  0.00      RA0  C
ATOM   1050  CG  LEU A 111      28.630  24.456  17.209  1.00  0.00      RA0  C
ATOM   1051  CD1 LEU A 111      27.152  24.092  17.334  1.00  0.00      RA0  C
ATOM   1052  CD2 LEU A 111      29.284  23.663  16.083  1.00  0.00      RA0  C
ATOM   1053  C   LEU A 111      30.144  27.988  17.047  1.00  0.00      RA0  C
ATOM   1054  O   LEU A 111      29.820  28.761  17.961  1.00  0.00      RA0  O
ATOM   1055  N   VAL A 112      30.389  28.387  15.807  1.00  0.00      RA0  N
ATOM   1056  H   VAL A 112      30.679  27.732  15.104  1.00  0.00      RA0  H
ATOM   1057  CA  VAL A 112      30.190  29.775  15.392  1.00  0.00      RA0  C
ATOM   1058  CB  VAL A 112      31.527  30.473  15.118  1.00  0.00      RA0  C
ATOM   1059  CG1 VAL A 112      31.300  31.946  14.776  1.00  0.00      RA0  C
ATOM   1060  CG2 VAL A 112      32.506  30.320  16.285  1.00  0.00      RA0  C
ATOM   1061  C   VAL A 112      29.307  29.795  14.147  1.00  0.00      RA0  C
ATOM   1062  O   VAL A 112      29.639  29.175  13.139  1.00  0.00      RA0  O
ATOM   1063  N   VAL A 113      28.195  30.511  14.213  1.00  0.00      RA0  N
ATOM   1064  H   VAL A 113      27.979  31.043  15.033  1.00  0.00      RA0  H
ATOM   1065  CA  VAL A 113      27.286  30.606  13.069  1.00  0.00      RA0  C
ATOM   1066  CB  VAL A 113      26.022  29.759  13.284  1.00  0.00      RA0  C
ATOM   1067  CG1 VAL A 113      26.323  28.260  13.342  1.00  0.00      RA0  C
ATOM   1068  CG2 VAL A 113      25.241  30.239  14.509  1.00  0.00      RA0  C
ATOM   1069  C   VAL A 113      26.872  32.037  12.745  1.00  0.00      RA0  C
ATOM   1070  O   VAL A 113      26.968  32.956  13.570  1.00  0.00      RA0  O
ATOM   1071  N   ASN A 114      26.368  32.203  11.529  1.00  0.00      RA0  N
ATOM   1072  H   ASN A 114      26.146  31.378  11.004  1.00  0.00      RA0  H
ATOM   1073  CA  ASN A 114      25.969  33.509  11.022  1.00  0.00      RA0  C
ATOM   1074  CB  ASN A 114      25.811  33.436   9.497  1.00  0.00      RA0  C
ATOM   1075  CG  ASN A 114      27.003  32.780   8.832  1.00  0.00      RA0  C
ATOM   1076  OD1 ASN A 114      28.033  33.419   8.643  1.00  0.00      RA0  O
ATOM   1077  ND2 ASN A 114      26.816  31.481   8.502  1.00  0.00      RA0  N
ATOM   1078 HD21 ASN A 114      25.968  30.942   8.619  1.00  0.00      RA0  H
ATOM   1079 HD22 ASN A 114      27.528  30.903   8.098  1.00  0.00      RA0  H
ATOM   1080  C   ASN A 114      24.621  33.987  11.529  1.00  0.00      RA0  C
ATOM   1081  O   ASN A 114      23.769  33.189  11.905  1.00  0.00      RA0  O
ATOM   1082  N   SER A 115      24.446  35.308  11.508  1.00  0.00      RA0  N
ATOM   1083  H   SER A 115      25.218  35.899  11.284  1.00  0.00      RA0  H
ATOM   1084  CA  SER A 115      23.211  35.933  11.928  1.00  0.00      RA0  C
ATOM   1085  CB  SER A 115      23.335  37.459  11.881  1.00  0.00      RA0  C
ATOM   1086  OG  SER A 115      22.481  38.057  12.863  1.00  0.00      RA0  O
ATOM   1087  HG  SER A 115      21.596  37.756  12.679  1.00  0.00      RA0  H
ATOM   1088  C   SER A 115      22.004  35.426  11.128  1.00  0.00      RA0  C
ATOM   1089  O   SER A 115      20.951  35.137  11.684  1.00  0.00      RA0  O
ATOM   1090  N   ALA A 116      22.161  35.353   9.815  1.00  0.00      RA0  N
ATOM   1091  H   ALA A 116      23.060  35.503   9.411  1.00  0.00      RA0  H
ATOM   1092  CA  ALA A 116      21.043  35.018   8.928  1.00  0.00      RA0  C
ATOM   1093  CB  ALA A 116      21.508  34.976   7.473  1.00  0.00      RA0  C
ATOM   1094  C   ALA A 116      20.420  33.676   9.263  1.00  0.00      RA0  C
ATOM   1095  O   ALA A 116      19.203  33.489   9.107  1.00  0.00      RA0  O
ATOM   1096  N   THR A 117      21.240  32.742   9.737  1.00  0.00      RA0  N
ATOM   1097  H   THR A 117      22.226  32.865   9.840  1.00  0.00      RA0  H
ATOM   1098  CA  THR A 117      20.803  31.366  10.039  1.00  0.00      RA0  C
ATOM   1099  CB  THR A 117      21.821  30.526   9.300  1.00  0.00      RA0  C
ATOM   1100  OG1 THR A 117      22.885  31.385   8.852  1.00  0.00      RA0  O
ATOM   1101  HG1 THR A 117      23.560  30.730   8.631  1.00  0.00      RA0  H
ATOM   1102  CG2 THR A 117      21.201  29.818   8.102  1.00  0.00      RA0  C
ATOM   1103  C   THR A 117      20.765  31.032  11.528  1.00  0.00      RA0  C
ATOM   1104  O   THR A 117      20.453  29.895  11.901  1.00  0.00      RA0  O
ATOM   1105  N   ARG A 118      21.031  32.024  12.371  1.00  0.00      RA0  N
ATOM   1106  H   ARG A 118      21.283  32.916  11.998  1.00  0.00      RA0  H
ATOM   1107  CA  ARG A 118      21.119  31.830  13.819  1.00  0.00      RA0  C
ATOM   1108  CB  ARG A 118      21.347  33.197  14.470  1.00  0.00      RA0  C
ATOM   1109  CG  ARG A 118      21.227  33.221  15.993  1.00  0.00      RA0  C
ATOM   1110  CD  ARG A 118      21.375  34.637  16.553  1.00  0.00      RA0  C
ATOM   1111  NE  ARG A 118      20.920  34.705  17.940  1.00  0.00      RA0  N
ATOM   1112  HE  ARG A 118      19.954  34.420  18.055  1.00  0.00      RA0  H
ATOM   1113  CZ  ARG A 118      21.753  35.190  18.912  1.00  0.00      RA0  C
ATOM   1114  NH1 ARG A 118      23.022  35.524  18.610  1.00  0.00      RA0  N
ATOM   1115 HH11 ARG A 118      23.612  35.935  19.325  1.00  0.00      RA0  H
ATOM   1116 HH12 ARG A 118      23.435  35.373  17.701  1.00  0.00      RA0  H
ATOM   1117  NH2 ARG A 118      21.310  35.331  20.177  1.00  0.00      RA0  N
ATOM   1118 HH21 ARG A 118      21.933  35.667  20.913  1.00  0.00      RA0  H
ATOM   1119 HH22 ARG A 118      20.373  35.114  20.452  1.00  0.00      RA0  H
ATOM   1120  C   ARG A 118      19.916  31.116  14.423  1.00  0.00      RA0  C
ATOM   1121  O   ARG A 118      20.052  30.100  15.112  1.00  0.00      RA0  O
ATOM   1122  N   GLU A 119      18.728  31.646  14.183  1.00  0.00      RA0  N
ATOM   1123  H   GLU A 119      18.662  32.472  13.628  1.00  0.00      RA0  H
ATOM   1124  CA  GLU A 119      17.547  31.080  14.828  1.00  0.00      RA0  C
ATOM   1125  CB  GLU A 119      16.390  32.078  14.818  1.00  0.00      RA0  C
ATOM   1126  CG  GLU A 119      16.791  33.437  15.411  1.00  0.00      RA0  C
ATOM   1127  CD  GLU A 119      17.300  33.294  16.838  1.00  0.00      RA0  C
ATOM   1128  OE1 GLU A 119      16.832  32.415  17.556  1.00  0.00      RA0  O
ATOM   1129  OE2 GLU A 119      18.166  34.072  17.236  1.00  0.00      RA0  O
ATOM   1130  C   GLU A 119      17.167  29.693  14.294  1.00  0.00      RA0  C
ATOM   1131  O   GLU A 119      16.825  28.813  15.062  1.00  0.00      RA0  O
ATOM   1132  N   LYS A 120      17.286  29.493  12.992  1.00  0.00      RA0  N
ATOM   1133  H   LYS A 120      17.704  30.218  12.448  1.00  0.00      RA0  H
ATOM   1134  CA  LYS A 120      17.100  28.161  12.407  1.00  0.00      RA0  C
ATOM   1135  CB  LYS A 120      17.267  28.231  10.884  1.00  0.00      RA0  C
ATOM   1136  CG  LYS A 120      17.033  26.878  10.206  1.00  0.00      RA0  C
ATOM   1137  CD  LYS A 120      17.352  26.839   8.707  1.00  0.00      RA0  C
ATOM   1138  CE  LYS A 120      18.820  27.145   8.396  1.00  0.00      RA0  C
ATOM   1139  NZ  LYS A 120      19.180  26.647   7.060  1.00  0.00      RA0  N
ATOM   1140  HZ1 LYS A 120      20.185  26.829   6.847  1.00  0.00      RA0  H
ATOM   1141  HZ2 LYS A 120      19.062  25.612   7.036  1.00  0.00      RA0  H
ATOM   1142  HZ3 LYS A 120      18.610  27.008   6.276  1.00  0.00      RA0  H
ATOM   1143  C   LYS A 120      18.073  27.158  12.976  1.00  0.00      RA0  C
ATOM   1144  O   LYS A 120      17.715  26.044  13.303  1.00  0.00      RA0  O
ATOM   1145  N   ASP A 121      19.339  27.552  13.045  1.00  0.00      RA0  N
ATOM   1146  H   ASP A 121      19.663  28.410  12.651  1.00  0.00      RA0  H
ATOM   1147  CA  ASP A 121      20.385  26.683  13.575  1.00  0.00      RA0  C
ATOM   1148  CB  ASP A 121      21.776  27.260  13.347  1.00  0.00      RA0  C
ATOM   1149  CG  ASP A 121      22.010  27.411  11.860  1.00  0.00      RA0  C
ATOM   1150  OD1 ASP A 121      21.307  26.775  11.069  1.00  0.00      RA0  O
ATOM   1151  OD2 ASP A 121      22.887  28.189  11.501  1.00  0.00      RA0  O
ATOM   1152  C   ASP A 121      20.154  26.364  15.050  1.00  0.00      RA0  C
ATOM   1153  O   ASP A 121      20.295  25.218  15.483  1.00  0.00      RA0  O
ATOM   1154  N   LEU A 122      19.828  27.387  15.828  1.00  0.00      RA0  N
ATOM   1155  H   LEU A 122      19.743  28.295  15.416  1.00  0.00      RA0  H
ATOM   1156  CA  LEU A 122      19.602  27.193  17.256  1.00  0.00      RA0  C
ATOM   1157  CB  LEU A 122      19.360  28.517  17.979  1.00  0.00      RA0  C
ATOM   1158  CG  LEU A 122      20.637  29.345  18.120  1.00  0.00      RA0  C
ATOM   1159  CD1 LEU A 122      20.368  30.693  18.791  1.00  0.00      RA0  C
ATOM   1160  CD2 LEU A 122      21.744  28.557  18.822  1.00  0.00      RA0  C
ATOM   1161  C   LEU A 122      18.452  26.245  17.509  1.00  0.00      RA0  C
ATOM   1162  O   LEU A 122      18.522  25.412  18.398  1.00  0.00      RA0  O
ATOM   1163  N   SER A 123      17.383  26.364  16.730  1.00  0.00      RA0  N
ATOM   1164  H   SER A 123      17.358  27.059  16.010  1.00  0.00      RA0  H
ATOM   1165  CA  SER A 123      16.226  25.489  16.918  1.00  0.00      RA0  C
ATOM   1166  CB  SER A 123      15.086  26.071  16.093  1.00  0.00      RA0  C
ATOM   1167  OG  SER A 123      14.900  27.433  16.496  1.00  0.00      RA0  O
ATOM   1168  HG  SER A 123      15.583  27.958  16.089  1.00  0.00      RA0  H
ATOM   1169  C   SER A 123      16.595  24.052  16.582  1.00  0.00      RA0  C
ATOM   1170  O   SER A 123      16.212  23.125  17.291  1.00  0.00      RA0  O
ATOM   1171  N   TRP A 124      17.343  23.880  15.498  1.00  0.00      RA0  N
ATOM   1172  H   TRP A 124      17.647  24.674  14.964  1.00  0.00      RA0  H
ATOM   1173  CA  TRP A 124      17.787  22.548  15.055  1.00  0.00      RA0  C
ATOM   1174  CB  TRP A 124      18.418  22.677  13.667  1.00  0.00      RA0  C
ATOM   1175  CG  TRP A 124      18.818  21.330  13.110  1.00  0.00      RA0  C
ATOM   1176  CD2 TRP A 124      17.970  20.326  12.513  1.00  0.00      RA0  C
ATOM   1177  CE2 TRP A 124      18.798  19.254  12.107  1.00  0.00      RA0  C
ATOM   1178  CE3 TRP A 124      16.599  20.258  12.292  1.00  0.00      RA0  C
ATOM   1179  CD1 TRP A 124      20.115  20.804  13.031  1.00  0.00      RA0  C
ATOM   1180  NE1 TRP A 124      20.109  19.579  12.439  1.00  0.00      RA0  N
ATOM   1181  HE1 TRP A 124      20.896  19.023  12.257  1.00  0.00      RA0  H
ATOM   1182  CZ2 TRP A 124      18.235  18.148  11.483  1.00  0.00      RA0  C
ATOM   1183  CZ3 TRP A 124      16.049  19.144  11.669  1.00  0.00      RA0  C
ATOM   1184  CH2 TRP A 124      16.864  18.093  11.265  1.00  0.00      RA0  C
ATOM   1185  C   TRP A 124      18.760  21.909  16.045  1.00  0.00      RA0  C
ATOM   1186  O   TRP A 124      18.593  20.764  16.438  1.00  0.00      RA0  O
ATOM   1187  N   ILE A 125      19.761  22.681  16.455  1.00  0.00      RA0  N
ATOM   1188  H   ILE A 125      19.820  23.605  16.091  1.00  0.00      RA0  H
ATOM   1189  CA  ILE A 125      20.746  22.218  17.430  1.00  0.00      RA0  C
ATOM   1190  CB  ILE A 125      21.849  23.257  17.656  1.00  0.00      RA0  C
ATOM   1191  CG2 ILE A 125      22.771  22.872  18.815  1.00  0.00      RA0  C
ATOM   1192  CG1 ILE A 125      22.652  23.461  16.370  1.00  0.00      RA0  C
ATOM   1193  CD1 ILE A 125      23.551  24.696  16.437  1.00  0.00      RA0  C
ATOM   1194  C   ILE A 125      20.050  21.835  18.742  1.00  0.00      RA0  C
ATOM   1195  O   ILE A 125      20.290  20.760  19.269  1.00  0.00      RA0  O
ATOM   1196  N   THR A 126      19.185  22.715  19.246  1.00  0.00      RA0  N
ATOM   1197  H   THR A 126      19.020  23.584  18.781  1.00  0.00      RA0  H
ATOM   1198  CA  THR A 126      18.413  22.427  20.459  1.00  0.00      RA0  C
ATOM   1199  CB  THR A 126      17.576  23.644  20.843  1.00  0.00      RA0  C
ATOM   1200  OG1 THR A 126      18.449  24.768  21.012  1.00  0.00      RA0  O
ATOM   1201  HG1 THR A 126      18.612  25.118  20.145  1.00  0.00      RA0  H
ATOM   1202  CG2 THR A 126      16.766  23.409  22.119  1.00  0.00      RA0  C
ATOM   1203  C   THR A 126      17.638  21.140  20.388  1.00  0.00      RA0  C
ATOM   1204  O   THR A 126      17.679  20.344  21.333  1.00  0.00      RA0  O
ATOM   1205  N   GLN A 127      16.919  20.950  19.285  1.00  0.00      RA0  N
ATOM   1206  H   GLN A 127      16.931  21.647  18.565  1.00  0.00      RA0  H
ATOM   1207  CA  GLN A 127      16.103  19.760  19.063  1.00  0.00      RA0  C
ATOM   1208  CB  GLN A 127      15.406  19.879  17.707  1.00  0.00      RA0  C
ATOM   1209  CG  GLN A 127      14.534  18.680  17.336  1.00  0.00      RA0  C
ATOM   1210  CD  GLN A 127      13.852  18.964  16.014  1.00  0.00      RA0  C
ATOM   1211  OE1 GLN A 127      12.814  19.613  15.953  1.00  0.00      RA0  O
ATOM   1212  NE2 GLN A 127      14.491  18.447  14.951  1.00  0.00      RA0  N
ATOM   1213 HE21 GLN A 127      15.333  17.910  15.046  1.00  0.00      RA0  H
ATOM   1214 HE22 GLN A 127      14.153  18.583  14.021  1.00  0.00      RA0  H
ATOM   1215  C   GLN A 127      16.927  18.464  19.147  1.00  0.00      RA0  C
ATOM   1216  O   GLN A 127      16.596  17.540  19.877  1.00  0.00      RA0  O
ATOM   1217  N   HIS A 128      18.018  18.419  18.397  1.00  0.00      RA0  N
ATOM   1218  H   HIS A 128      18.299  19.240  17.892  1.00  0.00      RA0  H
ATOM   1219  CA  HIS A 128      18.844  17.228  18.341  1.00  0.00      RA0  C
ATOM   1220  CB  HIS A 128      19.639  17.158  17.035  1.00  0.00      RA0  C
ATOM   1221  CG  HIS A 128      18.688  16.792  15.924  1.00  0.00      RA0  C
ATOM   1222  ND1 HIS A 128      18.522  15.540  15.458  1.00  0.00      RA0  N
ATOM   1223  HD1 HIS A 128      19.001  14.734  15.748  1.00  0.00      RA0  H
ATOM   1224  CD2 HIS A 128      17.818  17.645  15.242  1.00  0.00      RA0  C
ATOM   1225  NE2 HIS A 128      17.115  16.890  14.363  1.00  0.00      RA0  N
ATOM   1226  CE1 HIS A 128      17.550  15.594  14.493  1.00  0.00      RA0  C
ATOM   1227  C   HIS A 128      19.769  17.062  19.563  1.00  0.00      RA0  C
ATOM   1228  O   HIS A 128      20.225  15.953  19.833  1.00  0.00      RA0  O
ATOM   1229  N   ALA A 129      20.027  18.136  20.308  1.00  0.00      RA0  N
ATOM   1230  H   ALA A 129      19.633  19.024  20.066  1.00  0.00      RA0  H
ATOM   1231  CA  ALA A 129      20.873  18.057  21.500  1.00  0.00      RA0  C
ATOM   1232  CB  ALA A 129      21.303  19.444  21.974  1.00  0.00      RA0  C
ATOM   1233  C   ALA A 129      20.202  17.338  22.680  1.00  0.00      RA0  C
ATOM   1234  O   ALA A 129      20.880  16.738  23.501  1.00  0.00      RA0  O
ATOM   1235  N   GLU A 130      18.881  17.425  22.754  1.00  0.00      RA0  N
ATOM   1236  H   GLU A 130      18.372  17.866  22.013  1.00  0.00      RA0  H
ATOM   1237  CA  GLU A 130      18.113  17.027  23.947  1.00  0.00      RA0  C
ATOM   1238  CB  GLU A 130      16.623  17.367  23.738  1.00  0.00      RA0  C
ATOM   1239  CG  GLU A 130      15.687  17.116  24.926  1.00  0.00      RA0  C
ATOM   1240  CD  GLU A 130      15.349  15.642  25.032  1.00  0.00      RA0  C
ATOM   1241  OE1 GLU A 130      15.296  14.977  24.000  1.00  0.00      RA0  O
ATOM   1242  OE2 GLU A 130      15.147  15.162  26.145  1.00  0.00      RA0  O
ATOM   1243  C   GLU A 130      18.400  15.609  24.440  1.00  0.00      RA0  C
ATOM   1244  O   GLU A 130      18.651  15.430  25.640  1.00  0.00      RA0  O
ATOM   1245  N   PRO A 131      18.393  14.603  23.570  1.00  0.00      RA0  N
ATOM   1246  CD  PRO A 131      18.043  14.605  22.145  1.00  0.00      RA0  C
ATOM   1247  CA  PRO A 131      18.648  13.234  24.018  1.00  0.00      RA0  C
ATOM   1248  CB  PRO A 131      18.322  12.359  22.802  1.00  0.00      RA0  C
ATOM   1249  CG  PRO A 131      17.473  13.223  21.882  1.00  0.00      RA0  C
ATOM   1250  C   PRO A 131      20.074  12.993  24.479  1.00  0.00      RA0  C
ATOM   1251  O   PRO A 131      20.319  12.039  25.221  1.00  0.00      RA0  O
ATOM   1252  N   PHE A 132      20.994  13.857  24.056  1.00  0.00      RA0  N
ATOM   1253  H   PHE A 132      20.708  14.667  23.540  1.00  0.00      RA0  H
ATOM   1254  CA  PHE A 132      22.381  13.799  24.487  1.00  0.00      RA0  C
ATOM   1255  CB  PHE A 132      23.314  14.295  23.381  1.00  0.00      RA0  C
ATOM   1256  CG  PHE A 132      23.125  13.528  22.094  1.00  0.00      RA0  C
ATOM   1257  CD1 PHE A 132      23.928  12.428  21.820  1.00  0.00      RA0  C
ATOM   1258  CD2 PHE A 132      22.167  13.930  21.171  1.00  0.00      RA0  C
ATOM   1259  CE1 PHE A 132      23.778  11.738  20.623  1.00  0.00      RA0  C
ATOM   1260  CE2 PHE A 132      22.015  13.240  19.974  1.00  0.00      RA0  C
ATOM   1261  CZ  PHE A 132      22.825  12.146  19.698  1.00  0.00      RA0  C
ATOM   1262  C   PHE A 132      22.668  14.592  25.770  1.00  0.00      RA0  C
ATOM   1263  O   PHE A 132      23.759  14.469  26.353  1.00  0.00      RA0  O
ATOM   1264  N   GLY A 133      21.702  15.400  26.203  1.00  0.00      RA0  N
ATOM   1265  H   GLY A 133      20.862  15.516  25.668  1.00  0.00      RA0  H
ATOM   1266  CA  GLY A 133      21.820  16.178  27.431  1.00  0.00      RA0  C
ATOM   1267  C   GLY A 133      22.832  17.306  27.350  1.00  0.00      RA0  C
ATOM   1268  O   GLY A 133      23.558  17.570  28.316  1.00  0.00      RA0  O
ATOM   1269  N   ILE A 134      22.864  17.993  26.212  1.00  0.00      RA0  N
ATOM   1270  H   ILE A 134      22.136  17.870  25.538  1.00  0.00      RA0  H
ATOM   1271  CA  ILE A 134      23.862  19.032  25.986  1.00  0.00      RA0  C
ATOM   1272  CB  ILE A 134      24.286  19.069  24.518  1.00  0.00      RA0  C
ATOM   1273  CG2 ILE A 134      25.363  20.125  24.269  1.00  0.00      RA0  C
ATOM   1274  CG1 ILE A 134      24.751  17.682  24.087  1.00  0.00      RA0  C
ATOM   1275  CD1 ILE A 134      25.854  17.144  24.998  1.00  0.00      RA0  C
ATOM   1276  C   ILE A 134      23.293  20.373  26.433  1.00  0.00      RA0  C
ATOM   1277  O   ILE A 134      22.166  20.722  26.075  1.00  0.00      RA0  O
ATOM   1278  N   GLU A 135      24.065  21.094  27.242  1.00  0.00      RA0  N
ATOM   1279  H   GLU A 135      24.977  20.753  27.463  1.00  0.00      RA0  H
ATOM   1280  CA  GLU A 135      23.728  22.449  27.678  1.00  0.00      RA0  C
ATOM   1281  CB  GLU A 135      24.491  22.611  29.000  1.00  0.00      RA0  C
ATOM   1282  CG  GLU A 135      24.632  23.980  29.669  1.00  0.00      RA0  C
ATOM   1283  CD  GLU A 135      25.604  23.816  30.832  1.00  0.00      RA0  C
ATOM   1284  OE1 GLU A 135      26.615  24.518  30.879  1.00  0.00      RA0  O
ATOM   1285  OE2 GLU A 135      25.389  22.944  31.675  1.00  0.00      RA0  O
ATOM   1286  C   GLU A 135      24.204  23.447  26.613  1.00  0.00      RA0  C
ATOM   1287  O   GLU A 135      25.387  23.508  26.304  1.00  0.00      RA0  O
ATOM   1288  N   ILE A 136      23.267  24.219  26.067  1.00  0.00      RA0  N
ATOM   1289  H   ILE A 136      22.356  24.245  26.475  1.00  0.00      RA0  H
ATOM   1290  CA  ILE A 136      23.543  25.167  24.980  1.00  0.00      RA0  C
ATOM   1291  CB  ILE A 136      22.476  25.002  23.902  1.00  0.00      RA0  C
ATOM   1292  CG2 ILE A 136      22.673  25.979  22.742  1.00  0.00      RA0  C
ATOM   1293  CG1 ILE A 136      22.428  23.545  23.446  1.00  0.00      RA0  C
ATOM   1294  CD1 ILE A 136      21.335  23.309  22.412  1.00  0.00      RA0  C
ATOM   1295  C   ILE A 136      23.525  26.578  25.545  1.00  0.00      RA0  C
ATOM   1296  O   ILE A 136      22.514  26.993  26.112  1.00  0.00      RA0  O
ATOM   1297  N   THR A 137      24.636  27.308  25.390  1.00  0.00      RA0  N
ATOM   1298  H   THR A 137      25.458  26.902  24.992  1.00  0.00      RA0  H
ATOM   1299  CA  THR A 137      24.751  28.675  25.878  1.00  0.00      RA0  C
ATOM   1300  CB  THR A 137      25.773  28.551  26.992  1.00  0.00      RA0  C
ATOM   1301  OG1 THR A 137      25.447  27.365  27.729  1.00  0.00      RA0  O
ATOM   1302  HG1 THR A 137      26.204  27.114  28.244  1.00  0.00      RA0  H
ATOM   1303  CG2 THR A 137      25.834  29.785  27.894  1.00  0.00      RA0  C
ATOM   1304  C   THR A 137      25.140  29.591  24.728  1.00  0.00      RA0  C
ATOM   1305  O   THR A 137      26.202  29.420  24.130  1.00  0.00      RA0  O
ATOM   1306  N   VAL A 138      24.276  30.548  24.409  1.00  0.00      RA0  N
ATOM   1307  H   VAL A 138      23.496  30.726  25.006  1.00  0.00      RA0  H
ATOM   1308  CA  VAL A 138      24.569  31.510  23.345  1.00  0.00      RA0  C
ATOM   1309  CB  VAL A 138      23.271  31.978  22.696  1.00  0.00      RA0  C
ATOM   1310  CG1 VAL A 138      23.557  32.879  21.499  1.00  0.00      RA0  C
ATOM   1311  CG2 VAL A 138      22.410  30.775  22.307  1.00  0.00      RA0  C
ATOM   1312  C   VAL A 138      25.368  32.678  23.936  1.00  0.00      RA0  C
ATOM   1313  O   VAL A 138      24.944  33.289  24.920  1.00  0.00      RA0  O
ATOM   1314  N   ARG A 139      26.488  33.018  23.307  1.00  0.00      RA0  N
ATOM   1315  H   ARG A 139      26.673  32.628  22.409  1.00  0.00      RA0  H
ATOM   1316  CA  ARG A 139      27.450  33.974  23.874  1.00  0.00      RA0  C
ATOM   1317  CB  ARG A 139      28.872  33.478  23.642  1.00  0.00      RA0  C
ATOM   1318  CG  ARG A 139      29.075  32.058  24.174  1.00  0.00      RA0  C
ATOM   1319  CD  ARG A 139      28.615  31.916  25.627  1.00  0.00      RA0  C
ATOM   1320  NE  ARG A 139      29.092  33.047  26.414  1.00  0.00      RA0  N
ATOM   1321  HE  ARG A 139      28.572  33.913  26.370  1.00  0.00      RA0  H
ATOM   1322  CZ  ARG A 139      30.280  32.995  27.060  1.00  0.00      RA0  C
ATOM   1323  NH1 ARG A 139      30.955  31.823  27.121  1.00  0.00      RA0  N
ATOM   1324 HH11 ARG A 139      31.798  31.708  27.644  1.00  0.00      RA0  H
ATOM   1325 HH12 ARG A 139      30.632  30.995  26.627  1.00  0.00      RA0  H
ATOM   1326  NH2 ARG A 139      30.744  34.131  27.618  1.00  0.00      RA0  N
ATOM   1327 HH21 ARG A 139      31.580  34.226  28.158  1.00  0.00      RA0  H
ATOM   1328 HH22 ARG A 139      30.228  35.004  27.483  1.00  0.00      RA0  H
ATOM   1329  C   ARG A 139      27.259  35.386  23.330  1.00  0.00      RA0  C
ATOM   1330  O   ARG A 139      28.145  35.986  22.706  1.00  0.00      RA0  O
ATOM   1331  N   ASP A 140      26.099  35.947  23.626  1.00  0.00      RA0  N
ATOM   1332  H   ASP A 140      25.417  35.428  24.145  1.00  0.00      RA0  H
ATOM   1333  CA  ASP A 140      25.763  37.288  23.171  1.00  0.00      RA0  C
ATOM   1334  CB  ASP A 140      24.240  37.498  23.142  1.00  0.00      RA0  C
ATOM   1335  CG  ASP A 140      23.530  36.528  22.200  1.00  0.00      RA0  C
ATOM   1336  OD1 ASP A 140      23.941  36.365  21.053  1.00  0.00      RA0  O
ATOM   1337  OD2 ASP A 140      22.527  35.940  22.595  1.00  0.00      RA0  O
ATOM   1338  C   ASP A 140      26.461  38.356  24.001  1.00  0.00      RA0  C
ATOM   1339  O   ASP A 140      26.303  39.538  23.728  1.00  0.00      RA0  O
ATOM   1340  N   ASP A 141      27.195  37.921  25.031  1.00  0.00      RA0  N
ATOM   1341  H   ASP A 141      27.324  36.945  25.205  1.00  0.00      RA0  H
ATOM   1342  CA  ASP A 141      28.079  38.774  25.811  1.00  0.00      RA0  C
ATOM   1343  CB  ASP A 141      28.319  38.135  27.184  1.00  0.00      RA0  C
ATOM   1344  CG  ASP A 141      29.137  36.853  27.066  1.00  0.00      RA0  C
ATOM   1345  OD1 ASP A 141      28.679  35.885  26.461  1.00  0.00      RA0  O
ATOM   1346  OD2 ASP A 141      30.229  36.790  27.619  1.00  0.00      RA0  O
ATOM   1347  C   ASP A 141      29.436  39.080  25.147  1.00  0.00      RA0  C
ATOM   1348  O   ASP A 141      30.193  39.924  25.662  1.00  0.00      RA0  O
ATOM   1349  N   LEU A 142      29.715  38.394  24.033  1.00  0.00      RA0  N
ATOM   1350  H   LEU A 142      29.034  37.792  23.612  1.00  0.00      RA0  H
ATOM   1351  CA  LEU A 142      30.966  38.532  23.283  1.00  0.00      RA0  C
ATOM   1352  CB  LEU A 142      31.614  37.166  23.048  1.00  0.00      RA0  C
ATOM   1353  CG  LEU A 142      31.907  36.377  24.326  1.00  0.00      RA0  C
ATOM   1354  CD1 LEU A 142      32.443  34.979  24.014  1.00  0.00      RA0  C
ATOM   1355  CD2 LEU A 142      32.839  37.133  25.271  1.00  0.00      RA0  C
ATOM   1356  C   LEU A 142      30.768  39.226  21.951  1.00  0.00      RA0  C
ATOM   1357  O   LEU A 142      29.785  38.975  21.236  1.00  0.00      RA0  O
ATOM   1358  N   SER A 143      31.742  40.055  21.608  1.00  0.00      RA0  N
ATOM   1359  H   SER A 143      32.496  40.278  22.223  1.00  0.00      RA0  H
ATOM   1360  CA  SER A 143      31.886  40.617  20.278  1.00  0.00      RA0  C
ATOM   1361  CB  SER A 143      32.142  42.086  20.497  1.00  0.00      RA0  C
ATOM   1362  OG  SER A 143      32.032  42.277  21.903  1.00  0.00      RA0  O
ATOM   1363  HG  SER A 143      31.129  42.042  22.101  1.00  0.00      RA0  H
ATOM   1364  C   SER A 143      33.074  39.904  19.640  1.00  0.00      RA0  C
ATOM   1365  O   SER A 143      33.806  39.158  20.310  1.00  0.00      RA0  O
ATOM   1366  N   MSE A 144      33.253  40.097  18.350  1.00  0.00      RA0  N
ATOM   1367  H   MSE A 144      32.690  40.718  17.800  1.00  0.00      RA0  H
ATOM   1368  CA  MSE A 144      34.328  39.411  17.655  1.00  0.00      RA0  C
ATOM   1369  CB  MSE A 144      33.845  38.030  17.198  1.00  0.00      RA0  C
ATOM   1370  CG  MSE A 144      34.950  37.129  16.644  1.00  0.00      RA0  C
ATOM   1371  SE  MSE A 144      34.396  35.431  16.420  1.00  0.00      RA0  S
ATOM   1372  CE  MSE A 144      32.876  35.776  15.520  1.00  0.00      RA0  C
ATOM   1373  C   MSE A 144      34.823  40.277  16.518  1.00  0.00      RA0  C
ATOM   1374  O   MSE A 144      34.018  40.927  15.822  1.00  0.00      RA0  O
ATOM   1375  N   ILE A 145      36.145  40.281  16.350  1.00  0.00      RA0  N
ATOM   1376  H   ILE A 145      36.722  39.723  16.951  1.00  0.00      RA0  H
ATOM   1377  CA  ILE A 145      36.817  41.057  15.315  1.00  0.00      RA0  C
ATOM   1378  CB  ILE A 145      37.632  42.196  15.942  1.00  0.00      RA0  C
ATOM   1379  CG2 ILE A 145      38.310  43.044  14.865  1.00  0.00      RA0  C
ATOM   1380  CG1 ILE A 145      36.780  43.050  16.886  1.00  0.00      RA0  C
ATOM   1381  CD1 ILE A 145      37.596  44.107  17.632  1.00  0.00      RA0  C
ATOM   1382  C   ILE A 145      37.729  40.128  14.530  1.00  0.00      RA0  C
ATOM   1383  O   ILE A 145      38.504  39.373  15.126  1.00  0.00      RA0  O
ATOM   1384  N   ALA A 146      37.627  40.164  13.204  1.00  0.00      RA0  N
ATOM   1385  H   ALA A 146      37.037  40.861  12.797  1.00  0.00      RA0  H
ATOM   1386  CA  ALA A 146      38.491  39.366  12.339  1.00  0.00      RA0  C
ATOM   1387  CB  ALA A 146      37.700  38.891  11.129  1.00  0.00      RA0  C
ATOM   1388  C   ALA A 146      39.592  40.260  11.825  1.00  0.00      RA0  C
ATOM   1389  O   ALA A 146      39.320  41.270  11.191  1.00  0.00      RA0  O
ATOM   1390  N   VAL A 147      40.832  39.879  12.100  1.00  0.00      RA0  N
ATOM   1391  H   VAL A 147      40.996  39.036  12.599  1.00  0.00      RA0  H
ATOM   1392  CA  VAL A 147      41.994  40.689  11.695  1.00  0.00      RA0  C
ATOM   1393  CB  VAL A 147      42.872  40.977  12.915  1.00  0.00      RA0  C
ATOM   1394  CG1 VAL A 147      44.032  41.906  12.561  1.00  0.00      RA0  C
ATOM   1395  CG2 VAL A 147      42.038  41.525  14.075  1.00  0.00      RA0  C
ATOM   1396  C   VAL A 147      42.735  39.835  10.682  1.00  0.00      RA0  C
ATOM   1397  O   VAL A 147      43.186  38.736  11.015  1.00  0.00      RA0  O
ATOM   1398  N   GLN A 148      42.820  40.325   9.451  1.00  0.00      RA0  N
ATOM   1399  H   GLN A 148      42.580  41.273   9.259  1.00  0.00      RA0  H
ATOM   1400  CA  GLN A 148      43.218  39.503   8.302  1.00  0.00      RA0  C
ATOM   1401  CB  GLN A 148      41.975  39.166   7.471  1.00  0.00      RA0  C
ATOM   1402  CG  GLN A 148      40.678  39.024   8.282  1.00  0.00      RA0  C
ATOM   1403  CD  GLN A 148      40.317  37.576   8.557  1.00  0.00      RA0  C
ATOM   1404  OE1 GLN A 148      39.495  37.010   7.836  1.00  0.00      RA0  O
ATOM   1405  NE2 GLN A 148      40.911  37.033   9.637  1.00  0.00      RA0  N
ATOM   1406 HE21 GLN A 148      41.586  37.523  10.197  1.00  0.00      RA0  H
ATOM   1407 HE22 GLN A 148      40.710  36.104   9.971  1.00  0.00      RA0  H
ATOM   1408  C   GLN A 148      44.283  40.159   7.421  1.00  0.00      RA0  C
ATOM   1409  O   GLN A 148      44.236  41.371   7.132  1.00  0.00      RA0  O
ATOM   1410  N   GLY A 149      45.222  39.347   6.947  1.00  0.00      RA0  N
ATOM   1411  H   GLY A 149      45.307  38.399   7.248  1.00  0.00      RA0  H
ATOM   1412  CA  GLY A 149      46.256  39.825   6.042  1.00  0.00      RA0  C
ATOM   1413  C   GLY A 149      47.621  39.353   6.499  1.00  0.00      RA0  C
ATOM   1414  O   GLY A 149      47.767  38.836   7.614  1.00  0.00      RA0  O
ATOM   1415  N   PRO A 150      48.615  39.532   5.647  1.00  0.00      RA0  N
ATOM   1416  CD  PRO A 150      48.491  40.144   4.331  1.00  0.00      RA0  C
ATOM   1417  CA  PRO A 150      49.959  39.020   5.916  1.00  0.00      RA0  C
ATOM   1418  CB  PRO A 150      50.689  39.248   4.588  1.00  0.00      RA0  C
ATOM   1419  CG  PRO A 150      49.931  40.376   3.896  1.00  0.00      RA0  C
ATOM   1420  C   PRO A 150      50.669  39.625   7.147  1.00  0.00      RA0  C
ATOM   1421  O   PRO A 150      51.533  38.974   7.746  1.00  0.00      RA0  O
ATOM   1422  N   ASN A 151      50.253  40.809   7.565  1.00  0.00      RA0  N
ATOM   1423  H   ASN A 151      49.535  41.284   7.050  1.00  0.00      RA0  H
ATOM   1424  CA  ASN A 151      50.760  41.443   8.778  1.00  0.00      RA0  C
ATOM   1425  CB  ASN A 151      51.186  42.893   8.553  1.00  0.00      RA0  C
ATOM   1426  CG  ASN A 151      52.503  42.987   7.819  1.00  0.00      RA0  C
ATOM   1427  OD1 ASN A 151      53.506  42.402   8.212  1.00  0.00      RA0  O
ATOM   1428  ND2 ASN A 151      52.440  43.760   6.721  1.00  0.00      RA0  N
ATOM   1429 HD21 ASN A 151      51.597  44.271   6.514  1.00  0.00      RA0  H
ATOM   1430 HD22 ASN A 151      53.199  43.871   6.080  1.00  0.00      RA0  H
ATOM   1431  C   ASN A 151      49.733  41.475   9.912  1.00  0.00      RA0  C
ATOM   1432  O   ASN A 151      49.956  42.116  10.946  1.00  0.00      RA0  O
ATOM   1433  N   ALA A 152      48.610  40.780   9.739  1.00  0.00      RA0  N
ATOM   1434  H   ALA A 152      48.501  40.202   8.927  1.00  0.00      RA0  H
ATOM   1435  CA  ALA A 152      47.525  40.831  10.724  1.00  0.00      RA0  C
ATOM   1436  CB  ALA A 152      46.307  40.085  10.210  1.00  0.00      RA0  C
ATOM   1437  C   ALA A 152      47.870  40.232  12.082  1.00  0.00      RA0  C
ATOM   1438  O   ALA A 152      47.643  40.855  13.112  1.00  0.00      RA0  O
ATOM   1439  N   GLN A 153      48.417  39.025  12.076  1.00  0.00      RA0  N
ATOM   1440  H   GLN A 153      48.619  38.600  11.194  1.00  0.00      RA0  H
ATOM   1441  CA  GLN A 153      48.786  38.360  13.322  1.00  0.00      RA0  C
ATOM   1442  CB  GLN A 153      49.250  36.939  13.027  1.00  0.00      RA0  C
ATOM   1443  CG  GLN A 153      48.086  36.141  12.444  1.00  0.00      RA0  C
ATOM   1444  CD  GLN A 153      48.568  34.787  11.982  1.00  0.00      RA0  C
ATOM   1445  OE1 GLN A 153      49.705  34.633  11.558  1.00  0.00      RA0  O
ATOM   1446  NE2 GLN A 153      47.642  33.818  12.084  1.00  0.00      RA0  N
ATOM   1447 HE21 GLN A 153      46.700  33.998  12.388  1.00  0.00      RA0  H
ATOM   1448 HE22 GLN A 153      47.878  32.870  11.868  1.00  0.00      RA0  H
ATOM   1449  C   GLN A 153      49.832  39.187  14.072  1.00  0.00      RA0  C
ATOM   1450  O   GLN A 153      49.689  39.419  15.253  1.00  0.00      RA0  O
ATOM   1451  N   ALA A 154      50.851  39.664  13.363  1.00  0.00      RA0  N
ATOM   1452  H   ALA A 154      50.900  39.472  12.385  1.00  0.00      RA0  H
ATOM   1453  CA  ALA A 154      51.905  40.471  13.987  1.00  0.00      RA0  C
ATOM   1454  CB  ALA A 154      52.976  40.832  12.957  1.00  0.00      RA0  C
ATOM   1455  C   ALA A 154      51.351  41.767  14.598  1.00  0.00      RA0  C
ATOM   1456  O   ALA A 154      51.682  42.119  15.731  1.00  0.00      RA0  O
ATOM   1457  N   LYS A 155      50.525  42.479  13.847  1.00  0.00      RA0  N
ATOM   1458  H   LYS A 155      50.271  42.156  12.933  1.00  0.00      RA0  H
ATOM   1459  CA  LYS A 155      49.955  43.733  14.328  1.00  0.00      RA0  C
ATOM   1460  CB  LYS A 155      49.235  44.476  13.205  1.00  0.00      RA0  C
ATOM   1461  CG  LYS A 155      50.190  45.187  12.245  1.00  0.00      RA0  C
ATOM   1462  CD  LYS A 155      49.434  45.829  11.081  1.00  0.00      RA0  C
ATOM   1463  CE  LYS A 155      50.310  46.697  10.176  1.00  0.00      RA0  C
ATOM   1464  NZ  LYS A 155      49.523  47.101   9.006  1.00  0.00      RA0  N
ATOM   1465  HZ1 LYS A 155      50.064  47.640   8.296  1.00  0.00      RA0  H
ATOM   1466  HZ2 LYS A 155      49.268  46.271   8.430  1.00  0.00      RA0  H
ATOM   1467  HZ3 LYS A 155      48.657  47.629   9.220  1.00  0.00      RA0  H
ATOM   1468  C   LYS A 155      49.019  43.509  15.502  1.00  0.00      RA0  C
ATOM   1469  O   LYS A 155      49.099  44.228  16.516  1.00  0.00      RA0  O
ATOM   1470  N   ALA A 156      48.162  42.490  15.413  1.00  0.00      RA0  N
ATOM   1471  H   ALA A 156      48.142  41.923  14.590  1.00  0.00      RA0  H
ATOM   1472  CA  ALA A 156      47.302  42.150  16.552  1.00  0.00      RA0  C
ATOM   1473  CB  ALA A 156      46.380  40.978  16.209  1.00  0.00      RA0  C
ATOM   1474  C   ALA A 156      48.114  41.792  17.779  1.00  0.00      RA0  C
ATOM   1475  O   ALA A 156      47.756  42.196  18.881  1.00  0.00      RA0  O
ATOM   1476  N   ALA A 157      49.205  41.055  17.580  1.00  0.00      RA0  N
ATOM   1477  H   ALA A 157      49.470  40.791  16.651  1.00  0.00      RA0  H
ATOM   1478  CA  ALA A 157      49.982  40.538  18.704  1.00  0.00      RA0  C
ATOM   1479  CB  ALA A 157      51.041  39.543  18.229  1.00  0.00      RA0  C
ATOM   1480  C   ALA A 157      50.677  41.640  19.516  1.00  0.00      RA0  C
ATOM   1481  O   ALA A 157      50.990  41.430  20.683  1.00  0.00      RA0  O
ATOM   1482  N   THR A 158      50.868  42.824  18.922  1.00  0.00      RA0  N
ATOM   1483  H   THR A 158      50.593  42.960  17.970  1.00  0.00      RA0  H
ATOM   1484  CA  THR A 158      51.429  43.975  19.664  1.00  0.00      RA0  C
ATOM   1485  CB  THR A 158      51.828  45.120  18.719  1.00  0.00      RA0  C
ATOM   1486  OG1 THR A 158      50.707  45.709  18.057  1.00  0.00      RA0  O
ATOM   1487  HG1 THR A 158      50.311  45.056  17.495  1.00  0.00      RA0  H
ATOM   1488  CG2 THR A 158      52.855  44.636  17.695  1.00  0.00      RA0  C
ATOM   1489  C   THR A 158      50.521  44.382  20.809  1.00  0.00      RA0  C
ATOM   1490  O   THR A 158      50.962  45.065  21.722  1.00  0.00      RA0  O
ATOM   1491  N   LEU A 159      49.248  43.993  20.740  1.00  0.00      RA0  N
ATOM   1492  H   LEU A 159      48.926  43.433  19.975  1.00  0.00      RA0  H
ATOM   1493  CA  LEU A 159      48.252  44.320  21.759  1.00  0.00      RA0  C
ATOM   1494  CB  LEU A 159      46.925  44.644  21.083  1.00  0.00      RA0  C
ATOM   1495  CG  LEU A 159      47.124  45.696  19.993  1.00  0.00      RA0  C
ATOM   1496  CD1 LEU A 159      45.869  45.864  19.150  1.00  0.00      RA0  C
ATOM   1497  CD2 LEU A 159      47.626  47.030  20.548  1.00  0.00      RA0  C
ATOM   1498  C   LEU A 159      48.105  43.238  22.813  1.00  0.00      RA0  C
ATOM   1499  O   LEU A 159      47.451  43.472  23.828  1.00  0.00      RA0  O
ATOM   1500  N   PHE A 160      48.698  42.073  22.573  1.00  0.00      RA0  N
ATOM   1501  H   PHE A 160      49.362  42.014  21.829  1.00  0.00      RA0  H
ATOM   1502  CA  PHE A 160      48.603  40.937  23.502  1.00  0.00      RA0  C
ATOM   1503  CB  PHE A 160      48.949  39.617  22.807  1.00  0.00      RA0  C
ATOM   1504  CG  PHE A 160      47.974  39.278  21.700  1.00  0.00      RA0  C
ATOM   1505  CD1 PHE A 160      46.771  39.963  21.561  1.00  0.00      RA0  C
ATOM   1506  CD2 PHE A 160      48.291  38.261  20.807  1.00  0.00      RA0  C
ATOM   1507  CE1 PHE A 160      45.908  39.656  20.516  1.00  0.00      RA0  C
ATOM   1508  CE2 PHE A 160      47.429  37.951  19.762  1.00  0.00      RA0  C
ATOM   1509  CZ  PHE A 160      46.244  38.659  19.607  1.00  0.00      RA0  C
ATOM   1510  C   PHE A 160      49.512  41.150  24.702  1.00  0.00      RA0  C
ATOM   1511  O   PHE A 160      50.613  41.693  24.567  1.00  0.00      RA0  O
ATOM   1512  N   ASN A 161      49.063  40.712  25.872  1.00  0.00      RA0  N
ATOM   1513  H   ASN A 161      48.166  40.272  25.880  1.00  0.00      RA0  H
ATOM   1514  CA  ASN A 161      49.950  40.653  27.032  1.00  0.00      RA0  C
ATOM   1515  CB  ASN A 161      49.201  40.736  28.366  1.00  0.00      RA0  C
ATOM   1516  CG  ASN A 161      48.436  39.464  28.668  1.00  0.00      RA0  C
ATOM   1517  OD1 ASN A 161      48.944  38.350  28.611  1.00  0.00      RA0  O
ATOM   1518  ND2 ASN A 161      47.164  39.700  29.034  1.00  0.00      RA0  N
ATOM   1519 HD21 ASN A 161      46.800  40.634  29.005  1.00  0.00      RA0  H
ATOM   1520 HD22 ASN A 161      46.541  38.979  29.336  1.00  0.00      RA0  H
ATOM   1521  C   ASN A 161      50.853  39.435  26.959  1.00  0.00      RA0  C
ATOM   1522  O   ASN A 161      50.729  38.619  26.053  1.00  0.00      RA0  O
ATOM   1523  N   ASP A 162      51.794  39.296  27.889  1.00  0.00      RA0  N
ATOM   1524  H   ASP A 162      52.006  40.008  28.560  1.00  0.00      RA0  H
ATOM   1525  CA  ASP A 162      52.735  38.177  27.810  1.00  0.00      RA0  C
ATOM   1526  CB  ASP A 162      53.881  38.401  28.786  1.00  0.00      RA0  C
ATOM   1527  CG  ASP A 162      54.644  39.584  28.209  1.00  0.00      RA0  C
ATOM   1528  OD1 ASP A 162      55.713  39.378  27.644  1.00  0.00      RA0  O
ATOM   1529  OD2 ASP A 162      54.130  40.703  28.220  1.00  0.00      RA0  O
ATOM   1530  C   ASP A 162      52.051  36.797  27.793  1.00  0.00      RA0  C
ATOM   1531  O   ASP A 162      52.419  35.931  27.012  1.00  0.00      RA0  O
ATOM   1532  N   ALA A 163      51.038  36.602  28.628  1.00  0.00      RA0  N
ATOM   1533  H   ALA A 163      50.660  37.388  29.118  1.00  0.00      RA0  H
ATOM   1534  CA  ALA A 163      50.345  35.322  28.698  1.00  0.00      RA0  C
ATOM   1535  CB  ALA A 163      49.339  35.305  29.850  1.00  0.00      RA0  C
ATOM   1536  C   ALA A 163      49.621  35.020  27.395  1.00  0.00      RA0  C
ATOM   1537  O   ALA A 163      49.547  33.860  26.982  1.00  0.00      RA0  O
ATOM   1538  N   GLN A 164      49.090  36.067  26.761  1.00  0.00      RA0  N
ATOM   1539  H   GLN A 164      49.264  36.980  27.136  1.00  0.00      RA0  H
ATOM   1540  CA  GLN A 164      48.368  35.918  25.499  1.00  0.00      RA0  C
ATOM   1541  CB  GLN A 164      47.535  37.165  25.232  1.00  0.00      RA0  C
ATOM   1542  CG  GLN A 164      46.504  37.342  26.345  1.00  0.00      RA0  C
ATOM   1543  CD  GLN A 164      45.803  38.668  26.191  1.00  0.00      RA0  C
ATOM   1544  OE1 GLN A 164      46.419  39.678  25.875  1.00  0.00      RA0  O
ATOM   1545  NE2 GLN A 164      44.491  38.620  26.461  1.00  0.00      RA0  N
ATOM   1546 HE21 GLN A 164      44.055  37.743  26.682  1.00  0.00      RA0  H
ATOM   1547 HE22 GLN A 164      43.907  39.432  26.426  1.00  0.00      RA0  H
ATOM   1548  C   GLN A 164      49.346  35.587  24.361  1.00  0.00      RA0  C
ATOM   1549  O   GLN A 164      49.126  34.668  23.565  1.00  0.00      RA0  O
ATOM   1550  N   ARG A 165      50.458  36.308  24.315  1.00  0.00      RA0  N
ATOM   1551  H   ARG A 165      50.612  37.032  24.988  1.00  0.00      RA0  H
ATOM   1552  CA  ARG A 165      51.531  35.935  23.381  1.00  0.00      RA0  C
ATOM   1553  CB  ARG A 165      52.675  36.944  23.481  1.00  0.00      RA0  C
ATOM   1554  CG  ARG A 165      52.483  38.071  22.460  1.00  0.00      RA0  C
ATOM   1555  CD  ARG A 165      53.443  39.254  22.620  1.00  0.00      RA0  C
ATOM   1556  NE  ARG A 165      52.959  40.214  23.612  1.00  0.00      RA0  N
ATOM   1557  HE  ARG A 165      52.141  40.753  23.367  1.00  0.00      RA0  H
ATOM   1558  CZ  ARG A 165      53.595  40.363  24.811  1.00  0.00      RA0  C
ATOM   1559  NH1 ARG A 165      54.672  39.606  25.102  1.00  0.00      RA0  N
ATOM   1560 HH11 ARG A 165      55.122  39.676  26.011  1.00  0.00      RA0  H
ATOM   1561 HH12 ARG A 165      55.068  38.944  24.465  1.00  0.00      RA0  H
ATOM   1562  NH2 ARG A 165      53.132  41.266  25.695  1.00  0.00      RA0  N
ATOM   1563 HH21 ARG A 165      53.568  41.367  26.607  1.00  0.00      RA0  H
ATOM   1564 HH22 ARG A 165      52.334  41.843  25.476  1.00  0.00      RA0  H
ATOM   1565  C   ARG A 165      51.980  34.494  23.535  1.00  0.00      RA0  C
ATOM   1566  O   ARG A 165      52.159  33.776  22.545  1.00  0.00      RA0  O
ATOM   1567  N   GLN A 166      52.157  34.057  24.776  1.00  0.00      RA0  N
ATOM   1568  H   GLN A 166      52.008  34.683  25.542  1.00  0.00      RA0  H
ATOM   1569  CA  GLN A 166      52.576  32.684  25.045  1.00  0.00      RA0  C
ATOM   1570  CB  GLN A 166      52.863  32.529  26.536  1.00  0.00      RA0  C
ATOM   1571  CG  GLN A 166      53.457  31.173  26.908  1.00  0.00      RA0  C
ATOM   1572  CD  GLN A 166      53.803  31.186  28.381  1.00  0.00      RA0  C
ATOM   1573  OE1 GLN A 166      53.229  30.470  29.193  1.00  0.00      RA0  O
ATOM   1574  NE2 GLN A 166      54.782  32.057  28.686  1.00  0.00      RA0  N
ATOM   1575 HE21 GLN A 166      55.215  32.611  27.974  1.00  0.00      RA0  H
ATOM   1576 HE22 GLN A 166      55.095  32.168  29.629  1.00  0.00      RA0  H
ATOM   1577  C   GLN A 166      51.533  31.681  24.562  1.00  0.00      RA0  C
ATOM   1578  O   GLN A 166      51.876  30.670  23.956  1.00  0.00      RA0  O
ATOM   1579  N   ALA A 167      50.258  31.982  24.804  1.00  0.00      RA0  N
ATOM   1580  H   ALA A 167      50.036  32.817  25.310  1.00  0.00      RA0  H
ATOM   1581  CA  ALA A 167      49.158  31.086  24.378  1.00  0.00      RA0  C
ATOM   1582  CB  ALA A 167      47.807  31.660  24.807  1.00  0.00      RA0  C
ATOM   1583  C   ALA A 167      49.116  30.813  22.872  1.00  0.00      RA0  C
ATOM   1584  O   ALA A 167      48.801  29.685  22.428  1.00  0.00      RA0  O
ATOM   1585  N   VAL A 168      49.425  31.834  22.089  1.00  0.00      RA0  N
ATOM   1586  H   VAL A 168      49.770  32.683  22.495  1.00  0.00      RA0  H
ATOM   1587  CA  VAL A 168      49.321  31.743  20.625  1.00  0.00      RA0  C
ATOM   1588  CB  VAL A 168      48.664  33.004  20.058  1.00  0.00      RA0  C
ATOM   1589  CG1 VAL A 168      47.306  33.228  20.717  1.00  0.00      RA0  C
ATOM   1590  CG2 VAL A 168      49.571  34.230  20.188  1.00  0.00      RA0  C
ATOM   1591  C   VAL A 168      50.657  31.484  19.929  1.00  0.00      RA0  C
ATOM   1592  O   VAL A 168      50.715  31.423  18.695  1.00  0.00      RA0  O
ATOM   1593  N   GLU A 169      51.728  31.355  20.708  1.00  0.00      RA0  N
ATOM   1594  H   GLU A 169      51.651  31.323  21.704  1.00  0.00      RA0  H
ATOM   1595  CA  GLU A 169      53.048  31.167  20.125  1.00  0.00      RA0  C
ATOM   1596  CB  GLU A 169      54.144  31.186  21.190  1.00  0.00      RA0  C
ATOM   1597  CG  GLU A 169      55.537  31.038  20.571  1.00  0.00      RA0  C
ATOM   1598  CD  GLU A 169      55.723  32.082  19.486  1.00  0.00      RA0  C
ATOM   1599  OE1 GLU A 169      55.956  33.241  19.819  1.00  0.00      RA0  O
ATOM   1600  OE2 GLU A 169      55.636  31.733  18.308  1.00  0.00      RA0  O
ATOM   1601  C   GLU A 169      53.058  29.870  19.317  1.00  0.00      RA0  C
ATOM   1602  O   GLU A 169      52.779  28.805  19.838  1.00  0.00      RA0  O
ATOM   1603  N   GLY A 170      53.408  29.971  18.043  1.00  0.00      RA0  N
ATOM   1604  H   GLY A 170      53.771  30.867  17.769  1.00  0.00      RA0  H
ATOM   1605  CA  GLY A 170      53.506  28.805  17.182  1.00  0.00      RA0  C
ATOM   1606  C   GLY A 170      52.162  28.201  16.796  1.00  0.00      RA0  C
ATOM   1607  O   GLY A 170      52.104  27.085  16.275  1.00  0.00      RA0  O
ATOM   1608  N   MSE A 171      51.077  28.930  17.048  1.00  0.00      RA0  N
ATOM   1609  H   MSE A 171      51.156  29.875  17.378  1.00  0.00      RA0  H
ATOM   1610  CA  MSE A 171      49.757  28.348  16.869  1.00  0.00      RA0  C
ATOM   1611  CB  MSE A 171      48.686  29.214  17.540  1.00  0.00      RA0  C
ATOM   1612  CG  MSE A 171      47.301  28.571  17.522  1.00  0.00      RA0  C
ATOM   1613  SE  MSE A 171      46.080  29.434  18.528  1.00  0.00      RA0  S
ATOM   1614  CE  MSE A 171      46.022  30.983  17.616  1.00  0.00      RA0  C
ATOM   1615  C   MSE A 171      49.476  28.143  15.389  1.00  0.00      RA0  C
ATOM   1616  O   MSE A 171      49.657  29.058  14.559  1.00  0.00      RA0  O
ATOM   1617  N   LYS A 172      49.040  26.931  15.073  1.00  0.00      RA0  N
ATOM   1618  H   LYS A 172      48.804  26.325  15.832  1.00  0.00      RA0  H
ATOM   1619  CA  LYS A 172      48.779  26.534  13.705  1.00  0.00      RA0  C
ATOM   1620  CB  LYS A 172      48.820  24.991  13.659  1.00  0.00      RA0  C
ATOM   1621  CG  LYS A 172      49.915  24.297  14.465  1.00  0.00      RA0  C
ATOM   1622  CD  LYS A 172      51.289  24.774  14.034  1.00  0.00      RA0  C
ATOM   1623  CE  LYS A 172      52.393  24.338  14.985  1.00  0.00      RA0  C
ATOM   1624  NZ  LYS A 172      53.465  25.321  14.811  1.00  0.00      RA0  N
ATOM   1625  HZ1 LYS A 172      54.408  24.899  14.948  1.00  0.00      RA0  H
ATOM   1626  HZ2 LYS A 172      53.510  25.593  13.802  1.00  0.00      RA0  H
ATOM   1627  HZ3 LYS A 172      53.301  26.164  15.396  1.00  0.00      RA0  H
ATOM   1628  C   LYS A 172      47.375  26.970  13.306  1.00  0.00      RA0  C
ATOM   1629  O   LYS A 172      46.557  27.358  14.161  1.00  0.00      RA0  O
ATOM   1630  N   PRO A 173      47.092  26.928  12.007  1.00  0.00      RA0  N
ATOM   1631  CD  PRO A 173      48.016  26.683  10.895  1.00  0.00      RA0  C
ATOM   1632  CA  PRO A 173      45.761  27.243  11.526  1.00  0.00      RA0  C
ATOM   1633  CB  PRO A 173      45.863  27.065  10.007  1.00  0.00      RA0  C
ATOM   1634  CG  PRO A 173      47.332  27.294   9.682  1.00  0.00      RA0  C
ATOM   1635  C   PRO A 173      44.672  26.386  12.117  1.00  0.00      RA0  C
ATOM   1636  O   PRO A 173      44.882  25.207  12.420  1.00  0.00      RA0  O
ATOM   1637  N   PHE A 174      43.490  26.985  12.253  1.00  0.00      RA0  N
ATOM   1638  H   PHE A 174      43.399  27.948  12.003  1.00  0.00      RA0  H
ATOM   1639  CA  PHE A 174      42.322  26.266  12.761  1.00  0.00      RA0  C
ATOM   1640  CB  PHE A 174      41.861  25.148  11.818  1.00  0.00      RA0  C
ATOM   1641  CG  PHE A 174      40.981  25.714  10.730  1.00  0.00      RA0  C
ATOM   1642  CD1 PHE A 174      41.561  26.233   9.552  1.00  0.00      RA0  C
ATOM   1643  CD2 PHE A 174      39.582  25.708  10.918  1.00  0.00      RA0  C
ATOM   1644  CE1 PHE A 174      40.726  26.756   8.545  1.00  0.00      RA0  C
ATOM   1645  CE2 PHE A 174      38.747  26.229   9.911  1.00  0.00      RA0  C
ATOM   1646  CZ  PHE A 174      39.328  26.748   8.735  1.00  0.00      RA0  C
ATOM   1647  C   PHE A 174      42.534  25.730  14.172  1.00  0.00      RA0  C
ATOM   1648  O   PHE A 174      42.263  24.574  14.453  1.00  0.00      RA0  O
ATOM   1649  N   PHE A 175      42.978  26.638  15.037  1.00  0.00      RA0  N
ATOM   1650  H   PHE A 175      43.197  27.578  14.759  1.00  0.00      RA0  H
ATOM   1651  CA  PHE A 175      42.992  26.464  16.470  1.00  0.00      RA0  C
ATOM   1652  CB  PHE A 175      44.418  26.376  17.009  1.00  0.00      RA0  C
ATOM   1653  CG  PHE A 175      45.018  24.993  16.977  1.00  0.00      RA0  C
ATOM   1654  CD1 PHE A 175      45.870  24.623  15.944  1.00  0.00      RA0  C
ATOM   1655  CD2 PHE A 175      44.759  24.108  18.016  1.00  0.00      RA0  C
ATOM   1656  CE1 PHE A 175      46.507  23.388  15.983  1.00  0.00      RA0  C
ATOM   1657  CE2 PHE A 175      45.393  22.871  18.053  1.00  0.00      RA0  C
ATOM   1658  CZ  PHE A 175      46.287  22.522  17.048  1.00  0.00      RA0  C
ATOM   1659  C   PHE A 175      42.410  27.704  17.092  1.00  0.00      RA0  C
ATOM   1660  O   PHE A 175      42.512  28.793  16.518  1.00  0.00      RA0  O
ATOM   1661  N   GLY A 176      41.847  27.534  18.283  1.00  0.00      RA0  N
ATOM   1662  H   GLY A 176      41.796  26.630  18.712  1.00  0.00      RA0  H
ATOM   1663  CA  GLY A 176      41.388  28.641  19.101  1.00  0.00      RA0  C
ATOM   1664  C   GLY A 176      41.825  28.478  20.534  1.00  0.00      RA0  C
ATOM   1665  O   GLY A 176      41.907  27.354  21.041  1.00  0.00      RA0  O
ATOM   1666  N   VAL A 177      42.139  29.584  21.200  1.00  0.00      RA0  N
ATOM   1667  H   VAL A 177      42.169  30.476  20.741  1.00  0.00      RA0  H
ATOM   1668  CA  VAL A 177      42.519  29.532  22.587  1.00  0.00      RA0  C
ATOM   1669  CB  VAL A 177      44.043  29.344  22.681  1.00  0.00      RA0  C
ATOM   1670  CG1 VAL A 177      44.791  30.476  21.974  1.00  0.00      RA0  C
ATOM   1671  CG2 VAL A 177      44.520  29.130  24.119  1.00  0.00      RA0  C
ATOM   1672  C   VAL A 177      42.041  30.750  23.388  1.00  0.00      RA0  C
ATOM   1673  O   VAL A 177      42.105  31.891  22.928  1.00  0.00      RA0  O
ATOM   1674  N   GLN A 178      41.555  30.479  24.588  1.00  0.00      RA0  N
ATOM   1675  H   GLN A 178      41.657  29.545  24.926  1.00  0.00      RA0  H
ATOM   1676  CA  GLN A 178      41.186  31.500  25.553  1.00  0.00      RA0  C
ATOM   1677  CB  GLN A 178      40.080  30.978  26.470  1.00  0.00      RA0  C
ATOM   1678  CG  GLN A 178      39.307  32.079  27.201  1.00  0.00      RA0  C
ATOM   1679  CD  GLN A 178      38.415  32.813  26.220  1.00  0.00      RA0  C
ATOM   1680  OE1 GLN A 178      37.715  32.208  25.405  1.00  0.00      RA0  O
ATOM   1681  NE2 GLN A 178      38.474  34.151  26.355  1.00  0.00      RA0  N
ATOM   1682 HE21 GLN A 178      39.034  34.571  27.079  1.00  0.00      RA0  H
ATOM   1683 HE22 GLN A 178      37.974  34.794  25.773  1.00  0.00      RA0  H
ATOM   1684  C   GLN A 178      42.415  31.912  26.358  1.00  0.00      RA0  C
ATOM   1685  O   GLN A 178      43.094  31.076  26.975  1.00  0.00      RA0  O
ATOM   1686  N   ALA A 179      42.707  33.204  26.330  1.00  0.00      RA0  N
ATOM   1687  H   ALA A 179      42.170  33.840  25.782  1.00  0.00      RA0  H
ATOM   1688  CA  ALA A 179      43.784  33.759  27.131  1.00  0.00      RA0  C
ATOM   1689  CB  ALA A 179      44.993  34.049  26.247  1.00  0.00      RA0  C
ATOM   1690  C   ALA A 179      43.255  35.042  27.758  1.00  0.00      RA0  C
ATOM   1691  O   ALA A 179      43.239  36.105  27.120  1.00  0.00      RA0  O
ATOM   1692  N   GLY A 180      42.746  34.898  28.984  1.00  0.00      RA0  N
ATOM   1693  H   GLY A 180      42.714  33.978  29.371  1.00  0.00      RA0  H
ATOM   1694  CA  GLY A 180      42.057  35.972  29.670  1.00  0.00      RA0  C
ATOM   1695  C   GLY A 180      40.810  36.407  28.929  1.00  0.00      RA0  C
ATOM   1696  O   GLY A 180      39.985  35.568  28.546  1.00  0.00      RA0  O
ATOM   1697  N   ASP A 181      40.701  37.712  28.683  1.00  0.00      RA0  N
ATOM   1698  H   ASP A 181      41.340  38.363  29.088  1.00  0.00      RA0  H
ATOM   1699  CA  ASP A 181      39.529  38.296  28.017  1.00  0.00      RA0  C
ATOM   1700  CB  ASP A 181      39.478  39.828  28.138  1.00  0.00      RA0  C
ATOM   1701  CG  ASP A 181      38.882  40.287  29.458  1.00  0.00      RA0  C
ATOM   1702  OD1 ASP A 181      39.520  40.082  30.486  1.00  0.00      RA0  O
ATOM   1703  OD2 ASP A 181      37.797  40.877  29.456  1.00  0.00      RA0  O
ATOM   1704  C   ASP A 181      39.459  37.959  26.533  1.00  0.00      RA0  C
ATOM   1705  O   ASP A 181      38.399  38.139  25.930  1.00  0.00      RA0  O
ATOM   1706  N   LEU A 182      40.560  37.449  25.952  1.00  0.00      RA0  N
ATOM   1707  H   LEU A 182      41.332  37.133  26.503  1.00  0.00      RA0  H
ATOM   1708  CA  LEU A 182      40.642  37.233  24.509  1.00  0.00      RA0  C
ATOM   1709  CB  LEU A 182      41.922  37.831  23.922  1.00  0.00      RA0  C
ATOM   1710  CG  LEU A 182      42.089  39.341  24.109  1.00  0.00      RA0  C
ATOM   1711  CD1 LEU A 182      43.360  39.849  23.426  1.00  0.00      RA0  C
ATOM   1712  CD2 LEU A 182      40.868  40.129  23.643  1.00  0.00      RA0  C
ATOM   1713  C   LEU A 182      40.566  35.774  24.165  1.00  0.00      RA0  C
ATOM   1714  O   LEU A 182      41.315  34.957  24.688  1.00  0.00      RA0  O
ATOM   1715  N   PHE A 183      39.626  35.464  23.275  1.00  0.00      RA0  N
ATOM   1716  H   PHE A 183      39.045  36.198  22.916  1.00  0.00      RA0  H
ATOM   1717  CA  PHE A 183      39.596  34.178  22.589  1.00  0.00      RA0  C
ATOM   1718  CB  PHE A 183      38.155  33.688  22.465  1.00  0.00      RA0  C
ATOM   1719  CG  PHE A 183      38.114  32.406  21.670  1.00  0.00      RA0  C
ATOM   1720  CD1 PHE A 183      38.717  31.259  22.171  1.00  0.00      RA0  C
ATOM   1721  CD2 PHE A 183      37.470  32.374  20.438  1.00  0.00      RA0  C
ATOM   1722  CE1 PHE A 183      38.674  30.080  21.438  1.00  0.00      RA0  C
ATOM   1723  CE2 PHE A 183      37.429  31.193  19.705  1.00  0.00      RA0  C
ATOM   1724  CZ  PHE A 183      38.031  30.046  20.207  1.00  0.00      RA0  C
ATOM   1725  C   PHE A 183      40.194  34.416  21.213  1.00  0.00      RA0  C
ATOM   1726  O   PHE A 183      39.650  35.194  20.429  1.00  0.00      RA0  O
ATOM   1727  N   ILE A 184      41.337  33.787  20.943  1.00  0.00      RA0  N
ATOM   1728  H   ILE A 184      41.708  33.091  21.559  1.00  0.00      RA0  H
ATOM   1729  CA  ILE A 184      42.100  34.086  19.731  1.00  0.00      RA0  C
ATOM   1730  CB  ILE A 184      43.507  34.551  20.111  1.00  0.00      RA0  C
ATOM   1731  CG2 ILE A 184      44.305  34.968  18.876  1.00  0.00      RA0  C
ATOM   1732  CG1 ILE A 184      43.447  35.658  21.164  1.00  0.00      RA0  C
ATOM   1733  CD1 ILE A 184      44.807  35.978  21.785  1.00  0.00      RA0  C
ATOM   1734  C   ILE A 184      42.159  32.841  18.879  1.00  0.00      RA0  C
ATOM   1735  O   ILE A 184      42.575  31.784  19.353  1.00  0.00      RA0  O
ATOM   1736  N   ALA A 185      41.710  32.970  17.637  1.00  0.00      RA0  N
ATOM   1737  H   ALA A 185      41.387  33.854  17.292  1.00  0.00      RA0  H
ATOM   1738  CA  ALA A 185      41.616  31.830  16.725  1.00  0.00      RA0  C
ATOM   1739  CB  ALA A 185      40.152  31.449  16.510  1.00  0.00      RA0  C
ATOM   1740  C   ALA A 185      42.277  32.134  15.389  1.00  0.00      RA0  C
ATOM   1741  O   ALA A 185      42.167  33.234  14.874  1.00  0.00      RA0  O
ATOM   1742  N   THR A 186      42.990  31.141  14.862  1.00  0.00      RA0  N
ATOM   1743  H   THR A 186      43.057  30.257  15.332  1.00  0.00      RA0  H
ATOM   1744  CA  THR A 186      43.633  31.230  13.551  1.00  0.00      RA0  C
ATOM   1745  CB  THR A 186      44.841  30.306  13.632  1.00  0.00      RA0  C
ATOM   1746  OG1 THR A 186      44.680  29.421  14.752  1.00  0.00      RA0  O
ATOM   1747  HG1 THR A 186      45.441  28.841  14.749  1.00  0.00      RA0  H
ATOM   1748  CG2 THR A 186      46.166  31.056  13.722  1.00  0.00      RA0  C
ATOM   1749  C   THR A 186      42.669  30.774  12.458  1.00  0.00      RA0  C
ATOM   1750  O   THR A 186      42.839  29.702  11.833  1.00  0.00      RA0  O
ATOM   1751  N   THR A 187      41.649  31.616  12.254  1.00  0.00      RA0  N
ATOM   1752  H   THR A 187      41.534  32.443  12.806  1.00  0.00      RA0  H
ATOM   1753  CA  THR A 187      40.588  31.408  11.282  1.00  0.00      RA0  C
ATOM   1754  CB  THR A 187      39.385  31.017  12.125  1.00  0.00      RA0  C
ATOM   1755  OG1 THR A 187      39.507  31.670  13.395  1.00  0.00      RA0  O
ATOM   1756  HG1 THR A 187      38.969  32.456  13.299  1.00  0.00      RA0  H
ATOM   1757  CG2 THR A 187      39.291  29.502  12.331  1.00  0.00      RA0  C
ATOM   1758  C   THR A 187      40.383  32.686  10.472  1.00  0.00      RA0  C
ATOM   1759  O   THR A 187      40.945  33.751  10.779  1.00  0.00      RA0  O
ATOM   1760  N   GLY A 188      39.570  32.584   9.423  1.00  0.00      RA0  N
ATOM   1761  H   GLY A 188      39.066  31.760   9.159  1.00  0.00      RA0  H
ATOM   1762  CA  GLY A 188      39.319  33.722   8.585  1.00  0.00      RA0  C
ATOM   1763  C   GLY A 188      38.484  33.350   7.377  1.00  0.00      RA0  C
ATOM   1764  O   GLY A 188      38.259  32.169   7.109  1.00  0.00      RA0  O
ATOM   1765  N   TYR A 189      38.034  34.376   6.693  1.00  0.00      RA0  N
ATOM   1766  H   TYR A 189      38.355  35.282   6.979  1.00  0.00      RA0  H
ATOM   1767  CA  TYR A 189      37.176  34.275   5.523  1.00  0.00      RA0  C
ATOM   1768  CB  TYR A 189      35.843  34.865   5.994  1.00  0.00      RA0  C
ATOM   1769  CG  TYR A 189      34.630  34.607   5.131  1.00  0.00      RA0  C
ATOM   1770  CD1 TYR A 189      34.375  33.363   4.563  1.00  0.00      RA0  C
ATOM   1771  CE1 TYR A 189      33.197  33.163   3.845  1.00  0.00      RA0  C
ATOM   1772  CD2 TYR A 189      33.724  35.645   4.956  1.00  0.00      RA0  C
ATOM   1773  CE2 TYR A 189      32.551  35.446   4.244  1.00  0.00      RA0  C
ATOM   1774  CZ  TYR A 189      32.287  34.204   3.684  1.00  0.00      RA0  C
ATOM   1775  OH  TYR A 189      31.128  34.025   2.958  1.00  0.00      RA0  O
ATOM   1776  HH  TYR A 189      30.738  34.868   2.760  1.00  0.00      RA0  H
ATOM   1777  C   TYR A 189      37.773  35.015   4.324  1.00  0.00      RA0  C
ATOM   1778  O   TYR A 189      37.037  35.478   3.454  1.00  0.00      RA0  O
ATOM   1779  N   THR A 190      39.113  35.092   4.246  1.00  0.00      RA0  N
ATOM   1780  H   THR A 190      39.680  34.664   4.947  1.00  0.00      RA0  H
ATOM   1781  CA  THR A 190      39.760  35.962   3.272  1.00  0.00      RA0  C
ATOM   1782  CB  THR A 190      40.370  36.949   4.230  1.00  0.00      RA0  C
ATOM   1783  OG1 THR A 190      40.490  36.223   5.464  1.00  0.00      RA0  O
ATOM   1784  HG1 THR A 190      40.334  36.839   6.174  1.00  0.00      RA0  H
ATOM   1785  CG2 THR A 190      39.472  38.166   4.460  1.00  0.00      RA0  C
ATOM   1786  C   THR A 190      40.745  35.308   2.321  1.00  0.00      RA0  C
ATOM   1787  O   THR A 190      41.059  35.900   1.287  1.00  0.00      RA0  O
ATOM   1788  N   GLY A 191      41.231  34.122   2.655  1.00  0.00      RA0  N
ATOM   1789  H   GLY A 191      40.916  33.704   3.506  1.00  0.00      RA0  H
ATOM   1790  CA  GLY A 191      42.315  33.493   1.897  1.00  0.00      RA0  C
ATOM   1791  C   GLY A 191      43.697  33.959   2.369  1.00  0.00      RA0  C
ATOM   1792  O   GLY A 191      44.704  33.636   1.746  1.00  0.00      RA0  O
ATOM   1793  N   GLU A 192      43.716  34.765   3.436  1.00  0.00      RA0  N
ATOM   1794  H   GLU A 192      42.907  34.910   3.996  1.00  0.00      RA0  H
ATOM   1795  CA  GLU A 192      44.948  35.243   4.050  1.00  0.00      RA0  C
ATOM   1796  CB  GLU A 192      44.961  36.773   4.062  1.00  0.00      RA0  C
ATOM   1797  CG  GLU A 192      44.569  37.399   2.716  1.00  0.00      RA0  C
ATOM   1798  CD  GLU A 192      45.517  36.958   1.614  1.00  0.00      RA0  C
ATOM   1799  OE1 GLU A 192      46.721  37.050   1.802  1.00  0.00      RA0  O
ATOM   1800  OE2 GLU A 192      45.055  36.533   0.557  1.00  0.00      RA0  O
ATOM   1801  C   GLU A 192      45.079  34.658   5.443  1.00  0.00      RA0  C
ATOM   1802  O   GLU A 192      44.120  34.139   6.001  1.00  0.00      RA0  O
ATOM   1803  N   ALA A 193      46.273  34.795   6.018  1.00  0.00      RA0  N
ATOM   1804  H   ALA A 193      46.992  35.211   5.461  1.00  0.00      RA0  H
ATOM   1805  CA  ALA A 193      46.501  34.558   7.441  1.00  0.00      RA0  C
ATOM   1806  CB  ALA A 193      47.996  34.588   7.762  1.00  0.00      RA0  C
ATOM   1807  C   ALA A 193      45.797  35.615   8.278  1.00  0.00      RA0  C
ATOM   1808  O   ALA A 193      45.417  36.662   7.786  1.00  0.00      RA0  O
ATOM   1809  N   GLY A 194      45.619  35.310   9.551  1.00  0.00      RA0  N
ATOM   1810  H   GLY A 194      45.856  34.419   9.940  1.00  0.00      RA0  H
ATOM   1811  CA  GLY A 194      44.989  36.252  10.455  1.00  0.00      RA0  C
ATOM   1812  C   GLY A 194      44.460  35.601  11.697  1.00  0.00      RA0  C
ATOM   1813  O   GLY A 194      44.756  34.437  11.964  1.00  0.00      RA0  O
ATOM   1814  N   TYR A 195      43.694  36.388  12.467  1.00  0.00      RA0  N
ATOM   1815  H   TYR A 195      43.416  37.303  12.173  1.00  0.00      RA0  H
ATOM   1816  CA  TYR A 195      43.018  35.893  13.639  1.00  0.00      RA0  C
ATOM   1817  CB  TYR A 195      43.588  36.519  14.913  1.00  0.00      RA0  C
ATOM   1818  CG  TYR A 195      44.939  35.963  15.283  1.00  0.00      RA0  C
ATOM   1819  CD1 TYR A 195      45.211  34.613  15.110  1.00  0.00      RA0  C
ATOM   1820  CE1 TYR A 195      46.443  34.105  15.499  1.00  0.00      RA0  C
ATOM   1821  CD2 TYR A 195      45.901  36.804  15.831  1.00  0.00      RA0  C
ATOM   1822  CE2 TYR A 195      47.131  36.293  16.227  1.00  0.00      RA0  C
ATOM   1823  CZ  TYR A 195      47.400  34.940  16.059  1.00  0.00      RA0  C
ATOM   1824  OH  TYR A 195      48.617  34.418  16.439  1.00  0.00      RA0  O
ATOM   1825  HH  TYR A 195      49.114  35.052  16.939  1.00  0.00      RA0  H
ATOM   1826  C   TYR A 195      41.549  36.328  13.574  1.00  0.00      RA0  C
ATOM   1827  O   TYR A 195      41.222  37.317  12.900  1.00  0.00      RA0  O
ATOM   1828  N   GLU A 196      40.713  35.591  14.292  1.00  0.00      RA0  N
ATOM   1829  H   GLU A 196      41.035  34.744  14.718  1.00  0.00      RA0  H
ATOM   1830  CA  GLU A 196      39.442  36.110  14.790  1.00  0.00      RA0  C
ATOM   1831  CB  GLU A 196      38.281  35.349  14.109  1.00  0.00      RA0  C
ATOM   1832  CG  GLU A 196      38.386  35.661  12.595  1.00  0.00      RA0  C
ATOM   1833  CD  GLU A 196      37.360  34.998  11.685  1.00  0.00      RA0  C
ATOM   1834  OE1 GLU A 196      37.262  33.775  11.719  1.00  0.00      RA0  O
ATOM   1835  OE2 GLU A 196      36.715  35.700  10.888  1.00  0.00      RA0  O
ATOM   1836  C   GLU A 196      39.548  36.155  16.312  1.00  0.00      RA0  C
ATOM   1837  O   GLU A 196      40.030  35.204  16.966  1.00  0.00      RA0  O
ATOM   1838  N   ILE A 197      39.134  37.269  16.880  1.00  0.00      RA0  N
ATOM   1839  H   ILE A 197      38.681  37.981  16.344  1.00  0.00      RA0  H
ATOM   1840  CA  ILE A 197      39.331  37.519  18.301  1.00  0.00      RA0  C
ATOM   1841  CB  ILE A 197      40.351  38.637  18.533  1.00  0.00      RA0  C
ATOM   1842  CG2 ILE A 197      40.531  38.890  20.029  1.00  0.00      RA0  C
ATOM   1843  CG1 ILE A 197      41.684  38.321  17.850  1.00  0.00      RA0  C
ATOM   1844  CD1 ILE A 197      42.714  39.442  17.984  1.00  0.00      RA0  C
ATOM   1845  C   ILE A 197      37.992  37.864  18.938  1.00  0.00      RA0  C
ATOM   1846  O   ILE A 197      37.379  38.861  18.577  1.00  0.00      RA0  O
ATOM   1847  N   ALA A 198      37.529  37.025  19.869  1.00  0.00      RA0  N
ATOM   1848  H   ALA A 198      38.121  36.286  20.192  1.00  0.00      RA0  H
ATOM   1849  CA  ALA A 198      36.277  37.299  20.579  1.00  0.00      RA0  C
ATOM   1850  CB  ALA A 198      35.434  36.031  20.701  1.00  0.00      RA0  C
ATOM   1851  C   ALA A 198      36.610  37.807  21.973  1.00  0.00      RA0  C
ATOM   1852  O   ALA A 198      37.544  37.323  22.614  1.00  0.00      RA0  O
ATOM   1853  N   LEU A 199      35.836  38.781  22.442  1.00  0.00      RA0  N
ATOM   1854  H   LEU A 199      35.048  39.132  21.924  1.00  0.00      RA0  H
ATOM   1855  CA  LEU A 199      36.077  39.382  23.745  1.00  0.00      RA0  C
ATOM   1856  CB  LEU A 199      37.194  40.425  23.554  1.00  0.00      RA0  C
ATOM   1857  CG  LEU A 199      36.848  41.717  22.794  1.00  0.00      RA0  C
ATOM   1858  CD1 LEU A 199      37.919  42.762  23.073  1.00  0.00      RA0  C
ATOM   1859  CD2 LEU A 199      36.651  41.571  21.280  1.00  0.00      RA0  C
ATOM   1860  C   LEU A 199      34.791  40.024  24.251  1.00  0.00      RA0  C
ATOM   1861  O   LEU A 199      33.848  40.211  23.482  1.00  0.00      RA0  O
ATOM   1862  N   PRO A 200      34.731  40.356  25.543  1.00  0.00      RA0  N
ATOM   1863  CD  PRO A 200      35.720  40.067  26.578  1.00  0.00      RA0  C
ATOM   1864  CA  PRO A 200      33.512  40.955  26.107  1.00  0.00      RA0  C
ATOM   1865  CB  PRO A 200      33.854  41.105  27.587  1.00  0.00      RA0  C
ATOM   1866  CG  PRO A 200      34.909  40.042  27.864  1.00  0.00      RA0  C
ATOM   1867  C   PRO A 200      33.071  42.178  25.358  1.00  0.00      RA0  C
ATOM   1868  O   PRO A 200      33.899  42.999  24.964  1.00  0.00      RA0  O
ATOM   1869  N   ASN A 201      31.760  42.311  25.160  1.00  0.00      RA0  N
ATOM   1870  H   ASN A 201      31.178  41.541  25.429  1.00  0.00      RA0  H
ATOM   1871  CA  ASN A 201      31.212  43.471  24.462  1.00  0.00      RA0  C
ATOM   1872  CB  ASN A 201      29.685  43.516  24.634  1.00  0.00      RA0  C
ATOM   1873  CG  ASN A 201      28.998  42.445  23.805  1.00  0.00      RA0  C
ATOM   1874  OD1 ASN A 201      29.467  42.066  22.739  1.00  0.00      RA0  O
ATOM   1875  ND2 ASN A 201      27.860  41.973  24.346  1.00  0.00      RA0  N
ATOM   1876 HD21 ASN A 201      27.504  42.297  25.221  1.00  0.00      RA0  H
ATOM   1877 HD22 ASN A 201      27.322  41.254  23.888  1.00  0.00      RA0  H
ATOM   1878  C   ASN A 201      31.800  44.788  24.983  1.00  0.00      RA0  C
ATOM   1879  O   ASN A 201      32.125  45.698  24.208  1.00  0.00      RA0  O
ATOM   1880  N   GLU A 202      31.935  44.870  26.299  1.00  0.00      RA0  N
ATOM   1881  H   GLU A 202      31.872  44.054  26.874  1.00  0.00      RA0  H
ATOM   1882  CA  GLU A 202      32.386  46.099  26.965  1.00  0.00      RA0  C
ATOM   1883  CB  GLU A 202      31.963  46.096  28.449  1.00  0.00      RA0  C
ATOM   1884  CG  GLU A 202      33.028  45.929  29.549  1.00  0.00      RA0  C
ATOM   1885  CD  GLU A 202      33.588  44.521  29.625  1.00  0.00      RA0  C
ATOM   1886  OE1 GLU A 202      33.823  43.912  28.594  1.00  0.00      RA0  O
ATOM   1887  OE2 GLU A 202      33.857  44.029  30.717  1.00  0.00      RA0  O
ATOM   1888  C   GLU A 202      33.868  46.439  26.747  1.00  0.00      RA0  C
ATOM   1889  O   GLU A 202      34.297  47.572  27.036  1.00  0.00      RA0  O
ATOM   1890  N   LYS A 203      34.639  45.457  26.281  1.00  0.00      RA0  N
ATOM   1891  H   LYS A 203      34.226  44.559  26.131  1.00  0.00      RA0  H
ATOM   1892  CA  LYS A 203      36.055  45.639  25.902  1.00  0.00      RA0  C
ATOM   1893  CB  LYS A 203      36.958  44.439  26.196  1.00  0.00      RA0  C
ATOM   1894  CG  LYS A 203      36.928  43.800  27.573  1.00  0.00      RA0  C
ATOM   1895  CD  LYS A 203      37.177  44.759  28.729  1.00  0.00      RA0  C
ATOM   1896  CE  LYS A 203      37.154  43.976  30.037  1.00  0.00      RA0  C
ATOM   1897  NZ  LYS A 203      36.073  42.984  29.974  1.00  0.00      RA0  N
ATOM   1898  HZ1 LYS A 203      36.468  42.039  29.767  1.00  0.00      RA0  H
ATOM   1899  HZ2 LYS A 203      35.519  42.987  30.853  1.00  0.00      RA0  H
ATOM   1900  HZ3 LYS A 203      35.348  43.262  29.276  1.00  0.00      RA0  H
ATOM   1901  C   LYS A 203      36.285  45.904  24.414  1.00  0.00      RA0  C
ATOM   1902  O   LYS A 203      37.393  46.235  23.996  1.00  0.00      RA0  O
ATOM   1903  N   ALA A 204      35.250  45.707  23.604  1.00  0.00      RA0  N
ATOM   1904  H   ALA A 204      34.349  45.515  23.999  1.00  0.00      RA0  H
ATOM   1905  CA  ALA A 204      35.403  45.662  22.157  1.00  0.00      RA0  C
ATOM   1906  CB  ALA A 204      34.089  45.253  21.494  1.00  0.00      RA0  C
ATOM   1907  C   ALA A 204      35.881  46.979  21.553  1.00  0.00      RA0  C
ATOM   1908  O   ALA A 204      36.794  46.997  20.704  1.00  0.00      RA0  O
ATOM   1909  N   ALA A 205      35.277  48.078  21.979  1.00  0.00      RA0  N
ATOM   1910  H   ALA A 205      34.669  48.022  22.770  1.00  0.00      RA0  H
ATOM   1911  CA  ALA A 205      35.531  49.388  21.340  1.00  0.00      RA0  C
ATOM   1912  CB  ALA A 205      34.616  50.461  21.930  1.00  0.00      RA0  C
ATOM   1913  C   ALA A 205      36.972  49.794  21.545  1.00  0.00      RA0  C
ATOM   1914  O   ALA A 205      37.616  50.274  20.637  1.00  0.00      RA0  O
ATOM   1915  N   ASP A 206      37.483  49.586  22.747  1.00  0.00      RA0  N
ATOM   1916  H   ASP A 206      36.940  49.273  23.531  1.00  0.00      RA0  H
ATOM   1917  CA  ASP A 206      38.866  49.965  23.032  1.00  0.00      RA0  C
ATOM   1918  CB  ASP A 206      39.156  49.813  24.525  1.00  0.00      RA0  C
ATOM   1919  CG  ASP A 206      38.020  50.395  25.336  1.00  0.00      RA0  C
ATOM   1920  OD1 ASP A 206      38.139  51.535  25.781  1.00  0.00      RA0  O
ATOM   1921  OD2 ASP A 206      37.019  49.702  25.520  1.00  0.00      RA0  O
ATOM   1922  C   ASP A 206      39.848  49.089  22.256  1.00  0.00      RA0  C
ATOM   1923  O   ASP A 206      40.889  49.562  21.834  1.00  0.00      RA0  O
ATOM   1924  N   PHE A 207      39.524  47.812  22.099  1.00  0.00      RA0  N
ATOM   1925  H   PHE A 207      38.659  47.489  22.490  1.00  0.00      RA0  H
ATOM   1926  CA  PHE A 207      40.396  46.894  21.394  1.00  0.00      RA0  C
ATOM   1927  CB  PHE A 207      39.935  45.459  21.620  1.00  0.00      RA0  C
ATOM   1928  CG  PHE A 207      40.924  44.489  21.022  1.00  0.00      RA0  C
ATOM   1929  CD1 PHE A 207      42.281  44.618  21.297  1.00  0.00      RA0  C
ATOM   1930  CD2 PHE A 207      40.475  43.459  20.205  1.00  0.00      RA0  C
ATOM   1931  CE1 PHE A 207      43.187  43.714  20.759  1.00  0.00      RA0  C
ATOM   1932  CE2 PHE A 207      41.383  42.555  19.667  1.00  0.00      RA0  C
ATOM   1933  CZ  PHE A 207      42.739  42.681  19.945  1.00  0.00      RA0  C
ATOM   1934  C   PHE A 207      40.414  47.237  19.906  1.00  0.00      RA0  C
ATOM   1935  O   PHE A 207      41.479  47.299  19.293  1.00  0.00      RA0  O
ATOM   1936  N   TRP A 208      39.238  47.512  19.343  1.00  0.00      RA0  N
ATOM   1937  H   TRP A 208      38.415  47.436  19.906  1.00  0.00      RA0  H
ATOM   1938  CA  TRP A 208      39.124  48.045  17.980  1.00  0.00      RA0  C
ATOM   1939  CB  TRP A 208      37.654  48.363  17.688  1.00  0.00      RA0  C
ATOM   1940  CG  TRP A 208      37.428  48.884  16.285  1.00  0.00      RA0  C
ATOM   1941  CD2 TRP A 208      37.069  48.135  15.103  1.00  0.00      RA0  C
ATOM   1942  CE2 TRP A 208      36.919  49.057  14.040  1.00  0.00      RA0  C
ATOM   1943  CE3 TRP A 208      36.863  46.781  14.869  1.00  0.00      RA0  C
ATOM   1944  CD1 TRP A 208      37.477  50.221  15.861  1.00  0.00      RA0  C
ATOM   1945  NE1 TRP A 208      37.177  50.330  14.540  1.00  0.00      RA0  N
ATOM   1946  HE1 TRP A 208      37.137  51.168  14.031  1.00  0.00      RA0  H
ATOM   1947  CZ2 TRP A 208      36.565  48.598  12.777  1.00  0.00      RA0  C
ATOM   1948  CZ3 TRP A 208      36.509  46.335  13.601  1.00  0.00      RA0  C
ATOM   1949  CH2 TRP A 208      36.360  47.240  12.557  1.00  0.00      RA0  C
ATOM   1950  C   TRP A 208      40.012  49.281  17.774  1.00  0.00      RA0  C
ATOM   1951  O   TRP A 208      40.789  49.361  16.814  1.00  0.00      RA0  O
ATOM   1952  N   ARG A 209      39.881  50.268  18.660  1.00  0.00      RA0  N
ATOM   1953  H   ARG A 209      39.240  50.173  19.426  1.00  0.00      RA0  H
ATOM   1954  CA  ARG A 209      40.678  51.485  18.541  1.00  0.00      RA0  C
ATOM   1955  CB  ARG A 209      40.390  52.361  19.758  1.00  0.00      RA0  C
ATOM   1956  CG  ARG A 209      39.195  53.287  19.622  1.00  0.00      RA0  C
ATOM   1957  CD  ARG A 209      39.652  54.727  19.379  1.00  0.00      RA0  C
ATOM   1958  NE  ARG A 209      40.747  54.790  18.409  1.00  0.00      RA0  N
ATOM   1959  HE  ARG A 209      41.701  54.814  18.760  1.00  0.00      RA0  H
ATOM   1960  CZ  ARG A 209      40.497  54.766  17.069  1.00  0.00      RA0  C
ATOM   1961  NH1 ARG A 209      39.229  54.652  16.604  1.00  0.00      RA0  N
ATOM   1962 HH11 ARG A 209      38.994  54.673  15.631  1.00  0.00      RA0  H
ATOM   1963 HH12 ARG A 209      38.439  54.520  17.225  1.00  0.00      RA0  H
ATOM   1964  NH2 ARG A 209      41.543  54.849  16.228  1.00  0.00      RA0  N
ATOM   1965 HH21 ARG A 209      41.486  54.855  15.231  1.00  0.00      RA0  H
ATOM   1966 HH22 ARG A 209      42.474  54.904  16.629  1.00  0.00      RA0  H
ATOM   1967  C   ARG A 209      42.182  51.183  18.623  1.00  0.00      RA0  C
ATOM   1968  O   ARG A 209      42.974  51.759  17.883  1.00  0.00      RA0  O
ATOM   1969  N   ALA A 210      42.564  50.281  19.527  1.00  0.00      RA0  N
ATOM   1970  H   ALA A 210      41.894  49.880  20.154  1.00  0.00      RA0  H
ATOM   1971  CA  ALA A 210      43.973  49.900  19.650  1.00  0.00      RA0  C
ATOM   1972  CB  ALA A 210      44.159  48.927  20.814  1.00  0.00      RA0  C
ATOM   1973  C   ALA A 210      44.485  49.255  18.351  1.00  0.00      RA0  C
ATOM   1974  O   ALA A 210      45.640  49.465  17.961  1.00  0.00      RA0  O
ATOM   1975  N   LEU A 211      43.615  48.486  17.688  1.00  0.00      RA0  N
ATOM   1976  H   LEU A 211      42.695  48.363  18.064  1.00  0.00      RA0  H
ATOM   1977  CA  LEU A 211      43.980  47.816  16.445  1.00  0.00      RA0  C
ATOM   1978  CB  LEU A 211      42.893  46.823  16.036  1.00  0.00      RA0  C
ATOM   1979  CG  LEU A 211      42.904  45.480  16.761  1.00  0.00      RA0  C
ATOM   1980  CD1 LEU A 211      41.537  44.799  16.690  1.00  0.00      RA0  C
ATOM   1981  CD2 LEU A 211      44.009  44.565  16.230  1.00  0.00      RA0  C
ATOM   1982  C   LEU A 211      44.160  48.818  15.300  1.00  0.00      RA0  C
ATOM   1983  O   LEU A 211      45.096  48.693  14.533  1.00  0.00      RA0  O
ATOM   1984  N   VAL A 212      43.303  49.829  15.232  1.00  0.00      RA0  N
ATOM   1985  H   VAL A 212      42.562  49.856  15.906  1.00  0.00      RA0  H
ATOM   1986  CA  VAL A 212      43.474  50.924  14.281  1.00  0.00      RA0  C
ATOM   1987  CB  VAL A 212      42.412  52.017  14.443  1.00  0.00      RA0  C
ATOM   1988  CG1 VAL A 212      42.632  53.114  13.400  1.00  0.00      RA0  C
ATOM   1989  CG2 VAL A 212      40.985  51.480  14.385  1.00  0.00      RA0  C
ATOM   1990  C   VAL A 212      44.844  51.543  14.477  1.00  0.00      RA0  C
ATOM   1991  O   VAL A 212      45.622  51.698  13.519  1.00  0.00      RA0  O
ATOM   1992  N   GLU A 213      45.154  51.866  15.726  1.00  0.00      RA0  N
ATOM   1993  H   GLU A 213      44.507  51.736  16.484  1.00  0.00      RA0  H
ATOM   1994  CA  GLU A 213      46.448  52.480  16.040  1.00  0.00      RA0  C
ATOM   1995  CB  GLU A 213      46.471  52.966  17.499  1.00  0.00      RA0  C
ATOM   1996  CG  GLU A 213      45.937  54.401  17.680  1.00  0.00      RA0  C
ATOM   1997  CD  GLU A 213      44.540  54.463  18.289  1.00  0.00      RA0  C
ATOM   1998  OE1 GLU A 213      43.707  55.214  17.784  1.00  0.00      RA0  O
ATOM   1999  OE2 GLU A 213      44.287  53.808  19.293  1.00  0.00      RA0  O
ATOM   2000  C   GLU A 213      47.628  51.559  15.686  1.00  0.00      RA0  C
ATOM   2001  O   GLU A 213      48.710  52.037  15.319  1.00  0.00      RA0  O
ATOM   2002  N   ALA A 214      47.415  50.247  15.776  1.00  0.00      RA0  N
ATOM   2003  H   ALA A 214      46.538  49.932  16.142  1.00  0.00      RA0  H
ATOM   2004  CA  ALA A 214      48.424  49.241  15.402  1.00  0.00      RA0  C
ATOM   2005  CB  ALA A 214      48.064  47.869  15.978  1.00  0.00      RA0  C
ATOM   2006  C   ALA A 214      48.627  49.103  13.890  1.00  0.00      RA0  C
ATOM   2007  O   ALA A 214      49.448  48.297  13.454  1.00  0.00      RA0  O
ATOM   2008  N   GLY A 215      47.862  49.854  13.101  1.00  0.00      RA0  N
ATOM   2009  H   GLY A 215      47.133  50.411  13.500  1.00  0.00      RA0  H
ATOM   2010  CA  GLY A 215      48.031  49.877  11.666  1.00  0.00      RA0  C
ATOM   2011  C   GLY A 215      47.119  48.898  10.949  1.00  0.00      RA0  C
ATOM   2012  O   GLY A 215      47.398  48.508   9.817  1.00  0.00      RA0  O
ATOM   2013  N   VAL A 216      46.016  48.507  11.586  1.00  0.00      RA0  N
ATOM   2014  H   VAL A 216      45.761  48.905  12.472  1.00  0.00      RA0  H
ATOM   2015  CA  VAL A 216      45.030  47.614  10.938  1.00  0.00      RA0  C
ATOM   2016  CB  VAL A 216      44.544  46.567  11.937  1.00  0.00      RA0  C
ATOM   2017  CG1 VAL A 216      43.724  45.499  11.227  1.00  0.00      RA0  C
ATOM   2018  CG2 VAL A 216      45.713  45.948  12.703  1.00  0.00      RA0  C
ATOM   2019  C   VAL A 216      43.867  48.464  10.407  1.00  0.00      RA0  C
ATOM   2020  O   VAL A 216      43.235  49.198  11.162  1.00  0.00      RA0  O
ATOM   2021  N   LYS A 217      43.595  48.357   9.112  1.00  0.00      RA0  N
ATOM   2022  H   LYS A 217      44.057  47.653   8.566  1.00  0.00      RA0  H
ATOM   2023  CA  LYS A 217      42.593  49.191   8.446  1.00  0.00      RA0  C
ATOM   2024  CB  LYS A 217      42.854  49.408   6.948  1.00  0.00      RA0  C
ATOM   2025  CG  LYS A 217      42.111  50.669   6.475  1.00  0.00      RA0  C
ATOM   2026  CD  LYS A 217      41.272  50.526   5.203  1.00  0.00      RA0  C
ATOM   2027  CE  LYS A 217      40.416  51.773   4.911  1.00  0.00      RA0  C
ATOM   2028  NZ  LYS A 217      39.745  51.631   3.611  1.00  0.00      RA0  N
ATOM   2029  HZ1 LYS A 217      38.753  51.308   3.656  1.00  0.00      RA0  H
ATOM   2030  HZ2 LYS A 217      39.809  52.481   3.015  1.00  0.00      RA0  H
ATOM   2031  HZ3 LYS A 217      40.293  50.969   3.018  1.00  0.00      RA0  H
ATOM   2032  C   LYS A 217      41.187  48.640   8.645  1.00  0.00      RA0  C
ATOM   2033  O   LYS A 217      40.949  47.459   8.367  1.00  0.00      RA0  O
ATOM   2034  N   PRO A 218      40.240  49.470   9.110  1.00  0.00      RA0  N
ATOM   2035  CD  PRO A 218      40.435  50.787   9.702  1.00  0.00      RA0  C
ATOM   2036  CA  PRO A 218      38.845  49.048   9.072  1.00  0.00      RA0  C
ATOM   2037  CB  PRO A 218      38.121  50.262   9.665  1.00  0.00      RA0  C
ATOM   2038  CG  PRO A 218      39.160  51.003  10.503  1.00  0.00      RA0  C
ATOM   2039  C   PRO A 218      38.347  48.677   7.649  1.00  0.00      RA0  C
ATOM   2040  O   PRO A 218      38.499  49.440   6.697  1.00  0.00      RA0  O
ATOM   2041  N   CYS A 219      37.719  47.510   7.563  1.00  0.00      RA0  N
ATOM   2042  H   CYS A 219      37.578  46.920   8.360  1.00  0.00      RA0  H
ATOM   2043  CA  CYS A 219      37.224  46.966   6.307  1.00  0.00      RA0  C
ATOM   2044  CB  CYS A 219      38.148  45.834   5.868  1.00  0.00      RA0  C
ATOM   2045  SG  CYS A 219      39.880  46.340   5.736  1.00  0.00      RA0  S
ATOM   2046  C   CYS A 219      35.773  46.522   6.465  1.00  0.00      RA0  C
ATOM   2047  O   CYS A 219      35.413  45.922   7.468  1.00  0.00      RA0  O
ATOM   2048  N   GLY A 220      34.983  46.773   5.422  1.00  0.00      RA0  N
ATOM   2049  H   GLY A 220      35.381  47.234   4.622  1.00  0.00      RA0  H
ATOM   2050  CA  GLY A 220      33.552  46.565   5.440  1.00  0.00      RA0  C
ATOM   2051  C   GLY A 220      33.083  45.327   4.699  1.00  0.00      RA0  C
ATOM   2052  O   GLY A 220      33.852  44.474   4.286  1.00  0.00      RA0  O
ATOM   2053  N   LEU A 221      31.771  45.231   4.564  1.00  0.00      RA0  N
ATOM   2054  H   LEU A 221      31.211  45.978   4.927  1.00  0.00      RA0  H
ATOM   2055  CA  LEU A 221      31.127  44.069   3.968  1.00  0.00      RA0  C
ATOM   2056  CB  LEU A 221      29.613  44.152   4.136  1.00  0.00      RA0  C
ATOM   2057  CG  LEU A 221      29.168  44.269   5.591  1.00  0.00      RA0  C
ATOM   2058  CD1 LEU A 221      27.682  44.606   5.674  1.00  0.00      RA0  C
ATOM   2059  CD2 LEU A 221      29.537  43.035   6.418  1.00  0.00      RA0  C
ATOM   2060  C   LEU A 221      31.454  43.911   2.501  1.00  0.00      RA0  C
ATOM   2061  O   LEU A 221      31.499  42.783   1.981  1.00  0.00      RA0  O
ATOM   2062  N   GLY A 222      31.651  45.020   1.799  1.00  0.00      RA0  N
ATOM   2063  H   GLY A 222      31.629  45.912   2.254  1.00  0.00      RA0  H
ATOM   2064  CA  GLY A 222      31.971  44.962   0.369  1.00  0.00      RA0  C
ATOM   2065  C   GLY A 222      33.273  44.205   0.122  1.00  0.00      RA0  C
ATOM   2066  O   GLY A 222      33.332  43.260  -0.639  1.00  0.00      RA0  O
ATOM   2067  N   ALA A 223      34.314  44.594   0.835  1.00  0.00      RA0  N
ATOM   2068  H   ALA A 223      34.194  45.334   1.496  1.00  0.00      RA0  H
ATOM   2069  CA  ALA A 223      35.586  43.875   0.781  1.00  0.00      RA0  C
ATOM   2070  CB  ALA A 223      36.655  44.637   1.560  1.00  0.00      RA0  C
ATOM   2071  C   ALA A 223      35.477  42.455   1.366  1.00  0.00      RA0  C
ATOM   2072  O   ALA A 223      36.089  41.507   0.856  1.00  0.00      RA0  O
ATOM   2073  N   ARG A 224      34.691  42.279   2.425  1.00  0.00      RA0  N
ATOM   2074  H   ARG A 224      34.234  43.064   2.848  1.00  0.00      RA0  H
ATOM   2075  CA  ARG A 224      34.478  40.940   2.972  1.00  0.00      RA0  C
ATOM   2076  CB  ARG A 224      33.688  40.817   4.296  1.00  0.00      RA0  C
ATOM   2077  CG  ARG A 224      33.918  39.443   4.989  1.00  0.00      RA0  C
ATOM   2078  CD  ARG A 224      34.054  39.465   6.533  1.00  0.00      RA0  C
ATOM   2079  NE  ARG A 224      34.058  38.131   7.170  1.00  0.00      RA0  N
ATOM   2080  HE  ARG A 224      33.247  37.568   6.976  1.00  0.00      RA0  H
ATOM   2081  CZ  ARG A 224      35.040  37.750   8.066  1.00  0.00      RA0  C
ATOM   2082  NH1 ARG A 224      36.131  38.527   8.207  1.00  0.00      RA0  N
ATOM   2083 HH11 ARG A 224      36.874  38.261   8.831  1.00  0.00      RA0  H
ATOM   2084 HH12 ARG A 224      36.242  39.385   7.699  1.00  0.00      RA0  H
ATOM   2085  NH2 ARG A 224      34.928  36.615   8.807  1.00  0.00      RA0  N
ATOM   2086 HH21 ARG A 224      35.621  36.320   9.497  1.00  0.00      RA0  H
ATOM   2087 HH22 ARG A 224      34.145  35.992   8.732  1.00  0.00      RA0  H
ATOM   2088  C   ARG A 224      34.041  40.003   1.827  1.00  0.00      RA0  C
ATOM   2089  O   ARG A 224      34.525  38.876   1.697  1.00  0.00      RA0  O
ATOM   2090  N   ASP A 225      33.130  40.476   0.983  1.00  0.00      RA0  N
ATOM   2091  H   ASP A 225      32.736  41.390   1.095  1.00  0.00      RA0  H
ATOM   2092  CA  ASP A 225      32.631  39.627  -0.077  1.00  0.00      RA0  C
ATOM   2093  CB  ASP A 225      31.208  39.874  -0.590  1.00  0.00      RA0  C
ATOM   2094  CG  ASP A 225      30.587  38.497  -0.857  1.00  0.00      RA0  C
ATOM   2095  OD1 ASP A 225      30.227  37.817   0.100  1.00  0.00      RA0  O
ATOM   2096  OD2 ASP A 225      30.487  38.061  -2.004  1.00  0.00      RA0  O
ATOM   2097  C   ASP A 225      33.641  39.385  -1.205  1.00  0.00      RA0  C
ATOM   2098  O   ASP A 225      33.788  38.242  -1.635  1.00  0.00      RA0  O
ATOM   2099  N   THR A 226      34.304  40.433  -1.695  1.00  0.00      RA0  N
ATOM   2100  H   THR A 226      34.204  41.315  -1.238  1.00  0.00      RA0  H
ATOM   2101  CA  THR A 226      35.314  40.237  -2.754  1.00  0.00      RA0  C
ATOM   2102  CB  THR A 226      35.716  41.649  -3.149  1.00  0.00      RA0  C
ATOM   2103  OG1 THR A 226      35.690  42.483  -1.983  1.00  0.00      RA0  O
ATOM   2104  HG1 THR A 226      34.786  42.777  -1.874  1.00  0.00      RA0  H
ATOM   2105  CG2 THR A 226      34.769  42.242  -4.191  1.00  0.00      RA0  C
ATOM   2106  C   THR A 226      36.448  39.327  -2.276  1.00  0.00      RA0  C
ATOM   2107  O   THR A 226      36.926  38.467  -3.028  1.00  0.00      RA0  O
ATOM   2108  N   LEU A 227      36.856  39.517  -1.033  1.00  0.00      RA0  N
ATOM   2109  H   LEU A 227      36.399  40.207  -0.470  1.00  0.00      RA0  H
ATOM   2110  CA  LEU A 227      37.914  38.685  -0.456  1.00  0.00      RA0  C
ATOM   2111  CB  LEU A 227      38.297  39.180   0.937  1.00  0.00      RA0  C
ATOM   2112  CG  LEU A 227      39.069  40.499   0.927  1.00  0.00      RA0  C
ATOM   2113  CD1 LEU A 227      38.907  41.263   2.234  1.00  0.00      RA0  C
ATOM   2114  CD2 LEU A 227      40.541  40.298   0.586  1.00  0.00      RA0  C
ATOM   2115  C   LEU A 227      37.532  37.211  -0.385  1.00  0.00      RA0  C
ATOM   2116  O   LEU A 227      38.288  36.330  -0.819  1.00  0.00      RA0  O
ATOM   2117  N   ARG A 228      36.357  36.916   0.162  1.00  0.00      RA0  N
ATOM   2118  H   ARG A 228      35.731  37.639   0.468  1.00  0.00      RA0  H
ATOM   2119  CA  ARG A 228      35.964  35.525   0.333  1.00  0.00      RA0  C
ATOM   2120  CB  ARG A 228      34.764  35.408   1.283  1.00  0.00      RA0  C
ATOM   2121  CG  ARG A 228      33.403  35.863   0.742  1.00  0.00      RA0  C
ATOM   2122  CD  ARG A 228      32.594  34.772   0.030  1.00  0.00      RA0  C
ATOM   2123  NE  ARG A 228      31.523  35.380  -0.745  1.00  0.00      RA0  N
ATOM   2124  HE  ARG A 228      31.382  36.380  -0.647  1.00  0.00      RA0  H
ATOM   2125  CZ  ARG A 228      30.695  34.647  -1.536  1.00  0.00      RA0  C
ATOM   2126  NH1 ARG A 228      30.869  33.306  -1.651  1.00  0.00      RA0  N
ATOM   2127 HH11 ARG A 228      30.225  32.718  -2.168  1.00  0.00      RA0  H
ATOM   2128 HH12 ARG A 228      31.644  32.824  -1.217  1.00  0.00      RA0  H
ATOM   2129  NH2 ARG A 228      29.711  35.305  -2.182  1.00  0.00      RA0  N
ATOM   2130 HH21 ARG A 228      29.034  34.847  -2.775  1.00  0.00      RA0  H
ATOM   2131 HH22 ARG A 228      29.655  36.316  -2.071  1.00  0.00      RA0  H
ATOM   2132  C   ARG A 228      35.668  34.814  -1.003  1.00  0.00      RA0  C
ATOM   2133  O   ARG A 228      35.923  33.623  -1.156  1.00  0.00      RA0  O
ATOM   2134  N   LEU A 229      35.145  35.532  -1.977  1.00  0.00      RA0  N
ATOM   2135  H   LEU A 229      34.918  36.498  -1.827  1.00  0.00      RA0  H
ATOM   2136  CA  LEU A 229      34.809  34.909  -3.261  1.00  0.00      RA0  C
ATOM   2137  CB  LEU A 229      33.935  35.841  -4.098  1.00  0.00      RA0  C
ATOM   2138  CG  LEU A 229      33.470  35.145  -5.375  1.00  0.00      RA0  C
ATOM   2139  CD1 LEU A 229      32.679  33.887  -5.041  1.00  0.00      RA0  C
ATOM   2140  CD2 LEU A 229      32.691  36.071  -6.305  1.00  0.00      RA0  C
ATOM   2141  C   LEU A 229      36.111  34.576  -4.022  1.00  0.00      RA0  C
ATOM   2142  O   LEU A 229      36.287  33.467  -4.555  1.00  0.00      RA0  O
ATOM   2143  N   GLU A 230      37.034  35.540  -4.032  1.00  0.00      RA0  N
ATOM   2144  H   GLU A 230      36.834  36.434  -3.624  1.00  0.00      RA0  H
ATOM   2145  CA  GLU A 230      38.381  35.294  -4.562  1.00  0.00      RA0  C
ATOM   2146  CB  GLU A 230      39.304  36.500  -4.422  1.00  0.00      RA0  C
ATOM   2147  CG  GLU A 230      38.982  37.682  -5.336  1.00  0.00      RA0  C
ATOM   2148  CD  GLU A 230      40.039  38.745  -5.130  1.00  0.00      RA0  C
ATOM   2149  OE1 GLU A 230      40.921  38.539  -4.309  1.00  0.00      RA0  O
ATOM   2150  OE2 GLU A 230      39.998  39.780  -5.786  1.00  0.00      RA0  O
ATOM   2151  C   GLU A 230      39.019  34.066  -3.917  1.00  0.00      RA0  C
ATOM   2152  O   GLU A 230      39.668  33.269  -4.598  1.00  0.00      RA0  O
ATOM   2153  N   ALA A 231      38.831  33.907  -2.617  1.00  0.00      RA0  N
ATOM   2154  H   ALA A 231      38.291  34.596  -2.127  1.00  0.00      RA0  H
ATOM   2155  CA  ALA A 231      39.380  32.767  -1.858  1.00  0.00      RA0  C
ATOM   2156  CB  ALA A 231      39.396  33.101  -0.371  1.00  0.00      RA0  C
ATOM   2157  C   ALA A 231      38.647  31.439  -2.040  1.00  0.00      RA0  C
ATOM   2158  O   ALA A 231      39.074  30.408  -1.501  1.00  0.00      RA0  O
ATOM   2159  N   GLY A 232      37.567  31.457  -2.827  1.00  0.00      RA0  N
ATOM   2160  H   GLY A 232      37.282  32.325  -3.230  1.00  0.00      RA0  H
ATOM   2161  CA  GLY A 232      36.742  30.290  -3.072  1.00  0.00      RA0  C
ATOM   2162  C   GLY A 232      35.941  29.830  -1.874  1.00  0.00      RA0  C
ATOM   2163  O   GLY A 232      35.687  28.643  -1.730  1.00  0.00      RA0  O
ATOM   2164  N   MSE A 233      35.543  30.755  -1.019  1.00  0.00      RA0  N
ATOM   2165  H   MSE A 233      35.670  31.718  -1.258  1.00  0.00      RA0  H
ATOM   2166  CA  MSE A 233      34.851  30.396   0.205  1.00  0.00      RA0  C
ATOM   2167  CB  MSE A 233      35.397  31.198   1.385  1.00  0.00      RA0  C
ATOM   2168  CG  MSE A 233      36.855  30.849   1.690  1.00  0.00      RA0  C
ATOM   2169  SE  MSE A 233      37.535  31.815   3.045  1.00  0.00      RA0  S
ATOM   2170  CE  MSE A 233      39.132  30.994   3.154  1.00  0.00      RA0  C
ATOM   2171  C   MSE A 233      33.343  30.613   0.033  1.00  0.00      RA0  C
ATOM   2172  O   MSE A 233      32.922  31.559  -0.633  1.00  0.00      RA0  O
ATOM   2173  N   ASN A 234      32.553  29.646   0.524  1.00  0.00      RA0  N
ATOM   2174  H   ASN A 234      32.938  28.986   1.163  1.00  0.00      RA0  H
ATOM   2175  CA  ASN A 234      31.112  29.673   0.312  1.00  0.00      RA0  C
ATOM   2176  CB  ASN A 234      30.458  28.318   0.623  1.00  0.00      RA0  C
ATOM   2177  CG  ASN A 234      30.800  27.250  -0.397  1.00  0.00      RA0  C
ATOM   2178  OD1 ASN A 234      31.815  27.302  -1.079  1.00  0.00      RA0  O
ATOM   2179  ND2 ASN A 234      29.919  26.235  -0.436  1.00  0.00      RA0  N
ATOM   2180 HD21 ASN A 234      29.095  26.225   0.132  1.00  0.00      RA0  H
ATOM   2181 HD22 ASN A 234      30.062  25.463  -1.064  1.00  0.00      RA0  H
ATOM   2182  C   ASN A 234      30.404  30.690   1.155  1.00  0.00      RA0  C
ATOM   2183  O   ASN A 234      30.860  31.034   2.257  1.00  0.00      RA0  O
ATOM   2184  N   LEU A 235      29.266  31.150   0.627  1.00  0.00      RA0  N
ATOM   2185  H   LEU A 235      29.002  30.896  -0.309  1.00  0.00      RA0  H
ATOM   2186  CA  LEU A 235      28.326  31.974   1.328  1.00  0.00      RA0  C
ATOM   2187  CB  LEU A 235      28.234  33.351   0.675  1.00  0.00      RA0  C
ATOM   2188  CG  LEU A 235      27.286  34.312   1.391  1.00  0.00      RA0  C
ATOM   2189  CD1 LEU A 235      27.691  34.537   2.849  1.00  0.00      RA0  C
ATOM   2190  CD2 LEU A 235      27.144  35.628   0.626  1.00  0.00      RA0  C
ATOM   2191  C   LEU A 235      26.971  31.277   1.303  1.00  0.00      RA0  C
ATOM   2192  O   LEU A 235      26.360  31.076   0.224  1.00  0.00      RA0  O
ATOM   2193  N   TYR A 236      26.522  30.899   2.494  1.00  0.00      RA0  N
ATOM   2194  H   TYR A 236      27.032  31.160   3.312  1.00  0.00      RA0  H
ATOM   2195  CA  TYR A 236      25.247  30.214   2.640  1.00  0.00      RA0  C
ATOM   2196  CB  TYR A 236      24.913  29.902   4.092  1.00  0.00      RA0  C
ATOM   2197  CG  TYR A 236      23.672  29.034   4.164  1.00  0.00      RA0  C
ATOM   2198  CD1 TYR A 236      23.735  27.687   3.824  1.00  0.00      RA0  C
ATOM   2199  CE1 TYR A 236      22.612  26.876   3.959  1.00  0.00      RA0  C
ATOM   2200  CD2 TYR A 236      22.465  29.576   4.591  1.00  0.00      RA0  C
ATOM   2201  CE2 TYR A 236      21.341  28.767   4.716  1.00  0.00      RA0  C
ATOM   2202  CZ  TYR A 236      21.416  27.411   4.426  1.00  0.00      RA0  C
ATOM   2203  OH  TYR A 236      20.303  26.605   4.618  1.00  0.00      RA0  O
ATOM   2204  HH  TYR A 236      20.527  25.708   4.354  1.00  0.00      RA0  H
ATOM   2205  C   TYR A 236      24.144  31.086   2.032  1.00  0.00      RA0  C
ATOM   2206  O   TYR A 236      24.106  32.313   2.217  1.00  0.00      RA0  O
ATOM   2207  N   GLY A 237      23.246  30.435   1.316  1.00  0.00      RA0  N
ATOM   2208  H   GLY A 237      23.342  29.450   1.183  1.00  0.00      RA0  H
ATOM   2209  CA  GLY A 237      22.192  31.105   0.599  1.00  0.00      RA0  C
ATOM   2210  C   GLY A 237      22.547  31.302  -0.857  1.00  0.00      RA0  C
ATOM   2211  O   GLY A 237      21.666  31.439  -1.692  1.00  0.00      RA0  O
ATOM   2212  N   GLN A 238      23.843  31.343  -1.166  1.00  0.00      RA0  N
ATOM   2213  H   GLN A 238      24.539  31.226  -0.458  1.00  0.00      RA0  H
ATOM   2214  CA  GLN A 238      24.307  31.522  -2.538  1.00  0.00      RA0  C
ATOM   2215  CB  GLN A 238      25.189  32.762  -2.654  1.00  0.00      RA0  C
ATOM   2216  CG  GLN A 238      24.283  33.993  -2.543  1.00  0.00      RA0  C
ATOM   2217  CD  GLN A 238      25.048  35.288  -2.713  1.00  0.00      RA0  C
ATOM   2218  OE1 GLN A 238      24.755  36.293  -2.075  1.00  0.00      RA0  O
ATOM   2219  NE2 GLN A 238      26.046  35.231  -3.604  1.00  0.00      RA0  N
ATOM   2220 HE21 GLN A 238      26.215  34.433  -4.196  1.00  0.00      RA0  H
ATOM   2221 HE22 GLN A 238      26.703  35.970  -3.737  1.00  0.00      RA0  H
ATOM   2222  C   GLN A 238      24.942  30.239  -3.057  1.00  0.00      RA0  C
ATOM   2223  O   GLN A 238      24.418  29.622  -3.995  1.00  0.00      RA0  O
ATOM   2224  N   GLU A 239      26.053  29.798  -2.480  1.00  0.00      RA0  N
ATOM   2225  H   GLU A 239      26.486  30.341  -1.757  1.00  0.00      RA0  H
ATOM   2226  CA  GLU A 239      26.675  28.534  -2.930  1.00  0.00      RA0  C
ATOM   2227  CB  GLU A 239      28.118  28.473  -2.435  1.00  0.00      RA0  C
ATOM   2228  CG  GLU A 239      29.162  29.193  -3.295  1.00  0.00      RA0  C
ATOM   2229  CD  GLU A 239      28.880  30.674  -3.433  1.00  0.00      RA0  C
ATOM   2230  OE1 GLU A 239      28.946  31.401  -2.442  1.00  0.00      RA0  O
ATOM   2231  OE2 GLU A 239      28.617  31.108  -4.550  1.00  0.00      RA0  O
ATOM   2232  C   GLU A 239      25.933  27.271  -2.514  1.00  0.00      RA0  C
ATOM   2233  O   GLU A 239      26.139  26.226  -3.112  1.00  0.00      RA0  O
ATOM   2234  N   MSE A 240      25.119  27.368  -1.464  1.00  0.00      RA0  N
ATOM   2235  H   MSE A 240      24.966  28.233  -0.986  1.00  0.00      RA0  H
ATOM   2236  CA  MSE A 240      24.269  26.270  -1.053  1.00  0.00      RA0  C
ATOM   2237  CB  MSE A 240      25.055  25.212  -0.273  1.00  0.00      RA0  C
ATOM   2238  CG  MSE A 240      25.621  25.687   1.069  1.00  0.00      RA0  C
ATOM   2239  SE  MSE A 240      26.924  26.921   0.944  1.00  0.00      RA0  S
ATOM   2240  CE  MSE A 240      27.363  26.977   2.687  1.00  0.00      RA0  C
ATOM   2241  C   MSE A 240      23.074  26.743  -0.209  1.00  0.00      RA0  C
ATOM   2242  O   MSE A 240      23.028  27.868   0.285  1.00  0.00      RA0  O
ATOM   2243  N   ASP A 241      22.115  25.848  -0.068  1.00  0.00      RA0  N
ATOM   2244  H   ASP A 241      22.062  24.963  -0.535  1.00  0.00      RA0  H
ATOM   2245  CA  ASP A 241      20.985  26.060   0.851  1.00  0.00      RA0  C
ATOM   2246  CB  ASP A 241      19.933  26.957   0.194  1.00  0.00      RA0  C
ATOM   2247  CG  ASP A 241      19.085  26.093  -0.717  1.00  0.00      RA0  C
ATOM   2248  OD1 ASP A 241      19.620  25.459  -1.617  1.00  0.00      RA0  O
ATOM   2249  OD2 ASP A 241      17.892  25.964  -0.468  1.00  0.00      RA0  O
ATOM   2250  C   ASP A 241      20.379  24.703   1.105  1.00  0.00      RA0  C
ATOM   2251  O   ASP A 241      20.979  23.675   0.726  1.00  0.00      RA0  O
ATOM   2252  N   GLU A 242      19.212  24.647   1.743  1.00  0.00      RA0  N
ATOM   2253  H   GLU A 242      18.644  25.468   1.786  1.00  0.00      RA0  H
ATOM   2254  CA  GLU A 242      18.651  23.352   2.133  1.00  0.00      RA0  C
ATOM   2255  CB  GLU A 242      17.366  23.587   2.926  1.00  0.00      RA0  C
ATOM   2256  CG  GLU A 242      17.473  24.573   4.088  1.00  0.00      RA0  C
ATOM   2257  CD  GLU A 242      17.930  23.857   5.337  1.00  0.00      RA0  C
ATOM   2258  OE1 GLU A 242      18.255  22.678   5.265  1.00  0.00      RA0  O
ATOM   2259  OE2 GLU A 242      17.938  24.480   6.393  1.00  0.00      RA0  O
ATOM   2260  C   GLU A 242      18.278  22.431   0.982  1.00  0.00      RA0  C
ATOM   2261  O   GLU A 242      18.046  21.243   1.204  1.00  0.00      RA0  O
ATOM   2262  N   THR A 243      18.251  22.974  -0.234  1.00  0.00      RA0  N
ATOM   2263  H   THR A 243      18.481  23.940  -0.378  1.00  0.00      RA0  H
ATOM   2264  CA  THR A 243      17.926  22.200  -1.441  1.00  0.00      RA0  C
ATOM   2265  CB  THR A 243      16.910  22.987  -2.286  1.00  0.00      RA0  C
ATOM   2266  OG1 THR A 243      17.414  24.237  -2.771  1.00  0.00      RA0  O
ATOM   2267  HG1 THR A 243      17.777  24.746  -2.039  1.00  0.00      RA0  H
ATOM   2268  CG2 THR A 243      15.629  23.215  -1.481  1.00  0.00      RA0  C
ATOM   2269  C   THR A 243      19.141  21.692  -2.195  1.00  0.00      RA0  C
ATOM   2270  O   THR A 243      18.994  20.964  -3.182  1.00  0.00      RA0  O
ATOM   2271  N   ILE A 244      20.331  22.094  -1.749  1.00  0.00      RA0  N
ATOM   2272  H   ILE A 244      20.399  22.641  -0.912  1.00  0.00      RA0  H
ATOM   2273  CA  ILE A 244      21.581  21.781  -2.428  1.00  0.00      RA0  C
ATOM   2274  CB  ILE A 244      22.319  23.071  -2.810  1.00  0.00      RA0  C
ATOM   2275  CG2 ILE A 244      23.717  22.811  -3.377  1.00  0.00      RA0  C
ATOM   2276  CG1 ILE A 244      21.470  23.853  -3.808  1.00  0.00      RA0  C
ATOM   2277  CD1 ILE A 244      21.082  22.986  -5.007  1.00  0.00      RA0  C
ATOM   2278  C   ILE A 244      22.465  20.857  -1.601  1.00  0.00      RA0  C
ATOM   2279  O   ILE A 244      22.743  21.144  -0.436  1.00  0.00      RA0  O
ATOM   2280  N   SER A 245      22.978  19.801  -2.244  1.00  0.00      RA0  N
ATOM   2281  H   SER A 245      22.796  19.691  -3.218  1.00  0.00      RA0  H
ATOM   2282  CA  SER A 245      23.866  18.868  -1.601  1.00  0.00      RA0  C
ATOM   2283  CB  SER A 245      23.977  17.660  -2.535  1.00  0.00      RA0  C
ATOM   2284  OG  SER A 245      24.959  16.728  -2.070  1.00  0.00      RA0  O
ATOM   2285  HG  SER A 245      24.449  15.992  -1.724  1.00  0.00      RA0  H
ATOM   2286  C   SER A 245      25.237  19.526  -1.367  1.00  0.00      RA0  C
ATOM   2287  O   SER A 245      25.682  20.283  -2.225  1.00  0.00      RA0  O
ATOM   2288  N   PRO A 246      25.924  19.234  -0.270  1.00  0.00      RA0  N
ATOM   2289  CD  PRO A 246      25.503  18.383   0.832  1.00  0.00      RA0  C
ATOM   2290  CA  PRO A 246      27.298  19.749  -0.108  1.00  0.00      RA0  C
ATOM   2291  CB  PRO A 246      27.703  19.197   1.264  1.00  0.00      RA0  C
ATOM   2292  CG  PRO A 246      26.812  17.981   1.496  1.00  0.00      RA0  C
ATOM   2293  C   PRO A 246      28.197  19.301  -1.264  1.00  0.00      RA0  C
ATOM   2294  O   PRO A 246      29.143  20.032  -1.632  1.00  0.00      RA0  O
ATOM   2295  N   LEU A 247      27.880  18.149  -1.874  1.00  0.00      RA0  N
ATOM   2296  H   LEU A 247      27.051  17.648  -1.613  1.00  0.00      RA0  H
ATOM   2297  CA  LEU A 247      28.665  17.623  -2.980  1.00  0.00      RA0  C
ATOM   2298  CB  LEU A 247      28.188  16.221  -3.356  1.00  0.00      RA0  C
ATOM   2299  CG  LEU A 247      28.180  15.242  -2.181  1.00  0.00      RA0  C
ATOM   2300  CD1 LEU A 247      27.596  13.890  -2.588  1.00  0.00      RA0  C
ATOM   2301  CD2 LEU A 247      29.557  15.094  -1.534  1.00  0.00      RA0  C
ATOM   2302  C   LEU A 247      28.625  18.535  -4.204  1.00  0.00      RA0  C
ATOM   2303  O   LEU A 247      29.546  18.526  -5.009  1.00  0.00      RA0  O
ATOM   2304  N   ALA A 248      27.568  19.327  -4.321  1.00  0.00      RA0  N
ATOM   2305  H   ALA A 248      26.881  19.358  -3.594  1.00  0.00      RA0  H
ATOM   2306  CA  ALA A 248      27.369  20.270  -5.437  1.00  0.00      RA0  C
ATOM   2307  CB  ALA A 248      25.898  20.289  -5.858  1.00  0.00      RA0  C
ATOM   2308  C   ALA A 248      27.794  21.707  -5.074  1.00  0.00      RA0  C
ATOM   2309  O   ALA A 248      27.575  22.639  -5.859  1.00  0.00      RA0  O
ATOM   2310  N   ALA A 249      28.371  21.860  -3.885  1.00  0.00      RA0  N
ATOM   2311  H   ALA A 249      28.521  21.069  -3.293  1.00  0.00      RA0  H
ATOM   2312  CA  ALA A 249      28.788  23.152  -3.359  1.00  0.00      RA0  C
ATOM   2313  CB  ALA A 249      27.957  23.515  -2.130  1.00  0.00      RA0  C
ATOM   2314  C   ALA A 249      30.270  23.147  -2.963  1.00  0.00      RA0  C
ATOM   2315  O   ALA A 249      30.702  23.907  -2.115  1.00  0.00      RA0  O
ATOM   2316  N   ASN A 250      31.036  22.280  -3.607  1.00  0.00      RA0  N
ATOM   2317  H   ASN A 250      30.617  21.702  -4.306  1.00  0.00      RA0  H
ATOM   2318  CA  ASN A 250      32.482  22.179  -3.337  1.00  0.00      RA0  C
ATOM   2319  CB  ASN A 250      33.221  23.425  -3.879  1.00  0.00      RA0  C
ATOM   2320  CG  ASN A 250      34.728  23.346  -3.712  1.00  0.00      RA0  C
ATOM   2321  OD1 ASN A 250      35.341  22.289  -3.774  1.00  0.00      RA0  O
ATOM   2322  ND2 ASN A 250      35.304  24.533  -3.485  1.00  0.00      RA0  N
ATOM   2323 HD21 ASN A 250      34.777  25.382  -3.433  1.00  0.00      RA0  H
ATOM   2324 HD22 ASN A 250      36.294  24.588  -3.386  1.00  0.00      RA0  H
ATOM   2325  C   ASN A 250      32.761  21.910  -1.864  1.00  0.00      RA0  C
ATOM   2326  O   ASN A 250      33.743  22.427  -1.336  1.00  0.00      RA0  O
ATOM   2327  N   MSE A 251      31.903  21.100  -1.211  1.00  0.00      RA0  N
ATOM   2328  H   MSE A 251      31.094  20.748  -1.685  1.00  0.00      RA0  H
ATOM   2329  CA  MSE A 251      32.087  20.727   0.185  1.00  0.00      RA0  C
ATOM   2330  CB  MSE A 251      30.930  21.217   1.059  1.00  0.00      RA0  C
ATOM   2331  CG  MSE A 251      30.733  22.733   1.024  1.00  0.00      RA0  C
ATOM   2332  SE  MSE A 251      29.365  23.291   2.048  1.00  0.00      RA0  S
ATOM   2333  CE  MSE A 251      30.035  22.812   3.649  1.00  0.00      RA0  C
ATOM   2334  C   MSE A 251      32.289  19.230   0.356  1.00  0.00      RA0  C
ATOM   2335  O   MSE A 251      32.310  18.724   1.466  1.00  0.00      RA0  O
ATOM   2336  N   GLY A 252      32.527  18.521  -0.744  1.00  0.00      RA0  N
ATOM   2337  H   GLY A 252      32.484  18.960  -1.641  1.00  0.00      RA0  H
ATOM   2338  CA  GLY A 252      32.811  17.085  -0.658  1.00  0.00      RA0  C
ATOM   2339  C   GLY A 252      33.976  16.799   0.295  1.00  0.00      RA0  C
ATOM   2340  O   GLY A 252      33.971  15.798   1.058  1.00  0.00      RA0  O
ATOM   2341  N   TRP A 253      34.991  17.641   0.210  1.00  0.00      RA0  N
ATOM   2342  H   TRP A 253      34.943  18.378  -0.459  1.00  0.00      RA0  H
ATOM   2343  CA  TRP A 253      36.197  17.479   0.996  1.00  0.00      RA0  C
ATOM   2344  CB  TRP A 253      37.273  18.492   0.576  1.00  0.00      RA0  C
ATOM   2345  CG  TRP A 253      36.827  19.931   0.669  1.00  0.00      RA0  C
ATOM   2346  CD2 TRP A 253      36.921  20.833   1.793  1.00  0.00      RA0  C
ATOM   2347  CE2 TRP A 253      36.355  22.085   1.379  1.00  0.00      RA0  C
ATOM   2348  CE3 TRP A 253      37.427  20.693   3.102  1.00  0.00      RA0  C
ATOM   2349  CD1 TRP A 253      36.225  20.676  -0.351  1.00  0.00      RA0  C
ATOM   2350  NE1 TRP A 253      35.944  21.939   0.057  1.00  0.00      RA0  N
ATOM   2351  HE1 TRP A 253      35.508  22.601  -0.525  1.00  0.00      RA0  H
ATOM   2352  CZ2 TRP A 253      36.303  23.161   2.288  1.00  0.00      RA0  C
ATOM   2353  CZ3 TRP A 253      37.372  21.777   4.002  1.00  0.00      RA0  C
ATOM   2354  CH2 TRP A 253      36.809  23.006   3.596  1.00  0.00      RA0  C
ATOM   2355  C   TRP A 253      35.916  17.534   2.484  1.00  0.00      RA0  C
ATOM   2356  O   TRP A 253      36.757  17.128   3.276  1.00  0.00      RA0  O
ATOM   2357  N   THR A 254      34.758  18.071   2.869  1.00  0.00      RA0  N
ATOM   2358  H   THR A 254      34.082  18.320   2.182  1.00  0.00      RA0  H
ATOM   2359  CA  THR A 254      34.404  18.171   4.283  1.00  0.00      RA0  C
ATOM   2360  CB  THR A 254      33.557  19.430   4.589  1.00  0.00      RA0  C
ATOM   2361  OG1 THR A 254      32.201  19.313   4.126  1.00  0.00      RA0  O
ATOM   2362  HG1 THR A 254      32.228  18.991   3.233  1.00  0.00      RA0  H
ATOM   2363  CG2 THR A 254      34.142  20.702   4.012  1.00  0.00      RA0  C
ATOM   2364  C   THR A 254      33.587  16.989   4.797  1.00  0.00      RA0  C
ATOM   2365  O   THR A 254      33.267  16.939   5.988  1.00  0.00      RA0  O
ATOM   2366  N   ILE A 255      33.257  16.046   3.925  1.00  0.00      RA0  N
ATOM   2367  H   ILE A 255      33.693  15.983   3.025  1.00  0.00      RA0  H
ATOM   2368  CA  ILE A 255      32.444  14.906   4.342  1.00  0.00      RA0  C
ATOM   2369  CB  ILE A 255      31.494  14.428   3.252  1.00  0.00      RA0  C
ATOM   2370  CG2 ILE A 255      30.497  13.450   3.876  1.00  0.00      RA0  C
ATOM   2371  CG1 ILE A 255      30.802  15.599   2.546  1.00  0.00      RA0  C
ATOM   2372  CD1 ILE A 255      29.963  16.472   3.481  1.00  0.00      RA0  C
ATOM   2373  C   ILE A 255      33.352  13.791   4.823  1.00  0.00      RA0  C
ATOM   2374  O   ILE A 255      34.159  13.254   4.058  1.00  0.00      RA0  O
ATOM   2375  N   ALA A 256      33.192  13.431   6.087  1.00  0.00      RA0  N
ATOM   2376  H   ALA A 256      32.465  13.884   6.607  1.00  0.00      RA0  H
ATOM   2377  CA  ALA A 256      33.960  12.356   6.709  1.00  0.00      RA0  C
ATOM   2378  CB  ALA A 256      34.254  12.666   8.169  1.00  0.00      RA0  C
ATOM   2379  C   ALA A 256      33.215  11.032   6.566  1.00  0.00      RA0  C
ATOM   2380  O   ALA A 256      32.539  10.595   7.469  1.00  0.00      RA0  O
ATOM   2381  N   TRP A 257      33.338  10.385   5.405  1.00  0.00      RA0  N
ATOM   2382  H   TRP A 257      33.957  10.772   4.719  1.00  0.00      RA0  H
ATOM   2383  CA  TRP A 257      32.592   9.142   5.141  1.00  0.00      RA0  C
ATOM   2384  CB  TRP A 257      32.748   8.706   3.682  1.00  0.00      RA0  C
ATOM   2385  CG  TRP A 257      32.543   9.834   2.698  1.00  0.00      RA0  C
ATOM   2386  CD2 TRP A 257      31.313  10.287   2.092  1.00  0.00      RA0  C
ATOM   2387  CE2 TRP A 257      31.638  11.331   1.195  1.00  0.00      RA0  C
ATOM   2388  CE3 TRP A 257      29.987   9.896   2.237  1.00  0.00      RA0  C
ATOM   2389  CD1 TRP A 257      33.542  10.639   2.133  1.00  0.00      RA0  C
ATOM   2390  NE1 TRP A 257      33.014  11.524   1.248  1.00  0.00      RA0  N
ATOM   2391  HE1 TRP A 257      33.530  12.207   0.766  1.00  0.00      RA0  H
ATOM   2392  CZ2 TRP A 257      30.631  11.949   0.462  1.00  0.00      RA0  C
ATOM   2393  CZ3 TRP A 257      28.991  10.524   1.500  1.00  0.00      RA0  C
ATOM   2394  CH2 TRP A 257      29.311  11.545   0.613  1.00  0.00      RA0  C
ATOM   2395  C   TRP A 257      33.013   8.009   6.068  1.00  0.00      RA0  C
ATOM   2396  O   TRP A 257      32.180   7.220   6.548  1.00  0.00      RA0  O
ATOM   2397  N   GLU A 258      34.316   7.914   6.324  1.00  0.00      RA0  N
ATOM   2398  H   GLU A 258      34.962   8.572   5.944  1.00  0.00      RA0  H
ATOM   2399  CA  GLU A 258      34.824   6.879   7.215  1.00  0.00      RA0  C
ATOM   2400  CB  GLU A 258      35.973   6.114   6.543  1.00  0.00      RA0  C
ATOM   2401  CG  GLU A 258      35.735   5.793   5.040  1.00  0.00      RA0  C
ATOM   2402  CD  GLU A 258      34.318   5.317   4.666  1.00  0.00      RA0  C
ATOM   2403  OE1 GLU A 258      33.698   4.563   5.416  1.00  0.00      RA0  O
ATOM   2404  OE2 GLU A 258      33.821   5.727   3.612  1.00  0.00      RA0  O
ATOM   2405  C   GLU A 258      35.008   7.492   8.597  1.00  0.00      RA0  C
ATOM   2406  O   GLU A 258      35.400   8.650   8.685  1.00  0.00      RA0  O
ATOM   2407  N   PRO A 259      34.736   6.765   9.685  1.00  0.00      RA0  N
ATOM   2408  CD  PRO A 259      34.894   7.313  11.028  1.00  0.00      RA0  C
ATOM   2409  CA  PRO A 259      34.299   5.371   9.697  1.00  0.00      RA0  C
ATOM   2410  CB  PRO A 259      34.539   4.979  11.155  1.00  0.00      RA0  C
ATOM   2411  CG  PRO A 259      34.294   6.259  11.947  1.00  0.00      RA0  C
ATOM   2412  C   PRO A 259      32.834   5.247   9.296  1.00  0.00      RA0  C
ATOM   2413  O   PRO A 259      32.029   6.113   9.667  1.00  0.00      RA0  O
ATOM   2414  N   ALA A 260      32.529   4.188   8.555  1.00  0.00      RA0  N
ATOM   2415  H   ALA A 260      33.310   3.629   8.267  1.00  0.00      RA0  H
ATOM   2416  CA  ALA A 260      31.192   3.923   8.026  1.00  0.00      RA0  C
ATOM   2417  CB  ALA A 260      31.190   2.644   7.189  1.00  0.00      RA0  C
ATOM   2418  C   ALA A 260      30.138   3.805   9.102  1.00  0.00      RA0  C
ATOM   2419  O   ALA A 260      28.960   4.052   8.837  1.00  0.00      RA0  O
ATOM   2420  N   ASP A 261      30.539   3.435  10.314  1.00  0.00      RA0  N
ATOM   2421  H   ASP A 261      31.506   3.373  10.574  1.00  0.00      RA0  H
ATOM   2422  CA  ASP A 261      29.585   3.218  11.397  1.00  0.00      RA0  C
ATOM   2423  CB  ASP A 261      30.146   2.212  12.399  1.00  0.00      RA0  C
ATOM   2424  CG  ASP A 261      31.196   2.900  13.257  1.00  0.00      RA0  C
ATOM   2425  OD1 ASP A 261      31.982   3.678  12.720  1.00  0.00      RA0  O
ATOM   2426  OD2 ASP A 261      31.222   2.663  14.462  1.00  0.00      RA0  O
ATOM   2427  C   ASP A 261      29.212   4.466  12.159  1.00  0.00      RA0  C
ATOM   2428  O   ASP A 261      28.453   4.397  13.132  1.00  0.00      RA0  O
ATOM   2429  N   ARG A 262      29.736   5.609  11.747  1.00  0.00      RA0  N
ATOM   2430  H   ARG A 262      30.409   5.600  11.008  1.00  0.00      RA0  H
ATOM   2431  CA  ARG A 262      29.318   6.867  12.343  1.00  0.00      RA0  C
ATOM   2432  CB  ARG A 262      30.386   7.956  12.248  1.00  0.00      RA0  C
ATOM   2433  CG  ARG A 262      29.784   9.262  12.775  1.00  0.00      RA0  C
ATOM   2434  CD  ARG A 262      30.652  10.502  12.606  1.00  0.00      RA0  C
ATOM   2435  NE  ARG A 262      30.991  10.776  11.212  1.00  0.00      RA0  N
ATOM   2436  HE  ARG A 262      31.620  10.139  10.760  1.00  0.00      RA0  H
ATOM   2437  CZ  ARG A 262      30.600  11.950  10.646  1.00  0.00      RA0  C
ATOM   2438  NH1 ARG A 262      29.785  12.782  11.337  1.00  0.00      RA0  N
ATOM   2439 HH11 ARG A 262      29.529  13.712  11.034  1.00  0.00      RA0  H
ATOM   2440 HH12 ARG A 262      29.366  12.508  12.216  1.00  0.00      RA0  H
ATOM   2441  NH2 ARG A 262      31.042  12.236   9.399  1.00  0.00      RA0  N
ATOM   2442 HH21 ARG A 262      30.821  13.098   8.924  1.00  0.00      RA0  H
ATOM   2443 HH22 ARG A 262      31.619  11.584   8.885  1.00  0.00      RA0  H
ATOM   2444  C   ARG A 262      28.042   7.389  11.657  1.00  0.00      RA0  C
ATOM   2445  O   ARG A 262      28.080   7.868  10.541  1.00  0.00      RA0  O
ATOM   2446  N   ASP A 263      26.942   7.332  12.388  1.00  0.00      RA0  N
ATOM   2447  H   ASP A 263      27.004   6.977  13.319  1.00  0.00      RA0  H
ATOM   2448  CA  ASP A 263      25.668   7.872  11.955  1.00  0.00      RA0  C
ATOM   2449  CB  ASP A 263      24.503   7.287  12.749  1.00  0.00      RA0  C
ATOM   2450  CG  ASP A 263      23.214   7.862  12.197  1.00  0.00      RA0  C
ATOM   2451  OD1 ASP A 263      23.153   8.111  10.995  1.00  0.00      RA0  O
ATOM   2452  OD2 ASP A 263      22.279   8.066  12.968  1.00  0.00      RA0  O
ATOM   2453  C   ASP A 263      25.683   9.379  12.085  1.00  0.00      RA0  C
ATOM   2454  O   ASP A 263      26.083   9.924  13.117  1.00  0.00      RA0  O
ATOM   2455  N   PHE A 264      25.256  10.062  11.034  1.00  0.00      RA0  N
ATOM   2456  H   PHE A 264      24.737   9.567  10.330  1.00  0.00      RA0  H
ATOM   2457  CA  PHE A 264      25.059  11.496  11.096  1.00  0.00      RA0  C
ATOM   2458  CB  PHE A 264      26.330  12.287  10.750  1.00  0.00      RA0  C
ATOM   2459  CG  PHE A 264      26.805  12.088   9.328  1.00  0.00      RA0  C
ATOM   2460  CD1 PHE A 264      26.332  12.910   8.311  1.00  0.00      RA0  C
ATOM   2461  CD2 PHE A 264      27.748  11.107   9.043  1.00  0.00      RA0  C
ATOM   2462  CE1 PHE A 264      26.833  12.780   7.021  1.00  0.00      RA0  C
ATOM   2463  CE2 PHE A 264      28.254  10.982   7.754  1.00  0.00      RA0  C
ATOM   2464  CZ  PHE A 264      27.811  11.831   6.747  1.00  0.00      RA0  C
ATOM   2465  C   PHE A 264      23.870  11.875  10.224  1.00  0.00      RA0  C
ATOM   2466  O   PHE A 264      23.512  11.145   9.305  1.00  0.00      RA0  O
ATOM   2467  N   ILE A 265      23.266  13.012  10.523  1.00  0.00      RA0  N
ATOM   2468  H   ILE A 265      23.693  13.594  11.218  1.00  0.00      RA0  H
ATOM   2469  CA  ILE A 265      22.069  13.439   9.815  1.00  0.00      RA0  C
ATOM   2470  CB  ILE A 265      21.448  14.656  10.505  1.00  0.00      RA0  C
ATOM   2471  CG2 ILE A 265      20.095  15.012   9.886  1.00  0.00      RA0  C
ATOM   2472  CG1 ILE A 265      21.353  14.458  12.015  1.00  0.00      RA0  C
ATOM   2473  CD1 ILE A 265      20.967  15.746  12.742  1.00  0.00      RA0  C
ATOM   2474  C   ILE A 265      22.411  13.803   8.383  1.00  0.00      RA0  C
ATOM   2475  O   ILE A 265      23.336  14.573   8.142  1.00  0.00      RA0  O
ATOM   2476  N   GLY A 266      21.694  13.189   7.447  1.00  0.00      RA0  N
ATOM   2477  H   GLY A 266      21.037  12.479   7.701  1.00  0.00      RA0  H
ATOM   2478  CA  GLY A 266      21.956  13.377   6.009  1.00  0.00      RA0  C
ATOM   2479  C   GLY A 266      22.772  12.263   5.385  1.00  0.00      RA0  C
ATOM   2480  O   GLY A 266      22.902  12.218   4.166  1.00  0.00      RA0  O
ATOM   2481  N   ARG A 267      23.273  11.338   6.203  1.00  0.00      RA0  N
ATOM   2482  H   ARG A 267      23.031  11.331   7.175  1.00  0.00      RA0  H
ATOM   2483  CA  ARG A 267      24.264  10.372   5.743  1.00  0.00      RA0  C
ATOM   2484  CB  ARG A 267      24.778   9.452   6.858  1.00  0.00      RA0  C
ATOM   2485  CG  ARG A 267      25.899   8.589   6.273  1.00  0.00      RA0  C
ATOM   2486  CD  ARG A 267      26.624   7.597   7.184  1.00  0.00      RA0  C
ATOM   2487  NE  ARG A 267      27.605   6.902   6.352  1.00  0.00      RA0  N
ATOM   2488  HE  ARG A 267      27.269   6.604   5.443  1.00  0.00      RA0  H
ATOM   2489  CZ  ARG A 267      28.917   6.770   6.702  1.00  0.00      RA0  C
ATOM   2490  NH1 ARG A 267      29.336   7.065   7.959  1.00  0.00      RA0  N
ATOM   2491 HH11 ARG A 267      30.309   6.998   8.214  1.00  0.00      RA0  H
ATOM   2492 HH12 ARG A 267      28.698   7.344   8.691  1.00  0.00      RA0  H
ATOM   2493  NH2 ARG A 267      29.778   6.355   5.749  1.00  0.00      RA0  N
ATOM   2494 HH21 ARG A 267      30.772   6.245   5.913  1.00  0.00      RA0  H
ATOM   2495 HH22 ARG A 267      29.435   6.167   4.814  1.00  0.00      RA0  H
ATOM   2496  C   ARG A 267      23.779   9.532   4.586  1.00  0.00      RA0  C
ATOM   2497  O   ARG A 267      24.436   9.471   3.571  1.00  0.00      RA0  O
ATOM   2498  N   GLU A 268      22.630   8.882   4.712  1.00  0.00      RA0  N
ATOM   2499  H   GLU A 268      22.003   9.179   5.435  1.00  0.00      RA0  H
ATOM   2500  CA  GLU A 268      22.198   7.978   3.636  1.00  0.00      RA0  C
ATOM   2501  CB  GLU A 268      21.049   7.069   4.104  1.00  0.00      RA0  C
ATOM   2502  CG  GLU A 268      20.187   7.596   5.264  1.00  0.00      RA0  C
ATOM   2503  CD  GLU A 268      19.656   8.977   4.940  1.00  0.00      RA0  C
ATOM   2504  OE1 GLU A 268      18.812   9.084   4.059  1.00  0.00      RA0  O
ATOM   2505  OE2 GLU A 268      20.141   9.951   5.519  1.00  0.00      RA0  O
ATOM   2506  C   GLU A 268      21.822   8.751   2.370  1.00  0.00      RA0  C
ATOM   2507  O   GLU A 268      22.071   8.283   1.265  1.00  0.00      RA0  O
ATOM   2508  N   ALA A 269      21.224   9.927   2.516  1.00  0.00      RA0  N
ATOM   2509  H   ALA A 269      20.870  10.174   3.425  1.00  0.00      RA0  H
ATOM   2510  CA  ALA A 269      20.878  10.736   1.313  1.00  0.00      RA0  C
ATOM   2511  CB  ALA A 269      20.114  11.983   1.728  1.00  0.00      RA0  C
ATOM   2512  C   ALA A 269      22.157  11.136   0.573  1.00  0.00      RA0  C
ATOM   2513  O   ALA A 269      22.237  11.113  -0.660  1.00  0.00      RA0  O
ATOM   2514  N   LEU A 270      23.169  11.466   1.347  1.00  0.00      RA0  N
ATOM   2515  H   LEU A 270      23.043  11.431   2.342  1.00  0.00      RA0  H
ATOM   2516  CA  LEU A 270      24.458  11.851   0.806  1.00  0.00      RA0  C
ATOM   2517  CB  LEU A 270      25.342  12.378   1.927  1.00  0.00      RA0  C
ATOM   2518  CG  LEU A 270      26.274  13.464   1.417  1.00  0.00      RA0  C
ATOM   2519  CD1 LEU A 270      25.494  14.527   0.648  1.00  0.00      RA0  C
ATOM   2520  CD2 LEU A 270      27.093  14.068   2.551  1.00  0.00      RA0  C
ATOM   2521  C   LEU A 270      25.115  10.691   0.071  1.00  0.00      RA0  C
ATOM   2522  O   LEU A 270      25.678  10.870  -1.011  1.00  0.00      RA0  O
ATOM   2523  N   GLU A 271      25.041   9.490   0.650  1.00  0.00      RA0  N
ATOM   2524  H   GLU A 271      24.573   9.392   1.533  1.00  0.00      RA0  H
ATOM   2525  CA  GLU A 271      25.599   8.306   0.008  1.00  0.00      RA0  C
ATOM   2526  CB  GLU A 271      25.808   7.162   1.015  1.00  0.00      RA0  C
ATOM   2527  CG  GLU A 271      26.770   7.735   2.078  1.00  0.00      RA0  C
ATOM   2528  CD  GLU A 271      27.381   6.715   3.030  1.00  0.00      RA0  C
ATOM   2529  OE1 GLU A 271      26.658   5.961   3.661  1.00  0.00      RA0  O
ATOM   2530  OE2 GLU A 271      28.601   6.707   3.191  1.00  0.00      RA0  O
ATOM   2531  C   GLU A 271      24.949   8.043  -1.335  1.00  0.00      RA0  C
ATOM   2532  O   GLU A 271      25.613   7.631  -2.296  1.00  0.00      RA0  O
ATOM   2533  N   VAL A 272      23.629   8.230  -1.400  1.00  0.00      RA0  N
ATOM   2534  H   VAL A 272      23.128   8.481  -0.569  1.00  0.00      RA0  H
ATOM   2535  CA  VAL A 272      22.913   8.064  -2.654  1.00  0.00      RA0  C
ATOM   2536  CB  VAL A 272      21.402   8.118  -2.421  1.00  0.00      RA0  C
ATOM   2537  CG1 VAL A 272      20.625   8.097  -3.739  1.00  0.00      RA0  C
ATOM   2538  CG2 VAL A 272      20.967   6.983  -1.492  1.00  0.00      RA0  C
ATOM   2539  C   VAL A 272      23.351   9.134  -3.669  1.00  0.00      RA0  C
ATOM   2540  O   VAL A 272      23.580   8.838  -4.844  1.00  0.00      RA0  O
ATOM   2541  N   GLN A 273      23.486  10.370  -3.202  1.00  0.00      RA0  N
ATOM   2542  H   GLN A 273      23.302  10.535  -2.231  1.00  0.00      RA0  H
ATOM   2543  CA  GLN A 273      23.943  11.461  -4.065  1.00  0.00      RA0  C
ATOM   2544  CB  GLN A 273      23.833  12.775  -3.296  1.00  0.00      RA0  C
ATOM   2545  CG  GLN A 273      22.352  13.071  -3.039  1.00  0.00      RA0  C
ATOM   2546  CD  GLN A 273      22.197  14.028  -1.877  1.00  0.00      RA0  C
ATOM   2547  OE1 GLN A 273      23.087  14.813  -1.573  1.00  0.00      RA0  O
ATOM   2548  NE2 GLN A 273      21.007  13.930  -1.256  1.00  0.00      RA0  N
ATOM   2549 HE21 GLN A 273      20.368  13.209  -1.521  1.00  0.00      RA0  H
ATOM   2550 HE22 GLN A 273      20.694  14.528  -0.511  1.00  0.00      RA0  H
ATOM   2551  C   GLN A 273      25.334  11.173  -4.634  1.00  0.00      RA0  C
ATOM   2552  O   GLN A 273      25.568  11.387  -5.817  1.00  0.00      RA0  O
ATOM   2553  N   ARG A 274      26.231  10.646  -3.796  1.00  0.00      RA0  N
ATOM   2554  H   ARG A 274      25.960  10.464  -2.851  1.00  0.00      RA0  H
ATOM   2555  CA  ARG A 274      27.565  10.283  -4.262  1.00  0.00      RA0  C
ATOM   2556  CB  ARG A 274      28.376   9.867  -3.016  1.00  0.00      RA0  C
ATOM   2557  CG  ARG A 274      29.655   9.048  -3.246  1.00  0.00      RA0  C
ATOM   2558  CD  ARG A 274      30.516   8.805  -1.990  1.00  0.00      RA0  C
ATOM   2559  NE  ARG A 274      29.879   7.970  -0.961  1.00  0.00      RA0  N
ATOM   2560  HE  ARG A 274      28.874   7.901  -0.979  1.00  0.00      RA0  H
ATOM   2561  CZ  ARG A 274      30.671   7.385   0.003  1.00  0.00      RA0  C
ATOM   2562  NH1 ARG A 274      32.017   7.506  -0.071  1.00  0.00      RA0  N
ATOM   2563 HH11 ARG A 274      32.623   7.105   0.628  1.00  0.00      RA0  H
ATOM   2564 HH12 ARG A 274      32.467   8.002  -0.817  1.00  0.00      RA0  H
ATOM   2565  NH2 ARG A 274      30.126   6.704   1.033  1.00  0.00      RA0  N
ATOM   2566 HH21 ARG A 274      30.672   6.225   1.729  1.00  0.00      RA0  H
ATOM   2567 HH22 ARG A 274      29.134   6.647   1.226  1.00  0.00      RA0  H
ATOM   2568  C   ARG A 274      27.530   9.170  -5.311  1.00  0.00      RA0  C
ATOM   2569  O   ARG A 274      28.216   9.245  -6.333  1.00  0.00      RA0  O
ATOM   2570  N   GLU A 275      26.704   8.163  -5.069  1.00  0.00      RA0  N
ATOM   2571  H   GLU A 275      26.168   8.127  -4.222  1.00  0.00      RA0  H
ATOM   2572  CA  GLU A 275      26.486   7.079  -6.026  1.00  0.00      RA0  C
ATOM   2573  CB  GLU A 275      25.614   5.982  -5.418  1.00  0.00      RA0  C
ATOM   2574  CG  GLU A 275      26.375   5.264  -4.303  1.00  0.00      RA0  C
ATOM   2575  CD  GLU A 275      25.504   4.194  -3.682  1.00  0.00      RA0  C
ATOM   2576  OE1 GLU A 275      24.282   4.323  -3.738  1.00  0.00      RA0  O
ATOM   2577  OE2 GLU A 275      26.054   3.232  -3.147  1.00  0.00      RA0  O
ATOM   2578  C   GLU A 275      25.951   7.572  -7.361  1.00  0.00      RA0  C
ATOM   2579  O   GLU A 275      26.364   7.113  -8.426  1.00  0.00      RA0  O
ATOM   2580  N   HIS A 276      24.971   8.463  -7.308  1.00  0.00      RA0  N
ATOM   2581  H   HIS A 276      24.689   8.818  -6.416  1.00  0.00      RA0  H
ATOM   2582  CA  HIS A 276      24.309   8.917  -8.514  1.00  0.00      RA0  C
ATOM   2583  CB  HIS A 276      22.934   9.503  -8.186  1.00  0.00      RA0  C
ATOM   2584  CG  HIS A 276      21.879   8.429  -8.082  1.00  0.00      RA0  C
ATOM   2585  ND1 HIS A 276      20.662   8.551  -8.646  1.00  0.00      RA0  N
ATOM   2586  HD1 HIS A 276      20.347   9.315  -9.171  1.00  0.00      RA0  H
ATOM   2587  CD2 HIS A 276      21.947   7.197  -7.423  1.00  0.00      RA0  C
ATOM   2588  NE2 HIS A 276      20.751   6.579  -7.599  1.00  0.00      RA0  N
ATOM   2589  CE1 HIS A 276      19.963   7.411  -8.350  1.00  0.00      RA0  C
ATOM   2590  C   HIS A 276      25.104   9.966  -9.265  1.00  0.00      RA0  C
ATOM   2591  O   HIS A 276      24.933  10.098 -10.475  1.00  0.00      RA0  O
ATOM   2592  N   GLY A 277      25.919  10.718  -8.523  1.00  0.00      RA0  N
ATOM   2593  H   GLY A 277      25.921  10.597  -7.531  1.00  0.00      RA0  H
ATOM   2594  CA  GLY A 277      26.588  11.904  -9.048  1.00  0.00      RA0  C
ATOM   2595  C   GLY A 277      25.760  13.145  -8.814  1.00  0.00      RA0  C
ATOM   2596  O   GLY A 277      24.514  13.078  -8.742  1.00  0.00      RA0  O
ATOM   2597  N   THR A 278      26.440  14.288  -8.703  1.00  0.00      RA0  N
ATOM   2598  H   THR A 278      27.435  14.325  -8.748  1.00  0.00      RA0  H
ATOM   2599  CA  THR A 278      25.757  15.568  -8.526  1.00  0.00      RA0  C
ATOM   2600  CB  THR A 278      26.009  15.881  -7.062  1.00  0.00      RA0  C
ATOM   2601  OG1 THR A 278      27.176  15.148  -6.659  1.00  0.00      RA0  O
ATOM   2602  HG1 THR A 278      27.915  15.633  -7.009  1.00  0.00      RA0  H
ATOM   2603  CG2 THR A 278      24.823  15.510  -6.168  1.00  0.00      RA0  C
ATOM   2604  C   THR A 278      26.320  16.617  -9.470  1.00  0.00      RA0  C
ATOM   2605  O   THR A 278      27.309  16.391 -10.188  1.00  0.00      RA0  O
ATOM   2606  N   GLU A 279      25.679  17.769  -9.444  1.00  0.00      RA0  N
ATOM   2607  H   GLU A 279      24.892  17.879  -8.842  1.00  0.00      RA0  H
ATOM   2608  CA  GLU A 279      26.239  18.968 -10.038  1.00  0.00      RA0  C
ATOM   2609  CB  GLU A 279      25.304  20.160  -9.878  1.00  0.00      RA0  C
ATOM   2610  CG  GLU A 279      23.881  20.015 -10.400  1.00  0.00      RA0  C
ATOM   2611  CD  GLU A 279      23.152  21.265  -9.961  1.00  0.00      RA0  C
ATOM   2612  OE1 GLU A 279      21.954  21.215  -9.705  1.00  0.00      RA0  O
ATOM   2613  OE2 GLU A 279      23.793  22.302  -9.824  1.00  0.00      RA0  O
ATOM   2614  C   GLU A 279      27.507  19.356  -9.262  1.00  0.00      RA0  C
ATOM   2615  O   GLU A 279      27.809  18.772  -8.218  1.00  0.00      RA0  O
ATOM   2616  N   LYS A 280      28.275  20.295  -9.804  1.00  0.00      RA0  N
ATOM   2617  H   LYS A 280      28.004  20.778 -10.641  1.00  0.00      RA0  H
ATOM   2618  CA  LYS A 280      29.527  20.680  -9.184  1.00  0.00      RA0  C
ATOM   2619  CB  LYS A 280      30.719  19.958  -9.806  1.00  0.00      RA0  C
ATOM   2620  CG  LYS A 280      30.958  20.243 -11.285  1.00  0.00      RA0  C
ATOM   2621  CD  LYS A 280      32.117  19.378 -11.769  1.00  0.00      RA0  C
ATOM   2622  CE  LYS A 280      32.412  19.481 -13.262  1.00  0.00      RA0  C
ATOM   2623  NZ  LYS A 280      33.202  18.305 -13.644  1.00  0.00      RA0  N
ATOM   2624  HZ1 LYS A 280      33.384  18.262 -14.663  1.00  0.00      RA0  H
ATOM   2625  HZ2 LYS A 280      34.068  18.203 -13.088  1.00  0.00      RA0  H
ATOM   2626  HZ3 LYS A 280      32.620  17.460 -13.441  1.00  0.00      RA0  H
ATOM   2627  C   LYS A 280      29.683  22.178  -9.211  1.00  0.00      RA0  C
ATOM   2628  O   LYS A 280      29.246  22.849 -10.129  1.00  0.00      RA0  O
ATOM   2629  N   LEU A 281      30.353  22.677  -8.200  1.00  0.00      RA0  N
ATOM   2630  H   LEU A 281      30.805  22.058  -7.563  1.00  0.00      RA0  H
ATOM   2631  CA  LEU A 281      30.658  24.089  -8.112  1.00  0.00      RA0  C
ATOM   2632  CB  LEU A 281      30.671  24.526  -6.647  1.00  0.00      RA0  C
ATOM   2633  CG  LEU A 281      30.799  26.036  -6.440  1.00  0.00      RA0  C
ATOM   2634  CD1 LEU A 281      29.520  26.772  -6.833  1.00  0.00      RA0  C
ATOM   2635  CD2 LEU A 281      31.211  26.379  -5.009  1.00  0.00      RA0  C
ATOM   2636  C   LEU A 281      32.011  24.336  -8.760  1.00  0.00      RA0  C
ATOM   2637  O   LEU A 281      33.034  23.759  -8.374  1.00  0.00      RA0  O
ATOM   2638  N   VAL A 282      32.001  25.160  -9.805  1.00  0.00      RA0  N
ATOM   2639  H   VAL A 282      31.162  25.644 -10.044  1.00  0.00      RA0  H
ATOM   2640  CA  VAL A 282      33.204  25.528 -10.522  1.00  0.00      RA0  C
ATOM   2641  CB  VAL A 282      33.129  25.105 -11.991  1.00  0.00      RA0  C
ATOM   2642  CG1 VAL A 282      33.016  23.587 -12.128  1.00  0.00      RA0  C
ATOM   2643  CG2 VAL A 282      32.012  25.855 -12.721  1.00  0.00      RA0  C
ATOM   2644  C   VAL A 282      33.445  27.044 -10.439  1.00  0.00      RA0  C
ATOM   2645  O   VAL A 282      32.574  27.810 -10.004  1.00  0.00      RA0  O
ATOM   2646  N   GLY A 283      34.626  27.468 -10.858  1.00  0.00      RA0  N
ATOM   2647  H   GLY A 283      35.247  26.816 -11.295  1.00  0.00      RA0  H
ATOM   2648  CA  GLY A 283      34.939  28.875 -11.012  1.00  0.00      RA0  C
ATOM   2649  C   GLY A 283      34.754  29.281 -12.453  1.00  0.00      RA0  C
ATOM   2650  O   GLY A 283      34.875  28.456 -13.373  1.00  0.00      RA0  O
ATOM   2651  N   LEU A 284      34.425  30.550 -12.656  1.00  0.00      RA0  N
ATOM   2652  H   LEU A 284      34.307  31.168 -11.876  1.00  0.00      RA0  H
ATOM   2653  CA  LEU A 284      34.368  31.156 -13.992  1.00  0.00      RA0  C
ATOM   2654  CB  LEU A 284      32.943  31.551 -14.376  1.00  0.00      RA0  C
ATOM   2655  CG  LEU A 284      31.933  30.409 -14.451  1.00  0.00      RA0  C
ATOM   2656  CD1 LEU A 284      30.537  30.950 -14.754  1.00  0.00      RA0  C
ATOM   2657  CD2 LEU A 284      32.345  29.327 -15.449  1.00  0.00      RA0  C
ATOM   2658  C   LEU A 284      35.194  32.425 -13.939  1.00  0.00      RA0  C
ATOM   2659  O   LEU A 284      35.170  33.133 -12.939  1.00  0.00      RA0  O
ATOM   2660  N   VAL A 285      35.932  32.657 -15.018  1.00  0.00      RA0  N
ATOM   2661  H   VAL A 285      35.892  32.012 -15.783  1.00  0.00      RA0  H
ATOM   2662  CA  VAL A 285      36.717  33.865 -15.231  1.00  0.00      RA0  C
ATOM   2663  CB  VAL A 285      38.199  33.474 -15.268  1.00  0.00      RA0  C
ATOM   2664  CG1 VAL A 285      39.080  34.575 -15.857  1.00  0.00      RA0  C
ATOM   2665  CG2 VAL A 285      38.671  33.013 -13.888  1.00  0.00      RA0  C
ATOM   2666  C   VAL A 285      36.307  34.525 -16.554  1.00  0.00      RA0  C
ATOM   2667  O   VAL A 285      36.271  33.894 -17.616  1.00  0.00      RA0  O
ATOM   2668  N   MSE A 286      36.020  35.818 -16.490  1.00  0.00      RA0  N
ATOM   2669  H   MSE A 286      36.102  36.316 -15.621  1.00  0.00      RA0  H
ATOM   2670  CA  MSE A 286      35.698  36.579 -17.670  1.00  0.00      RA0  C
ATOM   2671  CB  MSE A 286      34.250  37.048 -17.621  1.00  0.00      RA0  C
ATOM   2672  CG  MSE A 286      33.808  37.703 -18.927  1.00  0.00      RA0  C
ATOM   2673  SE  MSE A 286      32.091  38.220 -18.847  1.00  0.00      RA0  S
ATOM   2674  CE  MSE A 286      32.297  39.484 -17.593  1.00  0.00      RA0  C
ATOM   2675  C   MSE A 286      36.644  37.771 -17.754  1.00  0.00      RA0  C
ATOM   2676  O   MSE A 286      36.491  38.724 -17.011  1.00  0.00      RA0  O
ATOM   2677  N   THR A 287      37.660  37.670 -18.609  1.00  0.00      RA0  N
ATOM   2678  H   THR A 287      37.819  36.823 -19.116  1.00  0.00      RA0  H
ATOM   2679  CA  THR A 287      38.602  38.789 -18.835  1.00  0.00      RA0  C
ATOM   2680  CB  THR A 287      39.805  38.092 -19.429  1.00  0.00      RA0  C
ATOM   2681  OG1 THR A 287      39.690  36.705 -19.070  1.00  0.00      RA0  O
ATOM   2682  HG1 THR A 287      40.513  36.293 -19.302  1.00  0.00      RA0  H
ATOM   2683  CG2 THR A 287      41.130  38.689 -18.950  1.00  0.00      RA0  C
ATOM   2684  C   THR A 287      38.007  39.900 -19.698  1.00  0.00      RA0  C
ATOM   2685  O   THR A 287      38.496  41.041 -19.694  1.00  0.00      RA0  O
ATOM   2686  N   GLU A 288      36.976  39.563 -20.459  1.00  0.00      RA0  N
ATOM   2687  H   GLU A 288      36.562  38.663 -20.350  1.00  0.00      RA0  H
ATOM   2688  CA  GLU A 288      36.258  40.542 -21.252  1.00  0.00      RA0  C
ATOM   2689  CB  GLU A 288      35.292  39.908 -22.269  1.00  0.00      RA0  C
ATOM   2690  CG  GLU A 288      35.200  40.624 -23.638  1.00  0.00      RA0  C
ATOM   2691  CD  GLU A 288      33.840  41.274 -23.896  1.00  0.00      RA0  C
ATOM   2692  OE1 GLU A 288      33.466  42.191 -23.171  1.00  0.00      RA0  O
ATOM   2693  OE2 GLU A 288      33.137  40.887 -24.836  1.00  0.00      RA0  O
ATOM   2694  C   GLU A 288      35.578  41.524 -20.326  1.00  0.00      RA0  C
ATOM   2695  O   GLU A 288      35.261  41.196 -19.186  1.00  0.00      RA0  O
ATOM   2696  N   LYS A 289      35.355  42.734 -20.814  1.00  0.00      RA0  N
ATOM   2697  H   LYS A 289      35.270  42.809 -21.810  1.00  0.00      RA0  H
ATOM   2698  CA  LYS A 289      34.808  43.781 -19.965  1.00  0.00      RA0  C
ATOM   2699  CB  LYS A 289      35.120  45.184 -20.478  1.00  0.00      RA0  C
ATOM   2700  CG  LYS A 289      36.649  45.307 -20.389  1.00  0.00      RA0  C
ATOM   2701  CD  LYS A 289      37.169  44.710 -19.067  1.00  0.00      RA0  C
ATOM   2702  CE  LYS A 289      38.672  44.411 -19.040  1.00  0.00      RA0  C
ATOM   2703  NZ  LYS A 289      38.922  43.244 -18.178  1.00  0.00      RA0  N
ATOM   2704  HZ1 LYS A 289      39.940  43.143 -17.994  1.00  0.00      RA0  H
ATOM   2705  HZ2 LYS A 289      38.423  43.334 -17.270  1.00  0.00      RA0  H
ATOM   2706  HZ3 LYS A 289      38.589  42.387 -18.674  1.00  0.00      RA0  H
ATOM   2707  C   LYS A 289      33.379  43.426 -19.595  1.00  0.00      RA0  C
ATOM   2708  O   LYS A 289      32.632  42.874 -20.400  1.00  0.00      RA0  O
ATOM   2709  N   GLY A 290      33.013  43.721 -18.356  1.00  0.00      RA0  N
ATOM   2710  H   GLY A 290      33.673  44.008 -17.662  1.00  0.00      RA0  H
ATOM   2711  CA  GLY A 290      31.687  43.389 -17.865  1.00  0.00      RA0  C
ATOM   2712  C   GLY A 290      31.833  42.752 -16.507  1.00  0.00      RA0  C
ATOM   2713  O   GLY A 290      32.950  42.444 -16.062  1.00  0.00      RA0  O
ATOM   2714  N   VAL A 291      30.708  42.562 -15.838  1.00  0.00      RA0  N
ATOM   2715  H   VAL A 291      29.805  42.745 -16.228  1.00  0.00      RA0  H
ATOM   2716  CA  VAL A 291      30.709  41.920 -14.517  1.00  0.00      RA0  C
ATOM   2717  CB  VAL A 291      30.399  42.936 -13.405  1.00  0.00      RA0  C
ATOM   2718  CG1 VAL A 291      30.406  42.275 -12.024  1.00  0.00      RA0  C
ATOM   2719  CG2 VAL A 291      31.356  44.130 -13.443  1.00  0.00      RA0  C
ATOM   2720  C   VAL A 291      29.698  40.769 -14.489  1.00  0.00      RA0  C
ATOM   2721  O   VAL A 291      28.548  40.905 -14.924  1.00  0.00      RA0  O
ATOM   2722  N   LEU A 292      30.166  39.625 -14.000  1.00  0.00      RA0  N
ATOM   2723  H   LEU A 292      31.054  39.640 -13.547  1.00  0.00      RA0  H
ATOM   2724  CA  LEU A 292      29.327  38.462 -13.794  1.00  0.00      RA0  C
ATOM   2725  CB  LEU A 292      30.205  37.231 -13.564  1.00  0.00      RA0  C
ATOM   2726  CG  LEU A 292      31.066  36.880 -14.778  1.00  0.00      RA0  C
ATOM   2727  CD1 LEU A 292      32.112  35.812 -14.455  1.00  0.00      RA0  C
ATOM   2728  CD2 LEU A 292      30.206  36.495 -15.981  1.00  0.00      RA0  C
ATOM   2729  C   LEU A 292      28.431  38.707 -12.569  1.00  0.00      RA0  C
ATOM   2730  O   LEU A 292      28.914  39.162 -11.524  1.00  0.00      RA0  O
ATOM   2731  N   ARG A 293      27.134  38.411 -12.709  1.00  0.00      RA0  N
ATOM   2732  H   ARG A 293      26.817  37.917 -13.518  1.00  0.00      RA0  H
ATOM   2733  CA  ARG A 293      26.157  38.651 -11.644  1.00  0.00      RA0  C
ATOM   2734  CB  ARG A 293      24.809  39.216 -12.082  1.00  0.00      RA0  C
ATOM   2735  CG  ARG A 293      24.531  40.545 -12.762  1.00  0.00      RA0  C
ATOM   2736  CD  ARG A 293      23.004  40.764 -12.692  1.00  0.00      RA0  C
ATOM   2737  NE  ARG A 293      22.245  39.587 -13.142  1.00  0.00      RA0  N
ATOM   2738  HE  ARG A 293      22.363  39.333 -14.106  1.00  0.00      RA0  H
ATOM   2739  CZ  ARG A 293      21.463  38.851 -12.274  1.00  0.00      RA0  C
ATOM   2740  NH1 ARG A 293      21.343  39.213 -10.981  1.00  0.00      RA0  N
ATOM   2741 HH11 ARG A 293      20.851  38.596 -10.329  1.00  0.00      RA0  H
ATOM   2742 HH12 ARG A 293      21.732  40.046 -10.594  1.00  0.00      RA0  H
ATOM   2743  NH2 ARG A 293      20.822  37.747 -12.711  1.00  0.00      RA0  N
ATOM   2744 HH21 ARG A 293      20.282  37.208 -12.038  1.00  0.00      RA0  H
ATOM   2745 HH22 ARG A 293      20.849  37.411 -13.650  1.00  0.00      RA0  H
ATOM   2746  C   ARG A 293      25.599  37.355 -11.079  1.00  0.00      RA0  C
ATOM   2747  O   ARG A 293      25.424  36.381 -11.806  1.00  0.00      RA0  O
ATOM   2748  N   ASN A 294      25.240  37.378  -9.799  1.00  0.00      RA0  N
ATOM   2749  H   ASN A 294      25.472  38.167  -9.233  1.00  0.00      RA0  H
ATOM   2750  CA  ASN A 294      24.497  36.266  -9.191  1.00  0.00      RA0  C
ATOM   2751  CB  ASN A 294      23.947  36.610  -7.806  1.00  0.00      RA0  C
ATOM   2752  CG  ASN A 294      25.039  36.818  -6.783  1.00  0.00      RA0  C
ATOM   2753  OD1 ASN A 294      26.229  36.860  -7.091  1.00  0.00      RA0  O
ATOM   2754  ND2 ASN A 294      24.550  36.983  -5.542  1.00  0.00      RA0  N
ATOM   2755 HD21 ASN A 294      23.562  36.928  -5.387  1.00  0.00      RA0  H
ATOM   2756 HD22 ASN A 294      25.111  37.145  -4.729  1.00  0.00      RA0  H
ATOM   2757  C   ASN A 294      23.291  35.885 -10.049  1.00  0.00      RA0  C
ATOM   2758  O   ASN A 294      22.611  36.762 -10.617  1.00  0.00      RA0  O
ATOM   2759  N   GLU A 295      23.046  34.590 -10.131  1.00  0.00      RA0  N
ATOM   2760  H   GLU A 295      23.677  33.960  -9.681  1.00  0.00      RA0  H
ATOM   2761  CA  GLU A 295      21.881  34.003 -10.797  1.00  0.00      RA0  C
ATOM   2762  CB  GLU A 295      20.473  34.488 -10.357  1.00  0.00      RA0  C
ATOM   2763  CG  GLU A 295      20.233  35.293  -9.068  1.00  0.00      RA0  C
ATOM   2764  CD  GLU A 295      20.064  36.761  -9.433  1.00  0.00      RA0  C
ATOM   2765  OE1 GLU A 295      19.448  37.053 -10.454  1.00  0.00      RA0  O
ATOM   2766  OE2 GLU A 295      20.592  37.629  -8.742  1.00  0.00      RA0  O
ATOM   2767  C   GLU A 295      21.911  34.023 -12.341  1.00  0.00      RA0  C
ATOM   2768  O   GLU A 295      20.986  33.530 -12.981  1.00  0.00      RA0  O
ATOM   2769  N   LEU A 296      22.949  34.586 -12.954  1.00  0.00      RA0  N
ATOM   2770  H   LEU A 296      23.692  34.964 -12.400  1.00  0.00      RA0  H
ATOM   2771  CA  LEU A 296      23.110  34.493 -14.398  1.00  0.00      RA0  C
ATOM   2772  CB  LEU A 296      24.349  35.308 -14.786  1.00  0.00      RA0  C
ATOM   2773  CG  LEU A 296      24.483  35.697 -16.259  1.00  0.00      RA0  C
ATOM   2774  CD1 LEU A 296      23.353  36.623 -16.713  1.00  0.00      RA0  C
ATOM   2775  CD2 LEU A 296      25.849  36.324 -16.541  1.00  0.00      RA0  C
ATOM   2776  C   LEU A 296      23.217  33.013 -14.834  1.00  0.00      RA0  C
ATOM   2777  O   LEU A 296      23.923  32.228 -14.197  1.00  0.00      RA0  O
ATOM   2778  N   PRO A 297      22.509  32.611 -15.885  1.00  0.00      RA0  N
ATOM   2779  CD  PRO A 297      21.467  33.367 -16.562  1.00  0.00      RA0  C
ATOM   2780  CA  PRO A 297      22.690  31.265 -16.443  1.00  0.00      RA0  C
ATOM   2781  CB  PRO A 297      21.585  31.186 -17.501  1.00  0.00      RA0  C
ATOM   2782  CG  PRO A 297      20.581  32.284 -17.157  1.00  0.00      RA0  C
ATOM   2783  C   PRO A 297      24.068  31.043 -17.084  1.00  0.00      RA0  C
ATOM   2784  O   PRO A 297      24.695  31.984 -17.585  1.00  0.00      RA0  O
ATOM   2785  N   VAL A 298      24.496  29.790 -17.072  1.00  0.00      RA0  N
ATOM   2786  H   VAL A 298      23.909  29.074 -16.682  1.00  0.00      RA0  H
ATOM   2787  CA  VAL A 298      25.767  29.376 -17.650  1.00  0.00      RA0  C
ATOM   2788  CB  VAL A 298      26.715  28.918 -16.538  1.00  0.00      RA0  C
ATOM   2789  CG1 VAL A 298      28.072  28.512 -17.106  1.00  0.00      RA0  C
ATOM   2790  CG2 VAL A 298      26.840  29.961 -15.429  1.00  0.00      RA0  C
ATOM   2791  C   VAL A 298      25.457  28.200 -18.559  1.00  0.00      RA0  C
ATOM   2792  O   VAL A 298      24.972  27.172 -18.079  1.00  0.00      RA0  O
ATOM   2793  N   ARG A 299      25.730  28.330 -19.853  1.00  0.00      RA0  N
ATOM   2794  H   ARG A 299      26.209  29.133 -20.203  1.00  0.00      RA0  H
ATOM   2795  CA  ARG A 299      25.339  27.304 -20.783  1.00  0.00      RA0  C
ATOM   2796  CB  ARG A 299      24.379  27.853 -21.829  1.00  0.00      RA0  C
ATOM   2797  CG  ARG A 299      23.053  28.213 -21.182  1.00  0.00      RA0  C
ATOM   2798  CD  ARG A 299      21.995  28.663 -22.178  1.00  0.00      RA0  C
ATOM   2799  NE  ARG A 299      20.739  28.780 -21.456  1.00  0.00      RA0  N
ATOM   2800  HE  ARG A 299      20.467  27.992 -20.883  1.00  0.00      RA0  H
ATOM   2801  CZ  ARG A 299      20.010  29.924 -21.446  1.00  0.00      RA0  C
ATOM   2802  NH1 ARG A 299      20.369  30.947 -22.257  1.00  0.00      RA0  N
ATOM   2803 HH11 ARG A 299      19.872  31.817 -22.286  1.00  0.00      RA0  H
ATOM   2804 HH12 ARG A 299      21.166  30.867 -22.866  1.00  0.00      RA0  H
ATOM   2805  NH2 ARG A 299      18.954  29.998 -20.613  1.00  0.00      RA0  N
ATOM   2806 HH21 ARG A 299      18.296  30.746 -20.556  1.00  0.00      RA0  H
ATOM   2807 HH22 ARG A 299      18.819  29.235 -19.943  1.00  0.00      RA0  H
ATOM   2808  C   ARG A 299      26.519  26.656 -21.488  1.00  0.00      RA0  C
ATOM   2809  O   ARG A 299      27.532  27.302 -21.806  1.00  0.00      RA0  O
ATOM   2810  N   PHE A 300      26.362  25.362 -21.718  1.00  0.00      RA0  N
ATOM   2811  H   PHE A 300      25.522  24.874 -21.453  1.00  0.00      RA0  H
ATOM   2812  CA  PHE A 300      27.330  24.589 -22.461  1.00  0.00      RA0  C
ATOM   2813  CB  PHE A 300      28.558  24.258 -21.598  1.00  0.00      RA0  C
ATOM   2814  CG  PHE A 300      28.184  23.442 -20.377  1.00  0.00      RA0  C
ATOM   2815  CD1 PHE A 300      27.731  24.072 -19.222  1.00  0.00      RA0  C
ATOM   2816  CD2 PHE A 300      28.310  22.056 -20.401  1.00  0.00      RA0  C
ATOM   2817  CE1 PHE A 300      27.423  23.324 -18.092  1.00  0.00      RA0  C
ATOM   2818  CE2 PHE A 300      28.003  21.308 -19.271  1.00  0.00      RA0  C
ATOM   2819  CZ  PHE A 300      27.572  21.942 -18.112  1.00  0.00      RA0  C
ATOM   2820  C   PHE A 300      26.674  23.306 -22.983  1.00  0.00      RA0  C
ATOM   2821  O   PHE A 300      25.535  22.967 -22.621  1.00  0.00      RA0  O
ATOM   2822  N   THR A 301      27.376  22.629 -23.884  1.00  0.00      RA0  N
ATOM   2823  H   THR A 301      28.280  22.909 -24.200  1.00  0.00      RA0  H
ATOM   2824  CA  THR A 301      26.934  21.344 -24.416  1.00  0.00      RA0  C
ATOM   2825  CB  THR A 301      26.796  21.600 -25.899  1.00  0.00      RA0  C
ATOM   2826  OG1 THR A 301      26.370  22.962 -26.069  1.00  0.00      RA0  O
ATOM   2827  HG1 THR A 301      26.251  23.088 -27.001  1.00  0.00      RA0  H
ATOM   2828  CG2 THR A 301      25.854  20.616 -26.590  1.00  0.00      RA0  C
ATOM   2829  C   THR A 301      27.989  20.306 -24.065  1.00  0.00      RA0  C
ATOM   2830  O   THR A 301      29.174  20.558 -24.288  1.00  0.00      RA0  O
ATOM   2831  N   ASP A 302      27.580  19.152 -23.528  1.00  0.00      RA0  N
ATOM   2832  H   ASP A 302      26.609  18.912 -23.479  1.00  0.00      RA0  H
ATOM   2833  CA  ASP A 302      28.564  18.123 -23.156  1.00  0.00      RA0  C
ATOM   2834  CB  ASP A 302      27.981  17.209 -22.072  1.00  0.00      RA0  C
ATOM   2835  CG  ASP A 302      27.503  15.917 -22.699  1.00  0.00      RA0  C
ATOM   2836  OD1 ASP A 302      26.588  15.940 -23.512  1.00  0.00      RA0  O
ATOM   2837  OD2 ASP A 302      28.098  14.880 -22.435  1.00  0.00      RA0  O
ATOM   2838  C   ASP A 302      28.993  17.345 -24.374  1.00  0.00      RA0  C
ATOM   2839  O   ASP A 302      28.489  17.576 -25.474  1.00  0.00      RA0  O
ATOM   2840  N   ALA A 303      29.948  16.438 -24.178  1.00  0.00      RA0  N
ATOM   2841  H   ALA A 303      30.076  16.116 -23.239  1.00  0.00      RA0  H
ATOM   2842  CA  ALA A 303      30.554  15.735 -25.303  1.00  0.00      RA0  C
ATOM   2843  CB  ALA A 303      31.693  14.837 -24.821  1.00  0.00      RA0  C
ATOM   2844  C   ALA A 303      29.544  14.886 -26.056  1.00  0.00      RA0  C
ATOM   2845  O   ALA A 303      29.715  14.642 -27.238  1.00  0.00      RA0  O
ATOM   2846  N   GLN A 304      28.482  14.467 -25.370  1.00  0.00      RA0  N
ATOM   2847  H   GLN A 304      28.323  14.781 -24.429  1.00  0.00      RA0  H
ATOM   2848  CA  GLN A 304      27.435  13.648 -25.963  1.00  0.00      RA0  C
ATOM   2849  CB  GLN A 304      26.870  12.648 -24.958  1.00  0.00      RA0  C
ATOM   2850  CG  GLN A 304      27.418  11.233 -25.188  1.00  0.00      RA0  C
ATOM   2851  CD  GLN A 304      28.910  11.134 -24.903  1.00  0.00      RA0  C
ATOM   2852  OE1 GLN A 304      29.328  10.682 -23.843  1.00  0.00      RA0  O
ATOM   2853  NE2 GLN A 304      29.706  11.501 -25.928  1.00  0.00      RA0  N
ATOM   2854 HE21 GLN A 304      29.330  11.910 -26.762  1.00  0.00      RA0  H
ATOM   2855 HE22 GLN A 304      30.698  11.396 -25.870  1.00  0.00      RA0  H
ATOM   2856  C   GLN A 304      26.352  14.498 -26.663  1.00  0.00      RA0  C
ATOM   2857  O   GLN A 304      25.423  13.951 -27.245  1.00  0.00      RA0  O
ATOM   2858  N   GLY A 305      26.476  15.823 -26.599  1.00  0.00      RA0  N
ATOM   2859  H   GLY A 305      27.161  16.212 -25.979  1.00  0.00      RA0  H
ATOM   2860  CA  GLY A 305      25.537  16.742 -27.241  1.00  0.00      RA0  C
ATOM   2861  C   GLY A 305      24.366  17.210 -26.386  1.00  0.00      RA0  C
ATOM   2862  O   GLY A 305      23.473  17.922 -26.886  1.00  0.00      RA0  O
ATOM   2863  N   ASN A 306      24.350  16.828 -25.110  1.00  0.00      RA0  N
ATOM   2864  H   ASN A 306      25.163  16.390 -24.727  1.00  0.00      RA0  H
ATOM   2865  CA  ASN A 306      23.293  17.265 -24.215  1.00  0.00      RA0  C
ATOM   2866  CB  ASN A 306      23.329  16.527 -22.876  1.00  0.00      RA0  C
ATOM   2867  CG  ASN A 306      23.101  15.042 -23.026  1.00  0.00      RA0  C
ATOM   2868  OD1 ASN A 306      21.978  14.577 -23.201  1.00  0.00      RA0  O
ATOM   2869  ND2 ASN A 306      24.230  14.317 -22.919  1.00  0.00      RA0  N
ATOM   2870 HD21 ASN A 306      25.120  14.780 -22.797  1.00  0.00      RA0  H
ATOM   2871 HD22 ASN A 306      24.259  13.321 -22.960  1.00  0.00      RA0  H
ATOM   2872  C   ASN A 306      23.555  18.737 -23.892  1.00  0.00      RA0  C
ATOM   2873  O   ASN A 306      24.662  19.087 -23.502  1.00  0.00      RA0  O
ATOM   2874  N   GLN A 307      22.558  19.592 -24.094  1.00  0.00      RA0  N
ATOM   2875  H   GLN A 307      21.655  19.227 -24.310  1.00  0.00      RA0  H
ATOM   2876  CA  GLN A 307      22.691  21.008 -23.702  1.00  0.00      RA0  C
ATOM   2877  CB  GLN A 307      21.765  21.848 -24.570  1.00  0.00      RA0  C
ATOM   2878  CG  GLN A 307      22.136  21.627 -26.035  1.00  0.00      RA0  C
ATOM   2879  CD  GLN A 307      21.082  22.222 -26.937  1.00  0.00      RA0  C
ATOM   2880  OE1 GLN A 307      20.594  23.327 -26.733  1.00  0.00      RA0  O
ATOM   2881  NE2 GLN A 307      20.750  21.409 -27.955  1.00  0.00      RA0  N
ATOM   2882 HE21 GLN A 307      21.202  20.520 -28.050  1.00  0.00      RA0  H
ATOM   2883 HE22 GLN A 307      20.057  21.669 -28.627  1.00  0.00      RA0  H
ATOM   2884  C   GLN A 307      22.391  21.139 -22.219  1.00  0.00      RA0  C
ATOM   2885  O   GLN A 307      21.406  20.566 -21.713  1.00  0.00      RA0  O
ATOM   2886  N   HIS A 308      23.245  21.895 -21.530  1.00  0.00      RA0  N
ATOM   2887  H   HIS A 308      23.929  22.439 -22.011  1.00  0.00      RA0  H
ATOM   2888  CA  HIS A 308      23.174  22.063 -20.094  1.00  0.00      RA0  C
ATOM   2889  CB  HIS A 308      24.330  21.332 -19.425  1.00  0.00      RA0  C
ATOM   2890  CG  HIS A 308      24.071  19.841 -19.443  1.00  0.00      RA0  C
ATOM   2891  ND1 HIS A 308      22.868  19.284 -19.695  1.00  0.00      RA0  N
ATOM   2892  HD1 HIS A 308      22.042  19.743 -19.972  1.00  0.00      RA0  H
ATOM   2893  CD2 HIS A 308      24.990  18.820 -19.181  1.00  0.00      RA0  C
ATOM   2894  NE2 HIS A 308      24.321  17.644 -19.271  1.00  0.00      RA0  N
ATOM   2895  CE1 HIS A 308      23.020  17.928 -19.587  1.00  0.00      RA0  C
ATOM   2896  C   HIS A 308      23.109  23.530 -19.723  1.00  0.00      RA0  C
ATOM   2897  O   HIS A 308      23.609  24.399 -20.439  1.00  0.00      RA0  O
ATOM   2898  N   GLU A 309      22.458  23.777 -18.599  1.00  0.00      RA0  N
ATOM   2899  H   GLU A 309      22.043  23.056 -18.044  1.00  0.00      RA0  H
ATOM   2900  CA  GLU A 309      22.377  25.103 -18.018  1.00  0.00      RA0  C
ATOM   2901  CB  GLU A 309      21.025  25.743 -18.358  1.00  0.00      RA0  C
ATOM   2902  CG  GLU A 309      20.880  27.192 -17.886  1.00  0.00      RA0  C
ATOM   2903  CD  GLU A 309      19.686  27.841 -18.567  1.00  0.00      RA0  C
ATOM   2904  OE1 GLU A 309      19.205  27.322 -19.570  1.00  0.00      RA0  O
ATOM   2905  OE2 GLU A 309      19.260  28.912 -18.150  1.00  0.00      RA0  O
ATOM   2906  C   GLU A 309      22.650  25.033 -16.528  1.00  0.00      RA0  C
ATOM   2907  O   GLU A 309      21.931  24.375 -15.789  1.00  0.00      RA0  O
ATOM   2908  N   GLY A 310      23.709  25.710 -16.106  1.00  0.00      RA0  N
ATOM   2909  H   GLY A 310      24.195  26.265 -16.769  1.00  0.00      RA0  H
ATOM   2910  CA  GLY A 310      23.991  25.941 -14.712  1.00  0.00      RA0  C
ATOM   2911  C   GLY A 310      23.645  27.360 -14.335  1.00  0.00      RA0  C
ATOM   2912  O   GLY A 310      22.960  28.061 -15.068  1.00  0.00      RA0  O
ATOM   2913  N   ILE A 311      24.158  27.787 -13.192  1.00  0.00      RA0  N
ATOM   2914  H   ILE A 311      24.730  27.187 -12.626  1.00  0.00      RA0  H
ATOM   2915  CA  ILE A 311      23.850  29.107 -12.679  1.00  0.00      RA0  C
ATOM   2916  CB  ILE A 311      22.546  29.012 -11.873  1.00  0.00      RA0  C
ATOM   2917  CG2 ILE A 311      22.663  27.992 -10.735  1.00  0.00      RA0  C
ATOM   2918  CG1 ILE A 311      22.061  30.375 -11.391  1.00  0.00      RA0  C
ATOM   2919  CD1 ILE A 311      20.733  30.281 -10.640  1.00  0.00      RA0  C
ATOM   2920  C   ILE A 311      24.996  29.670 -11.857  1.00  0.00      RA0  C
ATOM   2921  O   ILE A 311      25.632  28.948 -11.116  1.00  0.00      RA0  O
ATOM   2922  N   ILE A 312      25.275  30.961 -12.016  1.00  0.00      RA0  N
ATOM   2923  H   ILE A 312      24.705  31.495 -12.641  1.00  0.00      RA0  H
ATOM   2924  CA  ILE A 312      26.184  31.649 -11.097  1.00  0.00      RA0  C
ATOM   2925  CB  ILE A 312      26.552  33.020 -11.666  1.00  0.00      RA0  C
ATOM   2926  CG2 ILE A 312      27.362  33.856 -10.678  1.00  0.00      RA0  C
ATOM   2927  CG1 ILE A 312      27.294  32.843 -12.989  1.00  0.00      RA0  C
ATOM   2928  CD1 ILE A 312      27.765  34.170 -13.582  1.00  0.00      RA0  C
ATOM   2929  C   ILE A 312      25.583  31.771  -9.706  1.00  0.00      RA0  C
ATOM   2930  O   ILE A 312      24.445  32.273  -9.526  1.00  0.00      RA0  O
ATOM   2931  N   THR A 313      26.355  31.344  -8.720  1.00  0.00      RA0  N
ATOM   2932  H   THR A 313      27.268  30.955  -8.864  1.00  0.00      RA0  H
ATOM   2933  CA  THR A 313      25.942  31.436  -7.336  1.00  0.00      RA0  C
ATOM   2934  CB  THR A 313      26.463  30.173  -6.668  1.00  0.00      RA0  C
ATOM   2935  OG1 THR A 313      27.816  29.945  -7.073  1.00  0.00      RA0  O
ATOM   2936  HG1 THR A 313      28.326  30.185  -6.295  1.00  0.00      RA0  H
ATOM   2937  CG2 THR A 313      25.611  28.965  -7.063  1.00  0.00      RA0  C
ATOM   2938  C   THR A 313      26.412  32.753  -6.728  1.00  0.00      RA0  C
ATOM   2939  O   THR A 313      25.665  33.424  -5.992  1.00  0.00      RA0  O
ATOM   2940  N   SER A 314      27.657  33.130  -7.030  1.00  0.00      RA0  N
ATOM   2941  H   SER A 314      28.268  32.543  -7.566  1.00  0.00      RA0  H
ATOM   2942  CA  SER A 314      28.190  34.438  -6.623  1.00  0.00      RA0  C
ATOM   2943  CB  SER A 314      29.015  34.302  -5.340  1.00  0.00      RA0  C
ATOM   2944  OG  SER A 314      28.247  33.869  -4.208  1.00  0.00      RA0  O
ATOM   2945  HG  SER A 314      28.284  32.906  -4.211  1.00  0.00      RA0  H
ATOM   2946  C   SER A 314      29.105  34.945  -7.690  1.00  0.00      RA0  C
ATOM   2947  O   SER A 314      29.994  34.209  -8.140  1.00  0.00      RA0  O
ATOM   2948  N   GLY A 315      28.901  36.186  -8.097  1.00  0.00      RA0  N
ATOM   2949  H   GLY A 315      28.174  36.745  -7.686  1.00  0.00      RA0  H
ATOM   2950  CA  GLY A 315      29.794  36.828  -9.023  1.00  0.00      RA0  C
ATOM   2951  C   GLY A 315      30.290  38.164  -8.514  1.00  0.00      RA0  C
ATOM   2952  O   GLY A 315      29.679  38.787  -7.626  1.00  0.00      RA0  O
ATOM   2953  N   THR A 316      31.434  38.590  -9.028  1.00  0.00      RA0  N
ATOM   2954  H   THR A 316      31.963  38.051  -9.689  1.00  0.00      RA0  H
ATOM   2955  CA  THR A 316      31.988  39.885  -8.655  1.00  0.00      RA0  C
ATOM   2956  CB  THR A 316      32.454  39.652  -7.206  1.00  0.00      RA0  C
ATOM   2957  OG1 THR A 316      31.567  40.328  -6.316  1.00  0.00      RA0  O
ATOM   2958  HG1 THR A 316      30.712  39.921  -6.457  1.00  0.00      RA0  H
ATOM   2959  CG2 THR A 316      33.930  39.889  -6.888  1.00  0.00      RA0  C
ATOM   2960  C   THR A 316      33.059  40.335  -9.637  1.00  0.00      RA0  C
ATOM   2961  O   THR A 316      33.493  39.572 -10.521  1.00  0.00      RA0  O
ATOM   2962  N   PHE A 317      33.474  41.591  -9.496  1.00  0.00      RA0  N
ATOM   2963  H   PHE A 317      33.124  42.139  -8.736  1.00  0.00      RA0  H
ATOM   2964  CA  PHE A 317      34.704  42.043 -10.130  1.00  0.00      RA0  C
ATOM   2965  CB  PHE A 317      34.551  43.496 -10.574  1.00  0.00      RA0  C
ATOM   2966  CG  PHE A 317      35.688  43.887 -11.486  1.00  0.00      RA0  C
ATOM   2967  CD1 PHE A 317      36.847  44.449 -10.962  1.00  0.00      RA0  C
ATOM   2968  CD2 PHE A 317      35.565  43.694 -12.856  1.00  0.00      RA0  C
ATOM   2969  CE1 PHE A 317      37.874  44.839 -11.812  1.00  0.00      RA0  C
ATOM   2970  CE2 PHE A 317      36.590  44.086 -13.708  1.00  0.00      RA0  C
ATOM   2971  CZ  PHE A 317      37.738  44.670 -13.186  1.00  0.00      RA0  C
ATOM   2972  C   PHE A 317      35.833  41.884  -9.098  1.00  0.00      RA0  C
ATOM   2973  O   PHE A 317      35.757  42.443  -7.987  1.00  0.00      RA0  O
ATOM   2974  N   SER A 318      36.827  41.062  -9.440  1.00  0.00      RA0  N
ATOM   2975  H   SER A 318      36.898  40.700 -10.371  1.00  0.00      RA0  H
ATOM   2976  CA  SER A 318      37.974  40.804  -8.559  1.00  0.00      RA0  C
ATOM   2977  CB  SER A 318      38.612  39.504  -9.068  1.00  0.00      RA0  C
ATOM   2978  OG  SER A 318      39.881  39.229  -8.465  1.00  0.00      RA0  O
ATOM   2979  HG  SER A 318      39.729  39.132  -7.524  1.00  0.00      RA0  H
ATOM   2980  C   SER A 318      38.959  41.989  -8.500  1.00  0.00      RA0  C
ATOM   2981  O   SER A 318      39.617  42.278  -9.506  1.00  0.00      RA0  O
ATOM   2982  N   PRO A 319      39.077  42.671  -7.354  1.00  0.00      RA0  N
ATOM   2983  CD  PRO A 319      38.279  42.506  -6.149  1.00  0.00      RA0  C
ATOM   2984  CA  PRO A 319      40.064  43.743  -7.245  1.00  0.00      RA0  C
ATOM   2985  CB  PRO A 319      39.789  44.315  -5.849  1.00  0.00      RA0  C
ATOM   2986  CG  PRO A 319      38.369  43.875  -5.493  1.00  0.00      RA0  C
ATOM   2987  C   PRO A 319      41.499  43.247  -7.414  1.00  0.00      RA0  C
ATOM   2988  O   PRO A 319      42.308  43.949  -7.980  1.00  0.00      RA0  O
ATOM   2989  N   THR A 320      41.809  42.052  -6.922  1.00  0.00      RA0  N
ATOM   2990  H   THR A 320      41.156  41.474  -6.426  1.00  0.00      RA0  H
ATOM   2991  CA  THR A 320      43.177  41.529  -7.035  1.00  0.00      RA0  C
ATOM   2992  CB  THR A 320      43.266  40.374  -6.055  1.00  0.00      RA0  C
ATOM   2993  OG1 THR A 320      42.588  40.760  -4.856  1.00  0.00      RA0  O
ATOM   2994  HG1 THR A 320      41.752  40.280  -4.848  1.00  0.00      RA0  H
ATOM   2995  CG2 THR A 320      44.708  39.955  -5.767  1.00  0.00      RA0  C
ATOM   2996  C   THR A 320      43.516  41.153  -8.466  1.00  0.00      RA0  C
ATOM   2997  O   THR A 320      44.624  41.454  -8.958  1.00  0.00      RA0  O
ATOM   2998  N   LEU A 321      42.585  40.511  -9.159  1.00  0.00      RA0  N
ATOM   2999  H   LEU A 321      41.679  40.335  -8.767  1.00  0.00      RA0  H
ATOM   3000  CA  LEU A 321      42.878  40.035 -10.511  1.00  0.00      RA0  C
ATOM   3001  CB  LEU A 321      42.069  38.777 -10.805  1.00  0.00      RA0  C
ATOM   3002  CG  LEU A 321      42.398  37.640  -9.843  1.00  0.00      RA0  C
ATOM   3003  CD1 LEU A 321      41.435  36.463  -9.990  1.00  0.00      RA0  C
ATOM   3004  CD2 LEU A 321      43.855  37.213  -9.978  1.00  0.00      RA0  C
ATOM   3005  C   LEU A 321      42.640  41.067 -11.603  1.00  0.00      RA0  C
ATOM   3006  O   LEU A 321      43.277  41.029 -12.647  1.00  0.00      RA0  O
ATOM   3007  N   GLY A 322      41.710  41.986 -11.366  1.00  0.00      RA0  N
ATOM   3008  H   GLY A 322      41.205  41.953 -10.504  1.00  0.00      RA0  H
ATOM   3009  CA  GLY A 322      41.354  43.001 -12.326  1.00  0.00      RA0  C
ATOM   3010  C   GLY A 322      40.411  42.552 -13.429  1.00  0.00      RA0  C
ATOM   3011  O   GLY A 322      40.387  43.142 -14.494  1.00  0.00      RA0  O
ATOM   3012  N   TYR A 323      39.611  41.518 -13.164  1.00  0.00      RA0  N
ATOM   3013  H   TYR A 323      39.607  41.065 -12.269  1.00  0.00      RA0  H
ATOM   3014  CA  TYR A 323      38.576  41.082 -14.083  1.00  0.00      RA0  C
ATOM   3015  CB  TYR A 323      39.142  40.209 -15.213  1.00  0.00      RA0  C
ATOM   3016  CG  TYR A 323      40.000  39.074 -14.695  1.00  0.00      RA0  C
ATOM   3017  CD1 TYR A 323      39.428  37.992 -14.035  1.00  0.00      RA0  C
ATOM   3018  CE1 TYR A 323      40.224  36.939 -13.602  1.00  0.00      RA0  C
ATOM   3019  CD2 TYR A 323      41.374  39.103 -14.905  1.00  0.00      RA0  C
ATOM   3020  CE2 TYR A 323      42.170  38.044 -14.482  1.00  0.00      RA0  C
ATOM   3021  CZ  TYR A 323      41.593  36.956 -13.838  1.00  0.00      RA0  C
ATOM   3022  OH  TYR A 323      42.372  35.891 -13.432  1.00  0.00      RA0  O
ATOM   3023  HH  TYR A 323      43.290  36.099 -13.554  1.00  0.00      RA0  H
ATOM   3024  C   TYR A 323      37.495  40.349 -13.273  1.00  0.00      RA0  C
ATOM   3025  O   TYR A 323      37.658  40.139 -12.075  1.00  0.00      RA0  O
ATOM   3026  N   SER A 324      36.418  39.952 -13.952  1.00  0.00      RA0  N
ATOM   3027  H   SER A 324      36.370  39.985 -14.951  1.00  0.00      RA0  H
ATOM   3028  CA  SER A 324      35.267  39.346 -13.283  1.00  0.00      RA0  C
ATOM   3029  CB  SER A 324      34.190  39.746 -14.247  1.00  0.00      RA0  C
ATOM   3030  OG  SER A 324      34.768  40.899 -14.878  1.00  0.00      RA0  O
ATOM   3031  HG  SER A 324      34.116  41.238 -15.484  1.00  0.00      RA0  H
ATOM   3032  C   SER A 324      35.474  37.865 -12.982  1.00  0.00      RA0  C
ATOM   3033  O   SER A 324      36.028  37.139 -13.800  1.00  0.00      RA0  O
ATOM   3034  N   ILE A 325      35.016  37.433 -11.809  1.00  0.00      RA0  N
ATOM   3035  H   ILE A 325      34.510  38.039 -11.190  1.00  0.00      RA0  H
ATOM   3036  CA  ILE A 325      35.057  36.023 -11.440  1.00  0.00      RA0  C
ATOM   3037  CB  ILE A 325      36.151  35.751 -10.406  1.00  0.00      RA0  C
ATOM   3038  CG2 ILE A 325      37.558  35.925 -10.980  1.00  0.00      RA0  C
ATOM   3039  CG1 ILE A 325      35.907  36.605  -9.161  1.00  0.00      RA0  C
ATOM   3040  CD1 ILE A 325      36.797  36.206  -7.991  1.00  0.00      RA0  C
ATOM   3041  C   ILE A 325      33.720  35.598 -10.854  1.00  0.00      RA0  C
ATOM   3042  O   ILE A 325      32.936  36.431 -10.374  1.00  0.00      RA0  O
ATOM   3043  N   ALA A 326      33.504  34.293 -10.824  1.00  0.00      RA0  N
ATOM   3044  H   ALA A 326      34.141  33.637 -11.239  1.00  0.00      RA0  H
ATOM   3045  CA  ALA A 326      32.285  33.768 -10.225  1.00  0.00      RA0  C
ATOM   3046  CB  ALA A 326      31.140  33.809 -11.237  1.00  0.00      RA0  C
ATOM   3047  C   ALA A 326      32.440  32.346  -9.779  1.00  0.00      RA0  C
ATOM   3048  O   ALA A 326      33.253  31.591 -10.332  1.00  0.00      RA0  O
ATOM   3049  N   LEU A 327      31.649  31.977  -8.775  1.00  0.00      RA0  N
ATOM   3050  H   LEU A 327      31.005  32.650  -8.411  1.00  0.00      RA0  H
ATOM   3051  CA  LEU A 327      31.360  30.590  -8.485  1.00  0.00      RA0  C
ATOM   3052  CB  LEU A 327      31.273  30.332  -6.981  1.00  0.00      RA0  C
ATOM   3053  CG  LEU A 327      32.633  30.489  -6.300  1.00  0.00      RA0  C
ATOM   3054  CD1 LEU A 327      32.596  30.097  -4.822  1.00  0.00      RA0  C
ATOM   3055  CD2 LEU A 327      33.729  29.746  -7.057  1.00  0.00      RA0  C
ATOM   3056  C   LEU A 327      30.035  30.255  -9.205  1.00  0.00      RA0  C
ATOM   3057  O   LEU A 327      29.129  31.098  -9.287  1.00  0.00      RA0  O
ATOM   3058  N   ALA A 328      29.974  29.054  -9.764  1.00  0.00      RA0  N
ATOM   3059  H   ALA A 328      30.746  28.417  -9.692  1.00  0.00      RA0  H
ATOM   3060  CA  ALA A 328      28.781  28.571 -10.476  1.00  0.00      RA0  C
ATOM   3061  CB  ALA A 328      28.921  28.807 -11.979  1.00  0.00      RA0  C
ATOM   3062  C   ALA A 328      28.548  27.092 -10.243  1.00  0.00      RA0  C
ATOM   3063  O   ALA A 328      29.489  26.294 -10.209  1.00  0.00      RA0  O
ATOM   3064  N   ARG A 329      27.274  26.747 -10.086  1.00  0.00      RA0  N
ATOM   3065  H   ARG A 329      26.577  27.453 -10.229  1.00  0.00      RA0  H
ATOM   3066  CA  ARG A 329      26.834  25.349 -10.011  1.00  0.00      RA0  C
ATOM   3067  CB  ARG A 329      25.653  25.224  -9.069  1.00  0.00      RA0  C
ATOM   3068  CG  ARG A 329      26.032  24.988  -7.610  1.00  0.00      RA0  C
ATOM   3069  CD  ARG A 329      24.756  24.810  -6.795  1.00  0.00      RA0  C
ATOM   3070  NE  ARG A 329      23.815  24.005  -7.571  1.00  0.00      RA0  N
ATOM   3071  HE  ARG A 329      24.157  23.174  -8.037  1.00  0.00      RA0  H
ATOM   3072  CZ  ARG A 329      22.536  24.426  -7.771  1.00  0.00      RA0  C
ATOM   3073  NH1 ARG A 329      22.102  25.537  -7.131  1.00  0.00      RA0  N
ATOM   3074 HH11 ARG A 329      21.170  25.890  -7.235  1.00  0.00      RA0  H
ATOM   3075 HH12 ARG A 329      22.708  26.045  -6.512  1.00  0.00      RA0  H
ATOM   3076  NH2 ARG A 329      21.741  23.723  -8.601  1.00  0.00      RA0  N
ATOM   3077 HH21 ARG A 329      20.779  23.909  -8.796  1.00  0.00      RA0  H
ATOM   3078 HH22 ARG A 329      22.130  22.916  -9.095  1.00  0.00      RA0  H
ATOM   3079  C   ARG A 329      26.426  24.886 -11.388  1.00  0.00      RA0  C
ATOM   3080  O   ARG A 329      25.532  25.466 -11.999  1.00  0.00      RA0  O
ATOM   3081  N   VAL A 330      27.076  23.837 -11.877  1.00  0.00      RA0  N
ATOM   3082  H   VAL A 330      27.745  23.342 -11.316  1.00  0.00      RA0  H
ATOM   3083  CA  VAL A 330      26.872  23.373 -13.250  1.00  0.00      RA0  C
ATOM   3084  CB  VAL A 330      28.030  23.817 -14.158  1.00  0.00      RA0  C
ATOM   3085  CG1 VAL A 330      28.073  25.337 -14.343  1.00  0.00      RA0  C
ATOM   3086  CG2 VAL A 330      29.361  23.250 -13.666  1.00  0.00      RA0  C
ATOM   3087  C   VAL A 330      26.727  21.859 -13.287  1.00  0.00      RA0  C
ATOM   3088  O   VAL A 330      27.312  21.162 -12.449  1.00  0.00      RA0  O
ATOM   3089  N   PRO A 331      25.943  21.344 -14.233  1.00  0.00      RA0  N
ATOM   3090  CD  PRO A 331      25.023  22.078 -15.090  1.00  0.00      RA0  C
ATOM   3091  CA  PRO A 331      25.950  19.905 -14.494  1.00  0.00      RA0  C
ATOM   3092  CB  PRO A 331      24.981  19.774 -15.672  1.00  0.00      RA0  C
ATOM   3093  CG  PRO A 331      24.071  20.999 -15.585  1.00  0.00      RA0  C
ATOM   3094  C   PRO A 331      27.348  19.347 -14.784  1.00  0.00      RA0  C
ATOM   3095  O   PRO A 331      28.232  20.051 -15.286  1.00  0.00      RA0  O
ATOM   3096  N   GLU A 332      27.531  18.066 -14.471  1.00  0.00      RA0  N
ATOM   3097  H   GLU A 332      26.766  17.548 -14.097  1.00  0.00      RA0  H
ATOM   3098  CA  GLU A 332      28.723  17.330 -14.878  1.00  0.00      RA0  C
ATOM   3099  CB  GLU A 332      28.812  15.901 -14.340  1.00  0.00      RA0  C
ATOM   3100  CG  GLU A 332      29.725  15.758 -13.112  1.00  0.00      RA0  C
ATOM   3101  CD  GLU A 332      31.177  16.143 -13.396  1.00  0.00      RA0  C
ATOM   3102  OE1 GLU A 332      31.976  16.183 -12.467  1.00  0.00      RA0  O
ATOM   3103  OE2 GLU A 332      31.549  16.480 -14.519  1.00  0.00      RA0  O
ATOM   3104  C   GLU A 332      28.862  17.352 -16.391  1.00  0.00      RA0  C
ATOM   3105  O   GLU A 332      27.873  17.349 -17.132  1.00  0.00      RA0  O
ATOM   3106  N   GLY A 333      30.109  17.367 -16.828  1.00  0.00      RA0  N
ATOM   3107  H   GLY A 333      30.834  17.330 -16.142  1.00  0.00      RA0  H
ATOM   3108  CA  GLY A 333      30.447  17.276 -18.229  1.00  0.00      RA0  C
ATOM   3109  C   GLY A 333      30.902  18.586 -18.822  1.00  0.00      RA0  C
ATOM   3110  O   GLY A 333      31.150  18.640 -20.008  1.00  0.00      RA0  O
ATOM   3111  N   ILE A 334      31.018  19.642 -18.012  1.00  0.00      RA0  N
ATOM   3112  H   ILE A 334      30.758  19.547 -17.055  1.00  0.00      RA0  H
ATOM   3113  CA  ILE A 334      31.517  20.923 -18.524  1.00  0.00      RA0  C
ATOM   3114  CB  ILE A 334      31.319  22.024 -17.469  1.00  0.00      RA0  C
ATOM   3115  CG2 ILE A 334      32.249  21.838 -16.271  1.00  0.00      RA0  C
ATOM   3116  CG1 ILE A 334      31.406  23.427 -18.073  1.00  0.00      RA0  C
ATOM   3117  CD1 ILE A 334      30.961  24.506 -17.087  1.00  0.00      RA0  C
ATOM   3118  C   ILE A 334      32.975  20.818 -19.015  1.00  0.00      RA0  C
ATOM   3119  O   ILE A 334      33.771  20.034 -18.478  1.00  0.00      RA0  O
ATOM   3120  N   GLY A 335      33.296  21.587 -20.051  1.00  0.00      RA0  N
ATOM   3121  H   GLY A 335      32.608  22.225 -20.390  1.00  0.00      RA0  H
ATOM   3122  CA  GLY A 335      34.659  21.696 -20.582  1.00  0.00      RA0  C
ATOM   3123  C   GLY A 335      35.442  22.889 -20.041  1.00  0.00      RA0  C
ATOM   3124  O   GLY A 335      35.270  23.319 -18.883  1.00  0.00      RA0  O
ATOM   3125  N   GLU A 336      36.312  23.417 -20.896  1.00  0.00      RA0  N
ATOM   3126  H   GLU A 336      36.342  23.084 -21.836  1.00  0.00      RA0  H
ATOM   3127  CA  GLU A 336      37.242  24.464 -20.519  1.00  0.00      RA0  C
ATOM   3128  CB  GLU A 336      38.402  24.446 -21.518  1.00  0.00      RA0  C
ATOM   3129  CG  GLU A 336      39.766  24.078 -20.939  1.00  0.00      RA0  C
ATOM   3130  CD  GLU A 336      40.213  25.179 -20.010  1.00  0.00      RA0  C
ATOM   3131  OE1 GLU A 336      40.134  26.346 -20.386  1.00  0.00      RA0  O
ATOM   3132  OE2 GLU A 336      40.619  24.885 -18.891  1.00  0.00      RA0  O
ATOM   3133  C   GLU A 336      36.572  25.829 -20.582  1.00  0.00      RA0  C
ATOM   3134  O   GLU A 336      37.055  26.778 -19.986  1.00  0.00      RA0  O
ATOM   3135  N   THR A 337      35.461  25.909 -21.305  1.00  0.00      RA0  N
ATOM   3136  H   THR A 337      35.074  25.133 -21.795  1.00  0.00      RA0  H
ATOM   3137  CA  THR A 337      34.717  27.161 -21.467  1.00  0.00      RA0  C
ATOM   3138  CB  THR A 337      35.169  27.575 -22.865  1.00  0.00      RA0  C
ATOM   3139  OG1 THR A 337      36.525  27.140 -23.025  1.00  0.00      RA0  O
ATOM   3140  HG1 THR A 337      37.016  27.518 -22.300  1.00  0.00      RA0  H
ATOM   3141  CG2 THR A 337      35.001  29.049 -23.235  1.00  0.00      RA0  C
ATOM   3142  C   THR A 337      33.204  26.953 -21.365  1.00  0.00      RA0  C
ATOM   3143  O   THR A 337      32.696  25.840 -21.477  1.00  0.00      RA0  O
ATOM   3144  N   ALA A 338      32.487  28.051 -21.176  1.00  0.00      RA0  N
ATOM   3145  H   ALA A 338      32.916  28.955 -21.089  1.00  0.00      RA0  H
ATOM   3146  CA  ALA A 338      31.041  28.030 -21.187  1.00  0.00      RA0  C
ATOM   3147  CB  ALA A 338      30.492  27.751 -19.789  1.00  0.00      RA0  C
ATOM   3148  C   ALA A 338      30.565  29.390 -21.661  1.00  0.00      RA0  C
ATOM   3149  O   ALA A 338      31.390  30.274 -21.979  1.00  0.00      RA0  O
ATOM   3150  N   ILE A 339      29.248  29.554 -21.759  1.00  0.00      RA0  N
ATOM   3151  H   ILE A 339      28.602  28.840 -21.484  1.00  0.00      RA0  H
ATOM   3152  CA  ILE A 339      28.680  30.798 -22.271  1.00  0.00      RA0  C
ATOM   3153  CB  ILE A 339      27.893  30.467 -23.541  1.00  0.00      RA0  C
ATOM   3154  CG2 ILE A 339      27.168  31.694 -24.076  1.00  0.00      RA0  C
ATOM   3155  CG1 ILE A 339      28.762  29.807 -24.612  1.00  0.00      RA0  C
ATOM   3156  CD1 ILE A 339      29.770  30.777 -25.224  1.00  0.00      RA0  C
ATOM   3157  C   ILE A 339      27.754  31.433 -21.261  1.00  0.00      RA0  C
ATOM   3158  O   ILE A 339      26.894  30.753 -20.693  1.00  0.00      RA0  O
ATOM   3159  N   VAL A 340      27.913  32.744 -21.070  1.00  0.00      RA0  N
ATOM   3160  H   VAL A 340      28.601  33.258 -21.588  1.00  0.00      RA0  H
ATOM   3161  CA  VAL A 340      26.991  33.543 -20.267  1.00  0.00      RA0  C
ATOM   3162  CB  VAL A 340      27.651  34.073 -18.991  1.00  0.00      RA0  C
ATOM   3163  CG1 VAL A 340      28.098  32.935 -18.072  1.00  0.00      RA0  C
ATOM   3164  CG2 VAL A 340      28.784  35.039 -19.320  1.00  0.00      RA0  C
ATOM   3165  C   VAL A 340      26.496  34.702 -21.155  1.00  0.00      RA0  C
ATOM   3166  O   VAL A 340      27.145  35.050 -22.142  1.00  0.00      RA0  O
ATOM   3167  N   GLN A 341      25.339  35.269 -20.835  1.00  0.00      RA0  N
ATOM   3168  H   GLN A 341      24.896  35.008 -19.980  1.00  0.00      RA0  H
ATOM   3169  CA  GLN A 341      24.821  36.437 -21.565  1.00  0.00      RA0  C
ATOM   3170  CB  GLN A 341      23.302  36.373 -21.470  1.00  0.00      RA0  C
ATOM   3171  CG  GLN A 341      22.656  35.999 -22.796  1.00  0.00      RA0  C
ATOM   3172  CD  GLN A 341      22.705  37.223 -23.673  1.00  0.00      RA0  C
ATOM   3173  OE1 GLN A 341      22.899  38.340 -23.193  1.00  0.00      RA0  O
ATOM   3174  NE2 GLN A 341      22.462  36.963 -24.965  1.00  0.00      RA0  N
ATOM   3175 HE21 GLN A 341      22.487  36.001 -25.268  1.00  0.00      RA0  H
ATOM   3176 HE22 GLN A 341      22.290  37.628 -25.692  1.00  0.00      RA0  H
ATOM   3177  C   GLN A 341      25.349  37.761 -20.982  1.00  0.00      RA0  C
ATOM   3178  O   GLN A 341      25.161  38.040 -19.801  1.00  0.00      RA0  O
ATOM   3179  N   ILE A 342      26.028  38.563 -21.807  1.00  0.00      RA0  N
ATOM   3180  H   ILE A 342      26.170  38.301 -22.756  1.00  0.00      RA0  H
ATOM   3181  CA  ILE A 342      26.585  39.864 -21.359  1.00  0.00      RA0  C
ATOM   3182  CB  ILE A 342      28.088  39.805 -21.054  1.00  0.00      RA0  C
ATOM   3183  CG2 ILE A 342      28.622  41.197 -20.714  1.00  0.00      RA0  C
ATOM   3184  CG1 ILE A 342      28.412  38.847 -19.905  1.00  0.00      RA0  C
ATOM   3185  CD1 ILE A 342      27.974  39.381 -18.539  1.00  0.00      RA0  C
ATOM   3186  C   ILE A 342      26.260  40.925 -22.412  1.00  0.00      RA0  C
ATOM   3187  O   ILE A 342      26.634  40.773 -23.577  1.00  0.00      RA0  O
ATOM   3188  N   ARG A 343      25.548  41.979 -22.001  1.00  0.00      RA0  N
ATOM   3189  H   ARG A 343      25.266  41.999 -21.043  1.00  0.00      RA0  H
ATOM   3190  CA  ARG A 343      25.081  43.025 -22.916  1.00  0.00      RA0  C
ATOM   3191  CB  ARG A 343      26.267  43.851 -23.437  1.00  0.00      RA0  C
ATOM   3192  CG  ARG A 343      27.238  44.259 -22.323  1.00  0.00      RA0  C
ATOM   3193  CD  ARG A 343      28.555  44.855 -22.832  1.00  0.00      RA0  C
ATOM   3194  NE  ARG A 343      29.211  43.968 -23.796  1.00  0.00      RA0  N
ATOM   3195  HE  ARG A 343      28.725  43.858 -24.669  1.00  0.00      RA0  H
ATOM   3196  CZ  ARG A 343      30.417  43.382 -23.508  1.00  0.00      RA0  C
ATOM   3197  NH1 ARG A 343      30.978  43.526 -22.295  1.00  0.00      RA0  N
ATOM   3198 HH11 ARG A 343      31.866  43.080 -22.068  1.00  0.00      RA0  H
ATOM   3199 HH12 ARG A 343      30.565  44.057 -21.555  1.00  0.00      RA0  H
ATOM   3200  NH2 ARG A 343      31.048  42.659 -24.447  1.00  0.00      RA0  N
ATOM   3201 HH21 ARG A 343      31.959  42.241 -24.246  1.00  0.00      RA0  H
ATOM   3202 HH22 ARG A 343      30.678  42.507 -25.360  1.00  0.00      RA0  H
ATOM   3203  C   ARG A 343      24.265  42.442 -24.067  1.00  0.00      RA0  C
ATOM   3204  O   ARG A 343      24.450  42.807 -25.229  1.00  0.00      RA0  O
ATOM   3205  N   ASN A 344      23.366  41.521 -23.721  1.00  0.00      RA0  N
ATOM   3206  H   ASN A 344      23.347  41.162 -22.790  1.00  0.00      RA0  H
ATOM   3207  CA  ASN A 344      22.421  40.918 -24.669  1.00  0.00      RA0  C
ATOM   3208  CB  ASN A 344      21.499  41.940 -25.343  1.00  0.00      RA0  C
ATOM   3209  CG  ASN A 344      20.203  41.272 -25.775  1.00  0.00      RA0  C
ATOM   3210  OD1 ASN A 344      19.266  41.154 -24.993  1.00  0.00      RA0  O
ATOM   3211  ND2 ASN A 344      20.150  40.923 -27.071  1.00  0.00      RA0  N
ATOM   3212 HD21 ASN A 344      21.010  40.901 -27.589  1.00  0.00      RA0  H
ATOM   3213 HD22 ASN A 344      19.308  40.638 -27.526  1.00  0.00      RA0  H
ATOM   3214  C   ASN A 344      23.093  40.014 -25.721  1.00  0.00      RA0  C
ATOM   3215  O   ASN A 344      22.540  39.768 -26.793  1.00  0.00      RA0  O
ATOM   3216  N   ARG A 345      24.282  39.515 -25.398  1.00  0.00      RA0  N
ATOM   3217  H   ARG A 345      24.650  39.578 -24.470  1.00  0.00      RA0  H
ATOM   3218  CA  ARG A 345      25.063  38.723 -26.332  1.00  0.00      RA0  C
ATOM   3219  CB  ARG A 345      26.159  39.665 -26.865  1.00  0.00      RA0  C
ATOM   3220  CG  ARG A 345      27.105  39.186 -27.977  1.00  0.00      RA0  C
ATOM   3221  CD  ARG A 345      28.499  39.842 -27.906  1.00  0.00      RA0  C
ATOM   3222  NE  ARG A 345      29.254  39.285 -26.782  1.00  0.00      RA0  N
ATOM   3223  HE  ARG A 345      28.793  38.510 -26.332  1.00  0.00      RA0  H
ATOM   3224  CZ  ARG A 345      30.518  39.669 -26.422  1.00  0.00      RA0  C
ATOM   3225  NH1 ARG A 345      31.126  39.059 -25.386  1.00  0.00      RA0  N
ATOM   3226 HH11 ARG A 345      32.028  39.375 -25.042  1.00  0.00      RA0  H
ATOM   3227 HH12 ARG A 345      30.711  38.277 -24.914  1.00  0.00      RA0  H
ATOM   3228  NH2 ARG A 345      31.166  40.651 -27.086  1.00  0.00      RA0  N
ATOM   3229 HH21 ARG A 345      32.090  40.935 -26.786  1.00  0.00      RA0  H
ATOM   3230 HH22 ARG A 345      30.769  41.102 -27.890  1.00  0.00      RA0  H
ATOM   3231  C   ARG A 345      25.727  37.587 -25.583  1.00  0.00      RA0  C
ATOM   3232  O   ARG A 345      25.883  37.655 -24.383  1.00  0.00      RA0  O
ATOM   3233  N   GLU A 346      26.084  36.536 -26.309  1.00  0.00      RA0  N
ATOM   3234  H   GLU A 346      25.849  36.497 -27.277  1.00  0.00      RA0  H
ATOM   3235  CA  GLU A 346      26.852  35.451 -25.729  1.00  0.00      RA0  C
ATOM   3236  CB  GLU A 346      26.789  34.209 -26.616  1.00  0.00      RA0  C
ATOM   3237  CG  GLU A 346      25.382  33.894 -27.148  1.00  0.00      RA0  C
ATOM   3238  CD  GLU A 346      24.311  33.992 -26.070  1.00  0.00      RA0  C
ATOM   3239  OE1 GLU A 346      24.496  33.478 -24.970  1.00  0.00      RA0  O
ATOM   3240  OE2 GLU A 346      23.278  34.595 -26.344  1.00  0.00      RA0  O
ATOM   3241  C   GLU A 346      28.269  35.924 -25.459  1.00  0.00      RA0  C
ATOM   3242  O   GLU A 346      28.894  36.633 -26.287  1.00  0.00      RA0  O
ATOM   3243  N   MSE A 347      28.756  35.515 -24.305  1.00  0.00      RA0  N
ATOM   3244  H   MSE A 347      28.178  34.959 -23.702  1.00  0.00      RA0  H
ATOM   3245  CA  MSE A 347      30.084  35.818 -23.850  1.00  0.00      RA0  C
ATOM   3246  CB  MSE A 347      29.994  36.768 -22.665  1.00  0.00      RA0  C
ATOM   3247  CG  MSE A 347      31.324  36.892 -21.931  1.00  0.00      RA0  C
ATOM   3248  SE  MSE A 347      32.418  38.064 -22.723  1.00  0.00      RA0  S
ATOM   3249  CE  MSE A 347      31.632  39.530 -22.043  1.00  0.00      RA0  C
ATOM   3250  C   MSE A 347      30.685  34.509 -23.359  1.00  0.00      RA0  C
ATOM   3251  O   MSE A 347      30.230  33.957 -22.361  1.00  0.00      RA0  O
ATOM   3252  N   PRO A 348      31.711  34.019 -24.045  1.00  0.00      RA0  N
ATOM   3253  CD  PRO A 348      32.205  34.519 -25.319  1.00  0.00      RA0  C
ATOM   3254  CA  PRO A 348      32.458  32.885 -23.541  1.00  0.00      RA0  C
ATOM   3255  CB  PRO A 348      33.430  32.574 -24.687  1.00  0.00      RA0  C
ATOM   3256  CG  PRO A 348      32.893  33.303 -25.919  1.00  0.00      RA0  C
ATOM   3257  C   PRO A 348      33.202  33.247 -22.267  1.00  0.00      RA0  C
ATOM   3258  O   PRO A 348      33.696  34.375 -22.104  1.00  0.00      RA0  O
ATOM   3259  N   VAL A 349      33.222  32.312 -21.336  1.00  0.00      RA0  N
ATOM   3260  H   VAL A 349      32.828  31.409 -21.509  1.00  0.00      RA0  H
ATOM   3261  CA  VAL A 349      33.948  32.492 -20.109  1.00  0.00      RA0  C
ATOM   3262  CB  VAL A 349      33.014  32.641 -18.903  1.00  0.00      RA0  C
ATOM   3263  CG1 VAL A 349      32.304  33.991 -18.916  1.00  0.00      RA0  C
ATOM   3264  CG2 VAL A 349      32.031  31.473 -18.804  1.00  0.00      RA0  C
ATOM   3265  C   VAL A 349      34.827  31.280 -19.931  1.00  0.00      RA0  C
ATOM   3266  O   VAL A 349      34.558  30.225 -20.490  1.00  0.00      RA0  O
ATOM   3267  N   LYS A 350      35.887  31.447 -19.159  1.00  0.00      RA0  N
ATOM   3268  H   LYS A 350      35.999  32.304 -18.652  1.00  0.00      RA0  H
ATOM   3269  CA  LYS A 350      36.790  30.350 -18.882  1.00  0.00      RA0  C
ATOM   3270  CB  LYS A 350      38.246  30.796 -18.733  1.00  0.00      RA0  C
ATOM   3271  CG  LYS A 350      39.017  29.623 -18.135  1.00  0.00      RA0  C
ATOM   3272  CD  LYS A 350      40.527  29.614 -18.273  1.00  0.00      RA0  C
ATOM   3273  CE  LYS A 350      41.027  28.311 -17.653  1.00  0.00      RA0  C
ATOM   3274  NZ  LYS A 350      40.074  27.241 -17.975  1.00  0.00      RA0  N
ATOM   3275  HZ1 LYS A 350      39.248  27.202 -17.352  1.00  0.00      RA0  H
ATOM   3276  HZ2 LYS A 350      39.749  27.262 -18.966  1.00  0.00      RA0  H
ATOM   3277  HZ3 LYS A 350      40.530  26.306 -17.935  1.00  0.00      RA0  H
ATOM   3278  C   LYS A 350      36.316  29.641 -17.614  1.00  0.00      RA0  C
ATOM   3279  O   LYS A 350      35.999  30.274 -16.601  1.00  0.00      RA0  O
ATOM   3280  N   VAL A 351      36.255  28.318 -17.676  1.00  0.00      RA0  N
ATOM   3281  H   VAL A 351      36.572  27.848 -18.501  1.00  0.00      RA0  H
ATOM   3282  CA  VAL A 351      35.904  27.497 -16.539  1.00  0.00      RA0  C
ATOM   3283  CB  VAL A 351      35.115  26.274 -16.999  1.00  0.00      RA0  C
ATOM   3284  CG1 VAL A 351      34.712  25.379 -15.825  1.00  0.00      RA0  C
ATOM   3285  CG2 VAL A 351      33.914  26.717 -17.827  1.00  0.00      RA0  C
ATOM   3286  C   VAL A 351      37.164  27.076 -15.787  1.00  0.00      RA0  C
ATOM   3287  O   VAL A 351      38.088  26.550 -16.388  1.00  0.00      RA0  O
ATOM   3288  N   THR A 352      37.174  27.295 -14.482  1.00  0.00      RA0  N
ATOM   3289  H   THR A 352      36.342  27.567 -14.002  1.00  0.00      RA0  H
ATOM   3290  CA  THR A 352      38.346  27.051 -13.661  1.00  0.00      RA0  C
ATOM   3291  CB  THR A 352      38.933  28.453 -13.503  1.00  0.00      RA0  C
ATOM   3292  OG1 THR A 352      38.552  29.223 -14.657  1.00  0.00      RA0  O
ATOM   3293  HG1 THR A 352      37.636  29.453 -14.543  1.00  0.00      RA0  H
ATOM   3294  CG2 THR A 352      40.456  28.467 -13.340  1.00  0.00      RA0  C
ATOM   3295  C   THR A 352      37.972  26.343 -12.384  1.00  0.00      RA0  C
ATOM   3296  O   THR A 352      36.804  26.043 -12.109  1.00  0.00      RA0  O
ATOM   3297  N   LYS A 353      38.988  26.084 -11.576  1.00  0.00      RA0  N
ATOM   3298  H   LYS A 353      39.907  26.369 -11.835  1.00  0.00      RA0  H
ATOM   3299  CA  LYS A 353      38.787  25.613 -10.208  1.00  0.00      RA0  C
ATOM   3300  CB  LYS A 353      40.127  25.398  -9.480  1.00  0.00      RA0  C
ATOM   3301  CG  LYS A 353      41.204  24.546 -10.151  1.00  0.00      RA0  C
ATOM   3302  CD  LYS A 353      42.299  24.160  -9.145  1.00  0.00      RA0  C
ATOM   3303  CE  LYS A 353      43.507  23.491  -9.807  1.00  0.00      RA0  C
ATOM   3304  NZ  LYS A 353      44.224  22.573  -8.906  1.00  0.00      RA0  N
ATOM   3305  HZ1 LYS A 353      45.071  22.231  -9.417  1.00  0.00      RA0  H
ATOM   3306  HZ2 LYS A 353      44.542  22.973  -8.000  1.00  0.00      RA0  H
ATOM   3307  HZ3 LYS A 353      43.633  21.736  -8.691  1.00  0.00      RA0  H
ATOM   3308  C   LYS A 353      38.029  26.695  -9.424  1.00  0.00      RA0  C
ATOM   3309  O   LYS A 353      38.202  27.881  -9.719  1.00  0.00      RA0  O
ATOM   3310  N   PRO A 354      37.258  26.302  -8.410  1.00  0.00      RA0  N
ATOM   3311  CD  PRO A 354      36.972  24.913  -8.046  1.00  0.00      RA0  C
ATOM   3312  CA  PRO A 354      36.501  27.253  -7.598  1.00  0.00      RA0  C
ATOM   3313  CB  PRO A 354      35.400  26.362  -7.012  1.00  0.00      RA0  C
ATOM   3314  CG  PRO A 354      36.065  25.002  -6.829  1.00  0.00      RA0  C
ATOM   3315  C   PRO A 354      37.339  27.971  -6.530  1.00  0.00      RA0  C
ATOM   3316  O   PRO A 354      37.011  27.956  -5.349  1.00  0.00      RA0  O
ATOM   3317  N   VAL A 355      38.428  28.601  -6.960  1.00  0.00      RA0  N
ATOM   3318  H   VAL A 355      38.651  28.614  -7.938  1.00  0.00      RA0  H
ATOM   3319  CA  VAL A 355      39.315  29.351  -6.064  1.00  0.00      RA0  C
ATOM   3320  CB  VAL A 355      40.143  28.402  -5.187  1.00  0.00      RA0  C
ATOM   3321  CG1 VAL A 355      40.882  27.383  -6.047  1.00  0.00      RA0  C
ATOM   3322  CG2 VAL A 355      41.038  29.144  -4.189  1.00  0.00      RA0  C
ATOM   3323  C   VAL A 355      40.171  30.197  -7.002  1.00  0.00      RA0  C
ATOM   3324  O   VAL A 355      40.488  29.763  -8.113  1.00  0.00      RA0  O
ATOM   3325  N   PHE A 356      40.529  31.393  -6.555  1.00  0.00      RA0  N
ATOM   3326  H   PHE A 356      40.262  31.701  -5.639  1.00  0.00      RA0  H
ATOM   3327  CA  PHE A 356      41.155  32.376  -7.446  1.00  0.00      RA0  C
ATOM   3328  CB  PHE A 356      40.146  33.459  -7.849  1.00  0.00      RA0  C
ATOM   3329  CG  PHE A 356      38.872  32.845  -8.382  1.00  0.00      RA0  C
ATOM   3330  CD1 PHE A 356      37.750  32.755  -7.564  1.00  0.00      RA0  C
ATOM   3331  CD2 PHE A 356      38.818  32.371  -9.687  1.00  0.00      RA0  C
ATOM   3332  CE1 PHE A 356      36.574  32.202  -8.054  1.00  0.00      RA0  C
ATOM   3333  CE2 PHE A 356      37.641  31.816 -10.177  1.00  0.00      RA0  C
ATOM   3334  CZ  PHE A 356      36.518  31.737  -9.362  1.00  0.00      RA0  C
ATOM   3335  C   PHE A 356      42.409  33.037  -6.865  1.00  0.00      RA0  C
ATOM   3336  O   PHE A 356      43.353  33.247  -7.599  1.00  0.00      RA0  O
ATOM   3337  N   VAL A 357      42.399  33.345  -5.575  1.00  0.00      RA0  N
ATOM   3338  H   VAL A 357      41.579  33.154  -5.028  1.00  0.00      RA0  H
ATOM   3339  CA  VAL A 357      43.499  34.057  -4.912  1.00  0.00      RA0  C
ATOM   3340  CB  VAL A 357      43.207  35.570  -4.793  1.00  0.00      RA0  C
ATOM   3341  CG1 VAL A 357      44.329  36.324  -4.071  1.00  0.00      RA0  C
ATOM   3342  CG2 VAL A 357      42.931  36.221  -6.148  1.00  0.00      RA0  C
ATOM   3343  C   VAL A 357      43.699  33.458  -3.520  1.00  0.00      RA0  C
ATOM   3344  O   VAL A 357      42.740  33.229  -2.797  1.00  0.00      RA0  O
ATOM   3345  N   ARG A 358      44.946  33.183  -3.150  1.00  0.00      RA0  N
ATOM   3346  H   ARG A 358      45.701  33.363  -3.788  1.00  0.00      RA0  H
ATOM   3347  CA  ARG A 358      45.290  32.775  -1.790  1.00  0.00      RA0  C
ATOM   3348  CB  ARG A 358      45.416  31.260  -1.691  1.00  0.00      RA0  C
ATOM   3349  CG  ARG A 358      44.053  30.561  -1.687  1.00  0.00      RA0  C
ATOM   3350  CD  ARG A 358      44.211  29.069  -1.417  1.00  0.00      RA0  C
ATOM   3351  NE  ARG A 358      43.423  28.581  -0.282  1.00  0.00      RA0  N
ATOM   3352  HE  ARG A 358      42.696  27.915  -0.480  1.00  0.00      RA0  H
ATOM   3353  CZ  ARG A 358      43.866  28.765   0.982  1.00  0.00      RA0  C
ATOM   3354  NH1 ARG A 358      44.730  29.725   1.289  1.00  0.00      RA0  N
ATOM   3355 HH11 ARG A 358      45.227  29.683   2.174  1.00  0.00      RA0  H
ATOM   3356 HH12 ARG A 358      44.959  30.473   0.673  1.00  0.00      RA0  H
ATOM   3357  NH2 ARG A 358      43.483  27.938   1.942  1.00  0.00      RA0  N
ATOM   3358 HH21 ARG A 358      43.900  28.051   2.854  1.00  0.00      RA0  H
ATOM   3359 HH22 ARG A 358      42.853  27.170   1.801  1.00  0.00      RA0  H
ATOM   3360  C   ARG A 358      46.601  33.472  -1.436  1.00  0.00      RA0  C
ATOM   3361  O   ARG A 358      47.474  33.559  -2.291  1.00  0.00      RA0  O
ATOM   3362  N   ASN A 359      46.729  33.924  -0.197  1.00  0.00      RA0  N
ATOM   3363  H   ASN A 359      45.932  33.996   0.404  1.00  0.00      RA0  H
ATOM   3364  CA  ASN A 359      47.998  34.501   0.307  1.00  0.00      RA0  C
ATOM   3365  CB  ASN A 359      49.051  33.447   0.658  1.00  0.00      RA0  C
ATOM   3366  CG  ASN A 359      48.711  32.814   1.989  1.00  0.00      RA0  C
ATOM   3367  OD1 ASN A 359      48.557  33.457   3.020  1.00  0.00      RA0  O
ATOM   3368  ND2 ASN A 359      48.575  31.492   1.909  1.00  0.00      RA0  N
ATOM   3369 HD21 ASN A 359      48.762  30.967   1.084  1.00  0.00      RA0  H
ATOM   3370 HD22 ASN A 359      48.247  30.956   2.691  1.00  0.00      RA0  H
ATOM   3371  C   ASN A 359      48.561  35.541  -0.626  1.00  0.00      RA0  C
ATOM   3372  O   ASN A 359      49.753  35.507  -1.003  1.00  0.00      RA0  O
ATOM   3373  N   GLY A 360      47.702  36.480  -1.005  1.00  0.00      RA0  N
ATOM   3374  H   GLY A 360      46.832  36.502  -0.500  1.00  0.00      RA0  H
ATOM   3375  CA  GLY A 360      48.109  37.622  -1.768  1.00  0.00      RA0  C
ATOM   3376  C   GLY A 360      48.455  37.393  -3.200  1.00  0.00      RA0  C
ATOM   3377  O   GLY A 360      48.970  38.312  -3.858  1.00  0.00      RA0  O
ATOM   3378  N   LYS A 361      48.157  36.206  -3.727  1.00  0.00      RA0  N
ATOM   3379  H   LYS A 361      47.754  35.463  -3.188  1.00  0.00      RA0  H
ATOM   3380  CA  LYS A 361      48.555  35.894  -5.075  1.00  0.00      RA0  C
ATOM   3381  CB  LYS A 361      49.855  35.057  -4.991  1.00  0.00      RA0  C
ATOM   3382  CG  LYS A 361      50.367  34.431  -6.303  1.00  0.00      RA0  C
ATOM   3383  CD  LYS A 361      51.153  33.105  -6.172  1.00  0.00      RA0  C
ATOM   3384  CE  LYS A 361      51.317  32.421  -7.545  1.00  0.00      RA0  C
ATOM   3385  NZ  LYS A 361      51.943  31.086  -7.502  1.00  0.00      RA0  N
ATOM   3386  HZ1 LYS A 361      52.975  31.103  -7.663  1.00  0.00      RA0  H
ATOM   3387  HZ2 LYS A 361      51.723  30.470  -6.698  1.00  0.00      RA0  H
ATOM   3388  HZ3 LYS A 361      51.655  30.575  -8.365  1.00  0.00      RA0  H
ATOM   3389  C   LYS A 361      47.501  35.067  -5.793  1.00  0.00      RA0  C
ATOM   3390  O   LYS A 361      46.890  34.198  -5.193  1.00  0.00      RA0  O
ATOM   3391  N   ALA A 362      47.345  35.328  -7.092  1.00  0.00      RA0  N
ATOM   3392  H   ALA A 362      47.916  36.041  -7.491  1.00  0.00      RA0  H
ATOM   3393  CA  ALA A 362      46.536  34.514  -7.970  1.00  0.00      RA0  C
ATOM   3394  CB  ALA A 362      46.685  34.970  -9.420  1.00  0.00      RA0  C
ATOM   3395  C   ALA A 362      47.009  33.070  -7.892  1.00  0.00      RA0  C
ATOM   3396  O   ALA A 362      48.212  32.796  -7.850  1.00  0.00      RA0  O
ATOM   3397  N   VAL A 363      46.048  32.154  -7.859  1.00  0.00      RA0  N
ATOM   3398  H   VAL A 363      45.106  32.493  -7.924  1.00  0.00      RA0  H
ATOM   3399  CA  VAL A 363      46.343  30.718  -7.868  1.00  0.00      RA0  C
ATOM   3400  CB  VAL A 363      45.076  29.891  -7.621  1.00  0.00      RA0  C
ATOM   3401  CG1 VAL A 363      44.513  30.213  -6.235  1.00  0.00      RA0  C
ATOM   3402  CG2 VAL A 363      44.031  30.054  -8.730  1.00  0.00      RA0  C
ATOM   3403  C   VAL A 363      47.023  30.360  -9.192  1.00  0.00      RA0  C
ATOM   3404  O   VAL A 363      46.891  31.065 -10.242  1.00  0.00      RA0  O
ATOM   3405  N   ALA A 364      47.768  29.261  -9.159  1.00  0.00      RA0  N
ATOM   3406  H   ALA A 364      47.848  28.776  -8.289  1.00  0.00      RA0  H
ATOM   3407  CA  ALA A 364      48.611  28.868 -10.295  1.00  0.00      RA0  C
ATOM   3408  CB  ALA A 364      49.152  27.471 -10.049  1.00  0.00      RA0  C
ATOM   3409  C   ALA A 364      47.902  28.848 -11.638  1.00  0.00      RA0  C
ATOM   3410  O   ALA A 364      48.486  29.249 -12.620  1.00  0.00      RA0  O
ATOM   3411  N   GLY A 365      46.645  28.411 -11.692  1.00  0.00      RA0  N
ATOM   3412  H   GLY A 365      46.218  28.107 -10.845  1.00  0.00      RA0  H
ATOM   3413  CA  GLY A 365      45.936  28.351 -12.980  1.00  0.00      RA0  C
ATOM   3414  C   GLY A 365      45.653  29.709 -13.591  1.00  0.00      RA0  C
ATOM   3415  O   GLY A 365      45.342  29.814 -14.775  1.00  0.00      RA0  O
ATOM   3416  N   LEU A 366      45.784  30.757 -12.792  1.00  0.00      RA0  N
ATOM   3417  H   LEU A 366      46.151  30.656 -11.871  1.00  0.00      RA0  H
ATOM   3418  CA  LEU A 366      45.544  32.127 -13.278  1.00  0.00      RA0  C
ATOM   3419  CB  LEU A 366      44.562  32.850 -12.355  1.00  0.00      RA0  C
ATOM   3420  CG  LEU A 366      43.195  32.168 -12.302  1.00  0.00      RA0  C
ATOM   3421  CD1 LEU A 366      42.279  32.818 -11.268  1.00  0.00      RA0  C
ATOM   3422  CD2 LEU A 366      42.540  32.100 -13.682  1.00  0.00      RA0  C
ATOM   3423  C   LEU A 366      46.807  32.966 -13.459  1.00  0.00      RA0  C
ATOM   3424  O   LEU A 366      46.720  34.191 -13.624  1.00  0.00      RA0  O
ATOM   3425  N   CYS A 367      47.976  32.332 -13.390  1.00  0.00      RA0  N
ATOM   3426  H   CYS A 367      48.075  31.347 -13.211  1.00  0.00      RA0  H
ATOM   3427  CA  CYS A 367      49.235  33.019 -13.722  1.00  0.00      RA0  C
ATOM   3428  CB  CYS A 367      49.736  33.762 -12.484  1.00  0.00      RA0  C
ATOM   3429  SG  CYS A 367      49.586  32.792 -10.964  1.00  0.00      RA0  S
ATOM   3430  C   CYS A 367      50.294  32.088 -14.318  1.00  0.00      RA0  C
ATOM   3431  O   CYS A 367      50.122  30.864 -14.369  1.00  0.00      RA0  O
END
HEADER lig.002.15.pdb
ATOM      1  N   ASN A   2      43.444   4.674   0.509  1.00  0.00      LA0  N
ATOM      2  H   ASN A   2      43.287   5.629   0.768  1.00  0.00      LA0  H
ATOM      3  CA  ASN A   2      44.758   4.292  -0.007  1.00  0.00      LA0  C
ATOM      4  CB  ASN A   2      45.021   4.989  -1.347  1.00  0.00      LA0  C
ATOM      5  CG  ASN A   2      46.363   4.571  -1.920  1.00  0.00      LA0  C
ATOM      6  OD1 ASN A   2      46.870   3.485  -1.669  1.00  0.00      LA0  O
ATOM      7  ND2 ASN A   2      46.923   5.486  -2.708  1.00  0.00      LA0  N
ATOM      8 HD21 ASN A   2      46.479   6.385  -2.808  1.00  0.00      LA0  H
ATOM      9 HD22 ASN A   2      47.780   5.308  -3.181  1.00  0.00      LA0  H
ATOM     10  C   ASN A   2      45.871   4.578   0.984  1.00  0.00      LA0  C
ATOM     11  O   ASN A   2      46.300   5.711   1.167  1.00  0.00      LA0  O
ATOM     12  N   VAL A   3      46.318   3.491   1.624  1.00  0.00      LA0  N
ATOM     13  H   VAL A   3      45.913   2.593   1.454  1.00  0.00      LA0  H
ATOM     14  CA  VAL A   3      47.441   3.638   2.550  1.00  0.00      LA0  C
ATOM     15  CB  VAL A   3      46.959   3.378   3.992  1.00  0.00      LA0  C
ATOM     16  CG1 VAL A   3      48.065   3.565   5.027  1.00  0.00      LA0  C
ATOM     17  CG2 VAL A   3      45.761   4.263   4.355  1.00  0.00      LA0  C
ATOM     18  C   VAL A   3      48.599   2.724   2.145  1.00  0.00      LA0  C
ATOM     19  O   VAL A   3      48.704   1.576   2.559  1.00  0.00      LA0  O
ATOM     20  N   PRO A   4      49.473   3.261   1.261  1.00  0.00      LA0  N
ATOM     21  CD  PRO A   4      49.420   4.581   0.654  1.00  0.00      LA0  C
ATOM     22  CA  PRO A   4      50.596   2.466   0.756  1.00  0.00      LA0  C
ATOM     23  CB  PRO A   4      51.290   3.423  -0.216  1.00  0.00      LA0  C
ATOM     24  CG  PRO A   4      50.212   4.414  -0.634  1.00  0.00      LA0  C
ATOM     25  C   PRO A   4      51.515   1.906   1.829  1.00  0.00      LA0  C
ATOM     26  O   PRO A   4      51.885   2.552   2.807  1.00  0.00      LA0  O
ATOM     27  N   ALA A   5      51.839   0.627   1.595  1.00  0.00      LA0  N
ATOM     28  H   ALA A   5      51.582   0.225   0.720  1.00  0.00      LA0  H
ATOM     29  CA  ALA A   5      52.508  -0.152   2.634  1.00  0.00      LA0  C
ATOM     30  CB  ALA A   5      52.435  -1.644   2.306  1.00  0.00      LA0  C
ATOM     31  C   ALA A   5      53.954   0.214   2.913  1.00  0.00      LA0  C
ATOM     32  O   ALA A   5      54.510  -0.125   3.949  1.00  0.00      LA0  O
ATOM     33  N   GLU A   6      54.554   0.915   1.943  1.00  0.00      LA0  N
ATOM     34  H   GLU A   6      54.076   1.265   1.134  1.00  0.00      LA0  H
ATOM     35  CA  GLU A   6      55.956   1.267   2.136  1.00  0.00      LA0  C
ATOM     36  CB  GLU A   6      56.669   1.360   0.774  1.00  0.00      LA0  C
ATOM     37  CG  GLU A   6      56.640   2.692  -0.005  1.00  0.00      LA0  C
ATOM     38  CD  GLU A   6      55.282   3.127  -0.548  1.00  0.00      LA0  C
ATOM     39  OE1 GLU A   6      55.191   4.260  -1.027  1.00  0.00      LA0  O
ATOM     40  OE2 GLU A   6      54.327   2.352  -0.513  1.00  0.00      LA0  O
ATOM     41  C   GLU A   6      56.201   2.487   3.014  1.00  0.00      LA0  C
ATOM     42  O   GLU A   6      57.329   2.888   3.285  1.00  0.00      LA0  O
ATOM     43  N   LEU A   7      55.080   3.083   3.440  1.00  0.00      LA0  N
ATOM     44  H   LEU A   7      54.173   2.693   3.283  1.00  0.00      LA0  H
ATOM     45  CA  LEU A   7      55.236   4.347   4.138  1.00  0.00      LA0  C
ATOM     46  CB  LEU A   7      54.176   5.332   3.666  1.00  0.00      LA0  C
ATOM     47  CG  LEU A   7      54.165   5.503   2.155  1.00  0.00      LA0  C
ATOM     48  CD1 LEU A   7      52.913   6.210   1.675  1.00  0.00      LA0  C
ATOM     49  CD2 LEU A   7      55.407   6.226   1.672  1.00  0.00      LA0  C
ATOM     50  C   LEU A   7      55.192   4.248   5.643  1.00  0.00      LA0  C
ATOM     51  O   LEU A   7      54.432   3.499   6.244  1.00  0.00      LA0  O
ATOM     52  N   LYS A   8      56.030   5.109   6.221  1.00  0.00      LA0  N
ATOM     53  H   LYS A   8      56.633   5.644   5.629  1.00  0.00      LA0  H
ATOM     54  CA  LYS A   8      55.764   5.525   7.590  1.00  0.00      LA0  C
ATOM     55  CB  LYS A   8      57.089   5.900   8.248  1.00  0.00      LA0  C
ATOM     56  CG  LYS A   8      57.804   4.664   8.794  1.00  0.00      LA0  C
ATOM     57  CD  LYS A   8      57.256   4.299  10.171  1.00  0.00      LA0  C
ATOM     58  CE  LYS A   8      57.768   2.983  10.747  1.00  0.00      LA0  C
ATOM     59  NZ  LYS A   8      57.852   3.106  12.207  1.00  0.00      LA0  N
ATOM     60  HZ1 LYS A   8      58.243   2.229  12.623  1.00  0.00      LA0  H
ATOM     61  HZ2 LYS A   8      58.586   3.804  12.445  1.00  0.00      LA0  H
ATOM     62  HZ3 LYS A   8      56.963   3.377  12.673  1.00  0.00      LA0  H
ATOM     63  C   LYS A   8      54.789   6.685   7.558  1.00  0.00      LA0  C
ATOM     64  O   LYS A   8      54.600   7.318   6.527  1.00  0.00      LA0  O
ATOM     65  N   TYR A   9      54.161   6.926   8.707  1.00  0.00      LA0  N
ATOM     66  H   TYR A   9      54.345   6.370   9.518  1.00  0.00      LA0  H
ATOM     67  CA  TYR A   9      53.135   7.961   8.758  1.00  0.00      LA0  C
ATOM     68  CB  TYR A   9      51.733   7.343   8.726  1.00  0.00      LA0  C
ATOM     69  CG  TYR A   9      51.454   6.687   7.392  1.00  0.00      LA0  C
ATOM     70  CD1 TYR A   9      51.753   5.321   7.219  1.00  0.00      LA0  C
ATOM     71  CE1 TYR A   9      51.499   4.719   5.977  1.00  0.00      LA0  C
ATOM     72  CD2 TYR A   9      50.897   7.462   6.356  1.00  0.00      LA0  C
ATOM     73  CE2 TYR A   9      50.635   6.856   5.116  1.00  0.00      LA0  C
ATOM     74  CZ  TYR A   9      50.945   5.495   4.940  1.00  0.00      LA0  C
ATOM     75  OH  TYR A   9      50.698   4.911   3.713  1.00  0.00      LA0  O
ATOM     76  HH  TYR A   9      51.167   4.079   3.649  1.00  0.00      LA0  H
ATOM     77  C   TYR A   9      53.308   8.767  10.020  1.00  0.00      LA0  C
ATOM     78  O   TYR A   9      53.870   8.287  10.999  1.00  0.00      LA0  O
ATOM     79  N   SER A  10      52.838  10.015   9.957  1.00  0.00      LA0  N
ATOM     80  H   SER A  10      52.320  10.342   9.164  1.00  0.00      LA0  H
ATOM     81  CA  SER A  10      52.993  10.831  11.152  1.00  0.00      LA0  C
ATOM     82  CB  SER A  10      53.011  12.306  10.744  1.00  0.00      LA0  C
ATOM     83  OG  SER A  10      51.728  12.696  10.243  1.00  0.00      LA0  O
ATOM     84  HG  SER A  10      51.827  13.636  10.051  1.00  0.00      LA0  H
ATOM     85  C   SER A  10      51.947  10.508  12.213  1.00  0.00      LA0  C
ATOM     86  O   SER A  10      51.274   9.487  12.159  1.00  0.00      LA0  O
ATOM     87  N   LYS A  11      51.820  11.435  13.176  1.00  0.00      LA0  N
ATOM     88  H   LYS A  11      52.292  12.314  13.127  1.00  0.00      LA0  H
ATOM     89  CA  LYS A  11      50.700  11.299  14.107  1.00  0.00      LA0  C
ATOM     90  CB  LYS A  11      51.134  11.675  15.532  1.00  0.00      LA0  C
ATOM     91  CG  LYS A  11      52.656  11.718  15.736  1.00  0.00      LA0  C
ATOM     92  CD  LYS A  11      53.099  12.433  17.017  1.00  0.00      LA0  C
ATOM     93  CE  LYS A  11      52.509  13.841  17.186  1.00  0.00      LA0  C
ATOM     94  NZ  LYS A  11      52.781  14.695  16.019  1.00  0.00      LA0  N
ATOM     95  HZ1 LYS A  11      52.038  15.424  15.933  1.00  0.00      LA0  H
ATOM     96  HZ2 LYS A  11      53.719  15.132  16.011  1.00  0.00      LA0  H
ATOM     97  HZ3 LYS A  11      52.620  14.174  15.131  1.00  0.00      LA0  H
ATOM     98  C   LYS A  11      49.531  12.182  13.680  1.00  0.00      LA0  C
ATOM     99  O   LYS A  11      48.623  12.479  14.450  1.00  0.00      LA0  O
ATOM    100  N   GLU A  12      49.652  12.637  12.423  1.00  0.00      LA0  N
ATOM    101  H   GLU A  12      50.381  12.336  11.811  1.00  0.00      LA0  H
ATOM    102  CA  GLU A  12      48.740  13.628  11.882  1.00  0.00      LA0  C
ATOM    103  CB  GLU A  12      49.403  15.017  11.894  1.00  0.00      LA0  C
ATOM    104  CG  GLU A  12      49.433  15.770  13.238  1.00  0.00      LA0  C
ATOM    105  CD  GLU A  12      50.469  15.280  14.247  1.00  0.00      LA0  C
ATOM    106  OE1 GLU A  12      51.444  14.625  13.886  1.00  0.00      LA0  O
ATOM    107  OE2 GLU A  12      50.320  15.580  15.433  1.00  0.00      LA0  O
ATOM    108  C   GLU A  12      48.289  13.168  10.501  1.00  0.00      LA0  C
ATOM    109  O   GLU A  12      47.493  12.242  10.399  1.00  0.00      LA0  O
ATOM    110  N   HIS A  13      48.815  13.804   9.441  1.00  0.00      LA0  N
ATOM    111  H   HIS A  13      49.487  14.549   9.488  1.00  0.00      LA0  H
ATOM    112  CA  HIS A  13      48.314  13.408   8.126  1.00  0.00      LA0  C
ATOM    113  CB  HIS A  13      47.298  14.430   7.615  1.00  0.00      LA0  C
ATOM    114  CG  HIS A  13      45.875  13.985   7.876  1.00  0.00      LA0  C
ATOM    115  ND1 HIS A  13      45.518  12.844   8.498  1.00  0.00      LA0  N
ATOM    116  HD1 HIS A  13      46.118  12.157   8.872  1.00  0.00      LA0  H
ATOM    117  CD2 HIS A  13      44.713  14.668   7.508  1.00  0.00      LA0  C
ATOM    118  NE2 HIS A  13      43.658  13.923   7.912  1.00  0.00      LA0  N
ATOM    119  CE1 HIS A  13      44.149  12.799   8.525  1.00  0.00      LA0  C
ATOM    120  C   HIS A  13      49.376  13.165   7.071  1.00  0.00      LA0  C
ATOM    121  O   HIS A  13      49.093  13.132   5.874  1.00  0.00      LA0  O
ATOM    122  N   GLU A  14      50.611  13.004   7.551  1.00  0.00      LA0  N
ATOM    123  H   GLU A  14      50.778  12.964   8.535  1.00  0.00      LA0  H
ATOM    124  CA  GLU A  14      51.716  12.943   6.602  1.00  0.00      LA0  C
ATOM    125  CB  GLU A  14      52.891  13.827   7.038  1.00  0.00      LA0  C
ATOM    126  CG  GLU A  14      52.576  15.307   7.277  1.00  0.00      LA0  C
ATOM    127  CD  GLU A  14      51.873  15.522   8.605  1.00  0.00      LA0  C
ATOM    128  OE1 GLU A  14      50.708  15.897   8.610  1.00  0.00      LA0  O
ATOM    129  OE2 GLU A  14      52.488  15.322   9.645  1.00  0.00      LA0  O
ATOM    130  C   GLU A  14      52.220  11.536   6.385  1.00  0.00      LA0  C
ATOM    131  O   GLU A  14      52.089  10.658   7.232  1.00  0.00      LA0  O
ATOM    132  N   TRP A  15      52.821  11.367   5.204  1.00  0.00      LA0  N
ATOM    133  H   TRP A  15      52.913  12.144   4.582  1.00  0.00      LA0  H
ATOM    134  CA  TRP A  15      53.552  10.133   4.961  1.00  0.00      LA0  C
ATOM    135  CB  TRP A  15      53.011   9.363   3.750  1.00  0.00      LA0  C
ATOM    136  CG  TRP A  15      53.121  10.138   2.454  1.00  0.00      LA0  C
ATOM    137  CD2 TRP A  15      54.232  10.234   1.533  1.00  0.00      LA0  C
ATOM    138  CE2 TRP A  15      53.809  11.064   0.442  1.00  0.00      LA0  C
ATOM    139  CE3 TRP A  15      55.536   9.697   1.531  1.00  0.00      LA0  C
ATOM    140  CD1 TRP A  15      52.107  10.908   1.875  1.00  0.00      LA0  C
ATOM    141  NE1 TRP A  15      52.499  11.453   0.694  1.00  0.00      LA0  N
ATOM    142  HE1 TRP A  15      51.945  12.018   0.104  1.00  0.00      LA0  H
ATOM    143  CZ2 TRP A  15      54.694  11.340  -0.622  1.00  0.00      LA0  C
ATOM    144  CZ3 TRP A  15      56.411   9.978   0.461  1.00  0.00      LA0  C
ATOM    145  CH2 TRP A  15      55.993  10.796  -0.609  1.00  0.00      LA0  C
ATOM    146  C   TRP A  15      55.030  10.395   4.807  1.00  0.00      LA0  C
ATOM    147  O   TRP A  15      55.466  11.511   4.542  1.00  0.00      LA0  O
ATOM    148  N   LEU A  16      55.764   9.295   4.973  1.00  0.00      LA0  N
ATOM    149  H   LEU A  16      55.317   8.430   5.201  1.00  0.00      LA0  H
ATOM    150  CA  LEU A  16      57.211   9.363   4.914  1.00  0.00      LA0  C
ATOM    151  CB  LEU A  16      57.773   9.473   6.327  1.00  0.00      LA0  C
ATOM    152  CG  LEU A  16      59.220   9.941   6.311  1.00  0.00      LA0  C
ATOM    153  CD1 LEU A  16      59.305  11.390   5.854  1.00  0.00      LA0  C
ATOM    154  CD2 LEU A  16      59.910   9.733   7.649  1.00  0.00      LA0  C
ATOM    155  C   LEU A  16      57.770   8.133   4.238  1.00  0.00      LA0  C
ATOM    156  O   LEU A  16      57.582   7.014   4.701  1.00  0.00      LA0  O
ATOM    157  N   ARG A  17      58.466   8.378   3.130  1.00  0.00      LA0  N
ATOM    158  H   ARG A  17      58.593   9.317   2.809  1.00  0.00      LA0  H
ATOM    159  CA  ARG A  17      59.092   7.236   2.478  1.00  0.00      LA0  C
ATOM    160  CB  ARG A  17      58.707   7.210   0.998  1.00  0.00      LA0  C
ATOM    161  CG  ARG A  17      59.128   5.953   0.228  1.00  0.00      LA0  C
ATOM    162  CD  ARG A  17      58.308   5.731  -1.045  1.00  0.00      LA0  C
ATOM    163  NE  ARG A  17      58.213   6.952  -1.833  1.00  0.00      LA0  N
ATOM    164  HE  ARG A  17      59.047   7.473  -2.040  1.00  0.00      LA0  H
ATOM    165  CZ  ARG A  17      57.029   7.439  -2.252  1.00  0.00      LA0  C
ATOM    166  NH1 ARG A  17      55.885   6.788  -2.041  1.00  0.00      LA0  N
ATOM    167 HH11 ARG A  17      55.018   7.195  -2.334  1.00  0.00      LA0  H
ATOM    168 HH12 ARG A  17      55.847   5.878  -1.595  1.00  0.00      LA0  H
ATOM    169  NH2 ARG A  17      57.029   8.606  -2.883  1.00  0.00      LA0  N
ATOM    170 HH21 ARG A  17      56.169   9.020  -3.199  1.00  0.00      LA0  H
ATOM    171 HH22 ARG A  17      57.908   9.081  -3.035  1.00  0.00      LA0  H
ATOM    172  C   ARG A  17      60.589   7.249   2.652  1.00  0.00      LA0  C
ATOM    173  O   ARG A  17      61.238   8.274   2.486  1.00  0.00      LA0  O
ATOM    174  N   LYS A  18      61.106   6.051   2.959  1.00  0.00      LA0  N
ATOM    175  H   LYS A  18      60.491   5.275   3.093  1.00  0.00      LA0  H
ATOM    176  CA  LYS A  18      62.529   5.845   2.703  1.00  0.00      LA0  C
ATOM    177  CB  LYS A  18      63.037   4.630   3.484  1.00  0.00      LA0  C
ATOM    178  CG  LYS A  18      64.547   4.385   3.370  1.00  0.00      LA0  C
ATOM    179  CD  LYS A  18      65.346   5.579   3.883  1.00  0.00      LA0  C
ATOM    180  CE  LYS A  18      66.835   5.305   4.066  1.00  0.00      LA0  C
ATOM    181  NZ  LYS A  18      67.412   6.416   4.830  1.00  0.00      LA0  N
ATOM    182  HZ1 LYS A  18      68.368   6.183   5.182  1.00  0.00      LA0  H
ATOM    183  HZ2 LYS A  18      67.434   7.316   4.310  1.00  0.00      LA0  H
ATOM    184  HZ3 LYS A  18      66.910   6.532   5.737  1.00  0.00      LA0  H
ATOM    185  C   LYS A  18      62.726   5.651   1.213  1.00  0.00      LA0  C
ATOM    186  O   LYS A  18      62.532   4.571   0.670  1.00  0.00      LA0  O
ATOM    187  N   GLU A  19      63.045   6.769   0.564  1.00  0.00      LA0  N
ATOM    188  H   GLU A  19      63.303   7.602   1.060  1.00  0.00      LA0  H
ATOM    189  CA  GLU A  19      63.071   6.651  -0.885  1.00  0.00      LA0  C
ATOM    190  CB  GLU A  19      62.600   7.965  -1.498  1.00  0.00      LA0  C
ATOM    191  CG  GLU A  19      61.620   7.752  -2.655  1.00  0.00      LA0  C
ATOM    192  CD  GLU A  19      60.941   9.066  -2.960  1.00  0.00      LA0  C
ATOM    193  OE1 GLU A  19      59.757   9.213  -2.673  1.00  0.00      LA0  O
ATOM    194  OE2 GLU A  19      61.610   9.984  -3.411  1.00  0.00      LA0  O
ATOM    195  C   GLU A  19      64.409   6.159  -1.400  1.00  0.00      LA0  C
ATOM    196  O   GLU A  19      65.364   6.022  -0.646  1.00  0.00      LA0  O
ATOM    197  N   ALA A  20      64.442   5.881  -2.715  1.00  0.00      LA0  N
ATOM    198  H   ALA A  20      63.627   6.050  -3.265  1.00  0.00      LA0  H
ATOM    199  CA  ALA A  20      65.635   5.263  -3.300  1.00  0.00      LA0  C
ATOM    200  CB  ALA A  20      65.390   4.935  -4.773  1.00  0.00      LA0  C
ATOM    201  C   ALA A  20      66.921   6.071  -3.191  1.00  0.00      LA0  C
ATOM    202  O   ALA A  20      68.023   5.541  -3.194  1.00  0.00      LA0  O
ATOM    203  N   ASP A  21      66.721   7.390  -3.089  1.00  0.00      LA0  N
ATOM    204  H   ASP A  21      65.808   7.789  -3.005  1.00  0.00      LA0  H
ATOM    205  CA  ASP A  21      67.860   8.285  -2.894  1.00  0.00      LA0  C
ATOM    206  CB  ASP A  21      67.476   9.702  -3.347  1.00  0.00      LA0  C
ATOM    207  CG  ASP A  21      66.368  10.334  -2.508  1.00  0.00      LA0  C
ATOM    208  OD1 ASP A  21      65.583   9.651  -1.856  1.00  0.00      LA0  O
ATOM    209  OD2 ASP A  21      66.266  11.549  -2.495  1.00  0.00      LA0  O
ATOM    210  C   ASP A  21      68.436   8.293  -1.482  1.00  0.00      LA0  C
ATOM    211  O   ASP A  21      69.478   8.869  -1.198  1.00  0.00      LA0  O
ATOM    212  N   GLY A  22      67.698   7.622  -0.590  1.00  0.00      LA0  N
ATOM    213  H   GLY A  22      66.821   7.227  -0.857  1.00  0.00      LA0  H
ATOM    214  CA  GLY A  22      68.149   7.572   0.792  1.00  0.00      LA0  C
ATOM    215  C   GLY A  22      67.397   8.520   1.705  1.00  0.00      LA0  C
ATOM    216  O   GLY A  22      67.382   8.349   2.925  1.00  0.00      LA0  O
ATOM    217  N   THR A  23      66.784   9.533   1.072  1.00  0.00      LA0  N
ATOM    218  H   THR A  23      66.672   9.540   0.076  1.00  0.00      LA0  H
ATOM    219  CA  THR A  23      66.126  10.528   1.908  1.00  0.00      LA0  C
ATOM    220  CB  THR A  23      65.971  11.863   1.169  1.00  0.00      LA0  C
ATOM    221  OG1 THR A  23      65.156  11.715   0.002  1.00  0.00      LA0  O
ATOM    222  HG1 THR A  23      65.743  11.338  -0.659  1.00  0.00      LA0  H
ATOM    223  CG2 THR A  23      67.328  12.470   0.809  1.00  0.00      LA0  C
ATOM    224  C   THR A  23      64.791  10.061   2.446  1.00  0.00      LA0  C
ATOM    225  O   THR A  23      64.298   8.977   2.143  1.00  0.00      LA0  O
ATOM    226  N   TYR A  24      64.231  10.955   3.262  1.00  0.00      LA0  N
ATOM    227  H   TYR A  24      64.682  11.814   3.509  1.00  0.00      LA0  H
ATOM    228  CA  TYR A  24      62.863  10.744   3.689  1.00  0.00      LA0  C
ATOM    229  CB  TYR A  24      62.784  10.892   5.205  1.00  0.00      LA0  C
ATOM    230  CG  TYR A  24      63.533   9.741   5.822  1.00  0.00      LA0  C
ATOM    231  CD1 TYR A  24      64.842   9.952   6.297  1.00  0.00      LA0  C
ATOM    232  CE1 TYR A  24      65.577   8.851   6.760  1.00  0.00      LA0  C
ATOM    233  CD2 TYR A  24      62.908   8.480   5.867  1.00  0.00      LA0  C
ATOM    234  CE2 TYR A  24      63.644   7.383   6.328  1.00  0.00      LA0  C
ATOM    235  CZ  TYR A  24      64.979   7.577   6.728  1.00  0.00      LA0  C
ATOM    236  OH  TYR A  24      65.730   6.467   7.052  1.00  0.00      LA0  O
ATOM    237  HH  TYR A  24      66.465   6.720   7.618  1.00  0.00      LA0  H
ATOM    238  C   TYR A  24      61.947  11.695   2.965  1.00  0.00      LA0  C
ATOM    239  O   TYR A  24      61.864  12.882   3.258  1.00  0.00      LA0  O
ATOM    240  N   THR A  25      61.275  11.126   1.970  1.00  0.00      LA0  N
ATOM    241  H   THR A  25      61.357  10.144   1.789  1.00  0.00      LA0  H
ATOM    242  CA  THR A  25      60.338  11.982   1.258  1.00  0.00      LA0  C
ATOM    243  CB  THR A  25      60.114  11.411  -0.139  1.00  0.00      LA0  C
ATOM    244  OG1 THR A  25      61.365  11.087  -0.765  1.00  0.00      LA0  O
ATOM    245  HG1 THR A  25      61.079  10.595  -1.543  1.00  0.00      LA0  H
ATOM    246  CG2 THR A  25      59.340  12.374  -1.030  1.00  0.00      LA0  C
ATOM    247  C   THR A  25      59.036  12.143   2.030  1.00  0.00      LA0  C
ATOM    248  O   THR A  25      58.413  11.171   2.437  1.00  0.00      LA0  O
ATOM    249  N   VAL A  26      58.682  13.414   2.238  1.00  0.00      LA0  N
ATOM    250  H   VAL A  26      59.229  14.150   1.842  1.00  0.00      LA0  H
ATOM    251  CA  VAL A  26      57.449  13.737   2.948  1.00  0.00      LA0  C
ATOM    252  CB  VAL A  26      57.685  14.881   3.947  1.00  0.00      LA0  C
ATOM    253  CG1 VAL A  26      56.499  15.082   4.897  1.00  0.00      LA0  C
ATOM    254  CG2 VAL A  26      58.993  14.712   4.710  1.00  0.00      LA0  C
ATOM    255  C   VAL A  26      56.399  14.178   1.955  1.00  0.00      LA0  C
ATOM    256  O   VAL A  26      56.698  14.883   0.997  1.00  0.00      LA0  O
ATOM    257  N   GLY A  27      55.162  13.777   2.242  1.00  0.00      LA0  N
ATOM    258  H   GLY A  27      54.995  13.148   3.008  1.00  0.00      LA0  H
ATOM    259  CA  GLY A  27      54.035  14.371   1.532  1.00  0.00      LA0  C
ATOM    260  C   GLY A  27      52.818  14.231   2.413  1.00  0.00      LA0  C
ATOM    261  O   GLY A  27      52.907  13.658   3.492  1.00  0.00      LA0  O
ATOM    262  N   ILE A  28      51.686  14.760   1.940  1.00  0.00      LA0  N
ATOM    263  H   ILE A  28      51.633  15.128   1.012  1.00  0.00      LA0  H
ATOM    264  CA  ILE A  28      50.501  14.450   2.737  1.00  0.00      LA0  C
ATOM    265  CB  ILE A  28      49.581  15.661   2.916  1.00  0.00      LA0  C
ATOM    266  CG2 ILE A  28      50.208  16.654   3.895  1.00  0.00      LA0  C
ATOM    267  CG1 ILE A  28      49.173  16.291   1.583  1.00  0.00      LA0  C
ATOM    268  CD1 ILE A  28      48.137  17.402   1.755  1.00  0.00      LA0  C
ATOM    269  C   ILE A  28      49.755  13.258   2.180  1.00  0.00      LA0  C
ATOM    270  O   ILE A  28      49.943  12.870   1.034  1.00  0.00      LA0  O
ATOM    271  N   THR A  29      48.948  12.663   3.061  1.00  0.00      LA0  N
ATOM    272  H   THR A  29      48.789  13.084   3.954  1.00  0.00      LA0  H
ATOM    273  CA  THR A  29      48.300  11.417   2.668  1.00  0.00      LA0  C
ATOM    274  CB  THR A  29      47.941  10.612   3.918  1.00  0.00      LA0  C
ATOM    275  OG1 THR A  29      47.149  11.395   4.825  1.00  0.00      LA0  O
ATOM    276  HG1 THR A  29      47.759  11.984   5.270  1.00  0.00      LA0  H
ATOM    277  CG2 THR A  29      49.197  10.098   4.615  1.00  0.00      LA0  C
ATOM    278  C   THR A  29      47.079  11.609   1.793  1.00  0.00      LA0  C
ATOM    279  O   THR A  29      46.603  12.720   1.588  1.00  0.00      LA0  O
ATOM    280  N   GLU A  30      46.564  10.453   1.340  1.00  0.00      LA0  N
ATOM    281  H   GLU A  30      47.047   9.598   1.514  1.00  0.00      LA0  H
ATOM    282  CA  GLU A  30      45.295  10.412   0.618  1.00  0.00      LA0  C
ATOM    283  CB  GLU A  30      44.897   8.962   0.331  1.00  0.00      LA0  C
ATOM    284  CG  GLU A  30      44.113   8.771  -0.970  1.00  0.00      LA0  C
ATOM    285  CD  GLU A  30      45.024   9.007  -2.161  1.00  0.00      LA0  C
ATOM    286  OE1 GLU A  30      44.836   9.996  -2.857  1.00  0.00      LA0  O
ATOM    287  OE2 GLU A  30      45.923   8.203  -2.395  1.00  0.00      LA0  O
ATOM    288  C   GLU A  30      44.205  11.125   1.389  1.00  0.00      LA0  C
ATOM    289  O   GLU A  30      43.664  12.125   0.948  1.00  0.00      LA0  O
ATOM    290  N   HIS A  31      43.998  10.627   2.624  1.00  0.00      LA0  N
ATOM    291  H   HIS A  31      44.402   9.749   2.865  1.00  0.00      LA0  H
ATOM    292  CA  HIS A  31      42.986  11.256   3.477  1.00  0.00      LA0  C
ATOM    293  CB  HIS A  31      42.857  10.512   4.809  1.00  0.00      LA0  C
ATOM    294  CG  HIS A  31      41.472  10.717   5.385  1.00  0.00      LA0  C
ATOM    295  ND1 HIS A  31      40.334  10.539   4.688  1.00  0.00      LA0  N
ATOM    296  HD1 HIS A  31      40.242  10.272   3.736  1.00  0.00      LA0  H
ATOM    297  CD2 HIS A  31      41.138  11.103   6.687  1.00  0.00      LA0  C
ATOM    298  NE2 HIS A  31      39.782  11.156   6.769  1.00  0.00      LA0  N
ATOM    299  CE1 HIS A  31      39.291  10.806   5.532  1.00  0.00      LA0  C
ATOM    300  C   HIS A  31      43.141  12.754   3.684  1.00  0.00      LA0  C
ATOM    301  O   HIS A  31      42.184  13.514   3.746  1.00  0.00      LA0  O
ATOM    302  N   ALA A  32      44.417  13.167   3.738  1.00  0.00      LA0  N
ATOM    303  H   ALA A  32      45.168  12.512   3.666  1.00  0.00      LA0  H
ATOM    304  CA  ALA A  32      44.640  14.609   3.781  1.00  0.00      LA0  C
ATOM    305  CB  ALA A  32      46.117  14.920   4.005  1.00  0.00      LA0  C
ATOM    306  C   ALA A  32      44.156  15.345   2.541  1.00  0.00      LA0  C
ATOM    307  O   ALA A  32      43.462  16.351   2.622  1.00  0.00      LA0  O
ATOM    308  N   GLN A  33      44.530  14.798   1.373  1.00  0.00      LA0  N
ATOM    309  H   GLN A  33      45.007  13.916   1.341  1.00  0.00      LA0  H
ATOM    310  CA  GLN A  33      44.061  15.480   0.168  1.00  0.00      LA0  C
ATOM    311  CB  GLN A  33      44.903  15.088  -1.061  1.00  0.00      LA0  C
ATOM    312  CG  GLN A  33      44.716  13.693  -1.671  1.00  0.00      LA0  C
ATOM    313  CD  GLN A  33      43.553  13.668  -2.645  1.00  0.00      LA0  C
ATOM    314  OE1 GLN A  33      42.906  14.668  -2.928  1.00  0.00      LA0  O
ATOM    315  NE2 GLN A  33      43.322  12.470  -3.174  1.00  0.00      LA0  N
ATOM    316 HE21 GLN A  33      43.875  11.670  -2.916  1.00  0.00      LA0  H
ATOM    317 HE22 GLN A  33      42.608  12.334  -3.853  1.00  0.00      LA0  H
ATOM    318  C   GLN A  33      42.552  15.427  -0.036  1.00  0.00      LA0  C
ATOM    319  O   GLN A  33      41.942  16.394  -0.471  1.00  0.00      LA0  O
ATOM    320  N   GLU A  34      41.968  14.294   0.401  1.00  0.00      LA0  N
ATOM    321  H   GLU A  34      42.545  13.529   0.675  1.00  0.00      LA0  H
ATOM    322  CA  GLU A  34      40.512  14.165   0.506  1.00  0.00      LA0  C
ATOM    323  CB  GLU A  34      40.108  12.873   1.220  1.00  0.00      LA0  C
ATOM    324  CG  GLU A  34      40.424  11.545   0.528  1.00  0.00      LA0  C
ATOM    325  CD  GLU A  34      40.110  10.412   1.493  1.00  0.00      LA0  C
ATOM    326  OE1 GLU A  34      39.005  10.367   2.029  1.00  0.00      LA0  O
ATOM    327  OE2 GLU A  34      40.986   9.592   1.752  1.00  0.00      LA0  O
ATOM    328  C   GLU A  34      39.896  15.317   1.274  1.00  0.00      LA0  C
ATOM    329  O   GLU A  34      39.062  16.053   0.770  1.00  0.00      LA0  O
ATOM    330  N   LEU A  35      40.388  15.459   2.516  1.00  0.00      LA0  N
ATOM    331  H   LEU A  35      41.084  14.821   2.851  1.00  0.00      LA0  H
ATOM    332  CA  LEU A  35      39.867  16.514   3.384  1.00  0.00      LA0  C
ATOM    333  CB  LEU A  35      40.322  16.307   4.828  1.00  0.00      LA0  C
ATOM    334  CG  LEU A  35      39.827  15.008   5.465  1.00  0.00      LA0  C
ATOM    335  CD1 LEU A  35      40.474  14.803   6.833  1.00  0.00      LA0  C
ATOM    336  CD2 LEU A  35      38.300  14.924   5.533  1.00  0.00      LA0  C
ATOM    337  C   LEU A  35      40.197  17.932   2.961  1.00  0.00      LA0  C
ATOM    338  O   LEU A  35      39.626  18.901   3.444  1.00  0.00      LA0  O
ATOM    339  N   LEU A  36      41.159  18.039   2.041  1.00  0.00      LA0  N
ATOM    340  H   LEU A  36      41.655  17.237   1.707  1.00  0.00      LA0  H
ATOM    341  CA  LEU A  36      41.440  19.393   1.585  1.00  0.00      LA0  C
ATOM    342  CB  LEU A  36      42.945  19.613   1.445  1.00  0.00      LA0  C
ATOM    343  CG  LEU A  36      43.682  19.549   2.785  1.00  0.00      LA0  C
ATOM    344  CD1 LEU A  36      45.182  19.764   2.611  1.00  0.00      LA0  C
ATOM    345  CD2 LEU A  36      43.092  20.507   3.820  1.00  0.00      LA0  C
ATOM    346  C   LEU A  36      40.703  19.807   0.327  1.00  0.00      LA0  C
ATOM    347  O   LEU A  36      40.335  20.965   0.147  1.00  0.00      LA0  O
ATOM    348  N   GLY A  37      40.512  18.822  -0.553  1.00  0.00      LA0  N
ATOM    349  H   GLY A  37      40.822  17.894  -0.345  1.00  0.00      LA0  H
ATOM    350  CA  GLY A  37      40.100  19.193  -1.900  1.00  0.00      LA0  C
ATOM    351  C   GLY A  37      41.295  19.627  -2.721  1.00  0.00      LA0  C
ATOM    352  O   GLY A  37      42.426  19.638  -2.249  1.00  0.00      LA0  O
ATOM    353  N   ASP A  38      40.982  19.974  -3.977  1.00  0.00      LA0  N
ATOM    354  H   ASP A  38      40.029  19.981  -4.266  1.00  0.00      LA0  H
ATOM    355  CA  ASP A  38      42.035  20.321  -4.935  1.00  0.00      LA0  C
ATOM    356  CB  ASP A  38      41.369  20.608  -6.288  1.00  0.00      LA0  C
ATOM    357  CG  ASP A  38      42.348  20.745  -7.444  1.00  0.00      LA0  C
ATOM    358  OD1 ASP A  38      43.553  20.597  -7.272  1.00  0.00      LA0  O
ATOM    359  OD2 ASP A  38      41.909  21.048  -8.544  1.00  0.00      LA0  O
ATOM    360  C   ASP A  38      42.934  21.458  -4.468  1.00  0.00      LA0  C
ATOM    361  O   ASP A  38      42.484  22.465  -3.927  1.00  0.00      LA0  O
ATOM    362  N   MET A  39      44.235  21.232  -4.649  1.00  0.00      LA0  N
ATOM    363  H   MET A  39      44.499  20.447  -5.216  1.00  0.00      LA0  H
ATOM    364  CA  MET A  39      45.198  22.197  -4.150  1.00  0.00      LA0  C
ATOM    365  CB  MET A  39      46.523  21.489  -3.854  1.00  0.00      LA0  C
ATOM    366  CG  MET A  39      47.224  21.945  -2.572  1.00  0.00      LA0  C
ATOM    367  SD  MET A  39      46.253  21.688  -1.076  1.00  0.00      LA0  S
ATOM    368  CE  MET A  39      45.928  19.925  -1.249  1.00  0.00      LA0  C
ATOM    369  C   MET A  39      45.387  23.381  -5.075  1.00  0.00      LA0  C
ATOM    370  O   MET A  39      45.228  23.309  -6.294  1.00  0.00      LA0  O
ATOM    371  N   VAL A  40      45.741  24.495  -4.413  1.00  0.00      LA0  N
ATOM    372  H   VAL A  40      45.749  24.475  -3.411  1.00  0.00      LA0  H
ATOM    373  CA  VAL A  40      46.075  25.705  -5.165  1.00  0.00      LA0  C
ATOM    374  CB  VAL A  40      44.876  26.623  -5.362  1.00  0.00      LA0  C
ATOM    375  CG1 VAL A  40      44.175  26.286  -6.675  1.00  0.00      LA0  C
ATOM    376  CG2 VAL A  40      43.961  26.635  -4.140  1.00  0.00      LA0  C
ATOM    377  C   VAL A  40      47.259  26.498  -4.647  1.00  0.00      LA0  C
ATOM    378  O   VAL A  40      47.806  27.348  -5.339  1.00  0.00      LA0  O
ATOM    379  N   PHE A  41      47.644  26.166  -3.410  1.00  0.00      LA0  N
ATOM    380  H   PHE A  41      47.134  25.532  -2.826  1.00  0.00      LA0  H
ATOM    381  CA  PHE A  41      48.851  26.755  -2.850  1.00  0.00      LA0  C
ATOM    382  CB  PHE A  41      48.480  28.018  -2.055  1.00  0.00      LA0  C
ATOM    383  CG  PHE A  41      49.681  28.614  -1.351  1.00  0.00      LA0  C
ATOM    384  CD1 PHE A  41      50.687  29.261  -2.100  1.00  0.00      LA0  C
ATOM    385  CD2 PHE A  41      49.772  28.502   0.054  1.00  0.00      LA0  C
ATOM    386  CE1 PHE A  41      51.807  29.798  -1.435  1.00  0.00      LA0  C
ATOM    387  CE2 PHE A  41      50.889  29.039   0.720  1.00  0.00      LA0  C
ATOM    388  CZ  PHE A  41      51.897  29.678  -0.032  1.00  0.00      LA0  C
ATOM    389  C   PHE A  41      49.502  25.711  -1.971  1.00  0.00      LA0  C
ATOM    390  O   PHE A  41      48.840  25.071  -1.165  1.00  0.00      LA0  O
ATOM    391  N   VAL A  42      50.813  25.545  -2.156  1.00  0.00      LA0  N
ATOM    392  H   VAL A  42      51.345  26.048  -2.838  1.00  0.00      LA0  H
ATOM    393  CA  VAL A  42      51.501  24.746  -1.149  1.00  0.00      LA0  C
ATOM    394  CB  VAL A  42      52.018  23.410  -1.714  1.00  0.00      LA0  C
ATOM    395  CG1 VAL A  42      52.562  22.510  -0.600  1.00  0.00      LA0  C
ATOM    396  CG2 VAL A  42      50.950  22.667  -2.518  1.00  0.00      LA0  C
ATOM    397  C   VAL A  42      52.639  25.574  -0.604  1.00  0.00      LA0  C
ATOM    398  O   VAL A  42      53.414  26.143  -1.363  1.00  0.00      LA0  O
ATOM    399  N   ASP A  43      52.673  25.638   0.726  1.00  0.00      LA0  N
ATOM    400  H   ASP A  43      52.017  25.135   1.289  1.00  0.00      LA0  H
ATOM    401  CA  ASP A  43      53.821  26.261   1.371  1.00  0.00      LA0  C
ATOM    402  CB  ASP A  43      53.328  26.792   2.722  1.00  0.00      LA0  C
ATOM    403  CG  ASP A  43      54.448  27.134   3.676  1.00  0.00      LA0  C
ATOM    404  OD1 ASP A  43      55.334  27.901   3.304  1.00  0.00      LA0  O
ATOM    405  OD2 ASP A  43      54.434  26.601   4.781  1.00  0.00      LA0  O
ATOM    406  C   ASP A  43      54.973  25.263   1.432  1.00  0.00      LA0  C
ATOM    407  O   ASP A  43      54.769  24.053   1.367  1.00  0.00      LA0  O
ATOM    408  N   LEU A  44      56.188  25.822   1.471  1.00  0.00      LA0  N
ATOM    409  H   LEU A  44      56.243  26.786   1.750  1.00  0.00      LA0  H
ATOM    410  CA  LEU A  44      57.377  25.000   1.266  1.00  0.00      LA0  C
ATOM    411  CB  LEU A  44      57.881  25.115  -0.182  1.00  0.00      LA0  C
ATOM    412  CG  LEU A  44      56.991  24.462  -1.248  1.00  0.00      LA0  C
ATOM    413  CD1 LEU A  44      57.397  24.884  -2.659  1.00  0.00      LA0  C
ATOM    414  CD2 LEU A  44      56.949  22.938  -1.115  1.00  0.00      LA0  C
ATOM    415  C   LEU A  44      58.497  25.374   2.220  1.00  0.00      LA0  C
ATOM    416  O   LEU A  44      59.045  26.469   2.180  1.00  0.00      LA0  O
ATOM    417  N   PRO A  45      58.858  24.403   3.087  1.00  0.00      LA0  N
ATOM    418  CD  PRO A  45      58.259  23.081   3.240  1.00  0.00      LA0  C
ATOM    419  CA  PRO A  45      59.978  24.647   4.001  1.00  0.00      LA0  C
ATOM    420  CB  PRO A  45      59.887  23.450   4.953  1.00  0.00      LA0  C
ATOM    421  CG  PRO A  45      59.233  22.333   4.141  1.00  0.00      LA0  C
ATOM    422  C   PRO A  45      61.305  24.737   3.262  1.00  0.00      LA0  C
ATOM    423  O   PRO A  45      61.856  23.740   2.816  1.00  0.00      LA0  O
ATOM    424  N   GLU A  46      61.785  25.986   3.165  1.00  0.00      LA0  N
ATOM    425  H   GLU A  46      61.164  26.729   3.411  1.00  0.00      LA0  H
ATOM    426  CA  GLU A  46      63.035  26.273   2.453  1.00  0.00      LA0  C
ATOM    427  CB  GLU A  46      63.443  27.729   2.730  1.00  0.00      LA0  C
ATOM    428  CG  GLU A  46      64.592  28.289   1.876  1.00  0.00      LA0  C
ATOM    429  CD  GLU A  46      64.224  28.266   0.403  1.00  0.00      LA0  C
ATOM    430  OE1 GLU A  46      63.681  29.256  -0.079  1.00  0.00      LA0  O
ATOM    431  OE2 GLU A  46      64.488  27.262  -0.259  1.00  0.00      LA0  O
ATOM    432  C   GLU A  46      64.196  25.312   2.700  1.00  0.00      LA0  C
ATOM    433  O   GLU A  46      64.447  24.845   3.809  1.00  0.00      LA0  O
ATOM    434  N   VAL A  47      64.892  25.028   1.591  1.00  0.00      LA0  N
ATOM    435  H   VAL A  47      64.697  25.594   0.785  1.00  0.00      LA0  H
ATOM    436  CA  VAL A  47      66.062  24.157   1.656  1.00  0.00      LA0  C
ATOM    437  CB  VAL A  47      66.594  23.917   0.232  1.00  0.00      LA0  C
ATOM    438  CG1 VAL A  47      67.843  23.031   0.186  1.00  0.00      LA0  C
ATOM    439  CG2 VAL A  47      65.482  23.344  -0.652  1.00  0.00      LA0  C
ATOM    440  C   VAL A  47      67.132  24.721   2.582  1.00  0.00      LA0  C
ATOM    441  O   VAL A  47      67.498  25.888   2.531  1.00  0.00      LA0  O
ATOM    442  N   GLY A  48      67.596  23.834   3.468  1.00  0.00      LA0  N
ATOM    443  H   GLY A  48      67.252  22.895   3.451  1.00  0.00      LA0  H
ATOM    444  CA  GLY A  48      68.554  24.307   4.460  1.00  0.00      LA0  C
ATOM    445  C   GLY A  48      67.939  24.688   5.796  1.00  0.00      LA0  C
ATOM    446  O   GLY A  48      68.636  24.968   6.763  1.00  0.00      LA0  O
ATOM    447  N   ALA A  49      66.596  24.676   5.832  1.00  0.00      LA0  N
ATOM    448  H   ALA A  49      66.037  24.475   5.026  1.00  0.00      LA0  H
ATOM    449  CA  ALA A  49      65.994  24.804   7.155  1.00  0.00      LA0  C
ATOM    450  CB  ALA A  49      64.550  25.300   7.052  1.00  0.00      LA0  C
ATOM    451  C   ALA A  49      66.013  23.478   7.890  1.00  0.00      LA0  C
ATOM    452  O   ALA A  49      66.138  22.418   7.287  1.00  0.00      LA0  O
ATOM    453  N   THR A  50      65.865  23.589   9.211  1.00  0.00      LA0  N
ATOM    454  H   THR A  50      65.782  24.474   9.663  1.00  0.00      LA0  H
ATOM    455  CA  THR A  50      65.863  22.372  10.010  1.00  0.00      LA0  C
ATOM    456  CB  THR A  50      67.159  22.319  10.825  1.00  0.00      LA0  C
ATOM    457  OG1 THR A  50      68.271  22.624   9.973  1.00  0.00      LA0  O
ATOM    458  HG1 THR A  50      69.060  22.526  10.488  1.00  0.00      LA0  H
ATOM    459  CG2 THR A  50      67.376  20.983  11.541  1.00  0.00      LA0  C
ATOM    460  C   THR A  50      64.641  22.362  10.904  1.00  0.00      LA0  C
ATOM    461  O   THR A  50      64.328  23.367  11.530  1.00  0.00      LA0  O
ATOM    462  N   VAL A  51      63.956  21.213  10.906  1.00  0.00      LA0  N
ATOM    463  H   VAL A  51      64.308  20.423  10.397  1.00  0.00      LA0  H
ATOM    464  CA  VAL A  51      62.768  21.080  11.752  1.00  0.00      LA0  C
ATOM    465  CB  VAL A  51      61.491  21.027  10.896  1.00  0.00      LA0  C
ATOM    466  CG1 VAL A  51      61.129  22.405  10.341  1.00  0.00      LA0  C
ATOM    467  CG2 VAL A  51      61.600  19.977   9.786  1.00  0.00      LA0  C
ATOM    468  C   VAL A  51      62.894  19.838  12.612  1.00  0.00      LA0  C
ATOM    469  O   VAL A  51      63.804  19.042  12.404  1.00  0.00      LA0  O
ATOM    470  N   SER A  52      61.963  19.692  13.557  1.00  0.00      LA0  N
ATOM    471  H   SER A  52      61.271  20.389  13.758  1.00  0.00      LA0  H
ATOM    472  CA  SER A  52      62.040  18.496  14.389  1.00  0.00      LA0  C
ATOM    473  CB  SER A  52      62.261  18.875  15.857  1.00  0.00      LA0  C
ATOM    474  OG  SER A  52      62.869  20.171  15.941  1.00  0.00      LA0  O
ATOM    475  HG  SER A  52      62.127  20.779  15.852  1.00  0.00      LA0  H
ATOM    476  C   SER A  52      60.854  17.561  14.225  1.00  0.00      LA0  C
ATOM    477  O   SER A  52      59.821  17.913  13.664  1.00  0.00      LA0  O
ATOM    478  N   ALA A  53      61.043  16.336  14.736  1.00  0.00      LA0  N
ATOM    479  H   ALA A  53      61.935  16.109  15.129  1.00  0.00      LA0  H
ATOM    480  CA  ALA A  53      59.988  15.327  14.658  1.00  0.00      LA0  C
ATOM    481  CB  ALA A  53      60.531  13.957  15.072  1.00  0.00      LA0  C
ATOM    482  C   ALA A  53      58.774  15.656  15.508  1.00  0.00      LA0  C
ATOM    483  O   ALA A  53      58.663  15.295  16.674  1.00  0.00      LA0  O
ATOM    484  N   GLY A  54      57.856  16.373  14.863  1.00  0.00      LA0  N
ATOM    485  H   GLY A  54      58.021  16.611  13.901  1.00  0.00      LA0  H
ATOM    486  CA  GLY A  54      56.695  16.827  15.613  1.00  0.00      LA0  C
ATOM    487  C   GLY A  54      56.378  18.291  15.404  1.00  0.00      LA0  C
ATOM    488  O   GLY A  54      55.250  18.721  15.623  1.00  0.00      LA0  O
ATOM    489  N   ASP A  55      57.411  19.016  14.950  1.00  0.00      LA0  N
ATOM    490  H   ASP A  55      58.331  18.637  14.850  1.00  0.00      LA0  H
ATOM    491  CA  ASP A  55      57.229  20.421  14.588  1.00  0.00      LA0  C
ATOM    492  CB  ASP A  55      58.560  21.093  14.216  1.00  0.00      LA0  C
ATOM    493  CG  ASP A  55      59.606  21.110  15.322  1.00  0.00      LA0  C
ATOM    494  OD1 ASP A  55      59.451  20.436  16.338  1.00  0.00      LA0  O
ATOM    495  OD2 ASP A  55      60.621  21.777  15.139  1.00  0.00      LA0  O
ATOM    496  C   ASP A  55      56.318  20.533  13.389  1.00  0.00      LA0  C
ATOM    497  O   ASP A  55      55.977  19.546  12.748  1.00  0.00      LA0  O
ATOM    498  N   ASP A  56      55.942  21.773  13.093  1.00  0.00      LA0  N
ATOM    499  H   ASP A  56      56.291  22.572  13.583  1.00  0.00      LA0  H
ATOM    500  CA  ASP A  56      55.309  21.977  11.799  1.00  0.00      LA0  C
ATOM    501  CB  ASP A  56      54.217  23.059  11.841  1.00  0.00      LA0  C
ATOM    502  CG  ASP A  56      54.626  24.386  12.477  1.00  0.00      LA0  C
ATOM    503  OD1 ASP A  56      55.393  24.421  13.439  1.00  0.00      LA0  O
ATOM    504  OD2 ASP A  56      54.034  25.405  12.138  1.00  0.00      LA0  O
ATOM    505  C   ASP A  56      56.335  22.244  10.726  1.00  0.00      LA0  C
ATOM    506  O   ASP A  56      57.503  22.504  10.990  1.00  0.00      LA0  O
ATOM    507  N   CYS A  57      55.858  22.128   9.487  1.00  0.00      LA0  N
ATOM    508  H   CYS A  57      54.912  21.837   9.352  1.00  0.00      LA0  H
ATOM    509  CA  CYS A  57      56.817  22.308   8.404  1.00  0.00      LA0  C
ATOM    510  CB  CYS A  57      57.411  20.964   7.982  1.00  0.00      LA0  C
ATOM    511  SG  CYS A  57      56.154  19.802   7.395  1.00  0.00      LA0  S
ATOM    512  C   CYS A  57      56.284  23.058   7.207  1.00  0.00      LA0  C
ATOM    513  O   CYS A  57      57.035  23.710   6.496  1.00  0.00      LA0  O
ATOM    514  N   ALA A  58      54.962  22.930   7.009  1.00  0.00      LA0  N
ATOM    515  H   ALA A  58      54.369  22.389   7.607  1.00  0.00      LA0  H
ATOM    516  CA  ALA A  58      54.356  23.615   5.872  1.00  0.00      LA0  C
ATOM    517  CB  ALA A  58      54.600  22.845   4.568  1.00  0.00      LA0  C
ATOM    518  C   ALA A  58      52.864  23.732   6.075  1.00  0.00      LA0  C
ATOM    519  O   ALA A  58      52.295  23.080   6.947  1.00  0.00      LA0  O
ATOM    520  N   VAL A  59      52.248  24.554   5.221  1.00  0.00      LA0  N
ATOM    521  H   VAL A  59      52.816  25.172   4.669  1.00  0.00      LA0  H
ATOM    522  CA  VAL A  59      50.788  24.543   5.150  1.00  0.00      LA0  C
ATOM    523  CB  VAL A  59      50.208  25.907   5.572  1.00  0.00      LA0  C
ATOM    524  CG1 VAL A  59      48.686  25.854   5.733  1.00  0.00      LA0  C
ATOM    525  CG2 VAL A  59      50.855  26.431   6.857  1.00  0.00      LA0  C
ATOM    526  C   VAL A  59      50.323  24.152   3.751  1.00  0.00      LA0  C
ATOM    527  O   VAL A  59      50.787  24.673   2.745  1.00  0.00      LA0  O
ATOM    528  N   ALA A  60      49.394  23.187   3.708  1.00  0.00      LA0  N
ATOM    529  H   ALA A  60      49.015  22.827   4.562  1.00  0.00      LA0  H
ATOM    530  CA  ALA A  60      48.842  22.878   2.389  1.00  0.00      LA0  C
ATOM    531  CB  ALA A  60      48.669  21.375   2.179  1.00  0.00      LA0  C
ATOM    532  C   ALA A  60      47.497  23.535   2.217  1.00  0.00      LA0  C
ATOM    533  O   ALA A  60      46.604  23.374   3.042  1.00  0.00      LA0  O
ATOM    534  N   GLU A  61      47.401  24.304   1.131  1.00  0.00      LA0  N
ATOM    535  H   GLU A  61      48.144  24.380   0.464  1.00  0.00      LA0  H
ATOM    536  CA  GLU A  61      46.197  25.106   0.984  1.00  0.00      LA0  C
ATOM    537  CB  GLU A  61      46.510  26.583   1.195  1.00  0.00      LA0  C
ATOM    538  CG  GLU A  61      46.971  26.883   2.624  1.00  0.00      LA0  C
ATOM    539  CD  GLU A  61      46.529  28.277   3.000  1.00  0.00      LA0  C
ATOM    540  OE1 GLU A  61      47.122  29.236   2.531  1.00  0.00      LA0  O
ATOM    541  OE2 GLU A  61      45.515  28.429   3.677  1.00  0.00      LA0  O
ATOM    542  C   GLU A  61      45.429  24.873  -0.299  1.00  0.00      LA0  C
ATOM    543  O   GLU A  61      45.920  24.936  -1.425  1.00  0.00      LA0  O
ATOM    544  N   SER A  62      44.158  24.573  -0.062  1.00  0.00      LA0  N
ATOM    545  H   SER A  62      43.766  24.573   0.860  1.00  0.00      LA0  H
ATOM    546  CA  SER A  62      43.340  24.091  -1.159  1.00  0.00      LA0  C
ATOM    547  CB  SER A  62      42.832  22.722  -0.746  1.00  0.00      LA0  C
ATOM    548  OG  SER A  62      42.292  22.833   0.574  1.00  0.00      LA0  O
ATOM    549  HG  SER A  62      41.639  22.141   0.634  1.00  0.00      LA0  H
ATOM    550  C   SER A  62      42.199  25.037  -1.469  1.00  0.00      LA0  C
ATOM    551  O   SER A  62      42.081  26.107  -0.875  1.00  0.00      LA0  O
ATOM    552  N   VAL A  63      41.347  24.571  -2.404  1.00  0.00      LA0  N
ATOM    553  H   VAL A  63      41.600  23.728  -2.880  1.00  0.00      LA0  H
ATOM    554  CA  VAL A  63      40.162  25.303  -2.859  1.00  0.00      LA0  C
ATOM    555  CB  VAL A  63      39.213  24.373  -3.643  1.00  0.00      LA0  C
ATOM    556  CG1 VAL A  63      39.791  24.035  -5.015  1.00  0.00      LA0  C
ATOM    557  CG2 VAL A  63      38.838  23.096  -2.879  1.00  0.00      LA0  C
ATOM    558  C   VAL A  63      39.400  26.091  -1.804  1.00  0.00      LA0  C
ATOM    559  O   VAL A  63      39.044  27.239  -2.005  1.00  0.00      LA0  O
ATOM    560  N   LYS A  64      39.184  25.422  -0.662  1.00  0.00      LA0  N
ATOM    561  H   LYS A  64      39.488  24.474  -0.575  1.00  0.00      LA0  H
ATOM    562  CA  LYS A  64      38.430  26.091   0.392  1.00  0.00      LA0  C
ATOM    563  CB  LYS A  64      36.932  25.878   0.119  1.00  0.00      LA0  C
ATOM    564  CG  LYS A  64      35.959  26.726   0.942  1.00  0.00      LA0  C
ATOM    565  CD  LYS A  64      34.538  26.667   0.383  1.00  0.00      LA0  C
ATOM    566  CE  LYS A  64      33.905  25.281   0.341  1.00  0.00      LA0  C
ATOM    567  NZ  LYS A  64      33.639  24.849   1.714  1.00  0.00      LA0  N
ATOM    568  HZ1 LYS A  64      32.969  25.508   2.170  1.00  0.00      LA0  H
ATOM    569  HZ2 LYS A  64      33.233  23.896   1.731  1.00  0.00      LA0  H
ATOM    570  HZ3 LYS A  64      34.512  24.878   2.274  1.00  0.00      LA0  H
ATOM    571  C   LYS A  64      38.876  25.628   1.771  1.00  0.00      LA0  C
ATOM    572  O   LYS A  64      38.136  25.637   2.747  1.00  0.00      LA0  O
ATOM    573  N   ALA A  65      40.136  25.175   1.798  1.00  0.00      LA0  N
ATOM    574  H   ALA A  65      40.756  25.254   1.016  1.00  0.00      LA0  H
ATOM    575  CA  ALA A  65      40.619  24.564   3.030  1.00  0.00      LA0  C
ATOM    576  CB  ALA A  65      40.372  23.056   3.022  1.00  0.00      LA0  C
ATOM    577  C   ALA A  65      42.097  24.814   3.190  1.00  0.00      LA0  C
ATOM    578  O   ALA A  65      42.720  25.439   2.335  1.00  0.00      LA0  O
ATOM    579  N   ALA A  66      42.612  24.314   4.319  1.00  0.00      LA0  N
ATOM    580  H   ALA A  66      42.047  23.834   4.992  1.00  0.00      LA0  H
ATOM    581  CA  ALA A  66      44.031  24.426   4.631  1.00  0.00      LA0  C
ATOM    582  CB  ALA A  66      44.351  25.795   5.229  1.00  0.00      LA0  C
ATOM    583  C   ALA A  66      44.343  23.397   5.690  1.00  0.00      LA0  C
ATOM    584  O   ALA A  66      43.478  23.073   6.495  1.00  0.00      LA0  O
ATOM    585  N   SER A  67      45.587  22.915   5.669  1.00  0.00      LA0  N
ATOM    586  H   SER A  67      46.217  23.149   4.926  1.00  0.00      LA0  H
ATOM    587  CA  SER A  67      46.009  22.087   6.789  1.00  0.00      LA0  C
ATOM    588  CB  SER A  67      45.927  20.588   6.471  1.00  0.00      LA0  C
ATOM    589  OG  SER A  67      46.048  19.805   7.670  1.00  0.00      LA0  O
ATOM    590  HG  SER A  67      46.977  19.736   7.897  1.00  0.00      LA0  H
ATOM    591  C   SER A  67      47.413  22.434   7.200  1.00  0.00      LA0  C
ATOM    592  O   SER A  67      48.299  22.640   6.376  1.00  0.00      LA0  O
ATOM    593  N   ASP A  68      47.563  22.440   8.525  1.00  0.00      LA0  N
ATOM    594  H   ASP A  68      46.765  22.317   9.115  1.00  0.00      LA0  H
ATOM    595  CA  ASP A  68      48.886  22.335   9.126  1.00  0.00      LA0  C
ATOM    596  CB  ASP A  68      48.860  22.561  10.667  1.00  0.00      LA0  C
ATOM    597  CG  ASP A  68      47.497  22.444  11.382  1.00  0.00      LA0  C
ATOM    598  OD1 ASP A  68      46.527  23.075  10.972  1.00  0.00      LA0  O
ATOM    599  OD2 ASP A  68      47.398  21.776  12.412  1.00  0.00      LA0  O
ATOM    600  C   ASP A  68      49.498  20.995   8.748  1.00  0.00      LA0  C
ATOM    601  O   ASP A  68      48.806  19.983   8.709  1.00  0.00      LA0  O
ATOM    602  N   ILE A  69      50.794  21.054   8.408  1.00  0.00      LA0  N
ATOM    603  H   ILE A  69      51.282  21.929   8.383  1.00  0.00      LA0  H
ATOM    604  CA  ILE A  69      51.534  19.844   8.045  1.00  0.00      LA0  C
ATOM    605  CB  ILE A  69      52.062  19.958   6.605  1.00  0.00      LA0  C
ATOM    606  CG2 ILE A  69      52.933  18.772   6.175  1.00  0.00      LA0  C
ATOM    607  CG1 ILE A  69      50.931  20.207   5.612  1.00  0.00      LA0  C
ATOM    608  CD1 ILE A  69      51.505  20.541   4.239  1.00  0.00      LA0  C
ATOM    609  C   ILE A  69      52.698  19.723   9.002  1.00  0.00      LA0  C
ATOM    610  O   ILE A  69      53.375  20.709   9.282  1.00  0.00      LA0  O
ATOM    611  N   TYR A  70      52.888  18.505   9.512  1.00  0.00      LA0  N
ATOM    612  H   TYR A  70      52.379  17.692   9.211  1.00  0.00      LA0  H
ATOM    613  CA  TYR A  70      53.949  18.369  10.498  1.00  0.00      LA0  C
ATOM    614  CB  TYR A  70      53.405  17.698  11.770  1.00  0.00      LA0  C
ATOM    615  CG  TYR A  70      52.337  18.558  12.421  1.00  0.00      LA0  C
ATOM    616  CD1 TYR A  70      52.671  19.310  13.566  1.00  0.00      LA0  C
ATOM    617  CE1 TYR A  70      51.680  20.092  14.185  1.00  0.00      LA0  C
ATOM    618  CD2 TYR A  70      51.036  18.584  11.876  1.00  0.00      LA0  C
ATOM    619  CE2 TYR A  70      50.047  19.371  12.486  1.00  0.00      LA0  C
ATOM    620  CZ  TYR A  70      50.379  20.106  13.641  1.00  0.00      LA0  C
ATOM    621  OH  TYR A  70      49.396  20.854  14.261  1.00  0.00      LA0  O
ATOM    622  HH  TYR A  70      48.780  21.152  13.589  1.00  0.00      LA0  H
ATOM    623  C   TYR A  70      55.162  17.658   9.926  1.00  0.00      LA0  C
ATOM    624  O   TYR A  70      55.169  17.161   8.807  1.00  0.00      LA0  O
ATOM    625  N   ALA A  71      56.220  17.655  10.740  1.00  0.00      LA0  N
ATOM    626  H   ALA A  71      56.154  18.061  11.651  1.00  0.00      LA0  H
ATOM    627  CA  ALA A  71      57.439  16.992  10.301  1.00  0.00      LA0  C
ATOM    628  CB  ALA A  71      58.658  17.852  10.623  1.00  0.00      LA0  C
ATOM    629  C   ALA A  71      57.588  15.642  10.966  1.00  0.00      LA0  C
ATOM    630  O   ALA A  71      57.696  15.527  12.181  1.00  0.00      LA0  O
ATOM    631  N   PRO A  72      57.559  14.592  10.114  1.00  0.00      LA0  N
ATOM    632  CD  PRO A  72      57.339  14.642   8.674  1.00  0.00      LA0  C
ATOM    633  CA  PRO A  72      57.678  13.224  10.626  1.00  0.00      LA0  C
ATOM    634  CB  PRO A  72      57.527  12.380   9.354  1.00  0.00      LA0  C
ATOM    635  CG  PRO A  72      56.781  13.262   8.358  1.00  0.00      LA0  C
ATOM    636  C   PRO A  72      58.959  12.930  11.399  1.00  0.00      LA0  C
ATOM    637  O   PRO A  72      58.944  12.367  12.485  1.00  0.00      LA0  O
ATOM    638  N   VAL A  73      60.074  13.313  10.762  1.00  0.00      LA0  N
ATOM    639  H   VAL A  73      60.026  13.873   9.937  1.00  0.00      LA0  H
ATOM    640  CA  VAL A  73      61.373  13.133  11.409  1.00  0.00      LA0  C
ATOM    641  CB  VAL A  73      62.269  12.190  10.593  1.00  0.00      LA0  C
ATOM    642  CG1 VAL A  73      61.761  10.752  10.667  1.00  0.00      LA0  C
ATOM    643  CG2 VAL A  73      62.428  12.653   9.143  1.00  0.00      LA0  C
ATOM    644  C   VAL A  73      62.021  14.491  11.561  1.00  0.00      LA0  C
ATOM    645  O   VAL A  73      61.518  15.466  11.009  1.00  0.00      LA0  O
ATOM    646  N   SER A  74      63.126  14.527  12.312  1.00  0.00      LA0  N
ATOM    647  H   SER A  74      63.583  13.705  12.668  1.00  0.00      LA0  H
ATOM    648  CA  SER A  74      63.812  15.812  12.341  1.00  0.00      LA0  C
ATOM    649  CB  SER A  74      64.509  16.024  13.687  1.00  0.00      LA0  C
ATOM    650  OG  SER A  74      63.699  15.495  14.747  1.00  0.00      LA0  O
ATOM    651  HG  SER A  74      63.944  14.567  14.781  1.00  0.00      LA0  H
ATOM    652  C   SER A  74      64.790  15.930  11.190  1.00  0.00      LA0  C
ATOM    653  O   SER A  74      64.986  14.992  10.424  1.00  0.00      LA0  O
ATOM    654  N   GLY A  75      65.404  17.110  11.094  1.00  0.00      LA0  N
ATOM    655  H   GLY A  75      65.117  17.897  11.641  1.00  0.00      LA0  H
ATOM    656  CA  GLY A  75      66.488  17.187  10.131  1.00  0.00      LA0  C
ATOM    657  C   GLY A  75      66.352  18.321   9.145  1.00  0.00      LA0  C
ATOM    658  O   GLY A  75      65.593  19.269   9.320  1.00  0.00      LA0  O
ATOM    659  N   GLU A  76      67.189  18.173   8.119  1.00  0.00      LA0  N
ATOM    660  H   GLU A  76      67.564  17.256   7.972  1.00  0.00      LA0  H
ATOM    661  CA  GLU A  76      67.494  19.249   7.184  1.00  0.00      LA0  C
ATOM    662  CB  GLU A  76      68.994  19.142   6.916  1.00  0.00      LA0  C
ATOM    663  CG  GLU A  76      69.684  20.150   5.995  1.00  0.00      LA0  C
ATOM    664  CD  GLU A  76      71.132  19.706   5.869  1.00  0.00      LA0  C
ATOM    665  OE1 GLU A  76      71.870  19.760   6.851  1.00  0.00      LA0  O
ATOM    666  OE2 GLU A  76      71.524  19.202   4.818  1.00  0.00      LA0  O
ATOM    667  C   GLU A  76      66.676  19.097   5.919  1.00  0.00      LA0  C
ATOM    668  O   GLU A  76      66.590  18.019   5.340  1.00  0.00      LA0  O
ATOM    669  N   ILE A  77      66.062  20.205   5.500  1.00  0.00      LA0  N
ATOM    670  H   ILE A  77      66.202  21.067   5.988  1.00  0.00      LA0  H
ATOM    671  CA  ILE A  77      65.311  20.105   4.251  1.00  0.00      LA0  C
ATOM    672  CB  ILE A  77      64.261  21.218   4.110  1.00  0.00      LA0  C
ATOM    673  CG2 ILE A  77      63.310  20.886   2.956  1.00  0.00      LA0  C
ATOM    674  CG1 ILE A  77      63.517  21.530   5.415  1.00  0.00      LA0  C
ATOM    675  CD1 ILE A  77      62.696  20.369   5.978  1.00  0.00      LA0  C
ATOM    676  C   ILE A  77      66.254  20.144   3.066  1.00  0.00      LA0  C
ATOM    677  O   ILE A  77      66.843  21.172   2.763  1.00  0.00      LA0  O
ATOM    678  N   VAL A  78      66.394  18.983   2.421  1.00  0.00      LA0  N
ATOM    679  H   VAL A  78      65.827  18.197   2.671  1.00  0.00      LA0  H
ATOM    680  CA  VAL A  78      67.339  18.991   1.306  1.00  0.00      LA0  C
ATOM    681  CB  VAL A  78      68.171  17.704   1.255  1.00  0.00      LA0  C
ATOM    682  CG1 VAL A  78      69.161  17.690   2.418  1.00  0.00      LA0  C
ATOM    683  CG2 VAL A  78      67.313  16.437   1.193  1.00  0.00      LA0  C
ATOM    684  C   VAL A  78      66.739  19.315  -0.048  1.00  0.00      LA0  C
ATOM    685  O   VAL A  78      67.427  19.728  -0.971  1.00  0.00      LA0  O
ATOM    686  N   ALA A  79      65.416  19.123  -0.132  1.00  0.00      LA0  N
ATOM    687  H   ALA A  79      64.881  18.742   0.626  1.00  0.00      LA0  H
ATOM    688  CA  ALA A  79      64.769  19.503  -1.382  1.00  0.00      LA0  C
ATOM    689  CB  ALA A  79      64.785  18.348  -2.388  1.00  0.00      LA0  C
ATOM    690  C   ALA A  79      63.335  19.874  -1.119  1.00  0.00      LA0  C
ATOM    691  O   ALA A  79      62.710  19.331  -0.218  1.00  0.00      LA0  O
ATOM    692  N   VAL A  80      62.835  20.797  -1.939  1.00  0.00      LA0  N
ATOM    693  H   VAL A  80      63.376  21.197  -2.678  1.00  0.00      LA0  H
ATOM    694  CA  VAL A  80      61.390  20.993  -1.917  1.00  0.00      LA0  C
ATOM    695  CB  VAL A  80      61.011  22.443  -1.586  1.00  0.00      LA0  C
ATOM    696  CG1 VAL A  80      61.297  22.747  -0.119  1.00  0.00      LA0  C
ATOM    697  CG2 VAL A  80      61.666  23.461  -2.526  1.00  0.00      LA0  C
ATOM    698  C   VAL A  80      60.834  20.592  -3.260  1.00  0.00      LA0  C
ATOM    699  O   VAL A  80      61.573  20.467  -4.227  1.00  0.00      LA0  O
ATOM    700  N   ASN A  81      59.514  20.408  -3.284  1.00  0.00      LA0  N
ATOM    701  H   ASN A  81      58.970  20.491  -2.447  1.00  0.00      LA0  H
ATOM    702  CA  ASN A  81      58.869  20.308  -4.588  1.00  0.00      LA0  C
ATOM    703  CB  ASN A  81      57.635  19.415  -4.469  1.00  0.00      LA0  C
ATOM    704  CG  ASN A  81      56.961  19.163  -5.807  1.00  0.00      LA0  C
ATOM    705  OD1 ASN A  81      57.143  19.866  -6.791  1.00  0.00      LA0  O
ATOM    706  ND2 ASN A  81      56.150  18.104  -5.788  1.00  0.00      LA0  N
ATOM    707 HD21 ASN A  81      56.013  17.586  -4.940  1.00  0.00      LA0  H
ATOM    708 HD22 ASN A  81      55.634  17.787  -6.582  1.00  0.00      LA0  H
ATOM    709  C   ASN A  81      58.531  21.704  -5.069  1.00  0.00      LA0  C
ATOM    710  O   ASN A  81      57.434  22.213  -4.873  1.00  0.00      LA0  O
ATOM    711  N   ASP A  82      59.564  22.317  -5.660  1.00  0.00      LA0  N
ATOM    712  H   ASP A  82      60.375  21.793  -5.936  1.00  0.00      LA0  H
ATOM    713  CA  ASP A  82      59.480  23.717  -6.084  1.00  0.00      LA0  C
ATOM    714  CB  ASP A  82      60.799  24.140  -6.754  1.00  0.00      LA0  C
ATOM    715  CG  ASP A  82      61.028  23.396  -8.063  1.00  0.00      LA0  C
ATOM    716  OD1 ASP A  82      61.165  24.053  -9.090  1.00  0.00      LA0  O
ATOM    717  OD2 ASP A  82      61.013  22.165  -8.061  1.00  0.00      LA0  O
ATOM    718  C   ASP A  82      58.275  24.016  -6.962  1.00  0.00      LA0  C
ATOM    719  O   ASP A  82      57.545  24.988  -6.773  1.00  0.00      LA0  O
ATOM    720  N   ALA A  83      58.057  23.062  -7.883  1.00  0.00      LA0  N
ATOM    721  H   ALA A  83      58.829  22.438  -8.042  1.00  0.00      LA0  H
ATOM    722  CA  ALA A  83      56.888  23.090  -8.758  1.00  0.00      LA0  C
ATOM    723  CB  ALA A  83      56.725  21.754  -9.485  1.00  0.00      LA0  C
ATOM    724  C   ALA A  83      55.578  23.437  -8.073  1.00  0.00      LA0  C
ATOM    725  O   ALA A  83      54.779  24.205  -8.592  1.00  0.00      LA0  O
ATOM    726  N   LEU A  84      55.388  22.877  -6.864  1.00  0.00      LA0  N
ATOM    727  H   LEU A  84      56.110  22.296  -6.477  1.00  0.00      LA0  H
ATOM    728  CA  LEU A  84      54.127  23.119  -6.153  1.00  0.00      LA0  C
ATOM    729  CB  LEU A  84      54.127  22.469  -4.769  1.00  0.00      LA0  C
ATOM    730  CG  LEU A  84      54.155  20.939  -4.796  1.00  0.00      LA0  C
ATOM    731  CD1 LEU A  84      54.159  20.352  -3.384  1.00  0.00      LA0  C
ATOM    732  CD2 LEU A  84      53.036  20.342  -5.648  1.00  0.00      LA0  C
ATOM    733  C   LEU A  84      53.655  24.564  -6.041  1.00  0.00      LA0  C
ATOM    734  O   LEU A  84      52.461  24.839  -6.068  1.00  0.00      LA0  O
ATOM    735  N   SER A  85      54.636  25.479  -5.966  1.00  0.00      LA0  N
ATOM    736  H   SER A  85      55.591  25.180  -5.906  1.00  0.00      LA0  H
ATOM    737  CA  SER A  85      54.326  26.915  -5.930  1.00  0.00      LA0  C
ATOM    738  CB  SER A  85      55.633  27.705  -6.000  1.00  0.00      LA0  C
ATOM    739  OG  SER A  85      56.624  27.058  -5.193  1.00  0.00      LA0  O
ATOM    740  HG  SER A  85      57.131  26.495  -5.776  1.00  0.00      LA0  H
ATOM    741  C   SER A  85      53.360  27.423  -7.000  1.00  0.00      LA0  C
ATOM    742  O   SER A  85      52.488  28.263  -6.763  1.00  0.00      LA0  O
ATOM    743  N   ASP A  86      53.575  26.838  -8.192  1.00  0.00      LA0  N
ATOM    744  H   ASP A  86      54.326  26.185  -8.303  1.00  0.00      LA0  H
ATOM    745  CA  ASP A  86      52.751  27.196  -9.343  1.00  0.00      LA0  C
ATOM    746  CB  ASP A  86      53.460  28.246 -10.207  1.00  0.00      LA0  C
ATOM    747  CG  ASP A  86      53.227  29.619  -9.598  1.00  0.00      LA0  C
ATOM    748  OD1 ASP A  86      52.248  30.265  -9.957  1.00  0.00      LA0  O
ATOM    749  OD2 ASP A  86      53.977  30.041  -8.717  1.00  0.00      LA0  O
ATOM    750  C   ASP A  86      52.264  26.002 -10.154  1.00  0.00      LA0  C
ATOM    751  O   ASP A  86      51.777  26.106 -11.272  1.00  0.00      LA0  O
ATOM    752  N   SER A  87      52.365  24.834  -9.511  1.00  0.00      LA0  N
ATOM    753  H   SER A  87      52.926  24.774  -8.687  1.00  0.00      LA0  H
ATOM    754  CA  SER A  87      51.693  23.631 -10.003  1.00  0.00      LA0  C
ATOM    755  CB  SER A  87      52.563  22.895 -11.030  1.00  0.00      LA0  C
ATOM    756  OG  SER A  87      52.958  23.772 -12.096  1.00  0.00      LA0  O
ATOM    757  HG  SER A  87      52.392  24.540 -12.059  1.00  0.00      LA0  H
ATOM    758  C   SER A  87      51.320  22.681  -8.865  1.00  0.00      LA0  C
ATOM    759  O   SER A  87      51.849  21.583  -8.731  1.00  0.00      LA0  O
ATOM    760  N   PRO A  88      50.374  23.142  -8.011  1.00  0.00      LA0  N
ATOM    761  CD  PRO A  88      49.601  24.375  -8.117  1.00  0.00      LA0  C
ATOM    762  CA  PRO A  88      50.056  22.373  -6.800  1.00  0.00      LA0  C
ATOM    763  CB  PRO A  88      49.211  23.364  -5.999  1.00  0.00      LA0  C
ATOM    764  CG  PRO A  88      48.536  24.237  -7.051  1.00  0.00      LA0  C
ATOM    765  C   PRO A  88      49.374  21.035  -7.058  1.00  0.00      LA0  C
ATOM    766  O   PRO A  88      49.495  20.102  -6.275  1.00  0.00      LA0  O
ATOM    767  N   GLU A  89      48.689  20.986  -8.214  1.00  0.00      LA0  N
ATOM    768  H   GLU A  89      48.486  21.868  -8.643  1.00  0.00      LA0  H
ATOM    769  CA  GLU A  89      48.016  19.810  -8.784  1.00  0.00      LA0  C
ATOM    770  CB  GLU A  89      48.099  19.847 -10.319  1.00  0.00      LA0  C
ATOM    771  CG  GLU A  89      48.023  21.238 -10.970  1.00  0.00      LA0  C
ATOM    772  CD  GLU A  89      46.772  21.963 -10.517  1.00  0.00      LA0  C
ATOM    773  OE1 GLU A  89      46.847  22.805  -9.626  1.00  0.00      LA0  O
ATOM    774  OE2 GLU A  89      45.700  21.667 -11.024  1.00  0.00      LA0  O
ATOM    775  C   GLU A  89      48.449  18.437  -8.300  1.00  0.00      LA0  C
ATOM    776  O   GLU A  89      47.652  17.604  -7.889  1.00  0.00      LA0  O
ATOM    777  N   LEU A  90      49.781  18.261  -8.349  1.00  0.00      LA0  N
ATOM    778  H   LEU A  90      50.330  19.028  -8.676  1.00  0.00      LA0  H
ATOM    779  CA  LEU A  90      50.418  17.007  -7.938  1.00  0.00      LA0  C
ATOM    780  CB  LEU A  90      51.924  17.231  -7.835  1.00  0.00      LA0  C
ATOM    781  CG  LEU A  90      52.584  17.622  -9.159  1.00  0.00      LA0  C
ATOM    782  CD1 LEU A  90      54.030  18.075  -8.955  1.00  0.00      LA0  C
ATOM    783  CD2 LEU A  90      52.470  16.508 -10.202  1.00  0.00      LA0  C
ATOM    784  C   LEU A  90      49.887  16.365  -6.660  1.00  0.00      LA0  C
ATOM    785  O   LEU A  90      49.709  15.159  -6.538  1.00  0.00      LA0  O
ATOM    786  N   VAL A  91      49.620  17.251  -5.688  1.00  0.00      LA0  N
ATOM    787  H   VAL A  91      49.709  18.229  -5.883  1.00  0.00      LA0  H
ATOM    788  CA  VAL A  91      49.115  16.758  -4.406  1.00  0.00      LA0  C
ATOM    789  CB  VAL A  91      49.026  17.908  -3.391  1.00  0.00      LA0  C
ATOM    790  CG1 VAL A  91      48.633  17.408  -2.002  1.00  0.00      LA0  C
ATOM    791  CG2 VAL A  91      50.344  18.683  -3.314  1.00  0.00      LA0  C
ATOM    792  C   VAL A  91      47.800  15.992  -4.506  1.00  0.00      LA0  C
ATOM    793  O   VAL A  91      47.552  15.026  -3.796  1.00  0.00      LA0  O
ATOM    794  N   ASN A  92      46.965  16.464  -5.435  1.00  0.00      LA0  N
ATOM    795  H   ASN A  92      47.218  17.225  -6.033  1.00  0.00      LA0  H
ATOM    796  CA  ASN A  92      45.685  15.779  -5.574  1.00  0.00      LA0  C
ATOM    797  CB  ASN A  92      44.518  16.762  -5.683  1.00  0.00      LA0  C
ATOM    798  CG  ASN A  92      44.494  17.665  -4.469  1.00  0.00      LA0  C
ATOM    799  OD1 ASN A  92      45.233  18.635  -4.380  1.00  0.00      LA0  O
ATOM    800  ND2 ASN A  92      43.595  17.337  -3.541  1.00  0.00      LA0  N
ATOM    801 HD21 ASN A  92      43.086  16.473  -3.566  1.00  0.00      LA0  H
ATOM    802 HD22 ASN A  92      43.435  17.967  -2.780  1.00  0.00      LA0  H
ATOM    803  C   ASN A  92      45.635  14.781  -6.709  1.00  0.00      LA0  C
ATOM    804  O   ASN A  92      44.700  13.998  -6.814  1.00  0.00      LA0  O
ATOM    805  N   SER A  93      46.678  14.812  -7.557  1.00  0.00      LA0  N
ATOM    806  H   SER A  93      47.415  15.490  -7.516  1.00  0.00      LA0  H
ATOM    807  CA  SER A  93      46.759  13.715  -8.517  1.00  0.00      LA0  C
ATOM    808  CB  SER A  93      47.634  14.114  -9.710  1.00  0.00      LA0  C
ATOM    809  OG  SER A  93      48.770  14.867  -9.269  1.00  0.00      LA0  O
ATOM    810  HG  SER A  93      49.485  14.243  -9.106  1.00  0.00      LA0  H
ATOM    811  C   SER A  93      47.233  12.425  -7.876  1.00  0.00      LA0  C
ATOM    812  O   SER A  93      46.596  11.381  -7.958  1.00  0.00      LA0  O
ATOM    813  N   GLU A  94      48.390  12.561  -7.215  1.00  0.00      LA0  N
ATOM    814  H   GLU A  94      48.929  13.407  -7.275  1.00  0.00      LA0  H
ATOM    815  CA  GLU A  94      48.947  11.431  -6.481  1.00  0.00      LA0  C
ATOM    816  CB  GLU A  94      49.709  10.437  -7.382  1.00  0.00      LA0  C
ATOM    817  CG  GLU A  94      50.059  10.873  -8.816  1.00  0.00      LA0  C
ATOM    818  CD  GLU A  94      51.176  11.896  -8.842  1.00  0.00      LA0  C
ATOM    819  OE1 GLU A  94      52.299  11.512  -9.152  1.00  0.00      LA0  O
ATOM    820  OE2 GLU A  94      50.929  13.071  -8.575  1.00  0.00      LA0  O
ATOM    821  C   GLU A  94      49.815  11.885  -5.325  1.00  0.00      LA0  C
ATOM    822  O   GLU A  94      51.024  12.062  -5.426  1.00  0.00      LA0  O
ATOM    823  N   PRO A  95      49.156  12.026  -4.151  1.00  0.00      LA0  N
ATOM    824  CD  PRO A  95      47.763  11.690  -3.871  1.00  0.00      LA0  C
ATOM    825  CA  PRO A  95      49.862  12.561  -2.978  1.00  0.00      LA0  C
ATOM    826  CB  PRO A  95      48.758  12.616  -1.918  1.00  0.00      LA0  C
ATOM    827  CG  PRO A  95      47.731  11.576  -2.353  1.00  0.00      LA0  C
ATOM    828  C   PRO A  95      51.076  11.745  -2.555  1.00  0.00      LA0  C
ATOM    829  O   PRO A  95      52.034  12.251  -1.988  1.00  0.00      LA0  O
ATOM    830  N   TYR A  96      50.999  10.443  -2.874  1.00  0.00      LA0  N
ATOM    831  H   TYR A  96      50.179  10.104  -3.330  1.00  0.00      LA0  H
ATOM    832  CA  TYR A  96      52.108   9.557  -2.528  1.00  0.00      LA0  C
ATOM    833  CB  TYR A  96      51.577   8.135  -2.343  1.00  0.00      LA0  C
ATOM    834  CG  TYR A  96      50.544   8.115  -1.240  1.00  0.00      LA0  C
ATOM    835  CD1 TYR A  96      50.958   8.396   0.075  1.00  0.00      LA0  C
ATOM    836  CE1 TYR A  96      50.023   8.341   1.119  1.00  0.00      LA0  C
ATOM    837  CD2 TYR A  96      49.203   7.811  -1.546  1.00  0.00      LA0  C
ATOM    838  CE2 TYR A  96      48.267   7.753  -0.500  1.00  0.00      LA0  C
ATOM    839  CZ  TYR A  96      48.692   8.006   0.820  1.00  0.00      LA0  C
ATOM    840  OH  TYR A  96      47.788   7.926   1.860  1.00  0.00      LA0  O
ATOM    841  HH  TYR A  96      47.173   7.219   1.657  1.00  0.00      LA0  H
ATOM    842  C   TYR A  96      53.302   9.572  -3.471  1.00  0.00      LA0  C
ATOM    843  O   TYR A  96      54.351   8.987  -3.195  1.00  0.00      LA0  O
ATOM    844  N   ALA A  97      53.096  10.250  -4.608  1.00  0.00      LA0  N
ATOM    845  H   ALA A  97      52.240  10.734  -4.788  1.00  0.00      LA0  H
ATOM    846  CA  ALA A  97      54.191  10.383  -5.557  1.00  0.00      LA0  C
ATOM    847  CB  ALA A  97      53.902   9.583  -6.833  1.00  0.00      LA0  C
ATOM    848  C   ALA A  97      54.490  11.844  -5.849  1.00  0.00      LA0  C
ATOM    849  O   ALA A  97      55.282  12.460  -5.146  1.00  0.00      LA0  O
ATOM    850  N   GLY A  98      53.829  12.394  -6.880  1.00  0.00      LA0  N
ATOM    851  H   GLY A  98      53.110  11.921  -7.400  1.00  0.00      LA0  H
ATOM    852  CA  GLY A  98      54.105  13.779  -7.260  1.00  0.00      LA0  C
ATOM    853  C   GLY A  98      53.734  14.786  -6.191  1.00  0.00      LA0  C
ATOM    854  O   GLY A  98      54.349  15.835  -6.039  1.00  0.00      LA0  O
ATOM    855  N   GLY A  99      52.721  14.387  -5.409  1.00  0.00      LA0  N
ATOM    856  H   GLY A  99      52.202  13.578  -5.693  1.00  0.00      LA0  H
ATOM    857  CA  GLY A  99      52.329  15.180  -4.246  1.00  0.00      LA0  C
ATOM    858  C   GLY A  99      53.276  15.211  -3.056  1.00  0.00      LA0  C
ATOM    859  O   GLY A  99      52.920  15.653  -1.967  1.00  0.00      LA0  O
ATOM    860  N   TRP A 100      54.514  14.751  -3.297  1.00  0.00      LA0  N
ATOM    861  H   TRP A 100      54.765  14.353  -4.178  1.00  0.00      LA0  H
ATOM    862  CA  TRP A 100      55.530  15.018  -2.289  1.00  0.00      LA0  C
ATOM    863  CB  TRP A 100      56.821  14.256  -2.611  1.00  0.00      LA0  C
ATOM    864  CG  TRP A 100      57.621  14.870  -3.744  1.00  0.00      LA0  C
ATOM    865  CD2 TRP A 100      58.838  15.641  -3.643  1.00  0.00      LA0  C
ATOM    866  CE2 TRP A 100      59.229  16.002  -4.977  1.00  0.00      LA0  C
ATOM    867  CE3 TRP A 100      59.624  16.055  -2.547  1.00  0.00      LA0  C
ATOM    868  CD1 TRP A 100      57.345  14.808  -5.119  1.00  0.00      LA0  C
ATOM    869  NE1 TRP A 100      58.283  15.471  -5.847  1.00  0.00      LA0  N
ATOM    870  HE1 TRP A 100      58.280  15.568  -6.822  1.00  0.00      LA0  H
ATOM    871  CZ2 TRP A 100      60.398  16.764  -5.186  1.00  0.00      LA0  C
ATOM    872  CZ3 TRP A 100      60.790  16.818  -2.769  1.00  0.00      LA0  C
ATOM    873  CH2 TRP A 100      61.175  17.170  -4.081  1.00  0.00      LA0  C
ATOM    874  C   TRP A 100      55.777  16.505  -2.098  1.00  0.00      LA0  C
ATOM    875  O   TRP A 100      55.812  17.280  -3.043  1.00  0.00      LA0  O
ATOM    876  N   ILE A 101      55.926  16.866  -0.826  1.00  0.00      LA0  N
ATOM    877  H   ILE A 101      55.921  16.156  -0.123  1.00  0.00      LA0  H
ATOM    878  CA  ILE A 101      56.136  18.277  -0.532  1.00  0.00      LA0  C
ATOM    879  CB  ILE A 101      55.332  18.660   0.718  1.00  0.00      LA0  C
ATOM    880  CG2 ILE A 101      55.458  20.143   1.084  1.00  0.00      LA0  C
ATOM    881  CG1 ILE A 101      53.870  18.250   0.521  1.00  0.00      LA0  C
ATOM    882  CD1 ILE A 101      53.062  18.288   1.813  1.00  0.00      LA0  C
ATOM    883  C   ILE A 101      57.611  18.612  -0.404  1.00  0.00      LA0  C
ATOM    884  O   ILE A 101      58.112  19.573  -0.977  1.00  0.00      LA0  O
ATOM    885  N   PHE A 102      58.299  17.757   0.367  1.00  0.00      LA0  N
ATOM    886  H   PHE A 102      57.874  16.953   0.789  1.00  0.00      LA0  H
ATOM    887  CA  PHE A 102      59.724  18.015   0.555  1.00  0.00      LA0  C
ATOM    888  CB  PHE A 102      59.975  19.129   1.591  1.00  0.00      LA0  C
ATOM    889  CG  PHE A 102      59.511  18.775   2.988  1.00  0.00      LA0  C
ATOM    890  CD1 PHE A 102      58.152  18.931   3.337  1.00  0.00      LA0  C
ATOM    891  CD2 PHE A 102      60.459  18.322   3.931  1.00  0.00      LA0  C
ATOM    892  CE1 PHE A 102      57.739  18.662   4.655  1.00  0.00      LA0  C
ATOM    893  CE2 PHE A 102      60.048  18.054   5.252  1.00  0.00      LA0  C
ATOM    894  CZ  PHE A 102      58.695  18.240   5.604  1.00  0.00      LA0  C
ATOM    895  C   PHE A 102      60.487  16.757   0.894  1.00  0.00      LA0  C
ATOM    896  O   PHE A 102      59.939  15.809   1.437  1.00  0.00      LA0  O
ATOM    897  N   LYS A 103      61.773  16.781   0.545  1.00  0.00      LA0  N
ATOM    898  H   LYS A 103      62.154  17.613   0.147  1.00  0.00      LA0  H
ATOM    899  CA  LYS A 103      62.642  15.707   1.002  1.00  0.00      LA0  C
ATOM    900  CB  LYS A 103      63.569  15.248  -0.116  1.00  0.00      LA0  C
ATOM    901  CG  LYS A 103      62.917  14.222  -1.034  1.00  0.00      LA0  C
ATOM    902  CD  LYS A 103      63.810  13.886  -2.226  1.00  0.00      LA0  C
ATOM    903  CE  LYS A 103      63.318  12.673  -3.014  1.00  0.00      LA0  C
ATOM    904  NZ  LYS A 103      63.510  11.443  -2.234  1.00  0.00      LA0  N
ATOM    905  HZ1 LYS A 103      63.099  10.645  -2.759  1.00  0.00      LA0  H
ATOM    906  HZ2 LYS A 103      64.526  11.241  -2.094  1.00  0.00      LA0  H
ATOM    907  HZ3 LYS A 103      63.034  11.484  -1.309  1.00  0.00      LA0  H
ATOM    908  C   LYS A 103      63.460  16.169   2.179  1.00  0.00      LA0  C
ATOM    909  O   LYS A 103      64.183  17.161   2.119  1.00  0.00      LA0  O
ATOM    910  N   ILE A 104      63.308  15.399   3.253  1.00  0.00      LA0  N
ATOM    911  H   ILE A 104      62.718  14.590   3.233  1.00  0.00      LA0  H
ATOM    912  CA  ILE A 104      64.126  15.701   4.414  1.00  0.00      LA0  C
ATOM    913  CB  ILE A 104      63.225  15.879   5.652  1.00  0.00      LA0  C
ATOM    914  CG2 ILE A 104      62.469  14.598   6.003  1.00  0.00      LA0  C
ATOM    915  CG1 ILE A 104      63.965  16.467   6.855  1.00  0.00      LA0  C
ATOM    916  CD1 ILE A 104      63.026  16.791   8.017  1.00  0.00      LA0  C
ATOM    917  C   ILE A 104      65.228  14.668   4.595  1.00  0.00      LA0  C
ATOM    918  O   ILE A 104      65.059  13.464   4.435  1.00  0.00      LA0  O
ATOM    919  N   LYS A 105      66.394  15.220   4.914  1.00  0.00      LA0  N
ATOM    920  H   LYS A 105      66.435  16.213   5.010  1.00  0.00      LA0  H
ATOM    921  CA  LYS A 105      67.479  14.417   5.453  1.00  0.00      LA0  C
ATOM    922  CB  LYS A 105      68.766  15.154   5.101  1.00  0.00      LA0  C
ATOM    923  CG  LYS A 105      70.062  14.829   5.841  1.00  0.00      LA0  C
ATOM    924  CD  LYS A 105      70.983  16.016   5.580  1.00  0.00      LA0  C
ATOM    925  CE  LYS A 105      72.298  16.074   6.351  1.00  0.00      LA0  C
ATOM    926  NZ  LYS A 105      72.815  17.441   6.209  1.00  0.00      LA0  N
ATOM    927  HZ1 LYS A 105      73.826  17.555   6.380  1.00  0.00      LA0  H
ATOM    928  HZ2 LYS A 105      72.561  17.860   5.286  1.00  0.00      LA0  H
ATOM    929  HZ3 LYS A 105      72.302  18.090   6.846  1.00  0.00      LA0  H
ATOM    930  C   LYS A 105      67.251  14.347   6.947  1.00  0.00      LA0  C
ATOM    931  O   LYS A 105      67.327  15.356   7.638  1.00  0.00      LA0  O
ATOM    932  N   ALA A 106      66.926  13.128   7.393  1.00  0.00      LA0  N
ATOM    933  H   ALA A 106      66.943  12.341   6.783  1.00  0.00      LA0  H
ATOM    934  CA  ALA A 106      66.657  12.981   8.821  1.00  0.00      LA0  C
ATOM    935  CB  ALA A 106      66.104  11.590   9.128  1.00  0.00      LA0  C
ATOM    936  C   ALA A 106      67.894  13.195   9.666  1.00  0.00      LA0  C
ATOM    937  O   ALA A 106      69.014  13.190   9.165  1.00  0.00      LA0  O
ATOM    938  N   SER A 107      67.639  13.351  10.966  1.00  0.00      LA0  N
ATOM    939  H   SER A 107      66.692  13.390  11.298  1.00  0.00      LA0  H
ATOM    940  CA  SER A 107      68.751  13.313  11.911  1.00  0.00      LA0  C
ATOM    941  CB  SER A 107      68.291  13.776  13.293  1.00  0.00      LA0  C
ATOM    942  OG  SER A 107      67.054  14.487  13.176  1.00  0.00      LA0  O
ATOM    943  HG  SER A 107      66.365  13.820  13.286  1.00  0.00      LA0  H
ATOM    944  C   SER A 107      69.366  11.930  12.015  1.00  0.00      LA0  C
ATOM    945  O   SER A 107      70.578  11.752  11.982  1.00  0.00      LA0  O
ATOM    946  N   ASP A 108      68.446  10.960  12.123  1.00  0.00      LA0  N
ATOM    947  H   ASP A 108      67.463  11.172  12.165  1.00  0.00      LA0  H
ATOM    948  CA  ASP A 108      68.870   9.568  12.221  1.00  0.00      LA0  C
ATOM    949  CB  ASP A 108      69.052   9.193  13.705  1.00  0.00      LA0  C
ATOM    950  CG  ASP A 108      69.680   7.822  13.964  1.00  0.00      LA0  C
ATOM    951  OD1 ASP A 108      69.779   6.991  13.067  1.00  0.00      LA0  O
ATOM    952  OD2 ASP A 108      70.028   7.554  15.109  1.00  0.00      LA0  O
ATOM    953  C   ASP A 108      67.823   8.711  11.543  1.00  0.00      LA0  C
ATOM    954  O   ASP A 108      66.631   8.998  11.574  1.00  0.00      LA0  O
ATOM    955  N   GLU A 109      68.306   7.629  10.924  1.00  0.00      LA0  N
ATOM    956  H   GLU A 109      69.272   7.432  11.102  1.00  0.00      LA0  H
ATOM    957  CA  GLU A 109      67.389   6.621  10.393  1.00  0.00      LA0  C
ATOM    958  CB  GLU A 109      68.198   5.468   9.787  1.00  0.00      LA0  C
ATOM    959  CG  GLU A 109      69.318   5.884   8.817  1.00  0.00      LA0  C
ATOM    960  CD  GLU A 109      68.796   6.131   7.412  1.00  0.00      LA0  C
ATOM    961  OE1 GLU A 109      68.915   5.246   6.573  1.00  0.00      LA0  O
ATOM    962  OE2 GLU A 109      68.281   7.208   7.123  1.00  0.00      LA0  O
ATOM    963  C   GLU A 109      66.422   6.095  11.454  1.00  0.00      LA0  C
ATOM    964  O   GLU A 109      65.258   5.805  11.201  1.00  0.00      LA0  O
ATOM    965  N   SER A 110      66.954   6.015  12.689  1.00  0.00      LA0  N
ATOM    966  H   SER A 110      67.899   6.315  12.854  1.00  0.00      LA0  H
ATOM    967  CA  SER A 110      66.144   5.503  13.794  1.00  0.00      LA0  C
ATOM    968  CB  SER A 110      66.996   5.373  15.059  1.00  0.00      LA0  C
ATOM    969  OG  SER A 110      67.359   6.667  15.545  1.00  0.00      LA0  O
ATOM    970  HG  SER A 110      68.286   6.806  15.333  1.00  0.00      LA0  H
ATOM    971  C   SER A 110      64.852   6.261  14.082  1.00  0.00      LA0  C
ATOM    972  O   SER A 110      63.883   5.710  14.599  1.00  0.00      LA0  O
ATOM    973  N   GLU A 111      64.851   7.550  13.684  1.00  0.00      LA0  N
ATOM    974  H   GLU A 111      65.671   7.947  13.266  1.00  0.00      LA0  H
ATOM    975  CA  GLU A 111      63.662   8.375  13.915  1.00  0.00      LA0  C
ATOM    976  CB  GLU A 111      63.874   9.808  13.428  1.00  0.00      LA0  C
ATOM    977  CG  GLU A 111      65.030  10.558  14.089  1.00  0.00      LA0  C
ATOM    978  CD  GLU A 111      65.067  11.982  13.568  1.00  0.00      LA0  C
ATOM    979  OE1 GLU A 111      65.452  12.203  12.427  1.00  0.00      LA0  O
ATOM    980  OE2 GLU A 111      64.724  12.895  14.305  1.00  0.00      LA0  O
ATOM    981  C   GLU A 111      62.358   7.825  13.347  1.00  0.00      LA0  C
ATOM    982  O   GLU A 111      61.266   8.167  13.792  1.00  0.00      LA0  O
ATOM    983  N   LEU A 112      62.510   6.906  12.373  1.00  0.00      LA0  N
ATOM    984  H   LEU A 112      63.432   6.708  12.032  1.00  0.00      LA0  H
ATOM    985  CA  LEU A 112      61.357   6.158  11.865  1.00  0.00      LA0  C
ATOM    986  CB  LEU A 112      61.813   5.081  10.881  1.00  0.00      LA0  C
ATOM    987  CG  LEU A 112      62.358   5.648   9.572  1.00  0.00      LA0  C
ATOM    988  CD1 LEU A 112      62.976   4.556   8.698  1.00  0.00      LA0  C
ATOM    989  CD2 LEU A 112      61.292   6.445   8.823  1.00  0.00      LA0  C
ATOM    990  C   LEU A 112      60.434   5.527  12.900  1.00  0.00      LA0  C
ATOM    991  O   LEU A 112      59.231   5.391  12.685  1.00  0.00      LA0  O
ATOM    992  N   GLU A 113      61.018   5.158  14.050  1.00  0.00      LA0  N
ATOM    993  H   GLU A 113      61.998   5.273  14.221  1.00  0.00      LA0  H
ATOM    994  CA  GLU A 113      60.115   4.531  15.013  1.00  0.00      LA0  C
ATOM    995  CB  GLU A 113      60.764   3.327  15.703  1.00  0.00      LA0  C
ATOM    996  CG  GLU A 113      61.213   2.256  14.693  1.00  0.00      LA0  C
ATOM    997  CD  GLU A 113      60.124   2.001  13.658  1.00  0.00      LA0  C
ATOM    998  OE1 GLU A 113      59.047   1.520  13.999  1.00  0.00      LA0  O
ATOM    999  OE2 GLU A 113      60.316   2.357  12.499  1.00  0.00      LA0  O
ATOM   1000  C   GLU A 113      59.366   5.451  15.955  1.00  0.00      LA0  C
ATOM   1001  O   GLU A 113      58.665   5.039  16.868  1.00  0.00      LA0  O
ATOM   1002  N   SER A 114      59.472   6.741  15.621  1.00  0.00      LA0  N
ATOM   1003  H   SER A 114      60.154   7.062  14.966  1.00  0.00      LA0  H
ATOM   1004  CA  SER A 114      58.473   7.668  16.146  1.00  0.00      LA0  C
ATOM   1005  CB  SER A 114      59.038   9.089  16.120  1.00  0.00      LA0  C
ATOM   1006  OG  SER A 114      60.457   9.048  16.324  1.00  0.00      LA0  O
ATOM   1007  HG  SER A 114      60.848   9.025  15.454  1.00  0.00      LA0  H
ATOM   1008  C   SER A 114      57.152   7.623  15.382  1.00  0.00      LA0  C
ATOM   1009  O   SER A 114      56.171   8.268  15.730  1.00  0.00      LA0  O
ATOM   1010  N   LEU A 115      57.191   6.868  14.270  1.00  0.00      LA0  N
ATOM   1011  H   LEU A 115      57.959   6.267  14.053  1.00  0.00      LA0  H
ATOM   1012  CA  LEU A 115      56.123   7.016  13.293  1.00  0.00      LA0  C
ATOM   1013  CB  LEU A 115      56.722   7.514  11.983  1.00  0.00      LA0  C
ATOM   1014  CG  LEU A 115      57.481   8.827  12.135  1.00  0.00      LA0  C
ATOM   1015  CD1 LEU A 115      58.368   9.078  10.925  1.00  0.00      LA0  C
ATOM   1016  CD2 LEU A 115      56.551   9.998  12.455  1.00  0.00      LA0  C
ATOM   1017  C   LEU A 115      55.341   5.744  13.055  1.00  0.00      LA0  C
ATOM   1018  O   LEU A 115      55.852   4.630  13.170  1.00  0.00      LA0  O
ATOM   1019  N   LEU A 116      54.071   5.985  12.707  1.00  0.00      LA0  N
ATOM   1020  H   LEU A 116      53.818   6.928  12.481  1.00  0.00      LA0  H
ATOM   1021  CA  LEU A 116      53.123   4.899  12.462  1.00  0.00      LA0  C
ATOM   1022  CB  LEU A 116      51.701   5.457  12.317  1.00  0.00      LA0  C
ATOM   1023  CG  LEU A 116      50.945   5.837  13.601  1.00  0.00      LA0  C
ATOM   1024  CD1 LEU A 116      51.560   6.996  14.391  1.00  0.00      LA0  C
ATOM   1025  CD2 LEU A 116      49.476   6.119  13.283  1.00  0.00      LA0  C
ATOM   1026  C   LEU A 116      53.483   4.142  11.200  1.00  0.00      LA0  C
ATOM   1027  O   LEU A 116      54.140   4.675  10.314  1.00  0.00      LA0  O
ATOM   1028  N   ASP A 117      53.035   2.889  11.151  1.00  0.00      LA0  N
ATOM   1029  H   ASP A 117      52.519   2.440  11.884  1.00  0.00      LA0  H
ATOM   1030  CA  ASP A 117      53.149   2.166   9.889  1.00  0.00      LA0  C
ATOM   1031  CB  ASP A 117      53.462   0.690  10.176  1.00  0.00      LA0  C
ATOM   1032  CG  ASP A 117      52.297   0.046  10.904  1.00  0.00      LA0  C
ATOM   1033  OD1 ASP A 117      51.485  -0.595  10.250  1.00  0.00      LA0  O
ATOM   1034  OD2 ASP A 117      52.174   0.231  12.108  1.00  0.00      LA0  O
ATOM   1035  C   ASP A 117      51.878   2.331   9.069  1.00  0.00      LA0  C
ATOM   1036  O   ASP A 117      50.963   3.052   9.459  1.00  0.00      LA0  O
ATOM   1037  N   ALA A 118      51.850   1.616   7.930  1.00  0.00      LA0  N
ATOM   1038  H   ALA A 118      52.647   1.071   7.677  1.00  0.00      LA0  H
ATOM   1039  CA  ALA A 118      50.642   1.623   7.106  1.00  0.00      LA0  C
ATOM   1040  CB  ALA A 118      50.827   0.739   5.872  1.00  0.00      LA0  C
ATOM   1041  C   ALA A 118      49.383   1.203   7.846  1.00  0.00      LA0  C
ATOM   1042  O   ALA A 118      48.438   1.968   7.990  1.00  0.00      LA0  O
ATOM   1043  N   THR A 119      49.437  -0.034   8.354  1.00  0.00      LA0  N
ATOM   1044  H   THR A 119      50.263  -0.592   8.287  1.00  0.00      LA0  H
ATOM   1045  CA  THR A 119      48.287  -0.577   9.077  1.00  0.00      LA0  C
ATOM   1046  CB  THR A 119      48.586  -2.004   9.548  1.00  0.00      LA0  C
ATOM   1047  OG1 THR A 119      49.833  -2.480   9.014  1.00  0.00      LA0  O
ATOM   1048  HG1 THR A 119      50.513  -2.056   9.539  1.00  0.00      LA0  H
ATOM   1049  CG2 THR A 119      47.438  -2.956   9.210  1.00  0.00      LA0  C
ATOM   1050  C   THR A 119      47.824   0.280  10.247  1.00  0.00      LA0  C
ATOM   1051  O   THR A 119      46.641   0.501  10.488  1.00  0.00      LA0  O
ATOM   1052  N   ALA A 120      48.833   0.812  10.963  1.00  0.00      LA0  N
ATOM   1053  H   ALA A 120      49.787   0.547  10.785  1.00  0.00      LA0  H
ATOM   1054  CA  ALA A 120      48.472   1.744  12.029  1.00  0.00      LA0  C
ATOM   1055  CB  ALA A 120      49.696   2.168  12.834  1.00  0.00      LA0  C
ATOM   1056  C   ALA A 120      47.743   2.989  11.551  1.00  0.00      LA0  C
ATOM   1057  O   ALA A 120      46.800   3.454  12.178  1.00  0.00      LA0  O
ATOM   1058  N   TYR A 121      48.197   3.501  10.396  1.00  0.00      LA0  N
ATOM   1059  H   TYR A 121      48.954   3.062   9.903  1.00  0.00      LA0  H
ATOM   1060  CA  TYR A 121      47.487   4.646   9.828  1.00  0.00      LA0  C
ATOM   1061  CB  TYR A 121      48.298   5.266   8.687  1.00  0.00      LA0  C
ATOM   1062  CG  TYR A 121      47.844   6.676   8.368  1.00  0.00      LA0  C
ATOM   1063  CD1 TYR A 121      48.124   7.714   9.282  1.00  0.00      LA0  C
ATOM   1064  CE1 TYR A 121      47.764   9.032   8.952  1.00  0.00      LA0  C
ATOM   1065  CD2 TYR A 121      47.174   6.919   7.152  1.00  0.00      LA0  C
ATOM   1066  CE2 TYR A 121      46.813   8.237   6.823  1.00  0.00      LA0  C
ATOM   1067  CZ  TYR A 121      47.129   9.280   7.718  1.00  0.00      LA0  C
ATOM   1068  OH  TYR A 121      46.821  10.583   7.379  1.00  0.00      LA0  O
ATOM   1069  HH  TYR A 121      46.542  10.629   6.468  1.00  0.00      LA0  H
ATOM   1070  C   TYR A 121      46.064   4.331   9.392  1.00  0.00      LA0  C
ATOM   1071  O   TYR A 121      45.148   5.116   9.601  1.00  0.00      LA0  O
ATOM   1072  N   GLU A 122      45.908   3.124   8.818  1.00  0.00      LA0  N
ATOM   1073  H   GLU A 122      46.706   2.547   8.633  1.00  0.00      LA0  H
ATOM   1074  CA  GLU A 122      44.556   2.671   8.475  1.00  0.00      LA0  C
ATOM   1075  CB  GLU A 122      44.565   1.269   7.866  1.00  0.00      LA0  C
ATOM   1076  CG  GLU A 122      45.425   1.136   6.611  1.00  0.00      LA0  C
ATOM   1077  CD  GLU A 122      45.309  -0.269   6.059  1.00  0.00      LA0  C
ATOM   1078  OE1 GLU A 122      45.828  -1.192   6.684  1.00  0.00      LA0  O
ATOM   1079  OE2 GLU A 122      44.701  -0.433   5.003  1.00  0.00      LA0  O
ATOM   1080  C   GLU A 122      43.622   2.685   9.670  1.00  0.00      LA0  C
ATOM   1081  O   GLU A 122      42.581   3.328   9.680  1.00  0.00      LA0  O
ATOM   1082  N   ALA A 123      44.087   1.982  10.718  1.00  0.00      LA0  N
ATOM   1083  H   ALA A 123      44.940   1.466  10.611  1.00  0.00      LA0  H
ATOM   1084  CA  ALA A 123      43.321   1.963  11.966  1.00  0.00      LA0  C
ATOM   1085  CB  ALA A 123      44.079   1.186  13.045  1.00  0.00      LA0  C
ATOM   1086  C   ALA A 123      42.983   3.348  12.496  1.00  0.00      LA0  C
ATOM   1087  O   ALA A 123      41.853   3.655  12.853  1.00  0.00      LA0  O
ATOM   1088  N   LEU A 124      44.029   4.194  12.474  1.00  0.00      LA0  N
ATOM   1089  H   LEU A 124      44.920   3.851  12.179  1.00  0.00      LA0  H
ATOM   1090  CA  LEU A 124      43.871   5.584  12.901  1.00  0.00      LA0  C
ATOM   1091  CB  LEU A 124      45.169   6.364  12.649  1.00  0.00      LA0  C
ATOM   1092  CG  LEU A 124      45.186   7.796  13.196  1.00  0.00      LA0  C
ATOM   1093  CD1 LEU A 124      45.096   7.830  14.723  1.00  0.00      LA0  C
ATOM   1094  CD2 LEU A 124      46.382   8.591  12.671  1.00  0.00      LA0  C
ATOM   1095  C   LEU A 124      42.687   6.301  12.276  1.00  0.00      LA0  C
ATOM   1096  O   LEU A 124      41.992   7.063  12.932  1.00  0.00      LA0  O
ATOM   1097  N   LEU A 125      42.471   6.017  10.983  1.00  0.00      LA0  N
ATOM   1098  H   LEU A 125      43.027   5.333  10.504  1.00  0.00      LA0  H
ATOM   1099  CA  LEU A 125      41.388   6.729  10.305  1.00  0.00      LA0  C
ATOM   1100  CB  LEU A 125      41.425   6.463   8.798  1.00  0.00      LA0  C
ATOM   1101  CG  LEU A 125      42.769   6.830   8.156  1.00  0.00      LA0  C
ATOM   1102  CD1 LEU A 125      42.819   6.439   6.679  1.00  0.00      LA0  C
ATOM   1103  CD2 LEU A 125      43.148   8.297   8.375  1.00  0.00      LA0  C
ATOM   1104  C   LEU A 125      39.990   6.515  10.873  1.00  0.00      LA0  C
ATOM   1105  O   LEU A 125      39.146   7.400  10.813  1.00  0.00      LA0  O
ATOM   1106  N   GLU A 126      39.793   5.328  11.467  1.00  0.00      LA0  N
ATOM   1107  H   GLU A 126      40.525   4.650  11.539  1.00  0.00      LA0  H
ATOM   1108  CA  GLU A 126      38.462   5.072  12.020  1.00  0.00      LA0  C
ATOM   1109  CB  GLU A 126      38.230   3.565  12.172  1.00  0.00      LA0  C
ATOM   1110  CG  GLU A 126      38.397   2.774  10.863  1.00  0.00      LA0  C
ATOM   1111  CD  GLU A 126      37.313   3.121   9.852  1.00  0.00      LA0  C
ATOM   1112  OE1 GLU A 126      37.460   4.110   9.135  1.00  0.00      LA0  O
ATOM   1113  OE2 GLU A 126      36.327   2.390   9.771  1.00  0.00      LA0  O
ATOM   1114  C   GLU A 126      38.160   5.837  13.302  1.00  0.00      LA0  C
ATOM   1115  O   GLU A 126      37.086   6.401  13.498  1.00  0.00      LA0  O
ATOM   1116  N   ASP A 127      39.187   5.896  14.168  1.00  0.00      LA0  N
ATOM   1117  H   ASP A 127      40.007   5.334  14.049  1.00  0.00      LA0  H
ATOM   1118  CA  ASP A 127      39.044   6.798  15.316  1.00  0.00      LA0  C
ATOM   1119  CB  ASP A 127      40.206   6.645  16.303  1.00  0.00      LA0  C
ATOM   1120  CG  ASP A 127      40.119   5.326  17.039  1.00  0.00      LA0  C
ATOM   1121  OD1 ASP A 127      39.379   5.251  18.019  1.00  0.00      LA0  O
ATOM   1122  OD2 ASP A 127      40.807   4.388  16.644  1.00  0.00      LA0  O
ATOM   1123  C   ASP A 127      38.956   8.247  14.872  1.00  0.00      LA0  C
ATOM   1124  O   ASP A 127      38.001   8.971  15.127  1.00  0.00      LA0  O
ATOM   1125  N   GLU A 128      40.017   8.617  14.146  1.00  0.00      LA0  N
ATOM   1126  H   GLU A 128      40.719   7.923  13.984  1.00  0.00      LA0  H
ATOM   1127  CA  GLU A 128      40.065   9.885  13.424  1.00  0.00      LA0  C
ATOM   1128  CB  GLU A 128      41.549  10.212  13.175  1.00  0.00      LA0  C
ATOM   1129  CG  GLU A 128      41.948  11.582  12.603  1.00  0.00      LA0  C
ATOM   1130  CD  GLU A 128      41.600  11.757  11.132  1.00  0.00      LA0  C
ATOM   1131  OE1 GLU A 128      41.545  12.891  10.675  1.00  0.00      LA0  O
ATOM   1132  OE2 GLU A 128      41.332  10.788  10.427  1.00  0.00      LA0  O
ATOM   1133  C   GLU A 128      39.250   9.792  12.141  1.00  0.00      LA0  C
ATOM   1134  O   GLU A 128      38.571  10.712  11.682  1.00  0.00      LA0  O
END
