# Supplementary material for: Large scale analyses of genotype-phenotype relationships of glycine decarboxylase mutations and neurological disease severity
Source: PLoS Comput Biol. 2020 May 18;16(5):e1007871. doi: 10.1371/journal.pcbi.1007871 (PMC7259800; doi:10.1371/journal.pcbi.1007871)
Supplement: S1 Appendix — (ZIP) [file pcbi.1007871.s011.zip › S1_Appendix/cluspro.TH.ecoli/model.002.16.pdb]

HEADER rec.pdb
REMARK original generated coordinate pdb file
ATOM      1  N   GLN A   4      22.318  45.643  17.313  1.00  0.00      RA0  N
ATOM      2  H   GLN A   4      21.353  45.821  17.136  1.00  0.00      RA0  H
ATOM      3  CA  GLN A   4      23.356  46.702  17.078  1.00  0.00      RA0  C
ATOM      4  CB  GLN A   4      22.867  48.052  17.605  1.00  0.00      RA0  C
ATOM      5  CG  GLN A   4      23.786  49.205  17.201  1.00  0.00      RA0  C
ATOM      6  CD  GLN A   4      23.187  50.515  17.667  1.00  0.00      RA0  C
ATOM      7  OE1 GLN A   4      22.884  50.712  18.837  1.00  0.00      RA0  O
ATOM      8  NE2 GLN A   4      23.022  51.406  16.672  1.00  0.00      RA0  N
ATOM      9 HE21 GLN A   4      23.285  51.189  15.733  1.00  0.00      RA0  H
ATOM     10 HE22 GLN A   4      22.633  52.309  16.858  1.00  0.00      RA0  H
ATOM     11  C   GLN A   4      24.669  46.292  17.706  1.00  0.00      RA0  C
ATOM     12  O   GLN A   4      24.709  45.892  18.876  1.00  0.00      RA0  O
ATOM     13  N   THR A   5      25.745  46.374  16.923  1.00  0.00      RA0  N
ATOM     14  H   THR A   5      25.673  46.794  16.023  1.00  0.00      RA0  H
ATOM     15  CA  THR A   5      27.040  45.928  17.398  1.00  0.00      RA0  C
ATOM     16  CB  THR A   5      27.993  45.734  16.194  1.00  0.00      RA0  C
ATOM     17  OG1 THR A   5      29.301  45.343  16.626  1.00  0.00      RA0  O
ATOM     18  HG1 THR A   5      29.760  44.996  15.851  1.00  0.00      RA0  H
ATOM     19  CG2 THR A   5      28.080  46.973  15.300  1.00  0.00      RA0  C
ATOM     20  C   THR A   5      27.567  46.895  18.439  1.00  0.00      RA0  C
ATOM     21  O   THR A   5      27.394  48.098  18.287  1.00  0.00      RA0  O
ATOM     22  N   PRO A   6      28.258  46.395  19.466  1.00  0.00      RA0  N
ATOM     23  CD  PRO A   6      28.410  44.983  19.789  1.00  0.00      RA0  C
ATOM     24  CA  PRO A   6      28.957  47.285  20.399  1.00  0.00      RA0  C
ATOM     25  CB  PRO A   6      29.666  46.299  21.333  1.00  0.00      RA0  C
ATOM     26  CG  PRO A   6      28.859  45.006  21.240  1.00  0.00      RA0  C
ATOM     27  C   PRO A   6      29.941  48.233  19.721  1.00  0.00      RA0  C
ATOM     28  O   PRO A   6      30.283  49.284  20.285  1.00  0.00      RA0  O
ATOM     29  N   LEU A   7      30.378  47.879  18.514  1.00  0.00      RA0  N
ATOM     30  H   LEU A   7      30.058  47.036  18.075  1.00  0.00      RA0  H
ATOM     31  CA  LEU A   7      31.322  48.712  17.757  1.00  0.00      RA0  C
ATOM     32  CB  LEU A   7      32.175  47.818  16.861  1.00  0.00      RA0  C
ATOM     33  CG  LEU A   7      33.074  46.900  17.677  1.00  0.00      RA0  C
ATOM     34  CD1 LEU A   7      33.837  45.901  16.812  1.00  0.00      RA0  C
ATOM     35  CD2 LEU A   7      34.020  47.728  18.536  1.00  0.00      RA0  C
ATOM     36  C   LEU A   7      30.719  49.845  16.928  1.00  0.00      RA0  C
ATOM     37  O   LEU A   7      31.447  50.554  16.256  1.00  0.00      RA0  O
ATOM     38  N   TYR A   8      29.406  50.055  17.033  1.00  0.00      RA0  N
ATOM     39  H   TYR A   8      28.875  49.477  17.656  1.00  0.00      RA0  H
ATOM     40  CA  TYR A   8      28.697  50.975  16.166  1.00  0.00      RA0  C
ATOM     41  CB  TYR A   8      27.232  51.035  16.581  1.00  0.00      RA0  C
ATOM     42  CG  TYR A   8      26.400  51.548  15.435  1.00  0.00      RA0  C
ATOM     43  CD1 TYR A   8      26.013  52.882  15.385  1.00  0.00      RA0  C
ATOM     44  CE1 TYR A   8      25.228  53.335  14.332  1.00  0.00      RA0  C
ATOM     45  CD2 TYR A   8      26.017  50.670  14.430  1.00  0.00      RA0  C
ATOM     46  CE2 TYR A   8      25.230  51.123  13.382  1.00  0.00      RA0  C
ATOM     47  CZ  TYR A   8      24.832  52.453  13.333  1.00  0.00      RA0  C
ATOM     48  OH  TYR A   8      24.038  52.892  12.294  1.00  0.00      RA0  O
ATOM     49  HH  TYR A   8      23.978  52.214  11.633  1.00  0.00      RA0  H
ATOM     50  C   TYR A   8      29.324  52.367  16.213  1.00  0.00      RA0  C
ATOM     51  O   TYR A   8      29.574  52.947  15.173  1.00  0.00      RA0  O
ATOM     52  N   GLU A   9      29.592  52.896  17.409  1.00  0.00      RA0  N
ATOM     53  H   GLU A   9      29.482  52.343  18.233  1.00  0.00      RA0  H
ATOM     54  CA  GLU A   9      30.170  54.230  17.533  1.00  0.00      RA0  C
ATOM     55  CB  GLU A   9      30.096  54.621  19.015  1.00  0.00      RA0  C
ATOM     56  CG  GLU A   9      30.981  55.773  19.486  1.00  0.00      RA0  C
ATOM     57  CD  GLU A   9      32.330  55.222  19.894  1.00  0.00      RA0  C
ATOM     58  OE1 GLU A   9      32.507  54.006  19.869  1.00  0.00      RA0  O
ATOM     59  OE2 GLU A   9      33.211  56.005  20.231  1.00  0.00      RA0  O
ATOM     60  C   GLU A   9      31.558  54.315  16.916  1.00  0.00      RA0  C
ATOM     61  O   GLU A   9      31.888  55.305  16.257  1.00  0.00      RA0  O
ATOM     62  N   GLN A  10      32.378  53.293  17.147  1.00  0.00      RA0  N
ATOM     63  H   GLN A  10      32.123  52.643  17.862  1.00  0.00      RA0  H
ATOM     64  CA  GLN A  10      33.695  53.234  16.494  1.00  0.00      RA0  C
ATOM     65  CB  GLN A  10      34.524  52.060  17.005  1.00  0.00      RA0  C
ATOM     66  CG  GLN A  10      35.127  52.375  18.369  1.00  0.00      RA0  C
ATOM     67  CD  GLN A  10      35.867  53.692  18.274  1.00  0.00      RA0  C
ATOM     68  OE1 GLN A  10      36.843  53.848  17.537  1.00  0.00      RA0  O
ATOM     69  NE2 GLN A  10      35.355  54.635  19.070  1.00  0.00      RA0  N
ATOM     70 HE21 GLN A  10      34.496  54.469  19.581  1.00  0.00      RA0  H
ATOM     71 HE22 GLN A  10      35.654  55.573  19.226  1.00  0.00      RA0  H
ATOM     72  C   GLN A  10      33.576  53.174  14.974  1.00  0.00      RA0  C
ATOM     73  O   GLN A  10      34.322  53.856  14.263  1.00  0.00      RA0  O
ATOM     74  N   HIS A  11      32.625  52.393  14.458  1.00  0.00      RA0  N
ATOM     75  H   HIS A  11      32.025  51.880  15.072  1.00  0.00      RA0  H
ATOM     76  CA  HIS A  11      32.386  52.402  13.014  1.00  0.00      RA0  C
ATOM     77  CB  HIS A  11      31.223  51.504  12.619  1.00  0.00      RA0  C
ATOM     78  CG  HIS A  11      31.496  50.058  12.927  1.00  0.00      RA0  C
ATOM     79  ND1 HIS A  11      32.633  49.408  12.617  1.00  0.00      RA0  N
ATOM     80  HD1 HIS A  11      33.409  49.746  12.115  1.00  0.00      RA0  H
ATOM     81  CD2 HIS A  11      30.618  49.168  13.545  1.00  0.00      RA0  C
ATOM     82  NE2 HIS A  11      31.240  47.970  13.609  1.00  0.00      RA0  N
ATOM     83  CE1 HIS A  11      32.479  48.116  13.041  1.00  0.00      RA0  C
ATOM     84  C   HIS A  11      32.086  53.799  12.504  1.00  0.00      RA0  C
ATOM     85  O   HIS A  11      32.635  54.214  11.489  1.00  0.00      RA0  O
ATOM     86  N   THR A  12      31.245  54.553  13.210  1.00  0.00      RA0  N
ATOM     87  H   THR A  12      30.754  54.205  14.015  1.00  0.00      RA0  H
ATOM     88  CA  THR A  12      30.918  55.903  12.727  1.00  0.00      RA0  C
ATOM     89  CB  THR A  12      29.743  56.401  13.540  1.00  0.00      RA0  C
ATOM     90  OG1 THR A  12      29.646  55.619  14.730  1.00  0.00      RA0  O
ATOM     91  HG1 THR A  12      30.386  55.858  15.283  1.00  0.00      RA0  H
ATOM     92  CG2 THR A  12      28.440  56.291  12.751  1.00  0.00      RA0  C
ATOM     93  C   THR A  12      32.141  56.811  12.783  1.00  0.00      RA0  C
ATOM     94  O   THR A  12      32.362  57.626  11.882  1.00  0.00      RA0  O
ATOM     95  N   LEU A  13      32.932  56.679  13.840  1.00  0.00      RA0  N
ATOM     96  H   LEU A  13      32.730  55.995  14.544  1.00  0.00      RA0  H
ATOM     97  CA  LEU A  13      34.150  57.471  13.973  1.00  0.00      RA0  C
ATOM     98  CB  LEU A  13      34.778  57.308  15.355  1.00  0.00      RA0  C
ATOM     99  CG  LEU A  13      33.910  57.905  16.462  1.00  0.00      RA0  C
ATOM    100  CD1 LEU A  13      34.621  57.854  17.812  1.00  0.00      RA0  C
ATOM    101  CD2 LEU A  13      33.445  59.322  16.125  1.00  0.00      RA0  C
ATOM    102  C   LEU A  13      35.166  57.137  12.881  1.00  0.00      RA0  C
ATOM    103  O   LEU A  13      35.982  57.983  12.507  1.00  0.00      RA0  O
ATOM    104  N   CYS A  14      35.106  55.903  12.378  1.00  0.00      RA0  N
ATOM    105  H   CYS A  14      34.453  55.248  12.762  1.00  0.00      RA0  H
ATOM    106  CA  CYS A  14      35.954  55.426  11.284  1.00  0.00      RA0  C
ATOM    107  CB  CYS A  14      36.264  53.944  11.490  1.00  0.00      RA0  C
ATOM    108  SG  CYS A  14      37.170  53.623  13.031  1.00  0.00      RA0  S
ATOM    109  C   CYS A  14      35.397  55.732   9.892  1.00  0.00      RA0  C
ATOM    110  O   CYS A  14      35.986  55.323   8.897  1.00  0.00      RA0  O
ATOM    111  N   GLY A  15      34.279  56.453   9.826  1.00  0.00      RA0  N
ATOM    112  H   GLY A  15      33.791  56.709  10.662  1.00  0.00      RA0  H
ATOM    113  CA  GLY A  15      33.716  56.889   8.549  1.00  0.00      RA0  C
ATOM    114  C   GLY A  15      32.884  55.831   7.838  1.00  0.00      RA0  C
ATOM    115  O   GLY A  15      32.760  55.840   6.615  1.00  0.00      RA0  O
ATOM    116  N   ALA A  16      32.291  54.925   8.598  1.00  0.00      RA0  N
ATOM    117  H   ALA A  16      32.392  54.967   9.594  1.00  0.00      RA0  H
ATOM    118  CA  ALA A  16      31.456  53.867   8.003  1.00  0.00      RA0  C
ATOM    119  CB  ALA A  16      30.861  52.978   9.084  1.00  0.00      RA0  C
ATOM    120  C   ALA A  16      30.290  54.405   7.149  1.00  0.00      RA0  C
ATOM    121  O   ALA A  16      29.627  55.384   7.501  1.00  0.00      RA0  O
ATOM    122  N   ARG A  17      30.083  53.784   5.991  1.00  0.00      RA0  N
ATOM    123  H   ARG A  17      30.671  53.013   5.744  1.00  0.00      RA0  H
ATOM    124  CA  ARG A  17      28.847  53.954   5.233  1.00  0.00      RA0  C
ATOM    125  CB  ARG A  17      29.123  54.049   3.730  1.00  0.00      RA0  C
ATOM    126  CG  ARG A  17      29.693  55.379   3.208  1.00  0.00      RA0  C
ATOM    127  CD  ARG A  17      31.116  55.727   3.661  1.00  0.00      RA0  C
ATOM    128  NE  ARG A  17      31.658  56.834   2.873  1.00  0.00      RA0  N
ATOM    129  HE  ARG A  17      31.129  57.059   2.048  1.00  0.00      RA0  H
ATOM    130  CZ  ARG A  17      32.858  57.387   3.227  1.00  0.00      RA0  C
ATOM    131  NH1 ARG A  17      33.459  57.001   4.372  1.00  0.00      RA0  N
ATOM    132 HH11 ARG A  17      34.386  57.270   4.650  1.00  0.00      RA0  H
ATOM    133 HH12 ARG A  17      32.992  56.398   5.037  1.00  0.00      RA0  H
ATOM    134  NH2 ARG A  17      33.435  58.305   2.417  1.00  0.00      RA0  N
ATOM    135 HH21 ARG A  17      34.313  58.738   2.639  1.00  0.00      RA0  H
ATOM    136 HH22 ARG A  17      33.004  58.588   1.555  1.00  0.00      RA0  H
ATOM    137  C   ARG A  17      28.052  52.692   5.551  1.00  0.00      RA0  C
ATOM    138  O   ARG A  17      28.424  51.601   5.152  1.00  0.00      RA0  O
ATOM    139  N   MSE A  18      26.942  52.849   6.263  1.00  0.00      RA0  N
ATOM    140  H   MSE A  18      26.565  53.766   6.385  1.00  0.00      RA0  H
ATOM    141  CA  MSE A  18      26.193  51.711   6.787  1.00  0.00      RA0  C
ATOM    142  CB  MSE A  18      25.446  52.092   8.064  1.00  0.00      RA0  C
ATOM    143  CG  MSE A  18      26.320  52.610   9.203  1.00  0.00      RA0  C
ATOM    144  SE  MSE A  18      27.432  51.363   9.862  1.00  0.00      RA0  S
ATOM    145  CE  MSE A  18      27.928  52.280  11.326  1.00  0.00      RA0  C
ATOM    146  C   MSE A  18      25.153  51.143   5.804  1.00  0.00      RA0  C
ATOM    147  O   MSE A  18      24.553  51.880   5.013  1.00  0.00      RA0  O
ATOM    148  N   VAL A  19      24.946  49.837   5.891  1.00  0.00      RA0  N
ATOM    149  H   VAL A  19      25.460  49.258   6.529  1.00  0.00      RA0  H
ATOM    150  CA  VAL A  19      23.825  49.171   5.232  1.00  0.00      RA0  C
ATOM    151  CB  VAL A  19      24.275  48.433   3.965  1.00  0.00      RA0  C
ATOM    152  CG1 VAL A  19      24.671  49.389   2.839  1.00  0.00      RA0  C
ATOM    153  CG2 VAL A  19      25.377  47.425   4.296  1.00  0.00      RA0  C
ATOM    154  C   VAL A  19      23.218  48.169   6.201  1.00  0.00      RA0  C
ATOM    155  O   VAL A  19      23.788  47.884   7.248  1.00  0.00      RA0  O
ATOM    156  N   ASP A  20      22.059  47.624   5.854  1.00  0.00      RA0  N
ATOM    157  H   ASP A  20      21.676  47.750   4.943  1.00  0.00      RA0  H
ATOM    158  CA  ASP A  20      21.501  46.561   6.663  1.00  0.00      RA0  C
ATOM    159  CB  ASP A  20      20.004  46.349   6.489  1.00  0.00      RA0  C
ATOM    160  CG  ASP A  20      19.704  45.119   7.321  1.00  0.00      RA0  C
ATOM    161  OD1 ASP A  20      19.931  45.186   8.520  1.00  0.00      RA0  O
ATOM    162  OD2 ASP A  20      19.335  44.073   6.785  1.00  0.00      RA0  O
ATOM    163  C   ASP A  20      22.132  45.251   6.279  1.00  0.00      RA0  C
ATOM    164  O   ASP A  20      22.216  44.922   5.097  1.00  0.00      RA0  O
ATOM    165  N   PHE A  21      22.592  44.496   7.272  1.00  0.00      RA0  N
ATOM    166  H   PHE A  21      22.306  44.766   8.190  1.00  0.00      RA0  H
ATOM    167  CA  PHE A  21      23.096  43.151   7.053  1.00  0.00      RA0  C
ATOM    168  CB  PHE A  21      24.582  43.112   7.390  1.00  0.00      RA0  C
ATOM    169  CG  PHE A  21      25.233  41.906   6.761  1.00  0.00      RA0  C
ATOM    170  CD1 PHE A  21      24.978  41.600   5.430  1.00  0.00      RA0  C
ATOM    171  CD2 PHE A  21      26.103  41.119   7.505  1.00  0.00      RA0  C
ATOM    172  CE1 PHE A  21      25.613  40.517   4.833  1.00  0.00      RA0  C
ATOM    173  CE2 PHE A  21      26.736  40.036   6.907  1.00  0.00      RA0  C
ATOM    174  CZ  PHE A  21      26.500  39.740   5.570  1.00  0.00      RA0  C
ATOM    175  C   PHE A  21      22.320  42.193   7.937  1.00  0.00      RA0  C
ATOM    176  O   PHE A  21      22.596  42.069   9.137  1.00  0.00      RA0  O
ATOM    177  N   HIS A  22      21.303  41.559   7.363  1.00  0.00      RA0  N
ATOM    178  H   HIS A  22      20.985  41.944   6.496  1.00  0.00      RA0  H
ATOM    179  CA  HIS A  22      20.471  40.614   8.117  1.00  0.00      RA0  C
ATOM    180  CB  HIS A  22      21.199  39.306   8.444  1.00  0.00      RA0  C
ATOM    181  CG  HIS A  22      22.003  38.790   7.278  1.00  0.00      RA0  C
ATOM    182  ND1 HIS A  22      21.537  38.654   6.022  1.00  0.00      RA0  N
ATOM    183  HD1 HIS A  22      20.638  38.882   5.703  1.00  0.00      RA0  H
ATOM    184  CD2 HIS A  22      23.331  38.359   7.316  1.00  0.00      RA0  C
ATOM    185  NE2 HIS A  22      23.662  37.958   6.067  1.00  0.00      RA0  N
ATOM    186  CE1 HIS A  22      22.561  38.139   5.268  1.00  0.00      RA0  C
ATOM    187  C   HIS A  22      19.960  41.183   9.440  1.00  0.00      RA0  C
ATOM    188  O   HIS A  22      19.955  40.491  10.463  1.00  0.00      RA0  O
ATOM    189  N   GLY A  23      19.505  42.437   9.388  1.00  0.00      RA0  N
ATOM    190  H   GLY A  23      19.615  43.020   8.573  1.00  0.00      RA0  H
ATOM    191  CA  GLY A  23      18.932  43.124  10.542  1.00  0.00      RA0  C
ATOM    192  C   GLY A  23      19.890  43.995  11.343  1.00  0.00      RA0  C
ATOM    193  O   GLY A  23      19.437  44.796  12.172  1.00  0.00      RA0  O
ATOM    194  N   TRP A  24      21.199  43.837  11.104  1.00  0.00      RA0  N
ATOM    195  H   TRP A  24      21.472  43.275  10.322  1.00  0.00      RA0  H
ATOM    196  CA  TRP A  24      22.255  44.642  11.761  1.00  0.00      RA0  C
ATOM    197  CB  TRP A  24      23.521  43.825  12.013  1.00  0.00      RA0  C
ATOM    198  CG  TRP A  24      23.336  42.671  12.964  1.00  0.00      RA0  C
ATOM    199  CD2 TRP A  24      23.849  42.552  14.308  1.00  0.00      RA0  C
ATOM    200  CE2 TRP A  24      23.490  41.274  14.791  1.00  0.00      RA0  C
ATOM    201  CE3 TRP A  24      24.594  43.407  15.111  1.00  0.00      RA0  C
ATOM    202  CD1 TRP A  24      22.682  41.457  12.713  1.00  0.00      RA0  C
ATOM    203  NE1 TRP A  24      22.772  40.632  13.789  1.00  0.00      RA0  N
ATOM    204  HE1 TRP A  24      22.430  39.711  13.824  1.00  0.00      RA0  H
ATOM    205  CZ2 TRP A  24      23.872  40.887  16.070  1.00  0.00      RA0  C
ATOM    206  CZ3 TRP A  24      24.973  43.006  16.387  1.00  0.00      RA0  C
ATOM    207  CH2 TRP A  24      24.617  41.751  16.864  1.00  0.00      RA0  C
ATOM    208  C   TRP A  24      22.688  45.819  10.866  1.00  0.00      RA0  C
ATOM    209  O   TRP A  24      22.888  45.636   9.658  1.00  0.00      RA0  O
ATOM    210  N   MSE A  25      22.893  46.987  11.457  1.00  0.00      RA0  N
ATOM    211  H   MSE A  25      22.788  47.042  12.446  1.00  0.00      RA0  H
ATOM    212  CA  MSE A  25      23.476  48.111  10.726  1.00  0.00      RA0  C
ATOM    213  CB  MSE A  25      22.976  49.439  11.283  1.00  0.00      RA0  C
ATOM    214  CG  MSE A  25      21.483  49.602  11.008  1.00  0.00      RA0  C
ATOM    215  SE  MSE A  25      21.138  49.613   9.242  1.00  0.00      RA0  S
ATOM    216  CE  MSE A  25      19.378  49.246   9.330  1.00  0.00      RA0  C
ATOM    217  C   MSE A  25      24.996  47.992  10.758  1.00  0.00      RA0  C
ATOM    218  O   MSE A  25      25.620  48.212  11.805  1.00  0.00      RA0  O
ATOM    219  N   MSE A  26      25.570  47.665   9.596  1.00  0.00      RA0  N
ATOM    220  H   MSE A  26      25.003  47.595   8.769  1.00  0.00      RA0  H
ATOM    221  CA  MSE A  26      26.991  47.305   9.476  1.00  0.00      RA0  C
ATOM    222  CB  MSE A  26      27.115  45.805   9.184  1.00  0.00      RA0  C
ATOM    223  CG  MSE A  26      26.559  44.889  10.271  1.00  0.00      RA0  C
ATOM    224  SE  MSE A  26      27.444  45.028  11.828  1.00  0.00      RA0  S
ATOM    225  CE  MSE A  26      29.010  44.350  11.260  1.00  0.00      RA0  C
ATOM    226  C   MSE A  26      27.654  48.087   8.358  1.00  0.00      RA0  C
ATOM    227  O   MSE A  26      27.010  48.437   7.362  1.00  0.00      RA0  O
ATOM    228  N   PRO A  27      28.947  48.385   8.499  1.00  0.00      RA0  N
ATOM    229  CD  PRO A  27      29.790  48.116   9.654  1.00  0.00      RA0  C
ATOM    230  CA  PRO A  27      29.642  49.103   7.432  1.00  0.00      RA0  C
ATOM    231  CB  PRO A  27      31.016  49.386   8.040  1.00  0.00      RA0  C
ATOM    232  CG  PRO A  27      30.865  49.182   9.544  1.00  0.00      RA0  C
ATOM    233  C   PRO A  27      29.809  48.337   6.132  1.00  0.00      RA0  C
ATOM    234  O   PRO A  27      30.370  47.255   6.112  1.00  0.00      RA0  O
ATOM    235  N   LEU A  28      29.304  48.907   5.043  1.00  0.00      RA0  N
ATOM    236  H   LEU A  28      28.809  49.771   5.139  1.00  0.00      RA0  H
ATOM    237  CA  LEU A  28      29.578  48.382   3.716  1.00  0.00      RA0  C
ATOM    238  CB  LEU A  28      28.650  49.023   2.688  1.00  0.00      RA0  C
ATOM    239  CG  LEU A  28      28.779  48.385   1.305  1.00  0.00      RA0  C
ATOM    240  CD1 LEU A  28      28.439  46.895   1.337  1.00  0.00      RA0  C
ATOM    241  CD2 LEU A  28      27.965  49.138   0.253  1.00  0.00      RA0  C
ATOM    242  C   LEU A  28      31.047  48.677   3.374  1.00  0.00      RA0  C
ATOM    243  O   LEU A  28      31.740  47.875   2.750  1.00  0.00      RA0  O
ATOM    244  N   HIS A  29      31.473  49.864   3.749  1.00  0.00      RA0  N
ATOM    245  H   HIS A  29      30.891  50.526   4.227  1.00  0.00      RA0  H
ATOM    246  CA  HIS A  29      32.866  50.280   3.592  1.00  0.00      RA0  C
ATOM    247  CB  HIS A  29      33.250  50.542   2.128  1.00  0.00      RA0  C
ATOM    248  CG  HIS A  29      32.275  51.470   1.445  1.00  0.00      RA0  C
ATOM    249  ND1 HIS A  29      31.284  51.044   0.640  1.00  0.00      RA0  N
ATOM    250  HD1 HIS A  29      31.086  50.111   0.398  1.00  0.00      RA0  H
ATOM    251  CD2 HIS A  29      32.237  52.864   1.503  1.00  0.00      RA0  C
ATOM    252  NE2 HIS A  29      31.211  53.278   0.725  1.00  0.00      RA0  N
ATOM    253  CE1 HIS A  29      30.622  52.158   0.192  1.00  0.00      RA0  C
ATOM    254  C   HIS A  29      33.078  51.495   4.461  1.00  0.00      RA0  C
ATOM    255  O   HIS A  29      32.143  52.009   5.054  1.00  0.00      RA0  O
ATOM    256  N   TYR A  30      34.310  51.984   4.483  1.00  0.00      RA0  N
ATOM    257  H   TYR A  30      35.059  51.468   4.044  1.00  0.00      RA0  H
ATOM    258  CA  TYR A  30      34.651  53.153   5.285  1.00  0.00      RA0  C
ATOM    259  CB  TYR A  30      35.694  52.801   6.346  1.00  0.00      RA0  C
ATOM    260  CG  TYR A  30      35.189  51.807   7.364  1.00  0.00      RA0  C
ATOM    261  CD1 TYR A  30      35.234  50.441   7.105  1.00  0.00      RA0  C
ATOM    262  CE1 TYR A  30      34.866  49.537   8.094  1.00  0.00      RA0  C
ATOM    263  CD2 TYR A  30      34.714  52.267   8.586  1.00  0.00      RA0  C
ATOM    264  CE2 TYR A  30      34.352  51.364   9.577  1.00  0.00      RA0  C
ATOM    265  CZ  TYR A  30      34.458  50.000   9.340  1.00  0.00      RA0  C
ATOM    266  OH  TYR A  30      34.165  49.107  10.350  1.00  0.00      RA0  O
ATOM    267  HH  TYR A  30      34.283  48.221  10.021  1.00  0.00      RA0  H
ATOM    268  C   TYR A  30      35.253  54.249   4.414  1.00  0.00      RA0  C
ATOM    269  O   TYR A  30      35.986  55.144   4.908  1.00  0.00      RA0  O
ATOM    270  N   GLY A  31      34.939  54.191   3.122  1.00  0.00      RA0  N
ATOM    271  H   GLY A  31      34.409  53.417   2.782  1.00  0.00      RA0  H
ATOM    272  CA  GLY A  31      35.396  55.192   2.164  1.00  0.00      RA0  C
ATOM    273  C   GLY A  31      35.870  54.611   0.843  1.00  0.00      RA0  C
ATOM    274  O   GLY A  31      35.830  55.287  -0.186  1.00  0.00      RA0  O
ATOM    275  N   SER A  32      36.371  53.386   0.873  1.00  0.00      RA0  N
ATOM    276  H   SER A  32      36.524  52.852   1.709  1.00  0.00      RA0  H
ATOM    277  CA  SER A  32      36.822  52.713  -0.340  1.00  0.00      RA0  C
ATOM    278  CB  SER A  32      38.078  53.397  -0.904  1.00  0.00      RA0  C
ATOM    279  OG  SER A  32      38.953  52.431  -1.472  1.00  0.00      RA0  O
ATOM    280  HG  SER A  32      39.422  52.140  -0.686  1.00  0.00      RA0  H
ATOM    281  C   SER A  32      36.839  51.207  -0.179  1.00  0.00      RA0  C
ATOM    282  O   SER A  32      37.762  50.674   0.427  1.00  0.00      RA0  O
ATOM    283  N   GLN A  33      35.845  50.502  -0.721  1.00  0.00      RA0  N
ATOM    284  H   GLN A  33      35.119  50.973  -1.218  1.00  0.00      RA0  H
ATOM    285  CA  GLN A  33      35.849  49.061  -0.607  1.00  0.00      RA0  C
ATOM    286  CB  GLN A  33      34.512  48.406  -0.960  1.00  0.00      RA0  C
ATOM    287  CG  GLN A  33      34.211  48.248  -2.447  1.00  0.00      RA0  C
ATOM    288  CD  GLN A  33      32.942  47.434  -2.561  1.00  0.00      RA0  C
ATOM    289  OE1 GLN A  33      31.947  47.714  -1.903  1.00  0.00      RA0  O
ATOM    290  NE2 GLN A  33      33.046  46.390  -3.403  1.00  0.00      RA0  N
ATOM    291 HE21 GLN A  33      33.889  46.210  -3.912  1.00  0.00      RA0  H
ATOM    292 HE22 GLN A  33      32.281  45.759  -3.548  1.00  0.00      RA0  H
ATOM    293  C   GLN A  33      37.031  48.413  -1.333  1.00  0.00      RA0  C
ATOM    294  O   GLN A  33      37.523  47.372  -0.893  1.00  0.00      RA0  O
ATOM    295  N   ILE A  34      37.509  49.068  -2.395  1.00  0.00      RA0  N
ATOM    296  H   ILE A  34      37.153  49.977  -2.600  1.00  0.00      RA0  H
ATOM    297  CA  ILE A  34      38.654  48.569  -3.148  1.00  0.00      RA0  C
ATOM    298  CB  ILE A  34      38.803  49.357  -4.449  1.00  0.00      RA0  C
ATOM    299  CG2 ILE A  34      39.997  48.867  -5.268  1.00  0.00      RA0  C
ATOM    300  CG1 ILE A  34      37.504  49.291  -5.256  1.00  0.00      RA0  C
ATOM    301  CD1 ILE A  34      37.158  47.865  -5.692  1.00  0.00      RA0  C
ATOM    302  C   ILE A  34      39.923  48.647  -2.283  1.00  0.00      RA0  C
ATOM    303  O   ILE A  34      40.670  47.668  -2.171  1.00  0.00      RA0  O
ATOM    304  N   ASP A  35      40.147  49.782  -1.638  1.00  0.00      RA0  N
ATOM    305  H   ASP A  35      39.515  50.552  -1.726  1.00  0.00      RA0  H
ATOM    306  CA  ASP A  35      41.325  49.899  -0.740  1.00  0.00      RA0  C
ATOM    307  CB  ASP A  35      41.677  51.326  -0.302  1.00  0.00      RA0  C
ATOM    308  CG  ASP A  35      41.115  51.606   1.068  1.00  0.00      RA0  C
ATOM    309  OD1 ASP A  35      41.723  51.231   2.055  1.00  0.00      RA0  O
ATOM    310  OD2 ASP A  35      40.066  52.219   1.178  1.00  0.00      RA0  O
ATOM    311  C   ASP A  35      41.294  48.934   0.434  1.00  0.00      RA0  C
ATOM    312  O   ASP A  35      42.322  48.467   0.867  1.00  0.00      RA0  O
ATOM    313  N   GLU A  36      40.101  48.658   0.971  1.00  0.00      RA0  N
ATOM    314  H   GLU A  36      39.299  49.141   0.613  1.00  0.00      RA0  H
ATOM    315  CA  GLU A  36      39.930  47.753   2.067  1.00  0.00      RA0  C
ATOM    316  CB  GLU A  36      38.457  47.854   2.501  1.00  0.00      RA0  C
ATOM    317  CG  GLU A  36      38.287  48.985   3.513  1.00  0.00      RA0  C
ATOM    318  CD  GLU A  36      36.946  49.707   3.478  1.00  0.00      RA0  C
ATOM    319  OE1 GLU A  36      35.911  49.061   3.630  1.00  0.00      RA0  O
ATOM    320  OE2 GLU A  36      36.948  50.939   3.354  1.00  0.00      RA0  O
ATOM    321  C   GLU A  36      40.307  46.333   1.615  1.00  0.00      RA0  C
ATOM    322  O   GLU A  36      41.005  45.602   2.312  1.00  0.00      RA0  O
ATOM    323  N   HIS A  37      39.879  45.973   0.420  1.00  0.00      RA0  N
ATOM    324  H   HIS A  37      39.309  46.612  -0.101  1.00  0.00      RA0  H
ATOM    325  CA  HIS A  37      40.215  44.681  -0.162  1.00  0.00      RA0  C
ATOM    326  CB  HIS A  37      39.546  44.558  -1.530  1.00  0.00      RA0  C
ATOM    327  CG  HIS A  37      39.746  43.174  -2.091  1.00  0.00      RA0  C
ATOM    328  ND1 HIS A  37      38.759  42.264  -2.167  1.00  0.00      RA0  N
ATOM    329  HD1 HIS A  37      37.827  42.388  -1.871  1.00  0.00      RA0  H
ATOM    330  CD2 HIS A  37      40.917  42.618  -2.614  1.00  0.00      RA0  C
ATOM    331  NE2 HIS A  37      40.624  41.359  -3.002  1.00  0.00      RA0  N
ATOM    332  CE1 HIS A  37      39.301  41.139  -2.735  1.00  0.00      RA0  C
ATOM    333  C   HIS A  37      41.729  44.562  -0.269  1.00  0.00      RA0  C
ATOM    334  O   HIS A  37      42.311  43.566   0.198  1.00  0.00      RA0  O
ATOM    335  N   HIS A  38      42.358  45.585  -0.838  1.00  0.00      RA0  N
ATOM    336  H   HIS A  38      41.833  46.384  -1.141  1.00  0.00      RA0  H
ATOM    337  CA  HIS A  38      43.808  45.520  -1.079  1.00  0.00      RA0  C
ATOM    338  CB  HIS A  38      44.279  46.651  -1.987  1.00  0.00      RA0  C
ATOM    339  CG  HIS A  38      43.778  46.447  -3.394  1.00  0.00      RA0  C
ATOM    340  ND1 HIS A  38      43.808  45.270  -4.051  1.00  0.00      RA0  N
ATOM    341  HD1 HIS A  38      44.132  44.406  -3.719  1.00  0.00      RA0  H
ATOM    342  CD2 HIS A  38      43.235  47.419  -4.236  1.00  0.00      RA0  C
ATOM    343  NE2 HIS A  38      42.938  46.818  -5.412  1.00  0.00      RA0  N
ATOM    344  CE1 HIS A  38      43.291  45.498  -5.300  1.00  0.00      RA0  C
ATOM    345  C   HIS A  38      44.615  45.560   0.230  1.00  0.00      RA0  C
ATOM    346  O   HIS A  38      45.719  44.999   0.309  1.00  0.00      RA0  O
ATOM    347  N   ALA A  39      44.057  46.171   1.266  1.00  0.00      RA0  N
ATOM    348  H   ALA A  39      43.199  46.675   1.149  1.00  0.00      RA0  H
ATOM    349  CA  ALA A  39      44.681  46.177   2.596  1.00  0.00      RA0  C
ATOM    350  CB  ALA A  39      43.872  47.028   3.577  1.00  0.00      RA0  C
ATOM    351  C   ALA A  39      44.804  44.774   3.160  1.00  0.00      RA0  C
ATOM    352  O   ALA A  39      45.803  44.428   3.774  1.00  0.00      RA0  O
ATOM    353  N   VAL A  40      43.775  43.962   2.980  1.00  0.00      RA0  N
ATOM    354  H   VAL A  40      42.982  44.275   2.451  1.00  0.00      RA0  H
ATOM    355  CA  VAL A  40      43.819  42.610   3.499  1.00  0.00      RA0  C
ATOM    356  CB  VAL A  40      42.427  41.994   3.511  1.00  0.00      RA0  C
ATOM    357  CG1 VAL A  40      42.464  40.538   3.974  1.00  0.00      RA0  C
ATOM    358  CG2 VAL A  40      41.500  42.845   4.381  1.00  0.00      RA0  C
ATOM    359  C   VAL A  40      44.815  41.795   2.686  1.00  0.00      RA0  C
ATOM    360  O   VAL A  40      45.540  40.958   3.235  1.00  0.00      RA0  O
ATOM    361  N   ARG A  41      44.833  42.021   1.384  1.00  0.00      RA0  N
ATOM    362  H   ARG A  41      44.208  42.700   0.995  1.00  0.00      RA0  H
ATOM    363  CA  ARG A  41      45.711  41.256   0.514  1.00  0.00      RA0  C
ATOM    364  CB  ARG A  41      45.375  41.515  -0.955  1.00  0.00      RA0  C
ATOM    365  CG  ARG A  41      44.044  40.926  -1.425  1.00  0.00      RA0  C
ATOM    366  CD  ARG A  41      44.041  39.397  -1.491  1.00  0.00      RA0  C
ATOM    367  NE  ARG A  41      42.764  38.912  -2.011  1.00  0.00      RA0  N
ATOM    368  HE  ARG A  41      42.385  39.365  -2.835  1.00  0.00      RA0  H
ATOM    369  CZ  ARG A  41      42.118  37.897  -1.366  1.00  0.00      RA0  C
ATOM    370  NH1 ARG A  41      42.706  37.275  -0.329  1.00  0.00      RA0  N
ATOM    371 HH11 ARG A  41      42.225  36.585   0.224  1.00  0.00      RA0  H
ATOM    372 HH12 ARG A  41      43.667  37.436  -0.051  1.00  0.00      RA0  H
ATOM    373  NH2 ARG A  41      40.888  37.530  -1.774  1.00  0.00      RA0  N
ATOM    374 HH21 ARG A  41      40.309  36.852  -1.306  1.00  0.00      RA0  H
ATOM    375 HH22 ARG A  41      40.522  37.950  -2.621  1.00  0.00      RA0  H
ATOM    376  C   ARG A  41      47.191  41.564   0.743  1.00  0.00      RA0  C
ATOM    377  O   ARG A  41      48.022  40.713   0.488  1.00  0.00      RA0  O
ATOM    378  N   THR A  42      47.504  42.765   1.203  1.00  0.00      RA0  N
ATOM    379  H   THR A  42      46.801  43.439   1.428  1.00  0.00      RA0  H
ATOM    380  CA  THR A  42      48.920  43.214   1.247  1.00  0.00      RA0  C
ATOM    381  CB  THR A  42      49.233  44.245   0.154  1.00  0.00      RA0  C
ATOM    382  OG1 THR A  42      48.283  45.309   0.147  1.00  0.00      RA0  O
ATOM    383  HG1 THR A  42      47.443  44.922  -0.065  1.00  0.00      RA0  H
ATOM    384  CG2 THR A  42      49.291  43.591  -1.229  1.00  0.00      RA0  C
ATOM    385  C   THR A  42      49.447  43.592   2.627  1.00  0.00      RA0  C
ATOM    386  O   THR A  42      50.678  43.744   2.797  1.00  0.00      RA0  O
ATOM    387  N   ASP A  43      48.563  43.801   3.601  1.00  0.00      RA0  N
ATOM    388  H   ASP A  43      47.579  43.655   3.493  1.00  0.00      RA0  H
ATOM    389  CA  ASP A  43      49.004  44.310   4.898  1.00  0.00      RA0  C
ATOM    390  CB  ASP A  43      49.093  45.839   4.901  1.00  0.00      RA0  C
ATOM    391  CG  ASP A  43      49.619  46.321   6.242  1.00  0.00      RA0  C
ATOM    392  OD1 ASP A  43      50.080  45.512   7.043  1.00  0.00      RA0  O
ATOM    393  OD2 ASP A  43      49.536  47.509   6.533  1.00  0.00      RA0  O
ATOM    394  C   ASP A  43      48.089  43.764   6.004  1.00  0.00      RA0  C
ATOM    395  O   ASP A  43      48.233  42.591   6.395  1.00  0.00      RA0  O
ATOM    396  N   ALA A  44      47.140  44.565   6.489  1.00  0.00      RA0  N
ATOM    397  H   ALA A  44      46.987  45.497   6.157  1.00  0.00      RA0  H
ATOM    398  CA  ALA A  44      46.194  44.086   7.503  1.00  0.00      RA0  C
ATOM    399  CB  ALA A  44      46.794  44.191   8.904  1.00  0.00      RA0  C
ATOM    400  C   ALA A  44      44.907  44.912   7.458  1.00  0.00      RA0  C
ATOM    401  O   ALA A  44      44.949  46.151   7.470  1.00  0.00      RA0  O
ATOM    402  N   GLY A  45      43.784  44.199   7.443  1.00  0.00      RA0  N
ATOM    403  H   GLY A  45      43.811  43.197   7.426  1.00  0.00      RA0  H
ATOM    404  CA  GLY A  45      42.471  44.813   7.598  1.00  0.00      RA0  C
ATOM    405  C   GLY A  45      41.689  44.078   8.662  1.00  0.00      RA0  C
ATOM    406  O   GLY A  45      42.001  42.941   8.989  1.00  0.00      RA0  O
ATOM    407  N   MSE A  46      40.634  44.695   9.171  1.00  0.00      RA0  N
ATOM    408  H   MSE A  46      40.383  45.620   8.872  1.00  0.00      RA0  H
ATOM    409  CA  MSE A  46      39.783  44.020  10.113  1.00  0.00      RA0  C
ATOM    410  CB  MSE A  46      40.166  44.380  11.545  1.00  0.00      RA0  C
ATOM    411  CG  MSE A  46      39.997  45.870  11.819  1.00  0.00      RA0  C
ATOM    412  SE  MSE A  46      40.451  46.305  13.497  1.00  0.00      RA0  S
ATOM    413  CE  MSE A  46      40.463  48.082  13.251  1.00  0.00      RA0  C
ATOM    414  C   MSE A  46      38.309  44.298   9.904  1.00  0.00      RA0  C
ATOM    415  O   MSE A  46      37.922  45.360   9.435  1.00  0.00      RA0  O
ATOM    416  N   PHE A  47      37.522  43.309  10.307  1.00  0.00      RA0  N
ATOM    417  H   PHE A  47      37.928  42.541  10.805  1.00  0.00      RA0  H
ATOM    418  CA  PHE A  47      36.079  43.300  10.121  1.00  0.00      RA0  C
ATOM    419  CB  PHE A  47      35.647  42.158   9.200  1.00  0.00      RA0  C
ATOM    420  CG  PHE A  47      36.387  42.168   7.884  1.00  0.00      RA0  C
ATOM    421  CD1 PHE A  47      37.598  41.496   7.759  1.00  0.00      RA0  C
ATOM    422  CD2 PHE A  47      35.842  42.829   6.791  1.00  0.00      RA0  C
ATOM    423  CE1 PHE A  47      38.258  41.472   6.537  1.00  0.00      RA0  C
ATOM    424  CE2 PHE A  47      36.500  42.801   5.568  1.00  0.00      RA0  C
ATOM    425  CZ  PHE A  47      37.703  42.119   5.441  1.00  0.00      RA0  C
ATOM    426  C   PHE A  47      35.406  43.063  11.465  1.00  0.00      RA0  C
ATOM    427  O   PHE A  47      35.855  42.232  12.288  1.00  0.00      RA0  O
ATOM    428  N   ASP A  48      34.328  43.799  11.710  1.00  0.00      RA0  N
ATOM    429  H   ASP A  48      33.951  44.388  10.999  1.00  0.00      RA0  H
ATOM    430  CA  ASP A  48      33.477  43.515  12.842  1.00  0.00      RA0  C
ATOM    431  CB  ASP A  48      32.503  44.627  13.192  1.00  0.00      RA0  C
ATOM    432  CG  ASP A  48      31.656  44.042  14.301  1.00  0.00      RA0  C
ATOM    433  OD1 ASP A  48      32.241  43.439  15.183  1.00  0.00      RA0  O
ATOM    434  OD2 ASP A  48      30.432  44.124  14.278  1.00  0.00      RA0  O
ATOM    435  C   ASP A  48      32.610  42.324  12.472  1.00  0.00      RA0  C
ATOM    436  O   ASP A  48      31.790  42.437  11.560  1.00  0.00      RA0  O
ATOM    437  N   VAL A  49      32.811  41.207  13.143  1.00  0.00      RA0  N
ATOM    438  H   VAL A  49      33.381  41.264  13.968  1.00  0.00      RA0  H
ATOM    439  CA  VAL A  49      31.989  40.024  12.914  1.00  0.00      RA0  C
ATOM    440  CB  VAL A  49      32.838  38.858  12.404  1.00  0.00      RA0  C
ATOM    441  CG1 VAL A  49      33.154  39.053  10.922  1.00  0.00      RA0  C
ATOM    442  CG2 VAL A  49      34.115  38.685  13.224  1.00  0.00      RA0  C
ATOM    443  C   VAL A  49      31.198  39.673  14.179  1.00  0.00      RA0  C
ATOM    444  O   VAL A  49      30.904  38.514  14.425  1.00  0.00      RA0  O
ATOM    445  N   SER A  50      30.753  40.704  14.897  1.00  0.00      RA0  N
ATOM    446  H   SER A  50      31.007  41.652  14.670  1.00  0.00      RA0  H
ATOM    447  CA  SER A  50      29.992  40.524  16.126  1.00  0.00      RA0  C
ATOM    448  CB  SER A  50      30.058  41.780  16.987  1.00  0.00      RA0  C
ATOM    449  OG  SER A  50      31.419  41.998  17.372  1.00  0.00      RA0  O
ATOM    450  HG  SER A  50      31.788  42.542  16.678  1.00  0.00      RA0  H
ATOM    451  C   SER A  50      28.561  40.100  15.828  1.00  0.00      RA0  C
ATOM    452  O   SER A  50      27.840  39.673  16.732  1.00  0.00      RA0  O
ATOM    453  N   HIS A  51      28.182  40.234  14.568  1.00  0.00      RA0  N
ATOM    454  H   HIS A  51      28.822  40.658  13.930  1.00  0.00      RA0  H
ATOM    455  CA  HIS A  51      26.905  39.713  14.046  1.00  0.00      RA0  C
ATOM    456  CB  HIS A  51      26.575  40.330  12.681  1.00  0.00      RA0  C
ATOM    457  CG  HIS A  51      27.311  39.613  11.575  1.00  0.00      RA0  C
ATOM    458  ND1 HIS A  51      26.691  38.842  10.664  1.00  0.00      RA0  N
ATOM    459  HD1 HIS A  51      25.723  38.703  10.603  1.00  0.00      RA0  H
ATOM    460  CD2 HIS A  51      28.682  39.617  11.305  1.00  0.00      RA0  C
ATOM    461  NE2 HIS A  51      28.881  38.831  10.218  1.00  0.00      RA0  N
ATOM    462  CE1 HIS A  51      27.657  38.354   9.823  1.00  0.00      RA0  C
ATOM    463  C   HIS A  51      26.854  38.188  14.001  1.00  0.00      RA0  C
ATOM    464  O   HIS A  51      25.781  37.616  13.793  1.00  0.00      RA0  O
ATOM    465  N   MSE A  52      27.981  37.529  14.208  1.00  0.00      RA0  N
ATOM    466  H   MSE A  52      28.813  37.987  14.525  1.00  0.00      RA0  H
ATOM    467  CA  MSE A  52      27.973  36.092  14.266  1.00  0.00      RA0  C
ATOM    468  CB  MSE A  52      29.262  35.503  13.692  1.00  0.00      RA0  C
ATOM    469  CG  MSE A  52      29.502  35.935  12.246  1.00  0.00      RA0  C
ATOM    470  SE  MSE A  52      30.946  35.163  11.502  1.00  0.00      RA0  S
ATOM    471  CE  MSE A  52      30.286  33.493  11.363  1.00  0.00      RA0  C
ATOM    472  C   MSE A  52      27.752  35.628  15.676  1.00  0.00      RA0  C
ATOM    473  O   MSE A  52      28.115  36.314  16.642  1.00  0.00      RA0  O
ATOM    474  N   THR A  53      27.146  34.449  15.781  1.00  0.00      RA0  N
ATOM    475  H   THR A  53      26.970  33.886  14.996  1.00  0.00      RA0  H
ATOM    476  CA  THR A  53      26.714  33.896  17.062  1.00  0.00      RA0  C
ATOM    477  CB  THR A  53      25.291  33.441  16.821  1.00  0.00      RA0  C
ATOM    478  OG1 THR A  53      24.511  34.600  16.481  1.00  0.00      RA0  O
ATOM    479  HG1 THR A  53      24.966  35.013  15.752  1.00  0.00      RA0  H
ATOM    480  CG2 THR A  53      24.698  32.672  17.999  1.00  0.00      RA0  C
ATOM    481  C   THR A  53      27.675  32.794  17.498  1.00  0.00      RA0  C
ATOM    482  O   THR A  53      27.947  31.852  16.754  1.00  0.00      RA0  O
ATOM    483  N   ILE A  54      28.219  32.942  18.699  1.00  0.00      RA0  N
ATOM    484  H   ILE A  54      27.928  33.701  19.283  1.00  0.00      RA0  H
ATOM    485  CA  ILE A  54      29.060  31.923  19.308  1.00  0.00      RA0  C
ATOM    486  CB  ILE A  54      30.194  32.598  20.071  1.00  0.00      RA0  C
ATOM    487  CG2 ILE A  54      31.088  31.575  20.767  1.00  0.00      RA0  C
ATOM    488  CG1 ILE A  54      30.977  33.521  19.137  1.00  0.00      RA0  C
ATOM    489  CD1 ILE A  54      32.049  34.324  19.872  1.00  0.00      RA0  C
ATOM    490  C   ILE A  54      28.161  31.103  20.242  1.00  0.00      RA0  C
ATOM    491  O   ILE A  54      27.425  31.665  21.073  1.00  0.00      RA0  O
ATOM    492  N   VAL A  55      28.184  29.787  20.052  1.00  0.00      RA0  N
ATOM    493  H   VAL A  55      28.853  29.374  19.434  1.00  0.00      RA0  H
ATOM    494  CA  VAL A  55      27.349  28.884  20.811  1.00  0.00      RA0  C
ATOM    495  CB  VAL A  55      26.453  28.087  19.863  1.00  0.00      RA0  C
ATOM    496  CG1 VAL A  55      25.564  27.117  20.638  1.00  0.00      RA0  C
ATOM    497  CG2 VAL A  55      25.652  29.007  18.943  1.00  0.00      RA0  C
ATOM    498  C   VAL A  55      28.281  27.951  21.538  1.00  0.00      RA0  C
ATOM    499  O   VAL A  55      29.040  27.205  20.907  1.00  0.00      RA0  O
ATOM    500  N   ASP A  56      28.211  27.986  22.860  1.00  0.00      RA0  N
ATOM    501  H   ASP A  56      27.577  28.598  23.319  1.00  0.00      RA0  H
ATOM    502  CA  ASP A  56      28.956  27.048  23.671  1.00  0.00      RA0  C
ATOM    503  CB  ASP A  56      29.438  27.726  24.977  1.00  0.00      RA0  C
ATOM    504  CG  ASP A  56      30.528  28.782  24.776  1.00  0.00      RA0  C
ATOM    505  OD1 ASP A  56      30.968  29.003  23.656  1.00  0.00      RA0  O
ATOM    506  OD2 ASP A  56      30.975  29.400  25.746  1.00  0.00      RA0  O
ATOM    507  C   ASP A  56      28.116  25.828  24.017  1.00  0.00      RA0  C
ATOM    508  O   ASP A  56      26.960  25.950  24.410  1.00  0.00      RA0  O
ATOM    509  N   LEU A  57      28.729  24.659  23.855  1.00  0.00      RA0  N
ATOM    510  H   LEU A  57      29.703  24.643  23.624  1.00  0.00      RA0  H
ATOM    511  CA  LEU A  57      28.103  23.379  24.134  1.00  0.00      RA0  C
ATOM    512  CB  LEU A  57      28.128  22.489  22.896  1.00  0.00      RA0  C
ATOM    513  CG  LEU A  57      27.406  23.062  21.679  1.00  0.00      RA0  C
ATOM    514  CD1 LEU A  57      27.516  22.108  20.494  1.00  0.00      RA0  C
ATOM    515  CD2 LEU A  57      25.950  23.413  21.978  1.00  0.00      RA0  C
ATOM    516  C   LEU A  57      28.813  22.653  25.271  1.00  0.00      RA0  C
ATOM    517  O   LEU A  57      30.009  22.434  25.190  1.00  0.00      RA0  O
ATOM    518  N   ARG A  58      28.069  22.237  26.300  1.00  0.00      RA0  N
ATOM    519  H   ARG A  58      27.079  22.403  26.317  1.00  0.00      RA0  H
ATOM    520  CA  ARG A  58      28.656  21.606  27.470  1.00  0.00      RA0  C
ATOM    521  CB  ARG A  58      28.561  22.589  28.617  1.00  0.00      RA0  C
ATOM    522  CG  ARG A  58      29.829  23.398  28.876  1.00  0.00      RA0  C
ATOM    523  CD  ARG A  58      30.036  23.558  30.383  1.00  0.00      RA0  C
ATOM    524  NE  ARG A  58      30.181  22.237  30.993  1.00  0.00      RA0  N
ATOM    525  HE  ARG A  58      31.037  21.727  30.813  1.00  0.00      RA0  H
ATOM    526  CZ  ARG A  58      29.124  21.625  31.609  1.00  0.00      RA0  C
ATOM    527  NH1 ARG A  58      27.982  22.312  31.822  1.00  0.00      RA0  N
ATOM    528 HH11 ARG A  58      27.124  21.953  32.208  1.00  0.00      RA0  H
ATOM    529 HH12 ARG A  58      27.836  23.275  31.537  1.00  0.00      RA0  H
ATOM    530  NH2 ARG A  58      29.238  20.328  31.952  1.00  0.00      RA0  N
ATOM    531 HH21 ARG A  58      28.532  19.800  32.421  1.00  0.00      RA0  H
ATOM    532 HH22 ARG A  58      30.091  19.830  31.698  1.00  0.00      RA0  H
ATOM    533  C   ARG A  58      27.929  20.296  27.806  1.00  0.00      RA0  C
ATOM    534  O   ARG A  58      26.718  20.205  27.682  1.00  0.00      RA0  O
ATOM    535  N   GLY A  59      28.672  19.309  28.271  1.00  0.00      RA0  N
ATOM    536  H   GLY A  59      29.661  19.429  28.412  1.00  0.00      RA0  H
ATOM    537  CA  GLY A  59      28.104  18.014  28.623  1.00  0.00      RA0  C
ATOM    538  C   GLY A  59      29.040  16.897  28.203  1.00  0.00      RA0  C
ATOM    539  O   GLY A  59      29.740  17.010  27.195  1.00  0.00      RA0  O
ATOM    540  N   SER A  60      29.039  15.806  28.966  1.00  0.00      RA0  N
ATOM    541  H   SER A  60      28.427  15.753  29.755  1.00  0.00      RA0  H
ATOM    542  CA  SER A  60      29.957  14.700  28.725  1.00  0.00      RA0  C
ATOM    543  CB  SER A  60      29.775  13.846  29.957  1.00  0.00      RA0  C
ATOM    544  OG  SER A  60      29.424  14.785  30.985  1.00  0.00      RA0  O
ATOM    545  HG  SER A  60      30.109  15.452  30.978  1.00  0.00      RA0  H
ATOM    546  C   SER A  60      29.752  14.043  27.361  1.00  0.00      RA0  C
ATOM    547  O   SER A  60      30.701  13.465  26.814  1.00  0.00      RA0  O
ATOM    548  N   ARG A  61      28.539  14.152  26.803  1.00  0.00      RA0  N
ATOM    549  H   ARG A  61      27.846  14.722  27.240  1.00  0.00      RA0  H
ATOM    550  CA  ARG A  61      28.235  13.580  25.491  1.00  0.00      RA0  C
ATOM    551  CB  ARG A  61      26.829  12.991  25.543  1.00  0.00      RA0  C
ATOM    552  CG  ARG A  61      26.640  12.140  26.803  1.00  0.00      RA0  C
ATOM    553  CD  ARG A  61      25.264  11.480  26.862  1.00  0.00      RA0  C
ATOM    554  NE  ARG A  61      25.061  10.705  25.645  1.00  0.00      RA0  N
ATOM    555  HE  ARG A  61      25.886  10.390  25.153  1.00  0.00      RA0  H
ATOM    556  CZ  ARG A  61      23.826  10.516  25.113  1.00  0.00      RA0  C
ATOM    557  NH1 ARG A  61      22.738  10.930  25.804  1.00  0.00      RA0  N
ATOM    558 HH11 ARG A  61      21.793  10.907  25.444  1.00  0.00      RA0  H
ATOM    559 HH12 ARG A  61      22.832  11.318  26.724  1.00  0.00      RA0  H
ATOM    560  NH2 ARG A  61      23.736   9.932  23.903  1.00  0.00      RA0  N
ATOM    561 HH21 ARG A  61      22.887   9.707  23.426  1.00  0.00      RA0  H
ATOM    562 HH22 ARG A  61      24.592   9.702  23.395  1.00  0.00      RA0  H
ATOM    563  C   ARG A  61      28.377  14.586  24.343  1.00  0.00      RA0  C
ATOM    564  O   ARG A  61      27.883  14.349  23.255  1.00  0.00      RA0  O
ATOM    565  N   THR A  62      29.068  15.696  24.556  1.00  0.00      RA0  N
ATOM    566  H   THR A  62      29.506  15.911  25.432  1.00  0.00      RA0  H
ATOM    567  CA  THR A  62      29.125  16.716  23.498  1.00  0.00      RA0  C
ATOM    568  CB  THR A  62      29.754  17.997  24.035  1.00  0.00      RA0  C
ATOM    569  OG1 THR A  62      29.007  18.442  25.168  1.00  0.00      RA0  O
ATOM    570  HG1 THR A  62      29.542  18.236  25.928  1.00  0.00      RA0  H
ATOM    571  CG2 THR A  62      29.783  19.096  22.976  1.00  0.00      RA0  C
ATOM    572  C   THR A  62      29.753  16.227  22.195  1.00  0.00      RA0  C
ATOM    573  O   THR A  62      29.208  16.500  21.115  1.00  0.00      RA0  O
ATOM    574  N   ARG A  63      30.862  15.494  22.279  1.00  0.00      RA0  N
ATOM    575  H   ARG A  63      31.247  15.287  23.179  1.00  0.00      RA0  H
ATOM    576  CA  ARG A  63      31.512  14.989  21.056  1.00  0.00      RA0  C
ATOM    577  CB  ARG A  63      32.856  14.320  21.352  1.00  0.00      RA0  C
ATOM    578  CG  ARG A  63      33.631  14.117  20.049  1.00  0.00      RA0  C
ATOM    579  CD  ARG A  63      34.929  13.323  20.183  1.00  0.00      RA0  C
ATOM    580  NE  ARG A  63      35.875  13.948  21.103  1.00  0.00      RA0  N
ATOM    581  HE  ARG A  63      35.776  13.831  22.108  1.00  0.00      RA0  H
ATOM    582  CZ  ARG A  63      36.962  14.630  20.645  1.00  0.00      RA0  C
ATOM    583  NH1 ARG A  63      37.098  14.907  19.334  1.00  0.00      RA0  N
ATOM    584 HH11 ARG A  63      37.925  15.370  18.995  1.00  0.00      RA0  H
ATOM    585 HH12 ARG A  63      36.404  14.697  18.639  1.00  0.00      RA0  H
ATOM    586  NH2 ARG A  63      37.901  15.020  21.522  1.00  0.00      RA0  N
ATOM    587 HH21 ARG A  63      38.749  15.487  21.271  1.00  0.00      RA0  H
ATOM    588 HH22 ARG A  63      37.723  14.831  22.508  1.00  0.00      RA0  H
ATOM    589  C   ARG A  63      30.575  14.030  20.331  1.00  0.00      RA0  C
ATOM    590  O   ARG A  63      30.398  14.108  19.117  1.00  0.00      RA0  O
ATOM    591  N   GLU A  64      29.966  13.136  21.094  1.00  0.00      RA0  N
ATOM    592  H   GLU A  64      30.094  13.168  22.083  1.00  0.00      RA0  H
ATOM    593  CA  GLU A  64      29.007  12.179  20.558  1.00  0.00      RA0  C
ATOM    594  CB  GLU A  64      28.369  11.350  21.674  1.00  0.00      RA0  C
ATOM    595  CG  GLU A  64      27.356  10.337  21.130  1.00  0.00      RA0  C
ATOM    596  CD  GLU A  64      26.444   9.864  22.244  1.00  0.00      RA0  C
ATOM    597  OE1 GLU A  64      26.637  10.269  23.383  1.00  0.00      RA0  O
ATOM    598  OE2 GLU A  64      25.506   9.118  21.981  1.00  0.00      RA0  O
ATOM    599  C   GLU A  64      27.896  12.887  19.786  1.00  0.00      RA0  C
ATOM    600  O   GLU A  64      27.583  12.517  18.641  1.00  0.00      RA0  O
ATOM    601  N   PHE A  65      27.315  13.903  20.412  1.00  0.00      RA0  N
ATOM    602  H   PHE A  65      27.592  14.105  21.353  1.00  0.00      RA0  H
ATOM    603  CA  PHE A  65      26.271  14.717  19.787  1.00  0.00      RA0  C
ATOM    604  CB  PHE A  65      25.863  15.844  20.739  1.00  0.00      RA0  C
ATOM    605  CG  PHE A  65      24.977  16.851  20.041  1.00  0.00      RA0  C
ATOM    606  CD1 PHE A  65      23.863  16.437  19.320  1.00  0.00      RA0  C
ATOM    607  CD2 PHE A  65      25.288  18.204  20.120  1.00  0.00      RA0  C
ATOM    608  CE1 PHE A  65      23.078  17.373  18.658  1.00  0.00      RA0  C
ATOM    609  CE2 PHE A  65      24.498  19.141  19.464  1.00  0.00      RA0  C
ATOM    610  CZ  PHE A  65      23.397  18.724  18.727  1.00  0.00      RA0  C
ATOM    611  C   PHE A  65      26.731  15.273  18.458  1.00  0.00      RA0  C
ATOM    612  O   PHE A  65      26.046  15.148  17.451  1.00  0.00      RA0  O
ATOM    613  N   LEU A  66      27.892  15.922  18.460  1.00  0.00      RA0  N
ATOM    614  H   LEU A  66      28.440  15.950  19.300  1.00  0.00      RA0  H
ATOM    615  CA  LEU A  66      28.377  16.573  17.243  1.00  0.00      RA0  C
ATOM    616  CB  LEU A  66      29.517  17.529  17.567  1.00  0.00      RA0  C
ATOM    617  CG  LEU A  66      29.018  18.732  18.362  1.00  0.00      RA0  C
ATOM    618  CD1 LEU A  66      30.166  19.642  18.786  1.00  0.00      RA0  C
ATOM    619  CD2 LEU A  66      27.940  19.498  17.595  1.00  0.00      RA0  C
ATOM    620  C   LEU A  66      28.764  15.604  16.132  1.00  0.00      RA0  C
ATOM    621  O   LEU A  66      28.697  15.968  14.960  1.00  0.00      RA0  O
ATOM    622  N   ARG A  67      29.192  14.397  16.484  1.00  0.00      RA0  N
ATOM    623  H   ARG A  67      29.254  14.163  17.457  1.00  0.00      RA0  H
ATOM    624  CA  ARG A  67      29.454  13.340  15.473  1.00  0.00      RA0  C
ATOM    625  CB  ARG A  67      30.070  12.064  16.057  1.00  0.00      RA0  C
ATOM    626  CG  ARG A  67      31.424  12.191  16.752  1.00  0.00      RA0  C
ATOM    627  CD  ARG A  67      32.084  10.822  16.954  1.00  0.00      RA0  C
ATOM    628  NE  ARG A  67      32.598  10.295  15.687  1.00  0.00      RA0  N
ATOM    629  HE  ARG A  67      33.055  10.956  15.068  1.00  0.00      RA0  H
ATOM    630  CZ  ARG A  67      32.526   8.972  15.357  1.00  0.00      RA0  C
ATOM    631  NH1 ARG A  67      31.845   8.111  16.147  1.00  0.00      RA0  N
ATOM    632 HH11 ARG A  67      31.763   7.131  15.929  1.00  0.00      RA0  H
ATOM    633 HH12 ARG A  67      31.383   8.427  16.980  1.00  0.00      RA0  H
ATOM    634  NH2 ARG A  67      33.138   8.550  14.232  1.00  0.00      RA0  N
ATOM    635 HH21 ARG A  67      33.138   7.599  13.908  1.00  0.00      RA0  H
ATOM    636 HH22 ARG A  67      33.631   9.227  13.658  1.00  0.00      RA0  H
ATOM    637  C   ARG A  67      28.188  12.911  14.731  1.00  0.00      RA0  C
ATOM    638  O   ARG A  67      28.254  12.355  13.637  1.00  0.00      RA0  O
ATOM    639  N   TYR A  68      27.042  13.117  15.373  1.00  0.00      RA0  N
ATOM    640  H   TYR A  68      27.043  13.518  16.290  1.00  0.00      RA0  H
ATOM    641  CA  TYR A  68      25.729  12.846  14.764  1.00  0.00      RA0  C
ATOM    642  CB  TYR A  68      24.783  12.376  15.869  1.00  0.00      RA0  C
ATOM    643  CG  TYR A  68      23.393  12.171  15.324  1.00  0.00      RA0  C
ATOM    644  CD1 TYR A  68      23.179  11.270  14.289  1.00  0.00      RA0  C
ATOM    645  CE1 TYR A  68      21.896  11.080  13.795  1.00  0.00      RA0  C
ATOM    646  CD2 TYR A  68      22.329  12.883  15.865  1.00  0.00      RA0  C
ATOM    647  CE2 TYR A  68      21.044  12.687  15.374  1.00  0.00      RA0  C
ATOM    648  CZ  TYR A  68      20.829  11.784  14.339  1.00  0.00      RA0  C
ATOM    649  OH  TYR A  68      19.556  11.587  13.846  1.00  0.00      RA0  O
ATOM    650  HH  TYR A  68      19.602  10.846  13.249  1.00  0.00      RA0  H
ATOM    651  C   TYR A  68      25.182  14.082  14.049  1.00  0.00      RA0  C
ATOM    652  O   TYR A  68      24.587  14.004  12.970  1.00  0.00      RA0  O
ATOM    653  N   LEU A  69      25.409  15.257  14.618  1.00  0.00      RA0  N
ATOM    654  H   LEU A  69      25.887  15.288  15.496  1.00  0.00      RA0  H
ATOM    655  CA  LEU A  69      24.885  16.493  14.010  1.00  0.00      RA0  C
ATOM    656  CB  LEU A  69      24.988  17.623  15.037  1.00  0.00      RA0  C
ATOM    657  CG  LEU A  69      24.234  18.891  14.637  1.00  0.00      RA0  C
ATOM    658  CD1 LEU A  69      22.722  18.679  14.681  1.00  0.00      RA0  C
ATOM    659  CD2 LEU A  69      24.664  20.100  15.467  1.00  0.00      RA0  C
ATOM    660  C   LEU A  69      25.563  16.920  12.701  1.00  0.00      RA0  C
ATOM    661  O   LEU A  69      24.902  17.411  11.761  1.00  0.00      RA0  O
ATOM    662  N   LEU A  70      26.889  16.776  12.653  1.00  0.00      RA0  N
ATOM    663  H   LEU A  70      27.368  16.243  13.353  1.00  0.00      RA0  H
ATOM    664  CA  LEU A  70      27.696  17.335  11.584  1.00  0.00      RA0  C
ATOM    665  CB  LEU A  70      28.893  18.084  12.170  1.00  0.00      RA0  C
ATOM    666  CG  LEU A  70      28.494  19.190  13.146  1.00  0.00      RA0  C
ATOM    667  CD1 LEU A  70      29.708  19.779  13.862  1.00  0.00      RA0  C
ATOM    668  CD2 LEU A  70      27.654  20.270  12.465  1.00  0.00      RA0  C
ATOM    669  C   LEU A  70      28.190  16.294  10.605  1.00  0.00      RA0  C
ATOM    670  O   LEU A  70      28.403  15.156  10.966  1.00  0.00      RA0  O
ATOM    671  N   ALA A  71      28.416  16.706   9.355  1.00  0.00      RA0  N
ATOM    672  H   ALA A  71      28.294  17.676   9.132  1.00  0.00      RA0  H
ATOM    673  CA  ALA A  71      28.853  15.767   8.340  1.00  0.00      RA0  C
ATOM    674  CB  ALA A  71      28.330  16.198   6.972  1.00  0.00      RA0  C
ATOM    675  C   ALA A  71      30.368  15.588   8.235  1.00  0.00      RA0  C
ATOM    676  O   ALA A  71      30.833  14.540   7.759  1.00  0.00      RA0  O
ATOM    677  N   ASN A  72      31.134  16.589   8.665  1.00  0.00      RA0  N
ATOM    678  H   ASN A  72      30.719  17.409   9.059  1.00  0.00      RA0  H
ATOM    679  CA  ASN A  72      32.539  16.342   8.981  1.00  0.00      RA0  C
ATOM    680  CB  ASN A  72      33.335  17.645   9.065  1.00  0.00      RA0  C
ATOM    681  CG  ASN A  72      34.799  17.407   8.754  1.00  0.00      RA0  C
ATOM    682  OD1 ASN A  72      35.366  16.359   9.029  1.00  0.00      RA0  O
ATOM    683  ND2 ASN A  72      35.402  18.442   8.163  1.00  0.00      RA0  N
ATOM    684 HD21 ASN A  72      34.925  19.308   7.994  1.00  0.00      RA0  H
ATOM    685 HD22 ASN A  72      36.353  18.329   7.881  1.00  0.00      RA0  H
ATOM    686  C   ASN A  72      32.503  15.581  10.309  1.00  0.00      RA0  C
ATOM    687  O   ASN A  72      31.427  15.435  10.899  1.00  0.00      RA0  O
ATOM    688  N   ASP A  73      33.647  15.069  10.759  1.00  0.00      RA0  N
ATOM    689  H   ASP A  73      34.518  15.261  10.302  1.00  0.00      RA0  H
ATOM    690  CA  ASP A  73      33.706  14.238  11.957  1.00  0.00      RA0  C
ATOM    691  CB  ASP A  73      34.144  12.788  11.746  1.00  0.00      RA0  C
ATOM    692  CG  ASP A  73      33.853  12.001  13.018  1.00  0.00      RA0  C
ATOM    693  OD1 ASP A  73      33.294  12.555  13.961  1.00  0.00      RA0  O
ATOM    694  OD2 ASP A  73      34.160  10.816  13.078  1.00  0.00      RA0  O
ATOM    695  C   ASP A  73      34.573  14.867  13.033  1.00  0.00      RA0  C
ATOM    696  O   ASP A  73      35.803  14.869  12.924  1.00  0.00      RA0  O
ATOM    697  N   VAL A  74      33.951  15.352  14.101  1.00  0.00      RA0  N
ATOM    698  H   VAL A  74      32.986  15.110  14.201  1.00  0.00      RA0  H
ATOM    699  CA  VAL A  74      34.717  16.007  15.148  1.00  0.00      RA0  C
ATOM    700  CB  VAL A  74      33.791  16.799  16.069  1.00  0.00      RA0  C
ATOM    701  CG1 VAL A  74      33.054  17.883  15.282  1.00  0.00      RA0  C
ATOM    702  CG2 VAL A  74      32.830  15.869  16.807  1.00  0.00      RA0  C
ATOM    703  C   VAL A  74      35.604  15.060  15.948  1.00  0.00      RA0  C
ATOM    704  O   VAL A  74      36.333  15.528  16.833  1.00  0.00      RA0  O
ATOM    705  N   ALA A  75      35.537  13.750  15.655  1.00  0.00      RA0  N
ATOM    706  H   ALA A  75      34.898  13.419  14.954  1.00  0.00      RA0  H
ATOM    707  CA  ALA A  75      36.504  12.790  16.211  1.00  0.00      RA0  C
ATOM    708  CB  ALA A  75      36.229  11.371  15.716  1.00  0.00      RA0  C
ATOM    709  C   ALA A  75      37.930  13.195  15.816  1.00  0.00      RA0  C
ATOM    710  O   ALA A  75      38.893  12.833  16.499  1.00  0.00      RA0  O
ATOM    711  N   LYS A  76      38.038  13.933  14.713  1.00  0.00      RA0  N
ATOM    712  H   LYS A  76      37.222  14.179  14.186  1.00  0.00      RA0  H
ATOM    713  CA  LYS A  76      39.319  14.412  14.204  1.00  0.00      RA0  C
ATOM    714  CB  LYS A  76      39.239  14.694  12.685  1.00  0.00      RA0  C
ATOM    715  CG  LYS A  76      38.673  13.526  11.842  1.00  0.00      RA0  C
ATOM    716  CD  LYS A  76      38.849  13.659  10.314  1.00  0.00      RA0  C
ATOM    717  CE  LYS A  76      38.160  12.556   9.477  1.00  0.00      RA0  C
ATOM    718  NZ  LYS A  76      38.674  12.526   8.095  1.00  0.00      RA0  N
ATOM    719  HZ1 LYS A  76      38.097  11.992   7.404  1.00  0.00      RA0  H
ATOM    720  HZ2 LYS A  76      38.877  13.478   7.723  1.00  0.00      RA0  H
ATOM    721  HZ3 LYS A  76      39.628  12.103   8.091  1.00  0.00      RA0  H
ATOM    722  C   LYS A  76      39.898  15.565  15.013  1.00  0.00      RA0  C
ATOM    723  O   LYS A  76      41.055  15.924  14.815  1.00  0.00      RA0  O
ATOM    724  N   LEU A  77      39.123  16.143  15.923  1.00  0.00      RA0  N
ATOM    725  H   LEU A  77      38.215  15.772  16.111  1.00  0.00      RA0  H
ATOM    726  CA  LEU A  77      39.623  17.176  16.810  1.00  0.00      RA0  C
ATOM    727  CB  LEU A  77      38.503  18.149  17.160  1.00  0.00      RA0  C
ATOM    728  CG  LEU A  77      37.867  18.803  15.934  1.00  0.00      RA0  C
ATOM    729  CD1 LEU A  77      36.738  19.765  16.311  1.00  0.00      RA0  C
ATOM    730  CD2 LEU A  77      38.917  19.474  15.053  1.00  0.00      RA0  C
ATOM    731  C   LEU A  77      40.167  16.489  18.054  1.00  0.00      RA0  C
ATOM    732  O   LEU A  77      39.427  16.189  18.980  1.00  0.00      RA0  O
ATOM    733  N   THR A  78      41.473  16.235  18.068  1.00  0.00      RA0  N
ATOM    734  H   THR A  78      41.983  16.311  17.210  1.00  0.00      RA0  H
ATOM    735  CA  THR A  78      42.107  15.488  19.185  1.00  0.00      RA0  C
ATOM    736  CB  THR A  78      42.689  14.311  18.451  1.00  0.00      RA0  C
ATOM    737  OG1 THR A  78      42.122  14.387  17.135  1.00  0.00      RA0  O
ATOM    738  HG1 THR A  78      42.133  13.509  16.770  1.00  0.00      RA0  H
ATOM    739  CG2 THR A  78      42.368  12.970  19.114  1.00  0.00      RA0  C
ATOM    740  C   THR A  78      43.078  16.304  20.027  1.00  0.00      RA0  C
ATOM    741  O   THR A  78      43.410  15.889  21.155  1.00  0.00      RA0  O
ATOM    742  N   LYS A  79      43.528  17.453  19.501  1.00  0.00      RA0  N
ATOM    743  H   LYS A  79      43.129  17.785  18.648  1.00  0.00      RA0  H
ATOM    744  CA  LYS A  79      44.312  18.401  20.272  1.00  0.00      RA0  C
ATOM    745  CB  LYS A  79      45.348  19.183  19.460  1.00  0.00      RA0  C
ATOM    746  CG  LYS A  79      46.622  18.571  18.880  1.00  0.00      RA0  C
ATOM    747  CD  LYS A  79      47.604  19.746  18.758  1.00  0.00      RA0  C
ATOM    748  CE  LYS A  79      48.888  19.557  17.949  1.00  0.00      RA0  C
ATOM    749  NZ  LYS A  79      48.601  19.594  16.511  1.00  0.00      RA0  N
ATOM    750  HZ1 LYS A  79      49.482  19.520  15.959  1.00  0.00      RA0  H
ATOM    751  HZ2 LYS A  79      48.007  18.790  16.243  1.00  0.00      RA0  H
ATOM    752  HZ3 LYS A  79      48.092  20.449  16.191  1.00  0.00      RA0  H
ATOM    753  C   LYS A  79      43.414  19.517  20.757  1.00  0.00      RA0  C
ATOM    754  O   LYS A  79      42.652  20.118  19.980  1.00  0.00      RA0  O
ATOM    755  N   SER A  80      43.494  19.801  22.042  1.00  0.00      RA0  N
ATOM    756  H   SER A  80      44.160  19.337  22.621  1.00  0.00      RA0  H
ATOM    757  CA  SER A  80      42.700  20.851  22.634  1.00  0.00      RA0  C
ATOM    758  CB  SER A  80      43.132  20.915  24.108  1.00  0.00      RA0  C
ATOM    759  OG  SER A  80      42.237  21.684  24.914  1.00  0.00      RA0  O
ATOM    760  HG  SER A  80      41.461  21.152  25.077  1.00  0.00      RA0  H
ATOM    761  C   SER A  80      42.842  22.179  21.880  1.00  0.00      RA0  C
ATOM    762  O   SER A  80      43.950  22.597  21.542  1.00  0.00      RA0  O
ATOM    763  N   GLY A  81      41.709  22.810  21.592  1.00  0.00      RA0  N
ATOM    764  H   GLY A  81      40.842  22.393  21.856  1.00  0.00      RA0  H
ATOM    765  CA  GLY A  81      41.659  24.027  20.776  1.00  0.00      RA0  C
ATOM    766  C   GLY A  81      41.477  23.854  19.277  1.00  0.00      RA0  C
ATOM    767  O   GLY A  81      41.195  24.831  18.591  1.00  0.00      RA0  O
ATOM    768  N   LYS A  82      41.617  22.633  18.765  1.00  0.00      RA0  N
ATOM    769  H   LYS A  82      41.741  21.859  19.388  1.00  0.00      RA0  H
ATOM    770  CA  LYS A  82      41.534  22.380  17.344  1.00  0.00      RA0  C
ATOM    771  CB  LYS A  82      42.039  20.975  16.999  1.00  0.00      RA0  C
ATOM    772  CG  LYS A  82      42.377  20.812  15.515  1.00  0.00      RA0  C
ATOM    773  CD  LYS A  82      43.524  21.727  15.097  1.00  0.00      RA0  C
ATOM    774  CE  LYS A  82      43.735  21.790  13.586  1.00  0.00      RA0  C
ATOM    775  NZ  LYS A  82      45.005  22.476  13.324  1.00  0.00      RA0  N
ATOM    776  HZ1 LYS A  82      45.407  22.101  12.440  1.00  0.00      RA0  H
ATOM    777  HZ2 LYS A  82      44.919  23.514  13.278  1.00  0.00      RA0  H
ATOM    778  HZ3 LYS A  82      45.711  22.151  14.025  1.00  0.00      RA0  H
ATOM    779  C   LYS A  82      40.106  22.609  16.820  1.00  0.00      RA0  C
ATOM    780  O   LYS A  82      39.126  22.282  17.484  1.00  0.00      RA0  O
ATOM    781  N   ALA A  83      40.029  23.199  15.641  1.00  0.00      RA0  N
ATOM    782  H   ALA A  83      40.858  23.404  15.118  1.00  0.00      RA0  H
ATOM    783  CA  ALA A  83      38.765  23.489  14.979  1.00  0.00      RA0  C
ATOM    784  CB  ALA A  83      38.620  24.991  14.746  1.00  0.00      RA0  C
ATOM    785  C   ALA A  83      38.671  22.791  13.623  1.00  0.00      RA0  C
ATOM    786  O   ALA A  83      39.659  22.429  13.001  1.00  0.00      RA0  O
ATOM    787  N   LEU A  84      37.443  22.581  13.172  1.00  0.00      RA0  N
ATOM    788  H   LEU A  84      36.642  22.830  13.723  1.00  0.00      RA0  H
ATOM    789  CA  LEU A  84      37.234  22.187  11.795  1.00  0.00      RA0  C
ATOM    790  CB  LEU A  84      37.209  20.656  11.592  1.00  0.00      RA0  C
ATOM    791  CG  LEU A  84      36.137  19.797  12.280  1.00  0.00      RA0  C
ATOM    792  CD1 LEU A  84      34.754  19.924  11.649  1.00  0.00      RA0  C
ATOM    793  CD2 LEU A  84      36.549  18.324  12.289  1.00  0.00      RA0  C
ATOM    794  C   LEU A  84      36.040  22.924  11.189  1.00  0.00      RA0  C
ATOM    795  O   LEU A  84      35.225  23.529  11.883  1.00  0.00      RA0  O
ATOM    796  N   TYR A  85      35.998  22.850   9.877  1.00  0.00      RA0  N
ATOM    797  H   TYR A  85      36.641  22.257   9.394  1.00  0.00      RA0  H
ATOM    798  CA  TYR A  85      34.907  23.412   9.072  1.00  0.00      RA0  C
ATOM    799  CB  TYR A  85      35.563  24.051   7.837  1.00  0.00      RA0  C
ATOM    800  CG  TYR A  85      34.601  24.666   6.841  1.00  0.00      RA0  C
ATOM    801  CD1 TYR A  85      34.463  26.048   6.783  1.00  0.00      RA0  C
ATOM    802  CE1 TYR A  85      33.647  26.630   5.819  1.00  0.00      RA0  C
ATOM    803  CD2 TYR A  85      33.891  23.869   5.948  1.00  0.00      RA0  C
ATOM    804  CE2 TYR A  85      33.066  24.449   4.991  1.00  0.00      RA0  C
ATOM    805  CZ  TYR A  85      32.946  25.833   4.921  1.00  0.00      RA0  C
ATOM    806  OH  TYR A  85      32.129  26.407   3.968  1.00  0.00      RA0  O
ATOM    807  HH  TYR A  85      31.489  26.955   4.442  1.00  0.00      RA0  H
ATOM    808  C   TYR A  85      33.967  22.272   8.678  1.00  0.00      RA0  C
ATOM    809  O   TYR A  85      34.404  21.226   8.177  1.00  0.00      RA0  O
ATOM    810  N   SER A  86      32.653  22.482   8.855  1.00  0.00      RA0  N
ATOM    811  H   SER A  86      32.287  23.353   9.199  1.00  0.00      RA0  H
ATOM    812  CA  SER A  86      31.685  21.431   8.538  1.00  0.00      RA0  C
ATOM    813  CB  SER A  86      31.442  20.598   9.809  1.00  0.00      RA0  C
ATOM    814  OG  SER A  86      30.653  19.420   9.544  1.00  0.00      RA0  O
ATOM    815  HG  SER A  86      29.742  19.713   9.499  1.00  0.00      RA0  H
ATOM    816  C   SER A  86      30.361  21.981   8.001  1.00  0.00      RA0  C
ATOM    817  O   SER A  86      29.965  23.107   8.309  1.00  0.00      RA0  O
ATOM    818  N   GLY A  87      29.716  21.168   7.167  1.00  0.00      RA0  N
ATOM    819  H   GLY A  87      30.154  20.303   6.928  1.00  0.00      RA0  H
ATOM    820  CA  GLY A  87      28.287  21.302   6.928  1.00  0.00      RA0  C
ATOM    821  C   GLY A  87      27.473  20.679   8.039  1.00  0.00      RA0  C
ATOM    822  O   GLY A  87      27.917  19.744   8.707  1.00  0.00      RA0  O
ATOM    823  N   MSE A  88      26.250  21.194   8.186  1.00  0.00      RA0  N
ATOM    824  H   MSE A  88      25.970  21.985   7.633  1.00  0.00      RA0  H
ATOM    825  CA  MSE A  88      25.238  20.667   9.074  1.00  0.00      RA0  C
ATOM    826  CB  MSE A  88      24.886  21.679  10.163  1.00  0.00      RA0  C
ATOM    827  CG  MSE A  88      23.740  21.200  11.056  1.00  0.00      RA0  C
ATOM    828  SE  MSE A  88      23.484  22.276  12.475  1.00  0.00      RA0  S
ATOM    829  CE  MSE A  88      23.349  23.838  11.590  1.00  0.00      RA0  C
ATOM    830  C   MSE A  88      24.063  20.421   8.138  1.00  0.00      RA0  C
ATOM    831  O   MSE A  88      23.555  21.362   7.509  1.00  0.00      RA0  O
ATOM    832  N   LEU A  89      23.687  19.165   8.001  1.00  0.00      RA0  N
ATOM    833  H   LEU A  89      23.956  18.466   8.665  1.00  0.00      RA0  H
ATOM    834  CA  LEU A  89      22.754  18.756   6.944  1.00  0.00      RA0  C
ATOM    835  CB  LEU A  89      23.298  17.565   6.155  1.00  0.00      RA0  C
ATOM    836  CG  LEU A  89      24.714  17.729   5.609  1.00  0.00      RA0  C
ATOM    837  CD1 LEU A  89      25.134  16.479   4.838  1.00  0.00      RA0  C
ATOM    838  CD2 LEU A  89      24.883  18.997   4.774  1.00  0.00      RA0  C
ATOM    839  C   LEU A  89      21.370  18.368   7.461  1.00  0.00      RA0  C
ATOM    840  O   LEU A  89      21.208  17.885   8.590  1.00  0.00      RA0  O
ATOM    841  N   ASN A  90      20.384  18.489   6.575  1.00  0.00      RA0  N
ATOM    842  H   ASN A  90      20.622  18.782   5.647  1.00  0.00      RA0  H
ATOM    843  CA  ASN A  90      19.064  17.944   6.872  1.00  0.00      RA0  C
ATOM    844  CB  ASN A  90      17.974  18.780   6.185  1.00  0.00      RA0  C
ATOM    845  CG  ASN A  90      18.148  18.787   4.674  1.00  0.00      RA0  C
ATOM    846  OD1 ASN A  90      18.359  17.761   4.036  1.00  0.00      RA0  O
ATOM    847  ND2 ASN A  90      18.030  20.008   4.124  1.00  0.00      RA0  N
ATOM    848 HD21 ASN A  90      17.943  20.833   4.698  1.00  0.00      RA0  H
ATOM    849 HD22 ASN A  90      18.034  20.218   3.141  1.00  0.00      RA0  H
ATOM    850  C   ASN A  90      19.018  16.487   6.403  1.00  0.00      RA0  C
ATOM    851  O   ASN A  90      19.973  15.979   5.830  1.00  0.00      RA0  O
ATOM    852  N   ALA A  91      17.918  15.791   6.668  1.00  0.00      RA0  N
ATOM    853  H   ALA A  91      17.129  16.247   7.072  1.00  0.00      RA0  H
ATOM    854  CA  ALA A  91      17.838  14.369   6.357  1.00  0.00      RA0  C
ATOM    855  CB  ALA A  91      16.559  13.765   6.935  1.00  0.00      RA0  C
ATOM    856  C   ALA A  91      17.886  14.091   4.858  1.00  0.00      RA0  C
ATOM    857  O   ALA A  91      18.229  12.989   4.455  1.00  0.00      RA0  O
ATOM    858  N   SER A  92      17.542  15.083   4.027  1.00  0.00      RA0  N
ATOM    859  H   SER A  92      17.305  15.998   4.349  1.00  0.00      RA0  H
ATOM    860  CA  SER A  92      17.594  14.959   2.575  1.00  0.00      RA0  C
ATOM    861  CB  SER A  92      16.542  15.950   2.127  1.00  0.00      RA0  C
ATOM    862  OG  SER A  92      15.732  16.209   3.289  1.00  0.00      RA0  O
ATOM    863  HG  SER A  92      15.112  16.875   3.023  1.00  0.00      RA0  H
ATOM    864  C   SER A  92      18.997  15.185   2.018  1.00  0.00      RA0  C
ATOM    865  O   SER A  92      19.215  15.090   0.808  1.00  0.00      RA0  O
ATOM    866  N   GLY A  93      19.932  15.485   2.901  1.00  0.00      RA0  N
ATOM    867  H   GLY A  93      19.695  15.646   3.861  1.00  0.00      RA0  H
ATOM    868  CA  GLY A  93      21.322  15.742   2.489  1.00  0.00      RA0  C
ATOM    869  C   GLY A  93      21.556  17.152   1.966  1.00  0.00      RA0  C
ATOM    870  O   GLY A  93      22.609  17.446   1.413  1.00  0.00      RA0  O
ATOM    871  N   GLY A  94      20.597  18.049   2.151  1.00  0.00      RA0  N
ATOM    872  H   GLY A  94      19.809  17.802   2.714  1.00  0.00      RA0  H
ATOM    873  CA  GLY A  94      20.797  19.454   1.844  1.00  0.00      RA0  C
ATOM    874  C   GLY A  94      21.469  20.174   3.011  1.00  0.00      RA0  C
ATOM    875  O   GLY A  94      21.515  19.672   4.143  1.00  0.00      RA0  O
ATOM    876  N   VAL A  95      22.004  21.355   2.748  1.00  0.00      RA0  N
ATOM    877  H   VAL A  95      21.820  21.815   1.875  1.00  0.00      RA0  H
ATOM    878  CA  VAL A  95      22.779  22.059   3.750  1.00  0.00      RA0  C
ATOM    879  CB  VAL A  95      23.938  22.807   3.094  1.00  0.00      RA0  C
ATOM    880  CG1 VAL A  95      24.865  23.418   4.143  1.00  0.00      RA0  C
ATOM    881  CG2 VAL A  95      24.702  21.903   2.130  1.00  0.00      RA0  C
ATOM    882  C   VAL A  95      21.909  23.021   4.523  1.00  0.00      RA0  C
ATOM    883  O   VAL A  95      21.337  23.957   3.934  1.00  0.00      RA0  O
ATOM    884  N   ILE A  96      21.837  22.795   5.828  1.00  0.00      RA0  N
ATOM    885  H   ILE A  96      22.351  22.025   6.204  1.00  0.00      RA0  H
ATOM    886  CA  ILE A  96      21.205  23.724   6.764  1.00  0.00      RA0  C
ATOM    887  CB  ILE A  96      20.926  23.006   8.089  1.00  0.00      RA0  C
ATOM    888  CG2 ILE A  96      20.336  23.932   9.150  1.00  0.00      RA0  C
ATOM    889  CG1 ILE A  96      20.038  21.791   7.864  1.00  0.00      RA0  C
ATOM    890  CD1 ILE A  96      19.692  21.110   9.184  1.00  0.00      RA0  C
ATOM    891  C   ILE A  96      22.105  24.922   7.010  1.00  0.00      RA0  C
ATOM    892  O   ILE A  96      21.636  26.055   7.018  1.00  0.00      RA0  O
ATOM    893  N   ASP A  97      23.403  24.677   7.207  1.00  0.00      RA0  N
ATOM    894  H   ASP A  97      23.796  23.757   7.259  1.00  0.00      RA0  H
ATOM    895  CA  ASP A  97      24.364  25.760   7.328  1.00  0.00      RA0  C
ATOM    896  CB  ASP A  97      24.226  26.772   8.496  1.00  0.00      RA0  C
ATOM    897  CG  ASP A  97      24.668  28.145   7.957  1.00  0.00      RA0  C
ATOM    898  OD1 ASP A  97      24.936  28.220   6.764  1.00  0.00      RA0  O
ATOM    899  OD2 ASP A  97      24.744  29.143   8.684  1.00  0.00      RA0  O
ATOM    900  C   ASP A  97      25.776  25.150   7.217  1.00  0.00      RA0  C
ATOM    901  O   ASP A  97      25.940  23.916   7.271  1.00  0.00      RA0  O
ATOM    902  N   ASP A  98      26.755  26.031   7.049  1.00  0.00      RA0  N
ATOM    903  H   ASP A  98      26.540  27.013   7.024  1.00  0.00      RA0  H
ATOM    904  CA  ASP A  98      28.135  25.692   7.330  1.00  0.00      RA0  C
ATOM    905  CB  ASP A  98      29.022  25.758   6.079  1.00  0.00      RA0  C
ATOM    906  CG  ASP A  98      29.924  26.978   6.000  1.00  0.00      RA0  C
ATOM    907  OD1 ASP A  98      29.789  27.750   5.050  1.00  0.00      RA0  O
ATOM    908  OD2 ASP A  98      30.842  27.097   6.808  1.00  0.00      RA0  O
ATOM    909  C   ASP A  98      28.626  26.441   8.568  1.00  0.00      RA0  C
ATOM    910  O   ASP A  98      28.047  27.450   8.983  1.00  0.00      RA0  O
ATOM    911  N   LEU A  99      29.680  25.920   9.185  1.00  0.00      RA0  N
ATOM    912  H   LEU A  99      30.207  25.179   8.765  1.00  0.00      RA0  H
ATOM    913  CA  LEU A  99      30.116  26.463  10.453  1.00  0.00      RA0  C
ATOM    914  CB  LEU A  99      29.138  26.063  11.572  1.00  0.00      RA0  C
ATOM    915  CG  LEU A  99      28.691  24.591  11.593  1.00  0.00      RA0  C
ATOM    916  CD1 LEU A  99      29.738  23.625  12.156  1.00  0.00      RA0  C
ATOM    917  CD2 LEU A  99      27.359  24.439  12.328  1.00  0.00      RA0  C
ATOM    918  C   LEU A  99      31.535  26.002  10.793  1.00  0.00      RA0  C
ATOM    919  O   LEU A  99      32.080  25.076  10.152  1.00  0.00      RA0  O
ATOM    920  N   ILE A 100      32.117  26.674  11.778  1.00  0.00      RA0  N
ATOM    921  H   ILE A 100      31.590  27.394  12.232  1.00  0.00      RA0  H
ATOM    922  CA  ILE A 100      33.357  26.250  12.405  1.00  0.00      RA0  C
ATOM    923  CB  ILE A 100      34.325  27.434  12.511  1.00  0.00      RA0  C
ATOM    924  CG2 ILE A 100      35.690  26.999  13.049  1.00  0.00      RA0  C
ATOM    925  CG1 ILE A 100      34.456  28.172  11.179  1.00  0.00      RA0  C
ATOM    926  CD1 ILE A 100      35.179  27.340  10.122  1.00  0.00      RA0  C
ATOM    927  C   ILE A 100      33.032  25.724  13.796  1.00  0.00      RA0  C
ATOM    928  O   ILE A 100      32.209  26.305  14.514  1.00  0.00      RA0  O
ATOM    929  N   VAL A 101      33.655  24.612  14.165  1.00  0.00      RA0  N
ATOM    930  H   VAL A 101      34.333  24.195  13.554  1.00  0.00      RA0  H
ATOM    931  CA  VAL A 101      33.464  24.010  15.481  1.00  0.00      RA0  C
ATOM    932  CB  VAL A 101      32.662  22.707  15.373  1.00  0.00      RA0  C
ATOM    933  CG1 VAL A 101      33.150  21.845  14.216  1.00  0.00      RA0  C
ATOM    934  CG2 VAL A 101      32.629  21.942  16.699  1.00  0.00      RA0  C
ATOM    935  C   VAL A 101      34.820  23.781  16.126  1.00  0.00      RA0  C
ATOM    936  O   VAL A 101      35.731  23.291  15.460  1.00  0.00      RA0  O
ATOM    937  N   TYR A 102      34.922  24.184  17.397  1.00  0.00      RA0  N
ATOM    938  H   TYR A 102      34.095  24.472  17.869  1.00  0.00      RA0  H
ATOM    939  CA  TYR A 102      36.137  24.019  18.230  1.00  0.00      RA0  C
ATOM    940  CB  TYR A 102      36.492  25.321  18.957  1.00  0.00      RA0  C
ATOM    941  CG  TYR A 102      36.675  26.494  18.019  1.00  0.00      RA0  C
ATOM    942  CD1 TYR A 102      35.568  27.172  17.521  1.00  0.00      RA0  C
ATOM    943  CE1 TYR A 102      35.738  28.259  16.674  1.00  0.00      RA0  C
ATOM    944  CD2 TYR A 102      37.955  26.913  17.669  1.00  0.00      RA0  C
ATOM    945  CE2 TYR A 102      38.126  28.004  16.822  1.00  0.00      RA0  C
ATOM    946  CZ  TYR A 102      37.016  28.675  16.321  1.00  0.00      RA0  C
ATOM    947  OH  TYR A 102      37.165  29.755  15.474  1.00  0.00      RA0  O
ATOM    948  HH  TYR A 102      38.081  29.921  15.285  1.00  0.00      RA0  H
ATOM    949  C   TYR A 102      35.944  22.933  19.282  1.00  0.00      RA0  C
ATOM    950  O   TYR A 102      34.884  22.843  19.913  1.00  0.00      RA0  O
ATOM    951  N   TYR A 103      36.987  22.137  19.493  1.00  0.00      RA0  N
ATOM    952  H   TYR A 103      37.827  22.282  18.962  1.00  0.00      RA0  H
ATOM    953  CA  TYR A 103      37.063  21.205  20.621  1.00  0.00      RA0  C
ATOM    954  CB  TYR A 103      37.643  19.886  20.118  1.00  0.00      RA0  C
ATOM    955  CG  TYR A 103      38.352  19.097  21.194  1.00  0.00      RA0  C
ATOM    956  CD1 TYR A 103      37.669  18.625  22.309  1.00  0.00      RA0  C
ATOM    957  CE1 TYR A 103      38.348  17.892  23.274  1.00  0.00      RA0  C
ATOM    958  CD2 TYR A 103      39.708  18.830  21.046  1.00  0.00      RA0  C
ATOM    959  CE2 TYR A 103      40.382  18.090  22.008  1.00  0.00      RA0  C
ATOM    960  CZ  TYR A 103      39.703  17.624  23.125  1.00  0.00      RA0  C
ATOM    961  OH  TYR A 103      40.375  16.894  24.083  1.00  0.00      RA0  O
ATOM    962  HH  TYR A 103      41.229  16.636  23.757  1.00  0.00      RA0  H
ATOM    963  C   TYR A 103      37.952  21.838  21.675  1.00  0.00      RA0  C
ATOM    964  O   TYR A 103      39.070  22.255  21.346  1.00  0.00      RA0  O
ATOM    965  N   PHE A 104      37.469  21.916  22.917  1.00  0.00      RA0  N
ATOM    966  H   PHE A 104      36.546  21.585  23.132  1.00  0.00      RA0  H
ATOM    967  CA  PHE A 104      38.297  22.371  24.068  1.00  0.00      RA0  C
ATOM    968  CB  PHE A 104      37.656  23.568  24.762  1.00  0.00      RA0  C
ATOM    969  CG  PHE A 104      37.588  24.726  23.798  1.00  0.00      RA0  C
ATOM    970  CD1 PHE A 104      38.761  25.277  23.296  1.00  0.00      RA0  C
ATOM    971  CD2 PHE A 104      36.356  25.243  23.418  1.00  0.00      RA0  C
ATOM    972  CE1 PHE A 104      38.703  26.360  22.427  1.00  0.00      RA0  C
ATOM    973  CE2 PHE A 104      36.299  26.328  22.553  1.00  0.00      RA0  C
ATOM    974  CZ  PHE A 104      37.471  26.891  22.065  1.00  0.00      RA0  C
ATOM    975  C   PHE A 104      38.549  21.234  25.057  1.00  0.00      RA0  C
ATOM    976  O   PHE A 104      39.695  20.881  25.318  1.00  0.00      RA0  O
ATOM    977  N   THR A 105      37.473  20.666  25.599  1.00  0.00      RA0  N
ATOM    978  H   THR A 105      36.550  21.025  25.447  1.00  0.00      RA0  H
ATOM    979  CA  THR A 105      37.528  19.428  26.379  1.00  0.00      RA0  C
ATOM    980  CB  THR A 105      37.443  19.953  27.793  1.00  0.00      RA0  C
ATOM    981  OG1 THR A 105      37.282  21.378  27.695  1.00  0.00      RA0  O
ATOM    982  HG1 THR A 105      37.372  21.723  28.574  1.00  0.00      RA0  H
ATOM    983  CG2 THR A 105      38.682  19.605  28.620  1.00  0.00      RA0  C
ATOM    984  C   THR A 105      36.371  18.515  25.975  1.00  0.00      RA0  C
ATOM    985  O   THR A 105      35.486  18.910  25.222  1.00  0.00      RA0  O
ATOM    986  N   GLU A 106      36.339  17.300  26.515  1.00  0.00      RA0  N
ATOM    987  H   GLU A 106      37.098  16.960  27.065  1.00  0.00      RA0  H
ATOM    988  CA  GLU A 106      35.233  16.397  26.204  1.00  0.00      RA0  C
ATOM    989  CB  GLU A 106      35.564  14.945  26.547  1.00  0.00      RA0  C
ATOM    990  CG  GLU A 106      36.835  14.462  25.823  1.00  0.00      RA0  C
ATOM    991  CD  GLU A 106      36.693  14.406  24.302  1.00  0.00      RA0  C
ATOM    992  OE1 GLU A 106      36.265  15.365  23.670  1.00  0.00      RA0  O
ATOM    993  OE2 GLU A 106      37.072  13.407  23.705  1.00  0.00      RA0  O
ATOM    994  C   GLU A 106      33.906  16.919  26.732  1.00  0.00      RA0  C
ATOM    995  O   GLU A 106      32.848  16.421  26.346  1.00  0.00      RA0  O
ATOM    996  N   ASP A 107      33.960  17.891  27.637  1.00  0.00      RA0  N
ATOM    997  H   ASP A 107      34.836  18.276  27.907  1.00  0.00      RA0  H
ATOM    998  CA  ASP A 107      32.769  18.505  28.199  1.00  0.00      RA0  C
ATOM    999  CB  ASP A 107      32.966  18.542  29.724  1.00  0.00      RA0  C
ATOM   1000  CG  ASP A 107      31.753  19.000  30.516  1.00  0.00      RA0  C
ATOM   1001  OD1 ASP A 107      30.703  18.364  30.466  1.00  0.00      RA0  O
ATOM   1002  OD2 ASP A 107      31.876  19.973  31.249  1.00  0.00      RA0  O
ATOM   1003  C   ASP A 107      32.470  19.884  27.594  1.00  0.00      RA0  C
ATOM   1004  O   ASP A 107      31.556  20.554  28.051  1.00  0.00      RA0  O
ATOM   1005  N   PHE A 108      33.236  20.316  26.583  1.00  0.00      RA0  N
ATOM   1006  H   PHE A 108      33.901  19.727  26.119  1.00  0.00      RA0  H
ATOM   1007  CA  PHE A 108      33.162  21.700  26.101  1.00  0.00      RA0  C
ATOM   1008  CB  PHE A 108      33.928  22.634  27.039  1.00  0.00      RA0  C
ATOM   1009  CG  PHE A 108      33.721  24.065  26.605  1.00  0.00      RA0  C
ATOM   1010  CD1 PHE A 108      32.478  24.481  26.140  1.00  0.00      RA0  C
ATOM   1011  CD2 PHE A 108      34.775  24.968  26.669  1.00  0.00      RA0  C
ATOM   1012  CE1 PHE A 108      32.301  25.790  25.715  1.00  0.00      RA0  C
ATOM   1013  CE2 PHE A 108      34.595  26.280  26.247  1.00  0.00      RA0  C
ATOM   1014  CZ  PHE A 108      33.360  26.688  25.758  1.00  0.00      RA0  C
ATOM   1015  C   PHE A 108      33.666  21.852  24.650  1.00  0.00      RA0  C
ATOM   1016  O   PHE A 108      34.880  21.753  24.368  1.00  0.00      RA0  O
ATOM   1017  N   PHE A 109      32.701  22.061  23.750  1.00  0.00      RA0  N
ATOM   1018  H   PHE A 109      31.761  22.162  24.093  1.00  0.00      RA0  H
ATOM   1019  CA  PHE A 109      32.924  22.476  22.360  1.00  0.00      RA0  C
ATOM   1020  CB  PHE A 109      32.345  21.445  21.384  1.00  0.00      RA0  C
ATOM   1021  CG  PHE A 109      33.145  20.159  21.299  1.00  0.00      RA0  C
ATOM   1022  CD1 PHE A 109      33.391  19.378  22.423  1.00  0.00      RA0  C
ATOM   1023  CD2 PHE A 109      33.610  19.736  20.059  1.00  0.00      RA0  C
ATOM   1024  CE1 PHE A 109      34.074  18.174  22.307  1.00  0.00      RA0  C
ATOM   1025  CE2 PHE A 109      34.290  18.531  19.938  1.00  0.00      RA0  C
ATOM   1026  CZ  PHE A 109      34.515  17.745  21.061  1.00  0.00      RA0  C
ATOM   1027  C   PHE A 109      32.241  23.819  22.089  1.00  0.00      RA0  C
ATOM   1028  O   PHE A 109      31.394  24.282  22.856  1.00  0.00      RA0  O
ATOM   1029  N   ARG A 110      32.585  24.424  20.962  1.00  0.00      RA0  N
ATOM   1030  H   ARG A 110      33.241  23.992  20.337  1.00  0.00      RA0  H
ATOM   1031  CA  ARG A 110      32.041  25.717  20.583  1.00  0.00      RA0  C
ATOM   1032  CB  ARG A 110      33.062  26.775  21.002  1.00  0.00      RA0  C
ATOM   1033  CG  ARG A 110      33.067  28.099  20.238  1.00  0.00      RA0  C
ATOM   1034  CD  ARG A 110      33.961  29.106  20.962  1.00  0.00      RA0  C
ATOM   1035  NE  ARG A 110      33.406  29.311  22.295  1.00  0.00      RA0  N
ATOM   1036  HE  ARG A 110      32.443  29.026  22.418  1.00  0.00      RA0  H
ATOM   1037  CZ  ARG A 110      34.082  29.867  23.338  1.00  0.00      RA0  C
ATOM   1038  NH1 ARG A 110      35.353  30.305  23.168  1.00  0.00      RA0  N
ATOM   1039 HH11 ARG A 110      35.891  30.732  23.905  1.00  0.00      RA0  H
ATOM   1040 HH12 ARG A 110      35.807  30.220  22.277  1.00  0.00      RA0  H
ATOM   1041  NH2 ARG A 110      33.450  29.961  24.525  1.00  0.00      RA0  N
ATOM   1042 HH21 ARG A 110      33.859  30.325  25.361  1.00  0.00      RA0  H
ATOM   1043 HH22 ARG A 110      32.483  29.637  24.606  1.00  0.00      RA0  H
ATOM   1044  C   ARG A 110      31.746  25.749  19.088  1.00  0.00      RA0  C
ATOM   1045  O   ARG A 110      32.562  25.276  18.300  1.00  0.00      RA0  O
ATOM   1046  N   LEU A 111      30.580  26.287  18.710  1.00  0.00      RA0  N
ATOM   1047  H   LEU A 111      29.993  26.716  19.397  1.00  0.00      RA0  H
ATOM   1048  CA  LEU A 111      30.212  26.506  17.300  1.00  0.00      RA0  C
ATOM   1049  CB  LEU A 111      28.812  25.960  17.023  1.00  0.00      RA0  C
ATOM   1050  CG  LEU A 111      28.629  24.457  17.212  1.00  0.00      RA0  C
ATOM   1051  CD1 LEU A 111      27.151  24.093  17.337  1.00  0.00      RA0  C
ATOM   1052  CD2 LEU A 111      29.285  23.660  16.091  1.00  0.00      RA0  C
ATOM   1053  C   LEU A 111      30.144  27.988  17.047  1.00  0.00      RA0  C
ATOM   1054  O   LEU A 111      29.820  28.761  17.961  1.00  0.00      RA0  O
ATOM   1055  N   VAL A 112      30.389  28.387  15.807  1.00  0.00      RA0  N
ATOM   1056  H   VAL A 112      30.679  27.732  15.104  1.00  0.00      RA0  H
ATOM   1057  CA  VAL A 112      30.190  29.775  15.392  1.00  0.00      RA0  C
ATOM   1058  CB  VAL A 112      31.527  30.473  15.118  1.00  0.00      RA0  C
ATOM   1059  CG1 VAL A 112      31.300  31.946  14.774  1.00  0.00      RA0  C
ATOM   1060  CG2 VAL A 112      32.505  30.322  16.286  1.00  0.00      RA0  C
ATOM   1061  C   VAL A 112      29.307  29.795  14.147  1.00  0.00      RA0  C
ATOM   1062  O   VAL A 112      29.639  29.175  13.139  1.00  0.00      RA0  O
ATOM   1063  N   VAL A 113      28.195  30.511  14.213  1.00  0.00      RA0  N
ATOM   1064  H   VAL A 113      27.979  31.044  15.032  1.00  0.00      RA0  H
ATOM   1065  CA  VAL A 113      27.286  30.606  13.069  1.00  0.00      RA0  C
ATOM   1066  CB  VAL A 113      26.022  29.759  13.284  1.00  0.00      RA0  C
ATOM   1067  CG1 VAL A 113      26.323  28.260  13.341  1.00  0.00      RA0  C
ATOM   1068  CG2 VAL A 113      25.242  30.239  14.510  1.00  0.00      RA0  C
ATOM   1069  C   VAL A 113      26.872  32.037  12.745  1.00  0.00      RA0  C
ATOM   1070  O   VAL A 113      26.968  32.956  13.570  1.00  0.00      RA0  O
ATOM   1071  N   ASN A 114      26.368  32.203  11.529  1.00  0.00      RA0  N
ATOM   1072  H   ASN A 114      26.149  31.378  11.001  1.00  0.00      RA0  H
ATOM   1073  CA  ASN A 114      25.969  33.509  11.022  1.00  0.00      RA0  C
ATOM   1074  CB  ASN A 114      25.812  33.430   9.497  1.00  0.00      RA0  C
ATOM   1075  CG  ASN A 114      27.027  32.819   8.832  1.00  0.00      RA0  C
ATOM   1076  OD1 ASN A 114      28.039  33.493   8.664  1.00  0.00      RA0  O
ATOM   1077  ND2 ASN A 114      26.879  31.521   8.477  1.00  0.00      RA0  N
ATOM   1078 HD21 ASN A 114      26.049  30.953   8.584  1.00  0.00      RA0  H
ATOM   1079 HD22 ASN A 114      27.609  30.975   8.058  1.00  0.00      RA0  H
ATOM   1080  C   ASN A 114      24.621  33.987  11.529  1.00  0.00      RA0  C
ATOM   1081  O   ASN A 114      23.769  33.189  11.905  1.00  0.00      RA0  O
ATOM   1082  N   SER A 115      24.446  35.308  11.508  1.00  0.00      RA0  N
ATOM   1083  H   SER A 115      25.219  35.898  11.283  1.00  0.00      RA0  H
ATOM   1084  CA  SER A 115      23.211  35.933  11.928  1.00  0.00      RA0  C
ATOM   1085  CB  SER A 115      23.336  37.459  11.881  1.00  0.00      RA0  C
ATOM   1086  OG  SER A 115      22.482  38.056  12.864  1.00  0.00      RA0  O
ATOM   1087  HG  SER A 115      21.597  37.754  12.681  1.00  0.00      RA0  H
ATOM   1088  C   SER A 115      22.004  35.426  11.128  1.00  0.00      RA0  C
ATOM   1089  O   SER A 115      20.951  35.137  11.684  1.00  0.00      RA0  O
ATOM   1090  N   ALA A 116      22.161  35.353   9.815  1.00  0.00      RA0  N
ATOM   1091  H   ALA A 116      23.061  35.500   9.412  1.00  0.00      RA0  H
ATOM   1092  CA  ALA A 116      21.043  35.018   8.928  1.00  0.00      RA0  C
ATOM   1093  CB  ALA A 116      21.511  34.973   7.473  1.00  0.00      RA0  C
ATOM   1094  C   ALA A 116      20.420  33.676   9.263  1.00  0.00      RA0  C
ATOM   1095  O   ALA A 116      19.203  33.489   9.107  1.00  0.00      RA0  O
ATOM   1096  N   THR A 117      21.240  32.742   9.737  1.00  0.00      RA0  N
ATOM   1097  H   THR A 117      22.227  32.864   9.838  1.00  0.00      RA0  H
ATOM   1098  CA  THR A 117      20.803  31.366  10.039  1.00  0.00      RA0  C
ATOM   1099  CB  THR A 117      21.820  30.526   9.298  1.00  0.00      RA0  C
ATOM   1100  OG1 THR A 117      22.890  31.383   8.862  1.00  0.00      RA0  O
ATOM   1101  HG1 THR A 117      23.569  30.729   8.651  1.00  0.00      RA0  H
ATOM   1102  CG2 THR A 117      21.202  29.830   8.093  1.00  0.00      RA0  C
ATOM   1103  C   THR A 117      20.765  31.032  11.528  1.00  0.00      RA0  C
ATOM   1104  O   THR A 117      20.453  29.895  11.901  1.00  0.00      RA0  O
ATOM   1105  N   ARG A 118      21.031  32.024  12.371  1.00  0.00      RA0  N
ATOM   1106  H   ARG A 118      21.284  32.916  11.997  1.00  0.00      RA0  H
ATOM   1107  CA  ARG A 118      21.119  31.830  13.819  1.00  0.00      RA0  C
ATOM   1108  CB  ARG A 118      21.347  33.197  14.470  1.00  0.00      RA0  C
ATOM   1109  CG  ARG A 118      21.227  33.221  15.993  1.00  0.00      RA0  C
ATOM   1110  CD  ARG A 118      21.375  34.637  16.553  1.00  0.00      RA0  C
ATOM   1111  NE  ARG A 118      20.920  34.706  17.940  1.00  0.00      RA0  N
ATOM   1112  HE  ARG A 118      19.953  34.421  18.054  1.00  0.00      RA0  H
ATOM   1113  CZ  ARG A 118      21.753  35.190  18.912  1.00  0.00      RA0  C
ATOM   1114  NH1 ARG A 118      23.023  35.524  18.609  1.00  0.00      RA0  N
ATOM   1115 HH11 ARG A 118      23.612  35.935  19.325  1.00  0.00      RA0  H
ATOM   1116 HH12 ARG A 118      23.434  35.373  17.701  1.00  0.00      RA0  H
ATOM   1117  NH2 ARG A 118      21.310  35.331  20.177  1.00  0.00      RA0  N
ATOM   1118 HH21 ARG A 118      21.933  35.667  20.913  1.00  0.00      RA0  H
ATOM   1119 HH22 ARG A 118      20.373  35.114  20.452  1.00  0.00      RA0  H
ATOM   1120  C   ARG A 118      19.916  31.116  14.423  1.00  0.00      RA0  C
ATOM   1121  O   ARG A 118      20.052  30.100  15.112  1.00  0.00      RA0  O
ATOM   1122  N   GLU A 119      18.728  31.646  14.183  1.00  0.00      RA0  N
ATOM   1123  H   GLU A 119      18.662  32.472  13.627  1.00  0.00      RA0  H
ATOM   1124  CA  GLU A 119      17.547  31.080  14.828  1.00  0.00      RA0  C
ATOM   1125  CB  GLU A 119      16.390  32.078  14.818  1.00  0.00      RA0  C
ATOM   1126  CG  GLU A 119      16.792  33.437  15.411  1.00  0.00      RA0  C
ATOM   1127  CD  GLU A 119      17.301  33.294  16.838  1.00  0.00      RA0  C
ATOM   1128  OE1 GLU A 119      16.833  32.415  17.556  1.00  0.00      RA0  O
ATOM   1129  OE2 GLU A 119      18.166  34.073  17.235  1.00  0.00      RA0  O
ATOM   1130  C   GLU A 119      17.167  29.693  14.294  1.00  0.00      RA0  C
ATOM   1131  O   GLU A 119      16.825  28.813  15.062  1.00  0.00      RA0  O
ATOM   1132  N   LYS A 120      17.286  29.493  12.992  1.00  0.00      RA0  N
ATOM   1133  H   LYS A 120      17.704  30.217  12.448  1.00  0.00      RA0  H
ATOM   1134  CA  LYS A 120      17.100  28.161  12.407  1.00  0.00      RA0  C
ATOM   1135  CB  LYS A 120      17.266  28.232  10.884  1.00  0.00      RA0  C
ATOM   1136  CG  LYS A 120      17.036  26.879  10.206  1.00  0.00      RA0  C
ATOM   1137  CD  LYS A 120      17.358  26.843   8.708  1.00  0.00      RA0  C
ATOM   1138  CE  LYS A 120      18.826  27.155   8.401  1.00  0.00      RA0  C
ATOM   1139  NZ  LYS A 120      19.191  26.664   7.064  1.00  0.00      RA0  N
ATOM   1140  HZ1 LYS A 120      20.195  26.849   6.855  1.00  0.00      RA0  H
ATOM   1141  HZ2 LYS A 120      19.078  25.628   7.036  1.00  0.00      RA0  H
ATOM   1142  HZ3 LYS A 120      18.623  27.025   6.279  1.00  0.00      RA0  H
ATOM   1143  C   LYS A 120      18.073  27.158  12.976  1.00  0.00      RA0  C
ATOM   1144  O   LYS A 120      17.715  26.044  13.303  1.00  0.00      RA0  O
ATOM   1145  N   ASP A 121      19.339  27.552  13.045  1.00  0.00      RA0  N
ATOM   1146  H   ASP A 121      19.663  28.410  12.650  1.00  0.00      RA0  H
ATOM   1147  CA  ASP A 121      20.385  26.683  13.575  1.00  0.00      RA0  C
ATOM   1148  CB  ASP A 121      21.774  27.259  13.347  1.00  0.00      RA0  C
ATOM   1149  CG  ASP A 121      22.005  27.407  11.859  1.00  0.00      RA0  C
ATOM   1150  OD1 ASP A 121      21.300  26.766  11.073  1.00  0.00      RA0  O
ATOM   1151  OD2 ASP A 121      22.876  28.190  11.495  1.00  0.00      RA0  O
ATOM   1152  C   ASP A 121      20.154  26.364  15.050  1.00  0.00      RA0  C
ATOM   1153  O   ASP A 121      20.295  25.218  15.483  1.00  0.00      RA0  O
ATOM   1154  N   LEU A 122      19.828  27.387  15.828  1.00  0.00      RA0  N
ATOM   1155  H   LEU A 122      19.744  28.295  15.416  1.00  0.00      RA0  H
ATOM   1156  CA  LEU A 122      19.602  27.193  17.256  1.00  0.00      RA0  C
ATOM   1157  CB  LEU A 122      19.360  28.518  17.979  1.00  0.00      RA0  C
ATOM   1158  CG  LEU A 122      20.637  29.345  18.120  1.00  0.00      RA0  C
ATOM   1159  CD1 LEU A 122      20.368  30.693  18.791  1.00  0.00      RA0  C
ATOM   1160  CD2 LEU A 122      21.744  28.557  18.822  1.00  0.00      RA0  C
ATOM   1161  C   LEU A 122      18.452  26.245  17.509  1.00  0.00      RA0  C
ATOM   1162  O   LEU A 122      18.522  25.412  18.398  1.00  0.00      RA0  O
ATOM   1163  N   SER A 123      17.383  26.364  16.730  1.00  0.00      RA0  N
ATOM   1164  H   SER A 123      17.359  27.059  16.010  1.00  0.00      RA0  H
ATOM   1165  CA  SER A 123      16.226  25.489  16.918  1.00  0.00      RA0  C
ATOM   1166  CB  SER A 123      15.085  26.071  16.094  1.00  0.00      RA0  C
ATOM   1167  OG  SER A 123      14.899  27.433  16.496  1.00  0.00      RA0  O
ATOM   1168  HG  SER A 123      15.583  27.958  16.089  1.00  0.00      RA0  H
ATOM   1169  C   SER A 123      16.595  24.052  16.582  1.00  0.00      RA0  C
ATOM   1170  O   SER A 123      16.212  23.125  17.291  1.00  0.00      RA0  O
ATOM   1171  N   TRP A 124      17.343  23.880  15.498  1.00  0.00      RA0  N
ATOM   1172  H   TRP A 124      17.647  24.674  14.964  1.00  0.00      RA0  H
ATOM   1173  CA  TRP A 124      17.787  22.548  15.055  1.00  0.00      RA0  C
ATOM   1174  CB  TRP A 124      18.419  22.677  13.666  1.00  0.00      RA0  C
ATOM   1175  CG  TRP A 124      18.818  21.330  13.110  1.00  0.00      RA0  C
ATOM   1176  CD2 TRP A 124      17.969  20.325  12.515  1.00  0.00      RA0  C
ATOM   1177  CE2 TRP A 124      18.798  19.254  12.107  1.00  0.00      RA0  C
ATOM   1178  CE3 TRP A 124      16.599  20.257  12.294  1.00  0.00      RA0  C
ATOM   1179  CD1 TRP A 124      20.115  20.804  13.030  1.00  0.00      RA0  C
ATOM   1180  NE1 TRP A 124      20.109  19.579  12.439  1.00  0.00      RA0  N
ATOM   1181  HE1 TRP A 124      20.896  19.023  12.256  1.00  0.00      RA0  H
ATOM   1182  CZ2 TRP A 124      18.235  18.147  11.486  1.00  0.00      RA0  C
ATOM   1183  CZ3 TRP A 124      16.049  19.142  11.673  1.00  0.00      RA0  C
ATOM   1184  CH2 TRP A 124      16.863  18.092  11.268  1.00  0.00      RA0  C
ATOM   1185  C   TRP A 124      18.760  21.909  16.045  1.00  0.00      RA0  C
ATOM   1186  O   TRP A 124      18.593  20.764  16.438  1.00  0.00      RA0  O
ATOM   1187  N   ILE A 125      19.761  22.681  16.455  1.00  0.00      RA0  N
ATOM   1188  H   ILE A 125      19.820  23.605  16.091  1.00  0.00      RA0  H
ATOM   1189  CA  ILE A 125      20.746  22.218  17.430  1.00  0.00      RA0  C
ATOM   1190  CB  ILE A 125      21.849  23.257  17.656  1.00  0.00      RA0  C
ATOM   1191  CG2 ILE A 125      22.771  22.872  18.815  1.00  0.00      RA0  C
ATOM   1192  CG1 ILE A 125      22.651  23.461  16.370  1.00  0.00      RA0  C
ATOM   1193  CD1 ILE A 125      23.550  24.696  16.437  1.00  0.00      RA0  C
ATOM   1194  C   ILE A 125      20.050  21.835  18.742  1.00  0.00      RA0  C
ATOM   1195  O   ILE A 125      20.290  20.760  19.269  1.00  0.00      RA0  O
ATOM   1196  N   THR A 126      19.185  22.715  19.246  1.00  0.00      RA0  N
ATOM   1197  H   THR A 126      19.020  23.584  18.781  1.00  0.00      RA0  H
ATOM   1198  CA  THR A 126      18.413  22.427  20.459  1.00  0.00      RA0  C
ATOM   1199  CB  THR A 126      17.577  23.644  20.843  1.00  0.00      RA0  C
ATOM   1200  OG1 THR A 126      18.450  24.768  21.012  1.00  0.00      RA0  O
ATOM   1201  HG1 THR A 126      18.612  25.118  20.145  1.00  0.00      RA0  H
ATOM   1202  CG2 THR A 126      16.766  23.409  22.119  1.00  0.00      RA0  C
ATOM   1203  C   THR A 126      17.638  21.140  20.388  1.00  0.00      RA0  C
ATOM   1204  O   THR A 126      17.679  20.344  21.333  1.00  0.00      RA0  O
ATOM   1205  N   GLN A 127      16.919  20.950  19.285  1.00  0.00      RA0  N
ATOM   1206  H   GLN A 127      16.931  21.647  18.565  1.00  0.00      RA0  H
ATOM   1207  CA  GLN A 127      16.103  19.760  19.063  1.00  0.00      RA0  C
ATOM   1208  CB  GLN A 127      15.406  19.879  17.708  1.00  0.00      RA0  C
ATOM   1209  CG  GLN A 127      14.535  18.680  17.336  1.00  0.00      RA0  C
ATOM   1210  CD  GLN A 127      13.853  18.964  16.014  1.00  0.00      RA0  C
ATOM   1211  OE1 GLN A 127      12.817  19.616  15.952  1.00  0.00      RA0  O
ATOM   1212  NE2 GLN A 127      14.490  18.442  14.951  1.00  0.00      RA0  N
ATOM   1213 HE21 GLN A 127      15.330  17.903  15.047  1.00  0.00      RA0  H
ATOM   1214 HE22 GLN A 127      14.153  18.578  14.021  1.00  0.00      RA0  H
ATOM   1215  C   GLN A 127      16.927  18.464  19.147  1.00  0.00      RA0  C
ATOM   1216  O   GLN A 127      16.596  17.540  19.877  1.00  0.00      RA0  O
ATOM   1217  N   HIS A 128      18.018  18.419  18.397  1.00  0.00      RA0  N
ATOM   1218  H   HIS A 128      18.299  19.240  17.892  1.00  0.00      RA0  H
ATOM   1219  CA  HIS A 128      18.844  17.228  18.341  1.00  0.00      RA0  C
ATOM   1220  CB  HIS A 128      19.638  17.157  17.036  1.00  0.00      RA0  C
ATOM   1221  CG  HIS A 128      18.689  16.789  15.924  1.00  0.00      RA0  C
ATOM   1222  ND1 HIS A 128      18.527  15.537  15.456  1.00  0.00      RA0  N
ATOM   1223  HD1 HIS A 128      19.009  14.731  15.744  1.00  0.00      RA0  H
ATOM   1224  CD2 HIS A 128      17.815  17.639  15.244  1.00  0.00      RA0  C
ATOM   1225  NE2 HIS A 128      17.114  16.884  14.364  1.00  0.00      RA0  N
ATOM   1226  CE1 HIS A 128      17.554  15.589  14.492  1.00  0.00      RA0  C
ATOM   1227  C   HIS A 128      19.769  17.062  19.563  1.00  0.00      RA0  C
ATOM   1228  O   HIS A 128      20.225  15.953  19.833  1.00  0.00      RA0  O
ATOM   1229  N   ALA A 129      20.027  18.136  20.308  1.00  0.00      RA0  N
ATOM   1230  H   ALA A 129      19.633  19.024  20.066  1.00  0.00      RA0  H
ATOM   1231  CA  ALA A 129      20.873  18.057  21.500  1.00  0.00      RA0  C
ATOM   1232  CB  ALA A 129      21.304  19.444  21.973  1.00  0.00      RA0  C
ATOM   1233  C   ALA A 129      20.202  17.338  22.680  1.00  0.00      RA0  C
ATOM   1234  O   ALA A 129      20.880  16.738  23.501  1.00  0.00      RA0  O
ATOM   1235  N   GLU A 130      18.881  17.425  22.754  1.00  0.00      RA0  N
ATOM   1236  H   GLU A 130      18.372  17.866  22.013  1.00  0.00      RA0  H
ATOM   1237  CA  GLU A 130      18.113  17.027  23.947  1.00  0.00      RA0  C
ATOM   1238  CB  GLU A 130      16.624  17.367  23.738  1.00  0.00      RA0  C
ATOM   1239  CG  GLU A 130      15.687  17.118  24.926  1.00  0.00      RA0  C
ATOM   1240  CD  GLU A 130      15.349  15.643  25.035  1.00  0.00      RA0  C
ATOM   1241  OE1 GLU A 130      15.297  14.976  24.004  1.00  0.00      RA0  O
ATOM   1242  OE2 GLU A 130      15.145  15.165  26.147  1.00  0.00      RA0  O
ATOM   1243  C   GLU A 130      18.400  15.609  24.440  1.00  0.00      RA0  C
ATOM   1244  O   GLU A 130      18.651  15.430  25.640  1.00  0.00      RA0  O
ATOM   1245  N   PRO A 131      18.393  14.603  23.570  1.00  0.00      RA0  N
ATOM   1246  CD  PRO A 131      18.043  14.605  22.145  1.00  0.00      RA0  C
ATOM   1247  CA  PRO A 131      18.648  13.234  24.018  1.00  0.00      RA0  C
ATOM   1248  CB  PRO A 131      18.322  12.359  22.801  1.00  0.00      RA0  C
ATOM   1249  CG  PRO A 131      17.472  13.223  21.882  1.00  0.00      RA0  C
ATOM   1250  C   PRO A 131      20.074  12.993  24.479  1.00  0.00      RA0  C
ATOM   1251  O   PRO A 131      20.319  12.039  25.221  1.00  0.00      RA0  O
ATOM   1252  N   PHE A 132      20.994  13.857  24.056  1.00  0.00      RA0  N
ATOM   1253  H   PHE A 132      20.708  14.667  23.540  1.00  0.00      RA0  H
ATOM   1254  CA  PHE A 132      22.381  13.799  24.487  1.00  0.00      RA0  C
ATOM   1255  CB  PHE A 132      23.315  14.295  23.381  1.00  0.00      RA0  C
ATOM   1256  CG  PHE A 132      23.126  13.528  22.094  1.00  0.00      RA0  C
ATOM   1257  CD1 PHE A 132      23.930  12.429  21.820  1.00  0.00      RA0  C
ATOM   1258  CD2 PHE A 132      22.167  13.929  21.171  1.00  0.00      RA0  C
ATOM   1259  CE1 PHE A 132      23.781  11.738  20.623  1.00  0.00      RA0  C
ATOM   1260  CE2 PHE A 132      22.016  13.239  19.975  1.00  0.00      RA0  C
ATOM   1261  CZ  PHE A 132      22.827  12.145  19.698  1.00  0.00      RA0  C
ATOM   1262  C   PHE A 132      22.668  14.592  25.770  1.00  0.00      RA0  C
ATOM   1263  O   PHE A 132      23.759  14.469  26.353  1.00  0.00      RA0  O
ATOM   1264  N   GLY A 133      21.702  15.400  26.203  1.00  0.00      RA0  N
ATOM   1265  H   GLY A 133      20.862  15.516  25.668  1.00  0.00      RA0  H
ATOM   1266  CA  GLY A 133      21.820  16.178  27.431  1.00  0.00      RA0  C
ATOM   1267  C   GLY A 133      22.832  17.306  27.350  1.00  0.00      RA0  C
ATOM   1268  O   GLY A 133      23.558  17.570  28.316  1.00  0.00      RA0  O
ATOM   1269  N   ILE A 134      22.864  17.993  26.212  1.00  0.00      RA0  N
ATOM   1270  H   ILE A 134      22.136  17.870  25.538  1.00  0.00      RA0  H
ATOM   1271  CA  ILE A 134      23.862  19.032  25.986  1.00  0.00      RA0  C
ATOM   1272  CB  ILE A 134      24.285  19.069  24.518  1.00  0.00      RA0  C
ATOM   1273  CG2 ILE A 134      25.362  20.125  24.269  1.00  0.00      RA0  C
ATOM   1274  CG1 ILE A 134      24.750  17.682  24.087  1.00  0.00      RA0  C
ATOM   1275  CD1 ILE A 134      25.853  17.146  24.999  1.00  0.00      RA0  C
ATOM   1276  C   ILE A 134      23.293  20.373  26.433  1.00  0.00      RA0  C
ATOM   1277  O   ILE A 134      22.166  20.722  26.075  1.00  0.00      RA0  O
ATOM   1278  N   GLU A 135      24.065  21.094  27.242  1.00  0.00      RA0  N
ATOM   1279  H   GLU A 135      24.977  20.752  27.464  1.00  0.00      RA0  H
ATOM   1280  CA  GLU A 135      23.728  22.449  27.678  1.00  0.00      RA0  C
ATOM   1281  CB  GLU A 135      24.502  22.617  28.995  1.00  0.00      RA0  C
ATOM   1282  CG  GLU A 135      24.672  23.991  29.651  1.00  0.00      RA0  C
ATOM   1283  CD  GLU A 135      25.635  23.828  30.822  1.00  0.00      RA0  C
ATOM   1284  OE1 GLU A 135      26.637  24.542  30.884  1.00  0.00      RA0  O
ATOM   1285  OE2 GLU A 135      25.421  22.950  31.660  1.00  0.00      RA0  O
ATOM   1286  C   GLU A 135      24.204  23.447  26.613  1.00  0.00      RA0  C
ATOM   1287  O   GLU A 135      25.387  23.508  26.304  1.00  0.00      RA0  O
ATOM   1288  N   ILE A 136      23.267  24.219  26.067  1.00  0.00      RA0  N
ATOM   1289  H   ILE A 136      22.356  24.245  26.475  1.00  0.00      RA0  H
ATOM   1290  CA  ILE A 136      23.543  25.167  24.980  1.00  0.00      RA0  C
ATOM   1291  CB  ILE A 136      22.476  25.002  23.902  1.00  0.00      RA0  C
ATOM   1292  CG2 ILE A 136      22.673  25.979  22.742  1.00  0.00      RA0  C
ATOM   1293  CG1 ILE A 136      22.428  23.545  23.446  1.00  0.00      RA0  C
ATOM   1294  CD1 ILE A 136      21.335  23.309  22.412  1.00  0.00      RA0  C
ATOM   1295  C   ILE A 136      23.525  26.578  25.545  1.00  0.00      RA0  C
ATOM   1296  O   ILE A 136      22.514  26.993  26.112  1.00  0.00      RA0  O
ATOM   1297  N   THR A 137      24.636  27.308  25.390  1.00  0.00      RA0  N
ATOM   1298  H   THR A 137      25.457  26.902  24.992  1.00  0.00      RA0  H
ATOM   1299  CA  THR A 137      24.751  28.675  25.878  1.00  0.00      RA0  C
ATOM   1300  CB  THR A 137      25.771  28.550  26.993  1.00  0.00      RA0  C
ATOM   1301  OG1 THR A 137      25.440  27.365  27.731  1.00  0.00      RA0  O
ATOM   1302  HG1 THR A 137      26.199  27.107  28.241  1.00  0.00      RA0  H
ATOM   1303  CG2 THR A 137      25.836  29.784  27.894  1.00  0.00      RA0  C
ATOM   1304  C   THR A 137      25.140  29.591  24.728  1.00  0.00      RA0  C
ATOM   1305  O   THR A 137      26.202  29.420  24.130  1.00  0.00      RA0  O
ATOM   1306  N   VAL A 138      24.276  30.548  24.409  1.00  0.00      RA0  N
ATOM   1307  H   VAL A 138      23.496  30.726  25.006  1.00  0.00      RA0  H
ATOM   1308  CA  VAL A 138      24.569  31.510  23.345  1.00  0.00      RA0  C
ATOM   1309  CB  VAL A 138      23.271  31.978  22.696  1.00  0.00      RA0  C
ATOM   1310  CG1 VAL A 138      23.557  32.879  21.499  1.00  0.00      RA0  C
ATOM   1311  CG2 VAL A 138      22.410  30.775  22.307  1.00  0.00      RA0  C
ATOM   1312  C   VAL A 138      25.368  32.678  23.936  1.00  0.00      RA0  C
ATOM   1313  O   VAL A 138      24.944  33.289  24.920  1.00  0.00      RA0  O
ATOM   1314  N   ARG A 139      26.488  33.018  23.307  1.00  0.00      RA0  N
ATOM   1315  H   ARG A 139      26.673  32.628  22.409  1.00  0.00      RA0  H
ATOM   1316  CA  ARG A 139      27.450  33.974  23.874  1.00  0.00      RA0  C
ATOM   1317  CB  ARG A 139      28.872  33.478  23.642  1.00  0.00      RA0  C
ATOM   1318  CG  ARG A 139      29.075  32.058  24.174  1.00  0.00      RA0  C
ATOM   1319  CD  ARG A 139      28.614  31.915  25.626  1.00  0.00      RA0  C
ATOM   1320  NE  ARG A 139      29.092  33.047  26.413  1.00  0.00      RA0  N
ATOM   1321  HE  ARG A 139      28.571  33.912  26.369  1.00  0.00      RA0  H
ATOM   1322  CZ  ARG A 139      30.279  32.994  27.061  1.00  0.00      RA0  C
ATOM   1323  NH1 ARG A 139      30.954  31.823  27.122  1.00  0.00      RA0  N
ATOM   1324 HH11 ARG A 139      31.796  31.708  27.647  1.00  0.00      RA0  H
ATOM   1325 HH12 ARG A 139      30.632  30.995  26.628  1.00  0.00      RA0  H
ATOM   1326  NH2 ARG A 139      30.742  34.130  27.620  1.00  0.00      RA0  N
ATOM   1327 HH21 ARG A 139      31.577  34.224  28.160  1.00  0.00      RA0  H
ATOM   1328 HH22 ARG A 139      30.227  35.003  27.484  1.00  0.00      RA0  H
ATOM   1329  C   ARG A 139      27.259  35.386  23.330  1.00  0.00      RA0  C
ATOM   1330  O   ARG A 139      28.145  35.986  22.706  1.00  0.00      RA0  O
ATOM   1331  N   ASP A 140      26.099  35.947  23.626  1.00  0.00      RA0  N
ATOM   1332  H   ASP A 140      25.418  35.428  24.145  1.00  0.00      RA0  H
ATOM   1333  CA  ASP A 140      25.763  37.288  23.171  1.00  0.00      RA0  C
ATOM   1334  CB  ASP A 140      24.240  37.498  23.143  1.00  0.00      RA0  C
ATOM   1335  CG  ASP A 140      23.530  36.528  22.200  1.00  0.00      RA0  C
ATOM   1336  OD1 ASP A 140      23.941  36.365  21.052  1.00  0.00      RA0  O
ATOM   1337  OD2 ASP A 140      22.526  35.940  22.595  1.00  0.00      RA0  O
ATOM   1338  C   ASP A 140      26.461  38.356  24.001  1.00  0.00      RA0  C
ATOM   1339  O   ASP A 140      26.303  39.538  23.728  1.00  0.00      RA0  O
ATOM   1340  N   ASP A 141      27.195  37.921  25.031  1.00  0.00      RA0  N
ATOM   1341  H   ASP A 141      27.324  36.945  25.205  1.00  0.00      RA0  H
ATOM   1342  CA  ASP A 141      28.079  38.774  25.811  1.00  0.00      RA0  C
ATOM   1343  CB  ASP A 141      28.319  38.136  27.183  1.00  0.00      RA0  C
ATOM   1344  CG  ASP A 141      29.136  36.853  27.066  1.00  0.00      RA0  C
ATOM   1345  OD1 ASP A 141      28.678  35.884  26.462  1.00  0.00      RA0  O
ATOM   1346  OD2 ASP A 141      30.230  36.789  27.619  1.00  0.00      RA0  O
ATOM   1347  C   ASP A 141      29.436  39.080  25.147  1.00  0.00      RA0  C
ATOM   1348  O   ASP A 141      30.193  39.924  25.662  1.00  0.00      RA0  O
ATOM   1349  N   LEU A 142      29.715  38.394  24.033  1.00  0.00      RA0  N
ATOM   1350  H   LEU A 142      29.034  37.792  23.612  1.00  0.00      RA0  H
ATOM   1351  CA  LEU A 142      30.966  38.532  23.283  1.00  0.00      RA0  C
ATOM   1352  CB  LEU A 142      31.614  37.166  23.048  1.00  0.00      RA0  C
ATOM   1353  CG  LEU A 142      31.907  36.377  24.326  1.00  0.00      RA0  C
ATOM   1354  CD1 LEU A 142      32.443  34.979  24.013  1.00  0.00      RA0  C
ATOM   1355  CD2 LEU A 142      32.840  37.133  25.271  1.00  0.00      RA0  C
ATOM   1356  C   LEU A 142      30.768  39.226  21.951  1.00  0.00      RA0  C
ATOM   1357  O   LEU A 142      29.785  38.975  21.236  1.00  0.00      RA0  O
ATOM   1358  N   SER A 143      31.742  40.055  21.608  1.00  0.00      RA0  N
ATOM   1359  H   SER A 143      32.496  40.278  22.223  1.00  0.00      RA0  H
ATOM   1360  CA  SER A 143      31.886  40.617  20.278  1.00  0.00      RA0  C
ATOM   1361  CB  SER A 143      32.142  42.087  20.496  1.00  0.00      RA0  C
ATOM   1362  OG  SER A 143      32.032  42.278  21.902  1.00  0.00      RA0  O
ATOM   1363  HG  SER A 143      31.129  42.043  22.101  1.00  0.00      RA0  H
ATOM   1364  C   SER A 143      33.074  39.904  19.640  1.00  0.00      RA0  C
ATOM   1365  O   SER A 143      33.806  39.158  20.310  1.00  0.00      RA0  O
ATOM   1366  N   MSE A 144      33.253  40.097  18.350  1.00  0.00      RA0  N
ATOM   1367  H   MSE A 144      32.690  40.718  17.800  1.00  0.00      RA0  H
ATOM   1368  CA  MSE A 144      34.328  39.411  17.655  1.00  0.00      RA0  C
ATOM   1369  CB  MSE A 144      33.845  38.030  17.197  1.00  0.00      RA0  C
ATOM   1370  CG  MSE A 144      34.950  37.130  16.643  1.00  0.00      RA0  C
ATOM   1371  SE  MSE A 144      34.396  35.432  16.420  1.00  0.00      RA0  S
ATOM   1372  CE  MSE A 144      32.877  35.776  15.520  1.00  0.00      RA0  C
ATOM   1373  C   MSE A 144      34.823  40.277  16.518  1.00  0.00      RA0  C
ATOM   1374  O   MSE A 144      34.018  40.927  15.822  1.00  0.00      RA0  O
ATOM   1375  N   ILE A 145      36.145  40.281  16.350  1.00  0.00      RA0  N
ATOM   1376  H   ILE A 145      36.722  39.723  16.951  1.00  0.00      RA0  H
ATOM   1377  CA  ILE A 145      36.817  41.057  15.315  1.00  0.00      RA0  C
ATOM   1378  CB  ILE A 145      37.632  42.195  15.943  1.00  0.00      RA0  C
ATOM   1379  CG2 ILE A 145      38.310  43.044  14.865  1.00  0.00      RA0  C
ATOM   1380  CG1 ILE A 145      36.781  43.050  16.886  1.00  0.00      RA0  C
ATOM   1381  CD1 ILE A 145      37.596  44.106  17.632  1.00  0.00      RA0  C
ATOM   1382  C   ILE A 145      37.729  40.128  14.530  1.00  0.00      RA0  C
ATOM   1383  O   ILE A 145      38.504  39.373  15.126  1.00  0.00      RA0  O
ATOM   1384  N   ALA A 146      37.627  40.164  13.204  1.00  0.00      RA0  N
ATOM   1385  H   ALA A 146      37.037  40.861  12.797  1.00  0.00      RA0  H
ATOM   1386  CA  ALA A 146      38.491  39.366  12.339  1.00  0.00      RA0  C
ATOM   1387  CB  ALA A 146      37.701  38.895  11.128  1.00  0.00      RA0  C
ATOM   1388  C   ALA A 146      39.592  40.260  11.825  1.00  0.00      RA0  C
ATOM   1389  O   ALA A 146      39.320  41.270  11.191  1.00  0.00      RA0  O
ATOM   1390  N   VAL A 147      40.832  39.879  12.100  1.00  0.00      RA0  N
ATOM   1391  H   VAL A 147      40.996  39.036  12.599  1.00  0.00      RA0  H
ATOM   1392  CA  VAL A 147      41.994  40.689  11.695  1.00  0.00      RA0  C
ATOM   1393  CB  VAL A 147      42.872  40.977  12.915  1.00  0.00      RA0  C
ATOM   1394  CG1 VAL A 147      44.032  41.906  12.561  1.00  0.00      RA0  C
ATOM   1395  CG2 VAL A 147      42.038  41.525  14.075  1.00  0.00      RA0  C
ATOM   1396  C   VAL A 147      42.735  39.835  10.682  1.00  0.00      RA0  C
ATOM   1397  O   VAL A 147      43.186  38.736  11.015  1.00  0.00      RA0  O
ATOM   1398  N   GLN A 148      42.820  40.325   9.451  1.00  0.00      RA0  N
ATOM   1399  H   GLN A 148      42.579  41.273   9.259  1.00  0.00      RA0  H
ATOM   1400  CA  GLN A 148      43.218  39.503   8.302  1.00  0.00      RA0  C
ATOM   1401  CB  GLN A 148      41.974  39.166   7.473  1.00  0.00      RA0  C
ATOM   1402  CG  GLN A 148      40.678  39.012   8.284  1.00  0.00      RA0  C
ATOM   1403  CD  GLN A 148      40.329  37.560   8.556  1.00  0.00      RA0  C
ATOM   1404  OE1 GLN A 148      39.524  36.983   7.825  1.00  0.00      RA0  O
ATOM   1405  NE2 GLN A 148      40.914  37.025   9.646  1.00  0.00      RA0  N
ATOM   1406 HE21 GLN A 148      41.577  37.523  10.213  1.00  0.00      RA0  H
ATOM   1407 HE22 GLN A 148      40.716  36.096   9.980  1.00  0.00      RA0  H
ATOM   1408  C   GLN A 148      44.283  40.159   7.421  1.00  0.00      RA0  C
ATOM   1409  O   GLN A 148      44.236  41.371   7.132  1.00  0.00      RA0  O
ATOM   1410  N   GLY A 149      45.222  39.347   6.947  1.00  0.00      RA0  N
ATOM   1411  H   GLY A 149      45.307  38.401   7.254  1.00  0.00      RA0  H
ATOM   1412  CA  GLY A 149      46.256  39.825   6.042  1.00  0.00      RA0  C
ATOM   1413  C   GLY A 149      47.621  39.353   6.499  1.00  0.00      RA0  C
ATOM   1414  O   GLY A 149      47.767  38.836   7.614  1.00  0.00      RA0  O
ATOM   1415  N   PRO A 150      48.615  39.532   5.647  1.00  0.00      RA0  N
ATOM   1416  CD  PRO A 150      48.491  40.146   4.332  1.00  0.00      RA0  C
ATOM   1417  CA  PRO A 150      49.959  39.020   5.916  1.00  0.00      RA0  C
ATOM   1418  CB  PRO A 150      50.689  39.249   4.588  1.00  0.00      RA0  C
ATOM   1419  CG  PRO A 150      49.932  40.378   3.897  1.00  0.00      RA0  C
ATOM   1420  C   PRO A 150      50.669  39.625   7.147  1.00  0.00      RA0  C
ATOM   1421  O   PRO A 150      51.533  38.974   7.746  1.00  0.00      RA0  O
ATOM   1422  N   ASN A 151      50.253  40.809   7.565  1.00  0.00      RA0  N
ATOM   1423  H   ASN A 151      49.535  41.285   7.050  1.00  0.00      RA0  H
ATOM   1424  CA  ASN A 151      50.760  41.443   8.778  1.00  0.00      RA0  C
ATOM   1425  CB  ASN A 151      51.186  42.893   8.553  1.00  0.00      RA0  C
ATOM   1426  CG  ASN A 151      52.503  42.988   7.820  1.00  0.00      RA0  C
ATOM   1427  OD1 ASN A 151      53.506  42.402   8.212  1.00  0.00      RA0  O
ATOM   1428  ND2 ASN A 151      52.440  43.762   6.721  1.00  0.00      RA0  N
ATOM   1429 HD21 ASN A 151      51.598  44.273   6.515  1.00  0.00      RA0  H
ATOM   1430 HD22 ASN A 151      53.200  43.873   6.082  1.00  0.00      RA0  H
ATOM   1431  C   ASN A 151      49.733  41.475   9.912  1.00  0.00      RA0  C
ATOM   1432  O   ASN A 151      49.956  42.116  10.946  1.00  0.00      RA0  O
ATOM   1433  N   ALA A 152      48.610  40.780   9.739  1.00  0.00      RA0  N
ATOM   1434  H   ALA A 152      48.501  40.202   8.927  1.00  0.00      RA0  H
ATOM   1435  CA  ALA A 152      47.525  40.831  10.724  1.00  0.00      RA0  C
ATOM   1436  CB  ALA A 152      46.308  40.083  10.210  1.00  0.00      RA0  C
ATOM   1437  C   ALA A 152      47.870  40.232  12.082  1.00  0.00      RA0  C
ATOM   1438  O   ALA A 152      47.643  40.855  13.112  1.00  0.00      RA0  O
ATOM   1439  N   GLN A 153      48.417  39.025  12.076  1.00  0.00      RA0  N
ATOM   1440  H   GLN A 153      48.620  38.601  11.194  1.00  0.00      RA0  H
ATOM   1441  CA  GLN A 153      48.786  38.360  13.322  1.00  0.00      RA0  C
ATOM   1442  CB  GLN A 153      49.249  36.939  13.026  1.00  0.00      RA0  C
ATOM   1443  CG  GLN A 153      48.081  36.149  12.437  1.00  0.00      RA0  C
ATOM   1444  CD  GLN A 153      48.550  34.792  11.973  1.00  0.00      RA0  C
ATOM   1445  OE1 GLN A 153      49.673  34.631  11.513  1.00  0.00      RA0  O
ATOM   1446  NE2 GLN A 153      47.627  33.825  12.113  1.00  0.00      RA0  N
ATOM   1447 HE21 GLN A 153      46.694  34.012  12.437  1.00  0.00      RA0  H
ATOM   1448 HE22 GLN A 153      47.856  32.873  11.910  1.00  0.00      RA0  H
ATOM   1449  C   GLN A 153      49.832  39.187  14.072  1.00  0.00      RA0  C
ATOM   1450  O   GLN A 153      49.689  39.419  15.253  1.00  0.00      RA0  O
ATOM   1451  N   ALA A 154      50.851  39.664  13.363  1.00  0.00      RA0  N
ATOM   1452  H   ALA A 154      50.899  39.473  12.385  1.00  0.00      RA0  H
ATOM   1453  CA  ALA A 154      51.905  40.471  13.987  1.00  0.00      RA0  C
ATOM   1454  CB  ALA A 154      52.977  40.832  12.957  1.00  0.00      RA0  C
ATOM   1455  C   ALA A 154      51.351  41.767  14.598  1.00  0.00      RA0  C
ATOM   1456  O   ALA A 154      51.682  42.119  15.731  1.00  0.00      RA0  O
ATOM   1457  N   LYS A 155      50.525  42.479  13.847  1.00  0.00      RA0  N
ATOM   1458  H   LYS A 155      50.271  42.156  12.933  1.00  0.00      RA0  H
ATOM   1459  CA  LYS A 155      49.955  43.733  14.328  1.00  0.00      RA0  C
ATOM   1460  CB  LYS A 155      49.235  44.475  13.205  1.00  0.00      RA0  C
ATOM   1461  CG  LYS A 155      50.189  45.188  12.245  1.00  0.00      RA0  C
ATOM   1462  CD  LYS A 155      49.435  45.829  11.080  1.00  0.00      RA0  C
ATOM   1463  CE  LYS A 155      50.311  46.698  10.176  1.00  0.00      RA0  C
ATOM   1464  NZ  LYS A 155      49.525  47.102   9.007  1.00  0.00      RA0  N
ATOM   1465  HZ1 LYS A 155      50.065  47.642   8.296  1.00  0.00      RA0  H
ATOM   1466  HZ2 LYS A 155      49.270  46.273   8.430  1.00  0.00      RA0  H
ATOM   1467  HZ3 LYS A 155      48.658  47.629   9.220  1.00  0.00      RA0  H
ATOM   1468  C   LYS A 155      49.019  43.509  15.502  1.00  0.00      RA0  C
ATOM   1469  O   LYS A 155      49.099  44.228  16.516  1.00  0.00      RA0  O
ATOM   1470  N   ALA A 156      48.162  42.490  15.413  1.00  0.00      RA0  N
ATOM   1471  H   ALA A 156      48.142  41.923  14.590  1.00  0.00      RA0  H
ATOM   1472  CA  ALA A 156      47.302  42.150  16.552  1.00  0.00      RA0  C
ATOM   1473  CB  ALA A 156      46.379  40.978  16.209  1.00  0.00      RA0  C
ATOM   1474  C   ALA A 156      48.114  41.792  17.779  1.00  0.00      RA0  C
ATOM   1475  O   ALA A 156      47.756  42.196  18.881  1.00  0.00      RA0  O
ATOM   1476  N   ALA A 157      49.205  41.055  17.580  1.00  0.00      RA0  N
ATOM   1477  H   ALA A 157      49.470  40.791  16.651  1.00  0.00      RA0  H
ATOM   1478  CA  ALA A 157      49.982  40.538  18.704  1.00  0.00      RA0  C
ATOM   1479  CB  ALA A 157      51.040  39.542  18.229  1.00  0.00      RA0  C
ATOM   1480  C   ALA A 157      50.677  41.640  19.516  1.00  0.00      RA0  C
ATOM   1481  O   ALA A 157      50.990  41.430  20.683  1.00  0.00      RA0  O
ATOM   1482  N   THR A 158      50.868  42.824  18.922  1.00  0.00      RA0  N
ATOM   1483  H   THR A 158      50.593  42.960  17.970  1.00  0.00      RA0  H
ATOM   1484  CA  THR A 158      51.429  43.975  19.664  1.00  0.00      RA0  C
ATOM   1485  CB  THR A 158      51.828  45.120  18.719  1.00  0.00      RA0  C
ATOM   1486  OG1 THR A 158      50.707  45.709  18.057  1.00  0.00      RA0  O
ATOM   1487  HG1 THR A 158      50.312  45.056  17.495  1.00  0.00      RA0  H
ATOM   1488  CG2 THR A 158      52.855  44.636  17.695  1.00  0.00      RA0  C
ATOM   1489  C   THR A 158      50.521  44.382  20.809  1.00  0.00      RA0  C
ATOM   1490  O   THR A 158      50.962  45.065  21.722  1.00  0.00      RA0  O
ATOM   1491  N   LEU A 159      49.248  43.993  20.740  1.00  0.00      RA0  N
ATOM   1492  H   LEU A 159      48.926  43.433  19.975  1.00  0.00      RA0  H
ATOM   1493  CA  LEU A 159      48.252  44.320  21.759  1.00  0.00      RA0  C
ATOM   1494  CB  LEU A 159      46.925  44.644  21.084  1.00  0.00      RA0  C
ATOM   1495  CG  LEU A 159      47.125  45.696  19.993  1.00  0.00      RA0  C
ATOM   1496  CD1 LEU A 159      45.869  45.864  19.149  1.00  0.00      RA0  C
ATOM   1497  CD2 LEU A 159      47.626  47.031  20.549  1.00  0.00      RA0  C
ATOM   1498  C   LEU A 159      48.105  43.238  22.813  1.00  0.00      RA0  C
ATOM   1499  O   LEU A 159      47.451  43.472  23.828  1.00  0.00      RA0  O
ATOM   1500  N   PHE A 160      48.698  42.073  22.573  1.00  0.00      RA0  N
ATOM   1501  H   PHE A 160      49.362  42.014  21.829  1.00  0.00      RA0  H
ATOM   1502  CA  PHE A 160      48.603  40.937  23.502  1.00  0.00      RA0  C
ATOM   1503  CB  PHE A 160      48.952  39.618  22.807  1.00  0.00      RA0  C
ATOM   1504  CG  PHE A 160      47.978  39.276  21.699  1.00  0.00      RA0  C
ATOM   1505  CD1 PHE A 160      46.776  39.961  21.556  1.00  0.00      RA0  C
ATOM   1506  CD2 PHE A 160      48.297  38.255  20.811  1.00  0.00      RA0  C
ATOM   1507  CE1 PHE A 160      45.915  39.651  20.509  1.00  0.00      RA0  C
ATOM   1508  CE2 PHE A 160      47.436  37.942  19.765  1.00  0.00      RA0  C
ATOM   1509  CZ  PHE A 160      46.252  38.651  19.605  1.00  0.00      RA0  C
ATOM   1510  C   PHE A 160      49.512  41.150  24.702  1.00  0.00      RA0  C
ATOM   1511  O   PHE A 160      50.613  41.693  24.567  1.00  0.00      RA0  O
ATOM   1512  N   ASN A 161      49.063  40.712  25.872  1.00  0.00      RA0  N
ATOM   1513  H   ASN A 161      48.166  40.272  25.880  1.00  0.00      RA0  H
ATOM   1514  CA  ASN A 161      49.950  40.653  27.032  1.00  0.00      RA0  C
ATOM   1515  CB  ASN A 161      49.201  40.736  28.366  1.00  0.00      RA0  C
ATOM   1516  CG  ASN A 161      48.436  39.464  28.669  1.00  0.00      RA0  C
ATOM   1517  OD1 ASN A 161      48.945  38.350  28.612  1.00  0.00      RA0  O
ATOM   1518  ND2 ASN A 161      47.164  39.700  29.034  1.00  0.00      RA0  N
ATOM   1519 HD21 ASN A 161      46.800  40.633  29.004  1.00  0.00      RA0  H
ATOM   1520 HD22 ASN A 161      46.541  38.979  29.336  1.00  0.00      RA0  H
ATOM   1521  C   ASN A 161      50.853  39.435  26.959  1.00  0.00      RA0  C
ATOM   1522  O   ASN A 161      50.729  38.619  26.053  1.00  0.00      RA0  O
ATOM   1523  N   ASP A 162      51.794  39.296  27.889  1.00  0.00      RA0  N
ATOM   1524  H   ASP A 162      52.006  40.008  28.560  1.00  0.00      RA0  H
ATOM   1525  CA  ASP A 162      52.735  38.177  27.810  1.00  0.00      RA0  C
ATOM   1526  CB  ASP A 162      53.887  38.404  28.782  1.00  0.00      RA0  C
ATOM   1527  CG  ASP A 162      54.662  39.568  28.186  1.00  0.00      RA0  C
ATOM   1528  OD1 ASP A 162      55.727  39.341  27.622  1.00  0.00      RA0  O
ATOM   1529  OD2 ASP A 162      54.158  40.692  28.179  1.00  0.00      RA0  O
ATOM   1530  C   ASP A 162      52.051  36.797  27.793  1.00  0.00      RA0  C
ATOM   1531  O   ASP A 162      52.419  35.931  27.012  1.00  0.00      RA0  O
ATOM   1532  N   ALA A 163      51.038  36.602  28.628  1.00  0.00      RA0  N
ATOM   1533  H   ALA A 163      50.660  37.388  29.118  1.00  0.00      RA0  H
ATOM   1534  CA  ALA A 163      50.345  35.322  28.698  1.00  0.00      RA0  C
ATOM   1535  CB  ALA A 163      49.340  35.304  29.851  1.00  0.00      RA0  C
ATOM   1536  C   ALA A 163      49.621  35.020  27.395  1.00  0.00      RA0  C
ATOM   1537  O   ALA A 163      49.547  33.860  26.982  1.00  0.00      RA0  O
ATOM   1538  N   GLN A 164      49.090  36.067  26.761  1.00  0.00      RA0  N
ATOM   1539  H   GLN A 164      49.264  36.979  27.136  1.00  0.00      RA0  H
ATOM   1540  CA  GLN A 164      48.368  35.918  25.499  1.00  0.00      RA0  C
ATOM   1541  CB  GLN A 164      47.534  37.165  25.233  1.00  0.00      RA0  C
ATOM   1542  CG  GLN A 164      46.504  37.343  26.346  1.00  0.00      RA0  C
ATOM   1543  CD  GLN A 164      45.803  38.668  26.190  1.00  0.00      RA0  C
ATOM   1544  OE1 GLN A 164      46.419  39.678  25.874  1.00  0.00      RA0  O
ATOM   1545  NE2 GLN A 164      44.491  38.620  26.460  1.00  0.00      RA0  N
ATOM   1546 HE21 GLN A 164      44.054  37.743  26.681  1.00  0.00      RA0  H
ATOM   1547 HE22 GLN A 164      43.907  39.431  26.425  1.00  0.00      RA0  H
ATOM   1548  C   GLN A 164      49.346  35.587  24.361  1.00  0.00      RA0  C
ATOM   1549  O   GLN A 164      49.126  34.668  23.565  1.00  0.00      RA0  O
ATOM   1550  N   ARG A 165      50.458  36.308  24.315  1.00  0.00      RA0  N
ATOM   1551  H   ARG A 165      50.612  37.031  24.988  1.00  0.00      RA0  H
ATOM   1552  CA  ARG A 165      51.531  35.935  23.381  1.00  0.00      RA0  C
ATOM   1553  CB  ARG A 165      52.676  36.944  23.481  1.00  0.00      RA0  C
ATOM   1554  CG  ARG A 165      52.485  38.064  22.451  1.00  0.00      RA0  C
ATOM   1555  CD  ARG A 165      53.437  39.255  22.610  1.00  0.00      RA0  C
ATOM   1556  NE  ARG A 165      52.946  40.212  23.602  1.00  0.00      RA0  N
ATOM   1557  HE  ARG A 165      52.122  40.743  23.358  1.00  0.00      RA0  H
ATOM   1558  CZ  ARG A 165      53.583  40.365  24.799  1.00  0.00      RA0  C
ATOM   1559  NH1 ARG A 165      54.664  39.615  25.092  1.00  0.00      RA0  N
ATOM   1560 HH11 ARG A 165      55.114  39.689  26.001  1.00  0.00      RA0  H
ATOM   1561 HH12 ARG A 165      55.064  38.951  24.460  1.00  0.00      RA0  H
ATOM   1562  NH2 ARG A 165      53.116  41.267  25.681  1.00  0.00      RA0  N
ATOM   1563 HH21 ARG A 165      53.548  41.368  26.594  1.00  0.00      RA0  H
ATOM   1564 HH22 ARG A 165      52.319  41.845  25.457  1.00  0.00      RA0  H
ATOM   1565  C   ARG A 165      51.980  34.494  23.535  1.00  0.00      RA0  C
ATOM   1566  O   ARG A 165      52.159  33.776  22.545  1.00  0.00      RA0  O
ATOM   1567  N   GLN A 166      52.157  34.057  24.776  1.00  0.00      RA0  N
ATOM   1568  H   GLN A 166      52.008  34.683  25.542  1.00  0.00      RA0  H
ATOM   1569  CA  GLN A 166      52.576  32.684  25.045  1.00  0.00      RA0  C
ATOM   1570  CB  GLN A 166      52.862  32.529  26.536  1.00  0.00      RA0  C
ATOM   1571  CG  GLN A 166      53.453  31.172  26.909  1.00  0.00      RA0  C
ATOM   1572  CD  GLN A 166      53.794  31.183  28.383  1.00  0.00      RA0  C
ATOM   1573  OE1 GLN A 166      53.216  30.466  29.192  1.00  0.00      RA0  O
ATOM   1574  NE2 GLN A 166      54.773  32.052  28.693  1.00  0.00      RA0  N
ATOM   1575 HE21 GLN A 166      55.210  32.607  27.984  1.00  0.00      RA0  H
ATOM   1576 HE22 GLN A 166      55.083  32.161  29.637  1.00  0.00      RA0  H
ATOM   1577  C   GLN A 166      51.533  31.681  24.562  1.00  0.00      RA0  C
ATOM   1578  O   GLN A 166      51.876  30.670  23.956  1.00  0.00      RA0  O
ATOM   1579  N   ALA A 167      50.258  31.982  24.804  1.00  0.00      RA0  N
ATOM   1580  H   ALA A 167      50.036  32.816  25.310  1.00  0.00      RA0  H
ATOM   1581  CA  ALA A 167      49.158  31.086  24.378  1.00  0.00      RA0  C
ATOM   1582  CB  ALA A 167      47.807  31.659  24.807  1.00  0.00      RA0  C
ATOM   1583  C   ALA A 167      49.116  30.813  22.872  1.00  0.00      RA0  C
ATOM   1584  O   ALA A 167      48.801  29.685  22.428  1.00  0.00      RA0  O
ATOM   1585  N   VAL A 168      49.425  31.834  22.089  1.00  0.00      RA0  N
ATOM   1586  H   VAL A 168      49.768  32.683  22.496  1.00  0.00      RA0  H
ATOM   1587  CA  VAL A 168      49.321  31.743  20.625  1.00  0.00      RA0  C
ATOM   1588  CB  VAL A 168      48.664  33.004  20.058  1.00  0.00      RA0  C
ATOM   1589  CG1 VAL A 168      47.306  33.228  20.718  1.00  0.00      RA0  C
ATOM   1590  CG2 VAL A 168      49.571  34.230  20.188  1.00  0.00      RA0  C
ATOM   1591  C   VAL A 168      50.657  31.484  19.929  1.00  0.00      RA0  C
ATOM   1592  O   VAL A 168      50.715  31.423  18.695  1.00  0.00      RA0  O
ATOM   1593  N   GLU A 169      51.728  31.355  20.708  1.00  0.00      RA0  N
ATOM   1594  H   GLU A 169      51.651  31.324  21.704  1.00  0.00      RA0  H
ATOM   1595  CA  GLU A 169      53.048  31.167  20.125  1.00  0.00      RA0  C
ATOM   1596  CB  GLU A 169      54.146  31.190  21.189  1.00  0.00      RA0  C
ATOM   1597  CG  GLU A 169      55.536  30.976  20.580  1.00  0.00      RA0  C
ATOM   1598  CD  GLU A 169      55.742  31.938  19.424  1.00  0.00      RA0  C
ATOM   1599  OE1 GLU A 169      55.862  33.135  19.668  1.00  0.00      RA0  O
ATOM   1600  OE2 GLU A 169      55.775  31.485  18.279  1.00  0.00      RA0  O
ATOM   1601  C   GLU A 169      53.058  29.870  19.317  1.00  0.00      RA0  C
ATOM   1602  O   GLU A 169      52.779  28.805  19.838  1.00  0.00      RA0  O
ATOM   1603  N   GLY A 170      53.408  29.971  18.043  1.00  0.00      RA0  N
ATOM   1604  H   GLY A 170      53.793  30.861  17.780  1.00  0.00      RA0  H
ATOM   1605  CA  GLY A 170      53.506  28.805  17.182  1.00  0.00      RA0  C
ATOM   1606  C   GLY A 170      52.162  28.201  16.796  1.00  0.00      RA0  C
ATOM   1607  O   GLY A 170      52.104  27.085  16.275  1.00  0.00      RA0  O
ATOM   1608  N   MSE A 171      51.077  28.930  17.048  1.00  0.00      RA0  N
ATOM   1609  H   MSE A 171      51.154  29.874  17.384  1.00  0.00      RA0  H
ATOM   1610  CA  MSE A 171      49.757  28.348  16.869  1.00  0.00      RA0  C
ATOM   1611  CB  MSE A 171      48.691  29.219  17.540  1.00  0.00      RA0  C
ATOM   1612  CG  MSE A 171      47.306  28.578  17.540  1.00  0.00      RA0  C
ATOM   1613  SE  MSE A 171      46.095  29.446  18.552  1.00  0.00      RA0  S
ATOM   1614  CE  MSE A 171      46.015  30.984  17.624  1.00  0.00      RA0  C
ATOM   1615  C   MSE A 171      49.476  28.143  15.389  1.00  0.00      RA0  C
ATOM   1616  O   MSE A 171      49.657  29.058  14.559  1.00  0.00      RA0  O
ATOM   1617  N   LYS A 172      49.040  26.931  15.073  1.00  0.00      RA0  N
ATOM   1618  H   LYS A 172      48.715  26.354  15.819  1.00  0.00      RA0  H
ATOM   1619  CA  LYS A 172      48.779  26.534  13.705  1.00  0.00      RA0  C
ATOM   1620  CB  LYS A 172      48.980  25.008  13.659  1.00  0.00      RA0  C
ATOM   1621  CG  LYS A 172      50.366  24.558  14.137  1.00  0.00      RA0  C
ATOM   1622  CD  LYS A 172      51.515  25.131  13.300  1.00  0.00      RA0  C
ATOM   1623  CE  LYS A 172      52.900  24.662  13.758  1.00  0.00      RA0  C
ATOM   1624  NZ  LYS A 172      53.173  25.152  15.115  1.00  0.00      RA0  N
ATOM   1625  HZ1 LYS A 172      54.152  24.954  15.397  1.00  0.00      RA0  H
ATOM   1626  HZ2 LYS A 172      53.006  26.181  15.163  1.00  0.00      RA0  H
ATOM   1627  HZ3 LYS A 172      52.517  24.733  15.802  1.00  0.00      RA0  H
ATOM   1628  C   LYS A 172      47.375  26.970  13.306  1.00  0.00      RA0  C
ATOM   1629  O   LYS A 172      46.557  27.358  14.161  1.00  0.00      RA0  O
ATOM   1630  N   PRO A 173      47.092  26.928  12.007  1.00  0.00      RA0  N
ATOM   1631  CD  PRO A 173      48.022  26.683  10.905  1.00  0.00      RA0  C
ATOM   1632  CA  PRO A 173      45.761  27.243  11.526  1.00  0.00      RA0  C
ATOM   1633  CB  PRO A 173      45.870  27.073  10.007  1.00  0.00      RA0  C
ATOM   1634  CG  PRO A 173      47.343  27.301   9.693  1.00  0.00      RA0  C
ATOM   1635  C   PRO A 173      44.672  26.386  12.117  1.00  0.00      RA0  C
ATOM   1636  O   PRO A 173      44.882  25.207  12.420  1.00  0.00      RA0  O
ATOM   1637  N   PHE A 174      43.490  26.985  12.253  1.00  0.00      RA0  N
ATOM   1638  H   PHE A 174      43.406  27.949  12.010  1.00  0.00      RA0  H
ATOM   1639  CA  PHE A 174      42.322  26.266  12.761  1.00  0.00      RA0  C
ATOM   1640  CB  PHE A 174      41.843  25.164  11.811  1.00  0.00      RA0  C
ATOM   1641  CG  PHE A 174      40.817  25.731  10.860  1.00  0.00      RA0  C
ATOM   1642  CD1 PHE A 174      41.164  26.737   9.966  1.00  0.00      RA0  C
ATOM   1643  CD2 PHE A 174      39.516  25.243  10.888  1.00  0.00      RA0  C
ATOM   1644  CE1 PHE A 174      40.207  27.258   9.103  1.00  0.00      RA0  C
ATOM   1645  CE2 PHE A 174      38.560  25.763  10.025  1.00  0.00      RA0  C
ATOM   1646  CZ  PHE A 174      38.905  26.772   9.134  1.00  0.00      RA0  C
ATOM   1647  C   PHE A 174      42.534  25.730  14.172  1.00  0.00      RA0  C
ATOM   1648  O   PHE A 174      42.263  24.574  14.453  1.00  0.00      RA0  O
ATOM   1649  N   PHE A 175      42.978  26.638  15.037  1.00  0.00      RA0  N
ATOM   1650  H   PHE A 175      43.188  27.581  14.762  1.00  0.00      RA0  H
ATOM   1651  CA  PHE A 175      42.992  26.464  16.470  1.00  0.00      RA0  C
ATOM   1652  CB  PHE A 175      44.415  26.458  17.003  1.00  0.00      RA0  C
ATOM   1653  CG  PHE A 175      45.046  25.098  17.074  1.00  0.00      RA0  C
ATOM   1654  CD1 PHE A 175      46.051  24.759  16.146  1.00  0.00      RA0  C
ATOM   1655  CD2 PHE A 175      44.659  24.216  18.103  1.00  0.00      RA0  C
ATOM   1656  CE1 PHE A 175      46.723  23.533  16.285  1.00  0.00      RA0  C
ATOM   1657  CE2 PHE A 175      45.326  22.986  18.241  1.00  0.00      RA0  C
ATOM   1658  CZ  PHE A 175      46.366  22.670  17.342  1.00  0.00      RA0  C
ATOM   1659  C   PHE A 175      42.410  27.704  17.092  1.00  0.00      RA0  C
ATOM   1660  O   PHE A 175      42.512  28.793  16.518  1.00  0.00      RA0  O
ATOM   1661  N   GLY A 176      41.847  27.534  18.283  1.00  0.00      RA0  N
ATOM   1662  H   GLY A 176      41.794  26.630  18.713  1.00  0.00      RA0  H
ATOM   1663  CA  GLY A 176      41.388  28.641  19.101  1.00  0.00      RA0  C
ATOM   1664  C   GLY A 176      41.825  28.478  20.534  1.00  0.00      RA0  C
ATOM   1665  O   GLY A 176      41.907  27.354  21.041  1.00  0.00      RA0  O
ATOM   1666  N   VAL A 177      42.139  29.584  21.200  1.00  0.00      RA0  N
ATOM   1667  H   VAL A 177      42.169  30.476  20.741  1.00  0.00      RA0  H
ATOM   1668  CA  VAL A 177      42.519  29.532  22.587  1.00  0.00      RA0  C
ATOM   1669  CB  VAL A 177      44.043  29.344  22.682  1.00  0.00      RA0  C
ATOM   1670  CG1 VAL A 177      44.792  30.477  21.977  1.00  0.00      RA0  C
ATOM   1671  CG2 VAL A 177      44.519  29.128  24.120  1.00  0.00      RA0  C
ATOM   1672  C   VAL A 177      42.041  30.750  23.388  1.00  0.00      RA0  C
ATOM   1673  O   VAL A 177      42.105  31.891  22.928  1.00  0.00      RA0  O
ATOM   1674  N   GLN A 178      41.555  30.479  24.588  1.00  0.00      RA0  N
ATOM   1675  H   GLN A 178      41.657  29.545  24.926  1.00  0.00      RA0  H
ATOM   1676  CA  GLN A 178      41.186  31.500  25.553  1.00  0.00      RA0  C
ATOM   1677  CB  GLN A 178      40.080  30.978  26.470  1.00  0.00      RA0  C
ATOM   1678  CG  GLN A 178      39.308  32.079  27.201  1.00  0.00      RA0  C
ATOM   1679  CD  GLN A 178      38.415  32.813  26.220  1.00  0.00      RA0  C
ATOM   1680  OE1 GLN A 178      37.715  32.208  25.405  1.00  0.00      RA0  O
ATOM   1681  NE2 GLN A 178      38.474  34.152  26.354  1.00  0.00      RA0  N
ATOM   1682 HE21 GLN A 178      39.034  34.571  27.079  1.00  0.00      RA0  H
ATOM   1683 HE22 GLN A 178      37.974  34.795  25.773  1.00  0.00      RA0  H
ATOM   1684  C   GLN A 178      42.415  31.912  26.358  1.00  0.00      RA0  C
ATOM   1685  O   GLN A 178      43.094  31.076  26.975  1.00  0.00      RA0  O
ATOM   1686  N   ALA A 179      42.707  33.204  26.330  1.00  0.00      RA0  N
ATOM   1687  H   ALA A 179      42.170  33.840  25.782  1.00  0.00      RA0  H
ATOM   1688  CA  ALA A 179      43.784  33.759  27.131  1.00  0.00      RA0  C
ATOM   1689  CB  ALA A 179      44.992  34.049  26.246  1.00  0.00      RA0  C
ATOM   1690  C   ALA A 179      43.255  35.042  27.758  1.00  0.00      RA0  C
ATOM   1691  O   ALA A 179      43.239  36.105  27.120  1.00  0.00      RA0  O
ATOM   1692  N   GLY A 180      42.746  34.898  28.984  1.00  0.00      RA0  N
ATOM   1693  H   GLY A 180      42.714  33.978  29.371  1.00  0.00      RA0  H
ATOM   1694  CA  GLY A 180      42.057  35.972  29.670  1.00  0.00      RA0  C
ATOM   1695  C   GLY A 180      40.810  36.407  28.929  1.00  0.00      RA0  C
ATOM   1696  O   GLY A 180      39.985  35.568  28.546  1.00  0.00      RA0  O
ATOM   1697  N   ASP A 181      40.701  37.712  28.683  1.00  0.00      RA0  N
ATOM   1698  H   ASP A 181      41.342  38.363  29.087  1.00  0.00      RA0  H
ATOM   1699  CA  ASP A 181      39.529  38.296  28.017  1.00  0.00      RA0  C
ATOM   1700  CB  ASP A 181      39.481  39.829  28.144  1.00  0.00      RA0  C
ATOM   1701  CG  ASP A 181      38.875  40.285  29.460  1.00  0.00      RA0  C
ATOM   1702  OD1 ASP A 181      39.511  40.099  30.492  1.00  0.00      RA0  O
ATOM   1703  OD2 ASP A 181      37.784  40.862  29.453  1.00  0.00      RA0  O
ATOM   1704  C   ASP A 181      39.459  37.959  26.533  1.00  0.00      RA0  C
ATOM   1705  O   ASP A 181      38.399  38.139  25.930  1.00  0.00      RA0  O
ATOM   1706  N   LEU A 182      40.560  37.449  25.952  1.00  0.00      RA0  N
ATOM   1707  H   LEU A 182      41.332  37.133  26.503  1.00  0.00      RA0  H
ATOM   1708  CA  LEU A 182      40.642  37.233  24.509  1.00  0.00      RA0  C
ATOM   1709  CB  LEU A 182      41.922  37.831  23.922  1.00  0.00      RA0  C
ATOM   1710  CG  LEU A 182      42.089  39.341  24.108  1.00  0.00      RA0  C
ATOM   1711  CD1 LEU A 182      43.359  39.848  23.422  1.00  0.00      RA0  C
ATOM   1712  CD2 LEU A 182      40.868  40.129  23.643  1.00  0.00      RA0  C
ATOM   1713  C   LEU A 182      40.566  35.774  24.165  1.00  0.00      RA0  C
ATOM   1714  O   LEU A 182      41.315  34.957  24.688  1.00  0.00      RA0  O
ATOM   1715  N   PHE A 183      39.626  35.464  23.275  1.00  0.00      RA0  N
ATOM   1716  H   PHE A 183      39.045  36.198  22.916  1.00  0.00      RA0  H
ATOM   1717  CA  PHE A 183      39.596  34.178  22.589  1.00  0.00      RA0  C
ATOM   1718  CB  PHE A 183      38.155  33.688  22.465  1.00  0.00      RA0  C
ATOM   1719  CG  PHE A 183      38.114  32.406  21.670  1.00  0.00      RA0  C
ATOM   1720  CD1 PHE A 183      38.717  31.260  22.171  1.00  0.00      RA0  C
ATOM   1721  CD2 PHE A 183      37.470  32.374  20.438  1.00  0.00      RA0  C
ATOM   1722  CE1 PHE A 183      38.674  30.080  21.438  1.00  0.00      RA0  C
ATOM   1723  CE2 PHE A 183      37.429  31.193  19.705  1.00  0.00      RA0  C
ATOM   1724  CZ  PHE A 183      38.030  30.046  20.207  1.00  0.00      RA0  C
ATOM   1725  C   PHE A 183      40.194  34.416  21.213  1.00  0.00      RA0  C
ATOM   1726  O   PHE A 183      39.650  35.194  20.429  1.00  0.00      RA0  O
ATOM   1727  N   ILE A 184      41.337  33.787  20.943  1.00  0.00      RA0  N
ATOM   1728  H   ILE A 184      41.708  33.091  21.559  1.00  0.00      RA0  H
ATOM   1729  CA  ILE A 184      42.100  34.086  19.731  1.00  0.00      RA0  C
ATOM   1730  CB  ILE A 184      43.507  34.550  20.111  1.00  0.00      RA0  C
ATOM   1731  CG2 ILE A 184      44.305  34.968  18.876  1.00  0.00      RA0  C
ATOM   1732  CG1 ILE A 184      43.448  35.657  21.165  1.00  0.00      RA0  C
ATOM   1733  CD1 ILE A 184      44.807  35.976  21.786  1.00  0.00      RA0  C
ATOM   1734  C   ILE A 184      42.159  32.841  18.879  1.00  0.00      RA0  C
ATOM   1735  O   ILE A 184      42.575  31.784  19.353  1.00  0.00      RA0  O
ATOM   1736  N   ALA A 185      41.710  32.970  17.637  1.00  0.00      RA0  N
ATOM   1737  H   ALA A 185      41.387  33.854  17.292  1.00  0.00      RA0  H
ATOM   1738  CA  ALA A 185      41.616  31.830  16.725  1.00  0.00      RA0  C
ATOM   1739  CB  ALA A 185      40.152  31.450  16.508  1.00  0.00      RA0  C
ATOM   1740  C   ALA A 185      42.277  32.134  15.389  1.00  0.00      RA0  C
ATOM   1741  O   ALA A 185      42.167  33.234  14.874  1.00  0.00      RA0  O
ATOM   1742  N   THR A 186      42.990  31.141  14.862  1.00  0.00      RA0  N
ATOM   1743  H   THR A 186      43.055  30.258  15.332  1.00  0.00      RA0  H
ATOM   1744  CA  THR A 186      43.633  31.230  13.551  1.00  0.00      RA0  C
ATOM   1745  CB  THR A 186      44.840  30.305  13.633  1.00  0.00      RA0  C
ATOM   1746  OG1 THR A 186      44.670  29.412  14.745  1.00  0.00      RA0  O
ATOM   1747  HG1 THR A 186      45.440  28.846  14.758  1.00  0.00      RA0  H
ATOM   1748  CG2 THR A 186      46.165  31.053  13.740  1.00  0.00      RA0  C
ATOM   1749  C   THR A 186      42.669  30.774  12.458  1.00  0.00      RA0  C
ATOM   1750  O   THR A 186      42.839  29.702  11.833  1.00  0.00      RA0  O
ATOM   1751  N   THR A 187      41.649  31.616  12.254  1.00  0.00      RA0  N
ATOM   1752  H   THR A 187      41.533  32.443  12.806  1.00  0.00      RA0  H
ATOM   1753  CA  THR A 187      40.588  31.408  11.282  1.00  0.00      RA0  C
ATOM   1754  CB  THR A 187      39.383  31.021  12.125  1.00  0.00      RA0  C
ATOM   1755  OG1 THR A 187      39.497  31.689  13.388  1.00  0.00      RA0  O
ATOM   1756  HG1 THR A 187      38.953  32.471  13.283  1.00  0.00      RA0  H
ATOM   1757  CG2 THR A 187      39.296  29.508  12.350  1.00  0.00      RA0  C
ATOM   1758  C   THR A 187      40.383  32.686  10.472  1.00  0.00      RA0  C
ATOM   1759  O   THR A 187      40.945  33.751  10.779  1.00  0.00      RA0  O
ATOM   1760  N   GLY A 188      39.570  32.584   9.423  1.00  0.00      RA0  N
ATOM   1761  H   GLY A 188      39.067  31.760   9.157  1.00  0.00      RA0  H
ATOM   1762  CA  GLY A 188      39.319  33.722   8.585  1.00  0.00      RA0  C
ATOM   1763  C   GLY A 188      38.484  33.350   7.377  1.00  0.00      RA0  C
ATOM   1764  O   GLY A 188      38.259  32.169   7.109  1.00  0.00      RA0  O
ATOM   1765  N   TYR A 189      38.034  34.376   6.693  1.00  0.00      RA0  N
ATOM   1766  H   TYR A 189      38.352  35.282   6.983  1.00  0.00      RA0  H
ATOM   1767  CA  TYR A 189      37.176  34.275   5.523  1.00  0.00      RA0  C
ATOM   1768  CB  TYR A 189      35.843  34.864   5.999  1.00  0.00      RA0  C
ATOM   1769  CG  TYR A 189      34.628  34.624   5.133  1.00  0.00      RA0  C
ATOM   1770  CD1 TYR A 189      34.349  33.383   4.569  1.00  0.00      RA0  C
ATOM   1771  CE1 TYR A 189      33.168  33.202   3.852  1.00  0.00      RA0  C
ATOM   1772  CD2 TYR A 189      33.743  35.679   4.952  1.00  0.00      RA0  C
ATOM   1773  CE2 TYR A 189      32.565  35.499   4.242  1.00  0.00      RA0  C
ATOM   1774  CZ  TYR A 189      32.277  34.260   3.687  1.00  0.00      RA0  C
ATOM   1775  OH  TYR A 189      31.115  34.103   2.960  1.00  0.00      RA0  O
ATOM   1776  HH  TYR A 189      30.741  34.952   2.757  1.00  0.00      RA0  H
ATOM   1777  C   TYR A 189      37.773  35.015   4.324  1.00  0.00      RA0  C
ATOM   1778  O   TYR A 189      37.037  35.478   3.454  1.00  0.00      RA0  O
ATOM   1779  N   THR A 190      39.113  35.092   4.246  1.00  0.00      RA0  N
ATOM   1780  H   THR A 190      39.682  34.668   4.948  1.00  0.00      RA0  H
ATOM   1781  CA  THR A 190      39.760  35.962   3.272  1.00  0.00      RA0  C
ATOM   1782  CB  THR A 190      40.375  36.951   4.224  1.00  0.00      RA0  C
ATOM   1783  OG1 THR A 190      40.535  36.219   5.449  1.00  0.00      RA0  O
ATOM   1784  HG1 THR A 190      40.338  36.819   6.164  1.00  0.00      RA0  H
ATOM   1785  CG2 THR A 190      39.467  38.156   4.479  1.00  0.00      RA0  C
ATOM   1786  C   THR A 190      40.745  35.308   2.321  1.00  0.00      RA0  C
ATOM   1787  O   THR A 190      41.059  35.900   1.287  1.00  0.00      RA0  O
ATOM   1788  N   GLY A 191      41.231  34.122   2.655  1.00  0.00      RA0  N
ATOM   1789  H   GLY A 191      40.946  33.701   3.514  1.00  0.00      RA0  H
ATOM   1790  CA  GLY A 191      42.315  33.493   1.897  1.00  0.00      RA0  C
ATOM   1791  C   GLY A 191      43.697  33.959   2.369  1.00  0.00      RA0  C
ATOM   1792  O   GLY A 191      44.704  33.636   1.746  1.00  0.00      RA0  O
ATOM   1793  N   GLU A 192      43.716  34.765   3.436  1.00  0.00      RA0  N
ATOM   1794  H   GLU A 192      42.902  34.920   3.990  1.00  0.00      RA0  H
ATOM   1795  CA  GLU A 192      44.948  35.243   4.050  1.00  0.00      RA0  C
ATOM   1796  CB  GLU A 192      44.958  36.772   4.081  1.00  0.00      RA0  C
ATOM   1797  CG  GLU A 192      44.618  37.399   2.724  1.00  0.00      RA0  C
ATOM   1798  CD  GLU A 192      45.568  36.877   1.665  1.00  0.00      RA0  C
ATOM   1799  OE1 GLU A 192      46.757  36.779   1.939  1.00  0.00      RA0  O
ATOM   1800  OE2 GLU A 192      45.119  36.553   0.567  1.00  0.00      RA0  O
ATOM   1801  C   GLU A 192      45.079  34.658   5.443  1.00  0.00      RA0  C
ATOM   1802  O   GLU A 192      44.120  34.139   6.001  1.00  0.00      RA0  O
ATOM   1803  N   ALA A 193      46.273  34.795   6.018  1.00  0.00      RA0  N
ATOM   1804  H   ALA A 193      46.966  35.290   5.494  1.00  0.00      RA0  H
ATOM   1805  CA  ALA A 193      46.501  34.558   7.441  1.00  0.00      RA0  C
ATOM   1806  CB  ALA A 193      47.996  34.587   7.762  1.00  0.00      RA0  C
ATOM   1807  C   ALA A 193      45.797  35.615   8.278  1.00  0.00      RA0  C
ATOM   1808  O   ALA A 193      45.417  36.662   7.786  1.00  0.00      RA0  O
ATOM   1809  N   GLY A 194      45.619  35.310   9.551  1.00  0.00      RA0  N
ATOM   1810  H   GLY A 194      45.857  34.421   9.946  1.00  0.00      RA0  H
ATOM   1811  CA  GLY A 194      44.989  36.252  10.455  1.00  0.00      RA0  C
ATOM   1812  C   GLY A 194      44.460  35.601  11.697  1.00  0.00      RA0  C
ATOM   1813  O   GLY A 194      44.756  34.437  11.964  1.00  0.00      RA0  O
ATOM   1814  N   TYR A 195      43.694  36.388  12.467  1.00  0.00      RA0  N
ATOM   1815  H   TYR A 195      43.416  37.303  12.174  1.00  0.00      RA0  H
ATOM   1816  CA  TYR A 195      43.018  35.893  13.639  1.00  0.00      RA0  C
ATOM   1817  CB  TYR A 195      43.589  36.519  14.914  1.00  0.00      RA0  C
ATOM   1818  CG  TYR A 195      44.939  35.961  15.283  1.00  0.00      RA0  C
ATOM   1819  CD1 TYR A 195      45.208  34.610  15.112  1.00  0.00      RA0  C
ATOM   1820  CE1 TYR A 195      46.440  34.101  15.501  1.00  0.00      RA0  C
ATOM   1821  CD2 TYR A 195      45.903  36.802  15.828  1.00  0.00      RA0  C
ATOM   1822  CE2 TYR A 195      47.133  36.289  16.223  1.00  0.00      RA0  C
ATOM   1823  CZ  TYR A 195      47.400  34.935  16.057  1.00  0.00      RA0  C
ATOM   1824  OH  TYR A 195      48.617  34.410  16.435  1.00  0.00      RA0  O
ATOM   1825  HH  TYR A 195      49.114  35.044  16.936  1.00  0.00      RA0  H
ATOM   1826  C   TYR A 195      41.549  36.328  13.574  1.00  0.00      RA0  C
ATOM   1827  O   TYR A 195      41.222  37.317  12.900  1.00  0.00      RA0  O
ATOM   1828  N   GLU A 196      40.713  35.591  14.292  1.00  0.00      RA0  N
ATOM   1829  H   GLU A 196      41.035  34.744  14.717  1.00  0.00      RA0  H
ATOM   1830  CA  GLU A 196      39.442  36.110  14.790  1.00  0.00      RA0  C
ATOM   1831  CB  GLU A 196      38.278  35.354  14.107  1.00  0.00      RA0  C
ATOM   1832  CG  GLU A 196      38.386  35.670  12.595  1.00  0.00      RA0  C
ATOM   1833  CD  GLU A 196      37.351  35.022  11.684  1.00  0.00      RA0  C
ATOM   1834  OE1 GLU A 196      37.244  33.799  11.706  1.00  0.00      RA0  O
ATOM   1835  OE2 GLU A 196      36.706  35.734  10.895  1.00  0.00      RA0  O
ATOM   1836  C   GLU A 196      39.548  36.155  16.312  1.00  0.00      RA0  C
ATOM   1837  O   GLU A 196      40.030  35.204  16.966  1.00  0.00      RA0  O
ATOM   1838  N   ILE A 197      39.134  37.269  16.880  1.00  0.00      RA0  N
ATOM   1839  H   ILE A 197      38.681  37.980  16.344  1.00  0.00      RA0  H
ATOM   1840  CA  ILE A 197      39.331  37.519  18.301  1.00  0.00      RA0  C
ATOM   1841  CB  ILE A 197      40.351  38.637  18.533  1.00  0.00      RA0  C
ATOM   1842  CG2 ILE A 197      40.531  38.890  20.030  1.00  0.00      RA0  C
ATOM   1843  CG1 ILE A 197      41.684  38.321  17.851  1.00  0.00      RA0  C
ATOM   1844  CD1 ILE A 197      42.716  39.440  17.988  1.00  0.00      RA0  C
ATOM   1845  C   ILE A 197      37.992  37.864  18.938  1.00  0.00      RA0  C
ATOM   1846  O   ILE A 197      37.379  38.861  18.577  1.00  0.00      RA0  O
ATOM   1847  N   ALA A 198      37.529  37.025  19.869  1.00  0.00      RA0  N
ATOM   1848  H   ALA A 198      38.121  36.286  20.192  1.00  0.00      RA0  H
ATOM   1849  CA  ALA A 198      36.277  37.299  20.579  1.00  0.00      RA0  C
ATOM   1850  CB  ALA A 198      35.434  36.031  20.701  1.00  0.00      RA0  C
ATOM   1851  C   ALA A 198      36.610  37.807  21.973  1.00  0.00      RA0  C
ATOM   1852  O   ALA A 198      37.544  37.323  22.614  1.00  0.00      RA0  O
ATOM   1853  N   LEU A 199      35.836  38.781  22.442  1.00  0.00      RA0  N
ATOM   1854  H   LEU A 199      35.048  39.132  21.924  1.00  0.00      RA0  H
ATOM   1855  CA  LEU A 199      36.077  39.382  23.745  1.00  0.00      RA0  C
ATOM   1856  CB  LEU A 199      37.193  40.427  23.553  1.00  0.00      RA0  C
ATOM   1857  CG  LEU A 199      36.847  41.720  22.794  1.00  0.00      RA0  C
ATOM   1858  CD1 LEU A 199      37.917  42.765  23.074  1.00  0.00      RA0  C
ATOM   1859  CD2 LEU A 199      36.653  41.574  21.280  1.00  0.00      RA0  C
ATOM   1860  C   LEU A 199      34.791  40.024  24.251  1.00  0.00      RA0  C
ATOM   1861  O   LEU A 199      33.848  40.211  23.482  1.00  0.00      RA0  O
ATOM   1862  N   PRO A 200      34.731  40.356  25.543  1.00  0.00      RA0  N
ATOM   1863  CD  PRO A 200      35.721  40.069  26.576  1.00  0.00      RA0  C
ATOM   1864  CA  PRO A 200      33.512  40.955  26.107  1.00  0.00      RA0  C
ATOM   1865  CB  PRO A 200      33.857  41.105  27.586  1.00  0.00      RA0  C
ATOM   1866  CG  PRO A 200      34.908  40.038  27.860  1.00  0.00      RA0  C
ATOM   1867  C   PRO A 200      33.071  42.178  25.358  1.00  0.00      RA0  C
ATOM   1868  O   PRO A 200      33.899  42.999  24.964  1.00  0.00      RA0  O
ATOM   1869  N   ASN A 201      31.760  42.311  25.160  1.00  0.00      RA0  N
ATOM   1870  H   ASN A 201      31.178  41.541  25.429  1.00  0.00      RA0  H
ATOM   1871  CA  ASN A 201      31.212  43.471  24.462  1.00  0.00      RA0  C
ATOM   1872  CB  ASN A 201      29.685  43.516  24.634  1.00  0.00      RA0  C
ATOM   1873  CG  ASN A 201      28.998  42.445  23.804  1.00  0.00      RA0  C
ATOM   1874  OD1 ASN A 201      29.467  42.066  22.739  1.00  0.00      RA0  O
ATOM   1875  ND2 ASN A 201      27.860  41.973  24.345  1.00  0.00      RA0  N
ATOM   1876 HD21 ASN A 201      27.504  42.297  25.220  1.00  0.00      RA0  H
ATOM   1877 HD22 ASN A 201      27.322  41.253  23.887  1.00  0.00      RA0  H
ATOM   1878  C   ASN A 201      31.800  44.788  24.983  1.00  0.00      RA0  C
ATOM   1879  O   ASN A 201      32.125  45.698  24.208  1.00  0.00      RA0  O
ATOM   1880  N   GLU A 202      31.935  44.870  26.299  1.00  0.00      RA0  N
ATOM   1881  H   GLU A 202      31.872  44.055  26.874  1.00  0.00      RA0  H
ATOM   1882  CA  GLU A 202      32.386  46.099  26.965  1.00  0.00      RA0  C
ATOM   1883  CB  GLU A 202      31.959  46.105  28.448  1.00  0.00      RA0  C
ATOM   1884  CG  GLU A 202      33.033  45.945  29.541  1.00  0.00      RA0  C
ATOM   1885  CD  GLU A 202      33.591  44.535  29.617  1.00  0.00      RA0  C
ATOM   1886  OE1 GLU A 202      33.813  43.919  28.588  1.00  0.00      RA0  O
ATOM   1887  OE2 GLU A 202      33.860  44.042  30.709  1.00  0.00      RA0  O
ATOM   1888  C   GLU A 202      33.868  46.439  26.747  1.00  0.00      RA0  C
ATOM   1889  O   GLU A 202      34.297  47.572  27.036  1.00  0.00      RA0  O
ATOM   1890  N   LYS A 203      34.639  45.457  26.281  1.00  0.00      RA0  N
ATOM   1891  H   LYS A 203      34.224  44.561  26.125  1.00  0.00      RA0  H
ATOM   1892  CA  LYS A 203      36.055  45.639  25.902  1.00  0.00      RA0  C
ATOM   1893  CB  LYS A 203      36.932  44.422  26.205  1.00  0.00      RA0  C
ATOM   1894  CG  LYS A 203      36.890  43.796  27.589  1.00  0.00      RA0  C
ATOM   1895  CD  LYS A 203      37.180  44.753  28.737  1.00  0.00      RA0  C
ATOM   1896  CE  LYS A 203      37.143  43.975  30.049  1.00  0.00      RA0  C
ATOM   1897  NZ  LYS A 203      36.068  42.977  29.982  1.00  0.00      RA0  N
ATOM   1898  HZ1 LYS A 203      36.481  42.038  29.775  1.00  0.00      RA0  H
ATOM   1899  HZ2 LYS A 203      35.513  42.977  30.862  1.00  0.00      RA0  H
ATOM   1900  HZ3 LYS A 203      35.340  43.253  29.283  1.00  0.00      RA0  H
ATOM   1901  C   LYS A 203      36.285  45.904  24.414  1.00  0.00      RA0  C
ATOM   1902  O   LYS A 203      37.393  46.235  23.996  1.00  0.00      RA0  O
ATOM   1903  N   ALA A 204      35.250  45.707  23.604  1.00  0.00      RA0  N
ATOM   1904  H   ALA A 204      34.350  45.513  23.999  1.00  0.00      RA0  H
ATOM   1905  CA  ALA A 204      35.403  45.662  22.157  1.00  0.00      RA0  C
ATOM   1906  CB  ALA A 204      34.089  45.252  21.494  1.00  0.00      RA0  C
ATOM   1907  C   ALA A 204      35.881  46.979  21.553  1.00  0.00      RA0  C
ATOM   1908  O   ALA A 204      36.794  46.997  20.704  1.00  0.00      RA0  O
ATOM   1909  N   ALA A 205      35.277  48.078  21.979  1.00  0.00      RA0  N
ATOM   1910  H   ALA A 205      34.667  48.022  22.769  1.00  0.00      RA0  H
ATOM   1911  CA  ALA A 205      35.531  49.388  21.340  1.00  0.00      RA0  C
ATOM   1912  CB  ALA A 205      34.616  50.461  21.930  1.00  0.00      RA0  C
ATOM   1913  C   ALA A 205      36.972  49.794  21.545  1.00  0.00      RA0  C
ATOM   1914  O   ALA A 205      37.616  50.274  20.637  1.00  0.00      RA0  O
ATOM   1915  N   ASP A 206      37.483  49.586  22.747  1.00  0.00      RA0  N
ATOM   1916  H   ASP A 206      36.939  49.275  23.531  1.00  0.00      RA0  H
ATOM   1917  CA  ASP A 206      38.866  49.965  23.032  1.00  0.00      RA0  C
ATOM   1918  CB  ASP A 206      39.161  49.813  24.524  1.00  0.00      RA0  C
ATOM   1919  CG  ASP A 206      38.030  50.397  25.337  1.00  0.00      RA0  C
ATOM   1920  OD1 ASP A 206      38.152  51.538  25.775  1.00  0.00      RA0  O
ATOM   1921  OD2 ASP A 206      37.030  49.705  25.525  1.00  0.00      RA0  O
ATOM   1922  C   ASP A 206      39.848  49.089  22.256  1.00  0.00      RA0  C
ATOM   1923  O   ASP A 206      40.889  49.562  21.834  1.00  0.00      RA0  O
ATOM   1924  N   PHE A 207      39.524  47.812  22.099  1.00  0.00      RA0  N
ATOM   1925  H   PHE A 207      38.659  47.489  22.490  1.00  0.00      RA0  H
ATOM   1926  CA  PHE A 207      40.396  46.894  21.394  1.00  0.00      RA0  C
ATOM   1927  CB  PHE A 207      39.934  45.459  21.620  1.00  0.00      RA0  C
ATOM   1928  CG  PHE A 207      40.925  44.488  21.023  1.00  0.00      RA0  C
ATOM   1929  CD1 PHE A 207      42.281  44.619  21.299  1.00  0.00      RA0  C
ATOM   1930  CD2 PHE A 207      40.476  43.457  20.207  1.00  0.00      RA0  C
ATOM   1931  CE1 PHE A 207      43.188  43.715  20.761  1.00  0.00      RA0  C
ATOM   1932  CE2 PHE A 207      41.385  42.554  19.670  1.00  0.00      RA0  C
ATOM   1933  CZ  PHE A 207      42.741  42.681  19.947  1.00  0.00      RA0  C
ATOM   1934  C   PHE A 207      40.414  47.237  19.906  1.00  0.00      RA0  C
ATOM   1935  O   PHE A 207      41.479  47.299  19.293  1.00  0.00      RA0  O
ATOM   1936  N   TRP A 208      39.238  47.512  19.343  1.00  0.00      RA0  N
ATOM   1937  H   TRP A 208      38.415  47.436  19.906  1.00  0.00      RA0  H
ATOM   1938  CA  TRP A 208      39.124  48.045  17.980  1.00  0.00      RA0  C
ATOM   1939  CB  TRP A 208      37.654  48.363  17.689  1.00  0.00      RA0  C
ATOM   1940  CG  TRP A 208      37.429  48.882  16.285  1.00  0.00      RA0  C
ATOM   1941  CD2 TRP A 208      37.068  48.133  15.104  1.00  0.00      RA0  C
ATOM   1942  CE2 TRP A 208      36.920  49.055  14.039  1.00  0.00      RA0  C
ATOM   1943  CE3 TRP A 208      36.864  46.778  14.870  1.00  0.00      RA0  C
ATOM   1944  CD1 TRP A 208      37.477  50.219  15.860  1.00  0.00      RA0  C
ATOM   1945  NE1 TRP A 208      37.176  50.328  14.539  1.00  0.00      RA0  N
ATOM   1946  HE1 TRP A 208      37.136  51.166  14.030  1.00  0.00      RA0  H
ATOM   1947  CZ2 TRP A 208      36.562  48.595  12.777  1.00  0.00      RA0  C
ATOM   1948  CZ3 TRP A 208      36.508  46.332  13.603  1.00  0.00      RA0  C
ATOM   1949  CH2 TRP A 208      36.359  47.237  12.559  1.00  0.00      RA0  C
ATOM   1950  C   TRP A 208      40.012  49.281  17.774  1.00  0.00      RA0  C
ATOM   1951  O   TRP A 208      40.789  49.361  16.814  1.00  0.00      RA0  O
ATOM   1952  N   ARG A 209      39.881  50.268  18.660  1.00  0.00      RA0  N
ATOM   1953  H   ARG A 209      39.239  50.173  19.426  1.00  0.00      RA0  H
ATOM   1954  CA  ARG A 209      40.678  51.485  18.541  1.00  0.00      RA0  C
ATOM   1955  CB  ARG A 209      40.391  52.357  19.761  1.00  0.00      RA0  C
ATOM   1956  CG  ARG A 209      39.224  53.317  19.617  1.00  0.00      RA0  C
ATOM   1957  CD  ARG A 209      39.719  54.740  19.346  1.00  0.00      RA0  C
ATOM   1958  NE  ARG A 209      40.791  54.768  18.350  1.00  0.00      RA0  N
ATOM   1959  HE  ARG A 209      41.754  54.774  18.679  1.00  0.00      RA0  H
ATOM   1960  CZ  ARG A 209      40.502  54.745  17.017  1.00  0.00      RA0  C
ATOM   1961  NH1 ARG A 209      39.220  54.642  16.589  1.00  0.00      RA0  N
ATOM   1962 HH11 ARG A 209      38.957  54.666  15.623  1.00  0.00      RA0  H
ATOM   1963 HH12 ARG A 209      38.445  54.514  17.230  1.00  0.00      RA0  H
ATOM   1964  NH2 ARG A 209      41.523  54.821  16.146  1.00  0.00      RA0  N
ATOM   1965 HH21 ARG A 209      41.431  54.825  15.152  1.00  0.00      RA0  H
ATOM   1966 HH22 ARG A 209      42.468  54.872  16.515  1.00  0.00      RA0  H
ATOM   1967  C   ARG A 209      42.182  51.183  18.623  1.00  0.00      RA0  C
ATOM   1968  O   ARG A 209      42.974  51.759  17.883  1.00  0.00      RA0  O
ATOM   1969  N   ALA A 210      42.564  50.281  19.527  1.00  0.00      RA0  N
ATOM   1970  H   ALA A 210      41.893  49.879  20.153  1.00  0.00      RA0  H
ATOM   1971  CA  ALA A 210      43.973  49.900  19.650  1.00  0.00      RA0  C
ATOM   1972  CB  ALA A 210      44.158  48.926  20.814  1.00  0.00      RA0  C
ATOM   1973  C   ALA A 210      44.485  49.255  18.351  1.00  0.00      RA0  C
ATOM   1974  O   ALA A 210      45.640  49.465  17.961  1.00  0.00      RA0  O
ATOM   1975  N   LEU A 211      43.615  48.486  17.688  1.00  0.00      RA0  N
ATOM   1976  H   LEU A 211      42.695  48.363  18.064  1.00  0.00      RA0  H
ATOM   1977  CA  LEU A 211      43.980  47.816  16.445  1.00  0.00      RA0  C
ATOM   1978  CB  LEU A 211      42.893  46.823  16.035  1.00  0.00      RA0  C
ATOM   1979  CG  LEU A 211      42.903  45.480  16.760  1.00  0.00      RA0  C
ATOM   1980  CD1 LEU A 211      41.537  44.799  16.688  1.00  0.00      RA0  C
ATOM   1981  CD2 LEU A 211      44.010  44.566  16.231  1.00  0.00      RA0  C
ATOM   1982  C   LEU A 211      44.160  48.818  15.300  1.00  0.00      RA0  C
ATOM   1983  O   LEU A 211      45.096  48.693  14.533  1.00  0.00      RA0  O
ATOM   1984  N   VAL A 212      43.303  49.829  15.232  1.00  0.00      RA0  N
ATOM   1985  H   VAL A 212      42.562  49.857  15.907  1.00  0.00      RA0  H
ATOM   1986  CA  VAL A 212      43.474  50.924  14.281  1.00  0.00      RA0  C
ATOM   1987  CB  VAL A 212      42.411  52.017  14.434  1.00  0.00      RA0  C
ATOM   1988  CG1 VAL A 212      42.627  53.098  13.373  1.00  0.00      RA0  C
ATOM   1989  CG2 VAL A 212      40.984  51.478  14.388  1.00  0.00      RA0  C
ATOM   1990  C   VAL A 212      44.844  51.543  14.477  1.00  0.00      RA0  C
ATOM   1991  O   VAL A 212      45.622  51.698  13.519  1.00  0.00      RA0  O
ATOM   1992  N   GLU A 213      45.154  51.866  15.726  1.00  0.00      RA0  N
ATOM   1993  H   GLU A 213      44.503  51.747  16.482  1.00  0.00      RA0  H
ATOM   1994  CA  GLU A 213      46.448  52.480  16.040  1.00  0.00      RA0  C
ATOM   1995  CB  GLU A 213      46.515  52.929  17.514  1.00  0.00      RA0  C
ATOM   1996  CG  GLU A 213      46.053  54.369  17.829  1.00  0.00      RA0  C
ATOM   1997  CD  GLU A 213      44.574  54.476  18.199  1.00  0.00      RA0  C
ATOM   1998  OE1 GLU A 213      43.839  55.189  17.514  1.00  0.00      RA0  O
ATOM   1999  OE2 GLU A 213      44.159  53.902  19.204  1.00  0.00      RA0  O
ATOM   2000  C   GLU A 213      47.628  51.559  15.686  1.00  0.00      RA0  C
ATOM   2001  O   GLU A 213      48.710  52.037  15.319  1.00  0.00      RA0  O
ATOM   2002  N   ALA A 214      47.415  50.247  15.776  1.00  0.00      RA0  N
ATOM   2003  H   ALA A 214      46.537  49.932  16.141  1.00  0.00      RA0  H
ATOM   2004  CA  ALA A 214      48.424  49.241  15.402  1.00  0.00      RA0  C
ATOM   2005  CB  ALA A 214      48.064  47.869  15.978  1.00  0.00      RA0  C
ATOM   2006  C   ALA A 214      48.627  49.103  13.890  1.00  0.00      RA0  C
ATOM   2007  O   ALA A 214      49.448  48.297  13.454  1.00  0.00      RA0  O
ATOM   2008  N   GLY A 215      47.862  49.854  13.101  1.00  0.00      RA0  N
ATOM   2009  H   GLY A 215      47.133  50.412  13.500  1.00  0.00      RA0  H
ATOM   2010  CA  GLY A 215      48.031  49.877  11.666  1.00  0.00      RA0  C
ATOM   2011  C   GLY A 215      47.119  48.898  10.949  1.00  0.00      RA0  C
ATOM   2012  O   GLY A 215      47.398  48.508   9.817  1.00  0.00      RA0  O
ATOM   2013  N   VAL A 216      46.016  48.507  11.586  1.00  0.00      RA0  N
ATOM   2014  H   VAL A 216      45.761  48.905  12.472  1.00  0.00      RA0  H
ATOM   2015  CA  VAL A 216      45.030  47.614  10.938  1.00  0.00      RA0  C
ATOM   2016  CB  VAL A 216      44.544  46.567  11.937  1.00  0.00      RA0  C
ATOM   2017  CG1 VAL A 216      43.724  45.499  11.227  1.00  0.00      RA0  C
ATOM   2018  CG2 VAL A 216      45.713  45.948  12.702  1.00  0.00      RA0  C
ATOM   2019  C   VAL A 216      43.867  48.464  10.407  1.00  0.00      RA0  C
ATOM   2020  O   VAL A 216      43.235  49.198  11.162  1.00  0.00      RA0  O
ATOM   2021  N   LYS A 217      43.595  48.357   9.112  1.00  0.00      RA0  N
ATOM   2022  H   LYS A 217      44.057  47.653   8.566  1.00  0.00      RA0  H
ATOM   2023  CA  LYS A 217      42.593  49.191   8.446  1.00  0.00      RA0  C
ATOM   2024  CB  LYS A 217      42.840  49.408   6.947  1.00  0.00      RA0  C
ATOM   2025  CG  LYS A 217      42.086  50.669   6.494  1.00  0.00      RA0  C
ATOM   2026  CD  LYS A 217      41.281  50.533   5.201  1.00  0.00      RA0  C
ATOM   2027  CE  LYS A 217      40.383  51.757   4.944  1.00  0.00      RA0  C
ATOM   2028  NZ  LYS A 217      39.733  51.635   3.634  1.00  0.00      RA0  N
ATOM   2029  HZ1 LYS A 217      38.733  51.336   3.664  1.00  0.00      RA0  H
ATOM   2030  HZ2 LYS A 217      39.850  52.469   3.022  1.00  0.00      RA0  H
ATOM   2031  HZ3 LYS A 217      40.266  50.947   3.060  1.00  0.00      RA0  H
ATOM   2032  C   LYS A 217      41.187  48.640   8.645  1.00  0.00      RA0  C
ATOM   2033  O   LYS A 217      40.949  47.459   8.367  1.00  0.00      RA0  O
ATOM   2034  N   PRO A 218      40.240  49.470   9.110  1.00  0.00      RA0  N
ATOM   2035  CD  PRO A 218      40.434  50.786   9.707  1.00  0.00      RA0  C
ATOM   2036  CA  PRO A 218      38.845  49.048   9.072  1.00  0.00      RA0  C
ATOM   2037  CB  PRO A 218      38.120  50.261   9.667  1.00  0.00      RA0  C
ATOM   2038  CG  PRO A 218      39.159  51.000  10.508  1.00  0.00      RA0  C
ATOM   2039  C   PRO A 218      38.347  48.677   7.649  1.00  0.00      RA0  C
ATOM   2040  O   PRO A 218      38.499  49.440   6.697  1.00  0.00      RA0  O
ATOM   2041  N   CYS A 219      37.719  47.510   7.563  1.00  0.00      RA0  N
ATOM   2042  H   CYS A 219      37.578  46.920   8.360  1.00  0.00      RA0  H
ATOM   2043  CA  CYS A 219      37.224  46.966   6.307  1.00  0.00      RA0  C
ATOM   2044  CB  CYS A 219      38.146  45.832   5.871  1.00  0.00      RA0  C
ATOM   2045  SG  CYS A 219      39.879  46.336   5.740  1.00  0.00      RA0  S
ATOM   2046  C   CYS A 219      35.773  46.522   6.465  1.00  0.00      RA0  C
ATOM   2047  O   CYS A 219      35.413  45.922   7.468  1.00  0.00      RA0  O
ATOM   2048  N   GLY A 220      34.983  46.773   5.422  1.00  0.00      RA0  N
ATOM   2049  H   GLY A 220      35.381  47.231   4.620  1.00  0.00      RA0  H
ATOM   2050  CA  GLY A 220      33.552  46.565   5.440  1.00  0.00      RA0  C
ATOM   2051  C   GLY A 220      33.083  45.327   4.699  1.00  0.00      RA0  C
ATOM   2052  O   GLY A 220      33.852  44.474   4.286  1.00  0.00      RA0  O
ATOM   2053  N   LEU A 221      31.771  45.231   4.564  1.00  0.00      RA0  N
ATOM   2054  H   LEU A 221      31.211  45.978   4.927  1.00  0.00      RA0  H
ATOM   2055  CA  LEU A 221      31.127  44.069   3.968  1.00  0.00      RA0  C
ATOM   2056  CB  LEU A 221      29.613  44.151   4.136  1.00  0.00      RA0  C
ATOM   2057  CG  LEU A 221      29.168  44.267   5.591  1.00  0.00      RA0  C
ATOM   2058  CD1 LEU A 221      27.682  44.605   5.673  1.00  0.00      RA0  C
ATOM   2059  CD2 LEU A 221      29.536  43.034   6.417  1.00  0.00      RA0  C
ATOM   2060  C   LEU A 221      31.454  43.911   2.501  1.00  0.00      RA0  C
ATOM   2061  O   LEU A 221      31.499  42.783   1.981  1.00  0.00      RA0  O
ATOM   2062  N   GLY A 222      31.651  45.020   1.799  1.00  0.00      RA0  N
ATOM   2063  H   GLY A 222      31.629  45.912   2.254  1.00  0.00      RA0  H
ATOM   2064  CA  GLY A 222      31.971  44.962   0.369  1.00  0.00      RA0  C
ATOM   2065  C   GLY A 222      33.273  44.205   0.122  1.00  0.00      RA0  C
ATOM   2066  O   GLY A 222      33.332  43.260  -0.639  1.00  0.00      RA0  O
ATOM   2067  N   ALA A 223      34.314  44.594   0.835  1.00  0.00      RA0  N
ATOM   2068  H   ALA A 223      34.193  45.332   1.498  1.00  0.00      RA0  H
ATOM   2069  CA  ALA A 223      35.586  43.875   0.781  1.00  0.00      RA0  C
ATOM   2070  CB  ALA A 223      36.655  44.637   1.560  1.00  0.00      RA0  C
ATOM   2071  C   ALA A 223      35.477  42.455   1.366  1.00  0.00      RA0  C
ATOM   2072  O   ALA A 223      36.089  41.507   0.856  1.00  0.00      RA0  O
ATOM   2073  N   ARG A 224      34.691  42.279   2.425  1.00  0.00      RA0  N
ATOM   2074  H   ARG A 224      34.234  43.063   2.847  1.00  0.00      RA0  H
ATOM   2075  CA  ARG A 224      34.478  40.940   2.972  1.00  0.00      RA0  C
ATOM   2076  CB  ARG A 224      33.702  40.811   4.304  1.00  0.00      RA0  C
ATOM   2077  CG  ARG A 224      33.963  39.443   4.999  1.00  0.00      RA0  C
ATOM   2078  CD  ARG A 224      34.024  39.454   6.548  1.00  0.00      RA0  C
ATOM   2079  NE  ARG A 224      34.052  38.114   7.175  1.00  0.00      RA0  N
ATOM   2080  HE  ARG A 224      33.260  37.531   6.963  1.00  0.00      RA0  H
ATOM   2081  CZ  ARG A 224      35.027  37.748   8.085  1.00  0.00      RA0  C
ATOM   2082  NH1 ARG A 224      36.099  38.546   8.249  1.00  0.00      RA0  N
ATOM   2083 HH11 ARG A 224      36.835  38.290   8.886  1.00  0.00      RA0  H
ATOM   2084 HH12 ARG A 224      36.203  39.408   7.748  1.00  0.00      RA0  H
ATOM   2085  NH2 ARG A 224      34.927  36.606   8.817  1.00  0.00      RA0  N
ATOM   2086 HH21 ARG A 224      35.615  36.322   9.515  1.00  0.00      RA0  H
ATOM   2087 HH22 ARG A 224      34.158  35.967   8.727  1.00  0.00      RA0  H
ATOM   2088  C   ARG A 224      34.041  40.003   1.827  1.00  0.00      RA0  C
ATOM   2089  O   ARG A 224      34.525  38.876   1.697  1.00  0.00      RA0  O
ATOM   2090  N   ASP A 225      33.130  40.476   0.983  1.00  0.00      RA0  N
ATOM   2091  H   ASP A 225      32.735  41.390   1.096  1.00  0.00      RA0  H
ATOM   2092  CA  ASP A 225      32.631  39.627  -0.077  1.00  0.00      RA0  C
ATOM   2093  CB  ASP A 225      31.204  39.864  -0.584  1.00  0.00      RA0  C
ATOM   2094  CG  ASP A 225      30.589  38.481  -0.831  1.00  0.00      RA0  C
ATOM   2095  OD1 ASP A 225      30.252  37.804   0.136  1.00  0.00      RA0  O
ATOM   2096  OD2 ASP A 225      30.469  38.040  -1.974  1.00  0.00      RA0  O
ATOM   2097  C   ASP A 225      33.641  39.385  -1.205  1.00  0.00      RA0  C
ATOM   2098  O   ASP A 225      33.788  38.242  -1.635  1.00  0.00      RA0  O
ATOM   2099  N   THR A 226      34.304  40.433  -1.695  1.00  0.00      RA0  N
ATOM   2100  H   THR A 226      34.205  41.313  -1.236  1.00  0.00      RA0  H
ATOM   2101  CA  THR A 226      35.314  40.237  -2.754  1.00  0.00      RA0  C
ATOM   2102  CB  THR A 226      35.717  41.649  -3.151  1.00  0.00      RA0  C
ATOM   2103  OG1 THR A 226      35.690  42.485  -1.985  1.00  0.00      RA0  O
ATOM   2104  HG1 THR A 226      34.785  42.775  -1.877  1.00  0.00      RA0  H
ATOM   2105  CG2 THR A 226      34.769  42.242  -4.192  1.00  0.00      RA0  C
ATOM   2106  C   THR A 226      36.448  39.327  -2.276  1.00  0.00      RA0  C
ATOM   2107  O   THR A 226      36.926  38.467  -3.028  1.00  0.00      RA0  O
ATOM   2108  N   LEU A 227      36.856  39.517  -1.033  1.00  0.00      RA0  N
ATOM   2109  H   LEU A 227      36.399  40.207  -0.470  1.00  0.00      RA0  H
ATOM   2110  CA  LEU A 227      37.914  38.685  -0.456  1.00  0.00      RA0  C
ATOM   2111  CB  LEU A 227      38.297  39.178   0.938  1.00  0.00      RA0  C
ATOM   2112  CG  LEU A 227      39.071  40.496   0.927  1.00  0.00      RA0  C
ATOM   2113  CD1 LEU A 227      38.912  41.260   2.235  1.00  0.00      RA0  C
ATOM   2114  CD2 LEU A 227      40.543  40.291   0.584  1.00  0.00      RA0  C
ATOM   2115  C   LEU A 227      37.532  37.211  -0.385  1.00  0.00      RA0  C
ATOM   2116  O   LEU A 227      38.288  36.330  -0.819  1.00  0.00      RA0  O
ATOM   2117  N   ARG A 228      36.357  36.916   0.162  1.00  0.00      RA0  N
ATOM   2118  H   ARG A 228      35.732  37.639   0.468  1.00  0.00      RA0  H
ATOM   2119  CA  ARG A 228      35.964  35.525   0.333  1.00  0.00      RA0  C
ATOM   2120  CB  ARG A 228      34.763  35.408   1.281  1.00  0.00      RA0  C
ATOM   2121  CG  ARG A 228      33.401  35.855   0.734  1.00  0.00      RA0  C
ATOM   2122  CD  ARG A 228      32.595  34.757   0.030  1.00  0.00      RA0  C
ATOM   2123  NE  ARG A 228      31.519  35.357  -0.744  1.00  0.00      RA0  N
ATOM   2124  HE  ARG A 228      31.374  36.356  -0.648  1.00  0.00      RA0  H
ATOM   2125  CZ  ARG A 228      30.691  34.618  -1.530  1.00  0.00      RA0  C
ATOM   2126  NH1 ARG A 228      30.866  33.276  -1.642  1.00  0.00      RA0  N
ATOM   2127 HH11 ARG A 228      30.221  32.687  -2.158  1.00  0.00      RA0  H
ATOM   2128 HH12 ARG A 228      31.640  32.793  -1.206  1.00  0.00      RA0  H
ATOM   2129  NH2 ARG A 228      29.705  35.272  -2.177  1.00  0.00      RA0  N
ATOM   2130 HH21 ARG A 228      29.028  34.809  -2.768  1.00  0.00      RA0  H
ATOM   2131 HH22 ARG A 228      29.645  36.282  -2.068  1.00  0.00      RA0  H
ATOM   2132  C   ARG A 228      35.668  34.814  -1.003  1.00  0.00      RA0  C
ATOM   2133  O   ARG A 228      35.923  33.623  -1.156  1.00  0.00      RA0  O
ATOM   2134  N   LEU A 229      35.145  35.532  -1.977  1.00  0.00      RA0  N
ATOM   2135  H   LEU A 229      34.917  36.498  -1.827  1.00  0.00      RA0  H
ATOM   2136  CA  LEU A 229      34.809  34.909  -3.261  1.00  0.00      RA0  C
ATOM   2137  CB  LEU A 229      33.935  35.841  -4.098  1.00  0.00      RA0  C
ATOM   2138  CG  LEU A 229      33.469  35.144  -5.374  1.00  0.00      RA0  C
ATOM   2139  CD1 LEU A 229      32.678  33.886  -5.040  1.00  0.00      RA0  C
ATOM   2140  CD2 LEU A 229      32.690  36.070  -6.304  1.00  0.00      RA0  C
ATOM   2141  C   LEU A 229      36.111  34.576  -4.022  1.00  0.00      RA0  C
ATOM   2142  O   LEU A 229      36.287  33.467  -4.555  1.00  0.00      RA0  O
ATOM   2143  N   GLU A 230      37.034  35.540  -4.032  1.00  0.00      RA0  N
ATOM   2144  H   GLU A 230      36.835  36.434  -3.623  1.00  0.00      RA0  H
ATOM   2145  CA  GLU A 230      38.381  35.294  -4.562  1.00  0.00      RA0  C
ATOM   2146  CB  GLU A 230      39.306  36.499  -4.417  1.00  0.00      RA0  C
ATOM   2147  CG  GLU A 230      38.988  37.680  -5.334  1.00  0.00      RA0  C
ATOM   2148  CD  GLU A 230      40.046  38.744  -5.120  1.00  0.00      RA0  C
ATOM   2149  OE1 GLU A 230      40.922  38.540  -4.288  1.00  0.00      RA0  O
ATOM   2150  OE2 GLU A 230      40.012  39.777  -5.781  1.00  0.00      RA0  O
ATOM   2151  C   GLU A 230      39.019  34.066  -3.917  1.00  0.00      RA0  C
ATOM   2152  O   GLU A 230      39.668  33.269  -4.598  1.00  0.00      RA0  O
ATOM   2153  N   ALA A 231      38.831  33.907  -2.617  1.00  0.00      RA0  N
ATOM   2154  H   ALA A 231      38.291  34.594  -2.126  1.00  0.00      RA0  H
ATOM   2155  CA  ALA A 231      39.380  32.767  -1.858  1.00  0.00      RA0  C
ATOM   2156  CB  ALA A 231      39.396  33.103  -0.371  1.00  0.00      RA0  C
ATOM   2157  C   ALA A 231      38.647  31.439  -2.040  1.00  0.00      RA0  C
ATOM   2158  O   ALA A 231      39.074  30.408  -1.501  1.00  0.00      RA0  O
ATOM   2159  N   GLY A 232      37.567  31.457  -2.827  1.00  0.00      RA0  N
ATOM   2160  H   GLY A 232      37.280  32.325  -3.227  1.00  0.00      RA0  H
ATOM   2161  CA  GLY A 232      36.742  30.290  -3.072  1.00  0.00      RA0  C
ATOM   2162  C   GLY A 232      35.941  29.830  -1.874  1.00  0.00      RA0  C
ATOM   2163  O   GLY A 232      35.687  28.643  -1.730  1.00  0.00      RA0  O
ATOM   2164  N   MSE A 233      35.543  30.755  -1.019  1.00  0.00      RA0  N
ATOM   2165  H   MSE A 233      35.623  31.720  -1.258  1.00  0.00      RA0  H
ATOM   2166  CA  MSE A 233      34.851  30.396   0.205  1.00  0.00      RA0  C
ATOM   2167  CB  MSE A 233      35.389  31.208   1.381  1.00  0.00      RA0  C
ATOM   2168  CG  MSE A 233      36.850  30.876   1.682  1.00  0.00      RA0  C
ATOM   2169  SE  MSE A 233      37.527  31.864   3.025  1.00  0.00      RA0  S
ATOM   2170  CE  MSE A 233      39.125  31.046   3.151  1.00  0.00      RA0  C
ATOM   2171  C   MSE A 233      33.343  30.613   0.033  1.00  0.00      RA0  C
ATOM   2172  O   MSE A 233      32.922  31.559  -0.633  1.00  0.00      RA0  O
ATOM   2173  N   ASN A 234      32.553  29.646   0.524  1.00  0.00      RA0  N
ATOM   2174  H   ASN A 234      32.938  28.966   1.146  1.00  0.00      RA0  H
ATOM   2175  CA  ASN A 234      31.112  29.673   0.312  1.00  0.00      RA0  C
ATOM   2176  CB  ASN A 234      30.493  28.310   0.621  1.00  0.00      RA0  C
ATOM   2177  CG  ASN A 234      30.850  27.294  -0.440  1.00  0.00      RA0  C
ATOM   2178  OD1 ASN A 234      31.344  27.625  -1.511  1.00  0.00      RA0  O
ATOM   2179  ND2 ASN A 234      30.560  26.032  -0.087  1.00  0.00      RA0  N
ATOM   2180 HD21 ASN A 234      30.200  25.821   0.824  1.00  0.00      RA0  H
ATOM   2181 HD22 ASN A 234      30.713  25.275  -0.729  1.00  0.00      RA0  H
ATOM   2182  C   ASN A 234      30.404  30.690   1.155  1.00  0.00      RA0  C
ATOM   2183  O   ASN A 234      30.860  31.034   2.257  1.00  0.00      RA0  O
ATOM   2184  N   LEU A 235      29.266  31.150   0.627  1.00  0.00      RA0  N
ATOM   2185  H   LEU A 235      28.997  30.874  -0.301  1.00  0.00      RA0  H
ATOM   2186  CA  LEU A 235      28.326  31.974   1.328  1.00  0.00      RA0  C
ATOM   2187  CB  LEU A 235      28.231  33.349   0.671  1.00  0.00      RA0  C
ATOM   2188  CG  LEU A 235      27.269  34.305   1.375  1.00  0.00      RA0  C
ATOM   2189  CD1 LEU A 235      27.666  34.552   2.831  1.00  0.00      RA0  C
ATOM   2190  CD2 LEU A 235      27.112  35.610   0.594  1.00  0.00      RA0  C
ATOM   2191  C   LEU A 235      26.971  31.277   1.303  1.00  0.00      RA0  C
ATOM   2192  O   LEU A 235      26.360  31.076   0.224  1.00  0.00      RA0  O
ATOM   2193  N   TYR A 236      26.522  30.899   2.494  1.00  0.00      RA0  N
ATOM   2194  H   TYR A 236      27.060  31.111   3.310  1.00  0.00      RA0  H
ATOM   2195  CA  TYR A 236      25.247  30.214   2.640  1.00  0.00      RA0  C
ATOM   2196  CB  TYR A 236      24.916  29.899   4.091  1.00  0.00      RA0  C
ATOM   2197  CG  TYR A 236      23.674  29.032   4.162  1.00  0.00      RA0  C
ATOM   2198  CD1 TYR A 236      23.738  27.684   3.823  1.00  0.00      RA0  C
ATOM   2199  CE1 TYR A 236      22.614  26.874   3.958  1.00  0.00      RA0  C
ATOM   2200  CD2 TYR A 236      22.468  29.576   4.587  1.00  0.00      RA0  C
ATOM   2201  CE2 TYR A 236      21.343  28.768   4.712  1.00  0.00      RA0  C
ATOM   2202  CZ  TYR A 236      21.418  27.411   4.423  1.00  0.00      RA0  C
ATOM   2203  OH  TYR A 236      20.303  26.607   4.615  1.00  0.00      RA0  O
ATOM   2204  HH  TYR A 236      20.529  25.709   4.354  1.00  0.00      RA0  H
ATOM   2205  C   TYR A 236      24.144  31.086   2.032  1.00  0.00      RA0  C
ATOM   2206  O   TYR A 236      24.106  32.313   2.217  1.00  0.00      RA0  O
ATOM   2207  N   GLY A 237      23.246  30.435   1.316  1.00  0.00      RA0  N
ATOM   2208  H   GLY A 237      23.347  29.450   1.183  1.00  0.00      RA0  H
ATOM   2209  CA  GLY A 237      22.192  31.105   0.599  1.00  0.00      RA0  C
ATOM   2210  C   GLY A 237      22.547  31.302  -0.857  1.00  0.00      RA0  C
ATOM   2211  O   GLY A 237      21.666  31.439  -1.692  1.00  0.00      RA0  O
ATOM   2212  N   GLN A 238      23.843  31.343  -1.166  1.00  0.00      RA0  N
ATOM   2213  H   GLN A 238      24.540  31.222  -0.460  1.00  0.00      RA0  H
ATOM   2214  CA  GLN A 238      24.307  31.522  -2.538  1.00  0.00      RA0  C
ATOM   2215  CB  GLN A 238      25.182  32.767  -2.658  1.00  0.00      RA0  C
ATOM   2216  CG  GLN A 238      24.262  33.990  -2.575  1.00  0.00      RA0  C
ATOM   2217  CD  GLN A 238      25.016  35.293  -2.741  1.00  0.00      RA0  C
ATOM   2218  OE1 GLN A 238      24.688  36.303  -2.129  1.00  0.00      RA0  O
ATOM   2219  NE2 GLN A 238      26.043  35.238  -3.598  1.00  0.00      RA0  N
ATOM   2220 HE21 GLN A 238      26.240  34.435  -4.174  1.00  0.00      RA0  H
ATOM   2221 HE22 GLN A 238      26.697  35.982  -3.718  1.00  0.00      RA0  H
ATOM   2222  C   GLN A 238      24.942  30.239  -3.057  1.00  0.00      RA0  C
ATOM   2223  O   GLN A 238      24.418  29.622  -3.995  1.00  0.00      RA0  O
ATOM   2224  N   GLU A 239      26.053  29.798  -2.480  1.00  0.00      RA0  N
ATOM   2225  H   GLU A 239      26.490  30.337  -1.756  1.00  0.00      RA0  H
ATOM   2226  CA  GLU A 239      26.675  28.534  -2.930  1.00  0.00      RA0  C
ATOM   2227  CB  GLU A 239      28.124  28.495  -2.451  1.00  0.00      RA0  C
ATOM   2228  CG  GLU A 239      29.137  29.237  -3.333  1.00  0.00      RA0  C
ATOM   2229  CD  GLU A 239      28.833  30.714  -3.487  1.00  0.00      RA0  C
ATOM   2230  OE1 GLU A 239      28.879  31.458  -2.506  1.00  0.00      RA0  O
ATOM   2231  OE2 GLU A 239      28.579  31.133  -4.611  1.00  0.00      RA0  O
ATOM   2232  C   GLU A 239      25.933  27.271  -2.514  1.00  0.00      RA0  C
ATOM   2233  O   GLU A 239      26.139  26.226  -3.112  1.00  0.00      RA0  O
ATOM   2234  N   MSE A 240      25.119  27.368  -1.464  1.00  0.00      RA0  N
ATOM   2235  H   MSE A 240      24.986  28.229  -0.973  1.00  0.00      RA0  H
ATOM   2236  CA  MSE A 240      24.269  26.270  -1.053  1.00  0.00      RA0  C
ATOM   2237  CB  MSE A 240      25.055  25.211  -0.274  1.00  0.00      RA0  C
ATOM   2238  CG  MSE A 240      25.630  25.682   1.065  1.00  0.00      RA0  C
ATOM   2239  SE  MSE A 240      26.941  26.908   0.935  1.00  0.00      RA0  S
ATOM   2240  CE  MSE A 240      27.393  26.952   2.676  1.00  0.00      RA0  C
ATOM   2241  C   MSE A 240      23.074  26.743  -0.209  1.00  0.00      RA0  C
ATOM   2242  O   MSE A 240      23.028  27.868   0.285  1.00  0.00      RA0  O
ATOM   2243  N   ASP A 241      22.115  25.848  -0.068  1.00  0.00      RA0  N
ATOM   2244  H   ASP A 241      22.066  24.962  -0.533  1.00  0.00      RA0  H
ATOM   2245  CA  ASP A 241      20.985  26.060   0.851  1.00  0.00      RA0  C
ATOM   2246  CB  ASP A 241      19.933  26.956   0.193  1.00  0.00      RA0  C
ATOM   2247  CG  ASP A 241      19.083  26.093  -0.716  1.00  0.00      RA0  C
ATOM   2248  OD1 ASP A 241      19.617  25.459  -1.616  1.00  0.00      RA0  O
ATOM   2249  OD2 ASP A 241      17.891  25.963  -0.465  1.00  0.00      RA0  O
ATOM   2250  C   ASP A 241      20.379  24.703   1.105  1.00  0.00      RA0  C
ATOM   2251  O   ASP A 241      20.979  23.675   0.726  1.00  0.00      RA0  O
ATOM   2252  N   GLU A 242      19.212  24.647   1.743  1.00  0.00      RA0  N
ATOM   2253  H   GLU A 242      18.644  25.468   1.786  1.00  0.00      RA0  H
ATOM   2254  CA  GLU A 242      18.651  23.352   2.133  1.00  0.00      RA0  C
ATOM   2255  CB  GLU A 242      17.365  23.587   2.925  1.00  0.00      RA0  C
ATOM   2256  CG  GLU A 242      17.470  24.576   4.085  1.00  0.00      RA0  C
ATOM   2257  CD  GLU A 242      17.933  23.864   5.335  1.00  0.00      RA0  C
ATOM   2258  OE1 GLU A 242      18.242  22.680   5.270  1.00  0.00      RA0  O
ATOM   2259  OE2 GLU A 242      17.958  24.493   6.387  1.00  0.00      RA0  O
ATOM   2260  C   GLU A 242      18.278  22.431   0.982  1.00  0.00      RA0  C
ATOM   2261  O   GLU A 242      18.046  21.243   1.204  1.00  0.00      RA0  O
ATOM   2262  N   THR A 243      18.251  22.974  -0.234  1.00  0.00      RA0  N
ATOM   2263  H   THR A 243      18.479  23.941  -0.378  1.00  0.00      RA0  H
ATOM   2264  CA  THR A 243      17.926  22.200  -1.441  1.00  0.00      RA0  C
ATOM   2265  CB  THR A 243      16.910  22.987  -2.285  1.00  0.00      RA0  C
ATOM   2266  OG1 THR A 243      17.412  24.239  -2.769  1.00  0.00      RA0  O
ATOM   2267  HG1 THR A 243      17.773  24.747  -2.036  1.00  0.00      RA0  H
ATOM   2268  CG2 THR A 243      15.628  23.212  -1.482  1.00  0.00      RA0  C
ATOM   2269  C   THR A 243      19.141  21.692  -2.195  1.00  0.00      RA0  C
ATOM   2270  O   THR A 243      18.994  20.964  -3.182  1.00  0.00      RA0  O
ATOM   2271  N   ILE A 244      20.331  22.094  -1.749  1.00  0.00      RA0  N
ATOM   2272  H   ILE A 244      20.399  22.640  -0.911  1.00  0.00      RA0  H
ATOM   2273  CA  ILE A 244      21.581  21.781  -2.428  1.00  0.00      RA0  C
ATOM   2274  CB  ILE A 244      22.319  23.071  -2.808  1.00  0.00      RA0  C
ATOM   2275  CG2 ILE A 244      23.714  22.810  -3.384  1.00  0.00      RA0  C
ATOM   2276  CG1 ILE A 244      21.465  23.855  -3.800  1.00  0.00      RA0  C
ATOM   2277  CD1 ILE A 244      21.073  22.985  -4.995  1.00  0.00      RA0  C
ATOM   2278  C   ILE A 244      22.465  20.857  -1.601  1.00  0.00      RA0  C
ATOM   2279  O   ILE A 244      22.743  21.144  -0.436  1.00  0.00      RA0  O
ATOM   2280  N   SER A 245      22.978  19.801  -2.244  1.00  0.00      RA0  N
ATOM   2281  H   SER A 245      22.797  19.692  -3.218  1.00  0.00      RA0  H
ATOM   2282  CA  SER A 245      23.866  18.868  -1.601  1.00  0.00      RA0  C
ATOM   2283  CB  SER A 245      23.976  17.659  -2.535  1.00  0.00      RA0  C
ATOM   2284  OG  SER A 245      24.957  16.726  -2.070  1.00  0.00      RA0  O
ATOM   2285  HG  SER A 245      24.447  15.991  -1.724  1.00  0.00      RA0  H
ATOM   2286  C   SER A 245      25.237  19.526  -1.367  1.00  0.00      RA0  C
ATOM   2287  O   SER A 245      25.682  20.283  -2.225  1.00  0.00      RA0  O
ATOM   2288  N   PRO A 246      25.924  19.234  -0.270  1.00  0.00      RA0  N
ATOM   2289  CD  PRO A 246      25.502  18.382   0.832  1.00  0.00      RA0  C
ATOM   2290  CA  PRO A 246      27.298  19.749  -0.108  1.00  0.00      RA0  C
ATOM   2291  CB  PRO A 246      27.702  19.197   1.264  1.00  0.00      RA0  C
ATOM   2292  CG  PRO A 246      26.812  17.980   1.496  1.00  0.00      RA0  C
ATOM   2293  C   PRO A 246      28.197  19.301  -1.264  1.00  0.00      RA0  C
ATOM   2294  O   PRO A 246      29.143  20.032  -1.632  1.00  0.00      RA0  O
ATOM   2295  N   LEU A 247      27.880  18.149  -1.874  1.00  0.00      RA0  N
ATOM   2296  H   LEU A 247      27.052  17.646  -1.611  1.00  0.00      RA0  H
ATOM   2297  CA  LEU A 247      28.665  17.623  -2.980  1.00  0.00      RA0  C
ATOM   2298  CB  LEU A 247      28.194  16.218  -3.355  1.00  0.00      RA0  C
ATOM   2299  CG  LEU A 247      28.218  15.222  -2.192  1.00  0.00      RA0  C
ATOM   2300  CD1 LEU A 247      27.600  13.886  -2.599  1.00  0.00      RA0  C
ATOM   2301  CD2 LEU A 247      29.616  15.038  -1.598  1.00  0.00      RA0  C
ATOM   2302  C   LEU A 247      28.625  18.535  -4.204  1.00  0.00      RA0  C
ATOM   2303  O   LEU A 247      29.546  18.526  -5.009  1.00  0.00      RA0  O
ATOM   2304  N   ALA A 248      27.568  19.327  -4.321  1.00  0.00      RA0  N
ATOM   2305  H   ALA A 248      26.885  19.363  -3.591  1.00  0.00      RA0  H
ATOM   2306  CA  ALA A 248      27.369  20.270  -5.437  1.00  0.00      RA0  C
ATOM   2307  CB  ALA A 248      25.899  20.288  -5.860  1.00  0.00      RA0  C
ATOM   2308  C   ALA A 248      27.794  21.707  -5.074  1.00  0.00      RA0  C
ATOM   2309  O   ALA A 248      27.575  22.639  -5.859  1.00  0.00      RA0  O
ATOM   2310  N   ALA A 249      28.371  21.860  -3.885  1.00  0.00      RA0  N
ATOM   2311  H   ALA A 249      28.532  21.072  -3.291  1.00  0.00      RA0  H
ATOM   2312  CA  ALA A 249      28.788  23.152  -3.359  1.00  0.00      RA0  C
ATOM   2313  CB  ALA A 249      27.960  23.516  -2.129  1.00  0.00      RA0  C
ATOM   2314  C   ALA A 249      30.270  23.147  -2.963  1.00  0.00      RA0  C
ATOM   2315  O   ALA A 249      30.702  23.907  -2.115  1.00  0.00      RA0  O
ATOM   2316  N   ASN A 250      31.036  22.280  -3.607  1.00  0.00      RA0  N
ATOM   2317  H   ASN A 250      30.623  21.703  -4.309  1.00  0.00      RA0  H
ATOM   2318  CA  ASN A 250      32.482  22.179  -3.337  1.00  0.00      RA0  C
ATOM   2319  CB  ASN A 250      33.317  23.357  -3.870  1.00  0.00      RA0  C
ATOM   2320  CG  ASN A 250      34.782  22.947  -3.891  1.00  0.00      RA0  C
ATOM   2321  OD1 ASN A 250      35.109  21.802  -4.178  1.00  0.00      RA0  O
ATOM   2322  ND2 ASN A 250      35.641  23.919  -3.565  1.00  0.00      RA0  N
ATOM   2323 HD21 ASN A 250      35.346  24.840  -3.313  1.00  0.00      RA0  H
ATOM   2324 HD22 ASN A 250      36.629  23.743  -3.561  1.00  0.00      RA0  H
ATOM   2325  C   ASN A 250      32.761  21.910  -1.864  1.00  0.00      RA0  C
ATOM   2326  O   ASN A 250      33.743  22.427  -1.336  1.00  0.00      RA0  O
ATOM   2327  N   MSE A 251      31.903  21.100  -1.211  1.00  0.00      RA0  N
ATOM   2328  H   MSE A 251      31.080  20.799  -1.695  1.00  0.00      RA0  H
ATOM   2329  CA  MSE A 251      32.087  20.727   0.185  1.00  0.00      RA0  C
ATOM   2330  CB  MSE A 251      30.921  21.201   1.051  1.00  0.00      RA0  C
ATOM   2331  CG  MSE A 251      30.714  22.714   1.026  1.00  0.00      RA0  C
ATOM   2332  SE  MSE A 251      29.281  23.226   1.984  1.00  0.00      RA0  S
ATOM   2333  CE  MSE A 251      29.879  22.708   3.600  1.00  0.00      RA0  C
ATOM   2334  C   MSE A 251      32.289  19.230   0.356  1.00  0.00      RA0  C
ATOM   2335  O   MSE A 251      32.310  18.724   1.466  1.00  0.00      RA0  O
ATOM   2336  N   GLY A 252      32.527  18.521  -0.744  1.00  0.00      RA0  N
ATOM   2337  H   GLY A 252      32.510  18.982  -1.629  1.00  0.00      RA0  H
ATOM   2338  CA  GLY A 252      32.811  17.085  -0.658  1.00  0.00      RA0  C
ATOM   2339  C   GLY A 252      33.976  16.799   0.295  1.00  0.00      RA0  C
ATOM   2340  O   GLY A 252      33.971  15.798   1.058  1.00  0.00      RA0  O
ATOM   2341  N   TRP A 253      34.991  17.641   0.210  1.00  0.00      RA0  N
ATOM   2342  H   TRP A 253      34.953  18.370  -0.470  1.00  0.00      RA0  H
ATOM   2343  CA  TRP A 253      36.197  17.479   0.996  1.00  0.00      RA0  C
ATOM   2344  CB  TRP A 253      37.291  18.477   0.582  1.00  0.00      RA0  C
ATOM   2345  CG  TRP A 253      36.840  19.909   0.763  1.00  0.00      RA0  C
ATOM   2346  CD2 TRP A 253      37.087  20.790   1.881  1.00  0.00      RA0  C
ATOM   2347  CE2 TRP A 253      36.448  22.042   1.583  1.00  0.00      RA0  C
ATOM   2348  CE3 TRP A 253      37.794  20.632   3.093  1.00  0.00      RA0  C
ATOM   2349  CD1 TRP A 253      36.071  20.662  -0.135  1.00  0.00      RA0  C
ATOM   2350  NE1 TRP A 253      35.834  21.911   0.342  1.00  0.00      RA0  N
ATOM   2351  HE1 TRP A 253      35.330  22.603  -0.148  1.00  0.00      RA0  H
ATOM   2352  CZ2 TRP A 253      36.523  23.107   2.507  1.00  0.00      RA0  C
ATOM   2353  CZ3 TRP A 253      37.860  21.704   4.009  1.00  0.00      RA0  C
ATOM   2354  CH2 TRP A 253      37.232  22.935   3.716  1.00  0.00      RA0  C
ATOM   2355  C   TRP A 253      35.916  17.534   2.484  1.00  0.00      RA0  C
ATOM   2356  O   TRP A 253      36.757  17.128   3.276  1.00  0.00      RA0  O
ATOM   2357  N   THR A 254      34.758  18.071   2.869  1.00  0.00      RA0  N
ATOM   2358  H   THR A 254      34.087  18.336   2.182  1.00  0.00      RA0  H
ATOM   2359  CA  THR A 254      34.404  18.171   4.283  1.00  0.00      RA0  C
ATOM   2360  CB  THR A 254      33.631  19.459   4.637  1.00  0.00      RA0  C
ATOM   2361  OG1 THR A 254      32.301  19.468   4.095  1.00  0.00      RA0  O
ATOM   2362  HG1 THR A 254      32.372  19.323   3.159  1.00  0.00      RA0  H
ATOM   2363  CG2 THR A 254      34.370  20.719   4.221  1.00  0.00      RA0  C
ATOM   2364  C   THR A 254      33.587  16.989   4.797  1.00  0.00      RA0  C
ATOM   2365  O   THR A 254      33.267  16.939   5.988  1.00  0.00      RA0  O
ATOM   2366  N   ILE A 255      33.257  16.046   3.925  1.00  0.00      RA0  N
ATOM   2367  H   ILE A 255      33.668  16.030   3.013  1.00  0.00      RA0  H
ATOM   2368  CA  ILE A 255      32.444  14.906   4.342  1.00  0.00      RA0  C
ATOM   2369  CB  ILE A 255      31.485  14.428   3.250  1.00  0.00      RA0  C
ATOM   2370  CG2 ILE A 255      30.471  13.458   3.866  1.00  0.00      RA0  C
ATOM   2371  CG1 ILE A 255      30.796  15.591   2.524  1.00  0.00      RA0  C
ATOM   2372  CD1 ILE A 255      29.949  16.482   3.436  1.00  0.00      RA0  C
ATOM   2373  C   ILE A 255      33.352  13.791   4.823  1.00  0.00      RA0  C
ATOM   2374  O   ILE A 255      34.159  13.254   4.058  1.00  0.00      RA0  O
ATOM   2375  N   ALA A 256      33.192  13.431   6.087  1.00  0.00      RA0  N
ATOM   2376  H   ALA A 256      32.485  13.917   6.602  1.00  0.00      RA0  H
ATOM   2377  CA  ALA A 256      33.960  12.356   6.709  1.00  0.00      RA0  C
ATOM   2378  CB  ALA A 256      34.256  12.664   8.170  1.00  0.00      RA0  C
ATOM   2379  C   ALA A 256      33.215  11.032   6.566  1.00  0.00      RA0  C
ATOM   2380  O   ALA A 256      32.539  10.595   7.469  1.00  0.00      RA0  O
ATOM   2381  N   TRP A 257      33.338  10.385   5.405  1.00  0.00      RA0  N
ATOM   2382  H   TRP A 257      34.104  10.691   4.831  1.00  0.00      RA0  H
ATOM   2383  CA  TRP A 257      32.592   9.142   5.141  1.00  0.00      RA0  C
ATOM   2384  CB  TRP A 257      32.756   8.670   3.689  1.00  0.00      RA0  C
ATOM   2385  CG  TRP A 257      32.545   9.795   2.702  1.00  0.00      RA0  C
ATOM   2386  CD2 TRP A 257      31.322  10.233   2.069  1.00  0.00      RA0  C
ATOM   2387  CE2 TRP A 257      31.661  11.331   1.208  1.00  0.00      RA0  C
ATOM   2388  CE3 TRP A 257      29.982   9.801   2.156  1.00  0.00      RA0  C
ATOM   2389  CD1 TRP A 257      33.541  10.643   2.198  1.00  0.00      RA0  C
ATOM   2390  NE1 TRP A 257      33.029  11.547   1.326  1.00  0.00      RA0  N
ATOM   2391  HE1 TRP A 257      33.549  12.262   0.906  1.00  0.00      RA0  H
ATOM   2392  CZ2 TRP A 257      30.656  11.970   0.451  1.00  0.00      RA0  C
ATOM   2393  CZ3 TRP A 257      28.985  10.449   1.395  1.00  0.00      RA0  C
ATOM   2394  CH2 TRP A 257      29.320  11.526   0.546  1.00  0.00      RA0  C
ATOM   2395  C   TRP A 257      33.013   8.009   6.068  1.00  0.00      RA0  C
ATOM   2396  O   TRP A 257      32.180   7.220   6.548  1.00  0.00      RA0  O
ATOM   2397  N   GLU A 258      34.316   7.914   6.324  1.00  0.00      RA0  N
ATOM   2398  H   GLU A 258      34.943   8.625   5.996  1.00  0.00      RA0  H
ATOM   2399  CA  GLU A 258      34.824   6.879   7.215  1.00  0.00      RA0  C
ATOM   2400  CB  GLU A 258      36.053   6.188   6.622  1.00  0.00      RA0  C
ATOM   2401  CG  GLU A 258      35.653   5.367   5.384  1.00  0.00      RA0  C
ATOM   2402  CD  GLU A 258      34.465   4.461   5.694  1.00  0.00      RA0  C
ATOM   2403  OE1 GLU A 258      34.581   3.610   6.576  1.00  0.00      RA0  O
ATOM   2404  OE2 GLU A 258      33.415   4.634   5.072  1.00  0.00      RA0  O
ATOM   2405  C   GLU A 258      35.008   7.492   8.597  1.00  0.00      RA0  C
ATOM   2406  O   GLU A 258      35.400   8.650   8.685  1.00  0.00      RA0  O
ATOM   2407  N   PRO A 259      34.736   6.765   9.685  1.00  0.00      RA0  N
ATOM   2408  CD  PRO A 259      34.886   7.312  11.029  1.00  0.00      RA0  C
ATOM   2409  CA  PRO A 259      34.299   5.371   9.697  1.00  0.00      RA0  C
ATOM   2410  CB  PRO A 259      34.591   4.957  11.140  1.00  0.00      RA0  C
ATOM   2411  CG  PRO A 259      34.359   6.223  11.956  1.00  0.00      RA0  C
ATOM   2412  C   PRO A 259      32.834   5.247   9.296  1.00  0.00      RA0  C
ATOM   2413  O   PRO A 259      32.029   6.113   9.667  1.00  0.00      RA0  O
ATOM   2414  N   ALA A 260      32.529   4.188   8.555  1.00  0.00      RA0  N
ATOM   2415  H   ALA A 260      33.290   3.654   8.174  1.00  0.00      RA0  H
ATOM   2416  CA  ALA A 260      31.192   3.923   8.026  1.00  0.00      RA0  C
ATOM   2417  CB  ALA A 260      31.185   2.641   7.193  1.00  0.00      RA0  C
ATOM   2418  C   ALA A 260      30.138   3.805   9.102  1.00  0.00      RA0  C
ATOM   2419  O   ALA A 260      28.960   4.052   8.837  1.00  0.00      RA0  O
ATOM   2420  N   ASP A 261      30.539   3.435  10.314  1.00  0.00      RA0  N
ATOM   2421  H   ASP A 261      31.508   3.310  10.541  1.00  0.00      RA0  H
ATOM   2422  CA  ASP A 261      29.585   3.218  11.397  1.00  0.00      RA0  C
ATOM   2423  CB  ASP A 261      30.274   2.323  12.421  1.00  0.00      RA0  C
ATOM   2424  CG  ASP A 261      31.618   2.967  12.758  1.00  0.00      RA0  C
ATOM   2425  OD1 ASP A 261      32.613   2.572  12.155  1.00  0.00      RA0  O
ATOM   2426  OD2 ASP A 261      31.680   3.883  13.581  1.00  0.00      RA0  O
ATOM   2427  C   ASP A 261      29.212   4.466  12.159  1.00  0.00      RA0  C
ATOM   2428  O   ASP A 261      28.453   4.397  13.132  1.00  0.00      RA0  O
ATOM   2429  N   ARG A 262      29.736   5.609  11.747  1.00  0.00      RA0  N
ATOM   2430  H   ARG A 262      30.355   5.608  10.962  1.00  0.00      RA0  H
ATOM   2431  CA  ARG A 262      29.318   6.867  12.343  1.00  0.00      RA0  C
ATOM   2432  CB  ARG A 262      30.380   7.958  12.214  1.00  0.00      RA0  C
ATOM   2433  CG  ARG A 262      29.812   9.287  12.725  1.00  0.00      RA0  C
ATOM   2434  CD  ARG A 262      30.710  10.504  12.514  1.00  0.00      RA0  C
ATOM   2435  NE  ARG A 262      30.996  10.758  11.105  1.00  0.00      RA0  N
ATOM   2436  HE  ARG A 262      31.557  10.077  10.622  1.00  0.00      RA0  H
ATOM   2437  CZ  ARG A 262      30.608  11.954  10.567  1.00  0.00      RA0  C
ATOM   2438  NH1 ARG A 262      29.826  12.793  11.294  1.00  0.00      RA0  N
ATOM   2439 HH11 ARG A 262      29.580  13.732  11.008  1.00  0.00      RA0  H
ATOM   2440 HH12 ARG A 262      29.420  12.518  12.179  1.00  0.00      RA0  H
ATOM   2441  NH2 ARG A 262      31.020  12.255   9.313  1.00  0.00      RA0  N
ATOM   2442 HH21 ARG A 262      30.797  13.125   8.854  1.00  0.00      RA0  H
ATOM   2443 HH22 ARG A 262      31.581  11.609   8.772  1.00  0.00      RA0  H
ATOM   2444  C   ARG A 262      28.042   7.389  11.657  1.00  0.00      RA0  C
ATOM   2445  O   ARG A 262      28.080   7.868  10.541  1.00  0.00      RA0  O
ATOM   2446  N   ASP A 263      26.942   7.332  12.388  1.00  0.00      RA0  N
ATOM   2447  H   ASP A 263      26.995   6.972  13.317  1.00  0.00      RA0  H
ATOM   2448  CA  ASP A 263      25.668   7.872  11.955  1.00  0.00      RA0  C
ATOM   2449  CB  ASP A 263      24.508   7.283  12.749  1.00  0.00      RA0  C
ATOM   2450  CG  ASP A 263      23.223   7.875  12.212  1.00  0.00      RA0  C
ATOM   2451  OD1 ASP A 263      23.150   8.115  11.008  1.00  0.00      RA0  O
ATOM   2452  OD2 ASP A 263      22.303   8.102  12.994  1.00  0.00      RA0  O
ATOM   2453  C   ASP A 263      25.683   9.379  12.085  1.00  0.00      RA0  C
ATOM   2454  O   ASP A 263      26.083   9.924  13.117  1.00  0.00      RA0  O
ATOM   2455  N   PHE A 264      25.256  10.062  11.034  1.00  0.00      RA0  N
ATOM   2456  H   PHE A 264      24.737   9.567  10.331  1.00  0.00      RA0  H
ATOM   2457  CA  PHE A 264      25.059  11.496  11.096  1.00  0.00      RA0  C
ATOM   2458  CB  PHE A 264      26.330  12.288  10.751  1.00  0.00      RA0  C
ATOM   2459  CG  PHE A 264      26.790  12.112   9.322  1.00  0.00      RA0  C
ATOM   2460  CD1 PHE A 264      26.299  12.944   8.321  1.00  0.00      RA0  C
ATOM   2461  CD2 PHE A 264      27.737  11.144   9.012  1.00  0.00      RA0  C
ATOM   2462  CE1 PHE A 264      26.786  12.837   7.024  1.00  0.00      RA0  C
ATOM   2463  CE2 PHE A 264      28.231  11.041   7.716  1.00  0.00      RA0  C
ATOM   2464  CZ  PHE A 264      27.769  11.901   6.726  1.00  0.00      RA0  C
ATOM   2465  C   PHE A 264      23.870  11.875  10.224  1.00  0.00      RA0  C
ATOM   2466  O   PHE A 264      23.512  11.145   9.305  1.00  0.00      RA0  O
ATOM   2467  N   ILE A 265      23.266  13.012  10.523  1.00  0.00      RA0  N
ATOM   2468  H   ILE A 265      23.693  13.594  11.218  1.00  0.00      RA0  H
ATOM   2469  CA  ILE A 265      22.069  13.439   9.815  1.00  0.00      RA0  C
ATOM   2470  CB  ILE A 265      21.448  14.657  10.504  1.00  0.00      RA0  C
ATOM   2471  CG2 ILE A 265      20.094  15.011   9.885  1.00  0.00      RA0  C
ATOM   2472  CG1 ILE A 265      21.356  14.464  12.014  1.00  0.00      RA0  C
ATOM   2473  CD1 ILE A 265      20.970  15.753  12.737  1.00  0.00      RA0  C
ATOM   2474  C   ILE A 265      22.411  13.803   8.383  1.00  0.00      RA0  C
ATOM   2475  O   ILE A 265      23.336  14.573   8.142  1.00  0.00      RA0  O
ATOM   2476  N   GLY A 266      21.694  13.189   7.447  1.00  0.00      RA0  N
ATOM   2477  H   GLY A 266      21.036  12.480   7.701  1.00  0.00      RA0  H
ATOM   2478  CA  GLY A 266      21.956  13.377   6.009  1.00  0.00      RA0  C
ATOM   2479  C   GLY A 266      22.772  12.263   5.385  1.00  0.00      RA0  C
ATOM   2480  O   GLY A 266      22.902  12.218   4.166  1.00  0.00      RA0  O
ATOM   2481  N   ARG A 267      23.273  11.338   6.203  1.00  0.00      RA0  N
ATOM   2482  H   ARG A 267      23.031  11.332   7.175  1.00  0.00      RA0  H
ATOM   2483  CA  ARG A 267      24.264  10.372   5.743  1.00  0.00      RA0  C
ATOM   2484  CB  ARG A 267      24.822   9.457   6.844  1.00  0.00      RA0  C
ATOM   2485  CG  ARG A 267      25.934   8.611   6.210  1.00  0.00      RA0  C
ATOM   2486  CD  ARG A 267      26.751   7.645   7.073  1.00  0.00      RA0  C
ATOM   2487  NE  ARG A 267      27.654   6.935   6.166  1.00  0.00      RA0  N
ATOM   2488  HE  ARG A 267      27.242   6.623   5.296  1.00  0.00      RA0  H
ATOM   2489  CZ  ARG A 267      28.991   6.765   6.385  1.00  0.00      RA0  C
ATOM   2490  NH1 ARG A 267      29.536   7.061   7.587  1.00  0.00      RA0  N
ATOM   2491 HH11 ARG A 267      30.537   7.004   7.722  1.00  0.00      RA0  H
ATOM   2492 HH12 ARG A 267      28.973   7.332   8.378  1.00  0.00      RA0  H
ATOM   2493  NH2 ARG A 267      29.752   6.309   5.367  1.00  0.00      RA0  N
ATOM   2494 HH21 ARG A 267      30.742   6.131   5.467  1.00  0.00      RA0  H
ATOM   2495 HH22 ARG A 267      29.330   6.147   4.455  1.00  0.00      RA0  H
ATOM   2496  C   ARG A 267      23.779   9.532   4.586  1.00  0.00      RA0  C
ATOM   2497  O   ARG A 267      24.436   9.471   3.571  1.00  0.00      RA0  O
ATOM   2498  N   GLU A 268      22.630   8.882   4.712  1.00  0.00      RA0  N
ATOM   2499  H   GLU A 268      22.002   9.182   5.433  1.00  0.00      RA0  H
ATOM   2500  CA  GLU A 268      22.198   7.978   3.636  1.00  0.00      RA0  C
ATOM   2501  CB  GLU A 268      21.049   7.067   4.103  1.00  0.00      RA0  C
ATOM   2502  CG  GLU A 268      20.189   7.593   5.264  1.00  0.00      RA0  C
ATOM   2503  CD  GLU A 268      19.659   8.974   4.941  1.00  0.00      RA0  C
ATOM   2504  OE1 GLU A 268      18.820   9.084   4.057  1.00  0.00      RA0  O
ATOM   2505  OE2 GLU A 268      20.142   9.945   5.523  1.00  0.00      RA0  O
ATOM   2506  C   GLU A 268      21.822   8.751   2.370  1.00  0.00      RA0  C
ATOM   2507  O   GLU A 268      22.071   8.283   1.265  1.00  0.00      RA0  O
ATOM   2508  N   ALA A 269      21.224   9.927   2.516  1.00  0.00      RA0  N
ATOM   2509  H   ALA A 269      20.864  10.173   3.423  1.00  0.00      RA0  H
ATOM   2510  CA  ALA A 269      20.878  10.736   1.313  1.00  0.00      RA0  C
ATOM   2511  CB  ALA A 269      20.113  11.983   1.727  1.00  0.00      RA0  C
ATOM   2512  C   ALA A 269      22.157  11.136   0.573  1.00  0.00      RA0  C
ATOM   2513  O   ALA A 269      22.237  11.113  -0.660  1.00  0.00      RA0  O
ATOM   2514  N   LEU A 270      23.169  11.466   1.347  1.00  0.00      RA0  N
ATOM   2515  H   LEU A 270      23.042  11.434   2.342  1.00  0.00      RA0  H
ATOM   2516  CA  LEU A 270      24.458  11.851   0.806  1.00  0.00      RA0  C
ATOM   2517  CB  LEU A 270      25.341  12.379   1.927  1.00  0.00      RA0  C
ATOM   2518  CG  LEU A 270      26.281  13.456   1.413  1.00  0.00      RA0  C
ATOM   2519  CD1 LEU A 270      25.513  14.516   0.629  1.00  0.00      RA0  C
ATOM   2520  CD2 LEU A 270      27.091  14.067   2.548  1.00  0.00      RA0  C
ATOM   2521  C   LEU A 270      25.115  10.691   0.071  1.00  0.00      RA0  C
ATOM   2522  O   LEU A 270      25.678  10.870  -1.011  1.00  0.00      RA0  O
ATOM   2523  N   GLU A 271      25.041   9.490   0.650  1.00  0.00      RA0  N
ATOM   2524  H   GLU A 271      24.570   9.394   1.531  1.00  0.00      RA0  H
ATOM   2525  CA  GLU A 271      25.599   8.306   0.008  1.00  0.00      RA0  C
ATOM   2526  CB  GLU A 271      25.827   7.145   0.992  1.00  0.00      RA0  C
ATOM   2527  CG  GLU A 271      26.726   7.713   2.109  1.00  0.00      RA0  C
ATOM   2528  CD  GLU A 271      27.620   6.690   2.800  1.00  0.00      RA0  C
ATOM   2529  OE1 GLU A 271      27.129   5.828   3.513  1.00  0.00      RA0  O
ATOM   2530  OE2 GLU A 271      28.839   6.796   2.692  1.00  0.00      RA0  O
ATOM   2531  C   GLU A 271      24.949   8.043  -1.335  1.00  0.00      RA0  C
ATOM   2532  O   GLU A 271      25.613   7.631  -2.296  1.00  0.00      RA0  O
ATOM   2533  N   VAL A 272      23.629   8.230  -1.400  1.00  0.00      RA0  N
ATOM   2534  H   VAL A 272      23.127   8.480  -0.569  1.00  0.00      RA0  H
ATOM   2535  CA  VAL A 272      22.913   8.064  -2.654  1.00  0.00      RA0  C
ATOM   2536  CB  VAL A 272      21.401   8.115  -2.422  1.00  0.00      RA0  C
ATOM   2537  CG1 VAL A 272      20.627   8.089  -3.742  1.00  0.00      RA0  C
ATOM   2538  CG2 VAL A 272      20.969   6.981  -1.493  1.00  0.00      RA0  C
ATOM   2539  C   VAL A 272      23.351   9.134  -3.669  1.00  0.00      RA0  C
ATOM   2540  O   VAL A 272      23.580   8.838  -4.844  1.00  0.00      RA0  O
ATOM   2541  N   GLN A 273      23.486  10.370  -3.202  1.00  0.00      RA0  N
ATOM   2542  H   GLN A 273      23.305  10.533  -2.230  1.00  0.00      RA0  H
ATOM   2543  CA  GLN A 273      23.943  11.461  -4.065  1.00  0.00      RA0  C
ATOM   2544  CB  GLN A 273      23.833  12.775  -3.296  1.00  0.00      RA0  C
ATOM   2545  CG  GLN A 273      22.351  13.071  -3.040  1.00  0.00      RA0  C
ATOM   2546  CD  GLN A 273      22.195  14.027  -1.877  1.00  0.00      RA0  C
ATOM   2547  OE1 GLN A 273      23.085  14.812  -1.570  1.00  0.00      RA0  O
ATOM   2548  NE2 GLN A 273      21.005  13.929  -1.259  1.00  0.00      RA0  N
ATOM   2549 HE21 GLN A 273      20.365  13.208  -1.526  1.00  0.00      RA0  H
ATOM   2550 HE22 GLN A 273      20.690  14.527  -0.514  1.00  0.00      RA0  H
ATOM   2551  C   GLN A 273      25.334  11.173  -4.634  1.00  0.00      RA0  C
ATOM   2552  O   GLN A 273      25.568  11.387  -5.817  1.00  0.00      RA0  O
ATOM   2553  N   ARG A 274      26.231  10.646  -3.796  1.00  0.00      RA0  N
ATOM   2554  H   ARG A 274      25.958  10.488  -2.845  1.00  0.00      RA0  H
ATOM   2555  CA  ARG A 274      27.565  10.283  -4.262  1.00  0.00      RA0  C
ATOM   2556  CB  ARG A 274      28.412   9.893  -3.033  1.00  0.00      RA0  C
ATOM   2557  CG  ARG A 274      29.802   9.304  -3.316  1.00  0.00      RA0  C
ATOM   2558  CD  ARG A 274      30.705   9.126  -2.085  1.00  0.00      RA0  C
ATOM   2559  NE  ARG A 274      30.165   8.201  -1.083  1.00  0.00      RA0  N
ATOM   2560  HE  ARG A 274      29.179   8.208  -0.901  1.00  0.00      RA0  H
ATOM   2561  CZ  ARG A 274      30.998   7.420  -0.351  1.00  0.00      RA0  C
ATOM   2562  NH1 ARG A 274      32.307   7.383  -0.602  1.00  0.00      RA0  N
ATOM   2563 HH11 ARG A 274      32.930   6.820  -0.062  1.00  0.00      RA0  H
ATOM   2564 HH12 ARG A 274      32.732   7.921  -1.339  1.00  0.00      RA0  H
ATOM   2565  NH2 ARG A 274      30.520   6.683   0.647  1.00  0.00      RA0  N
ATOM   2566 HH21 ARG A 274      31.091   6.048   1.166  1.00  0.00      RA0  H
ATOM   2567 HH22 ARG A 274      29.563   6.741   0.967  1.00  0.00      RA0  H
ATOM   2568  C   ARG A 274      27.530   9.170  -5.311  1.00  0.00      RA0  C
ATOM   2569  O   ARG A 274      28.216   9.245  -6.333  1.00  0.00      RA0  O
ATOM   2570  N   GLU A 275      26.704   8.163  -5.069  1.00  0.00      RA0  N
ATOM   2571  H   GLU A 275      26.178   8.125  -4.218  1.00  0.00      RA0  H
ATOM   2572  CA  GLU A 275      26.486   7.079  -6.026  1.00  0.00      RA0  C
ATOM   2573  CB  GLU A 275      25.561   6.007  -5.447  1.00  0.00      RA0  C
ATOM   2574  CG  GLU A 275      26.209   5.216  -4.310  1.00  0.00      RA0  C
ATOM   2575  CD  GLU A 275      25.218   4.208  -3.767  1.00  0.00      RA0  C
ATOM   2576  OE1 GLU A 275      24.038   4.540  -3.661  1.00  0.00      RA0  O
ATOM   2577  OE2 GLU A 275      25.629   3.091  -3.458  1.00  0.00      RA0  O
ATOM   2578  C   GLU A 275      25.951   7.572  -7.361  1.00  0.00      RA0  C
ATOM   2579  O   GLU A 275      26.364   7.113  -8.426  1.00  0.00      RA0  O
ATOM   2580  N   HIS A 276      24.971   8.463  -7.308  1.00  0.00      RA0  N
ATOM   2581  H   HIS A 276      24.688   8.815  -6.415  1.00  0.00      RA0  H
ATOM   2582  CA  HIS A 276      24.309   8.917  -8.514  1.00  0.00      RA0  C
ATOM   2583  CB  HIS A 276      22.935   9.505  -8.185  1.00  0.00      RA0  C
ATOM   2584  CG  HIS A 276      21.875   8.432  -8.102  1.00  0.00      RA0  C
ATOM   2585  ND1 HIS A 276      20.656   8.575  -8.655  1.00  0.00      RA0  N
ATOM   2586  HD1 HIS A 276      20.341   9.356  -9.157  1.00  0.00      RA0  H
ATOM   2587  CD2 HIS A 276      21.943   7.182  -7.477  1.00  0.00      RA0  C
ATOM   2588  NE2 HIS A 276      20.742   6.576  -7.663  1.00  0.00      RA0  N
ATOM   2589  CE1 HIS A 276      19.953   7.431  -8.386  1.00  0.00      RA0  C
ATOM   2590  C   HIS A 276      25.104   9.966  -9.265  1.00  0.00      RA0  C
ATOM   2591  O   HIS A 276      24.933  10.098 -10.475  1.00  0.00      RA0  O
ATOM   2592  N   GLY A 277      25.919  10.718  -8.523  1.00  0.00      RA0  N
ATOM   2593  H   GLY A 277      25.923  10.596  -7.531  1.00  0.00      RA0  H
ATOM   2594  CA  GLY A 277      26.588  11.904  -9.048  1.00  0.00      RA0  C
ATOM   2595  C   GLY A 277      25.760  13.145  -8.814  1.00  0.00      RA0  C
ATOM   2596  O   GLY A 277      24.514  13.078  -8.742  1.00  0.00      RA0  O
ATOM   2597  N   THR A 278      26.440  14.288  -8.703  1.00  0.00      RA0  N
ATOM   2598  H   THR A 278      27.435  14.324  -8.748  1.00  0.00      RA0  H
ATOM   2599  CA  THR A 278      25.757  15.568  -8.526  1.00  0.00      RA0  C
ATOM   2600  CB  THR A 278      26.010  15.880  -7.062  1.00  0.00      RA0  C
ATOM   2601  OG1 THR A 278      27.175  15.144  -6.659  1.00  0.00      RA0  O
ATOM   2602  HG1 THR A 278      27.916  15.626  -7.010  1.00  0.00      RA0  H
ATOM   2603  CG2 THR A 278      24.823  15.515  -6.168  1.00  0.00      RA0  C
ATOM   2604  C   THR A 278      26.320  16.617  -9.470  1.00  0.00      RA0  C
ATOM   2605  O   THR A 278      27.309  16.391 -10.188  1.00  0.00      RA0  O
ATOM   2606  N   GLU A 279      25.679  17.769  -9.444  1.00  0.00      RA0  N
ATOM   2607  H   GLU A 279      24.891  17.877  -8.842  1.00  0.00      RA0  H
ATOM   2608  CA  GLU A 279      26.239  18.968 -10.038  1.00  0.00      RA0  C
ATOM   2609  CB  GLU A 279      25.310  20.164  -9.877  1.00  0.00      RA0  C
ATOM   2610  CG  GLU A 279      23.873  19.996 -10.347  1.00  0.00      RA0  C
ATOM   2611  CD  GLU A 279      23.147  21.250  -9.908  1.00  0.00      RA0  C
ATOM   2612  OE1 GLU A 279      21.964  21.193  -9.595  1.00  0.00      RA0  O
ATOM   2613  OE2 GLU A 279      23.774  22.300  -9.833  1.00  0.00      RA0  O
ATOM   2614  C   GLU A 279      27.507  19.356  -9.262  1.00  0.00      RA0  C
ATOM   2615  O   GLU A 279      27.809  18.772  -8.218  1.00  0.00      RA0  O
ATOM   2616  N   LYS A 280      28.275  20.295  -9.804  1.00  0.00      RA0  N
ATOM   2617  H   LYS A 280      28.007  20.776 -10.643  1.00  0.00      RA0  H
ATOM   2618  CA  LYS A 280      29.527  20.680  -9.184  1.00  0.00      RA0  C
ATOM   2619  CB  LYS A 280      30.727  19.926  -9.754  1.00  0.00      RA0  C
ATOM   2620  CG  LYS A 280      31.109  20.202 -11.206  1.00  0.00      RA0  C
ATOM   2621  CD  LYS A 280      32.221  19.225 -11.580  1.00  0.00      RA0  C
ATOM   2622  CE  LYS A 280      32.750  19.315 -13.010  1.00  0.00      RA0  C
ATOM   2623  NZ  LYS A 280      33.421  18.044 -13.314  1.00  0.00      RA0  N
ATOM   2624  HZ1 LYS A 280      33.910  18.051 -14.225  1.00  0.00      RA0  H
ATOM   2625  HZ2 LYS A 280      34.033  17.723 -12.543  1.00  0.00      RA0  H
ATOM   2626  HZ3 LYS A 280      32.677  17.312 -13.381  1.00  0.00      RA0  H
ATOM   2627  C   LYS A 280      29.683  22.178  -9.211  1.00  0.00      RA0  C
ATOM   2628  O   LYS A 280      29.246  22.849 -10.129  1.00  0.00      RA0  O
ATOM   2629  N   LEU A 281      30.353  22.677  -8.200  1.00  0.00      RA0  N
ATOM   2630  H   LEU A 281      30.812  22.062  -7.563  1.00  0.00      RA0  H
ATOM   2631  CA  LEU A 281      30.658  24.089  -8.112  1.00  0.00      RA0  C
ATOM   2632  CB  LEU A 281      30.676  24.518  -6.645  1.00  0.00      RA0  C
ATOM   2633  CG  LEU A 281      30.816  26.026  -6.429  1.00  0.00      RA0  C
ATOM   2634  CD1 LEU A 281      29.546  26.776  -6.827  1.00  0.00      RA0  C
ATOM   2635  CD2 LEU A 281      31.225  26.355  -4.994  1.00  0.00      RA0  C
ATOM   2636  C   LEU A 281      32.011  24.336  -8.760  1.00  0.00      RA0  C
ATOM   2637  O   LEU A 281      33.034  23.759  -8.374  1.00  0.00      RA0  O
ATOM   2638  N   VAL A 282      32.001  25.160  -9.805  1.00  0.00      RA0  N
ATOM   2639  H   VAL A 282      31.163  25.645 -10.042  1.00  0.00      RA0  H
ATOM   2640  CA  VAL A 282      33.204  25.528 -10.522  1.00  0.00      RA0  C
ATOM   2641  CB  VAL A 282      33.130  25.105 -11.991  1.00  0.00      RA0  C
ATOM   2642  CG1 VAL A 282      33.016  23.586 -12.127  1.00  0.00      RA0  C
ATOM   2643  CG2 VAL A 282      32.014  25.855 -12.722  1.00  0.00      RA0  C
ATOM   2644  C   VAL A 282      33.445  27.044 -10.439  1.00  0.00      RA0  C
ATOM   2645  O   VAL A 282      32.574  27.810 -10.004  1.00  0.00      RA0  O
ATOM   2646  N   GLY A 283      34.626  27.468 -10.858  1.00  0.00      RA0  N
ATOM   2647  H   GLY A 283      35.249  26.814 -11.288  1.00  0.00      RA0  H
ATOM   2648  CA  GLY A 283      34.939  28.875 -11.012  1.00  0.00      RA0  C
ATOM   2649  C   GLY A 283      34.754  29.281 -12.453  1.00  0.00      RA0  C
ATOM   2650  O   GLY A 283      34.875  28.456 -13.373  1.00  0.00      RA0  O
ATOM   2651  N   LEU A 284      34.425  30.550 -12.656  1.00  0.00      RA0  N
ATOM   2652  H   LEU A 284      34.307  31.168 -11.875  1.00  0.00      RA0  H
ATOM   2653  CA  LEU A 284      34.368  31.156 -13.992  1.00  0.00      RA0  C
ATOM   2654  CB  LEU A 284      32.943  31.551 -14.376  1.00  0.00      RA0  C
ATOM   2655  CG  LEU A 284      31.933  30.408 -14.452  1.00  0.00      RA0  C
ATOM   2656  CD1 LEU A 284      30.537  30.949 -14.754  1.00  0.00      RA0  C
ATOM   2657  CD2 LEU A 284      32.345  29.326 -15.449  1.00  0.00      RA0  C
ATOM   2658  C   LEU A 284      35.194  32.425 -13.939  1.00  0.00      RA0  C
ATOM   2659  O   LEU A 284      35.170  33.133 -12.939  1.00  0.00      RA0  O
ATOM   2660  N   VAL A 285      35.932  32.657 -15.018  1.00  0.00      RA0  N
ATOM   2661  H   VAL A 285      35.892  32.011 -15.783  1.00  0.00      RA0  H
ATOM   2662  CA  VAL A 285      36.717  33.865 -15.231  1.00  0.00      RA0  C
ATOM   2663  CB  VAL A 285      38.199  33.475 -15.267  1.00  0.00      RA0  C
ATOM   2664  CG1 VAL A 285      39.081  34.581 -15.847  1.00  0.00      RA0  C
ATOM   2665  CG2 VAL A 285      38.670  33.005 -13.890  1.00  0.00      RA0  C
ATOM   2666  C   VAL A 285      36.307  34.525 -16.554  1.00  0.00      RA0  C
ATOM   2667  O   VAL A 285      36.271  33.894 -17.616  1.00  0.00      RA0  O
ATOM   2668  N   MSE A 286      36.020  35.818 -16.490  1.00  0.00      RA0  N
ATOM   2669  H   MSE A 286      36.101  36.316 -15.621  1.00  0.00      RA0  H
ATOM   2670  CA  MSE A 286      35.698  36.579 -17.670  1.00  0.00      RA0  C
ATOM   2671  CB  MSE A 286      34.250  37.050 -17.628  1.00  0.00      RA0  C
ATOM   2672  CG  MSE A 286      33.826  37.709 -18.938  1.00  0.00      RA0  C
ATOM   2673  SE  MSE A 286      32.112  38.239 -18.877  1.00  0.00      RA0  S
ATOM   2674  CE  MSE A 286      32.308  39.488 -17.606  1.00  0.00      RA0  C
ATOM   2675  C   MSE A 286      36.644  37.771 -17.754  1.00  0.00      RA0  C
ATOM   2676  O   MSE A 286      36.491  38.724 -17.011  1.00  0.00      RA0  O
ATOM   2677  N   THR A 287      37.660  37.670 -18.609  1.00  0.00      RA0  N
ATOM   2678  H   THR A 287      37.820  36.824 -19.116  1.00  0.00      RA0  H
ATOM   2679  CA  THR A 287      38.602  38.789 -18.835  1.00  0.00      RA0  C
ATOM   2680  CB  THR A 287      39.805  38.092 -19.430  1.00  0.00      RA0  C
ATOM   2681  OG1 THR A 287      39.692  36.707 -19.070  1.00  0.00      RA0  O
ATOM   2682  HG1 THR A 287      40.513  36.294 -19.311  1.00  0.00      RA0  H
ATOM   2683  CG2 THR A 287      41.130  38.692 -18.954  1.00  0.00      RA0  C
ATOM   2684  C   THR A 287      38.007  39.900 -19.698  1.00  0.00      RA0  C
ATOM   2685  O   THR A 287      38.496  41.041 -19.694  1.00  0.00      RA0  O
ATOM   2686  N   GLU A 288      36.976  39.563 -20.459  1.00  0.00      RA0  N
ATOM   2687  H   GLU A 288      36.561  38.663 -20.349  1.00  0.00      RA0  H
ATOM   2688  CA  GLU A 288      36.258  40.542 -21.252  1.00  0.00      RA0  C
ATOM   2689  CB  GLU A 288      35.270  39.904 -22.250  1.00  0.00      RA0  C
ATOM   2690  CG  GLU A 288      35.165  40.580 -23.639  1.00  0.00      RA0  C
ATOM   2691  CD  GLU A 288      33.804  41.223 -23.907  1.00  0.00      RA0  C
ATOM   2692  OE1 GLU A 288      33.451  42.179 -23.226  1.00  0.00      RA0  O
ATOM   2693  OE2 GLU A 288      33.082  40.797 -24.815  1.00  0.00      RA0  O
ATOM   2694  C   GLU A 288      35.578  41.524 -20.326  1.00  0.00      RA0  C
ATOM   2695  O   GLU A 288      35.261  41.196 -19.186  1.00  0.00      RA0  O
ATOM   2696  N   LYS A 289      35.355  42.734 -20.814  1.00  0.00      RA0  N
ATOM   2697  H   LYS A 289      35.264  42.806 -21.810  1.00  0.00      RA0  H
ATOM   2698  CA  LYS A 289      34.808  43.781 -19.965  1.00  0.00      RA0  C
ATOM   2699  CB  LYS A 289      35.118  45.184 -20.478  1.00  0.00      RA0  C
ATOM   2700  CG  LYS A 289      36.647  45.308 -20.391  1.00  0.00      RA0  C
ATOM   2701  CD  LYS A 289      37.167  44.716 -19.067  1.00  0.00      RA0  C
ATOM   2702  CE  LYS A 289      38.669  44.407 -19.050  1.00  0.00      RA0  C
ATOM   2703  NZ  LYS A 289      38.925  43.243 -18.184  1.00  0.00      RA0  N
ATOM   2704  HZ1 LYS A 289      39.945  43.145 -18.009  1.00  0.00      RA0  H
ATOM   2705  HZ2 LYS A 289      38.433  43.337 -17.274  1.00  0.00      RA0  H
ATOM   2706  HZ3 LYS A 289      38.589  42.383 -18.675  1.00  0.00      RA0  H
ATOM   2707  C   LYS A 289      33.379  43.426 -19.595  1.00  0.00      RA0  C
ATOM   2708  O   LYS A 289      32.632  42.874 -20.400  1.00  0.00      RA0  O
ATOM   2709  N   GLY A 290      33.013  43.721 -18.356  1.00  0.00      RA0  N
ATOM   2710  H   GLY A 290      33.672  44.009 -17.662  1.00  0.00      RA0  H
ATOM   2711  CA  GLY A 290      31.687  43.389 -17.865  1.00  0.00      RA0  C
ATOM   2712  C   GLY A 290      31.833  42.752 -16.507  1.00  0.00      RA0  C
ATOM   2713  O   GLY A 290      32.950  42.444 -16.062  1.00  0.00      RA0  O
ATOM   2714  N   VAL A 291      30.708  42.562 -15.838  1.00  0.00      RA0  N
ATOM   2715  H   VAL A 291      29.805  42.745 -16.228  1.00  0.00      RA0  H
ATOM   2716  CA  VAL A 291      30.709  41.920 -14.517  1.00  0.00      RA0  C
ATOM   2717  CB  VAL A 291      30.399  42.936 -13.405  1.00  0.00      RA0  C
ATOM   2718  CG1 VAL A 291      30.406  42.275 -12.024  1.00  0.00      RA0  C
ATOM   2719  CG2 VAL A 291      31.356  44.130 -13.443  1.00  0.00      RA0  C
ATOM   2720  C   VAL A 291      29.698  40.769 -14.489  1.00  0.00      RA0  C
ATOM   2721  O   VAL A 291      28.548  40.905 -14.924  1.00  0.00      RA0  O
ATOM   2722  N   LEU A 292      30.166  39.625 -14.000  1.00  0.00      RA0  N
ATOM   2723  H   LEU A 292      31.054  39.640 -13.547  1.00  0.00      RA0  H
ATOM   2724  CA  LEU A 292      29.327  38.462 -13.794  1.00  0.00      RA0  C
ATOM   2725  CB  LEU A 292      30.205  37.231 -13.566  1.00  0.00      RA0  C
ATOM   2726  CG  LEU A 292      31.070  36.885 -14.778  1.00  0.00      RA0  C
ATOM   2727  CD1 LEU A 292      32.114  35.814 -14.456  1.00  0.00      RA0  C
ATOM   2728  CD2 LEU A 292      30.213  36.505 -15.986  1.00  0.00      RA0  C
ATOM   2729  C   LEU A 292      28.431  38.707 -12.569  1.00  0.00      RA0  C
ATOM   2730  O   LEU A 292      28.914  39.162 -11.524  1.00  0.00      RA0  O
ATOM   2731  N   ARG A 293      27.134  38.411 -12.709  1.00  0.00      RA0  N
ATOM   2732  H   ARG A 293      26.817  37.917 -13.517  1.00  0.00      RA0  H
ATOM   2733  CA  ARG A 293      26.157  38.651 -11.644  1.00  0.00      RA0  C
ATOM   2734  CB  ARG A 293      24.815  39.226 -12.071  1.00  0.00      RA0  C
ATOM   2735  CG  ARG A 293      24.548  40.574 -12.714  1.00  0.00      RA0  C
ATOM   2736  CD  ARG A 293      23.023  40.784 -12.625  1.00  0.00      RA0  C
ATOM   2737  NE  ARG A 293      22.281  39.610 -13.107  1.00  0.00      RA0  N
ATOM   2738  HE  ARG A 293      22.410  39.365 -14.072  1.00  0.00      RA0  H
ATOM   2739  CZ  ARG A 293      21.510  38.845 -12.255  1.00  0.00      RA0  C
ATOM   2740  NH1 ARG A 293      21.368  39.180 -10.954  1.00  0.00      RA0  N
ATOM   2741 HH11 ARG A 293      20.881  38.534 -10.325  1.00  0.00      RA0  H
ATOM   2742 HH12 ARG A 293      21.732  40.007 -10.529  1.00  0.00      RA0  H
ATOM   2743  NH2 ARG A 293      20.907  37.728 -12.714  1.00  0.00      RA0  N
ATOM   2744 HH21 ARG A 293      20.371  37.182 -12.047  1.00  0.00      RA0  H
ATOM   2745 HH22 ARG A 293      20.955  37.382 -13.649  1.00  0.00      RA0  H
ATOM   2746  C   ARG A 293      25.599  37.355 -11.079  1.00  0.00      RA0  C
ATOM   2747  O   ARG A 293      25.424  36.381 -11.806  1.00  0.00      RA0  O
ATOM   2748  N   ASN A 294      25.240  37.378  -9.799  1.00  0.00      RA0  N
ATOM   2749  H   ASN A 294      25.471  38.167  -9.233  1.00  0.00      RA0  H
ATOM   2750  CA  ASN A 294      24.497  36.266  -9.191  1.00  0.00      RA0  C
ATOM   2751  CB  ASN A 294      23.948  36.608  -7.805  1.00  0.00      RA0  C
ATOM   2752  CG  ASN A 294      25.038  36.821  -6.782  1.00  0.00      RA0  C
ATOM   2753  OD1 ASN A 294      26.229  36.862  -7.088  1.00  0.00      RA0  O
ATOM   2754  ND2 ASN A 294      24.546  36.993  -5.543  1.00  0.00      RA0  N
ATOM   2755 HD21 ASN A 294      23.557  36.946  -5.393  1.00  0.00      RA0  H
ATOM   2756 HD22 ASN A 294      25.102  37.151  -4.726  1.00  0.00      RA0  H
ATOM   2757  C   ASN A 294      23.291  35.885 -10.049  1.00  0.00      RA0  C
ATOM   2758  O   ASN A 294      22.611  36.762 -10.617  1.00  0.00      RA0  O
ATOM   2759  N   GLU A 295      23.046  34.590 -10.131  1.00  0.00      RA0  N
ATOM   2760  H   GLU A 295      23.674  33.961  -9.676  1.00  0.00      RA0  H
ATOM   2761  CA  GLU A 295      21.881  34.003 -10.797  1.00  0.00      RA0  C
ATOM   2762  CB  GLU A 295      20.478  34.478 -10.345  1.00  0.00      RA0  C
ATOM   2763  CG  GLU A 295      20.243  35.269  -9.048  1.00  0.00      RA0  C
ATOM   2764  CD  GLU A 295      20.134  36.745  -9.403  1.00  0.00      RA0  C
ATOM   2765  OE1 GLU A 295      19.565  37.062 -10.445  1.00  0.00      RA0  O
ATOM   2766  OE2 GLU A 295      20.666  37.591  -8.687  1.00  0.00      RA0  O
ATOM   2767  C   GLU A 295      21.911  34.023 -12.341  1.00  0.00      RA0  C
ATOM   2768  O   GLU A 295      20.986  33.530 -12.981  1.00  0.00      RA0  O
ATOM   2769  N   LEU A 296      22.949  34.586 -12.954  1.00  0.00      RA0  N
ATOM   2770  H   LEU A 296      23.695  34.957 -12.399  1.00  0.00      RA0  H
ATOM   2771  CA  LEU A 296      23.110  34.493 -14.398  1.00  0.00      RA0  C
ATOM   2772  CB  LEU A 296      24.349  35.309 -14.785  1.00  0.00      RA0  C
ATOM   2773  CG  LEU A 296      24.490  35.690 -16.259  1.00  0.00      RA0  C
ATOM   2774  CD1 LEU A 296      23.361  36.611 -16.725  1.00  0.00      RA0  C
ATOM   2775  CD2 LEU A 296      25.856  36.318 -16.536  1.00  0.00      RA0  C
ATOM   2776  C   LEU A 296      23.217  33.013 -14.834  1.00  0.00      RA0  C
ATOM   2777  O   LEU A 296      23.923  32.228 -14.197  1.00  0.00      RA0  O
ATOM   2778  N   PRO A 297      22.509  32.611 -15.885  1.00  0.00      RA0  N
ATOM   2779  CD  PRO A 297      21.466  33.367 -16.561  1.00  0.00      RA0  C
ATOM   2780  CA  PRO A 297      22.690  31.265 -16.443  1.00  0.00      RA0  C
ATOM   2781  CB  PRO A 297      21.585  31.186 -17.501  1.00  0.00      RA0  C
ATOM   2782  CG  PRO A 297      20.580  32.283 -17.157  1.00  0.00      RA0  C
ATOM   2783  C   PRO A 297      24.068  31.043 -17.084  1.00  0.00      RA0  C
ATOM   2784  O   PRO A 297      24.695  31.984 -17.585  1.00  0.00      RA0  O
ATOM   2785  N   VAL A 298      24.496  29.790 -17.072  1.00  0.00      RA0  N
ATOM   2786  H   VAL A 298      23.909  29.074 -16.682  1.00  0.00      RA0  H
ATOM   2787  CA  VAL A 298      25.767  29.376 -17.650  1.00  0.00      RA0  C
ATOM   2788  CB  VAL A 298      26.715  28.918 -16.538  1.00  0.00      RA0  C
ATOM   2789  CG1 VAL A 298      28.072  28.512 -17.106  1.00  0.00      RA0  C
ATOM   2790  CG2 VAL A 298      26.840  29.961 -15.430  1.00  0.00      RA0  C
ATOM   2791  C   VAL A 298      25.457  28.200 -18.559  1.00  0.00      RA0  C
ATOM   2792  O   VAL A 298      24.972  27.172 -18.079  1.00  0.00      RA0  O
ATOM   2793  N   ARG A 299      25.730  28.330 -19.853  1.00  0.00      RA0  N
ATOM   2794  H   ARG A 299      26.209  29.133 -20.203  1.00  0.00      RA0  H
ATOM   2795  CA  ARG A 299      25.339  27.304 -20.783  1.00  0.00      RA0  C
ATOM   2796  CB  ARG A 299      24.376  27.855 -21.826  1.00  0.00      RA0  C
ATOM   2797  CG  ARG A 299      23.055  28.218 -21.171  1.00  0.00      RA0  C
ATOM   2798  CD  ARG A 299      21.994  28.689 -22.155  1.00  0.00      RA0  C
ATOM   2799  NE  ARG A 299      20.740  28.799 -21.426  1.00  0.00      RA0  N
ATOM   2800  HE  ARG A 299      20.478  28.011 -20.848  1.00  0.00      RA0  H
ATOM   2801  CZ  ARG A 299      19.992  29.930 -21.425  1.00  0.00      RA0  C
ATOM   2802  NH1 ARG A 299      20.336  30.954 -22.241  1.00  0.00      RA0  N
ATOM   2803 HH11 ARG A 299      19.825  31.815 -22.277  1.00  0.00      RA0  H
ATOM   2804 HH12 ARG A 299      21.136  30.881 -22.847  1.00  0.00      RA0  H
ATOM   2805  NH2 ARG A 299      18.933  29.993 -20.595  1.00  0.00      RA0  N
ATOM   2806 HH21 ARG A 299      18.263  30.731 -20.541  1.00  0.00      RA0  H
ATOM   2807 HH22 ARG A 299      18.809  29.230 -19.923  1.00  0.00      RA0  H
ATOM   2808  C   ARG A 299      26.519  26.656 -21.488  1.00  0.00      RA0  C
ATOM   2809  O   ARG A 299      27.532  27.302 -21.806  1.00  0.00      RA0  O
ATOM   2810  N   PHE A 300      26.362  25.362 -21.718  1.00  0.00      RA0  N
ATOM   2811  H   PHE A 300      25.522  24.874 -21.454  1.00  0.00      RA0  H
ATOM   2812  CA  PHE A 300      27.330  24.589 -22.461  1.00  0.00      RA0  C
ATOM   2813  CB  PHE A 300      28.559  24.259 -21.599  1.00  0.00      RA0  C
ATOM   2814  CG  PHE A 300      28.187  23.448 -20.375  1.00  0.00      RA0  C
ATOM   2815  CD1 PHE A 300      27.743  24.083 -19.219  1.00  0.00      RA0  C
ATOM   2816  CD2 PHE A 300      28.305  22.062 -20.396  1.00  0.00      RA0  C
ATOM   2817  CE1 PHE A 300      27.436  23.339 -18.086  1.00  0.00      RA0  C
ATOM   2818  CE2 PHE A 300      27.998  21.317 -19.263  1.00  0.00      RA0  C
ATOM   2819  CZ  PHE A 300      27.576  21.957 -18.104  1.00  0.00      RA0  C
ATOM   2820  C   PHE A 300      26.674  23.306 -22.983  1.00  0.00      RA0  C
ATOM   2821  O   PHE A 300      25.535  22.967 -22.621  1.00  0.00      RA0  O
ATOM   2822  N   THR A 301      27.376  22.629 -23.884  1.00  0.00      RA0  N
ATOM   2823  H   THR A 301      28.280  22.909 -24.200  1.00  0.00      RA0  H
ATOM   2824  CA  THR A 301      26.934  21.344 -24.416  1.00  0.00      RA0  C
ATOM   2825  CB  THR A 301      26.796  21.600 -25.900  1.00  0.00      RA0  C
ATOM   2826  OG1 THR A 301      26.369  22.962 -26.069  1.00  0.00      RA0  O
ATOM   2827  HG1 THR A 301      26.248  23.087 -27.001  1.00  0.00      RA0  H
ATOM   2828  CG2 THR A 301      25.854  20.616 -26.590  1.00  0.00      RA0  C
ATOM   2829  C   THR A 301      27.989  20.306 -24.065  1.00  0.00      RA0  C
ATOM   2830  O   THR A 301      29.174  20.558 -24.288  1.00  0.00      RA0  O
ATOM   2831  N   ASP A 302      27.580  19.152 -23.528  1.00  0.00      RA0  N
ATOM   2832  H   ASP A 302      26.609  18.912 -23.480  1.00  0.00      RA0  H
ATOM   2833  CA  ASP A 302      28.564  18.123 -23.156  1.00  0.00      RA0  C
ATOM   2834  CB  ASP A 302      27.982  17.209 -22.069  1.00  0.00      RA0  C
ATOM   2835  CG  ASP A 302      27.503  15.915 -22.693  1.00  0.00      RA0  C
ATOM   2836  OD1 ASP A 302      26.593  15.938 -23.510  1.00  0.00      RA0  O
ATOM   2837  OD2 ASP A 302      28.093  14.877 -22.423  1.00  0.00      RA0  O
ATOM   2838  C   ASP A 302      28.993  17.345 -24.374  1.00  0.00      RA0  C
ATOM   2839  O   ASP A 302      28.489  17.576 -25.474  1.00  0.00      RA0  O
ATOM   2840  N   ALA A 303      29.948  16.438 -24.178  1.00  0.00      RA0  N
ATOM   2841  H   ALA A 303      30.076  16.115 -23.239  1.00  0.00      RA0  H
ATOM   2842  CA  ALA A 303      30.554  15.735 -25.303  1.00  0.00      RA0  C
ATOM   2843  CB  ALA A 303      31.694  14.837 -24.821  1.00  0.00      RA0  C
ATOM   2844  C   ALA A 303      29.544  14.886 -26.056  1.00  0.00      RA0  C
ATOM   2845  O   ALA A 303      29.715  14.642 -27.238  1.00  0.00      RA0  O
ATOM   2846  N   GLN A 304      28.482  14.467 -25.370  1.00  0.00      RA0  N
ATOM   2847  H   GLN A 304      28.316  14.790 -24.433  1.00  0.00      RA0  H
ATOM   2848  CA  GLN A 304      27.435  13.648 -25.963  1.00  0.00      RA0  C
ATOM   2849  CB  GLN A 304      26.869  12.648 -24.958  1.00  0.00      RA0  C
ATOM   2850  CG  GLN A 304      27.420  11.233 -25.187  1.00  0.00      RA0  C
ATOM   2851  CD  GLN A 304      28.912  11.136 -24.903  1.00  0.00      RA0  C
ATOM   2852  OE1 GLN A 304      29.332  10.689 -23.842  1.00  0.00      RA0  O
ATOM   2853  NE2 GLN A 304      29.706  11.501 -25.930  1.00  0.00      RA0  N
ATOM   2854 HE21 GLN A 304      29.328  11.908 -26.764  1.00  0.00      RA0  H
ATOM   2855 HE22 GLN A 304      30.698  11.398 -25.876  1.00  0.00      RA0  H
ATOM   2856  C   GLN A 304      26.352  14.498 -26.663  1.00  0.00      RA0  C
ATOM   2857  O   GLN A 304      25.423  13.951 -27.245  1.00  0.00      RA0  O
ATOM   2858  N   GLY A 305      26.476  15.823 -26.599  1.00  0.00      RA0  N
ATOM   2859  H   GLY A 305      27.159  16.213 -25.977  1.00  0.00      RA0  H
ATOM   2860  CA  GLY A 305      25.537  16.742 -27.241  1.00  0.00      RA0  C
ATOM   2861  C   GLY A 305      24.366  17.210 -26.386  1.00  0.00      RA0  C
ATOM   2862  O   GLY A 305      23.473  17.922 -26.886  1.00  0.00      RA0  O
ATOM   2863  N   ASN A 306      24.350  16.828 -25.110  1.00  0.00      RA0  N
ATOM   2864  H   ASN A 306      25.162  16.389 -24.725  1.00  0.00      RA0  H
ATOM   2865  CA  ASN A 306      23.293  17.265 -24.215  1.00  0.00      RA0  C
ATOM   2866  CB  ASN A 306      23.328  16.526 -22.877  1.00  0.00      RA0  C
ATOM   2867  CG  ASN A 306      23.100  15.041 -23.030  1.00  0.00      RA0  C
ATOM   2868  OD1 ASN A 306      21.978  14.575 -23.207  1.00  0.00      RA0  O
ATOM   2869  ND2 ASN A 306      24.229  14.316 -22.919  1.00  0.00      RA0  N
ATOM   2870 HD21 ASN A 306      25.119  14.778 -22.795  1.00  0.00      RA0  H
ATOM   2871 HD22 ASN A 306      24.258  13.319 -22.960  1.00  0.00      RA0  H
ATOM   2872  C   ASN A 306      23.555  18.737 -23.892  1.00  0.00      RA0  C
ATOM   2873  O   ASN A 306      24.662  19.087 -23.502  1.00  0.00      RA0  O
ATOM   2874  N   GLN A 307      22.558  19.592 -24.094  1.00  0.00      RA0  N
ATOM   2875  H   GLN A 307      21.655  19.227 -24.310  1.00  0.00      RA0  H
ATOM   2876  CA  GLN A 307      22.691  21.008 -23.702  1.00  0.00      RA0  C
ATOM   2877  CB  GLN A 307      21.765  21.848 -24.570  1.00  0.00      RA0  C
ATOM   2878  CG  GLN A 307      22.135  21.627 -26.036  1.00  0.00      RA0  C
ATOM   2879  CD  GLN A 307      21.084  22.229 -26.937  1.00  0.00      RA0  C
ATOM   2880  OE1 GLN A 307      20.604  23.338 -26.734  1.00  0.00      RA0  O
ATOM   2881  NE2 GLN A 307      20.744  21.415 -27.952  1.00  0.00      RA0  N
ATOM   2882 HE21 GLN A 307      21.190  20.523 -28.046  1.00  0.00      RA0  H
ATOM   2883 HE22 GLN A 307      20.052  21.679 -28.623  1.00  0.00      RA0  H
ATOM   2884  C   GLN A 307      22.391  21.139 -22.219  1.00  0.00      RA0  C
ATOM   2885  O   GLN A 307      21.406  20.566 -21.713  1.00  0.00      RA0  O
ATOM   2886  N   HIS A 308      23.245  21.895 -21.530  1.00  0.00      RA0  N
ATOM   2887  H   HIS A 308      23.929  22.439 -22.011  1.00  0.00      RA0  H
ATOM   2888  CA  HIS A 308      23.174  22.063 -20.094  1.00  0.00      RA0  C
ATOM   2889  CB  HIS A 308      24.328  21.326 -19.424  1.00  0.00      RA0  C
ATOM   2890  CG  HIS A 308      24.068  19.836 -19.441  1.00  0.00      RA0  C
ATOM   2891  ND1 HIS A 308      22.867  19.280 -19.702  1.00  0.00      RA0  N
ATOM   2892  HD1 HIS A 308      22.042  19.737 -19.986  1.00  0.00      RA0  H
ATOM   2893  CD2 HIS A 308      24.984  18.815 -19.168  1.00  0.00      RA0  C
ATOM   2894  NE2 HIS A 308      24.317  17.639 -19.260  1.00  0.00      RA0  N
ATOM   2895  CE1 HIS A 308      23.019  17.925 -19.588  1.00  0.00      RA0  C
ATOM   2896  C   HIS A 308      23.109  23.530 -19.723  1.00  0.00      RA0  C
ATOM   2897  O   HIS A 308      23.609  24.399 -20.439  1.00  0.00      RA0  O
ATOM   2898  N   GLU A 309      22.458  23.777 -18.599  1.00  0.00      RA0  N
ATOM   2899  H   GLU A 309      22.043  23.056 -18.044  1.00  0.00      RA0  H
ATOM   2900  CA  GLU A 309      22.377  25.103 -18.018  1.00  0.00      RA0  C
ATOM   2901  CB  GLU A 309      21.024  25.740 -18.357  1.00  0.00      RA0  C
ATOM   2902  CG  GLU A 309      20.875  27.186 -17.876  1.00  0.00      RA0  C
ATOM   2903  CD  GLU A 309      19.681  27.837 -18.553  1.00  0.00      RA0  C
ATOM   2904  OE1 GLU A 309      19.199  27.321 -19.556  1.00  0.00      RA0  O
ATOM   2905  OE2 GLU A 309      19.256  28.907 -18.133  1.00  0.00      RA0  O
ATOM   2906  C   GLU A 309      22.650  25.033 -16.528  1.00  0.00      RA0  C
ATOM   2907  O   GLU A 309      21.931  24.375 -15.789  1.00  0.00      RA0  O
ATOM   2908  N   GLY A 310      23.709  25.710 -16.106  1.00  0.00      RA0  N
ATOM   2909  H   GLY A 310      24.195  26.265 -16.769  1.00  0.00      RA0  H
ATOM   2910  CA  GLY A 310      23.991  25.941 -14.712  1.00  0.00      RA0  C
ATOM   2911  C   GLY A 310      23.645  27.360 -14.335  1.00  0.00      RA0  C
ATOM   2912  O   GLY A 310      22.960  28.061 -15.068  1.00  0.00      RA0  O
ATOM   2913  N   ILE A 311      24.158  27.787 -13.192  1.00  0.00      RA0  N
ATOM   2914  H   ILE A 311      24.731  27.187 -12.626  1.00  0.00      RA0  H
ATOM   2915  CA  ILE A 311      23.850  29.107 -12.679  1.00  0.00      RA0  C
ATOM   2916  CB  ILE A 311      22.546  29.012 -11.873  1.00  0.00      RA0  C
ATOM   2917  CG2 ILE A 311      22.664  27.995 -10.733  1.00  0.00      RA0  C
ATOM   2918  CG1 ILE A 311      22.061  30.376 -11.393  1.00  0.00      RA0  C
ATOM   2919  CD1 ILE A 311      20.735  30.281 -10.638  1.00  0.00      RA0  C
ATOM   2920  C   ILE A 311      24.996  29.670 -11.857  1.00  0.00      RA0  C
ATOM   2921  O   ILE A 311      25.632  28.948 -11.116  1.00  0.00      RA0  O
ATOM   2922  N   ILE A 312      25.275  30.961 -12.016  1.00  0.00      RA0  N
ATOM   2923  H   ILE A 312      24.705  31.495 -12.641  1.00  0.00      RA0  H
ATOM   2924  CA  ILE A 312      26.184  31.649 -11.097  1.00  0.00      RA0  C
ATOM   2925  CB  ILE A 312      26.552  33.020 -11.666  1.00  0.00      RA0  C
ATOM   2926  CG2 ILE A 312      27.362  33.856 -10.678  1.00  0.00      RA0  C
ATOM   2927  CG1 ILE A 312      27.295  32.843 -12.989  1.00  0.00      RA0  C
ATOM   2928  CD1 ILE A 312      27.766  34.169 -13.582  1.00  0.00      RA0  C
ATOM   2929  C   ILE A 312      25.583  31.771  -9.706  1.00  0.00      RA0  C
ATOM   2930  O   ILE A 312      24.445  32.273  -9.526  1.00  0.00      RA0  O
ATOM   2931  N   THR A 313      26.355  31.344  -8.720  1.00  0.00      RA0  N
ATOM   2932  H   THR A 313      27.267  30.952  -8.863  1.00  0.00      RA0  H
ATOM   2933  CA  THR A 313      25.942  31.436  -7.336  1.00  0.00      RA0  C
ATOM   2934  CB  THR A 313      26.456  30.166  -6.677  1.00  0.00      RA0  C
ATOM   2935  OG1 THR A 313      27.801  29.925  -7.100  1.00  0.00      RA0  O
ATOM   2936  HG1 THR A 313      28.321  30.163  -6.328  1.00  0.00      RA0  H
ATOM   2937  CG2 THR A 313      25.587  28.968  -7.064  1.00  0.00      RA0  C
ATOM   2938  C   THR A 313      26.412  32.753  -6.728  1.00  0.00      RA0  C
ATOM   2939  O   THR A 313      25.665  33.424  -5.992  1.00  0.00      RA0  O
ATOM   2940  N   SER A 314      27.657  33.130  -7.030  1.00  0.00      RA0  N
ATOM   2941  H   SER A 314      28.269  32.540  -7.560  1.00  0.00      RA0  H
ATOM   2942  CA  SER A 314      28.190  34.438  -6.623  1.00  0.00      RA0  C
ATOM   2943  CB  SER A 314      29.015  34.304  -5.340  1.00  0.00      RA0  C
ATOM   2944  OG  SER A 314      28.244  33.885  -4.205  1.00  0.00      RA0  O
ATOM   2945  HG  SER A 314      28.282  32.921  -4.195  1.00  0.00      RA0  H
ATOM   2946  C   SER A 314      29.105  34.945  -7.690  1.00  0.00      RA0  C
ATOM   2947  O   SER A 314      29.994  34.209  -8.140  1.00  0.00      RA0  O
ATOM   2948  N   GLY A 315      28.901  36.186  -8.097  1.00  0.00      RA0  N
ATOM   2949  H   GLY A 315      28.171  36.742  -7.688  1.00  0.00      RA0  H
ATOM   2950  CA  GLY A 315      29.794  36.828  -9.023  1.00  0.00      RA0  C
ATOM   2951  C   GLY A 315      30.290  38.164  -8.514  1.00  0.00      RA0  C
ATOM   2952  O   GLY A 315      29.679  38.787  -7.626  1.00  0.00      RA0  O
ATOM   2953  N   THR A 316      31.434  38.590  -9.028  1.00  0.00      RA0  N
ATOM   2954  H   THR A 316      31.963  38.051  -9.690  1.00  0.00      RA0  H
ATOM   2955  CA  THR A 316      31.988  39.885  -8.655  1.00  0.00      RA0  C
ATOM   2956  CB  THR A 316      32.453  39.653  -7.205  1.00  0.00      RA0  C
ATOM   2957  OG1 THR A 316      31.564  40.326  -6.314  1.00  0.00      RA0  O
ATOM   2958  HG1 THR A 316      30.710  39.917  -6.456  1.00  0.00      RA0  H
ATOM   2959  CG2 THR A 316      33.928  39.891  -6.886  1.00  0.00      RA0  C
ATOM   2960  C   THR A 316      33.059  40.335  -9.637  1.00  0.00      RA0  C
ATOM   2961  O   THR A 316      33.493  39.572 -10.521  1.00  0.00      RA0  O
ATOM   2962  N   PHE A 317      33.474  41.591  -9.496  1.00  0.00      RA0  N
ATOM   2963  H   PHE A 317      33.124  42.139  -8.737  1.00  0.00      RA0  H
ATOM   2964  CA  PHE A 317      34.704  42.043 -10.130  1.00  0.00      RA0  C
ATOM   2965  CB  PHE A 317      34.551  43.496 -10.574  1.00  0.00      RA0  C
ATOM   2966  CG  PHE A 317      35.685  43.885 -11.491  1.00  0.00      RA0  C
ATOM   2967  CD1 PHE A 317      36.847  44.444 -10.972  1.00  0.00      RA0  C
ATOM   2968  CD2 PHE A 317      35.555  43.691 -12.861  1.00  0.00      RA0  C
ATOM   2969  CE1 PHE A 317      37.870  44.832 -11.827  1.00  0.00      RA0  C
ATOM   2970  CE2 PHE A 317      36.577  44.082 -13.717  1.00  0.00      RA0  C
ATOM   2971  CZ  PHE A 317      37.729  44.664 -13.200  1.00  0.00      RA0  C
ATOM   2972  C   PHE A 317      35.833  41.884  -9.098  1.00  0.00      RA0  C
ATOM   2973  O   PHE A 317      35.757  42.443  -7.987  1.00  0.00      RA0  O
ATOM   2974  N   SER A 318      36.827  41.062  -9.440  1.00  0.00      RA0  N
ATOM   2975  H   SER A 318      36.898  40.700 -10.371  1.00  0.00      RA0  H
ATOM   2976  CA  SER A 318      37.974  40.804  -8.559  1.00  0.00      RA0  C
ATOM   2977  CB  SER A 318      38.613  39.503  -9.065  1.00  0.00      RA0  C
ATOM   2978  OG  SER A 318      39.881  39.229  -8.460  1.00  0.00      RA0  O
ATOM   2979  HG  SER A 318      39.729  39.134  -7.519  1.00  0.00      RA0  H
ATOM   2980  C   SER A 318      38.959  41.989  -8.500  1.00  0.00      RA0  C
ATOM   2981  O   SER A 318      39.617  42.278  -9.506  1.00  0.00      RA0  O
ATOM   2982  N   PRO A 319      39.077  42.671  -7.354  1.00  0.00      RA0  N
ATOM   2983  CD  PRO A 319      38.280  42.504  -6.149  1.00  0.00      RA0  C
ATOM   2984  CA  PRO A 319      40.064  43.743  -7.245  1.00  0.00      RA0  C
ATOM   2985  CB  PRO A 319      39.788  44.315  -5.849  1.00  0.00      RA0  C
ATOM   2986  CG  PRO A 319      38.369  43.873  -5.492  1.00  0.00      RA0  C
ATOM   2987  C   PRO A 319      41.499  43.247  -7.414  1.00  0.00      RA0  C
ATOM   2988  O   PRO A 319      42.308  43.949  -7.980  1.00  0.00      RA0  O
ATOM   2989  N   THR A 320      41.809  42.052  -6.922  1.00  0.00      RA0  N
ATOM   2990  H   THR A 320      41.156  41.474  -6.427  1.00  0.00      RA0  H
ATOM   2991  CA  THR A 320      43.177  41.529  -7.035  1.00  0.00      RA0  C
ATOM   2992  CB  THR A 320      43.266  40.373  -6.055  1.00  0.00      RA0  C
ATOM   2993  OG1 THR A 320      42.594  40.760  -4.853  1.00  0.00      RA0  O
ATOM   2994  HG1 THR A 320      41.757  40.280  -4.841  1.00  0.00      RA0  H
ATOM   2995  CG2 THR A 320      44.707  39.948  -5.772  1.00  0.00      RA0  C
ATOM   2996  C   THR A 320      43.516  41.153  -8.466  1.00  0.00      RA0  C
ATOM   2997  O   THR A 320      44.624  41.454  -8.958  1.00  0.00      RA0  O
ATOM   2998  N   LEU A 321      42.585  40.511  -9.159  1.00  0.00      RA0  N
ATOM   2999  H   LEU A 321      41.678  40.335  -8.767  1.00  0.00      RA0  H
ATOM   3000  CA  LEU A 321      42.878  40.035 -10.511  1.00  0.00      RA0  C
ATOM   3001  CB  LEU A 321      42.069  38.777 -10.804  1.00  0.00      RA0  C
ATOM   3002  CG  LEU A 321      42.402  37.640  -9.842  1.00  0.00      RA0  C
ATOM   3003  CD1 LEU A 321      41.437  36.464  -9.983  1.00  0.00      RA0  C
ATOM   3004  CD2 LEU A 321      43.858  37.211  -9.983  1.00  0.00      RA0  C
ATOM   3005  C   LEU A 321      42.640  41.067 -11.603  1.00  0.00      RA0  C
ATOM   3006  O   LEU A 321      43.277  41.029 -12.647  1.00  0.00      RA0  O
ATOM   3007  N   GLY A 322      41.710  41.986 -11.366  1.00  0.00      RA0  N
ATOM   3008  H   GLY A 322      41.205  41.953 -10.504  1.00  0.00      RA0  H
ATOM   3009  CA  GLY A 322      41.354  43.001 -12.326  1.00  0.00      RA0  C
ATOM   3010  C   GLY A 322      40.411  42.552 -13.429  1.00  0.00      RA0  C
ATOM   3011  O   GLY A 322      40.387  43.142 -14.494  1.00  0.00      RA0  O
ATOM   3012  N   TYR A 323      39.611  41.518 -13.164  1.00  0.00      RA0  N
ATOM   3013  H   TYR A 323      39.608  41.065 -12.269  1.00  0.00      RA0  H
ATOM   3014  CA  TYR A 323      38.576  41.082 -14.083  1.00  0.00      RA0  C
ATOM   3015  CB  TYR A 323      39.141  40.209 -15.213  1.00  0.00      RA0  C
ATOM   3016  CG  TYR A 323      40.004  39.078 -14.697  1.00  0.00      RA0  C
ATOM   3017  CD1 TYR A 323      39.440  37.997 -14.029  1.00  0.00      RA0  C
ATOM   3018  CE1 TYR A 323      40.243  36.949 -13.597  1.00  0.00      RA0  C
ATOM   3019  CD2 TYR A 323      41.377  39.111 -14.916  1.00  0.00      RA0  C
ATOM   3020  CE2 TYR A 323      42.179  38.056 -14.495  1.00  0.00      RA0  C
ATOM   3021  CZ  TYR A 323      41.610  36.969 -13.842  1.00  0.00      RA0  C
ATOM   3022  OH  TYR A 323      42.398  35.910 -13.438  1.00  0.00      RA0  O
ATOM   3023  HH  TYR A 323      43.312  36.114 -13.592  1.00  0.00      RA0  H
ATOM   3024  C   TYR A 323      37.495  40.349 -13.273  1.00  0.00      RA0  C
ATOM   3025  O   TYR A 323      37.658  40.139 -12.075  1.00  0.00      RA0  O
ATOM   3026  N   SER A 324      36.418  39.952 -13.952  1.00  0.00      RA0  N
ATOM   3027  H   SER A 324      36.370  39.985 -14.951  1.00  0.00      RA0  H
ATOM   3028  CA  SER A 324      35.267  39.346 -13.283  1.00  0.00      RA0  C
ATOM   3029  CB  SER A 324      34.189  39.746 -14.247  1.00  0.00      RA0  C
ATOM   3030  OG  SER A 324      34.766  40.899 -14.878  1.00  0.00      RA0  O
ATOM   3031  HG  SER A 324      34.114  41.236 -15.485  1.00  0.00      RA0  H
ATOM   3032  C   SER A 324      35.474  37.865 -12.982  1.00  0.00      RA0  C
ATOM   3033  O   SER A 324      36.028  37.139 -13.800  1.00  0.00      RA0  O
ATOM   3034  N   ILE A 325      35.016  37.433 -11.809  1.00  0.00      RA0  N
ATOM   3035  H   ILE A 325      34.510  38.039 -11.190  1.00  0.00      RA0  H
ATOM   3036  CA  ILE A 325      35.057  36.023 -11.440  1.00  0.00      RA0  C
ATOM   3037  CB  ILE A 325      36.151  35.752 -10.406  1.00  0.00      RA0  C
ATOM   3038  CG2 ILE A 325      37.558  35.925 -10.981  1.00  0.00      RA0  C
ATOM   3039  CG1 ILE A 325      35.908  36.606  -9.162  1.00  0.00      RA0  C
ATOM   3040  CD1 ILE A 325      36.800  36.208  -7.991  1.00  0.00      RA0  C
ATOM   3041  C   ILE A 325      33.720  35.598 -10.854  1.00  0.00      RA0  C
ATOM   3042  O   ILE A 325      32.936  36.431 -10.374  1.00  0.00      RA0  O
ATOM   3043  N   ALA A 326      33.504  34.293 -10.824  1.00  0.00      RA0  N
ATOM   3044  H   ALA A 326      34.141  33.637 -11.239  1.00  0.00      RA0  H
ATOM   3045  CA  ALA A 326      32.285  33.768 -10.225  1.00  0.00      RA0  C
ATOM   3046  CB  ALA A 326      31.140  33.810 -11.236  1.00  0.00      RA0  C
ATOM   3047  C   ALA A 326      32.440  32.346  -9.779  1.00  0.00      RA0  C
ATOM   3048  O   ALA A 326      33.253  31.591 -10.332  1.00  0.00      RA0  O
ATOM   3049  N   LEU A 327      31.649  31.977  -8.775  1.00  0.00      RA0  N
ATOM   3050  H   LEU A 327      31.005  32.649  -8.410  1.00  0.00      RA0  H
ATOM   3051  CA  LEU A 327      31.360  30.590  -8.485  1.00  0.00      RA0  C
ATOM   3052  CB  LEU A 327      31.271  30.333  -6.981  1.00  0.00      RA0  C
ATOM   3053  CG  LEU A 327      32.632  30.486  -6.300  1.00  0.00      RA0  C
ATOM   3054  CD1 LEU A 327      32.592  30.095  -4.822  1.00  0.00      RA0  C
ATOM   3055  CD2 LEU A 327      33.726  29.738  -7.057  1.00  0.00      RA0  C
ATOM   3056  C   LEU A 327      30.035  30.255  -9.205  1.00  0.00      RA0  C
ATOM   3057  O   LEU A 327      29.129  31.098  -9.287  1.00  0.00      RA0  O
ATOM   3058  N   ALA A 328      29.974  29.054  -9.764  1.00  0.00      RA0  N
ATOM   3059  H   ALA A 328      30.746  28.417  -9.690  1.00  0.00      RA0  H
ATOM   3060  CA  ALA A 328      28.781  28.571 -10.476  1.00  0.00      RA0  C
ATOM   3061  CB  ALA A 328      28.922  28.806 -11.979  1.00  0.00      RA0  C
ATOM   3062  C   ALA A 328      28.548  27.092 -10.243  1.00  0.00      RA0  C
ATOM   3063  O   ALA A 328      29.489  26.294 -10.209  1.00  0.00      RA0  O
ATOM   3064  N   ARG A 329      27.274  26.747 -10.086  1.00  0.00      RA0  N
ATOM   3065  H   ARG A 329      26.577  27.454 -10.225  1.00  0.00      RA0  H
ATOM   3066  CA  ARG A 329      26.834  25.349 -10.011  1.00  0.00      RA0  C
ATOM   3067  CB  ARG A 329      25.655  25.219  -9.064  1.00  0.00      RA0  C
ATOM   3068  CG  ARG A 329      26.040  24.971  -7.609  1.00  0.00      RA0  C
ATOM   3069  CD  ARG A 329      24.773  24.781  -6.781  1.00  0.00      RA0  C
ATOM   3070  NE  ARG A 329      23.818  23.990  -7.553  1.00  0.00      RA0  N
ATOM   3071  HE  ARG A 329      24.146  23.158  -8.027  1.00  0.00      RA0  H
ATOM   3072  CZ  ARG A 329      22.544  24.429  -7.741  1.00  0.00      RA0  C
ATOM   3073  NH1 ARG A 329      22.132  25.545  -7.100  1.00  0.00      RA0  N
ATOM   3074 HH11 ARG A 329      21.202  25.906  -7.198  1.00  0.00      RA0  H
ATOM   3075 HH12 ARG A 329      22.753  26.045  -6.488  1.00  0.00      RA0  H
ATOM   3076  NH2 ARG A 329      21.733  23.732  -8.558  1.00  0.00      RA0  N
ATOM   3077 HH21 ARG A 329      20.776  23.933  -8.763  1.00  0.00      RA0  H
ATOM   3078 HH22 ARG A 329      22.114  22.907  -9.026  1.00  0.00      RA0  H
ATOM   3079  C   ARG A 329      26.426  24.886 -11.388  1.00  0.00      RA0  C
ATOM   3080  O   ARG A 329      25.532  25.466 -11.999  1.00  0.00      RA0  O
ATOM   3081  N   VAL A 330      27.076  23.837 -11.877  1.00  0.00      RA0  N
ATOM   3082  H   VAL A 330      27.748  23.344 -11.317  1.00  0.00      RA0  H
ATOM   3083  CA  VAL A 330      26.872  23.373 -13.250  1.00  0.00      RA0  C
ATOM   3084  CB  VAL A 330      28.032  23.816 -14.156  1.00  0.00      RA0  C
ATOM   3085  CG1 VAL A 330      28.075  25.335 -14.343  1.00  0.00      RA0  C
ATOM   3086  CG2 VAL A 330      29.361  23.250 -13.657  1.00  0.00      RA0  C
ATOM   3087  C   VAL A 330      26.727  21.859 -13.287  1.00  0.00      RA0  C
ATOM   3088  O   VAL A 330      27.312  21.162 -12.449  1.00  0.00      RA0  O
ATOM   3089  N   PRO A 331      25.943  21.344 -14.233  1.00  0.00      RA0  N
ATOM   3090  CD  PRO A 331      25.023  22.078 -15.090  1.00  0.00      RA0  C
ATOM   3091  CA  PRO A 331      25.950  19.905 -14.494  1.00  0.00      RA0  C
ATOM   3092  CB  PRO A 331      24.981  19.774 -15.672  1.00  0.00      RA0  C
ATOM   3093  CG  PRO A 331      24.071  20.999 -15.585  1.00  0.00      RA0  C
ATOM   3094  C   PRO A 331      27.348  19.347 -14.784  1.00  0.00      RA0  C
ATOM   3095  O   PRO A 331      28.232  20.051 -15.286  1.00  0.00      RA0  O
ATOM   3096  N   GLU A 332      27.531  18.066 -14.471  1.00  0.00      RA0  N
ATOM   3097  H   GLU A 332      26.767  17.548 -14.094  1.00  0.00      RA0  H
ATOM   3098  CA  GLU A 332      28.723  17.330 -14.878  1.00  0.00      RA0  C
ATOM   3099  CB  GLU A 332      28.794  15.896 -14.352  1.00  0.00      RA0  C
ATOM   3100  CG  GLU A 332      29.667  15.757 -13.097  1.00  0.00      RA0  C
ATOM   3101  CD  GLU A 332      31.131  16.121 -13.347  1.00  0.00      RA0  C
ATOM   3102  OE1 GLU A 332      31.521  16.525 -14.443  1.00  0.00      RA0  O
ATOM   3103  OE2 GLU A 332      31.925  16.067 -12.415  1.00  0.00      RA0  O
ATOM   3104  C   GLU A 332      28.862  17.352 -16.391  1.00  0.00      RA0  C
ATOM   3105  O   GLU A 332      27.873  17.349 -17.132  1.00  0.00      RA0  O
ATOM   3106  N   GLY A 333      30.109  17.367 -16.828  1.00  0.00      RA0  N
ATOM   3107  H   GLY A 333      30.831  17.345 -16.135  1.00  0.00      RA0  H
ATOM   3108  CA  GLY A 333      30.447  17.276 -18.229  1.00  0.00      RA0  C
ATOM   3109  C   GLY A 333      30.902  18.586 -18.822  1.00  0.00      RA0  C
ATOM   3110  O   GLY A 333      31.150  18.640 -20.008  1.00  0.00      RA0  O
ATOM   3111  N   ILE A 334      31.018  19.642 -18.012  1.00  0.00      RA0  N
ATOM   3112  H   ILE A 334      30.782  19.539 -17.049  1.00  0.00      RA0  H
ATOM   3113  CA  ILE A 334      31.517  20.923 -18.524  1.00  0.00      RA0  C
ATOM   3114  CB  ILE A 334      31.318  22.014 -17.458  1.00  0.00      RA0  C
ATOM   3115  CG2 ILE A 334      32.210  21.783 -16.237  1.00  0.00      RA0  C
ATOM   3116  CG1 ILE A 334      31.446  23.424 -18.038  1.00  0.00      RA0  C
ATOM   3117  CD1 ILE A 334      30.981  24.495 -17.053  1.00  0.00      RA0  C
ATOM   3118  C   ILE A 334      32.975  20.818 -19.015  1.00  0.00      RA0  C
ATOM   3119  O   ILE A 334      33.771  20.034 -18.478  1.00  0.00      RA0  O
ATOM   3120  N   GLY A 335      33.296  21.587 -20.051  1.00  0.00      RA0  N
ATOM   3121  H   GLY A 335      32.608  22.228 -20.386  1.00  0.00      RA0  H
ATOM   3122  CA  GLY A 335      34.659  21.696 -20.582  1.00  0.00      RA0  C
ATOM   3123  C   GLY A 335      35.442  22.889 -20.041  1.00  0.00      RA0  C
ATOM   3124  O   GLY A 335      35.270  23.319 -18.883  1.00  0.00      RA0  O
ATOM   3125  N   GLU A 336      36.312  23.417 -20.896  1.00  0.00      RA0  N
ATOM   3126  H   GLU A 336      36.347  23.079 -21.834  1.00  0.00      RA0  H
ATOM   3127  CA  GLU A 336      37.242  24.464 -20.519  1.00  0.00      RA0  C
ATOM   3128  CB  GLU A 336      38.440  24.397 -21.470  1.00  0.00      RA0  C
ATOM   3129  CG  GLU A 336      39.723  23.946 -20.771  1.00  0.00      RA0  C
ATOM   3130  CD  GLU A 336      40.200  25.070 -19.871  1.00  0.00      RA0  C
ATOM   3131  OE1 GLU A 336      40.198  26.226 -20.295  1.00  0.00      RA0  O
ATOM   3132  OE2 GLU A 336      40.533  24.813 -18.717  1.00  0.00      RA0  O
ATOM   3133  C   GLU A 336      36.572  25.829 -20.582  1.00  0.00      RA0  C
ATOM   3134  O   GLU A 336      37.055  26.778 -19.986  1.00  0.00      RA0  O
ATOM   3135  N   THR A 337      35.461  25.909 -21.305  1.00  0.00      RA0  N
ATOM   3136  H   THR A 337      35.060  25.128 -21.776  1.00  0.00      RA0  H
ATOM   3137  CA  THR A 337      34.717  27.161 -21.467  1.00  0.00      RA0  C
ATOM   3138  CB  THR A 337      35.176  27.576 -22.863  1.00  0.00      RA0  C
ATOM   3139  OG1 THR A 337      36.532  27.136 -23.011  1.00  0.00      RA0  O
ATOM   3140  HG1 THR A 337      37.009  27.470 -22.255  1.00  0.00      RA0  H
ATOM   3141  CG2 THR A 337      35.021  29.053 -23.228  1.00  0.00      RA0  C
ATOM   3142  C   THR A 337      33.204  26.953 -21.365  1.00  0.00      RA0  C
ATOM   3143  O   THR A 337      32.696  25.840 -21.477  1.00  0.00      RA0  O
ATOM   3144  N   ALA A 338      32.487  28.051 -21.176  1.00  0.00      RA0  N
ATOM   3145  H   ALA A 338      32.917  28.955 -21.088  1.00  0.00      RA0  H
ATOM   3146  CA  ALA A 338      31.041  28.030 -21.187  1.00  0.00      RA0  C
ATOM   3147  CB  ALA A 338      30.492  27.752 -19.789  1.00  0.00      RA0  C
ATOM   3148  C   ALA A 338      30.565  29.390 -21.661  1.00  0.00      RA0  C
ATOM   3149  O   ALA A 338      31.390  30.274 -21.979  1.00  0.00      RA0  O
ATOM   3150  N   ILE A 339      29.248  29.554 -21.759  1.00  0.00      RA0  N
ATOM   3151  H   ILE A 339      28.602  28.840 -21.483  1.00  0.00      RA0  H
ATOM   3152  CA  ILE A 339      28.680  30.798 -22.271  1.00  0.00      RA0  C
ATOM   3153  CB  ILE A 339      27.890  30.462 -23.539  1.00  0.00      RA0  C
ATOM   3154  CG2 ILE A 339      27.113  31.668 -24.048  1.00  0.00      RA0  C
ATOM   3155  CG1 ILE A 339      28.772  29.851 -24.628  1.00  0.00      RA0  C
ATOM   3156  CD1 ILE A 339      29.724  30.874 -25.243  1.00  0.00      RA0  C
ATOM   3157  C   ILE A 339      27.754  31.433 -21.261  1.00  0.00      RA0  C
ATOM   3158  O   ILE A 339      26.894  30.753 -20.693  1.00  0.00      RA0  O
ATOM   3159  N   VAL A 340      27.913  32.744 -21.070  1.00  0.00      RA0  N
ATOM   3160  H   VAL A 340      28.601  33.258 -21.587  1.00  0.00      RA0  H
ATOM   3161  CA  VAL A 340      26.991  33.543 -20.267  1.00  0.00      RA0  C
ATOM   3162  CB  VAL A 340      27.651  34.073 -18.992  1.00  0.00      RA0  C
ATOM   3163  CG1 VAL A 340      28.099  32.935 -18.072  1.00  0.00      RA0  C
ATOM   3164  CG2 VAL A 340      28.786  35.037 -19.321  1.00  0.00      RA0  C
ATOM   3165  C   VAL A 340      26.496  34.702 -21.155  1.00  0.00      RA0  C
ATOM   3166  O   VAL A 340      27.145  35.050 -22.142  1.00  0.00      RA0  O
ATOM   3167  N   GLN A 341      25.339  35.269 -20.835  1.00  0.00      RA0  N
ATOM   3168  H   GLN A 341      24.897  35.008 -19.979  1.00  0.00      RA0  H
ATOM   3169  CA  GLN A 341      24.821  36.437 -21.565  1.00  0.00      RA0  C
ATOM   3170  CB  GLN A 341      23.302  36.373 -21.470  1.00  0.00      RA0  C
ATOM   3171  CG  GLN A 341      22.659  35.970 -22.789  1.00  0.00      RA0  C
ATOM   3172  CD  GLN A 341      22.725  37.173 -23.693  1.00  0.00      RA0  C
ATOM   3173  OE1 GLN A 341      22.884  38.303 -23.232  1.00  0.00      RA0  O
ATOM   3174  NE2 GLN A 341      22.541  36.879 -24.988  1.00  0.00      RA0  N
ATOM   3175 HE21 GLN A 341      22.583  35.911 -25.271  1.00  0.00      RA0  H
ATOM   3176 HE22 GLN A 341      22.395  37.529 -25.733  1.00  0.00      RA0  H
ATOM   3177  C   GLN A 341      25.349  37.761 -20.982  1.00  0.00      RA0  C
ATOM   3178  O   GLN A 341      25.161  38.040 -19.801  1.00  0.00      RA0  O
ATOM   3179  N   ILE A 342      26.028  38.563 -21.807  1.00  0.00      RA0  N
ATOM   3180  H   ILE A 342      26.173  38.300 -22.756  1.00  0.00      RA0  H
ATOM   3181  CA  ILE A 342      26.585  39.864 -21.359  1.00  0.00      RA0  C
ATOM   3182  CB  ILE A 342      28.087  39.808 -21.052  1.00  0.00      RA0  C
ATOM   3183  CG2 ILE A 342      28.618  41.200 -20.712  1.00  0.00      RA0  C
ATOM   3184  CG1 ILE A 342      28.417  38.847 -19.905  1.00  0.00      RA0  C
ATOM   3185  CD1 ILE A 342      27.977  39.368 -18.534  1.00  0.00      RA0  C
ATOM   3186  C   ILE A 342      26.260  40.925 -22.412  1.00  0.00      RA0  C
ATOM   3187  O   ILE A 342      26.634  40.773 -23.577  1.00  0.00      RA0  O
ATOM   3188  N   ARG A 343      25.548  41.979 -22.001  1.00  0.00      RA0  N
ATOM   3189  H   ARG A 343      25.268  42.000 -21.043  1.00  0.00      RA0  H
ATOM   3190  CA  ARG A 343      25.081  43.025 -22.916  1.00  0.00      RA0  C
ATOM   3191  CB  ARG A 343      26.269  43.848 -23.436  1.00  0.00      RA0  C
ATOM   3192  CG  ARG A 343      27.244  44.239 -22.319  1.00  0.00      RA0  C
ATOM   3193  CD  ARG A 343      28.557  44.857 -22.813  1.00  0.00      RA0  C
ATOM   3194  NE  ARG A 343      29.224  44.002 -23.796  1.00  0.00      RA0  N
ATOM   3195  HE  ARG A 343      28.749  43.919 -24.678  1.00  0.00      RA0  H
ATOM   3196  CZ  ARG A 343      30.423  43.399 -23.514  1.00  0.00      RA0  C
ATOM   3197  NH1 ARG A 343      30.975  43.509 -22.292  1.00  0.00      RA0  N
ATOM   3198 HH11 ARG A 343      31.861  43.057 -22.071  1.00  0.00      RA0  H
ATOM   3199 HH12 ARG A 343      30.558  44.023 -21.541  1.00  0.00      RA0  H
ATOM   3200  NH2 ARG A 343      31.052  42.697 -24.471  1.00  0.00      RA0  N
ATOM   3201 HH21 ARG A 343      31.946  42.244 -24.273  1.00  0.00      RA0  H
ATOM   3202 HH22 ARG A 343      30.693  42.598 -25.396  1.00  0.00      RA0  H
ATOM   3203  C   ARG A 343      24.265  42.442 -24.067  1.00  0.00      RA0  C
ATOM   3204  O   ARG A 343      24.450  42.807 -25.229  1.00  0.00      RA0  O
ATOM   3205  N   ASN A 344      23.366  41.521 -23.721  1.00  0.00      RA0  N
ATOM   3206  H   ASN A 344      23.345  41.165 -22.789  1.00  0.00      RA0  H
ATOM   3207  CA  ASN A 344      22.421  40.918 -24.669  1.00  0.00      RA0  C
ATOM   3208  CB  ASN A 344      21.500  41.941 -25.344  1.00  0.00      RA0  C
ATOM   3209  CG  ASN A 344      20.201  41.278 -25.772  1.00  0.00      RA0  C
ATOM   3210  OD1 ASN A 344      19.262  41.173 -24.991  1.00  0.00      RA0  O
ATOM   3211  ND2 ASN A 344      20.148  40.920 -27.066  1.00  0.00      RA0  N
ATOM   3212 HD21 ASN A 344      21.009  40.889 -27.583  1.00  0.00      RA0  H
ATOM   3213 HD22 ASN A 344      19.305  40.637 -27.520  1.00  0.00      RA0  H
ATOM   3214  C   ASN A 344      23.093  40.014 -25.721  1.00  0.00      RA0  C
ATOM   3215  O   ASN A 344      22.540  39.768 -26.793  1.00  0.00      RA0  O
ATOM   3216  N   ARG A 345      24.282  39.515 -25.398  1.00  0.00      RA0  N
ATOM   3217  H   ARG A 345      24.652  39.581 -24.471  1.00  0.00      RA0  H
ATOM   3218  CA  ARG A 345      25.063  38.723 -26.332  1.00  0.00      RA0  C
ATOM   3219  CB  ARG A 345      26.159  39.669 -26.861  1.00  0.00      RA0  C
ATOM   3220  CG  ARG A 345      27.091  39.218 -27.997  1.00  0.00      RA0  C
ATOM   3221  CD  ARG A 345      28.485  39.877 -27.928  1.00  0.00      RA0  C
ATOM   3222  NE  ARG A 345      29.258  39.277 -26.839  1.00  0.00      RA0  N
ATOM   3223  HE  ARG A 345      28.803  38.481 -26.423  1.00  0.00      RA0  H
ATOM   3224  CZ  ARG A 345      30.517  39.651 -26.450  1.00  0.00      RA0  C
ATOM   3225  NH1 ARG A 345      31.123  38.982 -25.451  1.00  0.00      RA0  N
ATOM   3226 HH11 ARG A 345      32.007  39.301 -25.066  1.00  0.00      RA0  H
ATOM   3227 HH12 ARG A 345      30.725  38.153 -25.047  1.00  0.00      RA0  H
ATOM   3228  NH2 ARG A 345      31.162  40.678 -27.045  1.00  0.00      RA0  N
ATOM   3229 HH21 ARG A 345      32.081  40.945 -26.712  1.00  0.00      RA0  H
ATOM   3230 HH22 ARG A 345      30.774  41.177 -27.825  1.00  0.00      RA0  H
ATOM   3231  C   ARG A 345      25.727  37.587 -25.583  1.00  0.00      RA0  C
ATOM   3232  O   ARG A 345      25.883  37.655 -24.383  1.00  0.00      RA0  O
ATOM   3233  N   GLU A 346      26.084  36.536 -26.309  1.00  0.00      RA0  N
ATOM   3234  H   GLU A 346      25.859  36.502 -27.280  1.00  0.00      RA0  H
ATOM   3235  CA  GLU A 346      26.852  35.451 -25.729  1.00  0.00      RA0  C
ATOM   3236  CB  GLU A 346      26.789  34.208 -26.613  1.00  0.00      RA0  C
ATOM   3237  CG  GLU A 346      25.391  33.900 -27.172  1.00  0.00      RA0  C
ATOM   3238  CD  GLU A 346      24.304  33.961 -26.108  1.00  0.00      RA0  C
ATOM   3239  OE1 GLU A 346      24.511  33.500 -24.988  1.00  0.00      RA0  O
ATOM   3240  OE2 GLU A 346      23.235  34.483 -26.410  1.00  0.00      RA0  O
ATOM   3241  C   GLU A 346      28.269  35.924 -25.459  1.00  0.00      RA0  C
ATOM   3242  O   GLU A 346      28.894  36.633 -26.287  1.00  0.00      RA0  O
ATOM   3243  N   MSE A 347      28.756  35.515 -24.305  1.00  0.00      RA0  N
ATOM   3244  H   MSE A 347      28.179  34.959 -23.702  1.00  0.00      RA0  H
ATOM   3245  CA  MSE A 347      30.084  35.818 -23.850  1.00  0.00      RA0  C
ATOM   3246  CB  MSE A 347      29.998  36.764 -22.663  1.00  0.00      RA0  C
ATOM   3247  CG  MSE A 347      31.333  36.886 -21.937  1.00  0.00      RA0  C
ATOM   3248  SE  MSE A 347      32.409  38.066 -22.735  1.00  0.00      RA0  S
ATOM   3249  CE  MSE A 347      31.587  39.521 -22.071  1.00  0.00      RA0  C
ATOM   3250  C   MSE A 347      30.685  34.509 -23.359  1.00  0.00      RA0  C
ATOM   3251  O   MSE A 347      30.230  33.957 -22.361  1.00  0.00      RA0  O
ATOM   3252  N   PRO A 348      31.711  34.019 -24.045  1.00  0.00      RA0  N
ATOM   3253  CD  PRO A 348      32.205  34.520 -25.318  1.00  0.00      RA0  C
ATOM   3254  CA  PRO A 348      32.458  32.885 -23.541  1.00  0.00      RA0  C
ATOM   3255  CB  PRO A 348      33.430  32.574 -24.687  1.00  0.00      RA0  C
ATOM   3256  CG  PRO A 348      32.895  33.304 -25.919  1.00  0.00      RA0  C
ATOM   3257  C   PRO A 348      33.202  33.247 -22.267  1.00  0.00      RA0  C
ATOM   3258  O   PRO A 348      33.696  34.375 -22.104  1.00  0.00      RA0  O
ATOM   3259  N   VAL A 349      33.222  32.312 -21.336  1.00  0.00      RA0  N
ATOM   3260  H   VAL A 349      32.829  31.408 -21.509  1.00  0.00      RA0  H
ATOM   3261  CA  VAL A 349      33.948  32.492 -20.109  1.00  0.00      RA0  C
ATOM   3262  CB  VAL A 349      33.014  32.641 -18.903  1.00  0.00      RA0  C
ATOM   3263  CG1 VAL A 349      32.306  33.992 -18.915  1.00  0.00      RA0  C
ATOM   3264  CG2 VAL A 349      32.029  31.474 -18.805  1.00  0.00      RA0  C
ATOM   3265  C   VAL A 349      34.827  31.280 -19.931  1.00  0.00      RA0  C
ATOM   3266  O   VAL A 349      34.558  30.225 -20.490  1.00  0.00      RA0  O
ATOM   3267  N   LYS A 350      35.887  31.447 -19.159  1.00  0.00      RA0  N
ATOM   3268  H   LYS A 350      35.997  32.302 -18.648  1.00  0.00      RA0  H
ATOM   3269  CA  LYS A 350      36.790  30.350 -18.882  1.00  0.00      RA0  C
ATOM   3270  CB  LYS A 350      38.244  30.809 -18.712  1.00  0.00      RA0  C
ATOM   3271  CG  LYS A 350      39.037  29.675 -18.056  1.00  0.00      RA0  C
ATOM   3272  CD  LYS A 350      40.538  29.598 -18.273  1.00  0.00      RA0  C
ATOM   3273  CE  LYS A 350      41.064  28.371 -17.524  1.00  0.00      RA0  C
ATOM   3274  NZ  LYS A 350      40.296  27.182 -17.911  1.00  0.00      RA0  N
ATOM   3275  HZ1 LYS A 350      39.478  26.963 -17.312  1.00  0.00      RA0  H
ATOM   3276  HZ2 LYS A 350      39.971  27.223 -18.900  1.00  0.00      RA0  H
ATOM   3277  HZ3 LYS A 350      40.864  26.307 -17.929  1.00  0.00      RA0  H
ATOM   3278  C   LYS A 350      36.316  29.641 -17.614  1.00  0.00      RA0  C
ATOM   3279  O   LYS A 350      35.999  30.274 -16.601  1.00  0.00      RA0  O
ATOM   3280  N   VAL A 351      36.255  28.318 -17.676  1.00  0.00      RA0  N
ATOM   3281  H   VAL A 351      36.596  27.846 -18.491  1.00  0.00      RA0  H
ATOM   3282  CA  VAL A 351      35.904  27.497 -16.539  1.00  0.00      RA0  C
ATOM   3283  CB  VAL A 351      35.117  26.273 -17.000  1.00  0.00      RA0  C
ATOM   3284  CG1 VAL A 351      34.716  25.376 -15.827  1.00  0.00      RA0  C
ATOM   3285  CG2 VAL A 351      33.914  26.717 -17.827  1.00  0.00      RA0  C
ATOM   3286  C   VAL A 351      37.164  27.076 -15.787  1.00  0.00      RA0  C
ATOM   3287  O   VAL A 351      38.088  26.550 -16.388  1.00  0.00      RA0  O
ATOM   3288  N   THR A 352      37.174  27.295 -14.482  1.00  0.00      RA0  N
ATOM   3289  H   THR A 352      36.340  27.556 -14.000  1.00  0.00      RA0  H
ATOM   3290  CA  THR A 352      38.346  27.051 -13.661  1.00  0.00      RA0  C
ATOM   3291  CB  THR A 352      38.923  28.457 -13.486  1.00  0.00      RA0  C
ATOM   3292  OG1 THR A 352      38.581  29.226 -14.652  1.00  0.00      RA0  O
ATOM   3293  HG1 THR A 352      37.652  29.423 -14.590  1.00  0.00      RA0  H
ATOM   3294  CG2 THR A 352      40.438  28.488 -13.253  1.00  0.00      RA0  C
ATOM   3295  C   THR A 352      37.972  26.343 -12.384  1.00  0.00      RA0  C
ATOM   3296  O   THR A 352      36.804  26.043 -12.109  1.00  0.00      RA0  O
ATOM   3297  N   LYS A 353      38.988  26.084 -11.576  1.00  0.00      RA0  N
ATOM   3298  H   LYS A 353      39.904  26.386 -11.824  1.00  0.00      RA0  H
ATOM   3299  CA  LYS A 353      38.787  25.613 -10.208  1.00  0.00      RA0  C
ATOM   3300  CB  LYS A 353      40.147  25.196  -9.623  1.00  0.00      RA0  C
ATOM   3301  CG  LYS A 353      40.716  24.026 -10.439  1.00  0.00      RA0  C
ATOM   3302  CD  LYS A 353      41.935  23.321  -9.839  1.00  0.00      RA0  C
ATOM   3303  CE  LYS A 353      42.333  22.090 -10.668  1.00  0.00      RA0  C
ATOM   3304  NZ  LYS A 353      43.166  21.189  -9.863  1.00  0.00      RA0  N
ATOM   3305  HZ1 LYS A 353      43.340  20.279 -10.340  1.00  0.00      RA0  H
ATOM   3306  HZ2 LYS A 353      44.135  21.545  -9.724  1.00  0.00      RA0  H
ATOM   3307  HZ3 LYS A 353      42.718  20.988  -8.946  1.00  0.00      RA0  H
ATOM   3308  C   LYS A 353      38.029  26.695  -9.424  1.00  0.00      RA0  C
ATOM   3309  O   LYS A 353      38.202  27.881  -9.719  1.00  0.00      RA0  O
ATOM   3310  N   PRO A 354      37.258  26.302  -8.410  1.00  0.00      RA0  N
ATOM   3311  CD  PRO A 354      36.997  24.913  -8.027  1.00  0.00      RA0  C
ATOM   3312  CA  PRO A 354      36.501  27.253  -7.598  1.00  0.00      RA0  C
ATOM   3313  CB  PRO A 354      35.413  26.356  -6.999  1.00  0.00      RA0  C
ATOM   3314  CG  PRO A 354      36.095  25.005  -6.807  1.00  0.00      RA0  C
ATOM   3315  C   PRO A 354      37.339  27.971  -6.530  1.00  0.00      RA0  C
ATOM   3316  O   PRO A 354      37.011  27.956  -5.349  1.00  0.00      RA0  O
ATOM   3317  N   VAL A 355      38.428  28.601  -6.960  1.00  0.00      RA0  N
ATOM   3318  H   VAL A 355      38.699  28.638  -7.927  1.00  0.00      RA0  H
ATOM   3319  CA  VAL A 355      39.315  29.351  -6.064  1.00  0.00      RA0  C
ATOM   3320  CB  VAL A 355      40.167  28.416  -5.175  1.00  0.00      RA0  C
ATOM   3321  CG1 VAL A 355      41.060  27.469  -5.982  1.00  0.00      RA0  C
ATOM   3322  CG2 VAL A 355      40.954  29.198  -4.118  1.00  0.00      RA0  C
ATOM   3323  C   VAL A 355      40.171  30.197  -7.002  1.00  0.00      RA0  C
ATOM   3324  O   VAL A 355      40.488  29.763  -8.113  1.00  0.00      RA0  O
ATOM   3325  N   PHE A 356      40.529  31.393  -6.555  1.00  0.00      RA0  N
ATOM   3326  H   PHE A 356      40.261  31.691  -5.636  1.00  0.00      RA0  H
ATOM   3327  CA  PHE A 356      41.155  32.376  -7.446  1.00  0.00      RA0  C
ATOM   3328  CB  PHE A 356      40.146  33.458  -7.848  1.00  0.00      RA0  C
ATOM   3329  CG  PHE A 356      38.872  32.843  -8.381  1.00  0.00      RA0  C
ATOM   3330  CD1 PHE A 356      37.750  32.754  -7.564  1.00  0.00      RA0  C
ATOM   3331  CD2 PHE A 356      38.818  32.370  -9.687  1.00  0.00      RA0  C
ATOM   3332  CE1 PHE A 356      36.573  32.202  -8.054  1.00  0.00      RA0  C
ATOM   3333  CE2 PHE A 356      37.640  31.817 -10.178  1.00  0.00      RA0  C
ATOM   3334  CZ  PHE A 356      36.517  31.739  -9.363  1.00  0.00      RA0  C
ATOM   3335  C   PHE A 356      42.409  33.037  -6.865  1.00  0.00      RA0  C
ATOM   3336  O   PHE A 356      43.353  33.247  -7.599  1.00  0.00      RA0  O
ATOM   3337  N   VAL A 357      42.399  33.345  -5.575  1.00  0.00      RA0  N
ATOM   3338  H   VAL A 357      41.613  33.134  -4.988  1.00  0.00      RA0  H
ATOM   3339  CA  VAL A 357      43.499  34.057  -4.912  1.00  0.00      RA0  C
ATOM   3340  CB  VAL A 357      43.201  35.562  -4.784  1.00  0.00      RA0  C
ATOM   3341  CG1 VAL A 357      44.294  36.278  -3.990  1.00  0.00      RA0  C
ATOM   3342  CG2 VAL A 357      42.990  36.238  -6.139  1.00  0.00      RA0  C
ATOM   3343  C   VAL A 357      43.699  33.458  -3.520  1.00  0.00      RA0  C
ATOM   3344  O   VAL A 357      42.740  33.229  -2.797  1.00  0.00      RA0  O
ATOM   3345  N   ARG A 358      44.946  33.183  -3.150  1.00  0.00      RA0  N
ATOM   3346  H   ARG A 358      45.732  33.391  -3.740  1.00  0.00      RA0  H
ATOM   3347  CA  ARG A 358      45.290  32.775  -1.790  1.00  0.00      RA0  C
ATOM   3348  CB  ARG A 358      45.531  31.270  -1.641  1.00  0.00      RA0  C
ATOM   3349  CG  ARG A 358      44.850  30.366  -2.667  1.00  0.00      RA0  C
ATOM   3350  CD  ARG A 358      45.156  28.882  -2.447  1.00  0.00      RA0  C
ATOM   3351  NE  ARG A 358      44.378  28.339  -1.338  1.00  0.00      RA0  N
ATOM   3352  HE  ARG A 358      43.377  28.248  -1.422  1.00  0.00      RA0  H
ATOM   3353  CZ  ARG A 358      44.917  27.905  -0.181  1.00  0.00      RA0  C
ATOM   3354  NH1 ARG A 358      46.223  27.972   0.047  1.00  0.00      RA0  N
ATOM   3355 HH11 ARG A 358      46.576  27.570   0.912  1.00  0.00      RA0  H
ATOM   3356 HH12 ARG A 358      46.865  28.379  -0.592  1.00  0.00      RA0  H
ATOM   3357  NH2 ARG A 358      44.129  27.390   0.743  1.00  0.00      RA0  N
ATOM   3358 HH21 ARG A 358      44.502  27.144   1.645  1.00  0.00      RA0  H
ATOM   3359 HH22 ARG A 358      43.150  27.211   0.540  1.00  0.00      RA0  H
ATOM   3360  C   ARG A 358      46.601  33.472  -1.436  1.00  0.00      RA0  C
ATOM   3361  O   ARG A 358      47.474  33.559  -2.291  1.00  0.00      RA0  O
ATOM   3362  N   ASN A 359      46.729  33.924  -0.197  1.00  0.00      RA0  N
ATOM   3363  H   ASN A 359      45.909  34.048   0.365  1.00  0.00      RA0  H
ATOM   3364  CA  ASN A 359      47.998  34.501   0.307  1.00  0.00      RA0  C
ATOM   3365  CB  ASN A 359      49.022  33.425   0.656  1.00  0.00      RA0  C
ATOM   3366  CG  ASN A 359      48.945  33.107   2.139  1.00  0.00      RA0  C
ATOM   3367  OD1 ASN A 359      49.945  32.848   2.797  1.00  0.00      RA0  O
ATOM   3368  ND2 ASN A 359      47.704  33.079   2.657  1.00  0.00      RA0  N
ATOM   3369 HD21 ASN A 359      46.860  33.342   2.175  1.00  0.00      RA0  H
ATOM   3370 HD22 ASN A 359      47.640  32.772   3.602  1.00  0.00      RA0  H
ATOM   3371  C   ASN A 359      48.561  35.541  -0.626  1.00  0.00      RA0  C
ATOM   3372  O   ASN A 359      49.753  35.507  -1.003  1.00  0.00      RA0  O
ATOM   3373  N   GLY A 360      47.702  36.480  -1.005  1.00  0.00      RA0  N
ATOM   3374  H   GLY A 360      46.827  36.488  -0.512  1.00  0.00      RA0  H
ATOM   3375  CA  GLY A 360      48.109  37.622  -1.768  1.00  0.00      RA0  C
ATOM   3376  C   GLY A 360      48.455  37.393  -3.200  1.00  0.00      RA0  C
ATOM   3377  O   GLY A 360      48.970  38.312  -3.858  1.00  0.00      RA0  O
ATOM   3378  N   LYS A 361      48.157  36.206  -3.727  1.00  0.00      RA0  N
ATOM   3379  H   LYS A 361      47.754  35.467  -3.181  1.00  0.00      RA0  H
ATOM   3380  CA  LYS A 361      48.555  35.894  -5.075  1.00  0.00      RA0  C
ATOM   3381  CB  LYS A 361      49.889  35.142  -5.028  1.00  0.00      RA0  C
ATOM   3382  CG  LYS A 361      50.409  34.769  -6.417  1.00  0.00      RA0  C
ATOM   3383  CD  LYS A 361      51.577  33.784  -6.407  1.00  0.00      RA0  C
ATOM   3384  CE  LYS A 361      51.855  33.241  -7.812  1.00  0.00      RA0  C
ATOM   3385  NZ  LYS A 361      50.688  32.473  -8.270  1.00  0.00      RA0  N
ATOM   3386  HZ1 LYS A 361      50.817  32.131  -9.243  1.00  0.00      RA0  H
ATOM   3387  HZ2 LYS A 361      50.517  31.673  -7.632  1.00  0.00      RA0  H
ATOM   3388  HZ3 LYS A 361      49.820  33.053  -8.252  1.00  0.00      RA0  H
ATOM   3389  C   LYS A 361      47.501  35.067  -5.793  1.00  0.00      RA0  C
ATOM   3390  O   LYS A 361      46.890  34.198  -5.193  1.00  0.00      RA0  O
ATOM   3391  N   ALA A 362      47.345  35.328  -7.092  1.00  0.00      RA0  N
ATOM   3392  H   ALA A 362      47.833  36.115  -7.465  1.00  0.00      RA0  H
ATOM   3393  CA  ALA A 362      46.536  34.514  -7.970  1.00  0.00      RA0  C
ATOM   3394  CB  ALA A 362      46.691  34.967  -9.420  1.00  0.00      RA0  C
ATOM   3395  C   ALA A 362      47.009  33.070  -7.892  1.00  0.00      RA0  C
ATOM   3396  O   ALA A 362      48.212  32.796  -7.850  1.00  0.00      RA0  O
ATOM   3397  N   VAL A 363      46.048  32.154  -7.859  1.00  0.00      RA0  N
ATOM   3398  H   VAL A 363      45.102  32.478  -7.941  1.00  0.00      RA0  H
ATOM   3399  CA  VAL A 363      46.343  30.718  -7.868  1.00  0.00      RA0  C
ATOM   3400  CB  VAL A 363      45.077  29.873  -7.693  1.00  0.00      RA0  C
ATOM   3401  CG1 VAL A 363      44.424  30.145  -6.342  1.00  0.00      RA0  C
ATOM   3402  CG2 VAL A 363      44.104  30.056  -8.860  1.00  0.00      RA0  C
ATOM   3403  C   VAL A 363      47.023  30.360  -9.192  1.00  0.00      RA0  C
ATOM   3404  O   VAL A 363      46.891  31.065 -10.242  1.00  0.00      RA0  O
ATOM   3405  N   ALA A 364      47.768  29.261  -9.159  1.00  0.00      RA0  N
ATOM   3406  H   ALA A 364      47.766  28.702  -8.331  1.00  0.00      RA0  H
ATOM   3407  CA  ALA A 364      48.611  28.868 -10.295  1.00  0.00      RA0  C
ATOM   3408  CB  ALA A 364      49.230  27.492 -10.047  1.00  0.00      RA0  C
ATOM   3409  C   ALA A 364      47.902  28.848 -11.638  1.00  0.00      RA0  C
ATOM   3410  O   ALA A 364      48.486  29.249 -12.620  1.00  0.00      RA0  O
ATOM   3411  N   GLY A 365      46.645  28.411 -11.692  1.00  0.00      RA0  N
ATOM   3412  H   GLY A 365      46.169  28.147 -10.857  1.00  0.00      RA0  H
ATOM   3413  CA  GLY A 365      45.936  28.351 -12.980  1.00  0.00      RA0  C
ATOM   3414  C   GLY A 365      45.653  29.709 -13.591  1.00  0.00      RA0  C
ATOM   3415  O   GLY A 365      45.342  29.814 -14.775  1.00  0.00      RA0  O
ATOM   3416  N   LEU A 366      45.784  30.757 -12.792  1.00  0.00      RA0  N
ATOM   3417  H   LEU A 366      46.115  30.652 -11.859  1.00  0.00      RA0  H
ATOM   3418  CA  LEU A 366      45.544  32.127 -13.278  1.00  0.00      RA0  C
ATOM   3419  CB  LEU A 366      44.560  32.850 -12.358  1.00  0.00      RA0  C
ATOM   3420  CG  LEU A 366      43.188  32.176 -12.317  1.00  0.00      RA0  C
ATOM   3421  CD1 LEU A 366      42.266  32.831 -11.291  1.00  0.00      RA0  C
ATOM   3422  CD2 LEU A 366      42.545  32.113 -13.704  1.00  0.00      RA0  C
ATOM   3423  C   LEU A 366      46.807  32.966 -13.459  1.00  0.00      RA0  C
ATOM   3424  O   LEU A 366      46.720  34.191 -13.624  1.00  0.00      RA0  O
ATOM   3425  N   CYS A 367      47.976  32.332 -13.390  1.00  0.00      RA0  N
ATOM   3426  H   CYS A 367      48.055  31.338 -13.266  1.00  0.00      RA0  H
ATOM   3427  CA  CYS A 367      49.235  33.019 -13.722  1.00  0.00      RA0  C
ATOM   3428  CB  CYS A 367      49.744  33.758 -12.484  1.00  0.00      RA0  C
ATOM   3429  SG  CYS A 367      49.911  32.694 -11.023  1.00  0.00      RA0  S
ATOM   3430  C   CYS A 367      50.294  32.088 -14.318  1.00  0.00      RA0  C
ATOM   3431  O   CYS A 367      50.122  30.864 -14.369  1.00  0.00      RA0  O
END
HEADER lig.002.16.pdb
ATOM      1  N   ASN A   2      52.475   6.426 -14.683  1.00  0.00      LA0  N
ATOM      2  H   ASN A   2      51.719   6.220 -14.059  1.00  0.00      LA0  H
ATOM      3  CA  ASN A   2      53.348   7.561 -14.387  1.00  0.00      LA0  C
ATOM      4  CB  ASN A   2      52.541   8.865 -14.399  1.00  0.00      LA0  C
ATOM      5  CG  ASN A   2      53.451  10.064 -14.206  1.00  0.00      LA0  C
ATOM      6  OD1 ASN A   2      54.659  10.006 -14.403  1.00  0.00      LA0  O
ATOM      7  ND2 ASN A   2      52.815  11.167 -13.818  1.00  0.00      LA0  N
ATOM      8 HD21 ASN A   2      51.832  11.127 -13.600  1.00  0.00      LA0  H
ATOM      9 HD22 ASN A   2      53.297  12.031 -13.715  1.00  0.00      LA0  H
ATOM     10  C   ASN A   2      54.092   7.391 -13.075  1.00  0.00      LA0  C
ATOM     11  O   ASN A   2      53.559   7.618 -11.994  1.00  0.00      LA0  O
ATOM     12  N   VAL A   3      55.352   6.966 -13.225  1.00  0.00      LA0  N
ATOM     13  H   VAL A   3      55.722   6.793 -14.137  1.00  0.00      LA0  H
ATOM     14  CA  VAL A   3      56.194   6.795 -12.041  1.00  0.00      LA0  C
ATOM     15  CB  VAL A   3      56.534   5.299 -11.863  1.00  0.00      LA0  C
ATOM     16  CG1 VAL A   3      57.389   5.023 -10.626  1.00  0.00      LA0  C
ATOM     17  CG2 VAL A   3      55.266   4.439 -11.821  1.00  0.00      LA0  C
ATOM     18  C   VAL A   3      57.448   7.666 -12.133  1.00  0.00      LA0  C
ATOM     19  O   VAL A   3      58.482   7.267 -12.653  1.00  0.00      LA0  O
ATOM     20  N   PRO A   4      57.321   8.919 -11.637  1.00  0.00      LA0  N
ATOM     21  CD  PRO A   4      56.123   9.548 -11.103  1.00  0.00      LA0  C
ATOM     22  CA  PRO A   4      58.468   9.832 -11.657  1.00  0.00      LA0  C
ATOM     23  CB  PRO A   4      57.889  11.123 -11.071  1.00  0.00      LA0  C
ATOM     24  CG  PRO A   4      56.385  11.032 -11.302  1.00  0.00      LA0  C
ATOM     25  C   PRO A   4      59.691   9.309 -10.916  1.00  0.00      LA0  C
ATOM     26  O   PRO A   4      59.632   8.786  -9.806  1.00  0.00      LA0  O
ATOM     27  N   ALA A   5      60.820   9.444 -11.626  1.00  0.00      LA0  N
ATOM     28  H   ALA A   5      60.794   9.977 -12.468  1.00  0.00      LA0  H
ATOM     29  CA  ALA A   5      62.031   8.763 -11.173  1.00  0.00      LA0  C
ATOM     30  CB  ALA A   5      63.078   8.745 -12.288  1.00  0.00      LA0  C
ATOM     31  C   ALA A   5      62.672   9.310  -9.910  1.00  0.00      LA0  C
ATOM     32  O   ALA A   5      63.471   8.648  -9.261  1.00  0.00      LA0  O
ATOM     33  N   GLU A   6      62.299  10.555  -9.586  1.00  0.00      LA0  N
ATOM     34  H   GLU A   6      61.587  11.057 -10.079  1.00  0.00      LA0  H
ATOM     35  CA  GLU A   6      62.891  11.162  -8.398  1.00  0.00      LA0  C
ATOM     36  CB  GLU A   6      62.886  12.698  -8.520  1.00  0.00      LA0  C
ATOM     37  CG  GLU A   6      61.618  13.483  -8.115  1.00  0.00      LA0  C
ATOM     38  CD  GLU A   6      60.414  13.328  -9.042  1.00  0.00      LA0  C
ATOM     39  OE1 GLU A   6      59.343  13.826  -8.680  1.00  0.00      LA0  O
ATOM     40  OE2 GLU A   6      60.536  12.737 -10.116  1.00  0.00      LA0  O
ATOM     41  C   GLU A   6      62.307  10.695  -7.072  1.00  0.00      LA0  C
ATOM     42  O   GLU A   6      62.786  11.025  -5.991  1.00  0.00      LA0  O
ATOM     43  N   LEU A   7      61.221   9.923  -7.197  1.00  0.00      LA0  N
ATOM     44  H   LEU A   7      60.906   9.588  -8.085  1.00  0.00      LA0  H
ATOM     45  CA  LEU A   7      60.506   9.601  -5.973  1.00  0.00      LA0  C
ATOM     46  CB  LEU A   7      59.007   9.574  -6.248  1.00  0.00      LA0  C
ATOM     47  CG  LEU A   7      58.496  10.851  -6.900  1.00  0.00      LA0  C
ATOM     48  CD1 LEU A   7      57.100  10.682  -7.476  1.00  0.00      LA0  C
ATOM     49  CD2 LEU A   7      58.540  12.021  -5.934  1.00  0.00      LA0  C
ATOM     50  C   LEU A   7      60.926   8.304  -5.321  1.00  0.00      LA0  C
ATOM     51  O   LEU A   7      61.168   7.286  -5.958  1.00  0.00      LA0  O
ATOM     52  N   LYS A   8      60.938   8.386  -3.988  1.00  0.00      LA0  N
ATOM     53  H   LYS A   8      60.773   9.277  -3.564  1.00  0.00      LA0  H
ATOM     54  CA  LYS A   8      60.761   7.147  -3.240  1.00  0.00      LA0  C
ATOM     55  CB  LYS A   8      61.415   7.295  -1.868  1.00  0.00      LA0  C
ATOM     56  CG  LYS A   8      62.902   6.941  -1.914  1.00  0.00      LA0  C
ATOM     57  CD  LYS A   8      63.127   5.471  -1.564  1.00  0.00      LA0  C
ATOM     58  CE  LYS A   8      64.544   4.962  -1.821  1.00  0.00      LA0  C
ATOM     59  NZ  LYS A   8      64.789   3.772  -0.999  1.00  0.00      LA0  N
ATOM     60  HZ1 LYS A   8      65.782   3.456  -1.098  1.00  0.00      LA0  H
ATOM     61  HZ2 LYS A   8      64.750   4.035   0.007  1.00  0.00      LA0  H
ATOM     62  HZ3 LYS A   8      64.133   2.982  -1.166  1.00  0.00      LA0  H
ATOM     63  C   LYS A   8      59.275   6.860  -3.146  1.00  0.00      LA0  C
ATOM     64  O   LYS A   8      58.453   7.730  -3.409  1.00  0.00      LA0  O
ATOM     65  N   TYR A   9      58.954   5.618  -2.789  1.00  0.00      LA0  N
ATOM     66  H   TYR A   9      59.662   4.936  -2.605  1.00  0.00      LA0  H
ATOM     67  CA  TYR A   9      57.549   5.228  -2.788  1.00  0.00      LA0  C
ATOM     68  CB  TYR A   9      57.197   4.446  -4.057  1.00  0.00      LA0  C
ATOM     69  CG  TYR A   9      57.263   5.307  -5.296  1.00  0.00      LA0  C
ATOM     70  CD1 TYR A   9      58.456   5.353  -6.046  1.00  0.00      LA0  C
ATOM     71  CE1 TYR A   9      58.497   6.136  -7.210  1.00  0.00      LA0  C
ATOM     72  CD2 TYR A   9      56.116   6.028  -5.676  1.00  0.00      LA0  C
ATOM     73  CE2 TYR A   9      56.157   6.806  -6.844  1.00  0.00      LA0  C
ATOM     74  CZ  TYR A   9      57.346   6.852  -7.594  1.00  0.00      LA0  C
ATOM     75  OH  TYR A   9      57.373   7.628  -8.734  1.00  0.00      LA0  O
ATOM     76  HH  TYR A   9      58.279   7.836  -8.959  1.00  0.00      LA0  H
ATOM     77  C   TYR A   9      57.278   4.339  -1.604  1.00  0.00      LA0  C
ATOM     78  O   TYR A   9      58.161   3.625  -1.138  1.00  0.00      LA0  O
ATOM     79  N   SER A  10      56.031   4.387  -1.134  1.00  0.00      LA0  N
ATOM     80  H   SER A  10      55.315   4.951  -1.551  1.00  0.00      LA0  H
ATOM     81  CA  SER A  10      55.704   3.317  -0.205  1.00  0.00      LA0  C
ATOM     82  CB  SER A  10      54.681   3.810   0.822  1.00  0.00      LA0  C
ATOM     83  OG  SER A  10      53.445   4.128   0.178  1.00  0.00      LA0  O
ATOM     84  HG  SER A  10      52.923   4.564   0.867  1.00  0.00      LA0  H
ATOM     85  C   SER A  10      55.246   2.089  -0.973  1.00  0.00      LA0  C
ATOM     86  O   SER A  10      55.248   2.064  -2.198  1.00  0.00      LA0  O
ATOM     87  N   LYS A  11      54.842   1.069  -0.208  1.00  0.00      LA0  N
ATOM     88  H   LYS A  11      54.807   1.168   0.787  1.00  0.00      LA0  H
ATOM     89  CA  LYS A  11      54.084   0.009  -0.877  1.00  0.00      LA0  C
ATOM     90  CB  LYS A  11      54.285  -1.320  -0.139  1.00  0.00      LA0  C
ATOM     91  CG  LYS A  11      55.714  -1.464   0.399  1.00  0.00      LA0  C
ATOM     92  CD  LYS A  11      55.962  -2.650   1.337  1.00  0.00      LA0  C
ATOM     93  CE  LYS A  11      54.989  -2.751   2.518  1.00  0.00      LA0  C
ATOM     94  NZ  LYS A  11      54.848  -1.469   3.225  1.00  0.00      LA0  N
ATOM     95  HZ1 LYS A  11      54.002  -1.498   3.838  1.00  0.00      LA0  H
ATOM     96  HZ2 LYS A  11      55.677  -1.134   3.744  1.00  0.00      LA0  H
ATOM     97  HZ3 LYS A  11      54.516  -0.727   2.568  1.00  0.00      LA0  H
ATOM     98  C   LYS A  11      52.605   0.377  -0.935  1.00  0.00      LA0  C
ATOM     99  O   LYS A  11      51.841  -0.039  -1.793  1.00  0.00      LA0  O
ATOM    100  N   GLU A  12      52.279   1.210   0.060  1.00  0.00      LA0  N
ATOM    101  H   GLU A  12      52.972   1.481   0.724  1.00  0.00      LA0  H
ATOM    102  CA  GLU A  12      50.945   1.670   0.410  1.00  0.00      LA0  C
ATOM    103  CB  GLU A  12      51.047   2.204   1.844  1.00  0.00      LA0  C
ATOM    104  CG  GLU A  12      51.326   1.196   2.982  1.00  0.00      LA0  C
ATOM    105  CD  GLU A  12      52.579   0.332   2.829  1.00  0.00      LA0  C
ATOM    106  OE1 GLU A  12      53.680   0.819   2.553  1.00  0.00      LA0  O
ATOM    107  OE2 GLU A  12      52.465  -0.875   3.002  1.00  0.00      LA0  O
ATOM    108  C   GLU A  12      50.347   2.692  -0.557  1.00  0.00      LA0  C
ATOM    109  O   GLU A  12      49.149   2.942  -0.549  1.00  0.00      LA0  O
ATOM    110  N   HIS A  13      51.251   3.207  -1.426  1.00  0.00      LA0  N
ATOM    111  H   HIS A  13      52.200   3.110  -1.125  1.00  0.00      LA0  H
ATOM    112  CA  HIS A  13      50.984   3.978  -2.653  1.00  0.00      LA0  C
ATOM    113  CB  HIS A  13      49.613   3.746  -3.320  1.00  0.00      LA0  C
ATOM    114  CG  HIS A  13      49.418   2.311  -3.751  1.00  0.00      LA0  C
ATOM    115  ND1 HIS A  13      50.199   1.683  -4.647  1.00  0.00      LA0  N
ATOM    116  HD1 HIS A  13      50.964   2.074  -5.120  1.00  0.00      LA0  H
ATOM    117  CD2 HIS A  13      48.420   1.427  -3.332  1.00  0.00      LA0  C
ATOM    118  NE2 HIS A  13      48.614   0.259  -3.992  1.00  0.00      LA0  N
ATOM    119  CE1 HIS A  13      49.710   0.414  -4.799  1.00  0.00      LA0  C
ATOM    120  C   HIS A  13      51.250   5.473  -2.590  1.00  0.00      LA0  C
ATOM    121  O   HIS A  13      50.940   6.217  -3.524  1.00  0.00      LA0  O
ATOM    122  N   GLU A  14      51.876   5.890  -1.483  1.00  0.00      LA0  N
ATOM    123  H   GLU A  14      51.995   5.284  -0.693  1.00  0.00      LA0  H
ATOM    124  CA  GLU A  14      52.409   7.250  -1.461  1.00  0.00      LA0  C
ATOM    125  CB  GLU A  14      52.745   7.756  -0.052  1.00  0.00      LA0  C
ATOM    126  CG  GLU A  14      51.692   7.596   1.046  1.00  0.00      LA0  C
ATOM    127  CD  GLU A  14      51.743   6.190   1.599  1.00  0.00      LA0  C
ATOM    128  OE1 GLU A  14      50.881   5.392   1.258  1.00  0.00      LA0  O
ATOM    129  OE2 GLU A  14      52.675   5.863   2.326  1.00  0.00      LA0  O
ATOM    130  C   GLU A  14      53.672   7.389  -2.288  1.00  0.00      LA0  C
ATOM    131  O   GLU A  14      54.409   6.439  -2.532  1.00  0.00      LA0  O
ATOM    132  N   TRP A  15      53.898   8.643  -2.686  1.00  0.00      LA0  N
ATOM    133  H   TRP A  15      53.247   9.356  -2.436  1.00  0.00      LA0  H
ATOM    134  CA  TRP A  15      55.223   9.002  -3.163  1.00  0.00      LA0  C
ATOM    135  CB  TRP A  15      55.203   9.611  -4.568  1.00  0.00      LA0  C
ATOM    136  CG  TRP A  15      54.306  10.824  -4.684  1.00  0.00      LA0  C
ATOM    137  CD2 TRP A  15      54.594  12.218  -4.429  1.00  0.00      LA0  C
ATOM    138  CE2 TRP A  15      53.403  12.961  -4.740  1.00  0.00      LA0  C
ATOM    139  CE3 TRP A  15      55.740  12.899  -3.967  1.00  0.00      LA0  C
ATOM    140  CD1 TRP A  15      52.981  10.809  -5.123  1.00  0.00      LA0  C
ATOM    141  NE1 TRP A  15      52.439  12.053  -5.162  1.00  0.00      LA0  N
ATOM    142  HE1 TRP A  15      51.514  12.251  -5.439  1.00  0.00      LA0  H
ATOM    143  CZ2 TRP A  15      53.387  14.364  -4.586  1.00  0.00      LA0  C
ATOM    144  CZ3 TRP A  15      55.710  14.301  -3.816  1.00  0.00      LA0  C
ATOM    145  CH2 TRP A  15      54.541  15.029  -4.124  1.00  0.00      LA0  C
ATOM    146  C   TRP A  15      55.895   9.940  -2.195  1.00  0.00      LA0  C
ATOM    147  O   TRP A  15      55.255  10.610  -1.389  1.00  0.00      LA0  O
ATOM    148  N   LEU A  16      57.218   9.946  -2.331  1.00  0.00      LA0  N
ATOM    149  H   LEU A  16      57.646   9.370  -3.028  1.00  0.00      LA0  H
ATOM    150  CA  LEU A  16      58.039  10.672  -1.384  1.00  0.00      LA0  C
ATOM    151  CB  LEU A  16      58.619   9.693  -0.368  1.00  0.00      LA0  C
ATOM    152  CG  LEU A  16      59.038  10.404   0.908  1.00  0.00      LA0  C
ATOM    153  CD1 LEU A  16      57.815  10.962   1.620  1.00  0.00      LA0  C
ATOM    154  CD2 LEU A  16      59.860   9.514   1.829  1.00  0.00      LA0  C
ATOM    155  C   LEU A  16      59.147  11.411  -2.092  1.00  0.00      LA0  C
ATOM    156  O   LEU A  16      60.118  10.825  -2.559  1.00  0.00      LA0  O
ATOM    157  N   ARG A  17      58.958  12.727  -2.162  1.00  0.00      LA0  N
ATOM    158  H   ARG A  17      58.161  13.147  -1.726  1.00  0.00      LA0  H
ATOM    159  CA  ARG A  17      60.012  13.515  -2.782  1.00  0.00      LA0  C
ATOM    160  CB  ARG A  17      59.392  14.607  -3.654  1.00  0.00      LA0  C
ATOM    161  CG  ARG A  17      60.361  15.272  -4.636  1.00  0.00      LA0  C
ATOM    162  CD  ARG A  17      59.638  15.901  -5.831  1.00  0.00      LA0  C
ATOM    163  NE  ARG A  17      58.576  16.800  -5.390  1.00  0.00      LA0  N
ATOM    164  HE  ARG A  17      58.770  17.459  -4.655  1.00  0.00      LA0  H
ATOM    165  CZ  ARG A  17      57.340  16.763  -5.924  1.00  0.00      LA0  C
ATOM    166  NH1 ARG A  17      57.037  15.931  -6.923  1.00  0.00      LA0  N
ATOM    167 HH11 ARG A  17      56.100  15.901  -7.290  1.00  0.00      LA0  H
ATOM    168 HH12 ARG A  17      57.734  15.323  -7.327  1.00  0.00      LA0  H
ATOM    169  NH2 ARG A  17      56.422  17.581  -5.421  1.00  0.00      LA0  N
ATOM    170 HH21 ARG A  17      55.482  17.603  -5.767  1.00  0.00      LA0  H
ATOM    171 HH22 ARG A  17      56.691  18.193  -4.661  1.00  0.00      LA0  H
ATOM    172  C   ARG A  17      60.955  14.090  -1.754  1.00  0.00      LA0  C
ATOM    173  O   ARG A  17      60.537  14.691  -0.772  1.00  0.00      LA0  O
ATOM    174  N   LYS A  18      62.249  13.896  -2.039  1.00  0.00      LA0  N
ATOM    175  H   LYS A  18      62.500  13.383  -2.860  1.00  0.00      LA0  H
ATOM    176  CA  LYS A  18      63.222  14.722  -1.330  1.00  0.00      LA0  C
ATOM    177  CB  LYS A  18      64.615  14.091  -1.411  1.00  0.00      LA0  C
ATOM    178  CG  LYS A  18      65.699  14.823  -0.608  1.00  0.00      LA0  C
ATOM    179  CD  LYS A  18      65.376  14.860   0.883  1.00  0.00      LA0  C
ATOM    180  CE  LYS A  18      66.528  15.343   1.760  1.00  0.00      LA0  C
ATOM    181  NZ  LYS A  18      66.189  15.078   3.161  1.00  0.00      LA0  N
ATOM    182  HZ1 LYS A  18      67.019  15.192   3.786  1.00  0.00      LA0  H
ATOM    183  HZ2 LYS A  18      65.401  15.653   3.521  1.00  0.00      LA0  H
ATOM    184  HZ3 LYS A  18      65.992  14.064   3.306  1.00  0.00      LA0  H
ATOM    185  C   LYS A  18      63.216  16.107  -1.941  1.00  0.00      LA0  C
ATOM    186  O   LYS A  18      63.799  16.351  -2.990  1.00  0.00      LA0  O
ATOM    187  N   GLU A  19      62.473  16.987  -1.275  1.00  0.00      LA0  N
ATOM    188  H   GLU A  19      62.101  16.781  -0.366  1.00  0.00      LA0  H
ATOM    189  CA  GLU A  19      62.338  18.280  -1.926  1.00  0.00      LA0  C
ATOM    190  CB  GLU A  19      60.929  18.816  -1.706  1.00  0.00      LA0  C
ATOM    191  CG  GLU A  19      60.246  19.154  -3.034  1.00  0.00      LA0  C
ATOM    192  CD  GLU A  19      58.777  19.413  -2.789  1.00  0.00      LA0  C
ATOM    193  OE1 GLU A  19      57.940  18.718  -3.357  1.00  0.00      LA0  O
ATOM    194  OE2 GLU A  19      58.456  20.259  -1.964  1.00  0.00      LA0  O
ATOM    195  C   GLU A  19      63.438  19.247  -1.543  1.00  0.00      LA0  C
ATOM    196  O   GLU A  19      64.262  18.965  -0.681  1.00  0.00      LA0  O
ATOM    197  N   ALA A  20      63.433  20.400  -2.234  1.00  0.00      LA0  N
ATOM    198  H   ALA A  20      62.699  20.565  -2.890  1.00  0.00      LA0  H
ATOM    199  CA  ALA A  20      64.537  21.350  -2.075  1.00  0.00      LA0  C
ATOM    200  CB  ALA A  20      64.383  22.509  -3.060  1.00  0.00      LA0  C
ATOM    201  C   ALA A  20      64.720  21.923  -0.677  1.00  0.00      LA0  C
ATOM    202  O   ALA A  20      65.801  22.332  -0.277  1.00  0.00      LA0  O
ATOM    203  N   ASP A  21      63.598  21.926   0.052  1.00  0.00      LA0  N
ATOM    204  H   ASP A  21      62.750  21.507  -0.271  1.00  0.00      LA0  H
ATOM    205  CA  ASP A  21      63.631  22.369   1.444  1.00  0.00      LA0  C
ATOM    206  CB  ASP A  21      62.219  22.795   1.874  1.00  0.00      LA0  C
ATOM    207  CG  ASP A  21      61.202  21.655   1.860  1.00  0.00      LA0  C
ATOM    208  OD1 ASP A  21      61.383  20.635   1.200  1.00  0.00      LA0  O
ATOM    209  OD2 ASP A  21      60.185  21.772   2.521  1.00  0.00      LA0  O
ATOM    210  C   ASP A  21      64.226  21.364   2.423  1.00  0.00      LA0  C
ATOM    211  O   ASP A  21      64.439  21.636   3.598  1.00  0.00      LA0  O
ATOM    212  N   GLY A  22      64.486  20.166   1.886  1.00  0.00      LA0  N
ATOM    213  H   GLY A  22      64.229  19.969   0.941  1.00  0.00      LA0  H
ATOM    214  CA  GLY A  22      65.038  19.127   2.740  1.00  0.00      LA0  C
ATOM    215  C   GLY A  22      64.004  18.126   3.212  1.00  0.00      LA0  C
ATOM    216  O   GLY A  22      64.336  17.002   3.590  1.00  0.00      LA0  O
ATOM    217  N   THR A  23      62.739  18.576   3.187  1.00  0.00      LA0  N
ATOM    218  H   THR A  23      62.489  19.420   2.708  1.00  0.00      LA0  H
ATOM    219  CA  THR A  23      61.719  17.682   3.719  1.00  0.00      LA0  C
ATOM    220  CB  THR A  23      60.458  18.451   4.135  1.00  0.00      LA0  C
ATOM    221  OG1 THR A  23      59.852  19.097   3.011  1.00  0.00      LA0  O
ATOM    222  HG1 THR A  23      60.369  19.895   2.875  1.00  0.00      LA0  H
ATOM    223  CG2 THR A  23      60.744  19.454   5.254  1.00  0.00      LA0  C
ATOM    224  C   THR A  23      61.362  16.560   2.770  1.00  0.00      LA0  C
ATOM    225  O   THR A  23      61.813  16.484   1.629  1.00  0.00      LA0  O
ATOM    226  N   TYR A  24      60.510  15.692   3.314  1.00  0.00      LA0  N
ATOM    227  H   TYR A  24      60.201  15.771   4.263  1.00  0.00      LA0  H
ATOM    228  CA  TYR A  24      59.907  14.697   2.452  1.00  0.00      LA0  C
ATOM    229  CB  TYR A  24      59.999  13.333   3.130  1.00  0.00      LA0  C
ATOM    230  CG  TYR A  24      61.453  12.945   3.199  1.00  0.00      LA0  C
ATOM    231  CD1 TYR A  24      62.145  13.082   4.419  1.00  0.00      LA0  C
ATOM    232  CE1 TYR A  24      63.528  12.848   4.440  1.00  0.00      LA0  C
ATOM    233  CD2 TYR A  24      62.082  12.495   2.023  1.00  0.00      LA0  C
ATOM    234  CE2 TYR A  24      63.462  12.261   2.047  1.00  0.00      LA0  C
ATOM    235  CZ  TYR A  24      64.172  12.487   3.241  1.00  0.00      LA0  C
ATOM    236  OH  TYR A  24      65.546  12.389   3.206  1.00  0.00      LA0  O
ATOM    237  HH  TYR A  24      65.900  12.289   4.096  1.00  0.00      LA0  H
ATOM    238  C   TYR A  24      58.491  15.091   2.120  1.00  0.00      LA0  C
ATOM    239  O   TYR A  24      57.578  14.990   2.932  1.00  0.00      LA0  O
ATOM    240  N   THR A  25      58.349  15.572   0.888  1.00  0.00      LA0  N
ATOM    241  H   THR A  25      59.130  15.612   0.261  1.00  0.00      LA0  H
ATOM    242  CA  THR A  25      56.993  15.873   0.457  1.00  0.00      LA0  C
ATOM    243  CB  THR A  25      57.036  16.900  -0.672  1.00  0.00      LA0  C
ATOM    244  OG1 THR A  25      57.837  18.030  -0.295  1.00  0.00      LA0  O
ATOM    245  HG1 THR A  25      57.885  18.530  -1.117  1.00  0.00      LA0  H
ATOM    246  CG2 THR A  25      55.643  17.368  -1.086  1.00  0.00      LA0  C
ATOM    247  C   THR A  25      56.255  14.610   0.048  1.00  0.00      LA0  C
ATOM    248  O   THR A  25      56.660  13.883  -0.851  1.00  0.00      LA0  O
ATOM    249  N   VAL A  26      55.173  14.371   0.788  1.00  0.00      LA0  N
ATOM    250  H   VAL A  26      54.889  15.051   1.462  1.00  0.00      LA0  H
ATOM    251  CA  VAL A  26      54.351  13.193   0.546  1.00  0.00      LA0  C
ATOM    252  CB  VAL A  26      53.888  12.595   1.880  1.00  0.00      LA0  C
ATOM    253  CG1 VAL A  26      53.280  11.202   1.712  1.00  0.00      LA0  C
ATOM    254  CG2 VAL A  26      55.005  12.602   2.919  1.00  0.00      LA0  C
ATOM    255  C   VAL A  26      53.134  13.578  -0.266  1.00  0.00      LA0  C
ATOM    256  O   VAL A  26      52.532  14.622  -0.040  1.00  0.00      LA0  O
ATOM    257  N   GLY A  27      52.779  12.682  -1.184  1.00  0.00      LA0  N
ATOM    258  H   GLY A  27      53.355  11.874  -1.345  1.00  0.00      LA0  H
ATOM    259  CA  GLY A  27      51.474  12.784  -1.832  1.00  0.00      LA0  C
ATOM    260  C   GLY A  27      51.079  11.386  -2.236  1.00  0.00      LA0  C
ATOM    261  O   GLY A  27      51.838  10.457  -1.998  1.00  0.00      LA0  O
ATOM    262  N   ILE A  28      49.901  11.240  -2.849  1.00  0.00      LA0  N
ATOM    263  H   ILE A  28      49.336  12.022  -3.112  1.00  0.00      LA0  H
ATOM    264  CA  ILE A  28      49.682   9.887  -3.361  1.00  0.00      LA0  C
ATOM    265  CB  ILE A  28      48.316   9.313  -2.980  1.00  0.00      LA0  C
ATOM    266  CG2 ILE A  28      48.287   8.992  -1.487  1.00  0.00      LA0  C
ATOM    267  CG1 ILE A  28      47.152  10.193  -3.435  1.00  0.00      LA0  C
ATOM    268  CD1 ILE A  28      45.800   9.536  -3.160  1.00  0.00      LA0  C
ATOM    269  C   ILE A  28      49.939   9.791  -4.847  1.00  0.00      LA0  C
ATOM    270  O   ILE A  28      49.926  10.787  -5.562  1.00  0.00      LA0  O
ATOM    271  N   THR A  29      50.245   8.556  -5.260  1.00  0.00      LA0  N
ATOM    272  H   THR A  29      50.185   7.782  -4.628  1.00  0.00      LA0  H
ATOM    273  CA  THR A  29      50.657   8.386  -6.650  1.00  0.00      LA0  C
ATOM    274  CB  THR A  29      51.393   7.056  -6.812  1.00  0.00      LA0  C
ATOM    275  OG1 THR A  29      50.600   5.963  -6.324  1.00  0.00      LA0  O
ATOM    276  HG1 THR A  29      50.690   5.973  -5.369  1.00  0.00      LA0  H
ATOM    277  CG2 THR A  29      52.741   7.082  -6.101  1.00  0.00      LA0  C
ATOM    278  C   THR A  29      49.517   8.480  -7.643  1.00  0.00      LA0  C
ATOM    279  O   THR A  29      48.348   8.449  -7.275  1.00  0.00      LA0  O
ATOM    280  N   GLU A  30      49.925   8.523  -8.923  1.00  0.00      LA0  N
ATOM    281  H   GLU A  30      50.900   8.616  -9.123  1.00  0.00      LA0  H
ATOM    282  CA  GLU A  30      48.987   8.398 -10.040  1.00  0.00      LA0  C
ATOM    283  CB  GLU A  30      49.777   8.262 -11.345  1.00  0.00      LA0  C
ATOM    284  CG  GLU A  30      49.095   8.843 -12.584  1.00  0.00      LA0  C
ATOM    285  CD  GLU A  30      49.139  10.358 -12.527  1.00  0.00      LA0  C
ATOM    286  OE1 GLU A  30      48.081  10.972 -12.514  1.00  0.00      LA0  O
ATOM    287  OE2 GLU A  30      50.230  10.925 -12.495  1.00  0.00      LA0  O
ATOM    288  C   GLU A  30      48.074   7.200  -9.849  1.00  0.00      LA0  C
ATOM    289  O   GLU A  30      46.871   7.306  -9.656  1.00  0.00      LA0  O
ATOM    290  N   HIS A  31      48.750   6.039  -9.789  1.00  0.00      LA0  N
ATOM    291  H   HIS A  31      49.715   6.016 -10.033  1.00  0.00      LA0  H
ATOM    292  CA  HIS A  31      47.977   4.813  -9.612  1.00  0.00      LA0  C
ATOM    293  CB  HIS A  31      48.874   3.582  -9.739  1.00  0.00      LA0  C
ATOM    294  CG  HIS A  31      48.060   2.436 -10.296  1.00  0.00      LA0  C
ATOM    295  ND1 HIS A  31      47.296   2.525 -11.400  1.00  0.00      LA0  N
ATOM    296  HD1 HIS A  31      47.142   3.317 -11.977  1.00  0.00      LA0  H
ATOM    297  CD2 HIS A  31      47.958   1.139  -9.787  1.00  0.00      LA0  C
ATOM    298  NE2 HIS A  31      47.122   0.451 -10.602  1.00  0.00      LA0  N
ATOM    299  CE1 HIS A  31      46.714   1.304 -11.596  1.00  0.00      LA0  C
ATOM    300  C   HIS A  31      47.104   4.760  -8.372  1.00  0.00      LA0  C
ATOM    301  O   HIS A  31      46.009   4.216  -8.370  1.00  0.00      LA0  O
ATOM    302  N   ALA A  32      47.607   5.403  -7.303  1.00  0.00      LA0  N
ATOM    303  H   ALA A  32      48.512   5.827  -7.335  1.00  0.00      LA0  H
ATOM    304  CA  ALA A  32      46.730   5.532  -6.140  1.00  0.00      LA0  C
ATOM    305  CB  ALA A  32      47.452   6.209  -4.978  1.00  0.00      LA0  C
ATOM    306  C   ALA A  32      45.448   6.300  -6.422  1.00  0.00      LA0  C
ATOM    307  O   ALA A  32      44.350   5.865  -6.092  1.00  0.00      LA0  O
ATOM    308  N   GLN A  33      45.628   7.464  -7.069  1.00  0.00      LA0  N
ATOM    309  H   GLN A  33      46.530   7.728  -7.419  1.00  0.00      LA0  H
ATOM    310  CA  GLN A  33      44.433   8.250  -7.362  1.00  0.00      LA0  C
ATOM    311  CB  GLN A  33      44.789   9.718  -7.678  1.00  0.00      LA0  C
ATOM    312  CG  GLN A  33      45.646  10.060  -8.908  1.00  0.00      LA0  C
ATOM    313  CD  GLN A  33      44.846   9.992 -10.197  1.00  0.00      LA0  C
ATOM    314  OE1 GLN A  33      43.635   9.805 -10.202  1.00  0.00      LA0  O
ATOM    315  NE2 GLN A  33      45.572  10.161 -11.301  1.00  0.00      LA0  N
ATOM    316 HE21 GLN A  33      46.557  10.360 -11.317  1.00  0.00      LA0  H
ATOM    317 HE22 GLN A  33      45.141  10.132 -12.197  1.00  0.00      LA0  H
ATOM    318  C   GLN A  33      43.462   7.587  -8.332  1.00  0.00      LA0  C
ATOM    319  O   GLN A  33      42.250   7.703  -8.183  1.00  0.00      LA0  O
ATOM    320  N   GLU A  34      44.046   6.806  -9.260  1.00  0.00      LA0  N
ATOM    321  H   GLU A  34      45.039   6.859  -9.383  1.00  0.00      LA0  H
ATOM    322  CA  GLU A  34      43.248   5.930 -10.122  1.00  0.00      LA0  C
ATOM    323  CB  GLU A  34      44.151   5.154 -11.083  1.00  0.00      LA0  C
ATOM    324  CG  GLU A  34      45.004   5.980 -12.050  1.00  0.00      LA0  C
ATOM    325  CD  GLU A  34      46.002   5.054 -12.725  1.00  0.00      LA0  C
ATOM    326  OE1 GLU A  34      45.593   4.055 -13.313  1.00  0.00      LA0  O
ATOM    327  OE2 GLU A  34      47.203   5.294 -12.620  1.00  0.00      LA0  O
ATOM    328  C   GLU A  34      42.410   4.924  -9.340  1.00  0.00      LA0  C
ATOM    329  O   GLU A  34      41.185   4.875  -9.409  1.00  0.00      LA0  O
ATOM    330  N   LEU A  35      43.140   4.112  -8.553  1.00  0.00      LA0  N
ATOM    331  H   LEU A  35      44.136   4.215  -8.556  1.00  0.00      LA0  H
ATOM    332  CA  LEU A  35      42.490   3.056  -7.771  1.00  0.00      LA0  C
ATOM    333  CB  LEU A  35      43.503   2.307  -6.903  1.00  0.00      LA0  C
ATOM    334  CG  LEU A  35      44.553   1.520  -7.690  1.00  0.00      LA0  C
ATOM    335  CD1 LEU A  35      45.639   0.965  -6.767  1.00  0.00      LA0  C
ATOM    336  CD2 LEU A  35      43.930   0.435  -8.571  1.00  0.00      LA0  C
ATOM    337  C   LEU A  35      41.363   3.563  -6.895  1.00  0.00      LA0  C
ATOM    338  O   LEU A  35      40.262   3.018  -6.833  1.00  0.00      LA0  O
ATOM    339  N   LEU A  36      41.680   4.682  -6.235  1.00  0.00      LA0  N
ATOM    340  H   LEU A  36      42.599   5.071  -6.331  1.00  0.00      LA0  H
ATOM    341  CA  LEU A  36      40.647   5.342  -5.448  1.00  0.00      LA0  C
ATOM    342  CB  LEU A  36      41.276   6.452  -4.616  1.00  0.00      LA0  C
ATOM    343  CG  LEU A  36      42.032   5.868  -3.424  1.00  0.00      LA0  C
ATOM    344  CD1 LEU A  36      43.268   6.681  -3.053  1.00  0.00      LA0  C
ATOM    345  CD2 LEU A  36      41.094   5.653  -2.238  1.00  0.00      LA0  C
ATOM    346  C   LEU A  36      39.477   5.841  -6.274  1.00  0.00      LA0  C
ATOM    347  O   LEU A  36      38.319   5.544  -5.992  1.00  0.00      LA0  O
ATOM    348  N   GLY A  37      39.813   6.574  -7.334  1.00  0.00      LA0  N
ATOM    349  H   GLY A  37      40.775   6.742  -7.554  1.00  0.00      LA0  H
ATOM    350  CA  GLY A  37      38.780   7.382  -7.970  1.00  0.00      LA0  C
ATOM    351  C   GLY A  37      38.653   8.677  -7.200  1.00  0.00      LA0  C
ATOM    352  O   GLY A  37      39.062   8.747  -6.045  1.00  0.00      LA0  O
ATOM    353  N   ASP A  38      38.093   9.672  -7.892  1.00  0.00      LA0  N
ATOM    354  H   ASP A  38      37.779   9.544  -8.837  1.00  0.00      LA0  H
ATOM    355  CA  ASP A  38      38.110  11.065  -7.439  1.00  0.00      LA0  C
ATOM    356  CB  ASP A  38      37.139  11.904  -8.275  1.00  0.00      LA0  C
ATOM    357  CG  ASP A  38      37.466  11.717  -9.746  1.00  0.00      LA0  C
ATOM    358  OD1 ASP A  38      38.210  12.528 -10.289  1.00  0.00      LA0  O
ATOM    359  OD2 ASP A  38      37.001  10.735 -10.328  1.00  0.00      LA0  O
ATOM    360  C   ASP A  38      37.912  11.311  -5.959  1.00  0.00      LA0  C
ATOM    361  O   ASP A  38      36.981  10.836  -5.309  1.00  0.00      LA0  O
ATOM    362  N   MET A  39      38.894  12.056  -5.444  1.00  0.00      LA0  N
ATOM    363  H   MET A  39      39.575  12.454  -6.060  1.00  0.00      LA0  H
ATOM    364  CA  MET A  39      38.948  12.265  -4.008  1.00  0.00      LA0  C
ATOM    365  CB  MET A  39      40.356  12.688  -3.595  1.00  0.00      LA0  C
ATOM    366  CG  MET A  39      40.910  11.828  -2.457  1.00  0.00      LA0  C
ATOM    367  SD  MET A  39      40.973  10.077  -2.880  1.00  0.00      LA0  S
ATOM    368  CE  MET A  39      41.997  10.190  -4.359  1.00  0.00      LA0  C
ATOM    369  C   MET A  39      37.907  13.232  -3.506  1.00  0.00      LA0  C
ATOM    370  O   MET A  39      37.706  14.315  -4.037  1.00  0.00      LA0  O
ATOM    371  N   VAL A  40      37.231  12.762  -2.455  1.00  0.00      LA0  N
ATOM    372  H   VAL A  40      37.481  11.907  -2.001  1.00  0.00      LA0  H
ATOM    373  CA  VAL A  40      36.233  13.642  -1.874  1.00  0.00      LA0  C
ATOM    374  CB  VAL A  40      34.927  12.860  -1.666  1.00  0.00      LA0  C
ATOM    375  CG1 VAL A  40      33.764  13.698  -1.166  1.00  0.00      LA0  C
ATOM    376  CG2 VAL A  40      34.505  12.276  -3.003  1.00  0.00      LA0  C
ATOM    377  C   VAL A  40      36.821  14.278  -0.630  1.00  0.00      LA0  C
ATOM    378  O   VAL A  40      37.334  15.385  -0.696  1.00  0.00      LA0  O
ATOM    379  N   PHE A  41      36.803  13.537   0.488  1.00  0.00      LA0  N
ATOM    380  H   PHE A  41      36.505  12.583   0.480  1.00  0.00      LA0  H
ATOM    381  CA  PHE A  41      37.610  14.056   1.588  1.00  0.00      LA0  C
ATOM    382  CB  PHE A  41      37.147  13.504   2.946  1.00  0.00      LA0  C
ATOM    383  CG  PHE A  41      37.490  14.386   4.138  1.00  0.00      LA0  C
ATOM    384  CD1 PHE A  41      38.640  15.208   4.157  1.00  0.00      LA0  C
ATOM    385  CD2 PHE A  41      36.611  14.377   5.242  1.00  0.00      LA0  C
ATOM    386  CE1 PHE A  41      38.882  16.057   5.255  1.00  0.00      LA0  C
ATOM    387  CE2 PHE A  41      36.848  15.216   6.346  1.00  0.00      LA0  C
ATOM    388  CZ  PHE A  41      37.973  16.065   6.333  1.00  0.00      LA0  C
ATOM    389  C   PHE A  41      39.071  13.737   1.347  1.00  0.00      LA0  C
ATOM    390  O   PHE A  41      39.511  12.592   1.375  1.00  0.00      LA0  O
ATOM    391  N   VAL A  42      39.808  14.820   1.091  1.00  0.00      LA0  N
ATOM    392  H   VAL A  42      39.370  15.718   1.041  1.00  0.00      LA0  H
ATOM    393  CA  VAL A  42      41.252  14.654   1.180  1.00  0.00      LA0  C
ATOM    394  CB  VAL A  42      41.996  15.550   0.186  1.00  0.00      LA0  C
ATOM    395  CG1 VAL A  42      43.458  15.106   0.099  1.00  0.00      LA0  C
ATOM    396  CG2 VAL A  42      41.319  15.588  -1.185  1.00  0.00      LA0  C
ATOM    397  C   VAL A  42      41.679  14.974   2.594  1.00  0.00      LA0  C
ATOM    398  O   VAL A  42      41.972  16.114   2.930  1.00  0.00      LA0  O
ATOM    399  N   ASP A  43      41.632  13.925   3.419  1.00  0.00      LA0  N
ATOM    400  H   ASP A  43      41.437  12.998   3.090  1.00  0.00      LA0  H
ATOM    401  CA  ASP A  43      41.804  14.202   4.840  1.00  0.00      LA0  C
ATOM    402  CB  ASP A  43      41.410  12.974   5.650  1.00  0.00      LA0  C
ATOM    403  CG  ASP A  43      41.097  13.308   7.089  1.00  0.00      LA0  C
ATOM    404  OD1 ASP A  43      40.481  14.335   7.356  1.00  0.00      LA0  O
ATOM    405  OD2 ASP A  43      41.353  12.477   7.951  1.00  0.00      LA0  O
ATOM    406  C   ASP A  43      43.178  14.721   5.190  1.00  0.00      LA0  C
ATOM    407  O   ASP A  43      44.196  14.249   4.694  1.00  0.00      LA0  O
ATOM    408  N   LEU A  44      43.145  15.769   6.012  1.00  0.00      LA0  N
ATOM    409  H   LEU A  44      42.303  15.951   6.523  1.00  0.00      LA0  H
ATOM    410  CA  LEU A  44      44.390  16.499   6.201  1.00  0.00      LA0  C
ATOM    411  CB  LEU A  44      44.182  18.003   5.986  1.00  0.00      LA0  C
ATOM    412  CG  LEU A  44      44.047  18.384   4.508  1.00  0.00      LA0  C
ATOM    413  CD1 LEU A  44      43.654  19.851   4.323  1.00  0.00      LA0  C
ATOM    414  CD2 LEU A  44      45.313  18.041   3.721  1.00  0.00      LA0  C
ATOM    415  C   LEU A  44      45.039  16.229   7.537  1.00  0.00      LA0  C
ATOM    416  O   LEU A  44      44.477  16.486   8.595  1.00  0.00      LA0  O
ATOM    417  N   PRO A  45      46.288  15.716   7.452  1.00  0.00      LA0  N
ATOM    418  CD  PRO A  45      47.003  15.313   6.248  1.00  0.00      LA0  C
ATOM    419  CA  PRO A  45      47.083  15.570   8.670  1.00  0.00      LA0  C
ATOM    420  CB  PRO A  45      48.385  14.941   8.161  1.00  0.00      LA0  C
ATOM    421  CG  PRO A  45      48.462  15.292   6.678  1.00  0.00      LA0  C
ATOM    422  C   PRO A  45      47.285  16.914   9.341  1.00  0.00      LA0  C
ATOM    423  O   PRO A  45      47.332  17.965   8.715  1.00  0.00      LA0  O
ATOM    424  N   GLU A  46      47.371  16.836  10.665  1.00  0.00      LA0  N
ATOM    425  H   GLU A  46      47.406  15.950  11.121  1.00  0.00      LA0  H
ATOM    426  CA  GLU A  46      47.469  18.101  11.372  1.00  0.00      LA0  C
ATOM    427  CB  GLU A  46      46.853  17.892  12.758  1.00  0.00      LA0  C
ATOM    428  CG  GLU A  46      47.368  18.756  13.908  1.00  0.00      LA0  C
ATOM    429  CD  GLU A  46      46.964  20.223  13.868  1.00  0.00      LA0  C
ATOM    430  OE1 GLU A  46      46.824  20.810  14.935  1.00  0.00      LA0  O
ATOM    431  OE2 GLU A  46      46.789  20.804  12.803  1.00  0.00      LA0  O
ATOM    432  C   GLU A  46      48.881  18.667  11.371  1.00  0.00      LA0  C
ATOM    433  O   GLU A  46      49.872  17.965  11.548  1.00  0.00      LA0  O
ATOM    434  N   VAL A  47      48.920  19.988  11.156  1.00  0.00      LA0  N
ATOM    435  H   VAL A  47      48.042  20.465  11.195  1.00  0.00      LA0  H
ATOM    436  CA  VAL A  47      50.195  20.695  11.207  1.00  0.00      LA0  C
ATOM    437  CB  VAL A  47      50.049  22.120  10.654  1.00  0.00      LA0  C
ATOM    438  CG1 VAL A  47      51.417  22.749  10.392  1.00  0.00      LA0  C
ATOM    439  CG2 VAL A  47      49.188  22.160   9.391  1.00  0.00      LA0  C
ATOM    440  C   VAL A  47      50.755  20.713  12.622  1.00  0.00      LA0  C
ATOM    441  O   VAL A  47      50.204  21.285  13.559  1.00  0.00      LA0  O
ATOM    442  N   GLY A  48      51.888  20.026  12.743  1.00  0.00      LA0  N
ATOM    443  H   GLY A  48      52.251  19.550  11.941  1.00  0.00      LA0  H
ATOM    444  CA  GLY A  48      52.372  19.765  14.088  1.00  0.00      LA0  C
ATOM    445  C   GLY A  48      51.695  18.534  14.649  1.00  0.00      LA0  C
ATOM    446  O   GLY A  48      50.796  18.599  15.486  1.00  0.00      LA0  O
ATOM    447  N   ALA A  49      52.183  17.411  14.121  1.00  0.00      LA0  N
ATOM    448  H   ALA A  49      52.886  17.466  13.410  1.00  0.00      LA0  H
ATOM    449  CA  ALA A  49      51.787  16.090  14.592  1.00  0.00      LA0  C
ATOM    450  CB  ALA A  49      50.568  15.572  13.823  1.00  0.00      LA0  C
ATOM    451  C   ALA A  49      52.968  15.176  14.348  1.00  0.00      LA0  C
ATOM    452  O   ALA A  49      53.950  15.597  13.745  1.00  0.00      LA0  O
ATOM    453  N   THR A  50      52.860  13.939  14.833  1.00  0.00      LA0  N
ATOM    454  H   THR A  50      52.066  13.597  15.335  1.00  0.00      LA0  H
ATOM    455  CA  THR A  50      54.016  13.061  14.686  1.00  0.00      LA0  C
ATOM    456  CB  THR A  50      54.937  13.239  15.901  1.00  0.00      LA0  C
ATOM    457  OG1 THR A  50      55.093  14.637  16.185  1.00  0.00      LA0  O
ATOM    458  HG1 THR A  50      55.336  15.053  15.362  1.00  0.00      LA0  H
ATOM    459  CG2 THR A  50      56.303  12.568  15.731  1.00  0.00      LA0  C
ATOM    460  C   THR A  50      53.545  11.631  14.541  1.00  0.00      LA0  C
ATOM    461  O   THR A  50      52.657  11.209  15.270  1.00  0.00      LA0  O
ATOM    462  N   VAL A  51      54.131  10.947  13.551  1.00  0.00      LA0  N
ATOM    463  H   VAL A  51      54.885  11.354  13.029  1.00  0.00      LA0  H
ATOM    464  CA  VAL A  51      53.720   9.576  13.240  1.00  0.00      LA0  C
ATOM    465  CB  VAL A  51      52.732   9.549  12.060  1.00  0.00      LA0  C
ATOM    466  CG1 VAL A  51      51.308   9.904  12.495  1.00  0.00      LA0  C
ATOM    467  CG2 VAL A  51      53.216  10.428  10.903  1.00  0.00      LA0  C
ATOM    468  C   VAL A  51      54.949   8.749  12.915  1.00  0.00      LA0  C
ATOM    469  O   VAL A  51      56.038   9.294  12.762  1.00  0.00      LA0  O
ATOM    470  N   SER A  52      54.741   7.438  12.812  1.00  0.00      LA0  N
ATOM    471  H   SER A  52      53.840   7.031  12.974  1.00  0.00      LA0  H
ATOM    472  CA  SER A  52      55.868   6.582  12.465  1.00  0.00      LA0  C
ATOM    473  CB  SER A  52      55.989   5.429  13.465  1.00  0.00      LA0  C
ATOM    474  OG  SER A  52      55.412   5.808  14.721  1.00  0.00      LA0  O
ATOM    475  HG  SER A  52      54.468   5.644  14.605  1.00  0.00      LA0  H
ATOM    476  C   SER A  52      55.789   6.063  11.041  1.00  0.00      LA0  C
ATOM    477  O   SER A  52      54.767   6.165  10.373  1.00  0.00      LA0  O
ATOM    478  N   ALA A  53      56.913   5.488  10.592  1.00  0.00      LA0  N
ATOM    479  H   ALA A  53      57.738   5.500  11.158  1.00  0.00      LA0  H
ATOM    480  CA  ALA A  53      56.921   4.873   9.268  1.00  0.00      LA0  C
ATOM    481  CB  ALA A  53      58.350   4.528   8.845  1.00  0.00      LA0  C
ATOM    482  C   ALA A  53      56.071   3.619   9.220  1.00  0.00      LA0  C
ATOM    483  O   ALA A  53      56.479   2.539   9.630  1.00  0.00      LA0  O
ATOM    484  N   GLY A  54      54.854   3.822   8.715  1.00  0.00      LA0  N
ATOM    485  H   GLY A  54      54.612   4.739   8.387  1.00  0.00      LA0  H
ATOM    486  CA  GLY A  54      53.911   2.711   8.750  1.00  0.00      LA0  C
ATOM    487  C   GLY A  54      52.636   3.006   9.516  1.00  0.00      LA0  C
ATOM    488  O   GLY A  54      51.652   2.284   9.402  1.00  0.00      LA0  O
ATOM    489  N   ASP A  55      52.685   4.111  10.274  1.00  0.00      LA0  N
ATOM    490  H   ASP A  55      53.512   4.658  10.379  1.00  0.00      LA0  H
ATOM    491  CA  ASP A  55      51.438   4.620  10.845  1.00  0.00      LA0  C
ATOM    492  CB  ASP A  55      51.685   5.662  11.949  1.00  0.00      LA0  C
ATOM    493  CG  ASP A  55      52.489   5.171  13.149  1.00  0.00      LA0  C
ATOM    494  OD1 ASP A  55      53.062   4.086  13.123  1.00  0.00      LA0  O
ATOM    495  OD2 ASP A  55      52.595   5.923  14.115  1.00  0.00      LA0  O
ATOM    496  C   ASP A  55      50.653   5.285   9.733  1.00  0.00      LA0  C
ATOM    497  O   ASP A  55      51.154   5.442   8.621  1.00  0.00      LA0  O
ATOM    498  N   ASP A  56      49.415   5.673  10.055  1.00  0.00      LA0  N
ATOM    499  H   ASP A  56      49.030   5.638  10.979  1.00  0.00      LA0  H
ATOM    500  CA  ASP A  56      48.701   6.434   9.039  1.00  0.00      LA0  C
ATOM    501  CB  ASP A  56      47.181   6.312   9.248  1.00  0.00      LA0  C
ATOM    502  CG  ASP A  56      46.736   7.063  10.491  1.00  0.00      LA0  C
ATOM    503  OD1 ASP A  56      46.907   6.539  11.590  1.00  0.00      LA0  O
ATOM    504  OD2 ASP A  56      46.237   8.177  10.347  1.00  0.00      LA0  O
ATOM    505  C   ASP A  56      49.178   7.878   8.976  1.00  0.00      LA0  C
ATOM    506  O   ASP A  56      50.114   8.293   9.655  1.00  0.00      LA0  O
ATOM    507  N   CYS A  57      48.496   8.631   8.113  1.00  0.00      LA0  N
ATOM    508  H   CYS A  57      47.826   8.176   7.526  1.00  0.00      LA0  H
ATOM    509  CA  CYS A  57      48.742  10.067   8.094  1.00  0.00      LA0  C
ATOM    510  CB  CYS A  57      49.979  10.405   7.262  1.00  0.00      LA0  C
ATOM    511  SG  CYS A  57      49.760  10.079   5.494  1.00  0.00      LA0  S
ATOM    512  C   CYS A  57      47.552  10.856   7.599  1.00  0.00      LA0  C
ATOM    513  O   CYS A  57      47.285  11.971   8.029  1.00  0.00      LA0  O
ATOM    514  N   ALA A  58      46.857  10.230   6.640  1.00  0.00      LA0  N
ATOM    515  H   ALA A  58      47.105   9.313   6.319  1.00  0.00      LA0  H
ATOM    516  CA  ALA A  58      45.733  10.916   6.020  1.00  0.00      LA0  C
ATOM    517  CB  ALA A  58      46.211  11.742   4.824  1.00  0.00      LA0  C
ATOM    518  C   ALA A  58      44.752   9.883   5.530  1.00  0.00      LA0  C
ATOM    519  O   ALA A  58      45.091   8.717   5.378  1.00  0.00      LA0  O
ATOM    520  N   VAL A  59      43.526  10.343   5.280  1.00  0.00      LA0  N
ATOM    521  H   VAL A  59      43.290  11.300   5.445  1.00  0.00      LA0  H
ATOM    522  CA  VAL A  59      42.567   9.398   4.720  1.00  0.00      LA0  C
ATOM    523  CB  VAL A  59      41.394   9.143   5.690  1.00  0.00      LA0  C
ATOM    524  CG1 VAL A  59      40.614   7.886   5.300  1.00  0.00      LA0  C
ATOM    525  CG2 VAL A  59      41.851   9.036   7.148  1.00  0.00      LA0  C
ATOM    526  C   VAL A  59      42.081   9.883   3.364  1.00  0.00      LA0  C
ATOM    527  O   VAL A  59      41.681  11.025   3.179  1.00  0.00      LA0  O
ATOM    528  N   ALA A  60      42.167   8.973   2.398  1.00  0.00      LA0  N
ATOM    529  H   ALA A  60      42.490   8.057   2.628  1.00  0.00      LA0  H
ATOM    530  CA  ALA A  60      41.584   9.277   1.098  1.00  0.00      LA0  C
ATOM    531  CB  ALA A  60      42.416   8.649  -0.015  1.00  0.00      LA0  C
ATOM    532  C   ALA A  60      40.162   8.768   1.004  1.00  0.00      LA0  C
ATOM    533  O   ALA A  60      39.891   7.634   0.619  1.00  0.00      LA0  O
ATOM    534  N   GLU A  61      39.254   9.665   1.390  1.00  0.00      LA0  N
ATOM    535  H   GLU A  61      39.529  10.598   1.645  1.00  0.00      LA0  H
ATOM    536  CA  GLU A  61      37.847   9.281   1.346  1.00  0.00      LA0  C
ATOM    537  CB  GLU A  61      37.122   9.904   2.554  1.00  0.00      LA0  C
ATOM    538  CG  GLU A  61      37.937   9.830   3.866  1.00  0.00      LA0  C
ATOM    539  CD  GLU A  61      37.218  10.432   5.071  1.00  0.00      LA0  C
ATOM    540  OE1 GLU A  61      37.833  11.170   5.848  1.00  0.00      LA0  O
ATOM    541  OE2 GLU A  61      36.045  10.137   5.256  1.00  0.00      LA0  O
ATOM    542  C   GLU A  61      37.245   9.686   0.002  1.00  0.00      LA0  C
ATOM    543  O   GLU A  61      37.065  10.865  -0.284  1.00  0.00      LA0  O
ATOM    544  N   SER A  62      36.993   8.690  -0.862  1.00  0.00      LA0  N
ATOM    545  H   SER A  62      37.049   7.717  -0.632  1.00  0.00      LA0  H
ATOM    546  CA  SER A  62      36.662   9.117  -2.222  1.00  0.00      LA0  C
ATOM    547  CB  SER A  62      37.725   8.597  -3.209  1.00  0.00      LA0  C
ATOM    548  OG  SER A  62      37.404   7.313  -3.767  1.00  0.00      LA0  O
ATOM    549  HG  SER A  62      38.055   7.185  -4.454  1.00  0.00      LA0  H
ATOM    550  C   SER A  62      35.229   8.853  -2.669  1.00  0.00      LA0  C
ATOM    551  O   SER A  62      34.390   8.372  -1.910  1.00  0.00      LA0  O
ATOM    552  N   VAL A  63      34.962   9.166  -3.953  1.00  0.00      LA0  N
ATOM    553  H   VAL A  63      35.639   9.651  -4.514  1.00  0.00      LA0  H
ATOM    554  CA  VAL A  63      33.694   8.678  -4.502  1.00  0.00      LA0  C
ATOM    555  CB  VAL A  63      33.291   9.353  -5.833  1.00  0.00      LA0  C
ATOM    556  CG1 VAL A  63      32.662  10.726  -5.610  1.00  0.00      LA0  C
ATOM    557  CG2 VAL A  63      34.418   9.394  -6.870  1.00  0.00      LA0  C
ATOM    558  C   VAL A  63      33.680   7.172  -4.678  1.00  0.00      LA0  C
ATOM    559  O   VAL A  63      32.692   6.493  -4.445  1.00  0.00      LA0  O
ATOM    560  N   LYS A  64      34.843   6.683  -5.120  1.00  0.00      LA0  N
ATOM    561  H   LYS A  64      35.671   7.244  -5.094  1.00  0.00      LA0  H
ATOM    562  CA  LYS A  64      34.840   5.337  -5.672  1.00  0.00      LA0  C
ATOM    563  CB  LYS A  64      35.355   5.424  -7.112  1.00  0.00      LA0  C
ATOM    564  CG  LYS A  64      35.035   4.249  -8.042  1.00  0.00      LA0  C
ATOM    565  CD  LYS A  64      36.172   4.013  -9.042  1.00  0.00      LA0  C
ATOM    566  CE  LYS A  64      37.234   2.996  -8.589  1.00  0.00      LA0  C
ATOM    567  NZ  LYS A  64      37.732   3.268  -7.234  1.00  0.00      LA0  N
ATOM    568  HZ1 LYS A  64      38.643   2.789  -7.081  1.00  0.00      LA0  H
ATOM    569  HZ2 LYS A  64      37.888   4.284  -7.080  1.00  0.00      LA0  H
ATOM    570  HZ3 LYS A  64      37.056   2.939  -6.514  1.00  0.00      LA0  H
ATOM    571  C   LYS A  64      35.639   4.342  -4.843  1.00  0.00      LA0  C
ATOM    572  O   LYS A  64      35.948   3.241  -5.295  1.00  0.00      LA0  O
ATOM    573  N   ALA A  65      35.987   4.789  -3.627  1.00  0.00      LA0  N
ATOM    574  H   ALA A  65      35.822   5.740  -3.352  1.00  0.00      LA0  H
ATOM    575  CA  ALA A  65      36.695   3.957  -2.659  1.00  0.00      LA0  C
ATOM    576  CB  ALA A  65      38.083   3.533  -3.168  1.00  0.00      LA0  C
ATOM    577  C   ALA A  65      36.888   4.763  -1.393  1.00  0.00      LA0  C
ATOM    578  O   ALA A  65      36.441   5.899  -1.289  1.00  0.00      LA0  O
ATOM    579  N   ALA A  66      37.601   4.136  -0.459  1.00  0.00      LA0  N
ATOM    580  H   ALA A  66      37.853   3.168  -0.521  1.00  0.00      LA0  H
ATOM    581  CA  ALA A  66      38.201   4.888   0.632  1.00  0.00      LA0  C
ATOM    582  CB  ALA A  66      37.268   4.961   1.843  1.00  0.00      LA0  C
ATOM    583  C   ALA A  66      39.443   4.119   1.001  1.00  0.00      LA0  C
ATOM    584  O   ALA A  66      39.491   2.913   0.786  1.00  0.00      LA0  O
ATOM    585  N   SER A  67      40.427   4.848   1.521  1.00  0.00      LA0  N
ATOM    586  H   SER A  67      40.358   5.847   1.588  1.00  0.00      LA0  H
ATOM    587  CA  SER A  67      41.643   4.181   1.974  1.00  0.00      LA0  C
ATOM    588  CB  SER A  67      42.609   3.951   0.802  1.00  0.00      LA0  C
ATOM    589  OG  SER A  67      43.683   3.078   1.169  1.00  0.00      LA0  O
ATOM    590  HG  SER A  67      44.339   3.593   1.648  1.00  0.00      LA0  H
ATOM    591  C   SER A  67      42.283   5.087   2.985  1.00  0.00      LA0  C
ATOM    592  O   SER A  67      42.086   6.295   2.938  1.00  0.00      LA0  O
ATOM    593  N   ASP A  68      43.060   4.480   3.874  1.00  0.00      LA0  N
ATOM    594  H   ASP A  68      43.227   3.490   3.882  1.00  0.00      LA0  H
ATOM    595  CA  ASP A  68      44.033   5.302   4.581  1.00  0.00      LA0  C
ATOM    596  CB  ASP A  68      44.431   4.659   5.924  1.00  0.00      LA0  C
ATOM    597  CG  ASP A  68      44.553   3.140   5.855  1.00  0.00      LA0  C
ATOM    598  OD1 ASP A  68      44.266   2.482   6.847  1.00  0.00      LA0  O
ATOM    599  OD2 ASP A  68      44.917   2.600   4.814  1.00  0.00      LA0  O
ATOM    600  C   ASP A  68      45.225   5.569   3.676  1.00  0.00      LA0  C
ATOM    601  O   ASP A  68      45.316   5.042   2.570  1.00  0.00      LA0  O
ATOM    602  N   ILE A  69      46.084   6.466   4.172  1.00  0.00      LA0  N
ATOM    603  H   ILE A  69      45.885   6.886   5.060  1.00  0.00      LA0  H
ATOM    604  CA  ILE A  69      47.311   6.879   3.493  1.00  0.00      LA0  C
ATOM    605  CB  ILE A  69      47.140   8.295   2.910  1.00  0.00      LA0  C
ATOM    606  CG2 ILE A  69      48.444   8.870   2.350  1.00  0.00      LA0  C
ATOM    607  CG1 ILE A  69      46.010   8.351   1.878  1.00  0.00      LA0  C
ATOM    608  CD1 ILE A  69      45.657   9.784   1.478  1.00  0.00      LA0  C
ATOM    609  C   ILE A  69      48.362   6.887   4.582  1.00  0.00      LA0  C
ATOM    610  O   ILE A  69      48.090   7.362   5.682  1.00  0.00      LA0  O
ATOM    611  N   TYR A  70      49.525   6.309   4.267  1.00  0.00      LA0  N
ATOM    612  H   TYR A  70      49.801   6.070   3.331  1.00  0.00      LA0  H
ATOM    613  CA  TYR A  70      50.440   6.080   5.377  1.00  0.00      LA0  C
ATOM    614  CB  TYR A  70      50.965   4.639   5.332  1.00  0.00      LA0  C
ATOM    615  CG  TYR A  70      49.848   3.668   5.651  1.00  0.00      LA0  C
ATOM    616  CD1 TYR A  70      49.727   3.177   6.967  1.00  0.00      LA0  C
ATOM    617  CE1 TYR A  70      48.691   2.279   7.271  1.00  0.00      LA0  C
ATOM    618  CD2 TYR A  70      48.956   3.276   4.631  1.00  0.00      LA0  C
ATOM    619  CE2 TYR A  70      47.925   2.375   4.933  1.00  0.00      LA0  C
ATOM    620  CZ  TYR A  70      47.800   1.891   6.250  1.00  0.00      LA0  C
ATOM    621  OH  TYR A  70      46.777   1.015   6.550  1.00  0.00      LA0  O
ATOM    622  HH  TYR A  70      45.949   1.433   6.282  1.00  0.00      LA0  H
ATOM    623  C   TYR A  70      51.558   7.097   5.460  1.00  0.00      LA0  C
ATOM    624  O   TYR A  70      51.699   7.997   4.640  1.00  0.00      LA0  O
ATOM    625  N   ALA A  71      52.356   6.925   6.519  1.00  0.00      LA0  N
ATOM    626  H   ALA A  71      52.154   6.213   7.193  1.00  0.00      LA0  H
ATOM    627  CA  ALA A  71      53.567   7.727   6.603  1.00  0.00      LA0  C
ATOM    628  CB  ALA A  71      53.781   8.228   8.028  1.00  0.00      LA0  C
ATOM    629  C   ALA A  71      54.777   6.923   6.171  1.00  0.00      LA0  C
ATOM    630  O   ALA A  71      55.172   5.956   6.812  1.00  0.00      LA0  O
ATOM    631  N   PRO A  72      55.357   7.351   5.027  1.00  0.00      LA0  N
ATOM    632  CD  PRO A  72      54.904   8.442   4.172  1.00  0.00      LA0  C
ATOM    633  CA  PRO A  72      56.524   6.647   4.483  1.00  0.00      LA0  C
ATOM    634  CB  PRO A  72      56.790   7.403   3.176  1.00  0.00      LA0  C
ATOM    635  CG  PRO A  72      55.474   8.081   2.809  1.00  0.00      LA0  C
ATOM    636  C   PRO A  72      57.738   6.610   5.404  1.00  0.00      LA0  C
ATOM    637  O   PRO A  72      58.417   5.602   5.549  1.00  0.00      LA0  O
ATOM    638  N   VAL A  73      57.993   7.784   5.997  1.00  0.00      LA0  N
ATOM    639  H   VAL A  73      57.344   8.538   5.922  1.00  0.00      LA0  H
ATOM    640  CA  VAL A  73      59.061   7.886   6.990  1.00  0.00      LA0  C
ATOM    641  CB  VAL A  73      60.136   8.888   6.539  1.00  0.00      LA0  C
ATOM    642  CG1 VAL A  73      60.925   8.357   5.344  1.00  0.00      LA0  C
ATOM    643  CG2 VAL A  73      59.551  10.269   6.239  1.00  0.00      LA0  C
ATOM    644  C   VAL A  73      58.424   8.321   8.292  1.00  0.00      LA0  C
ATOM    645  O   VAL A  73      57.267   8.731   8.286  1.00  0.00      LA0  O
ATOM    646  N   SER A  74      59.186   8.222   9.386  1.00  0.00      LA0  N
ATOM    647  H   SER A  74      60.166   7.999   9.355  1.00  0.00      LA0  H
ATOM    648  CA  SER A  74      58.582   8.748  10.604  1.00  0.00      LA0  C
ATOM    649  CB  SER A  74      59.102   8.007  11.839  1.00  0.00      LA0  C
ATOM    650  OG  SER A  74      59.245   6.610  11.555  1.00  0.00      LA0  O
ATOM    651  HG  SER A  74      60.110   6.544  11.142  1.00  0.00      LA0  H
ATOM    652  C   SER A  74      58.807  10.242  10.729  1.00  0.00      LA0  C
ATOM    653  O   SER A  74      59.479  10.859   9.908  1.00  0.00      LA0  O
ATOM    654  N   GLY A  75      58.229  10.804  11.792  1.00  0.00      LA0  N
ATOM    655  H   GLY A  75      57.576  10.302  12.359  1.00  0.00      LA0  H
ATOM    656  CA  GLY A  75      58.579  12.186  12.064  1.00  0.00      LA0  C
ATOM    657  C   GLY A  75      57.389  13.111  12.140  1.00  0.00      LA0  C
ATOM    658  O   GLY A  75      56.260  12.733  12.439  1.00  0.00      LA0  O
ATOM    659  N   GLU A  76      57.731  14.376  11.901  1.00  0.00      LA0  N
ATOM    660  H   GLU A  76      58.621  14.546  11.474  1.00  0.00      LA0  H
ATOM    661  CA  GLU A  76      56.825  15.467  12.228  1.00  0.00      LA0  C
ATOM    662  CB  GLU A  76      57.645  16.502  12.992  1.00  0.00      LA0  C
ATOM    663  CG  GLU A  76      56.939  17.723  13.584  1.00  0.00      LA0  C
ATOM    664  CD  GLU A  76      58.011  18.559  14.256  1.00  0.00      LA0  C
ATOM    665  OE1 GLU A  76      58.523  18.155  15.296  1.00  0.00      LA0  O
ATOM    666  OE2 GLU A  76      58.430  19.573  13.703  1.00  0.00      LA0  O
ATOM    667  C   GLU A  76      56.173  16.047  10.990  1.00  0.00      LA0  C
ATOM    668  O   GLU A  76      56.824  16.382  10.007  1.00  0.00      LA0  O
ATOM    669  N   ILE A  77      54.844  16.149  11.077  1.00  0.00      LA0  N
ATOM    670  H   ILE A  77      54.411  15.889  11.938  1.00  0.00      LA0  H
ATOM    671  CA  ILE A  77      54.118  16.795   9.985  1.00  0.00      LA0  C
ATOM    672  CB  ILE A  77      52.619  16.455  10.041  1.00  0.00      LA0  C
ATOM    673  CG2 ILE A  77      51.910  16.923   8.765  1.00  0.00      LA0  C
ATOM    674  CG1 ILE A  77      52.345  14.980  10.361  1.00  0.00      LA0  C
ATOM    675  CD1 ILE A  77      52.831  13.996   9.297  1.00  0.00      LA0  C
ATOM    676  C   ILE A  77      54.309  18.299  10.061  1.00  0.00      LA0  C
ATOM    677  O   ILE A  77      53.662  18.978  10.849  1.00  0.00      LA0  O
ATOM    678  N   VAL A  78      55.243  18.790   9.243  1.00  0.00      LA0  N
ATOM    679  H   VAL A  78      55.675  18.194   8.563  1.00  0.00      LA0  H
ATOM    680  CA  VAL A  78      55.550  20.211   9.407  1.00  0.00      LA0  C
ATOM    681  CB  VAL A  78      57.023  20.519   9.111  1.00  0.00      LA0  C
ATOM    682  CG1 VAL A  78      57.896  19.938  10.219  1.00  0.00      LA0  C
ATOM    683  CG2 VAL A  78      57.473  20.070   7.717  1.00  0.00      LA0  C
ATOM    684  C   VAL A  78      54.628  21.171   8.681  1.00  0.00      LA0  C
ATOM    685  O   VAL A  78      54.391  22.288   9.124  1.00  0.00      LA0  O
ATOM    686  N   ALA A  79      54.104  20.687   7.548  1.00  0.00      LA0  N
ATOM    687  H   ALA A  79      54.320  19.765   7.221  1.00  0.00      LA0  H
ATOM    688  CA  ALA A  79      53.205  21.547   6.785  1.00  0.00      LA0  C
ATOM    689  CB  ALA A  79      53.987  22.420   5.800  1.00  0.00      LA0  C
ATOM    690  C   ALA A  79      52.256  20.682   5.999  1.00  0.00      LA0  C
ATOM    691  O   ALA A  79      52.566  19.532   5.715  1.00  0.00      LA0  O
ATOM    692  N   VAL A  80      51.098  21.262   5.664  1.00  0.00      LA0  N
ATOM    693  H   VAL A  80      50.896  22.217   5.876  1.00  0.00      LA0  H
ATOM    694  CA  VAL A  80      50.210  20.519   4.775  1.00  0.00      LA0  C
ATOM    695  CB  VAL A  80      48.934  20.037   5.485  1.00  0.00      LA0  C
ATOM    696  CG1 VAL A  80      49.288  19.082   6.619  1.00  0.00      LA0  C
ATOM    697  CG2 VAL A  80      48.026  21.182   5.946  1.00  0.00      LA0  C
ATOM    698  C   VAL A  80      49.860  21.365   3.576  1.00  0.00      LA0  C
ATOM    699  O   VAL A  80      50.101  22.566   3.559  1.00  0.00      LA0  O
ATOM    700  N   ASN A  81      49.276  20.690   2.587  1.00  0.00      LA0  N
ATOM    701  H   ASN A  81      49.089  19.711   2.686  1.00  0.00      LA0  H
ATOM    702  CA  ASN A  81      48.741  21.443   1.459  1.00  0.00      LA0  C
ATOM    703  CB  ASN A  81      48.776  20.560   0.220  1.00  0.00      LA0  C
ATOM    704  CG  ASN A  81      48.308  21.291  -1.021  1.00  0.00      LA0  C
ATOM    705  OD1 ASN A  81      48.011  22.479  -1.026  1.00  0.00      LA0  O
ATOM    706  ND2 ASN A  81      48.268  20.501  -2.091  1.00  0.00      LA0  N
ATOM    707 HD21 ASN A  81      48.515  19.534  -1.991  1.00  0.00      LA0  H
ATOM    708 HD22 ASN A  81      48.001  20.795  -3.008  1.00  0.00      LA0  H
ATOM    709  C   ASN A  81      47.334  21.908   1.756  1.00  0.00      LA0  C
ATOM    710  O   ASN A  81      46.358  21.210   1.510  1.00  0.00      LA0  O
ATOM    711  N   ASP A  82      47.272  23.120   2.318  1.00  0.00      LA0  N
ATOM    712  H   ASP A  82      48.087  23.695   2.407  1.00  0.00      LA0  H
ATOM    713  CA  ASP A  82      45.958  23.647   2.685  1.00  0.00      LA0  C
ATOM    714  CB  ASP A  82      46.103  24.982   3.439  1.00  0.00      LA0  C
ATOM    715  CG  ASP A  82      46.515  26.144   2.548  1.00  0.00      LA0  C
ATOM    716  OD1 ASP A  82      47.311  25.970   1.631  1.00  0.00      LA0  O
ATOM    717  OD2 ASP A  82      45.998  27.237   2.735  1.00  0.00      LA0  O
ATOM    718  C   ASP A  82      44.968  23.720   1.529  1.00  0.00      LA0  C
ATOM    719  O   ASP A  82      43.787  23.423   1.668  1.00  0.00      LA0  O
ATOM    720  N   ALA A  83      45.540  24.049   0.358  1.00  0.00      LA0  N
ATOM    721  H   ALA A  83      46.494  24.350   0.405  1.00  0.00      LA0  H
ATOM    722  CA  ALA A  83      44.768  24.137  -0.882  1.00  0.00      LA0  C
ATOM    723  CB  ALA A  83      45.662  24.580  -2.040  1.00  0.00      LA0  C
ATOM    724  C   ALA A  83      43.990  22.899  -1.311  1.00  0.00      LA0  C
ATOM    725  O   ALA A  83      43.101  22.971  -2.151  1.00  0.00      LA0  O
ATOM    726  N   LEU A  84      44.323  21.751  -0.690  1.00  0.00      LA0  N
ATOM    727  H   LEU A  84      45.065  21.731  -0.017  1.00  0.00      LA0  H
ATOM    728  CA  LEU A  84      43.485  20.573  -0.943  1.00  0.00      LA0  C
ATOM    729  CB  LEU A  84      44.059  19.335  -0.257  1.00  0.00      LA0  C
ATOM    730  CG  LEU A  84      45.419  18.916  -0.813  1.00  0.00      LA0  C
ATOM    731  CD1 LEU A  84      46.048  17.796   0.008  1.00  0.00      LA0  C
ATOM    732  CD2 LEU A  84      45.353  18.555  -2.295  1.00  0.00      LA0  C
ATOM    733  C   LEU A  84      42.026  20.749  -0.552  1.00  0.00      LA0  C
ATOM    734  O   LEU A  84      41.121  20.164  -1.130  1.00  0.00      LA0  O
ATOM    735  N   SER A  85      41.841  21.622   0.447  1.00  0.00      LA0  N
ATOM    736  H   SER A  85      42.621  22.042   0.908  1.00  0.00      LA0  H
ATOM    737  CA  SER A  85      40.487  22.034   0.802  1.00  0.00      LA0  C
ATOM    738  CB  SER A  85      40.551  22.945   2.029  1.00  0.00      LA0  C
ATOM    739  OG  SER A  85      41.532  22.452   2.950  1.00  0.00      LA0  O
ATOM    740  HG  SER A  85      42.345  22.894   2.713  1.00  0.00      LA0  H
ATOM    741  C   SER A  85      39.770  22.756  -0.329  1.00  0.00      LA0  C
ATOM    742  O   SER A  85      38.657  22.449  -0.732  1.00  0.00      LA0  O
ATOM    743  N   ASP A  86      40.508  23.751  -0.823  1.00  0.00      LA0  N
ATOM    744  H   ASP A  86      41.419  23.934  -0.452  1.00  0.00      LA0  H
ATOM    745  CA  ASP A  86      39.995  24.709  -1.798  1.00  0.00      LA0  C
ATOM    746  CB  ASP A  86      41.055  25.791  -2.080  1.00  0.00      LA0  C
ATOM    747  CG  ASP A  86      41.636  26.430  -0.818  1.00  0.00      LA0  C
ATOM    748  OD1 ASP A  86      42.130  25.729   0.061  1.00  0.00      LA0  O
ATOM    749  OD2 ASP A  86      41.674  27.651  -0.725  1.00  0.00      LA0  O
ATOM    750  C   ASP A  86      39.593  24.028  -3.093  1.00  0.00      LA0  C
ATOM    751  O   ASP A  86      38.553  24.274  -3.699  1.00  0.00      LA0  O
ATOM    752  N   SER A  87      40.485  23.116  -3.491  1.00  0.00      LA0  N
ATOM    753  H   SER A  87      41.351  23.005  -2.998  1.00  0.00      LA0  H
ATOM    754  CA  SER A  87      40.191  22.314  -4.671  1.00  0.00      LA0  C
ATOM    755  CB  SER A  87      40.735  23.030  -5.910  1.00  0.00      LA0  C
ATOM    756  OG  SER A  87      40.184  24.356  -5.988  1.00  0.00      LA0  O
ATOM    757  HG  SER A  87      39.395  24.341  -5.448  1.00  0.00      LA0  H
ATOM    758  C   SER A  87      40.705  20.886  -4.525  1.00  0.00      LA0  C
ATOM    759  O   SER A  87      41.869  20.570  -4.749  1.00  0.00      LA0  O
ATOM    760  N   PRO A  88      39.774  20.001  -4.095  1.00  0.00      LA0  N
ATOM    761  CD  PRO A  88      38.358  20.267  -3.855  1.00  0.00      LA0  C
ATOM    762  CA  PRO A  88      40.168  18.622  -3.776  1.00  0.00      LA0  C
ATOM    763  CB  PRO A  88      38.876  18.032  -3.193  1.00  0.00      LA0  C
ATOM    764  CG  PRO A  88      37.736  18.880  -3.757  1.00  0.00      LA0  C
ATOM    765  C   PRO A  88      40.748  17.830  -4.942  1.00  0.00      LA0  C
ATOM    766  O   PRO A  88      41.596  16.955  -4.789  1.00  0.00      LA0  O
ATOM    767  N   GLU A  89      40.259  18.180  -6.140  1.00  0.00      LA0  N
ATOM    768  H   GLU A  89      39.696  19.003  -6.255  1.00  0.00      LA0  H
ATOM    769  CA  GLU A  89      40.686  17.448  -7.329  1.00  0.00      LA0  C
ATOM    770  CB  GLU A  89      39.799  17.813  -8.531  1.00  0.00      LA0  C
ATOM    771  CG  GLU A  89      40.102  19.148  -9.228  1.00  0.00      LA0  C
ATOM    772  CD  GLU A  89      40.240  20.258  -8.208  1.00  0.00      LA0  C
ATOM    773  OE1 GLU A  89      39.246  20.661  -7.621  1.00  0.00      LA0  O
ATOM    774  OE2 GLU A  89      41.364  20.673  -7.952  1.00  0.00      LA0  O
ATOM    775  C   GLU A  89      42.170  17.530  -7.661  1.00  0.00      LA0  C
ATOM    776  O   GLU A  89      42.678  16.720  -8.425  1.00  0.00      LA0  O
ATOM    777  N   LEU A  90      42.878  18.474  -7.003  1.00  0.00      LA0  N
ATOM    778  H   LEU A  90      42.360  19.212  -6.558  1.00  0.00      LA0  H
ATOM    779  CA  LEU A  90      44.348  18.490  -7.063  1.00  0.00      LA0  C
ATOM    780  CB  LEU A  90      44.937  19.370  -5.958  1.00  0.00      LA0  C
ATOM    781  CG  LEU A  90      44.696  20.875  -6.082  1.00  0.00      LA0  C
ATOM    782  CD1 LEU A  90      45.075  21.606  -4.793  1.00  0.00      LA0  C
ATOM    783  CD2 LEU A  90      45.418  21.482  -7.281  1.00  0.00      LA0  C
ATOM    784  C   LEU A  90      45.001  17.118  -6.966  1.00  0.00      LA0  C
ATOM    785  O   LEU A  90      45.978  16.796  -7.632  1.00  0.00      LA0  O
ATOM    786  N   VAL A  91      44.387  16.303  -6.094  1.00  0.00      LA0  N
ATOM    787  H   VAL A  91      43.562  16.624  -5.621  1.00  0.00      LA0  H
ATOM    788  CA  VAL A  91      44.881  14.938  -5.933  1.00  0.00      LA0  C
ATOM    789  CB  VAL A  91      44.195  14.288  -4.728  1.00  0.00      LA0  C
ATOM    790  CG1 VAL A  91      44.693  12.872  -4.459  1.00  0.00      LA0  C
ATOM    791  CG2 VAL A  91      44.387  15.156  -3.491  1.00  0.00      LA0  C
ATOM    792  C   VAL A  91      44.769  14.067  -7.177  1.00  0.00      LA0  C
ATOM    793  O   VAL A  91      45.676  13.321  -7.516  1.00  0.00      LA0  O
ATOM    794  N   ASN A  92      43.616  14.189  -7.843  1.00  0.00      LA0  N
ATOM    795  H   ASN A  92      42.960  14.907  -7.612  1.00  0.00      LA0  H
ATOM    796  CA  ASN A  92      43.429  13.313  -8.997  1.00  0.00      LA0  C
ATOM    797  CB  ASN A  92      41.960  12.927  -9.193  1.00  0.00      LA0  C
ATOM    798  CG  ASN A  92      41.560  11.940  -8.119  1.00  0.00      LA0  C
ATOM    799  OD1 ASN A  92      41.249  12.302  -6.991  1.00  0.00      LA0  O
ATOM    800  ND2 ASN A  92      41.589  10.663  -8.507  1.00  0.00      LA0  N
ATOM    801 HD21 ASN A  92      41.914  10.419  -9.426  1.00  0.00      LA0  H
ATOM    802 HD22 ASN A  92      41.332   9.911  -7.906  1.00  0.00      LA0  H
ATOM    803  C   ASN A  92      44.014  13.857 -10.279  1.00  0.00      LA0  C
ATOM    804  O   ASN A  92      44.709  13.172 -11.011  1.00  0.00      LA0  O
ATOM    805  N   SER A  93      43.717  15.137 -10.531  1.00  0.00      LA0  N
ATOM    806  H   SER A  93      43.129  15.694  -9.945  1.00  0.00      LA0  H
ATOM    807  CA  SER A  93      44.261  15.696 -11.764  1.00  0.00      LA0  C
ATOM    808  CB  SER A  93      43.372  16.845 -12.253  1.00  0.00      LA0  C
ATOM    809  OG  SER A  93      42.729  17.486 -11.142  1.00  0.00      LA0  O
ATOM    810  HG  SER A  93      43.434  17.826 -10.593  1.00  0.00      LA0  H
ATOM    811  C   SER A  93      45.733  16.082 -11.732  1.00  0.00      LA0  C
ATOM    812  O   SER A  93      46.410  16.091 -12.754  1.00  0.00      LA0  O
ATOM    813  N   GLU A  94      46.214  16.410 -10.519  1.00  0.00      LA0  N
ATOM    814  H   GLU A  94      45.646  16.447  -9.697  1.00  0.00      LA0  H
ATOM    815  CA  GLU A  94      47.614  16.831 -10.470  1.00  0.00      LA0  C
ATOM    816  CB  GLU A  94      47.706  18.363 -10.312  1.00  0.00      LA0  C
ATOM    817  CG  GLU A  94      46.914  19.230 -11.303  1.00  0.00      LA0  C
ATOM    818  CD  GLU A  94      45.699  19.870 -10.645  1.00  0.00      LA0  C
ATOM    819  OE1 GLU A  94      44.767  19.169 -10.257  1.00  0.00      LA0  O
ATOM    820  OE2 GLU A  94      45.653  21.093 -10.540  1.00  0.00      LA0  O
ATOM    821  C   GLU A  94      48.496  16.177  -9.398  1.00  0.00      LA0  C
ATOM    822  O   GLU A  94      49.245  16.879  -8.723  1.00  0.00      LA0  O
ATOM    823  N   PRO A  95      48.455  14.825  -9.231  1.00  0.00      LA0  N
ATOM    824  CD  PRO A  95      47.934  13.806 -10.138  1.00  0.00      LA0  C
ATOM    825  CA  PRO A  95      48.981  14.238  -7.985  1.00  0.00      LA0  C
ATOM    826  CB  PRO A  95      48.769  12.731  -8.172  1.00  0.00      LA0  C
ATOM    827  CG  PRO A  95      48.608  12.523  -9.673  1.00  0.00      LA0  C
ATOM    828  C   PRO A  95      50.409  14.611  -7.607  1.00  0.00      LA0  C
ATOM    829  O   PRO A  95      50.684  15.094  -6.517  1.00  0.00      LA0  O
ATOM    830  N   TYR A  96      51.324  14.397  -8.565  1.00  0.00      LA0  N
ATOM    831  H   TYR A  96      51.033  14.014  -9.442  1.00  0.00      LA0  H
ATOM    832  CA  TYR A  96      52.737  14.624  -8.236  1.00  0.00      LA0  C
ATOM    833  CB  TYR A  96      53.633  14.009  -9.316  1.00  0.00      LA0  C
ATOM    834  CG  TYR A  96      53.409  12.515  -9.376  1.00  0.00      LA0  C
ATOM    835  CD1 TYR A  96      53.843  11.721  -8.297  1.00  0.00      LA0  C
ATOM    836  CE1 TYR A  96      53.625  10.335  -8.337  1.00  0.00      LA0  C
ATOM    837  CD2 TYR A  96      52.772  11.955 -10.501  1.00  0.00      LA0  C
ATOM    838  CE2 TYR A  96      52.561  10.567 -10.541  1.00  0.00      LA0  C
ATOM    839  CZ  TYR A  96      52.982   9.776  -9.454  1.00  0.00      LA0  C
ATOM    840  OH  TYR A  96      52.756   8.414  -9.472  1.00  0.00      LA0  O
ATOM    841  HH  TYR A  96      52.955   8.095 -10.354  1.00  0.00      LA0  H
ATOM    842  C   TYR A  96      53.164  16.060  -7.939  1.00  0.00      LA0  C
ATOM    843  O   TYR A  96      54.266  16.323  -7.451  1.00  0.00      LA0  O
ATOM    844  N   ALA A  97      52.246  16.977  -8.282  1.00  0.00      LA0  N
ATOM    845  H   ALA A  97      51.342  16.696  -8.605  1.00  0.00      LA0  H
ATOM    846  CA  ALA A  97      52.533  18.381  -8.025  1.00  0.00      LA0  C
ATOM    847  CB  ALA A  97      52.578  19.168  -9.338  1.00  0.00      LA0  C
ATOM    848  C   ALA A  97      51.525  19.004  -7.079  1.00  0.00      LA0  C
ATOM    849  O   ALA A  97      51.839  19.351  -5.952  1.00  0.00      LA0  O
ATOM    850  N   GLY A  98      50.291  19.132  -7.590  1.00  0.00      LA0  N
ATOM    851  H   GLY A  98      50.050  18.688  -8.453  1.00  0.00      LA0  H
ATOM    852  CA  GLY A  98      49.251  19.768  -6.784  1.00  0.00      LA0  C
ATOM    853  C   GLY A  98      48.710  18.884  -5.676  1.00  0.00      LA0  C
ATOM    854  O   GLY A  98      48.375  19.339  -4.591  1.00  0.00      LA0  O
ATOM    855  N   GLY A  99      48.656  17.583  -5.986  1.00  0.00      LA0  N
ATOM    856  H   GLY A  99      48.984  17.265  -6.873  1.00  0.00      LA0  H
ATOM    857  CA  GLY A  99      48.138  16.638  -5.000  1.00  0.00      LA0  C
ATOM    858  C   GLY A  99      49.154  16.126  -3.996  1.00  0.00      LA0  C
ATOM    859  O   GLY A  99      49.105  14.987  -3.539  1.00  0.00      LA0  O
ATOM    860  N   TRP A 100      50.074  17.035  -3.636  1.00  0.00      LA0  N
ATOM    861  H   TRP A 100      50.010  17.974  -3.967  1.00  0.00      LA0  H
ATOM    862  CA  TRP A 100      50.839  16.700  -2.445  1.00  0.00      LA0  C
ATOM    863  CB  TRP A 100      52.176  17.455  -2.394  1.00  0.00      LA0  C
ATOM    864  CG  TRP A 100      52.032  18.931  -2.080  1.00  0.00      LA0  C
ATOM    865  CD2 TRP A 100      52.322  19.600  -0.833  1.00  0.00      LA0  C
ATOM    866  CE2 TRP A 100      52.057  20.998  -1.025  1.00  0.00      LA0  C
ATOM    867  CE3 TRP A 100      52.757  19.137   0.427  1.00  0.00      LA0  C
ATOM    868  CD1 TRP A 100      51.622  19.952  -2.951  1.00  0.00      LA0  C
ATOM    869  NE1 TRP A 100      51.637  21.166  -2.340  1.00  0.00      LA0  N
ATOM    870  HE1 TRP A 100      51.376  22.014  -2.756  1.00  0.00      LA0  H
ATOM    871  CZ2 TRP A 100      52.261  21.906   0.036  1.00  0.00      LA0  C
ATOM    872  CZ3 TRP A 100      52.951  20.055   1.482  1.00  0.00      LA0  C
ATOM    873  CH2 TRP A 100      52.701  21.430   1.289  1.00  0.00      LA0  C
ATOM    874  C   TRP A 100      49.978  16.939  -1.226  1.00  0.00      LA0  C
ATOM    875  O   TRP A 100      49.168  17.855  -1.199  1.00  0.00      LA0  O
ATOM    876  N   ILE A 101      50.154  16.055  -0.249  1.00  0.00      LA0  N
ATOM    877  H   ILE A 101      50.869  15.366  -0.340  1.00  0.00      LA0  H
ATOM    878  CA  ILE A 101      49.311  16.171   0.931  1.00  0.00      LA0  C
ATOM    879  CB  ILE A 101      48.838  14.781   1.379  1.00  0.00      LA0  C
ATOM    880  CG2 ILE A 101      47.797  14.867   2.500  1.00  0.00      LA0  C
ATOM    881  CG1 ILE A 101      48.305  13.981   0.185  1.00  0.00      LA0  C
ATOM    882  CD1 ILE A 101      48.097  12.504   0.511  1.00  0.00      LA0  C
ATOM    883  C   ILE A 101      50.006  16.923   2.049  1.00  0.00      LA0  C
ATOM    884  O   ILE A 101      49.462  17.840   2.653  1.00  0.00      LA0  O
ATOM    885  N   PHE A 102      51.254  16.497   2.297  1.00  0.00      LA0  N
ATOM    886  H   PHE A 102      51.707  15.801   1.734  1.00  0.00      LA0  H
ATOM    887  CA  PHE A 102      51.964  17.112   3.414  1.00  0.00      LA0  C
ATOM    888  CB  PHE A 102      51.523  16.523   4.767  1.00  0.00      LA0  C
ATOM    889  CG  PHE A 102      51.857  15.056   4.928  1.00  0.00      LA0  C
ATOM    890  CD1 PHE A 102      51.014  14.080   4.355  1.00  0.00      LA0  C
ATOM    891  CD2 PHE A 102      52.995  14.688   5.677  1.00  0.00      LA0  C
ATOM    892  CE1 PHE A 102      51.294  12.717   4.559  1.00  0.00      LA0  C
ATOM    893  CE2 PHE A 102      53.275  13.324   5.884  1.00  0.00      LA0  C
ATOM    894  CZ  PHE A 102      52.413  12.352   5.335  1.00  0.00      LA0  C
ATOM    895  C   PHE A 102      53.463  17.051   3.251  1.00  0.00      LA0  C
ATOM    896  O   PHE A 102      53.983  16.367   2.381  1.00  0.00      LA0  O
ATOM    897  N   LYS A 103      54.134  17.789   4.133  1.00  0.00      LA0  N
ATOM    898  H   LYS A 103      53.637  18.320   4.818  1.00  0.00      LA0  H
ATOM    899  CA  LYS A 103      55.579  17.664   4.225  1.00  0.00      LA0  C
ATOM    900  CB  LYS A 103      56.245  19.020   4.034  1.00  0.00      LA0  C
ATOM    901  CG  LYS A 103      56.435  19.379   2.566  1.00  0.00      LA0  C
ATOM    902  CD  LYS A 103      56.975  20.797   2.404  1.00  0.00      LA0  C
ATOM    903  CE  LYS A 103      57.469  21.085   0.987  1.00  0.00      LA0  C
ATOM    904  NZ  LYS A 103      58.681  20.305   0.703  1.00  0.00      LA0  N
ATOM    905  HZ1 LYS A 103      58.961  20.469  -0.286  1.00  0.00      LA0  H
ATOM    906  HZ2 LYS A 103      59.473  20.603   1.318  1.00  0.00      LA0  H
ATOM    907  HZ3 LYS A 103      58.517  19.283   0.813  1.00  0.00      LA0  H
ATOM    908  C   LYS A 103      55.940  17.108   5.576  1.00  0.00      LA0  C
ATOM    909  O   LYS A 103      55.519  17.612   6.614  1.00  0.00      LA0  O
ATOM    910  N   ILE A 104      56.733  16.040   5.513  1.00  0.00      LA0  N
ATOM    911  H   ILE A 104      57.037  15.669   4.633  1.00  0.00      LA0  H
ATOM    912  CA  ILE A 104      57.206  15.493   6.772  1.00  0.00      LA0  C
ATOM    913  CB  ILE A 104      56.759  14.023   6.910  1.00  0.00      LA0  C
ATOM    914  CG2 ILE A 104      57.316  13.145   5.791  1.00  0.00      LA0  C
ATOM    915  CG1 ILE A 104      57.020  13.445   8.304  1.00  0.00      LA0  C
ATOM    916  CD1 ILE A 104      56.365  12.078   8.512  1.00  0.00      LA0  C
ATOM    917  C   ILE A 104      58.699  15.707   6.948  1.00  0.00      LA0  C
ATOM    918  O   ILE A 104      59.522  15.509   6.059  1.00  0.00      LA0  O
ATOM    919  N   LYS A 105      58.998  16.166   8.160  1.00  0.00      LA0  N
ATOM    920  H   LYS A 105      58.243  16.299   8.801  1.00  0.00      LA0  H
ATOM    921  CA  LYS A 105      60.362  16.158   8.667  1.00  0.00      LA0  C
ATOM    922  CB  LYS A 105      60.397  17.224   9.760  1.00  0.00      LA0  C
ATOM    923  CG  LYS A 105      61.475  17.207  10.844  1.00  0.00      LA0  C
ATOM    924  CD  LYS A 105      60.944  18.102  11.962  1.00  0.00      LA0  C
ATOM    925  CE  LYS A 105      61.706  18.111  13.284  1.00  0.00      LA0  C
ATOM    926  NZ  LYS A 105      60.831  18.731  14.288  1.00  0.00      LA0  N
ATOM    927  HZ1 LYS A 105      61.318  19.146  15.099  1.00  0.00      LA0  H
ATOM    928  HZ2 LYS A 105      60.186  19.437  13.866  1.00  0.00      LA0  H
ATOM    929  HZ3 LYS A 105      60.134  18.042  14.650  1.00  0.00      LA0  H
ATOM    930  C   LYS A 105      60.614  14.764   9.200  1.00  0.00      LA0  C
ATOM    931  O   LYS A 105      60.009  14.355  10.183  1.00  0.00      LA0  O
ATOM    932  N   ALA A 106      61.488  14.053   8.477  1.00  0.00      LA0  N
ATOM    933  H   ALA A 106      61.987  14.475   7.725  1.00  0.00      LA0  H
ATOM    934  CA  ALA A 106      61.758  12.677   8.890  1.00  0.00      LA0  C
ATOM    935  CB  ALA A 106      62.598  11.956   7.836  1.00  0.00      LA0  C
ATOM    936  C   ALA A 106      62.492  12.603  10.211  1.00  0.00      LA0  C
ATOM    937  O   ALA A 106      63.032  13.594  10.693  1.00  0.00      LA0  O
ATOM    938  N   SER A 107      62.513  11.383  10.751  1.00  0.00      LA0  N
ATOM    939  H   SER A 107      62.004  10.627  10.332  1.00  0.00      LA0  H
ATOM    940  CA  SER A 107      63.410  11.133  11.875  1.00  0.00      LA0  C
ATOM    941  CB  SER A 107      63.054   9.816  12.562  1.00  0.00      LA0  C
ATOM    942  OG  SER A 107      61.733   9.417  12.182  1.00  0.00      LA0  O
ATOM    943  HG  SER A 107      61.851   8.851  11.408  1.00  0.00      LA0  H
ATOM    944  C   SER A 107      64.864  11.106  11.446  1.00  0.00      LA0  C
ATOM    945  O   SER A 107      65.734  11.723  12.050  1.00  0.00      LA0  O
ATOM    946  N   ASP A 108      65.066  10.362  10.349  1.00  0.00      LA0  N
ATOM    947  H   ASP A 108      64.314   9.863   9.906  1.00  0.00      LA0  H
ATOM    948  CA  ASP A 108      66.410  10.237   9.796  1.00  0.00      LA0  C
ATOM    949  CB  ASP A 108      67.114   9.022  10.435  1.00  0.00      LA0  C
ATOM    950  CG  ASP A 108      68.597   8.866  10.090  1.00  0.00      LA0  C
ATOM    951  OD1 ASP A 108      69.108   9.517   9.184  1.00  0.00      LA0  O
ATOM    952  OD2 ASP A 108      69.247   8.030  10.707  1.00  0.00      LA0  O
ATOM    953  C   ASP A 108      66.285  10.095   8.294  1.00  0.00      LA0  C
ATOM    954  O   ASP A 108      65.345   9.505   7.776  1.00  0.00      LA0  O
ATOM    955  N   GLU A 109      67.276  10.659   7.598  1.00  0.00      LA0  N
ATOM    956  H   GLU A 109      68.059  10.970   8.140  1.00  0.00      LA0  H
ATOM    957  CA  GLU A 109      67.358  10.441   6.155  1.00  0.00      LA0  C
ATOM    958  CB  GLU A 109      68.579  11.180   5.600  1.00  0.00      LA0  C
ATOM    959  CG  GLU A 109      68.664  12.665   5.988  1.00  0.00      LA0  C
ATOM    960  CD  GLU A 109      67.823  13.540   5.075  1.00  0.00      LA0  C
ATOM    961  OE1 GLU A 109      68.375  14.132   4.155  1.00  0.00      LA0  O
ATOM    962  OE2 GLU A 109      66.617  13.667   5.275  1.00  0.00      LA0  O
ATOM    963  C   GLU A 109      67.413   8.958   5.788  1.00  0.00      LA0  C
ATOM    964  O   GLU A 109      66.889   8.514   4.772  1.00  0.00      LA0  O
ATOM    965  N   SER A 110      68.048   8.186   6.692  1.00  0.00      LA0  N
ATOM    966  H   SER A 110      68.423   8.591   7.531  1.00  0.00      LA0  H
ATOM    967  CA  SER A 110      68.172   6.748   6.450  1.00  0.00      LA0  C
ATOM    968  CB  SER A 110      69.025   6.099   7.542  1.00  0.00      LA0  C
ATOM    969  OG  SER A 110      68.333   6.132   8.792  1.00  0.00      LA0  O
ATOM    970  HG  SER A 110      68.759   6.800   9.337  1.00  0.00      LA0  H
ATOM    971  C   SER A 110      66.862   5.990   6.258  1.00  0.00      LA0  C
ATOM    972  O   SER A 110      66.800   4.969   5.578  1.00  0.00      LA0  O
ATOM    973  N   GLU A 111      65.790   6.561   6.847  1.00  0.00      LA0  N
ATOM    974  H   GLU A 111      65.906   7.392   7.396  1.00  0.00      LA0  H
ATOM    975  CA  GLU A 111      64.472   5.934   6.717  1.00  0.00      LA0  C
ATOM    976  CB  GLU A 111      63.404   6.724   7.475  1.00  0.00      LA0  C
ATOM    977  CG  GLU A 111      63.679   6.901   8.970  1.00  0.00      LA0  C
ATOM    978  CD  GLU A 111      62.525   7.640   9.620  1.00  0.00      LA0  C
ATOM    979  OE1 GLU A 111      62.361   8.834   9.404  1.00  0.00      LA0  O
ATOM    980  OE2 GLU A 111      61.779   7.029  10.373  1.00  0.00      LA0  O
ATOM    981  C   GLU A 111      64.013   5.673   5.286  1.00  0.00      LA0  C
ATOM    982  O   GLU A 111      63.190   4.801   5.021  1.00  0.00      LA0  O
ATOM    983  N   LEU A 112      64.623   6.431   4.354  1.00  0.00      LA0  N
ATOM    984  H   LEU A 112      65.262   7.146   4.649  1.00  0.00      LA0  H
ATOM    985  CA  LEU A 112      64.412   6.178   2.927  1.00  0.00      LA0  C
ATOM    986  CB  LEU A 112      65.319   7.071   2.083  1.00  0.00      LA0  C
ATOM    987  CG  LEU A 112      64.924   8.545   2.119  1.00  0.00      LA0  C
ATOM    988  CD1 LEU A 112      65.948   9.419   1.395  1.00  0.00      LA0  C
ATOM    989  CD2 LEU A 112      63.510   8.754   1.581  1.00  0.00      LA0  C
ATOM    990  C   LEU A 112      64.556   4.740   2.450  1.00  0.00      LA0  C
ATOM    991  O   LEU A 112      63.905   4.320   1.494  1.00  0.00      LA0  O
ATOM    992  N   GLU A 113      65.414   3.976   3.141  1.00  0.00      LA0  N
ATOM    993  H   GLU A 113      65.941   4.322   3.921  1.00  0.00      LA0  H
ATOM    994  CA  GLU A 113      65.551   2.613   2.633  1.00  0.00      LA0  C
ATOM    995  CB  GLU A 113      67.010   2.146   2.639  1.00  0.00      LA0  C
ATOM    996  CG  GLU A 113      67.918   3.074   1.812  1.00  0.00      LA0  C
ATOM    997  CD  GLU A 113      67.270   3.416   0.476  1.00  0.00      LA0  C
ATOM    998  OE1 GLU A 113      67.068   2.537  -0.357  1.00  0.00      LA0  O
ATOM    999  OE2 GLU A 113      66.886   4.565   0.282  1.00  0.00      LA0  O
ATOM   1000  C   GLU A 113      64.569   1.584   3.153  1.00  0.00      LA0  C
ATOM   1001  O   GLU A 113      64.633   0.398   2.866  1.00  0.00      LA0  O
ATOM   1002  N   SER A 114      63.576   2.123   3.868  1.00  0.00      LA0  N
ATOM   1003  H   SER A 114      63.620   3.061   4.209  1.00  0.00      LA0  H
ATOM   1004  CA  SER A 114      62.353   1.343   4.038  1.00  0.00      LA0  C
ATOM   1005  CB  SER A 114      61.581   1.874   5.247  1.00  0.00      LA0  C
ATOM   1006  OG  SER A 114      62.502   2.370   6.227  1.00  0.00      LA0  O
ATOM   1007  HG  SER A 114      62.587   3.306   6.059  1.00  0.00      LA0  H
ATOM   1008  C   SER A 114      61.454   1.356   2.802  1.00  0.00      LA0  C
ATOM   1009  O   SER A 114      60.445   0.664   2.715  1.00  0.00      LA0  O
ATOM   1010  N   LEU A 115      61.842   2.233   1.860  1.00  0.00      LA0  N
ATOM   1011  H   LEU A 115      62.720   2.707   1.895  1.00  0.00      LA0  H
ATOM   1012  CA  LEU A 115      60.910   2.577   0.796  1.00  0.00      LA0  C
ATOM   1013  CB  LEU A 115      60.591   4.066   0.884  1.00  0.00      LA0  C
ATOM   1014  CG  LEU A 115      60.040   4.459   2.250  1.00  0.00      LA0  C
ATOM   1015  CD1 LEU A 115      60.216   5.949   2.501  1.00  0.00      LA0  C
ATOM   1016  CD2 LEU A 115      58.606   3.970   2.457  1.00  0.00      LA0  C
ATOM   1017  C   LEU A 115      61.422   2.231  -0.582  1.00  0.00      LA0  C
ATOM   1018  O   LEU A 115      62.621   2.207  -0.855  1.00  0.00      LA0  O
ATOM   1019  N   LEU A 116      60.429   1.965  -1.436  1.00  0.00      LA0  N
ATOM   1020  H   LEU A 116      59.497   2.196  -1.152  1.00  0.00      LA0  H
ATOM   1021  CA  LEU A 116      60.685   1.553  -2.814  1.00  0.00      LA0  C
ATOM   1022  CB  LEU A 116      59.374   1.103  -3.474  1.00  0.00      LA0  C
ATOM   1023  CG  LEU A 116      58.885  -0.327  -3.193  1.00  0.00      LA0  C
ATOM   1024  CD1 LEU A 116      58.695  -0.663  -1.713  1.00  0.00      LA0  C
ATOM   1025  CD2 LEU A 116      57.606  -0.615  -3.979  1.00  0.00      LA0  C
ATOM   1026  C   LEU A 116      61.272   2.695  -3.615  1.00  0.00      LA0  C
ATOM   1027  O   LEU A 116      61.040   3.860  -3.316  1.00  0.00      LA0  O
ATOM   1028  N   ASP A 117      62.039   2.317  -4.634  1.00  0.00      LA0  N
ATOM   1029  H   ASP A 117      62.254   1.364  -4.857  1.00  0.00      LA0  H
ATOM   1030  CA  ASP A 117      62.421   3.321  -5.620  1.00  0.00      LA0  C
ATOM   1031  CB  ASP A 117      63.826   2.999  -6.150  1.00  0.00      LA0  C
ATOM   1032  CG  ASP A 117      63.810   1.669  -6.882  1.00  0.00      LA0  C
ATOM   1033  OD1 ASP A 117      63.736   1.679  -8.103  1.00  0.00      LA0  O
ATOM   1034  OD2 ASP A 117      63.814   0.631  -6.232  1.00  0.00      LA0  O
ATOM   1035  C   ASP A 117      61.384   3.363  -6.732  1.00  0.00      LA0  C
ATOM   1036  O   ASP A 117      60.366   2.677  -6.668  1.00  0.00      LA0  O
ATOM   1037  N   ALA A 118      61.692   4.168  -7.764  1.00  0.00      LA0  N
ATOM   1038  H   ALA A 118      62.532   4.706  -7.732  1.00  0.00      LA0  H
ATOM   1039  CA  ALA A 118      60.809   4.204  -8.929  1.00  0.00      LA0  C
ATOM   1040  CB  ALA A 118      61.351   5.173  -9.982  1.00  0.00      LA0  C
ATOM   1041  C   ALA A 118      60.568   2.843  -9.564  1.00  0.00      LA0  C
ATOM   1042  O   ALA A 118      59.446   2.358  -9.638  1.00  0.00      LA0  O
ATOM   1043  N   THR A 119      61.684   2.227  -9.972  1.00  0.00      LA0  N
ATOM   1044  H   THR A 119      62.589   2.616  -9.806  1.00  0.00      LA0  H
ATOM   1045  CA  THR A 119      61.592   0.923 -10.626  1.00  0.00      LA0  C
ATOM   1046  CB  THR A 119      62.982   0.442 -11.056  1.00  0.00      LA0  C
ATOM   1047  OG1 THR A 119      63.971   1.470 -10.877  1.00  0.00      LA0  O
ATOM   1048  HG1 THR A 119      64.154   1.484  -9.937  1.00  0.00      LA0  H
ATOM   1049  CG2 THR A 119      62.971  -0.076 -12.495  1.00  0.00      LA0  C
ATOM   1050  C   THR A 119      60.897  -0.147  -9.797  1.00  0.00      LA0  C
ATOM   1051  O   THR A 119      60.080  -0.928 -10.272  1.00  0.00      LA0  O
ATOM   1052  N   ALA A 120      61.223  -0.132  -8.491  1.00  0.00      LA0  N
ATOM   1053  H   ALA A 120      61.951   0.470  -8.144  1.00  0.00      LA0  H
ATOM   1054  CA  ALA A 120      60.500  -1.066  -7.628  1.00  0.00      LA0  C
ATOM   1055  CB  ALA A 120      61.083  -1.086  -6.218  1.00  0.00      LA0  C
ATOM   1056  C   ALA A 120      59.003  -0.809  -7.538  1.00  0.00      LA0  C
ATOM   1057  O   ALA A 120      58.196  -1.725  -7.441  1.00  0.00      LA0  O
ATOM   1058  N   TYR A 121      58.654   0.484  -7.602  1.00  0.00      LA0  N
ATOM   1059  H   TYR A 121      59.346   1.205  -7.693  1.00  0.00      LA0  H
ATOM   1060  CA  TYR A 121      57.228   0.800  -7.642  1.00  0.00      LA0  C
ATOM   1061  CB  TYR A 121      57.010   2.296  -7.406  1.00  0.00      LA0  C
ATOM   1062  CG  TYR A 121      55.561   2.598  -7.096  1.00  0.00      LA0  C
ATOM   1063  CD1 TYR A 121      54.992   2.093  -5.909  1.00  0.00      LA0  C
ATOM   1064  CE1 TYR A 121      53.652   2.390  -5.616  1.00  0.00      LA0  C
ATOM   1065  CD2 TYR A 121      54.822   3.386  -8.002  1.00  0.00      LA0  C
ATOM   1066  CE2 TYR A 121      53.482   3.686  -7.708  1.00  0.00      LA0  C
ATOM   1067  CZ  TYR A 121      52.918   3.185  -6.518  1.00  0.00      LA0  C
ATOM   1068  OH  TYR A 121      51.603   3.472  -6.215  1.00  0.00      LA0  O
ATOM   1069  HH  TYR A 121      51.322   4.266  -6.666  1.00  0.00      LA0  H
ATOM   1070  C   TYR A 121      56.530   0.330  -8.907  1.00  0.00      LA0  C
ATOM   1071  O   TYR A 121      55.412  -0.171  -8.872  1.00  0.00      LA0  O
ATOM   1072  N   GLU A 122      57.257   0.481 -10.027  1.00  0.00      LA0  N
ATOM   1073  H   GLU A 122      58.145   0.944  -9.994  1.00  0.00      LA0  H
ATOM   1074  CA  GLU A 122      56.739  -0.061 -11.286  1.00  0.00      LA0  C
ATOM   1075  CB  GLU A 122      57.694   0.223 -12.445  1.00  0.00      LA0  C
ATOM   1076  CG  GLU A 122      57.967   1.713 -12.648  1.00  0.00      LA0  C
ATOM   1077  CD  GLU A 122      58.921   1.908 -13.806  1.00  0.00      LA0  C
ATOM   1078  OE1 GLU A 122      60.109   1.634 -13.644  1.00  0.00      LA0  O
ATOM   1079  OE2 GLU A 122      58.473   2.341 -14.867  1.00  0.00      LA0  O
ATOM   1080  C   GLU A 122      56.462  -1.550 -11.196  1.00  0.00      LA0  C
ATOM   1081  O   GLU A 122      55.369  -2.027 -11.480  1.00  0.00      LA0  O
ATOM   1082  N   ALA A 123      57.502  -2.253 -10.707  1.00  0.00      LA0  N
ATOM   1083  H   ALA A 123      58.369  -1.775 -10.555  1.00  0.00      LA0  H
ATOM   1084  CA  ALA A 123      57.367  -3.689 -10.452  1.00  0.00      LA0  C
ATOM   1085  CB  ALA A 123      58.597  -4.229  -9.718  1.00  0.00      LA0  C
ATOM   1086  C   ALA A 123      56.113  -4.039  -9.672  1.00  0.00      LA0  C
ATOM   1087  O   ALA A 123      55.256  -4.758 -10.158  1.00  0.00      LA0  O
ATOM   1088  N   LEU A 124      56.005  -3.401  -8.490  1.00  0.00      LA0  N
ATOM   1089  H   LEU A 124      56.789  -2.869  -8.171  1.00  0.00      LA0  H
ATOM   1090  CA  LEU A 124      54.835  -3.582  -7.622  1.00  0.00      LA0  C
ATOM   1091  CB  LEU A 124      54.861  -2.512  -6.524  1.00  0.00      LA0  C
ATOM   1092  CG  LEU A 124      53.815  -2.684  -5.417  1.00  0.00      LA0  C
ATOM   1093  CD1 LEU A 124      54.065  -3.940  -4.580  1.00  0.00      LA0  C
ATOM   1094  CD2 LEU A 124      53.696  -1.428  -4.555  1.00  0.00      LA0  C
ATOM   1095  C   LEU A 124      53.481  -3.593  -8.325  1.00  0.00      LA0  C
ATOM   1096  O   LEU A 124      52.581  -4.368  -8.020  1.00  0.00      LA0  O
ATOM   1097  N   LEU A 125      53.371  -2.671  -9.295  1.00  0.00      LA0  N
ATOM   1098  H   LEU A 125      54.168  -2.128  -9.566  1.00  0.00      LA0  H
ATOM   1099  CA  LEU A 125      52.104  -2.608 -10.022  1.00  0.00      LA0  C
ATOM   1100  CB  LEU A 125      52.054  -1.353 -10.901  1.00  0.00      LA0  C
ATOM   1101  CG  LEU A 125      52.401  -0.059 -10.149  1.00  0.00      LA0  C
ATOM   1102  CD1 LEU A 125      52.473   1.141 -11.092  1.00  0.00      LA0  C
ATOM   1103  CD2 LEU A 125      51.484   0.204  -8.951  1.00  0.00      LA0  C
ATOM   1104  C   LEU A 125      51.806  -3.871 -10.819  1.00  0.00      LA0  C
ATOM   1105  O   LEU A 125      50.711  -4.421 -10.774  1.00  0.00      LA0  O
ATOM   1106  N   GLU A 126      52.861  -4.325 -11.511  1.00  0.00      LA0  N
ATOM   1107  H   GLU A 126      53.745  -3.861 -11.438  1.00  0.00      LA0  H
ATOM   1108  CA  GLU A 126      52.752  -5.583 -12.253  1.00  0.00      LA0  C
ATOM   1109  CB  GLU A 126      53.983  -5.780 -13.145  1.00  0.00      LA0  C
ATOM   1110  CG  GLU A 126      54.204  -4.679 -14.192  1.00  0.00      LA0  C
ATOM   1111  CD  GLU A 126      53.164  -4.756 -15.298  1.00  0.00      LA0  C
ATOM   1112  OE1 GLU A 126      52.221  -3.966 -15.279  1.00  0.00      LA0  O
ATOM   1113  OE2 GLU A 126      53.313  -5.590 -16.191  1.00  0.00      LA0  O
ATOM   1114  C   GLU A 126      52.541  -6.799 -11.359  1.00  0.00      LA0  C
ATOM   1115  O   GLU A 126      51.750  -7.686 -11.656  1.00  0.00      LA0  O
ATOM   1116  N   ASP A 127      53.255  -6.778 -10.216  1.00  0.00      LA0  N
ATOM   1117  H   ASP A 127      53.962  -6.086 -10.081  1.00  0.00      LA0  H
ATOM   1118  CA  ASP A 127      53.102  -7.831  -9.203  1.00  0.00      LA0  C
ATOM   1119  CB  ASP A 127      53.934  -7.532  -7.945  1.00  0.00      LA0  C
ATOM   1120  CG  ASP A 127      55.433  -7.607  -8.198  1.00  0.00      LA0  C
ATOM   1121  OD1 ASP A 127      55.903  -8.620  -8.715  1.00  0.00      LA0  O
ATOM   1122  OD2 ASP A 127      56.138  -6.661  -7.844  1.00  0.00      LA0  O
ATOM   1123  C   ASP A 127      51.656  -8.073  -8.803  1.00  0.00      LA0  C
ATOM   1124  O   ASP A 127      51.185  -9.200  -8.687  1.00  0.00      LA0  O
ATOM   1125  N   GLU A 128      50.950  -6.942  -8.635  1.00  0.00      LA0  N
ATOM   1126  H   GLU A 128      51.413  -6.053  -8.660  1.00  0.00      LA0  H
ATOM   1127  CA  GLU A 128      49.496  -7.080  -8.645  1.00  0.00      LA0  C
ATOM   1128  CB  GLU A 128      48.854  -6.375  -7.444  1.00  0.00      LA0  C
ATOM   1129  CG  GLU A 128      47.400  -6.826  -7.239  1.00  0.00      LA0  C
ATOM   1130  CD  GLU A 128      46.783  -6.155  -6.028  1.00  0.00      LA0  C
ATOM   1131  OE1 GLU A 128      46.926  -6.682  -4.925  1.00  0.00      LA0  O
ATOM   1132  OE2 GLU A 128      46.136  -5.122  -6.195  1.00  0.00      LA0  O
ATOM   1133  C   GLU A 128      48.880  -6.625  -9.959  1.00  0.00      LA0  C
ATOM   1134  O   GLU A 128      48.024  -7.275 -10.557  1.00  0.00      LA0  O
END
