# Supplementary material for: Large scale analyses of genotype-phenotype relationships of glycine decarboxylase mutations and neurological disease severity
Source: PLoS Comput Biol. 2020 May 18;16(5):e1007871. doi: 10.1371/journal.pcbi.1007871 (PMC7259800; doi:10.1371/journal.pcbi.1007871)
Supplement: S1 Appendix — (ZIP) [file pcbi.1007871.s011.zip › S1_Appendix/cluspro.TH.ecoli/model.002.17.pdb]

HEADER rec.pdb
REMARK original generated coordinate pdb file
ATOM      1  N   GLN A   4      22.318  45.643  17.313  1.00  0.00      RA0  N
ATOM      2  H   GLN A   4      21.353  45.820  17.135  1.00  0.00      RA0  H
ATOM      3  CA  GLN A   4      23.356  46.702  17.078  1.00  0.00      RA0  C
ATOM      4  CB  GLN A   4      22.868  48.052  17.603  1.00  0.00      RA0  C
ATOM      5  CG  GLN A   4      23.787  49.205  17.202  1.00  0.00      RA0  C
ATOM      6  CD  GLN A   4      23.186  50.515  17.666  1.00  0.00      RA0  C
ATOM      7  OE1 GLN A   4      22.884  50.713  18.835  1.00  0.00      RA0  O
ATOM      8  NE2 GLN A   4      23.023  51.406  16.671  1.00  0.00      RA0  N
ATOM      9 HE21 GLN A   4      23.283  51.189  15.731  1.00  0.00      RA0  H
ATOM     10 HE22 GLN A   4      22.632  52.308  16.858  1.00  0.00      RA0  H
ATOM     11  C   GLN A   4      24.669  46.292  17.706  1.00  0.00      RA0  C
ATOM     12  O   GLN A   4      24.709  45.892  18.876  1.00  0.00      RA0  O
ATOM     13  N   THR A   5      25.745  46.374  16.923  1.00  0.00      RA0  N
ATOM     14  H   THR A   5      25.673  46.793  16.023  1.00  0.00      RA0  H
ATOM     15  CA  THR A   5      27.040  45.928  17.398  1.00  0.00      RA0  C
ATOM     16  CB  THR A   5      27.993  45.734  16.194  1.00  0.00      RA0  C
ATOM     17  OG1 THR A   5      29.302  45.343  16.625  1.00  0.00      RA0  O
ATOM     18  HG1 THR A   5      29.761  44.996  15.850  1.00  0.00      RA0  H
ATOM     19  CG2 THR A   5      28.080  46.973  15.301  1.00  0.00      RA0  C
ATOM     20  C   THR A   5      27.567  46.895  18.439  1.00  0.00      RA0  C
ATOM     21  O   THR A   5      27.394  48.098  18.287  1.00  0.00      RA0  O
ATOM     22  N   PRO A   6      28.258  46.395  19.466  1.00  0.00      RA0  N
ATOM     23  CD  PRO A   6      28.411  44.983  19.788  1.00  0.00      RA0  C
ATOM     24  CA  PRO A   6      28.957  47.285  20.399  1.00  0.00      RA0  C
ATOM     25  CB  PRO A   6      29.665  46.299  21.334  1.00  0.00      RA0  C
ATOM     26  CG  PRO A   6      28.859  45.005  21.239  1.00  0.00      RA0  C
ATOM     27  C   PRO A   6      29.941  48.233  19.721  1.00  0.00      RA0  C
ATOM     28  O   PRO A   6      30.283  49.284  20.285  1.00  0.00      RA0  O
ATOM     29  N   LEU A   7      30.378  47.879  18.514  1.00  0.00      RA0  N
ATOM     30  H   LEU A   7      30.058  47.036  18.075  1.00  0.00      RA0  H
ATOM     31  CA  LEU A   7      31.322  48.712  17.757  1.00  0.00      RA0  C
ATOM     32  CB  LEU A   7      32.174  47.818  16.861  1.00  0.00      RA0  C
ATOM     33  CG  LEU A   7      33.074  46.900  17.677  1.00  0.00      RA0  C
ATOM     34  CD1 LEU A   7      33.836  45.901  16.811  1.00  0.00      RA0  C
ATOM     35  CD2 LEU A   7      34.020  47.728  18.535  1.00  0.00      RA0  C
ATOM     36  C   LEU A   7      30.719  49.845  16.928  1.00  0.00      RA0  C
ATOM     37  O   LEU A   7      31.447  50.554  16.256  1.00  0.00      RA0  O
ATOM     38  N   TYR A   8      29.406  50.055  17.033  1.00  0.00      RA0  N
ATOM     39  H   TYR A   8      28.876  49.478  17.657  1.00  0.00      RA0  H
ATOM     40  CA  TYR A   8      28.697  50.975  16.166  1.00  0.00      RA0  C
ATOM     41  CB  TYR A   8      27.232  51.034  16.581  1.00  0.00      RA0  C
ATOM     42  CG  TYR A   8      26.400  51.548  15.436  1.00  0.00      RA0  C
ATOM     43  CD1 TYR A   8      26.015  52.883  15.385  1.00  0.00      RA0  C
ATOM     44  CE1 TYR A   8      25.228  53.337  14.333  1.00  0.00      RA0  C
ATOM     45  CD2 TYR A   8      26.016  50.670  14.431  1.00  0.00      RA0  C
ATOM     46  CE2 TYR A   8      25.228  51.124  13.383  1.00  0.00      RA0  C
ATOM     47  CZ  TYR A   8      24.831  52.454  13.334  1.00  0.00      RA0  C
ATOM     48  OH  TYR A   8      24.037  52.894  12.296  1.00  0.00      RA0  O
ATOM     49  HH  TYR A   8      23.977  52.216  11.635  1.00  0.00      RA0  H
ATOM     50  C   TYR A   8      29.324  52.367  16.213  1.00  0.00      RA0  C
ATOM     51  O   TYR A   8      29.574  52.947  15.173  1.00  0.00      RA0  O
ATOM     52  N   GLU A   9      29.592  52.896  17.409  1.00  0.00      RA0  N
ATOM     53  H   GLU A   9      29.481  52.344  18.234  1.00  0.00      RA0  H
ATOM     54  CA  GLU A   9      30.170  54.230  17.533  1.00  0.00      RA0  C
ATOM     55  CB  GLU A   9      30.096  54.623  19.014  1.00  0.00      RA0  C
ATOM     56  CG  GLU A   9      30.986  55.775  19.483  1.00  0.00      RA0  C
ATOM     57  CD  GLU A   9      32.337  55.216  19.891  1.00  0.00      RA0  C
ATOM     58  OE1 GLU A   9      32.509  53.995  19.866  1.00  0.00      RA0  O
ATOM     59  OE2 GLU A   9      33.220  56.000  20.230  1.00  0.00      RA0  O
ATOM     60  C   GLU A   9      31.558  54.315  16.916  1.00  0.00      RA0  C
ATOM     61  O   GLU A   9      31.888  55.305  16.257  1.00  0.00      RA0  O
ATOM     62  N   GLN A  10      32.378  53.293  17.147  1.00  0.00      RA0  N
ATOM     63  H   GLN A  10      32.125  52.646  17.865  1.00  0.00      RA0  H
ATOM     64  CA  GLN A  10      33.695  53.234  16.494  1.00  0.00      RA0  C
ATOM     65  CB  GLN A  10      34.525  52.062  17.006  1.00  0.00      RA0  C
ATOM     66  CG  GLN A  10      35.133  52.382  18.366  1.00  0.00      RA0  C
ATOM     67  CD  GLN A  10      35.871  53.702  18.263  1.00  0.00      RA0  C
ATOM     68  OE1 GLN A  10      36.839  53.861  17.515  1.00  0.00      RA0  O
ATOM     69  NE2 GLN A  10      35.364  54.642  19.065  1.00  0.00      RA0  N
ATOM     70 HE21 GLN A  10      34.507  54.475  19.582  1.00  0.00      RA0  H
ATOM     71 HE22 GLN A  10      35.665  55.580  19.221  1.00  0.00      RA0  H
ATOM     72  C   GLN A  10      33.576  53.174  14.974  1.00  0.00      RA0  C
ATOM     73  O   GLN A  10      34.322  53.856  14.263  1.00  0.00      RA0  O
ATOM     74  N   HIS A  11      32.625  52.393  14.458  1.00  0.00      RA0  N
ATOM     75  H   HIS A  11      32.024  51.881  15.072  1.00  0.00      RA0  H
ATOM     76  CA  HIS A  11      32.386  52.402  13.014  1.00  0.00      RA0  C
ATOM     77  CB  HIS A  11      31.223  51.504  12.619  1.00  0.00      RA0  C
ATOM     78  CG  HIS A  11      31.497  50.058  12.927  1.00  0.00      RA0  C
ATOM     79  ND1 HIS A  11      32.634  49.408  12.618  1.00  0.00      RA0  N
ATOM     80  HD1 HIS A  11      33.411  49.746  12.116  1.00  0.00      RA0  H
ATOM     81  CD2 HIS A  11      30.618  49.168  13.544  1.00  0.00      RA0  C
ATOM     82  NE2 HIS A  11      31.240  47.970  13.609  1.00  0.00      RA0  N
ATOM     83  CE1 HIS A  11      32.479  48.116  13.041  1.00  0.00      RA0  C
ATOM     84  C   HIS A  11      32.086  53.799  12.504  1.00  0.00      RA0  C
ATOM     85  O   HIS A  11      32.635  54.214  11.489  1.00  0.00      RA0  O
ATOM     86  N   THR A  12      31.245  54.553  13.210  1.00  0.00      RA0  N
ATOM     87  H   THR A  12      30.754  54.206  14.015  1.00  0.00      RA0  H
ATOM     88  CA  THR A  12      30.918  55.903  12.727  1.00  0.00      RA0  C
ATOM     89  CB  THR A  12      29.741  56.406  13.543  1.00  0.00      RA0  C
ATOM     90  OG1 THR A  12      29.646  55.619  14.730  1.00  0.00      RA0  O
ATOM     91  HG1 THR A  12      30.387  55.857  15.282  1.00  0.00      RA0  H
ATOM     92  CG2 THR A  12      28.439  56.292  12.748  1.00  0.00      RA0  C
ATOM     93  C   THR A  12      32.141  56.811  12.783  1.00  0.00      RA0  C
ATOM     94  O   THR A  12      32.362  57.626  11.882  1.00  0.00      RA0  O
ATOM     95  N   LEU A  13      32.932  56.679  13.840  1.00  0.00      RA0  N
ATOM     96  H   LEU A  13      32.730  55.993  14.544  1.00  0.00      RA0  H
ATOM     97  CA  LEU A  13      34.150  57.471  13.973  1.00  0.00      RA0  C
ATOM     98  CB  LEU A  13      34.777  57.308  15.356  1.00  0.00      RA0  C
ATOM     99  CG  LEU A  13      33.908  57.908  16.461  1.00  0.00      RA0  C
ATOM    100  CD1 LEU A  13      34.618  57.860  17.811  1.00  0.00      RA0  C
ATOM    101  CD2 LEU A  13      33.442  59.324  16.120  1.00  0.00      RA0  C
ATOM    102  C   LEU A  13      35.166  57.137  12.881  1.00  0.00      RA0  C
ATOM    103  O   LEU A  13      35.982  57.983  12.507  1.00  0.00      RA0  O
ATOM    104  N   CYS A  14      35.106  55.903  12.378  1.00  0.00      RA0  N
ATOM    105  H   CYS A  14      34.453  55.248  12.761  1.00  0.00      RA0  H
ATOM    106  CA  CYS A  14      35.954  55.426  11.284  1.00  0.00      RA0  C
ATOM    107  CB  CYS A  14      36.263  53.943  11.490  1.00  0.00      RA0  C
ATOM    108  SG  CYS A  14      37.168  53.619  13.030  1.00  0.00      RA0  S
ATOM    109  C   CYS A  14      35.397  55.732   9.892  1.00  0.00      RA0  C
ATOM    110  O   CYS A  14      35.986  55.323   8.897  1.00  0.00      RA0  O
ATOM    111  N   GLY A  15      34.279  56.453   9.826  1.00  0.00      RA0  N
ATOM    112  H   GLY A  15      33.790  56.708  10.662  1.00  0.00      RA0  H
ATOM    113  CA  GLY A  15      33.716  56.889   8.549  1.00  0.00      RA0  C
ATOM    114  C   GLY A  15      32.884  55.831   7.838  1.00  0.00      RA0  C
ATOM    115  O   GLY A  15      32.760  55.840   6.615  1.00  0.00      RA0  O
ATOM    116  N   ALA A  16      32.291  54.925   8.598  1.00  0.00      RA0  N
ATOM    117  H   ALA A  16      32.393  54.966   9.594  1.00  0.00      RA0  H
ATOM    118  CA  ALA A  16      31.456  53.867   8.003  1.00  0.00      RA0  C
ATOM    119  CB  ALA A  16      30.861  52.978   9.084  1.00  0.00      RA0  C
ATOM    120  C   ALA A  16      30.290  54.405   7.149  1.00  0.00      RA0  C
ATOM    121  O   ALA A  16      29.627  55.384   7.501  1.00  0.00      RA0  O
ATOM    122  N   ARG A  17      30.083  53.784   5.991  1.00  0.00      RA0  N
ATOM    123  H   ARG A  17      30.671  53.013   5.744  1.00  0.00      RA0  H
ATOM    124  CA  ARG A  17      28.847  53.954   5.233  1.00  0.00      RA0  C
ATOM    125  CB  ARG A  17      29.122  54.052   3.730  1.00  0.00      RA0  C
ATOM    126  CG  ARG A  17      29.690  55.384   3.211  1.00  0.00      RA0  C
ATOM    127  CD  ARG A  17      31.110  55.738   3.669  1.00  0.00      RA0  C
ATOM    128  NE  ARG A  17      31.656  56.838   2.873  1.00  0.00      RA0  N
ATOM    129  HE  ARG A  17      31.127  57.059   2.048  1.00  0.00      RA0  H
ATOM    130  CZ  ARG A  17      32.858  57.388   3.223  1.00  0.00      RA0  C
ATOM    131  NH1 ARG A  17      33.455  57.011   4.373  1.00  0.00      RA0  N
ATOM    132 HH11 ARG A  17      34.383  57.282   4.650  1.00  0.00      RA0  H
ATOM    133 HH12 ARG A  17      32.986  56.415   5.042  1.00  0.00      RA0  H
ATOM    134  NH2 ARG A  17      33.441  58.293   2.403  1.00  0.00      RA0  N
ATOM    135 HH21 ARG A  17      34.322  58.724   2.620  1.00  0.00      RA0  H
ATOM    136 HH22 ARG A  17      33.012  58.568   1.537  1.00  0.00      RA0  H
ATOM    137  C   ARG A  17      28.052  52.692   5.551  1.00  0.00      RA0  C
ATOM    138  O   ARG A  17      28.424  51.601   5.152  1.00  0.00      RA0  O
ATOM    139  N   MSE A  18      26.942  52.849   6.263  1.00  0.00      RA0  N
ATOM    140  H   MSE A  18      26.565  53.766   6.385  1.00  0.00      RA0  H
ATOM    141  CA  MSE A  18      26.193  51.711   6.787  1.00  0.00      RA0  C
ATOM    142  CB  MSE A  18      25.446  52.093   8.064  1.00  0.00      RA0  C
ATOM    143  CG  MSE A  18      26.320  52.609   9.203  1.00  0.00      RA0  C
ATOM    144  SE  MSE A  18      27.430  51.360   9.862  1.00  0.00      RA0  S
ATOM    145  CE  MSE A  18      27.928  52.275  11.327  1.00  0.00      RA0  C
ATOM    146  C   MSE A  18      25.153  51.143   5.804  1.00  0.00      RA0  C
ATOM    147  O   MSE A  18      24.553  51.880   5.013  1.00  0.00      RA0  O
ATOM    148  N   VAL A  19      24.946  49.837   5.891  1.00  0.00      RA0  N
ATOM    149  H   VAL A  19      25.460  49.258   6.529  1.00  0.00      RA0  H
ATOM    150  CA  VAL A  19      23.825  49.171   5.232  1.00  0.00      RA0  C
ATOM    151  CB  VAL A  19      24.274  48.432   3.965  1.00  0.00      RA0  C
ATOM    152  CG1 VAL A  19      24.672  49.388   2.839  1.00  0.00      RA0  C
ATOM    153  CG2 VAL A  19      25.376  47.424   4.297  1.00  0.00      RA0  C
ATOM    154  C   VAL A  19      23.218  48.169   6.201  1.00  0.00      RA0  C
ATOM    155  O   VAL A  19      23.788  47.884   7.248  1.00  0.00      RA0  O
ATOM    156  N   ASP A  20      22.059  47.624   5.854  1.00  0.00      RA0  N
ATOM    157  H   ASP A  20      21.676  47.750   4.943  1.00  0.00      RA0  H
ATOM    158  CA  ASP A  20      21.501  46.561   6.663  1.00  0.00      RA0  C
ATOM    159  CB  ASP A  20      20.003  46.350   6.490  1.00  0.00      RA0  C
ATOM    160  CG  ASP A  20      19.704  45.119   7.321  1.00  0.00      RA0  C
ATOM    161  OD1 ASP A  20      19.932  45.185   8.520  1.00  0.00      RA0  O
ATOM    162  OD2 ASP A  20      19.337  44.074   6.784  1.00  0.00      RA0  O
ATOM    163  C   ASP A  20      22.132  45.251   6.279  1.00  0.00      RA0  C
ATOM    164  O   ASP A  20      22.216  44.922   5.097  1.00  0.00      RA0  O
ATOM    165  N   PHE A  21      22.592  44.496   7.272  1.00  0.00      RA0  N
ATOM    166  H   PHE A  21      22.305  44.766   8.190  1.00  0.00      RA0  H
ATOM    167  CA  PHE A  21      23.096  43.151   7.053  1.00  0.00      RA0  C
ATOM    168  CB  PHE A  21      24.583  43.113   7.390  1.00  0.00      RA0  C
ATOM    169  CG  PHE A  21      25.232  41.904   6.767  1.00  0.00      RA0  C
ATOM    170  CD1 PHE A  21      24.982  41.593   5.435  1.00  0.00      RA0  C
ATOM    171  CD2 PHE A  21      26.097  41.117   7.517  1.00  0.00      RA0  C
ATOM    172  CE1 PHE A  21      25.618  40.508   4.845  1.00  0.00      RA0  C
ATOM    173  CE2 PHE A  21      26.732  40.032   6.925  1.00  0.00      RA0  C
ATOM    174  CZ  PHE A  21      26.501  39.733   5.587  1.00  0.00      RA0  C
ATOM    175  C   PHE A  21      22.320  42.193   7.937  1.00  0.00      RA0  C
ATOM    176  O   PHE A  21      22.596  42.069   9.137  1.00  0.00      RA0  O
ATOM    177  N   HIS A  22      21.303  41.559   7.363  1.00  0.00      RA0  N
ATOM    178  H   HIS A  22      20.986  41.942   6.494  1.00  0.00      RA0  H
ATOM    179  CA  HIS A  22      20.471  40.614   8.117  1.00  0.00      RA0  C
ATOM    180  CB  HIS A  22      21.200  39.305   8.444  1.00  0.00      RA0  C
ATOM    181  CG  HIS A  22      21.998  38.789   7.274  1.00  0.00      RA0  C
ATOM    182  ND1 HIS A  22      21.528  38.652   6.020  1.00  0.00      RA0  N
ATOM    183  HD1 HIS A  22      20.629  38.881   5.704  1.00  0.00      RA0  H
ATOM    184  CD2 HIS A  22      23.326  38.357   7.309  1.00  0.00      RA0  C
ATOM    185  NE2 HIS A  22      23.653  37.954   6.058  1.00  0.00      RA0  N
ATOM    186  CE1 HIS A  22      22.549  38.136   5.263  1.00  0.00      RA0  C
ATOM    187  C   HIS A  22      19.960  41.183   9.440  1.00  0.00      RA0  C
ATOM    188  O   HIS A  22      19.955  40.491  10.463  1.00  0.00      RA0  O
ATOM    189  N   GLY A  23      19.505  42.437   9.388  1.00  0.00      RA0  N
ATOM    190  H   GLY A  23      19.615  43.020   8.573  1.00  0.00      RA0  H
ATOM    191  CA  GLY A  23      18.932  43.124  10.542  1.00  0.00      RA0  C
ATOM    192  C   GLY A  23      19.890  43.995  11.343  1.00  0.00      RA0  C
ATOM    193  O   GLY A  23      19.437  44.796  12.172  1.00  0.00      RA0  O
ATOM    194  N   TRP A  24      21.199  43.837  11.104  1.00  0.00      RA0  N
ATOM    195  H   TRP A  24      21.472  43.276  10.322  1.00  0.00      RA0  H
ATOM    196  CA  TRP A  24      22.255  44.642  11.761  1.00  0.00      RA0  C
ATOM    197  CB  TRP A  24      23.522  43.825  12.013  1.00  0.00      RA0  C
ATOM    198  CG  TRP A  24      23.334  42.671  12.965  1.00  0.00      RA0  C
ATOM    199  CD2 TRP A  24      23.850  42.552  14.307  1.00  0.00      RA0  C
ATOM    200  CE2 TRP A  24      23.489  41.275  14.792  1.00  0.00      RA0  C
ATOM    201  CE3 TRP A  24      24.594  43.407  15.110  1.00  0.00      RA0  C
ATOM    202  CD1 TRP A  24      22.681  41.457  12.714  1.00  0.00      RA0  C
ATOM    203  NE1 TRP A  24      22.773  40.632  13.789  1.00  0.00      RA0  N
ATOM    204  HE1 TRP A  24      22.431  39.711  13.824  1.00  0.00      RA0  H
ATOM    205  CZ2 TRP A  24      23.875  40.887  16.069  1.00  0.00      RA0  C
ATOM    206  CZ3 TRP A  24      24.975  43.006  16.385  1.00  0.00      RA0  C
ATOM    207  CH2 TRP A  24      24.619  41.751  16.863  1.00  0.00      RA0  C
ATOM    208  C   TRP A  24      22.688  45.819  10.866  1.00  0.00      RA0  C
ATOM    209  O   TRP A  24      22.888  45.636   9.658  1.00  0.00      RA0  O
ATOM    210  N   MSE A  25      22.893  46.987  11.457  1.00  0.00      RA0  N
ATOM    211  H   MSE A  25      22.787  47.042  12.446  1.00  0.00      RA0  H
ATOM    212  CA  MSE A  25      23.476  48.111  10.726  1.00  0.00      RA0  C
ATOM    213  CB  MSE A  25      22.976  49.439  11.283  1.00  0.00      RA0  C
ATOM    214  CG  MSE A  25      21.482  49.599  11.012  1.00  0.00      RA0  C
ATOM    215  SE  MSE A  25      21.130  49.606   9.248  1.00  0.00      RA0  S
ATOM    216  CE  MSE A  25      19.373  49.230   9.343  1.00  0.00      RA0  C
ATOM    217  C   MSE A  25      24.996  47.992  10.758  1.00  0.00      RA0  C
ATOM    218  O   MSE A  25      25.620  48.212  11.805  1.00  0.00      RA0  O
ATOM    219  N   MSE A  26      25.570  47.665   9.596  1.00  0.00      RA0  N
ATOM    220  H   MSE A  26      25.003  47.595   8.769  1.00  0.00      RA0  H
ATOM    221  CA  MSE A  26      26.991  47.305   9.476  1.00  0.00      RA0  C
ATOM    222  CB  MSE A  26      27.116  45.805   9.184  1.00  0.00      RA0  C
ATOM    223  CG  MSE A  26      26.560  44.890  10.271  1.00  0.00      RA0  C
ATOM    224  SE  MSE A  26      27.445  45.028  11.828  1.00  0.00      RA0  S
ATOM    225  CE  MSE A  26      29.011  44.352  11.259  1.00  0.00      RA0  C
ATOM    226  C   MSE A  26      27.654  48.087   8.358  1.00  0.00      RA0  C
ATOM    227  O   MSE A  26      27.010  48.437   7.362  1.00  0.00      RA0  O
ATOM    228  N   PRO A  27      28.947  48.385   8.499  1.00  0.00      RA0  N
ATOM    229  CD  PRO A  27      29.791  48.115   9.654  1.00  0.00      RA0  C
ATOM    230  CA  PRO A  27      29.642  49.103   7.432  1.00  0.00      RA0  C
ATOM    231  CB  PRO A  27      31.016  49.385   8.039  1.00  0.00      RA0  C
ATOM    232  CG  PRO A  27      30.865  49.182   9.543  1.00  0.00      RA0  C
ATOM    233  C   PRO A  27      29.809  48.337   6.132  1.00  0.00      RA0  C
ATOM    234  O   PRO A  27      30.370  47.255   6.112  1.00  0.00      RA0  O
ATOM    235  N   LEU A  28      29.304  48.907   5.043  1.00  0.00      RA0  N
ATOM    236  H   LEU A  28      28.810  49.771   5.140  1.00  0.00      RA0  H
ATOM    237  CA  LEU A  28      29.578  48.382   3.716  1.00  0.00      RA0  C
ATOM    238  CB  LEU A  28      28.649  49.018   2.686  1.00  0.00      RA0  C
ATOM    239  CG  LEU A  28      28.771  48.367   1.308  1.00  0.00      RA0  C
ATOM    240  CD1 LEU A  28      28.423  46.879   1.355  1.00  0.00      RA0  C
ATOM    241  CD2 LEU A  28      27.956  49.114   0.252  1.00  0.00      RA0  C
ATOM    242  C   LEU A  28      31.047  48.677   3.374  1.00  0.00      RA0  C
ATOM    243  O   LEU A  28      31.740  47.875   2.750  1.00  0.00      RA0  O
ATOM    244  N   HIS A  29      31.473  49.864   3.749  1.00  0.00      RA0  N
ATOM    245  H   HIS A  29      30.892  50.526   4.227  1.00  0.00      RA0  H
ATOM    246  CA  HIS A  29      32.866  50.280   3.592  1.00  0.00      RA0  C
ATOM    247  CB  HIS A  29      33.245  50.551   2.128  1.00  0.00      RA0  C
ATOM    248  CG  HIS A  29      32.254  51.471   1.458  1.00  0.00      RA0  C
ATOM    249  ND1 HIS A  29      31.242  51.040   0.680  1.00  0.00      RA0  N
ATOM    250  HD1 HIS A  29      31.041  50.103   0.458  1.00  0.00      RA0  H
ATOM    251  CD2 HIS A  29      32.219  52.866   1.500  1.00  0.00      RA0  C
ATOM    252  NE2 HIS A  29      31.175  53.273   0.739  1.00  0.00      RA0  N
ATOM    253  CE1 HIS A  29      30.570  52.149   0.233  1.00  0.00      RA0  C
ATOM    254  C   HIS A  29      33.078  51.495   4.461  1.00  0.00      RA0  C
ATOM    255  O   HIS A  29      32.143  52.009   5.054  1.00  0.00      RA0  O
ATOM    256  N   TYR A  30      34.310  51.984   4.483  1.00  0.00      RA0  N
ATOM    257  H   TYR A  30      35.060  51.470   4.043  1.00  0.00      RA0  H
ATOM    258  CA  TYR A  30      34.651  53.153   5.285  1.00  0.00      RA0  C
ATOM    259  CB  TYR A  30      35.694  52.800   6.345  1.00  0.00      RA0  C
ATOM    260  CG  TYR A  30      35.188  51.807   7.363  1.00  0.00      RA0  C
ATOM    261  CD1 TYR A  30      35.233  50.441   7.105  1.00  0.00      RA0  C
ATOM    262  CE1 TYR A  30      34.866  49.537   8.094  1.00  0.00      RA0  C
ATOM    263  CD2 TYR A  30      34.713  52.267   8.584  1.00  0.00      RA0  C
ATOM    264  CE2 TYR A  30      34.352  51.364   9.576  1.00  0.00      RA0  C
ATOM    265  CZ  TYR A  30      34.458  50.000   9.340  1.00  0.00      RA0  C
ATOM    266  OH  TYR A  30      34.166  49.108  10.351  1.00  0.00      RA0  O
ATOM    267  HH  TYR A  30      34.285  48.222  10.023  1.00  0.00      RA0  H
ATOM    268  C   TYR A  30      35.253  54.249   4.414  1.00  0.00      RA0  C
ATOM    269  O   TYR A  30      35.986  55.144   4.908  1.00  0.00      RA0  O
ATOM    270  N   GLY A  31      34.939  54.191   3.122  1.00  0.00      RA0  N
ATOM    271  H   GLY A  31      34.410  53.416   2.782  1.00  0.00      RA0  H
ATOM    272  CA  GLY A  31      35.396  55.192   2.164  1.00  0.00      RA0  C
ATOM    273  C   GLY A  31      35.870  54.611   0.843  1.00  0.00      RA0  C
ATOM    274  O   GLY A  31      35.830  55.287  -0.186  1.00  0.00      RA0  O
ATOM    275  N   SER A  32      36.371  53.386   0.873  1.00  0.00      RA0  N
ATOM    276  H   SER A  32      36.511  52.850   1.710  1.00  0.00      RA0  H
ATOM    277  CA  SER A  32      36.822  52.713  -0.340  1.00  0.00      RA0  C
ATOM    278  CB  SER A  32      38.080  53.414  -0.876  1.00  0.00      RA0  C
ATOM    279  OG  SER A  32      38.977  52.483  -1.468  1.00  0.00      RA0  O
ATOM    280  HG  SER A  32      39.545  52.289  -0.720  1.00  0.00      RA0  H
ATOM    281  C   SER A  32      36.839  51.207  -0.179  1.00  0.00      RA0  C
ATOM    282  O   SER A  32      37.762  50.674   0.427  1.00  0.00      RA0  O
ATOM    283  N   GLN A  33      35.845  50.502  -0.721  1.00  0.00      RA0  N
ATOM    284  H   GLN A  33      35.116  50.972  -1.214  1.00  0.00      RA0  H
ATOM    285  CA  GLN A  33      35.849  49.061  -0.607  1.00  0.00      RA0  C
ATOM    286  CB  GLN A  33      34.514  48.406  -0.964  1.00  0.00      RA0  C
ATOM    287  CG  GLN A  33      34.224  48.239  -2.452  1.00  0.00      RA0  C
ATOM    288  CD  GLN A  33      32.971  47.403  -2.576  1.00  0.00      RA0  C
ATOM    289  OE1 GLN A  33      31.969  47.662  -1.920  1.00  0.00      RA0  O
ATOM    290  NE2 GLN A  33      33.095  46.367  -3.425  1.00  0.00      RA0  N
ATOM    291 HE21 GLN A  33      33.943  46.205  -3.931  1.00  0.00      RA0  H
ATOM    292 HE22 GLN A  33      32.343  45.723  -3.576  1.00  0.00      RA0  H
ATOM    293  C   GLN A  33      37.031  48.413  -1.333  1.00  0.00      RA0  C
ATOM    294  O   GLN A  33      37.523  47.372  -0.893  1.00  0.00      RA0  O
ATOM    295  N   ILE A  34      37.509  49.068  -2.395  1.00  0.00      RA0  N
ATOM    296  H   ILE A  34      37.149  49.975  -2.602  1.00  0.00      RA0  H
ATOM    297  CA  ILE A  34      38.654  48.569  -3.148  1.00  0.00      RA0  C
ATOM    298  CB  ILE A  34      38.803  49.357  -4.449  1.00  0.00      RA0  C
ATOM    299  CG2 ILE A  34      39.997  48.867  -5.268  1.00  0.00      RA0  C
ATOM    300  CG1 ILE A  34      37.504  49.291  -5.256  1.00  0.00      RA0  C
ATOM    301  CD1 ILE A  34      37.158  47.866  -5.694  1.00  0.00      RA0  C
ATOM    302  C   ILE A  34      39.923  48.647  -2.283  1.00  0.00      RA0  C
ATOM    303  O   ILE A  34      40.670  47.668  -2.171  1.00  0.00      RA0  O
ATOM    304  N   ASP A  35      40.147  49.782  -1.638  1.00  0.00      RA0  N
ATOM    305  H   ASP A  35      39.503  50.544  -1.714  1.00  0.00      RA0  H
ATOM    306  CA  ASP A  35      41.325  49.899  -0.740  1.00  0.00      RA0  C
ATOM    307  CB  ASP A  35      41.697  51.329  -0.309  1.00  0.00      RA0  C
ATOM    308  CG  ASP A  35      41.176  51.682   1.072  1.00  0.00      RA0  C
ATOM    309  OD1 ASP A  35      41.816  51.345   2.059  1.00  0.00      RA0  O
ATOM    310  OD2 ASP A  35      40.137  52.326   1.181  1.00  0.00      RA0  O
ATOM    311  C   ASP A  35      41.294  48.934   0.434  1.00  0.00      RA0  C
ATOM    312  O   ASP A  35      42.322  48.467   0.867  1.00  0.00      RA0  O
ATOM    313  N   GLU A  36      40.101  48.658   0.971  1.00  0.00      RA0  N
ATOM    314  H   GLU A  36      39.305  49.169   0.640  1.00  0.00      RA0  H
ATOM    315  CA  GLU A  36      39.930  47.753   2.067  1.00  0.00      RA0  C
ATOM    316  CB  GLU A  36      38.457  47.844   2.490  1.00  0.00      RA0  C
ATOM    317  CG  GLU A  36      38.281  48.940   3.535  1.00  0.00      RA0  C
ATOM    318  CD  GLU A  36      36.960  49.694   3.475  1.00  0.00      RA0  C
ATOM    319  OE1 GLU A  36      35.910  49.069   3.589  1.00  0.00      RA0  O
ATOM    320  OE2 GLU A  36      36.989  50.926   3.365  1.00  0.00      RA0  O
ATOM    321  C   GLU A  36      40.307  46.333   1.615  1.00  0.00      RA0  C
ATOM    322  O   GLU A  36      41.005  45.602   2.312  1.00  0.00      RA0  O
ATOM    323  N   HIS A  37      39.879  45.973   0.420  1.00  0.00      RA0  N
ATOM    324  H   HIS A  37      39.311  46.613  -0.103  1.00  0.00      RA0  H
ATOM    325  CA  HIS A  37      40.215  44.681  -0.162  1.00  0.00      RA0  C
ATOM    326  CB  HIS A  37      39.546  44.558  -1.530  1.00  0.00      RA0  C
ATOM    327  CG  HIS A  37      39.746  43.174  -2.091  1.00  0.00      RA0  C
ATOM    328  ND1 HIS A  37      38.760  42.264  -2.166  1.00  0.00      RA0  N
ATOM    329  HD1 HIS A  37      37.828  42.387  -1.870  1.00  0.00      RA0  H
ATOM    330  CD2 HIS A  37      40.917  42.619  -2.614  1.00  0.00      RA0  C
ATOM    331  NE2 HIS A  37      40.625  41.360  -3.002  1.00  0.00      RA0  N
ATOM    332  CE1 HIS A  37      39.303  41.140  -2.734  1.00  0.00      RA0  C
ATOM    333  C   HIS A  37      41.729  44.562  -0.269  1.00  0.00      RA0  C
ATOM    334  O   HIS A  37      42.311  43.566   0.198  1.00  0.00      RA0  O
ATOM    335  N   HIS A  38      42.358  45.585  -0.838  1.00  0.00      RA0  N
ATOM    336  H   HIS A  38      41.834  46.387  -1.135  1.00  0.00      RA0  H
ATOM    337  CA  HIS A  38      43.808  45.520  -1.079  1.00  0.00      RA0  C
ATOM    338  CB  HIS A  38      44.279  46.652  -1.987  1.00  0.00      RA0  C
ATOM    339  CG  HIS A  38      43.777  46.447  -3.394  1.00  0.00      RA0  C
ATOM    340  ND1 HIS A  38      43.806  45.271  -4.051  1.00  0.00      RA0  N
ATOM    341  HD1 HIS A  38      44.129  44.407  -3.718  1.00  0.00      RA0  H
ATOM    342  CD2 HIS A  38      43.236  47.421  -4.236  1.00  0.00      RA0  C
ATOM    343  NE2 HIS A  38      42.938  46.820  -5.412  1.00  0.00      RA0  N
ATOM    344  CE1 HIS A  38      43.289  45.499  -5.300  1.00  0.00      RA0  C
ATOM    345  C   HIS A  38      44.615  45.560   0.230  1.00  0.00      RA0  C
ATOM    346  O   HIS A  38      45.719  44.999   0.309  1.00  0.00      RA0  O
ATOM    347  N   ALA A  39      44.057  46.171   1.266  1.00  0.00      RA0  N
ATOM    348  H   ALA A  39      43.200  46.677   1.148  1.00  0.00      RA0  H
ATOM    349  CA  ALA A  39      44.681  46.177   2.596  1.00  0.00      RA0  C
ATOM    350  CB  ALA A  39      43.872  47.028   3.577  1.00  0.00      RA0  C
ATOM    351  C   ALA A  39      44.804  44.774   3.160  1.00  0.00      RA0  C
ATOM    352  O   ALA A  39      45.803  44.428   3.774  1.00  0.00      RA0  O
ATOM    353  N   VAL A  40      43.775  43.962   2.980  1.00  0.00      RA0  N
ATOM    354  H   VAL A  40      42.982  44.275   2.452  1.00  0.00      RA0  H
ATOM    355  CA  VAL A  40      43.819  42.610   3.499  1.00  0.00      RA0  C
ATOM    356  CB  VAL A  40      42.426  41.995   3.511  1.00  0.00      RA0  C
ATOM    357  CG1 VAL A  40      42.461  40.540   3.977  1.00  0.00      RA0  C
ATOM    358  CG2 VAL A  40      41.500  42.848   4.378  1.00  0.00      RA0  C
ATOM    359  C   VAL A  40      44.815  41.795   2.686  1.00  0.00      RA0  C
ATOM    360  O   VAL A  40      45.540  40.958   3.235  1.00  0.00      RA0  O
ATOM    361  N   ARG A  41      44.833  42.021   1.384  1.00  0.00      RA0  N
ATOM    362  H   ARG A  41      44.207  42.698   0.994  1.00  0.00      RA0  H
ATOM    363  CA  ARG A  41      45.711  41.256   0.514  1.00  0.00      RA0  C
ATOM    364  CB  ARG A  41      45.376  41.518  -0.955  1.00  0.00      RA0  C
ATOM    365  CG  ARG A  41      44.044  40.936  -1.428  1.00  0.00      RA0  C
ATOM    366  CD  ARG A  41      44.036  39.407  -1.497  1.00  0.00      RA0  C
ATOM    367  NE  ARG A  41      42.758  38.925  -2.018  1.00  0.00      RA0  N
ATOM    368  HE  ARG A  41      42.383  39.375  -2.846  1.00  0.00      RA0  H
ATOM    369  CZ  ARG A  41      42.109  37.914  -1.370  1.00  0.00      RA0  C
ATOM    370  NH1 ARG A  41      42.693  37.300  -0.326  1.00  0.00      RA0  N
ATOM    371 HH11 ARG A  41      42.214  36.612   0.230  1.00  0.00      RA0  H
ATOM    372 HH12 ARG A  41      43.651  37.468  -0.045  1.00  0.00      RA0  H
ATOM    373  NH2 ARG A  41      40.881  37.544  -1.780  1.00  0.00      RA0  N
ATOM    374 HH21 ARG A  41      40.303  36.866  -1.310  1.00  0.00      RA0  H
ATOM    375 HH22 ARG A  41      40.516  37.961  -2.628  1.00  0.00      RA0  H
ATOM    376  C   ARG A  41      47.191  41.564   0.743  1.00  0.00      RA0  C
ATOM    377  O   ARG A  41      48.022  40.713   0.488  1.00  0.00      RA0  O
ATOM    378  N   THR A  42      47.504  42.765   1.203  1.00  0.00      RA0  N
ATOM    379  H   THR A  42      46.801  43.438   1.429  1.00  0.00      RA0  H
ATOM    380  CA  THR A  42      48.920  43.214   1.247  1.00  0.00      RA0  C
ATOM    381  CB  THR A  42      49.234  44.243   0.152  1.00  0.00      RA0  C
ATOM    382  OG1 THR A  42      48.282  45.306   0.140  1.00  0.00      RA0  O
ATOM    383  HG1 THR A  42      47.443  44.916  -0.067  1.00  0.00      RA0  H
ATOM    384  CG2 THR A  42      49.296  43.586  -1.228  1.00  0.00      RA0  C
ATOM    385  C   THR A  42      49.447  43.592   2.627  1.00  0.00      RA0  C
ATOM    386  O   THR A  42      50.678  43.744   2.797  1.00  0.00      RA0  O
ATOM    387  N   ASP A  43      48.563  43.801   3.601  1.00  0.00      RA0  N
ATOM    388  H   ASP A  43      47.579  43.653   3.493  1.00  0.00      RA0  H
ATOM    389  CA  ASP A  43      49.004  44.310   4.898  1.00  0.00      RA0  C
ATOM    390  CB  ASP A  43      49.094  45.844   4.900  1.00  0.00      RA0  C
ATOM    391  CG  ASP A  43      49.622  46.322   6.244  1.00  0.00      RA0  C
ATOM    392  OD1 ASP A  43      50.088  45.514   7.044  1.00  0.00      RA0  O
ATOM    393  OD2 ASP A  43      49.536  47.510   6.533  1.00  0.00      RA0  O
ATOM    394  C   ASP A  43      48.089  43.764   6.004  1.00  0.00      RA0  C
ATOM    395  O   ASP A  43      48.233  42.591   6.395  1.00  0.00      RA0  O
ATOM    396  N   ALA A  44      47.140  44.565   6.489  1.00  0.00      RA0  N
ATOM    397  H   ALA A  44      46.986  45.497   6.156  1.00  0.00      RA0  H
ATOM    398  CA  ALA A  44      46.194  44.086   7.503  1.00  0.00      RA0  C
ATOM    399  CB  ALA A  44      46.794  44.191   8.905  1.00  0.00      RA0  C
ATOM    400  C   ALA A  44      44.907  44.912   7.458  1.00  0.00      RA0  C
ATOM    401  O   ALA A  44      44.949  46.151   7.470  1.00  0.00      RA0  O
ATOM    402  N   GLY A  45      43.784  44.199   7.443  1.00  0.00      RA0  N
ATOM    403  H   GLY A  45      43.811  43.197   7.426  1.00  0.00      RA0  H
ATOM    404  CA  GLY A  45      42.471  44.813   7.598  1.00  0.00      RA0  C
ATOM    405  C   GLY A  45      41.689  44.078   8.662  1.00  0.00      RA0  C
ATOM    406  O   GLY A  45      42.001  42.941   8.989  1.00  0.00      RA0  O
ATOM    407  N   MSE A  46      40.634  44.695   9.171  1.00  0.00      RA0  N
ATOM    408  H   MSE A  46      40.383  45.620   8.872  1.00  0.00      RA0  H
ATOM    409  CA  MSE A  46      39.783  44.020  10.113  1.00  0.00      RA0  C
ATOM    410  CB  MSE A  46      40.166  44.380  11.546  1.00  0.00      RA0  C
ATOM    411  CG  MSE A  46      39.997  45.870  11.819  1.00  0.00      RA0  C
ATOM    412  SE  MSE A  46      40.450  46.306  13.497  1.00  0.00      RA0  S
ATOM    413  CE  MSE A  46      40.461  48.083  13.252  1.00  0.00      RA0  C
ATOM    414  C   MSE A  46      38.309  44.298   9.904  1.00  0.00      RA0  C
ATOM    415  O   MSE A  46      37.922  45.360   9.435  1.00  0.00      RA0  O
ATOM    416  N   PHE A  47      37.522  43.309  10.307  1.00  0.00      RA0  N
ATOM    417  H   PHE A  47      37.929  42.540  10.804  1.00  0.00      RA0  H
ATOM    418  CA  PHE A  47      36.079  43.300  10.121  1.00  0.00      RA0  C
ATOM    419  CB  PHE A  47      35.640  42.153   9.208  1.00  0.00      RA0  C
ATOM    420  CG  PHE A  47      36.375  42.152   7.890  1.00  0.00      RA0  C
ATOM    421  CD1 PHE A  47      37.571  41.455   7.759  1.00  0.00      RA0  C
ATOM    422  CD2 PHE A  47      35.841  42.829   6.801  1.00  0.00      RA0  C
ATOM    423  CE1 PHE A  47      38.228  41.423   6.536  1.00  0.00      RA0  C
ATOM    424  CE2 PHE A  47      36.495  42.794   5.576  1.00  0.00      RA0  C
ATOM    425  CZ  PHE A  47      37.684  42.088   5.444  1.00  0.00      RA0  C
ATOM    426  C   PHE A  47      35.406  43.063  11.465  1.00  0.00      RA0  C
ATOM    427  O   PHE A  47      35.855  42.232  12.288  1.00  0.00      RA0  O
ATOM    428  N   ASP A  48      34.328  43.799  11.710  1.00  0.00      RA0  N
ATOM    429  H   ASP A  48      33.951  44.388  10.999  1.00  0.00      RA0  H
ATOM    430  CA  ASP A  48      33.477  43.515  12.842  1.00  0.00      RA0  C
ATOM    431  CB  ASP A  48      32.504  44.623  13.193  1.00  0.00      RA0  C
ATOM    432  CG  ASP A  48      31.657  44.042  14.301  1.00  0.00      RA0  C
ATOM    433  OD1 ASP A  48      32.242  43.438  15.180  1.00  0.00      RA0  O
ATOM    434  OD2 ASP A  48      30.433  44.121  14.278  1.00  0.00      RA0  O
ATOM    435  C   ASP A  48      32.610  42.324  12.472  1.00  0.00      RA0  C
ATOM    436  O   ASP A  48      31.790  42.437  11.560  1.00  0.00      RA0  O
ATOM    437  N   VAL A  49      32.811  41.207  13.143  1.00  0.00      RA0  N
ATOM    438  H   VAL A  49      33.380  41.264  13.968  1.00  0.00      RA0  H
ATOM    439  CA  VAL A  49      31.989  40.024  12.914  1.00  0.00      RA0  C
ATOM    440  CB  VAL A  49      32.838  38.859  12.405  1.00  0.00      RA0  C
ATOM    441  CG1 VAL A  49      33.159  39.066  10.926  1.00  0.00      RA0  C
ATOM    442  CG2 VAL A  49      34.112  38.679  13.228  1.00  0.00      RA0  C
ATOM    443  C   VAL A  49      31.198  39.673  14.179  1.00  0.00      RA0  C
ATOM    444  O   VAL A  49      30.904  38.514  14.425  1.00  0.00      RA0  O
ATOM    445  N   SER A  50      30.753  40.704  14.897  1.00  0.00      RA0  N
ATOM    446  H   SER A  50      31.008  41.652  14.671  1.00  0.00      RA0  H
ATOM    447  CA  SER A  50      29.992  40.524  16.126  1.00  0.00      RA0  C
ATOM    448  CB  SER A  50      30.058  41.782  16.985  1.00  0.00      RA0  C
ATOM    449  OG  SER A  50      31.418  42.000  17.372  1.00  0.00      RA0  O
ATOM    450  HG  SER A  50      31.788  42.545  16.679  1.00  0.00      RA0  H
ATOM    451  C   SER A  50      28.561  40.100  15.828  1.00  0.00      RA0  C
ATOM    452  O   SER A  50      27.840  39.673  16.732  1.00  0.00      RA0  O
ATOM    453  N   HIS A  51      28.182  40.234  14.568  1.00  0.00      RA0  N
ATOM    454  H   HIS A  51      28.822  40.658  13.930  1.00  0.00      RA0  H
ATOM    455  CA  HIS A  51      26.905  39.713  14.046  1.00  0.00      RA0  C
ATOM    456  CB  HIS A  51      26.577  40.328  12.681  1.00  0.00      RA0  C
ATOM    457  CG  HIS A  51      27.313  39.609  11.576  1.00  0.00      RA0  C
ATOM    458  ND1 HIS A  51      26.695  38.830  10.671  1.00  0.00      RA0  N
ATOM    459  HD1 HIS A  51      25.727  38.687  10.612  1.00  0.00      RA0  H
ATOM    460  CD2 HIS A  51      28.684  39.617  11.302  1.00  0.00      RA0  C
ATOM    461  NE2 HIS A  51      28.883  38.826  10.219  1.00  0.00      RA0  N
ATOM    462  CE1 HIS A  51      27.661  38.342   9.830  1.00  0.00      RA0  C
ATOM    463  C   HIS A  51      26.854  38.188  14.001  1.00  0.00      RA0  C
ATOM    464  O   HIS A  51      25.781  37.616  13.793  1.00  0.00      RA0  O
ATOM    465  N   MSE A  52      27.981  37.529  14.208  1.00  0.00      RA0  N
ATOM    466  H   MSE A  52      28.813  37.987  14.526  1.00  0.00      RA0  H
ATOM    467  CA  MSE A  52      27.973  36.092  14.266  1.00  0.00      RA0  C
ATOM    468  CB  MSE A  52      29.262  35.503  13.691  1.00  0.00      RA0  C
ATOM    469  CG  MSE A  52      29.501  35.935  12.245  1.00  0.00      RA0  C
ATOM    470  SE  MSE A  52      30.946  35.166  11.498  1.00  0.00      RA0  S
ATOM    471  CE  MSE A  52      30.293  33.494  11.366  1.00  0.00      RA0  C
ATOM    472  C   MSE A  52      27.752  35.628  15.676  1.00  0.00      RA0  C
ATOM    473  O   MSE A  52      28.115  36.314  16.642  1.00  0.00      RA0  O
ATOM    474  N   THR A  53      27.146  34.449  15.781  1.00  0.00      RA0  N
ATOM    475  H   THR A  53      26.971  33.887  14.995  1.00  0.00      RA0  H
ATOM    476  CA  THR A  53      26.714  33.896  17.062  1.00  0.00      RA0  C
ATOM    477  CB  THR A  53      25.290  33.441  16.821  1.00  0.00      RA0  C
ATOM    478  OG1 THR A  53      24.511  34.600  16.482  1.00  0.00      RA0  O
ATOM    479  HG1 THR A  53      24.965  35.014  15.753  1.00  0.00      RA0  H
ATOM    480  CG2 THR A  53      24.698  32.672  18.000  1.00  0.00      RA0  C
ATOM    481  C   THR A  53      27.675  32.794  17.498  1.00  0.00      RA0  C
ATOM    482  O   THR A  53      27.947  31.852  16.754  1.00  0.00      RA0  O
ATOM    483  N   ILE A  54      28.219  32.942  18.699  1.00  0.00      RA0  N
ATOM    484  H   ILE A  54      27.928  33.701  19.283  1.00  0.00      RA0  H
ATOM    485  CA  ILE A  54      29.060  31.923  19.308  1.00  0.00      RA0  C
ATOM    486  CB  ILE A  54      30.195  32.598  20.071  1.00  0.00      RA0  C
ATOM    487  CG2 ILE A  54      31.089  31.575  20.767  1.00  0.00      RA0  C
ATOM    488  CG1 ILE A  54      30.979  33.521  19.137  1.00  0.00      RA0  C
ATOM    489  CD1 ILE A  54      32.049  34.325  19.873  1.00  0.00      RA0  C
ATOM    490  C   ILE A  54      28.161  31.103  20.242  1.00  0.00      RA0  C
ATOM    491  O   ILE A  54      27.425  31.665  21.073  1.00  0.00      RA0  O
ATOM    492  N   VAL A  55      28.184  29.787  20.052  1.00  0.00      RA0  N
ATOM    493  H   VAL A  55      28.853  29.374  19.434  1.00  0.00      RA0  H
ATOM    494  CA  VAL A  55      27.349  28.884  20.811  1.00  0.00      RA0  C
ATOM    495  CB  VAL A  55      26.453  28.086  19.863  1.00  0.00      RA0  C
ATOM    496  CG1 VAL A  55      25.563  27.117  20.639  1.00  0.00      RA0  C
ATOM    497  CG2 VAL A  55      25.653  29.007  18.943  1.00  0.00      RA0  C
ATOM    498  C   VAL A  55      28.281  27.951  21.538  1.00  0.00      RA0  C
ATOM    499  O   VAL A  55      29.040  27.205  20.907  1.00  0.00      RA0  O
ATOM    500  N   ASP A  56      28.211  27.986  22.860  1.00  0.00      RA0  N
ATOM    501  H   ASP A  56      27.578  28.599  23.319  1.00  0.00      RA0  H
ATOM    502  CA  ASP A  56      28.956  27.048  23.671  1.00  0.00      RA0  C
ATOM    503  CB  ASP A  56      29.438  27.725  24.979  1.00  0.00      RA0  C
ATOM    504  CG  ASP A  56      30.529  28.781  24.775  1.00  0.00      RA0  C
ATOM    505  OD1 ASP A  56      30.970  29.000  23.654  1.00  0.00      RA0  O
ATOM    506  OD2 ASP A  56      30.976  29.400  25.745  1.00  0.00      RA0  O
ATOM    507  C   ASP A  56      28.116  25.828  24.017  1.00  0.00      RA0  C
ATOM    508  O   ASP A  56      26.960  25.950  24.410  1.00  0.00      RA0  O
ATOM    509  N   LEU A  57      28.729  24.659  23.855  1.00  0.00      RA0  N
ATOM    510  H   LEU A  57      29.704  24.643  23.625  1.00  0.00      RA0  H
ATOM    511  CA  LEU A  57      28.103  23.379  24.134  1.00  0.00      RA0  C
ATOM    512  CB  LEU A  57      28.128  22.490  22.895  1.00  0.00      RA0  C
ATOM    513  CG  LEU A  57      27.406  23.063  21.679  1.00  0.00      RA0  C
ATOM    514  CD1 LEU A  57      27.518  22.110  20.493  1.00  0.00      RA0  C
ATOM    515  CD2 LEU A  57      25.950  23.413  21.977  1.00  0.00      RA0  C
ATOM    516  C   LEU A  57      28.813  22.653  25.271  1.00  0.00      RA0  C
ATOM    517  O   LEU A  57      30.009  22.434  25.190  1.00  0.00      RA0  O
ATOM    518  N   ARG A  58      28.069  22.237  26.300  1.00  0.00      RA0  N
ATOM    519  H   ARG A  58      27.081  22.410  26.320  1.00  0.00      RA0  H
ATOM    520  CA  ARG A  58      28.656  21.606  27.470  1.00  0.00      RA0  C
ATOM    521  CB  ARG A  58      28.526  22.606  28.593  1.00  0.00      RA0  C
ATOM    522  CG  ARG A  58      29.772  23.449  28.826  1.00  0.00      RA0  C
ATOM    523  CD  ARG A  58      30.019  23.539  30.328  1.00  0.00      RA0  C
ATOM    524  NE  ARG A  58      30.125  22.191  30.880  1.00  0.00      RA0  N
ATOM    525  HE  ARG A  58      30.938  21.646  30.627  1.00  0.00      RA0  H
ATOM    526  CZ  ARG A  58      29.104  21.622  31.585  1.00  0.00      RA0  C
ATOM    527  NH1 ARG A  58      27.982  22.335  31.840  1.00  0.00      RA0  N
ATOM    528 HH11 ARG A  58      27.151  22.001  32.299  1.00  0.00      RA0  H
ATOM    529 HH12 ARG A  58      27.826  23.283  31.511  1.00  0.00      RA0  H
ATOM    530  NH2 ARG A  58      29.241  20.335  31.962  1.00  0.00      RA0  N
ATOM    531 HH21 ARG A  58      28.572  19.830  32.503  1.00  0.00      RA0  H
ATOM    532 HH22 ARG A  58      30.072  19.823  31.661  1.00  0.00      RA0  H
ATOM    533  C   ARG A  58      27.929  20.296  27.806  1.00  0.00      RA0  C
ATOM    534  O   ARG A  58      26.718  20.205  27.682  1.00  0.00      RA0  O
ATOM    535  N   GLY A  59      28.672  19.309  28.271  1.00  0.00      RA0  N
ATOM    536  H   GLY A  59      29.662  19.425  28.408  1.00  0.00      RA0  H
ATOM    537  CA  GLY A  59      28.104  18.014  28.623  1.00  0.00      RA0  C
ATOM    538  C   GLY A  59      29.040  16.897  28.203  1.00  0.00      RA0  C
ATOM    539  O   GLY A  59      29.740  17.010  27.195  1.00  0.00      RA0  O
ATOM    540  N   SER A  60      29.039  15.806  28.966  1.00  0.00      RA0  N
ATOM    541  H   SER A  60      28.412  15.738  29.741  1.00  0.00      RA0  H
ATOM    542  CA  SER A  60      29.957  14.700  28.725  1.00  0.00      RA0  C
ATOM    543  CB  SER A  60      29.772  13.845  29.955  1.00  0.00      RA0  C
ATOM    544  OG  SER A  60      29.400  14.777  30.983  1.00  0.00      RA0  O
ATOM    545  HG  SER A  60      30.086  15.443  30.996  1.00  0.00      RA0  H
ATOM    546  C   SER A  60      29.752  14.043  27.361  1.00  0.00      RA0  C
ATOM    547  O   SER A  60      30.701  13.465  26.814  1.00  0.00      RA0  O
ATOM    548  N   ARG A  61      28.539  14.152  26.803  1.00  0.00      RA0  N
ATOM    549  H   ARG A  61      27.846  14.721  27.242  1.00  0.00      RA0  H
ATOM    550  CA  ARG A  61      28.235  13.580  25.491  1.00  0.00      RA0  C
ATOM    551  CB  ARG A  61      26.829  12.991  25.543  1.00  0.00      RA0  C
ATOM    552  CG  ARG A  61      26.640  12.141  26.803  1.00  0.00      RA0  C
ATOM    553  CD  ARG A  61      25.264  11.482  26.861  1.00  0.00      RA0  C
ATOM    554  NE  ARG A  61      25.062  10.706  25.645  1.00  0.00      RA0  N
ATOM    555  HE  ARG A  61      25.887  10.390  25.153  1.00  0.00      RA0  H
ATOM    556  CZ  ARG A  61      23.827  10.515  25.112  1.00  0.00      RA0  C
ATOM    557  NH1 ARG A  61      22.739  10.930  25.802  1.00  0.00      RA0  N
ATOM    558 HH11 ARG A  61      21.794  10.906  25.442  1.00  0.00      RA0  H
ATOM    559 HH12 ARG A  61      22.833  11.318  26.721  1.00  0.00      RA0  H
ATOM    560  NH2 ARG A  61      23.739   9.930  23.902  1.00  0.00      RA0  N
ATOM    561 HH21 ARG A  61      22.890   9.704  23.426  1.00  0.00      RA0  H
ATOM    562 HH22 ARG A  61      24.595   9.700  23.395  1.00  0.00      RA0  H
ATOM    563  C   ARG A  61      28.377  14.586  24.343  1.00  0.00      RA0  C
ATOM    564  O   ARG A  61      27.883  14.349  23.255  1.00  0.00      RA0  O
ATOM    565  N   THR A  62      29.068  15.696  24.556  1.00  0.00      RA0  N
ATOM    566  H   THR A  62      29.507  15.910  25.431  1.00  0.00      RA0  H
ATOM    567  CA  THR A  62      29.125  16.716  23.498  1.00  0.00      RA0  C
ATOM    568  CB  THR A  62      29.750  17.998  24.034  1.00  0.00      RA0  C
ATOM    569  OG1 THR A  62      29.005  18.441  25.168  1.00  0.00      RA0  O
ATOM    570  HG1 THR A  62      29.539  18.233  25.928  1.00  0.00      RA0  H
ATOM    571  CG2 THR A  62      29.772  19.098  22.976  1.00  0.00      RA0  C
ATOM    572  C   THR A  62      29.753  16.227  22.195  1.00  0.00      RA0  C
ATOM    573  O   THR A  62      29.208  16.500  21.115  1.00  0.00      RA0  O
ATOM    574  N   ARG A  63      30.862  15.494  22.279  1.00  0.00      RA0  N
ATOM    575  H   ARG A  63      31.249  15.289  23.179  1.00  0.00      RA0  H
ATOM    576  CA  ARG A  63      31.512  14.989  21.056  1.00  0.00      RA0  C
ATOM    577  CB  ARG A  63      32.853  14.314  21.349  1.00  0.00      RA0  C
ATOM    578  CG  ARG A  63      33.623  14.106  20.043  1.00  0.00      RA0  C
ATOM    579  CD  ARG A  63      34.914  13.300  20.172  1.00  0.00      RA0  C
ATOM    580  NE  ARG A  63      35.857  13.907  21.107  1.00  0.00      RA0  N
ATOM    581  HE  ARG A  63      35.761  13.756  22.107  1.00  0.00      RA0  H
ATOM    582  CZ  ARG A  63      36.919  14.645  20.677  1.00  0.00      RA0  C
ATOM    583  NH1 ARG A  63      37.045  14.978  19.378  1.00  0.00      RA0  N
ATOM    584 HH11 ARG A  63      37.851  15.487  19.057  1.00  0.00      RA0  H
ATOM    585 HH12 ARG A  63      36.360  14.762  18.675  1.00  0.00      RA0  H
ATOM    586  NH2 ARG A  63      37.841  15.032  21.571  1.00  0.00      RA0  N
ATOM    587 HH21 ARG A  63      38.675  15.537  21.351  1.00  0.00      RA0  H
ATOM    588 HH22 ARG A  63      37.665  14.797  22.548  1.00  0.00      RA0  H
ATOM    589  C   ARG A  63      30.575  14.030  20.331  1.00  0.00      RA0  C
ATOM    590  O   ARG A  63      30.398  14.108  19.117  1.00  0.00      RA0  O
ATOM    591  N   GLU A  64      29.966  13.136  21.094  1.00  0.00      RA0  N
ATOM    592  H   GLU A  64      30.095  13.168  22.083  1.00  0.00      RA0  H
ATOM    593  CA  GLU A  64      29.007  12.179  20.558  1.00  0.00      RA0  C
ATOM    594  CB  GLU A  64      28.368  11.350  21.675  1.00  0.00      RA0  C
ATOM    595  CG  GLU A  64      27.357  10.336  21.130  1.00  0.00      RA0  C
ATOM    596  CD  GLU A  64      26.445   9.862  22.243  1.00  0.00      RA0  C
ATOM    597  OE1 GLU A  64      26.636  10.266  23.382  1.00  0.00      RA0  O
ATOM    598  OE2 GLU A  64      25.507   9.116  21.980  1.00  0.00      RA0  O
ATOM    599  C   GLU A  64      27.896  12.887  19.786  1.00  0.00      RA0  C
ATOM    600  O   GLU A  64      27.583  12.517  18.641  1.00  0.00      RA0  O
ATOM    601  N   PHE A  65      27.315  13.903  20.412  1.00  0.00      RA0  N
ATOM    602  H   PHE A  65      27.592  14.105  21.353  1.00  0.00      RA0  H
ATOM    603  CA  PHE A  65      26.271  14.717  19.787  1.00  0.00      RA0  C
ATOM    604  CB  PHE A  65      25.863  15.844  20.739  1.00  0.00      RA0  C
ATOM    605  CG  PHE A  65      24.977  16.851  20.041  1.00  0.00      RA0  C
ATOM    606  CD1 PHE A  65      23.863  16.437  19.319  1.00  0.00      RA0  C
ATOM    607  CD2 PHE A  65      25.288  18.204  20.119  1.00  0.00      RA0  C
ATOM    608  CE1 PHE A  65      23.078  17.373  18.658  1.00  0.00      RA0  C
ATOM    609  CE2 PHE A  65      24.498  19.141  19.464  1.00  0.00      RA0  C
ATOM    610  CZ  PHE A  65      23.397  18.724  18.726  1.00  0.00      RA0  C
ATOM    611  C   PHE A  65      26.731  15.273  18.458  1.00  0.00      RA0  C
ATOM    612  O   PHE A  65      26.046  15.148  17.451  1.00  0.00      RA0  O
ATOM    613  N   LEU A  66      27.892  15.922  18.460  1.00  0.00      RA0  N
ATOM    614  H   LEU A  66      28.440  15.950  19.300  1.00  0.00      RA0  H
ATOM    615  CA  LEU A  66      28.377  16.573  17.243  1.00  0.00      RA0  C
ATOM    616  CB  LEU A  66      29.517  17.529  17.566  1.00  0.00      RA0  C
ATOM    617  CG  LEU A  66      29.019  18.731  18.363  1.00  0.00      RA0  C
ATOM    618  CD1 LEU A  66      30.168  19.641  18.787  1.00  0.00      RA0  C
ATOM    619  CD2 LEU A  66      27.941  19.499  17.596  1.00  0.00      RA0  C
ATOM    620  C   LEU A  66      28.764  15.604  16.132  1.00  0.00      RA0  C
ATOM    621  O   LEU A  66      28.697  15.968  14.960  1.00  0.00      RA0  O
ATOM    622  N   ARG A  67      29.192  14.397  16.484  1.00  0.00      RA0  N
ATOM    623  H   ARG A  67      29.252  14.163  17.457  1.00  0.00      RA0  H
ATOM    624  CA  ARG A  67      29.454  13.340  15.473  1.00  0.00      RA0  C
ATOM    625  CB  ARG A  67      30.072  12.067  16.059  1.00  0.00      RA0  C
ATOM    626  CG  ARG A  67      31.425  12.204  16.751  1.00  0.00      RA0  C
ATOM    627  CD  ARG A  67      32.089  10.838  16.966  1.00  0.00      RA0  C
ATOM    628  NE  ARG A  67      32.607  10.307  15.703  1.00  0.00      RA0  N
ATOM    629  HE  ARG A  67      33.063  10.967  15.083  1.00  0.00      RA0  H
ATOM    630  CZ  ARG A  67      32.539   8.984  15.377  1.00  0.00      RA0  C
ATOM    631  NH1 ARG A  67      31.865   8.122  16.172  1.00  0.00      RA0  N
ATOM    632 HH11 ARG A  67      31.787   7.141  15.956  1.00  0.00      RA0  H
ATOM    633 HH12 ARG A  67      31.406   8.436  17.007  1.00  0.00      RA0  H
ATOM    634  NH2 ARG A  67      33.148   8.562  14.251  1.00  0.00      RA0  N
ATOM    635 HH21 ARG A  67      33.150   7.609  13.933  1.00  0.00      RA0  H
ATOM    636 HH22 ARG A  67      33.634   9.239  13.671  1.00  0.00      RA0  H
ATOM    637  C   ARG A  67      28.188  12.911  14.731  1.00  0.00      RA0  C
ATOM    638  O   ARG A  67      28.254  12.355  13.637  1.00  0.00      RA0  O
ATOM    639  N   TYR A  68      27.042  13.117  15.373  1.00  0.00      RA0  N
ATOM    640  H   TYR A  68      27.043  13.519  16.290  1.00  0.00      RA0  H
ATOM    641  CA  TYR A  68      25.729  12.846  14.764  1.00  0.00      RA0  C
ATOM    642  CB  TYR A  68      24.783  12.375  15.869  1.00  0.00      RA0  C
ATOM    643  CG  TYR A  68      23.391  12.176  15.328  1.00  0.00      RA0  C
ATOM    644  CD1 TYR A  68      23.171  11.276  14.293  1.00  0.00      RA0  C
ATOM    645  CE1 TYR A  68      21.885  11.092  13.802  1.00  0.00      RA0  C
ATOM    646  CD2 TYR A  68      22.331  12.893  15.872  1.00  0.00      RA0  C
ATOM    647  CE2 TYR A  68      21.045  12.703  15.384  1.00  0.00      RA0  C
ATOM    648  CZ  TYR A  68      20.823  11.801  14.349  1.00  0.00      RA0  C
ATOM    649  OH  TYR A  68      19.548  11.611  13.858  1.00  0.00      RA0  O
ATOM    650  HH  TYR A  68      19.590  10.873  13.257  1.00  0.00      RA0  H
ATOM    651  C   TYR A  68      25.182  14.082  14.049  1.00  0.00      RA0  C
ATOM    652  O   TYR A  68      24.587  14.004  12.970  1.00  0.00      RA0  O
ATOM    653  N   LEU A  69      25.409  15.257  14.618  1.00  0.00      RA0  N
ATOM    654  H   LEU A  69      25.886  15.288  15.497  1.00  0.00      RA0  H
ATOM    655  CA  LEU A  69      24.885  16.493  14.010  1.00  0.00      RA0  C
ATOM    656  CB  LEU A  69      24.987  17.622  15.037  1.00  0.00      RA0  C
ATOM    657  CG  LEU A  69      24.234  18.891  14.637  1.00  0.00      RA0  C
ATOM    658  CD1 LEU A  69      22.723  18.679  14.680  1.00  0.00      RA0  C
ATOM    659  CD2 LEU A  69      24.664  20.100  15.467  1.00  0.00      RA0  C
ATOM    660  C   LEU A  69      25.563  16.920  12.701  1.00  0.00      RA0  C
ATOM    661  O   LEU A  69      24.902  17.411  11.761  1.00  0.00      RA0  O
ATOM    662  N   LEU A  70      26.889  16.776  12.653  1.00  0.00      RA0  N
ATOM    663  H   LEU A  70      27.368  16.244  13.354  1.00  0.00      RA0  H
ATOM    664  CA  LEU A  70      27.696  17.335  11.584  1.00  0.00      RA0  C
ATOM    665  CB  LEU A  70      28.893  18.084  12.171  1.00  0.00      RA0  C
ATOM    666  CG  LEU A  70      28.494  19.191  13.145  1.00  0.00      RA0  C
ATOM    667  CD1 LEU A  70      29.708  19.779  13.861  1.00  0.00      RA0  C
ATOM    668  CD2 LEU A  70      27.654  20.269  12.466  1.00  0.00      RA0  C
ATOM    669  C   LEU A  70      28.190  16.294  10.605  1.00  0.00      RA0  C
ATOM    670  O   LEU A  70      28.403  15.156  10.966  1.00  0.00      RA0  O
ATOM    671  N   ALA A  71      28.416  16.706   9.355  1.00  0.00      RA0  N
ATOM    672  H   ALA A  71      28.291  17.675   9.132  1.00  0.00      RA0  H
ATOM    673  CA  ALA A  71      28.853  15.767   8.340  1.00  0.00      RA0  C
ATOM    674  CB  ALA A  71      28.328  16.197   6.972  1.00  0.00      RA0  C
ATOM    675  C   ALA A  71      30.368  15.588   8.235  1.00  0.00      RA0  C
ATOM    676  O   ALA A  71      30.833  14.540   7.759  1.00  0.00      RA0  O
ATOM    677  N   ASN A  72      31.134  16.589   8.665  1.00  0.00      RA0  N
ATOM    678  H   ASN A  72      30.717  17.409   9.060  1.00  0.00      RA0  H
ATOM    679  CA  ASN A  72      32.539  16.342   8.981  1.00  0.00      RA0  C
ATOM    680  CB  ASN A  72      33.360  17.627   9.068  1.00  0.00      RA0  C
ATOM    681  CG  ASN A  72      34.815  17.368   8.717  1.00  0.00      RA0  C
ATOM    682  OD1 ASN A  72      35.367  16.286   8.896  1.00  0.00      RA0  O
ATOM    683  ND2 ASN A  72      35.431  18.439   8.207  1.00  0.00      RA0  N
ATOM    684 HD21 ASN A  72      34.945  19.310   8.095  1.00  0.00      RA0  H
ATOM    685 HD22 ASN A  72      36.384  18.377   7.921  1.00  0.00      RA0  H
ATOM    686  C   ASN A  72      32.503  15.581  10.309  1.00  0.00      RA0  C
ATOM    687  O   ASN A  72      31.427  15.435  10.899  1.00  0.00      RA0  O
ATOM    688  N   ASP A  73      33.647  15.069  10.759  1.00  0.00      RA0  N
ATOM    689  H   ASP A  73      34.513  15.281  10.304  1.00  0.00      RA0  H
ATOM    690  CA  ASP A  73      33.706  14.238  11.957  1.00  0.00      RA0  C
ATOM    691  CB  ASP A  73      34.158  12.794  11.727  1.00  0.00      RA0  C
ATOM    692  CG  ASP A  73      33.879  11.982  12.986  1.00  0.00      RA0  C
ATOM    693  OD1 ASP A  73      33.341  12.522  13.948  1.00  0.00      RA0  O
ATOM    694  OD2 ASP A  73      34.176  10.792  13.009  1.00  0.00      RA0  O
ATOM    695  C   ASP A  73      34.573  14.867  13.033  1.00  0.00      RA0  C
ATOM    696  O   ASP A  73      35.803  14.869  12.924  1.00  0.00      RA0  O
ATOM    697  N   VAL A  74      33.951  15.352  14.101  1.00  0.00      RA0  N
ATOM    698  H   VAL A  74      32.983  15.120  14.200  1.00  0.00      RA0  H
ATOM    699  CA  VAL A  74      34.717  16.007  15.148  1.00  0.00      RA0  C
ATOM    700  CB  VAL A  74      33.791  16.800  16.068  1.00  0.00      RA0  C
ATOM    701  CG1 VAL A  74      33.053  17.882  15.280  1.00  0.00      RA0  C
ATOM    702  CG2 VAL A  74      32.831  15.872  16.810  1.00  0.00      RA0  C
ATOM    703  C   VAL A  74      35.604  15.060  15.948  1.00  0.00      RA0  C
ATOM    704  O   VAL A  74      36.333  15.528  16.833  1.00  0.00      RA0  O
ATOM    705  N   ALA A  75      35.537  13.750  15.655  1.00  0.00      RA0  N
ATOM    706  H   ALA A  75      34.891  13.417  14.962  1.00  0.00      RA0  H
ATOM    707  CA  ALA A  75      36.504  12.790  16.211  1.00  0.00      RA0  C
ATOM    708  CB  ALA A  75      36.228  11.372  15.714  1.00  0.00      RA0  C
ATOM    709  C   ALA A  75      37.930  13.195  15.816  1.00  0.00      RA0  C
ATOM    710  O   ALA A  75      38.893  12.833  16.499  1.00  0.00      RA0  O
ATOM    711  N   LYS A  76      38.038  13.933  14.713  1.00  0.00      RA0  N
ATOM    712  H   LYS A  76      37.214  14.172  14.194  1.00  0.00      RA0  H
ATOM    713  CA  LYS A  76      39.319  14.412  14.204  1.00  0.00      RA0  C
ATOM    714  CB  LYS A  76      39.221  14.875  12.743  1.00  0.00      RA0  C
ATOM    715  CG  LYS A  76      38.535  13.926  11.755  1.00  0.00      RA0  C
ATOM    716  CD  LYS A  76      38.552  14.480  10.325  1.00  0.00      RA0  C
ATOM    717  CE  LYS A  76      37.637  13.714   9.365  1.00  0.00      RA0  C
ATOM    718  NZ  LYS A  76      38.076  13.935   7.981  1.00  0.00      RA0  N
ATOM    719  HZ1 LYS A  76      37.691  13.220   7.327  1.00  0.00      RA0  H
ATOM    720  HZ2 LYS A  76      37.899  14.887   7.594  1.00  0.00      RA0  H
ATOM    721  HZ3 LYS A  76      39.098  13.740   7.941  1.00  0.00      RA0  H
ATOM    722  C   LYS A  76      39.898  15.565  15.013  1.00  0.00      RA0  C
ATOM    723  O   LYS A  76      41.055  15.924  14.815  1.00  0.00      RA0  O
ATOM    724  N   LEU A  77      39.123  16.143  15.923  1.00  0.00      RA0  N
ATOM    725  H   LEU A  77      38.205  15.788  16.101  1.00  0.00      RA0  H
ATOM    726  CA  LEU A  77      39.623  17.176  16.810  1.00  0.00      RA0  C
ATOM    727  CB  LEU A  77      38.501  18.146  17.165  1.00  0.00      RA0  C
ATOM    728  CG  LEU A  77      37.843  18.788  15.945  1.00  0.00      RA0  C
ATOM    729  CD1 LEU A  77      36.710  19.741  16.331  1.00  0.00      RA0  C
ATOM    730  CD2 LEU A  77      38.874  19.466  15.048  1.00  0.00      RA0  C
ATOM    731  C   LEU A  77      40.167  16.489  18.054  1.00  0.00      RA0  C
ATOM    732  O   LEU A  77      39.427  16.189  18.980  1.00  0.00      RA0  O
ATOM    733  N   THR A  78      41.473  16.235  18.068  1.00  0.00      RA0  N
ATOM    734  H   THR A  78      42.030  16.517  17.291  1.00  0.00      RA0  H
ATOM    735  CA  THR A  78      42.107  15.488  19.185  1.00  0.00      RA0  C
ATOM    736  CB  THR A  78      42.803  14.390  18.410  1.00  0.00      RA0  C
ATOM    737  OG1 THR A  78      43.063  14.909  17.081  1.00  0.00      RA0  O
ATOM    738  HG1 THR A  78      42.285  14.650  16.581  1.00  0.00      RA0  H
ATOM    739  CG2 THR A  78      41.955  13.120  18.316  1.00  0.00      RA0  C
ATOM    740  C   THR A  78      43.078  16.304  20.027  1.00  0.00      RA0  C
ATOM    741  O   THR A  78      43.410  15.889  21.155  1.00  0.00      RA0  O
ATOM    742  N   LYS A  79      43.528  17.453  19.501  1.00  0.00      RA0  N
ATOM    743  H   LYS A  79      43.073  17.837  18.701  1.00  0.00      RA0  H
ATOM    744  CA  LYS A  79      44.312  18.401  20.272  1.00  0.00      RA0  C
ATOM    745  CB  LYS A  79      45.374  18.872  19.283  1.00  0.00      RA0  C
ATOM    746  CG  LYS A  79      45.767  17.632  18.462  1.00  0.00      RA0  C
ATOM    747  CD  LYS A  79      46.209  17.876  17.018  1.00  0.00      RA0  C
ATOM    748  CE  LYS A  79      46.470  16.567  16.253  1.00  0.00      RA0  C
ATOM    749  NZ  LYS A  79      45.227  15.838  15.926  1.00  0.00      RA0  N
ATOM    750  HZ1 LYS A  79      45.476  14.956  15.436  1.00  0.00      RA0  H
ATOM    751  HZ2 LYS A  79      44.659  15.581  16.764  1.00  0.00      RA0  H
ATOM    752  HZ3 LYS A  79      44.632  16.403  15.289  1.00  0.00      RA0  H
ATOM    753  C   LYS A  79      43.414  19.517  20.757  1.00  0.00      RA0  C
ATOM    754  O   LYS A  79      42.652  20.118  19.980  1.00  0.00      RA0  O
ATOM    755  N   SER A  80      43.494  19.801  22.042  1.00  0.00      RA0  N
ATOM    756  H   SER A  80      44.171  19.351  22.620  1.00  0.00      RA0  H
ATOM    757  CA  SER A  80      42.700  20.851  22.634  1.00  0.00      RA0  C
ATOM    758  CB  SER A  80      43.132  20.917  24.108  1.00  0.00      RA0  C
ATOM    759  OG  SER A  80      42.236  21.687  24.913  1.00  0.00      RA0  O
ATOM    760  HG  SER A  80      41.461  21.156  25.079  1.00  0.00      RA0  H
ATOM    761  C   SER A  80      42.842  22.179  21.880  1.00  0.00      RA0  C
ATOM    762  O   SER A  80      43.950  22.597  21.542  1.00  0.00      RA0  O
ATOM    763  N   GLY A  81      41.709  22.810  21.592  1.00  0.00      RA0  N
ATOM    764  H   GLY A  81      40.841  22.398  21.862  1.00  0.00      RA0  H
ATOM    765  CA  GLY A  81      41.659  24.027  20.776  1.00  0.00      RA0  C
ATOM    766  C   GLY A  81      41.477  23.854  19.277  1.00  0.00      RA0  C
ATOM    767  O   GLY A  81      41.195  24.831  18.591  1.00  0.00      RA0  O
ATOM    768  N   LYS A  82      41.617  22.633  18.765  1.00  0.00      RA0  N
ATOM    769  H   LYS A  82      41.739  21.864  19.393  1.00  0.00      RA0  H
ATOM    770  CA  LYS A  82      41.534  22.380  17.344  1.00  0.00      RA0  C
ATOM    771  CB  LYS A  82      42.151  21.037  16.891  1.00  0.00      RA0  C
ATOM    772  CG  LYS A  82      42.274  20.829  15.359  1.00  0.00      RA0  C
ATOM    773  CD  LYS A  82      43.237  21.750  14.580  1.00  0.00      RA0  C
ATOM    774  CE  LYS A  82      42.990  21.783  13.053  1.00  0.00      RA0  C
ATOM    775  NZ  LYS A  82      43.842  22.751  12.326  1.00  0.00      RA0  N
ATOM    776  HZ1 LYS A  82      43.311  23.181  11.537  1.00  0.00      RA0  H
ATOM    777  HZ2 LYS A  82      44.233  23.554  12.860  1.00  0.00      RA0  H
ATOM    778  HZ3 LYS A  82      44.584  22.291  11.756  1.00  0.00      RA0  H
ATOM    779  C   LYS A  82      40.106  22.609  16.820  1.00  0.00      RA0  C
ATOM    780  O   LYS A  82      39.126  22.282  17.484  1.00  0.00      RA0  O
ATOM    781  N   ALA A  83      40.029  23.199  15.641  1.00  0.00      RA0  N
ATOM    782  H   ALA A  83      40.858  23.423  15.126  1.00  0.00      RA0  H
ATOM    783  CA  ALA A  83      38.765  23.489  14.979  1.00  0.00      RA0  C
ATOM    784  CB  ALA A  83      38.621  24.991  14.745  1.00  0.00      RA0  C
ATOM    785  C   ALA A  83      38.671  22.791  13.623  1.00  0.00      RA0  C
ATOM    786  O   ALA A  83      39.659  22.429  13.001  1.00  0.00      RA0  O
ATOM    787  N   LEU A  84      37.443  22.581  13.172  1.00  0.00      RA0  N
ATOM    788  H   LEU A  84      36.641  22.836  13.720  1.00  0.00      RA0  H
ATOM    789  CA  LEU A  84      37.234  22.187  11.795  1.00  0.00      RA0  C
ATOM    790  CB  LEU A  84      37.213  20.656  11.587  1.00  0.00      RA0  C
ATOM    791  CG  LEU A  84      36.146  19.786  12.269  1.00  0.00      RA0  C
ATOM    792  CD1 LEU A  84      34.758  19.918  11.649  1.00  0.00      RA0  C
ATOM    793  CD2 LEU A  84      36.561  18.314  12.254  1.00  0.00      RA0  C
ATOM    794  C   LEU A  84      36.040  22.924  11.189  1.00  0.00      RA0  C
ATOM    795  O   LEU A  84      35.225  23.529  11.883  1.00  0.00      RA0  O
ATOM    796  N   TYR A  85      35.998  22.850   9.877  1.00  0.00      RA0  N
ATOM    797  H   TYR A  85      36.650  22.267   9.395  1.00  0.00      RA0  H
ATOM    798  CA  TYR A  85      34.907  23.412   9.072  1.00  0.00      RA0  C
ATOM    799  CB  TYR A  85      35.561  24.054   7.841  1.00  0.00      RA0  C
ATOM    800  CG  TYR A  85      34.583  24.649   6.850  1.00  0.00      RA0  C
ATOM    801  CD1 TYR A  85      34.323  26.014   6.872  1.00  0.00      RA0  C
ATOM    802  CE1 TYR A  85      33.495  26.582   5.911  1.00  0.00      RA0  C
ATOM    803  CD2 TYR A  85      33.977  23.850   5.887  1.00  0.00      RA0  C
ATOM    804  CE2 TYR A  85      33.138  24.415   4.933  1.00  0.00      RA0  C
ATOM    805  CZ  TYR A  85      32.901  25.784   4.938  1.00  0.00      RA0  C
ATOM    806  OH  TYR A  85      32.081  26.343   3.978  1.00  0.00      RA0  O
ATOM    807  HH  TYR A  85      31.450  26.914   4.435  1.00  0.00      RA0  H
ATOM    808  C   TYR A  85      33.967  22.272   8.678  1.00  0.00      RA0  C
ATOM    809  O   TYR A  85      34.404  21.226   8.177  1.00  0.00      RA0  O
ATOM    810  N   SER A  86      32.653  22.482   8.855  1.00  0.00      RA0  N
ATOM    811  H   SER A  86      32.287  23.352   9.201  1.00  0.00      RA0  H
ATOM    812  CA  SER A  86      31.685  21.431   8.538  1.00  0.00      RA0  C
ATOM    813  CB  SER A  86      31.445  20.593   9.806  1.00  0.00      RA0  C
ATOM    814  OG  SER A  86      30.662  19.412   9.538  1.00  0.00      RA0  O
ATOM    815  HG  SER A  86      29.750  19.702   9.494  1.00  0.00      RA0  H
ATOM    816  C   SER A  86      30.361  21.981   8.001  1.00  0.00      RA0  C
ATOM    817  O   SER A  86      29.965  23.107   8.309  1.00  0.00      RA0  O
ATOM    818  N   GLY A  87      29.716  21.168   7.167  1.00  0.00      RA0  N
ATOM    819  H   GLY A  87      30.154  20.303   6.928  1.00  0.00      RA0  H
ATOM    820  CA  GLY A  87      28.287  21.302   6.928  1.00  0.00      RA0  C
ATOM    821  C   GLY A  87      27.473  20.679   8.039  1.00  0.00      RA0  C
ATOM    822  O   GLY A  87      27.917  19.744   8.707  1.00  0.00      RA0  O
ATOM    823  N   MSE A  88      26.250  21.194   8.186  1.00  0.00      RA0  N
ATOM    824  H   MSE A  88      25.969  21.984   7.632  1.00  0.00      RA0  H
ATOM    825  CA  MSE A  88      25.238  20.667   9.074  1.00  0.00      RA0  C
ATOM    826  CB  MSE A  88      24.886  21.679  10.163  1.00  0.00      RA0  C
ATOM    827  CG  MSE A  88      23.740  21.201  11.056  1.00  0.00      RA0  C
ATOM    828  SE  MSE A  88      23.484  22.276  12.474  1.00  0.00      RA0  S
ATOM    829  CE  MSE A  88      23.349  23.837  11.590  1.00  0.00      RA0  C
ATOM    830  C   MSE A  88      24.063  20.421   8.138  1.00  0.00      RA0  C
ATOM    831  O   MSE A  88      23.555  21.362   7.509  1.00  0.00      RA0  O
ATOM    832  N   LEU A  89      23.687  19.165   8.001  1.00  0.00      RA0  N
ATOM    833  H   LEU A  89      23.955  18.466   8.665  1.00  0.00      RA0  H
ATOM    834  CA  LEU A  89      22.754  18.756   6.944  1.00  0.00      RA0  C
ATOM    835  CB  LEU A  89      23.298  17.565   6.155  1.00  0.00      RA0  C
ATOM    836  CG  LEU A  89      24.714  17.728   5.607  1.00  0.00      RA0  C
ATOM    837  CD1 LEU A  89      25.132  16.478   4.834  1.00  0.00      RA0  C
ATOM    838  CD2 LEU A  89      24.883  18.996   4.773  1.00  0.00      RA0  C
ATOM    839  C   LEU A  89      21.370  18.368   7.461  1.00  0.00      RA0  C
ATOM    840  O   LEU A  89      21.208  17.885   8.590  1.00  0.00      RA0  O
ATOM    841  N   ASN A  90      20.384  18.489   6.575  1.00  0.00      RA0  N
ATOM    842  H   ASN A  90      20.622  18.782   5.647  1.00  0.00      RA0  H
ATOM    843  CA  ASN A  90      19.064  17.944   6.872  1.00  0.00      RA0  C
ATOM    844  CB  ASN A  90      17.975  18.782   6.186  1.00  0.00      RA0  C
ATOM    845  CG  ASN A  90      18.148  18.787   4.675  1.00  0.00      RA0  C
ATOM    846  OD1 ASN A  90      18.360  17.760   4.038  1.00  0.00      RA0  O
ATOM    847  ND2 ASN A  90      18.030  20.007   4.123  1.00  0.00      RA0  N
ATOM    848 HD21 ASN A  90      17.942  20.833   4.696  1.00  0.00      RA0  H
ATOM    849 HD22 ASN A  90      18.035  20.217   3.140  1.00  0.00      RA0  H
ATOM    850  C   ASN A  90      19.018  16.487   6.403  1.00  0.00      RA0  C
ATOM    851  O   ASN A  90      19.973  15.979   5.830  1.00  0.00      RA0  O
ATOM    852  N   ALA A  91      17.918  15.791   6.668  1.00  0.00      RA0  N
ATOM    853  H   ALA A  91      17.128  16.248   7.071  1.00  0.00      RA0  H
ATOM    854  CA  ALA A  91      17.838  14.369   6.357  1.00  0.00      RA0  C
ATOM    855  CB  ALA A  91      16.559  13.765   6.935  1.00  0.00      RA0  C
ATOM    856  C   ALA A  91      17.886  14.091   4.858  1.00  0.00      RA0  C
ATOM    857  O   ALA A  91      18.229  12.989   4.455  1.00  0.00      RA0  O
ATOM    858  N   SER A  92      17.542  15.083   4.027  1.00  0.00      RA0  N
ATOM    859  H   SER A  92      17.299  15.996   4.349  1.00  0.00      RA0  H
ATOM    860  CA  SER A  92      17.594  14.959   2.575  1.00  0.00      RA0  C
ATOM    861  CB  SER A  92      16.542  15.951   2.128  1.00  0.00      RA0  C
ATOM    862  OG  SER A  92      15.732  16.210   3.290  1.00  0.00      RA0  O
ATOM    863  HG  SER A  92      15.112  16.877   3.024  1.00  0.00      RA0  H
ATOM    864  C   SER A  92      18.997  15.185   2.018  1.00  0.00      RA0  C
ATOM    865  O   SER A  92      19.215  15.090   0.808  1.00  0.00      RA0  O
ATOM    866  N   GLY A  93      19.932  15.485   2.901  1.00  0.00      RA0  N
ATOM    867  H   GLY A  93      19.695  15.645   3.861  1.00  0.00      RA0  H
ATOM    868  CA  GLY A  93      21.322  15.742   2.489  1.00  0.00      RA0  C
ATOM    869  C   GLY A  93      21.556  17.152   1.966  1.00  0.00      RA0  C
ATOM    870  O   GLY A  93      22.609  17.446   1.413  1.00  0.00      RA0  O
ATOM    871  N   GLY A  94      20.597  18.049   2.151  1.00  0.00      RA0  N
ATOM    872  H   GLY A  94      19.809  17.802   2.715  1.00  0.00      RA0  H
ATOM    873  CA  GLY A  94      20.797  19.454   1.844  1.00  0.00      RA0  C
ATOM    874  C   GLY A  94      21.469  20.174   3.011  1.00  0.00      RA0  C
ATOM    875  O   GLY A  94      21.515  19.672   4.143  1.00  0.00      RA0  O
ATOM    876  N   VAL A  95      22.004  21.355   2.748  1.00  0.00      RA0  N
ATOM    877  H   VAL A  95      21.820  21.815   1.875  1.00  0.00      RA0  H
ATOM    878  CA  VAL A  95      22.779  22.059   3.750  1.00  0.00      RA0  C
ATOM    879  CB  VAL A  95      23.939  22.807   3.094  1.00  0.00      RA0  C
ATOM    880  CG1 VAL A  95      24.865  23.416   4.145  1.00  0.00      RA0  C
ATOM    881  CG2 VAL A  95      24.702  21.902   2.131  1.00  0.00      RA0  C
ATOM    882  C   VAL A  95      21.909  23.021   4.523  1.00  0.00      RA0  C
ATOM    883  O   VAL A  95      21.337  23.957   3.934  1.00  0.00      RA0  O
ATOM    884  N   ILE A  96      21.837  22.795   5.828  1.00  0.00      RA0  N
ATOM    885  H   ILE A  96      22.351  22.026   6.204  1.00  0.00      RA0  H
ATOM    886  CA  ILE A  96      21.205  23.724   6.764  1.00  0.00      RA0  C
ATOM    887  CB  ILE A  96      20.924  23.007   8.088  1.00  0.00      RA0  C
ATOM    888  CG2 ILE A  96      20.335  23.932   9.149  1.00  0.00      RA0  C
ATOM    889  CG1 ILE A  96      20.037  21.792   7.864  1.00  0.00      RA0  C
ATOM    890  CD1 ILE A  96      19.693  21.110   9.184  1.00  0.00      RA0  C
ATOM    891  C   ILE A  96      22.105  24.922   7.010  1.00  0.00      RA0  C
ATOM    892  O   ILE A  96      21.636  26.055   7.018  1.00  0.00      RA0  O
ATOM    893  N   ASP A  97      23.403  24.677   7.207  1.00  0.00      RA0  N
ATOM    894  H   ASP A  97      23.796  23.757   7.259  1.00  0.00      RA0  H
ATOM    895  CA  ASP A  97      24.364  25.760   7.328  1.00  0.00      RA0  C
ATOM    896  CB  ASP A  97      24.227  26.774   8.496  1.00  0.00      RA0  C
ATOM    897  CG  ASP A  97      24.667  28.146   7.957  1.00  0.00      RA0  C
ATOM    898  OD1 ASP A  97      24.932  28.222   6.765  1.00  0.00      RA0  O
ATOM    899  OD2 ASP A  97      24.748  29.141   8.685  1.00  0.00      RA0  O
ATOM    900  C   ASP A  97      25.776  25.150   7.217  1.00  0.00      RA0  C
ATOM    901  O   ASP A  97      25.940  23.916   7.271  1.00  0.00      RA0  O
ATOM    902  N   ASP A  98      26.755  26.031   7.049  1.00  0.00      RA0  N
ATOM    903  H   ASP A  98      26.540  27.013   7.024  1.00  0.00      RA0  H
ATOM    904  CA  ASP A  98      28.135  25.692   7.330  1.00  0.00      RA0  C
ATOM    905  CB  ASP A  98      29.044  25.759   6.091  1.00  0.00      RA0  C
ATOM    906  CG  ASP A  98      29.859  27.031   5.962  1.00  0.00      RA0  C
ATOM    907  OD1 ASP A  98      29.710  27.727   4.961  1.00  0.00      RA0  O
ATOM    908  OD2 ASP A  98      30.735  27.271   6.787  1.00  0.00      RA0  O
ATOM    909  C   ASP A  98      28.626  26.441   8.568  1.00  0.00      RA0  C
ATOM    910  O   ASP A  98      28.047  27.450   8.983  1.00  0.00      RA0  O
ATOM    911  N   LEU A  99      29.680  25.920   9.185  1.00  0.00      RA0  N
ATOM    912  H   LEU A  99      30.197  25.166   8.775  1.00  0.00      RA0  H
ATOM    913  CA  LEU A  99      30.116  26.463  10.453  1.00  0.00      RA0  C
ATOM    914  CB  LEU A  99      29.138  26.062  11.572  1.00  0.00      RA0  C
ATOM    915  CG  LEU A  99      28.690  24.591  11.593  1.00  0.00      RA0  C
ATOM    916  CD1 LEU A  99      29.736  23.623  12.152  1.00  0.00      RA0  C
ATOM    917  CD2 LEU A  99      27.360  24.438  12.329  1.00  0.00      RA0  C
ATOM    918  C   LEU A  99      31.535  26.002  10.793  1.00  0.00      RA0  C
ATOM    919  O   LEU A  99      32.080  25.076  10.152  1.00  0.00      RA0  O
ATOM    920  N   ILE A 100      32.117  26.674  11.778  1.00  0.00      RA0  N
ATOM    921  H   ILE A 100      31.590  27.394  12.233  1.00  0.00      RA0  H
ATOM    922  CA  ILE A 100      33.357  26.250  12.405  1.00  0.00      RA0  C
ATOM    923  CB  ILE A 100      34.323  27.436  12.513  1.00  0.00      RA0  C
ATOM    924  CG2 ILE A 100      35.684  27.006  13.064  1.00  0.00      RA0  C
ATOM    925  CG1 ILE A 100      34.465  28.167  11.178  1.00  0.00      RA0  C
ATOM    926  CD1 ILE A 100      35.208  27.331  10.138  1.00  0.00      RA0  C
ATOM    927  C   ILE A 100      33.032  25.724  13.796  1.00  0.00      RA0  C
ATOM    928  O   ILE A 100      32.209  26.305  14.514  1.00  0.00      RA0  O
ATOM    929  N   VAL A 101      33.655  24.612  14.165  1.00  0.00      RA0  N
ATOM    930  H   VAL A 101      34.334  24.196  13.554  1.00  0.00      RA0  H
ATOM    931  CA  VAL A 101      33.464  24.010  15.481  1.00  0.00      RA0  C
ATOM    932  CB  VAL A 101      32.662  22.707  15.373  1.00  0.00      RA0  C
ATOM    933  CG1 VAL A 101      33.151  21.844  14.216  1.00  0.00      RA0  C
ATOM    934  CG2 VAL A 101      32.628  21.942  16.699  1.00  0.00      RA0  C
ATOM    935  C   VAL A 101      34.820  23.781  16.126  1.00  0.00      RA0  C
ATOM    936  O   VAL A 101      35.731  23.291  15.460  1.00  0.00      RA0  O
ATOM    937  N   TYR A 102      34.922  24.184  17.397  1.00  0.00      RA0  N
ATOM    938  H   TYR A 102      34.095  24.473  17.869  1.00  0.00      RA0  H
ATOM    939  CA  TYR A 102      36.137  24.019  18.230  1.00  0.00      RA0  C
ATOM    940  CB  TYR A 102      36.494  25.320  18.957  1.00  0.00      RA0  C
ATOM    941  CG  TYR A 102      36.678  26.493  18.018  1.00  0.00      RA0  C
ATOM    942  CD1 TYR A 102      35.571  27.171  17.521  1.00  0.00      RA0  C
ATOM    943  CE1 TYR A 102      35.741  28.256  16.672  1.00  0.00      RA0  C
ATOM    944  CD2 TYR A 102      37.958  26.911  17.668  1.00  0.00      RA0  C
ATOM    945  CE2 TYR A 102      38.129  28.000  16.818  1.00  0.00      RA0  C
ATOM    946  CZ  TYR A 102      37.019  28.671  16.316  1.00  0.00      RA0  C
ATOM    947  OH  TYR A 102      37.165  29.747  15.465  1.00  0.00      RA0  O
ATOM    948  HH  TYR A 102      38.081  29.920  15.280  1.00  0.00      RA0  H
ATOM    949  C   TYR A 102      35.944  22.933  19.282  1.00  0.00      RA0  C
ATOM    950  O   TYR A 102      34.884  22.843  19.913  1.00  0.00      RA0  O
ATOM    951  N   TYR A 103      36.987  22.137  19.493  1.00  0.00      RA0  N
ATOM    952  H   TYR A 103      37.827  22.288  18.965  1.00  0.00      RA0  H
ATOM    953  CA  TYR A 103      37.063  21.205  20.621  1.00  0.00      RA0  C
ATOM    954  CB  TYR A 103      37.659  19.890  20.125  1.00  0.00      RA0  C
ATOM    955  CG  TYR A 103      38.318  19.096  21.227  1.00  0.00      RA0  C
ATOM    956  CD1 TYR A 103      37.573  18.595  22.288  1.00  0.00      RA0  C
ATOM    957  CE1 TYR A 103      38.201  17.866  23.288  1.00  0.00      RA0  C
ATOM    958  CD2 TYR A 103      39.686  18.858  21.167  1.00  0.00      RA0  C
ATOM    959  CE2 TYR A 103      40.312  18.125  22.167  1.00  0.00      RA0  C
ATOM    960  CZ  TYR A 103      39.569  17.634  23.233  1.00  0.00      RA0  C
ATOM    961  OH  TYR A 103      40.187  16.914  24.233  1.00  0.00      RA0  O
ATOM    962  HH  TYR A 103      41.090  16.738  24.003  1.00  0.00      RA0  H
ATOM    963  C   TYR A 103      37.952  21.838  21.675  1.00  0.00      RA0  C
ATOM    964  O   TYR A 103      39.070  22.255  21.346  1.00  0.00      RA0  O
ATOM    965  N   PHE A 104      37.469  21.916  22.917  1.00  0.00      RA0  N
ATOM    966  H   PHE A 104      36.545  21.587  23.132  1.00  0.00      RA0  H
ATOM    967  CA  PHE A 104      38.297  22.371  24.068  1.00  0.00      RA0  C
ATOM    968  CB  PHE A 104      37.656  23.568  24.762  1.00  0.00      RA0  C
ATOM    969  CG  PHE A 104      37.587  24.726  23.797  1.00  0.00      RA0  C
ATOM    970  CD1 PHE A 104      38.760  25.277  23.294  1.00  0.00      RA0  C
ATOM    971  CD2 PHE A 104      36.355  25.243  23.419  1.00  0.00      RA0  C
ATOM    972  CE1 PHE A 104      38.701  26.361  22.425  1.00  0.00      RA0  C
ATOM    973  CE2 PHE A 104      36.297  26.328  22.554  1.00  0.00      RA0  C
ATOM    974  CZ  PHE A 104      37.469  26.892  22.066  1.00  0.00      RA0  C
ATOM    975  C   PHE A 104      38.549  21.234  25.057  1.00  0.00      RA0  C
ATOM    976  O   PHE A 104      39.695  20.881  25.318  1.00  0.00      RA0  O
ATOM    977  N   THR A 105      37.473  20.666  25.599  1.00  0.00      RA0  N
ATOM    978  H   THR A 105      36.550  21.025  25.448  1.00  0.00      RA0  H
ATOM    979  CA  THR A 105      37.528  19.428  26.379  1.00  0.00      RA0  C
ATOM    980  CB  THR A 105      37.444  19.954  27.793  1.00  0.00      RA0  C
ATOM    981  OG1 THR A 105      37.286  21.378  27.695  1.00  0.00      RA0  O
ATOM    982  HG1 THR A 105      37.363  21.722  28.576  1.00  0.00      RA0  H
ATOM    983  CG2 THR A 105      38.681  19.601  28.622  1.00  0.00      RA0  C
ATOM    984  C   THR A 105      36.371  18.515  25.975  1.00  0.00      RA0  C
ATOM    985  O   THR A 105      35.486  18.910  25.222  1.00  0.00      RA0  O
ATOM    986  N   GLU A 106      36.339  17.300  26.515  1.00  0.00      RA0  N
ATOM    987  H   GLU A 106      37.098  16.960  27.067  1.00  0.00      RA0  H
ATOM    988  CA  GLU A 106      35.233  16.397  26.204  1.00  0.00      RA0  C
ATOM    989  CB  GLU A 106      35.554  14.945  26.556  1.00  0.00      RA0  C
ATOM    990  CG  GLU A 106      36.810  14.432  25.828  1.00  0.00      RA0  C
ATOM    991  CD  GLU A 106      36.646  14.339  24.311  1.00  0.00      RA0  C
ATOM    992  OE1 GLU A 106      36.099  15.232  23.674  1.00  0.00      RA0  O
ATOM    993  OE2 GLU A 106      37.127  13.380  23.718  1.00  0.00      RA0  O
ATOM    994  C   GLU A 106      33.906  16.919  26.732  1.00  0.00      RA0  C
ATOM    995  O   GLU A 106      32.848  16.421  26.346  1.00  0.00      RA0  O
ATOM    996  N   ASP A 107      33.960  17.891  27.637  1.00  0.00      RA0  N
ATOM    997  H   ASP A 107      34.834  18.280  27.908  1.00  0.00      RA0  H
ATOM    998  CA  ASP A 107      32.769  18.505  28.199  1.00  0.00      RA0  C
ATOM    999  CB  ASP A 107      32.966  18.536  29.723  1.00  0.00      RA0  C
ATOM   1000  CG  ASP A 107      31.754  19.008  30.508  1.00  0.00      RA0  C
ATOM   1001  OD1 ASP A 107      30.701  18.379  30.462  1.00  0.00      RA0  O
ATOM   1002  OD2 ASP A 107      31.875  19.992  31.228  1.00  0.00      RA0  O
ATOM   1003  C   ASP A 107      32.470  19.884  27.594  1.00  0.00      RA0  C
ATOM   1004  O   ASP A 107      31.556  20.554  28.051  1.00  0.00      RA0  O
ATOM   1005  N   PHE A 108      33.236  20.316  26.583  1.00  0.00      RA0  N
ATOM   1006  H   PHE A 108      33.901  19.726  26.120  1.00  0.00      RA0  H
ATOM   1007  CA  PHE A 108      33.162  21.700  26.101  1.00  0.00      RA0  C
ATOM   1008  CB  PHE A 108      33.925  22.634  27.042  1.00  0.00      RA0  C
ATOM   1009  CG  PHE A 108      33.722  24.065  26.608  1.00  0.00      RA0  C
ATOM   1010  CD1 PHE A 108      32.480  24.486  26.146  1.00  0.00      RA0  C
ATOM   1011  CD2 PHE A 108      34.780  24.964  26.669  1.00  0.00      RA0  C
ATOM   1012  CE1 PHE A 108      32.308  25.796  25.720  1.00  0.00      RA0  C
ATOM   1013  CE2 PHE A 108      34.606  26.276  26.245  1.00  0.00      RA0  C
ATOM   1014  CZ  PHE A 108      33.372  26.688  25.758  1.00  0.00      RA0  C
ATOM   1015  C   PHE A 108      33.666  21.852  24.650  1.00  0.00      RA0  C
ATOM   1016  O   PHE A 108      34.880  21.753  24.368  1.00  0.00      RA0  O
ATOM   1017  N   PHE A 109      32.701  22.061  23.750  1.00  0.00      RA0  N
ATOM   1018  H   PHE A 109      31.761  22.162  24.093  1.00  0.00      RA0  H
ATOM   1019  CA  PHE A 109      32.924  22.476  22.360  1.00  0.00      RA0  C
ATOM   1020  CB  PHE A 109      32.341  21.447  21.384  1.00  0.00      RA0  C
ATOM   1021  CG  PHE A 109      33.134  20.158  21.300  1.00  0.00      RA0  C
ATOM   1022  CD1 PHE A 109      33.355  19.365  22.422  1.00  0.00      RA0  C
ATOM   1023  CD2 PHE A 109      33.616  19.741  20.064  1.00  0.00      RA0  C
ATOM   1024  CE1 PHE A 109      34.027  18.155  22.305  1.00  0.00      RA0  C
ATOM   1025  CE2 PHE A 109      34.285  18.530  19.943  1.00  0.00      RA0  C
ATOM   1026  CZ  PHE A 109      34.481  17.731  21.062  1.00  0.00      RA0  C
ATOM   1027  C   PHE A 109      32.241  23.819  22.089  1.00  0.00      RA0  C
ATOM   1028  O   PHE A 109      31.394  24.282  22.856  1.00  0.00      RA0  O
ATOM   1029  N   ARG A 110      32.585  24.424  20.962  1.00  0.00      RA0  N
ATOM   1030  H   ARG A 110      33.240  23.992  20.337  1.00  0.00      RA0  H
ATOM   1031  CA  ARG A 110      32.041  25.717  20.583  1.00  0.00      RA0  C
ATOM   1032  CB  ARG A 110      33.061  26.775  21.003  1.00  0.00      RA0  C
ATOM   1033  CG  ARG A 110      33.067  28.099  20.238  1.00  0.00      RA0  C
ATOM   1034  CD  ARG A 110      33.962  29.105  20.962  1.00  0.00      RA0  C
ATOM   1035  NE  ARG A 110      33.406  29.311  22.295  1.00  0.00      RA0  N
ATOM   1036  HE  ARG A 110      32.444  29.025  22.419  1.00  0.00      RA0  H
ATOM   1037  CZ  ARG A 110      34.083  29.867  23.338  1.00  0.00      RA0  C
ATOM   1038  NH1 ARG A 110      35.353  30.305  23.167  1.00  0.00      RA0  N
ATOM   1039 HH11 ARG A 110      35.891  30.732  23.905  1.00  0.00      RA0  H
ATOM   1040 HH12 ARG A 110      35.808  30.220  22.277  1.00  0.00      RA0  H
ATOM   1041  NH2 ARG A 110      33.450  29.961  24.525  1.00  0.00      RA0  N
ATOM   1042 HH21 ARG A 110      33.859  30.326  25.360  1.00  0.00      RA0  H
ATOM   1043 HH22 ARG A 110      32.484  29.636  24.607  1.00  0.00      RA0  H
ATOM   1044  C   ARG A 110      31.746  25.749  19.088  1.00  0.00      RA0  C
ATOM   1045  O   ARG A 110      32.562  25.276  18.300  1.00  0.00      RA0  O
ATOM   1046  N   LEU A 111      30.580  26.287  18.710  1.00  0.00      RA0  N
ATOM   1047  H   LEU A 111      29.993  26.716  19.397  1.00  0.00      RA0  H
ATOM   1048  CA  LEU A 111      30.212  26.506  17.300  1.00  0.00      RA0  C
ATOM   1049  CB  LEU A 111      28.812  25.960  17.023  1.00  0.00      RA0  C
ATOM   1050  CG  LEU A 111      28.630  24.456  17.209  1.00  0.00      RA0  C
ATOM   1051  CD1 LEU A 111      27.152  24.092  17.333  1.00  0.00      RA0  C
ATOM   1052  CD2 LEU A 111      29.286  23.662  16.085  1.00  0.00      RA0  C
ATOM   1053  C   LEU A 111      30.144  27.988  17.047  1.00  0.00      RA0  C
ATOM   1054  O   LEU A 111      29.820  28.761  17.961  1.00  0.00      RA0  O
ATOM   1055  N   VAL A 112      30.389  28.387  15.807  1.00  0.00      RA0  N
ATOM   1056  H   VAL A 112      30.679  27.732  15.104  1.00  0.00      RA0  H
ATOM   1057  CA  VAL A 112      30.190  29.775  15.392  1.00  0.00      RA0  C
ATOM   1058  CB  VAL A 112      31.528  30.473  15.117  1.00  0.00      RA0  C
ATOM   1059  CG1 VAL A 112      31.300  31.947  14.777  1.00  0.00      RA0  C
ATOM   1060  CG2 VAL A 112      32.506  30.319  16.285  1.00  0.00      RA0  C
ATOM   1061  C   VAL A 112      29.307  29.795  14.147  1.00  0.00      RA0  C
ATOM   1062  O   VAL A 112      29.639  29.175  13.139  1.00  0.00      RA0  O
ATOM   1063  N   VAL A 113      28.195  30.511  14.213  1.00  0.00      RA0  N
ATOM   1064  H   VAL A 113      27.979  31.044  15.032  1.00  0.00      RA0  H
ATOM   1065  CA  VAL A 113      27.286  30.606  13.069  1.00  0.00      RA0  C
ATOM   1066  CB  VAL A 113      26.021  29.758  13.284  1.00  0.00      RA0  C
ATOM   1067  CG1 VAL A 113      26.323  28.260  13.341  1.00  0.00      RA0  C
ATOM   1068  CG2 VAL A 113      25.242  30.239  14.510  1.00  0.00      RA0  C
ATOM   1069  C   VAL A 113      26.872  32.037  12.745  1.00  0.00      RA0  C
ATOM   1070  O   VAL A 113      26.968  32.956  13.570  1.00  0.00      RA0  O
ATOM   1071  N   ASN A 114      26.368  32.203  11.529  1.00  0.00      RA0  N
ATOM   1072  H   ASN A 114      26.149  31.378  11.001  1.00  0.00      RA0  H
ATOM   1073  CA  ASN A 114      25.969  33.509  11.022  1.00  0.00      RA0  C
ATOM   1074  CB  ASN A 114      25.814  33.431   9.497  1.00  0.00      RA0  C
ATOM   1075  CG  ASN A 114      27.035  32.828   8.834  1.00  0.00      RA0  C
ATOM   1076  OD1 ASN A 114      28.043  33.509   8.671  1.00  0.00      RA0  O
ATOM   1077  ND2 ASN A 114      26.895  31.531   8.474  1.00  0.00      RA0  N
ATOM   1078 HD21 ASN A 114      26.067  30.960   8.577  1.00  0.00      RA0  H
ATOM   1079 HD22 ASN A 114      27.629  30.990   8.055  1.00  0.00      RA0  H
ATOM   1080  C   ASN A 114      24.621  33.987  11.529  1.00  0.00      RA0  C
ATOM   1081  O   ASN A 114      23.769  33.189  11.905  1.00  0.00      RA0  O
ATOM   1082  N   SER A 115      24.446  35.308  11.508  1.00  0.00      RA0  N
ATOM   1083  H   SER A 115      25.219  35.897  11.282  1.00  0.00      RA0  H
ATOM   1084  CA  SER A 115      23.211  35.933  11.928  1.00  0.00      RA0  C
ATOM   1085  CB  SER A 115      23.335  37.459  11.882  1.00  0.00      RA0  C
ATOM   1086  OG  SER A 115      22.482  38.056  12.865  1.00  0.00      RA0  O
ATOM   1087  HG  SER A 115      21.597  37.753  12.682  1.00  0.00      RA0  H
ATOM   1088  C   SER A 115      22.004  35.426  11.128  1.00  0.00      RA0  C
ATOM   1089  O   SER A 115      20.951  35.137  11.684  1.00  0.00      RA0  O
ATOM   1090  N   ALA A 116      22.161  35.353   9.815  1.00  0.00      RA0  N
ATOM   1091  H   ALA A 116      23.061  35.500   9.412  1.00  0.00      RA0  H
ATOM   1092  CA  ALA A 116      21.043  35.018   8.928  1.00  0.00      RA0  C
ATOM   1093  CB  ALA A 116      21.508  34.976   7.472  1.00  0.00      RA0  C
ATOM   1094  C   ALA A 116      20.420  33.676   9.263  1.00  0.00      RA0  C
ATOM   1095  O   ALA A 116      19.203  33.489   9.107  1.00  0.00      RA0  O
ATOM   1096  N   THR A 117      21.240  32.742   9.737  1.00  0.00      RA0  N
ATOM   1097  H   THR A 117      22.226  32.864   9.841  1.00  0.00      RA0  H
ATOM   1098  CA  THR A 117      20.803  31.366  10.039  1.00  0.00      RA0  C
ATOM   1099  CB  THR A 117      21.820  30.526   9.298  1.00  0.00      RA0  C
ATOM   1100  OG1 THR A 117      22.893  31.382   8.866  1.00  0.00      RA0  O
ATOM   1101  HG1 THR A 117      23.570  30.726   8.653  1.00  0.00      RA0  H
ATOM   1102  CG2 THR A 117      21.204  29.832   8.091  1.00  0.00      RA0  C
ATOM   1103  C   THR A 117      20.765  31.032  11.528  1.00  0.00      RA0  C
ATOM   1104  O   THR A 117      20.453  29.895  11.901  1.00  0.00      RA0  O
ATOM   1105  N   ARG A 118      21.031  32.024  12.371  1.00  0.00      RA0  N
ATOM   1106  H   ARG A 118      21.284  32.916  11.998  1.00  0.00      RA0  H
ATOM   1107  CA  ARG A 118      21.119  31.830  13.819  1.00  0.00      RA0  C
ATOM   1108  CB  ARG A 118      21.347  33.197  14.470  1.00  0.00      RA0  C
ATOM   1109  CG  ARG A 118      21.227  33.220  15.993  1.00  0.00      RA0  C
ATOM   1110  CD  ARG A 118      21.375  34.637  16.553  1.00  0.00      RA0  C
ATOM   1111  NE  ARG A 118      20.920  34.705  17.939  1.00  0.00      RA0  N
ATOM   1112  HE  ARG A 118      19.953  34.420  18.054  1.00  0.00      RA0  H
ATOM   1113  CZ  ARG A 118      21.752  35.190  18.912  1.00  0.00      RA0  C
ATOM   1114  NH1 ARG A 118      23.022  35.524  18.609  1.00  0.00      RA0  N
ATOM   1115 HH11 ARG A 118      23.612  35.934  19.325  1.00  0.00      RA0  H
ATOM   1116 HH12 ARG A 118      23.434  35.372  17.701  1.00  0.00      RA0  H
ATOM   1117  NH2 ARG A 118      21.310  35.331  20.177  1.00  0.00      RA0  N
ATOM   1118 HH21 ARG A 118      21.933  35.667  20.913  1.00  0.00      RA0  H
ATOM   1119 HH22 ARG A 118      20.373  35.114  20.452  1.00  0.00      RA0  H
ATOM   1120  C   ARG A 118      19.916  31.116  14.423  1.00  0.00      RA0  C
ATOM   1121  O   ARG A 118      20.052  30.100  15.112  1.00  0.00      RA0  O
ATOM   1122  N   GLU A 119      18.728  31.646  14.183  1.00  0.00      RA0  N
ATOM   1123  H   GLU A 119      18.662  32.472  13.627  1.00  0.00      RA0  H
ATOM   1124  CA  GLU A 119      17.547  31.080  14.828  1.00  0.00      RA0  C
ATOM   1125  CB  GLU A 119      16.390  32.078  14.818  1.00  0.00      RA0  C
ATOM   1126  CG  GLU A 119      16.792  33.437  15.412  1.00  0.00      RA0  C
ATOM   1127  CD  GLU A 119      17.300  33.294  16.838  1.00  0.00      RA0  C
ATOM   1128  OE1 GLU A 119      16.833  32.415  17.556  1.00  0.00      RA0  O
ATOM   1129  OE2 GLU A 119      18.166  34.072  17.236  1.00  0.00      RA0  O
ATOM   1130  C   GLU A 119      17.167  29.693  14.294  1.00  0.00      RA0  C
ATOM   1131  O   GLU A 119      16.825  28.813  15.062  1.00  0.00      RA0  O
ATOM   1132  N   LYS A 120      17.286  29.493  12.992  1.00  0.00      RA0  N
ATOM   1133  H   LYS A 120      17.705  30.217  12.448  1.00  0.00      RA0  H
ATOM   1134  CA  LYS A 120      17.100  28.161  12.407  1.00  0.00      RA0  C
ATOM   1135  CB  LYS A 120      17.266  28.232  10.884  1.00  0.00      RA0  C
ATOM   1136  CG  LYS A 120      17.037  26.878  10.206  1.00  0.00      RA0  C
ATOM   1137  CD  LYS A 120      17.357  26.845   8.708  1.00  0.00      RA0  C
ATOM   1138  CE  LYS A 120      18.826  27.155   8.403  1.00  0.00      RA0  C
ATOM   1139  NZ  LYS A 120      19.193  26.666   7.066  1.00  0.00      RA0  N
ATOM   1140  HZ1 LYS A 120      20.198  26.851   6.860  1.00  0.00      RA0  H
ATOM   1141  HZ2 LYS A 120      19.081  25.631   7.037  1.00  0.00      RA0  H
ATOM   1142  HZ3 LYS A 120      18.626  27.028   6.280  1.00  0.00      RA0  H
ATOM   1143  C   LYS A 120      18.073  27.158  12.976  1.00  0.00      RA0  C
ATOM   1144  O   LYS A 120      17.715  26.044  13.303  1.00  0.00      RA0  O
ATOM   1145  N   ASP A 121      19.339  27.552  13.045  1.00  0.00      RA0  N
ATOM   1146  H   ASP A 121      19.663  28.410  12.650  1.00  0.00      RA0  H
ATOM   1147  CA  ASP A 121      20.385  26.683  13.575  1.00  0.00      RA0  C
ATOM   1148  CB  ASP A 121      21.775  27.259  13.346  1.00  0.00      RA0  C
ATOM   1149  CG  ASP A 121      22.004  27.407  11.858  1.00  0.00      RA0  C
ATOM   1150  OD1 ASP A 121      21.300  26.766  11.072  1.00  0.00      RA0  O
ATOM   1151  OD2 ASP A 121      22.874  28.190  11.495  1.00  0.00      RA0  O
ATOM   1152  C   ASP A 121      20.154  26.364  15.050  1.00  0.00      RA0  C
ATOM   1153  O   ASP A 121      20.295  25.218  15.483  1.00  0.00      RA0  O
ATOM   1154  N   LEU A 122      19.828  27.387  15.828  1.00  0.00      RA0  N
ATOM   1155  H   LEU A 122      19.743  28.294  15.416  1.00  0.00      RA0  H
ATOM   1156  CA  LEU A 122      19.602  27.193  17.256  1.00  0.00      RA0  C
ATOM   1157  CB  LEU A 122      19.361  28.517  17.979  1.00  0.00      RA0  C
ATOM   1158  CG  LEU A 122      20.638  29.345  18.120  1.00  0.00      RA0  C
ATOM   1159  CD1 LEU A 122      20.368  30.693  18.792  1.00  0.00      RA0  C
ATOM   1160  CD2 LEU A 122      21.744  28.557  18.823  1.00  0.00      RA0  C
ATOM   1161  C   LEU A 122      18.452  26.245  17.509  1.00  0.00      RA0  C
ATOM   1162  O   LEU A 122      18.522  25.412  18.398  1.00  0.00      RA0  O
ATOM   1163  N   SER A 123      17.383  26.364  16.730  1.00  0.00      RA0  N
ATOM   1164  H   SER A 123      17.359  27.059  16.010  1.00  0.00      RA0  H
ATOM   1165  CA  SER A 123      16.226  25.489  16.918  1.00  0.00      RA0  C
ATOM   1166  CB  SER A 123      15.086  26.071  16.093  1.00  0.00      RA0  C
ATOM   1167  OG  SER A 123      14.900  27.433  16.495  1.00  0.00      RA0  O
ATOM   1168  HG  SER A 123      15.584  27.959  16.089  1.00  0.00      RA0  H
ATOM   1169  C   SER A 123      16.595  24.052  16.582  1.00  0.00      RA0  C
ATOM   1170  O   SER A 123      16.212  23.125  17.291  1.00  0.00      RA0  O
ATOM   1171  N   TRP A 124      17.343  23.880  15.498  1.00  0.00      RA0  N
ATOM   1172  H   TRP A 124      17.647  24.674  14.964  1.00  0.00      RA0  H
ATOM   1173  CA  TRP A 124      17.787  22.548  15.055  1.00  0.00      RA0  C
ATOM   1174  CB  TRP A 124      18.419  22.677  13.666  1.00  0.00      RA0  C
ATOM   1175  CG  TRP A 124      18.817  21.330  13.111  1.00  0.00      RA0  C
ATOM   1176  CD2 TRP A 124      17.969  20.327  12.512  1.00  0.00      RA0  C
ATOM   1177  CE2 TRP A 124      18.796  19.253  12.110  1.00  0.00      RA0  C
ATOM   1178  CE3 TRP A 124      16.597  20.258  12.296  1.00  0.00      RA0  C
ATOM   1179  CD1 TRP A 124      20.115  20.804  13.030  1.00  0.00      RA0  C
ATOM   1180  NE1 TRP A 124      20.107  19.579  12.437  1.00  0.00      RA0  N
ATOM   1181  HE1 TRP A 124      20.894  19.022  12.256  1.00  0.00      RA0  H
ATOM   1182  CZ2 TRP A 124      18.233  18.147  11.484  1.00  0.00      RA0  C
ATOM   1183  CZ3 TRP A 124      16.047  19.144  11.672  1.00  0.00      RA0  C
ATOM   1184  CH2 TRP A 124      16.861  18.092  11.269  1.00  0.00      RA0  C
ATOM   1185  C   TRP A 124      18.760  21.909  16.045  1.00  0.00      RA0  C
ATOM   1186  O   TRP A 124      18.593  20.764  16.438  1.00  0.00      RA0  O
ATOM   1187  N   ILE A 125      19.761  22.681  16.455  1.00  0.00      RA0  N
ATOM   1188  H   ILE A 125      19.820  23.605  16.091  1.00  0.00      RA0  H
ATOM   1189  CA  ILE A 125      20.746  22.218  17.430  1.00  0.00      RA0  C
ATOM   1190  CB  ILE A 125      21.849  23.257  17.656  1.00  0.00      RA0  C
ATOM   1191  CG2 ILE A 125      22.771  22.872  18.815  1.00  0.00      RA0  C
ATOM   1192  CG1 ILE A 125      22.652  23.461  16.370  1.00  0.00      RA0  C
ATOM   1193  CD1 ILE A 125      23.551  24.696  16.437  1.00  0.00      RA0  C
ATOM   1194  C   ILE A 125      20.050  21.835  18.742  1.00  0.00      RA0  C
ATOM   1195  O   ILE A 125      20.290  20.760  19.269  1.00  0.00      RA0  O
ATOM   1196  N   THR A 126      19.185  22.715  19.246  1.00  0.00      RA0  N
ATOM   1197  H   THR A 126      19.020  23.583  18.781  1.00  0.00      RA0  H
ATOM   1198  CA  THR A 126      18.413  22.427  20.459  1.00  0.00      RA0  C
ATOM   1199  CB  THR A 126      17.576  23.644  20.843  1.00  0.00      RA0  C
ATOM   1200  OG1 THR A 126      18.449  24.768  21.012  1.00  0.00      RA0  O
ATOM   1201  HG1 THR A 126      18.612  25.118  20.145  1.00  0.00      RA0  H
ATOM   1202  CG2 THR A 126      16.766  23.409  22.119  1.00  0.00      RA0  C
ATOM   1203  C   THR A 126      17.638  21.140  20.388  1.00  0.00      RA0  C
ATOM   1204  O   THR A 126      17.679  20.344  21.333  1.00  0.00      RA0  O
ATOM   1205  N   GLN A 127      16.919  20.950  19.285  1.00  0.00      RA0  N
ATOM   1206  H   GLN A 127      16.931  21.647  18.565  1.00  0.00      RA0  H
ATOM   1207  CA  GLN A 127      16.103  19.760  19.063  1.00  0.00      RA0  C
ATOM   1208  CB  GLN A 127      15.406  19.880  17.707  1.00  0.00      RA0  C
ATOM   1209  CG  GLN A 127      14.535  18.680  17.336  1.00  0.00      RA0  C
ATOM   1210  CD  GLN A 127      13.853  18.964  16.014  1.00  0.00      RA0  C
ATOM   1211  OE1 GLN A 127      12.817  19.616  15.951  1.00  0.00      RA0  O
ATOM   1212  NE2 GLN A 127      14.490  18.442  14.951  1.00  0.00      RA0  N
ATOM   1213 HE21 GLN A 127      15.330  17.902  15.047  1.00  0.00      RA0  H
ATOM   1214 HE22 GLN A 127      14.152  18.578  14.021  1.00  0.00      RA0  H
ATOM   1215  C   GLN A 127      16.927  18.464  19.147  1.00  0.00      RA0  C
ATOM   1216  O   GLN A 127      16.596  17.540  19.877  1.00  0.00      RA0  O
ATOM   1217  N   HIS A 128      18.018  18.419  18.397  1.00  0.00      RA0  N
ATOM   1218  H   HIS A 128      18.299  19.240  17.893  1.00  0.00      RA0  H
ATOM   1219  CA  HIS A 128      18.844  17.228  18.341  1.00  0.00      RA0  C
ATOM   1220  CB  HIS A 128      19.640  17.157  17.035  1.00  0.00      RA0  C
ATOM   1221  CG  HIS A 128      18.689  16.789  15.924  1.00  0.00      RA0  C
ATOM   1222  ND1 HIS A 128      18.526  15.537  15.455  1.00  0.00      RA0  N
ATOM   1223  HD1 HIS A 128      19.009  14.731  15.743  1.00  0.00      RA0  H
ATOM   1224  CD2 HIS A 128      17.814  17.639  15.244  1.00  0.00      RA0  C
ATOM   1225  NE2 HIS A 128      17.114  16.883  14.363  1.00  0.00      RA0  N
ATOM   1226  CE1 HIS A 128      17.554  15.589  14.491  1.00  0.00      RA0  C
ATOM   1227  C   HIS A 128      19.769  17.062  19.563  1.00  0.00      RA0  C
ATOM   1228  O   HIS A 128      20.225  15.953  19.833  1.00  0.00      RA0  O
ATOM   1229  N   ALA A 129      20.027  18.136  20.308  1.00  0.00      RA0  N
ATOM   1230  H   ALA A 129      19.633  19.024  20.066  1.00  0.00      RA0  H
ATOM   1231  CA  ALA A 129      20.873  18.057  21.500  1.00  0.00      RA0  C
ATOM   1232  CB  ALA A 129      21.303  19.445  21.973  1.00  0.00      RA0  C
ATOM   1233  C   ALA A 129      20.202  17.338  22.680  1.00  0.00      RA0  C
ATOM   1234  O   ALA A 129      20.880  16.738  23.501  1.00  0.00      RA0  O
ATOM   1235  N   GLU A 130      18.881  17.425  22.754  1.00  0.00      RA0  N
ATOM   1236  H   GLU A 130      18.372  17.866  22.013  1.00  0.00      RA0  H
ATOM   1237  CA  GLU A 130      18.113  17.027  23.947  1.00  0.00      RA0  C
ATOM   1238  CB  GLU A 130      16.624  17.367  23.738  1.00  0.00      RA0  C
ATOM   1239  CG  GLU A 130      15.687  17.119  24.927  1.00  0.00      RA0  C
ATOM   1240  CD  GLU A 130      15.349  15.644  25.035  1.00  0.00      RA0  C
ATOM   1241  OE1 GLU A 130      15.298  14.976  24.004  1.00  0.00      RA0  O
ATOM   1242  OE2 GLU A 130      15.144  15.166  26.149  1.00  0.00      RA0  O
ATOM   1243  C   GLU A 130      18.400  15.609  24.440  1.00  0.00      RA0  C
ATOM   1244  O   GLU A 130      18.651  15.430  25.640  1.00  0.00      RA0  O
ATOM   1245  N   PRO A 131      18.393  14.603  23.570  1.00  0.00      RA0  N
ATOM   1246  CD  PRO A 131      18.042  14.604  22.145  1.00  0.00      RA0  C
ATOM   1247  CA  PRO A 131      18.648  13.234  24.018  1.00  0.00      RA0  C
ATOM   1248  CB  PRO A 131      18.323  12.359  22.801  1.00  0.00      RA0  C
ATOM   1249  CG  PRO A 131      17.472  13.223  21.883  1.00  0.00      RA0  C
ATOM   1250  C   PRO A 131      20.074  12.993  24.479  1.00  0.00      RA0  C
ATOM   1251  O   PRO A 131      20.319  12.039  25.221  1.00  0.00      RA0  O
ATOM   1252  N   PHE A 132      20.994  13.857  24.056  1.00  0.00      RA0  N
ATOM   1253  H   PHE A 132      20.708  14.667  23.540  1.00  0.00      RA0  H
ATOM   1254  CA  PHE A 132      22.381  13.799  24.487  1.00  0.00      RA0  C
ATOM   1255  CB  PHE A 132      23.314  14.295  23.381  1.00  0.00      RA0  C
ATOM   1256  CG  PHE A 132      23.126  13.527  22.094  1.00  0.00      RA0  C
ATOM   1257  CD1 PHE A 132      23.930  12.428  21.822  1.00  0.00      RA0  C
ATOM   1258  CD2 PHE A 132      22.167  13.927  21.171  1.00  0.00      RA0  C
ATOM   1259  CE1 PHE A 132      23.782  11.737  20.625  1.00  0.00      RA0  C
ATOM   1260  CE2 PHE A 132      22.018  13.237  19.975  1.00  0.00      RA0  C
ATOM   1261  CZ  PHE A 132      22.830  12.143  19.699  1.00  0.00      RA0  C
ATOM   1262  C   PHE A 132      22.668  14.592  25.770  1.00  0.00      RA0  C
ATOM   1263  O   PHE A 132      23.759  14.469  26.353  1.00  0.00      RA0  O
ATOM   1264  N   GLY A 133      21.702  15.400  26.203  1.00  0.00      RA0  N
ATOM   1265  H   GLY A 133      20.862  15.515  25.669  1.00  0.00      RA0  H
ATOM   1266  CA  GLY A 133      21.820  16.178  27.431  1.00  0.00      RA0  C
ATOM   1267  C   GLY A 133      22.832  17.306  27.350  1.00  0.00      RA0  C
ATOM   1268  O   GLY A 133      23.558  17.570  28.316  1.00  0.00      RA0  O
ATOM   1269  N   ILE A 134      22.864  17.993  26.212  1.00  0.00      RA0  N
ATOM   1270  H   ILE A 134      22.136  17.869  25.538  1.00  0.00      RA0  H
ATOM   1271  CA  ILE A 134      23.862  19.032  25.986  1.00  0.00      RA0  C
ATOM   1272  CB  ILE A 134      24.285  19.070  24.518  1.00  0.00      RA0  C
ATOM   1273  CG2 ILE A 134      25.363  20.125  24.269  1.00  0.00      RA0  C
ATOM   1274  CG1 ILE A 134      24.750  17.682  24.087  1.00  0.00      RA0  C
ATOM   1275  CD1 ILE A 134      25.852  17.144  24.999  1.00  0.00      RA0  C
ATOM   1276  C   ILE A 134      23.293  20.373  26.433  1.00  0.00      RA0  C
ATOM   1277  O   ILE A 134      22.166  20.722  26.075  1.00  0.00      RA0  O
ATOM   1278  N   GLU A 135      24.065  21.094  27.242  1.00  0.00      RA0  N
ATOM   1279  H   GLU A 135      24.978  20.754  27.461  1.00  0.00      RA0  H
ATOM   1280  CA  GLU A 135      23.728  22.449  27.678  1.00  0.00      RA0  C
ATOM   1281  CB  GLU A 135      24.475  22.633  29.006  1.00  0.00      RA0  C
ATOM   1282  CG  GLU A 135      24.556  23.997  29.696  1.00  0.00      RA0  C
ATOM   1283  CD  GLU A 135      25.557  23.844  30.834  1.00  0.00      RA0  C
ATOM   1284  OE1 GLU A 135      26.575  24.536  30.841  1.00  0.00      RA0  O
ATOM   1285  OE2 GLU A 135      25.362  22.984  31.695  1.00  0.00      RA0  O
ATOM   1286  C   GLU A 135      24.204  23.447  26.613  1.00  0.00      RA0  C
ATOM   1287  O   GLU A 135      25.387  23.508  26.304  1.00  0.00      RA0  O
ATOM   1288  N   ILE A 136      23.267  24.219  26.067  1.00  0.00      RA0  N
ATOM   1289  H   ILE A 136      22.356  24.245  26.475  1.00  0.00      RA0  H
ATOM   1290  CA  ILE A 136      23.543  25.167  24.980  1.00  0.00      RA0  C
ATOM   1291  CB  ILE A 136      22.477  25.002  23.902  1.00  0.00      RA0  C
ATOM   1292  CG2 ILE A 136      22.673  25.979  22.742  1.00  0.00      RA0  C
ATOM   1293  CG1 ILE A 136      22.428  23.546  23.446  1.00  0.00      RA0  C
ATOM   1294  CD1 ILE A 136      21.335  23.309  22.412  1.00  0.00      RA0  C
ATOM   1295  C   ILE A 136      23.525  26.578  25.545  1.00  0.00      RA0  C
ATOM   1296  O   ILE A 136      22.514  26.993  26.112  1.00  0.00      RA0  O
ATOM   1297  N   THR A 137      24.636  27.308  25.390  1.00  0.00      RA0  N
ATOM   1298  H   THR A 137      25.458  26.901  24.995  1.00  0.00      RA0  H
ATOM   1299  CA  THR A 137      24.751  28.675  25.878  1.00  0.00      RA0  C
ATOM   1300  CB  THR A 137      25.775  28.554  26.990  1.00  0.00      RA0  C
ATOM   1301  OG1 THR A 137      25.453  27.366  27.727  1.00  0.00      RA0  O
ATOM   1302  HG1 THR A 137      26.207  27.125  28.252  1.00  0.00      RA0  H
ATOM   1303  CG2 THR A 137      25.834  29.787  27.894  1.00  0.00      RA0  C
ATOM   1304  C   THR A 137      25.140  29.591  24.728  1.00  0.00      RA0  C
ATOM   1305  O   THR A 137      26.202  29.420  24.130  1.00  0.00      RA0  O
ATOM   1306  N   VAL A 138      24.276  30.548  24.409  1.00  0.00      RA0  N
ATOM   1307  H   VAL A 138      23.496  30.726  25.006  1.00  0.00      RA0  H
ATOM   1308  CA  VAL A 138      24.569  31.510  23.345  1.00  0.00      RA0  C
ATOM   1309  CB  VAL A 138      23.271  31.978  22.696  1.00  0.00      RA0  C
ATOM   1310  CG1 VAL A 138      23.558  32.879  21.499  1.00  0.00      RA0  C
ATOM   1311  CG2 VAL A 138      22.410  30.775  22.306  1.00  0.00      RA0  C
ATOM   1312  C   VAL A 138      25.368  32.678  23.936  1.00  0.00      RA0  C
ATOM   1313  O   VAL A 138      24.944  33.289  24.920  1.00  0.00      RA0  O
ATOM   1314  N   ARG A 139      26.488  33.018  23.307  1.00  0.00      RA0  N
ATOM   1315  H   ARG A 139      26.673  32.628  22.409  1.00  0.00      RA0  H
ATOM   1316  CA  ARG A 139      27.450  33.974  23.874  1.00  0.00      RA0  C
ATOM   1317  CB  ARG A 139      28.872  33.478  23.643  1.00  0.00      RA0  C
ATOM   1318  CG  ARG A 139      29.075  32.058  24.175  1.00  0.00      RA0  C
ATOM   1319  CD  ARG A 139      28.614  31.916  25.628  1.00  0.00      RA0  C
ATOM   1320  NE  ARG A 139      29.091  33.047  26.414  1.00  0.00      RA0  N
ATOM   1321  HE  ARG A 139      28.571  33.913  26.369  1.00  0.00      RA0  H
ATOM   1322  CZ  ARG A 139      30.279  32.994  27.062  1.00  0.00      RA0  C
ATOM   1323  NH1 ARG A 139      30.953  31.822  27.123  1.00  0.00      RA0  N
ATOM   1324 HH11 ARG A 139      31.796  31.706  27.647  1.00  0.00      RA0  H
ATOM   1325 HH12 ARG A 139      30.630  30.994  26.629  1.00  0.00      RA0  H
ATOM   1326  NH2 ARG A 139      30.743  34.131  27.619  1.00  0.00      RA0  N
ATOM   1327 HH21 ARG A 139      31.578  34.225  28.159  1.00  0.00      RA0  H
ATOM   1328 HH22 ARG A 139      30.227  35.004  27.484  1.00  0.00      RA0  H
ATOM   1329  C   ARG A 139      27.259  35.386  23.330  1.00  0.00      RA0  C
ATOM   1330  O   ARG A 139      28.145  35.986  22.706  1.00  0.00      RA0  O
ATOM   1331  N   ASP A 140      26.099  35.947  23.626  1.00  0.00      RA0  N
ATOM   1332  H   ASP A 140      25.417  35.428  24.145  1.00  0.00      RA0  H
ATOM   1333  CA  ASP A 140      25.763  37.288  23.171  1.00  0.00      RA0  C
ATOM   1334  CB  ASP A 140      24.240  37.498  23.143  1.00  0.00      RA0  C
ATOM   1335  CG  ASP A 140      23.530  36.528  22.200  1.00  0.00      RA0  C
ATOM   1336  OD1 ASP A 140      23.941  36.365  21.053  1.00  0.00      RA0  O
ATOM   1337  OD2 ASP A 140      22.527  35.940  22.595  1.00  0.00      RA0  O
ATOM   1338  C   ASP A 140      26.461  38.356  24.001  1.00  0.00      RA0  C
ATOM   1339  O   ASP A 140      26.303  39.538  23.728  1.00  0.00      RA0  O
ATOM   1340  N   ASP A 141      27.195  37.921  25.031  1.00  0.00      RA0  N
ATOM   1341  H   ASP A 141      27.324  36.945  25.204  1.00  0.00      RA0  H
ATOM   1342  CA  ASP A 141      28.079  38.774  25.811  1.00  0.00      RA0  C
ATOM   1343  CB  ASP A 141      28.319  38.135  27.184  1.00  0.00      RA0  C
ATOM   1344  CG  ASP A 141      29.137  36.853  27.066  1.00  0.00      RA0  C
ATOM   1345  OD1 ASP A 141      28.680  35.885  26.460  1.00  0.00      RA0  O
ATOM   1346  OD2 ASP A 141      30.229  36.789  27.620  1.00  0.00      RA0  O
ATOM   1347  C   ASP A 141      29.436  39.080  25.147  1.00  0.00      RA0  C
ATOM   1348  O   ASP A 141      30.193  39.924  25.662  1.00  0.00      RA0  O
ATOM   1349  N   LEU A 142      29.715  38.394  24.033  1.00  0.00      RA0  N
ATOM   1350  H   LEU A 142      29.034  37.792  23.612  1.00  0.00      RA0  H
ATOM   1351  CA  LEU A 142      30.966  38.532  23.283  1.00  0.00      RA0  C
ATOM   1352  CB  LEU A 142      31.614  37.165  23.048  1.00  0.00      RA0  C
ATOM   1353  CG  LEU A 142      31.908  36.377  24.326  1.00  0.00      RA0  C
ATOM   1354  CD1 LEU A 142      32.443  34.980  24.014  1.00  0.00      RA0  C
ATOM   1355  CD2 LEU A 142      32.840  37.133  25.271  1.00  0.00      RA0  C
ATOM   1356  C   LEU A 142      30.768  39.226  21.951  1.00  0.00      RA0  C
ATOM   1357  O   LEU A 142      29.785  38.975  21.236  1.00  0.00      RA0  O
ATOM   1358  N   SER A 143      31.742  40.055  21.608  1.00  0.00      RA0  N
ATOM   1359  H   SER A 143      32.496  40.278  22.223  1.00  0.00      RA0  H
ATOM   1360  CA  SER A 143      31.886  40.617  20.278  1.00  0.00      RA0  C
ATOM   1361  CB  SER A 143      32.142  42.087  20.497  1.00  0.00      RA0  C
ATOM   1362  OG  SER A 143      32.033  42.277  21.904  1.00  0.00      RA0  O
ATOM   1363  HG  SER A 143      31.130  42.042  22.102  1.00  0.00      RA0  H
ATOM   1364  C   SER A 143      33.074  39.904  19.640  1.00  0.00      RA0  C
ATOM   1365  O   SER A 143      33.806  39.158  20.310  1.00  0.00      RA0  O
ATOM   1366  N   MSE A 144      33.253  40.097  18.350  1.00  0.00      RA0  N
ATOM   1367  H   MSE A 144      32.689  40.718  17.801  1.00  0.00      RA0  H
ATOM   1368  CA  MSE A 144      34.328  39.411  17.655  1.00  0.00      RA0  C
ATOM   1369  CB  MSE A 144      33.844  38.031  17.198  1.00  0.00      RA0  C
ATOM   1370  CG  MSE A 144      34.949  37.127  16.648  1.00  0.00      RA0  C
ATOM   1371  SE  MSE A 144      34.395  35.430  16.427  1.00  0.00      RA0  S
ATOM   1372  CE  MSE A 144      32.874  35.772  15.530  1.00  0.00      RA0  C
ATOM   1373  C   MSE A 144      34.823  40.277  16.518  1.00  0.00      RA0  C
ATOM   1374  O   MSE A 144      34.018  40.927  15.822  1.00  0.00      RA0  O
ATOM   1375  N   ILE A 145      36.145  40.281  16.350  1.00  0.00      RA0  N
ATOM   1376  H   ILE A 145      36.722  39.723  16.951  1.00  0.00      RA0  H
ATOM   1377  CA  ILE A 145      36.817  41.057  15.315  1.00  0.00      RA0  C
ATOM   1378  CB  ILE A 145      37.632  42.196  15.942  1.00  0.00      RA0  C
ATOM   1379  CG2 ILE A 145      38.310  43.044  14.865  1.00  0.00      RA0  C
ATOM   1380  CG1 ILE A 145      36.781  43.050  16.885  1.00  0.00      RA0  C
ATOM   1381  CD1 ILE A 145      37.596  44.107  17.631  1.00  0.00      RA0  C
ATOM   1382  C   ILE A 145      37.729  40.128  14.530  1.00  0.00      RA0  C
ATOM   1383  O   ILE A 145      38.504  39.373  15.126  1.00  0.00      RA0  O
ATOM   1384  N   ALA A 146      37.627  40.164  13.204  1.00  0.00      RA0  N
ATOM   1385  H   ALA A 146      37.038  40.863  12.797  1.00  0.00      RA0  H
ATOM   1386  CA  ALA A 146      38.491  39.366  12.339  1.00  0.00      RA0  C
ATOM   1387  CB  ALA A 146      37.702  38.889  11.127  1.00  0.00      RA0  C
ATOM   1388  C   ALA A 146      39.592  40.260  11.825  1.00  0.00      RA0  C
ATOM   1389  O   ALA A 146      39.320  41.270  11.191  1.00  0.00      RA0  O
ATOM   1390  N   VAL A 147      40.832  39.879  12.100  1.00  0.00      RA0  N
ATOM   1391  H   VAL A 147      40.996  39.036  12.599  1.00  0.00      RA0  H
ATOM   1392  CA  VAL A 147      41.994  40.689  11.695  1.00  0.00      RA0  C
ATOM   1393  CB  VAL A 147      42.872  40.977  12.916  1.00  0.00      RA0  C
ATOM   1394  CG1 VAL A 147      44.032  41.907  12.561  1.00  0.00      RA0  C
ATOM   1395  CG2 VAL A 147      42.038  41.525  14.075  1.00  0.00      RA0  C
ATOM   1396  C   VAL A 147      42.735  39.835  10.682  1.00  0.00      RA0  C
ATOM   1397  O   VAL A 147      43.186  38.736  11.015  1.00  0.00      RA0  O
ATOM   1398  N   GLN A 148      42.820  40.325   9.451  1.00  0.00      RA0  N
ATOM   1399  H   GLN A 148      42.578  41.273   9.259  1.00  0.00      RA0  H
ATOM   1400  CA  GLN A 148      43.218  39.503   8.302  1.00  0.00      RA0  C
ATOM   1401  CB  GLN A 148      41.974  39.165   7.474  1.00  0.00      RA0  C
ATOM   1402  CG  GLN A 148      40.682  38.994   8.288  1.00  0.00      RA0  C
ATOM   1403  CD  GLN A 148      40.351  37.538   8.559  1.00  0.00      RA0  C
ATOM   1404  OE1 GLN A 148      39.561  36.948   7.820  1.00  0.00      RA0  O
ATOM   1405  NE2 GLN A 148      40.934  37.012   9.654  1.00  0.00      RA0  N
ATOM   1406 HE21 GLN A 148      41.585  37.518  10.227  1.00  0.00      RA0  H
ATOM   1407 HE22 GLN A 148      40.746  36.080   9.984  1.00  0.00      RA0  H
ATOM   1408  C   GLN A 148      44.283  40.159   7.421  1.00  0.00      RA0  C
ATOM   1409  O   GLN A 148      44.236  41.371   7.132  1.00  0.00      RA0  O
ATOM   1410  N   GLY A 149      45.222  39.347   6.947  1.00  0.00      RA0  N
ATOM   1411  H   GLY A 149      45.306  38.400   7.250  1.00  0.00      RA0  H
ATOM   1412  CA  GLY A 149      46.256  39.825   6.042  1.00  0.00      RA0  C
ATOM   1413  C   GLY A 149      47.621  39.353   6.499  1.00  0.00      RA0  C
ATOM   1414  O   GLY A 149      47.767  38.836   7.614  1.00  0.00      RA0  O
ATOM   1415  N   PRO A 150      48.615  39.532   5.647  1.00  0.00      RA0  N
ATOM   1416  CD  PRO A 150      48.491  40.145   4.331  1.00  0.00      RA0  C
ATOM   1417  CA  PRO A 150      49.959  39.020   5.916  1.00  0.00      RA0  C
ATOM   1418  CB  PRO A 150      50.689  39.249   4.588  1.00  0.00      RA0  C
ATOM   1419  CG  PRO A 150      49.931  40.377   3.897  1.00  0.00      RA0  C
ATOM   1420  C   PRO A 150      50.669  39.625   7.147  1.00  0.00      RA0  C
ATOM   1421  O   PRO A 150      51.533  38.974   7.746  1.00  0.00      RA0  O
ATOM   1422  N   ASN A 151      50.253  40.809   7.565  1.00  0.00      RA0  N
ATOM   1423  H   ASN A 151      49.535  41.285   7.051  1.00  0.00      RA0  H
ATOM   1424  CA  ASN A 151      50.760  41.443   8.778  1.00  0.00      RA0  C
ATOM   1425  CB  ASN A 151      51.186  42.893   8.553  1.00  0.00      RA0  C
ATOM   1426  CG  ASN A 151      52.502  42.986   7.817  1.00  0.00      RA0  C
ATOM   1427  OD1 ASN A 151      53.506  42.399   8.207  1.00  0.00      RA0  O
ATOM   1428  ND2 ASN A 151      52.439  43.759   6.718  1.00  0.00      RA0  N
ATOM   1429 HD21 ASN A 151      51.597  44.273   6.513  1.00  0.00      RA0  H
ATOM   1430 HD22 ASN A 151      53.196  43.869   6.076  1.00  0.00      RA0  H
ATOM   1431  C   ASN A 151      49.733  41.475   9.912  1.00  0.00      RA0  C
ATOM   1432  O   ASN A 151      49.956  42.116  10.946  1.00  0.00      RA0  O
ATOM   1433  N   ALA A 152      48.610  40.780   9.739  1.00  0.00      RA0  N
ATOM   1434  H   ALA A 152      48.501  40.201   8.928  1.00  0.00      RA0  H
ATOM   1435  CA  ALA A 152      47.525  40.831  10.724  1.00  0.00      RA0  C
ATOM   1436  CB  ALA A 152      46.308  40.084  10.210  1.00  0.00      RA0  C
ATOM   1437  C   ALA A 152      47.870  40.232  12.082  1.00  0.00      RA0  C
ATOM   1438  O   ALA A 152      47.643  40.855  13.112  1.00  0.00      RA0  O
ATOM   1439  N   GLN A 153      48.417  39.025  12.076  1.00  0.00      RA0  N
ATOM   1440  H   GLN A 153      48.619  38.600  11.194  1.00  0.00      RA0  H
ATOM   1441  CA  GLN A 153      48.786  38.360  13.322  1.00  0.00      RA0  C
ATOM   1442  CB  GLN A 153      49.243  36.938  13.021  1.00  0.00      RA0  C
ATOM   1443  CG  GLN A 153      48.057  36.153  12.463  1.00  0.00      RA0  C
ATOM   1444  CD  GLN A 153      48.530  34.829  11.914  1.00  0.00      RA0  C
ATOM   1445  OE1 GLN A 153      49.630  34.721  11.391  1.00  0.00      RA0  O
ATOM   1446  NE2 GLN A 153      47.640  33.831  12.058  1.00  0.00      RA0  N
ATOM   1447 HE21 GLN A 153      46.715  33.980  12.423  1.00  0.00      RA0  H
ATOM   1448 HE22 GLN A 153      47.892  32.895  11.811  1.00  0.00      RA0  H
ATOM   1449  C   GLN A 153      49.832  39.187  14.072  1.00  0.00      RA0  C
ATOM   1450  O   GLN A 153      49.689  39.419  15.253  1.00  0.00      RA0  O
ATOM   1451  N   ALA A 154      50.851  39.664  13.363  1.00  0.00      RA0  N
ATOM   1452  H   ALA A 154      50.900  39.471  12.385  1.00  0.00      RA0  H
ATOM   1453  CA  ALA A 154      51.905  40.471  13.987  1.00  0.00      RA0  C
ATOM   1454  CB  ALA A 154      52.975  40.833  12.957  1.00  0.00      RA0  C
ATOM   1455  C   ALA A 154      51.351  41.767  14.598  1.00  0.00      RA0  C
ATOM   1456  O   ALA A 154      51.682  42.119  15.731  1.00  0.00      RA0  O
ATOM   1457  N   LYS A 155      50.525  42.479  13.847  1.00  0.00      RA0  N
ATOM   1458  H   LYS A 155      50.271  42.156  12.933  1.00  0.00      RA0  H
ATOM   1459  CA  LYS A 155      49.955  43.733  14.328  1.00  0.00      RA0  C
ATOM   1460  CB  LYS A 155      49.235  44.475  13.205  1.00  0.00      RA0  C
ATOM   1461  CG  LYS A 155      50.190  45.187  12.245  1.00  0.00      RA0  C
ATOM   1462  CD  LYS A 155      49.435  45.828  11.080  1.00  0.00      RA0  C
ATOM   1463  CE  LYS A 155      50.311  46.698  10.176  1.00  0.00      RA0  C
ATOM   1464  NZ  LYS A 155      49.524  47.102   9.007  1.00  0.00      RA0  N
ATOM   1465  HZ1 LYS A 155      50.065  47.641   8.296  1.00  0.00      RA0  H
ATOM   1466  HZ2 LYS A 155      49.269  46.272   8.431  1.00  0.00      RA0  H
ATOM   1467  HZ3 LYS A 155      48.659  47.630   9.221  1.00  0.00      RA0  H
ATOM   1468  C   LYS A 155      49.019  43.509  15.502  1.00  0.00      RA0  C
ATOM   1469  O   LYS A 155      49.099  44.228  16.516  1.00  0.00      RA0  O
ATOM   1470  N   ALA A 156      48.162  42.490  15.413  1.00  0.00      RA0  N
ATOM   1471  H   ALA A 156      48.142  41.923  14.590  1.00  0.00      RA0  H
ATOM   1472  CA  ALA A 156      47.302  42.150  16.552  1.00  0.00      RA0  C
ATOM   1473  CB  ALA A 156      46.380  40.978  16.209  1.00  0.00      RA0  C
ATOM   1474  C   ALA A 156      48.114  41.792  17.779  1.00  0.00      RA0  C
ATOM   1475  O   ALA A 156      47.756  42.196  18.881  1.00  0.00      RA0  O
ATOM   1476  N   ALA A 157      49.205  41.055  17.580  1.00  0.00      RA0  N
ATOM   1477  H   ALA A 157      49.470  40.791  16.651  1.00  0.00      RA0  H
ATOM   1478  CA  ALA A 157      49.982  40.538  18.704  1.00  0.00      RA0  C
ATOM   1479  CB  ALA A 157      51.041  39.543  18.228  1.00  0.00      RA0  C
ATOM   1480  C   ALA A 157      50.677  41.640  19.516  1.00  0.00      RA0  C
ATOM   1481  O   ALA A 157      50.990  41.430  20.683  1.00  0.00      RA0  O
ATOM   1482  N   THR A 158      50.868  42.824  18.922  1.00  0.00      RA0  N
ATOM   1483  H   THR A 158      50.593  42.960  17.970  1.00  0.00      RA0  H
ATOM   1484  CA  THR A 158      51.429  43.975  19.664  1.00  0.00      RA0  C
ATOM   1485  CB  THR A 158      51.828  45.119  18.719  1.00  0.00      RA0  C
ATOM   1486  OG1 THR A 158      50.708  45.710  18.057  1.00  0.00      RA0  O
ATOM   1487  HG1 THR A 158      50.311  45.057  17.496  1.00  0.00      RA0  H
ATOM   1488  CG2 THR A 158      52.855  44.636  17.695  1.00  0.00      RA0  C
ATOM   1489  C   THR A 158      50.521  44.382  20.809  1.00  0.00      RA0  C
ATOM   1490  O   THR A 158      50.962  45.065  21.722  1.00  0.00      RA0  O
ATOM   1491  N   LEU A 159      49.248  43.993  20.740  1.00  0.00      RA0  N
ATOM   1492  H   LEU A 159      48.926  43.433  19.975  1.00  0.00      RA0  H
ATOM   1493  CA  LEU A 159      48.252  44.320  21.759  1.00  0.00      RA0  C
ATOM   1494  CB  LEU A 159      46.925  44.644  21.084  1.00  0.00      RA0  C
ATOM   1495  CG  LEU A 159      47.124  45.696  19.993  1.00  0.00      RA0  C
ATOM   1496  CD1 LEU A 159      45.869  45.865  19.149  1.00  0.00      RA0  C
ATOM   1497  CD2 LEU A 159      47.626  47.030  20.548  1.00  0.00      RA0  C
ATOM   1498  C   LEU A 159      48.105  43.238  22.813  1.00  0.00      RA0  C
ATOM   1499  O   LEU A 159      47.451  43.472  23.828  1.00  0.00      RA0  O
ATOM   1500  N   PHE A 160      48.698  42.073  22.573  1.00  0.00      RA0  N
ATOM   1501  H   PHE A 160      49.363  42.013  21.829  1.00  0.00      RA0  H
ATOM   1502  CA  PHE A 160      48.603  40.937  23.502  1.00  0.00      RA0  C
ATOM   1503  CB  PHE A 160      48.950  39.617  22.806  1.00  0.00      RA0  C
ATOM   1504  CG  PHE A 160      47.975  39.277  21.699  1.00  0.00      RA0  C
ATOM   1505  CD1 PHE A 160      46.773  39.963  21.558  1.00  0.00      RA0  C
ATOM   1506  CD2 PHE A 160      48.291  38.257  20.809  1.00  0.00      RA0  C
ATOM   1507  CE1 PHE A 160      45.910  39.655  20.512  1.00  0.00      RA0  C
ATOM   1508  CE2 PHE A 160      47.429  37.947  19.764  1.00  0.00      RA0  C
ATOM   1509  CZ  PHE A 160      46.245  38.656  19.606  1.00  0.00      RA0  C
ATOM   1510  C   PHE A 160      49.512  41.150  24.702  1.00  0.00      RA0  C
ATOM   1511  O   PHE A 160      50.613  41.693  24.567  1.00  0.00      RA0  O
ATOM   1512  N   ASN A 161      49.063  40.712  25.872  1.00  0.00      RA0  N
ATOM   1513  H   ASN A 161      48.167  40.272  25.880  1.00  0.00      RA0  H
ATOM   1514  CA  ASN A 161      49.950  40.653  27.032  1.00  0.00      RA0  C
ATOM   1515  CB  ASN A 161      49.202  40.736  28.365  1.00  0.00      RA0  C
ATOM   1516  CG  ASN A 161      48.437  39.464  28.668  1.00  0.00      RA0  C
ATOM   1517  OD1 ASN A 161      48.944  38.349  28.609  1.00  0.00      RA0  O
ATOM   1518  ND2 ASN A 161      47.165  39.700  29.035  1.00  0.00      RA0  N
ATOM   1519 HD21 ASN A 161      46.801  40.634  29.007  1.00  0.00      RA0  H
ATOM   1520 HD22 ASN A 161      46.541  38.978  29.336  1.00  0.00      RA0  H
ATOM   1521  C   ASN A 161      50.853  39.435  26.959  1.00  0.00      RA0  C
ATOM   1522  O   ASN A 161      50.729  38.619  26.053  1.00  0.00      RA0  O
ATOM   1523  N   ASP A 162      51.794  39.296  27.889  1.00  0.00      RA0  N
ATOM   1524  H   ASP A 162      52.006  40.010  28.558  1.00  0.00      RA0  H
ATOM   1525  CA  ASP A 162      52.735  38.177  27.810  1.00  0.00      RA0  C
ATOM   1526  CB  ASP A 162      53.880  38.416  28.785  1.00  0.00      RA0  C
ATOM   1527  CG  ASP A 162      54.633  39.605  28.204  1.00  0.00      RA0  C
ATOM   1528  OD1 ASP A 162      55.691  39.405  27.619  1.00  0.00      RA0  O
ATOM   1529  OD2 ASP A 162      54.120  40.725  28.235  1.00  0.00      RA0  O
ATOM   1530  C   ASP A 162      52.051  36.797  27.793  1.00  0.00      RA0  C
ATOM   1531  O   ASP A 162      52.419  35.931  27.012  1.00  0.00      RA0  O
ATOM   1532  N   ALA A 163      51.038  36.602  28.628  1.00  0.00      RA0  N
ATOM   1533  H   ALA A 163      50.660  37.388  29.117  1.00  0.00      RA0  H
ATOM   1534  CA  ALA A 163      50.345  35.322  28.698  1.00  0.00      RA0  C
ATOM   1535  CB  ALA A 163      49.338  35.305  29.849  1.00  0.00      RA0  C
ATOM   1536  C   ALA A 163      49.621  35.020  27.395  1.00  0.00      RA0  C
ATOM   1537  O   ALA A 163      49.547  33.860  26.982  1.00  0.00      RA0  O
ATOM   1538  N   GLN A 164      49.090  36.067  26.761  1.00  0.00      RA0  N
ATOM   1539  H   GLN A 164      49.264  36.980  27.136  1.00  0.00      RA0  H
ATOM   1540  CA  GLN A 164      48.368  35.918  25.499  1.00  0.00      RA0  C
ATOM   1541  CB  GLN A 164      47.535  37.165  25.232  1.00  0.00      RA0  C
ATOM   1542  CG  GLN A 164      46.504  37.341  26.344  1.00  0.00      RA0  C
ATOM   1543  CD  GLN A 164      45.804  38.667  26.191  1.00  0.00      RA0  C
ATOM   1544  OE1 GLN A 164      46.420  39.677  25.875  1.00  0.00      RA0  O
ATOM   1545  NE2 GLN A 164      44.492  38.620  26.461  1.00  0.00      RA0  N
ATOM   1546 HE21 GLN A 164      44.056  37.743  26.683  1.00  0.00      RA0  H
ATOM   1547 HE22 GLN A 164      43.909  39.431  26.427  1.00  0.00      RA0  H
ATOM   1548  C   GLN A 164      49.346  35.587  24.361  1.00  0.00      RA0  C
ATOM   1549  O   GLN A 164      49.126  34.668  23.565  1.00  0.00      RA0  O
ATOM   1550  N   ARG A 165      50.458  36.308  24.315  1.00  0.00      RA0  N
ATOM   1551  H   ARG A 165      50.613  37.031  24.988  1.00  0.00      RA0  H
ATOM   1552  CA  ARG A 165      51.531  35.935  23.381  1.00  0.00      RA0  C
ATOM   1553  CB  ARG A 165      52.678  36.943  23.478  1.00  0.00      RA0  C
ATOM   1554  CG  ARG A 165      52.461  38.073  22.466  1.00  0.00      RA0  C
ATOM   1555  CD  ARG A 165      53.416  39.263  22.600  1.00  0.00      RA0  C
ATOM   1556  NE  ARG A 165      52.949  40.222  23.600  1.00  0.00      RA0  N
ATOM   1557  HE  ARG A 165      52.124  40.758  23.373  1.00  0.00      RA0  H
ATOM   1558  CZ  ARG A 165      53.601  40.357  24.790  1.00  0.00      RA0  C
ATOM   1559  NH1 ARG A 165      54.676  39.593  25.064  1.00  0.00      RA0  N
ATOM   1560 HH11 ARG A 165      55.135  39.654  25.967  1.00  0.00      RA0  H
ATOM   1561 HH12 ARG A 165      55.062  38.932  24.420  1.00  0.00      RA0  H
ATOM   1562  NH2 ARG A 165      53.152  41.255  25.685  1.00  0.00      RA0  N
ATOM   1563 HH21 ARG A 165      53.589  41.344  26.598  1.00  0.00      RA0  H
ATOM   1564 HH22 ARG A 165      52.361  41.843  25.473  1.00  0.00      RA0  H
ATOM   1565  C   ARG A 165      51.980  34.494  23.535  1.00  0.00      RA0  C
ATOM   1566  O   ARG A 165      52.159  33.776  22.545  1.00  0.00      RA0  O
ATOM   1567  N   GLN A 166      52.157  34.057  24.776  1.00  0.00      RA0  N
ATOM   1568  H   GLN A 166      52.008  34.684  25.542  1.00  0.00      RA0  H
ATOM   1569  CA  GLN A 166      52.576  32.684  25.045  1.00  0.00      RA0  C
ATOM   1570  CB  GLN A 166      52.863  32.529  26.536  1.00  0.00      RA0  C
ATOM   1571  CG  GLN A 166      53.454  31.171  26.908  1.00  0.00      RA0  C
ATOM   1572  CD  GLN A 166      53.803  31.184  28.379  1.00  0.00      RA0  C
ATOM   1573  OE1 GLN A 166      53.221  30.480  29.195  1.00  0.00      RA0  O
ATOM   1574  NE2 GLN A 166      54.795  32.043  28.679  1.00  0.00      RA0  N
ATOM   1575 HE21 GLN A 166      55.233  32.588  27.964  1.00  0.00      RA0  H
ATOM   1576 HE22 GLN A 166      55.112  32.153  29.621  1.00  0.00      RA0  H
ATOM   1577  C   GLN A 166      51.533  31.681  24.562  1.00  0.00      RA0  C
ATOM   1578  O   GLN A 166      51.876  30.670  23.956  1.00  0.00      RA0  O
ATOM   1579  N   ALA A 167      50.258  31.982  24.804  1.00  0.00      RA0  N
ATOM   1580  H   ALA A 167      50.036  32.817  25.310  1.00  0.00      RA0  H
ATOM   1581  CA  ALA A 167      49.158  31.086  24.378  1.00  0.00      RA0  C
ATOM   1582  CB  ALA A 167      47.807  31.660  24.807  1.00  0.00      RA0  C
ATOM   1583  C   ALA A 167      49.116  30.813  22.872  1.00  0.00      RA0  C
ATOM   1584  O   ALA A 167      48.801  29.685  22.428  1.00  0.00      RA0  O
ATOM   1585  N   VAL A 168      49.425  31.834  22.089  1.00  0.00      RA0  N
ATOM   1586  H   VAL A 168      49.772  32.682  22.495  1.00  0.00      RA0  H
ATOM   1587  CA  VAL A 168      49.321  31.743  20.625  1.00  0.00      RA0  C
ATOM   1588  CB  VAL A 168      48.664  33.004  20.058  1.00  0.00      RA0  C
ATOM   1589  CG1 VAL A 168      47.306  33.228  20.718  1.00  0.00      RA0  C
ATOM   1590  CG2 VAL A 168      49.571  34.230  20.188  1.00  0.00      RA0  C
ATOM   1591  C   VAL A 168      50.657  31.484  19.929  1.00  0.00      RA0  C
ATOM   1592  O   VAL A 168      50.715  31.423  18.695  1.00  0.00      RA0  O
ATOM   1593  N   GLU A 169      51.728  31.355  20.708  1.00  0.00      RA0  N
ATOM   1594  H   GLU A 169      51.651  31.317  21.704  1.00  0.00      RA0  H
ATOM   1595  CA  GLU A 169      53.048  31.167  20.125  1.00  0.00      RA0  C
ATOM   1596  CB  GLU A 169      54.137  31.179  21.198  1.00  0.00      RA0  C
ATOM   1597  CG  GLU A 169      55.536  31.050  20.589  1.00  0.00      RA0  C
ATOM   1598  CD  GLU A 169      55.733  32.131  19.543  1.00  0.00      RA0  C
ATOM   1599  OE1 GLU A 169      56.032  33.263  19.917  1.00  0.00      RA0  O
ATOM   1600  OE2 GLU A 169      55.590  31.837  18.356  1.00  0.00      RA0  O
ATOM   1601  C   GLU A 169      53.058  29.870  19.317  1.00  0.00      RA0  C
ATOM   1602  O   GLU A 169      52.779  28.805  19.838  1.00  0.00      RA0  O
ATOM   1603  N   GLY A 170      53.408  29.971  18.043  1.00  0.00      RA0  N
ATOM   1604  H   GLY A 170      53.765  30.868  17.764  1.00  0.00      RA0  H
ATOM   1605  CA  GLY A 170      53.506  28.805  17.182  1.00  0.00      RA0  C
ATOM   1606  C   GLY A 170      52.162  28.201  16.796  1.00  0.00      RA0  C
ATOM   1607  O   GLY A 170      52.104  27.085  16.275  1.00  0.00      RA0  O
ATOM   1608  N   MSE A 171      51.077  28.930  17.048  1.00  0.00      RA0  N
ATOM   1609  H   MSE A 171      51.161  29.874  17.375  1.00  0.00      RA0  H
ATOM   1610  CA  MSE A 171      49.757  28.348  16.869  1.00  0.00      RA0  C
ATOM   1611  CB  MSE A 171      48.682  29.211  17.539  1.00  0.00      RA0  C
ATOM   1612  CG  MSE A 171      47.296  28.570  17.509  1.00  0.00      RA0  C
ATOM   1613  SE  MSE A 171      46.068  29.430  18.506  1.00  0.00      RA0  S
ATOM   1614  CE  MSE A 171      46.032  30.988  17.611  1.00  0.00      RA0  C
ATOM   1615  C   MSE A 171      49.476  28.143  15.389  1.00  0.00      RA0  C
ATOM   1616  O   MSE A 171      49.657  29.058  14.559  1.00  0.00      RA0  O
ATOM   1617  N   LYS A 172      49.040  26.931  15.073  1.00  0.00      RA0  N
ATOM   1618  H   LYS A 172      48.792  26.318  15.819  1.00  0.00      RA0  H
ATOM   1619  CA  LYS A 172      48.779  26.534  13.705  1.00  0.00      RA0  C
ATOM   1620  CB  LYS A 172      49.039  25.014  13.689  1.00  0.00      RA0  C
ATOM   1621  CG  LYS A 172      50.480  24.706  14.130  1.00  0.00      RA0  C
ATOM   1622  CD  LYS A 172      51.432  25.449  13.201  1.00  0.00      RA0  C
ATOM   1623  CE  LYS A 172      52.936  25.456  13.475  1.00  0.00      RA0  C
ATOM   1624  NZ  LYS A 172      53.568  25.966  12.248  1.00  0.00      RA0  N
ATOM   1625  HZ1 LYS A 172      54.543  26.298  12.343  1.00  0.00      RA0  H
ATOM   1626  HZ2 LYS A 172      53.501  25.235  11.503  1.00  0.00      RA0  H
ATOM   1627  HZ3 LYS A 172      52.979  26.711  11.812  1.00  0.00      RA0  H
ATOM   1628  C   LYS A 172      47.375  26.970  13.306  1.00  0.00      RA0  C
ATOM   1629  O   LYS A 172      46.557  27.358  14.161  1.00  0.00      RA0  O
ATOM   1630  N   PRO A 173      47.092  26.928  12.007  1.00  0.00      RA0  N
ATOM   1631  CD  PRO A 173      48.017  26.669  10.902  1.00  0.00      RA0  C
ATOM   1632  CA  PRO A 173      45.761  27.243  11.526  1.00  0.00      RA0  C
ATOM   1633  CB  PRO A 173      45.867  27.073  10.007  1.00  0.00      RA0  C
ATOM   1634  CG  PRO A 173      47.341  27.286   9.687  1.00  0.00      RA0  C
ATOM   1635  C   PRO A 173      44.672  26.386  12.117  1.00  0.00      RA0  C
ATOM   1636  O   PRO A 173      44.882  25.207  12.420  1.00  0.00      RA0  O
ATOM   1637  N   PHE A 174      43.490  26.985  12.253  1.00  0.00      RA0  N
ATOM   1638  H   PHE A 174      43.394  27.940  11.976  1.00  0.00      RA0  H
ATOM   1639  CA  PHE A 174      42.322  26.266  12.761  1.00  0.00      RA0  C
ATOM   1640  CB  PHE A 174      41.747  25.214  11.804  1.00  0.00      RA0  C
ATOM   1641  CG  PHE A 174      40.921  25.863  10.719  1.00  0.00      RA0  C
ATOM   1642  CD1 PHE A 174      41.556  26.521   9.642  1.00  0.00      RA0  C
ATOM   1643  CD2 PHE A 174      39.513  25.791  10.805  1.00  0.00      RA0  C
ATOM   1644  CE1 PHE A 174      40.771  27.117   8.636  1.00  0.00      RA0  C
ATOM   1645  CE2 PHE A 174      38.727  26.385   9.799  1.00  0.00      RA0  C
ATOM   1646  CZ  PHE A 174      39.365  27.044   8.727  1.00  0.00      RA0  C
ATOM   1647  C   PHE A 174      42.534  25.730  14.172  1.00  0.00      RA0  C
ATOM   1648  O   PHE A 174      42.263  24.574  14.453  1.00  0.00      RA0  O
ATOM   1649  N   PHE A 175      42.978  26.638  15.037  1.00  0.00      RA0  N
ATOM   1650  H   PHE A 175      43.202  27.575  14.756  1.00  0.00      RA0  H
ATOM   1651  CA  PHE A 175      42.992  26.464  16.470  1.00  0.00      RA0  C
ATOM   1652  CB  PHE A 175      44.413  26.320  17.012  1.00  0.00      RA0  C
ATOM   1653  CG  PHE A 175      44.989  24.940  16.814  1.00  0.00      RA0  C
ATOM   1654  CD1 PHE A 175      45.678  24.625  15.649  1.00  0.00      RA0  C
ATOM   1655  CD2 PHE A 175      44.861  23.994  17.825  1.00  0.00      RA0  C
ATOM   1656  CE1 PHE A 175      46.273  23.376  15.514  1.00  0.00      RA0  C
ATOM   1657  CE2 PHE A 175      45.456  22.745  17.689  1.00  0.00      RA0  C
ATOM   1658  CZ  PHE A 175      46.177  22.443  16.540  1.00  0.00      RA0  C
ATOM   1659  C   PHE A 175      42.410  27.704  17.092  1.00  0.00      RA0  C
ATOM   1660  O   PHE A 175      42.512  28.793  16.518  1.00  0.00      RA0  O
ATOM   1661  N   GLY A 176      41.847  27.534  18.283  1.00  0.00      RA0  N
ATOM   1662  H   GLY A 176      41.797  26.630  18.713  1.00  0.00      RA0  H
ATOM   1663  CA  GLY A 176      41.388  28.641  19.101  1.00  0.00      RA0  C
ATOM   1664  C   GLY A 176      41.825  28.478  20.534  1.00  0.00      RA0  C
ATOM   1665  O   GLY A 176      41.907  27.354  21.041  1.00  0.00      RA0  O
ATOM   1666  N   VAL A 177      42.139  29.584  21.200  1.00  0.00      RA0  N
ATOM   1667  H   VAL A 177      42.169  30.475  20.741  1.00  0.00      RA0  H
ATOM   1668  CA  VAL A 177      42.519  29.532  22.587  1.00  0.00      RA0  C
ATOM   1669  CB  VAL A 177      44.043  29.343  22.681  1.00  0.00      RA0  C
ATOM   1670  CG1 VAL A 177      44.791  30.475  21.972  1.00  0.00      RA0  C
ATOM   1671  CG2 VAL A 177      44.521  29.131  24.119  1.00  0.00      RA0  C
ATOM   1672  C   VAL A 177      42.041  30.750  23.388  1.00  0.00      RA0  C
ATOM   1673  O   VAL A 177      42.105  31.891  22.928  1.00  0.00      RA0  O
ATOM   1674  N   GLN A 178      41.555  30.479  24.588  1.00  0.00      RA0  N
ATOM   1675  H   GLN A 178      41.657  29.545  24.926  1.00  0.00      RA0  H
ATOM   1676  CA  GLN A 178      41.186  31.500  25.553  1.00  0.00      RA0  C
ATOM   1677  CB  GLN A 178      40.080  30.977  26.470  1.00  0.00      RA0  C
ATOM   1678  CG  GLN A 178      39.307  32.078  27.201  1.00  0.00      RA0  C
ATOM   1679  CD  GLN A 178      38.415  32.812  26.220  1.00  0.00      RA0  C
ATOM   1680  OE1 GLN A 178      37.715  32.207  25.405  1.00  0.00      RA0  O
ATOM   1681  NE2 GLN A 178      38.474  34.151  26.355  1.00  0.00      RA0  N
ATOM   1682 HE21 GLN A 178      39.034  34.571  27.080  1.00  0.00      RA0  H
ATOM   1683 HE22 GLN A 178      37.973  34.793  25.773  1.00  0.00      RA0  H
ATOM   1684  C   GLN A 178      42.415  31.912  26.358  1.00  0.00      RA0  C
ATOM   1685  O   GLN A 178      43.094  31.076  26.975  1.00  0.00      RA0  O
ATOM   1686  N   ALA A 179      42.707  33.204  26.330  1.00  0.00      RA0  N
ATOM   1687  H   ALA A 179      42.170  33.840  25.782  1.00  0.00      RA0  H
ATOM   1688  CA  ALA A 179      43.784  33.759  27.131  1.00  0.00      RA0  C
ATOM   1689  CB  ALA A 179      44.993  34.048  26.247  1.00  0.00      RA0  C
ATOM   1690  C   ALA A 179      43.255  35.042  27.758  1.00  0.00      RA0  C
ATOM   1691  O   ALA A 179      43.239  36.105  27.120  1.00  0.00      RA0  O
ATOM   1692  N   GLY A 180      42.746  34.898  28.984  1.00  0.00      RA0  N
ATOM   1693  H   GLY A 180      42.714  33.978  29.371  1.00  0.00      RA0  H
ATOM   1694  CA  GLY A 180      42.057  35.972  29.670  1.00  0.00      RA0  C
ATOM   1695  C   GLY A 180      40.810  36.407  28.929  1.00  0.00      RA0  C
ATOM   1696  O   GLY A 180      39.985  35.568  28.546  1.00  0.00      RA0  O
ATOM   1697  N   ASP A 181      40.701  37.712  28.683  1.00  0.00      RA0  N
ATOM   1698  H   ASP A 181      41.348  38.363  29.077  1.00  0.00      RA0  H
ATOM   1699  CA  ASP A 181      39.529  38.296  28.017  1.00  0.00      RA0  C
ATOM   1700  CB  ASP A 181      39.468  39.828  28.140  1.00  0.00      RA0  C
ATOM   1701  CG  ASP A 181      38.878  40.286  29.465  1.00  0.00      RA0  C
ATOM   1702  OD1 ASP A 181      39.524  40.088  30.490  1.00  0.00      RA0  O
ATOM   1703  OD2 ASP A 181      37.795  40.880  29.468  1.00  0.00      RA0  O
ATOM   1704  C   ASP A 181      39.459  37.959  26.533  1.00  0.00      RA0  C
ATOM   1705  O   ASP A 181      38.399  38.139  25.930  1.00  0.00      RA0  O
ATOM   1706  N   LEU A 182      40.560  37.449  25.952  1.00  0.00      RA0  N
ATOM   1707  H   LEU A 182      41.331  37.132  26.503  1.00  0.00      RA0  H
ATOM   1708  CA  LEU A 182      40.642  37.233  24.509  1.00  0.00      RA0  C
ATOM   1709  CB  LEU A 182      41.922  37.831  23.921  1.00  0.00      RA0  C
ATOM   1710  CG  LEU A 182      42.089  39.340  24.109  1.00  0.00      RA0  C
ATOM   1711  CD1 LEU A 182      43.361  39.846  23.425  1.00  0.00      RA0  C
ATOM   1712  CD2 LEU A 182      40.869  40.130  23.644  1.00  0.00      RA0  C
ATOM   1713  C   LEU A 182      40.566  35.774  24.165  1.00  0.00      RA0  C
ATOM   1714  O   LEU A 182      41.315  34.957  24.688  1.00  0.00      RA0  O
ATOM   1715  N   PHE A 183      39.626  35.464  23.275  1.00  0.00      RA0  N
ATOM   1716  H   PHE A 183      39.045  36.198  22.916  1.00  0.00      RA0  H
ATOM   1717  CA  PHE A 183      39.596  34.178  22.589  1.00  0.00      RA0  C
ATOM   1718  CB  PHE A 183      38.155  33.689  22.465  1.00  0.00      RA0  C
ATOM   1719  CG  PHE A 183      38.114  32.406  21.670  1.00  0.00      RA0  C
ATOM   1720  CD1 PHE A 183      38.717  31.259  22.171  1.00  0.00      RA0  C
ATOM   1721  CD2 PHE A 183      37.471  32.374  20.437  1.00  0.00      RA0  C
ATOM   1722  CE1 PHE A 183      38.674  30.080  21.438  1.00  0.00      RA0  C
ATOM   1723  CE2 PHE A 183      37.429  31.194  19.705  1.00  0.00      RA0  C
ATOM   1724  CZ  PHE A 183      38.031  30.046  20.207  1.00  0.00      RA0  C
ATOM   1725  C   PHE A 183      40.194  34.416  21.213  1.00  0.00      RA0  C
ATOM   1726  O   PHE A 183      39.650  35.194  20.429  1.00  0.00      RA0  O
ATOM   1727  N   ILE A 184      41.337  33.787  20.943  1.00  0.00      RA0  N
ATOM   1728  H   ILE A 184      41.708  33.091  21.558  1.00  0.00      RA0  H
ATOM   1729  CA  ILE A 184      42.100  34.086  19.731  1.00  0.00      RA0  C
ATOM   1730  CB  ILE A 184      43.507  34.550  20.111  1.00  0.00      RA0  C
ATOM   1731  CG2 ILE A 184      44.305  34.968  18.876  1.00  0.00      RA0  C
ATOM   1732  CG1 ILE A 184      43.447  35.657  21.164  1.00  0.00      RA0  C
ATOM   1733  CD1 ILE A 184      44.807  35.977  21.786  1.00  0.00      RA0  C
ATOM   1734  C   ILE A 184      42.159  32.841  18.879  1.00  0.00      RA0  C
ATOM   1735  O   ILE A 184      42.575  31.784  19.353  1.00  0.00      RA0  O
ATOM   1736  N   ALA A 185      41.710  32.970  17.637  1.00  0.00      RA0  N
ATOM   1737  H   ALA A 185      41.387  33.854  17.291  1.00  0.00      RA0  H
ATOM   1738  CA  ALA A 185      41.616  31.830  16.725  1.00  0.00      RA0  C
ATOM   1739  CB  ALA A 185      40.152  31.453  16.499  1.00  0.00      RA0  C
ATOM   1740  C   ALA A 185      42.277  32.134  15.389  1.00  0.00      RA0  C
ATOM   1741  O   ALA A 185      42.167  33.234  14.874  1.00  0.00      RA0  O
ATOM   1742  N   THR A 186      42.990  31.141  14.862  1.00  0.00      RA0  N
ATOM   1743  H   THR A 186      43.060  30.259  15.334  1.00  0.00      RA0  H
ATOM   1744  CA  THR A 186      43.633  31.230  13.551  1.00  0.00      RA0  C
ATOM   1745  CB  THR A 186      44.842  30.308  13.633  1.00  0.00      RA0  C
ATOM   1746  OG1 THR A 186      44.691  29.437  14.765  1.00  0.00      RA0  O
ATOM   1747  HG1 THR A 186      45.444  28.845  14.753  1.00  0.00      RA0  H
ATOM   1748  CG2 THR A 186      46.167  31.062  13.705  1.00  0.00      RA0  C
ATOM   1749  C   THR A 186      42.669  30.774  12.458  1.00  0.00      RA0  C
ATOM   1750  O   THR A 186      42.839  29.702  11.833  1.00  0.00      RA0  O
ATOM   1751  N   THR A 187      41.649  31.616  12.254  1.00  0.00      RA0  N
ATOM   1752  H   THR A 187      41.532  32.447  12.802  1.00  0.00      RA0  H
ATOM   1753  CA  THR A 187      40.588  31.408  11.282  1.00  0.00      RA0  C
ATOM   1754  CB  THR A 187      39.370  31.011  12.109  1.00  0.00      RA0  C
ATOM   1755  OG1 THR A 187      39.403  31.743  13.341  1.00  0.00      RA0  O
ATOM   1756  HG1 THR A 187      38.830  32.495  13.173  1.00  0.00      RA0  H
ATOM   1757  CG2 THR A 187      39.336  29.507  12.401  1.00  0.00      RA0  C
ATOM   1758  C   THR A 187      40.383  32.686  10.472  1.00  0.00      RA0  C
ATOM   1759  O   THR A 187      40.945  33.751  10.779  1.00  0.00      RA0  O
ATOM   1760  N   GLY A 188      39.570  32.584   9.423  1.00  0.00      RA0  N
ATOM   1761  H   GLY A 188      39.062  31.762   9.163  1.00  0.00      RA0  H
ATOM   1762  CA  GLY A 188      39.319  33.722   8.585  1.00  0.00      RA0  C
ATOM   1763  C   GLY A 188      38.484  33.350   7.377  1.00  0.00      RA0  C
ATOM   1764  O   GLY A 188      38.259  32.169   7.109  1.00  0.00      RA0  O
ATOM   1765  N   TYR A 189      38.034  34.376   6.693  1.00  0.00      RA0  N
ATOM   1766  H   TYR A 189      38.354  35.282   6.983  1.00  0.00      RA0  H
ATOM   1767  CA  TYR A 189      37.176  34.275   5.523  1.00  0.00      RA0  C
ATOM   1768  CB  TYR A 189      35.844  34.866   5.999  1.00  0.00      RA0  C
ATOM   1769  CG  TYR A 189      34.629  34.627   5.133  1.00  0.00      RA0  C
ATOM   1770  CD1 TYR A 189      34.344  33.384   4.577  1.00  0.00      RA0  C
ATOM   1771  CE1 TYR A 189      33.162  33.206   3.860  1.00  0.00      RA0  C
ATOM   1772  CD2 TYR A 189      33.751  35.686   4.943  1.00  0.00      RA0  C
ATOM   1773  CE2 TYR A 189      32.573  35.509   4.233  1.00  0.00      RA0  C
ATOM   1774  CZ  TYR A 189      32.278  34.268   3.687  1.00  0.00      RA0  C
ATOM   1775  OH  TYR A 189      31.115  34.113   2.960  1.00  0.00      RA0  O
ATOM   1776  HH  TYR A 189      30.755  34.963   2.737  1.00  0.00      RA0  H
ATOM   1777  C   TYR A 189      37.773  35.015   4.324  1.00  0.00      RA0  C
ATOM   1778  O   TYR A 189      37.037  35.478   3.454  1.00  0.00      RA0  O
ATOM   1779  N   THR A 190      39.113  35.092   4.246  1.00  0.00      RA0  N
ATOM   1780  H   THR A 190      39.680  34.670   4.951  1.00  0.00      RA0  H
ATOM   1781  CA  THR A 190      39.760  35.962   3.272  1.00  0.00      RA0  C
ATOM   1782  CB  THR A 190      40.380  36.950   4.222  1.00  0.00      RA0  C
ATOM   1783  OG1 THR A 190      40.558  36.211   5.439  1.00  0.00      RA0  O
ATOM   1784  HG1 THR A 190      40.381  36.808   6.161  1.00  0.00      RA0  H
ATOM   1785  CG2 THR A 190      39.469  38.149   4.495  1.00  0.00      RA0  C
ATOM   1786  C   THR A 190      40.745  35.308   2.321  1.00  0.00      RA0  C
ATOM   1787  O   THR A 190      41.059  35.900   1.287  1.00  0.00      RA0  O
ATOM   1788  N   GLY A 191      41.231  34.122   2.655  1.00  0.00      RA0  N
ATOM   1789  H   GLY A 191      40.955  33.717   3.524  1.00  0.00      RA0  H
ATOM   1790  CA  GLY A 191      42.315  33.493   1.897  1.00  0.00      RA0  C
ATOM   1791  C   GLY A 191      43.697  33.959   2.369  1.00  0.00      RA0  C
ATOM   1792  O   GLY A 191      44.704  33.636   1.746  1.00  0.00      RA0  O
ATOM   1793  N   GLU A 192      43.716  34.765   3.436  1.00  0.00      RA0  N
ATOM   1794  H   GLU A 192      42.904  34.930   3.990  1.00  0.00      RA0  H
ATOM   1795  CA  GLU A 192      44.948  35.243   4.050  1.00  0.00      RA0  C
ATOM   1796  CB  GLU A 192      44.956  36.772   4.084  1.00  0.00      RA0  C
ATOM   1797  CG  GLU A 192      44.596  37.415   2.740  1.00  0.00      RA0  C
ATOM   1798  CD  GLU A 192      45.560  36.962   1.661  1.00  0.00      RA0  C
ATOM   1799  OE1 GLU A 192      46.757  36.937   1.913  1.00  0.00      RA0  O
ATOM   1800  OE2 GLU A 192      45.115  36.632   0.564  1.00  0.00      RA0  O
ATOM   1801  C   GLU A 192      45.079  34.658   5.443  1.00  0.00      RA0  C
ATOM   1802  O   GLU A 192      44.120  34.139   6.001  1.00  0.00      RA0  O
ATOM   1803  N   ALA A 193      46.273  34.795   6.018  1.00  0.00      RA0  N
ATOM   1804  H   ALA A 193      46.975  35.259   5.479  1.00  0.00      RA0  H
ATOM   1805  CA  ALA A 193      46.501  34.558   7.441  1.00  0.00      RA0  C
ATOM   1806  CB  ALA A 193      47.996  34.588   7.763  1.00  0.00      RA0  C
ATOM   1807  C   ALA A 193      45.797  35.615   8.278  1.00  0.00      RA0  C
ATOM   1808  O   ALA A 193      45.417  36.662   7.786  1.00  0.00      RA0  O
ATOM   1809  N   GLY A 194      45.619  35.310   9.551  1.00  0.00      RA0  N
ATOM   1810  H   GLY A 194      45.861  34.423   9.945  1.00  0.00      RA0  H
ATOM   1811  CA  GLY A 194      44.989  36.252  10.455  1.00  0.00      RA0  C
ATOM   1812  C   GLY A 194      44.460  35.601  11.697  1.00  0.00      RA0  C
ATOM   1813  O   GLY A 194      44.756  34.437  11.964  1.00  0.00      RA0  O
ATOM   1814  N   TYR A 195      43.694  36.388  12.467  1.00  0.00      RA0  N
ATOM   1815  H   TYR A 195      43.416  37.303  12.173  1.00  0.00      RA0  H
ATOM   1816  CA  TYR A 195      43.018  35.893  13.639  1.00  0.00      RA0  C
ATOM   1817  CB  TYR A 195      43.585  36.521  14.914  1.00  0.00      RA0  C
ATOM   1818  CG  TYR A 195      44.937  35.968  15.286  1.00  0.00      RA0  C
ATOM   1819  CD1 TYR A 195      45.216  34.620  15.109  1.00  0.00      RA0  C
ATOM   1820  CE1 TYR A 195      46.449  34.117  15.502  1.00  0.00      RA0  C
ATOM   1821  CD2 TYR A 195      45.892  36.813  15.841  1.00  0.00      RA0  C
ATOM   1822  CE2 TYR A 195      47.123  36.306  16.241  1.00  0.00      RA0  C
ATOM   1823  CZ  TYR A 195      47.399  34.955  16.071  1.00  0.00      RA0  C
ATOM   1824  OH  TYR A 195      48.617  34.438  16.455  1.00  0.00      RA0  O
ATOM   1825  HH  TYR A 195      49.108  35.073  16.960  1.00  0.00      RA0  H
ATOM   1826  C   TYR A 195      41.549  36.328  13.574  1.00  0.00      RA0  C
ATOM   1827  O   TYR A 195      41.222  37.317  12.900  1.00  0.00      RA0  O
ATOM   1828  N   GLU A 196      40.713  35.591  14.292  1.00  0.00      RA0  N
ATOM   1829  H   GLU A 196      41.032  34.741  14.714  1.00  0.00      RA0  H
ATOM   1830  CA  GLU A 196      39.442  36.110  14.790  1.00  0.00      RA0  C
ATOM   1831  CB  GLU A 196      38.279  35.343  14.117  1.00  0.00      RA0  C
ATOM   1832  CG  GLU A 196      38.328  35.685  12.607  1.00  0.00      RA0  C
ATOM   1833  CD  GLU A 196      37.323  34.969  11.712  1.00  0.00      RA0  C
ATOM   1834  OE1 GLU A 196      37.291  33.741  11.752  1.00  0.00      RA0  O
ATOM   1835  OE2 GLU A 196      36.627  35.635  10.923  1.00  0.00      RA0  O
ATOM   1836  C   GLU A 196      39.548  36.155  16.312  1.00  0.00      RA0  C
ATOM   1837  O   GLU A 196      40.030  35.204  16.966  1.00  0.00      RA0  O
ATOM   1838  N   ILE A 197      39.134  37.269  16.880  1.00  0.00      RA0  N
ATOM   1839  H   ILE A 197      38.681  37.980  16.344  1.00  0.00      RA0  H
ATOM   1840  CA  ILE A 197      39.331  37.519  18.301  1.00  0.00      RA0  C
ATOM   1841  CB  ILE A 197      40.351  38.637  18.533  1.00  0.00      RA0  C
ATOM   1842  CG2 ILE A 197      40.530  38.891  20.030  1.00  0.00      RA0  C
ATOM   1843  CG1 ILE A 197      41.684  38.320  17.851  1.00  0.00      RA0  C
ATOM   1844  CD1 ILE A 197      42.715  39.439  17.986  1.00  0.00      RA0  C
ATOM   1845  C   ILE A 197      37.992  37.864  18.938  1.00  0.00      RA0  C
ATOM   1846  O   ILE A 197      37.379  38.861  18.577  1.00  0.00      RA0  O
ATOM   1847  N   ALA A 198      37.529  37.025  19.869  1.00  0.00      RA0  N
ATOM   1848  H   ALA A 198      38.121  36.286  20.192  1.00  0.00      RA0  H
ATOM   1849  CA  ALA A 198      36.277  37.299  20.579  1.00  0.00      RA0  C
ATOM   1850  CB  ALA A 198      35.434  36.031  20.701  1.00  0.00      RA0  C
ATOM   1851  C   ALA A 198      36.610  37.807  21.973  1.00  0.00      RA0  C
ATOM   1852  O   ALA A 198      37.544  37.323  22.614  1.00  0.00      RA0  O
ATOM   1853  N   LEU A 199      35.836  38.781  22.442  1.00  0.00      RA0  N
ATOM   1854  H   LEU A 199      35.048  39.132  21.924  1.00  0.00      RA0  H
ATOM   1855  CA  LEU A 199      36.077  39.382  23.745  1.00  0.00      RA0  C
ATOM   1856  CB  LEU A 199      37.193  40.430  23.559  1.00  0.00      RA0  C
ATOM   1857  CG  LEU A 199      36.850  41.723  22.798  1.00  0.00      RA0  C
ATOM   1858  CD1 LEU A 199      37.922  42.770  23.067  1.00  0.00      RA0  C
ATOM   1859  CD2 LEU A 199      36.654  41.568  21.285  1.00  0.00      RA0  C
ATOM   1860  C   LEU A 199      34.791  40.024  24.251  1.00  0.00      RA0  C
ATOM   1861  O   LEU A 199      33.848  40.211  23.482  1.00  0.00      RA0  O
ATOM   1862  N   PRO A 200      34.731  40.356  25.543  1.00  0.00      RA0  N
ATOM   1863  CD  PRO A 200      35.721  40.069  26.577  1.00  0.00      RA0  C
ATOM   1864  CA  PRO A 200      33.512  40.955  26.107  1.00  0.00      RA0  C
ATOM   1865  CB  PRO A 200      33.852  41.099  27.588  1.00  0.00      RA0  C
ATOM   1866  CG  PRO A 200      34.910  40.038  27.862  1.00  0.00      RA0  C
ATOM   1867  C   PRO A 200      33.071  42.178  25.358  1.00  0.00      RA0  C
ATOM   1868  O   PRO A 200      33.899  42.999  24.964  1.00  0.00      RA0  O
ATOM   1869  N   ASN A 201      31.760  42.311  25.160  1.00  0.00      RA0  N
ATOM   1870  H   ASN A 201      31.178  41.541  25.429  1.00  0.00      RA0  H
ATOM   1871  CA  ASN A 201      31.212  43.471  24.462  1.00  0.00      RA0  C
ATOM   1872  CB  ASN A 201      29.685  43.517  24.635  1.00  0.00      RA0  C
ATOM   1873  CG  ASN A 201      28.999  42.446  23.804  1.00  0.00      RA0  C
ATOM   1874  OD1 ASN A 201      29.467  42.065  22.738  1.00  0.00      RA0  O
ATOM   1875  ND2 ASN A 201      27.860  41.973  24.346  1.00  0.00      RA0  N
ATOM   1876 HD21 ASN A 201      27.504  42.298  25.222  1.00  0.00      RA0  H
ATOM   1877 HD22 ASN A 201      27.322  41.254  23.888  1.00  0.00      RA0  H
ATOM   1878  C   ASN A 201      31.800  44.788  24.983  1.00  0.00      RA0  C
ATOM   1879  O   ASN A 201      32.125  45.698  24.208  1.00  0.00      RA0  O
ATOM   1880  N   GLU A 202      31.935  44.870  26.299  1.00  0.00      RA0  N
ATOM   1881  H   GLU A 202      31.868  44.052  26.870  1.00  0.00      RA0  H
ATOM   1882  CA  GLU A 202      32.386  46.099  26.965  1.00  0.00      RA0  C
ATOM   1883  CB  GLU A 202      31.957  46.085  28.446  1.00  0.00      RA0  C
ATOM   1884  CG  GLU A 202      33.024  45.922  29.544  1.00  0.00      RA0  C
ATOM   1885  CD  GLU A 202      33.586  44.513  29.626  1.00  0.00      RA0  C
ATOM   1886  OE1 GLU A 202      33.828  43.904  28.597  1.00  0.00      RA0  O
ATOM   1887  OE2 GLU A 202      33.848  44.020  30.720  1.00  0.00      RA0  O
ATOM   1888  C   GLU A 202      33.868  46.439  26.747  1.00  0.00      RA0  C
ATOM   1889  O   GLU A 202      34.297  47.572  27.036  1.00  0.00      RA0  O
ATOM   1890  N   LYS A 203      34.639  45.457  26.281  1.00  0.00      RA0  N
ATOM   1891  H   LYS A 203      34.229  44.556  26.140  1.00  0.00      RA0  H
ATOM   1892  CA  LYS A 203      36.055  45.639  25.902  1.00  0.00      RA0  C
ATOM   1893  CB  LYS A 203      36.948  44.433  26.198  1.00  0.00      RA0  C
ATOM   1894  CG  LYS A 203      36.909  43.809  27.582  1.00  0.00      RA0  C
ATOM   1895  CD  LYS A 203      37.183  44.771  28.732  1.00  0.00      RA0  C
ATOM   1896  CE  LYS A 203      37.144  44.000  30.049  1.00  0.00      RA0  C
ATOM   1897  NZ  LYS A 203      36.081  42.989  29.968  1.00  0.00      RA0  N
ATOM   1898  HZ1 LYS A 203      36.492  42.047  29.776  1.00  0.00      RA0  H
ATOM   1899  HZ2 LYS A 203      35.513  42.988  30.838  1.00  0.00      RA0  H
ATOM   1900  HZ3 LYS A 203      35.364  43.244  29.251  1.00  0.00      RA0  H
ATOM   1901  C   LYS A 203      36.285  45.904  24.414  1.00  0.00      RA0  C
ATOM   1902  O   LYS A 203      37.393  46.235  23.996  1.00  0.00      RA0  O
ATOM   1903  N   ALA A 204      35.250  45.707  23.604  1.00  0.00      RA0  N
ATOM   1904  H   ALA A 204      34.349  45.517  23.999  1.00  0.00      RA0  H
ATOM   1905  CA  ALA A 204      35.403  45.662  22.157  1.00  0.00      RA0  C
ATOM   1906  CB  ALA A 204      34.089  45.253  21.494  1.00  0.00      RA0  C
ATOM   1907  C   ALA A 204      35.881  46.979  21.553  1.00  0.00      RA0  C
ATOM   1908  O   ALA A 204      36.794  46.997  20.704  1.00  0.00      RA0  O
ATOM   1909  N   ALA A 205      35.277  48.078  21.979  1.00  0.00      RA0  N
ATOM   1910  H   ALA A 205      34.669  48.021  22.770  1.00  0.00      RA0  H
ATOM   1911  CA  ALA A 205      35.531  49.388  21.340  1.00  0.00      RA0  C
ATOM   1912  CB  ALA A 205      34.615  50.461  21.930  1.00  0.00      RA0  C
ATOM   1913  C   ALA A 205      36.972  49.794  21.545  1.00  0.00      RA0  C
ATOM   1914  O   ALA A 205      37.616  50.274  20.637  1.00  0.00      RA0  O
ATOM   1915  N   ASP A 206      37.483  49.586  22.747  1.00  0.00      RA0  N
ATOM   1916  H   ASP A 206      36.934  49.276  23.528  1.00  0.00      RA0  H
ATOM   1917  CA  ASP A 206      38.866  49.965  23.032  1.00  0.00      RA0  C
ATOM   1918  CB  ASP A 206      39.162  49.813  24.522  1.00  0.00      RA0  C
ATOM   1919  CG  ASP A 206      38.026  50.395  25.332  1.00  0.00      RA0  C
ATOM   1920  OD1 ASP A 206      38.141  51.534  25.772  1.00  0.00      RA0  O
ATOM   1921  OD2 ASP A 206      37.026  49.704  25.518  1.00  0.00      RA0  O
ATOM   1922  C   ASP A 206      39.848  49.089  22.256  1.00  0.00      RA0  C
ATOM   1923  O   ASP A 206      40.889  49.562  21.834  1.00  0.00      RA0  O
ATOM   1924  N   PHE A 207      39.524  47.812  22.099  1.00  0.00      RA0  N
ATOM   1925  H   PHE A 207      38.658  47.490  22.489  1.00  0.00      RA0  H
ATOM   1926  CA  PHE A 207      40.396  46.894  21.394  1.00  0.00      RA0  C
ATOM   1927  CB  PHE A 207      39.935  45.459  21.621  1.00  0.00      RA0  C
ATOM   1928  CG  PHE A 207      40.924  44.489  21.023  1.00  0.00      RA0  C
ATOM   1929  CD1 PHE A 207      42.281  44.619  21.298  1.00  0.00      RA0  C
ATOM   1930  CD2 PHE A 207      40.475  43.459  20.207  1.00  0.00      RA0  C
ATOM   1931  CE1 PHE A 207      43.188  43.714  20.759  1.00  0.00      RA0  C
ATOM   1932  CE2 PHE A 207      41.382  42.555  19.669  1.00  0.00      RA0  C
ATOM   1933  CZ  PHE A 207      42.739  42.682  19.946  1.00  0.00      RA0  C
ATOM   1934  C   PHE A 207      40.414  47.237  19.906  1.00  0.00      RA0  C
ATOM   1935  O   PHE A 207      41.479  47.299  19.293  1.00  0.00      RA0  O
ATOM   1936  N   TRP A 208      39.238  47.512  19.343  1.00  0.00      RA0  N
ATOM   1937  H   TRP A 208      38.416  47.435  19.906  1.00  0.00      RA0  H
ATOM   1938  CA  TRP A 208      39.124  48.045  17.980  1.00  0.00      RA0  C
ATOM   1939  CB  TRP A 208      37.653  48.363  17.689  1.00  0.00      RA0  C
ATOM   1940  CG  TRP A 208      37.428  48.884  16.285  1.00  0.00      RA0  C
ATOM   1941  CD2 TRP A 208      37.069  48.135  15.103  1.00  0.00      RA0  C
ATOM   1942  CE2 TRP A 208      36.919  49.058  14.040  1.00  0.00      RA0  C
ATOM   1943  CE3 TRP A 208      36.863  46.781  14.869  1.00  0.00      RA0  C
ATOM   1944  CD1 TRP A 208      37.477  50.221  15.862  1.00  0.00      RA0  C
ATOM   1945  NE1 TRP A 208      37.177  50.331  14.540  1.00  0.00      RA0  N
ATOM   1946  HE1 TRP A 208      37.137  51.169  14.032  1.00  0.00      RA0  H
ATOM   1947  CZ2 TRP A 208      36.564  48.599  12.777  1.00  0.00      RA0  C
ATOM   1948  CZ3 TRP A 208      36.509  46.336  13.601  1.00  0.00      RA0  C
ATOM   1949  CH2 TRP A 208      36.360  47.241  12.557  1.00  0.00      RA0  C
ATOM   1950  C   TRP A 208      40.012  49.281  17.774  1.00  0.00      RA0  C
ATOM   1951  O   TRP A 208      40.789  49.361  16.814  1.00  0.00      RA0  O
ATOM   1952  N   ARG A 209      39.881  50.268  18.660  1.00  0.00      RA0  N
ATOM   1953  H   ARG A 209      39.240  50.172  19.427  1.00  0.00      RA0  H
ATOM   1954  CA  ARG A 209      40.678  51.485  18.541  1.00  0.00      RA0  C
ATOM   1955  CB  ARG A 209      40.386  52.363  19.755  1.00  0.00      RA0  C
ATOM   1956  CG  ARG A 209      39.169  53.262  19.622  1.00  0.00      RA0  C
ATOM   1957  CD  ARG A 209      39.596  54.714  19.400  1.00  0.00      RA0  C
ATOM   1958  NE  ARG A 209      40.709  54.804  18.455  1.00  0.00      RA0  N
ATOM   1959  HE  ARG A 209      41.655  54.839  18.827  1.00  0.00      RA0  H
ATOM   1960  CZ  ARG A 209      40.495  54.777  17.109  1.00  0.00      RA0  C
ATOM   1961  NH1 ARG A 209      39.239  54.662  16.614  1.00  0.00      RA0  N
ATOM   1962 HH11 ARG A 209      39.026  54.681  15.636  1.00  0.00      RA0  H
ATOM   1963 HH12 ARG A 209      38.435  54.529  17.217  1.00  0.00      RA0  H
ATOM   1964  NH2 ARG A 209      41.564  54.858  16.296  1.00  0.00      RA0  N
ATOM   1965 HH21 ARG A 209      41.532  54.862  15.298  1.00  0.00      RA0  H
ATOM   1966 HH22 ARG A 209      42.483  54.913  16.724  1.00  0.00      RA0  H
ATOM   1967  C   ARG A 209      42.182  51.183  18.623  1.00  0.00      RA0  C
ATOM   1968  O   ARG A 209      42.974  51.759  17.883  1.00  0.00      RA0  O
ATOM   1969  N   ALA A 210      42.564  50.281  19.527  1.00  0.00      RA0  N
ATOM   1970  H   ALA A 210      41.895  49.881  20.155  1.00  0.00      RA0  H
ATOM   1971  CA  ALA A 210      43.973  49.900  19.650  1.00  0.00      RA0  C
ATOM   1972  CB  ALA A 210      44.159  48.927  20.814  1.00  0.00      RA0  C
ATOM   1973  C   ALA A 210      44.485  49.255  18.351  1.00  0.00      RA0  C
ATOM   1974  O   ALA A 210      45.640  49.465  17.961  1.00  0.00      RA0  O
ATOM   1975  N   LEU A 211      43.615  48.486  17.688  1.00  0.00      RA0  N
ATOM   1976  H   LEU A 211      42.695  48.362  18.065  1.00  0.00      RA0  H
ATOM   1977  CA  LEU A 211      43.980  47.816  16.445  1.00  0.00      RA0  C
ATOM   1978  CB  LEU A 211      42.893  46.823  16.036  1.00  0.00      RA0  C
ATOM   1979  CG  LEU A 211      42.904  45.480  16.760  1.00  0.00      RA0  C
ATOM   1980  CD1 LEU A 211      41.538  44.799  16.691  1.00  0.00      RA0  C
ATOM   1981  CD2 LEU A 211      44.009  44.565  16.230  1.00  0.00      RA0  C
ATOM   1982  C   LEU A 211      44.160  48.818  15.300  1.00  0.00      RA0  C
ATOM   1983  O   LEU A 211      45.096  48.693  14.533  1.00  0.00      RA0  O
ATOM   1984  N   VAL A 212      43.303  49.829  15.232  1.00  0.00      RA0  N
ATOM   1985  H   VAL A 212      42.561  49.855  15.906  1.00  0.00      RA0  H
ATOM   1986  CA  VAL A 212      43.474  50.924  14.281  1.00  0.00      RA0  C
ATOM   1987  CB  VAL A 212      42.413  52.018  14.452  1.00  0.00      RA0  C
ATOM   1988  CG1 VAL A 212      42.637  53.129  13.424  1.00  0.00      RA0  C
ATOM   1989  CG2 VAL A 212      40.986  51.482  14.384  1.00  0.00      RA0  C
ATOM   1990  C   VAL A 212      44.844  51.543  14.477  1.00  0.00      RA0  C
ATOM   1991  O   VAL A 212      45.622  51.698  13.519  1.00  0.00      RA0  O
ATOM   1992  N   GLU A 213      45.154  51.866  15.726  1.00  0.00      RA0  N
ATOM   1993  H   GLU A 213      44.511  51.727  16.486  1.00  0.00      RA0  H
ATOM   1994  CA  GLU A 213      46.448  52.480  16.040  1.00  0.00      RA0  C
ATOM   1995  CB  GLU A 213      46.444  53.002  17.486  1.00  0.00      RA0  C
ATOM   1996  CG  GLU A 213      45.823  54.410  17.571  1.00  0.00      RA0  C
ATOM   1997  CD  GLU A 213      44.511  54.445  18.348  1.00  0.00      RA0  C
ATOM   1998  OE1 GLU A 213      43.629  55.223  17.985  1.00  0.00      RA0  O
ATOM   1999  OE2 GLU A 213      44.370  53.727  19.332  1.00  0.00      RA0  O
ATOM   2000  C   GLU A 213      47.628  51.559  15.686  1.00  0.00      RA0  C
ATOM   2001  O   GLU A 213      48.710  52.037  15.319  1.00  0.00      RA0  O
ATOM   2002  N   ALA A 214      47.415  50.247  15.776  1.00  0.00      RA0  N
ATOM   2003  H   ALA A 214      46.538  49.931  16.143  1.00  0.00      RA0  H
ATOM   2004  CA  ALA A 214      48.424  49.241  15.402  1.00  0.00      RA0  C
ATOM   2005  CB  ALA A 214      48.064  47.869  15.978  1.00  0.00      RA0  C
ATOM   2006  C   ALA A 214      48.627  49.103  13.890  1.00  0.00      RA0  C
ATOM   2007  O   ALA A 214      49.448  48.297  13.454  1.00  0.00      RA0  O
ATOM   2008  N   GLY A 215      47.862  49.854  13.101  1.00  0.00      RA0  N
ATOM   2009  H   GLY A 215      47.132  50.411  13.500  1.00  0.00      RA0  H
ATOM   2010  CA  GLY A 215      48.031  49.877  11.666  1.00  0.00      RA0  C
ATOM   2011  C   GLY A 215      47.119  48.898  10.949  1.00  0.00      RA0  C
ATOM   2012  O   GLY A 215      47.398  48.508   9.817  1.00  0.00      RA0  O
ATOM   2013  N   VAL A 216      46.016  48.507  11.586  1.00  0.00      RA0  N
ATOM   2014  H   VAL A 216      45.761  48.904  12.472  1.00  0.00      RA0  H
ATOM   2015  CA  VAL A 216      45.030  47.614  10.938  1.00  0.00      RA0  C
ATOM   2016  CB  VAL A 216      44.543  46.567  11.936  1.00  0.00      RA0  C
ATOM   2017  CG1 VAL A 216      43.723  45.499  11.227  1.00  0.00      RA0  C
ATOM   2018  CG2 VAL A 216      45.712  45.948  12.702  1.00  0.00      RA0  C
ATOM   2019  C   VAL A 216      43.867  48.464  10.407  1.00  0.00      RA0  C
ATOM   2020  O   VAL A 216      43.235  49.198  11.162  1.00  0.00      RA0  O
ATOM   2021  N   LYS A 217      43.595  48.357   9.112  1.00  0.00      RA0  N
ATOM   2022  H   LYS A 217      44.056  47.653   8.566  1.00  0.00      RA0  H
ATOM   2023  CA  LYS A 217      42.593  49.191   8.446  1.00  0.00      RA0  C
ATOM   2024  CB  LYS A 217      42.847  49.385   6.947  1.00  0.00      RA0  C
ATOM   2025  CG  LYS A 217      42.090  50.635   6.469  1.00  0.00      RA0  C
ATOM   2026  CD  LYS A 217      41.269  50.497   5.185  1.00  0.00      RA0  C
ATOM   2027  CE  LYS A 217      40.410  51.743   4.900  1.00  0.00      RA0  C
ATOM   2028  NZ  LYS A 217      39.739  51.588   3.601  1.00  0.00      RA0  N
ATOM   2029  HZ1 LYS A 217      38.763  51.221   3.655  1.00  0.00      RA0  H
ATOM   2030  HZ2 LYS A 217      39.754  52.446   3.014  1.00  0.00      RA0  H
ATOM   2031  HZ3 LYS A 217      40.308  50.961   2.992  1.00  0.00      RA0  H
ATOM   2032  C   LYS A 217      41.187  48.640   8.645  1.00  0.00      RA0  C
ATOM   2033  O   LYS A 217      40.949  47.459   8.367  1.00  0.00      RA0  O
ATOM   2034  N   PRO A 218      40.240  49.470   9.110  1.00  0.00      RA0  N
ATOM   2035  CD  PRO A 218      40.435  50.785   9.708  1.00  0.00      RA0  C
ATOM   2036  CA  PRO A 218      38.845  49.048   9.072  1.00  0.00      RA0  C
ATOM   2037  CB  PRO A 218      38.120  50.268   9.651  1.00  0.00      RA0  C
ATOM   2038  CG  PRO A 218      39.154  51.006  10.497  1.00  0.00      RA0  C
ATOM   2039  C   PRO A 218      38.347  48.677   7.649  1.00  0.00      RA0  C
ATOM   2040  O   PRO A 218      38.499  49.440   6.697  1.00  0.00      RA0  O
ATOM   2041  N   CYS A 219      37.719  47.510   7.563  1.00  0.00      RA0  N
ATOM   2042  H   CYS A 219      37.578  46.920   8.361  1.00  0.00      RA0  H
ATOM   2043  CA  CYS A 219      37.224  46.966   6.307  1.00  0.00      RA0  C
ATOM   2044  CB  CYS A 219      38.145  45.831   5.870  1.00  0.00      RA0  C
ATOM   2045  SG  CYS A 219      39.879  46.331   5.740  1.00  0.00      RA0  S
ATOM   2046  C   CYS A 219      35.773  46.522   6.465  1.00  0.00      RA0  C
ATOM   2047  O   CYS A 219      35.413  45.922   7.468  1.00  0.00      RA0  O
ATOM   2048  N   GLY A 220      34.983  46.773   5.422  1.00  0.00      RA0  N
ATOM   2049  H   GLY A 220      35.379  47.225   4.617  1.00  0.00      RA0  H
ATOM   2050  CA  GLY A 220      33.552  46.565   5.440  1.00  0.00      RA0  C
ATOM   2051  C   GLY A 220      33.083  45.327   4.699  1.00  0.00      RA0  C
ATOM   2052  O   GLY A 220      33.852  44.474   4.286  1.00  0.00      RA0  O
ATOM   2053  N   LEU A 221      31.771  45.231   4.564  1.00  0.00      RA0  N
ATOM   2054  H   LEU A 221      31.212  45.978   4.927  1.00  0.00      RA0  H
ATOM   2055  CA  LEU A 221      31.127  44.069   3.968  1.00  0.00      RA0  C
ATOM   2056  CB  LEU A 221      29.614  44.152   4.137  1.00  0.00      RA0  C
ATOM   2057  CG  LEU A 221      29.168  44.266   5.592  1.00  0.00      RA0  C
ATOM   2058  CD1 LEU A 221      27.682  44.604   5.675  1.00  0.00      RA0  C
ATOM   2059  CD2 LEU A 221      29.536  43.030   6.416  1.00  0.00      RA0  C
ATOM   2060  C   LEU A 221      31.454  43.911   2.501  1.00  0.00      RA0  C
ATOM   2061  O   LEU A 221      31.499  42.783   1.981  1.00  0.00      RA0  O
ATOM   2062  N   GLY A 222      31.651  45.020   1.799  1.00  0.00      RA0  N
ATOM   2063  H   GLY A 222      31.630  45.912   2.254  1.00  0.00      RA0  H
ATOM   2064  CA  GLY A 222      31.971  44.962   0.369  1.00  0.00      RA0  C
ATOM   2065  C   GLY A 222      33.273  44.205   0.122  1.00  0.00      RA0  C
ATOM   2066  O   GLY A 222      33.332  43.260  -0.639  1.00  0.00      RA0  O
ATOM   2067  N   ALA A 223      34.314  44.594   0.835  1.00  0.00      RA0  N
ATOM   2068  H   ALA A 223      34.194  45.334   1.496  1.00  0.00      RA0  H
ATOM   2069  CA  ALA A 223      35.586  43.875   0.781  1.00  0.00      RA0  C
ATOM   2070  CB  ALA A 223      36.655  44.636   1.561  1.00  0.00      RA0  C
ATOM   2071  C   ALA A 223      35.477  42.455   1.366  1.00  0.00      RA0  C
ATOM   2072  O   ALA A 223      36.089  41.507   0.856  1.00  0.00      RA0  O
ATOM   2073  N   ARG A 224      34.691  42.279   2.425  1.00  0.00      RA0  N
ATOM   2074  H   ARG A 224      34.235  43.064   2.848  1.00  0.00      RA0  H
ATOM   2075  CA  ARG A 224      34.478  40.940   2.972  1.00  0.00      RA0  C
ATOM   2076  CB  ARG A 224      33.691  40.817   4.301  1.00  0.00      RA0  C
ATOM   2077  CG  ARG A 224      33.920  39.445   5.003  1.00  0.00      RA0  C
ATOM   2078  CD  ARG A 224      33.898  39.442   6.555  1.00  0.00      RA0  C
ATOM   2079  NE  ARG A 224      33.901  38.095   7.172  1.00  0.00      RA0  N
ATOM   2080  HE  ARG A 224      33.111  37.521   6.929  1.00  0.00      RA0  H
ATOM   2081  CZ  ARG A 224      34.852  37.711   8.103  1.00  0.00      RA0  C
ATOM   2082  NH1 ARG A 224      35.912  38.513   8.320  1.00  0.00      RA0  N
ATOM   2083 HH11 ARG A 224      36.625  38.250   8.980  1.00  0.00      RA0  H
ATOM   2084 HH12 ARG A 224      36.025  39.385   7.839  1.00  0.00      RA0  H
ATOM   2085  NH2 ARG A 224      34.742  36.550   8.807  1.00  0.00      RA0  N
ATOM   2086 HH21 ARG A 224      35.420  36.250   9.509  1.00  0.00      RA0  H
ATOM   2087 HH22 ARG A 224      33.974  35.914   8.685  1.00  0.00      RA0  H
ATOM   2088  C   ARG A 224      34.041  40.003   1.827  1.00  0.00      RA0  C
ATOM   2089  O   ARG A 224      34.525  38.876   1.697  1.00  0.00      RA0  O
ATOM   2090  N   ASP A 225      33.130  40.476   0.983  1.00  0.00      RA0  N
ATOM   2091  H   ASP A 225      32.735  41.390   1.095  1.00  0.00      RA0  H
ATOM   2092  CA  ASP A 225      32.631  39.627  -0.077  1.00  0.00      RA0  C
ATOM   2093  CB  ASP A 225      31.204  39.863  -0.584  1.00  0.00      RA0  C
ATOM   2094  CG  ASP A 225      30.588  38.479  -0.817  1.00  0.00      RA0  C
ATOM   2095  OD1 ASP A 225      30.269  37.805   0.159  1.00  0.00      RA0  O
ATOM   2096  OD2 ASP A 225      30.451  38.032  -1.956  1.00  0.00      RA0  O
ATOM   2097  C   ASP A 225      33.641  39.385  -1.205  1.00  0.00      RA0  C
ATOM   2098  O   ASP A 225      33.788  38.242  -1.635  1.00  0.00      RA0  O
ATOM   2099  N   THR A 226      34.304  40.433  -1.695  1.00  0.00      RA0  N
ATOM   2100  H   THR A 226      34.204  41.315  -1.239  1.00  0.00      RA0  H
ATOM   2101  CA  THR A 226      35.314  40.237  -2.754  1.00  0.00      RA0  C
ATOM   2102  CB  THR A 226      35.717  41.652  -3.149  1.00  0.00      RA0  C
ATOM   2103  OG1 THR A 226      35.694  42.488  -1.981  1.00  0.00      RA0  O
ATOM   2104  HG1 THR A 226      34.790  42.780  -1.866  1.00  0.00      RA0  H
ATOM   2105  CG2 THR A 226      34.768  42.247  -4.188  1.00  0.00      RA0  C
ATOM   2106  C   THR A 226      36.448  39.327  -2.276  1.00  0.00      RA0  C
ATOM   2107  O   THR A 226      36.926  38.467  -3.028  1.00  0.00      RA0  O
ATOM   2108  N   LEU A 227      36.856  39.517  -1.033  1.00  0.00      RA0  N
ATOM   2109  H   LEU A 227      36.398  40.205  -0.468  1.00  0.00      RA0  H
ATOM   2110  CA  LEU A 227      37.914  38.685  -0.456  1.00  0.00      RA0  C
ATOM   2111  CB  LEU A 227      38.295  39.177   0.938  1.00  0.00      RA0  C
ATOM   2112  CG  LEU A 227      39.067  40.496   0.932  1.00  0.00      RA0  C
ATOM   2113  CD1 LEU A 227      38.906  41.254   2.244  1.00  0.00      RA0  C
ATOM   2114  CD2 LEU A 227      40.538  40.298   0.588  1.00  0.00      RA0  C
ATOM   2115  C   LEU A 227      37.532  37.211  -0.385  1.00  0.00      RA0  C
ATOM   2116  O   LEU A 227      38.288  36.330  -0.819  1.00  0.00      RA0  O
ATOM   2117  N   ARG A 228      36.357  36.916   0.162  1.00  0.00      RA0  N
ATOM   2118  H   ARG A 228      35.732  37.639   0.468  1.00  0.00      RA0  H
ATOM   2119  CA  ARG A 228      35.964  35.525   0.333  1.00  0.00      RA0  C
ATOM   2120  CB  ARG A 228      34.763  35.409   1.280  1.00  0.00      RA0  C
ATOM   2121  CG  ARG A 228      33.402  35.856   0.732  1.00  0.00      RA0  C
ATOM   2122  CD  ARG A 228      32.594  34.756   0.030  1.00  0.00      RA0  C
ATOM   2123  NE  ARG A 228      31.515  35.354  -0.741  1.00  0.00      RA0  N
ATOM   2124  HE  ARG A 228      31.369  36.353  -0.643  1.00  0.00      RA0  H
ATOM   2125  CZ  ARG A 228      30.687  34.615  -1.527  1.00  0.00      RA0  C
ATOM   2126  NH1 ARG A 228      30.861  33.274  -1.640  1.00  0.00      RA0  N
ATOM   2127 HH11 ARG A 228      30.217  32.686  -2.156  1.00  0.00      RA0  H
ATOM   2128 HH12 ARG A 228      31.634  32.790  -1.204  1.00  0.00      RA0  H
ATOM   2129  NH2 ARG A 228      29.700  35.268  -2.173  1.00  0.00      RA0  N
ATOM   2130 HH21 ARG A 228      29.025  34.806  -2.765  1.00  0.00      RA0  H
ATOM   2131 HH22 ARG A 228      29.639  36.278  -2.064  1.00  0.00      RA0  H
ATOM   2132  C   ARG A 228      35.668  34.814  -1.003  1.00  0.00      RA0  C
ATOM   2133  O   ARG A 228      35.923  33.623  -1.156  1.00  0.00      RA0  O
ATOM   2134  N   LEU A 229      35.145  35.532  -1.977  1.00  0.00      RA0  N
ATOM   2135  H   LEU A 229      34.917  36.498  -1.826  1.00  0.00      RA0  H
ATOM   2136  CA  LEU A 229      34.809  34.909  -3.261  1.00  0.00      RA0  C
ATOM   2137  CB  LEU A 229      33.935  35.840  -4.099  1.00  0.00      RA0  C
ATOM   2138  CG  LEU A 229      33.469  35.142  -5.374  1.00  0.00      RA0  C
ATOM   2139  CD1 LEU A 229      32.677  33.885  -5.036  1.00  0.00      RA0  C
ATOM   2140  CD2 LEU A 229      32.691  36.066  -6.306  1.00  0.00      RA0  C
ATOM   2141  C   LEU A 229      36.111  34.576  -4.022  1.00  0.00      RA0  C
ATOM   2142  O   LEU A 229      36.287  33.467  -4.555  1.00  0.00      RA0  O
ATOM   2143  N   GLU A 230      37.034  35.540  -4.032  1.00  0.00      RA0  N
ATOM   2144  H   GLU A 230      36.834  36.435  -3.625  1.00  0.00      RA0  H
ATOM   2145  CA  GLU A 230      38.381  35.294  -4.562  1.00  0.00      RA0  C
ATOM   2146  CB  GLU A 230      39.305  36.499  -4.421  1.00  0.00      RA0  C
ATOM   2147  CG  GLU A 230      38.985  37.681  -5.335  1.00  0.00      RA0  C
ATOM   2148  CD  GLU A 230      40.044  38.741  -5.127  1.00  0.00      RA0  C
ATOM   2149  OE1 GLU A 230      40.923  38.533  -4.303  1.00  0.00      RA0  O
ATOM   2150  OE2 GLU A 230      40.006  39.776  -5.783  1.00  0.00      RA0  O
ATOM   2151  C   GLU A 230      39.019  34.066  -3.917  1.00  0.00      RA0  C
ATOM   2152  O   GLU A 230      39.668  33.269  -4.598  1.00  0.00      RA0  O
ATOM   2153  N   ALA A 231      38.831  33.907  -2.617  1.00  0.00      RA0  N
ATOM   2154  H   ALA A 231      38.270  34.573  -2.122  1.00  0.00      RA0  H
ATOM   2155  CA  ALA A 231      39.380  32.767  -1.858  1.00  0.00      RA0  C
ATOM   2156  CB  ALA A 231      39.397  33.100  -0.370  1.00  0.00      RA0  C
ATOM   2157  C   ALA A 231      38.647  31.439  -2.040  1.00  0.00      RA0  C
ATOM   2158  O   ALA A 231      39.074  30.408  -1.501  1.00  0.00      RA0  O
ATOM   2159  N   GLY A 232      37.567  31.457  -2.827  1.00  0.00      RA0  N
ATOM   2160  H   GLY A 232      37.242  32.322  -3.207  1.00  0.00      RA0  H
ATOM   2161  CA  GLY A 232      36.742  30.290  -3.072  1.00  0.00      RA0  C
ATOM   2162  C   GLY A 232      35.941  29.830  -1.874  1.00  0.00      RA0  C
ATOM   2163  O   GLY A 232      35.687  28.643  -1.730  1.00  0.00      RA0  O
ATOM   2164  N   MSE A 233      35.543  30.755  -1.019  1.00  0.00      RA0  N
ATOM   2165  H   MSE A 233      35.614  31.724  -1.254  1.00  0.00      RA0  H
ATOM   2166  CA  MSE A 233      34.851  30.396   0.205  1.00  0.00      RA0  C
ATOM   2167  CB  MSE A 233      35.384  31.213   1.380  1.00  0.00      RA0  C
ATOM   2168  CG  MSE A 233      36.844  30.887   1.690  1.00  0.00      RA0  C
ATOM   2169  SE  MSE A 233      37.507  31.884   3.032  1.00  0.00      RA0  S
ATOM   2170  CE  MSE A 233      39.108  31.076   3.179  1.00  0.00      RA0  C
ATOM   2171  C   MSE A 233      33.343  30.613   0.033  1.00  0.00      RA0  C
ATOM   2172  O   MSE A 233      32.922  31.559  -0.633  1.00  0.00      RA0  O
ATOM   2173  N   ASN A 234      32.553  29.646   0.524  1.00  0.00      RA0  N
ATOM   2174  H   ASN A 234      32.934  28.968   1.149  1.00  0.00      RA0  H
ATOM   2175  CA  ASN A 234      31.112  29.673   0.312  1.00  0.00      RA0  C
ATOM   2176  CB  ASN A 234      30.489  28.311   0.625  1.00  0.00      RA0  C
ATOM   2177  CG  ASN A 234      30.836  27.290  -0.434  1.00  0.00      RA0  C
ATOM   2178  OD1 ASN A 234      31.403  27.600  -1.476  1.00  0.00      RA0  O
ATOM   2179  ND2 ASN A 234      30.454  26.044  -0.111  1.00  0.00      RA0  N
ATOM   2180 HD21 ASN A 234      30.032  25.850   0.777  1.00  0.00      RA0  H
ATOM   2181 HD22 ASN A 234      30.595  25.283  -0.751  1.00  0.00      RA0  H
ATOM   2182  C   ASN A 234      30.404  30.690   1.155  1.00  0.00      RA0  C
ATOM   2183  O   ASN A 234      30.860  31.034   2.257  1.00  0.00      RA0  O
ATOM   2184  N   LEU A 235      29.266  31.150   0.627  1.00  0.00      RA0  N
ATOM   2185  H   LEU A 235      28.997  30.874  -0.300  1.00  0.00      RA0  H
ATOM   2186  CA  LEU A 235      28.326  31.974   1.328  1.00  0.00      RA0  C
ATOM   2187  CB  LEU A 235      28.232  33.351   0.676  1.00  0.00      RA0  C
ATOM   2188  CG  LEU A 235      27.280  34.311   1.389  1.00  0.00      RA0  C
ATOM   2189  CD1 LEU A 235      27.680  34.536   2.848  1.00  0.00      RA0  C
ATOM   2190  CD2 LEU A 235      27.140  35.627   0.624  1.00  0.00      RA0  C
ATOM   2191  C   LEU A 235      26.971  31.277   1.303  1.00  0.00      RA0  C
ATOM   2192  O   LEU A 235      26.360  31.076   0.224  1.00  0.00      RA0  O
ATOM   2193  N   TYR A 236      26.522  30.899   2.494  1.00  0.00      RA0  N
ATOM   2194  H   TYR A 236      27.061  31.108   3.310  1.00  0.00      RA0  H
ATOM   2195  CA  TYR A 236      25.247  30.214   2.640  1.00  0.00      RA0  C
ATOM   2196  CB  TYR A 236      24.916  29.899   4.091  1.00  0.00      RA0  C
ATOM   2197  CG  TYR A 236      23.674  29.033   4.162  1.00  0.00      RA0  C
ATOM   2198  CD1 TYR A 236      23.737  27.684   3.824  1.00  0.00      RA0  C
ATOM   2199  CE1 TYR A 236      22.612  26.875   3.959  1.00  0.00      RA0  C
ATOM   2200  CD2 TYR A 236      22.467  29.578   4.587  1.00  0.00      RA0  C
ATOM   2201  CE2 TYR A 236      21.342  28.771   4.711  1.00  0.00      RA0  C
ATOM   2202  CZ  TYR A 236      21.416  27.413   4.424  1.00  0.00      RA0  C
ATOM   2203  OH  TYR A 236      20.301  26.610   4.616  1.00  0.00      RA0  O
ATOM   2204  HH  TYR A 236      20.527  25.712   4.356  1.00  0.00      RA0  H
ATOM   2205  C   TYR A 236      24.144  31.086   2.032  1.00  0.00      RA0  C
ATOM   2206  O   TYR A 236      24.106  32.313   2.217  1.00  0.00      RA0  O
ATOM   2207  N   GLY A 237      23.246  30.435   1.316  1.00  0.00      RA0  N
ATOM   2208  H   GLY A 237      23.347  29.450   1.183  1.00  0.00      RA0  H
ATOM   2209  CA  GLY A 237      22.192  31.105   0.599  1.00  0.00      RA0  C
ATOM   2210  C   GLY A 237      22.547  31.302  -0.857  1.00  0.00      RA0  C
ATOM   2211  O   GLY A 237      21.666  31.439  -1.692  1.00  0.00      RA0  O
ATOM   2212  N   GLN A 238      23.843  31.343  -1.166  1.00  0.00      RA0  N
ATOM   2213  H   GLN A 238      24.540  31.220  -0.460  1.00  0.00      RA0  H
ATOM   2214  CA  GLN A 238      24.307  31.522  -2.538  1.00  0.00      RA0  C
ATOM   2215  CB  GLN A 238      25.186  32.765  -2.655  1.00  0.00      RA0  C
ATOM   2216  CG  GLN A 238      24.274  33.991  -2.543  1.00  0.00      RA0  C
ATOM   2217  CD  GLN A 238      25.033  35.290  -2.718  1.00  0.00      RA0  C
ATOM   2218  OE1 GLN A 238      24.716  36.304  -2.106  1.00  0.00      RA0  O
ATOM   2219  NE2 GLN A 238      26.050  35.227  -3.586  1.00  0.00      RA0  N
ATOM   2220 HE21 GLN A 238      26.236  34.424  -4.167  1.00  0.00      RA0  H
ATOM   2221 HE22 GLN A 238      26.711  35.965  -3.708  1.00  0.00      RA0  H
ATOM   2222  C   GLN A 238      24.942  30.239  -3.057  1.00  0.00      RA0  C
ATOM   2223  O   GLN A 238      24.418  29.622  -3.995  1.00  0.00      RA0  O
ATOM   2224  N   GLU A 239      26.053  29.798  -2.480  1.00  0.00      RA0  N
ATOM   2225  H   GLU A 239      26.490  30.336  -1.756  1.00  0.00      RA0  H
ATOM   2226  CA  GLU A 239      26.675  28.534  -2.930  1.00  0.00      RA0  C
ATOM   2227  CB  GLU A 239      28.123  28.493  -2.446  1.00  0.00      RA0  C
ATOM   2228  CG  GLU A 239      29.143  29.234  -3.321  1.00  0.00      RA0  C
ATOM   2229  CD  GLU A 239      28.837  30.711  -3.481  1.00  0.00      RA0  C
ATOM   2230  OE1 GLU A 239      28.879  31.457  -2.502  1.00  0.00      RA0  O
ATOM   2231  OE2 GLU A 239      28.584  31.126  -4.607  1.00  0.00      RA0  O
ATOM   2232  C   GLU A 239      25.933  27.271  -2.514  1.00  0.00      RA0  C
ATOM   2233  O   GLU A 239      26.139  26.226  -3.112  1.00  0.00      RA0  O
ATOM   2234  N   MSE A 240      25.119  27.368  -1.464  1.00  0.00      RA0  N
ATOM   2235  H   MSE A 240      24.985  28.228  -0.973  1.00  0.00      RA0  H
ATOM   2236  CA  MSE A 240      24.269  26.270  -1.053  1.00  0.00      RA0  C
ATOM   2237  CB  MSE A 240      25.051  25.205  -0.278  1.00  0.00      RA0  C
ATOM   2238  CG  MSE A 240      25.623  25.673   1.063  1.00  0.00      RA0  C
ATOM   2239  SE  MSE A 240      26.936  26.896   0.934  1.00  0.00      RA0  S
ATOM   2240  CE  MSE A 240      27.373  26.946   2.677  1.00  0.00      RA0  C
ATOM   2241  C   MSE A 240      23.074  26.743  -0.209  1.00  0.00      RA0  C
ATOM   2242  O   MSE A 240      23.028  27.868   0.285  1.00  0.00      RA0  O
ATOM   2243  N   ASP A 241      22.115  25.848  -0.068  1.00  0.00      RA0  N
ATOM   2244  H   ASP A 241      22.066  24.962  -0.533  1.00  0.00      RA0  H
ATOM   2245  CA  ASP A 241      20.985  26.060   0.851  1.00  0.00      RA0  C
ATOM   2246  CB  ASP A 241      19.932  26.957   0.194  1.00  0.00      RA0  C
ATOM   2247  CG  ASP A 241      19.083  26.091  -0.715  1.00  0.00      RA0  C
ATOM   2248  OD1 ASP A 241      19.618  25.458  -1.616  1.00  0.00      RA0  O
ATOM   2249  OD2 ASP A 241      17.891  25.959  -0.463  1.00  0.00      RA0  O
ATOM   2250  C   ASP A 241      20.379  24.703   1.105  1.00  0.00      RA0  C
ATOM   2251  O   ASP A 241      20.979  23.675   0.726  1.00  0.00      RA0  O
ATOM   2252  N   GLU A 242      19.212  24.647   1.743  1.00  0.00      RA0  N
ATOM   2253  H   GLU A 242      18.644  25.468   1.789  1.00  0.00      RA0  H
ATOM   2254  CA  GLU A 242      18.651  23.352   2.133  1.00  0.00      RA0  C
ATOM   2255  CB  GLU A 242      17.366  23.586   2.926  1.00  0.00      RA0  C
ATOM   2256  CG  GLU A 242      17.470  24.575   4.086  1.00  0.00      RA0  C
ATOM   2257  CD  GLU A 242      17.933  23.864   5.335  1.00  0.00      RA0  C
ATOM   2258  OE1 GLU A 242      18.238  22.680   5.269  1.00  0.00      RA0  O
ATOM   2259  OE2 GLU A 242      17.963  24.495   6.385  1.00  0.00      RA0  O
ATOM   2260  C   GLU A 242      18.278  22.431   0.982  1.00  0.00      RA0  C
ATOM   2261  O   GLU A 242      18.046  21.243   1.204  1.00  0.00      RA0  O
ATOM   2262  N   THR A 243      18.251  22.974  -0.234  1.00  0.00      RA0  N
ATOM   2263  H   THR A 243      18.481  23.940  -0.378  1.00  0.00      RA0  H
ATOM   2264  CA  THR A 243      17.926  22.200  -1.441  1.00  0.00      RA0  C
ATOM   2265  CB  THR A 243      16.910  22.988  -2.285  1.00  0.00      RA0  C
ATOM   2266  OG1 THR A 243      17.413  24.240  -2.769  1.00  0.00      RA0  O
ATOM   2267  HG1 THR A 243      17.772  24.750  -2.036  1.00  0.00      RA0  H
ATOM   2268  CG2 THR A 243      15.629  23.214  -1.482  1.00  0.00      RA0  C
ATOM   2269  C   THR A 243      19.141  21.692  -2.195  1.00  0.00      RA0  C
ATOM   2270  O   THR A 243      18.994  20.964  -3.182  1.00  0.00      RA0  O
ATOM   2271  N   ILE A 244      20.331  22.094  -1.749  1.00  0.00      RA0  N
ATOM   2272  H   ILE A 244      20.399  22.642  -0.912  1.00  0.00      RA0  H
ATOM   2273  CA  ILE A 244      21.581  21.781  -2.428  1.00  0.00      RA0  C
ATOM   2274  CB  ILE A 244      22.321  23.070  -2.810  1.00  0.00      RA0  C
ATOM   2275  CG2 ILE A 244      23.717  22.807  -3.381  1.00  0.00      RA0  C
ATOM   2276  CG1 ILE A 244      21.472  23.857  -3.804  1.00  0.00      RA0  C
ATOM   2277  CD1 ILE A 244      21.082  22.993  -5.004  1.00  0.00      RA0  C
ATOM   2278  C   ILE A 244      22.465  20.857  -1.601  1.00  0.00      RA0  C
ATOM   2279  O   ILE A 244      22.743  21.144  -0.436  1.00  0.00      RA0  O
ATOM   2280  N   SER A 245      22.978  19.801  -2.244  1.00  0.00      RA0  N
ATOM   2281  H   SER A 245      22.798  19.693  -3.219  1.00  0.00      RA0  H
ATOM   2282  CA  SER A 245      23.866  18.868  -1.601  1.00  0.00      RA0  C
ATOM   2283  CB  SER A 245      23.975  17.659  -2.535  1.00  0.00      RA0  C
ATOM   2284  OG  SER A 245      24.958  16.728  -2.069  1.00  0.00      RA0  O
ATOM   2285  HG  SER A 245      24.450  15.993  -1.719  1.00  0.00      RA0  H
ATOM   2286  C   SER A 245      25.237  19.526  -1.367  1.00  0.00      RA0  C
ATOM   2287  O   SER A 245      25.682  20.283  -2.225  1.00  0.00      RA0  O
ATOM   2288  N   PRO A 246      25.924  19.234  -0.270  1.00  0.00      RA0  N
ATOM   2289  CD  PRO A 246      25.502  18.382   0.832  1.00  0.00      RA0  C
ATOM   2290  CA  PRO A 246      27.298  19.749  -0.108  1.00  0.00      RA0  C
ATOM   2291  CB  PRO A 246      27.702  19.196   1.264  1.00  0.00      RA0  C
ATOM   2292  CG  PRO A 246      26.812  17.980   1.495  1.00  0.00      RA0  C
ATOM   2293  C   PRO A 246      28.197  19.301  -1.264  1.00  0.00      RA0  C
ATOM   2294  O   PRO A 246      29.143  20.032  -1.632  1.00  0.00      RA0  O
ATOM   2295  N   LEU A 247      27.880  18.149  -1.874  1.00  0.00      RA0  N
ATOM   2296  H   LEU A 247      27.052  17.647  -1.612  1.00  0.00      RA0  H
ATOM   2297  CA  LEU A 247      28.665  17.623  -2.980  1.00  0.00      RA0  C
ATOM   2298  CB  LEU A 247      28.188  16.221  -3.358  1.00  0.00      RA0  C
ATOM   2299  CG  LEU A 247      28.185  15.234  -2.189  1.00  0.00      RA0  C
ATOM   2300  CD1 LEU A 247      27.609  13.883  -2.605  1.00  0.00      RA0  C
ATOM   2301  CD2 LEU A 247      29.561  15.089  -1.540  1.00  0.00      RA0  C
ATOM   2302  C   LEU A 247      28.625  18.535  -4.204  1.00  0.00      RA0  C
ATOM   2303  O   LEU A 247      29.546  18.526  -5.009  1.00  0.00      RA0  O
ATOM   2304  N   ALA A 248      27.568  19.327  -4.321  1.00  0.00      RA0  N
ATOM   2305  H   ALA A 248      26.885  19.364  -3.590  1.00  0.00      RA0  H
ATOM   2306  CA  ALA A 248      27.369  20.270  -5.437  1.00  0.00      RA0  C
ATOM   2307  CB  ALA A 248      25.899  20.290  -5.860  1.00  0.00      RA0  C
ATOM   2308  C   ALA A 248      27.794  21.707  -5.074  1.00  0.00      RA0  C
ATOM   2309  O   ALA A 248      27.575  22.639  -5.859  1.00  0.00      RA0  O
ATOM   2310  N   ALA A 249      28.371  21.860  -3.885  1.00  0.00      RA0  N
ATOM   2311  H   ALA A 249      28.528  21.072  -3.290  1.00  0.00      RA0  H
ATOM   2312  CA  ALA A 249      28.788  23.152  -3.359  1.00  0.00      RA0  C
ATOM   2313  CB  ALA A 249      27.959  23.517  -2.129  1.00  0.00      RA0  C
ATOM   2314  C   ALA A 249      30.270  23.147  -2.963  1.00  0.00      RA0  C
ATOM   2315  O   ALA A 249      30.702  23.907  -2.115  1.00  0.00      RA0  O
ATOM   2316  N   ASN A 250      31.036  22.280  -3.607  1.00  0.00      RA0  N
ATOM   2317  H   ASN A 250      30.619  21.697  -4.301  1.00  0.00      RA0  H
ATOM   2318  CA  ASN A 250      32.482  22.179  -3.337  1.00  0.00      RA0  C
ATOM   2319  CB  ASN A 250      33.262  23.403  -3.827  1.00  0.00      RA0  C
ATOM   2320  CG  ASN A 250      34.745  23.123  -3.708  1.00  0.00      RA0  C
ATOM   2321  OD1 ASN A 250      35.200  22.006  -3.940  1.00  0.00      RA0  O
ATOM   2322  ND2 ASN A 250      35.472  24.197  -3.342  1.00  0.00      RA0  N
ATOM   2323 HD21 ASN A 250      35.028  25.075  -3.147  1.00  0.00      RA0  H
ATOM   2324 HD22 ASN A 250      36.466  24.161  -3.244  1.00  0.00      RA0  H
ATOM   2325  C   ASN A 250      32.761  21.910  -1.864  1.00  0.00      RA0  C
ATOM   2326  O   ASN A 250      33.743  22.427  -1.336  1.00  0.00      RA0  O
ATOM   2327  N   MSE A 251      31.903  21.100  -1.211  1.00  0.00      RA0  N
ATOM   2328  H   MSE A 251      31.086  20.752  -1.676  1.00  0.00      RA0  H
ATOM   2329  CA  MSE A 251      32.087  20.727   0.185  1.00  0.00      RA0  C
ATOM   2330  CB  MSE A 251      30.923  21.203   1.053  1.00  0.00      RA0  C
ATOM   2331  CG  MSE A 251      30.719  22.716   1.026  1.00  0.00      RA0  C
ATOM   2332  SE  MSE A 251      29.297  23.233   1.998  1.00  0.00      RA0  S
ATOM   2333  CE  MSE A 251      29.919  22.735   3.611  1.00  0.00      RA0  C
ATOM   2334  C   MSE A 251      32.289  19.230   0.356  1.00  0.00      RA0  C
ATOM   2335  O   MSE A 251      32.310  18.724   1.466  1.00  0.00      RA0  O
ATOM   2336  N   GLY A 252      32.527  18.521  -0.744  1.00  0.00      RA0  N
ATOM   2337  H   GLY A 252      32.513  18.976  -1.635  1.00  0.00      RA0  H
ATOM   2338  CA  GLY A 252      32.811  17.085  -0.658  1.00  0.00      RA0  C
ATOM   2339  C   GLY A 252      33.976  16.799   0.295  1.00  0.00      RA0  C
ATOM   2340  O   GLY A 252      33.971  15.798   1.058  1.00  0.00      RA0  O
ATOM   2341  N   TRP A 253      34.991  17.641   0.210  1.00  0.00      RA0  N
ATOM   2342  H   TRP A 253      34.953  18.355  -0.486  1.00  0.00      RA0  H
ATOM   2343  CA  TRP A 253      36.197  17.479   0.996  1.00  0.00      RA0  C
ATOM   2344  CB  TRP A 253      37.302  18.462   0.569  1.00  0.00      RA0  C
ATOM   2345  CG  TRP A 253      36.881  19.910   0.701  1.00  0.00      RA0  C
ATOM   2346  CD2 TRP A 253      37.199  20.846   1.753  1.00  0.00      RA0  C
ATOM   2347  CE2 TRP A 253      36.567  22.092   1.423  1.00  0.00      RA0  C
ATOM   2348  CE3 TRP A 253      37.959  20.742   2.940  1.00  0.00      RA0  C
ATOM   2349  CD1 TRP A 253      36.085  20.632  -0.200  1.00  0.00      RA0  C
ATOM   2350  NE1 TRP A 253      35.896  21.909   0.218  1.00  0.00      RA0  N
ATOM   2351  HE1 TRP A 253      35.356  22.578  -0.265  1.00  0.00      RA0  H
ATOM   2352  CZ2 TRP A 253      36.704  23.204   2.279  1.00  0.00      RA0  C
ATOM   2353  CZ3 TRP A 253      38.090  21.860   3.790  1.00  0.00      RA0  C
ATOM   2354  CH2 TRP A 253      37.467  23.084   3.462  1.00  0.00      RA0  C
ATOM   2355  C   TRP A 253      35.916  17.534   2.484  1.00  0.00      RA0  C
ATOM   2356  O   TRP A 253      36.757  17.128   3.276  1.00  0.00      RA0  O
ATOM   2357  N   THR A 254      34.758  18.071   2.869  1.00  0.00      RA0  N
ATOM   2358  H   THR A 254      34.087  18.335   2.181  1.00  0.00      RA0  H
ATOM   2359  CA  THR A 254      34.404  18.171   4.283  1.00  0.00      RA0  C
ATOM   2360  CB  THR A 254      33.682  19.493   4.617  1.00  0.00      RA0  C
ATOM   2361  OG1 THR A 254      32.353  19.541   4.079  1.00  0.00      RA0  O
ATOM   2362  HG1 THR A 254      32.412  19.382   3.144  1.00  0.00      RA0  H
ATOM   2363  CG2 THR A 254      34.482  20.709   4.166  1.00  0.00      RA0  C
ATOM   2364  C   THR A 254      33.587  16.989   4.797  1.00  0.00      RA0  C
ATOM   2365  O   THR A 254      33.267  16.939   5.988  1.00  0.00      RA0  O
ATOM   2366  N   ILE A 255      33.257  16.046   3.925  1.00  0.00      RA0  N
ATOM   2367  H   ILE A 255      33.635  16.054   2.998  1.00  0.00      RA0  H
ATOM   2368  CA  ILE A 255      32.444  14.906   4.342  1.00  0.00      RA0  C
ATOM   2369  CB  ILE A 255      31.496  14.427   3.239  1.00  0.00      RA0  C
ATOM   2370  CG2 ILE A 255      30.500  13.421   3.823  1.00  0.00      RA0  C
ATOM   2371  CG1 ILE A 255      30.791  15.591   2.530  1.00  0.00      RA0  C
ATOM   2372  CD1 ILE A 255      29.938  16.464   3.455  1.00  0.00      RA0  C
ATOM   2373  C   ILE A 255      33.352  13.791   4.823  1.00  0.00      RA0  C
ATOM   2374  O   ILE A 255      34.159  13.254   4.058  1.00  0.00      RA0  O
ATOM   2375  N   ALA A 256      33.192  13.431   6.087  1.00  0.00      RA0  N
ATOM   2376  H   ALA A 256      32.475  13.914   6.596  1.00  0.00      RA0  H
ATOM   2377  CA  ALA A 256      33.960  12.356   6.709  1.00  0.00      RA0  C
ATOM   2378  CB  ALA A 256      34.207  12.647   8.179  1.00  0.00      RA0  C
ATOM   2379  C   ALA A 256      33.215  11.032   6.566  1.00  0.00      RA0  C
ATOM   2380  O   ALA A 256      32.539  10.595   7.469  1.00  0.00      RA0  O
ATOM   2381  N   TRP A 257      33.338  10.385   5.405  1.00  0.00      RA0  N
ATOM   2382  H   TRP A 257      33.895  10.823   4.699  1.00  0.00      RA0  H
ATOM   2383  CA  TRP A 257      32.592   9.142   5.141  1.00  0.00      RA0  C
ATOM   2384  CB  TRP A 257      32.776   8.670   3.690  1.00  0.00      RA0  C
ATOM   2385  CG  TRP A 257      32.542   9.771   2.676  1.00  0.00      RA0  C
ATOM   2386  CD2 TRP A 257      31.306  10.161   2.037  1.00  0.00      RA0  C
ATOM   2387  CE2 TRP A 257      31.604  11.214   1.140  1.00  0.00      RA0  C
ATOM   2388  CE3 TRP A 257      29.998   9.706   2.147  1.00  0.00      RA0  C
ATOM   2389  CD1 TRP A 257      33.515  10.621   2.129  1.00  0.00      RA0  C
ATOM   2390  NE1 TRP A 257      32.968  11.475   1.225  1.00  0.00      RA0  N
ATOM   2391  HE1 TRP A 257      33.455  12.172   0.733  1.00  0.00      RA0  H
ATOM   2392  CZ2 TRP A 257      30.588  11.782   0.381  1.00  0.00      RA0  C
ATOM   2393  CZ3 TRP A 257      28.992  10.283   1.381  1.00  0.00      RA0  C
ATOM   2394  CH2 TRP A 257      29.284  11.316   0.499  1.00  0.00      RA0  C
ATOM   2395  C   TRP A 257      33.013   8.009   6.068  1.00  0.00      RA0  C
ATOM   2396  O   TRP A 257      32.180   7.220   6.548  1.00  0.00      RA0  O
ATOM   2397  N   GLU A 258      34.316   7.914   6.324  1.00  0.00      RA0  N
ATOM   2398  H   GLU A 258      34.943   8.625   6.022  1.00  0.00      RA0  H
ATOM   2399  CA  GLU A 258      34.824   6.879   7.215  1.00  0.00      RA0  C
ATOM   2400  CB  GLU A 258      36.096   6.260   6.641  1.00  0.00      RA0  C
ATOM   2401  CG  GLU A 258      35.722   5.504   5.365  1.00  0.00      RA0  C
ATOM   2402  CD  GLU A 258      34.471   4.685   5.634  1.00  0.00      RA0  C
ATOM   2403  OE1 GLU A 258      34.510   3.809   6.499  1.00  0.00      RA0  O
ATOM   2404  OE2 GLU A 258      33.452   4.945   4.994  1.00  0.00      RA0  O
ATOM   2405  C   GLU A 258      35.008   7.492   8.597  1.00  0.00      RA0  C
ATOM   2406  O   GLU A 258      35.400   8.650   8.685  1.00  0.00      RA0  O
ATOM   2407  N   PRO A 259      34.736   6.765   9.685  1.00  0.00      RA0  N
ATOM   2408  CD  PRO A 259      34.878   7.311  11.030  1.00  0.00      RA0  C
ATOM   2409  CA  PRO A 259      34.299   5.371   9.697  1.00  0.00      RA0  C
ATOM   2410  CB  PRO A 259      34.595   4.959  11.139  1.00  0.00      RA0  C
ATOM   2411  CG  PRO A 259      34.352   6.222  11.955  1.00  0.00      RA0  C
ATOM   2412  C   PRO A 259      32.834   5.247   9.296  1.00  0.00      RA0  C
ATOM   2413  O   PRO A 259      32.029   6.113   9.667  1.00  0.00      RA0  O
ATOM   2414  N   ALA A 260      32.529   4.188   8.555  1.00  0.00      RA0  N
ATOM   2415  H   ALA A 260      33.289   3.656   8.171  1.00  0.00      RA0  H
ATOM   2416  CA  ALA A 260      31.192   3.923   8.026  1.00  0.00      RA0  C
ATOM   2417  CB  ALA A 260      31.187   2.643   7.189  1.00  0.00      RA0  C
ATOM   2418  C   ALA A 260      30.138   3.805   9.102  1.00  0.00      RA0  C
ATOM   2419  O   ALA A 260      28.960   4.052   8.837  1.00  0.00      RA0  O
ATOM   2420  N   ASP A 261      30.539   3.435  10.314  1.00  0.00      RA0  N
ATOM   2421  H   ASP A 261      31.507   3.310  10.547  1.00  0.00      RA0  H
ATOM   2422  CA  ASP A 261      29.585   3.218  11.397  1.00  0.00      RA0  C
ATOM   2423  CB  ASP A 261      30.271   2.326  12.426  1.00  0.00      RA0  C
ATOM   2424  CG  ASP A 261      31.600   2.987  12.789  1.00  0.00      RA0  C
ATOM   2425  OD1 ASP A 261      32.604   2.636  12.174  1.00  0.00      RA0  O
ATOM   2426  OD2 ASP A 261      31.640   3.876  13.643  1.00  0.00      RA0  O
ATOM   2427  C   ASP A 261      29.212   4.466  12.159  1.00  0.00      RA0  C
ATOM   2428  O   ASP A 261      28.453   4.397  13.132  1.00  0.00      RA0  O
ATOM   2429  N   ARG A 262      29.736   5.609  11.747  1.00  0.00      RA0  N
ATOM   2430  H   ARG A 262      30.364   5.603  10.970  1.00  0.00      RA0  H
ATOM   2431  CA  ARG A 262      29.318   6.867  12.343  1.00  0.00      RA0  C
ATOM   2432  CB  ARG A 262      30.380   7.959  12.218  1.00  0.00      RA0  C
ATOM   2433  CG  ARG A 262      29.812   9.282  12.746  1.00  0.00      RA0  C
ATOM   2434  CD  ARG A 262      30.702  10.503  12.533  1.00  0.00      RA0  C
ATOM   2435  NE  ARG A 262      30.966  10.766  11.121  1.00  0.00      RA0  N
ATOM   2436  HE  ARG A 262      31.519  10.084  10.631  1.00  0.00      RA0  H
ATOM   2437  CZ  ARG A 262      30.562  11.959  10.591  1.00  0.00      RA0  C
ATOM   2438  NH1 ARG A 262      29.788  12.794  11.329  1.00  0.00      RA0  N
ATOM   2439 HH11 ARG A 262      29.532  13.731  11.047  1.00  0.00      RA0  H
ATOM   2440 HH12 ARG A 262      29.396  12.516  12.219  1.00  0.00      RA0  H
ATOM   2441  NH2 ARG A 262      30.948  12.264   9.329  1.00  0.00      RA0  N
ATOM   2442 HH21 ARG A 262      30.713  13.136   8.881  1.00  0.00      RA0  H
ATOM   2443 HH22 ARG A 262      31.495  11.618   8.778  1.00  0.00      RA0  H
ATOM   2444  C   ARG A 262      28.042   7.389  11.657  1.00  0.00      RA0  C
ATOM   2445  O   ARG A 262      28.080   7.868  10.541  1.00  0.00      RA0  O
ATOM   2446  N   ASP A 263      26.942   7.332  12.388  1.00  0.00      RA0  N
ATOM   2447  H   ASP A 263      26.995   6.972  13.317  1.00  0.00      RA0  H
ATOM   2448  CA  ASP A 263      25.668   7.872  11.955  1.00  0.00      RA0  C
ATOM   2449  CB  ASP A 263      24.505   7.287  12.750  1.00  0.00      RA0  C
ATOM   2450  CG  ASP A 263      23.223   7.877  12.203  1.00  0.00      RA0  C
ATOM   2451  OD1 ASP A 263      23.154   8.104  10.996  1.00  0.00      RA0  O
ATOM   2452  OD2 ASP A 263      22.302   8.116  12.980  1.00  0.00      RA0  O
ATOM   2453  C   ASP A 263      25.683   9.379  12.085  1.00  0.00      RA0  C
ATOM   2454  O   ASP A 263      26.083   9.924  13.117  1.00  0.00      RA0  O
ATOM   2455  N   PHE A 264      25.256  10.062  11.034  1.00  0.00      RA0  N
ATOM   2456  H   PHE A 264      24.734   9.568  10.332  1.00  0.00      RA0  H
ATOM   2457  CA  PHE A 264      25.059  11.496  11.096  1.00  0.00      RA0  C
ATOM   2458  CB  PHE A 264      26.329  12.285  10.745  1.00  0.00      RA0  C
ATOM   2459  CG  PHE A 264      26.795  12.083   9.322  1.00  0.00      RA0  C
ATOM   2460  CD1 PHE A 264      26.334  12.920   8.311  1.00  0.00      RA0  C
ATOM   2461  CD2 PHE A 264      27.717  11.086   9.027  1.00  0.00      RA0  C
ATOM   2462  CE1 PHE A 264      26.828  12.789   7.018  1.00  0.00      RA0  C
ATOM   2463  CE2 PHE A 264      28.217  10.959   7.736  1.00  0.00      RA0  C
ATOM   2464  CZ  PHE A 264      27.788  11.824   6.736  1.00  0.00      RA0  C
ATOM   2465  C   PHE A 264      23.870  11.875  10.224  1.00  0.00      RA0  C
ATOM   2466  O   PHE A 264      23.512  11.145   9.305  1.00  0.00      RA0  O
ATOM   2467  N   ILE A 265      23.266  13.012  10.523  1.00  0.00      RA0  N
ATOM   2468  H   ILE A 265      23.693  13.594  11.218  1.00  0.00      RA0  H
ATOM   2469  CA  ILE A 265      22.069  13.439   9.815  1.00  0.00      RA0  C
ATOM   2470  CB  ILE A 265      21.448  14.657  10.503  1.00  0.00      RA0  C
ATOM   2471  CG2 ILE A 265      20.094  15.011   9.886  1.00  0.00      RA0  C
ATOM   2472  CG1 ILE A 265      21.356  14.466  12.014  1.00  0.00      RA0  C
ATOM   2473  CD1 ILE A 265      20.970  15.756  12.735  1.00  0.00      RA0  C
ATOM   2474  C   ILE A 265      22.411  13.803   8.383  1.00  0.00      RA0  C
ATOM   2475  O   ILE A 265      23.336  14.573   8.142  1.00  0.00      RA0  O
ATOM   2476  N   GLY A 266      21.694  13.189   7.447  1.00  0.00      RA0  N
ATOM   2477  H   GLY A 266      21.035  12.481   7.701  1.00  0.00      RA0  H
ATOM   2478  CA  GLY A 266      21.956  13.377   6.009  1.00  0.00      RA0  C
ATOM   2479  C   GLY A 266      22.772  12.263   5.385  1.00  0.00      RA0  C
ATOM   2480  O   GLY A 266      22.902  12.218   4.166  1.00  0.00      RA0  O
ATOM   2481  N   ARG A 267      23.273  11.338   6.203  1.00  0.00      RA0  N
ATOM   2482  H   ARG A 267      23.029  11.330   7.175  1.00  0.00      RA0  H
ATOM   2483  CA  ARG A 267      24.264  10.372   5.743  1.00  0.00      RA0  C
ATOM   2484  CB  ARG A 267      24.775   9.445   6.854  1.00  0.00      RA0  C
ATOM   2485  CG  ARG A 267      25.882   8.571   6.257  1.00  0.00      RA0  C
ATOM   2486  CD  ARG A 267      26.604   7.563   7.154  1.00  0.00      RA0  C
ATOM   2487  NE  ARG A 267      27.564   6.862   6.303  1.00  0.00      RA0  N
ATOM   2488  HE  ARG A 267      27.209   6.551   5.407  1.00  0.00      RA0  H
ATOM   2489  CZ  ARG A 267      28.884   6.736   6.624  1.00  0.00      RA0  C
ATOM   2490  NH1 ARG A 267      29.316   7.034   7.875  1.00  0.00      RA0  N
ATOM   2491 HH11 ARG A 267      30.292   6.972   8.118  1.00  0.00      RA0  H
ATOM   2492 HH12 ARG A 267      28.682   7.307   8.614  1.00  0.00      RA0  H
ATOM   2493  NH2 ARG A 267      29.735   6.326   5.657  1.00  0.00      RA0  N
ATOM   2494 HH21 ARG A 267      30.729   6.214   5.816  1.00  0.00      RA0  H
ATOM   2495 HH22 ARG A 267      29.388   6.135   4.723  1.00  0.00      RA0  H
ATOM   2496  C   ARG A 267      23.779   9.532   4.586  1.00  0.00      RA0  C
ATOM   2497  O   ARG A 267      24.436   9.471   3.571  1.00  0.00      RA0  O
ATOM   2498  N   GLU A 268      22.630   8.882   4.712  1.00  0.00      RA0  N
ATOM   2499  H   GLU A 268      22.004   9.179   5.436  1.00  0.00      RA0  H
ATOM   2500  CA  GLU A 268      22.198   7.978   3.636  1.00  0.00      RA0  C
ATOM   2501  CB  GLU A 268      21.046   7.064   4.095  1.00  0.00      RA0  C
ATOM   2502  CG  GLU A 268      20.178   7.593   5.251  1.00  0.00      RA0  C
ATOM   2503  CD  GLU A 268      19.658   8.982   4.936  1.00  0.00      RA0  C
ATOM   2504  OE1 GLU A 268      18.813   9.103   4.060  1.00  0.00      RA0  O
ATOM   2505  OE2 GLU A 268      20.155   9.953   5.510  1.00  0.00      RA0  O
ATOM   2506  C   GLU A 268      21.822   8.751   2.370  1.00  0.00      RA0  C
ATOM   2507  O   GLU A 268      22.071   8.283   1.265  1.00  0.00      RA0  O
ATOM   2508  N   ALA A 269      21.224   9.927   2.516  1.00  0.00      RA0  N
ATOM   2509  H   ALA A 269      20.885  10.186   3.428  1.00  0.00      RA0  H
ATOM   2510  CA  ALA A 269      20.878  10.736   1.313  1.00  0.00      RA0  C
ATOM   2511  CB  ALA A 269      20.115  11.984   1.727  1.00  0.00      RA0  C
ATOM   2512  C   ALA A 269      22.157  11.136   0.573  1.00  0.00      RA0  C
ATOM   2513  O   ALA A 269      22.237  11.113  -0.660  1.00  0.00      RA0  O
ATOM   2514  N   LEU A 270      23.169  11.466   1.347  1.00  0.00      RA0  N
ATOM   2515  H   LEU A 270      23.042  11.433   2.342  1.00  0.00      RA0  H
ATOM   2516  CA  LEU A 270      24.458  11.851   0.806  1.00  0.00      RA0  C
ATOM   2517  CB  LEU A 270      25.342  12.375   1.927  1.00  0.00      RA0  C
ATOM   2518  CG  LEU A 270      26.294  13.441   1.414  1.00  0.00      RA0  C
ATOM   2519  CD1 LEU A 270      25.538  14.509   0.631  1.00  0.00      RA0  C
ATOM   2520  CD2 LEU A 270      27.109  14.042   2.550  1.00  0.00      RA0  C
ATOM   2521  C   LEU A 270      25.115  10.691   0.071  1.00  0.00      RA0  C
ATOM   2522  O   LEU A 270      25.678  10.870  -1.011  1.00  0.00      RA0  O
ATOM   2523  N   GLU A 271      25.041   9.490   0.650  1.00  0.00      RA0  N
ATOM   2524  H   GLU A 271      24.574   9.395   1.533  1.00  0.00      RA0  H
ATOM   2525  CA  GLU A 271      25.599   8.306   0.008  1.00  0.00      RA0  C
ATOM   2526  CB  GLU A 271      25.778   7.155   1.018  1.00  0.00      RA0  C
ATOM   2527  CG  GLU A 271      26.687   7.688   2.154  1.00  0.00      RA0  C
ATOM   2528  CD  GLU A 271      27.502   6.629   2.899  1.00  0.00      RA0  C
ATOM   2529  OE1 GLU A 271      26.929   5.819   3.611  1.00  0.00      RA0  O
ATOM   2530  OE2 GLU A 271      28.735   6.632   2.808  1.00  0.00      RA0  O
ATOM   2531  C   GLU A 271      24.949   8.043  -1.335  1.00  0.00      RA0  C
ATOM   2532  O   GLU A 271      25.613   7.631  -2.296  1.00  0.00      RA0  O
ATOM   2533  N   VAL A 272      23.629   8.230  -1.400  1.00  0.00      RA0  N
ATOM   2534  H   VAL A 272      23.131   8.488  -0.569  1.00  0.00      RA0  H
ATOM   2535  CA  VAL A 272      22.913   8.064  -2.654  1.00  0.00      RA0  C
ATOM   2536  CB  VAL A 272      21.402   8.120  -2.419  1.00  0.00      RA0  C
ATOM   2537  CG1 VAL A 272      20.622   8.104  -3.735  1.00  0.00      RA0  C
ATOM   2538  CG2 VAL A 272      20.967   6.986  -1.491  1.00  0.00      RA0  C
ATOM   2539  C   VAL A 272      23.351   9.134  -3.669  1.00  0.00      RA0  C
ATOM   2540  O   VAL A 272      23.580   8.838  -4.844  1.00  0.00      RA0  O
ATOM   2541  N   GLN A 273      23.486  10.370  -3.202  1.00  0.00      RA0  N
ATOM   2542  H   GLN A 273      23.306  10.537  -2.231  1.00  0.00      RA0  H
ATOM   2543  CA  GLN A 273      23.943  11.461  -4.065  1.00  0.00      RA0  C
ATOM   2544  CB  GLN A 273      23.834  12.775  -3.295  1.00  0.00      RA0  C
ATOM   2545  CG  GLN A 273      22.354  13.073  -3.037  1.00  0.00      RA0  C
ATOM   2546  CD  GLN A 273      22.202  14.029  -1.873  1.00  0.00      RA0  C
ATOM   2547  OE1 GLN A 273      23.097  14.805  -1.561  1.00  0.00      RA0  O
ATOM   2548  NE2 GLN A 273      21.007  13.942  -1.261  1.00  0.00      RA0  N
ATOM   2549 HE21 GLN A 273      20.359  13.231  -1.534  1.00  0.00      RA0  H
ATOM   2550 HE22 GLN A 273      20.696  14.539  -0.514  1.00  0.00      RA0  H
ATOM   2551  C   GLN A 273      25.334  11.173  -4.634  1.00  0.00      RA0  C
ATOM   2552  O   GLN A 273      25.568  11.387  -5.817  1.00  0.00      RA0  O
ATOM   2553  N   ARG A 274      26.231  10.646  -3.796  1.00  0.00      RA0  N
ATOM   2554  H   ARG A 274      25.967  10.472  -2.847  1.00  0.00      RA0  H
ATOM   2555  CA  ARG A 274      27.565  10.283  -4.262  1.00  0.00      RA0  C
ATOM   2556  CB  ARG A 274      28.369   9.790  -3.051  1.00  0.00      RA0  C
ATOM   2557  CG  ARG A 274      29.653   9.027  -3.398  1.00  0.00      RA0  C
ATOM   2558  CD  ARG A 274      30.274   8.296  -2.201  1.00  0.00      RA0  C
ATOM   2559  NE  ARG A 274      29.362   7.284  -1.660  1.00  0.00      RA0  N
ATOM   2560  HE  ARG A 274      28.542   7.023  -2.195  1.00  0.00      RA0  H
ATOM   2561  CZ  ARG A 274      29.592   6.742  -0.421  1.00  0.00      RA0  C
ATOM   2562  NH1 ARG A 274      30.720   7.072   0.267  1.00  0.00      RA0  N
ATOM   2563 HH11 ARG A 274      30.874   6.721   1.200  1.00  0.00      RA0  H
ATOM   2564 HH12 ARG A 274      31.428   7.668  -0.123  1.00  0.00      RA0  H
ATOM   2565  NH2 ARG A 274      28.682   5.894   0.103  1.00  0.00      RA0  N
ATOM   2566 HH21 ARG A 274      28.666   5.695   1.100  1.00  0.00      RA0  H
ATOM   2567 HH22 ARG A 274      27.953   5.460  -0.458  1.00  0.00      RA0  H
ATOM   2568  C   ARG A 274      27.530   9.170  -5.311  1.00  0.00      RA0  C
ATOM   2569  O   ARG A 274      28.216   9.245  -6.333  1.00  0.00      RA0  O
ATOM   2570  N   GLU A 275      26.704   8.163  -5.069  1.00  0.00      RA0  N
ATOM   2571  H   GLU A 275      26.163   8.137  -4.225  1.00  0.00      RA0  H
ATOM   2572  CA  GLU A 275      26.486   7.079  -6.026  1.00  0.00      RA0  C
ATOM   2573  CB  GLU A 275      25.736   5.952  -5.316  1.00  0.00      RA0  C
ATOM   2574  CG  GLU A 275      26.761   5.387  -4.318  1.00  0.00      RA0  C
ATOM   2575  CD  GLU A 275      26.129   4.610  -3.177  1.00  0.00      RA0  C
ATOM   2576  OE1 GLU A 275      25.101   3.970  -3.398  1.00  0.00      RA0  O
ATOM   2577  OE2 GLU A 275      26.691   4.653  -2.071  1.00  0.00      RA0  O
ATOM   2578  C   GLU A 275      25.951   7.572  -7.361  1.00  0.00      RA0  C
ATOM   2579  O   GLU A 275      26.364   7.113  -8.426  1.00  0.00      RA0  O
ATOM   2580  N   HIS A 276      24.971   8.463  -7.308  1.00  0.00      RA0  N
ATOM   2581  H   HIS A 276      24.696   8.829  -6.419  1.00  0.00      RA0  H
ATOM   2582  CA  HIS A 276      24.309   8.917  -8.514  1.00  0.00      RA0  C
ATOM   2583  CB  HIS A 276      22.932   9.501  -8.189  1.00  0.00      RA0  C
ATOM   2584  CG  HIS A 276      21.885   8.420  -8.060  1.00  0.00      RA0  C
ATOM   2585  ND1 HIS A 276      20.666   8.519  -8.624  1.00  0.00      RA0  N
ATOM   2586  HD1 HIS A 276      20.343   9.269  -9.166  1.00  0.00      RA0  H
ATOM   2587  CD2 HIS A 276      21.965   7.204  -7.373  1.00  0.00      RA0  C
ATOM   2588  NE2 HIS A 276      20.774   6.572  -7.532  1.00  0.00      RA0  N
ATOM   2589  CE1 HIS A 276      19.977   7.380  -8.301  1.00  0.00      RA0  C
ATOM   2590  C   HIS A 276      25.104   9.966  -9.265  1.00  0.00      RA0  C
ATOM   2591  O   HIS A 276      24.933  10.098 -10.475  1.00  0.00      RA0  O
ATOM   2592  N   GLY A 277      25.919  10.718  -8.523  1.00  0.00      RA0  N
ATOM   2593  H   GLY A 277      25.921  10.600  -7.531  1.00  0.00      RA0  H
ATOM   2594  CA  GLY A 277      26.588  11.904  -9.048  1.00  0.00      RA0  C
ATOM   2595  C   GLY A 277      25.760  13.145  -8.814  1.00  0.00      RA0  C
ATOM   2596  O   GLY A 277      24.514  13.078  -8.742  1.00  0.00      RA0  O
ATOM   2597  N   THR A 278      26.440  14.288  -8.703  1.00  0.00      RA0  N
ATOM   2598  H   THR A 278      27.435  14.324  -8.746  1.00  0.00      RA0  H
ATOM   2599  CA  THR A 278      25.757  15.568  -8.526  1.00  0.00      RA0  C
ATOM   2600  CB  THR A 278      26.010  15.880  -7.061  1.00  0.00      RA0  C
ATOM   2601  OG1 THR A 278      27.175  15.144  -6.660  1.00  0.00      RA0  O
ATOM   2602  HG1 THR A 278      27.916  15.634  -6.999  1.00  0.00      RA0  H
ATOM   2603  CG2 THR A 278      24.823  15.511  -6.168  1.00  0.00      RA0  C
ATOM   2604  C   THR A 278      26.320  16.617  -9.470  1.00  0.00      RA0  C
ATOM   2605  O   THR A 278      27.309  16.391 -10.188  1.00  0.00      RA0  O
ATOM   2606  N   GLU A 279      25.679  17.769  -9.444  1.00  0.00      RA0  N
ATOM   2607  H   GLU A 279      24.892  17.878  -8.841  1.00  0.00      RA0  H
ATOM   2608  CA  GLU A 279      26.239  18.968 -10.038  1.00  0.00      RA0  C
ATOM   2609  CB  GLU A 279      25.306  20.164  -9.894  1.00  0.00      RA0  C
ATOM   2610  CG  GLU A 279      23.873  20.010 -10.382  1.00  0.00      RA0  C
ATOM   2611  CD  GLU A 279      23.150  21.255  -9.926  1.00  0.00      RA0  C
ATOM   2612  OE1 GLU A 279      21.977  21.178  -9.578  1.00  0.00      RA0  O
ATOM   2613  OE2 GLU A 279      23.773  22.311  -9.863  1.00  0.00      RA0  O
ATOM   2614  C   GLU A 279      27.507  19.356  -9.262  1.00  0.00      RA0  C
ATOM   2615  O   GLU A 279      27.809  18.772  -8.218  1.00  0.00      RA0  O
ATOM   2616  N   LYS A 280      28.275  20.295  -9.804  1.00  0.00      RA0  N
ATOM   2617  H   LYS A 280      28.007  20.780 -10.641  1.00  0.00      RA0  H
ATOM   2618  CA  LYS A 280      29.527  20.680  -9.184  1.00  0.00      RA0  C
ATOM   2619  CB  LYS A 280      30.722  19.944  -9.780  1.00  0.00      RA0  C
ATOM   2620  CG  LYS A 280      30.958  20.175 -11.267  1.00  0.00      RA0  C
ATOM   2621  CD  LYS A 280      32.100  19.269 -11.709  1.00  0.00      RA0  C
ATOM   2622  CE  LYS A 280      32.362  19.271 -13.209  1.00  0.00      RA0  C
ATOM   2623  NZ  LYS A 280      33.143  18.066 -13.507  1.00  0.00      RA0  N
ATOM   2624  HZ1 LYS A 280      33.036  17.778 -14.503  1.00  0.00      RA0  H
ATOM   2625  HZ2 LYS A 280      34.136  18.109 -13.226  1.00  0.00      RA0  H
ATOM   2626  HZ3 LYS A 280      32.678  17.263 -13.026  1.00  0.00      RA0  H
ATOM   2627  C   LYS A 280      29.683  22.178  -9.211  1.00  0.00      RA0  C
ATOM   2628  O   LYS A 280      29.246  22.849 -10.129  1.00  0.00      RA0  O
ATOM   2629  N   LEU A 281      30.353  22.677  -8.200  1.00  0.00      RA0  N
ATOM   2630  H   LEU A 281      30.805  22.062  -7.559  1.00  0.00      RA0  H
ATOM   2631  CA  LEU A 281      30.658  24.089  -8.112  1.00  0.00      RA0  C
ATOM   2632  CB  LEU A 281      30.673  24.523  -6.647  1.00  0.00      RA0  C
ATOM   2633  CG  LEU A 281      30.796  26.033  -6.437  1.00  0.00      RA0  C
ATOM   2634  CD1 LEU A 281      29.513  26.765  -6.824  1.00  0.00      RA0  C
ATOM   2635  CD2 LEU A 281      31.212  26.373  -5.007  1.00  0.00      RA0  C
ATOM   2636  C   LEU A 281      32.011  24.336  -8.760  1.00  0.00      RA0  C
ATOM   2637  O   LEU A 281      33.034  23.759  -8.374  1.00  0.00      RA0  O
ATOM   2638  N   VAL A 282      32.001  25.160  -9.805  1.00  0.00      RA0  N
ATOM   2639  H   VAL A 282      31.163  25.645 -10.042  1.00  0.00      RA0  H
ATOM   2640  CA  VAL A 282      33.204  25.528 -10.522  1.00  0.00      RA0  C
ATOM   2641  CB  VAL A 282      33.129  25.104 -11.991  1.00  0.00      RA0  C
ATOM   2642  CG1 VAL A 282      33.009  23.585 -12.126  1.00  0.00      RA0  C
ATOM   2643  CG2 VAL A 282      32.015  25.857 -12.723  1.00  0.00      RA0  C
ATOM   2644  C   VAL A 282      33.445  27.044 -10.439  1.00  0.00      RA0  C
ATOM   2645  O   VAL A 282      32.574  27.810 -10.004  1.00  0.00      RA0  O
ATOM   2646  N   GLY A 283      34.626  27.468 -10.858  1.00  0.00      RA0  N
ATOM   2647  H   GLY A 283      35.245  26.816 -11.297  1.00  0.00      RA0  H
ATOM   2648  CA  GLY A 283      34.939  28.875 -11.012  1.00  0.00      RA0  C
ATOM   2649  C   GLY A 283      34.754  29.281 -12.453  1.00  0.00      RA0  C
ATOM   2650  O   GLY A 283      34.875  28.456 -13.373  1.00  0.00      RA0  O
ATOM   2651  N   LEU A 284      34.425  30.550 -12.656  1.00  0.00      RA0  N
ATOM   2652  H   LEU A 284      34.306  31.168 -11.875  1.00  0.00      RA0  H
ATOM   2653  CA  LEU A 284      34.368  31.156 -13.992  1.00  0.00      RA0  C
ATOM   2654  CB  LEU A 284      32.943  31.551 -14.376  1.00  0.00      RA0  C
ATOM   2655  CG  LEU A 284      31.933  30.409 -14.451  1.00  0.00      RA0  C
ATOM   2656  CD1 LEU A 284      30.536  30.950 -14.754  1.00  0.00      RA0  C
ATOM   2657  CD2 LEU A 284      32.344  29.327 -15.450  1.00  0.00      RA0  C
ATOM   2658  C   LEU A 284      35.194  32.425 -13.939  1.00  0.00      RA0  C
ATOM   2659  O   LEU A 284      35.170  33.133 -12.939  1.00  0.00      RA0  O
ATOM   2660  N   VAL A 285      35.932  32.657 -15.018  1.00  0.00      RA0  N
ATOM   2661  H   VAL A 285      35.890  32.013 -15.784  1.00  0.00      RA0  H
ATOM   2662  CA  VAL A 285      36.717  33.865 -15.231  1.00  0.00      RA0  C
ATOM   2663  CB  VAL A 285      38.199  33.475 -15.268  1.00  0.00      RA0  C
ATOM   2664  CG1 VAL A 285      39.081  34.578 -15.853  1.00  0.00      RA0  C
ATOM   2665  CG2 VAL A 285      38.670  33.011 -13.888  1.00  0.00      RA0  C
ATOM   2666  C   VAL A 285      36.307  34.525 -16.554  1.00  0.00      RA0  C
ATOM   2667  O   VAL A 285      36.271  33.894 -17.616  1.00  0.00      RA0  O
ATOM   2668  N   MSE A 286      36.020  35.818 -16.490  1.00  0.00      RA0  N
ATOM   2669  H   MSE A 286      36.102  36.316 -15.621  1.00  0.00      RA0  H
ATOM   2670  CA  MSE A 286      35.698  36.579 -17.670  1.00  0.00      RA0  C
ATOM   2671  CB  MSE A 286      34.250  37.051 -17.633  1.00  0.00      RA0  C
ATOM   2672  CG  MSE A 286      33.836  37.716 -18.943  1.00  0.00      RA0  C
ATOM   2673  SE  MSE A 286      32.123  38.250 -18.894  1.00  0.00      RA0  S
ATOM   2674  CE  MSE A 286      32.311  39.487 -17.611  1.00  0.00      RA0  C
ATOM   2675  C   MSE A 286      36.644  37.771 -17.754  1.00  0.00      RA0  C
ATOM   2676  O   MSE A 286      36.491  38.724 -17.011  1.00  0.00      RA0  O
ATOM   2677  N   THR A 287      37.660  37.670 -18.609  1.00  0.00      RA0  N
ATOM   2678  H   THR A 287      37.819  36.824 -19.117  1.00  0.00      RA0  H
ATOM   2679  CA  THR A 287      38.602  38.789 -18.835  1.00  0.00      RA0  C
ATOM   2680  CB  THR A 287      39.804  38.091 -19.429  1.00  0.00      RA0  C
ATOM   2681  OG1 THR A 287      39.689  36.705 -19.069  1.00  0.00      RA0  O
ATOM   2682  HG1 THR A 287      40.513  36.293 -19.301  1.00  0.00      RA0  H
ATOM   2683  CG2 THR A 287      41.130  38.687 -18.952  1.00  0.00      RA0  C
ATOM   2684  C   THR A 287      38.007  39.900 -19.698  1.00  0.00      RA0  C
ATOM   2685  O   THR A 287      38.496  41.041 -19.694  1.00  0.00      RA0  O
ATOM   2686  N   GLU A 288      36.976  39.563 -20.459  1.00  0.00      RA0  N
ATOM   2687  H   GLU A 288      36.561  38.663 -20.351  1.00  0.00      RA0  H
ATOM   2688  CA  GLU A 288      36.258  40.542 -21.252  1.00  0.00      RA0  C
ATOM   2689  CB  GLU A 288      35.274  39.894 -22.247  1.00  0.00      RA0  C
ATOM   2690  CG  GLU A 288      35.166  40.561 -23.641  1.00  0.00      RA0  C
ATOM   2691  CD  GLU A 288      33.809  41.218 -23.903  1.00  0.00      RA0  C
ATOM   2692  OE1 GLU A 288      33.474  42.181 -23.222  1.00  0.00      RA0  O
ATOM   2693  OE2 GLU A 288      33.073  40.794 -24.805  1.00  0.00      RA0  O
ATOM   2694  C   GLU A 288      35.578  41.524 -20.326  1.00  0.00      RA0  C
ATOM   2695  O   GLU A 288      35.261  41.196 -19.186  1.00  0.00      RA0  O
ATOM   2696  N   LYS A 289      35.355  42.734 -20.814  1.00  0.00      RA0  N
ATOM   2697  H   LYS A 289      35.277  42.811 -21.810  1.00  0.00      RA0  H
ATOM   2698  CA  LYS A 289      34.808  43.781 -19.965  1.00  0.00      RA0  C
ATOM   2699  CB  LYS A 289      35.118  45.184 -20.477  1.00  0.00      RA0  C
ATOM   2700  CG  LYS A 289      36.646  45.312 -20.387  1.00  0.00      RA0  C
ATOM   2701  CD  LYS A 289      37.168  44.713 -19.068  1.00  0.00      RA0  C
ATOM   2702  CE  LYS A 289      38.669  44.403 -19.059  1.00  0.00      RA0  C
ATOM   2703  NZ  LYS A 289      38.925  43.245 -18.187  1.00  0.00      RA0  N
ATOM   2704  HZ1 LYS A 289      39.944  43.143 -18.010  1.00  0.00      RA0  H
ATOM   2705  HZ2 LYS A 289      38.434  43.335 -17.275  1.00  0.00      RA0  H
ATOM   2706  HZ3 LYS A 289      38.588  42.387 -18.680  1.00  0.00      RA0  H
ATOM   2707  C   LYS A 289      33.379  43.426 -19.595  1.00  0.00      RA0  C
ATOM   2708  O   LYS A 289      32.632  42.874 -20.400  1.00  0.00      RA0  O
ATOM   2709  N   GLY A 290      33.013  43.721 -18.356  1.00  0.00      RA0  N
ATOM   2710  H   GLY A 290      33.673  44.008 -17.662  1.00  0.00      RA0  H
ATOM   2711  CA  GLY A 290      31.687  43.389 -17.865  1.00  0.00      RA0  C
ATOM   2712  C   GLY A 290      31.833  42.752 -16.507  1.00  0.00      RA0  C
ATOM   2713  O   GLY A 290      32.950  42.444 -16.062  1.00  0.00      RA0  O
ATOM   2714  N   VAL A 291      30.708  42.562 -15.838  1.00  0.00      RA0  N
ATOM   2715  H   VAL A 291      29.805  42.745 -16.228  1.00  0.00      RA0  H
ATOM   2716  CA  VAL A 291      30.709  41.920 -14.517  1.00  0.00      RA0  C
ATOM   2717  CB  VAL A 291      30.399  42.936 -13.405  1.00  0.00      RA0  C
ATOM   2718  CG1 VAL A 291      30.406  42.275 -12.024  1.00  0.00      RA0  C
ATOM   2719  CG2 VAL A 291      31.357  44.129 -13.443  1.00  0.00      RA0  C
ATOM   2720  C   VAL A 291      29.698  40.769 -14.489  1.00  0.00      RA0  C
ATOM   2721  O   VAL A 291      28.548  40.905 -14.924  1.00  0.00      RA0  O
ATOM   2722  N   LEU A 292      30.166  39.625 -14.000  1.00  0.00      RA0  N
ATOM   2723  H   LEU A 292      31.055  39.640 -13.548  1.00  0.00      RA0  H
ATOM   2724  CA  LEU A 292      29.327  38.462 -13.794  1.00  0.00      RA0  C
ATOM   2725  CB  LEU A 292      30.205  37.231 -13.567  1.00  0.00      RA0  C
ATOM   2726  CG  LEU A 292      31.070  36.885 -14.779  1.00  0.00      RA0  C
ATOM   2727  CD1 LEU A 292      32.113  35.814 -14.458  1.00  0.00      RA0  C
ATOM   2728  CD2 LEU A 292      30.214  36.507 -15.987  1.00  0.00      RA0  C
ATOM   2729  C   LEU A 292      28.431  38.707 -12.569  1.00  0.00      RA0  C
ATOM   2730  O   LEU A 292      28.914  39.162 -11.524  1.00  0.00      RA0  O
ATOM   2731  N   ARG A 293      27.134  38.411 -12.709  1.00  0.00      RA0  N
ATOM   2732  H   ARG A 293      26.818  37.916 -13.517  1.00  0.00      RA0  H
ATOM   2733  CA  ARG A 293      26.157  38.651 -11.644  1.00  0.00      RA0  C
ATOM   2734  CB  ARG A 293      24.808  39.229 -12.061  1.00  0.00      RA0  C
ATOM   2735  CG  ARG A 293      24.541  40.481 -12.879  1.00  0.00      RA0  C
ATOM   2736  CD  ARG A 293      23.028  40.749 -12.752  1.00  0.00      RA0  C
ATOM   2737  NE  ARG A 293      22.227  39.576 -13.133  1.00  0.00      RA0  N
ATOM   2738  HE  ARG A 293      22.336  39.272 -14.081  1.00  0.00      RA0  H
ATOM   2739  CZ  ARG A 293      21.403  38.915 -12.246  1.00  0.00      RA0  C
ATOM   2740  NH1 ARG A 293      21.286  39.342 -10.974  1.00  0.00      RA0  N
ATOM   2741 HH11 ARG A 293      20.772  38.763 -10.312  1.00  0.00      RA0  H
ATOM   2742 HH12 ARG A 293      21.685  40.179 -10.604  1.00  0.00      RA0  H
ATOM   2743  NH2 ARG A 293      20.713  37.825 -12.643  1.00  0.00      RA0  N
ATOM   2744 HH21 ARG A 293      20.169  37.327 -11.943  1.00  0.00      RA0  H
ATOM   2745 HH22 ARG A 293      20.698  37.457 -13.572  1.00  0.00      RA0  H
ATOM   2746  C   ARG A 293      25.599  37.355 -11.079  1.00  0.00      RA0  C
ATOM   2747  O   ARG A 293      25.424  36.381 -11.806  1.00  0.00      RA0  O
ATOM   2748  N   ASN A 294      25.240  37.378  -9.799  1.00  0.00      RA0  N
ATOM   2749  H   ASN A 294      25.488  38.159  -9.230  1.00  0.00      RA0  H
ATOM   2750  CA  ASN A 294      24.497  36.266  -9.191  1.00  0.00      RA0  C
ATOM   2751  CB  ASN A 294      23.956  36.609  -7.801  1.00  0.00      RA0  C
ATOM   2752  CG  ASN A 294      25.060  36.830  -6.793  1.00  0.00      RA0  C
ATOM   2753  OD1 ASN A 294      26.244  36.889  -7.119  1.00  0.00      RA0  O
ATOM   2754  ND2 ASN A 294      24.590  36.991  -5.544  1.00  0.00      RA0  N
ATOM   2755 HD21 ASN A 294      23.608  36.914  -5.363  1.00  0.00      RA0  H
ATOM   2756 HD22 ASN A 294      25.165  37.170  -4.744  1.00  0.00      RA0  H
ATOM   2757  C   ASN A 294      23.291  35.885 -10.049  1.00  0.00      RA0  C
ATOM   2758  O   ASN A 294      22.611  36.762 -10.617  1.00  0.00      RA0  O
ATOM   2759  N   GLU A 295      23.046  34.590 -10.131  1.00  0.00      RA0  N
ATOM   2760  H   GLU A 295      23.682  33.960  -9.689  1.00  0.00      RA0  H
ATOM   2761  CA  GLU A 295      21.881  34.003 -10.797  1.00  0.00      RA0  C
ATOM   2762  CB  GLU A 295      20.479  34.512 -10.357  1.00  0.00      RA0  C
ATOM   2763  CG  GLU A 295      20.234  35.396  -9.122  1.00  0.00      RA0  C
ATOM   2764  CD  GLU A 295      19.931  36.824  -9.560  1.00  0.00      RA0  C
ATOM   2765  OE1 GLU A 295      19.208  37.021 -10.535  1.00  0.00      RA0  O
ATOM   2766  OE2 GLU A 295      20.428  37.754  -8.933  1.00  0.00      RA0  O
ATOM   2767  C   GLU A 295      21.911  34.023 -12.341  1.00  0.00      RA0  C
ATOM   2768  O   GLU A 295      20.986  33.530 -12.981  1.00  0.00      RA0  O
ATOM   2769  N   LEU A 296      22.949  34.586 -12.954  1.00  0.00      RA0  N
ATOM   2770  H   LEU A 296      23.691  34.968 -12.402  1.00  0.00      RA0  H
ATOM   2771  CA  LEU A 296      23.110  34.493 -14.398  1.00  0.00      RA0  C
ATOM   2772  CB  LEU A 296      24.349  35.308 -14.786  1.00  0.00      RA0  C
ATOM   2773  CG  LEU A 296      24.481  35.700 -16.259  1.00  0.00      RA0  C
ATOM   2774  CD1 LEU A 296      23.351  36.628 -16.708  1.00  0.00      RA0  C
ATOM   2775  CD2 LEU A 296      25.847  36.325 -16.542  1.00  0.00      RA0  C
ATOM   2776  C   LEU A 296      23.217  33.013 -14.834  1.00  0.00      RA0  C
ATOM   2777  O   LEU A 296      23.923  32.228 -14.197  1.00  0.00      RA0  O
ATOM   2778  N   PRO A 297      22.509  32.611 -15.885  1.00  0.00      RA0  N
ATOM   2779  CD  PRO A 297      21.467  33.367 -16.562  1.00  0.00      RA0  C
ATOM   2780  CA  PRO A 297      22.690  31.265 -16.443  1.00  0.00      RA0  C
ATOM   2781  CB  PRO A 297      21.586  31.186 -17.500  1.00  0.00      RA0  C
ATOM   2782  CG  PRO A 297      20.581  32.284 -17.157  1.00  0.00      RA0  C
ATOM   2783  C   PRO A 297      24.068  31.043 -17.084  1.00  0.00      RA0  C
ATOM   2784  O   PRO A 297      24.695  31.984 -17.585  1.00  0.00      RA0  O
ATOM   2785  N   VAL A 298      24.496  29.790 -17.072  1.00  0.00      RA0  N
ATOM   2786  H   VAL A 298      23.909  29.074 -16.681  1.00  0.00      RA0  H
ATOM   2787  CA  VAL A 298      25.767  29.376 -17.650  1.00  0.00      RA0  C
ATOM   2788  CB  VAL A 298      26.715  28.917 -16.538  1.00  0.00      RA0  C
ATOM   2789  CG1 VAL A 298      28.073  28.512 -17.106  1.00  0.00      RA0  C
ATOM   2790  CG2 VAL A 298      26.840  29.961 -15.430  1.00  0.00      RA0  C
ATOM   2791  C   VAL A 298      25.457  28.200 -18.559  1.00  0.00      RA0  C
ATOM   2792  O   VAL A 298      24.972  27.172 -18.079  1.00  0.00      RA0  O
ATOM   2793  N   ARG A 299      25.730  28.330 -19.853  1.00  0.00      RA0  N
ATOM   2794  H   ARG A 299      26.209  29.133 -20.203  1.00  0.00      RA0  H
ATOM   2795  CA  ARG A 299      25.339  27.304 -20.783  1.00  0.00      RA0  C
ATOM   2796  CB  ARG A 299      24.381  27.855 -21.830  1.00  0.00      RA0  C
ATOM   2797  CG  ARG A 299      23.054  28.211 -21.187  1.00  0.00      RA0  C
ATOM   2798  CD  ARG A 299      21.995  28.654 -22.185  1.00  0.00      RA0  C
ATOM   2799  NE  ARG A 299      20.738  28.773 -21.464  1.00  0.00      RA0  N
ATOM   2800  HE  ARG A 299      20.462  27.986 -20.890  1.00  0.00      RA0  H
ATOM   2801  CZ  ARG A 299      20.014  29.919 -21.453  1.00  0.00      RA0  C
ATOM   2802  NH1 ARG A 299      20.375  30.941 -22.264  1.00  0.00      RA0  N
ATOM   2803 HH11 ARG A 299      19.881  31.812 -22.294  1.00  0.00      RA0  H
ATOM   2804 HH12 ARG A 299      21.173  30.858 -22.871  1.00  0.00      RA0  H
ATOM   2805  NH2 ARG A 299      18.959  29.996 -20.619  1.00  0.00      RA0  N
ATOM   2806 HH21 ARG A 299      18.303  30.747 -20.562  1.00  0.00      RA0  H
ATOM   2807 HH22 ARG A 299      18.822  29.234 -19.949  1.00  0.00      RA0  H
ATOM   2808  C   ARG A 299      26.519  26.656 -21.488  1.00  0.00      RA0  C
ATOM   2809  O   ARG A 299      27.532  27.302 -21.806  1.00  0.00      RA0  O
ATOM   2810  N   PHE A 300      26.362  25.362 -21.718  1.00  0.00      RA0  N
ATOM   2811  H   PHE A 300      25.522  24.874 -21.453  1.00  0.00      RA0  H
ATOM   2812  CA  PHE A 300      27.330  24.589 -22.461  1.00  0.00      RA0  C
ATOM   2813  CB  PHE A 300      28.559  24.258 -21.599  1.00  0.00      RA0  C
ATOM   2814  CG  PHE A 300      28.188  23.445 -20.376  1.00  0.00      RA0  C
ATOM   2815  CD1 PHE A 300      27.741  24.078 -19.220  1.00  0.00      RA0  C
ATOM   2816  CD2 PHE A 300      28.311  22.059 -20.398  1.00  0.00      RA0  C
ATOM   2817  CE1 PHE A 300      27.435  23.332 -18.087  1.00  0.00      RA0  C
ATOM   2818  CE2 PHE A 300      28.006  21.313 -19.265  1.00  0.00      RA0  C
ATOM   2819  CZ  PHE A 300      27.580  21.950 -18.106  1.00  0.00      RA0  C
ATOM   2820  C   PHE A 300      26.674  23.306 -22.983  1.00  0.00      RA0  C
ATOM   2821  O   PHE A 300      25.535  22.967 -22.621  1.00  0.00      RA0  O
ATOM   2822  N   THR A 301      27.376  22.629 -23.884  1.00  0.00      RA0  N
ATOM   2823  H   THR A 301      28.280  22.908 -24.199  1.00  0.00      RA0  H
ATOM   2824  CA  THR A 301      26.934  21.344 -24.416  1.00  0.00      RA0  C
ATOM   2825  CB  THR A 301      26.796  21.600 -25.899  1.00  0.00      RA0  C
ATOM   2826  OG1 THR A 301      26.371  22.963 -26.069  1.00  0.00      RA0  O
ATOM   2827  HG1 THR A 301      26.252  23.088 -27.001  1.00  0.00      RA0  H
ATOM   2828  CG2 THR A 301      25.853  20.617 -26.590  1.00  0.00      RA0  C
ATOM   2829  C   THR A 301      27.989  20.306 -24.065  1.00  0.00      RA0  C
ATOM   2830  O   THR A 301      29.174  20.558 -24.288  1.00  0.00      RA0  O
ATOM   2831  N   ASP A 302      27.580  19.152 -23.528  1.00  0.00      RA0  N
ATOM   2832  H   ASP A 302      26.609  18.911 -23.480  1.00  0.00      RA0  H
ATOM   2833  CA  ASP A 302      28.564  18.123 -23.156  1.00  0.00      RA0  C
ATOM   2834  CB  ASP A 302      27.981  17.209 -22.073  1.00  0.00      RA0  C
ATOM   2835  CG  ASP A 302      27.500  15.919 -22.704  1.00  0.00      RA0  C
ATOM   2836  OD1 ASP A 302      26.584  15.946 -23.515  1.00  0.00      RA0  O
ATOM   2837  OD2 ASP A 302      28.094  14.880 -22.445  1.00  0.00      RA0  O
ATOM   2838  C   ASP A 302      28.993  17.345 -24.374  1.00  0.00      RA0  C
ATOM   2839  O   ASP A 302      28.489  17.576 -25.474  1.00  0.00      RA0  O
ATOM   2840  N   ALA A 303      29.948  16.438 -24.178  1.00  0.00      RA0  N
ATOM   2841  H   ALA A 303      30.079  16.118 -23.239  1.00  0.00      RA0  H
ATOM   2842  CA  ALA A 303      30.554  15.735 -25.303  1.00  0.00      RA0  C
ATOM   2843  CB  ALA A 303      31.693  14.837 -24.821  1.00  0.00      RA0  C
ATOM   2844  C   ALA A 303      29.544  14.886 -26.056  1.00  0.00      RA0  C
ATOM   2845  O   ALA A 303      29.715  14.642 -27.238  1.00  0.00      RA0  O
ATOM   2846  N   GLN A 304      28.482  14.467 -25.370  1.00  0.00      RA0  N
ATOM   2847  H   GLN A 304      28.327  14.776 -24.428  1.00  0.00      RA0  H
ATOM   2848  CA  GLN A 304      27.435  13.648 -25.963  1.00  0.00      RA0  C
ATOM   2849  CB  GLN A 304      26.869  12.647 -24.958  1.00  0.00      RA0  C
ATOM   2850  CG  GLN A 304      27.423  11.234 -25.183  1.00  0.00      RA0  C
ATOM   2851  CD  GLN A 304      28.914  11.138 -24.890  1.00  0.00      RA0  C
ATOM   2852  OE1 GLN A 304      29.326  10.685 -23.828  1.00  0.00      RA0  O
ATOM   2853  NE2 GLN A 304      29.715  11.508 -25.910  1.00  0.00      RA0  N
ATOM   2854 HE21 GLN A 304      29.342  11.919 -26.745  1.00  0.00      RA0  H
ATOM   2855 HE22 GLN A 304      30.707  11.405 -25.848  1.00  0.00      RA0  H
ATOM   2856  C   GLN A 304      26.352  14.498 -26.663  1.00  0.00      RA0  C
ATOM   2857  O   GLN A 304      25.423  13.951 -27.245  1.00  0.00      RA0  O
ATOM   2858  N   GLY A 305      26.476  15.823 -26.599  1.00  0.00      RA0  N
ATOM   2859  H   GLY A 305      27.160  16.212 -25.978  1.00  0.00      RA0  H
ATOM   2860  CA  GLY A 305      25.537  16.742 -27.241  1.00  0.00      RA0  C
ATOM   2861  C   GLY A 305      24.366  17.210 -26.386  1.00  0.00      RA0  C
ATOM   2862  O   GLY A 305      23.473  17.922 -26.886  1.00  0.00      RA0  O
ATOM   2863  N   ASN A 306      24.350  16.828 -25.110  1.00  0.00      RA0  N
ATOM   2864  H   ASN A 306      25.163  16.389 -24.728  1.00  0.00      RA0  H
ATOM   2865  CA  ASN A 306      23.293  17.265 -24.215  1.00  0.00      RA0  C
ATOM   2866  CB  ASN A 306      23.331  16.529 -22.875  1.00  0.00      RA0  C
ATOM   2867  CG  ASN A 306      23.103  15.044 -23.023  1.00  0.00      RA0  C
ATOM   2868  OD1 ASN A 306      21.980  14.577 -23.193  1.00  0.00      RA0  O
ATOM   2869  ND2 ASN A 306      24.232  14.319 -22.919  1.00  0.00      RA0  N
ATOM   2870 HD21 ASN A 306      25.122  14.783 -22.800  1.00  0.00      RA0  H
ATOM   2871 HD22 ASN A 306      24.263  13.322 -22.959  1.00  0.00      RA0  H
ATOM   2872  C   ASN A 306      23.555  18.737 -23.892  1.00  0.00      RA0  C
ATOM   2873  O   ASN A 306      24.662  19.087 -23.502  1.00  0.00      RA0  O
ATOM   2874  N   GLN A 307      22.558  19.592 -24.094  1.00  0.00      RA0  N
ATOM   2875  H   GLN A 307      21.655  19.227 -24.309  1.00  0.00      RA0  H
ATOM   2876  CA  GLN A 307      22.691  21.008 -23.702  1.00  0.00      RA0  C
ATOM   2877  CB  GLN A 307      21.765  21.847 -24.570  1.00  0.00      RA0  C
ATOM   2878  CG  GLN A 307      22.133  21.627 -26.036  1.00  0.00      RA0  C
ATOM   2879  CD  GLN A 307      21.078  22.220 -26.936  1.00  0.00      RA0  C
ATOM   2880  OE1 GLN A 307      20.591  23.325 -26.731  1.00  0.00      RA0  O
ATOM   2881  NE2 GLN A 307      20.748  21.408 -27.954  1.00  0.00      RA0  N
ATOM   2882 HE21 GLN A 307      21.199  20.519 -28.049  1.00  0.00      RA0  H
ATOM   2883 HE22 GLN A 307      20.053  21.667 -28.624  1.00  0.00      RA0  H
ATOM   2884  C   GLN A 307      22.391  21.139 -22.219  1.00  0.00      RA0  C
ATOM   2885  O   GLN A 307      21.406  20.566 -21.713  1.00  0.00      RA0  O
ATOM   2886  N   HIS A 308      23.245  21.895 -21.530  1.00  0.00      RA0  N
ATOM   2887  H   HIS A 308      23.928  22.439 -22.011  1.00  0.00      RA0  H
ATOM   2888  CA  HIS A 308      23.174  22.063 -20.094  1.00  0.00      RA0  C
ATOM   2889  CB  HIS A 308      24.331  21.329 -19.424  1.00  0.00      RA0  C
ATOM   2890  CG  HIS A 308      24.069  19.839 -19.446  1.00  0.00      RA0  C
ATOM   2891  ND1 HIS A 308      22.866  19.281 -19.697  1.00  0.00      RA0  N
ATOM   2892  HD1 HIS A 308      22.039  19.739 -19.972  1.00  0.00      RA0  H
ATOM   2893  CD2 HIS A 308      24.988  18.818 -19.187  1.00  0.00      RA0  C
ATOM   2894  NE2 HIS A 308      24.321  17.641 -19.277  1.00  0.00      RA0  N
ATOM   2895  CE1 HIS A 308      23.019  17.925 -19.590  1.00  0.00      RA0  C
ATOM   2896  C   HIS A 308      23.109  23.530 -19.723  1.00  0.00      RA0  C
ATOM   2897  O   HIS A 308      23.609  24.399 -20.439  1.00  0.00      RA0  O
ATOM   2898  N   GLU A 309      22.458  23.777 -18.599  1.00  0.00      RA0  N
ATOM   2899  H   GLU A 309      22.043  23.056 -18.044  1.00  0.00      RA0  H
ATOM   2900  CA  GLU A 309      22.377  25.103 -18.018  1.00  0.00      RA0  C
ATOM   2901  CB  GLU A 309      21.025  25.745 -18.355  1.00  0.00      RA0  C
ATOM   2902  CG  GLU A 309      20.879  27.196 -17.887  1.00  0.00      RA0  C
ATOM   2903  CD  GLU A 309      19.685  27.840 -18.571  1.00  0.00      RA0  C
ATOM   2904  OE1 GLU A 309      19.204  27.318 -19.572  1.00  0.00      RA0  O
ATOM   2905  OE2 GLU A 309      19.259  28.913 -18.159  1.00  0.00      RA0  O
ATOM   2906  C   GLU A 309      22.650  25.033 -16.528  1.00  0.00      RA0  C
ATOM   2907  O   GLU A 309      21.931  24.375 -15.789  1.00  0.00      RA0  O
ATOM   2908  N   GLY A 310      23.709  25.710 -16.106  1.00  0.00      RA0  N
ATOM   2909  H   GLY A 310      24.195  26.265 -16.769  1.00  0.00      RA0  H
ATOM   2910  CA  GLY A 310      23.991  25.941 -14.712  1.00  0.00      RA0  C
ATOM   2911  C   GLY A 310      23.645  27.360 -14.335  1.00  0.00      RA0  C
ATOM   2912  O   GLY A 310      22.960  28.061 -15.068  1.00  0.00      RA0  O
ATOM   2913  N   ILE A 311      24.158  27.787 -13.192  1.00  0.00      RA0  N
ATOM   2914  H   ILE A 311      24.728  27.185 -12.625  1.00  0.00      RA0  H
ATOM   2915  CA  ILE A 311      23.850  29.107 -12.679  1.00  0.00      RA0  C
ATOM   2916  CB  ILE A 311      22.547  29.011 -11.872  1.00  0.00      RA0  C
ATOM   2917  CG2 ILE A 311      22.664  27.989 -10.737  1.00  0.00      RA0  C
ATOM   2918  CG1 ILE A 311      22.062  30.374 -11.388  1.00  0.00      RA0  C
ATOM   2919  CD1 ILE A 311      20.732  30.279 -10.641  1.00  0.00      RA0  C
ATOM   2920  C   ILE A 311      24.996  29.670 -11.857  1.00  0.00      RA0  C
ATOM   2921  O   ILE A 311      25.632  28.948 -11.116  1.00  0.00      RA0  O
ATOM   2922  N   ILE A 312      25.275  30.961 -12.016  1.00  0.00      RA0  N
ATOM   2923  H   ILE A 312      24.704  31.495 -12.641  1.00  0.00      RA0  H
ATOM   2924  CA  ILE A 312      26.184  31.649 -11.097  1.00  0.00      RA0  C
ATOM   2925  CB  ILE A 312      26.552  33.020 -11.666  1.00  0.00      RA0  C
ATOM   2926  CG2 ILE A 312      27.362  33.855 -10.677  1.00  0.00      RA0  C
ATOM   2927  CG1 ILE A 312      27.295  32.844 -12.989  1.00  0.00      RA0  C
ATOM   2928  CD1 ILE A 312      27.765  34.170 -13.582  1.00  0.00      RA0  C
ATOM   2929  C   ILE A 312      25.583  31.771  -9.706  1.00  0.00      RA0  C
ATOM   2930  O   ILE A 312      24.445  32.273  -9.526  1.00  0.00      RA0  O
ATOM   2931  N   THR A 313      26.355  31.344  -8.720  1.00  0.00      RA0  N
ATOM   2932  H   THR A 313      27.267  30.952  -8.863  1.00  0.00      RA0  H
ATOM   2933  CA  THR A 313      25.942  31.436  -7.336  1.00  0.00      RA0  C
ATOM   2934  CB  THR A 313      26.457  30.165  -6.675  1.00  0.00      RA0  C
ATOM   2935  OG1 THR A 313      27.802  29.924  -7.099  1.00  0.00      RA0  O
ATOM   2936  HG1 THR A 313      28.323  30.163  -6.328  1.00  0.00      RA0  H
ATOM   2937  CG2 THR A 313      25.588  28.967  -7.062  1.00  0.00      RA0  C
ATOM   2938  C   THR A 313      26.412  32.753  -6.728  1.00  0.00      RA0  C
ATOM   2939  O   THR A 313      25.665  33.424  -5.992  1.00  0.00      RA0  O
ATOM   2940  N   SER A 314      27.657  33.130  -7.030  1.00  0.00      RA0  N
ATOM   2941  H   SER A 314      28.269  32.539  -7.560  1.00  0.00      RA0  H
ATOM   2942  CA  SER A 314      28.190  34.438  -6.623  1.00  0.00      RA0  C
ATOM   2943  CB  SER A 314      29.016  34.302  -5.340  1.00  0.00      RA0  C
ATOM   2944  OG  SER A 314      28.246  33.880  -4.206  1.00  0.00      RA0  O
ATOM   2945  HG  SER A 314      28.287  32.917  -4.195  1.00  0.00      RA0  H
ATOM   2946  C   SER A 314      29.105  34.945  -7.690  1.00  0.00      RA0  C
ATOM   2947  O   SER A 314      29.994  34.209  -8.140  1.00  0.00      RA0  O
ATOM   2948  N   GLY A 315      28.901  36.186  -8.097  1.00  0.00      RA0  N
ATOM   2949  H   GLY A 315      28.175  36.746  -7.686  1.00  0.00      RA0  H
ATOM   2950  CA  GLY A 315      29.794  36.828  -9.023  1.00  0.00      RA0  C
ATOM   2951  C   GLY A 315      30.290  38.164  -8.514  1.00  0.00      RA0  C
ATOM   2952  O   GLY A 315      29.679  38.787  -7.626  1.00  0.00      RA0  O
ATOM   2953  N   THR A 316      31.434  38.590  -9.028  1.00  0.00      RA0  N
ATOM   2954  H   THR A 316      31.963  38.051  -9.690  1.00  0.00      RA0  H
ATOM   2955  CA  THR A 316      31.988  39.885  -8.655  1.00  0.00      RA0  C
ATOM   2956  CB  THR A 316      32.454  39.649  -7.205  1.00  0.00      RA0  C
ATOM   2957  OG1 THR A 316      31.563  40.315  -6.312  1.00  0.00      RA0  O
ATOM   2958  HG1 THR A 316      30.708  39.909  -6.460  1.00  0.00      RA0  H
ATOM   2959  CG2 THR A 316      33.928  39.895  -6.885  1.00  0.00      RA0  C
ATOM   2960  C   THR A 316      33.059  40.335  -9.637  1.00  0.00      RA0  C
ATOM   2961  O   THR A 316      33.493  39.572 -10.521  1.00  0.00      RA0  O
ATOM   2962  N   PHE A 317      33.474  41.591  -9.496  1.00  0.00      RA0  N
ATOM   2963  H   PHE A 317      33.124  42.140  -8.737  1.00  0.00      RA0  H
ATOM   2964  CA  PHE A 317      34.704  42.043 -10.130  1.00  0.00      RA0  C
ATOM   2965  CB  PHE A 317      34.551  43.496 -10.574  1.00  0.00      RA0  C
ATOM   2966  CG  PHE A 317      35.690  43.889 -11.482  1.00  0.00      RA0  C
ATOM   2967  CD1 PHE A 317      36.847  44.452 -10.954  1.00  0.00      RA0  C
ATOM   2968  CD2 PHE A 317      35.571  43.695 -12.853  1.00  0.00      RA0  C
ATOM   2969  CE1 PHE A 317      37.876  44.843 -11.802  1.00  0.00      RA0  C
ATOM   2970  CE2 PHE A 317      36.599  44.090 -13.701  1.00  0.00      RA0  C
ATOM   2971  CZ  PHE A 317      37.745  44.675 -13.175  1.00  0.00      RA0  C
ATOM   2972  C   PHE A 317      35.833  41.884  -9.098  1.00  0.00      RA0  C
ATOM   2973  O   PHE A 317      35.757  42.443  -7.987  1.00  0.00      RA0  O
ATOM   2974  N   SER A 318      36.827  41.062  -9.440  1.00  0.00      RA0  N
ATOM   2975  H   SER A 318      36.898  40.701 -10.371  1.00  0.00      RA0  H
ATOM   2976  CA  SER A 318      37.974  40.804  -8.559  1.00  0.00      RA0  C
ATOM   2977  CB  SER A 318      38.612  39.504  -9.067  1.00  0.00      RA0  C
ATOM   2978  OG  SER A 318      39.881  39.229  -8.464  1.00  0.00      RA0  O
ATOM   2979  HG  SER A 318      39.729  39.134  -7.523  1.00  0.00      RA0  H
ATOM   2980  C   SER A 318      38.959  41.989  -8.500  1.00  0.00      RA0  C
ATOM   2981  O   SER A 318      39.617  42.278  -9.506  1.00  0.00      RA0  O
ATOM   2982  N   PRO A 319      39.077  42.671  -7.354  1.00  0.00      RA0  N
ATOM   2983  CD  PRO A 319      38.280  42.505  -6.149  1.00  0.00      RA0  C
ATOM   2984  CA  PRO A 319      40.064  43.743  -7.245  1.00  0.00      RA0  C
ATOM   2985  CB  PRO A 319      39.790  44.313  -5.848  1.00  0.00      RA0  C
ATOM   2986  CG  PRO A 319      38.371  43.873  -5.491  1.00  0.00      RA0  C
ATOM   2987  C   PRO A 319      41.499  43.247  -7.414  1.00  0.00      RA0  C
ATOM   2988  O   PRO A 319      42.308  43.949  -7.980  1.00  0.00      RA0  O
ATOM   2989  N   THR A 320      41.809  42.052  -6.922  1.00  0.00      RA0  N
ATOM   2990  H   THR A 320      41.156  41.474  -6.426  1.00  0.00      RA0  H
ATOM   2991  CA  THR A 320      43.177  41.529  -7.035  1.00  0.00      RA0  C
ATOM   2992  CB  THR A 320      43.265  40.373  -6.055  1.00  0.00      RA0  C
ATOM   2993  OG1 THR A 320      42.593  40.760  -4.853  1.00  0.00      RA0  O
ATOM   2994  HG1 THR A 320      41.755  40.281  -4.843  1.00  0.00      RA0  H
ATOM   2995  CG2 THR A 320      44.708  39.949  -5.772  1.00  0.00      RA0  C
ATOM   2996  C   THR A 320      43.516  41.153  -8.466  1.00  0.00      RA0  C
ATOM   2997  O   THR A 320      44.624  41.454  -8.958  1.00  0.00      RA0  O
ATOM   2998  N   LEU A 321      42.585  40.511  -9.159  1.00  0.00      RA0  N
ATOM   2999  H   LEU A 321      41.678  40.336  -8.767  1.00  0.00      RA0  H
ATOM   3000  CA  LEU A 321      42.878  40.035 -10.511  1.00  0.00      RA0  C
ATOM   3001  CB  LEU A 321      42.070  38.776 -10.804  1.00  0.00      RA0  C
ATOM   3002  CG  LEU A 321      42.403  37.639  -9.844  1.00  0.00      RA0  C
ATOM   3003  CD1 LEU A 321      41.439  36.464  -9.986  1.00  0.00      RA0  C
ATOM   3004  CD2 LEU A 321      43.859  37.212  -9.984  1.00  0.00      RA0  C
ATOM   3005  C   LEU A 321      42.640  41.067 -11.603  1.00  0.00      RA0  C
ATOM   3006  O   LEU A 321      43.277  41.029 -12.647  1.00  0.00      RA0  O
ATOM   3007  N   GLY A 322      41.710  41.986 -11.366  1.00  0.00      RA0  N
ATOM   3008  H   GLY A 322      41.205  41.953 -10.504  1.00  0.00      RA0  H
ATOM   3009  CA  GLY A 322      41.354  43.001 -12.326  1.00  0.00      RA0  C
ATOM   3010  C   GLY A 322      40.411  42.552 -13.429  1.00  0.00      RA0  C
ATOM   3011  O   GLY A 322      40.387  43.142 -14.494  1.00  0.00      RA0  O
ATOM   3012  N   TYR A 323      39.611  41.518 -13.164  1.00  0.00      RA0  N
ATOM   3013  H   TYR A 323      39.607  41.065 -12.269  1.00  0.00      RA0  H
ATOM   3014  CA  TYR A 323      38.576  41.082 -14.083  1.00  0.00      RA0  C
ATOM   3015  CB  TYR A 323      39.142  40.208 -15.213  1.00  0.00      RA0  C
ATOM   3016  CG  TYR A 323      40.003  39.075 -14.696  1.00  0.00      RA0  C
ATOM   3017  CD1 TYR A 323      39.435  37.994 -14.031  1.00  0.00      RA0  C
ATOM   3018  CE1 TYR A 323      40.234  36.944 -13.599  1.00  0.00      RA0  C
ATOM   3019  CD2 TYR A 323      41.376  39.106 -14.912  1.00  0.00      RA0  C
ATOM   3020  CE2 TYR A 323      42.175  38.049 -14.490  1.00  0.00      RA0  C
ATOM   3021  CZ  TYR A 323      41.603  36.962 -13.841  1.00  0.00      RA0  C
ATOM   3022  OH  TYR A 323      42.386  35.900 -13.435  1.00  0.00      RA0  O
ATOM   3023  HH  TYR A 323      43.302  36.105 -13.577  1.00  0.00      RA0  H
ATOM   3024  C   TYR A 323      37.495  40.349 -13.273  1.00  0.00      RA0  C
ATOM   3025  O   TYR A 323      37.658  40.139 -12.075  1.00  0.00      RA0  O
ATOM   3026  N   SER A 324      36.418  39.952 -13.952  1.00  0.00      RA0  N
ATOM   3027  H   SER A 324      36.369  39.978 -14.951  1.00  0.00      RA0  H
ATOM   3028  CA  SER A 324      35.267  39.346 -13.283  1.00  0.00      RA0  C
ATOM   3029  CB  SER A 324      34.189  39.746 -14.246  1.00  0.00      RA0  C
ATOM   3030  OG  SER A 324      34.767  40.898 -14.876  1.00  0.00      RA0  O
ATOM   3031  HG  SER A 324      34.115  41.239 -15.480  1.00  0.00      RA0  H
ATOM   3032  C   SER A 324      35.474  37.865 -12.982  1.00  0.00      RA0  C
ATOM   3033  O   SER A 324      36.028  37.139 -13.800  1.00  0.00      RA0  O
ATOM   3034  N   ILE A 325      35.016  37.433 -11.809  1.00  0.00      RA0  N
ATOM   3035  H   ILE A 325      34.510  38.039 -11.190  1.00  0.00      RA0  H
ATOM   3036  CA  ILE A 325      35.057  36.023 -11.440  1.00  0.00      RA0  C
ATOM   3037  CB  ILE A 325      36.151  35.752 -10.406  1.00  0.00      RA0  C
ATOM   3038  CG2 ILE A 325      37.558  35.926 -10.979  1.00  0.00      RA0  C
ATOM   3039  CG1 ILE A 325      35.906  36.605  -9.161  1.00  0.00      RA0  C
ATOM   3040  CD1 ILE A 325      36.797  36.206  -7.991  1.00  0.00      RA0  C
ATOM   3041  C   ILE A 325      33.720  35.598 -10.854  1.00  0.00      RA0  C
ATOM   3042  O   ILE A 325      32.936  36.431 -10.374  1.00  0.00      RA0  O
ATOM   3043  N   ALA A 326      33.504  34.293 -10.824  1.00  0.00      RA0  N
ATOM   3044  H   ALA A 326      34.141  33.637 -11.238  1.00  0.00      RA0  H
ATOM   3045  CA  ALA A 326      32.285  33.768 -10.225  1.00  0.00      RA0  C
ATOM   3046  CB  ALA A 326      31.140  33.809 -11.237  1.00  0.00      RA0  C
ATOM   3047  C   ALA A 326      32.440  32.346  -9.779  1.00  0.00      RA0  C
ATOM   3048  O   ALA A 326      33.253  31.591 -10.332  1.00  0.00      RA0  O
ATOM   3049  N   LEU A 327      31.649  31.977  -8.775  1.00  0.00      RA0  N
ATOM   3050  H   LEU A 327      31.005  32.649  -8.410  1.00  0.00      RA0  H
ATOM   3051  CA  LEU A 327      31.360  30.590  -8.485  1.00  0.00      RA0  C
ATOM   3052  CB  LEU A 327      31.271  30.332  -6.981  1.00  0.00      RA0  C
ATOM   3053  CG  LEU A 327      32.631  30.486  -6.299  1.00  0.00      RA0  C
ATOM   3054  CD1 LEU A 327      32.591  30.095  -4.821  1.00  0.00      RA0  C
ATOM   3055  CD2 LEU A 327      33.726  29.741  -7.056  1.00  0.00      RA0  C
ATOM   3056  C   LEU A 327      30.035  30.255  -9.205  1.00  0.00      RA0  C
ATOM   3057  O   LEU A 327      29.129  31.098  -9.287  1.00  0.00      RA0  O
ATOM   3058  N   ALA A 328      29.974  29.054  -9.764  1.00  0.00      RA0  N
ATOM   3059  H   ALA A 328      30.745  28.416  -9.690  1.00  0.00      RA0  H
ATOM   3060  CA  ALA A 328      28.781  28.571 -10.476  1.00  0.00      RA0  C
ATOM   3061  CB  ALA A 328      28.922  28.807 -11.979  1.00  0.00      RA0  C
ATOM   3062  C   ALA A 328      28.548  27.092 -10.243  1.00  0.00      RA0  C
ATOM   3063  O   ALA A 328      29.489  26.294 -10.209  1.00  0.00      RA0  O
ATOM   3064  N   ARG A 329      27.274  26.747 -10.086  1.00  0.00      RA0  N
ATOM   3065  H   ARG A 329      26.577  27.454 -10.226  1.00  0.00      RA0  H
ATOM   3066  CA  ARG A 329      26.834  25.349 -10.011  1.00  0.00      RA0  C
ATOM   3067  CB  ARG A 329      25.648  25.226  -9.074  1.00  0.00      RA0  C
ATOM   3068  CG  ARG A 329      26.040  24.957  -7.626  1.00  0.00      RA0  C
ATOM   3069  CD  ARG A 329      24.773  24.772  -6.801  1.00  0.00      RA0  C
ATOM   3070  NE  ARG A 329      23.826  23.978  -7.580  1.00  0.00      RA0  N
ATOM   3071  HE  ARG A 329      24.149  23.144  -8.058  1.00  0.00      RA0  H
ATOM   3072  CZ  ARG A 329      22.549  24.417  -7.771  1.00  0.00      RA0  C
ATOM   3073  NH1 ARG A 329      22.128  25.533  -7.126  1.00  0.00      RA0  N
ATOM   3074 HH11 ARG A 329      21.195  25.891  -7.213  1.00  0.00      RA0  H
ATOM   3075 HH12 ARG A 329      22.750  26.042  -6.522  1.00  0.00      RA0  H
ATOM   3076  NH2 ARG A 329      21.745  23.725  -8.602  1.00  0.00      RA0  N
ATOM   3077 HH21 ARG A 329      20.784  23.919  -8.794  1.00  0.00      RA0  H
ATOM   3078 HH22 ARG A 329      22.129  22.917  -9.099  1.00  0.00      RA0  H
ATOM   3079  C   ARG A 329      26.426  24.886 -11.388  1.00  0.00      RA0  C
ATOM   3080  O   ARG A 329      25.532  25.466 -11.999  1.00  0.00      RA0  O
ATOM   3081  N   VAL A 330      27.076  23.837 -11.877  1.00  0.00      RA0  N
ATOM   3082  H   VAL A 330      27.745  23.342 -11.316  1.00  0.00      RA0  H
ATOM   3083  CA  VAL A 330      26.872  23.373 -13.250  1.00  0.00      RA0  C
ATOM   3084  CB  VAL A 330      28.031  23.817 -14.157  1.00  0.00      RA0  C
ATOM   3085  CG1 VAL A 330      28.073  25.336 -14.342  1.00  0.00      RA0  C
ATOM   3086  CG2 VAL A 330      29.361  23.251 -13.662  1.00  0.00      RA0  C
ATOM   3087  C   VAL A 330      26.727  21.859 -13.287  1.00  0.00      RA0  C
ATOM   3088  O   VAL A 330      27.312  21.162 -12.449  1.00  0.00      RA0  O
ATOM   3089  N   PRO A 331      25.943  21.344 -14.233  1.00  0.00      RA0  N
ATOM   3090  CD  PRO A 331      25.025  22.079 -15.092  1.00  0.00      RA0  C
ATOM   3091  CA  PRO A 331      25.950  19.905 -14.494  1.00  0.00      RA0  C
ATOM   3092  CB  PRO A 331      24.982  19.775 -15.673  1.00  0.00      RA0  C
ATOM   3093  CG  PRO A 331      24.073  21.001 -15.588  1.00  0.00      RA0  C
ATOM   3094  C   PRO A 331      27.348  19.347 -14.784  1.00  0.00      RA0  C
ATOM   3095  O   PRO A 331      28.232  20.051 -15.286  1.00  0.00      RA0  O
ATOM   3096  N   GLU A 332      27.531  18.066 -14.471  1.00  0.00      RA0  N
ATOM   3097  H   GLU A 332      26.766  17.548 -14.096  1.00  0.00      RA0  H
ATOM   3098  CA  GLU A 332      28.723  17.330 -14.878  1.00  0.00      RA0  C
ATOM   3099  CB  GLU A 332      28.727  15.915 -14.283  1.00  0.00      RA0  C
ATOM   3100  CG  GLU A 332      30.010  15.107 -14.533  1.00  0.00      RA0  C
ATOM   3101  CD  GLU A 332      31.225  15.914 -14.094  1.00  0.00      RA0  C
ATOM   3102  OE1 GLU A 332      31.401  16.138 -12.901  1.00  0.00      RA0  O
ATOM   3103  OE2 GLU A 332      32.010  16.347 -14.941  1.00  0.00      RA0  O
ATOM   3104  C   GLU A 332      28.862  17.352 -16.391  1.00  0.00      RA0  C
ATOM   3105  O   GLU A 332      27.873  17.349 -17.132  1.00  0.00      RA0  O
ATOM   3106  N   GLY A 333      30.109  17.367 -16.828  1.00  0.00      RA0  N
ATOM   3107  H   GLY A 333      30.848  17.345 -16.158  1.00  0.00      RA0  H
ATOM   3108  CA  GLY A 333      30.447  17.276 -18.229  1.00  0.00      RA0  C
ATOM   3109  C   GLY A 333      30.902  18.586 -18.822  1.00  0.00      RA0  C
ATOM   3110  O   GLY A 333      31.150  18.640 -20.008  1.00  0.00      RA0  O
ATOM   3111  N   ILE A 334      31.018  19.642 -18.012  1.00  0.00      RA0  N
ATOM   3112  H   ILE A 334      30.780  19.541 -17.050  1.00  0.00      RA0  H
ATOM   3113  CA  ILE A 334      31.517  20.923 -18.524  1.00  0.00      RA0  C
ATOM   3114  CB  ILE A 334      31.320  22.018 -17.463  1.00  0.00      RA0  C
ATOM   3115  CG2 ILE A 334      32.228  21.805 -16.251  1.00  0.00      RA0  C
ATOM   3116  CG1 ILE A 334      31.432  23.425 -18.052  1.00  0.00      RA0  C
ATOM   3117  CD1 ILE A 334      30.972  24.500 -17.068  1.00  0.00      RA0  C
ATOM   3118  C   ILE A 334      32.975  20.818 -19.015  1.00  0.00      RA0  C
ATOM   3119  O   ILE A 334      33.771  20.034 -18.478  1.00  0.00      RA0  O
ATOM   3120  N   GLY A 335      33.296  21.587 -20.051  1.00  0.00      RA0  N
ATOM   3121  H   GLY A 335      32.607  22.225 -20.388  1.00  0.00      RA0  H
ATOM   3122  CA  GLY A 335      34.659  21.696 -20.582  1.00  0.00      RA0  C
ATOM   3123  C   GLY A 335      35.442  22.889 -20.041  1.00  0.00      RA0  C
ATOM   3124  O   GLY A 335      35.270  23.319 -18.883  1.00  0.00      RA0  O
ATOM   3125  N   GLU A 336      36.312  23.417 -20.896  1.00  0.00      RA0  N
ATOM   3126  H   GLU A 336      36.344  23.079 -21.834  1.00  0.00      RA0  H
ATOM   3127  CA  GLU A 336      37.242  24.464 -20.519  1.00  0.00      RA0  C
ATOM   3128  CB  GLU A 336      38.388  24.497 -21.532  1.00  0.00      RA0  C
ATOM   3129  CG  GLU A 336      39.787  24.252 -20.980  1.00  0.00      RA0  C
ATOM   3130  CD  GLU A 336      40.172  25.348 -20.031  1.00  0.00      RA0  C
ATOM   3131  OE1 GLU A 336      40.117  26.521 -20.398  1.00  0.00      RA0  O
ATOM   3132  OE2 GLU A 336      40.510  25.019 -18.902  1.00  0.00      RA0  O
ATOM   3133  C   GLU A 336      36.572  25.829 -20.582  1.00  0.00      RA0  C
ATOM   3134  O   GLU A 336      37.055  26.778 -19.986  1.00  0.00      RA0  O
ATOM   3135  N   THR A 337      35.461  25.909 -21.305  1.00  0.00      RA0  N
ATOM   3136  H   THR A 337      35.069  25.132 -21.791  1.00  0.00      RA0  H
ATOM   3137  CA  THR A 337      34.717  27.161 -21.467  1.00  0.00      RA0  C
ATOM   3138  CB  THR A 337      35.173  27.577 -22.867  1.00  0.00      RA0  C
ATOM   3139  OG1 THR A 337      36.529  27.140 -23.032  1.00  0.00      RA0  O
ATOM   3140  HG1 THR A 337      37.037  27.554 -22.340  1.00  0.00      RA0  H
ATOM   3141  CG2 THR A 337      35.015  29.052 -23.237  1.00  0.00      RA0  C
ATOM   3142  C   THR A 337      33.204  26.953 -21.365  1.00  0.00      RA0  C
ATOM   3143  O   THR A 337      32.696  25.840 -21.477  1.00  0.00      RA0  O
ATOM   3144  N   ALA A 338      32.487  28.051 -21.176  1.00  0.00      RA0  N
ATOM   3145  H   ALA A 338      32.916  28.955 -21.090  1.00  0.00      RA0  H
ATOM   3146  CA  ALA A 338      31.041  28.030 -21.187  1.00  0.00      RA0  C
ATOM   3147  CB  ALA A 338      30.492  27.752 -19.788  1.00  0.00      RA0  C
ATOM   3148  C   ALA A 338      30.565  29.390 -21.661  1.00  0.00      RA0  C
ATOM   3149  O   ALA A 338      31.390  30.274 -21.979  1.00  0.00      RA0  O
ATOM   3150  N   ILE A 339      29.248  29.554 -21.759  1.00  0.00      RA0  N
ATOM   3151  H   ILE A 339      28.602  28.840 -21.484  1.00  0.00      RA0  H
ATOM   3152  CA  ILE A 339      28.680  30.798 -22.271  1.00  0.00      RA0  C
ATOM   3153  CB  ILE A 339      27.897  30.475 -23.546  1.00  0.00      RA0  C
ATOM   3154  CG2 ILE A 339      27.216  31.719 -24.097  1.00  0.00      RA0  C
ATOM   3155  CG1 ILE A 339      28.756  29.781 -24.603  1.00  0.00      RA0  C
ATOM   3156  CD1 ILE A 339      29.803  30.712 -25.213  1.00  0.00      RA0  C
ATOM   3157  C   ILE A 339      27.754  31.433 -21.261  1.00  0.00      RA0  C
ATOM   3158  O   ILE A 339      26.894  30.753 -20.693  1.00  0.00      RA0  O
ATOM   3159  N   VAL A 340      27.913  32.744 -21.070  1.00  0.00      RA0  N
ATOM   3160  H   VAL A 340      28.600  33.258 -21.588  1.00  0.00      RA0  H
ATOM   3161  CA  VAL A 340      26.991  33.543 -20.267  1.00  0.00      RA0  C
ATOM   3162  CB  VAL A 340      27.651  34.073 -18.992  1.00  0.00      RA0  C
ATOM   3163  CG1 VAL A 340      28.098  32.934 -18.072  1.00  0.00      RA0  C
ATOM   3164  CG2 VAL A 340      28.787  35.037 -19.321  1.00  0.00      RA0  C
ATOM   3165  C   VAL A 340      26.496  34.702 -21.155  1.00  0.00      RA0  C
ATOM   3166  O   VAL A 340      27.145  35.050 -22.142  1.00  0.00      RA0  O
ATOM   3167  N   GLN A 341      25.339  35.269 -20.835  1.00  0.00      RA0  N
ATOM   3168  H   GLN A 341      24.897  35.008 -19.980  1.00  0.00      RA0  H
ATOM   3169  CA  GLN A 341      24.821  36.437 -21.565  1.00  0.00      RA0  C
ATOM   3170  CB  GLN A 341      23.301  36.371 -21.469  1.00  0.00      RA0  C
ATOM   3171  CG  GLN A 341      22.649  36.014 -22.797  1.00  0.00      RA0  C
ATOM   3172  CD  GLN A 341      22.695  37.247 -23.660  1.00  0.00      RA0  C
ATOM   3173  OE1 GLN A 341      22.908  38.356 -23.170  1.00  0.00      RA0  O
ATOM   3174  NE2 GLN A 341      22.418  37.007 -24.950  1.00  0.00      RA0  N
ATOM   3175 HE21 GLN A 341      22.443  36.052 -25.275  1.00  0.00      RA0  H
ATOM   3176 HE22 GLN A 341      22.228  37.687 -25.658  1.00  0.00      RA0  H
ATOM   3177  C   GLN A 341      25.349  37.761 -20.982  1.00  0.00      RA0  C
ATOM   3178  O   GLN A 341      25.161  38.040 -19.801  1.00  0.00      RA0  O
ATOM   3179  N   ILE A 342      26.028  38.563 -21.807  1.00  0.00      RA0  N
ATOM   3180  H   ILE A 342      26.171  38.301 -22.756  1.00  0.00      RA0  H
ATOM   3181  CA  ILE A 342      26.585  39.864 -21.359  1.00  0.00      RA0  C
ATOM   3182  CB  ILE A 342      28.087  39.804 -21.053  1.00  0.00      RA0  C
ATOM   3183  CG2 ILE A 342      28.619  41.195 -20.705  1.00  0.00      RA0  C
ATOM   3184  CG1 ILE A 342      28.411  38.839 -19.909  1.00  0.00      RA0  C
ATOM   3185  CD1 ILE A 342      27.982  39.368 -18.539  1.00  0.00      RA0  C
ATOM   3186  C   ILE A 342      26.260  40.925 -22.412  1.00  0.00      RA0  C
ATOM   3187  O   ILE A 342      26.634  40.773 -23.577  1.00  0.00      RA0  O
ATOM   3188  N   ARG A 343      25.548  41.979 -22.001  1.00  0.00      RA0  N
ATOM   3189  H   ARG A 343      25.265  41.998 -21.043  1.00  0.00      RA0  H
ATOM   3190  CA  ARG A 343      25.081  43.025 -22.916  1.00  0.00      RA0  C
ATOM   3191  CB  ARG A 343      26.268  43.852 -23.437  1.00  0.00      RA0  C
ATOM   3192  CG  ARG A 343      27.241  44.259 -22.324  1.00  0.00      RA0  C
ATOM   3193  CD  ARG A 343      28.558  44.866 -22.824  1.00  0.00      RA0  C
ATOM   3194  NE  ARG A 343      29.222  43.998 -23.800  1.00  0.00      RA0  N
ATOM   3195  HE  ARG A 343      28.745  43.906 -24.679  1.00  0.00      RA0  H
ATOM   3196  CZ  ARG A 343      30.424  43.400 -23.514  1.00  0.00      RA0  C
ATOM   3197  NH1 ARG A 343      30.968  43.511 -22.290  1.00  0.00      RA0  N
ATOM   3198 HH11 ARG A 343      31.854  43.065 -22.061  1.00  0.00      RA0  H
ATOM   3199 HH12 ARG A 343      30.540  44.020 -21.543  1.00  0.00      RA0  H
ATOM   3200  NH2 ARG A 343      31.065  42.702 -24.467  1.00  0.00      RA0  N
ATOM   3201 HH21 ARG A 343      31.963  42.258 -24.268  1.00  0.00      RA0  H
ATOM   3202 HH22 ARG A 343      30.709  42.595 -25.391  1.00  0.00      RA0  H
ATOM   3203  C   ARG A 343      24.265  42.442 -24.067  1.00  0.00      RA0  C
ATOM   3204  O   ARG A 343      24.450  42.807 -25.229  1.00  0.00      RA0  O
ATOM   3205  N   ASN A 344      23.366  41.521 -23.721  1.00  0.00      RA0  N
ATOM   3206  H   ASN A 344      23.349  41.159 -22.791  1.00  0.00      RA0  H
ATOM   3207  CA  ASN A 344      22.421  40.918 -24.669  1.00  0.00      RA0  C
ATOM   3208  CB  ASN A 344      21.498  41.939 -25.343  1.00  0.00      RA0  C
ATOM   3209  CG  ASN A 344      20.205  41.269 -25.779  1.00  0.00      RA0  C
ATOM   3210  OD1 ASN A 344      19.268  41.142 -24.997  1.00  0.00      RA0  O
ATOM   3211  ND2 ASN A 344      20.154  40.929 -27.078  1.00  0.00      RA0  N
ATOM   3212 HD21 ASN A 344      21.014  40.913 -27.596  1.00  0.00      RA0  H
ATOM   3213 HD22 ASN A 344      19.313  40.644 -27.534  1.00  0.00      RA0  H
ATOM   3214  C   ASN A 344      23.093  40.014 -25.721  1.00  0.00      RA0  C
ATOM   3215  O   ASN A 344      22.540  39.768 -26.793  1.00  0.00      RA0  O
ATOM   3216  N   ARG A 345      24.282  39.515 -25.398  1.00  0.00      RA0  N
ATOM   3217  H   ARG A 345      24.652  39.580 -24.471  1.00  0.00      RA0  H
ATOM   3218  CA  ARG A 345      25.063  38.723 -26.332  1.00  0.00      RA0  C
ATOM   3219  CB  ARG A 345      26.155  39.674 -26.858  1.00  0.00      RA0  C
ATOM   3220  CG  ARG A 345      27.071  39.247 -28.014  1.00  0.00      RA0  C
ATOM   3221  CD  ARG A 345      28.466  39.902 -27.937  1.00  0.00      RA0  C
ATOM   3222  NE  ARG A 345      29.236  39.269 -26.865  1.00  0.00      RA0  N
ATOM   3223  HE  ARG A 345      28.773  38.466 -26.474  1.00  0.00      RA0  H
ATOM   3224  CZ  ARG A 345      30.497  39.622 -26.461  1.00  0.00      RA0  C
ATOM   3225  NH1 ARG A 345      31.097  38.911 -25.487  1.00  0.00      RA0  N
ATOM   3226 HH11 ARG A 345      31.982  39.206 -25.087  1.00  0.00      RA0  H
ATOM   3227 HH12 ARG A 345      30.684  38.070 -25.125  1.00  0.00      RA0  H
ATOM   3228  NH2 ARG A 345      31.149  40.666 -27.015  1.00  0.00      RA0  N
ATOM   3229 HH21 ARG A 345      32.065  40.919 -26.663  1.00  0.00      RA0  H
ATOM   3230 HH22 ARG A 345      30.768  41.191 -27.780  1.00  0.00      RA0  H
ATOM   3231  C   ARG A 345      25.727  37.587 -25.583  1.00  0.00      RA0  C
ATOM   3232  O   ARG A 345      25.883  37.655 -24.383  1.00  0.00      RA0  O
ATOM   3233  N   GLU A 346      26.084  36.536 -26.309  1.00  0.00      RA0  N
ATOM   3234  H   GLU A 346      25.836  36.493 -27.274  1.00  0.00      RA0  H
ATOM   3235  CA  GLU A 346      26.852  35.451 -25.729  1.00  0.00      RA0  C
ATOM   3236  CB  GLU A 346      26.799  34.215 -26.627  1.00  0.00      RA0  C
ATOM   3237  CG  GLU A 346      25.390  33.895 -27.150  1.00  0.00      RA0  C
ATOM   3238  CD  GLU A 346      24.328  34.026 -26.065  1.00  0.00      RA0  C
ATOM   3239  OE1 GLU A 346      24.496  33.489 -24.971  1.00  0.00      RA0  O
ATOM   3240  OE2 GLU A 346      23.323  34.682 -26.330  1.00  0.00      RA0  O
ATOM   3241  C   GLU A 346      28.269  35.924 -25.459  1.00  0.00      RA0  C
ATOM   3242  O   GLU A 346      28.894  36.633 -26.287  1.00  0.00      RA0  O
ATOM   3243  N   MSE A 347      28.756  35.515 -24.305  1.00  0.00      RA0  N
ATOM   3244  H   MSE A 347      28.178  34.959 -23.702  1.00  0.00      RA0  H
ATOM   3245  CA  MSE A 347      30.084  35.818 -23.850  1.00  0.00      RA0  C
ATOM   3246  CB  MSE A 347      29.998  36.755 -22.657  1.00  0.00      RA0  C
ATOM   3247  CG  MSE A 347      31.338  36.878 -21.942  1.00  0.00      RA0  C
ATOM   3248  SE  MSE A 347      32.401  38.057 -22.759  1.00  0.00      RA0  S
ATOM   3249  CE  MSE A 347      31.568  39.510 -22.108  1.00  0.00      RA0  C
ATOM   3250  C   MSE A 347      30.685  34.509 -23.359  1.00  0.00      RA0  C
ATOM   3251  O   MSE A 347      30.230  33.957 -22.361  1.00  0.00      RA0  O
ATOM   3252  N   PRO A 348      31.711  34.019 -24.045  1.00  0.00      RA0  N
ATOM   3253  CD  PRO A 348      32.205  34.518 -25.319  1.00  0.00      RA0  C
ATOM   3254  CA  PRO A 348      32.458  32.885 -23.541  1.00  0.00      RA0  C
ATOM   3255  CB  PRO A 348      33.430  32.573 -24.686  1.00  0.00      RA0  C
ATOM   3256  CG  PRO A 348      32.891  33.300 -25.919  1.00  0.00      RA0  C
ATOM   3257  C   PRO A 348      33.202  33.247 -22.267  1.00  0.00      RA0  C
ATOM   3258  O   PRO A 348      33.696  34.375 -22.104  1.00  0.00      RA0  O
ATOM   3259  N   VAL A 349      33.222  32.312 -21.336  1.00  0.00      RA0  N
ATOM   3260  H   VAL A 349      32.827  31.409 -21.509  1.00  0.00      RA0  H
ATOM   3261  CA  VAL A 349      33.948  32.492 -20.109  1.00  0.00      RA0  C
ATOM   3262  CB  VAL A 349      33.014  32.642 -18.903  1.00  0.00      RA0  C
ATOM   3263  CG1 VAL A 349      32.305  33.993 -18.916  1.00  0.00      RA0  C
ATOM   3264  CG2 VAL A 349      32.030  31.475 -18.804  1.00  0.00      RA0  C
ATOM   3265  C   VAL A 349      34.827  31.280 -19.931  1.00  0.00      RA0  C
ATOM   3266  O   VAL A 349      34.558  30.225 -20.490  1.00  0.00      RA0  O
ATOM   3267  N   LYS A 350      35.887  31.447 -19.159  1.00  0.00      RA0  N
ATOM   3268  H   LYS A 350      35.998  32.303 -18.651  1.00  0.00      RA0  H
ATOM   3269  CA  LYS A 350      36.790  30.350 -18.882  1.00  0.00      RA0  C
ATOM   3270  CB  LYS A 350      38.245  30.817 -18.746  1.00  0.00      RA0  C
ATOM   3271  CG  LYS A 350      39.037  29.647 -18.167  1.00  0.00      RA0  C
ATOM   3272  CD  LYS A 350      40.464  29.469 -18.650  1.00  0.00      RA0  C
ATOM   3273  CE  LYS A 350      40.995  28.276 -17.855  1.00  0.00      RA0  C
ATOM   3274  NZ  LYS A 350      39.941  27.255 -17.924  1.00  0.00      RA0  N
ATOM   3275  HZ1 LYS A 350      39.149  27.374 -17.270  1.00  0.00      RA0  H
ATOM   3276  HZ2 LYS A 350      39.583  27.182 -18.903  1.00  0.00      RA0  H
ATOM   3277  HZ3 LYS A 350      40.309  26.291 -17.786  1.00  0.00      RA0  H
ATOM   3278  C   LYS A 350      36.316  29.641 -17.614  1.00  0.00      RA0  C
ATOM   3279  O   LYS A 350      35.999  30.274 -16.601  1.00  0.00      RA0  O
ATOM   3280  N   VAL A 351      36.255  28.318 -17.676  1.00  0.00      RA0  N
ATOM   3281  H   VAL A 351      36.552  27.850 -18.510  1.00  0.00      RA0  H
ATOM   3282  CA  VAL A 351      35.904  27.497 -16.539  1.00  0.00      RA0  C
ATOM   3283  CB  VAL A 351      35.115  26.274 -16.999  1.00  0.00      RA0  C
ATOM   3284  CG1 VAL A 351      34.712  25.379 -15.826  1.00  0.00      RA0  C
ATOM   3285  CG2 VAL A 351      33.914  26.718 -17.827  1.00  0.00      RA0  C
ATOM   3286  C   VAL A 351      37.164  27.076 -15.787  1.00  0.00      RA0  C
ATOM   3287  O   VAL A 351      38.088  26.550 -16.388  1.00  0.00      RA0  O
ATOM   3288  N   THR A 352      37.174  27.295 -14.482  1.00  0.00      RA0  N
ATOM   3289  H   THR A 352      36.342  27.567 -14.003  1.00  0.00      RA0  H
ATOM   3290  CA  THR A 352      38.346  27.051 -13.661  1.00  0.00      RA0  C
ATOM   3291  CB  THR A 352      38.955  28.444 -13.523  1.00  0.00      RA0  C
ATOM   3292  OG1 THR A 352      38.567  29.207 -14.679  1.00  0.00      RA0  O
ATOM   3293  HG1 THR A 352      37.666  29.478 -14.539  1.00  0.00      RA0  H
ATOM   3294  CG2 THR A 352      40.482  28.428 -13.394  1.00  0.00      RA0  C
ATOM   3295  C   THR A 352      37.972  26.343 -12.384  1.00  0.00      RA0  C
ATOM   3296  O   THR A 352      36.804  26.043 -12.109  1.00  0.00      RA0  O
ATOM   3297  N   LYS A 353      38.988  26.084 -11.576  1.00  0.00      RA0  N
ATOM   3298  H   LYS A 353      39.900  26.399 -11.827  1.00  0.00      RA0  H
ATOM   3299  CA  LYS A 353      38.787  25.613 -10.208  1.00  0.00      RA0  C
ATOM   3300  CB  LYS A 353      40.165  25.339  -9.584  1.00  0.00      RA0  C
ATOM   3301  CG  LYS A 353      41.041  24.386 -10.407  1.00  0.00      RA0  C
ATOM   3302  CD  LYS A 353      42.400  24.104  -9.759  1.00  0.00      RA0  C
ATOM   3303  CE  LYS A 353      43.275  23.174 -10.606  1.00  0.00      RA0  C
ATOM   3304  NZ  LYS A 353      44.447  22.761  -9.835  1.00  0.00      RA0  N
ATOM   3305  HZ1 LYS A 353      44.905  21.928 -10.256  1.00  0.00      RA0  H
ATOM   3306  HZ2 LYS A 353      45.171  23.506  -9.740  1.00  0.00      RA0  H
ATOM   3307  HZ3 LYS A 353      44.147  22.477  -8.876  1.00  0.00      RA0  H
ATOM   3308  C   LYS A 353      38.029  26.695  -9.424  1.00  0.00      RA0  C
ATOM   3309  O   LYS A 353      38.202  27.881  -9.719  1.00  0.00      RA0  O
ATOM   3310  N   PRO A 354      37.258  26.302  -8.410  1.00  0.00      RA0  N
ATOM   3311  CD  PRO A 354      36.996  24.915  -8.034  1.00  0.00      RA0  C
ATOM   3312  CA  PRO A 354      36.501  27.253  -7.598  1.00  0.00      RA0  C
ATOM   3313  CB  PRO A 354      35.414  26.356  -6.998  1.00  0.00      RA0  C
ATOM   3314  CG  PRO A 354      36.102  25.008  -6.806  1.00  0.00      RA0  C
ATOM   3315  C   PRO A 354      37.339  27.971  -6.530  1.00  0.00      RA0  C
ATOM   3316  O   PRO A 354      37.011  27.956  -5.349  1.00  0.00      RA0  O
ATOM   3317  N   VAL A 355      38.428  28.601  -6.960  1.00  0.00      RA0  N
ATOM   3318  H   VAL A 355      38.693  28.652  -7.928  1.00  0.00      RA0  H
ATOM   3319  CA  VAL A 355      39.315  29.351  -6.064  1.00  0.00      RA0  C
ATOM   3320  CB  VAL A 355      40.162  28.400  -5.200  1.00  0.00      RA0  C
ATOM   3321  CG1 VAL A 355      40.977  27.423  -6.052  1.00  0.00      RA0  C
ATOM   3322  CG2 VAL A 355      41.020  29.162  -4.186  1.00  0.00      RA0  C
ATOM   3323  C   VAL A 355      40.171  30.197  -7.002  1.00  0.00      RA0  C
ATOM   3324  O   VAL A 355      40.488  29.763  -8.113  1.00  0.00      RA0  O
ATOM   3325  N   PHE A 356      40.529  31.393  -6.555  1.00  0.00      RA0  N
ATOM   3326  H   PHE A 356      40.266  31.696  -5.637  1.00  0.00      RA0  H
ATOM   3327  CA  PHE A 356      41.155  32.376  -7.446  1.00  0.00      RA0  C
ATOM   3328  CB  PHE A 356      40.146  33.458  -7.848  1.00  0.00      RA0  C
ATOM   3329  CG  PHE A 356      38.872  32.844  -8.383  1.00  0.00      RA0  C
ATOM   3330  CD1 PHE A 356      37.749  32.755  -7.567  1.00  0.00      RA0  C
ATOM   3331  CD2 PHE A 356      38.819  32.370  -9.688  1.00  0.00      RA0  C
ATOM   3332  CE1 PHE A 356      36.573  32.202  -8.058  1.00  0.00      RA0  C
ATOM   3333  CE2 PHE A 356      37.643  31.816 -10.180  1.00  0.00      RA0  C
ATOM   3334  CZ  PHE A 356      36.519  31.737  -9.366  1.00  0.00      RA0  C
ATOM   3335  C   PHE A 356      42.409  33.037  -6.865  1.00  0.00      RA0  C
ATOM   3336  O   PHE A 356      43.353  33.247  -7.599  1.00  0.00      RA0  O
ATOM   3337  N   VAL A 357      42.399  33.345  -5.575  1.00  0.00      RA0  N
ATOM   3338  H   VAL A 357      41.615  33.133  -4.987  1.00  0.00      RA0  H
ATOM   3339  CA  VAL A 357      43.499  34.057  -4.912  1.00  0.00      RA0  C
ATOM   3340  CB  VAL A 357      43.200  35.562  -4.784  1.00  0.00      RA0  C
ATOM   3341  CG1 VAL A 357      44.292  36.278  -3.986  1.00  0.00      RA0  C
ATOM   3342  CG2 VAL A 357      42.993  36.239  -6.140  1.00  0.00      RA0  C
ATOM   3343  C   VAL A 357      43.699  33.458  -3.520  1.00  0.00      RA0  C
ATOM   3344  O   VAL A 357      42.740  33.229  -2.797  1.00  0.00      RA0  O
ATOM   3345  N   ARG A 358      44.946  33.183  -3.150  1.00  0.00      RA0  N
ATOM   3346  H   ARG A 358      45.704  33.343  -3.790  1.00  0.00      RA0  H
ATOM   3347  CA  ARG A 358      45.290  32.775  -1.790  1.00  0.00      RA0  C
ATOM   3348  CB  ARG A 358      45.356  31.262  -1.554  1.00  0.00      RA0  C
ATOM   3349  CG  ARG A 358      43.983  30.728  -1.130  1.00  0.00      RA0  C
ATOM   3350  CD  ARG A 358      43.993  29.354  -0.457  1.00  0.00      RA0  C
ATOM   3351  NE  ARG A 358      44.612  29.391   0.873  1.00  0.00      RA0  N
ATOM   3352  HE  ARG A 358      44.700  30.278   1.327  1.00  0.00      RA0  H
ATOM   3353  CZ  ARG A 358      45.059  28.245   1.439  1.00  0.00      RA0  C
ATOM   3354  NH1 ARG A 358      45.086  27.109   0.760  1.00  0.00      RA0  N
ATOM   3355 HH11 ARG A 358      45.258  26.228   1.200  1.00  0.00      RA0  H
ATOM   3356 HH12 ARG A 358      45.037  27.143  -0.247  1.00  0.00      RA0  H
ATOM   3357  NH2 ARG A 358      45.520  28.235   2.684  1.00  0.00      RA0  N
ATOM   3358 HH21 ARG A 358      45.867  27.369   3.061  1.00  0.00      RA0  H
ATOM   3359 HH22 ARG A 358      45.559  29.062   3.239  1.00  0.00      RA0  H
ATOM   3360  C   ARG A 358      46.601  33.472  -1.436  1.00  0.00      RA0  C
ATOM   3361  O   ARG A 358      47.474  33.559  -2.291  1.00  0.00      RA0  O
ATOM   3362  N   ASN A 359      46.729  33.924  -0.197  1.00  0.00      RA0  N
ATOM   3363  H   ASN A 359      45.937  33.953   0.412  1.00  0.00      RA0  H
ATOM   3364  CA  ASN A 359      47.998  34.501   0.307  1.00  0.00      RA0  C
ATOM   3365  CB  ASN A 359      49.064  33.433   0.618  1.00  0.00      RA0  C
ATOM   3366  CG  ASN A 359      48.470  32.190   1.253  1.00  0.00      RA0  C
ATOM   3367  OD1 ASN A 359      48.050  32.147   2.403  1.00  0.00      RA0  O
ATOM   3368  ND2 ASN A 359      48.452  31.150   0.417  1.00  0.00      RA0  N
ATOM   3369 HD21 ASN A 359      48.790  31.227  -0.517  1.00  0.00      RA0  H
ATOM   3370 HD22 ASN A 359      48.094  30.251   0.679  1.00  0.00      RA0  H
ATOM   3371  C   ASN A 359      48.561  35.541  -0.626  1.00  0.00      RA0  C
ATOM   3372  O   ASN A 359      49.753  35.507  -1.003  1.00  0.00      RA0  O
ATOM   3373  N   GLY A 360      47.702  36.480  -1.005  1.00  0.00      RA0  N
ATOM   3374  H   GLY A 360      46.835  36.490  -0.500  1.00  0.00      RA0  H
ATOM   3375  CA  GLY A 360      48.109  37.622  -1.768  1.00  0.00      RA0  C
ATOM   3376  C   GLY A 360      48.455  37.393  -3.200  1.00  0.00      RA0  C
ATOM   3377  O   GLY A 360      48.970  38.312  -3.858  1.00  0.00      RA0  O
ATOM   3378  N   LYS A 361      48.157  36.206  -3.727  1.00  0.00      RA0  N
ATOM   3379  H   LYS A 361      47.783  35.473  -3.151  1.00  0.00      RA0  H
ATOM   3380  CA  LYS A 361      48.555  35.894  -5.075  1.00  0.00      RA0  C
ATOM   3381  CB  LYS A 361      49.910  35.171  -5.048  1.00  0.00      RA0  C
ATOM   3382  CG  LYS A 361      50.456  34.850  -6.439  1.00  0.00      RA0  C
ATOM   3383  CD  LYS A 361      51.659  33.916  -6.441  1.00  0.00      RA0  C
ATOM   3384  CE  LYS A 361      51.886  33.355  -7.843  1.00  0.00      RA0  C
ATOM   3385  NZ  LYS A 361      50.743  32.518  -8.224  1.00  0.00      RA0  N
ATOM   3386  HZ1 LYS A 361      50.915  32.039  -9.135  1.00  0.00      RA0  H
ATOM   3387  HZ2 LYS A 361      50.637  31.701  -7.586  1.00  0.00      RA0  H
ATOM   3388  HZ3 LYS A 361      49.818  32.983  -8.264  1.00  0.00      RA0  H
ATOM   3389  C   LYS A 361      47.501  35.067  -5.793  1.00  0.00      RA0  C
ATOM   3390  O   LYS A 361      46.890  34.198  -5.193  1.00  0.00      RA0  O
ATOM   3391  N   ALA A 362      47.345  35.328  -7.092  1.00  0.00      RA0  N
ATOM   3392  H   ALA A 362      47.844  36.111  -7.455  1.00  0.00      RA0  H
ATOM   3393  CA  ALA A 362      46.536  34.514  -7.970  1.00  0.00      RA0  C
ATOM   3394  CB  ALA A 362      46.689  34.969  -9.420  1.00  0.00      RA0  C
ATOM   3395  C   ALA A 362      47.009  33.070  -7.892  1.00  0.00      RA0  C
ATOM   3396  O   ALA A 362      48.212  32.796  -7.850  1.00  0.00      RA0  O
ATOM   3397  N   VAL A 363      46.048  32.154  -7.859  1.00  0.00      RA0  N
ATOM   3398  H   VAL A 363      45.107  32.493  -7.913  1.00  0.00      RA0  H
ATOM   3399  CA  VAL A 363      46.343  30.718  -7.868  1.00  0.00      RA0  C
ATOM   3400  CB  VAL A 363      45.090  29.862  -7.625  1.00  0.00      RA0  C
ATOM   3401  CG1 VAL A 363      44.548  30.107  -6.215  1.00  0.00      RA0  C
ATOM   3402  CG2 VAL A 363      44.024  30.042  -8.711  1.00  0.00      RA0  C
ATOM   3403  C   VAL A 363      47.023  30.360  -9.192  1.00  0.00      RA0  C
ATOM   3404  O   VAL A 363      46.891  31.065 -10.242  1.00  0.00      RA0  O
ATOM   3405  N   ALA A 364      47.768  29.261  -9.159  1.00  0.00      RA0  N
ATOM   3406  H   ALA A 364      47.945  28.835  -8.272  1.00  0.00      RA0  H
ATOM   3407  CA  ALA A 364      48.611  28.868 -10.295  1.00  0.00      RA0  C
ATOM   3408  CB  ALA A 364      49.168  27.461 -10.074  1.00  0.00      RA0  C
ATOM   3409  C   ALA A 364      47.902  28.848 -11.638  1.00  0.00      RA0  C
ATOM   3410  O   ALA A 364      48.486  29.249 -12.620  1.00  0.00      RA0  O
ATOM   3411  N   GLY A 365      46.645  28.411 -11.692  1.00  0.00      RA0  N
ATOM   3412  H   GLY A 365      46.249  28.050 -10.850  1.00  0.00      RA0  H
ATOM   3413  CA  GLY A 365      45.936  28.351 -12.980  1.00  0.00      RA0  C
ATOM   3414  C   GLY A 365      45.653  29.709 -13.591  1.00  0.00      RA0  C
ATOM   3415  O   GLY A 365      45.342  29.814 -14.775  1.00  0.00      RA0  O
ATOM   3416  N   LEU A 366      45.784  30.757 -12.792  1.00  0.00      RA0  N
ATOM   3417  H   LEU A 366      46.138  30.646 -11.867  1.00  0.00      RA0  H
ATOM   3418  CA  LEU A 366      45.544  32.127 -13.278  1.00  0.00      RA0  C
ATOM   3419  CB  LEU A 366      44.562  32.849 -12.355  1.00  0.00      RA0  C
ATOM   3420  CG  LEU A 366      43.194  32.168 -12.304  1.00  0.00      RA0  C
ATOM   3421  CD1 LEU A 366      42.279  32.819 -11.269  1.00  0.00      RA0  C
ATOM   3422  CD2 LEU A 366      42.540  32.104 -13.685  1.00  0.00      RA0  C
ATOM   3423  C   LEU A 366      46.807  32.966 -13.459  1.00  0.00      RA0  C
ATOM   3424  O   LEU A 366      46.720  34.191 -13.624  1.00  0.00      RA0  O
ATOM   3425  N   CYS A 367      47.976  32.332 -13.390  1.00  0.00      RA0  N
ATOM   3426  H   CYS A 367      48.068  31.344 -13.224  1.00  0.00      RA0  H
ATOM   3427  CA  CYS A 367      49.235  33.019 -13.722  1.00  0.00      RA0  C
ATOM   3428  CB  CYS A 367      49.746  33.808 -12.516  1.00  0.00      RA0  C
ATOM   3429  SG  CYS A 367      49.891  32.858 -10.982  1.00  0.00      RA0  S
ATOM   3430  C   CYS A 367      50.294  32.088 -14.318  1.00  0.00      RA0  C
ATOM   3431  O   CYS A 367      50.122  30.864 -14.369  1.00  0.00      RA0  O
END
HEADER lig.002.17.pdb
ATOM      1  N   ASN A   2      67.476  12.802  -8.725  1.00  0.00      LA0  N
ATOM      2  H   ASN A   2      66.904  13.595  -8.946  1.00  0.00      LA0  H
ATOM      3  CA  ASN A   2      67.237  12.094  -7.469  1.00  0.00      LA0  C
ATOM      4  CB  ASN A   2      67.482  13.035  -6.283  1.00  0.00      LA0  C
ATOM      5  CG  ASN A   2      67.279  12.313  -4.964  1.00  0.00      LA0  C
ATOM      6  OD1 ASN A   2      67.409  11.100  -4.855  1.00  0.00      LA0  O
ATOM      7  ND2 ASN A   2      66.955  13.118  -3.953  1.00  0.00      LA0  N
ATOM      8 HD21 ASN A   2      66.798  14.096  -4.140  1.00  0.00      LA0  H
ATOM      9 HD22 ASN A   2      66.846  12.773  -3.027  1.00  0.00      LA0  H
ATOM     10  C   ASN A   2      65.850  11.480  -7.408  1.00  0.00      LA0  C
ATOM     11  O   ASN A   2      64.845  12.158  -7.222  1.00  0.00      LA0  O
ATOM     12  N   VAL A   3      65.845  10.153  -7.584  1.00  0.00      LA0  N
ATOM     13  H   VAL A   3      66.699   9.659  -7.739  1.00  0.00      LA0  H
ATOM     14  CA  VAL A   3      64.576   9.432  -7.494  1.00  0.00      LA0  C
ATOM     15  CB  VAL A   3      64.208   8.858  -8.878  1.00  0.00      LA0  C
ATOM     16  CG1 VAL A   3      62.864   8.132  -8.877  1.00  0.00      LA0  C
ATOM     17  CG2 VAL A   3      64.207   9.944  -9.958  1.00  0.00      LA0  C
ATOM     18  C   VAL A   3      64.647   8.349  -6.416  1.00  0.00      LA0  C
ATOM     19  O   VAL A   3      65.019   7.208  -6.660  1.00  0.00      LA0  O
ATOM     20  N   PRO A   4      64.311   8.753  -5.168  1.00  0.00      LA0  N
ATOM     21  CD  PRO A   4      63.941  10.091  -4.738  1.00  0.00      LA0  C
ATOM     22  CA  PRO A   4      64.358   7.803  -4.053  1.00  0.00      LA0  C
ATOM     23  CB  PRO A   4      63.955   8.662  -2.851  1.00  0.00      LA0  C
ATOM     24  CG  PRO A   4      64.286  10.093  -3.256  1.00  0.00      LA0  C
ATOM     25  C   PRO A   4      63.496   6.564  -4.242  1.00  0.00      LA0  C
ATOM     26  O   PRO A   4      62.350   6.600  -4.686  1.00  0.00      LA0  O
ATOM     27  N   ALA A   5      64.140   5.440  -3.903  1.00  0.00      LA0  N
ATOM     28  H   ALA A   5      65.026   5.517  -3.452  1.00  0.00      LA0  H
ATOM     29  CA  ALA A   5      63.551   4.146  -4.241  1.00  0.00      LA0  C
ATOM     30  CB  ALA A   5      64.583   3.032  -4.063  1.00  0.00      LA0  C
ATOM     31  C   ALA A   5      62.295   3.772  -3.476  1.00  0.00      LA0  C
ATOM     32  O   ALA A   5      61.520   2.920  -3.890  1.00  0.00      LA0  O
ATOM     33  N   GLU A   6      62.122   4.438  -2.329  1.00  0.00      LA0  N
ATOM     34  H   GLU A   6      62.713   5.194  -2.038  1.00  0.00      LA0  H
ATOM     35  CA  GLU A   6      60.975   4.087  -1.500  1.00  0.00      LA0  C
ATOM     36  CB  GLU A   6      61.319   4.309  -0.017  1.00  0.00      LA0  C
ATOM     37  CG  GLU A   6      61.138   5.712   0.598  1.00  0.00      LA0  C
ATOM     38  CD  GLU A   6      62.073   6.805   0.089  1.00  0.00      LA0  C
ATOM     39  OE1 GLU A   6      61.822   7.971   0.407  1.00  0.00      LA0  O
ATOM     40  OE2 GLU A   6      63.050   6.510  -0.598  1.00  0.00      LA0  O
ATOM     41  C   GLU A   6      59.655   4.731  -1.905  1.00  0.00      LA0  C
ATOM     42  O   GLU A   6      58.617   4.552  -1.275  1.00  0.00      LA0  O
ATOM     43  N   LEU A   7      59.739   5.516  -2.987  1.00  0.00      LA0  N
ATOM     44  H   LEU A   7      60.570   5.581  -3.539  1.00  0.00      LA0  H
ATOM     45  CA  LEU A   7      58.553   6.288  -3.323  1.00  0.00      LA0  C
ATOM     46  CB  LEU A   7      58.940   7.717  -3.678  1.00  0.00      LA0  C
ATOM     47  CG  LEU A   7      59.817   8.392  -2.634  1.00  0.00      LA0  C
ATOM     48  CD1 LEU A   7      60.385   9.701  -3.146  1.00  0.00      LA0  C
ATOM     49  CD2 LEU A   7      59.069   8.611  -1.334  1.00  0.00      LA0  C
ATOM     50  C   LEU A   7      57.723   5.714  -4.445  1.00  0.00      LA0  C
ATOM     51  O   LEU A   7      58.212   5.194  -5.441  1.00  0.00      LA0  O
ATOM     52  N   LYS A   8      56.417   5.902  -4.249  1.00  0.00      LA0  N
ATOM     53  H   LYS A   8      56.120   6.279  -3.371  1.00  0.00      LA0  H
ATOM     54  CA  LYS A   8      55.541   5.936  -5.412  1.00  0.00      LA0  C
ATOM     55  CB  LYS A   8      54.154   5.458  -4.991  1.00  0.00      LA0  C
ATOM     56  CG  LYS A   8      54.064   3.932  -5.021  1.00  0.00      LA0  C
ATOM     57  CD  LYS A   8      53.755   3.446  -6.435  1.00  0.00      LA0  C
ATOM     58  CE  LYS A   8      53.840   1.937  -6.639  1.00  0.00      LA0  C
ATOM     59  NZ  LYS A   8      52.865   1.542  -7.662  1.00  0.00      LA0  N
ATOM     60  HZ1 LYS A   8      52.876   0.504  -7.797  1.00  0.00      LA0  H
ATOM     61  HZ2 LYS A   8      51.906   1.699  -7.290  1.00  0.00      LA0  H
ATOM     62  HZ3 LYS A   8      52.962   2.038  -8.571  1.00  0.00      LA0  H
ATOM     63  C   LYS A   8      55.526   7.350  -5.960  1.00  0.00      LA0  C
ATOM     64  O   LYS A   8      55.944   8.284  -5.287  1.00  0.00      LA0  O
ATOM     65  N   TYR A   9      55.057   7.481  -7.201  1.00  0.00      LA0  N
ATOM     66  H   TYR A   9      54.760   6.679  -7.719  1.00  0.00      LA0  H
ATOM     67  CA  TYR A   9      55.117   8.787  -7.848  1.00  0.00      LA0  C
ATOM     68  CB  TYR A   9      56.298   8.859  -8.821  1.00  0.00      LA0  C
ATOM     69  CG  TYR A   9      57.626   8.795  -8.101  1.00  0.00      LA0  C
ATOM     70  CD1 TYR A   9      58.248   7.546  -7.896  1.00  0.00      LA0  C
ATOM     71  CE1 TYR A   9      59.487   7.503  -7.236  1.00  0.00      LA0  C
ATOM     72  CD2 TYR A   9      58.213   9.996  -7.664  1.00  0.00      LA0  C
ATOM     73  CE2 TYR A   9      59.455   9.954  -7.011  1.00  0.00      LA0  C
ATOM     74  CZ  TYR A   9      60.074   8.708  -6.801  1.00  0.00      LA0  C
ATOM     75  OH  TYR A   9      61.289   8.681  -6.146  1.00  0.00      LA0  O
ATOM     76  HH  TYR A   9      61.460   7.802  -5.811  1.00  0.00      LA0  H
ATOM     77  C   TYR A   9      53.843   9.025  -8.618  1.00  0.00      LA0  C
ATOM     78  O   TYR A   9      53.262   8.095  -9.171  1.00  0.00      LA0  O
ATOM     79  N   SER A  10      53.413  10.289  -8.630  1.00  0.00      LA0  N
ATOM     80  H   SER A  10      53.951  11.046  -8.253  1.00  0.00      LA0  H
ATOM     81  CA  SER A  10      52.280  10.542  -9.505  1.00  0.00      LA0  C
ATOM     82  CB  SER A  10      51.422  11.683  -8.946  1.00  0.00      LA0  C
ATOM     83  OG  SER A  10      52.140  12.918  -8.981  1.00  0.00      LA0  O
ATOM     84  HG  SER A  10      51.567  13.543  -8.518  1.00  0.00      LA0  H
ATOM     85  C   SER A  10      52.749  10.790 -10.927  1.00  0.00      LA0  C
ATOM     86  O   SER A  10      53.937  10.767 -11.225  1.00  0.00      LA0  O
ATOM     87  N   LYS A  11      51.763  11.036 -11.798  1.00  0.00      LA0  N
ATOM     88  H   LYS A  11      50.822  11.129 -11.469  1.00  0.00      LA0  H
ATOM     89  CA  LYS A  11      52.146  11.546 -13.116  1.00  0.00      LA0  C
ATOM     90  CB  LYS A  11      51.075  11.169 -14.146  1.00  0.00      LA0  C
ATOM     91  CG  LYS A  11      50.464   9.788 -13.868  1.00  0.00      LA0  C
ATOM     92  CD  LYS A  11      49.222   9.445 -14.698  1.00  0.00      LA0  C
ATOM     93  CE  LYS A  11      48.118  10.512 -14.673  1.00  0.00      LA0  C
ATOM     94  NZ  LYS A  11      47.780  10.925 -13.304  1.00  0.00      LA0  N
ATOM     95  HZ1 LYS A  11      47.206  11.798 -13.330  1.00  0.00      LA0  H
ATOM     96  HZ2 LYS A  11      47.339  10.208 -12.704  1.00  0.00      LA0  H
ATOM     97  HZ3 LYS A  11      48.619  11.321 -12.823  1.00  0.00      LA0  H
ATOM     98  C   LYS A  11      52.330  13.059 -13.065  1.00  0.00      LA0  C
ATOM     99  O   LYS A  11      53.053  13.675 -13.831  1.00  0.00      LA0  O
ATOM    100  N   GLU A  12      51.609  13.598 -12.074  1.00  0.00      LA0  N
ATOM    101  H   GLU A  12      51.018  13.015 -11.522  1.00  0.00      LA0  H
ATOM    102  CA  GLU A  12      51.463  15.014 -11.778  1.00  0.00      LA0  C
ATOM    103  CB  GLU A  12      50.248  15.133 -10.849  1.00  0.00      LA0  C
ATOM    104  CG  GLU A  12      48.850  14.799 -11.418  1.00  0.00      LA0  C
ATOM    105  CD  GLU A  12      48.696  13.420 -12.066  1.00  0.00      LA0  C
ATOM    106  OE1 GLU A  12      49.072  12.386 -11.502  1.00  0.00      LA0  O
ATOM    107  OE2 GLU A  12      48.176  13.361 -13.174  1.00  0.00      LA0  O
ATOM    108  C   GLU A  12      52.715  15.656 -11.183  1.00  0.00      LA0  C
ATOM    109  O   GLU A  12      52.874  16.869 -11.202  1.00  0.00      LA0  O
ATOM    110  N   HIS A  13      53.608  14.753 -10.710  1.00  0.00      LA0  N
ATOM    111  H   HIS A  13      53.235  13.836 -10.572  1.00  0.00      LA0  H
ATOM    112  CA  HIS A  13      54.987  15.006 -10.258  1.00  0.00      LA0  C
ATOM    113  CB  HIS A  13      55.719  16.188 -10.924  1.00  0.00      LA0  C
ATOM    114  CG  HIS A  13      55.892  15.974 -12.410  1.00  0.00      LA0  C
ATOM    115  ND1 HIS A  13      56.710  15.049 -12.943  1.00  0.00      LA0  N
ATOM    116  HD1 HIS A  13      57.283  14.423 -12.450  1.00  0.00      LA0  H
ATOM    117  CD2 HIS A  13      55.278  16.679 -13.448  1.00  0.00      LA0  C
ATOM    118  NE2 HIS A  13      55.741  16.164 -14.613  1.00  0.00      LA0  N
ATOM    119  CE1 HIS A  13      56.621  15.161 -14.304  1.00  0.00      LA0  C
ATOM    120  C   HIS A  13      55.192  15.074  -8.756  1.00  0.00      LA0  C
ATOM    121  O   HIS A  13      56.272  15.417  -8.271  1.00  0.00      LA0  O
ATOM    122  N   GLU A  14      54.133  14.687  -8.034  1.00  0.00      LA0  N
ATOM    123  H   GLU A  14      53.245  14.519  -8.463  1.00  0.00      LA0  H
ATOM    124  CA  GLU A  14      54.330  14.386  -6.620  1.00  0.00      LA0  C
ATOM    125  CB  GLU A  14      53.018  14.329  -5.829  1.00  0.00      LA0  C
ATOM    126  CG  GLU A  14      52.085  15.537  -5.906  1.00  0.00      LA0  C
ATOM    127  CD  GLU A  14      51.215  15.455  -7.140  1.00  0.00      LA0  C
ATOM    128  OE1 GLU A  14      51.260  16.375  -7.945  1.00  0.00      LA0  O
ATOM    129  OE2 GLU A  14      50.492  14.474  -7.300  1.00  0.00      LA0  O
ATOM    130  C   GLU A  14      55.034  13.059  -6.404  1.00  0.00      LA0  C
ATOM    131  O   GLU A  14      55.154  12.219  -7.291  1.00  0.00      LA0  O
ATOM    132  N   TRP A  15      55.469  12.900  -5.153  1.00  0.00      LA0  N
ATOM    133  H   TRP A  15      55.348  13.645  -4.498  1.00  0.00      LA0  H
ATOM    134  CA  TRP A  15      55.868  11.581  -4.688  1.00  0.00      LA0  C
ATOM    135  CB  TRP A  15      57.346  11.532  -4.294  1.00  0.00      LA0  C
ATOM    136  CG  TRP A  15      57.686  12.572  -3.251  1.00  0.00      LA0  C
ATOM    137  CD2 TRP A  15      57.587  12.497  -1.810  1.00  0.00      LA0  C
ATOM    138  CE2 TRP A  15      58.050  13.750  -1.289  1.00  0.00      LA0  C
ATOM    139  CE3 TRP A  15      57.155  11.491  -0.920  1.00  0.00      LA0  C
ATOM    140  CD1 TRP A  15      58.193  13.847  -3.513  1.00  0.00      LA0  C
ATOM    141  NE1 TRP A  15      58.411  14.544  -2.370  1.00  0.00      LA0  N
ATOM    142  HE1 TRP A  15      58.782  15.457  -2.318  1.00  0.00      LA0  H
ATOM    143  CZ2 TRP A  15      58.069  13.975   0.104  1.00  0.00      LA0  C
ATOM    144  CZ3 TRP A  15      57.182  11.726   0.470  1.00  0.00      LA0  C
ATOM    145  CH2 TRP A  15      57.636  12.961   0.980  1.00  0.00      LA0  C
ATOM    146  C   TRP A  15      55.001  11.177  -3.523  1.00  0.00      LA0  C
ATOM    147  O   TRP A  15      54.287  11.991  -2.945  1.00  0.00      LA0  O
ATOM    148  N   LEU A  16      55.117   9.887  -3.206  1.00  0.00      LA0  N
ATOM    149  H   LEU A  16      55.728   9.298  -3.735  1.00  0.00      LA0  H
ATOM    150  CA  LEU A  16      54.258   9.318  -2.186  1.00  0.00      LA0  C
ATOM    151  CB  LEU A  16      53.028   8.714  -2.854  1.00  0.00      LA0  C
ATOM    152  CG  LEU A  16      51.840   8.696  -1.907  1.00  0.00      LA0  C
ATOM    153  CD1 LEU A  16      51.390  10.113  -1.577  1.00  0.00      LA0  C
ATOM    154  CD2 LEU A  16      50.691   7.859  -2.445  1.00  0.00      LA0  C
ATOM    155  C   LEU A  16      54.993   8.269  -1.384  1.00  0.00      LA0  C
ATOM    156  O   LEU A  16      55.323   7.201  -1.885  1.00  0.00      LA0  O
ATOM    157  N   ARG A  17      55.249   8.616  -0.123  1.00  0.00      LA0  N
ATOM    158  H   ARG A  17      54.910   9.490   0.230  1.00  0.00      LA0  H
ATOM    159  CA  ARG A  17      55.929   7.633   0.713  1.00  0.00      LA0  C
ATOM    160  CB  ARG A  17      57.052   8.307   1.506  1.00  0.00      LA0  C
ATOM    161  CG  ARG A  17      57.931   7.359   2.331  1.00  0.00      LA0  C
ATOM    162  CD  ARG A  17      59.293   7.954   2.691  1.00  0.00      LA0  C
ATOM    163  NE  ARG A  17      59.163   9.290   3.255  1.00  0.00      LA0  N
ATOM    164  HE  ARG A  17      58.524   9.444   4.015  1.00  0.00      LA0  H
ATOM    165  CZ  ARG A  17      59.867  10.331   2.772  1.00  0.00      LA0  C
ATOM    166  NH1 ARG A  17      60.754  10.182   1.786  1.00  0.00      LA0  N
ATOM    167 HH11 ARG A  17      61.244  10.974   1.421  1.00  0.00      LA0  H
ATOM    168 HH12 ARG A  17      60.967   9.277   1.379  1.00  0.00      LA0  H
ATOM    169  NH2 ARG A  17      59.647  11.525   3.307  1.00  0.00      LA0  N
ATOM    170 HH21 ARG A  17      60.127  12.343   2.970  1.00  0.00      LA0  H
ATOM    171 HH22 ARG A  17      58.981  11.604   4.063  1.00  0.00      LA0  H
ATOM    172  C   ARG A  17      54.976   6.926   1.641  1.00  0.00      LA0  C
ATOM    173  O   ARG A  17      54.153   7.555   2.292  1.00  0.00      LA0  O
ATOM    174  N   LYS A  18      55.156   5.599   1.702  1.00  0.00      LA0  N
ATOM    175  H   LYS A  18      55.845   5.174   1.116  1.00  0.00      LA0  H
ATOM    176  CA  LYS A  18      54.605   4.896   2.858  1.00  0.00      LA0  C
ATOM    177  CB  LYS A  18      54.531   3.393   2.576  1.00  0.00      LA0  C
ATOM    178  CG  LYS A  18      53.797   2.582   3.650  1.00  0.00      LA0  C
ATOM    179  CD  LYS A  18      52.356   3.056   3.808  1.00  0.00      LA0  C
ATOM    180  CE  LYS A  18      51.463   2.111   4.604  1.00  0.00      LA0  C
ATOM    181  NZ  LYS A  18      50.073   2.547   4.434  1.00  0.00      LA0  N
ATOM    182  HZ1 LYS A  18      49.403   1.816   4.763  1.00  0.00      LA0  H
ATOM    183  HZ2 LYS A  18      49.865   3.455   4.895  1.00  0.00      LA0  H
ATOM    184  HZ3 LYS A  18      49.824   2.582   3.421  1.00  0.00      LA0  H
ATOM    185  C   LYS A  18      55.470   5.176   4.072  1.00  0.00      LA0  C
ATOM    186  O   LYS A  18      56.496   4.546   4.295  1.00  0.00      LA0  O
ATOM    187  N   GLU A  19      55.047   6.201   4.810  1.00  0.00      LA0  N
ATOM    188  H   GLU A  19      54.146   6.614   4.651  1.00  0.00      LA0  H
ATOM    189  CA  GLU A  19      55.935   6.594   5.893  1.00  0.00      LA0  C
ATOM    190  CB  GLU A  19      55.880   8.110   6.061  1.00  0.00      LA0  C
ATOM    191  CG  GLU A  19      57.266   8.732   6.258  1.00  0.00      LA0  C
ATOM    192  CD  GLU A  19      57.149  10.233   6.130  1.00  0.00      LA0  C
ATOM    193  OE1 GLU A  19      57.632  10.795   5.151  1.00  0.00      LA0  O
ATOM    194  OE2 GLU A  19      56.491  10.844   6.962  1.00  0.00      LA0  O
ATOM    195  C   GLU A  19      55.673   5.812   7.166  1.00  0.00      LA0  C
ATOM    196  O   GLU A  19      54.744   5.017   7.241  1.00  0.00      LA0  O
ATOM    197  N   ALA A  20      56.537   6.055   8.168  1.00  0.00      LA0  N
ATOM    198  H   ALA A  20      57.247   6.744   8.039  1.00  0.00      LA0  H
ATOM    199  CA  ALA A  20      56.475   5.259   9.397  1.00  0.00      LA0  C
ATOM    200  CB  ALA A  20      57.625   5.641  10.330  1.00  0.00      LA0  C
ATOM    201  C   ALA A  20      55.171   5.342  10.177  1.00  0.00      LA0  C
ATOM    202  O   ALA A  20      54.800   4.443  10.919  1.00  0.00      LA0  O
ATOM    203  N   ASP A  21      54.485   6.471   9.965  1.00  0.00      LA0  N
ATOM    204  H   ASP A  21      54.767   7.152   9.290  1.00  0.00      LA0  H
ATOM    205  CA  ASP A  21      53.177   6.653  10.590  1.00  0.00      LA0  C
ATOM    206  CB  ASP A  21      52.871   8.155  10.704  1.00  0.00      LA0  C
ATOM    207  CG  ASP A  21      52.756   8.867   9.358  1.00  0.00      LA0  C
ATOM    208  OD1 ASP A  21      53.223   8.386   8.329  1.00  0.00      LA0  O
ATOM    209  OD2 ASP A  21      52.188   9.946   9.316  1.00  0.00      LA0  O
ATOM    210  C   ASP A  21      52.031   5.905   9.918  1.00  0.00      LA0  C
ATOM    211  O   ASP A  21      50.889   5.916  10.358  1.00  0.00      LA0  O
ATOM    212  N   GLY A  22      52.383   5.247   8.805  1.00  0.00      LA0  N
ATOM    213  H   GLY A  22      53.309   5.328   8.441  1.00  0.00      LA0  H
ATOM    214  CA  GLY A  22      51.358   4.521   8.070  1.00  0.00      LA0  C
ATOM    215  C   GLY A  22      50.753   5.315   6.930  1.00  0.00      LA0  C
ATOM    216  O   GLY A  22      50.155   4.755   6.009  1.00  0.00      LA0  O
ATOM    217  N   THR A  23      50.917   6.644   7.031  1.00  0.00      LA0  N
ATOM    218  H   THR A  23      51.549   7.055   7.691  1.00  0.00      LA0  H
ATOM    219  CA  THR A  23      50.283   7.457   6.005  1.00  0.00      LA0  C
ATOM    220  CB  THR A  23      49.979   8.871   6.522  1.00  0.00      LA0  C
ATOM    221  OG1 THR A  23      51.179   9.609   6.776  1.00  0.00      LA0  O
ATOM    222  HG1 THR A  23      51.477   9.316   7.640  1.00  0.00      LA0  H
ATOM    223  CG2 THR A  23      49.090   8.828   7.766  1.00  0.00      LA0  C
ATOM    224  C   THR A  23      51.093   7.508   4.729  1.00  0.00      LA0  C
ATOM    225  O   THR A  23      52.171   6.931   4.608  1.00  0.00      LA0  O
ATOM    226  N   TYR A  24      50.509   8.242   3.783  1.00  0.00      LA0  N
ATOM    227  H   TYR A  24      49.608   8.656   3.914  1.00  0.00      LA0  H
ATOM    228  CA  TYR A  24      51.257   8.551   2.585  1.00  0.00      LA0  C
ATOM    229  CB  TYR A  24      50.400   8.227   1.367  1.00  0.00      LA0  C
ATOM    230  CG  TYR A  24      50.196   6.737   1.313  1.00  0.00      LA0  C
ATOM    231  CD1 TYR A  24      48.972   6.196   1.753  1.00  0.00      LA0  C
ATOM    232  CE1 TYR A  24      48.838   4.802   1.825  1.00  0.00      LA0  C
ATOM    233  CD2 TYR A  24      51.256   5.930   0.857  1.00  0.00      LA0  C
ATOM    234  CE2 TYR A  24      51.120   4.539   0.930  1.00  0.00      LA0  C
ATOM    235  CZ  TYR A  24      49.932   3.997   1.456  1.00  0.00      LA0  C
ATOM    236  OH  TYR A  24      49.870   2.633   1.653  1.00  0.00      LA0  O
ATOM    237  HH  TYR A  24      48.953   2.342   1.691  1.00  0.00      LA0  H
ATOM    238  C   TYR A  24      51.699   9.991   2.608  1.00  0.00      LA0  C
ATOM    239  O   TYR A  24      50.907  10.914   2.461  1.00  0.00      LA0  O
ATOM    240  N   THR A  25      53.001  10.154   2.823  1.00  0.00      LA0  N
ATOM    241  H   THR A  25      53.604   9.361   2.923  1.00  0.00      LA0  H
ATOM    242  CA  THR A  25      53.490  11.524   2.751  1.00  0.00      LA0  C
ATOM    243  CB  THR A  25      54.782  11.643   3.552  1.00  0.00      LA0  C
ATOM    244  OG1 THR A  25      54.605  11.047   4.842  1.00  0.00      LA0  O
ATOM    245  HG1 THR A  25      55.499  11.052   5.201  1.00  0.00      LA0  H
ATOM    246  CG2 THR A  25      55.251  13.089   3.720  1.00  0.00      LA0  C
ATOM    247  C   THR A  25      53.659  11.971   1.311  1.00  0.00      LA0  C
ATOM    248  O   THR A  25      54.137  11.228   0.463  1.00  0.00      LA0  O
ATOM    249  N   VAL A  26      53.199  13.202   1.086  1.00  0.00      LA0  N
ATOM    250  H   VAL A  26      52.882  13.755   1.854  1.00  0.00      LA0  H
ATOM    251  CA  VAL A  26      53.177  13.779  -0.249  1.00  0.00      LA0  C
ATOM    252  CB  VAL A  26      51.756  14.224  -0.622  1.00  0.00      LA0  C
ATOM    253  CG1 VAL A  26      51.630  14.470  -2.126  1.00  0.00      LA0  C
ATOM    254  CG2 VAL A  26      50.683  13.269  -0.105  1.00  0.00      LA0  C
ATOM    255  C   VAL A  26      54.083  14.989  -0.284  1.00  0.00      LA0  C
ATOM    256  O   VAL A  26      54.095  15.809   0.631  1.00  0.00      LA0  O
ATOM    257  N   GLY A  27      54.818  15.078  -1.387  1.00  0.00      LA0  N
ATOM    258  H   GLY A  27      54.788  14.353  -2.079  1.00  0.00      LA0  H
ATOM    259  CA  GLY A  27      55.572  16.295  -1.652  1.00  0.00      LA0  C
ATOM    260  C   GLY A  27      55.817  16.334  -3.137  1.00  0.00      LA0  C
ATOM    261  O   GLY A  27      55.450  15.400  -3.836  1.00  0.00      LA0  O
ATOM    262  N   ILE A  28      56.437  17.419  -3.607  1.00  0.00      LA0  N
ATOM    263  H   ILE A  28      56.828  18.100  -2.991  1.00  0.00      LA0  H
ATOM    264  CA  ILE A  28      56.786  17.344  -5.024  1.00  0.00      LA0  C
ATOM    265  CB  ILE A  28      56.688  18.709  -5.708  1.00  0.00      LA0  C
ATOM    266  CG2 ILE A  28      55.230  19.171  -5.768  1.00  0.00      LA0  C
ATOM    267  CG1 ILE A  28      57.623  19.735  -5.065  1.00  0.00      LA0  C
ATOM    268  CD1 ILE A  28      57.643  21.063  -5.816  1.00  0.00      LA0  C
ATOM    269  C   ILE A  28      58.158  16.732  -5.204  1.00  0.00      LA0  C
ATOM    270  O   ILE A  28      58.959  16.696  -4.278  1.00  0.00      LA0  O
ATOM    271  N   THR A  29      58.382  16.219  -6.415  1.00  0.00      LA0  N
ATOM    272  H   THR A  29      57.693  16.304  -7.136  1.00  0.00      LA0  H
ATOM    273  CA  THR A  29      59.677  15.585  -6.639  1.00  0.00      LA0  C
ATOM    274  CB  THR A  29      59.569  14.616  -7.814  1.00  0.00      LA0  C
ATOM    275  OG1 THR A  29      59.014  15.267  -8.967  1.00  0.00      LA0  O
ATOM    276  HG1 THR A  29      58.068  15.317  -8.813  1.00  0.00      LA0  H
ATOM    277  CG2 THR A  29      58.719  13.408  -7.440  1.00  0.00      LA0  C
ATOM    278  C   THR A  29      60.804  16.575  -6.859  1.00  0.00      LA0  C
ATOM    279  O   THR A  29      60.577  17.765  -7.044  1.00  0.00      LA0  O
ATOM    280  N   GLU A  30      62.024  16.010  -6.885  1.00  0.00      LA0  N
ATOM    281  H   GLU A  30      62.114  15.040  -6.669  1.00  0.00      LA0  H
ATOM    282  CA  GLU A  30      63.229  16.770  -7.224  1.00  0.00      LA0  C
ATOM    283  CB  GLU A  30      64.419  15.813  -7.351  1.00  0.00      LA0  C
ATOM    284  CG  GLU A  30      65.783  16.433  -7.044  1.00  0.00      LA0  C
ATOM    285  CD  GLU A  30      65.912  16.662  -5.551  1.00  0.00      LA0  C
ATOM    286  OE1 GLU A  30      66.029  17.810  -5.143  1.00  0.00      LA0  O
ATOM    287  OE2 GLU A  30      65.890  15.695  -4.793  1.00  0.00      LA0  O
ATOM    288  C   GLU A  30      63.041  17.547  -8.511  1.00  0.00      LA0  C
ATOM    289  O   GLU A  30      63.017  18.769  -8.548  1.00  0.00      LA0  O
ATOM    290  N   HIS A  31      62.779  16.752  -9.564  1.00  0.00      LA0  N
ATOM    291  H   HIS A  31      62.908  15.767  -9.483  1.00  0.00      LA0  H
ATOM    292  CA  HIS A  31      62.570  17.390 -10.860  1.00  0.00      LA0  C
ATOM    293  CB  HIS A  31      62.443  16.345 -11.967  1.00  0.00      LA0  C
ATOM    294  CG  HIS A  31      62.911  16.952 -13.270  1.00  0.00      LA0  C
ATOM    295  ND1 HIS A  31      64.103  17.555 -13.430  1.00  0.00      LA0  N
ATOM    296  HD1 HIS A  31      64.810  17.701 -12.751  1.00  0.00      LA0  H
ATOM    297  CD2 HIS A  31      62.221  16.998 -14.484  1.00  0.00      LA0  C
ATOM    298  NE2 HIS A  31      63.016  17.639 -15.375  1.00  0.00      LA0  N
ATOM    299  CE1 HIS A  31      64.175  17.982 -14.726  1.00  0.00      LA0  C
ATOM    300  C   HIS A  31      61.450  18.414 -10.910  1.00  0.00      LA0  C
ATOM    301  O   HIS A  31      61.524  19.428 -11.589  1.00  0.00      LA0  O
ATOM    302  N   ALA A  32      60.404  18.139 -10.112  1.00  0.00      LA0  N
ATOM    303  H   ALA A  32      60.384  17.312  -9.552  1.00  0.00      LA0  H
ATOM    304  CA  ALA A  32      59.375  19.172 -10.008  1.00  0.00      LA0  C
ATOM    305  CB  ALA A  32      58.179  18.673  -9.199  1.00  0.00      LA0  C
ATOM    306  C   ALA A  32      59.879  20.480  -9.412  1.00  0.00      LA0  C
ATOM    307  O   ALA A  32      59.600  21.564  -9.914  1.00  0.00      LA0  O
ATOM    308  N   GLN A  33      60.664  20.343  -8.331  1.00  0.00      LA0  N
ATOM    309  H   GLN A  33      60.946  19.437  -8.005  1.00  0.00      LA0  H
ATOM    310  CA  GLN A  33      61.210  21.569  -7.756  1.00  0.00      LA0  C
ATOM    311  CB  GLN A  33      61.631  21.375  -6.285  1.00  0.00      LA0  C
ATOM    312  CG  GLN A  33      62.834  20.481  -5.948  1.00  0.00      LA0  C
ATOM    313  CD  GLN A  33      64.148  21.199  -6.186  1.00  0.00      LA0  C
ATOM    314  OE1 GLN A  33      64.198  22.398  -6.432  1.00  0.00      LA0  O
ATOM    315  NE2 GLN A  33      65.220  20.418  -6.090  1.00  0.00      LA0  N
ATOM    316 HE21 GLN A  33      65.174  19.442  -5.849  1.00  0.00      LA0  H
ATOM    317 HE22 GLN A  33      66.138  20.780  -6.220  1.00  0.00      LA0  H
ATOM    318  C   GLN A  33      62.236  22.282  -8.626  1.00  0.00      LA0  C
ATOM    319  O   GLN A  33      62.317  23.502  -8.616  1.00  0.00      LA0  O
ATOM    320  N   GLU A  34      62.948  21.485  -9.441  1.00  0.00      LA0  N
ATOM    321  H   GLU A  34      62.905  20.493  -9.321  1.00  0.00      LA0  H
ATOM    322  CA  GLU A  34      63.806  22.067 -10.479  1.00  0.00      LA0  C
ATOM    323  CB  GLU A  34      64.550  20.966 -11.235  1.00  0.00      LA0  C
ATOM    324  CG  GLU A  34      65.478  20.076 -10.404  1.00  0.00      LA0  C
ATOM    325  CD  GLU A  34      65.910  18.898 -11.260  1.00  0.00      LA0  C
ATOM    326  OE1 GLU A  34      66.418  19.108 -12.359  1.00  0.00      LA0  O
ATOM    327  OE2 GLU A  34      65.688  17.758 -10.858  1.00  0.00      LA0  O
ATOM    328  C   GLU A  34      63.024  22.897 -11.489  1.00  0.00      LA0  C
ATOM    329  O   GLU A  34      63.266  24.077 -11.726  1.00  0.00      LA0  O
ATOM    330  N   LEU A  35      62.022  22.214 -12.073  1.00  0.00      LA0  N
ATOM    331  H   LEU A  35      61.910  21.246 -11.843  1.00  0.00      LA0  H
ATOM    332  CA  LEU A  35      61.169  22.859 -13.073  1.00  0.00      LA0  C
ATOM    333  CB  LEU A  35      60.056  21.918 -13.542  1.00  0.00      LA0  C
ATOM    334  CG  LEU A  35      60.556  20.682 -14.292  1.00  0.00      LA0  C
ATOM    335  CD1 LEU A  35      59.423  19.688 -14.548  1.00  0.00      LA0  C
ATOM    336  CD2 LEU A  35      61.312  21.042 -15.572  1.00  0.00      LA0  C
ATOM    337  C   LEU A  35      60.561  24.157 -12.584  1.00  0.00      LA0  C
ATOM    338  O   LEU A  35      60.584  25.192 -13.249  1.00  0.00      LA0  O
ATOM    339  N   LEU A  36      60.051  24.065 -11.348  1.00  0.00      LA0  N
ATOM    340  H   LEU A  36      60.061  23.182 -10.873  1.00  0.00      LA0  H
ATOM    341  CA  LEU A  36      59.561  25.277 -10.706  1.00  0.00      LA0  C
ATOM    342  CB  LEU A  36      58.819  24.927  -9.418  1.00  0.00      LA0  C
ATOM    343  CG  LEU A  36      57.519  24.176  -9.709  1.00  0.00      LA0  C
ATOM    344  CD1 LEU A  36      56.960  23.478  -8.476  1.00  0.00      LA0  C
ATOM    345  CD2 LEU A  36      56.475  25.085 -10.348  1.00  0.00      LA0  C
ATOM    346  C   LEU A  36      60.639  26.322 -10.486  1.00  0.00      LA0  C
ATOM    347  O   LEU A  36      60.603  27.402 -11.070  1.00  0.00      LA0  O
ATOM    348  N   GLY A  37      61.607  25.967  -9.652  1.00  0.00      LA0  N
ATOM    349  H   GLY A  37      61.590  25.080  -9.193  1.00  0.00      LA0  H
ATOM    350  CA  GLY A  37      62.590  26.959  -9.237  1.00  0.00      LA0  C
ATOM    351  C   GLY A  37      62.239  27.450  -7.851  1.00  0.00      LA0  C
ATOM    352  O   GLY A  37      61.407  26.861  -7.171  1.00  0.00      LA0  O
ATOM    353  N   ASP A  38      62.890  28.558  -7.496  1.00  0.00      LA0  N
ATOM    354  H   ASP A  38      63.558  28.962  -8.127  1.00  0.00      LA0  H
ATOM    355  CA  ASP A  38      62.808  29.200  -6.177  1.00  0.00      LA0  C
ATOM    356  CB  ASP A  38      63.475  30.586  -6.218  1.00  0.00      LA0  C
ATOM    357  CG  ASP A  38      64.698  30.593  -7.122  1.00  0.00      LA0  C
ATOM    358  OD1 ASP A  38      65.804  30.427  -6.622  1.00  0.00      LA0  O
ATOM    359  OD2 ASP A  38      64.528  30.728  -8.336  1.00  0.00      LA0  O
ATOM    360  C   ASP A  38      61.397  29.343  -5.633  1.00  0.00      LA0  C
ATOM    361  O   ASP A  38      60.624  30.202  -6.054  1.00  0.00      LA0  O
ATOM    362  N   MET A  39      61.074  28.430  -4.708  1.00  0.00      LA0  N
ATOM    363  H   MET A  39      61.766  27.800  -4.352  1.00  0.00      LA0  H
ATOM    364  CA  MET A  39      59.685  28.339  -4.272  1.00  0.00      LA0  C
ATOM    365  CB  MET A  39      59.411  27.003  -3.585  1.00  0.00      LA0  C
ATOM    366  CG  MET A  39      58.062  26.396  -3.970  1.00  0.00      LA0  C
ATOM    367  SD  MET A  39      58.011  25.869  -5.688  1.00  0.00      LA0  S
ATOM    368  CE  MET A  39      59.326  24.643  -5.588  1.00  0.00      LA0  C
ATOM    369  C   MET A  39      59.241  29.474  -3.385  1.00  0.00      LA0  C
ATOM    370  O   MET A  39      59.895  29.836  -2.418  1.00  0.00      LA0  O
ATOM    371  N   VAL A  40      58.087  30.024  -3.769  1.00  0.00      LA0  N
ATOM    372  H   VAL A  40      57.620  29.653  -4.570  1.00  0.00      LA0  H
ATOM    373  CA  VAL A  40      57.527  31.092  -2.947  1.00  0.00      LA0  C
ATOM    374  CB  VAL A  40      57.537  32.434  -3.706  1.00  0.00      LA0  C
ATOM    375  CG1 VAL A  40      57.000  33.584  -2.844  1.00  0.00      LA0  C
ATOM    376  CG2 VAL A  40      58.933  32.763  -4.239  1.00  0.00      LA0  C
ATOM    377  C   VAL A  40      56.122  30.739  -2.495  1.00  0.00      LA0  C
ATOM    378  O   VAL A  40      55.766  30.741  -1.325  1.00  0.00      LA0  O
ATOM    379  N   PHE A  41      55.307  30.446  -3.511  1.00  0.00      LA0  N
ATOM    380  H   PHE A  41      55.668  30.277  -4.428  1.00  0.00      LA0  H
ATOM    381  CA  PHE A  41      53.902  30.237  -3.198  1.00  0.00      LA0  C
ATOM    382  CB  PHE A  41      53.064  30.814  -4.341  1.00  0.00      LA0  C
ATOM    383  CG  PHE A  41      51.596  30.873  -3.990  1.00  0.00      LA0  C
ATOM    384  CD1 PHE A  41      51.153  31.759  -2.986  1.00  0.00      LA0  C
ATOM    385  CD2 PHE A  41      50.689  30.047  -4.688  1.00  0.00      LA0  C
ATOM    386  CE1 PHE A  41      49.781  31.827  -2.687  1.00  0.00      LA0  C
ATOM    387  CE2 PHE A  41      49.315  30.117  -4.394  1.00  0.00      LA0  C
ATOM    388  CZ  PHE A  41      48.876  31.011  -3.397  1.00  0.00      LA0  C
ATOM    389  C   PHE A  41      53.585  28.787  -2.900  1.00  0.00      LA0  C
ATOM    390  O   PHE A  41      53.038  28.070  -3.729  1.00  0.00      LA0  O
ATOM    391  N   VAL A  42      53.965  28.380  -1.686  1.00  0.00      LA0  N
ATOM    392  H   VAL A  42      54.408  29.012  -1.046  1.00  0.00      LA0  H
ATOM    393  CA  VAL A  42      53.493  27.058  -1.292  1.00  0.00      LA0  C
ATOM    394  CB  VAL A  42      54.510  26.281  -0.451  1.00  0.00      LA0  C
ATOM    395  CG1 VAL A  42      54.114  24.801  -0.394  1.00  0.00      LA0  C
ATOM    396  CG2 VAL A  42      55.935  26.451  -0.970  1.00  0.00      LA0  C
ATOM    397  C   VAL A  42      52.168  27.154  -0.567  1.00  0.00      LA0  C
ATOM    398  O   VAL A  42      52.098  27.326   0.645  1.00  0.00      LA0  O
ATOM    399  N   ASP A  43      51.113  27.068  -1.375  1.00  0.00      LA0  N
ATOM    400  H   ASP A  43      51.261  26.807  -2.330  1.00  0.00      LA0  H
ATOM    401  CA  ASP A  43      49.799  27.130  -0.749  1.00  0.00      LA0  C
ATOM    402  CB  ASP A  43      48.758  27.606  -1.762  1.00  0.00      LA0  C
ATOM    403  CG  ASP A  43      47.450  27.879  -1.061  1.00  0.00      LA0  C
ATOM    404  OD1 ASP A  43      46.414  27.440  -1.549  1.00  0.00      LA0  O
ATOM    405  OD2 ASP A  43      47.475  28.482   0.008  1.00  0.00      LA0  O
ATOM    406  C   ASP A  43      49.410  25.816  -0.092  1.00  0.00      LA0  C
ATOM    407  O   ASP A  43      49.772  24.736  -0.552  1.00  0.00      LA0  O
ATOM    408  N   LEU A  44      48.697  25.962   1.032  1.00  0.00      LA0  N
ATOM    409  H   LEU A  44      48.334  26.881   1.201  1.00  0.00      LA0  H
ATOM    410  CA  LEU A  44      48.517  24.835   1.944  1.00  0.00      LA0  C
ATOM    411  CB  LEU A  44      49.409  25.031   3.176  1.00  0.00      LA0  C
ATOM    412  CG  LEU A  44      50.903  24.887   2.866  1.00  0.00      LA0  C
ATOM    413  CD1 LEU A  44      51.782  25.593   3.894  1.00  0.00      LA0  C
ATOM    414  CD2 LEU A  44      51.307  23.425   2.676  1.00  0.00      LA0  C
ATOM    415  C   LEU A  44      47.072  24.595   2.349  1.00  0.00      LA0  C
ATOM    416  O   LEU A  44      46.314  25.532   2.617  1.00  0.00      LA0  O
ATOM    417  N   PRO A  45      46.698  23.292   2.356  1.00  0.00      LA0  N
ATOM    418  CD  PRO A  45      47.476  22.160   1.854  1.00  0.00      LA0  C
ATOM    419  CA  PRO A  45      45.391  22.891   2.888  1.00  0.00      LA0  C
ATOM    420  CB  PRO A  45      45.196  21.532   2.205  1.00  0.00      LA0  C
ATOM    421  CG  PRO A  45      46.599  20.937   2.099  1.00  0.00      LA0  C
ATOM    422  C   PRO A  45      45.412  22.807   4.414  1.00  0.00      LA0  C
ATOM    423  O   PRO A  45      46.330  23.287   5.066  1.00  0.00      LA0  O
ATOM    424  N   GLU A  46      44.360  22.155   4.942  1.00  0.00      LA0  N
ATOM    425  H   GLU A  46      43.653  21.746   4.365  1.00  0.00      LA0  H
ATOM    426  CA  GLU A  46      44.263  21.902   6.380  1.00  0.00      LA0  C
ATOM    427  CB  GLU A  46      43.234  22.879   6.986  1.00  0.00      LA0  C
ATOM    428  CG  GLU A  46      42.707  22.651   8.417  1.00  0.00      LA0  C
ATOM    429  CD  GLU A  46      43.778  22.798   9.488  1.00  0.00      LA0  C
ATOM    430  OE1 GLU A  46      43.995  23.902   9.963  1.00  0.00      LA0  O
ATOM    431  OE2 GLU A  46      44.327  21.805   9.961  1.00  0.00      LA0  O
ATOM    432  C   GLU A  46      43.880  20.440   6.563  1.00  0.00      LA0  C
ATOM    433  O   GLU A  46      43.347  19.803   5.657  1.00  0.00      LA0  O
ATOM    434  N   VAL A  47      44.202  19.934   7.759  1.00  0.00      LA0  N
ATOM    435  H   VAL A  47      44.549  20.588   8.434  1.00  0.00      LA0  H
ATOM    436  CA  VAL A  47      43.781  18.599   8.176  1.00  0.00      LA0  C
ATOM    437  CB  VAL A  47      44.340  18.332   9.587  1.00  0.00      LA0  C
ATOM    438  CG1 VAL A  47      43.980  16.951  10.148  1.00  0.00      LA0  C
ATOM    439  CG2 VAL A  47      45.851  18.576   9.622  1.00  0.00      LA0  C
ATOM    440  C   VAL A  47      42.262  18.451   8.152  1.00  0.00      LA0  C
ATOM    441  O   VAL A  47      41.511  19.345   8.516  1.00  0.00      LA0  O
ATOM    442  N   GLY A  48      41.839  17.263   7.712  1.00  0.00      LA0  N
ATOM    443  H   GLY A  48      42.505  16.592   7.394  1.00  0.00      LA0  H
ATOM    444  CA  GLY A  48      40.414  16.980   7.779  1.00  0.00      LA0  C
ATOM    445  C   GLY A  48      39.791  16.600   6.454  1.00  0.00      LA0  C
ATOM    446  O   GLY A  48      38.795  15.882   6.428  1.00  0.00      LA0  O
ATOM    447  N   ALA A  49      40.412  17.129   5.387  1.00  0.00      LA0  N
ATOM    448  H   ALA A  49      41.282  17.605   5.515  1.00  0.00      LA0  H
ATOM    449  CA  ALA A  49      39.792  17.101   4.062  1.00  0.00      LA0  C
ATOM    450  CB  ALA A  49      40.400  18.198   3.188  1.00  0.00      LA0  C
ATOM    451  C   ALA A  49      39.881  15.795   3.292  1.00  0.00      LA0  C
ATOM    452  O   ALA A  49      40.950  15.355   2.890  1.00  0.00      LA0  O
ATOM    453  N   THR A  50      38.702  15.219   3.073  1.00  0.00      LA0  N
ATOM    454  H   THR A  50      37.876  15.596   3.489  1.00  0.00      LA0  H
ATOM    455  CA  THR A  50      38.564  14.076   2.176  1.00  0.00      LA0  C
ATOM    456  CB  THR A  50      37.191  13.460   2.442  1.00  0.00      LA0  C
ATOM    457  OG1 THR A  50      36.900  13.490   3.848  1.00  0.00      LA0  O
ATOM    458  HG1 THR A  50      35.963  13.334   3.901  1.00  0.00      LA0  H
ATOM    459  CG2 THR A  50      37.046  12.044   1.881  1.00  0.00      LA0  C
ATOM    460  C   THR A  50      38.713  14.446   0.701  1.00  0.00      LA0  C
ATOM    461  O   THR A  50      37.873  15.139   0.144  1.00  0.00      LA0  O
ATOM    462  N   VAL A  51      39.813  13.982   0.097  1.00  0.00      LA0  N
ATOM    463  H   VAL A  51      40.389  13.320   0.576  1.00  0.00      LA0  H
ATOM    464  CA  VAL A  51      40.047  14.314  -1.311  1.00  0.00      LA0  C
ATOM    465  CB  VAL A  51      41.281  15.220  -1.463  1.00  0.00      LA0  C
ATOM    466  CG1 VAL A  51      41.034  16.608  -0.868  1.00  0.00      LA0  C
ATOM    467  CG2 VAL A  51      42.537  14.563  -0.885  1.00  0.00      LA0  C
ATOM    468  C   VAL A  51      40.188  13.067  -2.170  1.00  0.00      LA0  C
ATOM    469  O   VAL A  51      40.298  11.958  -1.657  1.00  0.00      LA0  O
ATOM    470  N   SER A  52      40.195  13.289  -3.485  1.00  0.00      LA0  N
ATOM    471  H   SER A  52      40.088  14.208  -3.871  1.00  0.00      LA0  H
ATOM    472  CA  SER A  52      40.306  12.145  -4.382  1.00  0.00      LA0  C
ATOM    473  CB  SER A  52      39.150  12.147  -5.389  1.00  0.00      LA0  C
ATOM    474  OG  SER A  52      38.071  12.957  -4.904  1.00  0.00      LA0  O
ATOM    475  HG  SER A  52      38.331  13.862  -5.122  1.00  0.00      LA0  H
ATOM    476  C   SER A  52      41.642  12.077  -5.101  1.00  0.00      LA0  C
ATOM    477  O   SER A  52      42.392  13.044  -5.166  1.00  0.00      LA0  O
ATOM    478  N   ALA A  53      41.911  10.886  -5.659  1.00  0.00      LA0  N
ATOM    479  H   ALA A  53      41.310  10.101  -5.499  1.00  0.00      LA0  H
ATOM    480  CA  ALA A  53      43.112  10.740  -6.479  1.00  0.00      LA0  C
ATOM    481  CB  ALA A  53      43.371   9.269  -6.807  1.00  0.00      LA0  C
ATOM    482  C   ALA A  53      43.017  11.520  -7.774  1.00  0.00      LA0  C
ATOM    483  O   ALA A  53      42.421  11.088  -8.754  1.00  0.00      LA0  O
ATOM    484  N   GLY A  54      43.622  12.706  -7.722  1.00  0.00      LA0  N
ATOM    485  H   GLY A  54      44.109  12.960  -6.883  1.00  0.00      LA0  H
ATOM    486  CA  GLY A  54      43.489  13.585  -8.876  1.00  0.00      LA0  C
ATOM    487  C   GLY A  54      42.987  14.973  -8.534  1.00  0.00      LA0  C
ATOM    488  O   GLY A  54      43.120  15.901  -9.321  1.00  0.00      LA0  O
ATOM    489  N   ASP A  55      42.434  15.086  -7.318  1.00  0.00      LA0  N
ATOM    490  H   ASP A  55      42.288  14.308  -6.708  1.00  0.00      LA0  H
ATOM    491  CA  ASP A  55      42.093  16.425  -6.839  1.00  0.00      LA0  C
ATOM    492  CB  ASP A  55      41.206  16.381  -5.582  1.00  0.00      LA0  C
ATOM    493  CG  ASP A  55      39.877  15.647  -5.737  1.00  0.00      LA0  C
ATOM    494  OD1 ASP A  55      39.624  15.011  -6.756  1.00  0.00      LA0  O
ATOM    495  OD2 ASP A  55      39.093  15.672  -4.792  1.00  0.00      LA0  O
ATOM    496  C   ASP A  55      43.376  17.133  -6.458  1.00  0.00      LA0  C
ATOM    497  O   ASP A  55      44.335  16.496  -6.035  1.00  0.00      LA0  O
ATOM    498  N   ASP A  56      43.380  18.458  -6.603  1.00  0.00      LA0  N
ATOM    499  H   ASP A  56      42.639  18.992  -7.011  1.00  0.00      LA0  H
ATOM    500  CA  ASP A  56      44.498  19.142  -5.967  1.00  0.00      LA0  C
ATOM    501  CB  ASP A  56      45.144  20.200  -6.871  1.00  0.00      LA0  C
ATOM    502  CG  ASP A  56      44.154  21.205  -7.422  1.00  0.00      LA0  C
ATOM    503  OD1 ASP A  56      43.359  20.861  -8.291  1.00  0.00      LA0  O
ATOM    504  OD2 ASP A  56      44.243  22.381  -7.092  1.00  0.00      LA0  O
ATOM    505  C   ASP A  56      44.120  19.713  -4.625  1.00  0.00      LA0  C
ATOM    506  O   ASP A  56      42.954  19.888  -4.289  1.00  0.00      LA0  O
ATOM    507  N   CYS A  57      45.172  19.970  -3.843  1.00  0.00      LA0  N
ATOM    508  H   CYS A  57      46.086  19.712  -4.164  1.00  0.00      LA0  H
ATOM    509  CA  CYS A  57      44.871  20.553  -2.538  1.00  0.00      LA0  C
ATOM    510  CB  CYS A  57      44.595  19.464  -1.496  1.00  0.00      LA0  C
ATOM    511  SG  CYS A  57      46.012  18.383  -1.180  1.00  0.00      LA0  S
ATOM    512  C   CYS A  57      45.896  21.542  -2.027  1.00  0.00      LA0  C
ATOM    513  O   CYS A  57      45.693  22.218  -1.025  1.00  0.00      LA0  O
ATOM    514  N   ALA A  58      47.017  21.594  -2.754  1.00  0.00      LA0  N
ATOM    515  H   ALA A  58      47.143  21.089  -3.610  1.00  0.00      LA0  H
ATOM    516  CA  ALA A  58      48.067  22.520  -2.356  1.00  0.00      LA0  C
ATOM    517  CB  ALA A  58      49.152  21.771  -1.583  1.00  0.00      LA0  C
ATOM    518  C   ALA A  58      48.642  23.106  -3.621  1.00  0.00      LA0  C
ATOM    519  O   ALA A  58      48.406  22.573  -4.698  1.00  0.00      LA0  O
ATOM    520  N   VAL A  59      49.377  24.212  -3.479  1.00  0.00      LA0  N
ATOM    521  H   VAL A  59      49.597  24.572  -2.569  1.00  0.00      LA0  H
ATOM    522  CA  VAL A  59      49.923  24.817  -4.694  1.00  0.00      LA0  C
ATOM    523  CB  VAL A  59      49.185  26.137  -5.011  1.00  0.00      LA0  C
ATOM    524  CG1 VAL A  59      49.677  26.806  -6.290  1.00  0.00      LA0  C
ATOM    525  CG2 VAL A  59      47.668  25.944  -5.095  1.00  0.00      LA0  C
ATOM    526  C   VAL A  59      51.418  25.021  -4.498  1.00  0.00      LA0  C
ATOM    527  O   VAL A  59      51.864  25.295  -3.392  1.00  0.00      LA0  O
ATOM    528  N   ALA A  60      52.176  24.842  -5.586  1.00  0.00      LA0  N
ATOM    529  H   ALA A  60      51.760  24.620  -6.469  1.00  0.00      LA0  H
ATOM    530  CA  ALA A  60      53.606  25.118  -5.498  1.00  0.00      LA0  C
ATOM    531  CB  ALA A  60      54.443  23.839  -5.524  1.00  0.00      LA0  C
ATOM    532  C   ALA A  60      54.060  25.998  -6.637  1.00  0.00      LA0  C
ATOM    533  O   ALA A  60      54.367  25.553  -7.737  1.00  0.00      LA0  O
ATOM    534  N   GLU A  61      54.086  27.290  -6.320  1.00  0.00      LA0  N
ATOM    535  H   GLU A  61      53.792  27.596  -5.413  1.00  0.00      LA0  H
ATOM    536  CA  GLU A  61      54.605  28.198  -7.329  1.00  0.00      LA0  C
ATOM    537  CB  GLU A  61      53.584  29.263  -7.677  1.00  0.00      LA0  C
ATOM    538  CG  GLU A  61      52.270  28.648  -8.134  1.00  0.00      LA0  C
ATOM    539  CD  GLU A  61      51.321  29.763  -8.481  1.00  0.00      LA0  C
ATOM    540  OE1 GLU A  61      50.375  30.001  -7.735  1.00  0.00      LA0  O
ATOM    541  OE2 GLU A  61      51.538  30.438  -9.482  1.00  0.00      LA0  O
ATOM    542  C   GLU A  61      55.892  28.845  -6.897  1.00  0.00      LA0  C
ATOM    543  O   GLU A  61      56.231  28.915  -5.719  1.00  0.00      LA0  O
ATOM    544  N   SER A  62      56.606  29.314  -7.910  1.00  0.00      LA0  N
ATOM    545  H   SER A  62      56.284  29.283  -8.858  1.00  0.00      LA0  H
ATOM    546  CA  SER A  62      57.909  29.874  -7.612  1.00  0.00      LA0  C
ATOM    547  CB  SER A  62      58.938  28.919  -8.211  1.00  0.00      LA0  C
ATOM    548  OG  SER A  62      58.757  28.848  -9.628  1.00  0.00      LA0  O
ATOM    549  HG  SER A  62      59.375  28.198  -9.940  1.00  0.00      LA0  H
ATOM    550  C   SER A  62      57.999  31.285  -8.162  1.00  0.00      LA0  C
ATOM    551  O   SER A  62      57.006  31.846  -8.608  1.00  0.00      LA0  O
ATOM    552  N   VAL A  63      59.230  31.820  -8.188  1.00  0.00      LA0  N
ATOM    553  H   VAL A  63      59.990  31.395  -7.687  1.00  0.00      LA0  H
ATOM    554  CA  VAL A  63      59.399  32.975  -9.076  1.00  0.00      LA0  C
ATOM    555  CB  VAL A  63      60.559  33.870  -8.619  1.00  0.00      LA0  C
ATOM    556  CG1 VAL A  63      60.257  34.515  -7.268  1.00  0.00      LA0  C
ATOM    557  CG2 VAL A  63      61.901  33.132  -8.627  1.00  0.00      LA0  C
ATOM    558  C   VAL A  63      59.561  32.623 -10.554  1.00  0.00      LA0  C
ATOM    559  O   VAL A  63      59.678  33.482 -11.417  1.00  0.00      LA0  O
ATOM    560  N   LYS A  64      59.603  31.308 -10.810  1.00  0.00      LA0  N
ATOM    561  H   LYS A  64      59.409  30.638 -10.098  1.00  0.00      LA0  H
ATOM    562  CA  LYS A  64      60.093  30.881 -12.113  1.00  0.00      LA0  C
ATOM    563  CB  LYS A  64      61.522  30.357 -11.935  1.00  0.00      LA0  C
ATOM    564  CG  LYS A  64      62.418  30.381 -13.179  1.00  0.00      LA0  C
ATOM    565  CD  LYS A  64      63.404  29.206 -13.196  1.00  0.00      LA0  C
ATOM    566  CE  LYS A  64      62.912  27.960 -13.954  1.00  0.00      LA0  C
ATOM    567  NZ  LYS A  64      61.579  27.534 -13.511  1.00  0.00      LA0  N
ATOM    568  HZ1 LYS A  64      61.378  26.553 -13.794  1.00  0.00      LA0  H
ATOM    569  HZ2 LYS A  64      61.506  27.568 -12.475  1.00  0.00      LA0  H
ATOM    570  HZ3 LYS A  64      60.836  28.148 -13.904  1.00  0.00      LA0  H
ATOM    571  C   LYS A  64      59.220  29.848 -12.824  1.00  0.00      LA0  C
ATOM    572  O   LYS A  64      59.621  29.301 -13.850  1.00  0.00      LA0  O
ATOM    573  N   ALA A  65      58.042  29.576 -12.230  1.00  0.00      LA0  N
ATOM    574  H   ALA A  65      57.820  29.962 -11.331  1.00  0.00      LA0  H
ATOM    575  CA  ALA A  65      57.031  28.685 -12.813  1.00  0.00      LA0  C
ATOM    576  CB  ALA A  65      57.567  27.275 -13.097  1.00  0.00      LA0  C
ATOM    577  C   ALA A  65      55.862  28.548 -11.854  1.00  0.00      LA0  C
ATOM    578  O   ALA A  65      55.907  29.057 -10.741  1.00  0.00      LA0  O
ATOM    579  N   ALA A  66      54.828  27.843 -12.331  1.00  0.00      LA0  N
ATOM    580  H   ALA A  66      54.834  27.399 -13.226  1.00  0.00      LA0  H
ATOM    581  CA  ALA A  66      53.640  27.656 -11.507  1.00  0.00      LA0  C
ATOM    582  CB  ALA A  66      52.509  28.549 -12.021  1.00  0.00      LA0  C
ATOM    583  C   ALA A  66      53.190  26.216 -11.606  1.00  0.00      LA0  C
ATOM    584  O   ALA A  66      53.390  25.594 -12.642  1.00  0.00      LA0  O
ATOM    585  N   SER A  67      52.590  25.725 -10.511  1.00  0.00      LA0  N
ATOM    586  H   SER A  67      52.567  26.237  -9.651  1.00  0.00      LA0  H
ATOM    587  CA  SER A  67      51.976  24.398 -10.529  1.00  0.00      LA0  C
ATOM    588  CB  SER A  67      53.034  23.283 -10.488  1.00  0.00      LA0  C
ATOM    589  OG  SER A  67      52.442  22.008 -10.770  1.00  0.00      LA0  O
ATOM    590  HG  SER A  67      52.144  21.634  -9.939  1.00  0.00      LA0  H
ATOM    591  C   SER A  67      51.061  24.250  -9.336  1.00  0.00      LA0  C
ATOM    592  O   SER A  67      51.303  24.829  -8.283  1.00  0.00      LA0  O
ATOM    593  N   ASP A  68      50.022  23.431  -9.531  1.00  0.00      LA0  N
ATOM    594  H   ASP A  68      49.831  23.032 -10.426  1.00  0.00      LA0  H
ATOM    595  CA  ASP A  68      49.312  22.949  -8.347  1.00  0.00      LA0  C
ATOM    596  CB  ASP A  68      47.853  22.576  -8.646  1.00  0.00      LA0  C
ATOM    597  CG  ASP A  68      47.175  23.466  -9.673  1.00  0.00      LA0  C
ATOM    598  OD1 ASP A  68      46.591  24.485  -9.317  1.00  0.00      LA0  O
ATOM    599  OD2 ASP A  68      47.098  23.072 -10.832  1.00  0.00      LA0  O
ATOM    600  C   ASP A  68      50.040  21.725  -7.811  1.00  0.00      LA0  C
ATOM    601  O   ASP A  68      51.068  21.333  -8.356  1.00  0.00      LA0  O
ATOM    602  N   ILE A  69      49.477  21.141  -6.743  1.00  0.00      LA0  N
ATOM    603  H   ILE A  69      48.677  21.563  -6.310  1.00  0.00      LA0  H
ATOM    604  CA  ILE A  69      49.979  19.882  -6.186  1.00  0.00      LA0  C
ATOM    605  CB  ILE A  69      50.714  20.110  -4.856  1.00  0.00      LA0  C
ATOM    606  CG2 ILE A  69      51.300  18.813  -4.290  1.00  0.00      LA0  C
ATOM    607  CG1 ILE A  69      51.784  21.190  -4.968  1.00  0.00      LA0  C
ATOM    608  CD1 ILE A  69      52.246  21.659  -3.594  1.00  0.00      LA0  C
ATOM    609  C   ILE A  69      48.791  18.973  -5.945  1.00  0.00      LA0  C
ATOM    610  O   ILE A  69      47.852  19.334  -5.235  1.00  0.00      LA0  O
ATOM    611  N   TYR A  70      48.852  17.811  -6.600  1.00  0.00      LA0  N
ATOM    612  H   TYR A  70      49.695  17.469  -7.030  1.00  0.00      LA0  H
ATOM    613  CA  TYR A  70      47.667  16.966  -6.582  1.00  0.00      LA0  C
ATOM    614  CB  TYR A  70      47.437  16.374  -7.986  1.00  0.00      LA0  C
ATOM    615  CG  TYR A  70      47.013  17.470  -8.947  1.00  0.00      LA0  C
ATOM    616  CD1 TYR A  70      45.646  17.595  -9.269  1.00  0.00      LA0  C
ATOM    617  CE1 TYR A  70      45.219  18.678 -10.057  1.00  0.00      LA0  C
ATOM    618  CD2 TYR A  70      47.976  18.355  -9.478  1.00  0.00      LA0  C
ATOM    619  CE2 TYR A  70      47.550  19.442 -10.260  1.00  0.00      LA0  C
ATOM    620  CZ  TYR A  70      46.172  19.617 -10.503  1.00  0.00      LA0  C
ATOM    621  OH  TYR A  70      45.742  20.749 -11.177  1.00  0.00      LA0  O
ATOM    622  HH  TYR A  70      46.503  21.315 -11.338  1.00  0.00      LA0  H
ATOM    623  C   TYR A  70      47.714  15.921  -5.481  1.00  0.00      LA0  C
ATOM    624  O   TYR A  70      48.648  15.842  -4.690  1.00  0.00      LA0  O
ATOM    625  N   ALA A  71      46.637  15.129  -5.444  1.00  0.00      LA0  N
ATOM    626  H   ALA A  71      45.860  15.311  -6.049  1.00  0.00      LA0  H
ATOM    627  CA  ALA A  71      46.613  14.010  -4.513  1.00  0.00      LA0  C
ATOM    628  CB  ALA A  71      45.312  14.007  -3.707  1.00  0.00      LA0  C
ATOM    629  C   ALA A  71      46.746  12.699  -5.260  1.00  0.00      LA0  C
ATOM    630  O   ALA A  71      45.867  12.285  -6.007  1.00  0.00      LA0  O
ATOM    631  N   PRO A  72      47.914  12.051  -5.048  1.00  0.00      LA0  N
ATOM    632  CD  PRO A  72      49.034  12.521  -4.241  1.00  0.00      LA0  C
ATOM    633  CA  PRO A  72      48.196  10.783  -5.730  1.00  0.00      LA0  C
ATOM    634  CB  PRO A  72      49.616  10.458  -5.254  1.00  0.00      LA0  C
ATOM    635  CG  PRO A  72      50.228  11.791  -4.837  1.00  0.00      LA0  C
ATOM    636  C   PRO A  72      47.203   9.657  -5.460  1.00  0.00      LA0  C
ATOM    637  O   PRO A  72      46.862   8.876  -6.338  1.00  0.00      LA0  O
ATOM    638  N   VAL A  73      46.784   9.594  -4.188  1.00  0.00      LA0  N
ATOM    639  H   VAL A  73      47.012  10.316  -3.539  1.00  0.00      LA0  H
ATOM    640  CA  VAL A  73      45.759   8.620  -3.815  1.00  0.00      LA0  C
ATOM    641  CB  VAL A  73      46.288   7.624  -2.772  1.00  0.00      LA0  C
ATOM    642  CG1 VAL A  73      47.329   6.694  -3.390  1.00  0.00      LA0  C
ATOM    643  CG2 VAL A  73      46.822   8.318  -1.516  1.00  0.00      LA0  C
ATOM    644  C   VAL A  73      44.560   9.372  -3.280  1.00  0.00      LA0  C
ATOM    645  O   VAL A  73      44.653  10.573  -3.048  1.00  0.00      LA0  O
ATOM    646  N   SER A  74      43.453   8.645  -3.100  1.00  0.00      LA0  N
ATOM    647  H   SER A  74      43.433   7.644  -3.186  1.00  0.00      LA0  H
ATOM    648  CA  SER A  74      42.343   9.343  -2.467  1.00  0.00      LA0  C
ATOM    649  CB  SER A  74      41.002   8.824  -2.996  1.00  0.00      LA0  C
ATOM    650  OG  SER A  74      41.116   8.500  -4.389  1.00  0.00      LA0  O
ATOM    651  HG  SER A  74      41.493   7.616  -4.385  1.00  0.00      LA0  H
ATOM    652  C   SER A  74      42.435   9.235  -0.958  1.00  0.00      LA0  C
ATOM    653  O   SER A  74      43.395   8.698  -0.412  1.00  0.00      LA0  O
ATOM    654  N   GLY A  75      41.407   9.765  -0.296  1.00  0.00      LA0  N
ATOM    655  H   GLY A  75      40.696  10.302  -0.754  1.00  0.00      LA0  H
ATOM    656  CA  GLY A  75      41.409   9.610   1.146  1.00  0.00      LA0  C
ATOM    657  C   GLY A  75      41.222  10.941   1.818  1.00  0.00      LA0  C
ATOM    658  O   GLY A  75      40.253  11.643   1.573  1.00  0.00      LA0  O
ATOM    659  N   GLU A  76      42.179  11.263   2.689  1.00  0.00      LA0  N
ATOM    660  H   GLU A  76      42.966  10.655   2.795  1.00  0.00      LA0  H
ATOM    661  CA  GLU A  76      41.952  12.383   3.592  1.00  0.00      LA0  C
ATOM    662  CB  GLU A  76      41.106  11.870   4.756  1.00  0.00      LA0  C
ATOM    663  CG  GLU A  76      40.595  12.909   5.744  1.00  0.00      LA0  C
ATOM    664  CD  GLU A  76      39.796  12.186   6.806  1.00  0.00      LA0  C
ATOM    665  OE1 GLU A  76      38.674  11.759   6.559  1.00  0.00      LA0  O
ATOM    666  OE2 GLU A  76      40.249  12.061   7.933  1.00  0.00      LA0  O
ATOM    667  C   GLU A  76      43.256  12.982   4.074  1.00  0.00      LA0  C
ATOM    668  O   GLU A  76      44.129  12.290   4.584  1.00  0.00      LA0  O
ATOM    669  N   ILE A  77      43.362  14.302   3.896  1.00  0.00      LA0  N
ATOM    670  H   ILE A  77      42.596  14.791   3.484  1.00  0.00      LA0  H
ATOM    671  CA  ILE A  77      44.550  15.000   4.383  1.00  0.00      LA0  C
ATOM    672  CB  ILE A  77      44.582  16.450   3.868  1.00  0.00      LA0  C
ATOM    673  CG2 ILE A  77      45.895  17.147   4.243  1.00  0.00      LA0  C
ATOM    674  CG1 ILE A  77      44.300  16.535   2.363  1.00  0.00      LA0  C
ATOM    675  CD1 ILE A  77      45.324  15.793   1.502  1.00  0.00      LA0  C
ATOM    676  C   ILE A  77      44.605  14.980   5.899  1.00  0.00      LA0  C
ATOM    677  O   ILE A  77      43.757  15.544   6.577  1.00  0.00      LA0  O
ATOM    678  N   VAL A  78      45.626  14.290   6.407  1.00  0.00      LA0  N
ATOM    679  H   VAL A  78      46.277  13.865   5.778  1.00  0.00      LA0  H
ATOM    680  CA  VAL A  78      45.719  14.200   7.862  1.00  0.00      LA0  C
ATOM    681  CB  VAL A  78      45.834  12.744   8.320  1.00  0.00      LA0  C
ATOM    682  CG1 VAL A  78      44.494  12.032   8.132  1.00  0.00      LA0  C
ATOM    683  CG2 VAL A  78      46.997  12.018   7.639  1.00  0.00      LA0  C
ATOM    684  C   VAL A  78      46.786  15.062   8.509  1.00  0.00      LA0  C
ATOM    685  O   VAL A  78      46.796  15.258   9.718  1.00  0.00      LA0  O
ATOM    686  N   ALA A  79      47.678  15.586   7.657  1.00  0.00      LA0  N
ATOM    687  H   ALA A  79      47.667  15.385   6.676  1.00  0.00      LA0  H
ATOM    688  CA  ALA A  79      48.661  16.524   8.192  1.00  0.00      LA0  C
ATOM    689  CB  ALA A  79      49.882  15.797   8.762  1.00  0.00      LA0  C
ATOM    690  C   ALA A  79      49.121  17.447   7.094  1.00  0.00      LA0  C
ATOM    691  O   ALA A  79      49.083  17.087   5.924  1.00  0.00      LA0  O
ATOM    692  N   VAL A  80      49.540  18.645   7.510  1.00  0.00      LA0  N
ATOM    693  H   VAL A  80      49.581  18.889   8.479  1.00  0.00      LA0  H
ATOM    694  CA  VAL A  80      50.097  19.571   6.530  1.00  0.00      LA0  C
ATOM    695  CB  VAL A  80      49.139  20.744   6.248  1.00  0.00      LA0  C
ATOM    696  CG1 VAL A  80      47.886  20.256   5.528  1.00  0.00      LA0  C
ATOM    697  CG2 VAL A  80      48.781  21.544   7.506  1.00  0.00      LA0  C
ATOM    698  C   VAL A  80      51.427  20.077   7.038  1.00  0.00      LA0  C
ATOM    699  O   VAL A  80      51.650  20.141   8.240  1.00  0.00      LA0  O
ATOM    700  N   ASN A  81      52.298  20.426   6.091  1.00  0.00      LA0  N
ATOM    701  H   ASN A  81      52.071  20.362   5.117  1.00  0.00      LA0  H
ATOM    702  CA  ASN A  81      53.519  21.090   6.538  1.00  0.00      LA0  C
ATOM    703  CB  ASN A  81      54.725  20.632   5.725  1.00  0.00      LA0  C
ATOM    704  CG  ASN A  81      56.017  21.156   6.330  1.00  0.00      LA0  C
ATOM    705  OD1 ASN A  81      56.042  21.792   7.377  1.00  0.00      LA0  O
ATOM    706  ND2 ASN A  81      57.101  20.819   5.630  1.00  0.00      LA0  N
ATOM    707 HD21 ASN A  81      56.985  20.345   4.755  1.00  0.00      LA0  H
ATOM    708 HD22 ASN A  81      58.041  21.004   5.919  1.00  0.00      LA0  H
ATOM    709  C   ASN A  81      53.353  22.586   6.460  1.00  0.00      LA0  C
ATOM    710  O   ASN A  81      53.806  23.252   5.534  1.00  0.00      LA0  O
ATOM    711  N   ASP A  82      52.638  23.091   7.470  1.00  0.00      LA0  N
ATOM    712  H   ASP A  82      52.392  22.525   8.260  1.00  0.00      LA0  H
ATOM    713  CA  ASP A  82      52.283  24.507   7.421  1.00  0.00      LA0  C
ATOM    714  CB  ASP A  82      51.298  24.844   8.546  1.00  0.00      LA0  C
ATOM    715  CG  ASP A  82      52.036  25.100   9.843  1.00  0.00      LA0  C
ATOM    716  OD1 ASP A  82      52.017  26.235  10.300  1.00  0.00      LA0  O
ATOM    717  OD2 ASP A  82      52.691  24.198  10.365  1.00  0.00      LA0  O
ATOM    718  C   ASP A  82      53.476  25.460   7.377  1.00  0.00      LA0  C
ATOM    719  O   ASP A  82      53.426  26.531   6.793  1.00  0.00      LA0  O
ATOM    720  N   ALA A  83      54.574  24.955   7.974  1.00  0.00      LA0  N
ATOM    721  H   ALA A  83      54.450  24.115   8.498  1.00  0.00      LA0  H
ATOM    722  CA  ALA A  83      55.852  25.668   7.993  1.00  0.00      LA0  C
ATOM    723  CB  ALA A  83      56.908  24.833   8.716  1.00  0.00      LA0  C
ATOM    724  C   ALA A  83      56.419  26.106   6.649  1.00  0.00      LA0  C
ATOM    725  O   ALA A  83      57.318  26.931   6.560  1.00  0.00      LA0  O
ATOM    726  N   LEU A  84      55.847  25.542   5.575  1.00  0.00      LA0  N
ATOM    727  H   LEU A  84      55.134  24.846   5.670  1.00  0.00      LA0  H
ATOM    728  CA  LEU A  84      56.251  26.058   4.267  1.00  0.00      LA0  C
ATOM    729  CB  LEU A  84      55.789  25.108   3.167  1.00  0.00      LA0  C
ATOM    730  CG  LEU A  84      56.301  23.682   3.381  1.00  0.00      LA0  C
ATOM    731  CD1 LEU A  84      55.669  22.709   2.391  1.00  0.00      LA0  C
ATOM    732  CD2 LEU A  84      57.829  23.599   3.391  1.00  0.00      LA0  C
ATOM    733  C   LEU A  84      55.825  27.496   3.987  1.00  0.00      LA0  C
ATOM    734  O   LEU A  84      56.359  28.168   3.116  1.00  0.00      LA0  O
ATOM    735  N   SER A  85      54.859  27.956   4.794  1.00  0.00      LA0  N
ATOM    736  H   SER A  85      54.419  27.348   5.450  1.00  0.00      LA0  H
ATOM    737  CA  SER A  85      54.548  29.383   4.800  1.00  0.00      LA0  C
ATOM    738  CB  SER A  85      53.272  29.643   5.604  1.00  0.00      LA0  C
ATOM    739  OG  SER A  85      52.303  28.620   5.343  1.00  0.00      LA0  O
ATOM    740  HG  SER A  85      52.515  27.906   5.941  1.00  0.00      LA0  H
ATOM    741  C   SER A  85      55.686  30.224   5.359  1.00  0.00      LA0  C
ATOM    742  O   SER A  85      56.088  31.237   4.800  1.00  0.00      LA0  O
ATOM    743  N   ASP A  86      56.198  29.722   6.494  1.00  0.00      LA0  N
ATOM    744  H   ASP A  86      55.799  28.934   6.967  1.00  0.00      LA0  H
ATOM    745  CA  ASP A  86      57.321  30.371   7.171  1.00  0.00      LA0  C
ATOM    746  CB  ASP A  86      57.644  29.654   8.494  1.00  0.00      LA0  C
ATOM    747  CG  ASP A  86      56.418  29.464   9.378  1.00  0.00      LA0  C
ATOM    748  OD1 ASP A  86      55.590  28.604   9.076  1.00  0.00      LA0  O
ATOM    749  OD2 ASP A  86      56.305  30.154  10.387  1.00  0.00      LA0  O
ATOM    750  C   ASP A  86      58.572  30.413   6.309  1.00  0.00      LA0  C
ATOM    751  O   ASP A  86      59.289  31.406   6.223  1.00  0.00      LA0  O
ATOM    752  N   SER A  87      58.802  29.268   5.653  1.00  0.00      LA0  N
ATOM    753  H   SER A  87      58.241  28.465   5.855  1.00  0.00      LA0  H
ATOM    754  CA  SER A  87      59.957  29.174   4.764  1.00  0.00      LA0  C
ATOM    755  CB  SER A  87      61.183  28.745   5.577  1.00  0.00      LA0  C
ATOM    756  OG  SER A  87      61.291  29.564   6.755  1.00  0.00      LA0  O
ATOM    757  HG  SER A  87      60.958  30.420   6.495  1.00  0.00      LA0  H
ATOM    758  C   SER A  87      59.695  28.275   3.559  1.00  0.00      LA0  C
ATOM    759  O   SER A  87      59.790  27.052   3.604  1.00  0.00      LA0  O
ATOM    760  N   PRO A  88      59.293  28.939   2.451  1.00  0.00      LA0  N
ATOM    761  CD  PRO A  88      59.134  30.384   2.308  1.00  0.00      LA0  C
ATOM    762  CA  PRO A  88      58.883  28.185   1.259  1.00  0.00      LA0  C
ATOM    763  CB  PRO A  88      58.202  29.269   0.418  1.00  0.00      LA0  C
ATOM    764  CG  PRO A  88      58.857  30.588   0.825  1.00  0.00      LA0  C
ATOM    765  C   PRO A  88      60.001  27.441   0.540  1.00  0.00      LA0  C
ATOM    766  O   PRO A  88      59.820  26.348   0.005  1.00  0.00      LA0  O
ATOM    767  N   GLU A  89      61.178  28.077   0.543  1.00  0.00      LA0  N
ATOM    768  H   GLU A  89      61.304  28.900   1.104  1.00  0.00      LA0  H
ATOM    769  CA  GLU A  89      62.344  27.514  -0.138  1.00  0.00      LA0  C
ATOM    770  CB  GLU A  89      63.495  28.535  -0.137  1.00  0.00      LA0  C
ATOM    771  CG  GLU A  89      64.233  28.764   1.195  1.00  0.00      LA0  C
ATOM    772  CD  GLU A  89      63.251  29.016   2.323  1.00  0.00      LA0  C
ATOM    773  OE1 GLU A  89      62.572  30.039   2.318  1.00  0.00      LA0  O
ATOM    774  OE2 GLU A  89      63.106  28.139   3.165  1.00  0.00      LA0  O
ATOM    775  C   GLU A  89      62.778  26.139   0.355  1.00  0.00      LA0  C
ATOM    776  O   GLU A  89      63.386  25.362  -0.376  1.00  0.00      LA0  O
ATOM    777  N   LEU A  90      62.354  25.829   1.597  1.00  0.00      LA0  N
ATOM    778  H   LEU A  90      62.094  26.596   2.192  1.00  0.00      LA0  H
ATOM    779  CA  LEU A  90      62.501  24.469   2.125  1.00  0.00      LA0  C
ATOM    780  CB  LEU A  90      61.700  24.266   3.411  1.00  0.00      LA0  C
ATOM    781  CG  LEU A  90      62.229  25.039   4.619  1.00  0.00      LA0  C
ATOM    782  CD1 LEU A  90      61.333  24.830   5.841  1.00  0.00      LA0  C
ATOM    783  CD2 LEU A  90      63.693  24.714   4.921  1.00  0.00      LA0  C
ATOM    784  C   LEU A  90      62.155  23.350   1.159  1.00  0.00      LA0  C
ATOM    785  O   LEU A  90      62.817  22.318   1.104  1.00  0.00      LA0  O
ATOM    786  N   VAL A  91      61.096  23.612   0.370  1.00  0.00      LA0  N
ATOM    787  H   VAL A  91      60.641  24.503   0.446  1.00  0.00      LA0  H
ATOM    788  CA  VAL A  91      60.709  22.624  -0.639  1.00  0.00      LA0  C
ATOM    789  CB  VAL A  91      59.417  23.047  -1.354  1.00  0.00      LA0  C
ATOM    790  CG1 VAL A  91      58.915  21.963  -2.308  1.00  0.00      LA0  C
ATOM    791  CG2 VAL A  91      58.320  23.405  -0.353  1.00  0.00      LA0  C
ATOM    792  C   VAL A  91      61.813  22.311  -1.643  1.00  0.00      LA0  C
ATOM    793  O   VAL A  91      62.059  21.165  -1.989  1.00  0.00      LA0  O
ATOM    794  N   ASN A  92      62.490  23.385  -2.082  1.00  0.00      LA0  N
ATOM    795  H   ASN A  92      62.319  24.293  -1.695  1.00  0.00      LA0  H
ATOM    796  CA  ASN A  92      63.604  23.159  -3.008  1.00  0.00      LA0  C
ATOM    797  CB  ASN A  92      64.153  24.449  -3.625  1.00  0.00      LA0  C
ATOM    798  CG  ASN A  92      63.082  25.202  -4.376  1.00  0.00      LA0  C
ATOM    799  OD1 ASN A  92      62.423  26.075  -3.832  1.00  0.00      LA0  O
ATOM    800  ND2 ASN A  92      62.935  24.853  -5.655  1.00  0.00      LA0  N
ATOM    801 HD21 ASN A  92      63.479  24.121  -6.075  1.00  0.00      LA0  H
ATOM    802 HD22 ASN A  92      62.260  25.333  -6.215  1.00  0.00      LA0  H
ATOM    803  C   ASN A  92      64.767  22.427  -2.377  1.00  0.00      LA0  C
ATOM    804  O   ASN A  92      65.409  21.590  -2.992  1.00  0.00      LA0  O
ATOM    805  N   SER A  93      65.020  22.777  -1.107  1.00  0.00      LA0  N
ATOM    806  H   SER A  93      64.501  23.491  -0.628  1.00  0.00      LA0  H
ATOM    807  CA  SER A  93      66.135  22.105  -0.442  1.00  0.00      LA0  C
ATOM    808  CB  SER A  93      66.489  22.854   0.842  1.00  0.00      LA0  C
ATOM    809  OG  SER A  93      65.313  23.467   1.380  1.00  0.00      LA0  O
ATOM    810  HG  SER A  93      64.721  22.766   1.641  1.00  0.00      LA0  H
ATOM    811  C   SER A  93      65.933  20.625  -0.165  1.00  0.00      LA0  C
ATOM    812  O   SER A  93      66.845  19.815  -0.275  1.00  0.00      LA0  O
ATOM    813  N   GLU A  94      64.689  20.313   0.223  1.00  0.00      LA0  N
ATOM    814  H   GLU A  94      63.974  21.010   0.278  1.00  0.00      LA0  H
ATOM    815  CA  GLU A  94      64.408  18.925   0.577  1.00  0.00      LA0  C
ATOM    816  CB  GLU A  94      64.427  18.710   2.087  1.00  0.00      LA0  C
ATOM    817  CG  GLU A  94      65.715  18.898   2.876  1.00  0.00      LA0  C
ATOM    818  CD  GLU A  94      65.362  18.581   4.312  1.00  0.00      LA0  C
ATOM    819  OE1 GLU A  94      65.351  17.405   4.670  1.00  0.00      LA0  O
ATOM    820  OE2 GLU A  94      65.033  19.500   5.054  1.00  0.00      LA0  O
ATOM    821  C   GLU A  94      63.040  18.459   0.122  1.00  0.00      LA0  C
ATOM    822  O   GLU A  94      62.155  18.223   0.942  1.00  0.00      LA0  O
ATOM    823  N   PRO A  95      62.864  18.268  -1.203  1.00  0.00      LA0  N
ATOM    824  CD  PRO A  95      63.848  18.356  -2.280  1.00  0.00      LA0  C
ATOM    825  CA  PRO A  95      61.520  17.908  -1.674  1.00  0.00      LA0  C
ATOM    826  CB  PRO A  95      61.694  17.907  -3.195  1.00  0.00      LA0  C
ATOM    827  CG  PRO A  95      63.173  17.626  -3.432  1.00  0.00      LA0  C
ATOM    828  C   PRO A  95      61.005  16.593  -1.101  1.00  0.00      LA0  C
ATOM    829  O   PRO A  95      59.814  16.382  -0.917  1.00  0.00      LA0  O
ATOM    830  N   TYR A  96      61.974  15.709  -0.805  1.00  0.00      LA0  N
ATOM    831  H   TYR A  96      62.926  15.953  -0.983  1.00  0.00      LA0  H
ATOM    832  CA  TYR A  96      61.605  14.399  -0.276  1.00  0.00      LA0  C
ATOM    833  CB  TYR A  96      62.559  13.338  -0.830  1.00  0.00      LA0  C
ATOM    834  CG  TYR A  96      62.521  13.336  -2.341  1.00  0.00      LA0  C
ATOM    835  CD1 TYR A  96      61.331  12.954  -2.987  1.00  0.00      LA0  C
ATOM    836  CE1 TYR A  96      61.289  12.919  -4.388  1.00  0.00      LA0  C
ATOM    837  CD2 TYR A  96      63.672  13.706  -3.066  1.00  0.00      LA0  C
ATOM    838  CE2 TYR A  96      63.631  13.664  -4.470  1.00  0.00      LA0  C
ATOM    839  CZ  TYR A  96      62.443  13.263  -5.111  1.00  0.00      LA0  C
ATOM    840  OH  TYR A  96      62.392  13.202  -6.490  1.00  0.00      LA0  O
ATOM    841  HH  TYR A  96      63.253  12.917  -6.803  1.00  0.00      LA0  H
ATOM    842  C   TYR A  96      61.515  14.281   1.239  1.00  0.00      LA0  C
ATOM    843  O   TYR A  96      61.138  13.237   1.774  1.00  0.00      LA0  O
ATOM    844  N   ALA A  97      61.912  15.373   1.911  1.00  0.00      LA0  N
ATOM    845  H   ALA A  97      62.102  16.242   1.451  1.00  0.00      LA0  H
ATOM    846  CA  ALA A  97      62.012  15.276   3.363  1.00  0.00      LA0  C
ATOM    847  CB  ALA A  97      63.450  14.951   3.784  1.00  0.00      LA0  C
ATOM    848  C   ALA A  97      61.443  16.494   4.075  1.00  0.00      LA0  C
ATOM    849  O   ALA A  97      60.230  16.595   4.192  1.00  0.00      LA0  O
ATOM    850  N   GLY A  98      62.307  17.420   4.532  1.00  0.00      LA0  N
ATOM    851  H   GLY A  98      63.308  17.354   4.454  1.00  0.00      LA0  H
ATOM    852  CA  GLY A  98      61.783  18.576   5.269  1.00  0.00      LA0  C
ATOM    853  C   GLY A  98      60.753  19.415   4.528  1.00  0.00      LA0  C
ATOM    854  O   GLY A  98      59.799  19.936   5.096  1.00  0.00      LA0  O
ATOM    855  N   GLY A  99      60.963  19.492   3.207  1.00  0.00      LA0  N
ATOM    856  H   GLY A  99      61.736  19.016   2.788  1.00  0.00      LA0  H
ATOM    857  CA  GLY A  99      59.970  20.177   2.385  1.00  0.00      LA0  C
ATOM    858  C   GLY A  99      58.841  19.292   1.878  1.00  0.00      LA0  C
ATOM    859  O   GLY A  99      58.302  19.500   0.797  1.00  0.00      LA0  O
ATOM    860  N   TRP A 100      58.475  18.303   2.716  1.00  0.00      LA0  N
ATOM    861  H   TRP A 100      58.982  18.138   3.562  1.00  0.00      LA0  H
ATOM    862  CA  TRP A 100      57.219  17.603   2.450  1.00  0.00      LA0  C
ATOM    863  CB  TRP A 100      57.034  16.399   3.391  1.00  0.00      LA0  C
ATOM    864  CG  TRP A 100      56.754  16.815   4.824  1.00  0.00      LA0  C
ATOM    865  CD2 TRP A 100      55.484  16.826   5.512  1.00  0.00      LA0  C
ATOM    866  CE2 TRP A 100      55.723  17.298   6.847  1.00  0.00      LA0  C
ATOM    867  CE3 TRP A 100      54.173  16.486   5.116  1.00  0.00      LA0  C
ATOM    868  CD1 TRP A 100      57.681  17.275   5.773  1.00  0.00      LA0  C
ATOM    869  NE1 TRP A 100      57.083  17.561   6.960  1.00  0.00      LA0  N
ATOM    870  HE1 TRP A 100      57.541  17.912   7.752  1.00  0.00      LA0  H
ATOM    871  CZ2 TRP A 100      54.650  17.415   7.757  1.00  0.00      LA0  C
ATOM    872  CZ3 TRP A 100      53.109  16.609   6.034  1.00  0.00      LA0  C
ATOM    873  CH2 TRP A 100      53.345  17.070   7.347  1.00  0.00      LA0  C
ATOM    874  C   TRP A 100      56.051  18.563   2.550  1.00  0.00      LA0  C
ATOM    875  O   TRP A 100      56.145  19.584   3.216  1.00  0.00      LA0  O
ATOM    876  N   ILE A 101      54.967  18.223   1.852  1.00  0.00      LA0  N
ATOM    877  H   ILE A 101      54.907  17.343   1.382  1.00  0.00      LA0  H
ATOM    878  CA  ILE A 101      53.921  19.237   1.782  1.00  0.00      LA0  C
ATOM    879  CB  ILE A 101      53.662  19.609   0.312  1.00  0.00      LA0  C
ATOM    880  CG2 ILE A 101      52.625  20.728   0.163  1.00  0.00      LA0  C
ATOM    881  CG1 ILE A 101      54.997  20.001  -0.339  1.00  0.00      LA0  C
ATOM    882  CD1 ILE A 101      54.969  20.171  -1.853  1.00  0.00      LA0  C
ATOM    883  C   ILE A 101      52.665  18.878   2.559  1.00  0.00      LA0  C
ATOM    884  O   ILE A 101      52.149  19.667   3.343  1.00  0.00      LA0  O
ATOM    885  N   PHE A 102      52.206  17.638   2.345  1.00  0.00      LA0  N
ATOM    886  H   PHE A 102      52.671  16.995   1.730  1.00  0.00      LA0  H
ATOM    887  CA  PHE A 102      51.070  17.188   3.150  1.00  0.00      LA0  C
ATOM    888  CB  PHE A 102      49.715  17.702   2.612  1.00  0.00      LA0  C
ATOM    889  CG  PHE A 102      49.458  17.373   1.157  1.00  0.00      LA0  C
ATOM    890  CD1 PHE A 102      49.922  18.251   0.154  1.00  0.00      LA0  C
ATOM    891  CD2 PHE A 102      48.727  16.212   0.825  1.00  0.00      LA0  C
ATOM    892  CE1 PHE A 102      49.635  17.977  -1.197  1.00  0.00      LA0  C
ATOM    893  CE2 PHE A 102      48.433  15.940  -0.526  1.00  0.00      LA0  C
ATOM    894  CZ  PHE A 102      48.886  16.828  -1.523  1.00  0.00      LA0  C
ATOM    895  C   PHE A 102      51.102  15.689   3.353  1.00  0.00      LA0  C
ATOM    896  O   PHE A 102      51.948  15.008   2.796  1.00  0.00      LA0  O
ATOM    897  N   LYS A 103      50.178  15.199   4.181  1.00  0.00      LA0  N
ATOM    898  H   LYS A 103      49.506  15.807   4.606  1.00  0.00      LA0  H
ATOM    899  CA  LYS A 103      50.099  13.759   4.398  1.00  0.00      LA0  C
ATOM    900  CB  LYS A 103      50.501  13.387   5.822  1.00  0.00      LA0  C
ATOM    901  CG  LYS A 103      51.975  13.043   6.011  1.00  0.00      LA0  C
ATOM    902  CD  LYS A 103      52.289  12.805   7.488  1.00  0.00      LA0  C
ATOM    903  CE  LYS A 103      53.701  12.280   7.753  1.00  0.00      LA0  C
ATOM    904  NZ  LYS A 103      53.833  10.887   7.306  1.00  0.00      LA0  N
ATOM    905  HZ1 LYS A 103      54.817  10.582   7.450  1.00  0.00      LA0  H
ATOM    906  HZ2 LYS A 103      53.215  10.248   7.858  1.00  0.00      LA0  H
ATOM    907  HZ3 LYS A 103      53.630  10.788   6.290  1.00  0.00      LA0  H
ATOM    908  C   LYS A 103      48.678  13.313   4.191  1.00  0.00      LA0  C
ATOM    909  O   LYS A 103      47.740  14.003   4.576  1.00  0.00      LA0  O
ATOM    910  N   ILE A 104      48.561  12.133   3.584  1.00  0.00      LA0  N
ATOM    911  H   ILE A 104      49.369  11.630   3.275  1.00  0.00      LA0  H
ATOM    912  CA  ILE A 104      47.225  11.623   3.331  1.00  0.00      LA0  C
ATOM    913  CB  ILE A 104      46.902  11.768   1.827  1.00  0.00      LA0  C
ATOM    914  CG2 ILE A 104      47.873  10.985   0.943  1.00  0.00      LA0  C
ATOM    915  CG1 ILE A 104      45.441  11.464   1.502  1.00  0.00      LA0  C
ATOM    916  CD1 ILE A 104      45.069  11.798   0.058  1.00  0.00      LA0  C
ATOM    917  C   ILE A 104      47.034  10.212   3.871  1.00  0.00      LA0  C
ATOM    918  O   ILE A 104      47.838   9.306   3.686  1.00  0.00      LA0  O
ATOM    919  N   LYS A 105      45.913  10.080   4.582  1.00  0.00      LA0  N
ATOM    920  H   LYS A 105      45.341  10.892   4.690  1.00  0.00      LA0  H
ATOM    921  CA  LYS A 105      45.337   8.767   4.857  1.00  0.00      LA0  C
ATOM    922  CB  LYS A 105      44.338   8.987   6.002  1.00  0.00      LA0  C
ATOM    923  CG  LYS A 105      43.034   8.182   6.075  1.00  0.00      LA0  C
ATOM    924  CD  LYS A 105      42.019   8.981   6.900  1.00  0.00      LA0  C
ATOM    925  CE  LYS A 105      40.586   8.444   6.894  1.00  0.00      LA0  C
ATOM    926  NZ  LYS A 105      39.683   9.483   7.415  1.00  0.00      LA0  N
ATOM    927  HZ1 LYS A 105      38.901   9.102   7.978  1.00  0.00      LA0  H
ATOM    928  HZ2 LYS A 105      40.191  10.211   7.966  1.00  0.00      LA0  H
ATOM    929  HZ3 LYS A 105      39.276  10.052   6.639  1.00  0.00      LA0  H
ATOM    930  C   LYS A 105      44.676   8.325   3.567  1.00  0.00      LA0  C
ATOM    931  O   LYS A 105      43.786   9.006   3.078  1.00  0.00      LA0  O
ATOM    932  N   ALA A 106      45.171   7.211   3.016  1.00  0.00      LA0  N
ATOM    933  H   ALA A 106      45.836   6.644   3.495  1.00  0.00      LA0  H
ATOM    934  CA  ALA A 106      44.563   6.785   1.756  1.00  0.00      LA0  C
ATOM    935  CB  ALA A 106      45.424   5.726   1.068  1.00  0.00      LA0  C
ATOM    936  C   ALA A 106      43.175   6.219   1.967  1.00  0.00      LA0  C
ATOM    937  O   ALA A 106      42.767   5.962   3.096  1.00  0.00      LA0  O
ATOM    938  N   SER A 107      42.486   6.010   0.842  1.00  0.00      LA0  N
ATOM    939  H   SER A 107      42.842   6.312  -0.046  1.00  0.00      LA0  H
ATOM    940  CA  SER A 107      41.278   5.193   0.921  1.00  0.00      LA0  C
ATOM    941  CB  SER A 107      40.413   5.374  -0.325  1.00  0.00      LA0  C
ATOM    942  OG  SER A 107      40.807   6.559  -1.022  1.00  0.00      LA0  O
ATOM    943  HG  SER A 107      41.482   6.274  -1.650  1.00  0.00      LA0  H
ATOM    944  C   SER A 107      41.615   3.725   1.095  1.00  0.00      LA0  C
ATOM    945  O   SER A 107      41.096   3.032   1.961  1.00  0.00      LA0  O
ATOM    946  N   ASP A 108      42.546   3.304   0.228  1.00  0.00      LA0  N
ATOM    947  H   ASP A 108      42.931   3.914  -0.473  1.00  0.00      LA0  H
ATOM    948  CA  ASP A 108      43.013   1.925   0.293  1.00  0.00      LA0  C
ATOM    949  CB  ASP A 108      42.194   1.057  -0.683  1.00  0.00      LA0  C
ATOM    950  CG  ASP A 108      42.451  -0.448  -0.588  1.00  0.00      LA0  C
ATOM    951  OD1 ASP A 108      43.414  -0.888   0.032  1.00  0.00      LA0  O
ATOM    952  OD2 ASP A 108      41.699  -1.201  -1.197  1.00  0.00      LA0  O
ATOM    953  C   ASP A 108      44.488   1.922  -0.044  1.00  0.00      LA0  C
ATOM    954  O   ASP A 108      44.966   2.691  -0.868  1.00  0.00      LA0  O
ATOM    955  N   GLU A 109      45.207   1.019   0.627  1.00  0.00      LA0  N
ATOM    956  H   GLU A 109      44.674   0.346   1.144  1.00  0.00      LA0  H
ATOM    957  CA  GLU A 109      46.610   0.810   0.276  1.00  0.00      LA0  C
ATOM    958  CB  GLU A 109      47.203  -0.273   1.184  1.00  0.00      LA0  C
ATOM    959  CG  GLU A 109      46.919  -0.089   2.685  1.00  0.00      LA0  C
ATOM    960  CD  GLU A 109      47.926   0.828   3.357  1.00  0.00      LA0  C
ATOM    961  OE1 GLU A 109      48.819   0.326   4.031  1.00  0.00      LA0  O
ATOM    962  OE2 GLU A 109      47.830   2.048   3.246  1.00  0.00      LA0  O
ATOM    963  C   GLU A 109      46.795   0.447  -1.198  1.00  0.00      LA0  C
ATOM    964  O   GLU A 109      47.768   0.812  -1.849  1.00  0.00      LA0  O
ATOM    965  N   SER A 110      45.780  -0.267  -1.722  1.00  0.00      LA0  N
ATOM    966  H   SER A 110      44.981  -0.503  -1.161  1.00  0.00      LA0  H
ATOM    967  CA  SER A 110      45.836  -0.677  -3.126  1.00  0.00      LA0  C
ATOM    968  CB  SER A 110      44.654  -1.592  -3.458  1.00  0.00      LA0  C
ATOM    969  OG  SER A 110      43.433  -0.851  -3.428  1.00  0.00      LA0  O
ATOM    970  HG  SER A 110      42.966  -1.095  -2.623  1.00  0.00      LA0  H
ATOM    971  C   SER A 110      45.956   0.452  -4.145  1.00  0.00      LA0  C
ATOM    972  O   SER A 110      46.492   0.281  -5.237  1.00  0.00      LA0  O
ATOM    973  N   GLU A 111      45.476   1.643  -3.729  1.00  0.00      LA0  N
ATOM    974  H   GLU A 111      45.044   1.723  -2.828  1.00  0.00      LA0  H
ATOM    975  CA  GLU A 111      45.551   2.803  -4.621  1.00  0.00      LA0  C
ATOM    976  CB  GLU A 111      44.943   4.046  -3.972  1.00  0.00      LA0  C
ATOM    977  CG  GLU A 111      43.464   3.938  -3.595  1.00  0.00      LA0  C
ATOM    978  CD  GLU A 111      42.996   5.258  -3.009  1.00  0.00      LA0  C
ATOM    979  OE1 GLU A 111      43.359   5.585  -1.885  1.00  0.00      LA0  O
ATOM    980  OE2 GLU A 111      42.250   5.972  -3.666  1.00  0.00      LA0  O
ATOM    981  C   GLU A 111      46.944   3.130  -5.152  1.00  0.00      LA0  C
ATOM    982  O   GLU A 111      47.107   3.760  -6.194  1.00  0.00      LA0  O
ATOM    983  N   LEU A 112      47.957   2.630  -4.418  1.00  0.00      LA0  N
ATOM    984  H   LEU A 112      47.750   2.147  -3.565  1.00  0.00      LA0  H
ATOM    985  CA  LEU A 112      49.340   2.735  -4.890  1.00  0.00      LA0  C
ATOM    986  CB  LEU A 112      50.292   2.015  -3.936  1.00  0.00      LA0  C
ATOM    987  CG  LEU A 112      50.378   2.658  -2.553  1.00  0.00      LA0  C
ATOM    988  CD1 LEU A 112      51.230   1.820  -1.600  1.00  0.00      LA0  C
ATOM    989  CD2 LEU A 112      50.861   4.106  -2.632  1.00  0.00      LA0  C
ATOM    990  C   LEU A 112      49.622   2.271  -6.313  1.00  0.00      LA0  C
ATOM    991  O   LEU A 112      50.546   2.751  -6.968  1.00  0.00      LA0  O
ATOM    992  N   GLU A 113      48.794   1.335  -6.799  1.00  0.00      LA0  N
ATOM    993  H   GLU A 113      48.050   0.935  -6.260  1.00  0.00      LA0  H
ATOM    994  CA  GLU A 113      49.102   0.908  -8.163  1.00  0.00      LA0  C
ATOM    995  CB  GLU A 113      48.928  -0.604  -8.339  1.00  0.00      LA0  C
ATOM    996  CG  GLU A 113      49.808  -1.402  -7.360  1.00  0.00      LA0  C
ATOM    997  CD  GLU A 113      51.218  -0.826  -7.310  1.00  0.00      LA0  C
ATOM    998  OE1 GLU A 113      51.942  -0.880  -8.301  1.00  0.00      LA0  O
ATOM    999  OE2 GLU A 113      51.582  -0.242  -6.295  1.00  0.00      LA0  O
ATOM   1000  C   GLU A 113      48.516   1.735  -9.289  1.00  0.00      LA0  C
ATOM   1001  O   GLU A 113      48.655   1.447 -10.469  1.00  0.00      LA0  O
ATOM   1002  N   SER A 114      47.927   2.858  -8.863  1.00  0.00      LA0  N
ATOM   1003  H   SER A 114      47.706   3.001  -7.900  1.00  0.00      LA0  H
ATOM   1004  CA  SER A 114      47.713   3.931  -9.830  1.00  0.00      LA0  C
ATOM   1005  CB  SER A 114      46.618   4.864  -9.311  1.00  0.00      LA0  C
ATOM   1006  OG  SER A 114      45.653   4.108  -8.567  1.00  0.00      LA0  O
ATOM   1007  HG  SER A 114      45.931   4.147  -7.655  1.00  0.00      LA0  H
ATOM   1008  C   SER A 114      48.976   4.735 -10.137  1.00  0.00      LA0  C
ATOM   1009  O   SER A 114      48.999   5.618 -10.986  1.00  0.00      LA0  O
ATOM   1010  N   LEU A 115      50.025   4.425  -9.354  1.00  0.00      LA0  N
ATOM   1011  H   LEU A 115      50.022   3.640  -8.737  1.00  0.00      LA0  H
ATOM   1012  CA  LEU A 115      51.177   5.315  -9.343  1.00  0.00      LA0  C
ATOM   1013  CB  LEU A 115      51.339   5.905  -7.946  1.00  0.00      LA0  C
ATOM   1014  CG  LEU A 115      50.082   6.593  -7.423  1.00  0.00      LA0  C
ATOM   1015  CD1 LEU A 115      50.175   6.805  -5.919  1.00  0.00      LA0  C
ATOM   1016  CD2 LEU A 115      49.755   7.877  -8.187  1.00  0.00      LA0  C
ATOM   1017  C   LEU A 115      52.459   4.629  -9.761  1.00  0.00      LA0  C
ATOM   1018  O   LEU A 115      52.650   3.428  -9.577  1.00  0.00      LA0  O
ATOM   1019  N   LEU A 116      53.332   5.474 -10.326  1.00  0.00      LA0  N
ATOM   1020  H   LEU A 116      53.138   6.455 -10.261  1.00  0.00      LA0  H
ATOM   1021  CA  LEU A 116      54.629   5.011 -10.815  1.00  0.00      LA0  C
ATOM   1022  CB  LEU A 116      55.351   6.116 -11.604  1.00  0.00      LA0  C
ATOM   1023  CG  LEU A 116      54.729   6.576 -12.932  1.00  0.00      LA0  C
ATOM   1024  CD1 LEU A 116      53.531   7.516 -12.766  1.00  0.00      LA0  C
ATOM   1025  CD2 LEU A 116      55.786   7.229 -13.822  1.00  0.00      LA0  C
ATOM   1026  C   LEU A 116      55.518   4.592  -9.663  1.00  0.00      LA0  C
ATOM   1027  O   LEU A 116      55.384   5.099  -8.556  1.00  0.00      LA0  O
ATOM   1028  N   ASP A 117      56.415   3.655  -9.957  1.00  0.00      LA0  N
ATOM   1029  H   ASP A 117      56.513   3.224 -10.857  1.00  0.00      LA0  H
ATOM   1030  CA  ASP A 117      57.463   3.378  -8.981  1.00  0.00      LA0  C
ATOM   1031  CB  ASP A 117      57.838   1.890  -9.048  1.00  0.00      LA0  C
ATOM   1032  CG  ASP A 117      58.437   1.569 -10.405  1.00  0.00      LA0  C
ATOM   1033  OD1 ASP A 117      59.656   1.530 -10.509  1.00  0.00      LA0  O
ATOM   1034  OD2 ASP A 117      57.690   1.418 -11.364  1.00  0.00      LA0  O
ATOM   1035  C   ASP A 117      58.660   4.282  -9.237  1.00  0.00      LA0  C
ATOM   1036  O   ASP A 117      58.619   5.148 -10.107  1.00  0.00      LA0  O
ATOM   1037  N   ALA A 118      59.734   4.030  -8.468  1.00  0.00      LA0  N
ATOM   1038  H   ALA A 118      59.680   3.320  -7.769  1.00  0.00      LA0  H
ATOM   1039  CA  ALA A 118      60.970   4.776  -8.700  1.00  0.00      LA0  C
ATOM   1040  CB  ALA A 118      62.062   4.325  -7.728  1.00  0.00      LA0  C
ATOM   1041  C   ALA A 118      61.489   4.684 -10.127  1.00  0.00      LA0  C
ATOM   1042  O   ALA A 118      61.597   5.678 -10.835  1.00  0.00      LA0  O
ATOM   1043  N   THR A 119      61.754   3.437 -10.532  1.00  0.00      LA0  N
ATOM   1044  H   THR A 119      61.564   2.645  -9.952  1.00  0.00      LA0  H
ATOM   1045  CA  THR A 119      62.280   3.206 -11.877  1.00  0.00      LA0  C
ATOM   1046  CB  THR A 119      62.532   1.712 -12.100  1.00  0.00      LA0  C
ATOM   1047  OG1 THR A 119      62.366   0.966 -10.882  1.00  0.00      LA0  O
ATOM   1048  HG1 THR A 119      61.420   0.890 -10.758  1.00  0.00      LA0  H
ATOM   1049  CG2 THR A 119      63.907   1.464 -12.721  1.00  0.00      LA0  C
ATOM   1050  C   THR A 119      61.411   3.767 -12.994  1.00  0.00      LA0  C
ATOM   1051  O   THR A 119      61.873   4.369 -13.958  1.00  0.00      LA0  O
ATOM   1052  N   ALA A 120      60.091   3.586 -12.805  1.00  0.00      LA0  N
ATOM   1053  H   ALA A 120      59.747   3.026 -12.043  1.00  0.00      LA0  H
ATOM   1054  CA  ALA A 120      59.197   4.202 -13.786  1.00  0.00      LA0  C
ATOM   1055  CB  ALA A 120      57.746   3.788 -13.554  1.00  0.00      LA0  C
ATOM   1056  C   ALA A 120      59.271   5.721 -13.837  1.00  0.00      LA0  C
ATOM   1057  O   ALA A 120      59.165   6.336 -14.891  1.00  0.00      LA0  O
ATOM   1058  N   TYR A 121      59.483   6.312 -12.652  1.00  0.00      LA0  N
ATOM   1059  H   TYR A 121      59.587   5.773 -11.813  1.00  0.00      LA0  H
ATOM   1060  CA  TYR A 121      59.663   7.762 -12.650  1.00  0.00      LA0  C
ATOM   1061  CB  TYR A 121      59.546   8.316 -11.229  1.00  0.00      LA0  C
ATOM   1062  CG  TYR A 121      59.312   9.810 -11.248  1.00  0.00      LA0  C
ATOM   1063  CD1 TYR A 121      58.101  10.308 -11.771  1.00  0.00      LA0  C
ATOM   1064  CE1 TYR A 121      57.879  11.694 -11.778  1.00  0.00      LA0  C
ATOM   1065  CD2 TYR A 121      60.310  10.664 -10.735  1.00  0.00      LA0  C
ATOM   1066  CE2 TYR A 121      60.087  12.051 -10.739  1.00  0.00      LA0  C
ATOM   1067  CZ  TYR A 121      58.874  12.546 -11.259  1.00  0.00      LA0  C
ATOM   1068  OH  TYR A 121      58.640  13.907 -11.266  1.00  0.00      LA0  O
ATOM   1069  HH  TYR A 121      59.137  14.327 -10.567  1.00  0.00      LA0  H
ATOM   1070  C   TYR A 121      60.943   8.227 -13.325  1.00  0.00      LA0  C
ATOM   1071  O   TYR A 121      60.964   9.234 -14.023  1.00  0.00      LA0  O
ATOM   1072  N   GLU A 122      62.004   7.426 -13.119  1.00  0.00      LA0  N
ATOM   1073  H   GLU A 122      61.934   6.645 -12.495  1.00  0.00      LA0  H
ATOM   1074  CA  GLU A 122      63.247   7.696 -13.846  1.00  0.00      LA0  C
ATOM   1075  CB  GLU A 122      64.337   6.684 -13.490  1.00  0.00      LA0  C
ATOM   1076  CG  GLU A 122      64.675   6.641 -12.001  1.00  0.00      LA0  C
ATOM   1077  CD  GLU A 122      65.780   5.636 -11.756  1.00  0.00      LA0  C
ATOM   1078  OE1 GLU A 122      65.511   4.437 -11.815  1.00  0.00      LA0  O
ATOM   1079  OE2 GLU A 122      66.908   6.057 -11.501  1.00  0.00      LA0  O
ATOM   1080  C   GLU A 122      63.037   7.704 -15.348  1.00  0.00      LA0  C
ATOM   1081  O   GLU A 122      63.358   8.659 -16.046  1.00  0.00      LA0  O
ATOM   1082  N   ALA A 123      62.405   6.602 -15.798  1.00  0.00      LA0  N
ATOM   1083  H   ALA A 123      62.228   5.857 -15.153  1.00  0.00      LA0  H
ATOM   1084  CA  ALA A 123      62.029   6.495 -17.209  1.00  0.00      LA0  C
ATOM   1085  CB  ALA A 123      61.159   5.259 -17.447  1.00  0.00      LA0  C
ATOM   1086  C   ALA A 123      61.316   7.730 -17.730  1.00  0.00      LA0  C
ATOM   1087  O   ALA A 123      61.790   8.390 -18.640  1.00  0.00      LA0  O
ATOM   1088  N   LEU A 124      60.214   8.062 -17.029  1.00  0.00      LA0  N
ATOM   1089  H   LEU A 124      59.893   7.423 -16.331  1.00  0.00      LA0  H
ATOM   1090  CA  LEU A 124      59.414   9.242 -17.374  1.00  0.00      LA0  C
ATOM   1091  CB  LEU A 124      58.399   9.505 -16.255  1.00  0.00      LA0  C
ATOM   1092  CG  LEU A 124      57.320  10.541 -16.587  1.00  0.00      LA0  C
ATOM   1093  CD1 LEU A 124      56.439  10.099 -17.757  1.00  0.00      LA0  C
ATOM   1094  CD2 LEU A 124      56.494  10.915 -15.355  1.00  0.00      LA0  C
ATOM   1095  C   LEU A 124      60.199  10.509 -17.699  1.00  0.00      LA0  C
ATOM   1096  O   LEU A 124      59.873  11.275 -18.600  1.00  0.00      LA0  O
ATOM   1097  N   LEU A 125      61.267  10.705 -16.909  1.00  0.00      LA0  N
ATOM   1098  H   LEU A 125      61.538  10.004 -16.246  1.00  0.00      LA0  H
ATOM   1099  CA  LEU A 125      62.087  11.888 -17.166  1.00  0.00      LA0  C
ATOM   1100  CB  LEU A 125      63.109  12.082 -16.042  1.00  0.00      LA0  C
ATOM   1101  CG  LEU A 125      62.482  12.097 -14.641  1.00  0.00      LA0  C
ATOM   1102  CD1 LEU A 125      63.545  12.136 -13.544  1.00  0.00      LA0  C
ATOM   1103  CD2 LEU A 125      61.437  13.204 -14.469  1.00  0.00      LA0  C
ATOM   1104  C   LEU A 125      62.750  11.876 -18.537  1.00  0.00      LA0  C
ATOM   1105  O   LEU A 125      62.711  12.849 -19.282  1.00  0.00      LA0  O
ATOM   1106  N   GLU A 126      63.318  10.700 -18.844  1.00  0.00      LA0  N
ATOM   1107  H   GLU A 126      63.239   9.926 -18.213  1.00  0.00      LA0  H
ATOM   1108  CA  GLU A 126      63.918  10.511 -20.166  1.00  0.00      LA0  C
ATOM   1109  CB  GLU A 126      64.711   9.200 -20.204  1.00  0.00      LA0  C
ATOM   1110  CG  GLU A 126      65.854   9.105 -19.184  1.00  0.00      LA0  C
ATOM   1111  CD  GLU A 126      67.001  10.030 -19.556  1.00  0.00      LA0  C
ATOM   1112  OE1 GLU A 126      67.122  11.096 -18.955  1.00  0.00      LA0  O
ATOM   1113  OE2 GLU A 126      67.789   9.668 -20.431  1.00  0.00      LA0  O
ATOM   1114  C   GLU A 126      62.904  10.556 -21.302  1.00  0.00      LA0  C
ATOM   1115  O   GLU A 126      63.138  11.145 -22.351  1.00  0.00      LA0  O
ATOM   1116  N   ASP A 127      61.735   9.944 -21.027  1.00  0.00      LA0  N
ATOM   1117  H   ASP A 127      61.645   9.386 -20.203  1.00  0.00      LA0  H
ATOM   1118  CA  ASP A 127      60.618   9.974 -21.979  1.00  0.00      LA0  C
ATOM   1119  CB  ASP A 127      59.360   9.305 -21.399  1.00  0.00      LA0  C
ATOM   1120  CG  ASP A 127      59.528   7.805 -21.201  1.00  0.00      LA0  C
ATOM   1121  OD1 ASP A 127      59.906   7.116 -22.148  1.00  0.00      LA0  O
ATOM   1122  OD2 ASP A 127      59.246   7.321 -20.105  1.00  0.00      LA0  O
ATOM   1123  C   ASP A 127      60.267  11.376 -22.450  1.00  0.00      LA0  C
ATOM   1124  O   ASP A 127      60.046  11.638 -23.628  1.00  0.00      LA0  O
ATOM   1125  N   GLU A 128      60.266  12.287 -21.463  1.00  0.00      LA0  N
ATOM   1126  H   GLU A 128      60.372  11.995 -20.510  1.00  0.00      LA0  H
ATOM   1127  CA  GLU A 128      60.319  13.689 -21.872  1.00  0.00      LA0  C
ATOM   1128  CB  GLU A 128      59.245  14.521 -21.162  1.00  0.00      LA0  C
ATOM   1129  CG  GLU A 128      59.049  15.885 -21.838  1.00  0.00      LA0  C
ATOM   1130  CD  GLU A 128      57.951  16.679 -21.156  1.00  0.00      LA0  C
ATOM   1131  OE1 GLU A 128      56.792  16.536 -21.546  1.00  0.00      LA0  O
ATOM   1132  OE2 GLU A 128      58.261  17.459 -20.258  1.00  0.00      LA0  O
ATOM   1133  C   GLU A 128      61.705  14.290 -21.696  1.00  0.00      LA0  C
ATOM   1134  O   GLU A 128      62.255  14.968 -22.563  1.00  0.00      LA0  O
END
