# Supplementary material for: Large scale analyses of genotype-phenotype relationships of glycine decarboxylase mutations and neurological disease severity
Source: PLoS Comput Biol. 2020 May 18;16(5):e1007871. doi: 10.1371/journal.pcbi.1007871 (PMC7259800; doi:10.1371/journal.pcbi.1007871)
Supplement: S1 Appendix — (ZIP) [file pcbi.1007871.s011.zip › S1_Appendix/cluspro.TH.ecoli/model.002.18.pdb]

HEADER rec.pdb
REMARK original generated coordinate pdb file
ATOM      1  N   GLN A   4      22.318  45.643  17.313  1.00  0.00      RA0  N
ATOM      2  H   GLN A   4      21.353  45.820  17.133  1.00  0.00      RA0  H
ATOM      3  CA  GLN A   4      23.356  46.702  17.078  1.00  0.00      RA0  C
ATOM      4  CB  GLN A   4      22.868  48.052  17.604  1.00  0.00      RA0  C
ATOM      5  CG  GLN A   4      23.787  49.205  17.202  1.00  0.00      RA0  C
ATOM      6  CD  GLN A   4      23.187  50.515  17.666  1.00  0.00      RA0  C
ATOM      7  OE1 GLN A   4      22.887  50.714  18.836  1.00  0.00      RA0  O
ATOM      8  NE2 GLN A   4      23.021  51.404  16.670  1.00  0.00      RA0  N
ATOM      9 HE21 GLN A   4      23.279  51.187  15.730  1.00  0.00      RA0  H
ATOM     10 HE22 GLN A   4      22.630  52.307  16.857  1.00  0.00      RA0  H
ATOM     11  C   GLN A   4      24.669  46.292  17.706  1.00  0.00      RA0  C
ATOM     12  O   GLN A   4      24.709  45.892  18.876  1.00  0.00      RA0  O
ATOM     13  N   THR A   5      25.745  46.374  16.923  1.00  0.00      RA0  N
ATOM     14  H   THR A   5      25.673  46.794  16.023  1.00  0.00      RA0  H
ATOM     15  CA  THR A   5      27.040  45.928  17.398  1.00  0.00      RA0  C
ATOM     16  CB  THR A   5      27.993  45.734  16.194  1.00  0.00      RA0  C
ATOM     17  OG1 THR A   5      29.302  45.343  16.626  1.00  0.00      RA0  O
ATOM     18  HG1 THR A   5      29.760  44.995  15.850  1.00  0.00      RA0  H
ATOM     19  CG2 THR A   5      28.080  46.973  15.301  1.00  0.00      RA0  C
ATOM     20  C   THR A   5      27.567  46.895  18.439  1.00  0.00      RA0  C
ATOM     21  O   THR A   5      27.394  48.098  18.287  1.00  0.00      RA0  O
ATOM     22  N   PRO A   6      28.258  46.395  19.466  1.00  0.00      RA0  N
ATOM     23  CD  PRO A   6      28.411  44.983  19.788  1.00  0.00      RA0  C
ATOM     24  CA  PRO A   6      28.957  47.285  20.399  1.00  0.00      RA0  C
ATOM     25  CB  PRO A   6      29.665  46.299  21.334  1.00  0.00      RA0  C
ATOM     26  CG  PRO A   6      28.859  45.005  21.239  1.00  0.00      RA0  C
ATOM     27  C   PRO A   6      29.941  48.233  19.721  1.00  0.00      RA0  C
ATOM     28  O   PRO A   6      30.283  49.284  20.285  1.00  0.00      RA0  O
ATOM     29  N   LEU A   7      30.378  47.879  18.514  1.00  0.00      RA0  N
ATOM     30  H   LEU A   7      30.058  47.036  18.075  1.00  0.00      RA0  H
ATOM     31  CA  LEU A   7      31.322  48.712  17.757  1.00  0.00      RA0  C
ATOM     32  CB  LEU A   7      32.175  47.819  16.862  1.00  0.00      RA0  C
ATOM     33  CG  LEU A   7      33.074  46.900  17.677  1.00  0.00      RA0  C
ATOM     34  CD1 LEU A   7      33.836  45.900  16.812  1.00  0.00      RA0  C
ATOM     35  CD2 LEU A   7      34.020  47.727  18.535  1.00  0.00      RA0  C
ATOM     36  C   LEU A   7      30.719  49.845  16.928  1.00  0.00      RA0  C
ATOM     37  O   LEU A   7      31.447  50.554  16.256  1.00  0.00      RA0  O
ATOM     38  N   TYR A   8      29.406  50.055  17.033  1.00  0.00      RA0  N
ATOM     39  H   TYR A   8      28.875  49.478  17.656  1.00  0.00      RA0  H
ATOM     40  CA  TYR A   8      28.697  50.975  16.166  1.00  0.00      RA0  C
ATOM     41  CB  TYR A   8      27.231  51.034  16.581  1.00  0.00      RA0  C
ATOM     42  CG  TYR A   8      26.399  51.551  15.437  1.00  0.00      RA0  C
ATOM     43  CD1 TYR A   8      26.017  52.886  15.387  1.00  0.00      RA0  C
ATOM     44  CE1 TYR A   8      25.231  53.342  14.336  1.00  0.00      RA0  C
ATOM     45  CD2 TYR A   8      26.011  50.674  14.433  1.00  0.00      RA0  C
ATOM     46  CE2 TYR A   8      25.223  51.131  13.387  1.00  0.00      RA0  C
ATOM     47  CZ  TYR A   8      24.829  52.461  13.339  1.00  0.00      RA0  C
ATOM     48  OH  TYR A   8      24.035  52.903  12.302  1.00  0.00      RA0  O
ATOM     49  HH  TYR A   8      23.971  52.226  11.641  1.00  0.00      RA0  H
ATOM     50  C   TYR A   8      29.324  52.367  16.213  1.00  0.00      RA0  C
ATOM     51  O   TYR A   8      29.574  52.947  15.173  1.00  0.00      RA0  O
ATOM     52  N   GLU A   9      29.592  52.896  17.409  1.00  0.00      RA0  N
ATOM     53  H   GLU A   9      29.482  52.343  18.234  1.00  0.00      RA0  H
ATOM     54  CA  GLU A   9      30.170  54.230  17.533  1.00  0.00      RA0  C
ATOM     55  CB  GLU A   9      30.095  54.622  19.014  1.00  0.00      RA0  C
ATOM     56  CG  GLU A   9      30.982  55.773  19.486  1.00  0.00      RA0  C
ATOM     57  CD  GLU A   9      32.329  55.219  19.896  1.00  0.00      RA0  C
ATOM     58  OE1 GLU A   9      32.505  54.003  19.870  1.00  0.00      RA0  O
ATOM     59  OE2 GLU A   9      33.210  56.001  20.237  1.00  0.00      RA0  O
ATOM     60  C   GLU A   9      31.558  54.315  16.916  1.00  0.00      RA0  C
ATOM     61  O   GLU A   9      31.888  55.305  16.257  1.00  0.00      RA0  O
ATOM     62  N   GLN A  10      32.378  53.293  17.147  1.00  0.00      RA0  N
ATOM     63  H   GLN A  10      32.124  52.645  17.863  1.00  0.00      RA0  H
ATOM     64  CA  GLN A  10      33.695  53.234  16.494  1.00  0.00      RA0  C
ATOM     65  CB  GLN A  10      34.527  52.063  17.005  1.00  0.00      RA0  C
ATOM     66  CG  GLN A  10      35.136  52.382  18.365  1.00  0.00      RA0  C
ATOM     67  CD  GLN A  10      35.868  53.706  18.262  1.00  0.00      RA0  C
ATOM     68  OE1 GLN A  10      36.839  53.870  17.518  1.00  0.00      RA0  O
ATOM     69  NE2 GLN A  10      35.354  54.645  19.063  1.00  0.00      RA0  N
ATOM     70 HE21 GLN A  10      34.498  54.473  19.579  1.00  0.00      RA0  H
ATOM     71 HE22 GLN A  10      35.648  55.586  19.218  1.00  0.00      RA0  H
ATOM     72  C   GLN A  10      33.576  53.174  14.974  1.00  0.00      RA0  C
ATOM     73  O   GLN A  10      34.322  53.856  14.263  1.00  0.00      RA0  O
ATOM     74  N   HIS A  11      32.625  52.393  14.458  1.00  0.00      RA0  N
ATOM     75  H   HIS A  11      32.025  51.880  15.072  1.00  0.00      RA0  H
ATOM     76  CA  HIS A  11      32.386  52.402  13.014  1.00  0.00      RA0  C
ATOM     77  CB  HIS A  11      31.223  51.504  12.619  1.00  0.00      RA0  C
ATOM     78  CG  HIS A  11      31.497  50.058  12.927  1.00  0.00      RA0  C
ATOM     79  ND1 HIS A  11      32.634  49.408  12.618  1.00  0.00      RA0  N
ATOM     80  HD1 HIS A  11      33.411  49.746  12.116  1.00  0.00      RA0  H
ATOM     81  CD2 HIS A  11      30.619  49.167  13.544  1.00  0.00      RA0  C
ATOM     82  NE2 HIS A  11      31.241  47.969  13.609  1.00  0.00      RA0  N
ATOM     83  CE1 HIS A  11      32.480  48.116  13.041  1.00  0.00      RA0  C
ATOM     84  C   HIS A  11      32.086  53.799  12.504  1.00  0.00      RA0  C
ATOM     85  O   HIS A  11      32.635  54.214  11.489  1.00  0.00      RA0  O
ATOM     86  N   THR A  12      31.245  54.553  13.210  1.00  0.00      RA0  N
ATOM     87  H   THR A  12      30.755  54.205  14.015  1.00  0.00      RA0  H
ATOM     88  CA  THR A  12      30.918  55.903  12.727  1.00  0.00      RA0  C
ATOM     89  CB  THR A  12      29.741  56.403  13.543  1.00  0.00      RA0  C
ATOM     90  OG1 THR A  12      29.647  55.617  14.731  1.00  0.00      RA0  O
ATOM     91  HG1 THR A  12      30.387  55.858  15.283  1.00  0.00      RA0  H
ATOM     92  CG2 THR A  12      28.437  56.291  12.751  1.00  0.00      RA0  C
ATOM     93  C   THR A  12      32.141  56.811  12.783  1.00  0.00      RA0  C
ATOM     94  O   THR A  12      32.362  57.626  11.882  1.00  0.00      RA0  O
ATOM     95  N   LEU A  13      32.932  56.679  13.840  1.00  0.00      RA0  N
ATOM     96  H   LEU A  13      32.730  55.994  14.544  1.00  0.00      RA0  H
ATOM     97  CA  LEU A  13      34.150  57.471  13.973  1.00  0.00      RA0  C
ATOM     98  CB  LEU A  13      34.778  57.308  15.356  1.00  0.00      RA0  C
ATOM     99  CG  LEU A  13      33.909  57.905  16.462  1.00  0.00      RA0  C
ATOM    100  CD1 LEU A  13      34.620  57.855  17.812  1.00  0.00      RA0  C
ATOM    101  CD2 LEU A  13      33.443  59.322  16.124  1.00  0.00      RA0  C
ATOM    102  C   LEU A  13      35.166  57.137  12.881  1.00  0.00      RA0  C
ATOM    103  O   LEU A  13      35.982  57.983  12.507  1.00  0.00      RA0  O
ATOM    104  N   CYS A  14      35.106  55.903  12.378  1.00  0.00      RA0  N
ATOM    105  H   CYS A  14      34.453  55.248  12.762  1.00  0.00      RA0  H
ATOM    106  CA  CYS A  14      35.954  55.426  11.284  1.00  0.00      RA0  C
ATOM    107  CB  CYS A  14      36.262  53.943  11.489  1.00  0.00      RA0  C
ATOM    108  SG  CYS A  14      37.167  53.618  13.030  1.00  0.00      RA0  S
ATOM    109  C   CYS A  14      35.397  55.732   9.892  1.00  0.00      RA0  C
ATOM    110  O   CYS A  14      35.986  55.323   8.897  1.00  0.00      RA0  O
ATOM    111  N   GLY A  15      34.279  56.453   9.826  1.00  0.00      RA0  N
ATOM    112  H   GLY A  15      33.791  56.709  10.662  1.00  0.00      RA0  H
ATOM    113  CA  GLY A  15      33.716  56.889   8.549  1.00  0.00      RA0  C
ATOM    114  C   GLY A  15      32.884  55.831   7.838  1.00  0.00      RA0  C
ATOM    115  O   GLY A  15      32.760  55.840   6.615  1.00  0.00      RA0  O
ATOM    116  N   ALA A  16      32.291  54.925   8.598  1.00  0.00      RA0  N
ATOM    117  H   ALA A  16      32.392  54.967   9.594  1.00  0.00      RA0  H
ATOM    118  CA  ALA A  16      31.456  53.867   8.003  1.00  0.00      RA0  C
ATOM    119  CB  ALA A  16      30.861  52.978   9.084  1.00  0.00      RA0  C
ATOM    120  C   ALA A  16      30.290  54.405   7.149  1.00  0.00      RA0  C
ATOM    121  O   ALA A  16      29.627  55.384   7.501  1.00  0.00      RA0  O
ATOM    122  N   ARG A  17      30.083  53.784   5.991  1.00  0.00      RA0  N
ATOM    123  H   ARG A  17      30.672  53.013   5.744  1.00  0.00      RA0  H
ATOM    124  CA  ARG A  17      28.847  53.954   5.233  1.00  0.00      RA0  C
ATOM    125  CB  ARG A  17      29.123  54.050   3.730  1.00  0.00      RA0  C
ATOM    126  CG  ARG A  17      29.696  55.379   3.209  1.00  0.00      RA0  C
ATOM    127  CD  ARG A  17      31.118  55.727   3.663  1.00  0.00      RA0  C
ATOM    128  NE  ARG A  17      31.664  56.826   2.865  1.00  0.00      RA0  N
ATOM    129  HE  ARG A  17      31.141  57.039   2.034  1.00  0.00      RA0  H
ATOM    130  CZ  ARG A  17      32.860  57.386   3.221  1.00  0.00      RA0  C
ATOM    131  NH1 ARG A  17      33.453  57.017   4.376  1.00  0.00      RA0  N
ATOM    132 HH11 ARG A  17      34.376  57.295   4.658  1.00  0.00      RA0  H
ATOM    133 HH12 ARG A  17      32.985  56.418   5.043  1.00  0.00      RA0  H
ATOM    134  NH2 ARG A  17      33.441  58.293   2.402  1.00  0.00      RA0  N
ATOM    135 HH21 ARG A  17      34.317  58.731   2.624  1.00  0.00      RA0  H
ATOM    136 HH22 ARG A  17      33.016  58.563   1.533  1.00  0.00      RA0  H
ATOM    137  C   ARG A  17      28.052  52.692   5.551  1.00  0.00      RA0  C
ATOM    138  O   ARG A  17      28.424  51.601   5.152  1.00  0.00      RA0  O
ATOM    139  N   MSE A  18      26.942  52.849   6.263  1.00  0.00      RA0  N
ATOM    140  H   MSE A  18      26.565  53.766   6.385  1.00  0.00      RA0  H
ATOM    141  CA  MSE A  18      26.193  51.711   6.787  1.00  0.00      RA0  C
ATOM    142  CB  MSE A  18      25.446  52.093   8.064  1.00  0.00      RA0  C
ATOM    143  CG  MSE A  18      26.321  52.606   9.204  1.00  0.00      RA0  C
ATOM    144  SE  MSE A  18      27.430  51.356   9.860  1.00  0.00      RA0  S
ATOM    145  CE  MSE A  18      27.926  52.268  11.328  1.00  0.00      RA0  C
ATOM    146  C   MSE A  18      25.153  51.143   5.804  1.00  0.00      RA0  C
ATOM    147  O   MSE A  18      24.553  51.880   5.013  1.00  0.00      RA0  O
ATOM    148  N   VAL A  19      24.946  49.837   5.891  1.00  0.00      RA0  N
ATOM    149  H   VAL A  19      25.460  49.258   6.529  1.00  0.00      RA0  H
ATOM    150  CA  VAL A  19      23.825  49.171   5.232  1.00  0.00      RA0  C
ATOM    151  CB  VAL A  19      24.275  48.433   3.966  1.00  0.00      RA0  C
ATOM    152  CG1 VAL A  19      24.671  49.388   2.839  1.00  0.00      RA0  C
ATOM    153  CG2 VAL A  19      25.376  47.425   4.297  1.00  0.00      RA0  C
ATOM    154  C   VAL A  19      23.218  48.169   6.201  1.00  0.00      RA0  C
ATOM    155  O   VAL A  19      23.788  47.884   7.248  1.00  0.00      RA0  O
ATOM    156  N   ASP A  20      22.059  47.624   5.854  1.00  0.00      RA0  N
ATOM    157  H   ASP A  20      21.676  47.750   4.943  1.00  0.00      RA0  H
ATOM    158  CA  ASP A  20      21.501  46.561   6.663  1.00  0.00      RA0  C
ATOM    159  CB  ASP A  20      20.003  46.350   6.490  1.00  0.00      RA0  C
ATOM    160  CG  ASP A  20      19.704  45.120   7.321  1.00  0.00      RA0  C
ATOM    161  OD1 ASP A  20      19.931  45.186   8.520  1.00  0.00      RA0  O
ATOM    162  OD2 ASP A  20      19.335  44.075   6.784  1.00  0.00      RA0  O
ATOM    163  C   ASP A  20      22.132  45.251   6.279  1.00  0.00      RA0  C
ATOM    164  O   ASP A  20      22.216  44.922   5.097  1.00  0.00      RA0  O
ATOM    165  N   PHE A  21      22.592  44.496   7.272  1.00  0.00      RA0  N
ATOM    166  H   PHE A  21      22.306  44.766   8.190  1.00  0.00      RA0  H
ATOM    167  CA  PHE A  21      23.096  43.151   7.053  1.00  0.00      RA0  C
ATOM    168  CB  PHE A  21      24.582  43.114   7.390  1.00  0.00      RA0  C
ATOM    169  CG  PHE A  21      25.232  41.901   6.773  1.00  0.00      RA0  C
ATOM    170  CD1 PHE A  21      24.986  41.587   5.442  1.00  0.00      RA0  C
ATOM    171  CD2 PHE A  21      26.092  41.115   7.529  1.00  0.00      RA0  C
ATOM    172  CE1 PHE A  21      25.621  40.498   4.858  1.00  0.00      RA0  C
ATOM    173  CE2 PHE A  21      26.726  40.026   6.943  1.00  0.00      RA0  C
ATOM    174  CZ  PHE A  21      26.499  39.723   5.606  1.00  0.00      RA0  C
ATOM    175  C   PHE A  21      22.320  42.193   7.937  1.00  0.00      RA0  C
ATOM    176  O   PHE A  21      22.596  42.069   9.137  1.00  0.00      RA0  O
ATOM    177  N   HIS A  22      21.303  41.559   7.363  1.00  0.00      RA0  N
ATOM    178  H   HIS A  22      20.985  41.944   6.495  1.00  0.00      RA0  H
ATOM    179  CA  HIS A  22      20.471  40.614   8.117  1.00  0.00      RA0  C
ATOM    180  CB  HIS A  22      21.200  39.306   8.441  1.00  0.00      RA0  C
ATOM    181  CG  HIS A  22      21.991  38.787   7.268  1.00  0.00      RA0  C
ATOM    182  ND1 HIS A  22      21.513  38.651   6.017  1.00  0.00      RA0  N
ATOM    183  HD1 HIS A  22      20.611  38.882   5.706  1.00  0.00      RA0  H
ATOM    184  CD2 HIS A  22      23.318  38.353   7.293  1.00  0.00      RA0  C
ATOM    185  NE2 HIS A  22      23.636  37.950   6.041  1.00  0.00      RA0  N
ATOM    186  CE1 HIS A  22      22.528  38.134   5.253  1.00  0.00      RA0  C
ATOM    187  C   HIS A  22      19.960  41.183   9.440  1.00  0.00      RA0  C
ATOM    188  O   HIS A  22      19.955  40.491  10.463  1.00  0.00      RA0  O
ATOM    189  N   GLY A  23      19.505  42.437   9.388  1.00  0.00      RA0  N
ATOM    190  H   GLY A  23      19.615  43.020   8.573  1.00  0.00      RA0  H
ATOM    191  CA  GLY A  23      18.932  43.124  10.542  1.00  0.00      RA0  C
ATOM    192  C   GLY A  23      19.890  43.995  11.343  1.00  0.00      RA0  C
ATOM    193  O   GLY A  23      19.437  44.796  12.172  1.00  0.00      RA0  O
ATOM    194  N   TRP A  24      21.199  43.837  11.104  1.00  0.00      RA0  N
ATOM    195  H   TRP A  24      21.472  43.275  10.322  1.00  0.00      RA0  H
ATOM    196  CA  TRP A  24      22.255  44.642  11.761  1.00  0.00      RA0  C
ATOM    197  CB  TRP A  24      23.522  43.825  12.013  1.00  0.00      RA0  C
ATOM    198  CG  TRP A  24      23.334  42.671  12.965  1.00  0.00      RA0  C
ATOM    199  CD2 TRP A  24      23.851  42.552  14.307  1.00  0.00      RA0  C
ATOM    200  CE2 TRP A  24      23.489  41.275  14.792  1.00  0.00      RA0  C
ATOM    201  CE3 TRP A  24      24.594  43.408  15.111  1.00  0.00      RA0  C
ATOM    202  CD1 TRP A  24      22.682  41.457  12.713  1.00  0.00      RA0  C
ATOM    203  NE1 TRP A  24      22.774  40.632  13.789  1.00  0.00      RA0  N
ATOM    204  HE1 TRP A  24      22.431  39.711  13.824  1.00  0.00      RA0  H
ATOM    205  CZ2 TRP A  24      23.876  40.886  16.068  1.00  0.00      RA0  C
ATOM    206  CZ3 TRP A  24      24.976  43.006  16.385  1.00  0.00      RA0  C
ATOM    207  CH2 TRP A  24      24.619  41.751  16.863  1.00  0.00      RA0  C
ATOM    208  C   TRP A  24      22.688  45.819  10.866  1.00  0.00      RA0  C
ATOM    209  O   TRP A  24      22.888  45.636   9.658  1.00  0.00      RA0  O
ATOM    210  N   MSE A  25      22.893  46.987  11.457  1.00  0.00      RA0  N
ATOM    211  H   MSE A  25      22.788  47.042  12.446  1.00  0.00      RA0  H
ATOM    212  CA  MSE A  25      23.476  48.111  10.726  1.00  0.00      RA0  C
ATOM    213  CB  MSE A  25      22.976  49.439  11.284  1.00  0.00      RA0  C
ATOM    214  CG  MSE A  25      21.481  49.596  11.017  1.00  0.00      RA0  C
ATOM    215  SE  MSE A  25      21.124  49.601   9.254  1.00  0.00      RA0  S
ATOM    216  CE  MSE A  25      19.369  49.217   9.354  1.00  0.00      RA0  C
ATOM    217  C   MSE A  25      24.996  47.992  10.758  1.00  0.00      RA0  C
ATOM    218  O   MSE A  25      25.620  48.212  11.805  1.00  0.00      RA0  O
ATOM    219  N   MSE A  26      25.570  47.665   9.596  1.00  0.00      RA0  N
ATOM    220  H   MSE A  26      25.003  47.594   8.769  1.00  0.00      RA0  H
ATOM    221  CA  MSE A  26      26.991  47.305   9.476  1.00  0.00      RA0  C
ATOM    222  CB  MSE A  26      27.115  45.805   9.184  1.00  0.00      RA0  C
ATOM    223  CG  MSE A  26      26.560  44.890  10.271  1.00  0.00      RA0  C
ATOM    224  SE  MSE A  26      27.445  45.028  11.828  1.00  0.00      RA0  S
ATOM    225  CE  MSE A  26      29.011  44.351  11.259  1.00  0.00      RA0  C
ATOM    226  C   MSE A  26      27.654  48.087   8.358  1.00  0.00      RA0  C
ATOM    227  O   MSE A  26      27.010  48.437   7.362  1.00  0.00      RA0  O
ATOM    228  N   PRO A  27      28.947  48.385   8.499  1.00  0.00      RA0  N
ATOM    229  CD  PRO A  27      29.790  48.116   9.655  1.00  0.00      RA0  C
ATOM    230  CA  PRO A  27      29.642  49.103   7.432  1.00  0.00      RA0  C
ATOM    231  CB  PRO A  27      31.016  49.385   8.040  1.00  0.00      RA0  C
ATOM    232  CG  PRO A  27      30.865  49.182   9.544  1.00  0.00      RA0  C
ATOM    233  C   PRO A  27      29.809  48.337   6.132  1.00  0.00      RA0  C
ATOM    234  O   PRO A  27      30.370  47.255   6.112  1.00  0.00      RA0  O
ATOM    235  N   LEU A  28      29.304  48.907   5.043  1.00  0.00      RA0  N
ATOM    236  H   LEU A  28      28.809  49.771   5.140  1.00  0.00      RA0  H
ATOM    237  CA  LEU A  28      29.578  48.382   3.716  1.00  0.00      RA0  C
ATOM    238  CB  LEU A  28      28.648  49.019   2.687  1.00  0.00      RA0  C
ATOM    239  CG  LEU A  28      28.771  48.370   1.308  1.00  0.00      RA0  C
ATOM    240  CD1 LEU A  28      28.422  46.882   1.353  1.00  0.00      RA0  C
ATOM    241  CD2 LEU A  28      27.958  49.119   0.252  1.00  0.00      RA0  C
ATOM    242  C   LEU A  28      31.047  48.677   3.374  1.00  0.00      RA0  C
ATOM    243  O   LEU A  28      31.740  47.875   2.750  1.00  0.00      RA0  O
ATOM    244  N   HIS A  29      31.473  49.864   3.749  1.00  0.00      RA0  N
ATOM    245  H   HIS A  29      30.891  50.526   4.227  1.00  0.00      RA0  H
ATOM    246  CA  HIS A  29      32.866  50.280   3.592  1.00  0.00      RA0  C
ATOM    247  CB  HIS A  29      33.239  50.553   2.126  1.00  0.00      RA0  C
ATOM    248  CG  HIS A  29      32.264  51.493   1.461  1.00  0.00      RA0  C
ATOM    249  ND1 HIS A  29      31.223  51.082   0.715  1.00  0.00      RA0  N
ATOM    250  HD1 HIS A  29      30.983  50.151   0.509  1.00  0.00      RA0  H
ATOM    251  CD2 HIS A  29      32.275  52.889   1.479  1.00  0.00      RA0  C
ATOM    252  NE2 HIS A  29      31.229  53.319   0.736  1.00  0.00      RA0  N
ATOM    253  CE1 HIS A  29      30.579  52.205   0.264  1.00  0.00      RA0  C
ATOM    254  C   HIS A  29      33.078  51.495   4.461  1.00  0.00      RA0  C
ATOM    255  O   HIS A  29      32.143  52.009   5.054  1.00  0.00      RA0  O
ATOM    256  N   TYR A  30      34.310  51.984   4.483  1.00  0.00      RA0  N
ATOM    257  H   TYR A  30      35.059  51.470   4.042  1.00  0.00      RA0  H
ATOM    258  CA  TYR A  30      34.651  53.153   5.285  1.00  0.00      RA0  C
ATOM    259  CB  TYR A  30      35.694  52.801   6.346  1.00  0.00      RA0  C
ATOM    260  CG  TYR A  30      35.188  51.808   7.364  1.00  0.00      RA0  C
ATOM    261  CD1 TYR A  30      35.234  50.442   7.106  1.00  0.00      RA0  C
ATOM    262  CE1 TYR A  30      34.866  49.538   8.095  1.00  0.00      RA0  C
ATOM    263  CD2 TYR A  30      34.713  52.267   8.586  1.00  0.00      RA0  C
ATOM    264  CE2 TYR A  30      34.351  51.364   9.576  1.00  0.00      RA0  C
ATOM    265  CZ  TYR A  30      34.457  50.000   9.340  1.00  0.00      RA0  C
ATOM    266  OH  TYR A  30      34.165  49.107  10.350  1.00  0.00      RA0  O
ATOM    267  HH  TYR A  30      34.286  48.222  10.023  1.00  0.00      RA0  H
ATOM    268  C   TYR A  30      35.253  54.249   4.414  1.00  0.00      RA0  C
ATOM    269  O   TYR A  30      35.986  55.144   4.908  1.00  0.00      RA0  O
ATOM    270  N   GLY A  31      34.939  54.191   3.122  1.00  0.00      RA0  N
ATOM    271  H   GLY A  31      34.409  53.417   2.782  1.00  0.00      RA0  H
ATOM    272  CA  GLY A  31      35.396  55.192   2.164  1.00  0.00      RA0  C
ATOM    273  C   GLY A  31      35.870  54.611   0.843  1.00  0.00      RA0  C
ATOM    274  O   GLY A  31      35.830  55.287  -0.186  1.00  0.00      RA0  O
ATOM    275  N   SER A  32      36.371  53.386   0.873  1.00  0.00      RA0  N
ATOM    276  H   SER A  32      36.516  52.849   1.709  1.00  0.00      RA0  H
ATOM    277  CA  SER A  32      36.822  52.713  -0.340  1.00  0.00      RA0  C
ATOM    278  CB  SER A  32      38.070  53.422  -0.898  1.00  0.00      RA0  C
ATOM    279  OG  SER A  32      38.990  52.498  -1.468  1.00  0.00      RA0  O
ATOM    280  HG  SER A  32      39.547  52.309  -0.710  1.00  0.00      RA0  H
ATOM    281  C   SER A  32      36.839  51.207  -0.179  1.00  0.00      RA0  C
ATOM    282  O   SER A  32      37.762  50.674   0.427  1.00  0.00      RA0  O
ATOM    283  N   GLN A  33      35.845  50.502  -0.721  1.00  0.00      RA0  N
ATOM    284  H   GLN A  33      35.117  50.973  -1.215  1.00  0.00      RA0  H
ATOM    285  CA  GLN A  33      35.849  49.061  -0.607  1.00  0.00      RA0  C
ATOM    286  CB  GLN A  33      34.514  48.405  -0.964  1.00  0.00      RA0  C
ATOM    287  CG  GLN A  33      34.227  48.235  -2.453  1.00  0.00      RA0  C
ATOM    288  CD  GLN A  33      32.975  47.397  -2.577  1.00  0.00      RA0  C
ATOM    289  OE1 GLN A  33      31.972  47.653  -1.922  1.00  0.00      RA0  O
ATOM    290  NE2 GLN A  33      33.102  46.361  -3.427  1.00  0.00      RA0  N
ATOM    291 HE21 GLN A  33      33.951  46.201  -3.932  1.00  0.00      RA0  H
ATOM    292 HE22 GLN A  33      32.350  45.717  -3.579  1.00  0.00      RA0  H
ATOM    293  C   GLN A  33      37.031  48.413  -1.333  1.00  0.00      RA0  C
ATOM    294  O   GLN A  33      37.523  47.372  -0.893  1.00  0.00      RA0  O
ATOM    295  N   ILE A  34      37.509  49.068  -2.395  1.00  0.00      RA0  N
ATOM    296  H   ILE A  34      37.149  49.974  -2.603  1.00  0.00      RA0  H
ATOM    297  CA  ILE A  34      38.654  48.569  -3.148  1.00  0.00      RA0  C
ATOM    298  CB  ILE A  34      38.803  49.357  -4.450  1.00  0.00      RA0  C
ATOM    299  CG2 ILE A  34      39.997  48.867  -5.268  1.00  0.00      RA0  C
ATOM    300  CG1 ILE A  34      37.504  49.290  -5.256  1.00  0.00      RA0  C
ATOM    301  CD1 ILE A  34      37.159  47.864  -5.693  1.00  0.00      RA0  C
ATOM    302  C   ILE A  34      39.923  48.647  -2.283  1.00  0.00      RA0  C
ATOM    303  O   ILE A  34      40.670  47.668  -2.171  1.00  0.00      RA0  O
ATOM    304  N   ASP A  35      40.147  49.782  -1.638  1.00  0.00      RA0  N
ATOM    305  H   ASP A  35      39.506  50.548  -1.696  1.00  0.00      RA0  H
ATOM    306  CA  ASP A  35      41.325  49.899  -0.740  1.00  0.00      RA0  C
ATOM    307  CB  ASP A  35      41.688  51.326  -0.311  1.00  0.00      RA0  C
ATOM    308  CG  ASP A  35      41.144  51.655   1.066  1.00  0.00      RA0  C
ATOM    309  OD1 ASP A  35      41.754  51.282   2.056  1.00  0.00      RA0  O
ATOM    310  OD2 ASP A  35      40.114  52.308   1.178  1.00  0.00      RA0  O
ATOM    311  C   ASP A  35      41.294  48.934   0.434  1.00  0.00      RA0  C
ATOM    312  O   ASP A  35      42.322  48.467   0.867  1.00  0.00      RA0  O
ATOM    313  N   GLU A  36      40.101  48.658   0.971  1.00  0.00      RA0  N
ATOM    314  H   GLU A  36      39.306  49.164   0.629  1.00  0.00      RA0  H
ATOM    315  CA  GLU A  36      39.930  47.753   2.067  1.00  0.00      RA0  C
ATOM    316  CB  GLU A  36      38.458  47.852   2.497  1.00  0.00      RA0  C
ATOM    317  CG  GLU A  36      38.288  48.978   3.513  1.00  0.00      RA0  C
ATOM    318  CD  GLU A  36      36.952  49.708   3.472  1.00  0.00      RA0  C
ATOM    319  OE1 GLU A  36      35.913  49.066   3.605  1.00  0.00      RA0  O
ATOM    320  OE2 GLU A  36      36.962  50.941   3.359  1.00  0.00      RA0  O
ATOM    321  C   GLU A  36      40.307  46.333   1.615  1.00  0.00      RA0  C
ATOM    322  O   GLU A  36      41.005  45.602   2.312  1.00  0.00      RA0  O
ATOM    323  N   HIS A  37      39.879  45.973   0.420  1.00  0.00      RA0  N
ATOM    324  H   HIS A  37      39.310  46.613  -0.102  1.00  0.00      RA0  H
ATOM    325  CA  HIS A  37      40.215  44.681  -0.162  1.00  0.00      RA0  C
ATOM    326  CB  HIS A  37      39.545  44.559  -1.528  1.00  0.00      RA0  C
ATOM    327  CG  HIS A  37      39.750  43.178  -2.093  1.00  0.00      RA0  C
ATOM    328  ND1 HIS A  37      38.770  42.261  -2.164  1.00  0.00      RA0  N
ATOM    329  HD1 HIS A  37      37.839  42.377  -1.863  1.00  0.00      RA0  H
ATOM    330  CD2 HIS A  37      40.923  42.632  -2.623  1.00  0.00      RA0  C
ATOM    331  NE2 HIS A  37      40.637  41.372  -3.011  1.00  0.00      RA0  N
ATOM    332  CE1 HIS A  37      39.318  41.142  -2.736  1.00  0.00      RA0  C
ATOM    333  C   HIS A  37      41.729  44.562  -0.269  1.00  0.00      RA0  C
ATOM    334  O   HIS A  37      42.311  43.566   0.198  1.00  0.00      RA0  O
ATOM    335  N   HIS A  38      42.358  45.585  -0.838  1.00  0.00      RA0  N
ATOM    336  H   HIS A  38      41.834  46.385  -1.139  1.00  0.00      RA0  H
ATOM    337  CA  HIS A  38      43.808  45.520  -1.079  1.00  0.00      RA0  C
ATOM    338  CB  HIS A  38      44.280  46.655  -1.983  1.00  0.00      RA0  C
ATOM    339  CG  HIS A  38      43.772  46.464  -3.390  1.00  0.00      RA0  C
ATOM    340  ND1 HIS A  38      43.768  45.289  -4.049  1.00  0.00      RA0  N
ATOM    341  HD1 HIS A  38      44.066  44.415  -3.719  1.00  0.00      RA0  H
ATOM    342  CD2 HIS A  38      43.259  47.454  -4.231  1.00  0.00      RA0  C
ATOM    343  NE2 HIS A  38      42.946  46.864  -5.409  1.00  0.00      RA0  N
ATOM    344  CE1 HIS A  38      43.260  45.533  -5.299  1.00  0.00      RA0  C
ATOM    345  C   HIS A  38      44.615  45.560   0.230  1.00  0.00      RA0  C
ATOM    346  O   HIS A  38      45.719  44.999   0.309  1.00  0.00      RA0  O
ATOM    347  N   ALA A  39      44.057  46.171   1.266  1.00  0.00      RA0  N
ATOM    348  H   ALA A  39      43.198  46.674   1.149  1.00  0.00      RA0  H
ATOM    349  CA  ALA A  39      44.681  46.177   2.596  1.00  0.00      RA0  C
ATOM    350  CB  ALA A  39      43.873  47.029   3.576  1.00  0.00      RA0  C
ATOM    351  C   ALA A  39      44.804  44.774   3.160  1.00  0.00      RA0  C
ATOM    352  O   ALA A  39      45.803  44.428   3.774  1.00  0.00      RA0  O
ATOM    353  N   VAL A  40      43.775  43.962   2.980  1.00  0.00      RA0  N
ATOM    354  H   VAL A  40      42.980  44.277   2.455  1.00  0.00      RA0  H
ATOM    355  CA  VAL A  40      43.819  42.610   3.499  1.00  0.00      RA0  C
ATOM    356  CB  VAL A  40      42.426  41.995   3.511  1.00  0.00      RA0  C
ATOM    357  CG1 VAL A  40      42.461  40.541   3.976  1.00  0.00      RA0  C
ATOM    358  CG2 VAL A  40      41.500  42.848   4.380  1.00  0.00      RA0  C
ATOM    359  C   VAL A  40      44.815  41.795   2.686  1.00  0.00      RA0  C
ATOM    360  O   VAL A  40      45.540  40.958   3.235  1.00  0.00      RA0  O
ATOM    361  N   ARG A  41      44.833  42.021   1.384  1.00  0.00      RA0  N
ATOM    362  H   ARG A  41      44.203  42.697   0.996  1.00  0.00      RA0  H
ATOM    363  CA  ARG A  41      45.711  41.256   0.514  1.00  0.00      RA0  C
ATOM    364  CB  ARG A  41      45.376  41.519  -0.954  1.00  0.00      RA0  C
ATOM    365  CG  ARG A  41      44.056  40.909  -1.424  1.00  0.00      RA0  C
ATOM    366  CD  ARG A  41      44.086  39.380  -1.478  1.00  0.00      RA0  C
ATOM    367  NE  ARG A  41      42.816  38.863  -1.984  1.00  0.00      RA0  N
ATOM    368  HE  ARG A  41      42.424  39.295  -2.813  1.00  0.00      RA0  H
ATOM    369  CZ  ARG A  41      42.189  37.852  -1.315  1.00  0.00      RA0  C
ATOM    370  NH1 ARG A  41      42.791  37.262  -0.264  1.00  0.00      RA0  N
ATOM    371 HH11 ARG A  41      42.314  36.579   0.301  1.00  0.00      RA0  H
ATOM    372 HH12 ARG A  41      43.748  37.450   0.013  1.00  0.00      RA0  H
ATOM    373  NH2 ARG A  41      40.963  37.462  -1.717  1.00  0.00      RA0  N
ATOM    374 HH21 ARG A  41      40.394  36.784  -1.237  1.00  0.00      RA0  H
ATOM    375 HH22 ARG A  41      40.586  37.868  -2.566  1.00  0.00      RA0  H
ATOM    376  C   ARG A  41      47.191  41.564   0.743  1.00  0.00      RA0  C
ATOM    377  O   ARG A  41      48.022  40.713   0.488  1.00  0.00      RA0  O
ATOM    378  N   THR A  42      47.504  42.765   1.203  1.00  0.00      RA0  N
ATOM    379  H   THR A  42      46.796  43.435   1.419  1.00  0.00      RA0  H
ATOM    380  CA  THR A  42      48.920  43.214   1.247  1.00  0.00      RA0  C
ATOM    381  CB  THR A  42      49.226  44.250   0.157  1.00  0.00      RA0  C
ATOM    382  OG1 THR A  42      48.288  45.324   0.173  1.00  0.00      RA0  O
ATOM    383  HG1 THR A  42      47.444  44.958  -0.059  1.00  0.00      RA0  H
ATOM    384  CG2 THR A  42      49.260  43.607  -1.231  1.00  0.00      RA0  C
ATOM    385  C   THR A  42      49.447  43.592   2.627  1.00  0.00      RA0  C
ATOM    386  O   THR A  42      50.678  43.744   2.797  1.00  0.00      RA0  O
ATOM    387  N   ASP A  43      48.563  43.801   3.601  1.00  0.00      RA0  N
ATOM    388  H   ASP A  43      47.577  43.671   3.493  1.00  0.00      RA0  H
ATOM    389  CA  ASP A  43      49.004  44.310   4.898  1.00  0.00      RA0  C
ATOM    390  CB  ASP A  43      49.097  45.840   4.905  1.00  0.00      RA0  C
ATOM    391  CG  ASP A  43      49.618  46.320   6.248  1.00  0.00      RA0  C
ATOM    392  OD1 ASP A  43      50.057  45.510   7.057  1.00  0.00      RA0  O
ATOM    393  OD2 ASP A  43      49.554  47.511   6.532  1.00  0.00      RA0  O
ATOM    394  C   ASP A  43      48.089  43.764   6.004  1.00  0.00      RA0  C
ATOM    395  O   ASP A  43      48.233  42.591   6.395  1.00  0.00      RA0  O
ATOM    396  N   ALA A  44      47.140  44.565   6.489  1.00  0.00      RA0  N
ATOM    397  H   ALA A  44      46.988  45.499   6.160  1.00  0.00      RA0  H
ATOM    398  CA  ALA A  44      46.194  44.086   7.503  1.00  0.00      RA0  C
ATOM    399  CB  ALA A  44      46.794  44.191   8.904  1.00  0.00      RA0  C
ATOM    400  C   ALA A  44      44.907  44.912   7.458  1.00  0.00      RA0  C
ATOM    401  O   ALA A  44      44.949  46.151   7.470  1.00  0.00      RA0  O
ATOM    402  N   GLY A  45      43.784  44.199   7.443  1.00  0.00      RA0  N
ATOM    403  H   GLY A  45      43.810  43.197   7.428  1.00  0.00      RA0  H
ATOM    404  CA  GLY A  45      42.471  44.813   7.598  1.00  0.00      RA0  C
ATOM    405  C   GLY A  45      41.689  44.078   8.662  1.00  0.00      RA0  C
ATOM    406  O   GLY A  45      42.001  42.941   8.989  1.00  0.00      RA0  O
ATOM    407  N   MSE A  46      40.634  44.695   9.171  1.00  0.00      RA0  N
ATOM    408  H   MSE A  46      40.383  45.620   8.872  1.00  0.00      RA0  H
ATOM    409  CA  MSE A  46      39.783  44.020  10.113  1.00  0.00      RA0  C
ATOM    410  CB  MSE A  46      40.166  44.380  11.545  1.00  0.00      RA0  C
ATOM    411  CG  MSE A  46      39.997  45.870  11.819  1.00  0.00      RA0  C
ATOM    412  SE  MSE A  46      40.450  46.306  13.497  1.00  0.00      RA0  S
ATOM    413  CE  MSE A  46      40.461  48.083  13.253  1.00  0.00      RA0  C
ATOM    414  C   MSE A  46      38.309  44.298   9.904  1.00  0.00      RA0  C
ATOM    415  O   MSE A  46      37.922  45.360   9.435  1.00  0.00      RA0  O
ATOM    416  N   PHE A  47      37.522  43.309  10.307  1.00  0.00      RA0  N
ATOM    417  H   PHE A  47      37.929  42.540  10.804  1.00  0.00      RA0  H
ATOM    418  CA  PHE A  47      36.079  43.300  10.121  1.00  0.00      RA0  C
ATOM    419  CB  PHE A  47      35.642  42.155   9.205  1.00  0.00      RA0  C
ATOM    420  CG  PHE A  47      36.379  42.156   7.888  1.00  0.00      RA0  C
ATOM    421  CD1 PHE A  47      37.577  41.462   7.758  1.00  0.00      RA0  C
ATOM    422  CD2 PHE A  47      35.845  42.831   6.798  1.00  0.00      RA0  C
ATOM    423  CE1 PHE A  47      38.235  41.431   6.535  1.00  0.00      RA0  C
ATOM    424  CE2 PHE A  47      36.500  42.796   5.574  1.00  0.00      RA0  C
ATOM    425  CZ  PHE A  47      37.690  42.093   5.442  1.00  0.00      RA0  C
ATOM    426  C   PHE A  47      35.406  43.063  11.465  1.00  0.00      RA0  C
ATOM    427  O   PHE A  47      35.855  42.232  12.288  1.00  0.00      RA0  O
ATOM    428  N   ASP A  48      34.328  43.799  11.710  1.00  0.00      RA0  N
ATOM    429  H   ASP A  48      33.951  44.388  10.999  1.00  0.00      RA0  H
ATOM    430  CA  ASP A  48      33.477  43.515  12.842  1.00  0.00      RA0  C
ATOM    431  CB  ASP A  48      32.503  44.626  13.193  1.00  0.00      RA0  C
ATOM    432  CG  ASP A  48      31.657  44.042  14.302  1.00  0.00      RA0  C
ATOM    433  OD1 ASP A  48      32.242  43.438  15.182  1.00  0.00      RA0  O
ATOM    434  OD2 ASP A  48      30.432  44.122  14.278  1.00  0.00      RA0  O
ATOM    435  C   ASP A  48      32.610  42.324  12.472  1.00  0.00      RA0  C
ATOM    436  O   ASP A  48      31.790  42.437  11.560  1.00  0.00      RA0  O
ATOM    437  N   VAL A  49      32.811  41.207  13.143  1.00  0.00      RA0  N
ATOM    438  H   VAL A  49      33.380  41.264  13.969  1.00  0.00      RA0  H
ATOM    439  CA  VAL A  49      31.989  40.024  12.914  1.00  0.00      RA0  C
ATOM    440  CB  VAL A  49      32.838  38.859  12.405  1.00  0.00      RA0  C
ATOM    441  CG1 VAL A  49      33.158  39.063  10.925  1.00  0.00      RA0  C
ATOM    442  CG2 VAL A  49      34.112  38.681  13.228  1.00  0.00      RA0  C
ATOM    443  C   VAL A  49      31.198  39.673  14.179  1.00  0.00      RA0  C
ATOM    444  O   VAL A  49      30.904  38.514  14.425  1.00  0.00      RA0  O
ATOM    445  N   SER A  50      30.753  40.704  14.897  1.00  0.00      RA0  N
ATOM    446  H   SER A  50      31.007  41.652  14.671  1.00  0.00      RA0  H
ATOM    447  CA  SER A  50      29.992  40.524  16.126  1.00  0.00      RA0  C
ATOM    448  CB  SER A  50      30.058  41.782  16.986  1.00  0.00      RA0  C
ATOM    449  OG  SER A  50      31.418  41.999  17.373  1.00  0.00      RA0  O
ATOM    450  HG  SER A  50      31.788  42.544  16.679  1.00  0.00      RA0  H
ATOM    451  C   SER A  50      28.561  40.100  15.828  1.00  0.00      RA0  C
ATOM    452  O   SER A  50      27.840  39.673  16.732  1.00  0.00      RA0  O
ATOM    453  N   HIS A  51      28.182  40.234  14.568  1.00  0.00      RA0  N
ATOM    454  H   HIS A  51      28.822  40.658  13.930  1.00  0.00      RA0  H
ATOM    455  CA  HIS A  51      26.905  39.713  14.046  1.00  0.00      RA0  C
ATOM    456  CB  HIS A  51      26.579  40.328  12.681  1.00  0.00      RA0  C
ATOM    457  CG  HIS A  51      27.318  39.610  11.577  1.00  0.00      RA0  C
ATOM    458  ND1 HIS A  51      26.705  38.818  10.680  1.00  0.00      RA0  N
ATOM    459  HD1 HIS A  51      25.739  38.663  10.627  1.00  0.00      RA0  H
ATOM    460  CD2 HIS A  51      28.687  39.632  11.298  1.00  0.00      RA0  C
ATOM    461  NE2 HIS A  51      28.892  38.836  10.220  1.00  0.00      RA0  N
ATOM    462  CE1 HIS A  51      27.673  38.336   9.838  1.00  0.00      RA0  C
ATOM    463  C   HIS A  51      26.854  38.188  14.001  1.00  0.00      RA0  C
ATOM    464  O   HIS A  51      25.781  37.616  13.793  1.00  0.00      RA0  O
ATOM    465  N   MSE A  52      27.981  37.529  14.208  1.00  0.00      RA0  N
ATOM    466  H   MSE A  52      28.813  37.987  14.526  1.00  0.00      RA0  H
ATOM    467  CA  MSE A  52      27.973  36.092  14.266  1.00  0.00      RA0  C
ATOM    468  CB  MSE A  52      29.262  35.503  13.692  1.00  0.00      RA0  C
ATOM    469  CG  MSE A  52      29.504  35.938  12.247  1.00  0.00      RA0  C
ATOM    470  SE  MSE A  52      30.949  35.167  11.502  1.00  0.00      RA0  S
ATOM    471  CE  MSE A  52      30.292  33.496  11.365  1.00  0.00      RA0  C
ATOM    472  C   MSE A  52      27.752  35.628  15.676  1.00  0.00      RA0  C
ATOM    473  O   MSE A  52      28.115  36.314  16.642  1.00  0.00      RA0  O
ATOM    474  N   THR A  53      27.146  34.449  15.781  1.00  0.00      RA0  N
ATOM    475  H   THR A  53      26.971  33.886  14.995  1.00  0.00      RA0  H
ATOM    476  CA  THR A  53      26.714  33.896  17.062  1.00  0.00      RA0  C
ATOM    477  CB  THR A  53      25.290  33.441  16.821  1.00  0.00      RA0  C
ATOM    478  OG1 THR A  53      24.511  34.600  16.481  1.00  0.00      RA0  O
ATOM    479  HG1 THR A  53      24.965  35.014  15.753  1.00  0.00      RA0  H
ATOM    480  CG2 THR A  53      24.698  32.672  17.999  1.00  0.00      RA0  C
ATOM    481  C   THR A  53      27.675  32.794  17.498  1.00  0.00      RA0  C
ATOM    482  O   THR A  53      27.947  31.852  16.754  1.00  0.00      RA0  O
ATOM    483  N   ILE A  54      28.219  32.942  18.699  1.00  0.00      RA0  N
ATOM    484  H   ILE A  54      27.928  33.701  19.283  1.00  0.00      RA0  H
ATOM    485  CA  ILE A  54      29.060  31.923  19.308  1.00  0.00      RA0  C
ATOM    486  CB  ILE A  54      30.195  32.599  20.071  1.00  0.00      RA0  C
ATOM    487  CG2 ILE A  54      31.088  31.575  20.767  1.00  0.00      RA0  C
ATOM    488  CG1 ILE A  54      30.978  33.521  19.136  1.00  0.00      RA0  C
ATOM    489  CD1 ILE A  54      32.049  34.324  19.873  1.00  0.00      RA0  C
ATOM    490  C   ILE A  54      28.161  31.103  20.242  1.00  0.00      RA0  C
ATOM    491  O   ILE A  54      27.425  31.665  21.073  1.00  0.00      RA0  O
ATOM    492  N   VAL A  55      28.184  29.787  20.052  1.00  0.00      RA0  N
ATOM    493  H   VAL A  55      28.853  29.374  19.434  1.00  0.00      RA0  H
ATOM    494  CA  VAL A  55      27.349  28.884  20.811  1.00  0.00      RA0  C
ATOM    495  CB  VAL A  55      26.453  28.086  19.863  1.00  0.00      RA0  C
ATOM    496  CG1 VAL A  55      25.564  27.118  20.639  1.00  0.00      RA0  C
ATOM    497  CG2 VAL A  55      25.652  29.007  18.943  1.00  0.00      RA0  C
ATOM    498  C   VAL A  55      28.281  27.951  21.538  1.00  0.00      RA0  C
ATOM    499  O   VAL A  55      29.040  27.205  20.907  1.00  0.00      RA0  O
ATOM    500  N   ASP A  56      28.211  27.986  22.860  1.00  0.00      RA0  N
ATOM    501  H   ASP A  56      27.577  28.598  23.319  1.00  0.00      RA0  H
ATOM    502  CA  ASP A  56      28.956  27.048  23.671  1.00  0.00      RA0  C
ATOM    503  CB  ASP A  56      29.438  27.725  24.975  1.00  0.00      RA0  C
ATOM    504  CG  ASP A  56      30.528  28.782  24.775  1.00  0.00      RA0  C
ATOM    505  OD1 ASP A  56      30.968  29.002  23.656  1.00  0.00      RA0  O
ATOM    506  OD2 ASP A  56      30.976  29.400  25.746  1.00  0.00      RA0  O
ATOM    507  C   ASP A  56      28.116  25.828  24.017  1.00  0.00      RA0  C
ATOM    508  O   ASP A  56      26.960  25.950  24.410  1.00  0.00      RA0  O
ATOM    509  N   LEU A  57      28.729  24.659  23.855  1.00  0.00      RA0  N
ATOM    510  H   LEU A  57      29.704  24.643  23.625  1.00  0.00      RA0  H
ATOM    511  CA  LEU A  57      28.103  23.379  24.134  1.00  0.00      RA0  C
ATOM    512  CB  LEU A  57      28.128  22.490  22.896  1.00  0.00      RA0  C
ATOM    513  CG  LEU A  57      27.406  23.062  21.679  1.00  0.00      RA0  C
ATOM    514  CD1 LEU A  57      27.516  22.108  20.494  1.00  0.00      RA0  C
ATOM    515  CD2 LEU A  57      25.950  23.413  21.978  1.00  0.00      RA0  C
ATOM    516  C   LEU A  57      28.813  22.653  25.271  1.00  0.00      RA0  C
ATOM    517  O   LEU A  57      30.009  22.434  25.190  1.00  0.00      RA0  O
ATOM    518  N   ARG A  58      28.069  22.237  26.300  1.00  0.00      RA0  N
ATOM    519  H   ARG A  58      27.080  22.409  26.319  1.00  0.00      RA0  H
ATOM    520  CA  ARG A  58      28.656  21.606  27.470  1.00  0.00      RA0  C
ATOM    521  CB  ARG A  58      28.565  22.585  28.614  1.00  0.00      RA0  C
ATOM    522  CG  ARG A  58      29.814  23.430  28.833  1.00  0.00      RA0  C
ATOM    523  CD  ARG A  58      30.039  23.560  30.339  1.00  0.00      RA0  C
ATOM    524  NE  ARG A  58      30.165  22.224  30.924  1.00  0.00      RA0  N
ATOM    525  HE  ARG A  58      31.000  21.695  30.711  1.00  0.00      RA0  H
ATOM    526  CZ  ARG A  58      29.125  21.634  31.588  1.00  0.00      RA0  C
ATOM    527  NH1 ARG A  58      27.995  22.339  31.819  1.00  0.00      RA0  N
ATOM    528 HH11 ARG A  58      27.156  22.011  32.269  1.00  0.00      RA0  H
ATOM    529 HH12 ARG A  58      27.848  23.284  31.479  1.00  0.00      RA0  H
ATOM    530  NH2 ARG A  58      29.242  20.340  31.948  1.00  0.00      RA0  N
ATOM    531 HH21 ARG A  58      28.555  19.837  32.469  1.00  0.00      RA0  H
ATOM    532 HH22 ARG A  58      30.071  19.819  31.655  1.00  0.00      RA0  H
ATOM    533  C   ARG A  58      27.929  20.296  27.806  1.00  0.00      RA0  C
ATOM    534  O   ARG A  58      26.718  20.205  27.682  1.00  0.00      RA0  O
ATOM    535  N   GLY A  59      28.672  19.309  28.271  1.00  0.00      RA0  N
ATOM    536  H   GLY A  59      29.661  19.428  28.408  1.00  0.00      RA0  H
ATOM    537  CA  GLY A  59      28.104  18.014  28.623  1.00  0.00      RA0  C
ATOM    538  C   GLY A  59      29.040  16.897  28.203  1.00  0.00      RA0  C
ATOM    539  O   GLY A  59      29.740  17.010  27.195  1.00  0.00      RA0  O
ATOM    540  N   SER A  60      29.039  15.806  28.966  1.00  0.00      RA0  N
ATOM    541  H   SER A  60      28.428  15.752  29.755  1.00  0.00      RA0  H
ATOM    542  CA  SER A  60      29.957  14.700  28.725  1.00  0.00      RA0  C
ATOM    543  CB  SER A  60      29.782  13.845  29.958  1.00  0.00      RA0  C
ATOM    544  OG  SER A  60      29.427  14.781  30.988  1.00  0.00      RA0  O
ATOM    545  HG  SER A  60      30.109  15.451  30.984  1.00  0.00      RA0  H
ATOM    546  C   SER A  60      29.752  14.043  27.361  1.00  0.00      RA0  C
ATOM    547  O   SER A  60      30.701  13.465  26.814  1.00  0.00      RA0  O
ATOM    548  N   ARG A  61      28.539  14.152  26.803  1.00  0.00      RA0  N
ATOM    549  H   ARG A  61      27.847  14.723  27.240  1.00  0.00      RA0  H
ATOM    550  CA  ARG A  61      28.235  13.580  25.491  1.00  0.00      RA0  C
ATOM    551  CB  ARG A  61      26.830  12.991  25.543  1.00  0.00      RA0  C
ATOM    552  CG  ARG A  61      26.640  12.140  26.803  1.00  0.00      RA0  C
ATOM    553  CD  ARG A  61      25.264  11.481  26.861  1.00  0.00      RA0  C
ATOM    554  NE  ARG A  61      25.062  10.706  25.645  1.00  0.00      RA0  N
ATOM    555  HE  ARG A  61      25.887  10.390  25.153  1.00  0.00      RA0  H
ATOM    556  CZ  ARG A  61      23.827  10.515  25.113  1.00  0.00      RA0  C
ATOM    557  NH1 ARG A  61      22.738  10.930  25.803  1.00  0.00      RA0  N
ATOM    558 HH11 ARG A  61      21.794  10.906  25.442  1.00  0.00      RA0  H
ATOM    559 HH12 ARG A  61      22.832  11.319  26.722  1.00  0.00      RA0  H
ATOM    560  NH2 ARG A  61      23.738   9.931  23.903  1.00  0.00      RA0  N
ATOM    561 HH21 ARG A  61      22.889   9.705  23.426  1.00  0.00      RA0  H
ATOM    562 HH22 ARG A  61      24.594   9.701  23.395  1.00  0.00      RA0  H
ATOM    563  C   ARG A  61      28.377  14.586  24.343  1.00  0.00      RA0  C
ATOM    564  O   ARG A  61      27.883  14.349  23.255  1.00  0.00      RA0  O
ATOM    565  N   THR A  62      29.068  15.696  24.556  1.00  0.00      RA0  N
ATOM    566  H   THR A  62      29.506  15.911  25.432  1.00  0.00      RA0  H
ATOM    567  CA  THR A  62      29.125  16.716  23.498  1.00  0.00      RA0  C
ATOM    568  CB  THR A  62      29.753  17.998  24.035  1.00  0.00      RA0  C
ATOM    569  OG1 THR A  62      29.006  18.442  25.168  1.00  0.00      RA0  O
ATOM    570  HG1 THR A  62      29.541  18.235  25.927  1.00  0.00      RA0  H
ATOM    571  CG2 THR A  62      29.776  19.097  22.975  1.00  0.00      RA0  C
ATOM    572  C   THR A  62      29.753  16.227  22.195  1.00  0.00      RA0  C
ATOM    573  O   THR A  62      29.208  16.500  21.115  1.00  0.00      RA0  O
ATOM    574  N   ARG A  63      30.862  15.494  22.279  1.00  0.00      RA0  N
ATOM    575  H   ARG A  63      31.248  15.288  23.179  1.00  0.00      RA0  H
ATOM    576  CA  ARG A  63      31.512  14.989  21.056  1.00  0.00      RA0  C
ATOM    577  CB  ARG A  63      32.854  14.317  21.351  1.00  0.00      RA0  C
ATOM    578  CG  ARG A  63      33.628  14.112  20.046  1.00  0.00      RA0  C
ATOM    579  CD  ARG A  63      34.921  13.310  20.178  1.00  0.00      RA0  C
ATOM    580  NE  ARG A  63      35.866  13.923  21.107  1.00  0.00      RA0  N
ATOM    581  HE  ARG A  63      35.770  13.786  22.109  1.00  0.00      RA0  H
ATOM    582  CZ  ARG A  63      36.939  14.637  20.666  1.00  0.00      RA0  C
ATOM    583  NH1 ARG A  63      37.067  14.951  19.362  1.00  0.00      RA0  N
ATOM    584 HH11 ARG A  63      37.882  15.443  19.034  1.00  0.00      RA0  H
ATOM    585 HH12 ARG A  63      36.378  14.739  18.664  1.00  0.00      RA0  H
ATOM    586  NH2 ARG A  63      37.871  15.022  21.553  1.00  0.00      RA0  N
ATOM    587 HH21 ARG A  63      38.712  15.509  21.319  1.00  0.00      RA0  H
ATOM    588 HH22 ARG A  63      37.694  14.805  22.533  1.00  0.00      RA0  H
ATOM    589  C   ARG A  63      30.575  14.030  20.331  1.00  0.00      RA0  C
ATOM    590  O   ARG A  63      30.398  14.108  19.117  1.00  0.00      RA0  O
ATOM    591  N   GLU A  64      29.966  13.136  21.094  1.00  0.00      RA0  N
ATOM    592  H   GLU A  64      30.094  13.169  22.083  1.00  0.00      RA0  H
ATOM    593  CA  GLU A  64      29.007  12.179  20.558  1.00  0.00      RA0  C
ATOM    594  CB  GLU A  64      28.369  11.350  21.675  1.00  0.00      RA0  C
ATOM    595  CG  GLU A  64      27.357  10.336  21.130  1.00  0.00      RA0  C
ATOM    596  CD  GLU A  64      26.445   9.863  22.244  1.00  0.00      RA0  C
ATOM    597  OE1 GLU A  64      26.637  10.268  23.383  1.00  0.00      RA0  O
ATOM    598  OE2 GLU A  64      25.507   9.117  21.981  1.00  0.00      RA0  O
ATOM    599  C   GLU A  64      27.896  12.887  19.786  1.00  0.00      RA0  C
ATOM    600  O   GLU A  64      27.583  12.517  18.641  1.00  0.00      RA0  O
ATOM    601  N   PHE A  65      27.315  13.903  20.412  1.00  0.00      RA0  N
ATOM    602  H   PHE A  65      27.592  14.105  21.353  1.00  0.00      RA0  H
ATOM    603  CA  PHE A  65      26.271  14.717  19.787  1.00  0.00      RA0  C
ATOM    604  CB  PHE A  65      25.862  15.845  20.739  1.00  0.00      RA0  C
ATOM    605  CG  PHE A  65      24.977  16.851  20.041  1.00  0.00      RA0  C
ATOM    606  CD1 PHE A  65      23.863  16.437  19.319  1.00  0.00      RA0  C
ATOM    607  CD2 PHE A  65      25.288  18.204  20.119  1.00  0.00      RA0  C
ATOM    608  CE1 PHE A  65      23.078  17.373  18.658  1.00  0.00      RA0  C
ATOM    609  CE2 PHE A  65      24.498  19.140  19.464  1.00  0.00      RA0  C
ATOM    610  CZ  PHE A  65      23.397  18.724  18.726  1.00  0.00      RA0  C
ATOM    611  C   PHE A  65      26.731  15.273  18.458  1.00  0.00      RA0  C
ATOM    612  O   PHE A  65      26.046  15.148  17.451  1.00  0.00      RA0  O
ATOM    613  N   LEU A  66      27.892  15.922  18.460  1.00  0.00      RA0  N
ATOM    614  H   LEU A  66      28.440  15.950  19.300  1.00  0.00      RA0  H
ATOM    615  CA  LEU A  66      28.377  16.573  17.243  1.00  0.00      RA0  C
ATOM    616  CB  LEU A  66      29.517  17.530  17.567  1.00  0.00      RA0  C
ATOM    617  CG  LEU A  66      29.018  18.732  18.362  1.00  0.00      RA0  C
ATOM    618  CD1 LEU A  66      30.166  19.641  18.787  1.00  0.00      RA0  C
ATOM    619  CD2 LEU A  66      27.941  19.498  17.596  1.00  0.00      RA0  C
ATOM    620  C   LEU A  66      28.764  15.604  16.132  1.00  0.00      RA0  C
ATOM    621  O   LEU A  66      28.697  15.968  14.960  1.00  0.00      RA0  O
ATOM    622  N   ARG A  67      29.192  14.397  16.484  1.00  0.00      RA0  N
ATOM    623  H   ARG A  67      29.252  14.163  17.457  1.00  0.00      RA0  H
ATOM    624  CA  ARG A  67      29.454  13.340  15.473  1.00  0.00      RA0  C
ATOM    625  CB  ARG A  67      30.072  12.065  16.058  1.00  0.00      RA0  C
ATOM    626  CG  ARG A  67      31.428  12.196  16.746  1.00  0.00      RA0  C
ATOM    627  CD  ARG A  67      32.088  10.828  16.955  1.00  0.00      RA0  C
ATOM    628  NE  ARG A  67      32.611  10.303  15.692  1.00  0.00      RA0  N
ATOM    629  HE  ARG A  67      33.069  10.965  15.076  1.00  0.00      RA0  H
ATOM    630  CZ  ARG A  67      32.547   8.980  15.360  1.00  0.00      RA0  C
ATOM    631  NH1 ARG A  67      31.867   8.114  16.146  1.00  0.00      RA0  N
ATOM    632 HH11 ARG A  67      31.792   7.135  15.925  1.00  0.00      RA0  H
ATOM    633 HH12 ARG A  67      31.402   8.425  16.980  1.00  0.00      RA0  H
ATOM    634  NH2 ARG A  67      33.164   8.563  14.236  1.00  0.00      RA0  N
ATOM    635 HH21 ARG A  67      33.169   7.611  13.915  1.00  0.00      RA0  H
ATOM    636 HH22 ARG A  67      33.654   9.241  13.662  1.00  0.00      RA0  H
ATOM    637  C   ARG A  67      28.188  12.911  14.731  1.00  0.00      RA0  C
ATOM    638  O   ARG A  67      28.254  12.355  13.637  1.00  0.00      RA0  O
ATOM    639  N   TYR A  68      27.042  13.117  15.373  1.00  0.00      RA0  N
ATOM    640  H   TYR A  68      27.043  13.518  16.290  1.00  0.00      RA0  H
ATOM    641  CA  TYR A  68      25.729  12.846  14.764  1.00  0.00      RA0  C
ATOM    642  CB  TYR A  68      24.783  12.375  15.869  1.00  0.00      RA0  C
ATOM    643  CG  TYR A  68      23.392  12.173  15.326  1.00  0.00      RA0  C
ATOM    644  CD1 TYR A  68      23.175  11.274  14.290  1.00  0.00      RA0  C
ATOM    645  CE1 TYR A  68      21.891  11.087  13.798  1.00  0.00      RA0  C
ATOM    646  CD2 TYR A  68      22.330  12.886  15.869  1.00  0.00      RA0  C
ATOM    647  CE2 TYR A  68      21.044  12.694  15.380  1.00  0.00      RA0  C
ATOM    648  CZ  TYR A  68      20.827  11.792  14.344  1.00  0.00      RA0  C
ATOM    649  OH  TYR A  68      19.553  11.598  13.853  1.00  0.00      RA0  O
ATOM    650  HH  TYR A  68      19.596  10.858  13.255  1.00  0.00      RA0  H
ATOM    651  C   TYR A  68      25.182  14.082  14.049  1.00  0.00      RA0  C
ATOM    652  O   TYR A  68      24.587  14.004  12.970  1.00  0.00      RA0  O
ATOM    653  N   LEU A  69      25.409  15.257  14.618  1.00  0.00      RA0  N
ATOM    654  H   LEU A  69      25.886  15.288  15.497  1.00  0.00      RA0  H
ATOM    655  CA  LEU A  69      24.885  16.493  14.010  1.00  0.00      RA0  C
ATOM    656  CB  LEU A  69      24.988  17.622  15.037  1.00  0.00      RA0  C
ATOM    657  CG  LEU A  69      24.235  18.891  14.637  1.00  0.00      RA0  C
ATOM    658  CD1 LEU A  69      22.722  18.679  14.680  1.00  0.00      RA0  C
ATOM    659  CD2 LEU A  69      24.664  20.100  15.467  1.00  0.00      RA0  C
ATOM    660  C   LEU A  69      25.563  16.920  12.701  1.00  0.00      RA0  C
ATOM    661  O   LEU A  69      24.902  17.411  11.761  1.00  0.00      RA0  O
ATOM    662  N   LEU A  70      26.889  16.776  12.653  1.00  0.00      RA0  N
ATOM    663  H   LEU A  70      27.367  16.244  13.355  1.00  0.00      RA0  H
ATOM    664  CA  LEU A  70      27.696  17.335  11.584  1.00  0.00      RA0  C
ATOM    665  CB  LEU A  70      28.892  18.083  12.170  1.00  0.00      RA0  C
ATOM    666  CG  LEU A  70      28.494  19.190  13.146  1.00  0.00      RA0  C
ATOM    667  CD1 LEU A  70      29.709  19.779  13.863  1.00  0.00      RA0  C
ATOM    668  CD2 LEU A  70      27.654  20.270  12.466  1.00  0.00      RA0  C
ATOM    669  C   LEU A  70      28.190  16.294  10.605  1.00  0.00      RA0  C
ATOM    670  O   LEU A  70      28.403  15.156  10.966  1.00  0.00      RA0  O
ATOM    671  N   ALA A  71      28.416  16.706   9.355  1.00  0.00      RA0  N
ATOM    672  H   ALA A  71      28.283  17.674   9.132  1.00  0.00      RA0  H
ATOM    673  CA  ALA A  71      28.853  15.767   8.340  1.00  0.00      RA0  C
ATOM    674  CB  ALA A  71      28.327  16.198   6.973  1.00  0.00      RA0  C
ATOM    675  C   ALA A  71      30.368  15.588   8.235  1.00  0.00      RA0  C
ATOM    676  O   ALA A  71      30.833  14.540   7.759  1.00  0.00      RA0  O
ATOM    677  N   ASN A  72      31.134  16.589   8.665  1.00  0.00      RA0  N
ATOM    678  H   ASN A  72      30.711  17.405   9.062  1.00  0.00      RA0  H
ATOM    679  CA  ASN A  72      32.539  16.342   8.981  1.00  0.00      RA0  C
ATOM    680  CB  ASN A  72      33.360  17.621   9.086  1.00  0.00      RA0  C
ATOM    681  CG  ASN A  72      34.817  17.370   8.744  1.00  0.00      RA0  C
ATOM    682  OD1 ASN A  72      35.369  16.270   8.862  1.00  0.00      RA0  O
ATOM    683  ND2 ASN A  72      35.429  18.482   8.299  1.00  0.00      RA0  N
ATOM    684 HD21 ASN A  72      34.897  19.335   8.224  1.00  0.00      RA0  H
ATOM    685 HD22 ASN A  72      36.382  18.563   8.011  1.00  0.00      RA0  H
ATOM    686  C   ASN A  72      32.503  15.581  10.309  1.00  0.00      RA0  C
ATOM    687  O   ASN A  72      31.427  15.435  10.899  1.00  0.00      RA0  O
ATOM    688  N   ASP A  73      33.647  15.069  10.759  1.00  0.00      RA0  N
ATOM    689  H   ASP A  73      34.516  15.301  10.327  1.00  0.00      RA0  H
ATOM    690  CA  ASP A  73      33.706  14.238  11.957  1.00  0.00      RA0  C
ATOM    691  CB  ASP A  73      34.158  12.798  11.727  1.00  0.00      RA0  C
ATOM    692  CG  ASP A  73      33.884  11.990  12.985  1.00  0.00      RA0  C
ATOM    693  OD1 ASP A  73      33.338  12.529  13.942  1.00  0.00      RA0  O
ATOM    694  OD2 ASP A  73      34.193  10.804  13.017  1.00  0.00      RA0  O
ATOM    695  C   ASP A  73      34.573  14.867  13.033  1.00  0.00      RA0  C
ATOM    696  O   ASP A  73      35.803  14.869  12.924  1.00  0.00      RA0  O
ATOM    697  N   VAL A  74      33.951  15.352  14.101  1.00  0.00      RA0  N
ATOM    698  H   VAL A  74      32.985  15.114  14.207  1.00  0.00      RA0  H
ATOM    699  CA  VAL A  74      34.717  16.007  15.148  1.00  0.00      RA0  C
ATOM    700  CB  VAL A  74      33.793  16.801  16.069  1.00  0.00      RA0  C
ATOM    701  CG1 VAL A  74      33.057  17.886  15.282  1.00  0.00      RA0  C
ATOM    702  CG2 VAL A  74      32.831  15.873  16.809  1.00  0.00      RA0  C
ATOM    703  C   VAL A  74      35.604  15.060  15.948  1.00  0.00      RA0  C
ATOM    704  O   VAL A  74      36.333  15.528  16.833  1.00  0.00      RA0  O
ATOM    705  N   ALA A  75      35.537  13.750  15.655  1.00  0.00      RA0  N
ATOM    706  H   ALA A  75      34.887  13.415  14.967  1.00  0.00      RA0  H
ATOM    707  CA  ALA A  75      36.504  12.790  16.211  1.00  0.00      RA0  C
ATOM    708  CB  ALA A  75      36.229  11.371  15.715  1.00  0.00      RA0  C
ATOM    709  C   ALA A  75      37.930  13.195  15.816  1.00  0.00      RA0  C
ATOM    710  O   ALA A  75      38.893  12.833  16.499  1.00  0.00      RA0  O
ATOM    711  N   LYS A  76      38.038  13.933  14.713  1.00  0.00      RA0  N
ATOM    712  H   LYS A  76      37.213  14.174  14.197  1.00  0.00      RA0  H
ATOM    713  CA  LYS A  76      39.319  14.412  14.204  1.00  0.00      RA0  C
ATOM    714  CB  LYS A  76      39.182  14.907  12.764  1.00  0.00      RA0  C
ATOM    715  CG  LYS A  76      38.626  13.907  11.751  1.00  0.00      RA0  C
ATOM    716  CD  LYS A  76      38.305  14.624  10.436  1.00  0.00      RA0  C
ATOM    717  CE  LYS A  76      37.691  13.721   9.367  1.00  0.00      RA0  C
ATOM    718  NZ  LYS A  76      37.322  14.539   8.201  1.00  0.00      RA0  N
ATOM    719  HZ1 LYS A  76      36.904  13.946   7.459  1.00  0.00      RA0  H
ATOM    720  HZ2 LYS A  76      36.618  15.252   8.493  1.00  0.00      RA0  H
ATOM    721  HZ3 LYS A  76      38.157  15.026   7.823  1.00  0.00      RA0  H
ATOM    722  C   LYS A  76      39.898  15.565  15.013  1.00  0.00      RA0  C
ATOM    723  O   LYS A  76      41.055  15.924  14.815  1.00  0.00      RA0  O
ATOM    724  N   LEU A  77      39.123  16.143  15.923  1.00  0.00      RA0  N
ATOM    725  H   LEU A  77      38.211  15.780  16.112  1.00  0.00      RA0  H
ATOM    726  CA  LEU A  77      39.623  17.176  16.810  1.00  0.00      RA0  C
ATOM    727  CB  LEU A  77      38.505  18.153  17.156  1.00  0.00      RA0  C
ATOM    728  CG  LEU A  77      37.897  18.822  15.925  1.00  0.00      RA0  C
ATOM    729  CD1 LEU A  77      36.772  19.794  16.290  1.00  0.00      RA0  C
ATOM    730  CD2 LEU A  77      38.970  19.485  15.065  1.00  0.00      RA0  C
ATOM    731  C   LEU A  77      40.167  16.489  18.054  1.00  0.00      RA0  C
ATOM    732  O   LEU A  77      39.427  16.189  18.980  1.00  0.00      RA0  O
ATOM    733  N   THR A  78      41.473  16.235  18.068  1.00  0.00      RA0  N
ATOM    734  H   THR A  78      42.019  16.396  17.246  1.00  0.00      RA0  H
ATOM    735  CA  THR A  78      42.107  15.488  19.185  1.00  0.00      RA0  C
ATOM    736  CB  THR A  78      42.742  14.332  18.453  1.00  0.00      RA0  C
ATOM    737  OG1 THR A  78      42.552  14.603  17.056  1.00  0.00      RA0  O
ATOM    738  HG1 THR A  78      41.833  14.046  16.772  1.00  0.00      RA0  H
ATOM    739  CG2 THR A  78      42.120  12.984  18.824  1.00  0.00      RA0  C
ATOM    740  C   THR A  78      43.078  16.304  20.027  1.00  0.00      RA0  C
ATOM    741  O   THR A  78      43.410  15.889  21.155  1.00  0.00      RA0  O
ATOM    742  N   LYS A  79      43.528  17.453  19.501  1.00  0.00      RA0  N
ATOM    743  H   LYS A  79      43.098  17.797  18.669  1.00  0.00      RA0  H
ATOM    744  CA  LYS A  79      44.312  18.401  20.272  1.00  0.00      RA0  C
ATOM    745  CB  LYS A  79      45.454  18.949  19.419  1.00  0.00      RA0  C
ATOM    746  CG  LYS A  79      45.735  18.044  18.218  1.00  0.00      RA0  C
ATOM    747  CD  LYS A  79      47.022  18.405  17.478  1.00  0.00      RA0  C
ATOM    748  CE  LYS A  79      47.194  17.638  16.162  1.00  0.00      RA0  C
ATOM    749  NZ  LYS A  79      46.227  18.143  15.177  1.00  0.00      RA0  N
ATOM    750  HZ1 LYS A  79      46.561  17.991  14.198  1.00  0.00      RA0  H
ATOM    751  HZ2 LYS A  79      45.272  17.761  15.286  1.00  0.00      RA0  H
ATOM    752  HZ3 LYS A  79      46.211  19.188  15.223  1.00  0.00      RA0  H
ATOM    753  C   LYS A  79      43.414  19.517  20.757  1.00  0.00      RA0  C
ATOM    754  O   LYS A  79      42.652  20.118  19.980  1.00  0.00      RA0  O
ATOM    755  N   SER A  80      43.494  19.801  22.042  1.00  0.00      RA0  N
ATOM    756  H   SER A  80      44.168  19.346  22.619  1.00  0.00      RA0  H
ATOM    757  CA  SER A  80      42.700  20.851  22.634  1.00  0.00      RA0  C
ATOM    758  CB  SER A  80      43.133  20.917  24.107  1.00  0.00      RA0  C
ATOM    759  OG  SER A  80      42.236  21.684  24.914  1.00  0.00      RA0  O
ATOM    760  HG  SER A  80      41.462  21.152  25.078  1.00  0.00      RA0  H
ATOM    761  C   SER A  80      42.842  22.179  21.880  1.00  0.00      RA0  C
ATOM    762  O   SER A  80      43.950  22.597  21.542  1.00  0.00      RA0  O
ATOM    763  N   GLY A  81      41.709  22.810  21.592  1.00  0.00      RA0  N
ATOM    764  H   GLY A  81      40.841  22.395  21.858  1.00  0.00      RA0  H
ATOM    765  CA  GLY A  81      41.659  24.027  20.776  1.00  0.00      RA0  C
ATOM    766  C   GLY A  81      41.477  23.854  19.277  1.00  0.00      RA0  C
ATOM    767  O   GLY A  81      41.195  24.831  18.591  1.00  0.00      RA0  O
ATOM    768  N   LYS A  82      41.617  22.633  18.765  1.00  0.00      RA0  N
ATOM    769  H   LYS A  82      41.741  21.862  19.390  1.00  0.00      RA0  H
ATOM    770  CA  LYS A  82      41.534  22.380  17.344  1.00  0.00      RA0  C
ATOM    771  CB  LYS A  82      42.143  21.038  16.893  1.00  0.00      RA0  C
ATOM    772  CG  LYS A  82      42.477  20.931  15.383  1.00  0.00      RA0  C
ATOM    773  CD  LYS A  82      43.659  21.783  14.876  1.00  0.00      RA0  C
ATOM    774  CE  LYS A  82      43.941  21.693  13.357  1.00  0.00      RA0  C
ATOM    775  NZ  LYS A  82      45.239  22.310  13.007  1.00  0.00      RA0  N
ATOM    776  HZ1 LYS A  82      45.623  21.929  12.112  1.00  0.00      RA0  H
ATOM    777  HZ2 LYS A  82      45.160  23.349  12.938  1.00  0.00      RA0  H
ATOM    778  HZ3 LYS A  82      45.938  22.035  13.731  1.00  0.00      RA0  H
ATOM    779  C   LYS A  82      40.106  22.609  16.820  1.00  0.00      RA0  C
ATOM    780  O   LYS A  82      39.126  22.282  17.484  1.00  0.00      RA0  O
ATOM    781  N   ALA A  83      40.029  23.199  15.641  1.00  0.00      RA0  N
ATOM    782  H   ALA A  83      40.859  23.411  15.121  1.00  0.00      RA0  H
ATOM    783  CA  ALA A  83      38.765  23.489  14.979  1.00  0.00      RA0  C
ATOM    784  CB  ALA A  83      38.620  24.991  14.747  1.00  0.00      RA0  C
ATOM    785  C   ALA A  83      38.671  22.791  13.623  1.00  0.00      RA0  C
ATOM    786  O   ALA A  83      39.659  22.429  13.001  1.00  0.00      RA0  O
ATOM    787  N   LEU A  84      37.443  22.581  13.172  1.00  0.00      RA0  N
ATOM    788  H   LEU A  84      36.643  22.837  13.723  1.00  0.00      RA0  H
ATOM    789  CA  LEU A  84      37.234  22.187  11.795  1.00  0.00      RA0  C
ATOM    790  CB  LEU A  84      37.207  20.656  11.594  1.00  0.00      RA0  C
ATOM    791  CG  LEU A  84      36.140  19.799  12.290  1.00  0.00      RA0  C
ATOM    792  CD1 LEU A  84      34.754  19.919  11.663  1.00  0.00      RA0  C
ATOM    793  CD2 LEU A  84      36.555  18.326  12.306  1.00  0.00      RA0  C
ATOM    794  C   LEU A  84      36.040  22.924  11.189  1.00  0.00      RA0  C
ATOM    795  O   LEU A  84      35.225  23.529  11.883  1.00  0.00      RA0  O
ATOM    796  N   TYR A  85      35.998  22.850   9.877  1.00  0.00      RA0  N
ATOM    797  H   TYR A  85      36.653  22.274   9.392  1.00  0.00      RA0  H
ATOM    798  CA  TYR A  85      34.907  23.412   9.072  1.00  0.00      RA0  C
ATOM    799  CB  TYR A  85      35.556  24.054   7.838  1.00  0.00      RA0  C
ATOM    800  CG  TYR A  85      34.577  24.666   6.858  1.00  0.00      RA0  C
ATOM    801  CD1 TYR A  85      34.330  26.032   6.891  1.00  0.00      RA0  C
ATOM    802  CE1 TYR A  85      33.508  26.618   5.936  1.00  0.00      RA0  C
ATOM    803  CD2 TYR A  85      33.959  23.882   5.889  1.00  0.00      RA0  C
ATOM    804  CE2 TYR A  85      33.128  24.464   4.939  1.00  0.00      RA0  C
ATOM    805  CZ  TYR A  85      32.908  25.836   4.955  1.00  0.00      RA0  C
ATOM    806  OH  TYR A  85      32.099  26.415   3.998  1.00  0.00      RA0  O
ATOM    807  HH  TYR A  85      31.457  26.971   4.459  1.00  0.00      RA0  H
ATOM    808  C   TYR A  85      33.967  22.272   8.678  1.00  0.00      RA0  C
ATOM    809  O   TYR A  85      34.404  21.226   8.177  1.00  0.00      RA0  O
ATOM    810  N   SER A  86      32.653  22.482   8.855  1.00  0.00      RA0  N
ATOM    811  H   SER A  86      32.287  23.353   9.199  1.00  0.00      RA0  H
ATOM    812  CA  SER A  86      31.685  21.431   8.538  1.00  0.00      RA0  C
ATOM    813  CB  SER A  86      31.444  20.593   9.805  1.00  0.00      RA0  C
ATOM    814  OG  SER A  86      30.673  19.406   9.531  1.00  0.00      RA0  O
ATOM    815  HG  SER A  86      29.758  19.687   9.497  1.00  0.00      RA0  H
ATOM    816  C   SER A  86      30.361  21.981   8.001  1.00  0.00      RA0  C
ATOM    817  O   SER A  86      29.965  23.107   8.309  1.00  0.00      RA0  O
ATOM    818  N   GLY A  87      29.716  21.168   7.167  1.00  0.00      RA0  N
ATOM    819  H   GLY A  87      30.150  20.300   6.933  1.00  0.00      RA0  H
ATOM    820  CA  GLY A  87      28.287  21.302   6.928  1.00  0.00      RA0  C
ATOM    821  C   GLY A  87      27.473  20.679   8.039  1.00  0.00      RA0  C
ATOM    822  O   GLY A  87      27.917  19.744   8.707  1.00  0.00      RA0  O
ATOM    823  N   MSE A  88      26.250  21.194   8.186  1.00  0.00      RA0  N
ATOM    824  H   MSE A  88      25.969  21.984   7.632  1.00  0.00      RA0  H
ATOM    825  CA  MSE A  88      25.238  20.667   9.074  1.00  0.00      RA0  C
ATOM    826  CB  MSE A  88      24.886  21.679  10.163  1.00  0.00      RA0  C
ATOM    827  CG  MSE A  88      23.739  21.200  11.055  1.00  0.00      RA0  C
ATOM    828  SE  MSE A  88      23.484  22.276  12.475  1.00  0.00      RA0  S
ATOM    829  CE  MSE A  88      23.349  23.837  11.590  1.00  0.00      RA0  C
ATOM    830  C   MSE A  88      24.063  20.421   8.138  1.00  0.00      RA0  C
ATOM    831  O   MSE A  88      23.555  21.362   7.509  1.00  0.00      RA0  O
ATOM    832  N   LEU A  89      23.687  19.165   8.001  1.00  0.00      RA0  N
ATOM    833  H   LEU A  89      23.955  18.466   8.666  1.00  0.00      RA0  H
ATOM    834  CA  LEU A  89      22.754  18.756   6.944  1.00  0.00      RA0  C
ATOM    835  CB  LEU A  89      23.297  17.565   6.155  1.00  0.00      RA0  C
ATOM    836  CG  LEU A  89      24.713  17.727   5.608  1.00  0.00      RA0  C
ATOM    837  CD1 LEU A  89      25.131  16.477   4.835  1.00  0.00      RA0  C
ATOM    838  CD2 LEU A  89      24.883  18.995   4.772  1.00  0.00      RA0  C
ATOM    839  C   LEU A  89      21.370  18.368   7.461  1.00  0.00      RA0  C
ATOM    840  O   LEU A  89      21.208  17.885   8.590  1.00  0.00      RA0  O
ATOM    841  N   ASN A  90      20.384  18.489   6.575  1.00  0.00      RA0  N
ATOM    842  H   ASN A  90      20.622  18.782   5.647  1.00  0.00      RA0  H
ATOM    843  CA  ASN A  90      19.064  17.944   6.872  1.00  0.00      RA0  C
ATOM    844  CB  ASN A  90      17.974  18.780   6.186  1.00  0.00      RA0  C
ATOM    845  CG  ASN A  90      18.148  18.787   4.675  1.00  0.00      RA0  C
ATOM    846  OD1 ASN A  90      18.359  17.761   4.037  1.00  0.00      RA0  O
ATOM    847  ND2 ASN A  90      18.030  20.008   4.124  1.00  0.00      RA0  N
ATOM    848 HD21 ASN A  90      17.943  20.834   4.697  1.00  0.00      RA0  H
ATOM    849 HD22 ASN A  90      18.034  20.217   3.141  1.00  0.00      RA0  H
ATOM    850  C   ASN A  90      19.018  16.487   6.403  1.00  0.00      RA0  C
ATOM    851  O   ASN A  90      19.973  15.979   5.830  1.00  0.00      RA0  O
ATOM    852  N   ALA A  91      17.918  15.791   6.668  1.00  0.00      RA0  N
ATOM    853  H   ALA A  91      17.129  16.247   7.072  1.00  0.00      RA0  H
ATOM    854  CA  ALA A  91      17.838  14.369   6.357  1.00  0.00      RA0  C
ATOM    855  CB  ALA A  91      16.559  13.765   6.935  1.00  0.00      RA0  C
ATOM    856  C   ALA A  91      17.886  14.091   4.858  1.00  0.00      RA0  C
ATOM    857  O   ALA A  91      18.229  12.989   4.455  1.00  0.00      RA0  O
ATOM    858  N   SER A  92      17.542  15.083   4.027  1.00  0.00      RA0  N
ATOM    859  H   SER A  92      17.301  15.996   4.350  1.00  0.00      RA0  H
ATOM    860  CA  SER A  92      17.594  14.959   2.575  1.00  0.00      RA0  C
ATOM    861  CB  SER A  92      16.542  15.951   2.128  1.00  0.00      RA0  C
ATOM    862  OG  SER A  92      15.732  16.210   3.290  1.00  0.00      RA0  O
ATOM    863  HG  SER A  92      15.112  16.877   3.024  1.00  0.00      RA0  H
ATOM    864  C   SER A  92      18.997  15.185   2.018  1.00  0.00      RA0  C
ATOM    865  O   SER A  92      19.215  15.090   0.808  1.00  0.00      RA0  O
ATOM    866  N   GLY A  93      19.932  15.485   2.901  1.00  0.00      RA0  N
ATOM    867  H   GLY A  93      19.695  15.646   3.861  1.00  0.00      RA0  H
ATOM    868  CA  GLY A  93      21.322  15.742   2.489  1.00  0.00      RA0  C
ATOM    869  C   GLY A  93      21.556  17.152   1.966  1.00  0.00      RA0  C
ATOM    870  O   GLY A  93      22.609  17.446   1.413  1.00  0.00      RA0  O
ATOM    871  N   GLY A  94      20.597  18.049   2.151  1.00  0.00      RA0  N
ATOM    872  H   GLY A  94      19.809  17.802   2.715  1.00  0.00      RA0  H
ATOM    873  CA  GLY A  94      20.797  19.454   1.844  1.00  0.00      RA0  C
ATOM    874  C   GLY A  94      21.469  20.174   3.011  1.00  0.00      RA0  C
ATOM    875  O   GLY A  94      21.515  19.672   4.143  1.00  0.00      RA0  O
ATOM    876  N   VAL A  95      22.004  21.355   2.748  1.00  0.00      RA0  N
ATOM    877  H   VAL A  95      21.821  21.815   1.875  1.00  0.00      RA0  H
ATOM    878  CA  VAL A  95      22.779  22.059   3.750  1.00  0.00      RA0  C
ATOM    879  CB  VAL A  95      23.939  22.807   3.094  1.00  0.00      RA0  C
ATOM    880  CG1 VAL A  95      24.865  23.417   4.144  1.00  0.00      RA0  C
ATOM    881  CG2 VAL A  95      24.702  21.902   2.131  1.00  0.00      RA0  C
ATOM    882  C   VAL A  95      21.909  23.021   4.523  1.00  0.00      RA0  C
ATOM    883  O   VAL A  95      21.337  23.957   3.934  1.00  0.00      RA0  O
ATOM    884  N   ILE A  96      21.837  22.795   5.828  1.00  0.00      RA0  N
ATOM    885  H   ILE A  96      22.351  22.025   6.204  1.00  0.00      RA0  H
ATOM    886  CA  ILE A  96      21.205  23.724   6.764  1.00  0.00      RA0  C
ATOM    887  CB  ILE A  96      20.924  23.008   8.088  1.00  0.00      RA0  C
ATOM    888  CG2 ILE A  96      20.335  23.932   9.149  1.00  0.00      RA0  C
ATOM    889  CG1 ILE A  96      20.037  21.792   7.865  1.00  0.00      RA0  C
ATOM    890  CD1 ILE A  96      19.692  21.109   9.184  1.00  0.00      RA0  C
ATOM    891  C   ILE A  96      22.105  24.922   7.010  1.00  0.00      RA0  C
ATOM    892  O   ILE A  96      21.636  26.055   7.018  1.00  0.00      RA0  O
ATOM    893  N   ASP A  97      23.403  24.677   7.207  1.00  0.00      RA0  N
ATOM    894  H   ASP A  97      23.796  23.757   7.259  1.00  0.00      RA0  H
ATOM    895  CA  ASP A  97      24.364  25.760   7.328  1.00  0.00      RA0  C
ATOM    896  CB  ASP A  97      24.227  26.771   8.496  1.00  0.00      RA0  C
ATOM    897  CG  ASP A  97      24.666  28.144   7.958  1.00  0.00      RA0  C
ATOM    898  OD1 ASP A  97      24.932  28.219   6.765  1.00  0.00      RA0  O
ATOM    899  OD2 ASP A  97      24.745  29.142   8.685  1.00  0.00      RA0  O
ATOM    900  C   ASP A  97      25.776  25.150   7.217  1.00  0.00      RA0  C
ATOM    901  O   ASP A  97      25.940  23.916   7.271  1.00  0.00      RA0  O
ATOM    902  N   ASP A  98      26.755  26.031   7.049  1.00  0.00      RA0  N
ATOM    903  H   ASP A  98      26.541  27.013   7.023  1.00  0.00      RA0  H
ATOM    904  CA  ASP A  98      28.135  25.692   7.330  1.00  0.00      RA0  C
ATOM    905  CB  ASP A  98      29.045  25.763   6.092  1.00  0.00      RA0  C
ATOM    906  CG  ASP A  98      29.852  27.042   5.969  1.00  0.00      RA0  C
ATOM    907  OD1 ASP A  98      29.691  27.747   4.975  1.00  0.00      RA0  O
ATOM    908  OD2 ASP A  98      30.733  27.278   6.790  1.00  0.00      RA0  O
ATOM    909  C   ASP A  98      28.626  26.441   8.568  1.00  0.00      RA0  C
ATOM    910  O   ASP A  98      28.047  27.450   8.983  1.00  0.00      RA0  O
ATOM    911  N   LEU A  99      29.680  25.920   9.185  1.00  0.00      RA0  N
ATOM    912  H   LEU A  99      30.197  25.167   8.775  1.00  0.00      RA0  H
ATOM    913  CA  LEU A  99      30.116  26.463  10.453  1.00  0.00      RA0  C
ATOM    914  CB  LEU A  99      29.138  26.063  11.572  1.00  0.00      RA0  C
ATOM    915  CG  LEU A  99      28.691  24.591  11.593  1.00  0.00      RA0  C
ATOM    916  CD1 LEU A  99      29.737  23.624  12.155  1.00  0.00      RA0  C
ATOM    917  CD2 LEU A  99      27.359  24.438  12.329  1.00  0.00      RA0  C
ATOM    918  C   LEU A  99      31.535  26.002  10.793  1.00  0.00      RA0  C
ATOM    919  O   LEU A  99      32.080  25.076  10.152  1.00  0.00      RA0  O
ATOM    920  N   ILE A 100      32.117  26.674  11.778  1.00  0.00      RA0  N
ATOM    921  H   ILE A 100      31.590  27.394  12.233  1.00  0.00      RA0  H
ATOM    922  CA  ILE A 100      33.357  26.250  12.405  1.00  0.00      RA0  C
ATOM    923  CB  ILE A 100      34.322  27.437  12.515  1.00  0.00      RA0  C
ATOM    924  CG2 ILE A 100      35.682  27.008  13.069  1.00  0.00      RA0  C
ATOM    925  CG1 ILE A 100      34.466  28.170  11.182  1.00  0.00      RA0  C
ATOM    926  CD1 ILE A 100      35.222  27.341  10.146  1.00  0.00      RA0  C
ATOM    927  C   ILE A 100      33.032  25.724  13.796  1.00  0.00      RA0  C
ATOM    928  O   ILE A 100      32.209  26.305  14.514  1.00  0.00      RA0  O
ATOM    929  N   VAL A 101      33.655  24.612  14.165  1.00  0.00      RA0  N
ATOM    930  H   VAL A 101      34.335  24.196  13.555  1.00  0.00      RA0  H
ATOM    931  CA  VAL A 101      33.464  24.010  15.481  1.00  0.00      RA0  C
ATOM    932  CB  VAL A 101      32.661  22.708  15.374  1.00  0.00      RA0  C
ATOM    933  CG1 VAL A 101      33.145  21.846  14.215  1.00  0.00      RA0  C
ATOM    934  CG2 VAL A 101      32.629  21.942  16.700  1.00  0.00      RA0  C
ATOM    935  C   VAL A 101      34.820  23.781  16.126  1.00  0.00      RA0  C
ATOM    936  O   VAL A 101      35.731  23.291  15.460  1.00  0.00      RA0  O
ATOM    937  N   TYR A 102      34.922  24.184  17.397  1.00  0.00      RA0  N
ATOM    938  H   TYR A 102      34.096  24.473  17.869  1.00  0.00      RA0  H
ATOM    939  CA  TYR A 102      36.137  24.019  18.230  1.00  0.00      RA0  C
ATOM    940  CB  TYR A 102      36.494  25.320  18.958  1.00  0.00      RA0  C
ATOM    941  CG  TYR A 102      36.672  26.494  18.021  1.00  0.00      RA0  C
ATOM    942  CD1 TYR A 102      35.562  27.173  17.531  1.00  0.00      RA0  C
ATOM    943  CE1 TYR A 102      35.727  28.263  16.687  1.00  0.00      RA0  C
ATOM    944  CD2 TYR A 102      37.949  26.915  17.665  1.00  0.00      RA0  C
ATOM    945  CE2 TYR A 102      38.115  28.009  16.821  1.00  0.00      RA0  C
ATOM    946  CZ  TYR A 102      37.002  28.681  16.329  1.00  0.00      RA0  C
ATOM    947  OH  TYR A 102      37.145  29.763  15.485  1.00  0.00      RA0  O
ATOM    948  HH  TYR A 102      38.059  29.933  15.289  1.00  0.00      RA0  H
ATOM    949  C   TYR A 102      35.944  22.933  19.282  1.00  0.00      RA0  C
ATOM    950  O   TYR A 102      34.884  22.843  19.913  1.00  0.00      RA0  O
ATOM    951  N   TYR A 103      36.987  22.137  19.493  1.00  0.00      RA0  N
ATOM    952  H   TYR A 103      37.827  22.285  18.964  1.00  0.00      RA0  H
ATOM    953  CA  TYR A 103      37.063  21.205  20.621  1.00  0.00      RA0  C
ATOM    954  CB  TYR A 103      37.652  19.888  20.121  1.00  0.00      RA0  C
ATOM    955  CG  TYR A 103      38.332  19.095  21.211  1.00  0.00      RA0  C
ATOM    956  CD1 TYR A 103      37.613  18.609  22.297  1.00  0.00      RA0  C
ATOM    957  CE1 TYR A 103      38.264  17.876  23.281  1.00  0.00      RA0  C
ATOM    958  CD2 TYR A 103      39.695  18.842  21.111  1.00  0.00      RA0  C
ATOM    959  CE2 TYR A 103      40.342  18.104  22.094  1.00  0.00      RA0  C
ATOM    960  CZ  TYR A 103      39.627  17.625  23.183  1.00  0.00      RA0  C
ATOM    961  OH  TYR A 103      40.268  16.898  24.164  1.00  0.00      RA0  O
ATOM    962  HH  TYR A 103      41.149  16.679  23.887  1.00  0.00      RA0  H
ATOM    963  C   TYR A 103      37.952  21.838  21.675  1.00  0.00      RA0  C
ATOM    964  O   TYR A 103      39.070  22.255  21.346  1.00  0.00      RA0  O
ATOM    965  N   PHE A 104      37.469  21.916  22.917  1.00  0.00      RA0  N
ATOM    966  H   PHE A 104      36.545  21.586  23.132  1.00  0.00      RA0  H
ATOM    967  CA  PHE A 104      38.297  22.371  24.068  1.00  0.00      RA0  C
ATOM    968  CB  PHE A 104      37.655  23.569  24.763  1.00  0.00      RA0  C
ATOM    969  CG  PHE A 104      37.587  24.726  23.798  1.00  0.00      RA0  C
ATOM    970  CD1 PHE A 104      38.759  25.277  23.294  1.00  0.00      RA0  C
ATOM    971  CD2 PHE A 104      36.354  25.243  23.420  1.00  0.00      RA0  C
ATOM    972  CE1 PHE A 104      38.701  26.360  22.426  1.00  0.00      RA0  C
ATOM    973  CE2 PHE A 104      36.297  26.328  22.555  1.00  0.00      RA0  C
ATOM    974  CZ  PHE A 104      37.469  26.891  22.065  1.00  0.00      RA0  C
ATOM    975  C   PHE A 104      38.549  21.234  25.057  1.00  0.00      RA0  C
ATOM    976  O   PHE A 104      39.695  20.881  25.318  1.00  0.00      RA0  O
ATOM    977  N   THR A 105      37.473  20.666  25.599  1.00  0.00      RA0  N
ATOM    978  H   THR A 105      36.550  21.025  25.447  1.00  0.00      RA0  H
ATOM    979  CA  THR A 105      37.528  19.428  26.379  1.00  0.00      RA0  C
ATOM    980  CB  THR A 105      37.444  19.953  27.793  1.00  0.00      RA0  C
ATOM    981  OG1 THR A 105      37.282  21.378  27.696  1.00  0.00      RA0  O
ATOM    982  HG1 THR A 105      37.370  21.723  28.575  1.00  0.00      RA0  H
ATOM    983  CG2 THR A 105      38.682  19.603  28.621  1.00  0.00      RA0  C
ATOM    984  C   THR A 105      36.371  18.515  25.975  1.00  0.00      RA0  C
ATOM    985  O   THR A 105      35.486  18.910  25.222  1.00  0.00      RA0  O
ATOM    986  N   GLU A 106      36.339  17.300  26.515  1.00  0.00      RA0  N
ATOM    987  H   GLU A 106      37.098  16.960  27.066  1.00  0.00      RA0  H
ATOM    988  CA  GLU A 106      35.233  16.397  26.204  1.00  0.00      RA0  C
ATOM    989  CB  GLU A 106      35.559  14.945  26.552  1.00  0.00      RA0  C
ATOM    990  CG  GLU A 106      36.822  14.445  25.826  1.00  0.00      RA0  C
ATOM    991  CD  GLU A 106      36.666  14.366  24.307  1.00  0.00      RA0  C
ATOM    992  OE1 GLU A 106      36.170  15.290  23.670  1.00  0.00      RA0  O
ATOM    993  OE2 GLU A 106      37.104  13.387  23.713  1.00  0.00      RA0  O
ATOM    994  C   GLU A 106      33.906  16.919  26.732  1.00  0.00      RA0  C
ATOM    995  O   GLU A 106      32.848  16.421  26.346  1.00  0.00      RA0  O
ATOM    996  N   ASP A 107      33.960  17.891  27.637  1.00  0.00      RA0  N
ATOM    997  H   ASP A 107      34.836  18.276  27.907  1.00  0.00      RA0  H
ATOM    998  CA  ASP A 107      32.769  18.505  28.199  1.00  0.00      RA0  C
ATOM    999  CB  ASP A 107      32.962  18.522  29.723  1.00  0.00      RA0  C
ATOM   1000  CG  ASP A 107      31.754  19.005  30.508  1.00  0.00      RA0  C
ATOM   1001  OD1 ASP A 107      30.695  18.383  30.463  1.00  0.00      RA0  O
ATOM   1002  OD2 ASP A 107      31.883  19.987  31.230  1.00  0.00      RA0  O
ATOM   1003  C   ASP A 107      32.470  19.884  27.594  1.00  0.00      RA0  C
ATOM   1004  O   ASP A 107      31.556  20.554  28.051  1.00  0.00      RA0  O
ATOM   1005  N   PHE A 108      33.236  20.316  26.583  1.00  0.00      RA0  N
ATOM   1006  H   PHE A 108      33.901  19.728  26.119  1.00  0.00      RA0  H
ATOM   1007  CA  PHE A 108      33.162  21.700  26.101  1.00  0.00      RA0  C
ATOM   1008  CB  PHE A 108      33.929  22.634  27.039  1.00  0.00      RA0  C
ATOM   1009  CG  PHE A 108      33.722  24.065  26.606  1.00  0.00      RA0  C
ATOM   1010  CD1 PHE A 108      32.479  24.481  26.144  1.00  0.00      RA0  C
ATOM   1011  CD2 PHE A 108      34.777  24.967  26.667  1.00  0.00      RA0  C
ATOM   1012  CE1 PHE A 108      32.301  25.791  25.720  1.00  0.00      RA0  C
ATOM   1013  CE2 PHE A 108      34.597  26.279  26.246  1.00  0.00      RA0  C
ATOM   1014  CZ  PHE A 108      33.361  26.688  25.761  1.00  0.00      RA0  C
ATOM   1015  C   PHE A 108      33.666  21.852  24.650  1.00  0.00      RA0  C
ATOM   1016  O   PHE A 108      34.880  21.753  24.368  1.00  0.00      RA0  O
ATOM   1017  N   PHE A 109      32.701  22.061  23.750  1.00  0.00      RA0  N
ATOM   1018  H   PHE A 109      31.761  22.162  24.093  1.00  0.00      RA0  H
ATOM   1019  CA  PHE A 109      32.924  22.476  22.360  1.00  0.00      RA0  C
ATOM   1020  CB  PHE A 109      32.343  21.446  21.384  1.00  0.00      RA0  C
ATOM   1021  CG  PHE A 109      33.138  20.158  21.300  1.00  0.00      RA0  C
ATOM   1022  CD1 PHE A 109      33.370  19.371  22.423  1.00  0.00      RA0  C
ATOM   1023  CD2 PHE A 109      33.613  19.739  20.062  1.00  0.00      RA0  C
ATOM   1024  CE1 PHE A 109      34.047  18.163  22.307  1.00  0.00      RA0  C
ATOM   1025  CE2 PHE A 109      34.288  18.529  19.942  1.00  0.00      RA0  C
ATOM   1026  CZ  PHE A 109      34.497  17.737  21.064  1.00  0.00      RA0  C
ATOM   1027  C   PHE A 109      32.241  23.819  22.089  1.00  0.00      RA0  C
ATOM   1028  O   PHE A 109      31.394  24.282  22.856  1.00  0.00      RA0  O
ATOM   1029  N   ARG A 110      32.585  24.424  20.962  1.00  0.00      RA0  N
ATOM   1030  H   ARG A 110      33.240  23.992  20.337  1.00  0.00      RA0  H
ATOM   1031  CA  ARG A 110      32.041  25.717  20.583  1.00  0.00      RA0  C
ATOM   1032  CB  ARG A 110      33.061  26.776  21.003  1.00  0.00      RA0  C
ATOM   1033  CG  ARG A 110      33.066  28.099  20.238  1.00  0.00      RA0  C
ATOM   1034  CD  ARG A 110      33.961  29.106  20.963  1.00  0.00      RA0  C
ATOM   1035  NE  ARG A 110      33.406  29.311  22.296  1.00  0.00      RA0  N
ATOM   1036  HE  ARG A 110      32.443  29.025  22.419  1.00  0.00      RA0  H
ATOM   1037  CZ  ARG A 110      34.082  29.867  23.338  1.00  0.00      RA0  C
ATOM   1038  NH1 ARG A 110      35.352  30.306  23.168  1.00  0.00      RA0  N
ATOM   1039 HH11 ARG A 110      35.890  30.733  23.905  1.00  0.00      RA0  H
ATOM   1040 HH12 ARG A 110      35.806  30.220  22.277  1.00  0.00      RA0  H
ATOM   1041  NH2 ARG A 110      33.450  29.961  24.526  1.00  0.00      RA0  N
ATOM   1042 HH21 ARG A 110      33.859  30.325  25.361  1.00  0.00      RA0  H
ATOM   1043 HH22 ARG A 110      32.483  29.636  24.608  1.00  0.00      RA0  H
ATOM   1044  C   ARG A 110      31.746  25.749  19.088  1.00  0.00      RA0  C
ATOM   1045  O   ARG A 110      32.562  25.276  18.300  1.00  0.00      RA0  O
ATOM   1046  N   LEU A 111      30.580  26.287  18.710  1.00  0.00      RA0  N
ATOM   1047  H   LEU A 111      29.993  26.716  19.397  1.00  0.00      RA0  H
ATOM   1048  CA  LEU A 111      30.212  26.506  17.300  1.00  0.00      RA0  C
ATOM   1049  CB  LEU A 111      28.812  25.960  17.023  1.00  0.00      RA0  C
ATOM   1050  CG  LEU A 111      28.628  24.457  17.211  1.00  0.00      RA0  C
ATOM   1051  CD1 LEU A 111      27.151  24.094  17.337  1.00  0.00      RA0  C
ATOM   1052  CD2 LEU A 111      29.284  23.660  16.090  1.00  0.00      RA0  C
ATOM   1053  C   LEU A 111      30.144  27.988  17.047  1.00  0.00      RA0  C
ATOM   1054  O   LEU A 111      29.820  28.761  17.961  1.00  0.00      RA0  O
ATOM   1055  N   VAL A 112      30.389  28.387  15.807  1.00  0.00      RA0  N
ATOM   1056  H   VAL A 112      30.679  27.732  15.104  1.00  0.00      RA0  H
ATOM   1057  CA  VAL A 112      30.190  29.775  15.392  1.00  0.00      RA0  C
ATOM   1058  CB  VAL A 112      31.527  30.474  15.118  1.00  0.00      RA0  C
ATOM   1059  CG1 VAL A 112      31.300  31.946  14.775  1.00  0.00      RA0  C
ATOM   1060  CG2 VAL A 112      32.505  30.322  16.286  1.00  0.00      RA0  C
ATOM   1061  C   VAL A 112      29.307  29.795  14.147  1.00  0.00      RA0  C
ATOM   1062  O   VAL A 112      29.639  29.175  13.139  1.00  0.00      RA0  O
ATOM   1063  N   VAL A 113      28.195  30.511  14.213  1.00  0.00      RA0  N
ATOM   1064  H   VAL A 113      27.979  31.043  15.032  1.00  0.00      RA0  H
ATOM   1065  CA  VAL A 113      27.286  30.606  13.069  1.00  0.00      RA0  C
ATOM   1066  CB  VAL A 113      26.022  29.759  13.284  1.00  0.00      RA0  C
ATOM   1067  CG1 VAL A 113      26.323  28.260  13.341  1.00  0.00      RA0  C
ATOM   1068  CG2 VAL A 113      25.242  30.239  14.510  1.00  0.00      RA0  C
ATOM   1069  C   VAL A 113      26.872  32.037  12.745  1.00  0.00      RA0  C
ATOM   1070  O   VAL A 113      26.968  32.956  13.570  1.00  0.00      RA0  O
ATOM   1071  N   ASN A 114      26.368  32.203  11.529  1.00  0.00      RA0  N
ATOM   1072  H   ASN A 114      26.149  31.378  11.001  1.00  0.00      RA0  H
ATOM   1073  CA  ASN A 114      25.969  33.509  11.022  1.00  0.00      RA0  C
ATOM   1074  CB  ASN A 114      25.814  33.431   9.497  1.00  0.00      RA0  C
ATOM   1075  CG  ASN A 114      27.035  32.829   8.834  1.00  0.00      RA0  C
ATOM   1076  OD1 ASN A 114      28.043  33.511   8.671  1.00  0.00      RA0  O
ATOM   1077  ND2 ASN A 114      26.896  31.532   8.473  1.00  0.00      RA0  N
ATOM   1078 HD21 ASN A 114      26.068  30.960   8.577  1.00  0.00      RA0  H
ATOM   1079 HD22 ASN A 114      27.630  30.991   8.054  1.00  0.00      RA0  H
ATOM   1080  C   ASN A 114      24.621  33.987  11.529  1.00  0.00      RA0  C
ATOM   1081  O   ASN A 114      23.769  33.189  11.905  1.00  0.00      RA0  O
ATOM   1082  N   SER A 115      24.446  35.308  11.508  1.00  0.00      RA0  N
ATOM   1083  H   SER A 115      25.219  35.897  11.283  1.00  0.00      RA0  H
ATOM   1084  CA  SER A 115      23.211  35.933  11.928  1.00  0.00      RA0  C
ATOM   1085  CB  SER A 115      23.335  37.458  11.881  1.00  0.00      RA0  C
ATOM   1086  OG  SER A 115      22.480  38.057  12.862  1.00  0.00      RA0  O
ATOM   1087  HG  SER A 115      21.595  37.760  12.675  1.00  0.00      RA0  H
ATOM   1088  C   SER A 115      22.004  35.426  11.128  1.00  0.00      RA0  C
ATOM   1089  O   SER A 115      20.951  35.137  11.684  1.00  0.00      RA0  O
ATOM   1090  N   ALA A 116      22.161  35.353   9.815  1.00  0.00      RA0  N
ATOM   1091  H   ALA A 116      23.061  35.500   9.411  1.00  0.00      RA0  H
ATOM   1092  CA  ALA A 116      21.043  35.018   8.928  1.00  0.00      RA0  C
ATOM   1093  CB  ALA A 116      21.508  34.976   7.473  1.00  0.00      RA0  C
ATOM   1094  C   ALA A 116      20.420  33.676   9.263  1.00  0.00      RA0  C
ATOM   1095  O   ALA A 116      19.203  33.489   9.107  1.00  0.00      RA0  O
ATOM   1096  N   THR A 117      21.240  32.742   9.737  1.00  0.00      RA0  N
ATOM   1097  H   THR A 117      22.226  32.864   9.840  1.00  0.00      RA0  H
ATOM   1098  CA  THR A 117      20.803  31.366  10.039  1.00  0.00      RA0  C
ATOM   1099  CB  THR A 117      21.820  30.526   9.298  1.00  0.00      RA0  C
ATOM   1100  OG1 THR A 117      22.893  31.382   8.866  1.00  0.00      RA0  O
ATOM   1101  HG1 THR A 117      23.570  30.726   8.655  1.00  0.00      RA0  H
ATOM   1102  CG2 THR A 117      21.204  29.834   8.090  1.00  0.00      RA0  C
ATOM   1103  C   THR A 117      20.765  31.032  11.528  1.00  0.00      RA0  C
ATOM   1104  O   THR A 117      20.453  29.895  11.901  1.00  0.00      RA0  O
ATOM   1105  N   ARG A 118      21.031  32.024  12.371  1.00  0.00      RA0  N
ATOM   1106  H   ARG A 118      21.284  32.916  11.998  1.00  0.00      RA0  H
ATOM   1107  CA  ARG A 118      21.119  31.830  13.819  1.00  0.00      RA0  C
ATOM   1108  CB  ARG A 118      21.347  33.197  14.470  1.00  0.00      RA0  C
ATOM   1109  CG  ARG A 118      21.227  33.220  15.992  1.00  0.00      RA0  C
ATOM   1110  CD  ARG A 118      21.375  34.637  16.553  1.00  0.00      RA0  C
ATOM   1111  NE  ARG A 118      20.920  34.705  17.940  1.00  0.00      RA0  N
ATOM   1112  HE  ARG A 118      19.954  34.420  18.055  1.00  0.00      RA0  H
ATOM   1113  CZ  ARG A 118      21.753  35.190  18.912  1.00  0.00      RA0  C
ATOM   1114  NH1 ARG A 118      23.022  35.524  18.610  1.00  0.00      RA0  N
ATOM   1115 HH11 ARG A 118      23.612  35.935  19.325  1.00  0.00      RA0  H
ATOM   1116 HH12 ARG A 118      23.434  35.373  17.701  1.00  0.00      RA0  H
ATOM   1117  NH2 ARG A 118      21.310  35.331  20.178  1.00  0.00      RA0  N
ATOM   1118 HH21 ARG A 118      21.933  35.667  20.914  1.00  0.00      RA0  H
ATOM   1119 HH22 ARG A 118      20.373  35.113  20.452  1.00  0.00      RA0  H
ATOM   1120  C   ARG A 118      19.916  31.116  14.423  1.00  0.00      RA0  C
ATOM   1121  O   ARG A 118      20.052  30.100  15.112  1.00  0.00      RA0  O
ATOM   1122  N   GLU A 119      18.728  31.646  14.183  1.00  0.00      RA0  N
ATOM   1123  H   GLU A 119      18.662  32.472  13.627  1.00  0.00      RA0  H
ATOM   1124  CA  GLU A 119      17.547  31.080  14.828  1.00  0.00      RA0  C
ATOM   1125  CB  GLU A 119      16.390  32.078  14.818  1.00  0.00      RA0  C
ATOM   1126  CG  GLU A 119      16.791  33.437  15.411  1.00  0.00      RA0  C
ATOM   1127  CD  GLU A 119      17.300  33.293  16.839  1.00  0.00      RA0  C
ATOM   1128  OE1 GLU A 119      16.831  32.414  17.556  1.00  0.00      RA0  O
ATOM   1129  OE2 GLU A 119      18.166  34.071  17.237  1.00  0.00      RA0  O
ATOM   1130  C   GLU A 119      17.167  29.693  14.294  1.00  0.00      RA0  C
ATOM   1131  O   GLU A 119      16.825  28.813  15.062  1.00  0.00      RA0  O
ATOM   1132  N   LYS A 120      17.286  29.493  12.992  1.00  0.00      RA0  N
ATOM   1133  H   LYS A 120      17.704  30.217  12.448  1.00  0.00      RA0  H
ATOM   1134  CA  LYS A 120      17.100  28.161  12.407  1.00  0.00      RA0  C
ATOM   1135  CB  LYS A 120      17.267  28.232  10.884  1.00  0.00      RA0  C
ATOM   1136  CG  LYS A 120      17.035  26.879  10.205  1.00  0.00      RA0  C
ATOM   1137  CD  LYS A 120      17.359  26.844   8.707  1.00  0.00      RA0  C
ATOM   1138  CE  LYS A 120      18.826  27.157   8.403  1.00  0.00      RA0  C
ATOM   1139  NZ  LYS A 120      19.194  26.668   7.066  1.00  0.00      RA0  N
ATOM   1140  HZ1 LYS A 120      20.198  26.855   6.859  1.00  0.00      RA0  H
ATOM   1141  HZ2 LYS A 120      19.081  25.633   7.037  1.00  0.00      RA0  H
ATOM   1142  HZ3 LYS A 120      18.626  27.030   6.280  1.00  0.00      RA0  H
ATOM   1143  C   LYS A 120      18.073  27.158  12.976  1.00  0.00      RA0  C
ATOM   1144  O   LYS A 120      17.715  26.044  13.303  1.00  0.00      RA0  O
ATOM   1145  N   ASP A 121      19.339  27.552  13.045  1.00  0.00      RA0  N
ATOM   1146  H   ASP A 121      19.664  28.410  12.650  1.00  0.00      RA0  H
ATOM   1147  CA  ASP A 121      20.385  26.683  13.575  1.00  0.00      RA0  C
ATOM   1148  CB  ASP A 121      21.775  27.258  13.346  1.00  0.00      RA0  C
ATOM   1149  CG  ASP A 121      22.004  27.407  11.858  1.00  0.00      RA0  C
ATOM   1150  OD1 ASP A 121      21.300  26.766  11.071  1.00  0.00      RA0  O
ATOM   1151  OD2 ASP A 121      22.875  28.190  11.495  1.00  0.00      RA0  O
ATOM   1152  C   ASP A 121      20.154  26.364  15.050  1.00  0.00      RA0  C
ATOM   1153  O   ASP A 121      20.295  25.218  15.483  1.00  0.00      RA0  O
ATOM   1154  N   LEU A 122      19.828  27.387  15.828  1.00  0.00      RA0  N
ATOM   1155  H   LEU A 122      19.744  28.295  15.416  1.00  0.00      RA0  H
ATOM   1156  CA  LEU A 122      19.602  27.193  17.256  1.00  0.00      RA0  C
ATOM   1157  CB  LEU A 122      19.361  28.517  17.979  1.00  0.00      RA0  C
ATOM   1158  CG  LEU A 122      20.637  29.345  18.120  1.00  0.00      RA0  C
ATOM   1159  CD1 LEU A 122      20.368  30.692  18.791  1.00  0.00      RA0  C
ATOM   1160  CD2 LEU A 122      21.744  28.557  18.822  1.00  0.00      RA0  C
ATOM   1161  C   LEU A 122      18.452  26.245  17.509  1.00  0.00      RA0  C
ATOM   1162  O   LEU A 122      18.522  25.412  18.398  1.00  0.00      RA0  O
ATOM   1163  N   SER A 123      17.383  26.364  16.730  1.00  0.00      RA0  N
ATOM   1164  H   SER A 123      17.358  27.059  16.010  1.00  0.00      RA0  H
ATOM   1165  CA  SER A 123      16.226  25.489  16.918  1.00  0.00      RA0  C
ATOM   1166  CB  SER A 123      15.086  26.071  16.093  1.00  0.00      RA0  C
ATOM   1167  OG  SER A 123      14.900  27.433  16.495  1.00  0.00      RA0  O
ATOM   1168  HG  SER A 123      15.583  27.959  16.089  1.00  0.00      RA0  H
ATOM   1169  C   SER A 123      16.595  24.052  16.582  1.00  0.00      RA0  C
ATOM   1170  O   SER A 123      16.212  23.125  17.291  1.00  0.00      RA0  O
ATOM   1171  N   TRP A 124      17.343  23.880  15.498  1.00  0.00      RA0  N
ATOM   1172  H   TRP A 124      17.647  24.674  14.964  1.00  0.00      RA0  H
ATOM   1173  CA  TRP A 124      17.787  22.548  15.055  1.00  0.00      RA0  C
ATOM   1174  CB  TRP A 124      18.419  22.677  13.666  1.00  0.00      RA0  C
ATOM   1175  CG  TRP A 124      18.817  21.330  13.110  1.00  0.00      RA0  C
ATOM   1176  CD2 TRP A 124      17.968  20.325  12.517  1.00  0.00      RA0  C
ATOM   1177  CE2 TRP A 124      18.796  19.253  12.109  1.00  0.00      RA0  C
ATOM   1178  CE3 TRP A 124      16.597  20.256  12.298  1.00  0.00      RA0  C
ATOM   1179  CD1 TRP A 124      20.115  20.804  13.029  1.00  0.00      RA0  C
ATOM   1180  NE1 TRP A 124      20.107  19.579  12.439  1.00  0.00      RA0  N
ATOM   1181  HE1 TRP A 124      20.894  19.022  12.255  1.00  0.00      RA0  H
ATOM   1182  CZ2 TRP A 124      18.232  18.145  11.488  1.00  0.00      RA0  C
ATOM   1183  CZ3 TRP A 124      16.046  19.141  11.678  1.00  0.00      RA0  C
ATOM   1184  CH2 TRP A 124      16.860  18.090  11.273  1.00  0.00      RA0  C
ATOM   1185  C   TRP A 124      18.760  21.909  16.045  1.00  0.00      RA0  C
ATOM   1186  O   TRP A 124      18.593  20.764  16.438  1.00  0.00      RA0  O
ATOM   1187  N   ILE A 125      19.761  22.681  16.455  1.00  0.00      RA0  N
ATOM   1188  H   ILE A 125      19.820  23.605  16.091  1.00  0.00      RA0  H
ATOM   1189  CA  ILE A 125      20.746  22.218  17.430  1.00  0.00      RA0  C
ATOM   1190  CB  ILE A 125      21.849  23.258  17.656  1.00  0.00      RA0  C
ATOM   1191  CG2 ILE A 125      22.771  22.872  18.815  1.00  0.00      RA0  C
ATOM   1192  CG1 ILE A 125      22.652  23.461  16.370  1.00  0.00      RA0  C
ATOM   1193  CD1 ILE A 125      23.550  24.696  16.437  1.00  0.00      RA0  C
ATOM   1194  C   ILE A 125      20.050  21.835  18.742  1.00  0.00      RA0  C
ATOM   1195  O   ILE A 125      20.290  20.760  19.269  1.00  0.00      RA0  O
ATOM   1196  N   THR A 126      19.185  22.715  19.246  1.00  0.00      RA0  N
ATOM   1197  H   THR A 126      19.020  23.584  18.781  1.00  0.00      RA0  H
ATOM   1198  CA  THR A 126      18.413  22.427  20.459  1.00  0.00      RA0  C
ATOM   1199  CB  THR A 126      17.576  23.644  20.843  1.00  0.00      RA0  C
ATOM   1200  OG1 THR A 126      18.449  24.768  21.012  1.00  0.00      RA0  O
ATOM   1201  HG1 THR A 126      18.612  25.118  20.145  1.00  0.00      RA0  H
ATOM   1202  CG2 THR A 126      16.766  23.409  22.119  1.00  0.00      RA0  C
ATOM   1203  C   THR A 126      17.638  21.140  20.388  1.00  0.00      RA0  C
ATOM   1204  O   THR A 126      17.679  20.344  21.333  1.00  0.00      RA0  O
ATOM   1205  N   GLN A 127      16.919  20.950  19.285  1.00  0.00      RA0  N
ATOM   1206  H   GLN A 127      16.931  21.647  18.565  1.00  0.00      RA0  H
ATOM   1207  CA  GLN A 127      16.103  19.760  19.063  1.00  0.00      RA0  C
ATOM   1208  CB  GLN A 127      15.406  19.879  17.707  1.00  0.00      RA0  C
ATOM   1209  CG  GLN A 127      14.535  18.679  17.337  1.00  0.00      RA0  C
ATOM   1210  CD  GLN A 127      13.853  18.961  16.014  1.00  0.00      RA0  C
ATOM   1211  OE1 GLN A 127      12.820  19.617  15.949  1.00  0.00      RA0  O
ATOM   1212  NE2 GLN A 127      14.489  18.434  14.952  1.00  0.00      RA0  N
ATOM   1213 HE21 GLN A 127      15.328  17.893  15.050  1.00  0.00      RA0  H
ATOM   1214 HE22 GLN A 127      14.151  18.568  14.022  1.00  0.00      RA0  H
ATOM   1215  C   GLN A 127      16.927  18.464  19.147  1.00  0.00      RA0  C
ATOM   1216  O   GLN A 127      16.596  17.540  19.877  1.00  0.00      RA0  O
ATOM   1217  N   HIS A 128      18.018  18.419  18.397  1.00  0.00      RA0  N
ATOM   1218  H   HIS A 128      18.299  19.240  17.892  1.00  0.00      RA0  H
ATOM   1219  CA  HIS A 128      18.844  17.228  18.341  1.00  0.00      RA0  C
ATOM   1220  CB  HIS A 128      19.638  17.157  17.035  1.00  0.00      RA0  C
ATOM   1221  CG  HIS A 128      18.689  16.786  15.924  1.00  0.00      RA0  C
ATOM   1222  ND1 HIS A 128      18.529  15.533  15.457  1.00  0.00      RA0  N
ATOM   1223  HD1 HIS A 128      19.014  14.729  15.746  1.00  0.00      RA0  H
ATOM   1224  CD2 HIS A 128      17.813  17.634  15.244  1.00  0.00      RA0  C
ATOM   1225  NE2 HIS A 128      17.113  16.876  14.365  1.00  0.00      RA0  N
ATOM   1226  CE1 HIS A 128      17.556  15.583  14.494  1.00  0.00      RA0  C
ATOM   1227  C   HIS A 128      19.769  17.062  19.563  1.00  0.00      RA0  C
ATOM   1228  O   HIS A 128      20.225  15.953  19.833  1.00  0.00      RA0  O
ATOM   1229  N   ALA A 129      20.027  18.136  20.308  1.00  0.00      RA0  N
ATOM   1230  H   ALA A 129      19.633  19.024  20.066  1.00  0.00      RA0  H
ATOM   1231  CA  ALA A 129      20.873  18.057  21.500  1.00  0.00      RA0  C
ATOM   1232  CB  ALA A 129      21.303  19.444  21.974  1.00  0.00      RA0  C
ATOM   1233  C   ALA A 129      20.202  17.338  22.680  1.00  0.00      RA0  C
ATOM   1234  O   ALA A 129      20.880  16.738  23.501  1.00  0.00      RA0  O
ATOM   1235  N   GLU A 130      18.881  17.425  22.754  1.00  0.00      RA0  N
ATOM   1236  H   GLU A 130      18.372  17.866  22.013  1.00  0.00      RA0  H
ATOM   1237  CA  GLU A 130      18.113  17.027  23.947  1.00  0.00      RA0  C
ATOM   1238  CB  GLU A 130      16.623  17.367  23.738  1.00  0.00      RA0  C
ATOM   1239  CG  GLU A 130      15.688  17.117  24.926  1.00  0.00      RA0  C
ATOM   1240  CD  GLU A 130      15.349  15.644  25.035  1.00  0.00      RA0  C
ATOM   1241  OE1 GLU A 130      15.297  14.977  24.004  1.00  0.00      RA0  O
ATOM   1242  OE2 GLU A 130      15.145  15.165  26.146  1.00  0.00      RA0  O
ATOM   1243  C   GLU A 130      18.400  15.609  24.440  1.00  0.00      RA0  C
ATOM   1244  O   GLU A 130      18.651  15.430  25.640  1.00  0.00      RA0  O
ATOM   1245  N   PRO A 131      18.393  14.603  23.570  1.00  0.00      RA0  N
ATOM   1246  CD  PRO A 131      18.043  14.605  22.146  1.00  0.00      RA0  C
ATOM   1247  CA  PRO A 131      18.648  13.234  24.018  1.00  0.00      RA0  C
ATOM   1248  CB  PRO A 131      18.322  12.359  22.801  1.00  0.00      RA0  C
ATOM   1249  CG  PRO A 131      17.473  13.223  21.882  1.00  0.00      RA0  C
ATOM   1250  C   PRO A 131      20.074  12.993  24.479  1.00  0.00      RA0  C
ATOM   1251  O   PRO A 131      20.319  12.039  25.221  1.00  0.00      RA0  O
ATOM   1252  N   PHE A 132      20.994  13.857  24.056  1.00  0.00      RA0  N
ATOM   1253  H   PHE A 132      20.708  14.667  23.540  1.00  0.00      RA0  H
ATOM   1254  CA  PHE A 132      22.381  13.799  24.487  1.00  0.00      RA0  C
ATOM   1255  CB  PHE A 132      23.314  14.295  23.381  1.00  0.00      RA0  C
ATOM   1256  CG  PHE A 132      23.126  13.527  22.094  1.00  0.00      RA0  C
ATOM   1257  CD1 PHE A 132      23.930  12.428  21.821  1.00  0.00      RA0  C
ATOM   1258  CD2 PHE A 132      22.167  13.927  21.171  1.00  0.00      RA0  C
ATOM   1259  CE1 PHE A 132      23.782  11.737  20.625  1.00  0.00      RA0  C
ATOM   1260  CE2 PHE A 132      22.017  13.237  19.975  1.00  0.00      RA0  C
ATOM   1261  CZ  PHE A 132      22.829  12.144  19.699  1.00  0.00      RA0  C
ATOM   1262  C   PHE A 132      22.668  14.592  25.770  1.00  0.00      RA0  C
ATOM   1263  O   PHE A 132      23.759  14.469  26.353  1.00  0.00      RA0  O
ATOM   1264  N   GLY A 133      21.702  15.400  26.203  1.00  0.00      RA0  N
ATOM   1265  H   GLY A 133      20.862  15.516  25.668  1.00  0.00      RA0  H
ATOM   1266  CA  GLY A 133      21.820  16.178  27.431  1.00  0.00      RA0  C
ATOM   1267  C   GLY A 133      22.832  17.306  27.350  1.00  0.00      RA0  C
ATOM   1268  O   GLY A 133      23.558  17.570  28.316  1.00  0.00      RA0  O
ATOM   1269  N   ILE A 134      22.864  17.993  26.212  1.00  0.00      RA0  N
ATOM   1270  H   ILE A 134      22.136  17.870  25.538  1.00  0.00      RA0  H
ATOM   1271  CA  ILE A 134      23.862  19.032  25.986  1.00  0.00      RA0  C
ATOM   1272  CB  ILE A 134      24.285  19.069  24.518  1.00  0.00      RA0  C
ATOM   1273  CG2 ILE A 134      25.363  20.125  24.269  1.00  0.00      RA0  C
ATOM   1274  CG1 ILE A 134      24.750  17.682  24.087  1.00  0.00      RA0  C
ATOM   1275  CD1 ILE A 134      25.853  17.145  24.998  1.00  0.00      RA0  C
ATOM   1276  C   ILE A 134      23.293  20.373  26.433  1.00  0.00      RA0  C
ATOM   1277  O   ILE A 134      22.166  20.722  26.075  1.00  0.00      RA0  O
ATOM   1278  N   GLU A 135      24.065  21.094  27.242  1.00  0.00      RA0  N
ATOM   1279  H   GLU A 135      24.977  20.753  27.462  1.00  0.00      RA0  H
ATOM   1280  CA  GLU A 135      23.728  22.449  27.678  1.00  0.00      RA0  C
ATOM   1281  CB  GLU A 135      24.481  22.609  29.003  1.00  0.00      RA0  C
ATOM   1282  CG  GLU A 135      24.636  23.989  29.643  1.00  0.00      RA0  C
ATOM   1283  CD  GLU A 135      25.605  23.840  30.807  1.00  0.00      RA0  C
ATOM   1284  OE1 GLU A 135      26.622  24.533  30.840  1.00  0.00      RA0  O
ATOM   1285  OE2 GLU A 135      25.382  22.986  31.666  1.00  0.00      RA0  O
ATOM   1286  C   GLU A 135      24.204  23.447  26.613  1.00  0.00      RA0  C
ATOM   1287  O   GLU A 135      25.387  23.508  26.304  1.00  0.00      RA0  O
ATOM   1288  N   ILE A 136      23.267  24.219  26.067  1.00  0.00      RA0  N
ATOM   1289  H   ILE A 136      22.357  24.247  26.476  1.00  0.00      RA0  H
ATOM   1290  CA  ILE A 136      23.543  25.167  24.980  1.00  0.00      RA0  C
ATOM   1291  CB  ILE A 136      22.476  25.002  23.902  1.00  0.00      RA0  C
ATOM   1292  CG2 ILE A 136      22.673  25.979  22.742  1.00  0.00      RA0  C
ATOM   1293  CG1 ILE A 136      22.428  23.545  23.446  1.00  0.00      RA0  C
ATOM   1294  CD1 ILE A 136      21.335  23.309  22.412  1.00  0.00      RA0  C
ATOM   1295  C   ILE A 136      23.525  26.578  25.545  1.00  0.00      RA0  C
ATOM   1296  O   ILE A 136      22.514  26.993  26.112  1.00  0.00      RA0  O
ATOM   1297  N   THR A 137      24.636  27.308  25.390  1.00  0.00      RA0  N
ATOM   1298  H   THR A 137      25.458  26.900  24.996  1.00  0.00      RA0  H
ATOM   1299  CA  THR A 137      24.751  28.675  25.878  1.00  0.00      RA0  C
ATOM   1300  CB  THR A 137      25.771  28.551  26.993  1.00  0.00      RA0  C
ATOM   1301  OG1 THR A 137      25.444  27.364  27.728  1.00  0.00      RA0  O
ATOM   1302  HG1 THR A 137      26.199  27.113  28.248  1.00  0.00      RA0  H
ATOM   1303  CG2 THR A 137      25.833  29.783  27.897  1.00  0.00      RA0  C
ATOM   1304  C   THR A 137      25.140  29.591  24.728  1.00  0.00      RA0  C
ATOM   1305  O   THR A 137      26.202  29.420  24.130  1.00  0.00      RA0  O
ATOM   1306  N   VAL A 138      24.276  30.548  24.409  1.00  0.00      RA0  N
ATOM   1307  H   VAL A 138      23.496  30.726  25.006  1.00  0.00      RA0  H
ATOM   1308  CA  VAL A 138      24.569  31.510  23.345  1.00  0.00      RA0  C
ATOM   1309  CB  VAL A 138      23.271  31.978  22.696  1.00  0.00      RA0  C
ATOM   1310  CG1 VAL A 138      23.557  32.879  21.499  1.00  0.00      RA0  C
ATOM   1311  CG2 VAL A 138      22.410  30.775  22.307  1.00  0.00      RA0  C
ATOM   1312  C   VAL A 138      25.368  32.678  23.936  1.00  0.00      RA0  C
ATOM   1313  O   VAL A 138      24.944  33.289  24.920  1.00  0.00      RA0  O
ATOM   1314  N   ARG A 139      26.488  33.018  23.307  1.00  0.00      RA0  N
ATOM   1315  H   ARG A 139      26.673  32.628  22.409  1.00  0.00      RA0  H
ATOM   1316  CA  ARG A 139      27.450  33.974  23.874  1.00  0.00      RA0  C
ATOM   1317  CB  ARG A 139      28.872  33.478  23.643  1.00  0.00      RA0  C
ATOM   1318  CG  ARG A 139      29.074  32.058  24.175  1.00  0.00      RA0  C
ATOM   1319  CD  ARG A 139      28.614  31.916  25.628  1.00  0.00      RA0  C
ATOM   1320  NE  ARG A 139      29.091  33.047  26.414  1.00  0.00      RA0  N
ATOM   1321  HE  ARG A 139      28.571  33.913  26.370  1.00  0.00      RA0  H
ATOM   1322  CZ  ARG A 139      30.279  32.994  27.061  1.00  0.00      RA0  C
ATOM   1323  NH1 ARG A 139      30.953  31.822  27.122  1.00  0.00      RA0  N
ATOM   1324 HH11 ARG A 139      31.796  31.706  27.645  1.00  0.00      RA0  H
ATOM   1325 HH12 ARG A 139      30.630  30.994  26.629  1.00  0.00      RA0  H
ATOM   1326  NH2 ARG A 139      30.743  34.131  27.619  1.00  0.00      RA0  N
ATOM   1327 HH21 ARG A 139      31.579  34.225  28.158  1.00  0.00      RA0  H
ATOM   1328 HH22 ARG A 139      30.228  35.004  27.484  1.00  0.00      RA0  H
ATOM   1329  C   ARG A 139      27.259  35.386  23.330  1.00  0.00      RA0  C
ATOM   1330  O   ARG A 139      28.145  35.986  22.706  1.00  0.00      RA0  O
ATOM   1331  N   ASP A 140      26.099  35.947  23.626  1.00  0.00      RA0  N
ATOM   1332  H   ASP A 140      25.417  35.428  24.145  1.00  0.00      RA0  H
ATOM   1333  CA  ASP A 140      25.763  37.288  23.171  1.00  0.00      RA0  C
ATOM   1334  CB  ASP A 140      24.240  37.498  23.143  1.00  0.00      RA0  C
ATOM   1335  CG  ASP A 140      23.530  36.528  22.200  1.00  0.00      RA0  C
ATOM   1336  OD1 ASP A 140      23.941  36.365  21.053  1.00  0.00      RA0  O
ATOM   1337  OD2 ASP A 140      22.527  35.940  22.595  1.00  0.00      RA0  O
ATOM   1338  C   ASP A 140      26.461  38.356  24.001  1.00  0.00      RA0  C
ATOM   1339  O   ASP A 140      26.303  39.538  23.728  1.00  0.00      RA0  O
ATOM   1340  N   ASP A 141      27.195  37.921  25.031  1.00  0.00      RA0  N
ATOM   1341  H   ASP A 141      27.324  36.945  25.205  1.00  0.00      RA0  H
ATOM   1342  CA  ASP A 141      28.079  38.774  25.811  1.00  0.00      RA0  C
ATOM   1343  CB  ASP A 141      28.319  38.136  27.184  1.00  0.00      RA0  C
ATOM   1344  CG  ASP A 141      29.137  36.853  27.066  1.00  0.00      RA0  C
ATOM   1345  OD1 ASP A 141      28.679  35.885  26.461  1.00  0.00      RA0  O
ATOM   1346  OD2 ASP A 141      30.229  36.789  27.620  1.00  0.00      RA0  O
ATOM   1347  C   ASP A 141      29.436  39.080  25.147  1.00  0.00      RA0  C
ATOM   1348  O   ASP A 141      30.193  39.924  25.662  1.00  0.00      RA0  O
ATOM   1349  N   LEU A 142      29.715  38.394  24.033  1.00  0.00      RA0  N
ATOM   1350  H   LEU A 142      29.034  37.792  23.612  1.00  0.00      RA0  H
ATOM   1351  CA  LEU A 142      30.966  38.532  23.283  1.00  0.00      RA0  C
ATOM   1352  CB  LEU A 142      31.614  37.166  23.048  1.00  0.00      RA0  C
ATOM   1353  CG  LEU A 142      31.907  36.377  24.326  1.00  0.00      RA0  C
ATOM   1354  CD1 LEU A 142      32.443  34.979  24.013  1.00  0.00      RA0  C
ATOM   1355  CD2 LEU A 142      32.839  37.133  25.271  1.00  0.00      RA0  C
ATOM   1356  C   LEU A 142      30.768  39.226  21.951  1.00  0.00      RA0  C
ATOM   1357  O   LEU A 142      29.785  38.975  21.236  1.00  0.00      RA0  O
ATOM   1358  N   SER A 143      31.742  40.055  21.608  1.00  0.00      RA0  N
ATOM   1359  H   SER A 143      32.496  40.277  22.223  1.00  0.00      RA0  H
ATOM   1360  CA  SER A 143      31.886  40.617  20.278  1.00  0.00      RA0  C
ATOM   1361  CB  SER A 143      32.142  42.086  20.497  1.00  0.00      RA0  C
ATOM   1362  OG  SER A 143      32.033  42.276  21.904  1.00  0.00      RA0  O
ATOM   1363  HG  SER A 143      31.130  42.042  22.102  1.00  0.00      RA0  H
ATOM   1364  C   SER A 143      33.074  39.904  19.640  1.00  0.00      RA0  C
ATOM   1365  O   SER A 143      33.806  39.158  20.310  1.00  0.00      RA0  O
ATOM   1366  N   MSE A 144      33.253  40.097  18.350  1.00  0.00      RA0  N
ATOM   1367  H   MSE A 144      32.689  40.718  17.800  1.00  0.00      RA0  H
ATOM   1368  CA  MSE A 144      34.328  39.411  17.655  1.00  0.00      RA0  C
ATOM   1369  CB  MSE A 144      33.845  38.030  17.198  1.00  0.00      RA0  C
ATOM   1370  CG  MSE A 144      34.950  37.127  16.646  1.00  0.00      RA0  C
ATOM   1371  SE  MSE A 144      34.395  35.429  16.426  1.00  0.00      RA0  S
ATOM   1372  CE  MSE A 144      32.875  35.773  15.528  1.00  0.00      RA0  C
ATOM   1373  C   MSE A 144      34.823  40.277  16.518  1.00  0.00      RA0  C
ATOM   1374  O   MSE A 144      34.018  40.927  15.822  1.00  0.00      RA0  O
ATOM   1375  N   ILE A 145      36.145  40.281  16.350  1.00  0.00      RA0  N
ATOM   1376  H   ILE A 145      36.722  39.723  16.951  1.00  0.00      RA0  H
ATOM   1377  CA  ILE A 145      36.817  41.057  15.315  1.00  0.00      RA0  C
ATOM   1378  CB  ILE A 145      37.632  42.196  15.943  1.00  0.00      RA0  C
ATOM   1379  CG2 ILE A 145      38.309  43.045  14.865  1.00  0.00      RA0  C
ATOM   1380  CG1 ILE A 145      36.780  43.050  16.886  1.00  0.00      RA0  C
ATOM   1381  CD1 ILE A 145      37.596  44.107  17.631  1.00  0.00      RA0  C
ATOM   1382  C   ILE A 145      37.729  40.128  14.530  1.00  0.00      RA0  C
ATOM   1383  O   ILE A 145      38.504  39.373  15.126  1.00  0.00      RA0  O
ATOM   1384  N   ALA A 146      37.627  40.164  13.204  1.00  0.00      RA0  N
ATOM   1385  H   ALA A 146      37.038  40.862  12.797  1.00  0.00      RA0  H
ATOM   1386  CA  ALA A 146      38.491  39.366  12.339  1.00  0.00      RA0  C
ATOM   1387  CB  ALA A 146      37.702  38.890  11.127  1.00  0.00      RA0  C
ATOM   1388  C   ALA A 146      39.592  40.260  11.825  1.00  0.00      RA0  C
ATOM   1389  O   ALA A 146      39.320  41.270  11.191  1.00  0.00      RA0  O
ATOM   1390  N   VAL A 147      40.832  39.879  12.100  1.00  0.00      RA0  N
ATOM   1391  H   VAL A 147      40.996  39.036  12.599  1.00  0.00      RA0  H
ATOM   1392  CA  VAL A 147      41.994  40.689  11.695  1.00  0.00      RA0  C
ATOM   1393  CB  VAL A 147      42.872  40.977  12.915  1.00  0.00      RA0  C
ATOM   1394  CG1 VAL A 147      44.032  41.906  12.561  1.00  0.00      RA0  C
ATOM   1395  CG2 VAL A 147      42.038  41.525  14.075  1.00  0.00      RA0  C
ATOM   1396  C   VAL A 147      42.735  39.835  10.682  1.00  0.00      RA0  C
ATOM   1397  O   VAL A 147      43.186  38.736  11.015  1.00  0.00      RA0  O
ATOM   1398  N   GLN A 148      42.820  40.325   9.451  1.00  0.00      RA0  N
ATOM   1399  H   GLN A 148      42.579  41.273   9.259  1.00  0.00      RA0  H
ATOM   1400  CA  GLN A 148      43.218  39.503   8.302  1.00  0.00      RA0  C
ATOM   1401  CB  GLN A 148      41.974  39.166   7.473  1.00  0.00      RA0  C
ATOM   1402  CG  GLN A 148      40.681  38.999   8.288  1.00  0.00      RA0  C
ATOM   1403  CD  GLN A 148      40.346  37.544   8.559  1.00  0.00      RA0  C
ATOM   1404  OE1 GLN A 148      39.549  36.959   7.826  1.00  0.00      RA0  O
ATOM   1405  NE2 GLN A 148      40.934  37.015   9.650  1.00  0.00      RA0  N
ATOM   1406 HE21 GLN A 148      41.589  37.519  10.220  1.00  0.00      RA0  H
ATOM   1407 HE22 GLN A 148      40.747  36.082   9.980  1.00  0.00      RA0  H
ATOM   1408  C   GLN A 148      44.283  40.159   7.421  1.00  0.00      RA0  C
ATOM   1409  O   GLN A 148      44.236  41.371   7.132  1.00  0.00      RA0  O
ATOM   1410  N   GLY A 149      45.222  39.347   6.947  1.00  0.00      RA0  N
ATOM   1411  H   GLY A 149      45.252  38.392   7.241  1.00  0.00      RA0  H
ATOM   1412  CA  GLY A 149      46.256  39.825   6.042  1.00  0.00      RA0  C
ATOM   1413  C   GLY A 149      47.621  39.353   6.499  1.00  0.00      RA0  C
ATOM   1414  O   GLY A 149      47.767  38.836   7.614  1.00  0.00      RA0  O
ATOM   1415  N   PRO A 150      48.615  39.532   5.647  1.00  0.00      RA0  N
ATOM   1416  CD  PRO A 150      48.502  40.187   4.351  1.00  0.00      RA0  C
ATOM   1417  CA  PRO A 150      49.959  39.020   5.916  1.00  0.00      RA0  C
ATOM   1418  CB  PRO A 150      50.699  39.391   4.645  1.00  0.00      RA0  C
ATOM   1419  CG  PRO A 150      49.937  40.555   4.034  1.00  0.00      RA0  C
ATOM   1420  C   PRO A 150      50.669  39.625   7.147  1.00  0.00      RA0  C
ATOM   1421  O   PRO A 150      51.533  38.974   7.746  1.00  0.00      RA0  O
ATOM   1422  N   ASN A 151      50.253  40.809   7.565  1.00  0.00      RA0  N
ATOM   1423  H   ASN A 151      49.554  41.281   7.023  1.00  0.00      RA0  H
ATOM   1424  CA  ASN A 151      50.760  41.443   8.778  1.00  0.00      RA0  C
ATOM   1425  CB  ASN A 151      51.227  42.874   8.528  1.00  0.00      RA0  C
ATOM   1426  CG  ASN A 151      52.445  42.890   7.635  1.00  0.00      RA0  C
ATOM   1427  OD1 ASN A 151      53.442  42.223   7.890  1.00  0.00      RA0  O
ATOM   1428  ND2 ASN A 151      52.306  43.682   6.557  1.00  0.00      RA0  N
ATOM   1429 HD21 ASN A 151      51.485  44.255   6.455  1.00  0.00      RA0  H
ATOM   1430 HD22 ASN A 151      52.990  43.753   5.832  1.00  0.00      RA0  H
ATOM   1431  C   ASN A 151      49.733  41.475   9.912  1.00  0.00      RA0  C
ATOM   1432  O   ASN A 151      49.956  42.116  10.946  1.00  0.00      RA0  O
ATOM   1433  N   ALA A 152      48.610  40.780   9.739  1.00  0.00      RA0  N
ATOM   1434  H   ALA A 152      48.505  40.221   8.913  1.00  0.00      RA0  H
ATOM   1435  CA  ALA A 152      47.525  40.831  10.724  1.00  0.00      RA0  C
ATOM   1436  CB  ALA A 152      46.308  40.084  10.210  1.00  0.00      RA0  C
ATOM   1437  C   ALA A 152      47.870  40.232  12.082  1.00  0.00      RA0  C
ATOM   1438  O   ALA A 152      47.643  40.855  13.112  1.00  0.00      RA0  O
ATOM   1439  N   GLN A 153      48.417  39.025  12.076  1.00  0.00      RA0  N
ATOM   1440  H   GLN A 153      48.619  38.602  11.193  1.00  0.00      RA0  H
ATOM   1441  CA  GLN A 153      48.786  38.360  13.322  1.00  0.00      RA0  C
ATOM   1442  CB  GLN A 153      49.251  36.939  13.020  1.00  0.00      RA0  C
ATOM   1443  CG  GLN A 153      48.095  36.156  12.395  1.00  0.00      RA0  C
ATOM   1444  CD  GLN A 153      48.561  34.802  11.911  1.00  0.00      RA0  C
ATOM   1445  OE1 GLN A 153      49.670  34.633  11.432  1.00  0.00      RA0  O
ATOM   1446  NE2 GLN A 153      47.654  33.832  12.046  1.00  0.00      RA0  N
ATOM   1447 HE21 GLN A 153      46.721  33.987  12.381  1.00  0.00      RA0  H
ATOM   1448 HE22 GLN A 153      47.950  32.909  11.806  1.00  0.00      RA0  H
ATOM   1449  C   GLN A 153      49.832  39.187  14.072  1.00  0.00      RA0  C
ATOM   1450  O   GLN A 153      49.689  39.419  15.253  1.00  0.00      RA0  O
ATOM   1451  N   ALA A 154      50.851  39.664  13.363  1.00  0.00      RA0  N
ATOM   1452  H   ALA A 154      50.901  39.469  12.385  1.00  0.00      RA0  H
ATOM   1453  CA  ALA A 154      51.905  40.471  13.987  1.00  0.00      RA0  C
ATOM   1454  CB  ALA A 154      52.976  40.832  12.957  1.00  0.00      RA0  C
ATOM   1455  C   ALA A 154      51.351  41.767  14.598  1.00  0.00      RA0  C
ATOM   1456  O   ALA A 154      51.682  42.119  15.731  1.00  0.00      RA0  O
ATOM   1457  N   LYS A 155      50.525  42.479  13.847  1.00  0.00      RA0  N
ATOM   1458  H   LYS A 155      50.270  42.156  12.934  1.00  0.00      RA0  H
ATOM   1459  CA  LYS A 155      49.955  43.733  14.328  1.00  0.00      RA0  C
ATOM   1460  CB  LYS A 155      49.236  44.476  13.205  1.00  0.00      RA0  C
ATOM   1461  CG  LYS A 155      50.191  45.187  12.244  1.00  0.00      RA0  C
ATOM   1462  CD  LYS A 155      49.438  45.833  11.081  1.00  0.00      RA0  C
ATOM   1463  CE  LYS A 155      50.317  46.701  10.178  1.00  0.00      RA0  C
ATOM   1464  NZ  LYS A 155      49.530  47.112   9.011  1.00  0.00      RA0  N
ATOM   1465  HZ1 LYS A 155      50.077  47.638   8.295  1.00  0.00      RA0  H
ATOM   1466  HZ2 LYS A 155      49.257  46.283   8.443  1.00  0.00      RA0  H
ATOM   1467  HZ3 LYS A 155      48.673  47.655   9.225  1.00  0.00      RA0  H
ATOM   1468  C   LYS A 155      49.019  43.509  15.502  1.00  0.00      RA0  C
ATOM   1469  O   LYS A 155      49.099  44.228  16.516  1.00  0.00      RA0  O
ATOM   1470  N   ALA A 156      48.162  42.490  15.413  1.00  0.00      RA0  N
ATOM   1471  H   ALA A 156      48.142  41.923  14.590  1.00  0.00      RA0  H
ATOM   1472  CA  ALA A 156      47.302  42.150  16.552  1.00  0.00      RA0  C
ATOM   1473  CB  ALA A 156      46.380  40.978  16.209  1.00  0.00      RA0  C
ATOM   1474  C   ALA A 156      48.114  41.792  17.779  1.00  0.00      RA0  C
ATOM   1475  O   ALA A 156      47.756  42.196  18.881  1.00  0.00      RA0  O
ATOM   1476  N   ALA A 157      49.205  41.055  17.580  1.00  0.00      RA0  N
ATOM   1477  H   ALA A 157      49.470  40.791  16.651  1.00  0.00      RA0  H
ATOM   1478  CA  ALA A 157      49.982  40.538  18.704  1.00  0.00      RA0  C
ATOM   1479  CB  ALA A 157      51.042  39.544  18.228  1.00  0.00      RA0  C
ATOM   1480  C   ALA A 157      50.677  41.640  19.516  1.00  0.00      RA0  C
ATOM   1481  O   ALA A 157      50.990  41.430  20.683  1.00  0.00      RA0  O
ATOM   1482  N   THR A 158      50.868  42.824  18.922  1.00  0.00      RA0  N
ATOM   1483  H   THR A 158      50.593  42.960  17.970  1.00  0.00      RA0  H
ATOM   1484  CA  THR A 158      51.429  43.975  19.664  1.00  0.00      RA0  C
ATOM   1485  CB  THR A 158      51.829  45.120  18.719  1.00  0.00      RA0  C
ATOM   1486  OG1 THR A 158      50.709  45.709  18.056  1.00  0.00      RA0  O
ATOM   1487  HG1 THR A 158      50.311  45.055  17.496  1.00  0.00      RA0  H
ATOM   1488  CG2 THR A 158      52.857  44.635  17.696  1.00  0.00      RA0  C
ATOM   1489  C   THR A 158      50.521  44.382  20.809  1.00  0.00      RA0  C
ATOM   1490  O   THR A 158      50.962  45.065  21.722  1.00  0.00      RA0  O
ATOM   1491  N   LEU A 159      49.248  43.993  20.740  1.00  0.00      RA0  N
ATOM   1492  H   LEU A 159      48.926  43.433  19.975  1.00  0.00      RA0  H
ATOM   1493  CA  LEU A 159      48.252  44.320  21.759  1.00  0.00      RA0  C
ATOM   1494  CB  LEU A 159      46.926  44.643  21.084  1.00  0.00      RA0  C
ATOM   1495  CG  LEU A 159      47.124  45.696  19.992  1.00  0.00      RA0  C
ATOM   1496  CD1 LEU A 159      45.869  45.864  19.149  1.00  0.00      RA0  C
ATOM   1497  CD2 LEU A 159      47.626  47.031  20.548  1.00  0.00      RA0  C
ATOM   1498  C   LEU A 159      48.105  43.238  22.813  1.00  0.00      RA0  C
ATOM   1499  O   LEU A 159      47.451  43.472  23.828  1.00  0.00      RA0  O
ATOM   1500  N   PHE A 160      48.698  42.073  22.573  1.00  0.00      RA0  N
ATOM   1501  H   PHE A 160      49.362  42.014  21.829  1.00  0.00      RA0  H
ATOM   1502  CA  PHE A 160      48.603  40.937  23.502  1.00  0.00      RA0  C
ATOM   1503  CB  PHE A 160      48.950  39.618  22.806  1.00  0.00      RA0  C
ATOM   1504  CG  PHE A 160      47.974  39.279  21.700  1.00  0.00      RA0  C
ATOM   1505  CD1 PHE A 160      46.770  39.963  21.564  1.00  0.00      RA0  C
ATOM   1506  CD2 PHE A 160      48.291  38.263  20.805  1.00  0.00      RA0  C
ATOM   1507  CE1 PHE A 160      45.906  39.657  20.518  1.00  0.00      RA0  C
ATOM   1508  CE2 PHE A 160      47.428  37.955  19.760  1.00  0.00      RA0  C
ATOM   1509  CZ  PHE A 160      46.242  38.663  19.608  1.00  0.00      RA0  C
ATOM   1510  C   PHE A 160      49.512  41.150  24.702  1.00  0.00      RA0  C
ATOM   1511  O   PHE A 160      50.613  41.693  24.567  1.00  0.00      RA0  O
ATOM   1512  N   ASN A 161      49.063  40.712  25.872  1.00  0.00      RA0  N
ATOM   1513  H   ASN A 161      48.166  40.272  25.880  1.00  0.00      RA0  H
ATOM   1514  CA  ASN A 161      49.950  40.653  27.032  1.00  0.00      RA0  C
ATOM   1515  CB  ASN A 161      49.201  40.736  28.366  1.00  0.00      RA0  C
ATOM   1516  CG  ASN A 161      48.436  39.465  28.668  1.00  0.00      RA0  C
ATOM   1517  OD1 ASN A 161      48.944  38.351  28.611  1.00  0.00      RA0  O
ATOM   1518  ND2 ASN A 161      47.164  39.700  29.034  1.00  0.00      RA0  N
ATOM   1519 HD21 ASN A 161      46.800  40.634  29.005  1.00  0.00      RA0  H
ATOM   1520 HD22 ASN A 161      46.541  38.979  29.335  1.00  0.00      RA0  H
ATOM   1521  C   ASN A 161      50.853  39.435  26.959  1.00  0.00      RA0  C
ATOM   1522  O   ASN A 161      50.729  38.619  26.053  1.00  0.00      RA0  O
ATOM   1523  N   ASP A 162      51.794  39.296  27.889  1.00  0.00      RA0  N
ATOM   1524  H   ASP A 162      52.010  40.013  28.554  1.00  0.00      RA0  H
ATOM   1525  CA  ASP A 162      52.735  38.177  27.810  1.00  0.00      RA0  C
ATOM   1526  CB  ASP A 162      53.883  38.407  28.786  1.00  0.00      RA0  C
ATOM   1527  CG  ASP A 162      54.641  39.592  28.209  1.00  0.00      RA0  C
ATOM   1528  OD1 ASP A 162      55.714  39.392  27.652  1.00  0.00      RA0  O
ATOM   1529  OD2 ASP A 162      54.123  40.708  28.215  1.00  0.00      RA0  O
ATOM   1530  C   ASP A 162      52.051  36.797  27.793  1.00  0.00      RA0  C
ATOM   1531  O   ASP A 162      52.419  35.931  27.012  1.00  0.00      RA0  O
ATOM   1532  N   ALA A 163      51.038  36.602  28.628  1.00  0.00      RA0  N
ATOM   1533  H   ALA A 163      50.660  37.388  29.118  1.00  0.00      RA0  H
ATOM   1534  CA  ALA A 163      50.345  35.322  28.698  1.00  0.00      RA0  C
ATOM   1535  CB  ALA A 163      49.338  35.305  29.849  1.00  0.00      RA0  C
ATOM   1536  C   ALA A 163      49.621  35.020  27.395  1.00  0.00      RA0  C
ATOM   1537  O   ALA A 163      49.547  33.860  26.982  1.00  0.00      RA0  O
ATOM   1538  N   GLN A 164      49.090  36.067  26.761  1.00  0.00      RA0  N
ATOM   1539  H   GLN A 164      49.264  36.980  27.136  1.00  0.00      RA0  H
ATOM   1540  CA  GLN A 164      48.368  35.918  25.499  1.00  0.00      RA0  C
ATOM   1541  CB  GLN A 164      47.535  37.165  25.232  1.00  0.00      RA0  C
ATOM   1542  CG  GLN A 164      46.504  37.342  26.344  1.00  0.00      RA0  C
ATOM   1543  CD  GLN A 164      45.803  38.668  26.190  1.00  0.00      RA0  C
ATOM   1544  OE1 GLN A 164      46.419  39.678  25.873  1.00  0.00      RA0  O
ATOM   1545  NE2 GLN A 164      44.492  38.621  26.461  1.00  0.00      RA0  N
ATOM   1546 HE21 GLN A 164      44.055  37.744  26.683  1.00  0.00      RA0  H
ATOM   1547 HE22 GLN A 164      43.908  39.432  26.427  1.00  0.00      RA0  H
ATOM   1548  C   GLN A 164      49.346  35.587  24.361  1.00  0.00      RA0  C
ATOM   1549  O   GLN A 164      49.126  34.668  23.565  1.00  0.00      RA0  O
ATOM   1550  N   ARG A 165      50.458  36.308  24.315  1.00  0.00      RA0  N
ATOM   1551  H   ARG A 165      50.612  37.032  24.988  1.00  0.00      RA0  H
ATOM   1552  CA  ARG A 165      51.531  35.935  23.381  1.00  0.00      RA0  C
ATOM   1553  CB  ARG A 165      52.677  36.941  23.484  1.00  0.00      RA0  C
ATOM   1554  CG  ARG A 165      52.500  38.061  22.453  1.00  0.00      RA0  C
ATOM   1555  CD  ARG A 165      53.461  39.243  22.618  1.00  0.00      RA0  C
ATOM   1556  NE  ARG A 165      52.971  40.204  23.607  1.00  0.00      RA0  N
ATOM   1557  HE  ARG A 165      52.149  40.737  23.361  1.00  0.00      RA0  H
ATOM   1558  CZ  ARG A 165      53.604  40.355  24.808  1.00  0.00      RA0  C
ATOM   1559  NH1 ARG A 165      54.685  39.605  25.100  1.00  0.00      RA0  N
ATOM   1560 HH11 ARG A 165      55.130  39.673  26.011  1.00  0.00      RA0  H
ATOM   1561 HH12 ARG A 165      55.088  38.948  24.461  1.00  0.00      RA0  H
ATOM   1562  NH2 ARG A 165      53.132  41.254  25.693  1.00  0.00      RA0  N
ATOM   1563 HH21 ARG A 165      53.562  41.355  26.607  1.00  0.00      RA0  H
ATOM   1564 HH22 ARG A 165      52.332  41.828  25.471  1.00  0.00      RA0  H
ATOM   1565  C   ARG A 165      51.980  34.494  23.535  1.00  0.00      RA0  C
ATOM   1566  O   ARG A 165      52.159  33.776  22.545  1.00  0.00      RA0  O
ATOM   1567  N   GLN A 166      52.157  34.057  24.776  1.00  0.00      RA0  N
ATOM   1568  H   GLN A 166      52.009  34.684  25.542  1.00  0.00      RA0  H
ATOM   1569  CA  GLN A 166      52.576  32.684  25.045  1.00  0.00      RA0  C
ATOM   1570  CB  GLN A 166      52.864  32.529  26.536  1.00  0.00      RA0  C
ATOM   1571  CG  GLN A 166      53.457  31.172  26.907  1.00  0.00      RA0  C
ATOM   1572  CD  GLN A 166      53.807  31.185  28.378  1.00  0.00      RA0  C
ATOM   1573  OE1 GLN A 166      53.228  30.477  29.194  1.00  0.00      RA0  O
ATOM   1574  NE2 GLN A 166      54.795  32.047  28.678  1.00  0.00      RA0  N
ATOM   1575 HE21 GLN A 166      55.231  32.595  27.963  1.00  0.00      RA0  H
ATOM   1576 HE22 GLN A 166      55.113  32.158  29.619  1.00  0.00      RA0  H
ATOM   1577  C   GLN A 166      51.533  31.681  24.562  1.00  0.00      RA0  C
ATOM   1578  O   GLN A 166      51.876  30.670  23.956  1.00  0.00      RA0  O
ATOM   1579  N   ALA A 167      50.258  31.982  24.804  1.00  0.00      RA0  N
ATOM   1580  H   ALA A 167      50.036  32.817  25.310  1.00  0.00      RA0  H
ATOM   1581  CA  ALA A 167      49.158  31.086  24.378  1.00  0.00      RA0  C
ATOM   1582  CB  ALA A 167      47.807  31.660  24.807  1.00  0.00      RA0  C
ATOM   1583  C   ALA A 167      49.116  30.813  22.872  1.00  0.00      RA0  C
ATOM   1584  O   ALA A 167      48.801  29.685  22.428  1.00  0.00      RA0  O
ATOM   1585  N   VAL A 168      49.425  31.834  22.089  1.00  0.00      RA0  N
ATOM   1586  H   VAL A 168      49.770  32.682  22.495  1.00  0.00      RA0  H
ATOM   1587  CA  VAL A 168      49.321  31.743  20.625  1.00  0.00      RA0  C
ATOM   1588  CB  VAL A 168      48.664  33.004  20.059  1.00  0.00      RA0  C
ATOM   1589  CG1 VAL A 168      47.306  33.229  20.719  1.00  0.00      RA0  C
ATOM   1590  CG2 VAL A 168      49.571  34.230  20.187  1.00  0.00      RA0  C
ATOM   1591  C   VAL A 168      50.657  31.484  19.929  1.00  0.00      RA0  C
ATOM   1592  O   VAL A 168      50.715  31.423  18.695  1.00  0.00      RA0  O
ATOM   1593  N   GLU A 169      51.728  31.355  20.708  1.00  0.00      RA0  N
ATOM   1594  H   GLU A 169      51.652  31.324  21.704  1.00  0.00      RA0  H
ATOM   1595  CA  GLU A 169      53.048  31.167  20.125  1.00  0.00      RA0  C
ATOM   1596  CB  GLU A 169      54.135  31.176  21.200  1.00  0.00      RA0  C
ATOM   1597  CG  GLU A 169      55.533  31.035  20.594  1.00  0.00      RA0  C
ATOM   1598  CD  GLU A 169      55.729  32.103  19.535  1.00  0.00      RA0  C
ATOM   1599  OE1 GLU A 169      56.010  33.243  19.897  1.00  0.00      RA0  O
ATOM   1600  OE2 GLU A 169      55.602  31.790  18.351  1.00  0.00      RA0  O
ATOM   1601  C   GLU A 169      53.058  29.870  19.317  1.00  0.00      RA0  C
ATOM   1602  O   GLU A 169      52.779  28.805  19.838  1.00  0.00      RA0  O
ATOM   1603  N   GLY A 170      53.408  29.971  18.043  1.00  0.00      RA0  N
ATOM   1604  H   GLY A 170      53.769  30.867  17.768  1.00  0.00      RA0  H
ATOM   1605  CA  GLY A 170      53.506  28.805  17.182  1.00  0.00      RA0  C
ATOM   1606  C   GLY A 170      52.162  28.201  16.796  1.00  0.00      RA0  C
ATOM   1607  O   GLY A 170      52.104  27.085  16.275  1.00  0.00      RA0  O
ATOM   1608  N   MSE A 171      51.077  28.930  17.048  1.00  0.00      RA0  N
ATOM   1609  H   MSE A 171      51.157  29.875  17.377  1.00  0.00      RA0  H
ATOM   1610  CA  MSE A 171      49.757  28.348  16.869  1.00  0.00      RA0  C
ATOM   1611  CB  MSE A 171      48.689  29.218  17.538  1.00  0.00      RA0  C
ATOM   1612  CG  MSE A 171      47.301  28.582  17.523  1.00  0.00      RA0  C
ATOM   1613  SE  MSE A 171      46.085  29.458  18.522  1.00  0.00      RA0  S
ATOM   1614  CE  MSE A 171      46.038  31.002  17.602  1.00  0.00      RA0  C
ATOM   1615  C   MSE A 171      49.476  28.143  15.389  1.00  0.00      RA0  C
ATOM   1616  O   MSE A 171      49.657  29.058  14.559  1.00  0.00      RA0  O
ATOM   1617  N   LYS A 172      49.040  26.931  15.073  1.00  0.00      RA0  N
ATOM   1618  H   LYS A 172      48.800  26.333  15.837  1.00  0.00      RA0  H
ATOM   1619  CA  LYS A 172      48.779  26.534  13.705  1.00  0.00      RA0  C
ATOM   1620  CB  LYS A 172      48.856  24.994  13.648  1.00  0.00      RA0  C
ATOM   1621  CG  LYS A 172      49.941  24.344  14.504  1.00  0.00      RA0  C
ATOM   1622  CD  LYS A 172      51.342  24.825  14.148  1.00  0.00      RA0  C
ATOM   1623  CE  LYS A 172      52.397  24.258  15.088  1.00  0.00      RA0  C
ATOM   1624  NZ  LYS A 172      53.556  25.141  14.990  1.00  0.00      RA0  N
ATOM   1625  HZ1 LYS A 172      53.880  25.182  13.997  1.00  0.00      RA0  H
ATOM   1626  HZ2 LYS A 172      53.332  26.086  15.361  1.00  0.00      RA0  H
ATOM   1627  HZ3 LYS A 172      54.393  24.729  15.456  1.00  0.00      RA0  H
ATOM   1628  C   LYS A 172      47.375  26.970  13.306  1.00  0.00      RA0  C
ATOM   1629  O   LYS A 172      46.557  27.358  14.161  1.00  0.00      RA0  O
ATOM   1630  N   PRO A 173      47.092  26.928  12.007  1.00  0.00      RA0  N
ATOM   1631  CD  PRO A 173      48.006  26.680  10.891  1.00  0.00      RA0  C
ATOM   1632  CA  PRO A 173      45.761  27.243  11.526  1.00  0.00      RA0  C
ATOM   1633  CB  PRO A 173      45.832  27.047  10.013  1.00  0.00      RA0  C
ATOM   1634  CG  PRO A 173      47.292  27.274   9.687  1.00  0.00      RA0  C
ATOM   1635  C   PRO A 173      44.672  26.386  12.117  1.00  0.00      RA0  C
ATOM   1636  O   PRO A 173      44.882  25.207  12.420  1.00  0.00      RA0  O
ATOM   1637  N   PHE A 174      43.490  26.985  12.253  1.00  0.00      RA0  N
ATOM   1638  H   PHE A 174      43.392  27.950  12.010  1.00  0.00      RA0  H
ATOM   1639  CA  PHE A 174      42.322  26.266  12.761  1.00  0.00      RA0  C
ATOM   1640  CB  PHE A 174      41.847  25.161  11.812  1.00  0.00      RA0  C
ATOM   1641  CG  PHE A 174      40.830  25.726  10.851  1.00  0.00      RA0  C
ATOM   1642  CD1 PHE A 174      41.183  26.734   9.961  1.00  0.00      RA0  C
ATOM   1643  CD2 PHE A 174      39.530  25.233  10.863  1.00  0.00      RA0  C
ATOM   1644  CE1 PHE A 174      40.235  27.252   9.087  1.00  0.00      RA0  C
ATOM   1645  CE2 PHE A 174      38.583  25.750   9.989  1.00  0.00      RA0  C
ATOM   1646  CZ  PHE A 174      38.935  26.761   9.103  1.00  0.00      RA0  C
ATOM   1647  C   PHE A 174      42.534  25.730  14.172  1.00  0.00      RA0  C
ATOM   1648  O   PHE A 174      42.263  24.574  14.453  1.00  0.00      RA0  O
ATOM   1649  N   PHE A 175      42.978  26.638  15.037  1.00  0.00      RA0  N
ATOM   1650  H   PHE A 175      43.194  27.578  14.760  1.00  0.00      RA0  H
ATOM   1651  CA  PHE A 175      42.992  26.464  16.470  1.00  0.00      RA0  C
ATOM   1652  CB  PHE A 175      44.419  26.413  17.002  1.00  0.00      RA0  C
ATOM   1653  CG  PHE A 175      45.018  25.033  17.071  1.00  0.00      RA0  C
ATOM   1654  CD1 PHE A 175      45.975  24.646  16.144  1.00  0.00      RA0  C
ATOM   1655  CD2 PHE A 175      44.651  24.172  18.097  1.00  0.00      RA0  C
ATOM   1656  CE1 PHE A 175      46.604  23.415  16.279  1.00  0.00      RA0  C
ATOM   1657  CE2 PHE A 175      45.276  22.939  18.230  1.00  0.00      RA0  C
ATOM   1658  CZ  PHE A 175      46.270  22.571  17.332  1.00  0.00      RA0  C
ATOM   1659  C   PHE A 175      42.410  27.704  17.092  1.00  0.00      RA0  C
ATOM   1660  O   PHE A 175      42.512  28.793  16.518  1.00  0.00      RA0  O
ATOM   1661  N   GLY A 176      41.847  27.534  18.283  1.00  0.00      RA0  N
ATOM   1662  H   GLY A 176      41.796  26.630  18.712  1.00  0.00      RA0  H
ATOM   1663  CA  GLY A 176      41.388  28.641  19.101  1.00  0.00      RA0  C
ATOM   1664  C   GLY A 176      41.825  28.478  20.534  1.00  0.00      RA0  C
ATOM   1665  O   GLY A 176      41.907  27.354  21.041  1.00  0.00      RA0  O
ATOM   1666  N   VAL A 177      42.139  29.584  21.200  1.00  0.00      RA0  N
ATOM   1667  H   VAL A 177      42.169  30.476  20.741  1.00  0.00      RA0  H
ATOM   1668  CA  VAL A 177      42.519  29.532  22.587  1.00  0.00      RA0  C
ATOM   1669  CB  VAL A 177      44.043  29.344  22.681  1.00  0.00      RA0  C
ATOM   1670  CG1 VAL A 177      44.791  30.476  21.974  1.00  0.00      RA0  C
ATOM   1671  CG2 VAL A 177      44.520  29.130  24.119  1.00  0.00      RA0  C
ATOM   1672  C   VAL A 177      42.041  30.750  23.388  1.00  0.00      RA0  C
ATOM   1673  O   VAL A 177      42.105  31.891  22.928  1.00  0.00      RA0  O
ATOM   1674  N   GLN A 178      41.555  30.479  24.588  1.00  0.00      RA0  N
ATOM   1675  H   GLN A 178      41.657  29.545  24.926  1.00  0.00      RA0  H
ATOM   1676  CA  GLN A 178      41.186  31.500  25.553  1.00  0.00      RA0  C
ATOM   1677  CB  GLN A 178      40.079  30.977  26.470  1.00  0.00      RA0  C
ATOM   1678  CG  GLN A 178      39.307  32.078  27.201  1.00  0.00      RA0  C
ATOM   1679  CD  GLN A 178      38.415  32.813  26.220  1.00  0.00      RA0  C
ATOM   1680  OE1 GLN A 178      37.715  32.208  25.406  1.00  0.00      RA0  O
ATOM   1681  NE2 GLN A 178      38.474  34.151  26.355  1.00  0.00      RA0  N
ATOM   1682 HE21 GLN A 178      39.034  34.571  27.079  1.00  0.00      RA0  H
ATOM   1683 HE22 GLN A 178      37.974  34.794  25.773  1.00  0.00      RA0  H
ATOM   1684  C   GLN A 178      42.415  31.912  26.358  1.00  0.00      RA0  C
ATOM   1685  O   GLN A 178      43.094  31.076  26.975  1.00  0.00      RA0  O
ATOM   1686  N   ALA A 179      42.707  33.204  26.330  1.00  0.00      RA0  N
ATOM   1687  H   ALA A 179      42.170  33.840  25.782  1.00  0.00      RA0  H
ATOM   1688  CA  ALA A 179      43.784  33.759  27.131  1.00  0.00      RA0  C
ATOM   1689  CB  ALA A 179      44.993  34.048  26.247  1.00  0.00      RA0  C
ATOM   1690  C   ALA A 179      43.255  35.042  27.758  1.00  0.00      RA0  C
ATOM   1691  O   ALA A 179      43.239  36.105  27.120  1.00  0.00      RA0  O
ATOM   1692  N   GLY A 180      42.746  34.898  28.984  1.00  0.00      RA0  N
ATOM   1693  H   GLY A 180      42.714  33.978  29.371  1.00  0.00      RA0  H
ATOM   1694  CA  GLY A 180      42.057  35.972  29.670  1.00  0.00      RA0  C
ATOM   1695  C   GLY A 180      40.810  36.407  28.929  1.00  0.00      RA0  C
ATOM   1696  O   GLY A 180      39.985  35.568  28.546  1.00  0.00      RA0  O
ATOM   1697  N   ASP A 181      40.701  37.712  28.683  1.00  0.00      RA0  N
ATOM   1698  H   ASP A 181      41.343  38.362  29.086  1.00  0.00      RA0  H
ATOM   1699  CA  ASP A 181      39.529  38.296  28.017  1.00  0.00      RA0  C
ATOM   1700  CB  ASP A 181      39.477  39.829  28.139  1.00  0.00      RA0  C
ATOM   1701  CG  ASP A 181      38.874  40.287  29.454  1.00  0.00      RA0  C
ATOM   1702  OD1 ASP A 181      39.511  40.095  30.484  1.00  0.00      RA0  O
ATOM   1703  OD2 ASP A 181      37.785  40.867  29.447  1.00  0.00      RA0  O
ATOM   1704  C   ASP A 181      39.459  37.959  26.533  1.00  0.00      RA0  C
ATOM   1705  O   ASP A 181      38.399  38.139  25.930  1.00  0.00      RA0  O
ATOM   1706  N   LEU A 182      40.560  37.449  25.952  1.00  0.00      RA0  N
ATOM   1707  H   LEU A 182      41.332  37.133  26.503  1.00  0.00      RA0  H
ATOM   1708  CA  LEU A 182      40.642  37.233  24.509  1.00  0.00      RA0  C
ATOM   1709  CB  LEU A 182      41.922  37.831  23.922  1.00  0.00      RA0  C
ATOM   1710  CG  LEU A 182      42.088  39.341  24.110  1.00  0.00      RA0  C
ATOM   1711  CD1 LEU A 182      43.359  39.850  23.427  1.00  0.00      RA0  C
ATOM   1712  CD2 LEU A 182      40.868  40.129  23.644  1.00  0.00      RA0  C
ATOM   1713  C   LEU A 182      40.566  35.774  24.165  1.00  0.00      RA0  C
ATOM   1714  O   LEU A 182      41.315  34.957  24.688  1.00  0.00      RA0  O
ATOM   1715  N   PHE A 183      39.626  35.464  23.275  1.00  0.00      RA0  N
ATOM   1716  H   PHE A 183      39.045  36.198  22.916  1.00  0.00      RA0  H
ATOM   1717  CA  PHE A 183      39.596  34.178  22.589  1.00  0.00      RA0  C
ATOM   1718  CB  PHE A 183      38.155  33.688  22.464  1.00  0.00      RA0  C
ATOM   1719  CG  PHE A 183      38.114  32.406  21.670  1.00  0.00      RA0  C
ATOM   1720  CD1 PHE A 183      38.716  31.259  22.171  1.00  0.00      RA0  C
ATOM   1721  CD2 PHE A 183      37.471  32.374  20.438  1.00  0.00      RA0  C
ATOM   1722  CE1 PHE A 183      38.674  30.080  21.439  1.00  0.00      RA0  C
ATOM   1723  CE2 PHE A 183      37.429  31.193  19.705  1.00  0.00      RA0  C
ATOM   1724  CZ  PHE A 183      38.030  30.045  20.208  1.00  0.00      RA0  C
ATOM   1725  C   PHE A 183      40.194  34.416  21.213  1.00  0.00      RA0  C
ATOM   1726  O   PHE A 183      39.650  35.194  20.429  1.00  0.00      RA0  O
ATOM   1727  N   ILE A 184      41.337  33.787  20.943  1.00  0.00      RA0  N
ATOM   1728  H   ILE A 184      41.708  33.091  21.559  1.00  0.00      RA0  H
ATOM   1729  CA  ILE A 184      42.100  34.086  19.731  1.00  0.00      RA0  C
ATOM   1730  CB  ILE A 184      43.507  34.551  20.110  1.00  0.00      RA0  C
ATOM   1731  CG2 ILE A 184      44.305  34.967  18.874  1.00  0.00      RA0  C
ATOM   1732  CG1 ILE A 184      43.447  35.660  21.162  1.00  0.00      RA0  C
ATOM   1733  CD1 ILE A 184      44.807  35.980  21.782  1.00  0.00      RA0  C
ATOM   1734  C   ILE A 184      42.159  32.841  18.879  1.00  0.00      RA0  C
ATOM   1735  O   ILE A 184      42.575  31.784  19.353  1.00  0.00      RA0  O
ATOM   1736  N   ALA A 185      41.710  32.970  17.637  1.00  0.00      RA0  N
ATOM   1737  H   ALA A 185      41.387  33.854  17.291  1.00  0.00      RA0  H
ATOM   1738  CA  ALA A 185      41.616  31.830  16.725  1.00  0.00      RA0  C
ATOM   1739  CB  ALA A 185      40.152  31.452  16.501  1.00  0.00      RA0  C
ATOM   1740  C   ALA A 185      42.277  32.134  15.389  1.00  0.00      RA0  C
ATOM   1741  O   ALA A 185      42.167  33.234  14.874  1.00  0.00      RA0  O
ATOM   1742  N   THR A 186      42.990  31.141  14.862  1.00  0.00      RA0  N
ATOM   1743  H   THR A 186      43.059  30.259  15.335  1.00  0.00      RA0  H
ATOM   1744  CA  THR A 186      43.633  31.230  13.551  1.00  0.00      RA0  C
ATOM   1745  CB  THR A 186      44.843  30.307  13.632  1.00  0.00      RA0  C
ATOM   1746  OG1 THR A 186      44.692  29.439  14.766  1.00  0.00      RA0  O
ATOM   1747  HG1 THR A 186      45.453  28.860  14.765  1.00  0.00      RA0  H
ATOM   1748  CG2 THR A 186      46.169  31.062  13.699  1.00  0.00      RA0  C
ATOM   1749  C   THR A 186      42.669  30.774  12.458  1.00  0.00      RA0  C
ATOM   1750  O   THR A 186      42.839  29.702  11.833  1.00  0.00      RA0  O
ATOM   1751  N   THR A 187      41.649  31.616  12.254  1.00  0.00      RA0  N
ATOM   1752  H   THR A 187      41.532  32.446  12.802  1.00  0.00      RA0  H
ATOM   1753  CA  THR A 187      40.588  31.408  11.282  1.00  0.00      RA0  C
ATOM   1754  CB  THR A 187      39.372  31.014  12.112  1.00  0.00      RA0  C
ATOM   1755  OG1 THR A 187      39.422  31.732  13.351  1.00  0.00      RA0  O
ATOM   1756  HG1 THR A 187      38.856  32.493  13.196  1.00  0.00      RA0  H
ATOM   1757  CG2 THR A 187      39.325  29.508  12.390  1.00  0.00      RA0  C
ATOM   1758  C   THR A 187      40.383  32.686  10.472  1.00  0.00      RA0  C
ATOM   1759  O   THR A 187      40.945  33.751  10.779  1.00  0.00      RA0  O
ATOM   1760  N   GLY A 188      39.570  32.584   9.423  1.00  0.00      RA0  N
ATOM   1761  H   GLY A 188      39.066  31.760   9.158  1.00  0.00      RA0  H
ATOM   1762  CA  GLY A 188      39.319  33.722   8.585  1.00  0.00      RA0  C
ATOM   1763  C   GLY A 188      38.484  33.350   7.377  1.00  0.00      RA0  C
ATOM   1764  O   GLY A 188      38.259  32.169   7.109  1.00  0.00      RA0  O
ATOM   1765  N   TYR A 189      38.034  34.376   6.693  1.00  0.00      RA0  N
ATOM   1766  H   TYR A 189      38.355  35.282   6.982  1.00  0.00      RA0  H
ATOM   1767  CA  TYR A 189      37.176  34.275   5.523  1.00  0.00      RA0  C
ATOM   1768  CB  TYR A 189      35.844  34.865   5.999  1.00  0.00      RA0  C
ATOM   1769  CG  TYR A 189      34.629  34.626   5.133  1.00  0.00      RA0  C
ATOM   1770  CD1 TYR A 189      34.344  33.384   4.577  1.00  0.00      RA0  C
ATOM   1771  CE1 TYR A 189      33.163  33.204   3.859  1.00  0.00      RA0  C
ATOM   1772  CD2 TYR A 189      33.749  35.685   4.944  1.00  0.00      RA0  C
ATOM   1773  CE2 TYR A 189      32.571  35.507   4.234  1.00  0.00      RA0  C
ATOM   1774  CZ  TYR A 189      32.277  34.266   3.686  1.00  0.00      RA0  C
ATOM   1775  OH  TYR A 189      31.115  34.110   2.960  1.00  0.00      RA0  O
ATOM   1776  HH  TYR A 189      30.751  34.960   2.741  1.00  0.00      RA0  H
ATOM   1777  C   TYR A 189      37.773  35.015   4.324  1.00  0.00      RA0  C
ATOM   1778  O   TYR A 189      37.037  35.478   3.454  1.00  0.00      RA0  O
ATOM   1779  N   THR A 190      39.113  35.092   4.246  1.00  0.00      RA0  N
ATOM   1780  H   THR A 190      39.682  34.670   4.949  1.00  0.00      RA0  H
ATOM   1781  CA  THR A 190      39.760  35.962   3.272  1.00  0.00      RA0  C
ATOM   1782  CB  THR A 190      40.375  36.952   4.222  1.00  0.00      RA0  C
ATOM   1783  OG1 THR A 190      40.539  36.218   5.445  1.00  0.00      RA0  O
ATOM   1784  HG1 THR A 190      40.363  36.819   6.164  1.00  0.00      RA0  H
ATOM   1785  CG2 THR A 190      39.465  38.154   4.481  1.00  0.00      RA0  C
ATOM   1786  C   THR A 190      40.745  35.308   2.321  1.00  0.00      RA0  C
ATOM   1787  O   THR A 190      41.059  35.900   1.287  1.00  0.00      RA0  O
ATOM   1788  N   GLY A 191      41.231  34.122   2.655  1.00  0.00      RA0  N
ATOM   1789  H   GLY A 191      40.913  33.698   3.503  1.00  0.00      RA0  H
ATOM   1790  CA  GLY A 191      42.315  33.493   1.897  1.00  0.00      RA0  C
ATOM   1791  C   GLY A 191      43.697  33.959   2.369  1.00  0.00      RA0  C
ATOM   1792  O   GLY A 191      44.704  33.636   1.746  1.00  0.00      RA0  O
ATOM   1793  N   GLU A 192      43.716  34.765   3.436  1.00  0.00      RA0  N
ATOM   1794  H   GLU A 192      42.881  34.928   3.954  1.00  0.00      RA0  H
ATOM   1795  CA  GLU A 192      44.948  35.243   4.050  1.00  0.00      RA0  C
ATOM   1796  CB  GLU A 192      45.038  36.777   4.092  1.00  0.00      RA0  C
ATOM   1797  CG  GLU A 192      44.787  37.567   2.795  1.00  0.00      RA0  C
ATOM   1798  CD  GLU A 192      45.771  37.260   1.673  1.00  0.00      RA0  C
ATOM   1799  OE1 GLU A 192      46.966  37.545   1.794  1.00  0.00      RA0  O
ATOM   1800  OE2 GLU A 192      45.320  36.780   0.636  1.00  0.00      RA0  O
ATOM   1801  C   GLU A 192      45.079  34.658   5.443  1.00  0.00      RA0  C
ATOM   1802  O   GLU A 192      44.120  34.139   6.001  1.00  0.00      RA0  O
ATOM   1803  N   ALA A 193      46.273  34.795   6.018  1.00  0.00      RA0  N
ATOM   1804  H   ALA A 193      47.000  35.193   5.458  1.00  0.00      RA0  H
ATOM   1805  CA  ALA A 193      46.501  34.558   7.441  1.00  0.00      RA0  C
ATOM   1806  CB  ALA A 193      47.999  34.595   7.752  1.00  0.00      RA0  C
ATOM   1807  C   ALA A 193      45.797  35.615   8.278  1.00  0.00      RA0  C
ATOM   1808  O   ALA A 193      45.417  36.662   7.786  1.00  0.00      RA0  O
ATOM   1809  N   GLY A 194      45.619  35.310   9.551  1.00  0.00      RA0  N
ATOM   1810  H   GLY A 194      45.856  34.420   9.937  1.00  0.00      RA0  H
ATOM   1811  CA  GLY A 194      44.989  36.252  10.455  1.00  0.00      RA0  C
ATOM   1812  C   GLY A 194      44.460  35.601  11.697  1.00  0.00      RA0  C
ATOM   1813  O   GLY A 194      44.756  34.437  11.964  1.00  0.00      RA0  O
ATOM   1814  N   TYR A 195      43.694  36.388  12.467  1.00  0.00      RA0  N
ATOM   1815  H   TYR A 195      43.417  37.303  12.173  1.00  0.00      RA0  H
ATOM   1816  CA  TYR A 195      43.018  35.893  13.639  1.00  0.00      RA0  C
ATOM   1817  CB  TYR A 195      43.588  36.517  14.914  1.00  0.00      RA0  C
ATOM   1818  CG  TYR A 195      44.945  35.970  15.276  1.00  0.00      RA0  C
ATOM   1819  CD1 TYR A 195      45.229  34.623  15.096  1.00  0.00      RA0  C
ATOM   1820  CE1 TYR A 195      46.467  34.124  15.476  1.00  0.00      RA0  C
ATOM   1821  CD2 TYR A 195      45.902  36.817  15.824  1.00  0.00      RA0  C
ATOM   1822  CE2 TYR A 195      47.138  36.315  16.212  1.00  0.00      RA0  C
ATOM   1823  CZ  TYR A 195      47.419  34.966  16.036  1.00  0.00      RA0  C
ATOM   1824  OH  TYR A 195      48.643  34.454  16.406  1.00  0.00      RA0  O
ATOM   1825  HH  TYR A 195      49.132  35.087  16.916  1.00  0.00      RA0  H
ATOM   1826  C   TYR A 195      41.549  36.328  13.574  1.00  0.00      RA0  C
ATOM   1827  O   TYR A 195      41.222  37.317  12.900  1.00  0.00      RA0  O
ATOM   1828  N   GLU A 196      40.713  35.591  14.292  1.00  0.00      RA0  N
ATOM   1829  H   GLU A 196      41.032  34.742  14.714  1.00  0.00      RA0  H
ATOM   1830  CA  GLU A 196      39.442  36.110  14.790  1.00  0.00      RA0  C
ATOM   1831  CB  GLU A 196      38.281  35.346  14.116  1.00  0.00      RA0  C
ATOM   1832  CG  GLU A 196      38.344  35.680  12.606  1.00  0.00      RA0  C
ATOM   1833  CD  GLU A 196      37.329  34.981  11.707  1.00  0.00      RA0  C
ATOM   1834  OE1 GLU A 196      37.280  33.753  11.746  1.00  0.00      RA0  O
ATOM   1835  OE2 GLU A 196      36.644  35.659  10.919  1.00  0.00      RA0  O
ATOM   1836  C   GLU A 196      39.548  36.155  16.312  1.00  0.00      RA0  C
ATOM   1837  O   GLU A 196      40.030  35.204  16.966  1.00  0.00      RA0  O
ATOM   1838  N   ILE A 197      39.134  37.269  16.880  1.00  0.00      RA0  N
ATOM   1839  H   ILE A 197      38.681  37.980  16.344  1.00  0.00      RA0  H
ATOM   1840  CA  ILE A 197      39.331  37.519  18.301  1.00  0.00      RA0  C
ATOM   1841  CB  ILE A 197      40.350  38.638  18.533  1.00  0.00      RA0  C
ATOM   1842  CG2 ILE A 197      40.531  38.890  20.030  1.00  0.00      RA0  C
ATOM   1843  CG1 ILE A 197      41.683  38.322  17.849  1.00  0.00      RA0  C
ATOM   1844  CD1 ILE A 197      42.713  39.443  17.983  1.00  0.00      RA0  C
ATOM   1845  C   ILE A 197      37.992  37.864  18.938  1.00  0.00      RA0  C
ATOM   1846  O   ILE A 197      37.379  38.861  18.577  1.00  0.00      RA0  O
ATOM   1847  N   ALA A 198      37.529  37.025  19.869  1.00  0.00      RA0  N
ATOM   1848  H   ALA A 198      38.121  36.286  20.192  1.00  0.00      RA0  H
ATOM   1849  CA  ALA A 198      36.277  37.299  20.579  1.00  0.00      RA0  C
ATOM   1850  CB  ALA A 198      35.434  36.031  20.701  1.00  0.00      RA0  C
ATOM   1851  C   ALA A 198      36.610  37.807  21.973  1.00  0.00      RA0  C
ATOM   1852  O   ALA A 198      37.544  37.323  22.614  1.00  0.00      RA0  O
ATOM   1853  N   LEU A 199      35.836  38.781  22.442  1.00  0.00      RA0  N
ATOM   1854  H   LEU A 199      35.048  39.132  21.924  1.00  0.00      RA0  H
ATOM   1855  CA  LEU A 199      36.077  39.382  23.745  1.00  0.00      RA0  C
ATOM   1856  CB  LEU A 199      37.194  40.426  23.555  1.00  0.00      RA0  C
ATOM   1857  CG  LEU A 199      36.851  41.718  22.792  1.00  0.00      RA0  C
ATOM   1858  CD1 LEU A 199      37.927  42.760  23.066  1.00  0.00      RA0  C
ATOM   1859  CD2 LEU A 199      36.650  41.567  21.279  1.00  0.00      RA0  C
ATOM   1860  C   LEU A 199      34.791  40.024  24.251  1.00  0.00      RA0  C
ATOM   1861  O   LEU A 199      33.848  40.211  23.482  1.00  0.00      RA0  O
ATOM   1862  N   PRO A 200      34.731  40.356  25.543  1.00  0.00      RA0  N
ATOM   1863  CD  PRO A 200      35.717  40.062  26.578  1.00  0.00      RA0  C
ATOM   1864  CA  PRO A 200      33.512  40.955  26.107  1.00  0.00      RA0  C
ATOM   1865  CB  PRO A 200      33.851  41.101  27.589  1.00  0.00      RA0  C
ATOM   1866  CG  PRO A 200      34.904  40.035  27.862  1.00  0.00      RA0  C
ATOM   1867  C   PRO A 200      33.071  42.178  25.358  1.00  0.00      RA0  C
ATOM   1868  O   PRO A 200      33.899  42.999  24.964  1.00  0.00      RA0  O
ATOM   1869  N   ASN A 201      31.760  42.311  25.160  1.00  0.00      RA0  N
ATOM   1870  H   ASN A 201      31.178  41.541  25.430  1.00  0.00      RA0  H
ATOM   1871  CA  ASN A 201      31.212  43.471  24.462  1.00  0.00      RA0  C
ATOM   1872  CB  ASN A 201      29.685  43.515  24.634  1.00  0.00      RA0  C
ATOM   1873  CG  ASN A 201      28.998  42.445  23.805  1.00  0.00      RA0  C
ATOM   1874  OD1 ASN A 201      29.467  42.067  22.739  1.00  0.00      RA0  O
ATOM   1875  ND2 ASN A 201      27.860  41.973  24.345  1.00  0.00      RA0  N
ATOM   1876 HD21 ASN A 201      27.504  42.297  25.220  1.00  0.00      RA0  H
ATOM   1877 HD22 ASN A 201      27.322  41.254  23.887  1.00  0.00      RA0  H
ATOM   1878  C   ASN A 201      31.800  44.788  24.983  1.00  0.00      RA0  C
ATOM   1879  O   ASN A 201      32.125  45.698  24.208  1.00  0.00      RA0  O
ATOM   1880  N   GLU A 202      31.935  44.870  26.299  1.00  0.00      RA0  N
ATOM   1881  H   GLU A 202      31.876  44.054  26.873  1.00  0.00      RA0  H
ATOM   1882  CA  GLU A 202      32.386  46.099  26.965  1.00  0.00      RA0  C
ATOM   1883  CB  GLU A 202      31.963  46.093  28.448  1.00  0.00      RA0  C
ATOM   1884  CG  GLU A 202      33.029  45.934  29.549  1.00  0.00      RA0  C
ATOM   1885  CD  GLU A 202      33.592  44.524  29.623  1.00  0.00      RA0  C
ATOM   1886  OE1 GLU A 202      33.822  43.914  28.590  1.00  0.00      RA0  O
ATOM   1887  OE2 GLU A 202      33.867  44.033  30.716  1.00  0.00      RA0  O
ATOM   1888  C   GLU A 202      33.868  46.439  26.747  1.00  0.00      RA0  C
ATOM   1889  O   GLU A 202      34.297  47.572  27.036  1.00  0.00      RA0  O
ATOM   1890  N   LYS A 203      34.639  45.457  26.281  1.00  0.00      RA0  N
ATOM   1891  H   LYS A 203      34.226  44.559  26.131  1.00  0.00      RA0  H
ATOM   1892  CA  LYS A 203      36.055  45.639  25.902  1.00  0.00      RA0  C
ATOM   1893  CB  LYS A 203      36.951  44.433  26.197  1.00  0.00      RA0  C
ATOM   1894  CG  LYS A 203      36.918  43.792  27.574  1.00  0.00      RA0  C
ATOM   1895  CD  LYS A 203      37.180  44.754  28.726  1.00  0.00      RA0  C
ATOM   1896  CE  LYS A 203      37.155  43.978  30.039  1.00  0.00      RA0  C
ATOM   1897  NZ  LYS A 203      36.078  42.983  29.969  1.00  0.00      RA0  N
ATOM   1898  HZ1 LYS A 203      36.474  42.041  29.747  1.00  0.00      RA0  H
ATOM   1899  HZ2 LYS A 203      35.534  42.976  30.854  1.00  0.00      RA0  H
ATOM   1900  HZ3 LYS A 203      35.347  43.267  29.278  1.00  0.00      RA0  H
ATOM   1901  C   LYS A 203      36.285  45.904  24.414  1.00  0.00      RA0  C
ATOM   1902  O   LYS A 203      37.393  46.235  23.996  1.00  0.00      RA0  O
ATOM   1903  N   ALA A 204      35.250  45.707  23.604  1.00  0.00      RA0  N
ATOM   1904  H   ALA A 204      34.350  45.514  23.999  1.00  0.00      RA0  H
ATOM   1905  CA  ALA A 204      35.403  45.662  22.157  1.00  0.00      RA0  C
ATOM   1906  CB  ALA A 204      34.089  45.253  21.494  1.00  0.00      RA0  C
ATOM   1907  C   ALA A 204      35.881  46.979  21.553  1.00  0.00      RA0  C
ATOM   1908  O   ALA A 204      36.794  46.997  20.704  1.00  0.00      RA0  O
ATOM   1909  N   ALA A 205      35.277  48.078  21.979  1.00  0.00      RA0  N
ATOM   1910  H   ALA A 205      34.668  48.022  22.770  1.00  0.00      RA0  H
ATOM   1911  CA  ALA A 205      35.531  49.388  21.340  1.00  0.00      RA0  C
ATOM   1912  CB  ALA A 205      34.616  50.462  21.930  1.00  0.00      RA0  C
ATOM   1913  C   ALA A 205      36.972  49.794  21.545  1.00  0.00      RA0  C
ATOM   1914  O   ALA A 205      37.616  50.274  20.637  1.00  0.00      RA0  O
ATOM   1915  N   ASP A 206      37.483  49.586  22.747  1.00  0.00      RA0  N
ATOM   1916  H   ASP A 206      36.939  49.271  23.529  1.00  0.00      RA0  H
ATOM   1917  CA  ASP A 206      38.866  49.965  23.032  1.00  0.00      RA0  C
ATOM   1918  CB  ASP A 206      39.155  49.816  24.526  1.00  0.00      RA0  C
ATOM   1919  CG  ASP A 206      38.018  50.400  25.332  1.00  0.00      RA0  C
ATOM   1920  OD1 ASP A 206      38.136  51.538  25.776  1.00  0.00      RA0  O
ATOM   1921  OD2 ASP A 206      37.016  49.709  25.513  1.00  0.00      RA0  O
ATOM   1922  C   ASP A 206      39.848  49.089  22.256  1.00  0.00      RA0  C
ATOM   1923  O   ASP A 206      40.889  49.562  21.834  1.00  0.00      RA0  O
ATOM   1924  N   PHE A 207      39.524  47.812  22.099  1.00  0.00      RA0  N
ATOM   1925  H   PHE A 207      38.659  47.489  22.490  1.00  0.00      RA0  H
ATOM   1926  CA  PHE A 207      40.396  46.894  21.394  1.00  0.00      RA0  C
ATOM   1927  CB  PHE A 207      39.934  45.459  21.620  1.00  0.00      RA0  C
ATOM   1928  CG  PHE A 207      40.925  44.489  21.023  1.00  0.00      RA0  C
ATOM   1929  CD1 PHE A 207      42.281  44.619  21.298  1.00  0.00      RA0  C
ATOM   1930  CD2 PHE A 207      40.476  43.458  20.206  1.00  0.00      RA0  C
ATOM   1931  CE1 PHE A 207      43.188  43.714  20.761  1.00  0.00      RA0  C
ATOM   1932  CE2 PHE A 207      41.384  42.554  19.670  1.00  0.00      RA0  C
ATOM   1933  CZ  PHE A 207      42.740  42.680  19.949  1.00  0.00      RA0  C
ATOM   1934  C   PHE A 207      40.414  47.237  19.906  1.00  0.00      RA0  C
ATOM   1935  O   PHE A 207      41.479  47.299  19.293  1.00  0.00      RA0  O
ATOM   1936  N   TRP A 208      39.238  47.512  19.343  1.00  0.00      RA0  N
ATOM   1937  H   TRP A 208      38.416  47.436  19.906  1.00  0.00      RA0  H
ATOM   1938  CA  TRP A 208      39.124  48.045  17.980  1.00  0.00      RA0  C
ATOM   1939  CB  TRP A 208      37.654  48.363  17.688  1.00  0.00      RA0  C
ATOM   1940  CG  TRP A 208      37.428  48.884  16.285  1.00  0.00      RA0  C
ATOM   1941  CD2 TRP A 208      37.069  48.136  15.103  1.00  0.00      RA0  C
ATOM   1942  CE2 TRP A 208      36.919  49.058  14.040  1.00  0.00      RA0  C
ATOM   1943  CE3 TRP A 208      36.861  46.782  14.869  1.00  0.00      RA0  C
ATOM   1944  CD1 TRP A 208      37.479  50.221  15.861  1.00  0.00      RA0  C
ATOM   1945  NE1 TRP A 208      37.179  50.331  14.540  1.00  0.00      RA0  N
ATOM   1946  HE1 TRP A 208      37.140  51.169  14.032  1.00  0.00      RA0  H
ATOM   1947  CZ2 TRP A 208      36.564  48.599  12.777  1.00  0.00      RA0  C
ATOM   1948  CZ3 TRP A 208      36.507  46.336  13.601  1.00  0.00      RA0  C
ATOM   1949  CH2 TRP A 208      36.358  47.242  12.557  1.00  0.00      RA0  C
ATOM   1950  C   TRP A 208      40.012  49.281  17.774  1.00  0.00      RA0  C
ATOM   1951  O   TRP A 208      40.789  49.361  16.814  1.00  0.00      RA0  O
ATOM   1952  N   ARG A 209      39.881  50.268  18.660  1.00  0.00      RA0  N
ATOM   1953  H   ARG A 209      39.240  50.172  19.426  1.00  0.00      RA0  H
ATOM   1954  CA  ARG A 209      40.678  51.485  18.541  1.00  0.00      RA0  C
ATOM   1955  CB  ARG A 209      40.389  52.365  19.754  1.00  0.00      RA0  C
ATOM   1956  CG  ARG A 209      39.156  53.242  19.633  1.00  0.00      RA0  C
ATOM   1957  CD  ARG A 209      39.558  54.704  19.431  1.00  0.00      RA0  C
ATOM   1958  NE  ARG A 209      40.682  54.823  18.502  1.00  0.00      RA0  N
ATOM   1959  HE  ARG A 209      41.621  54.865  18.890  1.00  0.00      RA0  H
ATOM   1960  CZ  ARG A 209      40.490  54.810  17.152  1.00  0.00      RA0  C
ATOM   1961  NH1 ARG A 209      39.243  54.688  16.636  1.00  0.00      RA0  N
ATOM   1962 HH11 ARG A 209      39.045  54.715  15.655  1.00  0.00      RA0  H
ATOM   1963 HH12 ARG A 209      38.433  54.542  17.226  1.00  0.00      RA0  H
ATOM   1964  NH2 ARG A 209      41.574  54.914  16.359  1.00  0.00      RA0  N
ATOM   1965 HH21 ARG A 209      41.559  54.930  15.360  1.00  0.00      RA0  H
ATOM   1966 HH22 ARG A 209      42.484  54.974  16.805  1.00  0.00      RA0  H
ATOM   1967  C   ARG A 209      42.182  51.183  18.623  1.00  0.00      RA0  C
ATOM   1968  O   ARG A 209      42.974  51.759  17.883  1.00  0.00      RA0  O
ATOM   1969  N   ALA A 210      42.564  50.281  19.527  1.00  0.00      RA0  N
ATOM   1970  H   ALA A 210      41.895  49.880  20.155  1.00  0.00      RA0  H
ATOM   1971  CA  ALA A 210      43.973  49.900  19.650  1.00  0.00      RA0  C
ATOM   1972  CB  ALA A 210      44.159  48.927  20.814  1.00  0.00      RA0  C
ATOM   1973  C   ALA A 210      44.485  49.255  18.351  1.00  0.00      RA0  C
ATOM   1974  O   ALA A 210      45.640  49.465  17.961  1.00  0.00      RA0  O
ATOM   1975  N   LEU A 211      43.615  48.486  17.688  1.00  0.00      RA0  N
ATOM   1976  H   LEU A 211      42.695  48.362  18.065  1.00  0.00      RA0  H
ATOM   1977  CA  LEU A 211      43.980  47.816  16.445  1.00  0.00      RA0  C
ATOM   1978  CB  LEU A 211      42.893  46.823  16.036  1.00  0.00      RA0  C
ATOM   1979  CG  LEU A 211      42.904  45.480  16.760  1.00  0.00      RA0  C
ATOM   1980  CD1 LEU A 211      41.538  44.798  16.691  1.00  0.00      RA0  C
ATOM   1981  CD2 LEU A 211      44.010  44.565  16.230  1.00  0.00      RA0  C
ATOM   1982  C   LEU A 211      44.160  48.818  15.300  1.00  0.00      RA0  C
ATOM   1983  O   LEU A 211      45.096  48.693  14.533  1.00  0.00      RA0  O
ATOM   1984  N   VAL A 212      43.303  49.829  15.232  1.00  0.00      RA0  N
ATOM   1985  H   VAL A 212      42.560  49.854  15.905  1.00  0.00      RA0  H
ATOM   1986  CA  VAL A 212      43.474  50.924  14.281  1.00  0.00      RA0  C
ATOM   1987  CB  VAL A 212      42.413  52.018  14.458  1.00  0.00      RA0  C
ATOM   1988  CG1 VAL A 212      42.639  53.140  13.443  1.00  0.00      RA0  C
ATOM   1989  CG2 VAL A 212      40.986  51.483  14.382  1.00  0.00      RA0  C
ATOM   1990  C   VAL A 212      44.844  51.543  14.477  1.00  0.00      RA0  C
ATOM   1991  O   VAL A 212      45.622  51.698  13.519  1.00  0.00      RA0  O
ATOM   1992  N   GLU A 213      45.154  51.866  15.726  1.00  0.00      RA0  N
ATOM   1993  H   GLU A 213      44.513  51.722  16.486  1.00  0.00      RA0  H
ATOM   1994  CA  GLU A 213      46.448  52.480  16.040  1.00  0.00      RA0  C
ATOM   1995  CB  GLU A 213      46.406  53.024  17.473  1.00  0.00      RA0  C
ATOM   1996  CG  GLU A 213      45.698  54.392  17.467  1.00  0.00      RA0  C
ATOM   1997  CD  GLU A 213      44.499  54.455  18.401  1.00  0.00      RA0  C
ATOM   1998  OE1 GLU A 213      43.583  55.232  18.131  1.00  0.00      RA0  O
ATOM   1999  OE2 GLU A 213      44.472  53.745  19.398  1.00  0.00      RA0  O
ATOM   2000  C   GLU A 213      47.628  51.559  15.686  1.00  0.00      RA0  C
ATOM   2001  O   GLU A 213      48.710  52.037  15.319  1.00  0.00      RA0  O
ATOM   2002  N   ALA A 214      47.415  50.247  15.776  1.00  0.00      RA0  N
ATOM   2003  H   ALA A 214      46.539  49.931  16.144  1.00  0.00      RA0  H
ATOM   2004  CA  ALA A 214      48.424  49.241  15.402  1.00  0.00      RA0  C
ATOM   2005  CB  ALA A 214      48.064  47.869  15.978  1.00  0.00      RA0  C
ATOM   2006  C   ALA A 214      48.627  49.103  13.890  1.00  0.00      RA0  C
ATOM   2007  O   ALA A 214      49.448  48.297  13.454  1.00  0.00      RA0  O
ATOM   2008  N   GLY A 215      47.862  49.854  13.101  1.00  0.00      RA0  N
ATOM   2009  H   GLY A 215      47.132  50.411  13.500  1.00  0.00      RA0  H
ATOM   2010  CA  GLY A 215      48.031  49.877  11.666  1.00  0.00      RA0  C
ATOM   2011  C   GLY A 215      47.119  48.898  10.949  1.00  0.00      RA0  C
ATOM   2012  O   GLY A 215      47.398  48.508   9.817  1.00  0.00      RA0  O
ATOM   2013  N   VAL A 216      46.016  48.507  11.586  1.00  0.00      RA0  N
ATOM   2014  H   VAL A 216      45.761  48.904  12.472  1.00  0.00      RA0  H
ATOM   2015  CA  VAL A 216      45.030  47.614  10.938  1.00  0.00      RA0  C
ATOM   2016  CB  VAL A 216      44.544  46.567  11.937  1.00  0.00      RA0  C
ATOM   2017  CG1 VAL A 216      43.723  45.499  11.227  1.00  0.00      RA0  C
ATOM   2018  CG2 VAL A 216      45.713  45.948  12.702  1.00  0.00      RA0  C
ATOM   2019  C   VAL A 216      43.867  48.464  10.407  1.00  0.00      RA0  C
ATOM   2020  O   VAL A 216      43.235  49.198  11.162  1.00  0.00      RA0  O
ATOM   2021  N   LYS A 217      43.595  48.357   9.112  1.00  0.00      RA0  N
ATOM   2022  H   LYS A 217      44.057  47.653   8.566  1.00  0.00      RA0  H
ATOM   2023  CA  LYS A 217      42.593  49.191   8.446  1.00  0.00      RA0  C
ATOM   2024  CB  LYS A 217      42.873  49.416   6.951  1.00  0.00      RA0  C
ATOM   2025  CG  LYS A 217      42.145  50.681   6.464  1.00  0.00      RA0  C
ATOM   2026  CD  LYS A 217      41.272  50.520   5.216  1.00  0.00      RA0  C
ATOM   2027  CE  LYS A 217      40.421  51.770   4.921  1.00  0.00      RA0  C
ATOM   2028  NZ  LYS A 217      39.732  51.623   3.631  1.00  0.00      RA0  N
ATOM   2029  HZ1 LYS A 217      38.739  51.305   3.695  1.00  0.00      RA0  H
ATOM   2030  HZ2 LYS A 217      39.793  52.468   3.027  1.00  0.00      RA0  H
ATOM   2031  HZ3 LYS A 217      40.272  50.952   3.042  1.00  0.00      RA0  H
ATOM   2032  C   LYS A 217      41.187  48.640   8.645  1.00  0.00      RA0  C
ATOM   2033  O   LYS A 217      40.949  47.459   8.367  1.00  0.00      RA0  O
ATOM   2034  N   PRO A 218      40.240  49.470   9.110  1.00  0.00      RA0  N
ATOM   2035  CD  PRO A 218      40.436  50.787   9.702  1.00  0.00      RA0  C
ATOM   2036  CA  PRO A 218      38.845  49.048   9.072  1.00  0.00      RA0  C
ATOM   2037  CB  PRO A 218      38.121  50.263   9.663  1.00  0.00      RA0  C
ATOM   2038  CG  PRO A 218      39.160  51.003  10.502  1.00  0.00      RA0  C
ATOM   2039  C   PRO A 218      38.347  48.677   7.649  1.00  0.00      RA0  C
ATOM   2040  O   PRO A 218      38.499  49.440   6.697  1.00  0.00      RA0  O
ATOM   2041  N   CYS A 219      37.719  47.510   7.563  1.00  0.00      RA0  N
ATOM   2042  H   CYS A 219      37.578  46.920   8.360  1.00  0.00      RA0  H
ATOM   2043  CA  CYS A 219      37.224  46.966   6.307  1.00  0.00      RA0  C
ATOM   2044  CB  CYS A 219      38.146  45.832   5.869  1.00  0.00      RA0  C
ATOM   2045  SG  CYS A 219      39.879  46.336   5.736  1.00  0.00      RA0  S
ATOM   2046  C   CYS A 219      35.773  46.522   6.465  1.00  0.00      RA0  C
ATOM   2047  O   CYS A 219      35.413  45.922   7.468  1.00  0.00      RA0  O
ATOM   2048  N   GLY A 220      34.983  46.773   5.422  1.00  0.00      RA0  N
ATOM   2049  H   GLY A 220      35.381  47.234   4.622  1.00  0.00      RA0  H
ATOM   2050  CA  GLY A 220      33.552  46.565   5.440  1.00  0.00      RA0  C
ATOM   2051  C   GLY A 220      33.083  45.327   4.699  1.00  0.00      RA0  C
ATOM   2052  O   GLY A 220      33.852  44.474   4.286  1.00  0.00      RA0  O
ATOM   2053  N   LEU A 221      31.771  45.231   4.564  1.00  0.00      RA0  N
ATOM   2054  H   LEU A 221      31.211  45.978   4.927  1.00  0.00      RA0  H
ATOM   2055  CA  LEU A 221      31.127  44.069   3.968  1.00  0.00      RA0  C
ATOM   2056  CB  LEU A 221      29.614  44.152   4.137  1.00  0.00      RA0  C
ATOM   2057  CG  LEU A 221      29.167  44.264   5.592  1.00  0.00      RA0  C
ATOM   2058  CD1 LEU A 221      27.682  44.602   5.676  1.00  0.00      RA0  C
ATOM   2059  CD2 LEU A 221      29.536  43.029   6.415  1.00  0.00      RA0  C
ATOM   2060  C   LEU A 221      31.454  43.911   2.501  1.00  0.00      RA0  C
ATOM   2061  O   LEU A 221      31.499  42.783   1.981  1.00  0.00      RA0  O
ATOM   2062  N   GLY A 222      31.651  45.020   1.799  1.00  0.00      RA0  N
ATOM   2063  H   GLY A 222      31.630  45.912   2.254  1.00  0.00      RA0  H
ATOM   2064  CA  GLY A 222      31.971  44.962   0.369  1.00  0.00      RA0  C
ATOM   2065  C   GLY A 222      33.273  44.205   0.122  1.00  0.00      RA0  C
ATOM   2066  O   GLY A 222      33.332  43.260  -0.639  1.00  0.00      RA0  O
ATOM   2067  N   ALA A 223      34.314  44.594   0.835  1.00  0.00      RA0  N
ATOM   2068  H   ALA A 223      34.194  45.334   1.496  1.00  0.00      RA0  H
ATOM   2069  CA  ALA A 223      35.586  43.875   0.781  1.00  0.00      RA0  C
ATOM   2070  CB  ALA A 223      36.655  44.636   1.561  1.00  0.00      RA0  C
ATOM   2071  C   ALA A 223      35.477  42.455   1.366  1.00  0.00      RA0  C
ATOM   2072  O   ALA A 223      36.089  41.507   0.856  1.00  0.00      RA0  O
ATOM   2073  N   ARG A 224      34.691  42.279   2.425  1.00  0.00      RA0  N
ATOM   2074  H   ARG A 224      34.235  43.064   2.848  1.00  0.00      RA0  H
ATOM   2075  CA  ARG A 224      34.478  40.940   2.972  1.00  0.00      RA0  C
ATOM   2076  CB  ARG A 224      33.692  40.816   4.301  1.00  0.00      RA0  C
ATOM   2077  CG  ARG A 224      33.930  39.446   5.000  1.00  0.00      RA0  C
ATOM   2078  CD  ARG A 224      33.913  39.444   6.551  1.00  0.00      RA0  C
ATOM   2079  NE  ARG A 224      33.920  38.098   7.168  1.00  0.00      RA0  N
ATOM   2080  HE  ARG A 224      33.129  37.524   6.931  1.00  0.00      RA0  H
ATOM   2081  CZ  ARG A 224      34.876  37.715   8.094  1.00  0.00      RA0  C
ATOM   2082  NH1 ARG A 224      35.941  38.513   8.300  1.00  0.00      RA0  N
ATOM   2083 HH11 ARG A 224      36.659  38.249   8.953  1.00  0.00      RA0  H
ATOM   2084 HH12 ARG A 224      36.054  39.383   7.815  1.00  0.00      RA0  H
ATOM   2085  NH2 ARG A 224      34.765  36.558   8.803  1.00  0.00      RA0  N
ATOM   2086 HH21 ARG A 224      35.445  36.260   9.505  1.00  0.00      RA0  H
ATOM   2087 HH22 ARG A 224      33.996  35.924   8.686  1.00  0.00      RA0  H
ATOM   2088  C   ARG A 224      34.041  40.003   1.827  1.00  0.00      RA0  C
ATOM   2089  O   ARG A 224      34.525  38.876   1.697  1.00  0.00      RA0  O
ATOM   2090  N   ASP A 225      33.130  40.476   0.983  1.00  0.00      RA0  N
ATOM   2091  H   ASP A 225      32.737  41.391   1.094  1.00  0.00      RA0  H
ATOM   2092  CA  ASP A 225      32.631  39.627  -0.077  1.00  0.00      RA0  C
ATOM   2093  CB  ASP A 225      31.203  39.863  -0.584  1.00  0.00      RA0  C
ATOM   2094  CG  ASP A 225      30.588  38.478  -0.821  1.00  0.00      RA0  C
ATOM   2095  OD1 ASP A 225      30.260  37.804   0.152  1.00  0.00      RA0  O
ATOM   2096  OD2 ASP A 225      30.459  38.032  -1.961  1.00  0.00      RA0  O
ATOM   2097  C   ASP A 225      33.641  39.385  -1.205  1.00  0.00      RA0  C
ATOM   2098  O   ASP A 225      33.788  38.242  -1.635  1.00  0.00      RA0  O
ATOM   2099  N   THR A 226      34.304  40.433  -1.695  1.00  0.00      RA0  N
ATOM   2100  H   THR A 226      34.204  41.313  -1.236  1.00  0.00      RA0  H
ATOM   2101  CA  THR A 226      35.314  40.237  -2.754  1.00  0.00      RA0  C
ATOM   2102  CB  THR A 226      35.719  41.648  -3.149  1.00  0.00      RA0  C
ATOM   2103  OG1 THR A 226      35.693  42.484  -1.983  1.00  0.00      RA0  O
ATOM   2104  HG1 THR A 226      34.789  42.774  -1.872  1.00  0.00      RA0  H
ATOM   2105  CG2 THR A 226      34.772  42.240  -4.191  1.00  0.00      RA0  C
ATOM   2106  C   THR A 226      36.448  39.327  -2.276  1.00  0.00      RA0  C
ATOM   2107  O   THR A 226      36.926  38.467  -3.028  1.00  0.00      RA0  O
ATOM   2108  N   LEU A 227      36.856  39.517  -1.033  1.00  0.00      RA0  N
ATOM   2109  H   LEU A 227      36.400  40.207  -0.469  1.00  0.00      RA0  H
ATOM   2110  CA  LEU A 227      37.914  38.685  -0.456  1.00  0.00      RA0  C
ATOM   2111  CB  LEU A 227      38.297  39.180   0.937  1.00  0.00      RA0  C
ATOM   2112  CG  LEU A 227      39.079  40.492   0.919  1.00  0.00      RA0  C
ATOM   2113  CD1 LEU A 227      38.923  41.264   2.224  1.00  0.00      RA0  C
ATOM   2114  CD2 LEU A 227      40.549  40.276   0.577  1.00  0.00      RA0  C
ATOM   2115  C   LEU A 227      37.532  37.211  -0.385  1.00  0.00      RA0  C
ATOM   2116  O   LEU A 227      38.288  36.330  -0.819  1.00  0.00      RA0  O
ATOM   2117  N   ARG A 228      36.357  36.916   0.162  1.00  0.00      RA0  N
ATOM   2118  H   ARG A 228      35.732  37.639   0.468  1.00  0.00      RA0  H
ATOM   2119  CA  ARG A 228      35.964  35.525   0.333  1.00  0.00      RA0  C
ATOM   2120  CB  ARG A 228      34.763  35.408   1.280  1.00  0.00      RA0  C
ATOM   2121  CG  ARG A 228      33.401  35.856   0.732  1.00  0.00      RA0  C
ATOM   2122  CD  ARG A 228      32.594  34.756   0.029  1.00  0.00      RA0  C
ATOM   2123  NE  ARG A 228      31.516  35.356  -0.744  1.00  0.00      RA0  N
ATOM   2124  HE  ARG A 228      31.372  36.355  -0.647  1.00  0.00      RA0  H
ATOM   2125  CZ  ARG A 228      30.687  34.617  -1.529  1.00  0.00      RA0  C
ATOM   2126  NH1 ARG A 228      30.861  33.276  -1.640  1.00  0.00      RA0  N
ATOM   2127 HH11 ARG A 228      30.216  32.687  -2.156  1.00  0.00      RA0  H
ATOM   2128 HH12 ARG A 228      31.634  32.792  -1.204  1.00  0.00      RA0  H
ATOM   2129  NH2 ARG A 228      29.701  35.271  -2.175  1.00  0.00      RA0  N
ATOM   2130 HH21 ARG A 228      29.024  34.809  -2.766  1.00  0.00      RA0  H
ATOM   2131 HH22 ARG A 228      29.641  36.281  -2.065  1.00  0.00      RA0  H
ATOM   2132  C   ARG A 228      35.668  34.814  -1.003  1.00  0.00      RA0  C
ATOM   2133  O   ARG A 228      35.923  33.623  -1.156  1.00  0.00      RA0  O
ATOM   2134  N   LEU A 229      35.145  35.532  -1.977  1.00  0.00      RA0  N
ATOM   2135  H   LEU A 229      34.918  36.498  -1.827  1.00  0.00      RA0  H
ATOM   2136  CA  LEU A 229      34.809  34.909  -3.261  1.00  0.00      RA0  C
ATOM   2137  CB  LEU A 229      33.935  35.840  -4.098  1.00  0.00      RA0  C
ATOM   2138  CG  LEU A 229      33.469  35.144  -5.374  1.00  0.00      RA0  C
ATOM   2139  CD1 LEU A 229      32.677  33.887  -5.039  1.00  0.00      RA0  C
ATOM   2140  CD2 LEU A 229      32.692  36.069  -6.306  1.00  0.00      RA0  C
ATOM   2141  C   LEU A 229      36.111  34.576  -4.022  1.00  0.00      RA0  C
ATOM   2142  O   LEU A 229      36.287  33.467  -4.555  1.00  0.00      RA0  O
ATOM   2143  N   GLU A 230      37.034  35.540  -4.032  1.00  0.00      RA0  N
ATOM   2144  H   GLU A 230      36.835  36.435  -3.624  1.00  0.00      RA0  H
ATOM   2145  CA  GLU A 230      38.381  35.294  -4.562  1.00  0.00      RA0  C
ATOM   2146  CB  GLU A 230      39.309  36.494  -4.398  1.00  0.00      RA0  C
ATOM   2147  CG  GLU A 230      39.010  37.677  -5.316  1.00  0.00      RA0  C
ATOM   2148  CD  GLU A 230      40.070  38.734  -5.085  1.00  0.00      RA0  C
ATOM   2149  OE1 GLU A 230      40.922  38.531  -4.228  1.00  0.00      RA0  O
ATOM   2150  OE2 GLU A 230      40.057  39.759  -5.760  1.00  0.00      RA0  O
ATOM   2151  C   GLU A 230      39.019  34.066  -3.917  1.00  0.00      RA0  C
ATOM   2152  O   GLU A 230      39.668  33.269  -4.598  1.00  0.00      RA0  O
ATOM   2153  N   ALA A 231      38.831  33.907  -2.617  1.00  0.00      RA0  N
ATOM   2154  H   ALA A 231      38.269  34.572  -2.123  1.00  0.00      RA0  H
ATOM   2155  CA  ALA A 231      39.380  32.767  -1.858  1.00  0.00      RA0  C
ATOM   2156  CB  ALA A 231      39.395  33.100  -0.371  1.00  0.00      RA0  C
ATOM   2157  C   ALA A 231      38.647  31.439  -2.040  1.00  0.00      RA0  C
ATOM   2158  O   ALA A 231      39.074  30.408  -1.501  1.00  0.00      RA0  O
ATOM   2159  N   GLY A 232      37.567  31.457  -2.827  1.00  0.00      RA0  N
ATOM   2160  H   GLY A 232      37.240  32.322  -3.205  1.00  0.00      RA0  H
ATOM   2161  CA  GLY A 232      36.742  30.290  -3.072  1.00  0.00      RA0  C
ATOM   2162  C   GLY A 232      35.941  29.830  -1.874  1.00  0.00      RA0  C
ATOM   2163  O   GLY A 232      35.687  28.643  -1.730  1.00  0.00      RA0  O
ATOM   2164  N   MSE A 233      35.543  30.755  -1.019  1.00  0.00      RA0  N
ATOM   2165  H   MSE A 233      35.615  31.724  -1.254  1.00  0.00      RA0  H
ATOM   2166  CA  MSE A 233      34.851  30.396   0.205  1.00  0.00      RA0  C
ATOM   2167  CB  MSE A 233      35.386  31.212   1.380  1.00  0.00      RA0  C
ATOM   2168  CG  MSE A 233      36.846  30.885   1.691  1.00  0.00      RA0  C
ATOM   2169  SE  MSE A 233      37.509  31.885   3.031  1.00  0.00      RA0  S
ATOM   2170  CE  MSE A 233      39.106  31.071   3.184  1.00  0.00      RA0  C
ATOM   2171  C   MSE A 233      33.343  30.613   0.033  1.00  0.00      RA0  C
ATOM   2172  O   MSE A 233      32.922  31.559  -0.633  1.00  0.00      RA0  O
ATOM   2173  N   ASN A 234      32.553  29.646   0.524  1.00  0.00      RA0  N
ATOM   2174  H   ASN A 234      32.934  28.968   1.150  1.00  0.00      RA0  H
ATOM   2175  CA  ASN A 234      31.112  29.673   0.312  1.00  0.00      RA0  C
ATOM   2176  CB  ASN A 234      30.489  28.311   0.625  1.00  0.00      RA0  C
ATOM   2177  CG  ASN A 234      30.837  27.290  -0.434  1.00  0.00      RA0  C
ATOM   2178  OD1 ASN A 234      31.406  27.600  -1.475  1.00  0.00      RA0  O
ATOM   2179  ND2 ASN A 234      30.452  26.044  -0.113  1.00  0.00      RA0  N
ATOM   2180 HD21 ASN A 234      30.028  25.850   0.773  1.00  0.00      RA0  H
ATOM   2181 HD22 ASN A 234      30.595  25.283  -0.752  1.00  0.00      RA0  H
ATOM   2182  C   ASN A 234      30.404  30.690   1.155  1.00  0.00      RA0  C
ATOM   2183  O   ASN A 234      30.860  31.034   2.257  1.00  0.00      RA0  O
ATOM   2184  N   LEU A 235      29.266  31.150   0.627  1.00  0.00      RA0  N
ATOM   2185  H   LEU A 235      28.997  30.874  -0.301  1.00  0.00      RA0  H
ATOM   2186  CA  LEU A 235      28.326  31.974   1.328  1.00  0.00      RA0  C
ATOM   2187  CB  LEU A 235      28.232  33.350   0.676  1.00  0.00      RA0  C
ATOM   2188  CG  LEU A 235      27.278  34.309   1.388  1.00  0.00      RA0  C
ATOM   2189  CD1 LEU A 235      27.676  34.536   2.847  1.00  0.00      RA0  C
ATOM   2190  CD2 LEU A 235      27.135  35.625   0.621  1.00  0.00      RA0  C
ATOM   2191  C   LEU A 235      26.971  31.277   1.303  1.00  0.00      RA0  C
ATOM   2192  O   LEU A 235      26.360  31.076   0.224  1.00  0.00      RA0  O
ATOM   2193  N   TYR A 236      26.522  30.899   2.494  1.00  0.00      RA0  N
ATOM   2194  H   TYR A 236      27.062  31.108   3.309  1.00  0.00      RA0  H
ATOM   2195  CA  TYR A 236      25.247  30.214   2.640  1.00  0.00      RA0  C
ATOM   2196  CB  TYR A 236      24.916  29.899   4.091  1.00  0.00      RA0  C
ATOM   2197  CG  TYR A 236      23.674  29.033   4.163  1.00  0.00      RA0  C
ATOM   2198  CD1 TYR A 236      23.736  27.685   3.824  1.00  0.00      RA0  C
ATOM   2199  CE1 TYR A 236      22.612  26.876   3.959  1.00  0.00      RA0  C
ATOM   2200  CD2 TYR A 236      22.467  29.577   4.586  1.00  0.00      RA0  C
ATOM   2201  CE2 TYR A 236      21.342  28.770   4.710  1.00  0.00      RA0  C
ATOM   2202  CZ  TYR A 236      21.416  27.413   4.423  1.00  0.00      RA0  C
ATOM   2203  OH  TYR A 236      20.302  26.609   4.615  1.00  0.00      RA0  O
ATOM   2204  HH  TYR A 236      20.528  25.710   4.357  1.00  0.00      RA0  H
ATOM   2205  C   TYR A 236      24.144  31.086   2.032  1.00  0.00      RA0  C
ATOM   2206  O   TYR A 236      24.106  32.313   2.217  1.00  0.00      RA0  O
ATOM   2207  N   GLY A 237      23.246  30.435   1.316  1.00  0.00      RA0  N
ATOM   2208  H   GLY A 237      23.347  29.450   1.183  1.00  0.00      RA0  H
ATOM   2209  CA  GLY A 237      22.192  31.105   0.599  1.00  0.00      RA0  C
ATOM   2210  C   GLY A 237      22.547  31.302  -0.857  1.00  0.00      RA0  C
ATOM   2211  O   GLY A 237      21.666  31.439  -1.692  1.00  0.00      RA0  O
ATOM   2212  N   GLN A 238      23.843  31.343  -1.166  1.00  0.00      RA0  N
ATOM   2213  H   GLN A 238      24.540  31.221  -0.460  1.00  0.00      RA0  H
ATOM   2214  CA  GLN A 238      24.307  31.522  -2.538  1.00  0.00      RA0  C
ATOM   2215  CB  GLN A 238      25.186  32.764  -2.655  1.00  0.00      RA0  C
ATOM   2216  CG  GLN A 238      24.276  33.992  -2.546  1.00  0.00      RA0  C
ATOM   2217  CD  GLN A 238      25.036  35.289  -2.723  1.00  0.00      RA0  C
ATOM   2218  OE1 GLN A 238      24.733  36.298  -2.097  1.00  0.00      RA0  O
ATOM   2219  NE2 GLN A 238      26.038  35.230  -3.609  1.00  0.00      RA0  N
ATOM   2220 HE21 GLN A 238      26.215  34.428  -4.194  1.00  0.00      RA0  H
ATOM   2221 HE22 GLN A 238      26.695  35.969  -3.744  1.00  0.00      RA0  H
ATOM   2222  C   GLN A 238      24.942  30.239  -3.057  1.00  0.00      RA0  C
ATOM   2223  O   GLN A 238      24.418  29.622  -3.995  1.00  0.00      RA0  O
ATOM   2224  N   GLU A 239      26.053  29.798  -2.480  1.00  0.00      RA0  N
ATOM   2225  H   GLU A 239      26.489  30.336  -1.755  1.00  0.00      RA0  H
ATOM   2226  CA  GLU A 239      26.675  28.534  -2.930  1.00  0.00      RA0  C
ATOM   2227  CB  GLU A 239      28.122  28.493  -2.446  1.00  0.00      RA0  C
ATOM   2228  CG  GLU A 239      29.143  29.233  -3.321  1.00  0.00      RA0  C
ATOM   2229  CD  GLU A 239      28.837  30.711  -3.479  1.00  0.00      RA0  C
ATOM   2230  OE1 GLU A 239      28.879  31.455  -2.499  1.00  0.00      RA0  O
ATOM   2231  OE2 GLU A 239      28.584  31.127  -4.604  1.00  0.00      RA0  O
ATOM   2232  C   GLU A 239      25.933  27.271  -2.514  1.00  0.00      RA0  C
ATOM   2233  O   GLU A 239      26.139  26.226  -3.112  1.00  0.00      RA0  O
ATOM   2234  N   MSE A 240      25.119  27.368  -1.464  1.00  0.00      RA0  N
ATOM   2235  H   MSE A 240      24.985  28.228  -0.973  1.00  0.00      RA0  H
ATOM   2236  CA  MSE A 240      24.269  26.270  -1.053  1.00  0.00      RA0  C
ATOM   2237  CB  MSE A 240      25.051  25.205  -0.279  1.00  0.00      RA0  C
ATOM   2238  CG  MSE A 240      25.625  25.673   1.061  1.00  0.00      RA0  C
ATOM   2239  SE  MSE A 240      26.938  26.895   0.930  1.00  0.00      RA0  S
ATOM   2240  CE  MSE A 240      27.375  26.948   2.674  1.00  0.00      RA0  C
ATOM   2241  C   MSE A 240      23.074  26.743  -0.209  1.00  0.00      RA0  C
ATOM   2242  O   MSE A 240      23.028  27.868   0.285  1.00  0.00      RA0  O
ATOM   2243  N   ASP A 241      22.115  25.848  -0.068  1.00  0.00      RA0  N
ATOM   2244  H   ASP A 241      22.066  24.962  -0.533  1.00  0.00      RA0  H
ATOM   2245  CA  ASP A 241      20.985  26.060   0.851  1.00  0.00      RA0  C
ATOM   2246  CB  ASP A 241      19.932  26.958   0.194  1.00  0.00      RA0  C
ATOM   2247  CG  ASP A 241      19.083  26.093  -0.715  1.00  0.00      RA0  C
ATOM   2248  OD1 ASP A 241      19.616  25.458  -1.615  1.00  0.00      RA0  O
ATOM   2249  OD2 ASP A 241      17.891  25.964  -0.465  1.00  0.00      RA0  O
ATOM   2250  C   ASP A 241      20.379  24.703   1.105  1.00  0.00      RA0  C
ATOM   2251  O   ASP A 241      20.979  23.675   0.726  1.00  0.00      RA0  O
ATOM   2252  N   GLU A 242      19.212  24.647   1.743  1.00  0.00      RA0  N
ATOM   2253  H   GLU A 242      18.644  25.468   1.786  1.00  0.00      RA0  H
ATOM   2254  CA  GLU A 242      18.651  23.352   2.133  1.00  0.00      RA0  C
ATOM   2255  CB  GLU A 242      17.365  23.587   2.925  1.00  0.00      RA0  C
ATOM   2256  CG  GLU A 242      17.470  24.575   4.085  1.00  0.00      RA0  C
ATOM   2257  CD  GLU A 242      17.933  23.865   5.335  1.00  0.00      RA0  C
ATOM   2258  OE1 GLU A 242      18.238  22.680   5.270  1.00  0.00      RA0  O
ATOM   2259  OE2 GLU A 242      17.964  24.497   6.385  1.00  0.00      RA0  O
ATOM   2260  C   GLU A 242      18.278  22.431   0.982  1.00  0.00      RA0  C
ATOM   2261  O   GLU A 242      18.046  21.243   1.204  1.00  0.00      RA0  O
ATOM   2262  N   THR A 243      18.251  22.974  -0.234  1.00  0.00      RA0  N
ATOM   2263  H   THR A 243      18.481  23.940  -0.378  1.00  0.00      RA0  H
ATOM   2264  CA  THR A 243      17.926  22.200  -1.441  1.00  0.00      RA0  C
ATOM   2265  CB  THR A 243      16.909  22.986  -2.286  1.00  0.00      RA0  C
ATOM   2266  OG1 THR A 243      17.410  24.239  -2.768  1.00  0.00      RA0  O
ATOM   2267  HG1 THR A 243      17.773  24.747  -2.034  1.00  0.00      RA0  H
ATOM   2268  CG2 THR A 243      15.627  23.210  -1.482  1.00  0.00      RA0  C
ATOM   2269  C   THR A 243      19.141  21.692  -2.195  1.00  0.00      RA0  C
ATOM   2270  O   THR A 243      18.994  20.964  -3.182  1.00  0.00      RA0  O
ATOM   2271  N   ILE A 244      20.331  22.094  -1.749  1.00  0.00      RA0  N
ATOM   2272  H   ILE A 244      20.399  22.642  -0.912  1.00  0.00      RA0  H
ATOM   2273  CA  ILE A 244      21.581  21.781  -2.428  1.00  0.00      RA0  C
ATOM   2274  CB  ILE A 244      22.319  23.071  -2.810  1.00  0.00      RA0  C
ATOM   2275  CG2 ILE A 244      23.719  22.811  -3.373  1.00  0.00      RA0  C
ATOM   2276  CG1 ILE A 244      21.472  23.855  -3.809  1.00  0.00      RA0  C
ATOM   2277  CD1 ILE A 244      21.094  22.994  -5.015  1.00  0.00      RA0  C
ATOM   2278  C   ILE A 244      22.465  20.857  -1.601  1.00  0.00      RA0  C
ATOM   2279  O   ILE A 244      22.743  21.144  -0.436  1.00  0.00      RA0  O
ATOM   2280  N   SER A 245      22.978  19.801  -2.244  1.00  0.00      RA0  N
ATOM   2281  H   SER A 245      22.798  19.693  -3.219  1.00  0.00      RA0  H
ATOM   2282  CA  SER A 245      23.866  18.868  -1.601  1.00  0.00      RA0  C
ATOM   2283  CB  SER A 245      23.975  17.658  -2.534  1.00  0.00      RA0  C
ATOM   2284  OG  SER A 245      24.957  16.726  -2.068  1.00  0.00      RA0  O
ATOM   2285  HG  SER A 245      24.448  15.992  -1.718  1.00  0.00      RA0  H
ATOM   2286  C   SER A 245      25.237  19.526  -1.367  1.00  0.00      RA0  C
ATOM   2287  O   SER A 245      25.682  20.283  -2.225  1.00  0.00      RA0  O
ATOM   2288  N   PRO A 246      25.924  19.234  -0.270  1.00  0.00      RA0  N
ATOM   2289  CD  PRO A 246      25.503  18.382   0.832  1.00  0.00      RA0  C
ATOM   2290  CA  PRO A 246      27.298  19.749  -0.108  1.00  0.00      RA0  C
ATOM   2291  CB  PRO A 246      27.702  19.197   1.264  1.00  0.00      RA0  C
ATOM   2292  CG  PRO A 246      26.812  17.980   1.496  1.00  0.00      RA0  C
ATOM   2293  C   PRO A 246      28.197  19.301  -1.264  1.00  0.00      RA0  C
ATOM   2294  O   PRO A 246      29.143  20.032  -1.632  1.00  0.00      RA0  O
ATOM   2295  N   LEU A 247      27.880  18.149  -1.874  1.00  0.00      RA0  N
ATOM   2296  H   LEU A 247      27.051  17.648  -1.612  1.00  0.00      RA0  H
ATOM   2297  CA  LEU A 247      28.665  17.623  -2.980  1.00  0.00      RA0  C
ATOM   2298  CB  LEU A 247      28.189  16.221  -3.358  1.00  0.00      RA0  C
ATOM   2299  CG  LEU A 247      28.180  15.237  -2.186  1.00  0.00      RA0  C
ATOM   2300  CD1 LEU A 247      27.601  13.886  -2.602  1.00  0.00      RA0  C
ATOM   2301  CD2 LEU A 247      29.555  15.089  -1.534  1.00  0.00      RA0  C
ATOM   2302  C   LEU A 247      28.625  18.535  -4.204  1.00  0.00      RA0  C
ATOM   2303  O   LEU A 247      29.546  18.526  -5.009  1.00  0.00      RA0  O
ATOM   2304  N   ALA A 248      27.568  19.327  -4.321  1.00  0.00      RA0  N
ATOM   2305  H   ALA A 248      26.885  19.363  -3.591  1.00  0.00      RA0  H
ATOM   2306  CA  ALA A 248      27.369  20.270  -5.437  1.00  0.00      RA0  C
ATOM   2307  CB  ALA A 248      25.898  20.290  -5.857  1.00  0.00      RA0  C
ATOM   2308  C   ALA A 248      27.794  21.707  -5.074  1.00  0.00      RA0  C
ATOM   2309  O   ALA A 248      27.575  22.639  -5.859  1.00  0.00      RA0  O
ATOM   2310  N   ALA A 249      28.371  21.860  -3.885  1.00  0.00      RA0  N
ATOM   2311  H   ALA A 249      28.528  21.072  -3.289  1.00  0.00      RA0  H
ATOM   2312  CA  ALA A 249      28.788  23.152  -3.359  1.00  0.00      RA0  C
ATOM   2313  CB  ALA A 249      27.959  23.517  -2.129  1.00  0.00      RA0  C
ATOM   2314  C   ALA A 249      30.270  23.147  -2.963  1.00  0.00      RA0  C
ATOM   2315  O   ALA A 249      30.702  23.907  -2.115  1.00  0.00      RA0  O
ATOM   2316  N   ASN A 250      31.036  22.280  -3.607  1.00  0.00      RA0  N
ATOM   2317  H   ASN A 250      30.618  21.700  -4.303  1.00  0.00      RA0  H
ATOM   2318  CA  ASN A 250      32.482  22.179  -3.337  1.00  0.00      RA0  C
ATOM   2319  CB  ASN A 250      33.266  23.399  -3.832  1.00  0.00      RA0  C
ATOM   2320  CG  ASN A 250      34.750  23.119  -3.711  1.00  0.00      RA0  C
ATOM   2321  OD1 ASN A 250      35.213  22.013  -3.977  1.00  0.00      RA0  O
ATOM   2322  ND2 ASN A 250      35.467  24.184  -3.303  1.00  0.00      RA0  N
ATOM   2323 HD21 ASN A 250      35.013  25.054  -3.091  1.00  0.00      RA0  H
ATOM   2324 HD22 ASN A 250      36.458  24.156  -3.183  1.00  0.00      RA0  H
ATOM   2325  C   ASN A 250      32.761  21.910  -1.864  1.00  0.00      RA0  C
ATOM   2326  O   ASN A 250      33.743  22.427  -1.336  1.00  0.00      RA0  O
ATOM   2327  N   MSE A 251      31.903  21.100  -1.211  1.00  0.00      RA0  N
ATOM   2328  H   MSE A 251      31.083  20.755  -1.673  1.00  0.00      RA0  H
ATOM   2329  CA  MSE A 251      32.087  20.727   0.185  1.00  0.00      RA0  C
ATOM   2330  CB  MSE A 251      30.920  21.204   1.049  1.00  0.00      RA0  C
ATOM   2331  CG  MSE A 251      30.720  22.718   1.022  1.00  0.00      RA0  C
ATOM   2332  SE  MSE A 251      29.296  23.239   1.989  1.00  0.00      RA0  S
ATOM   2333  CE  MSE A 251      29.914  22.745   3.605  1.00  0.00      RA0  C
ATOM   2334  C   MSE A 251      32.289  19.230   0.356  1.00  0.00      RA0  C
ATOM   2335  O   MSE A 251      32.310  18.724   1.466  1.00  0.00      RA0  O
ATOM   2336  N   GLY A 252      32.527  18.521  -0.744  1.00  0.00      RA0  N
ATOM   2337  H   GLY A 252      32.522  18.972  -1.634  1.00  0.00      RA0  H
ATOM   2338  CA  GLY A 252      32.811  17.085  -0.658  1.00  0.00      RA0  C
ATOM   2339  C   GLY A 252      33.976  16.799   0.295  1.00  0.00      RA0  C
ATOM   2340  O   GLY A 252      33.971  15.798   1.058  1.00  0.00      RA0  O
ATOM   2341  N   TRP A 253      34.991  17.641   0.210  1.00  0.00      RA0  N
ATOM   2342  H   TRP A 253      34.932  18.401  -0.433  1.00  0.00      RA0  H
ATOM   2343  CA  TRP A 253      36.197  17.479   0.996  1.00  0.00      RA0  C
ATOM   2344  CB  TRP A 253      37.292  18.467   0.569  1.00  0.00      RA0  C
ATOM   2345  CG  TRP A 253      36.854  19.902   0.747  1.00  0.00      RA0  C
ATOM   2346  CD2 TRP A 253      37.250  20.834   1.776  1.00  0.00      RA0  C
ATOM   2347  CE2 TRP A 253      36.581  22.055   1.527  1.00  0.00      RA0  C
ATOM   2348  CE3 TRP A 253      38.106  20.727   2.866  1.00  0.00      RA0  C
ATOM   2349  CD1 TRP A 253      35.971  20.621  -0.069  1.00  0.00      RA0  C
ATOM   2350  NE1 TRP A 253      35.804  21.888   0.385  1.00  0.00      RA0  N
ATOM   2351  HE1 TRP A 253      35.228  22.563  -0.044  1.00  0.00      RA0  H
ATOM   2352  CZ2 TRP A 253      36.786  23.137   2.375  1.00  0.00      RA0  C
ATOM   2353  CZ3 TRP A 253      38.302  21.817   3.706  1.00  0.00      RA0  C
ATOM   2354  CH2 TRP A 253      37.644  23.017   3.462  1.00  0.00      RA0  C
ATOM   2355  C   TRP A 253      35.916  17.534   2.484  1.00  0.00      RA0  C
ATOM   2356  O   TRP A 253      36.757  17.128   3.276  1.00  0.00      RA0  O
ATOM   2357  N   THR A 254      34.758  18.071   2.869  1.00  0.00      RA0  N
ATOM   2358  H   THR A 254      34.046  18.286   2.207  1.00  0.00      RA0  H
ATOM   2359  CA  THR A 254      34.404  18.171   4.283  1.00  0.00      RA0  C
ATOM   2360  CB  THR A 254      33.800  19.538   4.644  1.00  0.00      RA0  C
ATOM   2361  OG1 THR A 254      32.721  19.911   3.783  1.00  0.00      RA0  O
ATOM   2362  HG1 THR A 254      32.952  19.655   2.902  1.00  0.00      RA0  H
ATOM   2363  CG2 THR A 254      34.876  20.618   4.639  1.00  0.00      RA0  C
ATOM   2364  C   THR A 254      33.587  16.989   4.797  1.00  0.00      RA0  C
ATOM   2365  O   THR A 254      33.267  16.939   5.988  1.00  0.00      RA0  O
ATOM   2366  N   ILE A 255      33.257  16.046   3.925  1.00  0.00      RA0  N
ATOM   2367  H   ILE A 255      33.655  16.010   3.006  1.00  0.00      RA0  H
ATOM   2368  CA  ILE A 255      32.444  14.906   4.342  1.00  0.00      RA0  C
ATOM   2369  CB  ILE A 255      31.507  14.423   3.242  1.00  0.00      RA0  C
ATOM   2370  CG2 ILE A 255      30.525  13.415   3.842  1.00  0.00      RA0  C
ATOM   2371  CG1 ILE A 255      30.801  15.591   2.544  1.00  0.00      RA0  C
ATOM   2372  CD1 ILE A 255      29.958  16.452   3.487  1.00  0.00      RA0  C
ATOM   2373  C   ILE A 255      33.352  13.791   4.823  1.00  0.00      RA0  C
ATOM   2374  O   ILE A 255      34.159  13.254   4.058  1.00  0.00      RA0  O
ATOM   2375  N   ALA A 256      33.192  13.431   6.087  1.00  0.00      RA0  N
ATOM   2376  H   ALA A 256      32.432  13.856   6.585  1.00  0.00      RA0  H
ATOM   2377  CA  ALA A 256      33.960  12.356   6.709  1.00  0.00      RA0  C
ATOM   2378  CB  ALA A 256      34.200  12.645   8.181  1.00  0.00      RA0  C
ATOM   2379  C   ALA A 256      33.215  11.032   6.566  1.00  0.00      RA0  C
ATOM   2380  O   ALA A 256      32.539  10.595   7.469  1.00  0.00      RA0  O
ATOM   2381  N   TRP A 257      33.338  10.385   5.405  1.00  0.00      RA0  N
ATOM   2382  H   TRP A 257      33.913  10.791   4.694  1.00  0.00      RA0  H
ATOM   2383  CA  TRP A 257      32.592   9.142   5.141  1.00  0.00      RA0  C
ATOM   2384  CB  TRP A 257      32.778   8.676   3.693  1.00  0.00      RA0  C
ATOM   2385  CG  TRP A 257      32.533   9.784   2.691  1.00  0.00      RA0  C
ATOM   2386  CD2 TRP A 257      31.288  10.181   2.076  1.00  0.00      RA0  C
ATOM   2387  CE2 TRP A 257      31.571  11.237   1.178  1.00  0.00      RA0  C
ATOM   2388  CE3 TRP A 257      29.981   9.733   2.213  1.00  0.00      RA0  C
ATOM   2389  CD1 TRP A 257      33.499  10.632   2.128  1.00  0.00      RA0  C
ATOM   2390  NE1 TRP A 257      32.937  11.490   1.238  1.00  0.00      RA0  N
ATOM   2391  HE1 TRP A 257      33.420  12.186   0.741  1.00  0.00      RA0  H
ATOM   2392  CZ2 TRP A 257      30.543  11.810   0.439  1.00  0.00      RA0  C
ATOM   2393  CZ3 TRP A 257      28.961  10.317   1.469  1.00  0.00      RA0  C
ATOM   2394  CH2 TRP A 257      29.240  11.350   0.583  1.00  0.00      RA0  C
ATOM   2395  C   TRP A 257      33.013   8.009   6.068  1.00  0.00      RA0  C
ATOM   2396  O   TRP A 257      32.180   7.220   6.548  1.00  0.00      RA0  O
ATOM   2397  N   GLU A 258      34.316   7.914   6.324  1.00  0.00      RA0  N
ATOM   2398  H   GLU A 258      34.956   8.615   6.024  1.00  0.00      RA0  H
ATOM   2399  CA  GLU A 258      34.824   6.879   7.215  1.00  0.00      RA0  C
ATOM   2400  CB  GLU A 258      36.084   6.246   6.635  1.00  0.00      RA0  C
ATOM   2401  CG  GLU A 258      35.673   5.424   5.415  1.00  0.00      RA0  C
ATOM   2402  CD  GLU A 258      34.507   4.545   5.826  1.00  0.00      RA0  C
ATOM   2403  OE1 GLU A 258      34.689   3.706   6.708  1.00  0.00      RA0  O
ATOM   2404  OE2 GLU A 258      33.413   4.720   5.288  1.00  0.00      RA0  O
ATOM   2405  C   GLU A 258      35.008   7.492   8.597  1.00  0.00      RA0  C
ATOM   2406  O   GLU A 258      35.400   8.650   8.685  1.00  0.00      RA0  O
ATOM   2407  N   PRO A 259      34.736   6.765   9.685  1.00  0.00      RA0  N
ATOM   2408  CD  PRO A 259      34.883   7.311  11.030  1.00  0.00      RA0  C
ATOM   2409  CA  PRO A 259      34.299   5.371   9.697  1.00  0.00      RA0  C
ATOM   2410  CB  PRO A 259      34.594   4.957  11.138  1.00  0.00      RA0  C
ATOM   2411  CG  PRO A 259      34.359   6.221  11.956  1.00  0.00      RA0  C
ATOM   2412  C   PRO A 259      32.834   5.247   9.296  1.00  0.00      RA0  C
ATOM   2413  O   PRO A 259      32.029   6.113   9.667  1.00  0.00      RA0  O
ATOM   2414  N   ALA A 260      32.529   4.188   8.555  1.00  0.00      RA0  N
ATOM   2415  H   ALA A 260      33.292   3.657   8.175  1.00  0.00      RA0  H
ATOM   2416  CA  ALA A 260      31.192   3.923   8.026  1.00  0.00      RA0  C
ATOM   2417  CB  ALA A 260      31.186   2.641   7.194  1.00  0.00      RA0  C
ATOM   2418  C   ALA A 260      30.138   3.805   9.102  1.00  0.00      RA0  C
ATOM   2419  O   ALA A 260      28.960   4.052   8.837  1.00  0.00      RA0  O
ATOM   2420  N   ASP A 261      30.539   3.435  10.314  1.00  0.00      RA0  N
ATOM   2421  H   ASP A 261      31.507   3.313  10.548  1.00  0.00      RA0  H
ATOM   2422  CA  ASP A 261      29.585   3.218  11.397  1.00  0.00      RA0  C
ATOM   2423  CB  ASP A 261      30.267   2.325  12.429  1.00  0.00      RA0  C
ATOM   2424  CG  ASP A 261      31.589   2.988  12.807  1.00  0.00      RA0  C
ATOM   2425  OD1 ASP A 261      32.597   2.648  12.194  1.00  0.00      RA0  O
ATOM   2426  OD2 ASP A 261      31.620   3.863  13.675  1.00  0.00      RA0  O
ATOM   2427  C   ASP A 261      29.212   4.466  12.159  1.00  0.00      RA0  C
ATOM   2428  O   ASP A 261      28.453   4.397  13.132  1.00  0.00      RA0  O
ATOM   2429  N   ARG A 262      29.736   5.609  11.747  1.00  0.00      RA0  N
ATOM   2430  H   ARG A 262      30.358   5.607  10.965  1.00  0.00      RA0  H
ATOM   2431  CA  ARG A 262      29.318   6.867  12.343  1.00  0.00      RA0  C
ATOM   2432  CB  ARG A 262      30.380   7.958  12.220  1.00  0.00      RA0  C
ATOM   2433  CG  ARG A 262      29.815   9.279  12.755  1.00  0.00      RA0  C
ATOM   2434  CD  ARG A 262      30.705  10.499  12.533  1.00  0.00      RA0  C
ATOM   2435  NE  ARG A 262      30.956  10.756  11.118  1.00  0.00      RA0  N
ATOM   2436  HE  ARG A 262      31.500  10.068  10.627  1.00  0.00      RA0  H
ATOM   2437  CZ  ARG A 262      30.539  11.943  10.585  1.00  0.00      RA0  C
ATOM   2438  NH1 ARG A 262      29.769  12.778  11.327  1.00  0.00      RA0  N
ATOM   2439 HH11 ARG A 262      29.502  13.712  11.043  1.00  0.00      RA0  H
ATOM   2440 HH12 ARG A 262      29.389  12.502  12.222  1.00  0.00      RA0  H
ATOM   2441  NH2 ARG A 262      30.910  12.242   9.318  1.00  0.00      RA0  N
ATOM   2442 HH21 ARG A 262      30.665  13.110   8.867  1.00  0.00      RA0  H
ATOM   2443 HH22 ARG A 262      31.452  11.592   8.765  1.00  0.00      RA0  H
ATOM   2444  C   ARG A 262      28.042   7.389  11.657  1.00  0.00      RA0  C
ATOM   2445  O   ARG A 262      28.080   7.868  10.541  1.00  0.00      RA0  O
ATOM   2446  N   ASP A 263      26.942   7.332  12.388  1.00  0.00      RA0  N
ATOM   2447  H   ASP A 263      26.995   6.971  13.317  1.00  0.00      RA0  H
ATOM   2448  CA  ASP A 263      25.668   7.872  11.955  1.00  0.00      RA0  C
ATOM   2449  CB  ASP A 263      24.506   7.287  12.751  1.00  0.00      RA0  C
ATOM   2450  CG  ASP A 263      23.221   7.878  12.210  1.00  0.00      RA0  C
ATOM   2451  OD1 ASP A 263      23.148   8.112  11.005  1.00  0.00      RA0  O
ATOM   2452  OD2 ASP A 263      22.302   8.111  12.992  1.00  0.00      RA0  O
ATOM   2453  C   ASP A 263      25.683   9.379  12.085  1.00  0.00      RA0  C
ATOM   2454  O   ASP A 263      26.083   9.924  13.117  1.00  0.00      RA0  O
ATOM   2455  N   PHE A 264      25.256  10.062  11.034  1.00  0.00      RA0  N
ATOM   2456  H   PHE A 264      24.735   9.567  10.332  1.00  0.00      RA0  H
ATOM   2457  CA  PHE A 264      25.059  11.496  11.096  1.00  0.00      RA0  C
ATOM   2458  CB  PHE A 264      26.328  12.287  10.744  1.00  0.00      RA0  C
ATOM   2459  CG  PHE A 264      26.779  12.105   9.313  1.00  0.00      RA0  C
ATOM   2460  CD1 PHE A 264      26.304  12.951   8.317  1.00  0.00      RA0  C
ATOM   2461  CD2 PHE A 264      27.704  11.117   8.996  1.00  0.00      RA0  C
ATOM   2462  CE1 PHE A 264      26.785  12.840   7.018  1.00  0.00      RA0  C
ATOM   2463  CE2 PHE A 264      28.192  11.010   7.699  1.00  0.00      RA0  C
ATOM   2464  CZ  PHE A 264      27.748  11.885   6.714  1.00  0.00      RA0  C
ATOM   2465  C   PHE A 264      23.870  11.875  10.224  1.00  0.00      RA0  C
ATOM   2466  O   PHE A 264      23.512  11.145   9.305  1.00  0.00      RA0  O
ATOM   2467  N   ILE A 265      23.266  13.012  10.523  1.00  0.00      RA0  N
ATOM   2468  H   ILE A 265      23.692  13.593  11.219  1.00  0.00      RA0  H
ATOM   2469  CA  ILE A 265      22.069  13.439   9.815  1.00  0.00      RA0  C
ATOM   2470  CB  ILE A 265      21.448  14.657  10.503  1.00  0.00      RA0  C
ATOM   2471  CG2 ILE A 265      20.094  15.011   9.886  1.00  0.00      RA0  C
ATOM   2472  CG1 ILE A 265      21.356  14.465  12.014  1.00  0.00      RA0  C
ATOM   2473  CD1 ILE A 265      20.970  15.755  12.736  1.00  0.00      RA0  C
ATOM   2474  C   ILE A 265      22.411  13.803   8.383  1.00  0.00      RA0  C
ATOM   2475  O   ILE A 265      23.336  14.573   8.142  1.00  0.00      RA0  O
ATOM   2476  N   GLY A 266      21.694  13.189   7.447  1.00  0.00      RA0  N
ATOM   2477  H   GLY A 266      21.034  12.481   7.701  1.00  0.00      RA0  H
ATOM   2478  CA  GLY A 266      21.956  13.377   6.009  1.00  0.00      RA0  C
ATOM   2479  C   GLY A 266      22.772  12.263   5.385  1.00  0.00      RA0  C
ATOM   2480  O   GLY A 266      22.902  12.218   4.166  1.00  0.00      RA0  O
ATOM   2481  N   ARG A 267      23.273  11.338   6.203  1.00  0.00      RA0  N
ATOM   2482  H   ARG A 267      23.032  11.333   7.176  1.00  0.00      RA0  H
ATOM   2483  CA  ARG A 267      24.264  10.372   5.743  1.00  0.00      RA0  C
ATOM   2484  CB  ARG A 267      24.815   9.445   6.838  1.00  0.00      RA0  C
ATOM   2485  CG  ARG A 267      25.920   8.592   6.196  1.00  0.00      RA0  C
ATOM   2486  CD  ARG A 267      26.711   7.588   7.041  1.00  0.00      RA0  C
ATOM   2487  NE  ARG A 267      27.638   6.895   6.143  1.00  0.00      RA0  N
ATOM   2488  HE  ARG A 267      27.255   6.593   5.255  1.00  0.00      RA0  H
ATOM   2489  CZ  ARG A 267      28.965   6.718   6.420  1.00  0.00      RA0  C
ATOM   2490  NH1 ARG A 267      29.456   6.999   7.651  1.00  0.00      RA0  N
ATOM   2491 HH11 ARG A 267      30.446   6.927   7.839  1.00  0.00      RA0  H
ATOM   2492 HH12 ARG A 267      28.861   7.269   8.419  1.00  0.00      RA0  H
ATOM   2493  NH2 ARG A 267      29.773   6.273   5.432  1.00  0.00      RA0  N
ATOM   2494 HH21 ARG A 267      30.760   6.101   5.570  1.00  0.00      RA0  H
ATOM   2495 HH22 ARG A 267      29.394   6.114   4.503  1.00  0.00      RA0  H
ATOM   2496  C   ARG A 267      23.779   9.532   4.586  1.00  0.00      RA0  C
ATOM   2497  O   ARG A 267      24.436   9.471   3.571  1.00  0.00      RA0  O
ATOM   2498  N   GLU A 268      22.630   8.882   4.712  1.00  0.00      RA0  N
ATOM   2499  H   GLU A 268      22.000   9.182   5.431  1.00  0.00      RA0  H
ATOM   2500  CA  GLU A 268      22.198   7.978   3.636  1.00  0.00      RA0  C
ATOM   2501  CB  GLU A 268      21.051   7.064   4.102  1.00  0.00      RA0  C
ATOM   2502  CG  GLU A 268      20.183   7.592   5.257  1.00  0.00      RA0  C
ATOM   2503  CD  GLU A 268      19.651   8.971   4.929  1.00  0.00      RA0  C
ATOM   2504  OE1 GLU A 268      18.809   9.076   4.046  1.00  0.00      RA0  O
ATOM   2505  OE2 GLU A 268      20.137   9.946   5.506  1.00  0.00      RA0  O
ATOM   2506  C   GLU A 268      21.822   8.751   2.370  1.00  0.00      RA0  C
ATOM   2507  O   GLU A 268      22.071   8.283   1.265  1.00  0.00      RA0  O
ATOM   2508  N   ALA A 269      21.224   9.927   2.516  1.00  0.00      RA0  N
ATOM   2509  H   ALA A 269      20.859  10.173   3.421  1.00  0.00      RA0  H
ATOM   2510  CA  ALA A 269      20.878  10.736   1.313  1.00  0.00      RA0  C
ATOM   2511  CB  ALA A 269      20.115  11.984   1.727  1.00  0.00      RA0  C
ATOM   2512  C   ALA A 269      22.157  11.136   0.573  1.00  0.00      RA0  C
ATOM   2513  O   ALA A 269      22.237  11.113  -0.660  1.00  0.00      RA0  O
ATOM   2514  N   LEU A 270      23.169  11.466   1.347  1.00  0.00      RA0  N
ATOM   2515  H   LEU A 270      23.040  11.439   2.342  1.00  0.00      RA0  H
ATOM   2516  CA  LEU A 270      24.458  11.851   0.806  1.00  0.00      RA0  C
ATOM   2517  CB  LEU A 270      25.342  12.374   1.928  1.00  0.00      RA0  C
ATOM   2518  CG  LEU A 270      26.293  13.443   1.417  1.00  0.00      RA0  C
ATOM   2519  CD1 LEU A 270      25.534  14.516   0.642  1.00  0.00      RA0  C
ATOM   2520  CD2 LEU A 270      27.116  14.038   2.553  1.00  0.00      RA0  C
ATOM   2521  C   LEU A 270      25.115  10.691   0.071  1.00  0.00      RA0  C
ATOM   2522  O   LEU A 270      25.678  10.870  -1.011  1.00  0.00      RA0  O
ATOM   2523  N   GLU A 271      25.041   9.490   0.650  1.00  0.00      RA0  N
ATOM   2524  H   GLU A 271      24.577   9.400   1.536  1.00  0.00      RA0  H
ATOM   2525  CA  GLU A 271      25.599   8.306   0.008  1.00  0.00      RA0  C
ATOM   2526  CB  GLU A 271      25.768   7.144   1.001  1.00  0.00      RA0  C
ATOM   2527  CG  GLU A 271      26.660   7.679   2.138  1.00  0.00      RA0  C
ATOM   2528  CD  GLU A 271      27.497   6.613   2.834  1.00  0.00      RA0  C
ATOM   2529  OE1 GLU A 271      26.944   5.728   3.470  1.00  0.00      RA0  O
ATOM   2530  OE2 GLU A 271      28.724   6.696   2.798  1.00  0.00      RA0  O
ATOM   2531  C   GLU A 271      24.949   8.043  -1.335  1.00  0.00      RA0  C
ATOM   2532  O   GLU A 271      25.613   7.631  -2.296  1.00  0.00      RA0  O
ATOM   2533  N   VAL A 272      23.629   8.230  -1.400  1.00  0.00      RA0  N
ATOM   2534  H   VAL A 272      23.133   8.510  -0.574  1.00  0.00      RA0  H
ATOM   2535  CA  VAL A 272      22.913   8.064  -2.654  1.00  0.00      RA0  C
ATOM   2536  CB  VAL A 272      21.402   8.123  -2.417  1.00  0.00      RA0  C
ATOM   2537  CG1 VAL A 272      20.620   8.112  -3.731  1.00  0.00      RA0  C
ATOM   2538  CG2 VAL A 272      20.966   6.988  -1.490  1.00  0.00      RA0  C
ATOM   2539  C   VAL A 272      23.351   9.134  -3.669  1.00  0.00      RA0  C
ATOM   2540  O   VAL A 272      23.580   8.838  -4.844  1.00  0.00      RA0  O
ATOM   2541  N   GLN A 273      23.486  10.370  -3.202  1.00  0.00      RA0  N
ATOM   2542  H   GLN A 273      23.307  10.541  -2.231  1.00  0.00      RA0  H
ATOM   2543  CA  GLN A 273      23.943  11.461  -4.065  1.00  0.00      RA0  C
ATOM   2544  CB  GLN A 273      23.834  12.775  -3.295  1.00  0.00      RA0  C
ATOM   2545  CG  GLN A 273      22.354  13.075  -3.038  1.00  0.00      RA0  C
ATOM   2546  CD  GLN A 273      22.201  14.028  -1.872  1.00  0.00      RA0  C
ATOM   2547  OE1 GLN A 273      23.099  14.801  -1.556  1.00  0.00      RA0  O
ATOM   2548  NE2 GLN A 273      21.006  13.941  -1.261  1.00  0.00      RA0  N
ATOM   2549 HE21 GLN A 273      20.356  13.233  -1.538  1.00  0.00      RA0  H
ATOM   2550 HE22 GLN A 273      20.695  14.536  -0.512  1.00  0.00      RA0  H
ATOM   2551  C   GLN A 273      25.334  11.173  -4.634  1.00  0.00      RA0  C
ATOM   2552  O   GLN A 273      25.568  11.387  -5.817  1.00  0.00      RA0  O
ATOM   2553  N   ARG A 274      26.231  10.646  -3.796  1.00  0.00      RA0  N
ATOM   2554  H   ARG A 274      25.970  10.470  -2.847  1.00  0.00      RA0  H
ATOM   2555  CA  ARG A 274      27.565  10.283  -4.262  1.00  0.00      RA0  C
ATOM   2556  CB  ARG A 274      28.362   9.827  -3.038  1.00  0.00      RA0  C
ATOM   2557  CG  ARG A 274      29.790   9.357  -3.309  1.00  0.00      RA0  C
ATOM   2558  CD  ARG A 274      30.257   8.423  -2.193  1.00  0.00      RA0  C
ATOM   2559  NE  ARG A 274      29.383   7.254  -2.160  1.00  0.00      RA0  N
ATOM   2560  HE  ARG A 274      29.051   6.876  -3.038  1.00  0.00      RA0  H
ATOM   2561  CZ  ARG A 274      28.994   6.670  -0.992  1.00  0.00      RA0  C
ATOM   2562  NH1 ARG A 274      29.466   7.144   0.178  1.00  0.00      RA0  N
ATOM   2563 HH11 ARG A 274      29.151   6.774   1.068  1.00  0.00      RA0  H
ATOM   2564 HH12 ARG A 274      30.134   7.887   0.230  1.00  0.00      RA0  H
ATOM   2565  NH2 ARG A 274      28.135   5.637  -1.027  1.00  0.00      RA0  N
ATOM   2566 HH21 ARG A 274      27.770   5.168  -0.220  1.00  0.00      RA0  H
ATOM   2567 HH22 ARG A 274      27.799   5.287  -1.927  1.00  0.00      RA0  H
ATOM   2568  C   ARG A 274      27.530   9.170  -5.311  1.00  0.00      RA0  C
ATOM   2569  O   ARG A 274      28.216   9.245  -6.333  1.00  0.00      RA0  O
ATOM   2570  N   GLU A 275      26.704   8.163  -5.069  1.00  0.00      RA0  N
ATOM   2571  H   GLU A 275      26.223   8.096  -4.193  1.00  0.00      RA0  H
ATOM   2572  CA  GLU A 275      26.486   7.079  -6.026  1.00  0.00      RA0  C
ATOM   2573  CB  GLU A 275      25.541   6.027  -5.449  1.00  0.00      RA0  C
ATOM   2574  CG  GLU A 275      26.223   4.699  -5.116  1.00  0.00      RA0  C
ATOM   2575  CD  GLU A 275      27.052   4.809  -3.853  1.00  0.00      RA0  C
ATOM   2576  OE1 GLU A 275      26.645   4.270  -2.831  1.00  0.00      RA0  O
ATOM   2577  OE2 GLU A 275      28.118   5.415  -3.869  1.00  0.00      RA0  O
ATOM   2578  C   GLU A 275      25.951   7.572  -7.361  1.00  0.00      RA0  C
ATOM   2579  O   GLU A 275      26.364   7.113  -8.426  1.00  0.00      RA0  O
ATOM   2580  N   HIS A 276      24.971   8.463  -7.308  1.00  0.00      RA0  N
ATOM   2581  H   HIS A 276      24.710   8.840  -6.419  1.00  0.00      RA0  H
ATOM   2582  CA  HIS A 276      24.309   8.917  -8.514  1.00  0.00      RA0  C
ATOM   2583  CB  HIS A 276      22.924   9.484  -8.194  1.00  0.00      RA0  C
ATOM   2584  CG  HIS A 276      21.901   8.387  -8.010  1.00  0.00      RA0  C
ATOM   2585  ND1 HIS A 276      20.666   8.447  -8.542  1.00  0.00      RA0  N
ATOM   2586  HD1 HIS A 276      20.313   9.175  -9.094  1.00  0.00      RA0  H
ATOM   2587  CD2 HIS A 276      22.023   7.190  -7.296  1.00  0.00      RA0  C
ATOM   2588  NE2 HIS A 276      20.843   6.530  -7.405  1.00  0.00      RA0  N
ATOM   2589  CE1 HIS A 276      20.010   7.302  -8.171  1.00  0.00      RA0  C
ATOM   2590  C   HIS A 276      25.104   9.966  -9.265  1.00  0.00      RA0  C
ATOM   2591  O   HIS A 276      24.933  10.098 -10.475  1.00  0.00      RA0  O
ATOM   2592  N   GLY A 277      25.919  10.718  -8.523  1.00  0.00      RA0  N
ATOM   2593  H   GLY A 277      25.927  10.597  -7.531  1.00  0.00      RA0  H
ATOM   2594  CA  GLY A 277      26.588  11.904  -9.048  1.00  0.00      RA0  C
ATOM   2595  C   GLY A 277      25.760  13.145  -8.814  1.00  0.00      RA0  C
ATOM   2596  O   GLY A 277      24.514  13.078  -8.742  1.00  0.00      RA0  O
ATOM   2597  N   THR A 278      26.440  14.288  -8.703  1.00  0.00      RA0  N
ATOM   2598  H   THR A 278      27.435  14.324  -8.744  1.00  0.00      RA0  H
ATOM   2599  CA  THR A 278      25.757  15.568  -8.526  1.00  0.00      RA0  C
ATOM   2600  CB  THR A 278      26.009  15.883  -7.061  1.00  0.00      RA0  C
ATOM   2601  OG1 THR A 278      27.183  15.160  -6.661  1.00  0.00      RA0  O
ATOM   2602  HG1 THR A 278      27.917  15.653  -7.009  1.00  0.00      RA0  H
ATOM   2603  CG2 THR A 278      24.827  15.501  -6.166  1.00  0.00      RA0  C
ATOM   2604  C   THR A 278      26.320  16.617  -9.470  1.00  0.00      RA0  C
ATOM   2605  O   THR A 278      27.309  16.391 -10.188  1.00  0.00      RA0  O
ATOM   2606  N   GLU A 279      25.679  17.769  -9.444  1.00  0.00      RA0  N
ATOM   2607  H   GLU A 279      24.893  17.879  -8.841  1.00  0.00      RA0  H
ATOM   2608  CA  GLU A 279      26.239  18.968 -10.038  1.00  0.00      RA0  C
ATOM   2609  CB  GLU A 279      25.310  20.165  -9.878  1.00  0.00      RA0  C
ATOM   2610  CG  GLU A 279      23.876  20.019 -10.360  1.00  0.00      RA0  C
ATOM   2611  CD  GLU A 279      23.148  21.252  -9.877  1.00  0.00      RA0  C
ATOM   2612  OE1 GLU A 279      22.055  21.135  -9.337  1.00  0.00      RA0  O
ATOM   2613  OE2 GLU A 279      23.692  22.346  -9.987  1.00  0.00      RA0  O
ATOM   2614  C   GLU A 279      27.507  19.356  -9.262  1.00  0.00      RA0  C
ATOM   2615  O   GLU A 279      27.809  18.772  -8.218  1.00  0.00      RA0  O
ATOM   2616  N   LYS A 280      28.275  20.295  -9.804  1.00  0.00      RA0  N
ATOM   2617  H   LYS A 280      28.005  20.778 -10.642  1.00  0.00      RA0  H
ATOM   2618  CA  LYS A 280      29.527  20.680  -9.184  1.00  0.00      RA0  C
ATOM   2619  CB  LYS A 280      30.720  19.961  -9.806  1.00  0.00      RA0  C
ATOM   2620  CG  LYS A 280      30.947  20.243 -11.289  1.00  0.00      RA0  C
ATOM   2621  CD  LYS A 280      32.100  19.376 -11.782  1.00  0.00      RA0  C
ATOM   2622  CE  LYS A 280      32.382  19.476 -13.278  1.00  0.00      RA0  C
ATOM   2623  NZ  LYS A 280      33.175  18.303 -13.665  1.00  0.00      RA0  N
ATOM   2624  HZ1 LYS A 280      33.339  18.253 -14.686  1.00  0.00      RA0  H
ATOM   2625  HZ2 LYS A 280      34.050  18.214 -13.122  1.00  0.00      RA0  H
ATOM   2626  HZ3 LYS A 280      32.604  17.453 -13.447  1.00  0.00      RA0  H
ATOM   2627  C   LYS A 280      29.683  22.178  -9.211  1.00  0.00      RA0  C
ATOM   2628  O   LYS A 280      29.246  22.849 -10.129  1.00  0.00      RA0  O
ATOM   2629  N   LEU A 281      30.353  22.677  -8.200  1.00  0.00      RA0  N
ATOM   2630  H   LEU A 281      30.804  22.061  -7.559  1.00  0.00      RA0  H
ATOM   2631  CA  LEU A 281      30.658  24.089  -8.112  1.00  0.00      RA0  C
ATOM   2632  CB  LEU A 281      30.673  24.522  -6.647  1.00  0.00      RA0  C
ATOM   2633  CG  LEU A 281      30.792  26.032  -6.436  1.00  0.00      RA0  C
ATOM   2634  CD1 LEU A 281      29.507  26.761  -6.823  1.00  0.00      RA0  C
ATOM   2635  CD2 LEU A 281      31.208  26.372  -5.005  1.00  0.00      RA0  C
ATOM   2636  C   LEU A 281      32.011  24.336  -8.760  1.00  0.00      RA0  C
ATOM   2637  O   LEU A 281      33.034  23.759  -8.374  1.00  0.00      RA0  O
ATOM   2638  N   VAL A 282      32.001  25.160  -9.805  1.00  0.00      RA0  N
ATOM   2639  H   VAL A 282      31.163  25.645 -10.041  1.00  0.00      RA0  H
ATOM   2640  CA  VAL A 282      33.204  25.528 -10.522  1.00  0.00      RA0  C
ATOM   2641  CB  VAL A 282      33.129  25.105 -11.991  1.00  0.00      RA0  C
ATOM   2642  CG1 VAL A 282      33.015  23.587 -12.127  1.00  0.00      RA0  C
ATOM   2643  CG2 VAL A 282      32.012  25.855 -12.721  1.00  0.00      RA0  C
ATOM   2644  C   VAL A 282      33.445  27.044 -10.439  1.00  0.00      RA0  C
ATOM   2645  O   VAL A 282      32.574  27.810 -10.004  1.00  0.00      RA0  O
ATOM   2646  N   GLY A 283      34.626  27.468 -10.858  1.00  0.00      RA0  N
ATOM   2647  H   GLY A 283      35.245  26.817 -11.298  1.00  0.00      RA0  H
ATOM   2648  CA  GLY A 283      34.939  28.875 -11.012  1.00  0.00      RA0  C
ATOM   2649  C   GLY A 283      34.754  29.281 -12.453  1.00  0.00      RA0  C
ATOM   2650  O   GLY A 283      34.875  28.456 -13.373  1.00  0.00      RA0  O
ATOM   2651  N   LEU A 284      34.425  30.550 -12.656  1.00  0.00      RA0  N
ATOM   2652  H   LEU A 284      34.306  31.168 -11.875  1.00  0.00      RA0  H
ATOM   2653  CA  LEU A 284      34.368  31.156 -13.992  1.00  0.00      RA0  C
ATOM   2654  CB  LEU A 284      32.943  31.551 -14.376  1.00  0.00      RA0  C
ATOM   2655  CG  LEU A 284      31.933  30.409 -14.451  1.00  0.00      RA0  C
ATOM   2656  CD1 LEU A 284      30.537  30.950 -14.754  1.00  0.00      RA0  C
ATOM   2657  CD2 LEU A 284      32.344  29.326 -15.449  1.00  0.00      RA0  C
ATOM   2658  C   LEU A 284      35.194  32.425 -13.939  1.00  0.00      RA0  C
ATOM   2659  O   LEU A 284      35.170  33.133 -12.939  1.00  0.00      RA0  O
ATOM   2660  N   VAL A 285      35.932  32.657 -15.018  1.00  0.00      RA0  N
ATOM   2661  H   VAL A 285      35.891  32.012 -15.783  1.00  0.00      RA0  H
ATOM   2662  CA  VAL A 285      36.717  33.865 -15.231  1.00  0.00      RA0  C
ATOM   2663  CB  VAL A 285      38.199  33.474 -15.268  1.00  0.00      RA0  C
ATOM   2664  CG1 VAL A 285      39.080  34.575 -15.858  1.00  0.00      RA0  C
ATOM   2665  CG2 VAL A 285      38.671  33.014 -13.887  1.00  0.00      RA0  C
ATOM   2666  C   VAL A 285      36.307  34.525 -16.554  1.00  0.00      RA0  C
ATOM   2667  O   VAL A 285      36.271  33.894 -17.616  1.00  0.00      RA0  O
ATOM   2668  N   MSE A 286      36.020  35.818 -16.490  1.00  0.00      RA0  N
ATOM   2669  H   MSE A 286      36.102  36.316 -15.621  1.00  0.00      RA0  H
ATOM   2670  CA  MSE A 286      35.698  36.579 -17.670  1.00  0.00      RA0  C
ATOM   2671  CB  MSE A 286      34.250  37.051 -17.634  1.00  0.00      RA0  C
ATOM   2672  CG  MSE A 286      33.835  37.712 -18.947  1.00  0.00      RA0  C
ATOM   2673  SE  MSE A 286      32.123  38.254 -18.902  1.00  0.00      RA0  S
ATOM   2674  CE  MSE A 286      32.311  39.488 -17.616  1.00  0.00      RA0  C
ATOM   2675  C   MSE A 286      36.644  37.771 -17.754  1.00  0.00      RA0  C
ATOM   2676  O   MSE A 286      36.491  38.724 -17.011  1.00  0.00      RA0  O
ATOM   2677  N   THR A 287      37.660  37.670 -18.609  1.00  0.00      RA0  N
ATOM   2678  H   THR A 287      37.819  36.823 -19.116  1.00  0.00      RA0  H
ATOM   2679  CA  THR A 287      38.602  38.789 -18.835  1.00  0.00      RA0  C
ATOM   2680  CB  THR A 287      39.804  38.091 -19.429  1.00  0.00      RA0  C
ATOM   2681  OG1 THR A 287      39.689  36.705 -19.071  1.00  0.00      RA0  O
ATOM   2682  HG1 THR A 287      40.511  36.291 -19.307  1.00  0.00      RA0  H
ATOM   2683  CG2 THR A 287      41.129  38.687 -18.950  1.00  0.00      RA0  C
ATOM   2684  C   THR A 287      38.007  39.900 -19.698  1.00  0.00      RA0  C
ATOM   2685  O   THR A 287      38.496  41.041 -19.694  1.00  0.00      RA0  O
ATOM   2686  N   GLU A 288      36.976  39.563 -20.459  1.00  0.00      RA0  N
ATOM   2687  H   GLU A 288      36.561  38.663 -20.350  1.00  0.00      RA0  H
ATOM   2688  CA  GLU A 288      36.258  40.542 -21.252  1.00  0.00      RA0  C
ATOM   2689  CB  GLU A 288      35.275  39.902 -22.256  1.00  0.00      RA0  C
ATOM   2690  CG  GLU A 288      35.176  40.575 -23.649  1.00  0.00      RA0  C
ATOM   2691  CD  GLU A 288      33.815  41.226 -23.916  1.00  0.00      RA0  C
ATOM   2692  OE1 GLU A 288      33.470  42.181 -23.224  1.00  0.00      RA0  O
ATOM   2693  OE2 GLU A 288      33.086  40.802 -24.827  1.00  0.00      RA0  O
ATOM   2694  C   GLU A 288      35.578  41.524 -20.326  1.00  0.00      RA0  C
ATOM   2695  O   GLU A 288      35.261  41.196 -19.186  1.00  0.00      RA0  O
ATOM   2696  N   LYS A 289      35.355  42.734 -20.814  1.00  0.00      RA0  N
ATOM   2697  H   LYS A 289      35.267  42.806 -21.810  1.00  0.00      RA0  H
ATOM   2698  CA  LYS A 289      34.808  43.781 -19.965  1.00  0.00      RA0  C
ATOM   2699  CB  LYS A 289      35.118  45.183 -20.481  1.00  0.00      RA0  C
ATOM   2700  CG  LYS A 289      36.647  45.309 -20.397  1.00  0.00      RA0  C
ATOM   2701  CD  LYS A 289      37.171  44.713 -19.077  1.00  0.00      RA0  C
ATOM   2702  CE  LYS A 289      38.673  44.411 -19.063  1.00  0.00      RA0  C
ATOM   2703  NZ  LYS A 289      38.931  43.248 -18.197  1.00  0.00      RA0  N
ATOM   2704  HZ1 LYS A 289      39.951  43.142 -18.032  1.00  0.00      RA0  H
ATOM   2705  HZ2 LYS A 289      38.450  43.345 -17.281  1.00  0.00      RA0  H
ATOM   2706  HZ3 LYS A 289      38.586  42.388 -18.680  1.00  0.00      RA0  H
ATOM   2707  C   LYS A 289      33.379  43.426 -19.595  1.00  0.00      RA0  C
ATOM   2708  O   LYS A 289      32.632  42.874 -20.400  1.00  0.00      RA0  O
ATOM   2709  N   GLY A 290      33.013  43.721 -18.356  1.00  0.00      RA0  N
ATOM   2710  H   GLY A 290      33.673  44.008 -17.662  1.00  0.00      RA0  H
ATOM   2711  CA  GLY A 290      31.687  43.389 -17.865  1.00  0.00      RA0  C
ATOM   2712  C   GLY A 290      31.833  42.752 -16.507  1.00  0.00      RA0  C
ATOM   2713  O   GLY A 290      32.950  42.444 -16.062  1.00  0.00      RA0  O
ATOM   2714  N   VAL A 291      30.708  42.562 -15.838  1.00  0.00      RA0  N
ATOM   2715  H   VAL A 291      29.805  42.745 -16.228  1.00  0.00      RA0  H
ATOM   2716  CA  VAL A 291      30.709  41.920 -14.517  1.00  0.00      RA0  C
ATOM   2717  CB  VAL A 291      30.399  42.936 -13.405  1.00  0.00      RA0  C
ATOM   2718  CG1 VAL A 291      30.405  42.275 -12.024  1.00  0.00      RA0  C
ATOM   2719  CG2 VAL A 291      31.357  44.129 -13.442  1.00  0.00      RA0  C
ATOM   2720  C   VAL A 291      29.698  40.769 -14.489  1.00  0.00      RA0  C
ATOM   2721  O   VAL A 291      28.548  40.905 -14.924  1.00  0.00      RA0  O
ATOM   2722  N   LEU A 292      30.166  39.625 -14.000  1.00  0.00      RA0  N
ATOM   2723  H   LEU A 292      31.054  39.640 -13.547  1.00  0.00      RA0  H
ATOM   2724  CA  LEU A 292      29.327  38.462 -13.794  1.00  0.00      RA0  C
ATOM   2725  CB  LEU A 292      30.204  37.231 -13.566  1.00  0.00      RA0  C
ATOM   2726  CG  LEU A 292      31.071  36.887 -14.778  1.00  0.00      RA0  C
ATOM   2727  CD1 LEU A 292      32.114  35.814 -14.457  1.00  0.00      RA0  C
ATOM   2728  CD2 LEU A 292      30.215  36.509 -15.988  1.00  0.00      RA0  C
ATOM   2729  C   LEU A 292      28.431  38.707 -12.569  1.00  0.00      RA0  C
ATOM   2730  O   LEU A 292      28.914  39.162 -11.524  1.00  0.00      RA0  O
ATOM   2731  N   ARG A 293      27.134  38.411 -12.709  1.00  0.00      RA0  N
ATOM   2732  H   ARG A 293      26.817  37.918 -13.518  1.00  0.00      RA0  H
ATOM   2733  CA  ARG A 293      26.157  38.651 -11.644  1.00  0.00      RA0  C
ATOM   2734  CB  ARG A 293      24.810  39.215 -12.080  1.00  0.00      RA0  C
ATOM   2735  CG  ARG A 293      24.528  40.536 -12.772  1.00  0.00      RA0  C
ATOM   2736  CD  ARG A 293      22.998  40.743 -12.715  1.00  0.00      RA0  C
ATOM   2737  NE  ARG A 293      22.248  39.557 -13.160  1.00  0.00      RA0  N
ATOM   2738  HE  ARG A 293      22.382  39.290 -14.119  1.00  0.00      RA0  H
ATOM   2739  CZ  ARG A 293      21.453  38.841 -12.283  1.00  0.00      RA0  C
ATOM   2740  NH1 ARG A 293      21.319  39.235 -11.000  1.00  0.00      RA0  N
ATOM   2741 HH11 ARG A 293      20.833  38.624 -10.338  1.00  0.00      RA0  H
ATOM   2742 HH12 ARG A 293      21.689  40.084 -10.629  1.00  0.00      RA0  H
ATOM   2743  NH2 ARG A 293      20.814  37.726 -12.696  1.00  0.00      RA0  N
ATOM   2744 HH21 ARG A 293      20.272  37.201 -12.014  1.00  0.00      RA0  H
ATOM   2745 HH22 ARG A 293      20.844  37.370 -13.628  1.00  0.00      RA0  H
ATOM   2746  C   ARG A 293      25.599  37.355 -11.079  1.00  0.00      RA0  C
ATOM   2747  O   ARG A 293      25.424  36.381 -11.806  1.00  0.00      RA0  O
ATOM   2748  N   ASN A 294      25.240  37.378  -9.799  1.00  0.00      RA0  N
ATOM   2749  H   ASN A 294      25.469  38.169  -9.234  1.00  0.00      RA0  H
ATOM   2750  CA  ASN A 294      24.497  36.266  -9.191  1.00  0.00      RA0  C
ATOM   2751  CB  ASN A 294      23.946  36.610  -7.805  1.00  0.00      RA0  C
ATOM   2752  CG  ASN A 294      25.039  36.822  -6.785  1.00  0.00      RA0  C
ATOM   2753  OD1 ASN A 294      26.229  36.866  -7.093  1.00  0.00      RA0  O
ATOM   2754  ND2 ASN A 294      24.550  36.992  -5.544  1.00  0.00      RA0  N
ATOM   2755 HD21 ASN A 294      23.562  36.934  -5.387  1.00  0.00      RA0  H
ATOM   2756 HD22 ASN A 294      25.110  37.157  -4.731  1.00  0.00      RA0  H
ATOM   2757  C   ASN A 294      23.291  35.885 -10.049  1.00  0.00      RA0  C
ATOM   2758  O   ASN A 294      22.611  36.762 -10.617  1.00  0.00      RA0  O
ATOM   2759  N   GLU A 295      23.046  34.590 -10.131  1.00  0.00      RA0  N
ATOM   2760  H   GLU A 295      23.677  33.960  -9.680  1.00  0.00      RA0  H
ATOM   2761  CA  GLU A 295      21.881  34.003 -10.797  1.00  0.00      RA0  C
ATOM   2762  CB  GLU A 295      20.481  34.497 -10.341  1.00  0.00      RA0  C
ATOM   2763  CG  GLU A 295      20.241  35.312  -9.057  1.00  0.00      RA0  C
ATOM   2764  CD  GLU A 295      20.048  36.777  -9.439  1.00  0.00      RA0  C
ATOM   2765  OE1 GLU A 295      19.405  37.048 -10.453  1.00  0.00      RA0  O
ATOM   2766  OE2 GLU A 295      20.583  37.658  -8.765  1.00  0.00      RA0  O
ATOM   2767  C   GLU A 295      21.911  34.023 -12.341  1.00  0.00      RA0  C
ATOM   2768  O   GLU A 295      20.986  33.530 -12.981  1.00  0.00      RA0  O
ATOM   2769  N   LEU A 296      22.949  34.586 -12.954  1.00  0.00      RA0  N
ATOM   2770  H   LEU A 296      23.692  34.965 -12.400  1.00  0.00      RA0  H
ATOM   2771  CA  LEU A 296      23.110  34.493 -14.398  1.00  0.00      RA0  C
ATOM   2772  CB  LEU A 296      24.349  35.308 -14.786  1.00  0.00      RA0  C
ATOM   2773  CG  LEU A 296      24.478  35.702 -16.258  1.00  0.00      RA0  C
ATOM   2774  CD1 LEU A 296      23.348  36.630 -16.705  1.00  0.00      RA0  C
ATOM   2775  CD2 LEU A 296      25.844  36.327 -16.543  1.00  0.00      RA0  C
ATOM   2776  C   LEU A 296      23.217  33.013 -14.834  1.00  0.00      RA0  C
ATOM   2777  O   LEU A 296      23.923  32.228 -14.197  1.00  0.00      RA0  O
ATOM   2778  N   PRO A 297      22.509  32.611 -15.885  1.00  0.00      RA0  N
ATOM   2779  CD  PRO A 297      21.467  33.367 -16.562  1.00  0.00      RA0  C
ATOM   2780  CA  PRO A 297      22.690  31.265 -16.443  1.00  0.00      RA0  C
ATOM   2781  CB  PRO A 297      21.585  31.186 -17.501  1.00  0.00      RA0  C
ATOM   2782  CG  PRO A 297      20.581  32.284 -17.158  1.00  0.00      RA0  C
ATOM   2783  C   PRO A 297      24.068  31.043 -17.084  1.00  0.00      RA0  C
ATOM   2784  O   PRO A 297      24.695  31.984 -17.585  1.00  0.00      RA0  O
ATOM   2785  N   VAL A 298      24.496  29.790 -17.072  1.00  0.00      RA0  N
ATOM   2786  H   VAL A 298      23.909  29.074 -16.682  1.00  0.00      RA0  H
ATOM   2787  CA  VAL A 298      25.767  29.376 -17.650  1.00  0.00      RA0  C
ATOM   2788  CB  VAL A 298      26.714  28.918 -16.538  1.00  0.00      RA0  C
ATOM   2789  CG1 VAL A 298      28.072  28.512 -17.105  1.00  0.00      RA0  C
ATOM   2790  CG2 VAL A 298      26.840  29.961 -15.429  1.00  0.00      RA0  C
ATOM   2791  C   VAL A 298      25.457  28.200 -18.559  1.00  0.00      RA0  C
ATOM   2792  O   VAL A 298      24.972  27.172 -18.079  1.00  0.00      RA0  O
ATOM   2793  N   ARG A 299      25.730  28.330 -19.853  1.00  0.00      RA0  N
ATOM   2794  H   ARG A 299      26.208  29.133 -20.203  1.00  0.00      RA0  H
ATOM   2795  CA  ARG A 299      25.339  27.304 -20.783  1.00  0.00      RA0  C
ATOM   2796  CB  ARG A 299      24.380  27.852 -21.830  1.00  0.00      RA0  C
ATOM   2797  CG  ARG A 299      23.052  28.209 -21.187  1.00  0.00      RA0  C
ATOM   2798  CD  ARG A 299      21.993  28.646 -22.188  1.00  0.00      RA0  C
ATOM   2799  NE  ARG A 299      20.738  28.767 -21.466  1.00  0.00      RA0  N
ATOM   2800  HE  ARG A 299      20.463  27.981 -20.892  1.00  0.00      RA0  H
ATOM   2801  CZ  ARG A 299      20.015  29.915 -21.458  1.00  0.00      RA0  C
ATOM   2802  NH1 ARG A 299      20.378  30.934 -22.272  1.00  0.00      RA0  N
ATOM   2803 HH11 ARG A 299      19.885  31.806 -22.303  1.00  0.00      RA0  H
ATOM   2804 HH12 ARG A 299      21.172  30.849 -22.883  1.00  0.00      RA0  H
ATOM   2805  NH2 ARG A 299      18.961  29.995 -20.623  1.00  0.00      RA0  N
ATOM   2806 HH21 ARG A 299      18.308  30.748 -20.568  1.00  0.00      RA0  H
ATOM   2807 HH22 ARG A 299      18.822  29.235 -19.950  1.00  0.00      RA0  H
ATOM   2808  C   ARG A 299      26.519  26.656 -21.488  1.00  0.00      RA0  C
ATOM   2809  O   ARG A 299      27.532  27.302 -21.806  1.00  0.00      RA0  O
ATOM   2810  N   PHE A 300      26.362  25.362 -21.718  1.00  0.00      RA0  N
ATOM   2811  H   PHE A 300      25.522  24.874 -21.453  1.00  0.00      RA0  H
ATOM   2812  CA  PHE A 300      27.330  24.589 -22.461  1.00  0.00      RA0  C
ATOM   2813  CB  PHE A 300      28.557  24.257 -21.597  1.00  0.00      RA0  C
ATOM   2814  CG  PHE A 300      28.183  23.441 -20.377  1.00  0.00      RA0  C
ATOM   2815  CD1 PHE A 300      27.729  24.070 -19.222  1.00  0.00      RA0  C
ATOM   2816  CD2 PHE A 300      28.311  22.056 -20.401  1.00  0.00      RA0  C
ATOM   2817  CE1 PHE A 300      27.422  23.322 -18.092  1.00  0.00      RA0  C
ATOM   2818  CE2 PHE A 300      28.005  21.307 -19.271  1.00  0.00      RA0  C
ATOM   2819  CZ  PHE A 300      27.573  21.941 -18.111  1.00  0.00      RA0  C
ATOM   2820  C   PHE A 300      26.674  23.306 -22.983  1.00  0.00      RA0  C
ATOM   2821  O   PHE A 300      25.535  22.967 -22.621  1.00  0.00      RA0  O
ATOM   2822  N   THR A 301      27.376  22.629 -23.884  1.00  0.00      RA0  N
ATOM   2823  H   THR A 301      28.279  22.909 -24.200  1.00  0.00      RA0  H
ATOM   2824  CA  THR A 301      26.934  21.344 -24.416  1.00  0.00      RA0  C
ATOM   2825  CB  THR A 301      26.796  21.600 -25.899  1.00  0.00      RA0  C
ATOM   2826  OG1 THR A 301      26.372  22.963 -26.069  1.00  0.00      RA0  O
ATOM   2827  HG1 THR A 301      26.254  23.089 -27.001  1.00  0.00      RA0  H
ATOM   2828  CG2 THR A 301      25.852  20.618 -26.590  1.00  0.00      RA0  C
ATOM   2829  C   THR A 301      27.989  20.306 -24.065  1.00  0.00      RA0  C
ATOM   2830  O   THR A 301      29.174  20.558 -24.288  1.00  0.00      RA0  O
ATOM   2831  N   ASP A 302      27.580  19.152 -23.528  1.00  0.00      RA0  N
ATOM   2832  H   ASP A 302      26.609  18.912 -23.479  1.00  0.00      RA0  H
ATOM   2833  CA  ASP A 302      28.564  18.123 -23.156  1.00  0.00      RA0  C
ATOM   2834  CB  ASP A 302      27.981  17.209 -22.072  1.00  0.00      RA0  C
ATOM   2835  CG  ASP A 302      27.503  15.917 -22.701  1.00  0.00      RA0  C
ATOM   2836  OD1 ASP A 302      26.586  15.940 -23.511  1.00  0.00      RA0  O
ATOM   2837  OD2 ASP A 302      28.100  14.881 -22.439  1.00  0.00      RA0  O
ATOM   2838  C   ASP A 302      28.993  17.345 -24.374  1.00  0.00      RA0  C
ATOM   2839  O   ASP A 302      28.489  17.576 -25.474  1.00  0.00      RA0  O
ATOM   2840  N   ALA A 303      29.948  16.438 -24.178  1.00  0.00      RA0  N
ATOM   2841  H   ALA A 303      30.076  16.116 -23.239  1.00  0.00      RA0  H
ATOM   2842  CA  ALA A 303      30.554  15.735 -25.303  1.00  0.00      RA0  C
ATOM   2843  CB  ALA A 303      31.693  14.837 -24.821  1.00  0.00      RA0  C
ATOM   2844  C   ALA A 303      29.544  14.886 -26.056  1.00  0.00      RA0  C
ATOM   2845  O   ALA A 303      29.715  14.642 -27.238  1.00  0.00      RA0  O
ATOM   2846  N   GLN A 304      28.482  14.467 -25.370  1.00  0.00      RA0  N
ATOM   2847  H   GLN A 304      28.326  14.778 -24.428  1.00  0.00      RA0  H
ATOM   2848  CA  GLN A 304      27.435  13.648 -25.963  1.00  0.00      RA0  C
ATOM   2849  CB  GLN A 304      26.869  12.648 -24.958  1.00  0.00      RA0  C
ATOM   2850  CG  GLN A 304      27.422  11.234 -25.183  1.00  0.00      RA0  C
ATOM   2851  CD  GLN A 304      28.913  11.138 -24.891  1.00  0.00      RA0  C
ATOM   2852  OE1 GLN A 304      29.327  10.686 -23.830  1.00  0.00      RA0  O
ATOM   2853  NE2 GLN A 304      29.713  11.507 -25.913  1.00  0.00      RA0  N
ATOM   2854 HE21 GLN A 304      29.340  11.916 -26.748  1.00  0.00      RA0  H
ATOM   2855 HE22 GLN A 304      30.704  11.403 -25.852  1.00  0.00      RA0  H
ATOM   2856  C   GLN A 304      26.352  14.498 -26.663  1.00  0.00      RA0  C
ATOM   2857  O   GLN A 304      25.423  13.951 -27.245  1.00  0.00      RA0  O
ATOM   2858  N   GLY A 305      26.476  15.823 -26.599  1.00  0.00      RA0  N
ATOM   2859  H   GLY A 305      27.162  16.213 -25.980  1.00  0.00      RA0  H
ATOM   2860  CA  GLY A 305      25.537  16.742 -27.241  1.00  0.00      RA0  C
ATOM   2861  C   GLY A 305      24.366  17.210 -26.386  1.00  0.00      RA0  C
ATOM   2862  O   GLY A 305      23.473  17.922 -26.886  1.00  0.00      RA0  O
ATOM   2863  N   ASN A 306      24.350  16.828 -25.110  1.00  0.00      RA0  N
ATOM   2864  H   ASN A 306      25.163  16.390 -24.727  1.00  0.00      RA0  H
ATOM   2865  CA  ASN A 306      23.293  17.265 -24.215  1.00  0.00      RA0  C
ATOM   2866  CB  ASN A 306      23.329  16.527 -22.876  1.00  0.00      RA0  C
ATOM   2867  CG  ASN A 306      23.102  15.042 -23.027  1.00  0.00      RA0  C
ATOM   2868  OD1 ASN A 306      21.979  14.577 -23.203  1.00  0.00      RA0  O
ATOM   2869  ND2 ASN A 306      24.230  14.317 -22.919  1.00  0.00      RA0  N
ATOM   2870 HD21 ASN A 306      25.120  14.780 -22.796  1.00  0.00      RA0  H
ATOM   2871 HD22 ASN A 306      24.260  13.321 -22.961  1.00  0.00      RA0  H
ATOM   2872  C   ASN A 306      23.555  18.737 -23.892  1.00  0.00      RA0  C
ATOM   2873  O   ASN A 306      24.662  19.087 -23.502  1.00  0.00      RA0  O
ATOM   2874  N   GLN A 307      22.558  19.592 -24.094  1.00  0.00      RA0  N
ATOM   2875  H   GLN A 307      21.655  19.227 -24.310  1.00  0.00      RA0  H
ATOM   2876  CA  GLN A 307      22.691  21.008 -23.702  1.00  0.00      RA0  C
ATOM   2877  CB  GLN A 307      21.763  21.848 -24.569  1.00  0.00      RA0  C
ATOM   2878  CG  GLN A 307      22.130  21.626 -26.035  1.00  0.00      RA0  C
ATOM   2879  CD  GLN A 307      21.073  22.222 -26.933  1.00  0.00      RA0  C
ATOM   2880  OE1 GLN A 307      20.584  23.326 -26.728  1.00  0.00      RA0  O
ATOM   2881  NE2 GLN A 307      20.736  21.406 -27.949  1.00  0.00      RA0  N
ATOM   2882 HE21 GLN A 307      21.189  20.517 -28.046  1.00  0.00      RA0  H
ATOM   2883 HE22 GLN A 307      20.040  21.666 -28.618  1.00  0.00      RA0  H
ATOM   2884  C   GLN A 307      22.391  21.139 -22.219  1.00  0.00      RA0  C
ATOM   2885  O   GLN A 307      21.406  20.566 -21.713  1.00  0.00      RA0  O
ATOM   2886  N   HIS A 308      23.245  21.895 -21.530  1.00  0.00      RA0  N
ATOM   2887  H   HIS A 308      23.929  22.439 -22.011  1.00  0.00      RA0  H
ATOM   2888  CA  HIS A 308      23.174  22.063 -20.094  1.00  0.00      RA0  C
ATOM   2889  CB  HIS A 308      24.330  21.331 -19.425  1.00  0.00      RA0  C
ATOM   2890  CG  HIS A 308      24.071  19.841 -19.440  1.00  0.00      RA0  C
ATOM   2891  ND1 HIS A 308      22.871  19.283 -19.697  1.00  0.00      RA0  N
ATOM   2892  HD1 HIS A 308      22.046  19.739 -19.981  1.00  0.00      RA0  H
ATOM   2893  CD2 HIS A 308      24.988  18.821 -19.167  1.00  0.00      RA0  C
ATOM   2894  NE2 HIS A 308      24.322  17.644 -19.257  1.00  0.00      RA0  N
ATOM   2895  CE1 HIS A 308      23.023  17.927 -19.582  1.00  0.00      RA0  C
ATOM   2896  C   HIS A 308      23.109  23.530 -19.723  1.00  0.00      RA0  C
ATOM   2897  O   HIS A 308      23.609  24.399 -20.439  1.00  0.00      RA0  O
ATOM   2898  N   GLU A 309      22.458  23.777 -18.599  1.00  0.00      RA0  N
ATOM   2899  H   GLU A 309      22.043  23.056 -18.044  1.00  0.00      RA0  H
ATOM   2900  CA  GLU A 309      22.377  25.103 -18.018  1.00  0.00      RA0  C
ATOM   2901  CB  GLU A 309      21.025  25.744 -18.359  1.00  0.00      RA0  C
ATOM   2902  CG  GLU A 309      20.881  27.194 -17.889  1.00  0.00      RA0  C
ATOM   2903  CD  GLU A 309      19.687  27.842 -18.571  1.00  0.00      RA0  C
ATOM   2904  OE1 GLU A 309      19.205  27.321 -19.572  1.00  0.00      RA0  O
ATOM   2905  OE2 GLU A 309      19.262  28.914 -18.157  1.00  0.00      RA0  O
ATOM   2906  C   GLU A 309      22.650  25.033 -16.528  1.00  0.00      RA0  C
ATOM   2907  O   GLU A 309      21.931  24.375 -15.789  1.00  0.00      RA0  O
ATOM   2908  N   GLY A 310      23.709  25.710 -16.106  1.00  0.00      RA0  N
ATOM   2909  H   GLY A 310      24.195  26.265 -16.769  1.00  0.00      RA0  H
ATOM   2910  CA  GLY A 310      23.991  25.941 -14.712  1.00  0.00      RA0  C
ATOM   2911  C   GLY A 310      23.645  27.360 -14.335  1.00  0.00      RA0  C
ATOM   2912  O   GLY A 310      22.960  28.061 -15.068  1.00  0.00      RA0  O
ATOM   2913  N   ILE A 311      24.158  27.787 -13.192  1.00  0.00      RA0  N
ATOM   2914  H   ILE A 311      24.730  27.187 -12.626  1.00  0.00      RA0  H
ATOM   2915  CA  ILE A 311      23.850  29.107 -12.679  1.00  0.00      RA0  C
ATOM   2916  CB  ILE A 311      22.546  29.012 -11.873  1.00  0.00      RA0  C
ATOM   2917  CG2 ILE A 311      22.662  27.992 -10.736  1.00  0.00      RA0  C
ATOM   2918  CG1 ILE A 311      22.062  30.375 -11.390  1.00  0.00      RA0  C
ATOM   2919  CD1 ILE A 311      20.734  30.282 -10.639  1.00  0.00      RA0  C
ATOM   2920  C   ILE A 311      24.996  29.670 -11.857  1.00  0.00      RA0  C
ATOM   2921  O   ILE A 311      25.632  28.948 -11.116  1.00  0.00      RA0  O
ATOM   2922  N   ILE A 312      25.275  30.961 -12.016  1.00  0.00      RA0  N
ATOM   2923  H   ILE A 312      24.705  31.495 -12.641  1.00  0.00      RA0  H
ATOM   2924  CA  ILE A 312      26.184  31.649 -11.097  1.00  0.00      RA0  C
ATOM   2925  CB  ILE A 312      26.552  33.020 -11.666  1.00  0.00      RA0  C
ATOM   2926  CG2 ILE A 312      27.362  33.856 -10.678  1.00  0.00      RA0  C
ATOM   2927  CG1 ILE A 312      27.294  32.844 -12.989  1.00  0.00      RA0  C
ATOM   2928  CD1 ILE A 312      27.764  34.170 -13.582  1.00  0.00      RA0  C
ATOM   2929  C   ILE A 312      25.583  31.771  -9.706  1.00  0.00      RA0  C
ATOM   2930  O   ILE A 312      24.445  32.273  -9.526  1.00  0.00      RA0  O
ATOM   2931  N   THR A 313      26.355  31.344  -8.720  1.00  0.00      RA0  N
ATOM   2932  H   THR A 313      27.267  30.953  -8.863  1.00  0.00      RA0  H
ATOM   2933  CA  THR A 313      25.942  31.436  -7.336  1.00  0.00      RA0  C
ATOM   2934  CB  THR A 313      26.457  30.166  -6.676  1.00  0.00      RA0  C
ATOM   2935  OG1 THR A 313      27.804  29.928  -7.097  1.00  0.00      RA0  O
ATOM   2936  HG1 THR A 313      28.322  30.166  -6.324  1.00  0.00      RA0  H
ATOM   2937  CG2 THR A 313      25.592  28.965  -7.063  1.00  0.00      RA0  C
ATOM   2938  C   THR A 313      26.412  32.753  -6.728  1.00  0.00      RA0  C
ATOM   2939  O   THR A 313      25.665  33.424  -5.992  1.00  0.00      RA0  O
ATOM   2940  N   SER A 314      27.657  33.130  -7.030  1.00  0.00      RA0  N
ATOM   2941  H   SER A 314      28.269  32.539  -7.560  1.00  0.00      RA0  H
ATOM   2942  CA  SER A 314      28.190  34.438  -6.623  1.00  0.00      RA0  C
ATOM   2943  CB  SER A 314      29.015  34.303  -5.340  1.00  0.00      RA0  C
ATOM   2944  OG  SER A 314      28.244  33.881  -4.206  1.00  0.00      RA0  O
ATOM   2945  HG  SER A 314      28.282  32.917  -4.197  1.00  0.00      RA0  H
ATOM   2946  C   SER A 314      29.105  34.945  -7.690  1.00  0.00      RA0  C
ATOM   2947  O   SER A 314      29.994  34.209  -8.140  1.00  0.00      RA0  O
ATOM   2948  N   GLY A 315      28.901  36.186  -8.097  1.00  0.00      RA0  N
ATOM   2949  H   GLY A 315      28.175  36.745  -7.685  1.00  0.00      RA0  H
ATOM   2950  CA  GLY A 315      29.794  36.828  -9.023  1.00  0.00      RA0  C
ATOM   2951  C   GLY A 315      30.290  38.164  -8.514  1.00  0.00      RA0  C
ATOM   2952  O   GLY A 315      29.679  38.787  -7.626  1.00  0.00      RA0  O
ATOM   2953  N   THR A 316      31.434  38.590  -9.028  1.00  0.00      RA0  N
ATOM   2954  H   THR A 316      31.962  38.051  -9.691  1.00  0.00      RA0  H
ATOM   2955  CA  THR A 316      31.988  39.885  -8.655  1.00  0.00      RA0  C
ATOM   2956  CB  THR A 316      32.454  39.654  -7.205  1.00  0.00      RA0  C
ATOM   2957  OG1 THR A 316      31.565  40.326  -6.313  1.00  0.00      RA0  O
ATOM   2958  HG1 THR A 316      30.710  39.917  -6.451  1.00  0.00      RA0  H
ATOM   2959  CG2 THR A 316      33.928  39.896  -6.886  1.00  0.00      RA0  C
ATOM   2960  C   THR A 316      33.059  40.335  -9.637  1.00  0.00      RA0  C
ATOM   2961  O   THR A 316      33.493  39.572 -10.521  1.00  0.00      RA0  O
ATOM   2962  N   PHE A 317      33.474  41.591  -9.496  1.00  0.00      RA0  N
ATOM   2963  H   PHE A 317      33.123  42.139  -8.736  1.00  0.00      RA0  H
ATOM   2964  CA  PHE A 317      34.704  42.043 -10.130  1.00  0.00      RA0  C
ATOM   2965  CB  PHE A 317      34.551  43.496 -10.574  1.00  0.00      RA0  C
ATOM   2966  CG  PHE A 317      35.692  43.891 -11.478  1.00  0.00      RA0  C
ATOM   2967  CD1 PHE A 317      36.847  44.455 -10.947  1.00  0.00      RA0  C
ATOM   2968  CD2 PHE A 317      35.578  43.698 -12.850  1.00  0.00      RA0  C
ATOM   2969  CE1 PHE A 317      37.878  44.848 -11.791  1.00  0.00      RA0  C
ATOM   2970  CE2 PHE A 317      36.607  44.093 -13.694  1.00  0.00      RA0  C
ATOM   2971  CZ  PHE A 317      37.751  44.679 -13.165  1.00  0.00      RA0  C
ATOM   2972  C   PHE A 317      35.833  41.884  -9.098  1.00  0.00      RA0  C
ATOM   2973  O   PHE A 317      35.757  42.443  -7.987  1.00  0.00      RA0  O
ATOM   2974  N   SER A 318      36.827  41.062  -9.440  1.00  0.00      RA0  N
ATOM   2975  H   SER A 318      36.898  40.700 -10.371  1.00  0.00      RA0  H
ATOM   2976  CA  SER A 318      37.974  40.804  -8.559  1.00  0.00      RA0  C
ATOM   2977  CB  SER A 318      38.616  39.503  -9.059  1.00  0.00      RA0  C
ATOM   2978  OG  SER A 318      39.882  39.234  -8.446  1.00  0.00      RA0  O
ATOM   2979  HG  SER A 318      39.727  39.141  -7.504  1.00  0.00      RA0  H
ATOM   2980  C   SER A 318      38.959  41.989  -8.500  1.00  0.00      RA0  C
ATOM   2981  O   SER A 318      39.617  42.278  -9.506  1.00  0.00      RA0  O
ATOM   2982  N   PRO A 319      39.077  42.671  -7.354  1.00  0.00      RA0  N
ATOM   2983  CD  PRO A 319      38.284  42.500  -6.147  1.00  0.00      RA0  C
ATOM   2984  CA  PRO A 319      40.064  43.743  -7.245  1.00  0.00      RA0  C
ATOM   2985  CB  PRO A 319      39.788  44.314  -5.848  1.00  0.00      RA0  C
ATOM   2986  CG  PRO A 319      38.371  43.869  -5.490  1.00  0.00      RA0  C
ATOM   2987  C   PRO A 319      41.499  43.247  -7.414  1.00  0.00      RA0  C
ATOM   2988  O   PRO A 319      42.308  43.949  -7.980  1.00  0.00      RA0  O
ATOM   2989  N   THR A 320      41.809  42.052  -6.922  1.00  0.00      RA0  N
ATOM   2990  H   THR A 320      41.157  41.474  -6.425  1.00  0.00      RA0  H
ATOM   2991  CA  THR A 320      43.177  41.529  -7.035  1.00  0.00      RA0  C
ATOM   2992  CB  THR A 320      43.273  40.370  -6.057  1.00  0.00      RA0  C
ATOM   2993  OG1 THR A 320      42.624  40.755  -4.840  1.00  0.00      RA0  O
ATOM   2994  HG1 THR A 320      41.782  40.285  -4.820  1.00  0.00      RA0  H
ATOM   2995  CG2 THR A 320      44.718  39.938  -5.799  1.00  0.00      RA0  C
ATOM   2996  C   THR A 320      43.516  41.153  -8.466  1.00  0.00      RA0  C
ATOM   2997  O   THR A 320      44.624  41.454  -8.958  1.00  0.00      RA0  O
ATOM   2998  N   LEU A 321      42.585  40.511  -9.159  1.00  0.00      RA0  N
ATOM   2999  H   LEU A 321      41.679  40.334  -8.766  1.00  0.00      RA0  H
ATOM   3000  CA  LEU A 321      42.878  40.035 -10.511  1.00  0.00      RA0  C
ATOM   3001  CB  LEU A 321      42.067  38.778 -10.804  1.00  0.00      RA0  C
ATOM   3002  CG  LEU A 321      42.396  37.641  -9.841  1.00  0.00      RA0  C
ATOM   3003  CD1 LEU A 321      41.431  36.465  -9.984  1.00  0.00      RA0  C
ATOM   3004  CD2 LEU A 321      43.853  37.211  -9.979  1.00  0.00      RA0  C
ATOM   3005  C   LEU A 321      42.640  41.067 -11.603  1.00  0.00      RA0  C
ATOM   3006  O   LEU A 321      43.277  41.029 -12.647  1.00  0.00      RA0  O
ATOM   3007  N   GLY A 322      41.710  41.986 -11.366  1.00  0.00      RA0  N
ATOM   3008  H   GLY A 322      41.205  41.953 -10.504  1.00  0.00      RA0  H
ATOM   3009  CA  GLY A 322      41.354  43.001 -12.326  1.00  0.00      RA0  C
ATOM   3010  C   GLY A 322      40.411  42.552 -13.429  1.00  0.00      RA0  C
ATOM   3011  O   GLY A 322      40.387  43.142 -14.494  1.00  0.00      RA0  O
ATOM   3012  N   TYR A 323      39.611  41.518 -13.164  1.00  0.00      RA0  N
ATOM   3013  H   TYR A 323      39.607  41.065 -12.269  1.00  0.00      RA0  H
ATOM   3014  CA  TYR A 323      38.576  41.082 -14.083  1.00  0.00      RA0  C
ATOM   3015  CB  TYR A 323      39.142  40.209 -15.212  1.00  0.00      RA0  C
ATOM   3016  CG  TYR A 323      39.998  39.073 -14.695  1.00  0.00      RA0  C
ATOM   3017  CD1 TYR A 323      39.425  37.992 -14.035  1.00  0.00      RA0  C
ATOM   3018  CE1 TYR A 323      40.220  36.939 -13.601  1.00  0.00      RA0  C
ATOM   3019  CD2 TYR A 323      41.373  39.101 -14.903  1.00  0.00      RA0  C
ATOM   3020  CE2 TYR A 323      42.168  38.042 -14.479  1.00  0.00      RA0  C
ATOM   3021  CZ  TYR A 323      41.590  36.955 -13.836  1.00  0.00      RA0  C
ATOM   3022  OH  TYR A 323      42.368  35.891 -13.429  1.00  0.00      RA0  O
ATOM   3023  HH  TYR A 323      43.287  36.097 -13.552  1.00  0.00      RA0  H
ATOM   3024  C   TYR A 323      37.495  40.349 -13.273  1.00  0.00      RA0  C
ATOM   3025  O   TYR A 323      37.658  40.139 -12.075  1.00  0.00      RA0  O
ATOM   3026  N   SER A 324      36.418  39.952 -13.952  1.00  0.00      RA0  N
ATOM   3027  H   SER A 324      36.369  39.984 -14.951  1.00  0.00      RA0  H
ATOM   3028  CA  SER A 324      35.267  39.346 -13.283  1.00  0.00      RA0  C
ATOM   3029  CB  SER A 324      34.189  39.747 -14.246  1.00  0.00      RA0  C
ATOM   3030  OG  SER A 324      34.766  40.901 -14.876  1.00  0.00      RA0  O
ATOM   3031  HG  SER A 324      34.117  41.238 -15.484  1.00  0.00      RA0  H
ATOM   3032  C   SER A 324      35.474  37.865 -12.982  1.00  0.00      RA0  C
ATOM   3033  O   SER A 324      36.028  37.139 -13.800  1.00  0.00      RA0  O
ATOM   3034  N   ILE A 325      35.016  37.433 -11.809  1.00  0.00      RA0  N
ATOM   3035  H   ILE A 325      34.510  38.039 -11.190  1.00  0.00      RA0  H
ATOM   3036  CA  ILE A 325      35.057  36.023 -11.440  1.00  0.00      RA0  C
ATOM   3037  CB  ILE A 325      36.151  35.752 -10.406  1.00  0.00      RA0  C
ATOM   3038  CG2 ILE A 325      37.558  35.925 -10.981  1.00  0.00      RA0  C
ATOM   3039  CG1 ILE A 325      35.908  36.607  -9.161  1.00  0.00      RA0  C
ATOM   3040  CD1 ILE A 325      36.806  36.214  -7.993  1.00  0.00      RA0  C
ATOM   3041  C   ILE A 325      33.720  35.598 -10.854  1.00  0.00      RA0  C
ATOM   3042  O   ILE A 325      32.936  36.431 -10.374  1.00  0.00      RA0  O
ATOM   3043  N   ALA A 326      33.504  34.293 -10.824  1.00  0.00      RA0  N
ATOM   3044  H   ALA A 326      34.141  33.637 -11.238  1.00  0.00      RA0  H
ATOM   3045  CA  ALA A 326      32.285  33.768 -10.225  1.00  0.00      RA0  C
ATOM   3046  CB  ALA A 326      31.140  33.810 -11.237  1.00  0.00      RA0  C
ATOM   3047  C   ALA A 326      32.440  32.346  -9.779  1.00  0.00      RA0  C
ATOM   3048  O   ALA A 326      33.253  31.591 -10.332  1.00  0.00      RA0  O
ATOM   3049  N   LEU A 327      31.649  31.977  -8.775  1.00  0.00      RA0  N
ATOM   3050  H   LEU A 327      31.005  32.649  -8.410  1.00  0.00      RA0  H
ATOM   3051  CA  LEU A 327      31.360  30.590  -8.485  1.00  0.00      RA0  C
ATOM   3052  CB  LEU A 327      31.271  30.332  -6.982  1.00  0.00      RA0  C
ATOM   3053  CG  LEU A 327      32.631  30.488  -6.300  1.00  0.00      RA0  C
ATOM   3054  CD1 LEU A 327      32.592  30.097  -4.821  1.00  0.00      RA0  C
ATOM   3055  CD2 LEU A 327      33.727  29.741  -7.056  1.00  0.00      RA0  C
ATOM   3056  C   LEU A 327      30.035  30.255  -9.205  1.00  0.00      RA0  C
ATOM   3057  O   LEU A 327      29.129  31.098  -9.287  1.00  0.00      RA0  O
ATOM   3058  N   ALA A 328      29.974  29.054  -9.764  1.00  0.00      RA0  N
ATOM   3059  H   ALA A 328      30.746  28.417  -9.690  1.00  0.00      RA0  H
ATOM   3060  CA  ALA A 328      28.781  28.571 -10.476  1.00  0.00      RA0  C
ATOM   3061  CB  ALA A 328      28.922  28.807 -11.979  1.00  0.00      RA0  C
ATOM   3062  C   ALA A 328      28.548  27.092 -10.243  1.00  0.00      RA0  C
ATOM   3063  O   ALA A 328      29.489  26.294 -10.209  1.00  0.00      RA0  O
ATOM   3064  N   ARG A 329      27.274  26.747 -10.086  1.00  0.00      RA0  N
ATOM   3065  H   ARG A 329      26.577  27.453 -10.227  1.00  0.00      RA0  H
ATOM   3066  CA  ARG A 329      26.834  25.349 -10.011  1.00  0.00      RA0  C
ATOM   3067  CB  ARG A 329      25.652  25.221  -9.071  1.00  0.00      RA0  C
ATOM   3068  CG  ARG A 329      26.035  24.868  -7.639  1.00  0.00      RA0  C
ATOM   3069  CD  ARG A 329      24.765  24.666  -6.821  1.00  0.00      RA0  C
ATOM   3070  NE  ARG A 329      23.793  23.929  -7.626  1.00  0.00      RA0  N
ATOM   3071  HE  ARG A 329      24.089  23.098  -8.124  1.00  0.00      RA0  H
ATOM   3072  CZ  ARG A 329      22.533  24.414  -7.806  1.00  0.00      RA0  C
ATOM   3073  NH1 ARG A 329      22.154  25.531  -7.143  1.00  0.00      RA0  N
ATOM   3074 HH11 ARG A 329      21.236  25.924  -7.230  1.00  0.00      RA0  H
ATOM   3075 HH12 ARG A 329      22.790  26.004  -6.525  1.00  0.00      RA0  H
ATOM   3076  NH2 ARG A 329      21.701  23.762  -8.642  1.00  0.00      RA0  N
ATOM   3077 HH21 ARG A 329      20.754  24.008  -8.843  1.00  0.00      RA0  H
ATOM   3078 HH22 ARG A 329      22.053  22.932  -9.124  1.00  0.00      RA0  H
ATOM   3079  C   ARG A 329      26.426  24.886 -11.388  1.00  0.00      RA0  C
ATOM   3080  O   ARG A 329      25.532  25.466 -11.999  1.00  0.00      RA0  O
ATOM   3081  N   VAL A 330      27.076  23.837 -11.877  1.00  0.00      RA0  N
ATOM   3082  H   VAL A 330      27.745  23.343 -11.316  1.00  0.00      RA0  H
ATOM   3083  CA  VAL A 330      26.872  23.373 -13.250  1.00  0.00      RA0  C
ATOM   3084  CB  VAL A 330      28.030  23.818 -14.159  1.00  0.00      RA0  C
ATOM   3085  CG1 VAL A 330      28.073  25.337 -14.343  1.00  0.00      RA0  C
ATOM   3086  CG2 VAL A 330      29.361  23.250 -13.667  1.00  0.00      RA0  C
ATOM   3087  C   VAL A 330      26.727  21.859 -13.287  1.00  0.00      RA0  C
ATOM   3088  O   VAL A 330      27.312  21.162 -12.449  1.00  0.00      RA0  O
ATOM   3089  N   PRO A 331      25.943  21.344 -14.233  1.00  0.00      RA0  N
ATOM   3090  CD  PRO A 331      25.023  22.079 -15.091  1.00  0.00      RA0  C
ATOM   3091  CA  PRO A 331      25.950  19.905 -14.494  1.00  0.00      RA0  C
ATOM   3092  CB  PRO A 331      24.981  19.774 -15.671  1.00  0.00      RA0  C
ATOM   3093  CG  PRO A 331      24.071  21.000 -15.585  1.00  0.00      RA0  C
ATOM   3094  C   PRO A 331      27.348  19.347 -14.784  1.00  0.00      RA0  C
ATOM   3095  O   PRO A 331      28.232  20.051 -15.286  1.00  0.00      RA0  O
ATOM   3096  N   GLU A 332      27.531  18.066 -14.471  1.00  0.00      RA0  N
ATOM   3097  H   GLU A 332      26.766  17.548 -14.097  1.00  0.00      RA0  H
ATOM   3098  CA  GLU A 332      28.723  17.330 -14.878  1.00  0.00      RA0  C
ATOM   3099  CB  GLU A 332      28.805  15.899 -14.343  1.00  0.00      RA0  C
ATOM   3100  CG  GLU A 332      29.719  15.746 -13.117  1.00  0.00      RA0  C
ATOM   3101  CD  GLU A 332      31.171  16.131 -13.399  1.00  0.00      RA0  C
ATOM   3102  OE1 GLU A 332      31.967  16.181 -12.468  1.00  0.00      RA0  O
ATOM   3103  OE2 GLU A 332      31.546  16.458 -14.525  1.00  0.00      RA0  O
ATOM   3104  C   GLU A 332      28.862  17.352 -16.391  1.00  0.00      RA0  C
ATOM   3105  O   GLU A 332      27.873  17.349 -17.132  1.00  0.00      RA0  O
ATOM   3106  N   GLY A 333      30.109  17.367 -16.828  1.00  0.00      RA0  N
ATOM   3107  H   GLY A 333      30.833  17.330 -16.140  1.00  0.00      RA0  H
ATOM   3108  CA  GLY A 333      30.447  17.276 -18.229  1.00  0.00      RA0  C
ATOM   3109  C   GLY A 333      30.902  18.586 -18.822  1.00  0.00      RA0  C
ATOM   3110  O   GLY A 333      31.150  18.640 -20.008  1.00  0.00      RA0  O
ATOM   3111  N   ILE A 334      31.018  19.642 -18.012  1.00  0.00      RA0  N
ATOM   3112  H   ILE A 334      30.756  19.548 -17.055  1.00  0.00      RA0  H
ATOM   3113  CA  ILE A 334      31.517  20.923 -18.524  1.00  0.00      RA0  C
ATOM   3114  CB  ILE A 334      31.320  22.025 -17.470  1.00  0.00      RA0  C
ATOM   3115  CG2 ILE A 334      32.252  21.842 -16.273  1.00  0.00      RA0  C
ATOM   3116  CG1 ILE A 334      31.404  23.427 -18.075  1.00  0.00      RA0  C
ATOM   3117  CD1 ILE A 334      30.960  24.507 -17.089  1.00  0.00      RA0  C
ATOM   3118  C   ILE A 334      32.975  20.818 -19.015  1.00  0.00      RA0  C
ATOM   3119  O   ILE A 334      33.771  20.034 -18.478  1.00  0.00      RA0  O
ATOM   3120  N   GLY A 335      33.296  21.587 -20.051  1.00  0.00      RA0  N
ATOM   3121  H   GLY A 335      32.608  22.226 -20.390  1.00  0.00      RA0  H
ATOM   3122  CA  GLY A 335      34.659  21.696 -20.582  1.00  0.00      RA0  C
ATOM   3123  C   GLY A 335      35.442  22.889 -20.041  1.00  0.00      RA0  C
ATOM   3124  O   GLY A 335      35.270  23.319 -18.883  1.00  0.00      RA0  O
ATOM   3125  N   GLU A 336      36.312  23.417 -20.896  1.00  0.00      RA0  N
ATOM   3126  H   GLU A 336      36.343  23.084 -21.836  1.00  0.00      RA0  H
ATOM   3127  CA  GLU A 336      37.242  24.464 -20.519  1.00  0.00      RA0  C
ATOM   3128  CB  GLU A 336      38.377  24.411 -21.537  1.00  0.00      RA0  C
ATOM   3129  CG  GLU A 336      39.730  24.043 -20.947  1.00  0.00      RA0  C
ATOM   3130  CD  GLU A 336      40.141  25.157 -20.023  1.00  0.00      RA0  C
ATOM   3131  OE1 GLU A 336      39.974  26.319 -20.386  1.00  0.00      RA0  O
ATOM   3132  OE2 GLU A 336      40.612  24.875 -18.926  1.00  0.00      RA0  O
ATOM   3133  C   GLU A 336      36.572  25.829 -20.582  1.00  0.00      RA0  C
ATOM   3134  O   GLU A 336      37.055  26.778 -19.986  1.00  0.00      RA0  O
ATOM   3135  N   THR A 337      35.461  25.909 -21.305  1.00  0.00      RA0  N
ATOM   3136  H   THR A 337      35.077  25.133 -21.798  1.00  0.00      RA0  H
ATOM   3137  CA  THR A 337      34.717  27.161 -21.467  1.00  0.00      RA0  C
ATOM   3138  CB  THR A 337      35.167  27.571 -22.867  1.00  0.00      RA0  C
ATOM   3139  OG1 THR A 337      36.514  27.113 -23.040  1.00  0.00      RA0  O
ATOM   3140  HG1 THR A 337      37.017  27.475 -22.316  1.00  0.00      RA0  H
ATOM   3141  CG2 THR A 337      35.024  29.050 -23.227  1.00  0.00      RA0  C
ATOM   3142  C   THR A 337      33.204  26.953 -21.365  1.00  0.00      RA0  C
ATOM   3143  O   THR A 337      32.696  25.840 -21.477  1.00  0.00      RA0  O
ATOM   3144  N   ALA A 338      32.487  28.051 -21.176  1.00  0.00      RA0  N
ATOM   3145  H   ALA A 338      32.917  28.955 -21.089  1.00  0.00      RA0  H
ATOM   3146  CA  ALA A 338      31.041  28.030 -21.187  1.00  0.00      RA0  C
ATOM   3147  CB  ALA A 338      30.492  27.752 -19.789  1.00  0.00      RA0  C
ATOM   3148  C   ALA A 338      30.565  29.390 -21.661  1.00  0.00      RA0  C
ATOM   3149  O   ALA A 338      31.390  30.274 -21.979  1.00  0.00      RA0  O
ATOM   3150  N   ILE A 339      29.248  29.554 -21.759  1.00  0.00      RA0  N
ATOM   3151  H   ILE A 339      28.602  28.840 -21.484  1.00  0.00      RA0  H
ATOM   3152  CA  ILE A 339      28.680  30.798 -22.271  1.00  0.00      RA0  C
ATOM   3153  CB  ILE A 339      27.898  30.474 -23.546  1.00  0.00      RA0  C
ATOM   3154  CG2 ILE A 339      27.221  31.719 -24.098  1.00  0.00      RA0  C
ATOM   3155  CG1 ILE A 339      28.758  29.781 -24.603  1.00  0.00      RA0  C
ATOM   3156  CD1 ILE A 339      29.799  30.716 -25.216  1.00  0.00      RA0  C
ATOM   3157  C   ILE A 339      27.754  31.433 -21.261  1.00  0.00      RA0  C
ATOM   3158  O   ILE A 339      26.894  30.753 -20.693  1.00  0.00      RA0  O
ATOM   3159  N   VAL A 340      27.913  32.744 -21.070  1.00  0.00      RA0  N
ATOM   3160  H   VAL A 340      28.601  33.258 -21.587  1.00  0.00      RA0  H
ATOM   3161  CA  VAL A 340      26.991  33.543 -20.267  1.00  0.00      RA0  C
ATOM   3162  CB  VAL A 340      27.651  34.073 -18.991  1.00  0.00      RA0  C
ATOM   3163  CG1 VAL A 340      28.097  32.935 -18.071  1.00  0.00      RA0  C
ATOM   3164  CG2 VAL A 340      28.786  35.038 -19.320  1.00  0.00      RA0  C
ATOM   3165  C   VAL A 340      26.496  34.702 -21.155  1.00  0.00      RA0  C
ATOM   3166  O   VAL A 340      27.145  35.050 -22.142  1.00  0.00      RA0  O
ATOM   3167  N   GLN A 341      25.339  35.269 -20.835  1.00  0.00      RA0  N
ATOM   3168  H   GLN A 341      24.897  35.009 -19.979  1.00  0.00      RA0  H
ATOM   3169  CA  GLN A 341      24.821  36.437 -21.565  1.00  0.00      RA0  C
ATOM   3170  CB  GLN A 341      23.302  36.372 -21.469  1.00  0.00      RA0  C
ATOM   3171  CG  GLN A 341      22.651  36.015 -22.797  1.00  0.00      RA0  C
ATOM   3172  CD  GLN A 341      22.688  37.251 -23.657  1.00  0.00      RA0  C
ATOM   3173  OE1 GLN A 341      22.900  38.360 -23.166  1.00  0.00      RA0  O
ATOM   3174  NE2 GLN A 341      22.410  37.012 -24.946  1.00  0.00      RA0  N
ATOM   3175 HE21 GLN A 341      22.431  36.055 -25.263  1.00  0.00      RA0  H
ATOM   3176 HE22 GLN A 341      22.221  37.686 -25.659  1.00  0.00      RA0  H
ATOM   3177  C   GLN A 341      25.349  37.761 -20.982  1.00  0.00      RA0  C
ATOM   3178  O   GLN A 341      25.161  38.040 -19.801  1.00  0.00      RA0  O
ATOM   3179  N   ILE A 342      26.028  38.563 -21.807  1.00  0.00      RA0  N
ATOM   3180  H   ILE A 342      26.172  38.301 -22.756  1.00  0.00      RA0  H
ATOM   3181  CA  ILE A 342      26.585  39.864 -21.359  1.00  0.00      RA0  C
ATOM   3182  CB  ILE A 342      28.087  39.806 -21.055  1.00  0.00      RA0  C
ATOM   3183  CG2 ILE A 342      28.619  41.197 -20.706  1.00  0.00      RA0  C
ATOM   3184  CG1 ILE A 342      28.415  38.842 -19.911  1.00  0.00      RA0  C
ATOM   3185  CD1 ILE A 342      27.977  39.370 -18.543  1.00  0.00      RA0  C
ATOM   3186  C   ILE A 342      26.260  40.925 -22.412  1.00  0.00      RA0  C
ATOM   3187  O   ILE A 342      26.634  40.773 -23.577  1.00  0.00      RA0  O
ATOM   3188  N   ARG A 343      25.548  41.979 -22.001  1.00  0.00      RA0  N
ATOM   3189  H   ARG A 343      25.266  41.998 -21.043  1.00  0.00      RA0  H
ATOM   3190  CA  ARG A 343      25.081  43.025 -22.916  1.00  0.00      RA0  C
ATOM   3191  CB  ARG A 343      26.267  43.852 -23.436  1.00  0.00      RA0  C
ATOM   3192  CG  ARG A 343      27.239  44.251 -22.319  1.00  0.00      RA0  C
ATOM   3193  CD  ARG A 343      28.554  44.863 -22.817  1.00  0.00      RA0  C
ATOM   3194  NE  ARG A 343      29.219  43.999 -23.796  1.00  0.00      RA0  N
ATOM   3195  HE  ARG A 343      28.739  43.908 -24.674  1.00  0.00      RA0  H
ATOM   3196  CZ  ARG A 343      30.422  43.404 -23.512  1.00  0.00      RA0  C
ATOM   3197  NH1 ARG A 343      30.968  43.516 -22.289  1.00  0.00      RA0  N
ATOM   3198 HH11 ARG A 343      31.854  43.066 -22.063  1.00  0.00      RA0  H
ATOM   3199 HH12 ARG A 343      30.545  44.027 -21.541  1.00  0.00      RA0  H
ATOM   3200  NH2 ARG A 343      31.062  42.705 -24.464  1.00  0.00      RA0  N
ATOM   3201 HH21 ARG A 343      31.959  42.259 -24.262  1.00  0.00      RA0  H
ATOM   3202 HH22 ARG A 343      30.708  42.599 -25.390  1.00  0.00      RA0  H
ATOM   3203  C   ARG A 343      24.265  42.442 -24.067  1.00  0.00      RA0  C
ATOM   3204  O   ARG A 343      24.450  42.807 -25.229  1.00  0.00      RA0  O
ATOM   3205  N   ASN A 344      23.366  41.521 -23.721  1.00  0.00      RA0  N
ATOM   3206  H   ASN A 344      23.349  41.160 -22.791  1.00  0.00      RA0  H
ATOM   3207  CA  ASN A 344      22.421  40.918 -24.669  1.00  0.00      RA0  C
ATOM   3208  CB  ASN A 344      21.498  41.939 -25.343  1.00  0.00      RA0  C
ATOM   3209  CG  ASN A 344      20.207  41.268 -25.781  1.00  0.00      RA0  C
ATOM   3210  OD1 ASN A 344      19.270  41.135 -25.000  1.00  0.00      RA0  O
ATOM   3211  ND2 ASN A 344      20.156  40.935 -27.082  1.00  0.00      RA0  N
ATOM   3212 HD21 ASN A 344      21.016  40.923 -27.600  1.00  0.00      RA0  H
ATOM   3213 HD22 ASN A 344      19.315  40.651 -27.540  1.00  0.00      RA0  H
ATOM   3214  C   ASN A 344      23.093  40.014 -25.721  1.00  0.00      RA0  C
ATOM   3215  O   ASN A 344      22.540  39.768 -26.793  1.00  0.00      RA0  O
ATOM   3216  N   ARG A 345      24.282  39.515 -25.398  1.00  0.00      RA0  N
ATOM   3217  H   ARG A 345      24.653  39.582 -24.471  1.00  0.00      RA0  H
ATOM   3218  CA  ARG A 345      25.063  38.723 -26.332  1.00  0.00      RA0  C
ATOM   3219  CB  ARG A 345      26.155  39.676 -26.856  1.00  0.00      RA0  C
ATOM   3220  CG  ARG A 345      27.052  39.272 -28.036  1.00  0.00      RA0  C
ATOM   3221  CD  ARG A 345      28.450  39.922 -27.966  1.00  0.00      RA0  C
ATOM   3222  NE  ARG A 345      29.232  39.254 -26.924  1.00  0.00      RA0  N
ATOM   3223  HE  ARG A 345      28.769  38.436 -26.565  1.00  0.00      RA0  H
ATOM   3224  CZ  ARG A 345      30.488  39.593 -26.496  1.00  0.00      RA0  C
ATOM   3225  NH1 ARG A 345      31.081  38.843 -25.548  1.00  0.00      RA0  N
ATOM   3226 HH11 ARG A 345      31.965  39.114 -25.131  1.00  0.00      RA0  H
ATOM   3227 HH12 ARG A 345      30.656  37.991 -25.226  1.00  0.00      RA0  H
ATOM   3228  NH2 ARG A 345      31.145  40.659 -27.001  1.00  0.00      RA0  N
ATOM   3229 HH21 ARG A 345      32.055  40.903 -26.627  1.00  0.00      RA0  H
ATOM   3230 HH22 ARG A 345      30.770  41.210 -27.750  1.00  0.00      RA0  H
ATOM   3231  C   ARG A 345      25.727  37.587 -25.583  1.00  0.00      RA0  C
ATOM   3232  O   ARG A 345      25.883  37.655 -24.383  1.00  0.00      RA0  O
ATOM   3233  N   GLU A 346      26.084  36.536 -26.309  1.00  0.00      RA0  N
ATOM   3234  H   GLU A 346      25.836  36.493 -27.274  1.00  0.00      RA0  H
ATOM   3235  CA  GLU A 346      26.852  35.451 -25.729  1.00  0.00      RA0  C
ATOM   3236  CB  GLU A 346      26.805  34.220 -26.632  1.00  0.00      RA0  C
ATOM   3237  CG  GLU A 346      25.400  33.896 -27.161  1.00  0.00      RA0  C
ATOM   3238  CD  GLU A 346      24.346  33.970 -26.067  1.00  0.00      RA0  C
ATOM   3239  OE1 GLU A 346      24.498  33.333 -25.027  1.00  0.00      RA0  O
ATOM   3240  OE2 GLU A 346      23.361  34.676 -26.264  1.00  0.00      RA0  O
ATOM   3241  C   GLU A 346      28.269  35.924 -25.459  1.00  0.00      RA0  C
ATOM   3242  O   GLU A 346      28.894  36.633 -26.287  1.00  0.00      RA0  O
ATOM   3243  N   MSE A 347      28.756  35.515 -24.305  1.00  0.00      RA0  N
ATOM   3244  H   MSE A 347      28.179  34.959 -23.702  1.00  0.00      RA0  H
ATOM   3245  CA  MSE A 347      30.084  35.818 -23.850  1.00  0.00      RA0  C
ATOM   3246  CB  MSE A 347      30.000  36.759 -22.659  1.00  0.00      RA0  C
ATOM   3247  CG  MSE A 347      31.344  36.889 -21.953  1.00  0.00      RA0  C
ATOM   3248  SE  MSE A 347      32.399  38.062 -22.790  1.00  0.00      RA0  S
ATOM   3249  CE  MSE A 347      31.541  39.517 -22.180  1.00  0.00      RA0  C
ATOM   3250  C   MSE A 347      30.685  34.509 -23.359  1.00  0.00      RA0  C
ATOM   3251  O   MSE A 347      30.230  33.957 -22.361  1.00  0.00      RA0  O
ATOM   3252  N   PRO A 348      31.711  34.019 -24.045  1.00  0.00      RA0  N
ATOM   3253  CD  PRO A 348      32.204  34.517 -25.319  1.00  0.00      RA0  C
ATOM   3254  CA  PRO A 348      32.458  32.885 -23.541  1.00  0.00      RA0  C
ATOM   3255  CB  PRO A 348      33.429  32.573 -24.687  1.00  0.00      RA0  C
ATOM   3256  CG  PRO A 348      32.891  33.300 -25.920  1.00  0.00      RA0  C
ATOM   3257  C   PRO A 348      33.202  33.247 -22.267  1.00  0.00      RA0  C
ATOM   3258  O   PRO A 348      33.696  34.375 -22.104  1.00  0.00      RA0  O
ATOM   3259  N   VAL A 349      33.222  32.312 -21.336  1.00  0.00      RA0  N
ATOM   3260  H   VAL A 349      32.829  31.408 -21.509  1.00  0.00      RA0  H
ATOM   3261  CA  VAL A 349      33.948  32.492 -20.109  1.00  0.00      RA0  C
ATOM   3262  CB  VAL A 349      33.014  32.641 -18.903  1.00  0.00      RA0  C
ATOM   3263  CG1 VAL A 349      32.306  33.993 -18.915  1.00  0.00      RA0  C
ATOM   3264  CG2 VAL A 349      32.029  31.475 -18.805  1.00  0.00      RA0  C
ATOM   3265  C   VAL A 349      34.827  31.280 -19.931  1.00  0.00      RA0  C
ATOM   3266  O   VAL A 349      34.558  30.225 -20.490  1.00  0.00      RA0  O
ATOM   3267  N   LYS A 350      35.887  31.447 -19.159  1.00  0.00      RA0  N
ATOM   3268  H   LYS A 350      35.998  32.302 -18.650  1.00  0.00      RA0  H
ATOM   3269  CA  LYS A 350      36.790  30.350 -18.882  1.00  0.00      RA0  C
ATOM   3270  CB  LYS A 350      38.258  30.780 -18.734  1.00  0.00      RA0  C
ATOM   3271  CG  LYS A 350      39.032  29.601 -18.136  1.00  0.00      RA0  C
ATOM   3272  CD  LYS A 350      40.551  29.594 -18.204  1.00  0.00      RA0  C
ATOM   3273  CE  LYS A 350      41.035  28.290 -17.563  1.00  0.00      RA0  C
ATOM   3274  NZ  LYS A 350      40.127  27.197 -17.940  1.00  0.00      RA0  N
ATOM   3275  HZ1 LYS A 350      39.277  27.140 -17.353  1.00  0.00      RA0  H
ATOM   3276  HZ2 LYS A 350      39.831  27.234 -18.939  1.00  0.00      RA0  H
ATOM   3277  HZ3 LYS A 350      40.580  26.260 -17.903  1.00  0.00      RA0  H
ATOM   3278  C   LYS A 350      36.316  29.641 -17.614  1.00  0.00      RA0  C
ATOM   3279  O   LYS A 350      35.999  30.274 -16.601  1.00  0.00      RA0  O
ATOM   3280  N   VAL A 351      36.255  28.318 -17.676  1.00  0.00      RA0  N
ATOM   3281  H   VAL A 351      36.577  27.848 -18.500  1.00  0.00      RA0  H
ATOM   3282  CA  VAL A 351      35.904  27.497 -16.539  1.00  0.00      RA0  C
ATOM   3283  CB  VAL A 351      35.116  26.273 -16.999  1.00  0.00      RA0  C
ATOM   3284  CG1 VAL A 351      34.712  25.379 -15.825  1.00  0.00      RA0  C
ATOM   3285  CG2 VAL A 351      33.914  26.717 -17.827  1.00  0.00      RA0  C
ATOM   3286  C   VAL A 351      37.164  27.076 -15.787  1.00  0.00      RA0  C
ATOM   3287  O   VAL A 351      38.088  26.550 -16.388  1.00  0.00      RA0  O
ATOM   3288  N   THR A 352      37.174  27.295 -14.482  1.00  0.00      RA0  N
ATOM   3289  H   THR A 352      36.343  27.572 -14.004  1.00  0.00      RA0  H
ATOM   3290  CA  THR A 352      38.346  27.051 -13.661  1.00  0.00      RA0  C
ATOM   3291  CB  THR A 352      38.929  28.455 -13.505  1.00  0.00      RA0  C
ATOM   3292  OG1 THR A 352      38.546  29.221 -14.661  1.00  0.00      RA0  O
ATOM   3293  HG1 THR A 352      37.633  29.460 -14.543  1.00  0.00      RA0  H
ATOM   3294  CG2 THR A 352      40.452  28.472 -13.342  1.00  0.00      RA0  C
ATOM   3295  C   THR A 352      37.972  26.343 -12.384  1.00  0.00      RA0  C
ATOM   3296  O   THR A 352      36.804  26.043 -12.109  1.00  0.00      RA0  O
ATOM   3297  N   LYS A 353      38.988  26.084 -11.576  1.00  0.00      RA0  N
ATOM   3298  H   LYS A 353      39.902  26.391 -11.829  1.00  0.00      RA0  H
ATOM   3299  CA  LYS A 353      38.787  25.613 -10.208  1.00  0.00      RA0  C
ATOM   3300  CB  LYS A 353      40.168  25.357  -9.578  1.00  0.00      RA0  C
ATOM   3301  CG  LYS A 353      40.937  24.146 -10.127  1.00  0.00      RA0  C
ATOM   3302  CD  LYS A 353      42.372  24.072  -9.580  1.00  0.00      RA0  C
ATOM   3303  CE  LYS A 353      43.138  22.793  -9.950  1.00  0.00      RA0  C
ATOM   3304  NZ  LYS A 353      44.537  22.926  -9.530  1.00  0.00      RA0  N
ATOM   3305  HZ1 LYS A 353      45.091  22.047  -9.460  1.00  0.00      RA0  H
ATOM   3306  HZ2 LYS A 353      45.057  23.574 -10.160  1.00  0.00      RA0  H
ATOM   3307  HZ3 LYS A 353      44.639  23.417  -8.616  1.00  0.00      RA0  H
ATOM   3308  C   LYS A 353      38.029  26.695  -9.424  1.00  0.00      RA0  C
ATOM   3309  O   LYS A 353      38.202  27.881  -9.719  1.00  0.00      RA0  O
ATOM   3310  N   PRO A 354      37.258  26.302  -8.410  1.00  0.00      RA0  N
ATOM   3311  CD  PRO A 354      36.994  24.915  -8.034  1.00  0.00      RA0  C
ATOM   3312  CA  PRO A 354      36.501  27.253  -7.598  1.00  0.00      RA0  C
ATOM   3313  CB  PRO A 354      35.414  26.356  -6.997  1.00  0.00      RA0  C
ATOM   3314  CG  PRO A 354      36.102  25.009  -6.805  1.00  0.00      RA0  C
ATOM   3315  C   PRO A 354      37.339  27.971  -6.530  1.00  0.00      RA0  C
ATOM   3316  O   PRO A 354      37.011  27.956  -5.349  1.00  0.00      RA0  O
ATOM   3317  N   VAL A 355      38.428  28.601  -6.960  1.00  0.00      RA0  N
ATOM   3318  H   VAL A 355      38.689  28.658  -7.929  1.00  0.00      RA0  H
ATOM   3319  CA  VAL A 355      39.315  29.351  -6.064  1.00  0.00      RA0  C
ATOM   3320  CB  VAL A 355      40.161  28.399  -5.200  1.00  0.00      RA0  C
ATOM   3321  CG1 VAL A 355      40.986  27.429  -6.050  1.00  0.00      RA0  C
ATOM   3322  CG2 VAL A 355      41.009  29.162  -4.180  1.00  0.00      RA0  C
ATOM   3323  C   VAL A 355      40.171  30.197  -7.002  1.00  0.00      RA0  C
ATOM   3324  O   VAL A 355      40.488  29.763  -8.113  1.00  0.00      RA0  O
ATOM   3325  N   PHE A 356      40.529  31.393  -6.555  1.00  0.00      RA0  N
ATOM   3326  H   PHE A 356      40.262  31.697  -5.639  1.00  0.00      RA0  H
ATOM   3327  CA  PHE A 356      41.155  32.376  -7.446  1.00  0.00      RA0  C
ATOM   3328  CB  PHE A 356      40.146  33.458  -7.848  1.00  0.00      RA0  C
ATOM   3329  CG  PHE A 356      38.872  32.844  -8.382  1.00  0.00      RA0  C
ATOM   3330  CD1 PHE A 356      37.748  32.757  -7.567  1.00  0.00      RA0  C
ATOM   3331  CD2 PHE A 356      38.819  32.369  -9.687  1.00  0.00      RA0  C
ATOM   3332  CE1 PHE A 356      36.572  32.205  -8.057  1.00  0.00      RA0  C
ATOM   3333  CE2 PHE A 356      37.642  31.816 -10.179  1.00  0.00      RA0  C
ATOM   3334  CZ  PHE A 356      36.518  31.739  -9.365  1.00  0.00      RA0  C
ATOM   3335  C   PHE A 356      42.409  33.037  -6.865  1.00  0.00      RA0  C
ATOM   3336  O   PHE A 356      43.353  33.247  -7.599  1.00  0.00      RA0  O
ATOM   3337  N   VAL A 357      42.399  33.345  -5.575  1.00  0.00      RA0  N
ATOM   3338  H   VAL A 357      41.611  33.137  -4.990  1.00  0.00      RA0  H
ATOM   3339  CA  VAL A 357      43.499  34.057  -4.912  1.00  0.00      RA0  C
ATOM   3340  CB  VAL A 357      43.203  35.562  -4.784  1.00  0.00      RA0  C
ATOM   3341  CG1 VAL A 357      44.304  36.278  -4.001  1.00  0.00      RA0  C
ATOM   3342  CG2 VAL A 357      42.980  36.238  -6.137  1.00  0.00      RA0  C
ATOM   3343  C   VAL A 357      43.699  33.458  -3.520  1.00  0.00      RA0  C
ATOM   3344  O   VAL A 357      42.740  33.229  -2.797  1.00  0.00      RA0  O
ATOM   3345  N   ARG A 358      44.946  33.183  -3.150  1.00  0.00      RA0  N
ATOM   3346  H   ARG A 358      45.698  33.347  -3.797  1.00  0.00      RA0  H
ATOM   3347  CA  ARG A 358      45.290  32.775  -1.790  1.00  0.00      RA0  C
ATOM   3348  CB  ARG A 358      45.538  31.262  -1.762  1.00  0.00      RA0  C
ATOM   3349  CG  ARG A 358      44.365  30.297  -2.024  1.00  0.00      RA0  C
ATOM   3350  CD  ARG A 358      44.834  28.840  -2.248  1.00  0.00      RA0  C
ATOM   3351  NE  ARG A 358      44.633  27.901  -1.128  1.00  0.00      RA0  N
ATOM   3352  HE  ARG A 358      44.015  27.117  -1.250  1.00  0.00      RA0  H
ATOM   3353  CZ  ARG A 358      45.310  27.951   0.043  1.00  0.00      RA0  C
ATOM   3354  NH1 ARG A 358      46.176  28.912   0.287  1.00  0.00      RA0  N
ATOM   3355 HH11 ARG A 358      46.579  28.984   1.210  1.00  0.00      RA0  H
ATOM   3356 HH12 ARG A 358      46.449  29.583  -0.391  1.00  0.00      RA0  H
ATOM   3357  NH2 ARG A 358      45.132  27.031   0.978  1.00  0.00      RA0  N
ATOM   3358 HH21 ARG A 358      45.620  27.124   1.856  1.00  0.00      RA0  H
ATOM   3359 HH22 ARG A 358      44.547  26.222   0.818  1.00  0.00      RA0  H
ATOM   3360  C   ARG A 358      46.601  33.472  -1.436  1.00  0.00      RA0  C
ATOM   3361  O   ARG A 358      47.474  33.559  -2.291  1.00  0.00      RA0  O
ATOM   3362  N   ASN A 359      46.729  33.924  -0.197  1.00  0.00      RA0  N
ATOM   3363  H   ASN A 359      45.946  33.883   0.422  1.00  0.00      RA0  H
ATOM   3364  CA  ASN A 359      47.998  34.501   0.307  1.00  0.00      RA0  C
ATOM   3365  CB  ASN A 359      48.906  33.467   0.948  1.00  0.00      RA0  C
ATOM   3366  CG  ASN A 359      48.904  33.751   2.440  1.00  0.00      RA0  C
ATOM   3367  OD1 ASN A 359      49.080  34.876   2.893  1.00  0.00      RA0  O
ATOM   3368  ND2 ASN A 359      48.752  32.665   3.198  1.00  0.00      RA0  N
ATOM   3369 HD21 ASN A 359      48.361  31.802   2.863  1.00  0.00      RA0  H
ATOM   3370 HD22 ASN A 359      49.067  32.719   4.147  1.00  0.00      RA0  H
ATOM   3371  C   ASN A 359      48.561  35.541  -0.626  1.00  0.00      RA0  C
ATOM   3372  O   ASN A 359      49.753  35.507  -1.003  1.00  0.00      RA0  O
ATOM   3373  N   GLY A 360      47.702  36.480  -1.005  1.00  0.00      RA0  N
ATOM   3374  H   GLY A 360      46.797  36.448  -0.574  1.00  0.00      RA0  H
ATOM   3375  CA  GLY A 360      48.109  37.622  -1.768  1.00  0.00      RA0  C
ATOM   3376  C   GLY A 360      48.455  37.393  -3.200  1.00  0.00      RA0  C
ATOM   3377  O   GLY A 360      48.970  38.312  -3.858  1.00  0.00      RA0  O
ATOM   3378  N   LYS A 361      48.157  36.206  -3.727  1.00  0.00      RA0  N
ATOM   3379  H   LYS A 361      47.767  35.470  -3.169  1.00  0.00      RA0  H
ATOM   3380  CA  LYS A 361      48.555  35.894  -5.075  1.00  0.00      RA0  C
ATOM   3381  CB  LYS A 361      49.882  35.113  -5.009  1.00  0.00      RA0  C
ATOM   3382  CG  LYS A 361      50.479  34.611  -6.334  1.00  0.00      RA0  C
ATOM   3383  CD  LYS A 361      51.005  33.181  -6.178  1.00  0.00      RA0  C
ATOM   3384  CE  LYS A 361      51.490  32.496  -7.459  1.00  0.00      RA0  C
ATOM   3385  NZ  LYS A 361      51.753  31.083  -7.162  1.00  0.00      RA0  N
ATOM   3386  HZ1 LYS A 361      51.803  30.479  -8.009  1.00  0.00      RA0  H
ATOM   3387  HZ2 LYS A 361      52.605  30.894  -6.594  1.00  0.00      RA0  H
ATOM   3388  HZ3 LYS A 361      50.930  30.674  -6.672  1.00  0.00      RA0  H
ATOM   3389  C   LYS A 361      47.501  35.067  -5.793  1.00  0.00      RA0  C
ATOM   3390  O   LYS A 361      46.890  34.198  -5.193  1.00  0.00      RA0  O
ATOM   3391  N   ALA A 362      47.345  35.328  -7.092  1.00  0.00      RA0  N
ATOM   3392  H   ALA A 362      47.922  36.034  -7.491  1.00  0.00      RA0  H
ATOM   3393  CA  ALA A 362      46.536  34.514  -7.970  1.00  0.00      RA0  C
ATOM   3394  CB  ALA A 362      46.686  34.971  -9.420  1.00  0.00      RA0  C
ATOM   3395  C   ALA A 362      47.009  33.070  -7.892  1.00  0.00      RA0  C
ATOM   3396  O   ALA A 362      48.212  32.796  -7.850  1.00  0.00      RA0  O
ATOM   3397  N   VAL A 363      46.048  32.154  -7.859  1.00  0.00      RA0  N
ATOM   3398  H   VAL A 363      45.110  32.496  -7.928  1.00  0.00      RA0  H
ATOM   3399  CA  VAL A 363      46.343  30.718  -7.868  1.00  0.00      RA0  C
ATOM   3400  CB  VAL A 363      45.088  29.863  -7.633  1.00  0.00      RA0  C
ATOM   3401  CG1 VAL A 363      44.532  30.112  -6.230  1.00  0.00      RA0  C
ATOM   3402  CG2 VAL A 363      44.030  30.039  -8.728  1.00  0.00      RA0  C
ATOM   3403  C   VAL A 363      47.023  30.360  -9.192  1.00  0.00      RA0  C
ATOM   3404  O   VAL A 363      46.891  31.065 -10.242  1.00  0.00      RA0  O
ATOM   3405  N   ALA A 364      47.768  29.261  -9.159  1.00  0.00      RA0  N
ATOM   3406  H   ALA A 364      47.952  28.858  -8.261  1.00  0.00      RA0  H
ATOM   3407  CA  ALA A 364      48.611  28.868 -10.295  1.00  0.00      RA0  C
ATOM   3408  CB  ALA A 364      49.148  27.460 -10.134  1.00  0.00      RA0  C
ATOM   3409  C   ALA A 364      47.902  28.848 -11.638  1.00  0.00      RA0  C
ATOM   3410  O   ALA A 364      48.486  29.249 -12.620  1.00  0.00      RA0  O
ATOM   3411  N   GLY A 365      46.645  28.411 -11.692  1.00  0.00      RA0  N
ATOM   3412  H   GLY A 365      46.261  28.014 -10.859  1.00  0.00      RA0  H
ATOM   3413  CA  GLY A 365      45.936  28.351 -12.980  1.00  0.00      RA0  C
ATOM   3414  C   GLY A 365      45.653  29.709 -13.591  1.00  0.00      RA0  C
ATOM   3415  O   GLY A 365      45.342  29.814 -14.775  1.00  0.00      RA0  O
ATOM   3416  N   LEU A 366      45.784  30.757 -12.792  1.00  0.00      RA0  N
ATOM   3417  H   LEU A 366      46.102  30.620 -11.857  1.00  0.00      RA0  H
ATOM   3418  CA  LEU A 366      45.544  32.127 -13.278  1.00  0.00      RA0  C
ATOM   3419  CB  LEU A 366      44.562  32.849 -12.355  1.00  0.00      RA0  C
ATOM   3420  CG  LEU A 366      43.195  32.167 -12.301  1.00  0.00      RA0  C
ATOM   3421  CD1 LEU A 366      42.279  32.818 -11.266  1.00  0.00      RA0  C
ATOM   3422  CD2 LEU A 366      42.539  32.099 -13.681  1.00  0.00      RA0  C
ATOM   3423  C   LEU A 366      46.807  32.966 -13.459  1.00  0.00      RA0  C
ATOM   3424  O   LEU A 366      46.720  34.191 -13.624  1.00  0.00      RA0  O
ATOM   3425  N   CYS A 367      47.976  32.332 -13.390  1.00  0.00      RA0  N
ATOM   3426  H   CYS A 367      48.026  31.349 -13.188  1.00  0.00      RA0  H
ATOM   3427  CA  CYS A 367      49.235  33.019 -13.722  1.00  0.00      RA0  C
ATOM   3428  CB  CYS A 367      49.764  33.770 -12.499  1.00  0.00      RA0  C
ATOM   3429  SG  CYS A 367      50.133  32.719 -11.071  1.00  0.00      RA0  S
ATOM   3430  C   CYS A 367      50.294  32.088 -14.318  1.00  0.00      RA0  C
ATOM   3431  O   CYS A 367      50.122  30.864 -14.369  1.00  0.00      RA0  O
END
HEADER lig.002.18.pdb
ATOM      1  N   ASN A   2      70.552  27.416  -1.098  1.00  0.00      LA0  N
ATOM      2  H   ASN A   2      69.645  27.823  -0.968  1.00  0.00      LA0  H
ATOM      3  CA  ASN A   2      70.701  25.961  -1.082  1.00  0.00      LA0  C
ATOM      4  CB  ASN A   2      70.253  25.399   0.273  1.00  0.00      LA0  C
ATOM      5  CG  ASN A   2      70.441  23.894   0.324  1.00  0.00      LA0  C
ATOM      6  OD1 ASN A   2      71.292  23.319  -0.343  1.00  0.00      LA0  O
ATOM      7  ND2 ASN A   2      69.601  23.271   1.149  1.00  0.00      LA0  N
ATOM      8 HD21 ASN A   2      68.880  23.791   1.623  1.00  0.00      LA0  H
ATOM      9 HD22 ASN A   2      69.654  22.289   1.294  1.00  0.00      LA0  H
ATOM     10  C   ASN A   2      69.972  25.284  -2.228  1.00  0.00      LA0  C
ATOM     11  O   ASN A   2      68.762  25.084  -2.205  1.00  0.00      LA0  O
ATOM     12  N   VAL A   3      70.775  24.938  -3.242  1.00  0.00      LA0  N
ATOM     13  H   VAL A   3      71.751  25.150  -3.210  1.00  0.00      LA0  H
ATOM     14  CA  VAL A   3      70.215  24.195  -4.370  1.00  0.00      LA0  C
ATOM     15  CB  VAL A   3      70.308  25.057  -5.647  1.00  0.00      LA0  C
ATOM     16  CG1 VAL A   3      69.718  24.370  -6.878  1.00  0.00      LA0  C
ATOM     17  CG2 VAL A   3      69.641  26.422  -5.446  1.00  0.00      LA0  C
ATOM     18  C   VAL A   3      70.918  22.845  -4.520  1.00  0.00      LA0  C
ATOM     19  O   VAL A   3      71.933  22.709  -5.193  1.00  0.00      LA0  O
ATOM     20  N   PRO A   4      70.366  21.825  -3.821  1.00  0.00      LA0  N
ATOM     21  CD  PRO A   4      69.215  21.881  -2.933  1.00  0.00      LA0  C
ATOM     22  CA  PRO A   4      70.969  20.489  -3.866  1.00  0.00      LA0  C
ATOM     23  CB  PRO A   4      70.060  19.671  -2.946  1.00  0.00      LA0  C
ATOM     24  CG  PRO A   4      69.414  20.687  -2.011  1.00  0.00      LA0  C
ATOM     25  C   PRO A   4      71.112  19.910  -5.266  1.00  0.00      LA0  C
ATOM     26  O   PRO A   4      70.199  19.907  -6.088  1.00  0.00      LA0  O
ATOM     27  N   ALA A   5      72.344  19.442  -5.507  1.00  0.00      LA0  N
ATOM     28  H   ALA A   5      72.995  19.406  -4.753  1.00  0.00      LA0  H
ATOM     29  CA  ALA A   5      72.715  19.070  -6.871  1.00  0.00      LA0  C
ATOM     30  CB  ALA A   5      74.222  18.827  -6.963  1.00  0.00      LA0  C
ATOM     31  C   ALA A   5      71.990  17.870  -7.458  1.00  0.00      LA0  C
ATOM     32  O   ALA A   5      71.941  17.679  -8.666  1.00  0.00      LA0  O
ATOM     33  N   GLU A   6      71.433  17.057  -6.551  1.00  0.00      LA0  N
ATOM     34  H   GLU A   6      71.419  17.266  -5.571  1.00  0.00      LA0  H
ATOM     35  CA  GLU A   6      70.743  15.862  -7.024  1.00  0.00      LA0  C
ATOM     36  CB  GLU A   6      70.747  14.771  -5.936  1.00  0.00      LA0  C
ATOM     37  CG  GLU A   6      69.672  14.808  -4.825  1.00  0.00      LA0  C
ATOM     38  CD  GLU A   6      69.810  15.942  -3.811  1.00  0.00      LA0  C
ATOM     39  OE1 GLU A   6      68.880  16.120  -3.019  1.00  0.00      LA0  O
ATOM     40  OE2 GLU A   6      70.832  16.629  -3.792  1.00  0.00      LA0  O
ATOM     41  C   GLU A   6      69.349  16.095  -7.589  1.00  0.00      LA0  C
ATOM     42  O   GLU A   6      68.716  15.205  -8.150  1.00  0.00      LA0  O
ATOM     43  N   LEU A   7      68.874  17.331  -7.392  1.00  0.00      LA0  N
ATOM     44  H   LEU A   7      69.442  18.069  -7.026  1.00  0.00      LA0  H
ATOM     45  CA  LEU A   7      67.473  17.538  -7.724  1.00  0.00      LA0  C
ATOM     46  CB  LEU A   7      66.840  18.519  -6.744  1.00  0.00      LA0  C
ATOM     47  CG  LEU A   7      67.020  18.116  -5.288  1.00  0.00      LA0  C
ATOM     48  CD1 LEU A   7      66.621  19.230  -4.337  1.00  0.00      LA0  C
ATOM     49  CD2 LEU A   7      66.256  16.846  -4.967  1.00  0.00      LA0  C
ATOM     50  C   LEU A   7      67.210  18.000  -9.138  1.00  0.00      LA0  C
ATOM     51  O   LEU A   7      67.953  18.763  -9.744  1.00  0.00      LA0  O
ATOM     52  N   LYS A   8      66.055  17.524  -9.614  1.00  0.00      LA0  N
ATOM     53  H   LYS A   8      65.534  16.891  -9.040  1.00  0.00      LA0  H
ATOM     54  CA  LYS A   8      65.415  18.249 -10.704  1.00  0.00      LA0  C
ATOM     55  CB  LYS A   8      64.557  17.275 -11.509  1.00  0.00      LA0  C
ATOM     56  CG  LYS A   8      65.374  16.566 -12.589  1.00  0.00      LA0  C
ATOM     57  CD  LYS A   8      65.405  17.387 -13.877  1.00  0.00      LA0  C
ATOM     58  CE  LYS A   8      66.373  16.870 -14.937  1.00  0.00      LA0  C
ATOM     59  NZ  LYS A   8      65.916  17.299 -16.264  1.00  0.00      LA0  N
ATOM     60  HZ1 LYS A   8      66.533  16.901 -17.008  1.00  0.00      LA0  H
ATOM     61  HZ2 LYS A   8      65.005  16.844 -16.475  1.00  0.00      LA0  H
ATOM     62  HZ3 LYS A   8      65.814  18.328 -16.377  1.00  0.00      LA0  H
ATOM     63  C   LYS A   8      64.593  19.373 -10.106  1.00  0.00      LA0  C
ATOM     64  O   LYS A   8      64.312  19.376  -8.913  1.00  0.00      LA0  O
ATOM     65  N   TYR A   9      64.238  20.331 -10.959  1.00  0.00      LA0  N
ATOM     66  H   TYR A   9      64.526  20.301 -11.917  1.00  0.00      LA0  H
ATOM     67  CA  TYR A   9      63.533  21.502 -10.448  1.00  0.00      LA0  C
ATOM     68  CB  TYR A   9      64.500  22.671 -10.240  1.00  0.00      LA0  C
ATOM     69  CG  TYR A   9      65.472  22.400  -9.118  1.00  0.00      LA0  C
ATOM     70  CD1 TYR A   9      66.742  21.868  -9.414  1.00  0.00      LA0  C
ATOM     71  CE1 TYR A   9      67.639  21.624  -8.362  1.00  0.00      LA0  C
ATOM     72  CD2 TYR A   9      65.079  22.698  -7.800  1.00  0.00      LA0  C
ATOM     73  CE2 TYR A   9      65.979  22.461  -6.751  1.00  0.00      LA0  C
ATOM     74  CZ  TYR A   9      67.245  21.926  -7.044  1.00  0.00      LA0  C
ATOM     75  OH  TYR A   9      68.117  21.692  -6.001  1.00  0.00      LA0  O
ATOM     76  HH  TYR A   9      68.800  21.088  -6.286  1.00  0.00      LA0  H
ATOM     77  C   TYR A   9      62.489  21.934 -11.442  1.00  0.00      LA0  C
ATOM     78  O   TYR A   9      62.639  21.722 -12.641  1.00  0.00      LA0  O
ATOM     79  N   SER A  10      61.434  22.564 -10.927  1.00  0.00      LA0  N
ATOM     80  H   SER A  10      61.338  22.751  -9.947  1.00  0.00      LA0  H
ATOM     81  CA  SER A  10      60.645  23.281 -11.917  1.00  0.00      LA0  C
ATOM     82  CB  SER A  10      59.163  23.258 -11.528  1.00  0.00      LA0  C
ATOM     83  OG  SER A  10      58.951  23.957 -10.299  1.00  0.00      LA0  O
ATOM     84  HG  SER A  10      58.059  23.695 -10.029  1.00  0.00      LA0  H
ATOM     85  C   SER A  10      61.213  24.679 -12.099  1.00  0.00      LA0  C
ATOM     86  O   SER A  10      62.222  25.038 -11.505  1.00  0.00      LA0  O
ATOM     87  N   LYS A  11      60.528  25.462 -12.938  1.00  0.00      LA0  N
ATOM     88  H   LYS A  11      59.693  25.121 -13.371  1.00  0.00      LA0  H
ATOM     89  CA  LYS A  11      60.798  26.900 -12.843  1.00  0.00      LA0  C
ATOM     90  CB  LYS A  11      60.521  27.580 -14.186  1.00  0.00      LA0  C
ATOM     91  CG  LYS A  11      60.953  26.716 -15.375  1.00  0.00      LA0  C
ATOM     92  CD  LYS A  11      60.515  27.232 -16.749  1.00  0.00      LA0  C
ATOM     93  CE  LYS A  11      59.015  27.533 -16.865  1.00  0.00      LA0  C
ATOM     94  NZ  LYS A  11      58.195  26.409 -16.392  1.00  0.00      LA0  N
ATOM     95  HZ1 LYS A  11      57.204  26.718 -16.278  1.00  0.00      LA0  H
ATOM     96  HZ2 LYS A  11      58.254  25.534 -16.939  1.00  0.00      LA0  H
ATOM     97  HZ3 LYS A  11      58.397  26.208 -15.386  1.00  0.00      LA0  H
ATOM     98  C   LYS A  11      59.929  27.523 -11.758  1.00  0.00      LA0  C
ATOM     99  O   LYS A  11      60.251  28.503 -11.104  1.00  0.00      LA0  O
ATOM    100  N   GLU A  12      58.783  26.846 -11.636  1.00  0.00      LA0  N
ATOM    101  H   GLU A  12      58.621  26.054 -12.219  1.00  0.00      LA0  H
ATOM    102  CA  GLU A  12      57.620  27.225 -10.854  1.00  0.00      LA0  C
ATOM    103  CB  GLU A  12      56.536  26.202 -11.205  1.00  0.00      LA0  C
ATOM    104  CG  GLU A  12      55.885  26.286 -12.605  1.00  0.00      LA0  C
ATOM    105  CD  GLU A  12      56.854  26.329 -13.787  1.00  0.00      LA0  C
ATOM    106  OE1 GLU A  12      57.714  25.458 -13.954  1.00  0.00      LA0  O
ATOM    107  OE2 GLU A  12      56.752  27.257 -14.581  1.00  0.00      LA0  O
ATOM    108  C   GLU A  12      57.863  27.357  -9.356  1.00  0.00      LA0  C
ATOM    109  O   GLU A  12      57.247  28.203  -8.718  1.00  0.00      LA0  O
ATOM    110  N   HIS A  13      58.818  26.519  -8.877  1.00  0.00      LA0  N
ATOM    111  H   HIS A  13      59.065  25.790  -9.517  1.00  0.00      LA0  H
ATOM    112  CA  HIS A  13      59.547  26.595  -7.593  1.00  0.00      LA0  C
ATOM    113  CB  HIS A  13      58.968  27.514  -6.506  1.00  0.00      LA0  C
ATOM    114  CG  HIS A  13      59.393  28.952  -6.705  1.00  0.00      LA0  C
ATOM    115  ND1 HIS A  13      60.570  29.338  -7.235  1.00  0.00      LA0  N
ATOM    116  HD1 HIS A  13      61.289  28.758  -7.571  1.00  0.00      LA0  H
ATOM    117  CD2 HIS A  13      58.668  30.095  -6.355  1.00  0.00      LA0  C
ATOM    118  NE2 HIS A  13      59.425  31.171  -6.680  1.00  0.00      LA0  N
ATOM    119  CE1 HIS A  13      60.594  30.707  -7.224  1.00  0.00      LA0  C
ATOM    120  C   HIS A  13      59.834  25.275  -6.901  1.00  0.00      LA0  C
ATOM    121  O   HIS A  13      60.516  25.238  -5.876  1.00  0.00      LA0  O
ATOM    122  N   GLU A  14      59.288  24.196  -7.469  1.00  0.00      LA0  N
ATOM    123  H   GLU A  14      58.698  24.275  -8.275  1.00  0.00      LA0  H
ATOM    124  CA  GLU A  14      59.480  22.901  -6.821  1.00  0.00      LA0  C
ATOM    125  CB  GLU A  14      58.477  21.839  -7.284  1.00  0.00      LA0  C
ATOM    126  CG  GLU A  14      56.998  22.226  -7.294  1.00  0.00      LA0  C
ATOM    127  CD  GLU A  14      56.686  22.998  -8.554  1.00  0.00      LA0  C
ATOM    128  OE1 GLU A  14      56.565  24.213  -8.488  1.00  0.00      LA0  O
ATOM    129  OE2 GLU A  14      56.621  22.396  -9.620  1.00  0.00      LA0  O
ATOM    130  C   GLU A  14      60.861  22.312  -6.998  1.00  0.00      LA0  C
ATOM    131  O   GLU A  14      61.558  22.535  -7.983  1.00  0.00      LA0  O
ATOM    132  N   TRP A  15      61.204  21.504  -5.991  1.00  0.00      LA0  N
ATOM    133  H   TRP A  15      60.566  21.387  -5.231  1.00  0.00      LA0  H
ATOM    134  CA  TRP A  15      62.281  20.552  -6.208  1.00  0.00      LA0  C
ATOM    135  CB  TRP A  15      63.282  20.547  -5.048  1.00  0.00      LA0  C
ATOM    136  CG  TRP A  15      62.671  20.114  -3.732  1.00  0.00      LA0  C
ATOM    137  CD2 TRP A  15      62.515  18.779  -3.201  1.00  0.00      LA0  C
ATOM    138  CE2 TRP A  15      61.906  18.904  -1.908  1.00  0.00      LA0  C
ATOM    139  CE3 TRP A  15      62.841  17.500  -3.696  1.00  0.00      LA0  C
ATOM    140  CD1 TRP A  15      62.154  20.957  -2.741  1.00  0.00      LA0  C
ATOM    141  NE1 TRP A  15      61.706  20.256  -1.667  1.00  0.00      LA0  N
ATOM    142  HE1 TRP A  15      61.330  20.630  -0.837  1.00  0.00      LA0  H
ATOM    143  CZ2 TRP A  15      61.630  17.753  -1.141  1.00  0.00      LA0  C
ATOM    144  CZ3 TRP A  15      62.562  16.358  -2.917  1.00  0.00      LA0  C
ATOM    145  CH2 TRP A  15      61.959  16.482  -1.649  1.00  0.00      LA0  C
ATOM    146  C   TRP A  15      61.707  19.173  -6.429  1.00  0.00      LA0  C
ATOM    147  O   TRP A  15      60.589  18.876  -6.020  1.00  0.00      LA0  O
ATOM    148  N   LEU A  16      62.534  18.354  -7.077  1.00  0.00      LA0  N
ATOM    149  H   LEU A  16      63.419  18.686  -7.406  1.00  0.00      LA0  H
ATOM    150  CA  LEU A  16      62.078  17.019  -7.418  1.00  0.00      LA0  C
ATOM    151  CB  LEU A  16      61.571  17.003  -8.857  1.00  0.00      LA0  C
ATOM    152  CG  LEU A  16      60.613  15.844  -9.088  1.00  0.00      LA0  C
ATOM    153  CD1 LEU A  16      59.359  16.022  -8.244  1.00  0.00      LA0  C
ATOM    154  CD2 LEU A  16      60.275  15.648 -10.560  1.00  0.00      LA0  C
ATOM    155  C   LEU A  16      63.174  15.996  -7.235  1.00  0.00      LA0  C
ATOM    156  O   LEU A  16      64.191  16.015  -7.919  1.00  0.00      LA0  O
ATOM    157  N   ARG A  17      62.930  15.099  -6.277  1.00  0.00      LA0  N
ATOM    158  H   ARG A  17      62.063  15.122  -5.776  1.00  0.00      LA0  H
ATOM    159  CA  ARG A  17      63.929  14.056  -6.084  1.00  0.00      LA0  C
ATOM    160  CB  ARG A  17      64.296  13.943  -4.602  1.00  0.00      LA0  C
ATOM    161  CG  ARG A  17      65.533  13.095  -4.285  1.00  0.00      LA0  C
ATOM    162  CD  ARG A  17      66.145  13.440  -2.924  1.00  0.00      LA0  C
ATOM    163  NE  ARG A  17      65.133  13.420  -1.870  1.00  0.00      LA0  N
ATOM    164  HE  ARG A  17      64.499  12.641  -1.803  1.00  0.00      LA0  H
ATOM    165  CZ  ARG A  17      65.002  14.433  -0.993  1.00  0.00      LA0  C
ATOM    166  NH1 ARG A  17      65.822  15.485  -1.016  1.00  0.00      LA0  N
ATOM    167 HH11 ARG A  17      65.678  16.232  -0.362  1.00  0.00      LA0  H
ATOM    168 HH12 ARG A  17      66.585  15.550  -1.671  1.00  0.00      LA0  H
ATOM    169  NH2 ARG A  17      64.025  14.370  -0.096  1.00  0.00      LA0  N
ATOM    170 HH21 ARG A  17      63.883  15.110   0.571  1.00  0.00      LA0  H
ATOM    171 HH22 ARG A  17      63.411  13.567  -0.095  1.00  0.00      LA0  H
ATOM    172  C   ARG A  17      63.470  12.727  -6.622  1.00  0.00      LA0  C
ATOM    173  O   ARG A  17      62.360  12.284  -6.354  1.00  0.00      LA0  O
ATOM    174  N   LYS A  18      64.394  12.100  -7.364  1.00  0.00      LA0  N
ATOM    175  H   LYS A  18      65.267  12.552  -7.540  1.00  0.00      LA0  H
ATOM    176  CA  LYS A  18      64.235  10.663  -7.569  1.00  0.00      LA0  C
ATOM    177  CB  LYS A  18      65.108  10.196  -8.736  1.00  0.00      LA0  C
ATOM    178  CG  LYS A  18      64.903   8.729  -9.131  1.00  0.00      LA0  C
ATOM    179  CD  LYS A  18      63.461   8.467  -9.554  1.00  0.00      LA0  C
ATOM    180  CE  LYS A  18      63.237   7.120 -10.233  1.00  0.00      LA0  C
ATOM    181  NZ  LYS A  18      61.896   7.128 -10.826  1.00  0.00      LA0  N
ATOM    182  HZ1 LYS A  18      61.770   6.337 -11.497  1.00  0.00      LA0  H
ATOM    183  HZ2 LYS A  18      61.128   7.122 -10.125  1.00  0.00      LA0  H
ATOM    184  HZ3 LYS A  18      61.789   7.937 -11.476  1.00  0.00      LA0  H
ATOM    185  C   LYS A  18      64.616   9.945  -6.291  1.00  0.00      LA0  C
ATOM    186  O   LYS A  18      65.785   9.745  -5.986  1.00  0.00      LA0  O
ATOM    187  N   GLU A  19      63.577   9.630  -5.521  1.00  0.00      LA0  N
ATOM    188  H   GLU A  19      62.634   9.723  -5.853  1.00  0.00      LA0  H
ATOM    189  CA  GLU A  19      63.922   9.074  -4.224  1.00  0.00      LA0  C
ATOM    190  CB  GLU A  19      62.934   9.588  -3.184  1.00  0.00      LA0  C
ATOM    191  CG  GLU A  19      63.635  10.058  -1.906  1.00  0.00      LA0  C
ATOM    192  CD  GLU A  19      62.644  10.830  -1.071  1.00  0.00      LA0  C
ATOM    193  OE1 GLU A  19      62.782  12.042  -0.945  1.00  0.00      LA0  O
ATOM    194  OE2 GLU A  19      61.674  10.242  -0.611  1.00  0.00      LA0  O
ATOM    195  C   GLU A  19      64.065   7.566  -4.262  1.00  0.00      LA0  C
ATOM    196  O   GLU A  19      63.801   6.931  -5.275  1.00  0.00      LA0  O
ATOM    197  N   ALA A  20      64.510   7.013  -3.121  1.00  0.00      LA0  N
ATOM    198  H   ALA A  20      64.668   7.596  -2.327  1.00  0.00      LA0  H
ATOM    199  CA  ALA A  20      64.821   5.581  -3.078  1.00  0.00      LA0  C
ATOM    200  CB  ALA A  20      65.430   5.213  -1.725  1.00  0.00      LA0  C
ATOM    201  C   ALA A  20      63.655   4.644  -3.356  1.00  0.00      LA0  C
ATOM    202  O   ALA A  20      63.819   3.517  -3.801  1.00  0.00      LA0  O
ATOM    203  N   ASP A  21      62.459   5.174  -3.075  1.00  0.00      LA0  N
ATOM    204  H   ASP A  21      62.346   6.126  -2.791  1.00  0.00      LA0  H
ATOM    205  CA  ASP A  21      61.243   4.419  -3.369  1.00  0.00      LA0  C
ATOM    206  CB  ASP A  21      60.098   4.931  -2.482  1.00  0.00      LA0  C
ATOM    207  CG  ASP A  21      59.706   6.382  -2.758  1.00  0.00      LA0  C
ATOM    208  OD1 ASP A  21      60.470   7.162  -3.320  1.00  0.00      LA0  O
ATOM    209  OD2 ASP A  21      58.604   6.766  -2.403  1.00  0.00      LA0  O
ATOM    210  C   ASP A  21      60.839   4.399  -4.839  1.00  0.00      LA0  C
ATOM    211  O   ASP A  21      59.907   3.722  -5.257  1.00  0.00      LA0  O
ATOM    212  N   GLY A  22      61.585   5.186  -5.623  1.00  0.00      LA0  N
ATOM    213  H   GLY A  22      62.289   5.773  -5.227  1.00  0.00      LA0  H
ATOM    214  CA  GLY A  22      61.271   5.254  -7.041  1.00  0.00      LA0  C
ATOM    215  C   GLY A  22      60.440   6.465  -7.418  1.00  0.00      LA0  C
ATOM    216  O   GLY A  22      60.403   6.873  -8.580  1.00  0.00      LA0  O
ATOM    217  N   THR A  23      59.765   7.018  -6.397  1.00  0.00      LA0  N
ATOM    218  H   THR A  23      59.953   6.771  -5.444  1.00  0.00      LA0  H
ATOM    219  CA  THR A  23      58.892   8.136  -6.722  1.00  0.00      LA0  C
ATOM    220  CB  THR A  23      57.777   8.298  -5.680  1.00  0.00      LA0  C
ATOM    221  OG1 THR A  23      58.310   8.624  -4.392  1.00  0.00      LA0  O
ATOM    222  HG1 THR A  23      58.611   7.788  -4.030  1.00  0.00      LA0  H
ATOM    223  CG2 THR A  23      56.893   7.053  -5.605  1.00  0.00      LA0  C
ATOM    224  C   THR A  23      59.649   9.434  -6.904  1.00  0.00      LA0  C
ATOM    225  O   THR A  23      60.866   9.516  -6.760  1.00  0.00      LA0  O
ATOM    226  N   TYR A  24      58.846  10.448  -7.226  1.00  0.00      LA0  N
ATOM    227  H   TYR A  24      57.864  10.324  -7.371  1.00  0.00      LA0  H
ATOM    228  CA  TYR A  24      59.380  11.793  -7.221  1.00  0.00      LA0  C
ATOM    229  CB  TYR A  24      59.013  12.474  -8.537  1.00  0.00      LA0  C
ATOM    230  CG  TYR A  24      59.743  11.768  -9.649  1.00  0.00      LA0  C
ATOM    231  CD1 TYR A  24      59.042  10.852 -10.458  1.00  0.00      LA0  C
ATOM    232  CE1 TYR A  24      59.758  10.097 -11.400  1.00  0.00      LA0  C
ATOM    233  CD2 TYR A  24      61.119  12.020  -9.815  1.00  0.00      LA0  C
ATOM    234  CE2 TYR A  24      61.831  11.266 -10.756  1.00  0.00      LA0  C
ATOM    235  CZ  TYR A  24      61.149  10.285 -11.501  1.00  0.00      LA0  C
ATOM    236  OH  TYR A  24      61.890   9.460 -12.321  1.00  0.00      LA0  O
ATOM    237  HH  TYR A  24      61.328   9.060 -12.993  1.00  0.00      LA0  H
ATOM    238  C   TYR A  24      58.859  12.538  -6.020  1.00  0.00      LA0  C
ATOM    239  O   TYR A  24      57.691  12.899  -5.938  1.00  0.00      LA0  O
ATOM    240  N   THR A  25      59.770  12.733  -5.070  1.00  0.00      LA0  N
ATOM    241  H   THR A  25      60.717  12.433  -5.200  1.00  0.00      LA0  H
ATOM    242  CA  THR A  25      59.343  13.539  -3.934  1.00  0.00      LA0  C
ATOM    243  CB  THR A  25      60.166  13.159  -2.705  1.00  0.00      LA0  C
ATOM    244  OG1 THR A  25      60.229  11.733  -2.577  1.00  0.00      LA0  O
ATOM    245  HG1 THR A  25      60.912  11.612  -1.908  1.00  0.00      LA0  H
ATOM    246  CG2 THR A  25      59.614  13.764  -1.413  1.00  0.00      LA0  C
ATOM    247  C   THR A  25      59.432  15.020  -4.263  1.00  0.00      LA0  C
ATOM    248  O   THR A  25      60.375  15.472  -4.904  1.00  0.00      LA0  O
ATOM    249  N   VAL A  26      58.380  15.727  -3.841  1.00  0.00      LA0  N
ATOM    250  H   VAL A  26      57.687  15.293  -3.267  1.00  0.00      LA0  H
ATOM    251  CA  VAL A  26      58.188  17.116  -4.239  1.00  0.00      LA0  C
ATOM    252  CB  VAL A  26      56.898  17.270  -5.060  1.00  0.00      LA0  C
ATOM    253  CG1 VAL A  26      56.879  18.588  -5.834  1.00  0.00      LA0  C
ATOM    254  CG2 VAL A  26      56.627  16.077  -5.971  1.00  0.00      LA0  C
ATOM    255  C   VAL A  26      58.067  17.990  -3.011  1.00  0.00      LA0  C
ATOM    256  O   VAL A  26      57.454  17.611  -2.017  1.00  0.00      LA0  O
ATOM    257  N   GLY A  27      58.641  19.185  -3.139  1.00  0.00      LA0  N
ATOM    258  H   GLY A  27      59.178  19.403  -3.958  1.00  0.00      LA0  H
ATOM    259  CA  GLY A  27      58.390  20.227  -2.151  1.00  0.00      LA0  C
ATOM    260  C   GLY A  27      58.771  21.537  -2.794  1.00  0.00      LA0  C
ATOM    261  O   GLY A  27      59.214  21.546  -3.935  1.00  0.00      LA0  O
ATOM    262  N   ILE A  28      58.600  22.637  -2.053  1.00  0.00      LA0  N
ATOM    263  H   ILE A  28      58.345  22.579  -1.090  1.00  0.00      LA0  H
ATOM    264  CA  ILE A  28      59.169  23.847  -2.647  1.00  0.00      LA0  C
ATOM    265  CB  ILE A  28      58.390  25.109  -2.262  1.00  0.00      LA0  C
ATOM    266  CG2 ILE A  28      57.009  25.099  -2.915  1.00  0.00      LA0  C
ATOM    267  CG1 ILE A  28      58.343  25.328  -0.747  1.00  0.00      LA0  C
ATOM    268  CD1 ILE A  28      57.735  26.676  -0.365  1.00  0.00      LA0  C
ATOM    269  C   ILE A  28      60.634  23.983  -2.295  1.00  0.00      LA0  C
ATOM    270  O   ILE A  28      61.108  23.400  -1.330  1.00  0.00      LA0  O
ATOM    271  N   THR A  29      61.333  24.748  -3.135  1.00  0.00      LA0  N
ATOM    272  H   THR A  29      60.880  25.211  -3.897  1.00  0.00      LA0  H
ATOM    273  CA  THR A  29      62.758  24.916  -2.871  1.00  0.00      LA0  C
ATOM    274  CB  THR A  29      63.436  25.463  -4.123  1.00  0.00      LA0  C
ATOM    275  OG1 THR A  29      62.691  26.562  -4.670  1.00  0.00      LA0  O
ATOM    276  HG1 THR A  29      61.978  26.165  -5.177  1.00  0.00      LA0  H
ATOM    277  CG2 THR A  29      63.581  24.369  -5.170  1.00  0.00      LA0  C
ATOM    278  C   THR A  29      63.053  25.805  -1.680  1.00  0.00      LA0  C
ATOM    279  O   THR A  29      62.190  26.532  -1.199  1.00  0.00      LA0  O
ATOM    280  N   GLU A  30      64.332  25.753  -1.273  1.00  0.00      LA0  N
ATOM    281  H   GLU A  30      64.945  25.081  -1.682  1.00  0.00      LA0  H
ATOM    282  CA  GLU A  30      64.840  26.647  -0.231  1.00  0.00      LA0  C
ATOM    283  CB  GLU A  30      66.356  26.495  -0.093  1.00  0.00      LA0  C
ATOM    284  CG  GLU A  30      66.880  26.717   1.326  1.00  0.00      LA0  C
ATOM    285  CD  GLU A  30      66.482  25.541   2.194  1.00  0.00      LA0  C
ATOM    286  OE1 GLU A  30      65.510  25.660   2.928  1.00  0.00      LA0  O
ATOM    287  OE2 GLU A  30      67.139  24.504   2.133  1.00  0.00      LA0  O
ATOM    288  C   GLU A  30      64.491  28.091  -0.519  1.00  0.00      LA0  C
ATOM    289  O   GLU A  30      63.749  28.741   0.199  1.00  0.00      LA0  O
ATOM    290  N   HIS A  31      64.973  28.527  -1.696  1.00  0.00      LA0  N
ATOM    291  H   HIS A  31      65.657  27.987  -2.180  1.00  0.00      LA0  H
ATOM    292  CA  HIS A  31      64.671  29.907  -2.068  1.00  0.00      LA0  C
ATOM    293  CB  HIS A  31      65.409  30.307  -3.345  1.00  0.00      LA0  C
ATOM    294  CG  HIS A  31      65.633  31.802  -3.331  1.00  0.00      LA0  C
ATOM    295  ND1 HIS A  31      66.226  32.460  -2.318  1.00  0.00      LA0  N
ATOM    296  HD1 HIS A  31      66.570  32.086  -1.467  1.00  0.00      LA0  H
ATOM    297  CD2 HIS A  31      65.276  32.727  -4.315  1.00  0.00      LA0  C
ATOM    298  NE2 HIS A  31      65.662  33.951  -3.878  1.00  0.00      LA0  N
ATOM    299  CE1 HIS A  31      66.247  33.786  -2.648  1.00  0.00      LA0  C
ATOM    300  C   HIS A  31      63.197  30.267  -2.128  1.00  0.00      LA0  C
ATOM    301  O   HIS A  31      62.783  31.377  -1.830  1.00  0.00      LA0  O
ATOM    302  N   ALA A  32      62.391  29.256  -2.490  1.00  0.00      LA0  N
ATOM    303  H   ALA A  32      62.752  28.343  -2.666  1.00  0.00      LA0  H
ATOM    304  CA  ALA A  32      60.955  29.511  -2.412  1.00  0.00      LA0  C
ATOM    305  CB  ALA A  32      60.166  28.367  -3.042  1.00  0.00      LA0  C
ATOM    306  C   ALA A  32      60.452  29.746  -0.996  1.00  0.00      LA0  C
ATOM    307  O   ALA A  32      59.685  30.664  -0.734  1.00  0.00      LA0  O
ATOM    308  N   GLN A  33      60.931  28.894  -0.074  1.00  0.00      LA0  N
ATOM    309  H   GLN A  33      61.630  28.215  -0.309  1.00  0.00      LA0  H
ATOM    310  CA  GLN A  33      60.504  29.113   1.307  1.00  0.00      LA0  C
ATOM    311  CB  GLN A  33      60.718  27.851   2.164  1.00  0.00      LA0  C
ATOM    312  CG  GLN A  33      62.156  27.445   2.506  1.00  0.00      LA0  C
ATOM    313  CD  GLN A  33      62.546  27.958   3.877  1.00  0.00      LA0  C
ATOM    314  OE1 GLN A  33      61.920  28.844   4.445  1.00  0.00      LA0  O
ATOM    315  NE2 GLN A  33      63.563  27.296   4.428  1.00  0.00      LA0  N
ATOM    316 HE21 GLN A  33      64.135  26.669   3.889  1.00  0.00      LA0  H
ATOM    317 HE22 GLN A  33      63.779  27.386   5.401  1.00  0.00      LA0  H
ATOM    318  C   GLN A  33      61.022  30.406   1.924  1.00  0.00      LA0  C
ATOM    319  O   GLN A  33      60.314  31.077   2.661  1.00  0.00      LA0  O
ATOM    320  N   GLU A  34      62.243  30.778   1.500  1.00  0.00      LA0  N
ATOM    321  H   GLU A  34      62.796  30.129   0.980  1.00  0.00      LA0  H
ATOM    322  CA  GLU A  34      62.776  32.110   1.804  1.00  0.00      LA0  C
ATOM    323  CB  GLU A  34      64.141  32.309   1.140  1.00  0.00      LA0  C
ATOM    324  CG  GLU A  34      65.262  31.362   1.581  1.00  0.00      LA0  C
ATOM    325  CD  GLU A  34      66.462  31.563   0.670  1.00  0.00      LA0  C
ATOM    326  OE1 GLU A  34      66.947  32.687   0.555  1.00  0.00      LA0  O
ATOM    327  OE2 GLU A  34      66.891  30.607   0.027  1.00  0.00      LA0  O
ATOM    328  C   GLU A  34      61.853  33.232   1.351  1.00  0.00      LA0  C
ATOM    329  O   GLU A  34      61.443  34.098   2.113  1.00  0.00      LA0  O
ATOM    330  N   LEU A  35      61.513  33.154   0.052  1.00  0.00      LA0  N
ATOM    331  H   LEU A  35      61.907  32.426  -0.510  1.00  0.00      LA0  H
ATOM    332  CA  LEU A  35      60.624  34.161  -0.531  1.00  0.00      LA0  C
ATOM    333  CB  LEU A  35      60.453  33.941  -2.036  1.00  0.00      LA0  C
ATOM    334  CG  LEU A  35      61.733  34.127  -2.854  1.00  0.00      LA0  C
ATOM    335  CD1 LEU A  35      61.528  33.703  -4.310  1.00  0.00      LA0  C
ATOM    336  CD2 LEU A  35      62.303  35.541  -2.736  1.00  0.00      LA0  C
ATOM    337  C   LEU A  35      59.254  34.239   0.113  1.00  0.00      LA0  C
ATOM    338  O   LEU A  35      58.625  35.288   0.180  1.00  0.00      LA0  O
ATOM    339  N   LEU A  36      58.806  33.069   0.586  1.00  0.00      LA0  N
ATOM    340  H   LEU A  36      59.345  32.231   0.486  1.00  0.00      LA0  H
ATOM    341  CA  LEU A  36      57.524  33.111   1.274  1.00  0.00      LA0  C
ATOM    342  CB  LEU A  36      56.836  31.739   1.293  1.00  0.00      LA0  C
ATOM    343  CG  LEU A  36      56.604  31.042  -0.056  1.00  0.00      LA0  C
ATOM    344  CD1 LEU A  36      55.671  29.843   0.110  1.00  0.00      LA0  C
ATOM    345  CD2 LEU A  36      56.102  31.966  -1.164  1.00  0.00      LA0  C
ATOM    346  C   LEU A  36      57.606  33.685   2.681  1.00  0.00      LA0  C
ATOM    347  O   LEU A  36      56.783  34.497   3.091  1.00  0.00      LA0  O
ATOM    348  N   GLY A  37      58.612  33.211   3.418  1.00  0.00      LA0  N
ATOM    349  H   GLY A  37      59.274  32.575   3.023  1.00  0.00      LA0  H
ATOM    350  CA  GLY A  37      58.587  33.446   4.857  1.00  0.00      LA0  C
ATOM    351  C   GLY A  37      57.856  32.324   5.570  1.00  0.00      LA0  C
ATOM    352  O   GLY A  37      57.491  31.314   4.974  1.00  0.00      LA0  O
ATOM    353  N   ASP A  38      57.652  32.551   6.871  1.00  0.00      LA0  N
ATOM    354  H   ASP A  38      58.030  33.362   7.326  1.00  0.00      LA0  H
ATOM    355  CA  ASP A  38      57.091  31.526   7.755  1.00  0.00      LA0  C
ATOM    356  CB  ASP A  38      57.002  32.062   9.187  1.00  0.00      LA0  C
ATOM    357  CG  ASP A  38      58.345  32.633   9.604  1.00  0.00      LA0  C
ATOM    358  OD1 ASP A  38      59.129  31.909  10.212  1.00  0.00      LA0  O
ATOM    359  OD2 ASP A  38      58.609  33.795   9.291  1.00  0.00      LA0  O
ATOM    360  C   ASP A  38      55.751  30.969   7.319  1.00  0.00      LA0  C
ATOM    361  O   ASP A  38      54.788  31.689   7.068  1.00  0.00      LA0  O
ATOM    362  N   MET A  39      55.745  29.637   7.204  1.00  0.00      LA0  N
ATOM    363  H   MET A  39      56.551  29.120   7.495  1.00  0.00      LA0  H
ATOM    364  CA  MET A  39      54.591  28.958   6.629  1.00  0.00      LA0  C
ATOM    365  CB  MET A  39      54.995  27.565   6.138  1.00  0.00      LA0  C
ATOM    366  CG  MET A  39      54.359  27.135   4.814  1.00  0.00      LA0  C
ATOM    367  SD  MET A  39      54.814  28.200   3.431  1.00  0.00      LA0  S
ATOM    368  CE  MET A  39      56.607  28.081   3.562  1.00  0.00      LA0  C
ATOM    369  C   MET A  39      53.409  28.866   7.568  1.00  0.00      LA0  C
ATOM    370  O   MET A  39      53.483  28.319   8.660  1.00  0.00      LA0  O
ATOM    371  N   VAL A  40      52.300  29.421   7.072  1.00  0.00      LA0  N
ATOM    372  H   VAL A  40      52.321  29.782   6.142  1.00  0.00      LA0  H
ATOM    373  CA  VAL A  40      51.044  29.239   7.786  1.00  0.00      LA0  C
ATOM    374  CB  VAL A  40      50.092  30.401   7.456  1.00  0.00      LA0  C
ATOM    375  CG1 VAL A  40      48.633  30.187   7.867  1.00  0.00      LA0  C
ATOM    376  CG2 VAL A  40      50.635  31.663   8.119  1.00  0.00      LA0  C
ATOM    377  C   VAL A  40      50.441  27.874   7.507  1.00  0.00      LA0  C
ATOM    378  O   VAL A  40      50.061  27.155   8.419  1.00  0.00      LA0  O
ATOM    379  N   PHE A  41      50.378  27.528   6.216  1.00  0.00      LA0  N
ATOM    380  H   PHE A  41      50.729  28.108   5.476  1.00  0.00      LA0  H
ATOM    381  CA  PHE A  41      49.727  26.257   5.911  1.00  0.00      LA0  C
ATOM    382  CB  PHE A  41      48.198  26.452   5.866  1.00  0.00      LA0  C
ATOM    383  CG  PHE A  41      47.451  25.140   5.969  1.00  0.00      LA0  C
ATOM    384  CD1 PHE A  41      47.642  24.307   7.094  1.00  0.00      LA0  C
ATOM    385  CD2 PHE A  41      46.573  24.770   4.927  1.00  0.00      LA0  C
ATOM    386  CE1 PHE A  41      46.958  23.079   7.170  1.00  0.00      LA0  C
ATOM    387  CE2 PHE A  41      45.887  23.542   5.002  1.00  0.00      LA0  C
ATOM    388  CZ  PHE A  41      46.092  22.706   6.120  1.00  0.00      LA0  C
ATOM    389  C   PHE A  41      50.265  25.675   4.623  1.00  0.00      LA0  C
ATOM    390  O   PHE A  41      50.923  26.357   3.848  1.00  0.00      LA0  O
ATOM    391  N   VAL A  42      49.968  24.385   4.423  1.00  0.00      LA0  N
ATOM    392  H   VAL A  42      49.512  23.833   5.119  1.00  0.00      LA0  H
ATOM    393  CA  VAL A  42      50.091  23.857   3.070  1.00  0.00      LA0  C
ATOM    394  CB  VAL A  42      51.320  22.947   2.898  1.00  0.00      LA0  C
ATOM    395  CG1 VAL A  42      51.456  22.486   1.445  1.00  0.00      LA0  C
ATOM    396  CG2 VAL A  42      52.617  23.611   3.366  1.00  0.00      LA0  C
ATOM    397  C   VAL A  42      48.818  23.109   2.729  1.00  0.00      LA0  C
ATOM    398  O   VAL A  42      48.475  22.122   3.366  1.00  0.00      LA0  O
ATOM    399  N   ASP A  43      48.136  23.642   1.711  1.00  0.00      LA0  N
ATOM    400  H   ASP A  43      48.497  24.472   1.292  1.00  0.00      LA0  H
ATOM    401  CA  ASP A  43      46.983  22.956   1.132  1.00  0.00      LA0  C
ATOM    402  CB  ASP A  43      46.300  23.916   0.157  1.00  0.00      LA0  C
ATOM    403  CG  ASP A  43      44.793  23.773   0.156  1.00  0.00      LA0  C
ATOM    404  OD1 ASP A  43      44.298  22.689   0.453  1.00  0.00      LA0  O
ATOM    405  OD2 ASP A  43      44.119  24.764  -0.134  1.00  0.00      LA0  O
ATOM    406  C   ASP A  43      47.430  21.691   0.419  1.00  0.00      LA0  C
ATOM    407  O   ASP A  43      48.510  21.666  -0.168  1.00  0.00      LA0  O
ATOM    408  N   LEU A  44      46.611  20.639   0.535  1.00  0.00      LA0  N
ATOM    409  H   LEU A  44      45.666  20.798   0.834  1.00  0.00      LA0  H
ATOM    410  CA  LEU A  44      47.135  19.316   0.183  1.00  0.00      LA0  C
ATOM    411  CB  LEU A  44      47.377  18.479   1.449  1.00  0.00      LA0  C
ATOM    412  CG  LEU A  44      48.574  18.928   2.294  1.00  0.00      LA0  C
ATOM    413  CD1 LEU A  44      48.599  18.238   3.658  1.00  0.00      LA0  C
ATOM    414  CD2 LEU A  44      49.902  18.756   1.553  1.00  0.00      LA0  C
ATOM    415  C   LEU A  44      46.266  18.537  -0.790  1.00  0.00      LA0  C
ATOM    416  O   LEU A  44      45.055  18.440  -0.638  1.00  0.00      LA0  O
ATOM    417  N   PRO A  45      46.934  17.958  -1.817  1.00  0.00      LA0  N
ATOM    418  CD  PRO A  45      48.354  18.070  -2.136  1.00  0.00      LA0  C
ATOM    419  CA  PRO A  45      46.201  17.095  -2.746  1.00  0.00      LA0  C
ATOM    420  CB  PRO A  45      47.186  16.977  -3.913  1.00  0.00      LA0  C
ATOM    421  CG  PRO A  45      48.575  17.090  -3.282  1.00  0.00      LA0  C
ATOM    422  C   PRO A  45      45.868  15.755  -2.109  1.00  0.00      LA0  C
ATOM    423  O   PRO A  45      46.662  15.178  -1.377  1.00  0.00      LA0  O
ATOM    424  N   GLU A  46      44.658  15.280  -2.434  1.00  0.00      LA0  N
ATOM    425  H   GLU A  46      44.051  15.793  -3.033  1.00  0.00      LA0  H
ATOM    426  CA  GLU A  46      44.285  13.967  -1.910  1.00  0.00      LA0  C
ATOM    427  CB  GLU A  46      42.771  13.764  -2.079  1.00  0.00      LA0  C
ATOM    428  CG  GLU A  46      42.175  12.514  -1.411  1.00  0.00      LA0  C
ATOM    429  CD  GLU A  46      42.435  12.532   0.085  1.00  0.00      LA0  C
ATOM    430  OE1 GLU A  46      41.628  13.102   0.815  1.00  0.00      LA0  O
ATOM    431  OE2 GLU A  46      43.442  11.970   0.516  1.00  0.00      LA0  O
ATOM    432  C   GLU A  46      45.091  12.839  -2.539  1.00  0.00      LA0  C
ATOM    433  O   GLU A  46      45.447  12.875  -3.716  1.00  0.00      LA0  O
ATOM    434  N   VAL A  47      45.386  11.840  -1.700  1.00  0.00      LA0  N
ATOM    435  H   VAL A  47      44.926  11.841  -0.807  1.00  0.00      LA0  H
ATOM    436  CA  VAL A  47      46.093  10.673  -2.216  1.00  0.00      LA0  C
ATOM    437  CB  VAL A  47      46.569   9.799  -1.043  1.00  0.00      LA0  C
ATOM    438  CG1 VAL A  47      47.295   8.525  -1.487  1.00  0.00      LA0  C
ATOM    439  CG2 VAL A  47      47.448  10.628  -0.101  1.00  0.00      LA0  C
ATOM    440  C   VAL A  47      45.226   9.905  -3.204  1.00  0.00      LA0  C
ATOM    441  O   VAL A  47      44.048   9.654  -2.988  1.00  0.00      LA0  O
ATOM    442  N   GLY A  48      45.859   9.577  -4.333  1.00  0.00      LA0  N
ATOM    443  H   GLY A  48      46.823   9.818  -4.443  1.00  0.00      LA0  H
ATOM    444  CA  GLY A  48      45.079   8.951  -5.393  1.00  0.00      LA0  C
ATOM    445  C   GLY A  48      44.564   9.924  -6.440  1.00  0.00      LA0  C
ATOM    446  O   GLY A  48      43.966   9.537  -7.436  1.00  0.00      LA0  O
ATOM    447  N   ALA A  49      44.832  11.219  -6.200  1.00  0.00      LA0  N
ATOM    448  H   ALA A  49      45.298  11.535  -5.372  1.00  0.00      LA0  H
ATOM    449  CA  ALA A  49      44.521  12.135  -7.292  1.00  0.00      LA0  C
ATOM    450  CB  ALA A  49      44.398  13.572  -6.782  1.00  0.00      LA0  C
ATOM    451  C   ALA A  49      45.583  12.088  -8.372  1.00  0.00      LA0  C
ATOM    452  O   ALA A  49      46.776  12.101  -8.093  1.00  0.00      LA0  O
ATOM    453  N   THR A  50      45.099  12.044  -9.612  1.00  0.00      LA0  N
ATOM    454  H   THR A  50      44.122  11.967  -9.792  1.00  0.00      LA0  H
ATOM    455  CA  THR A  50      46.054  12.149 -10.707  1.00  0.00      LA0  C
ATOM    456  CB  THR A  50      45.735  11.077 -11.750  1.00  0.00      LA0  C
ATOM    457  OG1 THR A  50      45.531   9.823 -11.088  1.00  0.00      LA0  O
ATOM    458  HG1 THR A  50      45.404   9.163 -11.756  1.00  0.00      LA0  H
ATOM    459  CG2 THR A  50      46.813  10.948 -12.831  1.00  0.00      LA0  C
ATOM    460  C   THR A  50      46.016  13.543 -11.298  1.00  0.00      LA0  C
ATOM    461  O   THR A  50      44.953  14.050 -11.636  1.00  0.00      LA0  O
ATOM    462  N   VAL A  51      47.206  14.148 -11.367  1.00  0.00      LA0  N
ATOM    463  H   VAL A  51      48.037  13.646 -11.119  1.00  0.00      LA0  H
ATOM    464  CA  VAL A  51      47.291  15.511 -11.885  1.00  0.00      LA0  C
ATOM    465  CB  VAL A  51      47.663  16.493 -10.764  1.00  0.00      LA0  C
ATOM    466  CG1 VAL A  51      46.477  16.747  -9.831  1.00  0.00      LA0  C
ATOM    467  CG2 VAL A  51      48.901  16.027  -9.992  1.00  0.00      LA0  C
ATOM    468  C   VAL A  51      48.277  15.591 -13.034  1.00  0.00      LA0  C
ATOM    469  O   VAL A  51      49.074  14.682 -13.251  1.00  0.00      LA0  O
ATOM    470  N   SER A  52      48.182  16.699 -13.765  1.00  0.00      LA0  N
ATOM    471  H   SER A  52      47.532  17.427 -13.537  1.00  0.00      LA0  H
ATOM    472  CA  SER A  52      49.064  16.866 -14.913  1.00  0.00      LA0  C
ATOM    473  CB  SER A  52      48.305  17.552 -16.054  1.00  0.00      LA0  C
ATOM    474  OG  SER A  52      46.893  17.530 -15.796  1.00  0.00      LA0  O
ATOM    475  HG  SER A  52      46.728  18.275 -15.201  1.00  0.00      LA0  H
ATOM    476  C   SER A  52      50.317  17.648 -14.570  1.00  0.00      LA0  C
ATOM    477  O   SER A  52      50.369  18.382 -13.590  1.00  0.00      LA0  O
ATOM    478  N   ALA A  53      51.334  17.487 -15.429  1.00  0.00      LA0  N
ATOM    479  H   ALA A  53      51.309  16.782 -16.140  1.00  0.00      LA0  H
ATOM    480  CA  ALA A  53      52.506  18.343 -15.268  1.00  0.00      LA0  C
ATOM    481  CB  ALA A  53      53.639  17.911 -16.202  1.00  0.00      LA0  C
ATOM    482  C   ALA A  53      52.175  19.800 -15.525  1.00  0.00      LA0  C
ATOM    483  O   ALA A  53      51.884  20.214 -16.640  1.00  0.00      LA0  O
ATOM    484  N   GLY A  54      52.200  20.551 -14.422  1.00  0.00      LA0  N
ATOM    485  H   GLY A  54      52.472  20.114 -13.562  1.00  0.00      LA0  H
ATOM    486  CA  GLY A  54      51.768  21.939 -14.524  1.00  0.00      LA0  C
ATOM    487  C   GLY A  54      50.572  22.279 -13.655  1.00  0.00      LA0  C
ATOM    488  O   GLY A  54      50.347  23.429 -13.302  1.00  0.00      LA0  O
ATOM    489  N   ASP A  55      49.816  21.231 -13.295  1.00  0.00      LA0  N
ATOM    490  H   ASP A  55      49.979  20.303 -13.627  1.00  0.00      LA0  H
ATOM    491  CA  ASP A  55      48.674  21.486 -12.417  1.00  0.00      LA0  C
ATOM    492  CB  ASP A  55      47.831  20.227 -12.178  1.00  0.00      LA0  C
ATOM    493  CG  ASP A  55      47.056  19.741 -13.391  1.00  0.00      LA0  C
ATOM    494  OD1 ASP A  55      47.309  20.177 -14.508  1.00  0.00      LA0  O
ATOM    495  OD2 ASP A  55      46.199  18.881 -13.219  1.00  0.00      LA0  O
ATOM    496  C   ASP A  55      49.111  21.956 -11.050  1.00  0.00      LA0  C
ATOM    497  O   ASP A  55      50.015  21.390 -10.442  1.00  0.00      LA0  O
ATOM    498  N   ASP A  56      48.397  22.975 -10.556  1.00  0.00      LA0  N
ATOM    499  H   ASP A  56      47.738  23.488 -11.107  1.00  0.00      LA0  H
ATOM    500  CA  ASP A  56      48.487  23.181  -9.114  1.00  0.00      LA0  C
ATOM    501  CB  ASP A  56      47.968  24.561  -8.680  1.00  0.00      LA0  C
ATOM    502  CG  ASP A  56      46.512  24.793  -9.054  1.00  0.00      LA0  C
ATOM    503  OD1 ASP A  56      46.192  24.892 -10.237  1.00  0.00      LA0  O
ATOM    504  OD2 ASP A  56      45.663  24.796  -8.168  1.00  0.00      LA0  O
ATOM    505  C   ASP A  56      47.781  22.072  -8.363  1.00  0.00      LA0  C
ATOM    506  O   ASP A  56      46.619  21.741  -8.608  1.00  0.00      LA0  O
ATOM    507  N   CYS A  57      48.566  21.490  -7.457  1.00  0.00      LA0  N
ATOM    508  H   CYS A  57      49.527  21.770  -7.391  1.00  0.00      LA0  H
ATOM    509  CA  CYS A  57      47.996  20.411  -6.664  1.00  0.00      LA0  C
ATOM    510  CB  CYS A  57      48.624  19.074  -7.061  1.00  0.00      LA0  C
ATOM    511  SG  CYS A  57      50.425  19.062  -6.908  1.00  0.00      LA0  S
ATOM    512  C   CYS A  57      48.080  20.655  -5.172  1.00  0.00      LA0  C
ATOM    513  O   CYS A  57      47.183  20.308  -4.416  1.00  0.00      LA0  O
ATOM    514  N   ALA A  58      49.192  21.288  -4.776  1.00  0.00      LA0  N
ATOM    515  H   ALA A  58      49.884  21.599  -5.431  1.00  0.00      LA0  H
ATOM    516  CA  ALA A  58      49.290  21.678  -3.372  1.00  0.00      LA0  C
ATOM    517  CB  ALA A  58      50.494  21.000  -2.722  1.00  0.00      LA0  C
ATOM    518  C   ALA A  58      49.462  23.175  -3.306  1.00  0.00      LA0  C
ATOM    519  O   ALA A  58      49.746  23.793  -4.322  1.00  0.00      LA0  O
ATOM    520  N   VAL A  59      49.290  23.751  -2.111  1.00  0.00      LA0  N
ATOM    521  H   VAL A  59      49.005  23.203  -1.321  1.00  0.00      LA0  H
ATOM    522  CA  VAL A  59      49.575  25.185  -2.006  1.00  0.00      LA0  C
ATOM    523  CB  VAL A  59      48.296  26.056  -2.032  1.00  0.00      LA0  C
ATOM    524  CG1 VAL A  59      48.641  27.548  -1.982  1.00  0.00      LA0  C
ATOM    525  CG2 VAL A  59      47.373  25.761  -3.218  1.00  0.00      LA0  C
ATOM    526  C   VAL A  59      50.349  25.473  -0.734  1.00  0.00      LA0  C
ATOM    527  O   VAL A  59      49.807  25.404   0.358  1.00  0.00      LA0  O
ATOM    528  N   ALA A  60      51.633  25.803  -0.897  1.00  0.00      LA0  N
ATOM    529  H   ALA A  60      52.018  25.959  -1.808  1.00  0.00      LA0  H
ATOM    530  CA  ALA A  60      52.309  26.286   0.304  1.00  0.00      LA0  C
ATOM    531  CB  ALA A  60      53.824  26.111   0.197  1.00  0.00      LA0  C
ATOM    532  C   ALA A  60      52.000  27.752   0.496  1.00  0.00      LA0  C
ATOM    533  O   ALA A  60      51.975  28.520  -0.460  1.00  0.00      LA0  O
ATOM    534  N   GLU A  61      51.753  28.107   1.753  1.00  0.00      LA0  N
ATOM    535  H   GLU A  61      51.713  27.440   2.500  1.00  0.00      LA0  H
ATOM    536  CA  GLU A  61      51.397  29.494   1.995  1.00  0.00      LA0  C
ATOM    537  CB  GLU A  61      49.879  29.661   1.944  1.00  0.00      LA0  C
ATOM    538  CG  GLU A  61      49.119  28.926   3.052  1.00  0.00      LA0  C
ATOM    539  CD  GLU A  61      47.638  29.059   2.829  1.00  0.00      LA0  C
ATOM    540  OE1 GLU A  61      46.938  28.050   2.837  1.00  0.00      LA0  O
ATOM    541  OE2 GLU A  61      47.174  30.156   2.533  1.00  0.00      LA0  O
ATOM    542  C   GLU A  61      51.979  29.997   3.290  1.00  0.00      LA0  C
ATOM    543  O   GLU A  61      51.924  29.347   4.329  1.00  0.00      LA0  O
ATOM    544  N   SER A  62      52.576  31.178   3.184  1.00  0.00      LA0  N
ATOM    545  H   SER A  62      52.605  31.704   2.333  1.00  0.00      LA0  H
ATOM    546  CA  SER A  62      53.163  31.699   4.404  1.00  0.00      LA0  C
ATOM    547  CB  SER A  62      54.500  32.332   4.055  1.00  0.00      LA0  C
ATOM    548  OG  SER A  62      54.295  33.471   3.214  1.00  0.00      LA0  O
ATOM    549  HG  SER A  62      55.169  33.824   3.082  1.00  0.00      LA0  H
ATOM    550  C   SER A  62      52.233  32.663   5.112  1.00  0.00      LA0  C
ATOM    551  O   SER A  62      51.043  32.716   4.831  1.00  0.00      LA0  O
ATOM    552  N   VAL A  63      52.837  33.478   5.992  1.00  0.00      LA0  N
ATOM    553  H   VAL A  63      53.728  33.224   6.374  1.00  0.00      LA0  H
ATOM    554  CA  VAL A  63      52.139  34.701   6.386  1.00  0.00      LA0  C
ATOM    555  CB  VAL A  63      52.914  35.456   7.480  1.00  0.00      LA0  C
ATOM    556  CG1 VAL A  63      52.867  34.680   8.797  1.00  0.00      LA0  C
ATOM    557  CG2 VAL A  63      54.357  35.787   7.077  1.00  0.00      LA0  C
ATOM    558  C   VAL A  63      51.790  35.618   5.216  1.00  0.00      LA0  C
ATOM    559  O   VAL A  63      50.740  36.245   5.190  1.00  0.00      LA0  O
ATOM    560  N   LYS A  64      52.709  35.671   4.234  1.00  0.00      LA0  N
ATOM    561  H   LYS A  64      53.508  35.070   4.245  1.00  0.00      LA0  H
ATOM    562  CA  LYS A  64      52.336  36.481   3.083  1.00  0.00      LA0  C
ATOM    563  CB  LYS A  64      53.359  37.563   2.706  1.00  0.00      LA0  C
ATOM    564  CG  LYS A  64      52.794  38.812   1.979  1.00  0.00      LA0  C
ATOM    565  CD  LYS A  64      51.951  38.664   0.692  1.00  0.00      LA0  C
ATOM    566  CE  LYS A  64      50.432  38.960   0.782  1.00  0.00      LA0  C
ATOM    567  NZ  LYS A  64      49.598  37.930   1.443  1.00  0.00      LA0  N
ATOM    568  HZ1 LYS A  64      48.576  38.136   1.337  1.00  0.00      LA0  H
ATOM    569  HZ2 LYS A  64      49.767  36.991   1.023  1.00  0.00      LA0  H
ATOM    570  HZ3 LYS A  64      49.777  37.825   2.458  1.00  0.00      LA0  H
ATOM    571  C   LYS A  64      52.015  35.698   1.844  1.00  0.00      LA0  C
ATOM    572  O   LYS A  64      50.925  35.804   1.313  1.00  0.00      LA0  O
ATOM    573  N   ALA A  65      53.033  35.035   1.315  1.00  0.00      LA0  N
ATOM    574  H   ALA A  65      53.823  34.736   1.848  1.00  0.00      LA0  H
ATOM    575  CA  ALA A  65      52.813  34.640  -0.062  1.00  0.00      LA0  C
ATOM    576  CB  ALA A  65      54.033  34.966  -0.922  1.00  0.00      LA0  C
ATOM    577  C   ALA A  65      52.462  33.186  -0.167  1.00  0.00      LA0  C
ATOM    578  O   ALA A  65      53.030  32.325   0.494  1.00  0.00      LA0  O
ATOM    579  N   ALA A  66      51.487  32.947  -1.039  1.00  0.00      LA0  N
ATOM    580  H   ALA A  66      51.022  33.695  -1.516  1.00  0.00      LA0  H
ATOM    581  CA  ALA A  66      51.314  31.552  -1.398  1.00  0.00      LA0  C
ATOM    582  CB  ALA A  66      49.857  31.231  -1.729  1.00  0.00      LA0  C
ATOM    583  C   ALA A  66      52.132  31.259  -2.621  1.00  0.00      LA0  C
ATOM    584  O   ALA A  66      52.121  32.010  -3.587  1.00  0.00      LA0  O
ATOM    585  N   SER A  67      52.791  30.110  -2.578  1.00  0.00      LA0  N
ATOM    586  H   SER A  67      52.906  29.581  -1.736  1.00  0.00      LA0  H
ATOM    587  CA  SER A  67      52.732  29.467  -3.867  1.00  0.00      LA0  C
ATOM    588  CB  SER A  67      54.023  29.534  -4.686  1.00  0.00      LA0  C
ATOM    589  OG  SER A  67      53.650  29.626  -6.074  1.00  0.00      LA0  O
ATOM    590  HG  SER A  67      53.641  28.714  -6.395  1.00  0.00      LA0  H
ATOM    591  C   SER A  67      52.158  28.085  -3.797  1.00  0.00      LA0  C
ATOM    592  O   SER A  67      52.655  27.160  -3.167  1.00  0.00      LA0  O
ATOM    593  N   ASP A  68      51.074  28.011  -4.566  1.00  0.00      LA0  N
ATOM    594  H   ASP A  68      50.612  28.851  -4.850  1.00  0.00      LA0  H
ATOM    595  CA  ASP A  68      50.784  26.815  -5.351  1.00  0.00      LA0  C
ATOM    596  CB  ASP A  68      49.869  27.196  -6.523  1.00  0.00      LA0  C
ATOM    597  CG  ASP A  68      50.220  28.579  -7.062  1.00  0.00      LA0  C
ATOM    598  OD1 ASP A  68      51.148  28.719  -7.851  1.00  0.00      LA0  O
ATOM    599  OD2 ASP A  68      49.598  29.549  -6.640  1.00  0.00      LA0  O
ATOM    600  C   ASP A  68      52.030  26.096  -5.839  1.00  0.00      LA0  C
ATOM    601  O   ASP A  68      53.040  26.689  -6.205  1.00  0.00      LA0  O
ATOM    602  N   ILE A  69      51.895  24.779  -5.713  1.00  0.00      LA0  N
ATOM    603  H   ILE A  69      50.982  24.424  -5.524  1.00  0.00      LA0  H
ATOM    604  CA  ILE A  69      52.967  23.826  -5.935  1.00  0.00      LA0  C
ATOM    605  CB  ILE A  69      53.212  23.015  -4.658  1.00  0.00      LA0  C
ATOM    606  CG2 ILE A  69      54.333  21.983  -4.811  1.00  0.00      LA0  C
ATOM    607  CG1 ILE A  69      53.458  23.941  -3.473  1.00  0.00      LA0  C
ATOM    608  CD1 ILE A  69      53.437  23.181  -2.155  1.00  0.00      LA0  C
ATOM    609  C   ILE A  69      52.451  22.931  -7.024  1.00  0.00      LA0  C
ATOM    610  O   ILE A  69      51.324  22.437  -6.964  1.00  0.00      LA0  O
ATOM    611  N   TYR A  70      53.296  22.814  -8.039  1.00  0.00      LA0  N
ATOM    612  H   TYR A  70      54.254  23.112  -7.996  1.00  0.00      LA0  H
ATOM    613  CA  TYR A  70      52.793  22.212  -9.256  1.00  0.00      LA0  C
ATOM    614  CB  TYR A  70      53.417  22.907 -10.482  1.00  0.00      LA0  C
ATOM    615  CG  TYR A  70      53.140  24.403 -10.511  1.00  0.00      LA0  C
ATOM    616  CD1 TYR A  70      52.391  24.933 -11.581  1.00  0.00      LA0  C
ATOM    617  CE1 TYR A  70      52.112  26.311 -11.610  1.00  0.00      LA0  C
ATOM    618  CD2 TYR A  70      53.639  25.240  -9.487  1.00  0.00      LA0  C
ATOM    619  CE2 TYR A  70      53.345  26.609  -9.498  1.00  0.00      LA0  C
ATOM    620  CZ  TYR A  70      52.570  27.123 -10.551  1.00  0.00      LA0  C
ATOM    621  OH  TYR A  70      52.232  28.460 -10.517  1.00  0.00      LA0  O
ATOM    622  HH  TYR A  70      51.850  28.616  -9.657  1.00  0.00      LA0  H
ATOM    623  C   TYR A  70      53.091  20.733  -9.217  1.00  0.00      LA0  C
ATOM    624  O   TYR A  70      53.800  20.244  -8.344  1.00  0.00      LA0  O
ATOM    625  N   ALA A  71      52.534  20.033 -10.204  1.00  0.00      LA0  N
ATOM    626  H   ALA A  71      51.845  20.457 -10.793  1.00  0.00      LA0  H
ATOM    627  CA  ALA A  71      53.098  18.713 -10.448  1.00  0.00      LA0  C
ATOM    628  CB  ALA A  71      52.012  17.752 -10.913  1.00  0.00      LA0  C
ATOM    629  C   ALA A  71      54.181  18.819 -11.503  1.00  0.00      LA0  C
ATOM    630  O   ALA A  71      53.912  19.130 -12.656  1.00  0.00      LA0  O
ATOM    631  N   PRO A  72      55.443  18.596 -11.068  1.00  0.00      LA0  N
ATOM    632  CD  PRO A  72      55.873  18.305  -9.706  1.00  0.00      LA0  C
ATOM    633  CA  PRO A  72      56.564  18.727 -12.005  1.00  0.00      LA0  C
ATOM    634  CB  PRO A  72      57.785  18.584 -11.089  1.00  0.00      LA0  C
ATOM    635  CG  PRO A  72      57.287  18.861  -9.673  1.00  0.00      LA0  C
ATOM    636  C   PRO A  72      56.536  17.693 -13.124  1.00  0.00      LA0  C
ATOM    637  O   PRO A  72      56.758  17.976 -14.294  1.00  0.00      LA0  O
ATOM    638  N   VAL A  73      56.256  16.462 -12.680  1.00  0.00      LA0  N
ATOM    639  H   VAL A  73      56.014  16.333 -11.721  1.00  0.00      LA0  H
ATOM    640  CA  VAL A  73      55.910  15.403 -13.623  1.00  0.00      LA0  C
ATOM    641  CB  VAL A  73      56.712  14.132 -13.303  1.00  0.00      LA0  C
ATOM    642  CG1 VAL A  73      58.201  14.341 -13.576  1.00  0.00      LA0  C
ATOM    643  CG2 VAL A  73      56.491  13.649 -11.867  1.00  0.00      LA0  C
ATOM    644  C   VAL A  73      54.420  15.175 -13.464  1.00  0.00      LA0  C
ATOM    645  O   VAL A  73      53.852  15.639 -12.480  1.00  0.00      LA0  O
ATOM    646  N   SER A  74      53.811  14.475 -14.425  1.00  0.00      LA0  N
ATOM    647  H   SER A  74      54.319  14.001 -15.150  1.00  0.00      LA0  H
ATOM    648  CA  SER A  74      52.409  14.166 -14.161  1.00  0.00      LA0  C
ATOM    649  CB  SER A  74      51.620  14.014 -15.464  1.00  0.00      LA0  C
ATOM    650  OG  SER A  74      52.054  14.983 -16.428  1.00  0.00      LA0  O
ATOM    651  HG  SER A  74      52.859  14.605 -16.793  1.00  0.00      LA0  H
ATOM    652  C   SER A  74      52.289  12.919 -13.307  1.00  0.00      LA0  C
ATOM    653  O   SER A  74      53.280  12.276 -12.977  1.00  0.00      LA0  O
ATOM    654  N   GLY A  75      51.040  12.589 -12.965  1.00  0.00      LA0  N
ATOM    655  H   GLY A  75      50.263  13.199 -13.128  1.00  0.00      LA0  H
ATOM    656  CA  GLY A  75      50.878  11.289 -12.340  1.00  0.00      LA0  C
ATOM    657  C   GLY A  75      50.091  11.327 -11.054  1.00  0.00      LA0  C
ATOM    658  O   GLY A  75      49.262  12.195 -10.810  1.00  0.00      LA0  O
ATOM    659  N   GLU A  76      50.371  10.292 -10.264  1.00  0.00      LA0  N
ATOM    660  H   GLU A  76      51.202   9.771 -10.462  1.00  0.00      LA0  H
ATOM    661  CA  GLU A  76      49.511   9.940  -9.142  1.00  0.00      LA0  C
ATOM    662  CB  GLU A  76      49.353   8.423  -9.212  1.00  0.00      LA0  C
ATOM    663  CG  GLU A  76      48.373   7.710  -8.280  1.00  0.00      LA0  C
ATOM    664  CD  GLU A  76      48.460   6.230  -8.615  1.00  0.00      LA0  C
ATOM    665  OE1 GLU A  76      47.999   5.824  -9.680  1.00  0.00      LA0  O
ATOM    666  OE2 GLU A  76      49.073   5.472  -7.867  1.00  0.00      LA0  O
ATOM    667  C   GLU A  76      50.101  10.407  -7.826  1.00  0.00      LA0  C
ATOM    668  O   GLU A  76      51.249  10.120  -7.502  1.00  0.00      LA0  O
ATOM    669  N   ILE A  77      49.281  11.147  -7.071  1.00  0.00      LA0  N
ATOM    670  H   ILE A  77      48.355  11.341  -7.396  1.00  0.00      LA0  H
ATOM    671  CA  ILE A  77      49.746  11.558  -5.746  1.00  0.00      LA0  C
ATOM    672  CB  ILE A  77      48.913  12.729  -5.193  1.00  0.00      LA0  C
ATOM    673  CG2 ILE A  77      49.473  13.228  -3.855  1.00  0.00      LA0  C
ATOM    674  CG1 ILE A  77      48.767  13.868  -6.208  1.00  0.00      LA0  C
ATOM    675  CD1 ILE A  77      50.088  14.541  -6.580  1.00  0.00      LA0  C
ATOM    676  C   ILE A  77      49.715  10.389  -4.779  1.00  0.00      LA0  C
ATOM    677  O   ILE A  77      48.673  10.012  -4.261  1.00  0.00      LA0  O
ATOM    678  N   VAL A  78      50.900   9.812  -4.572  1.00  0.00      LA0  N
ATOM    679  H   VAL A  78      51.721  10.215  -4.982  1.00  0.00      LA0  H
ATOM    680  CA  VAL A  78      50.903   8.621  -3.726  1.00  0.00      LA0  C
ATOM    681  CB  VAL A  78      51.927   7.590  -4.217  1.00  0.00      LA0  C
ATOM    682  CG1 VAL A  78      51.488   7.025  -5.567  1.00  0.00      LA0  C
ATOM    683  CG2 VAL A  78      53.354   8.141  -4.256  1.00  0.00      LA0  C
ATOM    684  C   VAL A  78      51.037   8.872  -2.233  1.00  0.00      LA0  C
ATOM    685  O   VAL A  78      50.720   8.018  -1.415  1.00  0.00      LA0  O
ATOM    686  N   ALA A  79      51.513  10.082  -1.902  1.00  0.00      LA0  N
ATOM    687  H   ALA A  79      51.786  10.749  -2.597  1.00  0.00      LA0  H
ATOM    688  CA  ALA A  79      51.618  10.406  -0.480  1.00  0.00      LA0  C
ATOM    689  CB  ALA A  79      52.902   9.831   0.127  1.00  0.00      LA0  C
ATOM    690  C   ALA A  79      51.642  11.901  -0.288  1.00  0.00      LA0  C
ATOM    691  O   ALA A  79      52.021  12.632  -1.194  1.00  0.00      LA0  O
ATOM    692  N   VAL A  80      51.239  12.320   0.917  1.00  0.00      LA0  N
ATOM    693  H   VAL A  80      50.948  11.680   1.628  1.00  0.00      LA0  H
ATOM    694  CA  VAL A  80      51.387  13.729   1.278  1.00  0.00      LA0  C
ATOM    695  CB  VAL A  80      50.046  14.484   1.254  1.00  0.00      LA0  C
ATOM    696  CG1 VAL A  80      49.572  14.716  -0.177  1.00  0.00      LA0  C
ATOM    697  CG2 VAL A  80      48.977  13.814   2.123  1.00  0.00      LA0  C
ATOM    698  C   VAL A  80      52.005  13.823   2.654  1.00  0.00      LA0  C
ATOM    699  O   VAL A  80      52.056  12.840   3.382  1.00  0.00      LA0  O
ATOM    700  N   ASN A  81      52.460  15.036   2.976  1.00  0.00      LA0  N
ATOM    701  H   ASN A  81      52.409  15.780   2.308  1.00  0.00      LA0  H
ATOM    702  CA  ASN A  81      52.899  15.282   4.347  1.00  0.00      LA0  C
ATOM    703  CB  ASN A  81      54.007  16.335   4.323  1.00  0.00      LA0  C
ATOM    704  CG  ASN A  81      54.617  16.591   5.691  1.00  0.00      LA0  C
ATOM    705  OD1 ASN A  81      53.976  16.529   6.732  1.00  0.00      LA0  O
ATOM    706  ND2 ASN A  81      55.916  16.893   5.629  1.00  0.00      LA0  N
ATOM    707 HD21 ASN A  81      56.366  16.982   4.738  1.00  0.00      LA0  H
ATOM    708 HD22 ASN A  81      56.491  17.061   6.429  1.00  0.00      LA0  H
ATOM    709  C   ASN A  81      51.722  15.699   5.209  1.00  0.00      LA0  C
ATOM    710  O   ASN A  81      51.337  16.861   5.269  1.00  0.00      LA0  O
ATOM    711  N   ASP A  82      51.144  14.677   5.848  1.00  0.00      LA0  N
ATOM    712  H   ASP A  82      51.571  13.768   5.869  1.00  0.00      LA0  H
ATOM    713  CA  ASP A  82      49.960  14.889   6.683  1.00  0.00      LA0  C
ATOM    714  CB  ASP A  82      49.437  13.533   7.191  1.00  0.00      LA0  C
ATOM    715  CG  ASP A  82      50.421  12.888   8.158  1.00  0.00      LA0  C
ATOM    716  OD1 ASP A  82      50.044  12.656   9.302  1.00  0.00      LA0  O
ATOM    717  OD2 ASP A  82      51.574  12.678   7.784  1.00  0.00      LA0  O
ATOM    718  C   ASP A  82      50.180  15.869   7.827  1.00  0.00      LA0  C
ATOM    719  O   ASP A  82      49.367  16.748   8.114  1.00  0.00      LA0  O
ATOM    720  N   ALA A  83      51.370  15.707   8.433  1.00  0.00      LA0  N
ATOM    721  H   ALA A  83      51.848  14.852   8.207  1.00  0.00      LA0  H
ATOM    722  CA  ALA A  83      51.789  16.548   9.553  1.00  0.00      LA0  C
ATOM    723  CB  ALA A  83      53.252  16.285   9.910  1.00  0.00      LA0  C
ATOM    724  C   ALA A  83      51.591  18.042   9.362  1.00  0.00      LA0  C
ATOM    725  O   ALA A  83      51.279  18.767  10.300  1.00  0.00      LA0  O
ATOM    726  N   LEU A  84      51.732  18.484   8.099  1.00  0.00      LA0  N
ATOM    727  H   LEU A  84      52.025  17.830   7.396  1.00  0.00      LA0  H
ATOM    728  CA  LEU A  84      51.510  19.905   7.801  1.00  0.00      LA0  C
ATOM    729  CB  LEU A  84      51.606  20.166   6.297  1.00  0.00      LA0  C
ATOM    730  CG  LEU A  84      52.982  19.805   5.729  1.00  0.00      LA0  C
ATOM    731  CD1 LEU A  84      53.015  19.901   4.205  1.00  0.00      LA0  C
ATOM    732  CD2 LEU A  84      54.111  20.603   6.382  1.00  0.00      LA0  C
ATOM    733  C   LEU A  84      50.250  20.543   8.386  1.00  0.00      LA0  C
ATOM    734  O   LEU A  84      50.262  21.693   8.806  1.00  0.00      LA0  O
ATOM    735  N   SER A  85      49.185  19.726   8.463  1.00  0.00      LA0  N
ATOM    736  H   SER A  85      49.251  18.815   8.051  1.00  0.00      LA0  H
ATOM    737  CA  SER A  85      47.921  20.148   9.088  1.00  0.00      LA0  C
ATOM    738  CB  SER A  85      46.976  18.948   9.126  1.00  0.00      LA0  C
ATOM    739  OG  SER A  85      47.039  18.251   7.875  1.00  0.00      LA0  O
ATOM    740  HG  SER A  85      47.703  17.568   7.966  1.00  0.00      LA0  H
ATOM    741  C   SER A  85      47.998  20.797  10.476  1.00  0.00      LA0  C
ATOM    742  O   SER A  85      47.165  21.612  10.888  1.00  0.00      LA0  O
ATOM    743  N   ASP A  86      49.063  20.380  11.176  1.00  0.00      LA0  N
ATOM    744  H   ASP A  86      49.635  19.641  10.818  1.00  0.00      LA0  H
ATOM    745  CA  ASP A  86      49.366  20.976  12.471  1.00  0.00      LA0  C
ATOM    746  CB  ASP A  86      48.842  20.107  13.614  1.00  0.00      LA0  C
ATOM    747  CG  ASP A  86      47.330  20.175  13.737  1.00  0.00      LA0  C
ATOM    748  OD1 ASP A  86      46.825  20.801  14.659  1.00  0.00      LA0  O
ATOM    749  OD2 ASP A  86      46.615  19.488  13.019  1.00  0.00      LA0  O
ATOM    750  C   ASP A  86      50.846  21.255  12.687  1.00  0.00      LA0  C
ATOM    751  O   ASP A  86      51.275  21.573  13.791  1.00  0.00      LA0  O
ATOM    752  N   SER A  87      51.621  21.150  11.600  1.00  0.00      LA0  N
ATOM    753  H   SER A  87      51.266  20.756  10.753  1.00  0.00      LA0  H
ATOM    754  CA  SER A  87      53.033  21.530  11.690  1.00  0.00      LA0  C
ATOM    755  CB  SER A  87      53.878  20.360  12.216  1.00  0.00      LA0  C
ATOM    756  OG  SER A  87      53.272  19.793  13.388  1.00  0.00      LA0  O
ATOM    757  HG  SER A  87      52.846  20.514  13.842  1.00  0.00      LA0  H
ATOM    758  C   SER A  87      53.635  22.058  10.388  1.00  0.00      LA0  C
ATOM    759  O   SER A  87      54.531  21.460   9.801  1.00  0.00      LA0  O
ATOM    760  N   PRO A  88      53.126  23.228   9.927  1.00  0.00      LA0  N
ATOM    761  CD  PRO A  88      52.103  24.075  10.533  1.00  0.00      LA0  C
ATOM    762  CA  PRO A  88      53.622  23.771   8.655  1.00  0.00      LA0  C
ATOM    763  CB  PRO A  88      52.687  24.959   8.415  1.00  0.00      LA0  C
ATOM    764  CG  PRO A  88      52.249  25.400   9.809  1.00  0.00      LA0  C
ATOM    765  C   PRO A  88      55.101  24.145   8.654  1.00  0.00      LA0  C
ATOM    766  O   PRO A  88      55.758  24.147   7.618  1.00  0.00      LA0  O
ATOM    767  N   GLU A  89      55.608  24.434   9.868  1.00  0.00      LA0  N
ATOM    768  H   GLU A  89      55.007  24.435  10.669  1.00  0.00      LA0  H
ATOM    769  CA  GLU A  89      57.004  24.841  10.043  1.00  0.00      LA0  C
ATOM    770  CB  GLU A  89      57.344  25.001  11.531  1.00  0.00      LA0  C
ATOM    771  CG  GLU A  89      56.962  23.809  12.419  1.00  0.00      LA0  C
ATOM    772  CD  GLU A  89      55.721  24.139  13.229  1.00  0.00      LA0  C
ATOM    773  OE1 GLU A  89      54.643  24.309  12.662  1.00  0.00      LA0  O
ATOM    774  OE2 GLU A  89      55.821  24.240  14.447  1.00  0.00      LA0  O
ATOM    775  C   GLU A  89      58.064  24.001   9.344  1.00  0.00      LA0  C
ATOM    776  O   GLU A  89      59.112  24.505   8.960  1.00  0.00      LA0  O
ATOM    777  N   LEU A  90      57.730  22.711   9.144  1.00  0.00      LA0  N
ATOM    778  H   LEU A  90      56.864  22.375   9.516  1.00  0.00      LA0  H
ATOM    779  CA  LEU A  90      58.621  21.821   8.389  1.00  0.00      LA0  C
ATOM    780  CB  LEU A  90      57.915  20.494   8.111  1.00  0.00      LA0  C
ATOM    781  CG  LEU A  90      57.577  19.691   9.367  1.00  0.00      LA0  C
ATOM    782  CD1 LEU A  90      56.671  18.503   9.042  1.00  0.00      LA0  C
ATOM    783  CD2 LEU A  90      58.835  19.264  10.127  1.00  0.00      LA0  C
ATOM    784  C   LEU A  90      59.156  22.396   7.080  1.00  0.00      LA0  C
ATOM    785  O   LEU A  90      60.311  22.255   6.695  1.00  0.00      LA0  O
ATOM    786  N   VAL A  91      58.234  23.087   6.394  1.00  0.00      LA0  N
ATOM    787  H   VAL A  91      57.336  23.265   6.800  1.00  0.00      LA0  H
ATOM    788  CA  VAL A  91      58.629  23.643   5.101  1.00  0.00      LA0  C
ATOM    789  CB  VAL A  91      57.381  24.076   4.313  1.00  0.00      LA0  C
ATOM    790  CG1 VAL A  91      57.707  24.443   2.865  1.00  0.00      LA0  C
ATOM    791  CG2 VAL A  91      56.320  22.975   4.336  1.00  0.00      LA0  C
ATOM    792  C   VAL A  91      59.674  24.753   5.196  1.00  0.00      LA0  C
ATOM    793  O   VAL A  91      60.442  25.000   4.277  1.00  0.00      LA0  O
ATOM    794  N   ASN A  92      59.688  25.405   6.366  1.00  0.00      LA0  N
ATOM    795  H   ASN A  92      59.070  25.162   7.113  1.00  0.00      LA0  H
ATOM    796  CA  ASN A  92      60.755  26.385   6.560  1.00  0.00      LA0  C
ATOM    797  CB  ASN A  92      60.307  27.621   7.342  1.00  0.00      LA0  C
ATOM    798  CG  ASN A  92      59.125  28.279   6.671  1.00  0.00      LA0  C
ATOM    799  OD1 ASN A  92      57.983  27.983   6.989  1.00  0.00      LA0  O
ATOM    800  ND2 ASN A  92      59.427  29.195   5.748  1.00  0.00      LA0  N
ATOM    801 HD21 ASN A  92      60.377  29.350   5.462  1.00  0.00      LA0  H
ATOM    802 HD22 ASN A  92      58.711  29.743   5.313  1.00  0.00      LA0  H
ATOM    803  C   ASN A  92      61.998  25.832   7.221  1.00  0.00      LA0  C
ATOM    804  O   ASN A  92      63.068  26.420   7.132  1.00  0.00      LA0  O
ATOM    805  N   SER A  93      61.833  24.684   7.900  1.00  0.00      LA0  N
ATOM    806  H   SER A  93      60.959  24.201   7.987  1.00  0.00      LA0  H
ATOM    807  CA  SER A  93      63.033  24.098   8.488  1.00  0.00      LA0  C
ATOM    808  CB  SER A  93      62.661  23.097   9.589  1.00  0.00      LA0  C
ATOM    809  OG  SER A  93      61.541  22.297   9.190  1.00  0.00      LA0  O
ATOM    810  HG  SER A  93      61.882  21.509   8.753  1.00  0.00      LA0  H
ATOM    811  C   SER A  93      63.955  23.476   7.459  1.00  0.00      LA0  C
ATOM    812  O   SER A  93      65.132  23.799   7.364  1.00  0.00      LA0  O
ATOM    813  N   GLU A  94      63.343  22.560   6.694  1.00  0.00      LA0  N
ATOM    814  H   GLU A  94      62.397  22.284   6.889  1.00  0.00      LA0  H
ATOM    815  CA  GLU A  94      64.083  21.859   5.649  1.00  0.00      LA0  C
ATOM    816  CB  GLU A  94      65.043  20.786   6.207  1.00  0.00      LA0  C
ATOM    817  CG  GLU A  94      64.801  20.271   7.638  1.00  0.00      LA0  C
ATOM    818  CD  GLU A  94      63.555  19.414   7.745  1.00  0.00      LA0  C
ATOM    819  OE1 GLU A  94      63.708  18.210   7.917  1.00  0.00      LA0  O
ATOM    820  OE2 GLU A  94      62.444  19.939   7.682  1.00  0.00      LA0  O
ATOM    821  C   GLU A  94      63.167  21.256   4.602  1.00  0.00      LA0  C
ATOM    822  O   GLU A  94      62.832  20.076   4.602  1.00  0.00      LA0  O
ATOM    823  N   PRO A  95      62.789  22.108   3.622  1.00  0.00      LA0  N
ATOM    824  CD  PRO A  95      63.214  23.490   3.429  1.00  0.00      LA0  C
ATOM    825  CA  PRO A  95      61.853  21.655   2.587  1.00  0.00      LA0  C
ATOM    826  CB  PRO A  95      61.587  22.933   1.791  1.00  0.00      LA0  C
ATOM    827  CG  PRO A  95      62.838  23.784   1.982  1.00  0.00      LA0  C
ATOM    828  C   PRO A  95      62.364  20.495   1.741  1.00  0.00      LA0  C
ATOM    829  O   PRO A  95      61.599  19.756   1.138  1.00  0.00      LA0  O
ATOM    830  N   TYR A  96      63.700  20.345   1.731  1.00  0.00      LA0  N
ATOM    831  H   TYR A  96      64.272  21.008   2.213  1.00  0.00      LA0  H
ATOM    832  CA  TYR A  96      64.273  19.204   1.018  1.00  0.00      LA0  C
ATOM    833  CB  TYR A  96      65.740  19.477   0.673  1.00  0.00      LA0  C
ATOM    834  CG  TYR A  96      65.862  20.711  -0.191  1.00  0.00      LA0  C
ATOM    835  CD1 TYR A  96      65.278  20.709  -1.472  1.00  0.00      LA0  C
ATOM    836  CE1 TYR A  96      65.393  21.850  -2.280  1.00  0.00      LA0  C
ATOM    837  CD2 TYR A  96      66.560  21.831   0.303  1.00  0.00      LA0  C
ATOM    838  CE2 TYR A  96      66.683  22.968  -0.512  1.00  0.00      LA0  C
ATOM    839  CZ  TYR A  96      66.099  22.963  -1.794  1.00  0.00      LA0  C
ATOM    840  OH  TYR A  96      66.216  24.073  -2.606  1.00  0.00      LA0  O
ATOM    841  HH  TYR A  96      67.081  24.460  -2.459  1.00  0.00      LA0  H
ATOM    842  C   TYR A  96      64.146  17.851   1.709  1.00  0.00      LA0  C
ATOM    843  O   TYR A  96      64.369  16.801   1.104  1.00  0.00      LA0  O
ATOM    844  N   ALA A  97      63.812  17.928   3.006  1.00  0.00      LA0  N
ATOM    845  H   ALA A  97      63.605  18.805   3.437  1.00  0.00      LA0  H
ATOM    846  CA  ALA A  97      63.690  16.716   3.804  1.00  0.00      LA0  C
ATOM    847  CB  ALA A  97      64.845  16.619   4.809  1.00  0.00      LA0  C
ATOM    848  C   ALA A  97      62.332  16.612   4.488  1.00  0.00      LA0  C
ATOM    849  O   ALA A  97      61.382  16.126   3.890  1.00  0.00      LA0  O
ATOM    850  N   GLY A  98      62.256  17.074   5.746  1.00  0.00      LA0  N
ATOM    851  H   GLY A  98      62.983  17.606   6.189  1.00  0.00      LA0  H
ATOM    852  CA  GLY A  98      61.008  16.924   6.495  1.00  0.00      LA0  C
ATOM    853  C   GLY A  98      59.896  17.810   5.976  1.00  0.00      LA0  C
ATOM    854  O   GLY A  98      58.720  17.464   5.989  1.00  0.00      LA0  O
ATOM    855  N   GLY A  99      60.335  18.953   5.437  1.00  0.00      LA0  N
ATOM    856  H   GLY A  99      61.286  19.235   5.601  1.00  0.00      LA0  H
ATOM    857  CA  GLY A  99      59.394  19.782   4.690  1.00  0.00      LA0  C
ATOM    858  C   GLY A  99      59.059  19.334   3.276  1.00  0.00      LA0  C
ATOM    859  O   GLY A  99      58.635  20.134   2.448  1.00  0.00      LA0  O
ATOM    860  N   TRP A 100      59.229  18.023   3.025  1.00  0.00      LA0  N
ATOM    861  H   TRP A 100      59.618  17.405   3.706  1.00  0.00      LA0  H
ATOM    862  CA  TRP A 100      58.630  17.492   1.803  1.00  0.00      LA0  C
ATOM    863  CB  TRP A 100      59.044  16.028   1.571  1.00  0.00      LA0  C
ATOM    864  CG  TRP A 100      58.297  15.071   2.482  1.00  0.00      LA0  C
ATOM    865  CD2 TRP A 100      57.203  14.196   2.130  1.00  0.00      LA0  C
ATOM    866  CE2 TRP A 100      56.806  13.506   3.323  1.00  0.00      LA0  C
ATOM    867  CE3 TRP A 100      56.530  13.943   0.915  1.00  0.00      LA0  C
ATOM    868  CD1 TRP A 100      58.501  14.862   3.855  1.00  0.00      LA0  C
ATOM    869  NE1 TRP A 100      57.628  13.947   4.354  1.00  0.00      LA0  N
ATOM    870  HE1 TRP A 100      57.583  13.660   5.291  1.00  0.00      LA0  H
ATOM    871  CZ2 TRP A 100      55.746  12.576   3.278  1.00  0.00      LA0  C
ATOM    872  CZ3 TRP A 100      55.471  13.011   0.884  1.00  0.00      LA0  C
ATOM    873  CH2 TRP A 100      55.082  12.332   2.057  1.00  0.00      LA0  C
ATOM    874  C   TRP A 100      57.119  17.641   1.844  1.00  0.00      LA0  C
ATOM    875  O   TRP A 100      56.509  17.614   2.905  1.00  0.00      LA0  O
ATOM    876  N   ILE A 101      56.545  17.823   0.658  1.00  0.00      LA0  N
ATOM    877  H   ILE A 101      57.089  17.797  -0.180  1.00  0.00      LA0  H
ATOM    878  CA  ILE A 101      55.117  18.105   0.676  1.00  0.00      LA0  C
ATOM    879  CB  ILE A 101      54.872  19.469   0.013  1.00  0.00      LA0  C
ATOM    880  CG2 ILE A 101      53.392  19.780  -0.224  1.00  0.00      LA0  C
ATOM    881  CG1 ILE A 101      55.548  20.534   0.890  1.00  0.00      LA0  C
ATOM    882  CD1 ILE A 101      55.729  21.908   0.252  1.00  0.00      LA0  C
ATOM    883  C   ILE A 101      54.273  16.972   0.120  1.00  0.00      LA0  C
ATOM    884  O   ILE A 101      53.298  16.548   0.729  1.00  0.00      LA0  O
ATOM    885  N   PHE A 102      54.705  16.469  -1.045  1.00  0.00      LA0  N
ATOM    886  H   PHE A 102      55.522  16.814  -1.512  1.00  0.00      LA0  H
ATOM    887  CA  PHE A 102      54.001  15.293  -1.550  1.00  0.00      LA0  C
ATOM    888  CB  PHE A 102      52.711  15.659  -2.315  1.00  0.00      LA0  C
ATOM    889  CG  PHE A 102      52.941  16.431  -3.595  1.00  0.00      LA0  C
ATOM    890  CD1 PHE A 102      53.052  17.838  -3.552  1.00  0.00      LA0  C
ATOM    891  CD2 PHE A 102      53.002  15.731  -4.819  1.00  0.00      LA0  C
ATOM    892  CE1 PHE A 102      53.203  18.556  -4.753  1.00  0.00      LA0  C
ATOM    893  CE2 PHE A 102      53.150  16.449  -6.022  1.00  0.00      LA0  C
ATOM    894  CZ  PHE A 102      53.242  17.855  -5.977  1.00  0.00      LA0  C
ATOM    895  C   PHE A 102      54.914  14.380  -2.336  1.00  0.00      LA0  C
ATOM    896  O   PHE A 102      56.033  14.743  -2.670  1.00  0.00      LA0  O
ATOM    897  N   LYS A 103      54.404  13.179  -2.608  1.00  0.00      LA0  N
ATOM    898  H   LYS A 103      53.474  12.953  -2.318  1.00  0.00      LA0  H
ATOM    899  CA  LYS A 103      55.143  12.271  -3.473  1.00  0.00      LA0  C
ATOM    900  CB  LYS A 103      55.492  10.977  -2.745  1.00  0.00      LA0  C
ATOM    901  CG  LYS A 103      56.866  10.976  -2.085  1.00  0.00      LA0  C
ATOM    902  CD  LYS A 103      57.111   9.667  -1.334  1.00  0.00      LA0  C
ATOM    903  CE  LYS A 103      58.534   9.523  -0.791  1.00  0.00      LA0  C
ATOM    904  NZ  LYS A 103      59.497   9.331  -1.885  1.00  0.00      LA0  N
ATOM    905  HZ1 LYS A 103      60.457   9.308  -1.484  1.00  0.00      LA0  H
ATOM    906  HZ2 LYS A 103      59.337   8.423  -2.378  1.00  0.00      LA0  H
ATOM    907  HZ3 LYS A 103      59.468  10.115  -2.568  1.00  0.00      LA0  H
ATOM    908  C   LYS A 103      54.290  11.938  -4.666  1.00  0.00      LA0  C
ATOM    909  O   LYS A 103      53.128  11.565  -4.533  1.00  0.00      LA0  O
ATOM    910  N   ILE A 104      54.916  12.089  -5.830  1.00  0.00      LA0  N
ATOM    911  H   ILE A 104      55.867  12.400  -5.876  1.00  0.00      LA0  H
ATOM    912  CA  ILE A 104      54.187  11.725  -7.032  1.00  0.00      LA0  C
ATOM    913  CB  ILE A 104      53.955  12.976  -7.903  1.00  0.00      LA0  C
ATOM    914  CG2 ILE A 104      55.265  13.613  -8.369  1.00  0.00      LA0  C
ATOM    915  CG1 ILE A 104      52.978  12.718  -9.051  1.00  0.00      LA0  C
ATOM    916  CD1 ILE A 104      52.557  14.003  -9.763  1.00  0.00      LA0  C
ATOM    917  C   ILE A 104      54.858  10.577  -7.767  1.00  0.00      LA0  C
ATOM    918  O   ILE A 104      56.066  10.515  -7.966  1.00  0.00      LA0  O
ATOM    919  N   LYS A 105      53.996   9.635  -8.135  1.00  0.00      LA0  N
ATOM    920  H   LYS A 105      53.027   9.779  -7.933  1.00  0.00      LA0  H
ATOM    921  CA  LYS A 105      54.384   8.599  -9.079  1.00  0.00      LA0  C
ATOM    922  CB  LYS A 105      53.463   7.417  -8.794  1.00  0.00      LA0  C
ATOM    923  CG  LYS A 105      53.273   6.322  -9.841  1.00  0.00      LA0  C
ATOM    924  CD  LYS A 105      52.011   5.578  -9.416  1.00  0.00      LA0  C
ATOM    925  CE  LYS A 105      51.434   4.556 -10.388  1.00  0.00      LA0  C
ATOM    926  NZ  LYS A 105      50.059   4.284  -9.952  1.00  0.00      LA0  N
ATOM    927  HZ1 LYS A 105      49.660   3.387 -10.273  1.00  0.00      LA0  H
ATOM    928  HZ2 LYS A 105      49.954   4.369  -8.916  1.00  0.00      LA0  H
ATOM    929  HZ3 LYS A 105      49.423   5.053 -10.261  1.00  0.00      LA0  H
ATOM    930  C   LYS A 105      54.181   9.176 -10.464  1.00  0.00      LA0  C
ATOM    931  O   LYS A 105      53.071   9.550 -10.818  1.00  0.00      LA0  O
ATOM    932  N   ALA A 106      55.301   9.271 -11.192  1.00  0.00      LA0  N
ATOM    933  H   ALA A 106      56.156   8.882 -10.862  1.00  0.00      LA0  H
ATOM    934  CA  ALA A 106      55.214   9.894 -12.512  1.00  0.00      LA0  C
ATOM    935  CB  ALA A 106      56.609  10.084 -13.108  1.00  0.00      LA0  C
ATOM    936  C   ALA A 106      54.398   9.085 -13.497  1.00  0.00      LA0  C
ATOM    937  O   ALA A 106      54.142   7.902 -13.290  1.00  0.00      LA0  O
ATOM    938  N   SER A 107      54.044   9.765 -14.590  1.00  0.00      LA0  N
ATOM    939  H   SER A 107      54.217  10.752 -14.660  1.00  0.00      LA0  H
ATOM    940  CA  SER A 107      53.546   9.020 -15.742  1.00  0.00      LA0  C
ATOM    941  CB  SER A 107      52.863   9.959 -16.738  1.00  0.00      LA0  C
ATOM    942  OG  SER A 107      52.566  11.207 -16.104  1.00  0.00      LA0  O
ATOM    943  HG  SER A 107      53.335  11.765 -16.272  1.00  0.00      LA0  H
ATOM    944  C   SER A 107      54.657   8.257 -16.438  1.00  0.00      LA0  C
ATOM    945  O   SER A 107      54.544   7.076 -16.743  1.00  0.00      LA0  O
ATOM    946  N   ASP A 108      55.750   9.006 -16.644  1.00  0.00      LA0  N
ATOM    947  H   ASP A 108      55.776   9.980 -16.394  1.00  0.00      LA0  H
ATOM    948  CA  ASP A 108      56.931   8.412 -17.260  1.00  0.00      LA0  C
ATOM    949  CB  ASP A 108      56.871   8.608 -18.788  1.00  0.00      LA0  C
ATOM    950  CG  ASP A 108      57.957   7.881 -19.584  1.00  0.00      LA0  C
ATOM    951  OD1 ASP A 108      58.930   7.386 -19.022  1.00  0.00      LA0  O
ATOM    952  OD2 ASP A 108      57.858   7.855 -20.806  1.00  0.00      LA0  O
ATOM    953  C   ASP A 108      58.152   9.068 -16.652  1.00  0.00      LA0  C
ATOM    954  O   ASP A 108      58.162  10.251 -16.331  1.00  0.00      LA0  O
ATOM    955  N   GLU A 109      59.200   8.255 -16.500  1.00  0.00      LA0  N
ATOM    956  H   GLU A 109      59.121   7.364 -16.950  1.00  0.00      LA0  H
ATOM    957  CA  GLU A 109      60.484   8.808 -16.073  1.00  0.00      LA0  C
ATOM    958  CB  GLU A 109      61.517   7.680 -15.981  1.00  0.00      LA0  C
ATOM    959  CG  GLU A 109      61.063   6.459 -15.164  1.00  0.00      LA0  C
ATOM    960  CD  GLU A 109      61.301   6.647 -13.676  1.00  0.00      LA0  C
ATOM    961  OE1 GLU A 109      62.283   6.118 -13.167  1.00  0.00      LA0  O
ATOM    962  OE2 GLU A 109      60.507   7.294 -12.996  1.00  0.00      LA0  O
ATOM    963  C   GLU A 109      60.980   9.922 -16.996  1.00  0.00      LA0  C
ATOM    964  O   GLU A 109      61.612  10.886 -16.580  1.00  0.00      LA0  O
ATOM    965  N   SER A 110      60.627   9.768 -18.287  1.00  0.00      LA0  N
ATOM    966  H   SER A 110      60.070   8.983 -18.572  1.00  0.00      LA0  H
ATOM    967  CA  SER A 110      61.044  10.769 -19.271  1.00  0.00      LA0  C
ATOM    968  CB  SER A 110      60.640  10.326 -20.680  1.00  0.00      LA0  C
ATOM    969  OG  SER A 110      59.219  10.356 -20.817  1.00  0.00      LA0  O
ATOM    970  HG  SER A 110      58.910   9.445 -20.808  1.00  0.00      LA0  H
ATOM    971  C   SER A 110      60.592  12.200 -18.998  1.00  0.00      LA0  C
ATOM    972  O   SER A 110      61.238  13.167 -19.391  1.00  0.00      LA0  O
ATOM    973  N   GLU A 111      59.469  12.304 -18.254  1.00  0.00      LA0  N
ATOM    974  H   GLU A 111      58.981  11.478 -17.966  1.00  0.00      LA0  H
ATOM    975  CA  GLU A 111      58.952  13.632 -17.910  1.00  0.00      LA0  C
ATOM    976  CB  GLU A 111      57.664  13.529 -17.087  1.00  0.00      LA0  C
ATOM    977  CG  GLU A 111      56.522  12.760 -17.758  1.00  0.00      LA0  C
ATOM    978  CD  GLU A 111      55.305  12.742 -16.849  1.00  0.00      LA0  C
ATOM    979  OE1 GLU A 111      55.317  12.068 -15.825  1.00  0.00      LA0  O
ATOM    980  OE2 GLU A 111      54.317  13.393 -17.161  1.00  0.00      LA0  O
ATOM    981  C   GLU A 111      59.949  14.556 -17.215  1.00  0.00      LA0  C
ATOM    982  O   GLU A 111      59.841  15.779 -17.264  1.00  0.00      LA0  O
ATOM    983  N   LEU A 112      60.971  13.922 -16.607  1.00  0.00      LA0  N
ATOM    984  H   LEU A 112      60.981  12.920 -16.586  1.00  0.00      LA0  H
ATOM    985  CA  LEU A 112      62.091  14.679 -16.039  1.00  0.00      LA0  C
ATOM    986  CB  LEU A 112      63.173  13.735 -15.519  1.00  0.00      LA0  C
ATOM    987  CG  LEU A 112      62.758  12.950 -14.277  1.00  0.00      LA0  C
ATOM    988  CD1 LEU A 112      63.816  11.916 -13.892  1.00  0.00      LA0  C
ATOM    989  CD2 LEU A 112      62.416  13.880 -13.114  1.00  0.00      LA0  C
ATOM    990  C   LEU A 112      62.745  15.726 -16.928  1.00  0.00      LA0  C
ATOM    991  O   LEU A 112      63.278  16.724 -16.445  1.00  0.00      LA0  O
ATOM    992  N   GLU A 113      62.686  15.496 -18.248  1.00  0.00      LA0  N
ATOM    993  H   GLU A 113      62.254  14.680 -18.638  1.00  0.00      LA0  H
ATOM    994  CA  GLU A 113      63.348  16.510 -19.066  1.00  0.00      LA0  C
ATOM    995  CB  GLU A 113      64.140  15.887 -20.219  1.00  0.00      LA0  C
ATOM    996  CG  GLU A 113      65.207  14.897 -19.717  1.00  0.00      LA0  C
ATOM    997  CD  GLU A 113      65.976  15.482 -18.538  1.00  0.00      LA0  C
ATOM    998  OE1 GLU A 113      66.684  16.473 -18.692  1.00  0.00      LA0  O
ATOM    999  OE2 GLU A 113      65.813  14.993 -17.425  1.00  0.00      LA0  O
ATOM   1000  C   GLU A 113      62.522  17.717 -19.462  1.00  0.00      LA0  C
ATOM   1001  O   GLU A 113      62.943  18.599 -20.197  1.00  0.00      LA0  O
ATOM   1002  N   SER A 114      61.337  17.767 -18.845  1.00  0.00      LA0  N
ATOM   1003  H   SER A 114      60.956  16.974 -18.371  1.00  0.00      LA0  H
ATOM   1004  CA  SER A 114      60.656  19.057 -18.776  1.00  0.00      LA0  C
ATOM   1005  CB  SER A 114      59.172  18.826 -18.488  1.00  0.00      LA0  C
ATOM   1006  OG  SER A 114      58.749  17.596 -19.091  1.00  0.00      LA0  O
ATOM   1007  HG  SER A 114      58.826  16.929 -18.413  1.00  0.00      LA0  H
ATOM   1008  C   SER A 114      61.249  19.995 -17.726  1.00  0.00      LA0  C
ATOM   1009  O   SER A 114      60.898  21.165 -17.613  1.00  0.00      LA0  O
ATOM   1010  N   LEU A 115      62.138  19.401 -16.911  1.00  0.00      LA0  N
ATOM   1011  H   LEU A 115      62.499  18.487 -17.086  1.00  0.00      LA0  H
ATOM   1012  CA  LEU A 115      62.525  20.076 -15.681  1.00  0.00      LA0  C
ATOM   1013  CB  LEU A 115      62.140  19.191 -14.498  1.00  0.00      LA0  C
ATOM   1014  CG  LEU A 115      60.658  18.821 -14.510  1.00  0.00      LA0  C
ATOM   1015  CD1 LEU A 115      60.390  17.574 -13.680  1.00  0.00      LA0  C
ATOM   1016  CD2 LEU A 115      59.765  20.004 -14.132  1.00  0.00      LA0  C
ATOM   1017  C   LEU A 115      63.994  20.432 -15.632  1.00  0.00      LA0  C
ATOM   1018  O   LEU A 115      64.857  19.755 -16.190  1.00  0.00      LA0  O
ATOM   1019  N   LEU A 116      64.218  21.547 -14.928  1.00  0.00      LA0  N
ATOM   1020  H   LEU A 116      63.458  21.901 -14.382  1.00  0.00      LA0  H
ATOM   1021  CA  LEU A 116      65.548  22.132 -14.777  1.00  0.00      LA0  C
ATOM   1022  CB  LEU A 116      65.426  23.510 -14.113  1.00  0.00      LA0  C
ATOM   1023  CG  LEU A 116      65.136  24.717 -15.019  1.00  0.00      LA0  C
ATOM   1024  CD1 LEU A 116      63.933  24.545 -15.949  1.00  0.00      LA0  C
ATOM   1025  CD2 LEU A 116      65.013  25.992 -14.183  1.00  0.00      LA0  C
ATOM   1026  C   LEU A 116      66.444  21.254 -13.930  1.00  0.00      LA0  C
ATOM   1027  O   LEU A 116      65.975  20.436 -13.147  1.00  0.00      LA0  O
ATOM   1028  N   ASP A 117      67.745  21.464 -14.118  1.00  0.00      LA0  N
ATOM   1029  H   ASP A 117      68.118  22.108 -14.790  1.00  0.00      LA0  H
ATOM   1030  CA  ASP A 117      68.701  20.879 -13.186  1.00  0.00      LA0  C
ATOM   1031  CB  ASP A 117      69.965  20.466 -13.954  1.00  0.00      LA0  C
ATOM   1032  CG  ASP A 117      70.636  21.692 -14.546  1.00  0.00      LA0  C
ATOM   1033  OD1 ASP A 117      71.578  22.189 -13.943  1.00  0.00      LA0  O
ATOM   1034  OD2 ASP A 117      70.183  22.179 -15.575  1.00  0.00      LA0  O
ATOM   1035  C   ASP A 117      69.013  21.873 -12.077  1.00  0.00      LA0  C
ATOM   1036  O   ASP A 117      68.444  22.962 -12.025  1.00  0.00      LA0  O
ATOM   1037  N   ALA A 118      69.958  21.467 -11.210  1.00  0.00      LA0  N
ATOM   1038  H   ALA A 118      70.351  20.555 -11.311  1.00  0.00      LA0  H
ATOM   1039  CA  ALA A 118      70.409  22.378 -10.159  1.00  0.00      LA0  C
ATOM   1040  CB  ALA A 118      71.494  21.717  -9.306  1.00  0.00      LA0  C
ATOM   1041  C   ALA A 118      70.911  23.716 -10.673  1.00  0.00      LA0  C
ATOM   1042  O   ALA A 118      70.359  24.768 -10.372  1.00  0.00      LA0  O
ATOM   1043  N   THR A 119      71.956  23.621 -11.504  1.00  0.00      LA0  N
ATOM   1044  H   THR A 119      72.318  22.735 -11.791  1.00  0.00      LA0  H
ATOM   1045  CA  THR A 119      72.570  24.833 -12.042  1.00  0.00      LA0  C
ATOM   1046  CB  THR A 119      73.761  24.473 -12.935  1.00  0.00      LA0  C
ATOM   1047  OG1 THR A 119      74.026  23.060 -12.910  1.00  0.00      LA0  O
ATOM   1048  HG1 THR A 119      73.340  22.662 -13.447  1.00  0.00      LA0  H
ATOM   1049  CG2 THR A 119      75.004  25.276 -12.549  1.00  0.00      LA0  C
ATOM   1050  C   THR A 119      71.612  25.754 -12.782  1.00  0.00      LA0  C
ATOM   1051  O   THR A 119      71.635  26.973 -12.652  1.00  0.00      LA0  O
ATOM   1052  N   ALA A 120      70.715  25.114 -13.553  1.00  0.00      LA0  N
ATOM   1053  H   ALA A 120      70.767  24.119 -13.693  1.00  0.00      LA0  H
ATOM   1054  CA  ALA A 120      69.700  25.941 -14.205  1.00  0.00      LA0  C
ATOM   1055  CB  ALA A 120      68.871  25.121 -15.189  1.00  0.00      LA0  C
ATOM   1056  C   ALA A 120      68.764  26.657 -13.244  1.00  0.00      LA0  C
ATOM   1057  O   ALA A 120      68.367  27.796 -13.459  1.00  0.00      LA0  O
ATOM   1058  N   TYR A 121      68.442  25.953 -12.147  1.00  0.00      LA0  N
ATOM   1059  H   TYR A 121      68.810  25.033 -11.994  1.00  0.00      LA0  H
ATOM   1060  CA  TYR A 121      67.632  26.625 -11.132  1.00  0.00      LA0  C
ATOM   1061  CB  TYR A 121      67.097  25.613 -10.116  1.00  0.00      LA0  C
ATOM   1062  CG  TYR A 121      65.967  26.204  -9.301  1.00  0.00      LA0  C
ATOM   1063  CD1 TYR A 121      64.712  26.408  -9.912  1.00  0.00      LA0  C
ATOM   1064  CE1 TYR A 121      63.659  26.940  -9.150  1.00  0.00      LA0  C
ATOM   1065  CD2 TYR A 121      66.199  26.530  -7.949  1.00  0.00      LA0  C
ATOM   1066  CE2 TYR A 121      65.146  27.064  -7.188  1.00  0.00      LA0  C
ATOM   1067  CZ  TYR A 121      63.888  27.254  -7.797  1.00  0.00      LA0  C
ATOM   1068  OH  TYR A 121      62.846  27.759  -7.044  1.00  0.00      LA0  O
ATOM   1069  HH  TYR A 121      63.062  27.679  -6.117  1.00  0.00      LA0  H
ATOM   1070  C   TYR A 121      68.341  27.784 -10.446  1.00  0.00      LA0  C
ATOM   1071  O   TYR A 121      67.749  28.818 -10.163  1.00  0.00      LA0  O
ATOM   1072  N   GLU A 122      69.651  27.578 -10.224  1.00  0.00      LA0  N
ATOM   1073  H   GLU A 122      70.065  26.690 -10.434  1.00  0.00      LA0  H
ATOM   1074  CA  GLU A 122      70.458  28.677  -9.691  1.00  0.00      LA0  C
ATOM   1075  CB  GLU A 122      71.904  28.240  -9.461  1.00  0.00      LA0  C
ATOM   1076  CG  GLU A 122      72.028  27.062  -8.496  1.00  0.00      LA0  C
ATOM   1077  CD  GLU A 122      73.485  26.690  -8.321  1.00  0.00      LA0  C
ATOM   1078  OE1 GLU A 122      74.054  26.097  -9.236  1.00  0.00      LA0  O
ATOM   1079  OE2 GLU A 122      74.043  26.990  -7.268  1.00  0.00      LA0  O
ATOM   1080  C   GLU A 122      70.427  29.903 -10.584  1.00  0.00      LA0  C
ATOM   1081  O   GLU A 122      70.104  31.007 -10.162  1.00  0.00      LA0  O
ATOM   1082  N   ALA A 123      70.720  29.632 -11.871  1.00  0.00      LA0  N
ATOM   1083  H   ALA A 123      71.013  28.704 -12.106  1.00  0.00      LA0  H
ATOM   1084  CA  ALA A 123      70.649  30.687 -12.883  1.00  0.00      LA0  C
ATOM   1085  CB  ALA A 123      70.832  30.105 -14.287  1.00  0.00      LA0  C
ATOM   1086  C   ALA A 123      69.354  31.477 -12.826  1.00  0.00      LA0  C
ATOM   1087  O   ALA A 123      69.356  32.681 -12.624  1.00  0.00      LA0  O
ATOM   1088  N   LEU A 124      68.251  30.708 -12.902  1.00  0.00      LA0  N
ATOM   1089  H   LEU A 124      68.370  29.739 -13.118  1.00  0.00      LA0  H
ATOM   1090  CA  LEU A 124      66.904  31.279 -12.811  1.00  0.00      LA0  C
ATOM   1091  CB  LEU A 124      65.899  30.140 -12.615  1.00  0.00      LA0  C
ATOM   1092  CG  LEU A 124      64.427  30.550 -12.696  1.00  0.00      LA0  C
ATOM   1093  CD1 LEU A 124      64.024  30.992 -14.104  1.00  0.00      LA0  C
ATOM   1094  CD2 LEU A 124      63.516  29.453 -12.148  1.00  0.00      LA0  C
ATOM   1095  C   LEU A 124      66.705  32.356 -11.748  1.00  0.00      LA0  C
ATOM   1096  O   LEU A 124      66.028  33.359 -11.944  1.00  0.00      LA0  O
ATOM   1097  N   LEU A 125      67.331  32.097 -10.589  1.00  0.00      LA0  N
ATOM   1098  H   LEU A 125      67.949  31.312 -10.516  1.00  0.00      LA0  H
ATOM   1099  CA  LEU A 125      67.196  33.076  -9.511  1.00  0.00      LA0  C
ATOM   1100  CB  LEU A 125      67.771  32.514  -8.207  1.00  0.00      LA0  C
ATOM   1101  CG  LEU A 125      67.237  31.118  -7.853  1.00  0.00      LA0  C
ATOM   1102  CD1 LEU A 125      67.973  30.516  -6.656  1.00  0.00      LA0  C
ATOM   1103  CD2 LEU A 125      65.716  31.088  -7.674  1.00  0.00      LA0  C
ATOM   1104  C   LEU A 125      67.796  34.433  -9.854  1.00  0.00      LA0  C
ATOM   1105  O   LEU A 125      67.187  35.479  -9.657  1.00  0.00      LA0  O
ATOM   1106  N   GLU A 126      69.007  34.349 -10.426  1.00  0.00      LA0  N
ATOM   1107  H   GLU A 126      69.402  33.451 -10.628  1.00  0.00      LA0  H
ATOM   1108  CA  GLU A 126      69.672  35.564 -10.902  1.00  0.00      LA0  C
ATOM   1109  CB  GLU A 126      71.121  35.256 -11.295  1.00  0.00      LA0  C
ATOM   1110  CG  GLU A 126      71.996  34.699 -10.163  1.00  0.00      LA0  C
ATOM   1111  CD  GLU A 126      72.324  35.776  -9.142  1.00  0.00      LA0  C
ATOM   1112  OE1 GLU A 126      71.694  35.802  -8.086  1.00  0.00      LA0  O
ATOM   1113  OE2 GLU A 126      73.228  36.572  -9.396  1.00  0.00      LA0  O
ATOM   1114  C   GLU A 126      68.939  36.233 -12.057  1.00  0.00      LA0  C
ATOM   1115  O   GLU A 126      68.781  37.448 -12.103  1.00  0.00      LA0  O
ATOM   1116  N   ASP A 127      68.449  35.374 -12.973  1.00  0.00      LA0  N
ATOM   1117  H   ASP A 127      68.705  34.409 -12.942  1.00  0.00      LA0  H
ATOM   1118  CA  ASP A 127      67.640  35.852 -14.102  1.00  0.00      LA0  C
ATOM   1119  CB  ASP A 127      67.101  34.685 -14.947  1.00  0.00      LA0  C
ATOM   1120  CG  ASP A 127      68.203  33.918 -15.664  1.00  0.00      LA0  C
ATOM   1121  OD1 ASP A 127      69.004  34.535 -16.365  1.00  0.00      LA0  O
ATOM   1122  OD2 ASP A 127      68.238  32.693 -15.546  1.00  0.00      LA0  O
ATOM   1123  C   ASP A 127      66.479  36.737 -13.679  1.00  0.00      LA0  C
ATOM   1124  O   ASP A 127      66.205  37.785 -14.256  1.00  0.00      LA0  O
ATOM   1125  N   GLU A 128      65.821  36.277 -12.603  1.00  0.00      LA0  N
ATOM   1126  H   GLU A 128      66.047  35.376 -12.227  1.00  0.00      LA0  H
ATOM   1127  CA  GLU A 128      64.938  37.216 -11.917  1.00  0.00      LA0  C
ATOM   1128  CB  GLU A 128      63.575  36.581 -11.620  1.00  0.00      LA0  C
ATOM   1129  CG  GLU A 128      62.527  37.633 -11.231  1.00  0.00      LA0  C
ATOM   1130  CD  GLU A 128      61.179  36.988 -10.978  1.00  0.00      LA0  C
ATOM   1131  OE1 GLU A 128      60.391  36.882 -11.918  1.00  0.00      LA0  O
ATOM   1132  OE2 GLU A 128      60.910  36.618  -9.837  1.00  0.00      LA0  O
ATOM   1133  C   GLU A 128      65.575  37.793 -10.662  1.00  0.00      LA0  C
ATOM   1134  O   GLU A 128      65.553  38.992 -10.392  1.00  0.00      LA0  O
END
