# Supplementary material for: Large scale analyses of genotype-phenotype relationships of glycine decarboxylase mutations and neurological disease severity
Source: PLoS Comput Biol. 2020 May 18;16(5):e1007871. doi: 10.1371/journal.pcbi.1007871 (PMC7259800; doi:10.1371/journal.pcbi.1007871)
Supplement: S1 Appendix — (ZIP) [file pcbi.1007871.s011.zip › S1_Appendix/cluspro.TH.ecoli/model.004.00.pdb]

HEADER rec.pdb
REMARK original generated coordinate pdb file
ATOM      1  N   GLN A   4      22.318  45.643  17.313  1.00  0.00      RA0  N
ATOM      2  H   GLN A   4      21.358  45.806  17.099  1.00  0.00      RA0  H
ATOM      3  CA  GLN A   4      23.356  46.702  17.078  1.00  0.00      RA0  C
ATOM      4  CB  GLN A   4      22.870  48.056  17.597  1.00  0.00      RA0  C
ATOM      5  CG  GLN A   4      23.783  49.204  17.167  1.00  0.00      RA0  C
ATOM      6  CD  GLN A   4      23.189  50.521  17.620  1.00  0.00      RA0  C
ATOM      7  OE1 GLN A   4      22.965  50.764  18.799  1.00  0.00      RA0  O
ATOM      8  NE2 GLN A   4      22.938  51.366  16.603  1.00  0.00      RA0  N
ATOM      9 HE21 GLN A   4      23.135  51.115  15.656  1.00  0.00      RA0  H
ATOM     10 HE22 GLN A   4      22.547  52.271  16.781  1.00  0.00      RA0  H
ATOM     11  C   GLN A   4      24.669  46.292  17.706  1.00  0.00      RA0  C
ATOM     12  O   GLN A   4      24.709  45.892  18.876  1.00  0.00      RA0  O
ATOM     13  N   THR A   5      25.745  46.374  16.923  1.00  0.00      RA0  N
ATOM     14  H   THR A   5      25.673  46.795  16.024  1.00  0.00      RA0  H
ATOM     15  CA  THR A   5      27.040  45.928  17.398  1.00  0.00      RA0  C
ATOM     16  CB  THR A   5      27.993  45.734  16.193  1.00  0.00      RA0  C
ATOM     17  OG1 THR A   5      29.301  45.342  16.625  1.00  0.00      RA0  O
ATOM     18  HG1 THR A   5      29.759  44.995  15.850  1.00  0.00      RA0  H
ATOM     19  CG2 THR A   5      28.080  46.973  15.300  1.00  0.00      RA0  C
ATOM     20  C   THR A   5      27.567  46.895  18.439  1.00  0.00      RA0  C
ATOM     21  O   THR A   5      27.394  48.098  18.287  1.00  0.00      RA0  O
ATOM     22  N   PRO A   6      28.258  46.395  19.466  1.00  0.00      RA0  N
ATOM     23  CD  PRO A   6      28.411  44.982  19.788  1.00  0.00      RA0  C
ATOM     24  CA  PRO A   6      28.957  47.285  20.399  1.00  0.00      RA0  C
ATOM     25  CB  PRO A   6      29.665  46.299  21.334  1.00  0.00      RA0  C
ATOM     26  CG  PRO A   6      28.859  45.006  21.240  1.00  0.00      RA0  C
ATOM     27  C   PRO A   6      29.941  48.233  19.721  1.00  0.00      RA0  C
ATOM     28  O   PRO A   6      30.283  49.284  20.285  1.00  0.00      RA0  O
ATOM     29  N   LEU A   7      30.378  47.879  18.514  1.00  0.00      RA0  N
ATOM     30  H   LEU A   7      30.058  47.036  18.075  1.00  0.00      RA0  H
ATOM     31  CA  LEU A   7      31.322  48.712  17.757  1.00  0.00      RA0  C
ATOM     32  CB  LEU A   7      32.175  47.819  16.861  1.00  0.00      RA0  C
ATOM     33  CG  LEU A   7      33.075  46.901  17.676  1.00  0.00      RA0  C
ATOM     34  CD1 LEU A   7      33.839  45.904  16.809  1.00  0.00      RA0  C
ATOM     35  CD2 LEU A   7      34.019  47.729  18.536  1.00  0.00      RA0  C
ATOM     36  C   LEU A   7      30.719  49.845  16.928  1.00  0.00      RA0  C
ATOM     37  O   LEU A   7      31.447  50.554  16.256  1.00  0.00      RA0  O
ATOM     38  N   TYR A   8      29.406  50.055  17.033  1.00  0.00      RA0  N
ATOM     39  H   TYR A   8      28.875  49.478  17.656  1.00  0.00      RA0  H
ATOM     40  CA  TYR A   8      28.697  50.975  16.166  1.00  0.00      RA0  C
ATOM     41  CB  TYR A   8      27.234  51.030  16.588  1.00  0.00      RA0  C
ATOM     42  CG  TYR A   8      26.392  51.566  15.460  1.00  0.00      RA0  C
ATOM     43  CD1 TYR A   8      25.959  52.886  15.471  1.00  0.00      RA0  C
ATOM     44  CE1 TYR A   8      25.154  53.357  14.441  1.00  0.00      RA0  C
ATOM     45  CD2 TYR A   8      26.044  50.722  14.413  1.00  0.00      RA0  C
ATOM     46  CE2 TYR A   8      25.239  51.195  13.386  1.00  0.00      RA0  C
ATOM     47  CZ  TYR A   8      24.787  52.508  13.404  1.00  0.00      RA0  C
ATOM     48  OH  TYR A   8      23.967  52.966  12.394  1.00  0.00      RA0  O
ATOM     49  HH  TYR A   8      24.016  52.378  11.650  1.00  0.00      RA0  H
ATOM     50  C   TYR A   8      29.324  52.367  16.213  1.00  0.00      RA0  C
ATOM     51  O   TYR A   8      29.574  52.947  15.173  1.00  0.00      RA0  O
ATOM     52  N   GLU A   9      29.592  52.896  17.409  1.00  0.00      RA0  N
ATOM     53  H   GLU A   9      29.480  52.344  18.234  1.00  0.00      RA0  H
ATOM     54  CA  GLU A   9      30.170  54.230  17.533  1.00  0.00      RA0  C
ATOM     55  CB  GLU A   9      30.094  54.624  19.015  1.00  0.00      RA0  C
ATOM     56  CG  GLU A   9      30.981  55.776  19.485  1.00  0.00      RA0  C
ATOM     57  CD  GLU A   9      32.331  55.224  19.891  1.00  0.00      RA0  C
ATOM     58  OE1 GLU A   9      32.505  54.007  19.869  1.00  0.00      RA0  O
ATOM     59  OE2 GLU A   9      33.214  56.007  20.223  1.00  0.00      RA0  O
ATOM     60  C   GLU A   9      31.558  54.315  16.916  1.00  0.00      RA0  C
ATOM     61  O   GLU A   9      31.888  55.305  16.257  1.00  0.00      RA0  O
ATOM     62  N   GLN A  10      32.378  53.293  17.147  1.00  0.00      RA0  N
ATOM     63  H   GLN A  10      32.124  52.645  17.863  1.00  0.00      RA0  H
ATOM     64  CA  GLN A  10      33.695  53.234  16.494  1.00  0.00      RA0  C
ATOM     65  CB  GLN A  10      34.525  52.062  17.005  1.00  0.00      RA0  C
ATOM     66  CG  GLN A  10      35.133  52.381  18.366  1.00  0.00      RA0  C
ATOM     67  CD  GLN A  10      35.869  53.702  18.263  1.00  0.00      RA0  C
ATOM     68  OE1 GLN A  10      36.841  53.861  17.520  1.00  0.00      RA0  O
ATOM     69  NE2 GLN A  10      35.357  54.644  19.061  1.00  0.00      RA0  N
ATOM     70 HE21 GLN A  10      34.502  54.477  19.579  1.00  0.00      RA0  H
ATOM     71 HE22 GLN A  10      35.654  55.585  19.211  1.00  0.00      RA0  H
ATOM     72  C   GLN A  10      33.576  53.174  14.974  1.00  0.00      RA0  C
ATOM     73  O   GLN A  10      34.322  53.856  14.263  1.00  0.00      RA0  O
ATOM     74  N   HIS A  11      32.625  52.393  14.458  1.00  0.00      RA0  N
ATOM     75  H   HIS A  11      32.024  51.880  15.072  1.00  0.00      RA0  H
ATOM     76  CA  HIS A  11      32.386  52.402  13.014  1.00  0.00      RA0  C
ATOM     77  CB  HIS A  11      31.220  51.508  12.619  1.00  0.00      RA0  C
ATOM     78  CG  HIS A  11      31.488  50.062  12.930  1.00  0.00      RA0  C
ATOM     79  ND1 HIS A  11      32.625  49.409  12.627  1.00  0.00      RA0  N
ATOM     80  HD1 HIS A  11      33.405  49.747  12.131  1.00  0.00      RA0  H
ATOM     81  CD2 HIS A  11      30.605  49.174  13.544  1.00  0.00      RA0  C
ATOM     82  NE2 HIS A  11      31.224  47.975  13.613  1.00  0.00      RA0  N
ATOM     83  CE1 HIS A  11      32.466  48.118  13.051  1.00  0.00      RA0  C
ATOM     84  C   HIS A  11      32.086  53.799  12.504  1.00  0.00      RA0  C
ATOM     85  O   HIS A  11      32.635  54.214  11.489  1.00  0.00      RA0  O
ATOM     86  N   THR A  12      31.245  54.553  13.210  1.00  0.00      RA0  N
ATOM     87  H   THR A  12      30.754  54.208  14.016  1.00  0.00      RA0  H
ATOM     88  CA  THR A  12      30.918  55.903  12.727  1.00  0.00      RA0  C
ATOM     89  CB  THR A  12      29.739  56.410  13.543  1.00  0.00      RA0  C
ATOM     90  OG1 THR A  12      29.643  55.618  14.729  1.00  0.00      RA0  O
ATOM     91  HG1 THR A  12      30.376  55.865  15.287  1.00  0.00      RA0  H
ATOM     92  CG2 THR A  12      28.438  56.302  12.741  1.00  0.00      RA0  C
ATOM     93  C   THR A  12      32.141  56.811  12.783  1.00  0.00      RA0  C
ATOM     94  O   THR A  12      32.362  57.626  11.882  1.00  0.00      RA0  O
ATOM     95  N   LEU A  13      32.932  56.679  13.840  1.00  0.00      RA0  N
ATOM     96  H   LEU A  13      32.729  55.995  14.545  1.00  0.00      RA0  H
ATOM     97  CA  LEU A  13      34.150  57.471  13.973  1.00  0.00      RA0  C
ATOM     98  CB  LEU A  13      34.777  57.309  15.356  1.00  0.00      RA0  C
ATOM     99  CG  LEU A  13      33.908  57.907  16.461  1.00  0.00      RA0  C
ATOM    100  CD1 LEU A  13      34.619  57.860  17.811  1.00  0.00      RA0  C
ATOM    101  CD2 LEU A  13      33.442  59.324  16.120  1.00  0.00      RA0  C
ATOM    102  C   LEU A  13      35.166  57.137  12.881  1.00  0.00      RA0  C
ATOM    103  O   LEU A  13      35.982  57.983  12.507  1.00  0.00      RA0  O
ATOM    104  N   CYS A  14      35.106  55.903  12.378  1.00  0.00      RA0  N
ATOM    105  H   CYS A  14      34.452  55.249  12.763  1.00  0.00      RA0  H
ATOM    106  CA  CYS A  14      35.954  55.426  11.284  1.00  0.00      RA0  C
ATOM    107  CB  CYS A  14      36.259  53.943  11.490  1.00  0.00      RA0  C
ATOM    108  SG  CYS A  14      37.178  53.617  13.022  1.00  0.00      RA0  S
ATOM    109  C   CYS A  14      35.397  55.732   9.892  1.00  0.00      RA0  C
ATOM    110  O   CYS A  14      35.986  55.323   8.897  1.00  0.00      RA0  O
ATOM    111  N   GLY A  15      34.279  56.453   9.826  1.00  0.00      RA0  N
ATOM    112  H   GLY A  15      33.788  56.709  10.660  1.00  0.00      RA0  H
ATOM    113  CA  GLY A  15      33.716  56.889   8.549  1.00  0.00      RA0  C
ATOM    114  C   GLY A  15      32.884  55.831   7.838  1.00  0.00      RA0  C
ATOM    115  O   GLY A  15      32.760  55.840   6.615  1.00  0.00      RA0  O
ATOM    116  N   ALA A  16      32.291  54.925   8.598  1.00  0.00      RA0  N
ATOM    117  H   ALA A  16      32.380  54.975   9.594  1.00  0.00      RA0  H
ATOM    118  CA  ALA A  16      31.456  53.867   8.003  1.00  0.00      RA0  C
ATOM    119  CB  ALA A  16      30.861  52.977   9.084  1.00  0.00      RA0  C
ATOM    120  C   ALA A  16      30.290  54.405   7.149  1.00  0.00      RA0  C
ATOM    121  O   ALA A  16      29.627  55.384   7.501  1.00  0.00      RA0  O
ATOM    122  N   ARG A  17      30.083  53.784   5.991  1.00  0.00      RA0  N
ATOM    123  H   ARG A  17      30.705  53.048   5.731  1.00  0.00      RA0  H
ATOM    124  CA  ARG A  17      28.847  53.954   5.233  1.00  0.00      RA0  C
ATOM    125  CB  ARG A  17      29.137  53.954   3.738  1.00  0.00      RA0  C
ATOM    126  CG  ARG A  17      29.750  55.218   3.139  1.00  0.00      RA0  C
ATOM    127  CD  ARG A  17      31.180  55.497   3.576  1.00  0.00      RA0  C
ATOM    128  NE  ARG A  17      31.782  56.444   2.655  1.00  0.00      RA0  N
ATOM    129  HE  ARG A  17      31.490  56.436   1.690  1.00  0.00      RA0  H
ATOM    130  CZ  ARG A  17      32.784  57.257   3.008  1.00  0.00      RA0  C
ATOM    131  NH1 ARG A  17      33.205  57.309   4.275  1.00  0.00      RA0  N
ATOM    132 HH11 ARG A  17      33.963  57.893   4.552  1.00  0.00      RA0  H
ATOM    133 HH12 ARG A  17      32.767  56.746   4.988  1.00  0.00      RA0  H
ATOM    134  NH2 ARG A  17      33.353  57.980   2.051  1.00  0.00      RA0  N
ATOM    135 HH21 ARG A  17      34.061  58.663   2.197  1.00  0.00      RA0  H
ATOM    136 HH22 ARG A  17      33.044  57.828   1.094  1.00  0.00      RA0  H
ATOM    137  C   ARG A  17      28.052  52.692   5.551  1.00  0.00      RA0  C
ATOM    138  O   ARG A  17      28.424  51.601   5.152  1.00  0.00      RA0  O
ATOM    139  N   MSE A  18      26.942  52.849   6.263  1.00  0.00      RA0  N
ATOM    140  H   MSE A  18      26.533  53.762   6.204  1.00  0.00      RA0  H
ATOM    141  CA  MSE A  18      26.193  51.711   6.787  1.00  0.00      RA0  C
ATOM    142  CB  MSE A  18      25.448  52.098   8.065  1.00  0.00      RA0  C
ATOM    143  CG  MSE A  18      26.314  52.636   9.202  1.00  0.00      RA0  C
ATOM    144  SE  MSE A  18      27.412  51.402   9.910  1.00  0.00      RA0  S
ATOM    145  CE  MSE A  18      27.920  52.371  11.337  1.00  0.00      RA0  C
ATOM    146  C   MSE A  18      25.153  51.143   5.804  1.00  0.00      RA0  C
ATOM    147  O   MSE A  18      24.553  51.880   5.013  1.00  0.00      RA0  O
ATOM    148  N   VAL A  19      24.946  49.837   5.891  1.00  0.00      RA0  N
ATOM    149  H   VAL A  19      25.474  49.265   6.519  1.00  0.00      RA0  H
ATOM    150  CA  VAL A  19      23.825  49.171   5.232  1.00  0.00      RA0  C
ATOM    151  CB  VAL A  19      24.256  48.435   3.955  1.00  0.00      RA0  C
ATOM    152  CG1 VAL A  19      24.651  49.395   2.832  1.00  0.00      RA0  C
ATOM    153  CG2 VAL A  19      25.338  47.396   4.259  1.00  0.00      RA0  C
ATOM    154  C   VAL A  19      23.218  48.169   6.201  1.00  0.00      RA0  C
ATOM    155  O   VAL A  19      23.788  47.884   7.248  1.00  0.00      RA0  O
ATOM    156  N   ASP A  20      22.059  47.624   5.854  1.00  0.00      RA0  N
ATOM    157  H   ASP A  20      21.681  47.758   4.941  1.00  0.00      RA0  H
ATOM    158  CA  ASP A  20      21.501  46.561   6.663  1.00  0.00      RA0  C
ATOM    159  CB  ASP A  20      20.003  46.350   6.490  1.00  0.00      RA0  C
ATOM    160  CG  ASP A  20      19.704  45.119   7.321  1.00  0.00      RA0  C
ATOM    161  OD1 ASP A  20      19.931  45.185   8.520  1.00  0.00      RA0  O
ATOM    162  OD2 ASP A  20      19.336  44.074   6.784  1.00  0.00      RA0  O
ATOM    163  C   ASP A  20      22.132  45.251   6.279  1.00  0.00      RA0  C
ATOM    164  O   ASP A  20      22.216  44.922   5.097  1.00  0.00      RA0  O
ATOM    165  N   PHE A  21      22.592  44.496   7.272  1.00  0.00      RA0  N
ATOM    166  H   PHE A  21      22.306  44.767   8.190  1.00  0.00      RA0  H
ATOM    167  CA  PHE A  21      23.096  43.151   7.053  1.00  0.00      RA0  C
ATOM    168  CB  PHE A  21      24.584  43.113   7.390  1.00  0.00      RA0  C
ATOM    169  CG  PHE A  21      25.233  41.904   6.767  1.00  0.00      RA0  C
ATOM    170  CD1 PHE A  21      24.983  41.593   5.436  1.00  0.00      RA0  C
ATOM    171  CD2 PHE A  21      26.098  41.118   7.518  1.00  0.00      RA0  C
ATOM    172  CE1 PHE A  21      25.619  40.508   4.847  1.00  0.00      RA0  C
ATOM    173  CE2 PHE A  21      26.733  40.033   6.926  1.00  0.00      RA0  C
ATOM    174  CZ  PHE A  21      26.502  39.733   5.589  1.00  0.00      RA0  C
ATOM    175  C   PHE A  21      22.320  42.193   7.937  1.00  0.00      RA0  C
ATOM    176  O   PHE A  21      22.596  42.069   9.137  1.00  0.00      RA0  O
ATOM    177  N   HIS A  22      21.303  41.559   7.363  1.00  0.00      RA0  N
ATOM    178  H   HIS A  22      20.985  41.944   6.495  1.00  0.00      RA0  H
ATOM    179  CA  HIS A  22      20.471  40.614   8.117  1.00  0.00      RA0  C
ATOM    180  CB  HIS A  22      21.199  39.305   8.444  1.00  0.00      RA0  C
ATOM    181  CG  HIS A  22      21.999  38.789   7.275  1.00  0.00      RA0  C
ATOM    182  ND1 HIS A  22      21.531  38.653   6.020  1.00  0.00      RA0  N
ATOM    183  HD1 HIS A  22      20.632  38.882   5.703  1.00  0.00      RA0  H
ATOM    184  CD2 HIS A  22      23.326  38.357   7.311  1.00  0.00      RA0  C
ATOM    185  NE2 HIS A  22      23.655  37.954   6.061  1.00  0.00      RA0  N
ATOM    186  CE1 HIS A  22      22.553  38.137   5.265  1.00  0.00      RA0  C
ATOM    187  C   HIS A  22      19.960  41.183   9.440  1.00  0.00      RA0  C
ATOM    188  O   HIS A  22      19.955  40.491  10.463  1.00  0.00      RA0  O
ATOM    189  N   GLY A  23      19.505  42.437   9.388  1.00  0.00      RA0  N
ATOM    190  H   GLY A  23      19.615  43.020   8.573  1.00  0.00      RA0  H
ATOM    191  CA  GLY A  23      18.932  43.124  10.542  1.00  0.00      RA0  C
ATOM    192  C   GLY A  23      19.890  43.995  11.343  1.00  0.00      RA0  C
ATOM    193  O   GLY A  23      19.437  44.796  12.172  1.00  0.00      RA0  O
ATOM    194  N   TRP A  24      21.199  43.837  11.104  1.00  0.00      RA0  N
ATOM    195  H   TRP A  24      21.472  43.276  10.322  1.00  0.00      RA0  H
ATOM    196  CA  TRP A  24      22.255  44.642  11.761  1.00  0.00      RA0  C
ATOM    197  CB  TRP A  24      23.520  43.825  12.013  1.00  0.00      RA0  C
ATOM    198  CG  TRP A  24      23.335  42.671  12.964  1.00  0.00      RA0  C
ATOM    199  CD2 TRP A  24      23.852  42.551  14.306  1.00  0.00      RA0  C
ATOM    200  CE2 TRP A  24      23.488  41.275  14.792  1.00  0.00      RA0  C
ATOM    201  CE3 TRP A  24      24.593  43.408  15.111  1.00  0.00      RA0  C
ATOM    202  CD1 TRP A  24      22.682  41.457  12.713  1.00  0.00      RA0  C
ATOM    203  NE1 TRP A  24      22.773  40.632  13.789  1.00  0.00      RA0  N
ATOM    204  HE1 TRP A  24      22.431  39.711  13.824  1.00  0.00      RA0  H
ATOM    205  CZ2 TRP A  24      23.875  40.886  16.069  1.00  0.00      RA0  C
ATOM    206  CZ3 TRP A  24      24.975  43.006  16.386  1.00  0.00      RA0  C
ATOM    207  CH2 TRP A  24      24.618  41.750  16.864  1.00  0.00      RA0  C
ATOM    208  C   TRP A  24      22.688  45.819  10.866  1.00  0.00      RA0  C
ATOM    209  O   TRP A  24      22.888  45.636   9.658  1.00  0.00      RA0  O
ATOM    210  N   MSE A  25      22.893  46.987  11.457  1.00  0.00      RA0  N
ATOM    211  H   MSE A  25      22.788  47.043  12.446  1.00  0.00      RA0  H
ATOM    212  CA  MSE A  25      23.476  48.111  10.726  1.00  0.00      RA0  C
ATOM    213  CB  MSE A  25      22.980  49.440  11.288  1.00  0.00      RA0  C
ATOM    214  CG  MSE A  25      21.477  49.579  11.058  1.00  0.00      RA0  C
ATOM    215  SE  MSE A  25      21.072  49.539   9.305  1.00  0.00      RA0  S
ATOM    216  CE  MSE A  25      19.329  49.121   9.460  1.00  0.00      RA0  C
ATOM    217  C   MSE A  25      24.996  47.992  10.758  1.00  0.00      RA0  C
ATOM    218  O   MSE A  25      25.620  48.212  11.805  1.00  0.00      RA0  O
ATOM    219  N   MSE A  26      25.570  47.665   9.596  1.00  0.00      RA0  N
ATOM    220  H   MSE A  26      25.006  47.603   8.766  1.00  0.00      RA0  H
ATOM    221  CA  MSE A  26      26.991  47.305   9.476  1.00  0.00      RA0  C
ATOM    222  CB  MSE A  26      27.115  45.805   9.184  1.00  0.00      RA0  C
ATOM    223  CG  MSE A  26      26.560  44.889  10.271  1.00  0.00      RA0  C
ATOM    224  SE  MSE A  26      27.445  45.028  11.828  1.00  0.00      RA0  S
ATOM    225  CE  MSE A  26      29.012  44.352  11.258  1.00  0.00      RA0  C
ATOM    226  C   MSE A  26      27.654  48.087   8.358  1.00  0.00      RA0  C
ATOM    227  O   MSE A  26      27.010  48.437   7.362  1.00  0.00      RA0  O
ATOM    228  N   PRO A  27      28.947  48.385   8.499  1.00  0.00      RA0  N
ATOM    229  CD  PRO A  27      29.789  48.119   9.655  1.00  0.00      RA0  C
ATOM    230  CA  PRO A  27      29.642  49.103   7.432  1.00  0.00      RA0  C
ATOM    231  CB  PRO A  27      31.016  49.386   8.041  1.00  0.00      RA0  C
ATOM    232  CG  PRO A  27      30.862  49.185   9.545  1.00  0.00      RA0  C
ATOM    233  C   PRO A  27      29.809  48.337   6.132  1.00  0.00      RA0  C
ATOM    234  O   PRO A  27      30.370  47.255   6.112  1.00  0.00      RA0  O
ATOM    235  N   LEU A  28      29.304  48.907   5.043  1.00  0.00      RA0  N
ATOM    236  H   LEU A  28      28.805  49.771   5.126  1.00  0.00      RA0  H
ATOM    237  CA  LEU A  28      29.578  48.382   3.716  1.00  0.00      RA0  C
ATOM    238  CB  LEU A  28      28.619  48.988   2.688  1.00  0.00      RA0  C
ATOM    239  CG  LEU A  28      28.656  48.298   1.319  1.00  0.00      RA0  C
ATOM    240  CD1 LEU A  28      28.323  46.807   1.412  1.00  0.00      RA0  C
ATOM    241  CD2 LEU A  28      27.768  49.012   0.299  1.00  0.00      RA0  C
ATOM    242  C   LEU A  28      31.047  48.677   3.374  1.00  0.00      RA0  C
ATOM    243  O   LEU A  28      31.740  47.875   2.750  1.00  0.00      RA0  O
ATOM    244  N   HIS A  29      31.473  49.864   3.749  1.00  0.00      RA0  N
ATOM    245  H   HIS A  29      30.823  50.512   4.150  1.00  0.00      RA0  H
ATOM    246  CA  HIS A  29      32.866  50.280   3.592  1.00  0.00      RA0  C
ATOM    247  CB  HIS A  29      33.240  50.612   2.136  1.00  0.00      RA0  C
ATOM    248  CG  HIS A  29      32.049  51.129   1.363  1.00  0.00      RA0  C
ATOM    249  ND1 HIS A  29      31.367  52.252   1.659  1.00  0.00      RA0  N
ATOM    250  HD1 HIS A  29      31.526  52.892   2.381  1.00  0.00      RA0  H
ATOM    251  CD2 HIS A  29      31.450  50.513   0.263  1.00  0.00      RA0  C
ATOM    252  NE2 HIS A  29      30.395  51.279  -0.093  1.00  0.00      RA0  N
ATOM    253  CE1 HIS A  29      30.339  52.347   0.757  1.00  0.00      RA0  C
ATOM    254  C   HIS A  29      33.078  51.495   4.461  1.00  0.00      RA0  C
ATOM    255  O   HIS A  29      32.143  52.009   5.054  1.00  0.00      RA0  O
ATOM    256  N   TYR A  30      34.310  51.984   4.483  1.00  0.00      RA0  N
ATOM    257  H   TYR A  30      35.047  51.475   4.027  1.00  0.00      RA0  H
ATOM    258  CA  TYR A  30      34.651  53.153   5.285  1.00  0.00      RA0  C
ATOM    259  CB  TYR A  30      35.684  52.810   6.360  1.00  0.00      RA0  C
ATOM    260  CG  TYR A  30      35.178  51.812   7.375  1.00  0.00      RA0  C
ATOM    261  CD1 TYR A  30      35.224  50.447   7.114  1.00  0.00      RA0  C
ATOM    262  CE1 TYR A  30      34.856  49.541   8.102  1.00  0.00      RA0  C
ATOM    263  CD2 TYR A  30      34.703  52.269   8.597  1.00  0.00      RA0  C
ATOM    264  CE2 TYR A  30      34.341  51.364   9.587  1.00  0.00      RA0  C
ATOM    265  CZ  TYR A  30      34.448  50.001   9.348  1.00  0.00      RA0  C
ATOM    266  OH  TYR A  30      34.158  49.108  10.358  1.00  0.00      RA0  O
ATOM    267  HH  TYR A  30      34.237  48.221  10.023  1.00  0.00      RA0  H
ATOM    268  C   TYR A  30      35.253  54.249   4.414  1.00  0.00      RA0  C
ATOM    269  O   TYR A  30      35.986  55.144   4.908  1.00  0.00      RA0  O
ATOM    270  N   GLY A  31      34.939  54.191   3.122  1.00  0.00      RA0  N
ATOM    271  H   GLY A  31      34.338  53.460   2.805  1.00  0.00      RA0  H
ATOM    272  CA  GLY A  31      35.396  55.192   2.164  1.00  0.00      RA0  C
ATOM    273  C   GLY A  31      35.870  54.611   0.843  1.00  0.00      RA0  C
ATOM    274  O   GLY A  31      35.830  55.287  -0.186  1.00  0.00      RA0  O
ATOM    275  N   SER A  32      36.371  53.386   0.873  1.00  0.00      RA0  N
ATOM    276  H   SER A  32      36.473  52.896   1.739  1.00  0.00      RA0  H
ATOM    277  CA  SER A  32      36.822  52.713  -0.340  1.00  0.00      RA0  C
ATOM    278  CB  SER A  32      38.200  53.237  -0.769  1.00  0.00      RA0  C
ATOM    279  OG  SER A  32      38.565  52.755  -2.071  1.00  0.00      RA0  O
ATOM    280  HG  SER A  32      39.511  52.895  -2.130  1.00  0.00      RA0  H
ATOM    281  C   SER A  32      36.839  51.207  -0.179  1.00  0.00      RA0  C
ATOM    282  O   SER A  32      37.762  50.674   0.427  1.00  0.00      RA0  O
ATOM    283  N   GLN A  33      35.845  50.502  -0.721  1.00  0.00      RA0  N
ATOM    284  H   GLN A  33      35.250  50.934  -1.405  1.00  0.00      RA0  H
ATOM    285  CA  GLN A  33      35.849  49.061  -0.607  1.00  0.00      RA0  C
ATOM    286  CB  GLN A  33      34.439  48.668  -1.050  1.00  0.00      RA0  C
ATOM    287  CG  GLN A  33      34.098  47.311  -1.641  1.00  0.00      RA0  C
ATOM    288  CD  GLN A  33      32.647  47.413  -2.073  1.00  0.00      RA0  C
ATOM    289  OE1 GLN A  33      31.737  47.400  -1.261  1.00  0.00      RA0  O
ATOM    290  NE2 GLN A  33      32.450  47.490  -3.384  1.00  0.00      RA0  N
ATOM    291 HE21 GLN A  33      33.241  47.631  -3.983  1.00  0.00      RA0  H
ATOM    292 HE22 GLN A  33      31.526  47.489  -3.756  1.00  0.00      RA0  H
ATOM    293  C   GLN A  33      37.031  48.413  -1.333  1.00  0.00      RA0  C
ATOM    294  O   GLN A  33      37.523  47.372  -0.893  1.00  0.00      RA0  O
ATOM    295  N   ILE A  34      37.509  49.068  -2.395  1.00  0.00      RA0  N
ATOM    296  H   ILE A  34      36.919  49.787  -2.776  1.00  0.00      RA0  H
ATOM    297  CA  ILE A  34      38.654  48.569  -3.148  1.00  0.00      RA0  C
ATOM    298  CB  ILE A  34      38.887  49.285  -4.489  1.00  0.00      RA0  C
ATOM    299  CG2 ILE A  34      40.148  48.781  -5.201  1.00  0.00      RA0  C
ATOM    300  CG1 ILE A  34      37.704  49.101  -5.426  1.00  0.00      RA0  C
ATOM    301  CD1 ILE A  34      37.468  47.645  -5.837  1.00  0.00      RA0  C
ATOM    302  C   ILE A  34      39.923  48.647  -2.283  1.00  0.00      RA0  C
ATOM    303  O   ILE A  34      40.670  47.668  -2.171  1.00  0.00      RA0  O
ATOM    304  N   ASP A  35      40.147  49.782  -1.638  1.00  0.00      RA0  N
ATOM    305  H   ASP A  35      39.519  50.550  -1.770  1.00  0.00      RA0  H
ATOM    306  CA  ASP A  35      41.325  49.899  -0.740  1.00  0.00      RA0  C
ATOM    307  CB  ASP A  35      41.506  51.337  -0.252  1.00  0.00      RA0  C
ATOM    308  CG  ASP A  35      42.125  52.173  -1.355  1.00  0.00      RA0  C
ATOM    309  OD1 ASP A  35      43.339  52.130  -1.522  1.00  0.00      RA0  O
ATOM    310  OD2 ASP A  35      41.407  52.870  -2.069  1.00  0.00      RA0  O
ATOM    311  C   ASP A  35      41.294  48.934   0.434  1.00  0.00      RA0  C
ATOM    312  O   ASP A  35      42.322  48.467   0.867  1.00  0.00      RA0  O
ATOM    313  N   GLU A  36      40.101  48.658   0.971  1.00  0.00      RA0  N
ATOM    314  H   GLU A  36      39.292  49.087   0.560  1.00  0.00      RA0  H
ATOM    315  CA  GLU A  36      39.930  47.753   2.067  1.00  0.00      RA0  C
ATOM    316  CB  GLU A  36      38.516  47.932   2.634  1.00  0.00      RA0  C
ATOM    317  CG  GLU A  36      38.477  49.380   3.113  1.00  0.00      RA0  C
ATOM    318  CD  GLU A  36      37.152  49.882   3.650  1.00  0.00      RA0  C
ATOM    319  OE1 GLU A  36      36.279  49.092   3.982  1.00  0.00      RA0  O
ATOM    320  OE2 GLU A  36      37.025  51.096   3.799  1.00  0.00      RA0  O
ATOM    321  C   GLU A  36      40.307  46.333   1.615  1.00  0.00      RA0  C
ATOM    322  O   GLU A  36      41.005  45.602   2.312  1.00  0.00      RA0  O
ATOM    323  N   HIS A  37      39.879  45.973   0.420  1.00  0.00      RA0  N
ATOM    324  H   HIS A  37      39.304  46.604  -0.108  1.00  0.00      RA0  H
ATOM    325  CA  HIS A  37      40.215  44.681  -0.162  1.00  0.00      RA0  C
ATOM    326  CB  HIS A  37      39.551  44.558  -1.532  1.00  0.00      RA0  C
ATOM    327  CG  HIS A  37      39.746  43.173  -2.091  1.00  0.00      RA0  C
ATOM    328  ND1 HIS A  37      38.752  42.275  -2.186  1.00  0.00      RA0  N
ATOM    329  HD1 HIS A  37      37.815  42.415  -1.914  1.00  0.00      RA0  H
ATOM    330  CD2 HIS A  37      40.920  42.604  -2.590  1.00  0.00      RA0  C
ATOM    331  NE2 HIS A  37      40.624  41.348  -2.984  1.00  0.00      RA0  N
ATOM    332  CE1 HIS A  37      39.293  41.145  -2.742  1.00  0.00      RA0  C
ATOM    333  C   HIS A  37      41.729  44.562  -0.269  1.00  0.00      RA0  C
ATOM    334  O   HIS A  37      42.311  43.566   0.198  1.00  0.00      RA0  O
ATOM    335  N   HIS A  38      42.358  45.585  -0.838  1.00  0.00      RA0  N
ATOM    336  H   HIS A  38      41.830  46.377  -1.157  1.00  0.00      RA0  H
ATOM    337  CA  HIS A  38      43.808  45.520  -1.079  1.00  0.00      RA0  C
ATOM    338  CB  HIS A  38      44.285  46.671  -1.958  1.00  0.00      RA0  C
ATOM    339  CG  HIS A  38      43.817  46.511  -3.382  1.00  0.00      RA0  C
ATOM    340  ND1 HIS A  38      43.673  45.332  -4.020  1.00  0.00      RA0  N
ATOM    341  HD1 HIS A  38      43.824  44.432  -3.665  1.00  0.00      RA0  H
ATOM    342  CD2 HIS A  38      43.498  47.543  -4.266  1.00  0.00      RA0  C
ATOM    343  NE2 HIS A  38      43.162  46.972  -5.445  1.00  0.00      RA0  N
ATOM    344  CE1 HIS A  38      43.269  45.615  -5.299  1.00  0.00      RA0  C
ATOM    345  C   HIS A  38      44.615  45.560   0.230  1.00  0.00      RA0  C
ATOM    346  O   HIS A  38      45.719  44.999   0.309  1.00  0.00      RA0  O
ATOM    347  N   ALA A  39      44.057  46.171   1.266  1.00  0.00      RA0  N
ATOM    348  H   ALA A  39      43.195  46.666   1.142  1.00  0.00      RA0  H
ATOM    349  CA  ALA A  39      44.681  46.177   2.596  1.00  0.00      RA0  C
ATOM    350  CB  ALA A  39      43.872  47.028   3.577  1.00  0.00      RA0  C
ATOM    351  C   ALA A  39      44.804  44.774   3.160  1.00  0.00      RA0  C
ATOM    352  O   ALA A  39      45.803  44.428   3.774  1.00  0.00      RA0  O
ATOM    353  N   VAL A  40      43.775  43.962   2.980  1.00  0.00      RA0  N
ATOM    354  H   VAL A  40      42.984  44.271   2.446  1.00  0.00      RA0  H
ATOM    355  CA  VAL A  40      43.819  42.610   3.499  1.00  0.00      RA0  C
ATOM    356  CB  VAL A  40      42.427  41.993   3.511  1.00  0.00      RA0  C
ATOM    357  CG1 VAL A  40      42.464  40.537   3.970  1.00  0.00      RA0  C
ATOM    358  CG2 VAL A  40      41.501  42.843   4.383  1.00  0.00      RA0  C
ATOM    359  C   VAL A  40      44.815  41.795   2.686  1.00  0.00      RA0  C
ATOM    360  O   VAL A  40      45.540  40.958   3.235  1.00  0.00      RA0  O
ATOM    361  N   ARG A  41      44.833  42.021   1.384  1.00  0.00      RA0  N
ATOM    362  H   ARG A  41      44.210  42.701   0.994  1.00  0.00      RA0  H
ATOM    363  CA  ARG A  41      45.711  41.256   0.514  1.00  0.00      RA0  C
ATOM    364  CB  ARG A  41      45.377  41.516  -0.955  1.00  0.00      RA0  C
ATOM    365  CG  ARG A  41      44.055  40.912  -1.427  1.00  0.00      RA0  C
ATOM    366  CD  ARG A  41      44.072  39.383  -1.488  1.00  0.00      RA0  C
ATOM    367  NE  ARG A  41      42.800  38.883  -2.007  1.00  0.00      RA0  N
ATOM    368  HE  ARG A  41      42.420  39.327  -2.836  1.00  0.00      RA0  H
ATOM    369  CZ  ARG A  41      42.153  37.879  -1.348  1.00  0.00      RA0  C
ATOM    370  NH1 ARG A  41      42.746  37.266  -0.305  1.00  0.00      RA0  N
ATOM    371 HH11 ARG A  41      42.253  36.595   0.260  1.00  0.00      RA0  H
ATOM    372 HH12 ARG A  41      43.710  37.416  -0.036  1.00  0.00      RA0  H
ATOM    373  NH2 ARG A  41      40.919  37.515  -1.748  1.00  0.00      RA0  N
ATOM    374 HH21 ARG A  41      40.336  36.845  -1.273  1.00  0.00      RA0  H
ATOM    375 HH22 ARG A  41      40.552  37.932  -2.596  1.00  0.00      RA0  H
ATOM    376  C   ARG A  41      47.191  41.564   0.743  1.00  0.00      RA0  C
ATOM    377  O   ARG A  41      48.022  40.713   0.488  1.00  0.00      RA0  O
ATOM    378  N   THR A  42      47.504  42.765   1.203  1.00  0.00      RA0  N
ATOM    379  H   THR A  42      46.803  43.442   1.425  1.00  0.00      RA0  H
ATOM    380  CA  THR A  42      48.920  43.214   1.247  1.00  0.00      RA0  C
ATOM    381  CB  THR A  42      49.230  44.249   0.157  1.00  0.00      RA0  C
ATOM    382  OG1 THR A  42      48.281  45.315   0.160  1.00  0.00      RA0  O
ATOM    383  HG1 THR A  42      47.443  44.934  -0.072  1.00  0.00      RA0  H
ATOM    384  CG2 THR A  42      49.280  43.601  -1.229  1.00  0.00      RA0  C
ATOM    385  C   THR A  42      49.447  43.592   2.627  1.00  0.00      RA0  C
ATOM    386  O   THR A  42      50.678  43.744   2.797  1.00  0.00      RA0  O
ATOM    387  N   ASP A  43      48.563  43.801   3.601  1.00  0.00      RA0  N
ATOM    388  H   ASP A  43      47.579  43.658   3.492  1.00  0.00      RA0  H
ATOM    389  CA  ASP A  43      49.004  44.310   4.898  1.00  0.00      RA0  C
ATOM    390  CB  ASP A  43      49.095  45.839   4.898  1.00  0.00      RA0  C
ATOM    391  CG  ASP A  43      49.609  46.323   6.243  1.00  0.00      RA0  C
ATOM    392  OD1 ASP A  43      50.084  45.520   7.041  1.00  0.00      RA0  O
ATOM    393  OD2 ASP A  43      49.499  47.507   6.539  1.00  0.00      RA0  O
ATOM    394  C   ASP A  43      48.089  43.764   6.004  1.00  0.00      RA0  C
ATOM    395  O   ASP A  43      48.233  42.591   6.395  1.00  0.00      RA0  O
ATOM    396  N   ALA A  44      47.140  44.565   6.489  1.00  0.00      RA0  N
ATOM    397  H   ALA A  44      46.991  45.498   6.159  1.00  0.00      RA0  H
ATOM    398  CA  ALA A  44      46.194  44.086   7.503  1.00  0.00      RA0  C
ATOM    399  CB  ALA A  44      46.794  44.191   8.904  1.00  0.00      RA0  C
ATOM    400  C   ALA A  44      44.907  44.912   7.458  1.00  0.00      RA0  C
ATOM    401  O   ALA A  44      44.949  46.151   7.470  1.00  0.00      RA0  O
ATOM    402  N   GLY A  45      43.784  44.199   7.443  1.00  0.00      RA0  N
ATOM    403  H   GLY A  45      43.811  43.197   7.428  1.00  0.00      RA0  H
ATOM    404  CA  GLY A  45      42.471  44.813   7.598  1.00  0.00      RA0  C
ATOM    405  C   GLY A  45      41.689  44.078   8.662  1.00  0.00      RA0  C
ATOM    406  O   GLY A  45      42.001  42.941   8.989  1.00  0.00      RA0  O
ATOM    407  N   MSE A  46      40.634  44.695   9.171  1.00  0.00      RA0  N
ATOM    408  H   MSE A  46      40.382  45.621   8.876  1.00  0.00      RA0  H
ATOM    409  CA  MSE A  46      39.783  44.020  10.113  1.00  0.00      RA0  C
ATOM    410  CB  MSE A  46      40.166  44.378  11.546  1.00  0.00      RA0  C
ATOM    411  CG  MSE A  46      39.996  45.869  11.821  1.00  0.00      RA0  C
ATOM    412  SE  MSE A  46      40.451  46.303  13.499  1.00  0.00      RA0  S
ATOM    413  CE  MSE A  46      40.460  48.081  13.259  1.00  0.00      RA0  C
ATOM    414  C   MSE A  46      38.309  44.298   9.904  1.00  0.00      RA0  C
ATOM    415  O   MSE A  46      37.922  45.360   9.435  1.00  0.00      RA0  O
ATOM    416  N   PHE A  47      37.522  43.309  10.307  1.00  0.00      RA0  N
ATOM    417  H   PHE A  47      37.929  42.540  10.804  1.00  0.00      RA0  H
ATOM    418  CA  PHE A  47      36.079  43.300  10.121  1.00  0.00      RA0  C
ATOM    419  CB  PHE A  47      35.640  42.153   9.207  1.00  0.00      RA0  C
ATOM    420  CG  PHE A  47      36.374  42.153   7.889  1.00  0.00      RA0  C
ATOM    421  CD1 PHE A  47      37.567  41.451   7.755  1.00  0.00      RA0  C
ATOM    422  CD2 PHE A  47      35.842  42.835   6.802  1.00  0.00      RA0  C
ATOM    423  CE1 PHE A  47      38.224  41.423   6.532  1.00  0.00      RA0  C
ATOM    424  CE2 PHE A  47      36.497  42.804   5.578  1.00  0.00      RA0  C
ATOM    425  CZ  PHE A  47      37.685  42.096   5.444  1.00  0.00      RA0  C
ATOM    426  C   PHE A  47      35.406  43.063  11.465  1.00  0.00      RA0  C
ATOM    427  O   PHE A  47      35.855  42.232  12.288  1.00  0.00      RA0  O
ATOM    428  N   ASP A  48      34.328  43.799  11.710  1.00  0.00      RA0  N
ATOM    429  H   ASP A  48      33.950  44.387  10.999  1.00  0.00      RA0  H
ATOM    430  CA  ASP A  48      33.477  43.515  12.842  1.00  0.00      RA0  C
ATOM    431  CB  ASP A  48      32.503  44.625  13.194  1.00  0.00      RA0  C
ATOM    432  CG  ASP A  48      31.657  44.040  14.301  1.00  0.00      RA0  C
ATOM    433  OD1 ASP A  48      32.242  43.437  15.181  1.00  0.00      RA0  O
ATOM    434  OD2 ASP A  48      30.433  44.119  14.277  1.00  0.00      RA0  O
ATOM    435  C   ASP A  48      32.610  42.324  12.472  1.00  0.00      RA0  C
ATOM    436  O   ASP A  48      31.790  42.437  11.560  1.00  0.00      RA0  O
ATOM    437  N   VAL A  49      32.811  41.207  13.143  1.00  0.00      RA0  N
ATOM    438  H   VAL A  49      33.380  41.265  13.969  1.00  0.00      RA0  H
ATOM    439  CA  VAL A  49      31.989  40.024  12.914  1.00  0.00      RA0  C
ATOM    440  CB  VAL A  49      32.838  38.860  12.406  1.00  0.00      RA0  C
ATOM    441  CG1 VAL A  49      33.160  39.070  10.928  1.00  0.00      RA0  C
ATOM    442  CG2 VAL A  49      34.111  38.678  13.230  1.00  0.00      RA0  C
ATOM    443  C   VAL A  49      31.198  39.673  14.179  1.00  0.00      RA0  C
ATOM    444  O   VAL A  49      30.904  38.514  14.425  1.00  0.00      RA0  O
ATOM    445  N   SER A  50      30.753  40.704  14.897  1.00  0.00      RA0  N
ATOM    446  H   SER A  50      31.007  41.652  14.671  1.00  0.00      RA0  H
ATOM    447  CA  SER A  50      29.992  40.524  16.126  1.00  0.00      RA0  C
ATOM    448  CB  SER A  50      30.057  41.782  16.986  1.00  0.00      RA0  C
ATOM    449  OG  SER A  50      31.417  41.999  17.374  1.00  0.00      RA0  O
ATOM    450  HG  SER A  50      31.788  42.544  16.681  1.00  0.00      RA0  H
ATOM    451  C   SER A  50      28.561  40.100  15.828  1.00  0.00      RA0  C
ATOM    452  O   SER A  50      27.840  39.673  16.732  1.00  0.00      RA0  O
ATOM    453  N   HIS A  51      28.182  40.234  14.568  1.00  0.00      RA0  N
ATOM    454  H   HIS A  51      28.822  40.659  13.931  1.00  0.00      RA0  H
ATOM    455  CA  HIS A  51      26.905  39.713  14.046  1.00  0.00      RA0  C
ATOM    456  CB  HIS A  51      26.578  40.329  12.681  1.00  0.00      RA0  C
ATOM    457  CG  HIS A  51      27.312  39.609  11.576  1.00  0.00      RA0  C
ATOM    458  ND1 HIS A  51      26.694  38.828  10.674  1.00  0.00      RA0  N
ATOM    459  HD1 HIS A  51      25.727  38.683  10.617  1.00  0.00      RA0  H
ATOM    460  CD2 HIS A  51      28.682  39.619  11.300  1.00  0.00      RA0  C
ATOM    461  NE2 HIS A  51      28.882  38.827  10.218  1.00  0.00      RA0  N
ATOM    462  CE1 HIS A  51      27.660  38.340   9.832  1.00  0.00      RA0  C
ATOM    463  C   HIS A  51      26.854  38.188  14.001  1.00  0.00      RA0  C
ATOM    464  O   HIS A  51      25.781  37.616  13.793  1.00  0.00      RA0  O
ATOM    465  N   MSE A  52      27.981  37.529  14.208  1.00  0.00      RA0  N
ATOM    466  H   MSE A  52      28.813  37.987  14.526  1.00  0.00      RA0  H
ATOM    467  CA  MSE A  52      27.973  36.092  14.266  1.00  0.00      RA0  C
ATOM    468  CB  MSE A  52      29.261  35.503  13.691  1.00  0.00      RA0  C
ATOM    469  CG  MSE A  52      29.500  35.937  12.245  1.00  0.00      RA0  C
ATOM    470  SE  MSE A  52      30.945  35.169  11.496  1.00  0.00      RA0  S
ATOM    471  CE  MSE A  52      30.293  33.495  11.365  1.00  0.00      RA0  C
ATOM    472  C   MSE A  52      27.752  35.628  15.676  1.00  0.00      RA0  C
ATOM    473  O   MSE A  52      28.115  36.314  16.642  1.00  0.00      RA0  O
ATOM    474  N   THR A  53      27.146  34.449  15.781  1.00  0.00      RA0  N
ATOM    475  H   THR A  53      26.971  33.887  14.995  1.00  0.00      RA0  H
ATOM    476  CA  THR A  53      26.714  33.896  17.062  1.00  0.00      RA0  C
ATOM    477  CB  THR A  53      25.290  33.441  16.821  1.00  0.00      RA0  C
ATOM    478  OG1 THR A  53      24.511  34.600  16.481  1.00  0.00      RA0  O
ATOM    479  HG1 THR A  53      24.965  35.014  15.752  1.00  0.00      RA0  H
ATOM    480  CG2 THR A  53      24.697  32.672  17.999  1.00  0.00      RA0  C
ATOM    481  C   THR A  53      27.675  32.794  17.498  1.00  0.00      RA0  C
ATOM    482  O   THR A  53      27.947  31.852  16.754  1.00  0.00      RA0  O
ATOM    483  N   ILE A  54      28.219  32.942  18.699  1.00  0.00      RA0  N
ATOM    484  H   ILE A  54      27.928  33.701  19.283  1.00  0.00      RA0  H
ATOM    485  CA  ILE A  54      29.060  31.923  19.308  1.00  0.00      RA0  C
ATOM    486  CB  ILE A  54      30.195  32.598  20.071  1.00  0.00      RA0  C
ATOM    487  CG2 ILE A  54      31.089  31.575  20.766  1.00  0.00      RA0  C
ATOM    488  CG1 ILE A  54      30.978  33.521  19.137  1.00  0.00      RA0  C
ATOM    489  CD1 ILE A  54      32.049  34.324  19.872  1.00  0.00      RA0  C
ATOM    490  C   ILE A  54      28.161  31.103  20.242  1.00  0.00      RA0  C
ATOM    491  O   ILE A  54      27.425  31.665  21.073  1.00  0.00      RA0  O
ATOM    492  N   VAL A  55      28.184  29.787  20.052  1.00  0.00      RA0  N
ATOM    493  H   VAL A  55      28.853  29.374  19.434  1.00  0.00      RA0  H
ATOM    494  CA  VAL A  55      27.349  28.884  20.811  1.00  0.00      RA0  C
ATOM    495  CB  VAL A  55      26.453  28.087  19.863  1.00  0.00      RA0  C
ATOM    496  CG1 VAL A  55      25.563  27.118  20.637  1.00  0.00      RA0  C
ATOM    497  CG2 VAL A  55      25.653  29.008  18.943  1.00  0.00      RA0  C
ATOM    498  C   VAL A  55      28.281  27.951  21.538  1.00  0.00      RA0  C
ATOM    499  O   VAL A  55      29.040  27.205  20.907  1.00  0.00      RA0  O
ATOM    500  N   ASP A  56      28.211  27.986  22.860  1.00  0.00      RA0  N
ATOM    501  H   ASP A  56      27.577  28.599  23.319  1.00  0.00      RA0  H
ATOM    502  CA  ASP A  56      28.956  27.048  23.671  1.00  0.00      RA0  C
ATOM    503  CB  ASP A  56      29.438  27.725  24.977  1.00  0.00      RA0  C
ATOM    504  CG  ASP A  56      30.529  28.782  24.775  1.00  0.00      RA0  C
ATOM    505  OD1 ASP A  56      30.969  29.002  23.654  1.00  0.00      RA0  O
ATOM    506  OD2 ASP A  56      30.976  29.401  25.746  1.00  0.00      RA0  O
ATOM    507  C   ASP A  56      28.116  25.828  24.017  1.00  0.00      RA0  C
ATOM    508  O   ASP A  56      26.960  25.950  24.410  1.00  0.00      RA0  O
ATOM    509  N   LEU A  57      28.729  24.659  23.855  1.00  0.00      RA0  N
ATOM    510  H   LEU A  57      29.703  24.643  23.624  1.00  0.00      RA0  H
ATOM    511  CA  LEU A  57      28.103  23.379  24.134  1.00  0.00      RA0  C
ATOM    512  CB  LEU A  57      28.127  22.490  22.896  1.00  0.00      RA0  C
ATOM    513  CG  LEU A  57      27.406  23.063  21.679  1.00  0.00      RA0  C
ATOM    514  CD1 LEU A  57      27.517  22.109  20.493  1.00  0.00      RA0  C
ATOM    515  CD2 LEU A  57      25.949  23.413  21.978  1.00  0.00      RA0  C
ATOM    516  C   LEU A  57      28.813  22.653  25.271  1.00  0.00      RA0  C
ATOM    517  O   LEU A  57      30.009  22.434  25.190  1.00  0.00      RA0  O
ATOM    518  N   ARG A  58      28.069  22.237  26.300  1.00  0.00      RA0  N
ATOM    519  H   ARG A  58      27.080  22.405  26.318  1.00  0.00      RA0  H
ATOM    520  CA  ARG A  58      28.656  21.606  27.470  1.00  0.00      RA0  C
ATOM    521  CB  ARG A  58      28.568  22.590  28.617  1.00  0.00      RA0  C
ATOM    522  CG  ARG A  58      29.837  23.389  28.872  1.00  0.00      RA0  C
ATOM    523  CD  ARG A  58      30.029  23.571  30.372  1.00  0.00      RA0  C
ATOM    524  NE  ARG A  58      30.187  22.261  30.996  1.00  0.00      RA0  N
ATOM    525  HE  ARG A  58      31.038  21.752  30.800  1.00  0.00      RA0  H
ATOM    526  CZ  ARG A  58      29.136  21.645  31.617  1.00  0.00      RA0  C
ATOM    527  NH1 ARG A  58      27.999  22.341  31.826  1.00  0.00      RA0  N
ATOM    528 HH11 ARG A  58      27.131  22.005  32.221  1.00  0.00      RA0  H
ATOM    529 HH12 ARG A  58      27.880  23.298  31.514  1.00  0.00      RA0  H
ATOM    530  NH2 ARG A  58      29.251  20.343  31.956  1.00  0.00      RA0  N
ATOM    531 HH21 ARG A  58      28.544  19.814  32.428  1.00  0.00      RA0  H
ATOM    532 HH22 ARG A  58      30.105  19.847  31.694  1.00  0.00      RA0  H
ATOM    533  C   ARG A  58      27.929  20.296  27.806  1.00  0.00      RA0  C
ATOM    534  O   ARG A  58      26.718  20.205  27.682  1.00  0.00      RA0  O
ATOM    535  N   GLY A  59      28.672  19.309  28.271  1.00  0.00      RA0  N
ATOM    536  H   GLY A  59      29.661  19.430  28.411  1.00  0.00      RA0  H
ATOM    537  CA  GLY A  59      28.104  18.014  28.623  1.00  0.00      RA0  C
ATOM    538  C   GLY A  59      29.040  16.897  28.203  1.00  0.00      RA0  C
ATOM    539  O   GLY A  59      29.740  17.010  27.195  1.00  0.00      RA0  O
ATOM    540  N   SER A  60      29.039  15.806  28.966  1.00  0.00      RA0  N
ATOM    541  H   SER A  60      28.426  15.755  29.754  1.00  0.00      RA0  H
ATOM    542  CA  SER A  60      29.957  14.700  28.725  1.00  0.00      RA0  C
ATOM    543  CB  SER A  60      29.781  13.843  29.956  1.00  0.00      RA0  C
ATOM    544  OG  SER A  60      29.423  14.776  30.988  1.00  0.00      RA0  O
ATOM    545  HG  SER A  60      30.106  15.445  30.992  1.00  0.00      RA0  H
ATOM    546  C   SER A  60      29.752  14.043  27.361  1.00  0.00      RA0  C
ATOM    547  O   SER A  60      30.701  13.465  26.814  1.00  0.00      RA0  O
ATOM    548  N   ARG A  61      28.539  14.152  26.803  1.00  0.00      RA0  N
ATOM    549  H   ARG A  61      27.846  14.723  27.240  1.00  0.00      RA0  H
ATOM    550  CA  ARG A  61      28.235  13.580  25.491  1.00  0.00      RA0  C
ATOM    551  CB  ARG A  61      26.829  12.991  25.543  1.00  0.00      RA0  C
ATOM    552  CG  ARG A  61      26.640  12.139  26.802  1.00  0.00      RA0  C
ATOM    553  CD  ARG A  61      25.264  11.480  26.860  1.00  0.00      RA0  C
ATOM    554  NE  ARG A  61      25.062  10.705  25.643  1.00  0.00      RA0  N
ATOM    555  HE  ARG A  61      25.887  10.389  25.152  1.00  0.00      RA0  H
ATOM    556  CZ  ARG A  61      23.826  10.515  25.112  1.00  0.00      RA0  C
ATOM    557  NH1 ARG A  61      22.738  10.929  25.802  1.00  0.00      RA0  N
ATOM    558 HH11 ARG A  61      21.793  10.906  25.441  1.00  0.00      RA0  H
ATOM    559 HH12 ARG A  61      22.831  11.318  26.722  1.00  0.00      RA0  H
ATOM    560  NH2 ARG A  61      23.737   9.930  23.901  1.00  0.00      RA0  N
ATOM    561 HH21 ARG A  61      22.888   9.705  23.424  1.00  0.00      RA0  H
ATOM    562 HH22 ARG A  61      24.594   9.701  23.394  1.00  0.00      RA0  H
ATOM    563  C   ARG A  61      28.377  14.586  24.343  1.00  0.00      RA0  C
ATOM    564  O   ARG A  61      27.883  14.349  23.255  1.00  0.00      RA0  O
ATOM    565  N   THR A  62      29.068  15.696  24.556  1.00  0.00      RA0  N
ATOM    566  H   THR A  62      29.507  15.910  25.431  1.00  0.00      RA0  H
ATOM    567  CA  THR A  62      29.125  16.716  23.498  1.00  0.00      RA0  C
ATOM    568  CB  THR A  62      29.750  17.999  24.034  1.00  0.00      RA0  C
ATOM    569  OG1 THR A  62      29.005  18.441  25.169  1.00  0.00      RA0  O
ATOM    570  HG1 THR A  62      29.541  18.233  25.928  1.00  0.00      RA0  H
ATOM    571  CG2 THR A  62      29.770  19.098  22.975  1.00  0.00      RA0  C
ATOM    572  C   THR A  62      29.753  16.227  22.195  1.00  0.00      RA0  C
ATOM    573  O   THR A  62      29.208  16.500  21.115  1.00  0.00      RA0  O
ATOM    574  N   ARG A  63      30.862  15.494  22.279  1.00  0.00      RA0  N
ATOM    575  H   ARG A  63      31.248  15.288  23.179  1.00  0.00      RA0  H
ATOM    576  CA  ARG A  63      31.512  14.989  21.056  1.00  0.00      RA0  C
ATOM    577  CB  ARG A  63      32.853  14.314  21.350  1.00  0.00      RA0  C
ATOM    578  CG  ARG A  63      33.625  14.104  20.045  1.00  0.00      RA0  C
ATOM    579  CD  ARG A  63      34.917  13.300  20.178  1.00  0.00      RA0  C
ATOM    580  NE  ARG A  63      35.860  13.912  21.109  1.00  0.00      RA0  N
ATOM    581  HE  ARG A  63      35.764  13.763  22.111  1.00  0.00      RA0  H
ATOM    582  CZ  ARG A  63      36.925  14.642  20.673  1.00  0.00      RA0  C
ATOM    583  NH1 ARG A  63      37.052  14.966  19.371  1.00  0.00      RA0  N
ATOM    584 HH11 ARG A  63      37.861  15.469  19.048  1.00  0.00      RA0  H
ATOM    585 HH12 ARG A  63      36.366  14.749  18.669  1.00  0.00      RA0  H
ATOM    586  NH2 ARG A  63      37.850  15.032  21.565  1.00  0.00      RA0  N
ATOM    587 HH21 ARG A  63      38.684  15.534  21.340  1.00  0.00      RA0  H
ATOM    588 HH22 ARG A  63      37.672  14.802  22.543  1.00  0.00      RA0  H
ATOM    589  C   ARG A  63      30.575  14.030  20.331  1.00  0.00      RA0  C
ATOM    590  O   ARG A  63      30.398  14.108  19.117  1.00  0.00      RA0  O
ATOM    591  N   GLU A  64      29.966  13.136  21.094  1.00  0.00      RA0  N
ATOM    592  H   GLU A  64      30.095  13.168  22.083  1.00  0.00      RA0  H
ATOM    593  CA  GLU A  64      29.007  12.179  20.558  1.00  0.00      RA0  C
ATOM    594  CB  GLU A  64      28.369  11.350  21.675  1.00  0.00      RA0  C
ATOM    595  CG  GLU A  64      27.357  10.336  21.129  1.00  0.00      RA0  C
ATOM    596  CD  GLU A  64      26.445   9.863  22.243  1.00  0.00      RA0  C
ATOM    597  OE1 GLU A  64      26.637  10.266  23.382  1.00  0.00      RA0  O
ATOM    598  OE2 GLU A  64      25.507   9.118  21.980  1.00  0.00      RA0  O
ATOM    599  C   GLU A  64      27.896  12.887  19.786  1.00  0.00      RA0  C
ATOM    600  O   GLU A  64      27.583  12.517  18.641  1.00  0.00      RA0  O
ATOM    601  N   PHE A  65      27.315  13.903  20.412  1.00  0.00      RA0  N
ATOM    602  H   PHE A  65      27.592  14.105  21.353  1.00  0.00      RA0  H
ATOM    603  CA  PHE A  65      26.271  14.717  19.787  1.00  0.00      RA0  C
ATOM    604  CB  PHE A  65      25.863  15.843  20.738  1.00  0.00      RA0  C
ATOM    605  CG  PHE A  65      24.978  16.851  20.041  1.00  0.00      RA0  C
ATOM    606  CD1 PHE A  65      23.863  16.437  19.320  1.00  0.00      RA0  C
ATOM    607  CD2 PHE A  65      25.288  18.204  20.120  1.00  0.00      RA0  C
ATOM    608  CE1 PHE A  65      23.078  17.373  18.658  1.00  0.00      RA0  C
ATOM    609  CE2 PHE A  65      24.498  19.141  19.464  1.00  0.00      RA0  C
ATOM    610  CZ  PHE A  65      23.397  18.724  18.727  1.00  0.00      RA0  C
ATOM    611  C   PHE A  65      26.731  15.273  18.458  1.00  0.00      RA0  C
ATOM    612  O   PHE A  65      26.046  15.148  17.451  1.00  0.00      RA0  O
ATOM    613  N   LEU A  66      27.892  15.922  18.460  1.00  0.00      RA0  N
ATOM    614  H   LEU A  66      28.440  15.950  19.300  1.00  0.00      RA0  H
ATOM    615  CA  LEU A  66      28.377  16.573  17.243  1.00  0.00      RA0  C
ATOM    616  CB  LEU A  66      29.517  17.529  17.567  1.00  0.00      RA0  C
ATOM    617  CG  LEU A  66      29.019  18.731  18.363  1.00  0.00      RA0  C
ATOM    618  CD1 LEU A  66      30.168  19.640  18.787  1.00  0.00      RA0  C
ATOM    619  CD2 LEU A  66      27.941  19.499  17.596  1.00  0.00      RA0  C
ATOM    620  C   LEU A  66      28.764  15.604  16.132  1.00  0.00      RA0  C
ATOM    621  O   LEU A  66      28.697  15.968  14.960  1.00  0.00      RA0  O
ATOM    622  N   ARG A  67      29.192  14.397  16.484  1.00  0.00      RA0  N
ATOM    623  H   ARG A  67      29.252  14.163  17.457  1.00  0.00      RA0  H
ATOM    624  CA  ARG A  67      29.454  13.340  15.473  1.00  0.00      RA0  C
ATOM    625  CB  ARG A  67      30.071  12.065  16.057  1.00  0.00      RA0  C
ATOM    626  CG  ARG A  67      31.426  12.198  16.749  1.00  0.00      RA0  C
ATOM    627  CD  ARG A  67      32.088  10.831  16.958  1.00  0.00      RA0  C
ATOM    628  NE  ARG A  67      32.612  10.305  15.695  1.00  0.00      RA0  N
ATOM    629  HE  ARG A  67      33.071  10.968  15.080  1.00  0.00      RA0  H
ATOM    630  CZ  ARG A  67      32.550   8.981  15.363  1.00  0.00      RA0  C
ATOM    631  NH1 ARG A  67      31.871   8.114  16.149  1.00  0.00      RA0  N
ATOM    632 HH11 ARG A  67      31.796   7.134  15.929  1.00  0.00      RA0  H
ATOM    633 HH12 ARG A  67      31.406   8.425  16.982  1.00  0.00      RA0  H
ATOM    634  NH2 ARG A  67      33.170   8.565  14.240  1.00  0.00      RA0  N
ATOM    635 HH21 ARG A  67      33.177   7.613  13.918  1.00  0.00      RA0  H
ATOM    636 HH22 ARG A  67      33.660   9.244  13.666  1.00  0.00      RA0  H
ATOM    637  C   ARG A  67      28.188  12.911  14.731  1.00  0.00      RA0  C
ATOM    638  O   ARG A  67      28.254  12.355  13.637  1.00  0.00      RA0  O
ATOM    639  N   TYR A  68      27.042  13.117  15.373  1.00  0.00      RA0  N
ATOM    640  H   TYR A  68      27.043  13.518  16.290  1.00  0.00      RA0  H
ATOM    641  CA  TYR A  68      25.729  12.846  14.764  1.00  0.00      RA0  C
ATOM    642  CB  TYR A  68      24.784  12.376  15.869  1.00  0.00      RA0  C
ATOM    643  CG  TYR A  68      23.391  12.177  15.328  1.00  0.00      RA0  C
ATOM    644  CD1 TYR A  68      23.170  11.276  14.295  1.00  0.00      RA0  C
ATOM    645  CE1 TYR A  68      21.885  11.091  13.804  1.00  0.00      RA0  C
ATOM    646  CD2 TYR A  68      22.332  12.894  15.871  1.00  0.00      RA0  C
ATOM    647  CE2 TYR A  68      21.045  12.704  15.384  1.00  0.00      RA0  C
ATOM    648  CZ  TYR A  68      20.823  11.800  14.351  1.00  0.00      RA0  C
ATOM    649  OH  TYR A  68      19.548  11.609  13.861  1.00  0.00      RA0  O
ATOM    650  HH  TYR A  68      19.589  10.868  13.262  1.00  0.00      RA0  H
ATOM    651  C   TYR A  68      25.182  14.082  14.049  1.00  0.00      RA0  C
ATOM    652  O   TYR A  68      24.587  14.004  12.970  1.00  0.00      RA0  O
ATOM    653  N   LEU A  69      25.409  15.257  14.618  1.00  0.00      RA0  N
ATOM    654  H   LEU A  69      25.886  15.288  15.497  1.00  0.00      RA0  H
ATOM    655  CA  LEU A  69      24.885  16.493  14.010  1.00  0.00      RA0  C
ATOM    656  CB  LEU A  69      24.988  17.623  15.036  1.00  0.00      RA0  C
ATOM    657  CG  LEU A  69      24.234  18.891  14.636  1.00  0.00      RA0  C
ATOM    658  CD1 LEU A  69      22.722  18.679  14.681  1.00  0.00      RA0  C
ATOM    659  CD2 LEU A  69      24.664  20.099  15.468  1.00  0.00      RA0  C
ATOM    660  C   LEU A  69      25.563  16.920  12.701  1.00  0.00      RA0  C
ATOM    661  O   LEU A  69      24.902  17.411  11.761  1.00  0.00      RA0  O
ATOM    662  N   LEU A  70      26.889  16.776  12.653  1.00  0.00      RA0  N
ATOM    663  H   LEU A  70      27.367  16.244  13.355  1.00  0.00      RA0  H
ATOM    664  CA  LEU A  70      27.696  17.335  11.584  1.00  0.00      RA0  C
ATOM    665  CB  LEU A  70      28.893  18.084  12.170  1.00  0.00      RA0  C
ATOM    666  CG  LEU A  70      28.493  19.190  13.146  1.00  0.00      RA0  C
ATOM    667  CD1 LEU A  70      29.708  19.779  13.861  1.00  0.00      RA0  C
ATOM    668  CD2 LEU A  70      27.653  20.270  12.466  1.00  0.00      RA0  C
ATOM    669  C   LEU A  70      28.190  16.294  10.605  1.00  0.00      RA0  C
ATOM    670  O   LEU A  70      28.403  15.156  10.966  1.00  0.00      RA0  O
ATOM    671  N   ALA A  71      28.416  16.706   9.355  1.00  0.00      RA0  N
ATOM    672  H   ALA A  71      28.282  17.674   9.132  1.00  0.00      RA0  H
ATOM    673  CA  ALA A  71      28.853  15.767   8.340  1.00  0.00      RA0  C
ATOM    674  CB  ALA A  71      28.328  16.198   6.973  1.00  0.00      RA0  C
ATOM    675  C   ALA A  71      30.368  15.588   8.235  1.00  0.00      RA0  C
ATOM    676  O   ALA A  71      30.833  14.540   7.759  1.00  0.00      RA0  O
ATOM    677  N   ASN A  72      31.134  16.589   8.665  1.00  0.00      RA0  N
ATOM    678  H   ASN A  72      30.711  17.404   9.063  1.00  0.00      RA0  H
ATOM    679  CA  ASN A  72      32.539  16.342   8.981  1.00  0.00      RA0  C
ATOM    680  CB  ASN A  72      33.356  17.623   9.089  1.00  0.00      RA0  C
ATOM    681  CG  ASN A  72      34.812  17.373   8.744  1.00  0.00      RA0  C
ATOM    682  OD1 ASN A  72      35.364  16.275   8.872  1.00  0.00      RA0  O
ATOM    683  ND2 ASN A  72      35.419  18.480   8.279  1.00  0.00      RA0  N
ATOM    684 HD21 ASN A  72      34.887  19.333   8.201  1.00  0.00      RA0  H
ATOM    685 HD22 ASN A  72      36.369  18.557   7.980  1.00  0.00      RA0  H
ATOM    686  C   ASN A  72      32.503  15.581  10.309  1.00  0.00      RA0  C
ATOM    687  O   ASN A  72      31.427  15.435  10.899  1.00  0.00      RA0  O
ATOM    688  N   ASP A  73      33.647  15.069  10.759  1.00  0.00      RA0  N
ATOM    689  H   ASP A  73      34.516  15.307  10.330  1.00  0.00      RA0  H
ATOM    690  CA  ASP A  73      33.706  14.238  11.957  1.00  0.00      RA0  C
ATOM    691  CB  ASP A  73      34.158  12.797  11.725  1.00  0.00      RA0  C
ATOM    692  CG  ASP A  73      33.886  11.989  12.985  1.00  0.00      RA0  C
ATOM    693  OD1 ASP A  73      33.340  12.529  13.941  1.00  0.00      RA0  O
ATOM    694  OD2 ASP A  73      34.199  10.805  13.017  1.00  0.00      RA0  O
ATOM    695  C   ASP A  73      34.573  14.867  13.033  1.00  0.00      RA0  C
ATOM    696  O   ASP A  73      35.803  14.869  12.924  1.00  0.00      RA0  O
ATOM    697  N   VAL A  74      33.951  15.352  14.101  1.00  0.00      RA0  N
ATOM    698  H   VAL A  74      32.985  15.115  14.207  1.00  0.00      RA0  H
ATOM    699  CA  VAL A  74      34.717  16.007  15.148  1.00  0.00      RA0  C
ATOM    700  CB  VAL A  74      33.791  16.799  16.069  1.00  0.00      RA0  C
ATOM    701  CG1 VAL A  74      33.051  17.880  15.280  1.00  0.00      RA0  C
ATOM    702  CG2 VAL A  74      32.832  15.870  16.811  1.00  0.00      RA0  C
ATOM    703  C   VAL A  74      35.604  15.060  15.948  1.00  0.00      RA0  C
ATOM    704  O   VAL A  74      36.333  15.528  16.833  1.00  0.00      RA0  O
ATOM    705  N   ALA A  75      35.537  13.750  15.655  1.00  0.00      RA0  N
ATOM    706  H   ALA A  75      34.886  13.414  14.968  1.00  0.00      RA0  H
ATOM    707  CA  ALA A  75      36.504  12.790  16.211  1.00  0.00      RA0  C
ATOM    708  CB  ALA A  75      36.229  11.371  15.716  1.00  0.00      RA0  C
ATOM    709  C   ALA A  75      37.930  13.195  15.816  1.00  0.00      RA0  C
ATOM    710  O   ALA A  75      38.893  12.833  16.499  1.00  0.00      RA0  O
ATOM    711  N   LYS A  76      38.038  13.933  14.713  1.00  0.00      RA0  N
ATOM    712  H   LYS A  76      37.212  14.172  14.198  1.00  0.00      RA0  H
ATOM    713  CA  LYS A  76      39.319  14.412  14.204  1.00  0.00      RA0  C
ATOM    714  CB  LYS A  76      39.180  14.899  12.763  1.00  0.00      RA0  C
ATOM    715  CG  LYS A  76      38.624  13.883  11.768  1.00  0.00      RA0  C
ATOM    716  CD  LYS A  76      38.288  14.583  10.450  1.00  0.00      RA0  C
ATOM    717  CE  LYS A  76      37.643  13.667   9.413  1.00  0.00      RA0  C
ATOM    718  NZ  LYS A  76      37.246  14.473   8.249  1.00  0.00      RA0  N
ATOM    719  HZ1 LYS A  76      36.776  13.879   7.541  1.00  0.00      RA0  H
ATOM    720  HZ2 LYS A  76      36.578  15.210   8.559  1.00  0.00      RA0  H
ATOM    721  HZ3 LYS A  76      38.076  14.933   7.827  1.00  0.00      RA0  H
ATOM    722  C   LYS A  76      39.898  15.565  15.013  1.00  0.00      RA0  C
ATOM    723  O   LYS A  76      41.055  15.924  14.815  1.00  0.00      RA0  O
ATOM    724  N   LEU A  77      39.123  16.143  15.923  1.00  0.00      RA0  N
ATOM    725  H   LEU A  77      38.209  15.782  16.110  1.00  0.00      RA0  H
ATOM    726  CA  LEU A  77      39.623  17.176  16.810  1.00  0.00      RA0  C
ATOM    727  CB  LEU A  77      38.501  18.144  17.167  1.00  0.00      RA0  C
ATOM    728  CG  LEU A  77      37.834  18.785  15.950  1.00  0.00      RA0  C
ATOM    729  CD1 LEU A  77      36.698  19.732  16.343  1.00  0.00      RA0  C
ATOM    730  CD2 LEU A  77      38.856  19.469  15.049  1.00  0.00      RA0  C
ATOM    731  C   LEU A  77      40.167  16.489  18.054  1.00  0.00      RA0  C
ATOM    732  O   LEU A  77      39.427  16.189  18.980  1.00  0.00      RA0  O
ATOM    733  N   THR A  78      41.473  16.235  18.068  1.00  0.00      RA0  N
ATOM    734  H   THR A  78      42.038  16.487  17.284  1.00  0.00      RA0  H
ATOM    735  CA  THR A  78      42.107  15.488  19.185  1.00  0.00      RA0  C
ATOM    736  CB  THR A  78      42.824  14.368  18.449  1.00  0.00      RA0  C
ATOM    737  OG1 THR A  78      43.320  14.895  17.194  1.00  0.00      RA0  O
ATOM    738  HG1 THR A  78      42.618  14.709  16.566  1.00  0.00      RA0  H
ATOM    739  CG2 THR A  78      41.901  13.177  18.183  1.00  0.00      RA0  C
ATOM    740  C   THR A  78      43.078  16.304  20.027  1.00  0.00      RA0  C
ATOM    741  O   THR A  78      43.410  15.889  21.155  1.00  0.00      RA0  O
ATOM    742  N   LYS A  79      43.528  17.453  19.501  1.00  0.00      RA0  N
ATOM    743  H   LYS A  79      43.095  17.821  18.681  1.00  0.00      RA0  H
ATOM    744  CA  LYS A  79      44.312  18.401  20.272  1.00  0.00      RA0  C
ATOM    745  CB  LYS A  79      45.447  18.853  19.359  1.00  0.00      RA0  C
ATOM    746  CG  LYS A  79      46.089  17.562  18.840  1.00  0.00      RA0  C
ATOM    747  CD  LYS A  79      46.866  17.669  17.531  1.00  0.00      RA0  C
ATOM    748  CE  LYS A  79      47.315  16.281  17.054  1.00  0.00      RA0  C
ATOM    749  NZ  LYS A  79      46.154  15.395  16.843  1.00  0.00      RA0  N
ATOM    750  HZ1 LYS A  79      46.490  14.464  16.525  1.00  0.00      RA0  H
ATOM    751  HZ2 LYS A  79      45.602  15.266  17.716  1.00  0.00      RA0  H
ATOM    752  HZ3 LYS A  79      45.517  15.783  16.121  1.00  0.00      RA0  H
ATOM    753  C   LYS A  79      43.414  19.517  20.757  1.00  0.00      RA0  C
ATOM    754  O   LYS A  79      42.652  20.118  19.980  1.00  0.00      RA0  O
ATOM    755  N   SER A  80      43.494  19.801  22.042  1.00  0.00      RA0  N
ATOM    756  H   SER A  80      44.168  19.351  22.623  1.00  0.00      RA0  H
ATOM    757  CA  SER A  80      42.700  20.851  22.634  1.00  0.00      RA0  C
ATOM    758  CB  SER A  80      43.131  20.918  24.109  1.00  0.00      RA0  C
ATOM    759  OG  SER A  80      42.235  21.688  24.913  1.00  0.00      RA0  O
ATOM    760  HG  SER A  80      41.461  21.156  25.082  1.00  0.00      RA0  H
ATOM    761  C   SER A  80      42.842  22.179  21.880  1.00  0.00      RA0  C
ATOM    762  O   SER A  80      43.950  22.597  21.542  1.00  0.00      RA0  O
ATOM    763  N   GLY A  81      41.709  22.810  21.592  1.00  0.00      RA0  N
ATOM    764  H   GLY A  81      40.841  22.399  21.863  1.00  0.00      RA0  H
ATOM    765  CA  GLY A  81      41.659  24.027  20.776  1.00  0.00      RA0  C
ATOM    766  C   GLY A  81      41.477  23.854  19.277  1.00  0.00      RA0  C
ATOM    767  O   GLY A  81      41.195  24.831  18.591  1.00  0.00      RA0  O
ATOM    768  N   LYS A  82      41.617  22.633  18.765  1.00  0.00      RA0  N
ATOM    769  H   LYS A  82      41.736  21.864  19.395  1.00  0.00      RA0  H
ATOM    770  CA  LYS A  82      41.534  22.380  17.344  1.00  0.00      RA0  C
ATOM    771  CB  LYS A  82      42.046  20.961  17.044  1.00  0.00      RA0  C
ATOM    772  CG  LYS A  82      42.296  20.646  15.568  1.00  0.00      RA0  C
ATOM    773  CD  LYS A  82      43.216  21.685  14.942  1.00  0.00      RA0  C
ATOM    774  CE  LYS A  82      43.395  21.568  13.430  1.00  0.00      RA0  C
ATOM    775  NZ  LYS A  82      43.679  22.913  12.916  1.00  0.00      RA0  N
ATOM    776  HZ1 LYS A  82      43.641  22.940  11.880  1.00  0.00      RA0  H
ATOM    777  HZ2 LYS A  82      42.934  23.536  13.291  1.00  0.00      RA0  H
ATOM    778  HZ3 LYS A  82      44.587  23.317  13.225  1.00  0.00      RA0  H
ATOM    779  C   LYS A  82      40.106  22.609  16.820  1.00  0.00      RA0  C
ATOM    780  O   LYS A  82      39.126  22.282  17.484  1.00  0.00      RA0  O
ATOM    781  N   ALA A  83      40.029  23.199  15.641  1.00  0.00      RA0  N
ATOM    782  H   ALA A  83      40.860  23.438  15.143  1.00  0.00      RA0  H
ATOM    783  CA  ALA A  83      38.765  23.489  14.979  1.00  0.00      RA0  C
ATOM    784  CB  ALA A  83      38.620  24.991  14.747  1.00  0.00      RA0  C
ATOM    785  C   ALA A  83      38.671  22.791  13.623  1.00  0.00      RA0  C
ATOM    786  O   ALA A  83      39.659  22.429  13.001  1.00  0.00      RA0  O
ATOM    787  N   LEU A  84      37.443  22.581  13.172  1.00  0.00      RA0  N
ATOM    788  H   LEU A  84      36.640  22.834  13.721  1.00  0.00      RA0  H
ATOM    789  CA  LEU A  84      37.234  22.187  11.795  1.00  0.00      RA0  C
ATOM    790  CB  LEU A  84      37.205  20.656  11.592  1.00  0.00      RA0  C
ATOM    791  CG  LEU A  84      36.133  19.796  12.277  1.00  0.00      RA0  C
ATOM    792  CD1 LEU A  84      34.746  19.932  11.655  1.00  0.00      RA0  C
ATOM    793  CD2 LEU A  84      36.538  18.320  12.270  1.00  0.00      RA0  C
ATOM    794  C   LEU A  84      36.040  22.924  11.189  1.00  0.00      RA0  C
ATOM    795  O   LEU A  84      35.225  23.529  11.883  1.00  0.00      RA0  O
ATOM    796  N   TYR A  85      35.998  22.850   9.877  1.00  0.00      RA0  N
ATOM    797  H   TYR A  85      36.644  22.267   9.390  1.00  0.00      RA0  H
ATOM    798  CA  TYR A  85      34.907  23.412   9.072  1.00  0.00      RA0  C
ATOM    799  CB  TYR A  85      35.551  24.059   7.837  1.00  0.00      RA0  C
ATOM    800  CG  TYR A  85      34.569  24.657   6.850  1.00  0.00      RA0  C
ATOM    801  CD1 TYR A  85      34.330  26.025   6.856  1.00  0.00      RA0  C
ATOM    802  CE1 TYR A  85      33.502  26.595   5.896  1.00  0.00      RA0  C
ATOM    803  CD2 TYR A  85      33.939  23.857   5.902  1.00  0.00      RA0  C
ATOM    804  CE2 TYR A  85      33.101  24.424   4.948  1.00  0.00      RA0  C
ATOM    805  CZ  TYR A  85      32.887  25.797   4.938  1.00  0.00      RA0  C
ATOM    806  OH  TYR A  85      32.070  26.359   3.977  1.00  0.00      RA0  O
ATOM    807  HH  TYR A  85      31.438  26.929   4.434  1.00  0.00      RA0  H
ATOM    808  C   TYR A  85      33.967  22.272   8.678  1.00  0.00      RA0  C
ATOM    809  O   TYR A  85      34.404  21.226   8.177  1.00  0.00      RA0  O
ATOM    810  N   SER A  86      32.653  22.482   8.855  1.00  0.00      RA0  N
ATOM    811  H   SER A  86      32.287  23.353   9.199  1.00  0.00      RA0  H
ATOM    812  CA  SER A  86      31.685  21.431   8.538  1.00  0.00      RA0  C
ATOM    813  CB  SER A  86      31.443  20.594   9.805  1.00  0.00      RA0  C
ATOM    814  OG  SER A  86      30.673  19.407   9.529  1.00  0.00      RA0  O
ATOM    815  HG  SER A  86      29.758  19.689   9.497  1.00  0.00      RA0  H
ATOM    816  C   SER A  86      30.361  21.981   8.001  1.00  0.00      RA0  C
ATOM    817  O   SER A  86      29.965  23.107   8.309  1.00  0.00      RA0  O
ATOM    818  N   GLY A  87      29.716  21.168   7.167  1.00  0.00      RA0  N
ATOM    819  H   GLY A  87      30.150  20.301   6.933  1.00  0.00      RA0  H
ATOM    820  CA  GLY A  87      28.287  21.302   6.928  1.00  0.00      RA0  C
ATOM    821  C   GLY A  87      27.473  20.679   8.039  1.00  0.00      RA0  C
ATOM    822  O   GLY A  87      27.917  19.744   8.707  1.00  0.00      RA0  O
ATOM    823  N   MSE A  88      26.250  21.194   8.186  1.00  0.00      RA0  N
ATOM    824  H   MSE A  88      25.969  21.985   7.632  1.00  0.00      RA0  H
ATOM    825  CA  MSE A  88      25.238  20.667   9.074  1.00  0.00      RA0  C
ATOM    826  CB  MSE A  88      24.886  21.678  10.163  1.00  0.00      RA0  C
ATOM    827  CG  MSE A  88      23.739  21.200  11.055  1.00  0.00      RA0  C
ATOM    828  SE  MSE A  88      23.484  22.276  12.475  1.00  0.00      RA0  S
ATOM    829  CE  MSE A  88      23.349  23.837  11.590  1.00  0.00      RA0  C
ATOM    830  C   MSE A  88      24.063  20.421   8.138  1.00  0.00      RA0  C
ATOM    831  O   MSE A  88      23.555  21.362   7.509  1.00  0.00      RA0  O
ATOM    832  N   LEU A  89      23.687  19.165   8.001  1.00  0.00      RA0  N
ATOM    833  H   LEU A  89      23.955  18.466   8.666  1.00  0.00      RA0  H
ATOM    834  CA  LEU A  89      22.754  18.756   6.944  1.00  0.00      RA0  C
ATOM    835  CB  LEU A  89      23.297  17.565   6.155  1.00  0.00      RA0  C
ATOM    836  CG  LEU A  89      24.714  17.728   5.609  1.00  0.00      RA0  C
ATOM    837  CD1 LEU A  89      25.132  16.478   4.835  1.00  0.00      RA0  C
ATOM    838  CD2 LEU A  89      24.883  18.996   4.773  1.00  0.00      RA0  C
ATOM    839  C   LEU A  89      21.370  18.368   7.461  1.00  0.00      RA0  C
ATOM    840  O   LEU A  89      21.208  17.885   8.590  1.00  0.00      RA0  O
ATOM    841  N   ASN A  90      20.384  18.489   6.575  1.00  0.00      RA0  N
ATOM    842  H   ASN A  90      20.622  18.782   5.647  1.00  0.00      RA0  H
ATOM    843  CA  ASN A  90      19.064  17.944   6.872  1.00  0.00      RA0  C
ATOM    844  CB  ASN A  90      17.974  18.781   6.186  1.00  0.00      RA0  C
ATOM    845  CG  ASN A  90      18.148  18.788   4.675  1.00  0.00      RA0  C
ATOM    846  OD1 ASN A  90      18.360  17.762   4.036  1.00  0.00      RA0  O
ATOM    847  ND2 ASN A  90      18.030  20.008   4.124  1.00  0.00      RA0  N
ATOM    848 HD21 ASN A  90      17.941  20.834   4.699  1.00  0.00      RA0  H
ATOM    849 HD22 ASN A  90      18.035  20.217   3.142  1.00  0.00      RA0  H
ATOM    850  C   ASN A  90      19.018  16.487   6.403  1.00  0.00      RA0  C
ATOM    851  O   ASN A  90      19.973  15.979   5.830  1.00  0.00      RA0  O
ATOM    852  N   ALA A  91      17.918  15.791   6.668  1.00  0.00      RA0  N
ATOM    853  H   ALA A  91      17.129  16.247   7.072  1.00  0.00      RA0  H
ATOM    854  CA  ALA A  91      17.838  14.369   6.357  1.00  0.00      RA0  C
ATOM    855  CB  ALA A  91      16.558  13.765   6.935  1.00  0.00      RA0  C
ATOM    856  C   ALA A  91      17.886  14.091   4.858  1.00  0.00      RA0  C
ATOM    857  O   ALA A  91      18.229  12.989   4.455  1.00  0.00      RA0  O
ATOM    858  N   SER A  92      17.542  15.083   4.027  1.00  0.00      RA0  N
ATOM    859  H   SER A  92      17.302  15.997   4.350  1.00  0.00      RA0  H
ATOM    860  CA  SER A  92      17.594  14.959   2.575  1.00  0.00      RA0  C
ATOM    861  CB  SER A  92      16.542  15.950   2.129  1.00  0.00      RA0  C
ATOM    862  OG  SER A  92      15.732  16.210   3.290  1.00  0.00      RA0  O
ATOM    863  HG  SER A  92      15.111  16.876   3.025  1.00  0.00      RA0  H
ATOM    864  C   SER A  92      18.997  15.185   2.018  1.00  0.00      RA0  C
ATOM    865  O   SER A  92      19.215  15.090   0.808  1.00  0.00      RA0  O
ATOM    866  N   GLY A  93      19.932  15.485   2.901  1.00  0.00      RA0  N
ATOM    867  H   GLY A  93      19.695  15.646   3.861  1.00  0.00      RA0  H
ATOM    868  CA  GLY A  93      21.322  15.742   2.489  1.00  0.00      RA0  C
ATOM    869  C   GLY A  93      21.556  17.152   1.966  1.00  0.00      RA0  C
ATOM    870  O   GLY A  93      22.609  17.446   1.413  1.00  0.00      RA0  O
ATOM    871  N   GLY A  94      20.597  18.049   2.151  1.00  0.00      RA0  N
ATOM    872  H   GLY A  94      19.809  17.802   2.714  1.00  0.00      RA0  H
ATOM    873  CA  GLY A  94      20.797  19.454   1.844  1.00  0.00      RA0  C
ATOM    874  C   GLY A  94      21.469  20.174   3.011  1.00  0.00      RA0  C
ATOM    875  O   GLY A  94      21.515  19.672   4.143  1.00  0.00      RA0  O
ATOM    876  N   VAL A  95      22.004  21.355   2.748  1.00  0.00      RA0  N
ATOM    877  H   VAL A  95      21.820  21.815   1.875  1.00  0.00      RA0  H
ATOM    878  CA  VAL A  95      22.779  22.059   3.750  1.00  0.00      RA0  C
ATOM    879  CB  VAL A  95      23.938  22.807   3.093  1.00  0.00      RA0  C
ATOM    880  CG1 VAL A  95      24.865  23.417   4.144  1.00  0.00      RA0  C
ATOM    881  CG2 VAL A  95      24.701  21.902   2.130  1.00  0.00      RA0  C
ATOM    882  C   VAL A  95      21.909  23.021   4.523  1.00  0.00      RA0  C
ATOM    883  O   VAL A  95      21.337  23.957   3.934  1.00  0.00      RA0  O
ATOM    884  N   ILE A  96      21.837  22.795   5.828  1.00  0.00      RA0  N
ATOM    885  H   ILE A  96      22.351  22.025   6.204  1.00  0.00      RA0  H
ATOM    886  CA  ILE A  96      21.205  23.724   6.764  1.00  0.00      RA0  C
ATOM    887  CB  ILE A  96      20.925  23.007   8.088  1.00  0.00      RA0  C
ATOM    888  CG2 ILE A  96      20.336  23.932   9.150  1.00  0.00      RA0  C
ATOM    889  CG1 ILE A  96      20.038  21.792   7.864  1.00  0.00      RA0  C
ATOM    890  CD1 ILE A  96      19.692  21.110   9.184  1.00  0.00      RA0  C
ATOM    891  C   ILE A  96      22.105  24.922   7.010  1.00  0.00      RA0  C
ATOM    892  O   ILE A  96      21.636  26.055   7.018  1.00  0.00      RA0  O
ATOM    893  N   ASP A  97      23.403  24.677   7.207  1.00  0.00      RA0  N
ATOM    894  H   ASP A  97      23.796  23.757   7.259  1.00  0.00      RA0  H
ATOM    895  CA  ASP A  97      24.364  25.760   7.328  1.00  0.00      RA0  C
ATOM    896  CB  ASP A  97      24.226  26.774   8.497  1.00  0.00      RA0  C
ATOM    897  CG  ASP A  97      24.664  28.144   7.958  1.00  0.00      RA0  C
ATOM    898  OD1 ASP A  97      24.929  28.219   6.766  1.00  0.00      RA0  O
ATOM    899  OD2 ASP A  97      24.744  29.139   8.684  1.00  0.00      RA0  O
ATOM    900  C   ASP A  97      25.776  25.150   7.217  1.00  0.00      RA0  C
ATOM    901  O   ASP A  97      25.940  23.916   7.271  1.00  0.00      RA0  O
ATOM    902  N   ASP A  98      26.755  26.031   7.049  1.00  0.00      RA0  N
ATOM    903  H   ASP A  98      26.540  27.013   7.023  1.00  0.00      RA0  H
ATOM    904  CA  ASP A  98      28.135  25.692   7.330  1.00  0.00      RA0  C
ATOM    905  CB  ASP A  98      29.043  25.761   6.091  1.00  0.00      RA0  C
ATOM    906  CG  ASP A  98      29.852  27.037   5.963  1.00  0.00      RA0  C
ATOM    907  OD1 ASP A  98      29.689  27.740   4.969  1.00  0.00      RA0  O
ATOM    908  OD2 ASP A  98      30.736  27.273   6.781  1.00  0.00      RA0  O
ATOM    909  C   ASP A  98      28.626  26.441   8.568  1.00  0.00      RA0  C
ATOM    910  O   ASP A  98      28.047  27.450   8.983  1.00  0.00      RA0  O
ATOM    911  N   LEU A  99      29.680  25.920   9.185  1.00  0.00      RA0  N
ATOM    912  H   LEU A  99      30.197  25.167   8.775  1.00  0.00      RA0  H
ATOM    913  CA  LEU A  99      30.116  26.463  10.453  1.00  0.00      RA0  C
ATOM    914  CB  LEU A  99      29.138  26.063  11.572  1.00  0.00      RA0  C
ATOM    915  CG  LEU A  99      28.690  24.591  11.592  1.00  0.00      RA0  C
ATOM    916  CD1 LEU A  99      29.737  23.623  12.153  1.00  0.00      RA0  C
ATOM    917  CD2 LEU A  99      27.359  24.439  12.328  1.00  0.00      RA0  C
ATOM    918  C   LEU A  99      31.535  26.002  10.793  1.00  0.00      RA0  C
ATOM    919  O   LEU A  99      32.080  25.076  10.152  1.00  0.00      RA0  O
ATOM    920  N   ILE A 100      32.117  26.674  11.778  1.00  0.00      RA0  N
ATOM    921  H   ILE A 100      31.590  27.394  12.233  1.00  0.00      RA0  H
ATOM    922  CA  ILE A 100      33.357  26.250  12.405  1.00  0.00      RA0  C
ATOM    923  CB  ILE A 100      34.322  27.436  12.515  1.00  0.00      RA0  C
ATOM    924  CG2 ILE A 100      35.694  26.997  13.034  1.00  0.00      RA0  C
ATOM    925  CG1 ILE A 100      34.436  28.195  11.194  1.00  0.00      RA0  C
ATOM    926  CD1 ILE A 100      35.151  27.384  10.115  1.00  0.00      RA0  C
ATOM    927  C   ILE A 100      33.032  25.724  13.796  1.00  0.00      RA0  C
ATOM    928  O   ILE A 100      32.209  26.305  14.514  1.00  0.00      RA0  O
ATOM    929  N   VAL A 101      33.655  24.612  14.165  1.00  0.00      RA0  N
ATOM    930  H   VAL A 101      34.332  24.195  13.553  1.00  0.00      RA0  H
ATOM    931  CA  VAL A 101      33.464  24.010  15.481  1.00  0.00      RA0  C
ATOM    932  CB  VAL A 101      32.661  22.709  15.376  1.00  0.00      RA0  C
ATOM    933  CG1 VAL A 101      33.146  21.843  14.220  1.00  0.00      RA0  C
ATOM    934  CG2 VAL A 101      32.626  21.945  16.703  1.00  0.00      RA0  C
ATOM    935  C   VAL A 101      34.820  23.781  16.126  1.00  0.00      RA0  C
ATOM    936  O   VAL A 101      35.731  23.291  15.460  1.00  0.00      RA0  O
ATOM    937  N   TYR A 102      34.922  24.184  17.397  1.00  0.00      RA0  N
ATOM    938  H   TYR A 102      34.095  24.472  17.869  1.00  0.00      RA0  H
ATOM    939  CA  TYR A 102      36.137  24.019  18.230  1.00  0.00      RA0  C
ATOM    940  CB  TYR A 102      36.494  25.322  18.955  1.00  0.00      RA0  C
ATOM    941  CG  TYR A 102      36.673  26.494  18.015  1.00  0.00      RA0  C
ATOM    942  CD1 TYR A 102      35.564  27.164  17.511  1.00  0.00      RA0  C
ATOM    943  CE1 TYR A 102      35.730  28.246  16.659  1.00  0.00      RA0  C
ATOM    944  CD2 TYR A 102      37.951  26.920  17.668  1.00  0.00      RA0  C
ATOM    945  CE2 TYR A 102      38.119  28.008  16.816  1.00  0.00      RA0  C
ATOM    946  CZ  TYR A 102      37.006  28.668  16.306  1.00  0.00      RA0  C
ATOM    947  OH  TYR A 102      37.149  29.740  15.449  1.00  0.00      RA0  O
ATOM    948  HH  TYR A 102      38.064  29.941  15.292  1.00  0.00      RA0  H
ATOM    949  C   TYR A 102      35.944  22.933  19.282  1.00  0.00      RA0  C
ATOM    950  O   TYR A 102      34.884  22.843  19.913  1.00  0.00      RA0  O
ATOM    951  N   TYR A 103      36.987  22.137  19.493  1.00  0.00      RA0  N
ATOM    952  H   TYR A 103      37.828  22.287  18.966  1.00  0.00      RA0  H
ATOM    953  CA  TYR A 103      37.063  21.205  20.621  1.00  0.00      RA0  C
ATOM    954  CB  TYR A 103      37.659  19.892  20.125  1.00  0.00      RA0  C
ATOM    955  CG  TYR A 103      38.318  19.097  21.228  1.00  0.00      RA0  C
ATOM    956  CD1 TYR A 103      37.573  18.597  22.288  1.00  0.00      RA0  C
ATOM    957  CE1 TYR A 103      38.200  17.867  23.289  1.00  0.00      RA0  C
ATOM    958  CD2 TYR A 103      39.686  18.856  21.167  1.00  0.00      RA0  C
ATOM    959  CE2 TYR A 103      40.311  18.123  22.167  1.00  0.00      RA0  C
ATOM    960  CZ  TYR A 103      39.568  17.634  23.233  1.00  0.00      RA0  C
ATOM    961  OH  TYR A 103      40.186  16.915  24.234  1.00  0.00      RA0  O
ATOM    962  HH  TYR A 103      41.087  16.733  24.002  1.00  0.00      RA0  H
ATOM    963  C   TYR A 103      37.952  21.838  21.675  1.00  0.00      RA0  C
ATOM    964  O   TYR A 103      39.070  22.255  21.346  1.00  0.00      RA0  O
ATOM    965  N   PHE A 104      37.469  21.916  22.917  1.00  0.00      RA0  N
ATOM    966  H   PHE A 104      36.545  21.587  23.132  1.00  0.00      RA0  H
ATOM    967  CA  PHE A 104      38.297  22.371  24.068  1.00  0.00      RA0  C
ATOM    968  CB  PHE A 104      37.655  23.567  24.762  1.00  0.00      RA0  C
ATOM    969  CG  PHE A 104      37.587  24.726  23.799  1.00  0.00      RA0  C
ATOM    970  CD1 PHE A 104      38.760  25.277  23.296  1.00  0.00      RA0  C
ATOM    971  CD2 PHE A 104      36.355  25.243  23.419  1.00  0.00      RA0  C
ATOM    972  CE1 PHE A 104      38.702  26.360  22.427  1.00  0.00      RA0  C
ATOM    973  CE2 PHE A 104      36.297  26.327  22.553  1.00  0.00      RA0  C
ATOM    974  CZ  PHE A 104      37.470  26.891  22.066  1.00  0.00      RA0  C
ATOM    975  C   PHE A 104      38.549  21.234  25.057  1.00  0.00      RA0  C
ATOM    976  O   PHE A 104      39.695  20.881  25.318  1.00  0.00      RA0  O
ATOM    977  N   THR A 105      37.473  20.666  25.599  1.00  0.00      RA0  N
ATOM    978  H   THR A 105      36.550  21.026  25.449  1.00  0.00      RA0  H
ATOM    979  CA  THR A 105      37.528  19.428  26.379  1.00  0.00      RA0  C
ATOM    980  CB  THR A 105      37.441  19.956  27.790  1.00  0.00      RA0  C
ATOM    981  OG1 THR A 105      37.286  21.379  27.692  1.00  0.00      RA0  O
ATOM    982  HG1 THR A 105      37.368  21.716  28.575  1.00  0.00      RA0  H
ATOM    983  CG2 THR A 105      38.676  19.610  28.619  1.00  0.00      RA0  C
ATOM    984  C   THR A 105      36.371  18.515  25.975  1.00  0.00      RA0  C
ATOM    985  O   THR A 105      35.486  18.910  25.222  1.00  0.00      RA0  O
ATOM    986  N   GLU A 106      36.339  17.300  26.515  1.00  0.00      RA0  N
ATOM    987  H   GLU A 106      37.098  16.960  27.066  1.00  0.00      RA0  H
ATOM    988  CA  GLU A 106      35.233  16.397  26.204  1.00  0.00      RA0  C
ATOM    989  CB  GLU A 106      35.555  14.944  26.554  1.00  0.00      RA0  C
ATOM    990  CG  GLU A 106      36.812  14.435  25.825  1.00  0.00      RA0  C
ATOM    991  CD  GLU A 106      36.650  14.346  24.308  1.00  0.00      RA0  C
ATOM    992  OE1 GLU A 106      36.111  15.245  23.672  1.00  0.00      RA0  O
ATOM    993  OE2 GLU A 106      37.124  13.384  23.715  1.00  0.00      RA0  O
ATOM    994  C   GLU A 106      33.906  16.919  26.732  1.00  0.00      RA0  C
ATOM    995  O   GLU A 106      32.848  16.421  26.346  1.00  0.00      RA0  O
ATOM    996  N   ASP A 107      33.960  17.891  27.637  1.00  0.00      RA0  N
ATOM    997  H   ASP A 107      34.835  18.276  27.908  1.00  0.00      RA0  H
ATOM    998  CA  ASP A 107      32.769  18.505  28.199  1.00  0.00      RA0  C
ATOM    999  CB  ASP A 107      32.971  18.526  29.724  1.00  0.00      RA0  C
ATOM   1000  CG  ASP A 107      31.764  19.006  30.514  1.00  0.00      RA0  C
ATOM   1001  OD1 ASP A 107      30.708  18.381  30.471  1.00  0.00      RA0  O
ATOM   1002  OD2 ASP A 107      31.891  19.990  31.233  1.00  0.00      RA0  O
ATOM   1003  C   ASP A 107      32.470  19.884  27.594  1.00  0.00      RA0  C
ATOM   1004  O   ASP A 107      31.556  20.554  28.051  1.00  0.00      RA0  O
ATOM   1005  N   PHE A 108      33.236  20.316  26.583  1.00  0.00      RA0  N
ATOM   1006  H   PHE A 108      33.901  19.727  26.119  1.00  0.00      RA0  H
ATOM   1007  CA  PHE A 108      33.162  21.700  26.101  1.00  0.00      RA0  C
ATOM   1008  CB  PHE A 108      33.925  22.632  27.041  1.00  0.00      RA0  C
ATOM   1009  CG  PHE A 108      33.720  24.064  26.608  1.00  0.00      RA0  C
ATOM   1010  CD1 PHE A 108      32.478  24.480  26.143  1.00  0.00      RA0  C
ATOM   1011  CD2 PHE A 108      34.775  24.966  26.672  1.00  0.00      RA0  C
ATOM   1012  CE1 PHE A 108      32.301  25.789  25.715  1.00  0.00      RA0  C
ATOM   1013  CE2 PHE A 108      34.596  26.278  26.247  1.00  0.00      RA0  C
ATOM   1014  CZ  PHE A 108      33.362  26.685  25.757  1.00  0.00      RA0  C
ATOM   1015  C   PHE A 108      33.666  21.852  24.650  1.00  0.00      RA0  C
ATOM   1016  O   PHE A 108      34.880  21.753  24.368  1.00  0.00      RA0  O
ATOM   1017  N   PHE A 109      32.701  22.061  23.750  1.00  0.00      RA0  N
ATOM   1018  H   PHE A 109      31.761  22.162  24.093  1.00  0.00      RA0  H
ATOM   1019  CA  PHE A 109      32.924  22.476  22.360  1.00  0.00      RA0  C
ATOM   1020  CB  PHE A 109      32.341  21.447  21.384  1.00  0.00      RA0  C
ATOM   1021  CG  PHE A 109      33.134  20.158  21.300  1.00  0.00      RA0  C
ATOM   1022  CD1 PHE A 109      33.355  19.365  22.421  1.00  0.00      RA0  C
ATOM   1023  CD2 PHE A 109      33.615  19.742  20.064  1.00  0.00      RA0  C
ATOM   1024  CE1 PHE A 109      34.028  18.155  22.305  1.00  0.00      RA0  C
ATOM   1025  CE2 PHE A 109      34.285  18.530  19.943  1.00  0.00      RA0  C
ATOM   1026  CZ  PHE A 109      34.482  17.731  21.062  1.00  0.00      RA0  C
ATOM   1027  C   PHE A 109      32.241  23.819  22.089  1.00  0.00      RA0  C
ATOM   1028  O   PHE A 109      31.394  24.282  22.856  1.00  0.00      RA0  O
ATOM   1029  N   ARG A 110      32.585  24.424  20.962  1.00  0.00      RA0  N
ATOM   1030  H   ARG A 110      33.240  23.992  20.337  1.00  0.00      RA0  H
ATOM   1031  CA  ARG A 110      32.041  25.717  20.583  1.00  0.00      RA0  C
ATOM   1032  CB  ARG A 110      33.062  26.776  21.003  1.00  0.00      RA0  C
ATOM   1033  CG  ARG A 110      33.069  28.099  20.237  1.00  0.00      RA0  C
ATOM   1034  CD  ARG A 110      33.963  29.105  20.963  1.00  0.00      RA0  C
ATOM   1035  NE  ARG A 110      33.405  29.310  22.295  1.00  0.00      RA0  N
ATOM   1036  HE  ARG A 110      32.442  29.024  22.416  1.00  0.00      RA0  H
ATOM   1037  CZ  ARG A 110      34.083  29.866  23.337  1.00  0.00      RA0  C
ATOM   1038  NH1 ARG A 110      35.354  30.304  23.166  1.00  0.00      RA0  N
ATOM   1039 HH11 ARG A 110      35.891  30.730  23.904  1.00  0.00      RA0  H
ATOM   1040 HH12 ARG A 110      35.809  30.219  22.276  1.00  0.00      RA0  H
ATOM   1041  NH2 ARG A 110      33.451  29.959  24.524  1.00  0.00      RA0  N
ATOM   1042 HH21 ARG A 110      33.860  30.322  25.360  1.00  0.00      RA0  H
ATOM   1043 HH22 ARG A 110      32.484  29.636  24.605  1.00  0.00      RA0  H
ATOM   1044  C   ARG A 110      31.746  25.749  19.088  1.00  0.00      RA0  C
ATOM   1045  O   ARG A 110      32.562  25.276  18.300  1.00  0.00      RA0  O
ATOM   1046  N   LEU A 111      30.580  26.287  18.710  1.00  0.00      RA0  N
ATOM   1047  H   LEU A 111      29.993  26.716  19.397  1.00  0.00      RA0  H
ATOM   1048  CA  LEU A 111      30.212  26.506  17.300  1.00  0.00      RA0  C
ATOM   1049  CB  LEU A 111      28.812  25.960  17.023  1.00  0.00      RA0  C
ATOM   1050  CG  LEU A 111      28.629  24.457  17.210  1.00  0.00      RA0  C
ATOM   1051  CD1 LEU A 111      27.152  24.093  17.336  1.00  0.00      RA0  C
ATOM   1052  CD2 LEU A 111      29.283  23.661  16.086  1.00  0.00      RA0  C
ATOM   1053  C   LEU A 111      30.144  27.988  17.047  1.00  0.00      RA0  C
ATOM   1054  O   LEU A 111      29.820  28.761  17.961  1.00  0.00      RA0  O
ATOM   1055  N   VAL A 112      30.389  28.387  15.807  1.00  0.00      RA0  N
ATOM   1056  H   VAL A 112      30.679  27.732  15.104  1.00  0.00      RA0  H
ATOM   1057  CA  VAL A 112      30.190  29.775  15.392  1.00  0.00      RA0  C
ATOM   1058  CB  VAL A 112      31.528  30.473  15.117  1.00  0.00      RA0  C
ATOM   1059  CG1 VAL A 112      31.300  31.947  14.776  1.00  0.00      RA0  C
ATOM   1060  CG2 VAL A 112      32.506  30.320  16.285  1.00  0.00      RA0  C
ATOM   1061  C   VAL A 112      29.307  29.795  14.147  1.00  0.00      RA0  C
ATOM   1062  O   VAL A 112      29.639  29.175  13.139  1.00  0.00      RA0  O
ATOM   1063  N   VAL A 113      28.195  30.511  14.213  1.00  0.00      RA0  N
ATOM   1064  H   VAL A 113      27.979  31.043  15.032  1.00  0.00      RA0  H
ATOM   1065  CA  VAL A 113      27.286  30.606  13.069  1.00  0.00      RA0  C
ATOM   1066  CB  VAL A 113      26.022  29.759  13.284  1.00  0.00      RA0  C
ATOM   1067  CG1 VAL A 113      26.323  28.260  13.341  1.00  0.00      RA0  C
ATOM   1068  CG2 VAL A 113      25.242  30.239  14.510  1.00  0.00      RA0  C
ATOM   1069  C   VAL A 113      26.872  32.037  12.745  1.00  0.00      RA0  C
ATOM   1070  O   VAL A 113      26.968  32.956  13.570  1.00  0.00      RA0  O
ATOM   1071  N   ASN A 114      26.368  32.203  11.529  1.00  0.00      RA0  N
ATOM   1072  H   ASN A 114      26.148  31.378  11.002  1.00  0.00      RA0  H
ATOM   1073  CA  ASN A 114      25.969  33.509  11.022  1.00  0.00      RA0  C
ATOM   1074  CB  ASN A 114      25.816  33.431   9.496  1.00  0.00      RA0  C
ATOM   1075  CG  ASN A 114      27.035  32.830   8.833  1.00  0.00      RA0  C
ATOM   1076  OD1 ASN A 114      28.044  33.511   8.672  1.00  0.00      RA0  O
ATOM   1077  ND2 ASN A 114      26.897  31.533   8.473  1.00  0.00      RA0  N
ATOM   1078 HD21 ASN A 114      26.070  30.961   8.576  1.00  0.00      RA0  H
ATOM   1079 HD22 ASN A 114      27.630  30.992   8.053  1.00  0.00      RA0  H
ATOM   1080  C   ASN A 114      24.621  33.987  11.529  1.00  0.00      RA0  C
ATOM   1081  O   ASN A 114      23.769  33.189  11.905  1.00  0.00      RA0  O
ATOM   1082  N   SER A 115      24.446  35.308  11.508  1.00  0.00      RA0  N
ATOM   1083  H   SER A 115      25.219  35.897  11.282  1.00  0.00      RA0  H
ATOM   1084  CA  SER A 115      23.211  35.933  11.928  1.00  0.00      RA0  C
ATOM   1085  CB  SER A 115      23.335  37.458  11.880  1.00  0.00      RA0  C
ATOM   1086  OG  SER A 115      22.481  38.057  12.862  1.00  0.00      RA0  O
ATOM   1087  HG  SER A 115      21.596  37.757  12.676  1.00  0.00      RA0  H
ATOM   1088  C   SER A 115      22.004  35.426  11.128  1.00  0.00      RA0  C
ATOM   1089  O   SER A 115      20.951  35.137  11.684  1.00  0.00      RA0  O
ATOM   1090  N   ALA A 116      22.161  35.353   9.815  1.00  0.00      RA0  N
ATOM   1091  H   ALA A 116      23.061  35.500   9.411  1.00  0.00      RA0  H
ATOM   1092  CA  ALA A 116      21.043  35.018   8.928  1.00  0.00      RA0  C
ATOM   1093  CB  ALA A 116      21.508  34.976   7.473  1.00  0.00      RA0  C
ATOM   1094  C   ALA A 116      20.420  33.676   9.263  1.00  0.00      RA0  C
ATOM   1095  O   ALA A 116      19.203  33.489   9.107  1.00  0.00      RA0  O
ATOM   1096  N   THR A 117      21.240  32.742   9.737  1.00  0.00      RA0  N
ATOM   1097  H   THR A 117      22.227  32.861   9.840  1.00  0.00      RA0  H
ATOM   1098  CA  THR A 117      20.803  31.366  10.039  1.00  0.00      RA0  C
ATOM   1099  CB  THR A 117      21.820  30.526   9.299  1.00  0.00      RA0  C
ATOM   1100  OG1 THR A 117      22.891  31.384   8.868  1.00  0.00      RA0  O
ATOM   1101  HG1 THR A 117      23.568  30.728   8.654  1.00  0.00      RA0  H
ATOM   1102  CG2 THR A 117      21.205  29.835   8.089  1.00  0.00      RA0  C
ATOM   1103  C   THR A 117      20.765  31.032  11.528  1.00  0.00      RA0  C
ATOM   1104  O   THR A 117      20.453  29.895  11.901  1.00  0.00      RA0  O
ATOM   1105  N   ARG A 118      21.031  32.024  12.371  1.00  0.00      RA0  N
ATOM   1106  H   ARG A 118      21.284  32.916  11.998  1.00  0.00      RA0  H
ATOM   1107  CA  ARG A 118      21.119  31.830  13.819  1.00  0.00      RA0  C
ATOM   1108  CB  ARG A 118      21.347  33.197  14.470  1.00  0.00      RA0  C
ATOM   1109  CG  ARG A 118      21.227  33.221  15.992  1.00  0.00      RA0  C
ATOM   1110  CD  ARG A 118      21.376  34.637  16.553  1.00  0.00      RA0  C
ATOM   1111  NE  ARG A 118      20.920  34.705  17.940  1.00  0.00      RA0  N
ATOM   1112  HE  ARG A 118      19.953  34.420  18.055  1.00  0.00      RA0  H
ATOM   1113  CZ  ARG A 118      21.752  35.189  18.912  1.00  0.00      RA0  C
ATOM   1114  NH1 ARG A 118      23.022  35.524  18.609  1.00  0.00      RA0  N
ATOM   1115 HH11 ARG A 118      23.612  35.934  19.325  1.00  0.00      RA0  H
ATOM   1116 HH12 ARG A 118      23.435  35.373  17.701  1.00  0.00      RA0  H
ATOM   1117  NH2 ARG A 118      21.310  35.331  20.178  1.00  0.00      RA0  N
ATOM   1118 HH21 ARG A 118      21.932  35.667  20.913  1.00  0.00      RA0  H
ATOM   1119 HH22 ARG A 118      20.373  35.114  20.453  1.00  0.00      RA0  H
ATOM   1120  C   ARG A 118      19.916  31.116  14.423  1.00  0.00      RA0  C
ATOM   1121  O   ARG A 118      20.052  30.100  15.112  1.00  0.00      RA0  O
ATOM   1122  N   GLU A 119      18.728  31.646  14.183  1.00  0.00      RA0  N
ATOM   1123  H   GLU A 119      18.662  32.472  13.627  1.00  0.00      RA0  H
ATOM   1124  CA  GLU A 119      17.547  31.080  14.828  1.00  0.00      RA0  C
ATOM   1125  CB  GLU A 119      16.389  32.078  14.819  1.00  0.00      RA0  C
ATOM   1126  CG  GLU A 119      16.791  33.437  15.411  1.00  0.00      RA0  C
ATOM   1127  CD  GLU A 119      17.300  33.294  16.839  1.00  0.00      RA0  C
ATOM   1128  OE1 GLU A 119      16.831  32.414  17.556  1.00  0.00      RA0  O
ATOM   1129  OE2 GLU A 119      18.166  34.071  17.237  1.00  0.00      RA0  O
ATOM   1130  C   GLU A 119      17.167  29.693  14.294  1.00  0.00      RA0  C
ATOM   1131  O   GLU A 119      16.825  28.813  15.062  1.00  0.00      RA0  O
ATOM   1132  N   LYS A 120      17.286  29.493  12.992  1.00  0.00      RA0  N
ATOM   1133  H   LYS A 120      17.705  30.217  12.448  1.00  0.00      RA0  H
ATOM   1134  CA  LYS A 120      17.100  28.161  12.407  1.00  0.00      RA0  C
ATOM   1135  CB  LYS A 120      17.268  28.232  10.884  1.00  0.00      RA0  C
ATOM   1136  CG  LYS A 120      17.035  26.880  10.204  1.00  0.00      RA0  C
ATOM   1137  CD  LYS A 120      17.360  26.844   8.707  1.00  0.00      RA0  C
ATOM   1138  CE  LYS A 120      18.827  27.159   8.402  1.00  0.00      RA0  C
ATOM   1139  NZ  LYS A 120      19.194  26.667   7.066  1.00  0.00      RA0  N
ATOM   1140  HZ1 LYS A 120      20.198  26.855   6.859  1.00  0.00      RA0  H
ATOM   1141  HZ2 LYS A 120      19.080  25.631   7.038  1.00  0.00      RA0  H
ATOM   1142  HZ3 LYS A 120      18.627  27.029   6.280  1.00  0.00      RA0  H
ATOM   1143  C   LYS A 120      18.073  27.158  12.976  1.00  0.00      RA0  C
ATOM   1144  O   LYS A 120      17.715  26.044  13.303  1.00  0.00      RA0  O
ATOM   1145  N   ASP A 121      19.339  27.552  13.045  1.00  0.00      RA0  N
ATOM   1146  H   ASP A 121      19.664  28.410  12.650  1.00  0.00      RA0  H
ATOM   1147  CA  ASP A 121      20.385  26.683  13.575  1.00  0.00      RA0  C
ATOM   1148  CB  ASP A 121      21.774  27.259  13.346  1.00  0.00      RA0  C
ATOM   1149  CG  ASP A 121      22.003  27.406  11.858  1.00  0.00      RA0  C
ATOM   1150  OD1 ASP A 121      21.299  26.765  11.071  1.00  0.00      RA0  O
ATOM   1151  OD2 ASP A 121      22.874  28.188  11.496  1.00  0.00      RA0  O
ATOM   1152  C   ASP A 121      20.154  26.364  15.050  1.00  0.00      RA0  C
ATOM   1153  O   ASP A 121      20.295  25.218  15.483  1.00  0.00      RA0  O
ATOM   1154  N   LEU A 122      19.828  27.387  15.828  1.00  0.00      RA0  N
ATOM   1155  H   LEU A 122      19.743  28.295  15.416  1.00  0.00      RA0  H
ATOM   1156  CA  LEU A 122      19.602  27.193  17.256  1.00  0.00      RA0  C
ATOM   1157  CB  LEU A 122      19.361  28.517  17.979  1.00  0.00      RA0  C
ATOM   1158  CG  LEU A 122      20.637  29.345  18.120  1.00  0.00      RA0  C
ATOM   1159  CD1 LEU A 122      20.368  30.693  18.792  1.00  0.00      RA0  C
ATOM   1160  CD2 LEU A 122      21.744  28.557  18.822  1.00  0.00      RA0  C
ATOM   1161  C   LEU A 122      18.452  26.245  17.509  1.00  0.00      RA0  C
ATOM   1162  O   LEU A 122      18.522  25.412  18.398  1.00  0.00      RA0  O
ATOM   1163  N   SER A 123      17.383  26.364  16.730  1.00  0.00      RA0  N
ATOM   1164  H   SER A 123      17.359  27.058  16.009  1.00  0.00      RA0  H
ATOM   1165  CA  SER A 123      16.226  25.489  16.918  1.00  0.00      RA0  C
ATOM   1166  CB  SER A 123      15.086  26.071  16.093  1.00  0.00      RA0  C
ATOM   1167  OG  SER A 123      14.900  27.433  16.495  1.00  0.00      RA0  O
ATOM   1168  HG  SER A 123      15.583  27.959  16.089  1.00  0.00      RA0  H
ATOM   1169  C   SER A 123      16.595  24.052  16.582  1.00  0.00      RA0  C
ATOM   1170  O   SER A 123      16.212  23.125  17.291  1.00  0.00      RA0  O
ATOM   1171  N   TRP A 124      17.343  23.880  15.498  1.00  0.00      RA0  N
ATOM   1172  H   TRP A 124      17.647  24.674  14.964  1.00  0.00      RA0  H
ATOM   1173  CA  TRP A 124      17.787  22.548  15.055  1.00  0.00      RA0  C
ATOM   1174  CB  TRP A 124      18.419  22.677  13.667  1.00  0.00      RA0  C
ATOM   1175  CG  TRP A 124      18.817  21.330  13.110  1.00  0.00      RA0  C
ATOM   1176  CD2 TRP A 124      17.968  20.325  12.516  1.00  0.00      RA0  C
ATOM   1177  CE2 TRP A 124      18.797  19.254  12.108  1.00  0.00      RA0  C
ATOM   1178  CE3 TRP A 124      16.598  20.257  12.295  1.00  0.00      RA0  C
ATOM   1179  CD1 TRP A 124      20.115  20.804  13.030  1.00  0.00      RA0  C
ATOM   1180  NE1 TRP A 124      20.108  19.579  12.439  1.00  0.00      RA0  N
ATOM   1181  HE1 TRP A 124      20.895  19.023  12.256  1.00  0.00      RA0  H
ATOM   1182  CZ2 TRP A 124      18.233  18.146  11.486  1.00  0.00      RA0  C
ATOM   1183  CZ3 TRP A 124      16.047  19.143  11.674  1.00  0.00      RA0  C
ATOM   1184  CH2 TRP A 124      16.861  18.092  11.269  1.00  0.00      RA0  C
ATOM   1185  C   TRP A 124      18.760  21.909  16.045  1.00  0.00      RA0  C
ATOM   1186  O   TRP A 124      18.593  20.764  16.438  1.00  0.00      RA0  O
ATOM   1187  N   ILE A 125      19.761  22.681  16.455  1.00  0.00      RA0  N
ATOM   1188  H   ILE A 125      19.820  23.605  16.091  1.00  0.00      RA0  H
ATOM   1189  CA  ILE A 125      20.746  22.218  17.430  1.00  0.00      RA0  C
ATOM   1190  CB  ILE A 125      21.849  23.258  17.656  1.00  0.00      RA0  C
ATOM   1191  CG2 ILE A 125      22.771  22.872  18.815  1.00  0.00      RA0  C
ATOM   1192  CG1 ILE A 125      22.652  23.461  16.369  1.00  0.00      RA0  C
ATOM   1193  CD1 ILE A 125      23.550  24.696  16.437  1.00  0.00      RA0  C
ATOM   1194  C   ILE A 125      20.050  21.835  18.742  1.00  0.00      RA0  C
ATOM   1195  O   ILE A 125      20.290  20.760  19.269  1.00  0.00      RA0  O
ATOM   1196  N   THR A 126      19.185  22.715  19.246  1.00  0.00      RA0  N
ATOM   1197  H   THR A 126      19.020  23.584  18.781  1.00  0.00      RA0  H
ATOM   1198  CA  THR A 126      18.413  22.427  20.459  1.00  0.00      RA0  C
ATOM   1199  CB  THR A 126      17.576  23.645  20.842  1.00  0.00      RA0  C
ATOM   1200  OG1 THR A 126      18.451  24.768  21.012  1.00  0.00      RA0  O
ATOM   1201  HG1 THR A 126      18.612  25.119  20.145  1.00  0.00      RA0  H
ATOM   1202  CG2 THR A 126      16.766  23.410  22.119  1.00  0.00      RA0  C
ATOM   1203  C   THR A 126      17.638  21.140  20.388  1.00  0.00      RA0  C
ATOM   1204  O   THR A 126      17.679  20.344  21.333  1.00  0.00      RA0  O
ATOM   1205  N   GLN A 127      16.919  20.950  19.285  1.00  0.00      RA0  N
ATOM   1206  H   GLN A 127      16.931  21.647  18.564  1.00  0.00      RA0  H
ATOM   1207  CA  GLN A 127      16.103  19.760  19.063  1.00  0.00      RA0  C
ATOM   1208  CB  GLN A 127      15.406  19.880  17.707  1.00  0.00      RA0  C
ATOM   1209  CG  GLN A 127      14.536  18.679  17.337  1.00  0.00      RA0  C
ATOM   1210  CD  GLN A 127      13.854  18.963  16.014  1.00  0.00      RA0  C
ATOM   1211  OE1 GLN A 127      12.819  19.616  15.949  1.00  0.00      RA0  O
ATOM   1212  NE2 GLN A 127      14.489  18.440  14.952  1.00  0.00      RA0  N
ATOM   1213 HE21 GLN A 127      15.327  17.899  15.048  1.00  0.00      RA0  H
ATOM   1214 HE22 GLN A 127      14.152  18.573  14.021  1.00  0.00      RA0  H
ATOM   1215  C   GLN A 127      16.927  18.464  19.147  1.00  0.00      RA0  C
ATOM   1216  O   GLN A 127      16.596  17.540  19.877  1.00  0.00      RA0  O
ATOM   1217  N   HIS A 128      18.018  18.419  18.397  1.00  0.00      RA0  N
ATOM   1218  H   HIS A 128      18.299  19.240  17.892  1.00  0.00      RA0  H
ATOM   1219  CA  HIS A 128      18.844  17.228  18.341  1.00  0.00      RA0  C
ATOM   1220  CB  HIS A 128      19.639  17.156  17.036  1.00  0.00      RA0  C
ATOM   1221  CG  HIS A 128      18.689  16.787  15.924  1.00  0.00      RA0  C
ATOM   1222  ND1 HIS A 128      18.528  15.535  15.456  1.00  0.00      RA0  N
ATOM   1223  HD1 HIS A 128      19.012  14.730  15.744  1.00  0.00      RA0  H
ATOM   1224  CD2 HIS A 128      17.814  17.637  15.244  1.00  0.00      RA0  C
ATOM   1225  NE2 HIS A 128      17.114  16.881  14.364  1.00  0.00      RA0  N
ATOM   1226  CE1 HIS A 128      17.555  15.587  14.492  1.00  0.00      RA0  C
ATOM   1227  C   HIS A 128      19.769  17.062  19.563  1.00  0.00      RA0  C
ATOM   1228  O   HIS A 128      20.225  15.953  19.833  1.00  0.00      RA0  O
ATOM   1229  N   ALA A 129      20.027  18.136  20.308  1.00  0.00      RA0  N
ATOM   1230  H   ALA A 129      19.633  19.024  20.066  1.00  0.00      RA0  H
ATOM   1231  CA  ALA A 129      20.873  18.057  21.500  1.00  0.00      RA0  C
ATOM   1232  CB  ALA A 129      21.303  19.445  21.973  1.00  0.00      RA0  C
ATOM   1233  C   ALA A 129      20.202  17.338  22.680  1.00  0.00      RA0  C
ATOM   1234  O   ALA A 129      20.880  16.738  23.501  1.00  0.00      RA0  O
ATOM   1235  N   GLU A 130      18.881  17.425  22.754  1.00  0.00      RA0  N
ATOM   1236  H   GLU A 130      18.372  17.866  22.013  1.00  0.00      RA0  H
ATOM   1237  CA  GLU A 130      18.113  17.027  23.947  1.00  0.00      RA0  C
ATOM   1238  CB  GLU A 130      16.623  17.367  23.738  1.00  0.00      RA0  C
ATOM   1239  CG  GLU A 130      15.687  17.118  24.926  1.00  0.00      RA0  C
ATOM   1240  CD  GLU A 130      15.348  15.644  25.035  1.00  0.00      RA0  C
ATOM   1241  OE1 GLU A 130      15.297  14.977  24.005  1.00  0.00      RA0  O
ATOM   1242  OE2 GLU A 130      15.144  15.166  26.148  1.00  0.00      RA0  O
ATOM   1243  C   GLU A 130      18.400  15.609  24.440  1.00  0.00      RA0  C
ATOM   1244  O   GLU A 130      18.651  15.430  25.640  1.00  0.00      RA0  O
ATOM   1245  N   PRO A 131      18.393  14.603  23.570  1.00  0.00      RA0  N
ATOM   1246  CD  PRO A 131      18.043  14.605  22.144  1.00  0.00      RA0  C
ATOM   1247  CA  PRO A 131      18.648  13.234  24.018  1.00  0.00      RA0  C
ATOM   1248  CB  PRO A 131      18.322  12.359  22.802  1.00  0.00      RA0  C
ATOM   1249  CG  PRO A 131      17.471  13.223  21.883  1.00  0.00      RA0  C
ATOM   1250  C   PRO A 131      20.074  12.993  24.479  1.00  0.00      RA0  C
ATOM   1251  O   PRO A 131      20.319  12.039  25.221  1.00  0.00      RA0  O
ATOM   1252  N   PHE A 132      20.994  13.857  24.056  1.00  0.00      RA0  N
ATOM   1253  H   PHE A 132      20.708  14.667  23.540  1.00  0.00      RA0  H
ATOM   1254  CA  PHE A 132      22.381  13.799  24.487  1.00  0.00      RA0  C
ATOM   1255  CB  PHE A 132      23.314  14.295  23.381  1.00  0.00      RA0  C
ATOM   1256  CG  PHE A 132      23.126  13.527  22.094  1.00  0.00      RA0  C
ATOM   1257  CD1 PHE A 132      23.930  12.429  21.820  1.00  0.00      RA0  C
ATOM   1258  CD2 PHE A 132      22.166  13.928  21.171  1.00  0.00      RA0  C
ATOM   1259  CE1 PHE A 132      23.781  11.738  20.623  1.00  0.00      RA0  C
ATOM   1260  CE2 PHE A 132      22.016  13.238  19.975  1.00  0.00      RA0  C
ATOM   1261  CZ  PHE A 132      22.828  12.145  19.698  1.00  0.00      RA0  C
ATOM   1262  C   PHE A 132      22.668  14.592  25.770  1.00  0.00      RA0  C
ATOM   1263  O   PHE A 132      23.759  14.469  26.353  1.00  0.00      RA0  O
ATOM   1264  N   GLY A 133      21.702  15.400  26.203  1.00  0.00      RA0  N
ATOM   1265  H   GLY A 133      20.862  15.516  25.669  1.00  0.00      RA0  H
ATOM   1266  CA  GLY A 133      21.820  16.178  27.431  1.00  0.00      RA0  C
ATOM   1267  C   GLY A 133      22.832  17.306  27.350  1.00  0.00      RA0  C
ATOM   1268  O   GLY A 133      23.558  17.570  28.316  1.00  0.00      RA0  O
ATOM   1269  N   ILE A 134      22.864  17.993  26.212  1.00  0.00      RA0  N
ATOM   1270  H   ILE A 134      22.136  17.870  25.538  1.00  0.00      RA0  H
ATOM   1271  CA  ILE A 134      23.862  19.032  25.986  1.00  0.00      RA0  C
ATOM   1272  CB  ILE A 134      24.285  19.069  24.518  1.00  0.00      RA0  C
ATOM   1273  CG2 ILE A 134      25.362  20.125  24.269  1.00  0.00      RA0  C
ATOM   1274  CG1 ILE A 134      24.750  17.683  24.087  1.00  0.00      RA0  C
ATOM   1275  CD1 ILE A 134      25.852  17.145  24.998  1.00  0.00      RA0  C
ATOM   1276  C   ILE A 134      23.293  20.373  26.433  1.00  0.00      RA0  C
ATOM   1277  O   ILE A 134      22.166  20.722  26.075  1.00  0.00      RA0  O
ATOM   1278  N   GLU A 135      24.065  21.094  27.242  1.00  0.00      RA0  N
ATOM   1279  H   GLU A 135      24.977  20.752  27.464  1.00  0.00      RA0  H
ATOM   1280  CA  GLU A 135      23.728  22.449  27.678  1.00  0.00      RA0  C
ATOM   1281  CB  GLU A 135      24.500  22.601  28.993  1.00  0.00      RA0  C
ATOM   1282  CG  GLU A 135      24.692  23.979  29.629  1.00  0.00      RA0  C
ATOM   1283  CD  GLU A 135      25.639  23.831  30.810  1.00  0.00      RA0  C
ATOM   1284  OE1 GLU A 135      26.635  24.549  30.879  1.00  0.00      RA0  O
ATOM   1285  OE2 GLU A 135      25.425  22.956  31.647  1.00  0.00      RA0  O
ATOM   1286  C   GLU A 135      24.204  23.447  26.613  1.00  0.00      RA0  C
ATOM   1287  O   GLU A 135      25.387  23.508  26.304  1.00  0.00      RA0  O
ATOM   1288  N   ILE A 136      23.267  24.219  26.067  1.00  0.00      RA0  N
ATOM   1289  H   ILE A 136      22.356  24.246  26.475  1.00  0.00      RA0  H
ATOM   1290  CA  ILE A 136      23.543  25.167  24.980  1.00  0.00      RA0  C
ATOM   1291  CB  ILE A 136      22.477  25.002  23.902  1.00  0.00      RA0  C
ATOM   1292  CG2 ILE A 136      22.673  25.979  22.742  1.00  0.00      RA0  C
ATOM   1293  CG1 ILE A 136      22.428  23.546  23.446  1.00  0.00      RA0  C
ATOM   1294  CD1 ILE A 136      21.335  23.309  22.412  1.00  0.00      RA0  C
ATOM   1295  C   ILE A 136      23.525  26.578  25.545  1.00  0.00      RA0  C
ATOM   1296  O   ILE A 136      22.514  26.993  26.112  1.00  0.00      RA0  O
ATOM   1297  N   THR A 137      24.636  27.308  25.390  1.00  0.00      RA0  N
ATOM   1298  H   THR A 137      25.457  26.902  24.990  1.00  0.00      RA0  H
ATOM   1299  CA  THR A 137      24.751  28.675  25.878  1.00  0.00      RA0  C
ATOM   1300  CB  THR A 137      25.770  28.552  26.995  1.00  0.00      RA0  C
ATOM   1301  OG1 THR A 137      25.438  27.369  27.735  1.00  0.00      RA0  O
ATOM   1302  HG1 THR A 137      26.200  27.104  28.237  1.00  0.00      RA0  H
ATOM   1303  CG2 THR A 137      25.832  29.788  27.894  1.00  0.00      RA0  C
ATOM   1304  C   THR A 137      25.140  29.591  24.728  1.00  0.00      RA0  C
ATOM   1305  O   THR A 137      26.202  29.420  24.130  1.00  0.00      RA0  O
ATOM   1306  N   VAL A 138      24.276  30.548  24.409  1.00  0.00      RA0  N
ATOM   1307  H   VAL A 138      23.496  30.726  25.006  1.00  0.00      RA0  H
ATOM   1308  CA  VAL A 138      24.569  31.510  23.345  1.00  0.00      RA0  C
ATOM   1309  CB  VAL A 138      23.271  31.978  22.696  1.00  0.00      RA0  C
ATOM   1310  CG1 VAL A 138      23.557  32.878  21.499  1.00  0.00      RA0  C
ATOM   1311  CG2 VAL A 138      22.410  30.775  22.307  1.00  0.00      RA0  C
ATOM   1312  C   VAL A 138      25.368  32.678  23.936  1.00  0.00      RA0  C
ATOM   1313  O   VAL A 138      24.944  33.289  24.920  1.00  0.00      RA0  O
ATOM   1314  N   ARG A 139      26.488  33.018  23.307  1.00  0.00      RA0  N
ATOM   1315  H   ARG A 139      26.673  32.628  22.409  1.00  0.00      RA0  H
ATOM   1316  CA  ARG A 139      27.450  33.974  23.874  1.00  0.00      RA0  C
ATOM   1317  CB  ARG A 139      28.872  33.477  23.642  1.00  0.00      RA0  C
ATOM   1318  CG  ARG A 139      29.076  32.057  24.174  1.00  0.00      RA0  C
ATOM   1319  CD  ARG A 139      28.615  31.915  25.626  1.00  0.00      RA0  C
ATOM   1320  NE  ARG A 139      29.092  33.047  26.413  1.00  0.00      RA0  N
ATOM   1321  HE  ARG A 139      28.572  33.913  26.370  1.00  0.00      RA0  H
ATOM   1322  CZ  ARG A 139      30.279  32.995  27.061  1.00  0.00      RA0  C
ATOM   1323  NH1 ARG A 139      30.955  31.823  27.121  1.00  0.00      RA0  N
ATOM   1324 HH11 ARG A 139      31.797  31.709  27.645  1.00  0.00      RA0  H
ATOM   1325 HH12 ARG A 139      30.632  30.995  26.627  1.00  0.00      RA0  H
ATOM   1326  NH2 ARG A 139      30.743  34.131  27.619  1.00  0.00      RA0  N
ATOM   1327 HH21 ARG A 139      31.578  34.225  28.159  1.00  0.00      RA0  H
ATOM   1328 HH22 ARG A 139      30.227  35.003  27.484  1.00  0.00      RA0  H
ATOM   1329  C   ARG A 139      27.259  35.386  23.330  1.00  0.00      RA0  C
ATOM   1330  O   ARG A 139      28.145  35.986  22.706  1.00  0.00      RA0  O
ATOM   1331  N   ASP A 140      26.099  35.947  23.626  1.00  0.00      RA0  N
ATOM   1332  H   ASP A 140      25.418  35.428  24.145  1.00  0.00      RA0  H
ATOM   1333  CA  ASP A 140      25.763  37.288  23.171  1.00  0.00      RA0  C
ATOM   1334  CB  ASP A 140      24.240  37.499  23.142  1.00  0.00      RA0  C
ATOM   1335  CG  ASP A 140      23.530  36.528  22.200  1.00  0.00      RA0  C
ATOM   1336  OD1 ASP A 140      23.940  36.365  21.053  1.00  0.00      RA0  O
ATOM   1337  OD2 ASP A 140      22.527  35.941  22.595  1.00  0.00      RA0  O
ATOM   1338  C   ASP A 140      26.461  38.356  24.001  1.00  0.00      RA0  C
ATOM   1339  O   ASP A 140      26.303  39.538  23.728  1.00  0.00      RA0  O
ATOM   1340  N   ASP A 141      27.195  37.921  25.031  1.00  0.00      RA0  N
ATOM   1341  H   ASP A 141      27.324  36.945  25.205  1.00  0.00      RA0  H
ATOM   1342  CA  ASP A 141      28.079  38.774  25.811  1.00  0.00      RA0  C
ATOM   1343  CB  ASP A 141      28.319  38.135  27.184  1.00  0.00      RA0  C
ATOM   1344  CG  ASP A 141      29.136  36.853  27.066  1.00  0.00      RA0  C
ATOM   1345  OD1 ASP A 141      28.678  35.885  26.462  1.00  0.00      RA0  O
ATOM   1346  OD2 ASP A 141      30.229  36.790  27.618  1.00  0.00      RA0  O
ATOM   1347  C   ASP A 141      29.436  39.080  25.147  1.00  0.00      RA0  C
ATOM   1348  O   ASP A 141      30.193  39.924  25.662  1.00  0.00      RA0  O
ATOM   1349  N   LEU A 142      29.715  38.394  24.033  1.00  0.00      RA0  N
ATOM   1350  H   LEU A 142      29.034  37.792  23.612  1.00  0.00      RA0  H
ATOM   1351  CA  LEU A 142      30.966  38.532  23.283  1.00  0.00      RA0  C
ATOM   1352  CB  LEU A 142      31.614  37.166  23.048  1.00  0.00      RA0  C
ATOM   1353  CG  LEU A 142      31.907  36.377  24.326  1.00  0.00      RA0  C
ATOM   1354  CD1 LEU A 142      32.443  34.979  24.014  1.00  0.00      RA0  C
ATOM   1355  CD2 LEU A 142      32.840  37.133  25.271  1.00  0.00      RA0  C
ATOM   1356  C   LEU A 142      30.768  39.226  21.951  1.00  0.00      RA0  C
ATOM   1357  O   LEU A 142      29.785  38.975  21.236  1.00  0.00      RA0  O
ATOM   1358  N   SER A 143      31.742  40.055  21.608  1.00  0.00      RA0  N
ATOM   1359  H   SER A 143      32.496  40.278  22.223  1.00  0.00      RA0  H
ATOM   1360  CA  SER A 143      31.886  40.617  20.278  1.00  0.00      RA0  C
ATOM   1361  CB  SER A 143      32.142  42.087  20.496  1.00  0.00      RA0  C
ATOM   1362  OG  SER A 143      32.032  42.276  21.903  1.00  0.00      RA0  O
ATOM   1363  HG  SER A 143      31.129  42.042  22.101  1.00  0.00      RA0  H
ATOM   1364  C   SER A 143      33.074  39.904  19.640  1.00  0.00      RA0  C
ATOM   1365  O   SER A 143      33.806  39.158  20.310  1.00  0.00      RA0  O
ATOM   1366  N   MSE A 144      33.253  40.097  18.350  1.00  0.00      RA0  N
ATOM   1367  H   MSE A 144      32.689  40.718  17.800  1.00  0.00      RA0  H
ATOM   1368  CA  MSE A 144      34.328  39.411  17.655  1.00  0.00      RA0  C
ATOM   1369  CB  MSE A 144      33.845  38.031  17.198  1.00  0.00      RA0  C
ATOM   1370  CG  MSE A 144      34.950  37.127  16.648  1.00  0.00      RA0  C
ATOM   1371  SE  MSE A 144      34.395  35.429  16.429  1.00  0.00      RA0  S
ATOM   1372  CE  MSE A 144      32.874  35.772  15.532  1.00  0.00      RA0  C
ATOM   1373  C   MSE A 144      34.823  40.277  16.518  1.00  0.00      RA0  C
ATOM   1374  O   MSE A 144      34.018  40.927  15.822  1.00  0.00      RA0  O
ATOM   1375  N   ILE A 145      36.145  40.281  16.350  1.00  0.00      RA0  N
ATOM   1376  H   ILE A 145      36.722  39.723  16.951  1.00  0.00      RA0  H
ATOM   1377  CA  ILE A 145      36.817  41.057  15.315  1.00  0.00      RA0  C
ATOM   1378  CB  ILE A 145      37.631  42.196  15.942  1.00  0.00      RA0  C
ATOM   1379  CG2 ILE A 145      38.307  43.046  14.864  1.00  0.00      RA0  C
ATOM   1380  CG1 ILE A 145      36.781  43.050  16.886  1.00  0.00      RA0  C
ATOM   1381  CD1 ILE A 145      37.596  44.109  17.630  1.00  0.00      RA0  C
ATOM   1382  C   ILE A 145      37.729  40.128  14.530  1.00  0.00      RA0  C
ATOM   1383  O   ILE A 145      38.504  39.373  15.126  1.00  0.00      RA0  O
ATOM   1384  N   ALA A 146      37.627  40.164  13.204  1.00  0.00      RA0  N
ATOM   1385  H   ALA A 146      37.039  40.863  12.797  1.00  0.00      RA0  H
ATOM   1386  CA  ALA A 146      38.491  39.366  12.339  1.00  0.00      RA0  C
ATOM   1387  CB  ALA A 146      37.703  38.886  11.127  1.00  0.00      RA0  C
ATOM   1388  C   ALA A 146      39.592  40.260  11.825  1.00  0.00      RA0  C
ATOM   1389  O   ALA A 146      39.320  41.270  11.191  1.00  0.00      RA0  O
ATOM   1390  N   VAL A 147      40.832  39.879  12.100  1.00  0.00      RA0  N
ATOM   1391  H   VAL A 147      40.996  39.037  12.600  1.00  0.00      RA0  H
ATOM   1392  CA  VAL A 147      41.994  40.689  11.695  1.00  0.00      RA0  C
ATOM   1393  CB  VAL A 147      42.872  40.977  12.915  1.00  0.00      RA0  C
ATOM   1394  CG1 VAL A 147      44.032  41.906  12.561  1.00  0.00      RA0  C
ATOM   1395  CG2 VAL A 147      42.037  41.525  14.075  1.00  0.00      RA0  C
ATOM   1396  C   VAL A 147      42.735  39.835  10.682  1.00  0.00      RA0  C
ATOM   1397  O   VAL A 147      43.186  38.736  11.015  1.00  0.00      RA0  O
ATOM   1398  N   GLN A 148      42.820  40.325   9.451  1.00  0.00      RA0  N
ATOM   1399  H   GLN A 148      42.577  41.272   9.259  1.00  0.00      RA0  H
ATOM   1400  CA  GLN A 148      43.218  39.503   8.302  1.00  0.00      RA0  C
ATOM   1401  CB  GLN A 148      41.972  39.166   7.475  1.00  0.00      RA0  C
ATOM   1402  CG  GLN A 148      40.686  38.969   8.292  1.00  0.00      RA0  C
ATOM   1403  CD  GLN A 148      40.378  37.505   8.554  1.00  0.00      RA0  C
ATOM   1404  OE1 GLN A 148      39.620  36.899   7.796  1.00  0.00      RA0  O
ATOM   1405  NE2 GLN A 148      40.943  36.992   9.665  1.00  0.00      RA0  N
ATOM   1406 HE21 GLN A 148      41.569  37.511  10.253  1.00  0.00      RA0  H
ATOM   1407 HE22 GLN A 148      40.762  36.057   9.993  1.00  0.00      RA0  H
ATOM   1408  C   GLN A 148      44.283  40.159   7.421  1.00  0.00      RA0  C
ATOM   1409  O   GLN A 148      44.236  41.371   7.132  1.00  0.00      RA0  O
ATOM   1410  N   GLY A 149      45.222  39.347   6.947  1.00  0.00      RA0  N
ATOM   1411  H   GLY A 149      45.307  38.403   7.261  1.00  0.00      RA0  H
ATOM   1412  CA  GLY A 149      46.256  39.825   6.042  1.00  0.00      RA0  C
ATOM   1413  C   GLY A 149      47.621  39.353   6.499  1.00  0.00      RA0  C
ATOM   1414  O   GLY A 149      47.767  38.836   7.614  1.00  0.00      RA0  O
ATOM   1415  N   PRO A 150      48.615  39.532   5.647  1.00  0.00      RA0  N
ATOM   1416  CD  PRO A 150      48.492  40.150   4.334  1.00  0.00      RA0  C
ATOM   1417  CA  PRO A 150      49.959  39.020   5.916  1.00  0.00      RA0  C
ATOM   1418  CB  PRO A 150      50.689  39.248   4.587  1.00  0.00      RA0  C
ATOM   1419  CG  PRO A 150      49.933  40.378   3.898  1.00  0.00      RA0  C
ATOM   1420  C   PRO A 150      50.669  39.625   7.147  1.00  0.00      RA0  C
ATOM   1421  O   PRO A 150      51.533  38.974   7.746  1.00  0.00      RA0  O
ATOM   1422  N   ASN A 151      50.253  40.809   7.565  1.00  0.00      RA0  N
ATOM   1423  H   ASN A 151      49.535  41.287   7.052  1.00  0.00      RA0  H
ATOM   1424  CA  ASN A 151      50.760  41.443   8.778  1.00  0.00      RA0  C
ATOM   1425  CB  ASN A 151      51.189  42.892   8.551  1.00  0.00      RA0  C
ATOM   1426  CG  ASN A 151      52.499  42.981   7.806  1.00  0.00      RA0  C
ATOM   1427  OD1 ASN A 151      53.500  42.382   8.184  1.00  0.00      RA0  O
ATOM   1428  ND2 ASN A 151      52.435  43.764   6.715  1.00  0.00      RA0  N
ATOM   1429 HD21 ASN A 151      51.595  44.284   6.518  1.00  0.00      RA0  H
ATOM   1430 HD22 ASN A 151      53.189  43.875   6.071  1.00  0.00      RA0  H
ATOM   1431  C   ASN A 151      49.733  41.475   9.912  1.00  0.00      RA0  C
ATOM   1432  O   ASN A 151      49.956  42.116  10.946  1.00  0.00      RA0  O
ATOM   1433  N   ALA A 152      48.610  40.780   9.739  1.00  0.00      RA0  N
ATOM   1434  H   ALA A 152      48.500  40.203   8.927  1.00  0.00      RA0  H
ATOM   1435  CA  ALA A 152      47.525  40.831  10.724  1.00  0.00      RA0  C
ATOM   1436  CB  ALA A 152      46.307  40.084  10.211  1.00  0.00      RA0  C
ATOM   1437  C   ALA A 152      47.870  40.232  12.082  1.00  0.00      RA0  C
ATOM   1438  O   ALA A 152      47.643  40.855  13.112  1.00  0.00      RA0  O
ATOM   1439  N   GLN A 153      48.417  39.025  12.076  1.00  0.00      RA0  N
ATOM   1440  H   GLN A 153      48.620  38.601  11.194  1.00  0.00      RA0  H
ATOM   1441  CA  GLN A 153      48.786  38.360  13.322  1.00  0.00      RA0  C
ATOM   1442  CB  GLN A 153      49.246  36.939  13.023  1.00  0.00      RA0  C
ATOM   1443  CG  GLN A 153      48.074  36.157  12.430  1.00  0.00      RA0  C
ATOM   1444  CD  GLN A 153      48.531  34.800  11.954  1.00  0.00      RA0  C
ATOM   1445  OE1 GLN A 153      49.634  34.642  11.446  1.00  0.00      RA0  O
ATOM   1446  NE2 GLN A 153      47.621  33.828  12.139  1.00  0.00      RA0  N
ATOM   1447 HE21 GLN A 153      46.697  34.016  12.486  1.00  0.00      RA0  H
ATOM   1448 HE22 GLN A 153      47.851  32.875  11.947  1.00  0.00      RA0  H
ATOM   1449  C   GLN A 153      49.832  39.187  14.072  1.00  0.00      RA0  C
ATOM   1450  O   GLN A 153      49.689  39.419  15.253  1.00  0.00      RA0  O
ATOM   1451  N   ALA A 154      50.851  39.664  13.363  1.00  0.00      RA0  N
ATOM   1452  H   ALA A 154      50.899  39.474  12.385  1.00  0.00      RA0  H
ATOM   1453  CA  ALA A 154      51.905  40.471  13.987  1.00  0.00      RA0  C
ATOM   1454  CB  ALA A 154      52.976  40.832  12.957  1.00  0.00      RA0  C
ATOM   1455  C   ALA A 154      51.351  41.767  14.598  1.00  0.00      RA0  C
ATOM   1456  O   ALA A 154      51.682  42.119  15.731  1.00  0.00      RA0  O
ATOM   1457  N   LYS A 155      50.525  42.479  13.847  1.00  0.00      RA0  N
ATOM   1458  H   LYS A 155      50.271  42.156  12.933  1.00  0.00      RA0  H
ATOM   1459  CA  LYS A 155      49.955  43.733  14.328  1.00  0.00      RA0  C
ATOM   1460  CB  LYS A 155      49.235  44.476  13.206  1.00  0.00      RA0  C
ATOM   1461  CG  LYS A 155      50.190  45.186  12.245  1.00  0.00      RA0  C
ATOM   1462  CD  LYS A 155      49.436  45.829  11.082  1.00  0.00      RA0  C
ATOM   1463  CE  LYS A 155      50.314  46.697  10.180  1.00  0.00      RA0  C
ATOM   1464  NZ  LYS A 155      49.526  47.102   9.011  1.00  0.00      RA0  N
ATOM   1465  HZ1 LYS A 155      50.065  47.642   8.300  1.00  0.00      RA0  H
ATOM   1466  HZ2 LYS A 155      49.267  46.275   8.433  1.00  0.00      RA0  H
ATOM   1467  HZ3 LYS A 155      48.661  47.631   9.226  1.00  0.00      RA0  H
ATOM   1468  C   LYS A 155      49.019  43.509  15.502  1.00  0.00      RA0  C
ATOM   1469  O   LYS A 155      49.099  44.228  16.516  1.00  0.00      RA0  O
ATOM   1470  N   ALA A 156      48.162  42.490  15.413  1.00  0.00      RA0  N
ATOM   1471  H   ALA A 156      48.142  41.923  14.590  1.00  0.00      RA0  H
ATOM   1472  CA  ALA A 156      47.302  42.150  16.552  1.00  0.00      RA0  C
ATOM   1473  CB  ALA A 156      46.380  40.978  16.209  1.00  0.00      RA0  C
ATOM   1474  C   ALA A 156      48.114  41.792  17.779  1.00  0.00      RA0  C
ATOM   1475  O   ALA A 156      47.756  42.196  18.881  1.00  0.00      RA0  O
ATOM   1476  N   ALA A 157      49.205  41.055  17.580  1.00  0.00      RA0  N
ATOM   1477  H   ALA A 157      49.470  40.791  16.651  1.00  0.00      RA0  H
ATOM   1478  CA  ALA A 157      49.982  40.538  18.704  1.00  0.00      RA0  C
ATOM   1479  CB  ALA A 157      51.041  39.543  18.228  1.00  0.00      RA0  C
ATOM   1480  C   ALA A 157      50.677  41.640  19.516  1.00  0.00      RA0  C
ATOM   1481  O   ALA A 157      50.990  41.430  20.683  1.00  0.00      RA0  O
ATOM   1482  N   THR A 158      50.868  42.824  18.922  1.00  0.00      RA0  N
ATOM   1483  H   THR A 158      50.593  42.960  17.970  1.00  0.00      RA0  H
ATOM   1484  CA  THR A 158      51.429  43.975  19.664  1.00  0.00      RA0  C
ATOM   1485  CB  THR A 158      51.828  45.120  18.719  1.00  0.00      RA0  C
ATOM   1486  OG1 THR A 158      50.708  45.710  18.056  1.00  0.00      RA0  O
ATOM   1487  HG1 THR A 158      50.311  45.056  17.496  1.00  0.00      RA0  H
ATOM   1488  CG2 THR A 158      52.855  44.635  17.695  1.00  0.00      RA0  C
ATOM   1489  C   THR A 158      50.521  44.382  20.809  1.00  0.00      RA0  C
ATOM   1490  O   THR A 158      50.962  45.065  21.722  1.00  0.00      RA0  O
ATOM   1491  N   LEU A 159      49.248  43.993  20.740  1.00  0.00      RA0  N
ATOM   1492  H   LEU A 159      48.926  43.433  19.975  1.00  0.00      RA0  H
ATOM   1493  CA  LEU A 159      48.252  44.320  21.759  1.00  0.00      RA0  C
ATOM   1494  CB  LEU A 159      46.926  44.643  21.083  1.00  0.00      RA0  C
ATOM   1495  CG  LEU A 159      47.124  45.696  19.992  1.00  0.00      RA0  C
ATOM   1496  CD1 LEU A 159      45.869  45.864  19.150  1.00  0.00      RA0  C
ATOM   1497  CD2 LEU A 159      47.626  47.030  20.548  1.00  0.00      RA0  C
ATOM   1498  C   LEU A 159      48.105  43.238  22.813  1.00  0.00      RA0  C
ATOM   1499  O   LEU A 159      47.451  43.472  23.828  1.00  0.00      RA0  O
ATOM   1500  N   PHE A 160      48.698  42.073  22.573  1.00  0.00      RA0  N
ATOM   1501  H   PHE A 160      49.362  42.013  21.829  1.00  0.00      RA0  H
ATOM   1502  CA  PHE A 160      48.603  40.937  23.502  1.00  0.00      RA0  C
ATOM   1503  CB  PHE A 160      48.951  39.618  22.808  1.00  0.00      RA0  C
ATOM   1504  CG  PHE A 160      47.976  39.277  21.701  1.00  0.00      RA0  C
ATOM   1505  CD1 PHE A 160      46.772  39.961  21.563  1.00  0.00      RA0  C
ATOM   1506  CD2 PHE A 160      48.294  38.260  20.808  1.00  0.00      RA0  C
ATOM   1507  CE1 PHE A 160      45.909  39.654  20.517  1.00  0.00      RA0  C
ATOM   1508  CE2 PHE A 160      47.431  37.950  19.763  1.00  0.00      RA0  C
ATOM   1509  CZ  PHE A 160      46.246  38.659  19.608  1.00  0.00      RA0  C
ATOM   1510  C   PHE A 160      49.512  41.150  24.702  1.00  0.00      RA0  C
ATOM   1511  O   PHE A 160      50.613  41.693  24.567  1.00  0.00      RA0  O
ATOM   1512  N   ASN A 161      49.063  40.712  25.872  1.00  0.00      RA0  N
ATOM   1513  H   ASN A 161      48.167  40.272  25.880  1.00  0.00      RA0  H
ATOM   1514  CA  ASN A 161      49.950  40.653  27.032  1.00  0.00      RA0  C
ATOM   1515  CB  ASN A 161      49.202  40.736  28.366  1.00  0.00      RA0  C
ATOM   1516  CG  ASN A 161      48.438  39.464  28.669  1.00  0.00      RA0  C
ATOM   1517  OD1 ASN A 161      48.946  38.350  28.612  1.00  0.00      RA0  O
ATOM   1518  ND2 ASN A 161      47.165  39.700  29.034  1.00  0.00      RA0  N
ATOM   1519 HD21 ASN A 161      46.801  40.633  29.005  1.00  0.00      RA0  H
ATOM   1520 HD22 ASN A 161      46.542  38.979  29.337  1.00  0.00      RA0  H
ATOM   1521  C   ASN A 161      50.853  39.435  26.959  1.00  0.00      RA0  C
ATOM   1522  O   ASN A 161      50.729  38.619  26.053  1.00  0.00      RA0  O
ATOM   1523  N   ASP A 162      51.794  39.296  27.889  1.00  0.00      RA0  N
ATOM   1524  H   ASP A 162      52.003  40.008  28.561  1.00  0.00      RA0  H
ATOM   1525  CA  ASP A 162      52.735  38.177  27.810  1.00  0.00      RA0  C
ATOM   1526  CB  ASP A 162      53.878  38.410  28.790  1.00  0.00      RA0  C
ATOM   1527  CG  ASP A 162      54.652  39.581  28.206  1.00  0.00      RA0  C
ATOM   1528  OD1 ASP A 162      55.718  39.361  27.644  1.00  0.00      RA0  O
ATOM   1529  OD2 ASP A 162      54.150  40.705  28.212  1.00  0.00      RA0  O
ATOM   1530  C   ASP A 162      52.051  36.797  27.793  1.00  0.00      RA0  C
ATOM   1531  O   ASP A 162      52.419  35.931  27.012  1.00  0.00      RA0  O
ATOM   1532  N   ALA A 163      51.038  36.602  28.628  1.00  0.00      RA0  N
ATOM   1533  H   ALA A 163      50.660  37.388  29.118  1.00  0.00      RA0  H
ATOM   1534  CA  ALA A 163      50.345  35.322  28.698  1.00  0.00      RA0  C
ATOM   1535  CB  ALA A 163      49.338  35.305  29.849  1.00  0.00      RA0  C
ATOM   1536  C   ALA A 163      49.621  35.020  27.395  1.00  0.00      RA0  C
ATOM   1537  O   ALA A 163      49.547  33.860  26.982  1.00  0.00      RA0  O
ATOM   1538  N   GLN A 164      49.090  36.067  26.761  1.00  0.00      RA0  N
ATOM   1539  H   GLN A 164      49.264  36.980  27.136  1.00  0.00      RA0  H
ATOM   1540  CA  GLN A 164      48.368  35.918  25.499  1.00  0.00      RA0  C
ATOM   1541  CB  GLN A 164      47.535  37.165  25.232  1.00  0.00      RA0  C
ATOM   1542  CG  GLN A 164      46.504  37.342  26.344  1.00  0.00      RA0  C
ATOM   1543  CD  GLN A 164      45.803  38.668  26.190  1.00  0.00      RA0  C
ATOM   1544  OE1 GLN A 164      46.420  39.678  25.875  1.00  0.00      RA0  O
ATOM   1545  NE2 GLN A 164      44.492  38.621  26.460  1.00  0.00      RA0  N
ATOM   1546 HE21 GLN A 164      44.054  37.745  26.681  1.00  0.00      RA0  H
ATOM   1547 HE22 GLN A 164      43.909  39.433  26.425  1.00  0.00      RA0  H
ATOM   1548  C   GLN A 164      49.346  35.587  24.361  1.00  0.00      RA0  C
ATOM   1549  O   GLN A 164      49.126  34.668  23.565  1.00  0.00      RA0  O
ATOM   1550  N   ARG A 165      50.458  36.308  24.315  1.00  0.00      RA0  N
ATOM   1551  H   ARG A 165      50.612  37.032  24.988  1.00  0.00      RA0  H
ATOM   1552  CA  ARG A 165      51.531  35.935  23.381  1.00  0.00      RA0  C
ATOM   1553  CB  ARG A 165      52.678  36.942  23.487  1.00  0.00      RA0  C
ATOM   1554  CG  ARG A 165      52.477  38.079  22.479  1.00  0.00      RA0  C
ATOM   1555  CD  ARG A 165      53.439  39.261  22.628  1.00  0.00      RA0  C
ATOM   1556  NE  ARG A 165      52.959  40.225  23.619  1.00  0.00      RA0  N
ATOM   1557  HE  ARG A 165      52.141  40.765  23.375  1.00  0.00      RA0  H
ATOM   1558  CZ  ARG A 165      53.600  40.373  24.817  1.00  0.00      RA0  C
ATOM   1559  NH1 ARG A 165      54.677  39.614  25.107  1.00  0.00      RA0  N
ATOM   1560 HH11 ARG A 165      55.125  39.682  26.018  1.00  0.00      RA0  H
ATOM   1561 HH12 ARG A 165      55.074  38.952  24.470  1.00  0.00      RA0  H
ATOM   1562  NH2 ARG A 165      53.137  41.276  25.702  1.00  0.00      RA0  N
ATOM   1563 HH21 ARG A 165      53.570  41.373  26.617  1.00  0.00      RA0  H
ATOM   1564 HH22 ARG A 165      52.343  41.856  25.476  1.00  0.00      RA0  H
ATOM   1565  C   ARG A 165      51.980  34.494  23.535  1.00  0.00      RA0  C
ATOM   1566  O   ARG A 165      52.159  33.776  22.545  1.00  0.00      RA0  O
ATOM   1567  N   GLN A 166      52.157  34.057  24.776  1.00  0.00      RA0  N
ATOM   1568  H   GLN A 166      52.008  34.683  25.542  1.00  0.00      RA0  H
ATOM   1569  CA  GLN A 166      52.576  32.684  25.045  1.00  0.00      RA0  C
ATOM   1570  CB  GLN A 166      52.862  32.529  26.536  1.00  0.00      RA0  C
ATOM   1571  CG  GLN A 166      53.456  31.173  26.909  1.00  0.00      RA0  C
ATOM   1572  CD  GLN A 166      53.796  31.184  28.383  1.00  0.00      RA0  C
ATOM   1573  OE1 GLN A 166      53.221  30.465  29.191  1.00  0.00      RA0  O
ATOM   1574  NE2 GLN A 166      54.771  32.057  28.694  1.00  0.00      RA0  N
ATOM   1575 HE21 GLN A 166      55.205  32.614  27.985  1.00  0.00      RA0  H
ATOM   1576 HE22 GLN A 166      55.080  32.166  29.638  1.00  0.00      RA0  H
ATOM   1577  C   GLN A 166      51.533  31.681  24.562  1.00  0.00      RA0  C
ATOM   1578  O   GLN A 166      51.876  30.670  23.956  1.00  0.00      RA0  O
ATOM   1579  N   ALA A 167      50.258  31.982  24.804  1.00  0.00      RA0  N
ATOM   1580  H   ALA A 167      50.036  32.816  25.310  1.00  0.00      RA0  H
ATOM   1581  CA  ALA A 167      49.158  31.086  24.378  1.00  0.00      RA0  C
ATOM   1582  CB  ALA A 167      47.807  31.660  24.807  1.00  0.00      RA0  C
ATOM   1583  C   ALA A 167      49.116  30.813  22.872  1.00  0.00      RA0  C
ATOM   1584  O   ALA A 167      48.801  29.685  22.428  1.00  0.00      RA0  O
ATOM   1585  N   VAL A 168      49.425  31.834  22.089  1.00  0.00      RA0  N
ATOM   1586  H   VAL A 168      49.769  32.683  22.496  1.00  0.00      RA0  H
ATOM   1587  CA  VAL A 168      49.321  31.743  20.625  1.00  0.00      RA0  C
ATOM   1588  CB  VAL A 168      48.665  33.005  20.059  1.00  0.00      RA0  C
ATOM   1589  CG1 VAL A 168      47.308  33.231  20.722  1.00  0.00      RA0  C
ATOM   1590  CG2 VAL A 168      49.573  34.230  20.187  1.00  0.00      RA0  C
ATOM   1591  C   VAL A 168      50.657  31.484  19.929  1.00  0.00      RA0  C
ATOM   1592  O   VAL A 168      50.715  31.423  18.695  1.00  0.00      RA0  O
ATOM   1593  N   GLU A 169      51.728  31.355  20.708  1.00  0.00      RA0  N
ATOM   1594  H   GLU A 169      51.651  31.323  21.704  1.00  0.00      RA0  H
ATOM   1595  CA  GLU A 169      53.048  31.167  20.125  1.00  0.00      RA0  C
ATOM   1596  CB  GLU A 169      54.147  31.191  21.188  1.00  0.00      RA0  C
ATOM   1597  CG  GLU A 169      55.536  30.968  20.580  1.00  0.00      RA0  C
ATOM   1598  CD  GLU A 169      55.743  31.917  19.413  1.00  0.00      RA0  C
ATOM   1599  OE1 GLU A 169      55.844  33.120  19.641  1.00  0.00      RA0  O
ATOM   1600  OE2 GLU A 169      55.795  31.450  18.275  1.00  0.00      RA0  O
ATOM   1601  C   GLU A 169      53.058  29.870  19.317  1.00  0.00      RA0  C
ATOM   1602  O   GLU A 169      52.779  28.805  19.838  1.00  0.00      RA0  O
ATOM   1603  N   GLY A 170      53.408  29.971  18.043  1.00  0.00      RA0  N
ATOM   1604  H   GLY A 170      53.797  30.860  17.782  1.00  0.00      RA0  H
ATOM   1605  CA  GLY A 170      53.506  28.805  17.182  1.00  0.00      RA0  C
ATOM   1606  C   GLY A 170      52.162  28.201  16.796  1.00  0.00      RA0  C
ATOM   1607  O   GLY A 170      52.104  27.085  16.275  1.00  0.00      RA0  O
ATOM   1608  N   MSE A 171      51.077  28.930  17.048  1.00  0.00      RA0  N
ATOM   1609  H   MSE A 171      51.154  29.872  17.387  1.00  0.00      RA0  H
ATOM   1610  CA  MSE A 171      49.757  28.348  16.869  1.00  0.00      RA0  C
ATOM   1611  CB  MSE A 171      48.683  29.209  17.542  1.00  0.00      RA0  C
ATOM   1612  CG  MSE A 171      47.297  28.564  17.511  1.00  0.00      RA0  C
ATOM   1613  SE  MSE A 171      46.071  29.397  18.535  1.00  0.00      RA0  S
ATOM   1614  CE  MSE A 171      46.004  30.968  17.664  1.00  0.00      RA0  C
ATOM   1615  C   MSE A 171      49.476  28.143  15.389  1.00  0.00      RA0  C
ATOM   1616  O   MSE A 171      49.657  29.058  14.559  1.00  0.00      RA0  O
ATOM   1617  N   LYS A 172      49.040  26.931  15.073  1.00  0.00      RA0  N
ATOM   1618  H   LYS A 172      48.719  26.357  15.824  1.00  0.00      RA0  H
ATOM   1619  CA  LYS A 172      48.779  26.534  13.705  1.00  0.00      RA0  C
ATOM   1620  CB  LYS A 172      48.993  25.013  13.662  1.00  0.00      RA0  C
ATOM   1621  CG  LYS A 172      50.402  24.603  14.104  1.00  0.00      RA0  C
ATOM   1622  CD  LYS A 172      51.502  25.185  13.212  1.00  0.00      RA0  C
ATOM   1623  CE  LYS A 172      52.914  24.782  13.649  1.00  0.00      RA0  C
ATOM   1624  NZ  LYS A 172      53.193  25.299  14.995  1.00  0.00      RA0  N
ATOM   1625  HZ1 LYS A 172      54.181  25.137  15.271  1.00  0.00      RA0  H
ATOM   1626  HZ2 LYS A 172      52.998  26.323  15.035  1.00  0.00      RA0  H
ATOM   1627  HZ3 LYS A 172      52.561  24.884  15.708  1.00  0.00      RA0  H
ATOM   1628  C   LYS A 172      47.375  26.970  13.306  1.00  0.00      RA0  C
ATOM   1629  O   LYS A 172      46.557  27.358  14.161  1.00  0.00      RA0  O
ATOM   1630  N   PRO A 173      47.092  26.928  12.007  1.00  0.00      RA0  N
ATOM   1631  CD  PRO A 173      48.023  26.692  10.905  1.00  0.00      RA0  C
ATOM   1632  CA  PRO A 173      45.761  27.243  11.526  1.00  0.00      RA0  C
ATOM   1633  CB  PRO A 173      45.871  27.078  10.007  1.00  0.00      RA0  C
ATOM   1634  CG  PRO A 173      47.343  27.318   9.697  1.00  0.00      RA0  C
ATOM   1635  C   PRO A 173      44.672  26.386  12.117  1.00  0.00      RA0  C
ATOM   1636  O   PRO A 173      44.882  25.207  12.420  1.00  0.00      RA0  O
ATOM   1637  N   PHE A 174      43.490  26.985  12.253  1.00  0.00      RA0  N
ATOM   1638  H   PHE A 174      43.403  27.956  12.028  1.00  0.00      RA0  H
ATOM   1639  CA  PHE A 174      42.322  26.266  12.761  1.00  0.00      RA0  C
ATOM   1640  CB  PHE A 174      41.799  25.210  11.784  1.00  0.00      RA0  C
ATOM   1641  CG  PHE A 174      40.789  25.830  10.850  1.00  0.00      RA0  C
ATOM   1642  CD1 PHE A 174      41.162  26.852   9.985  1.00  0.00      RA0  C
ATOM   1643  CD2 PHE A 174      39.477  25.372  10.861  1.00  0.00      RA0  C
ATOM   1644  CE1 PHE A 174      40.221  27.419   9.133  1.00  0.00      RA0  C
ATOM   1645  CE2 PHE A 174      38.536  25.937  10.009  1.00  0.00      RA0  C
ATOM   1646  CZ  PHE A 174      38.909  26.961   9.146  1.00  0.00      RA0  C
ATOM   1647  C   PHE A 174      42.534  25.730  14.172  1.00  0.00      RA0  C
ATOM   1648  O   PHE A 174      42.263  24.574  14.453  1.00  0.00      RA0  O
ATOM   1649  N   PHE A 175      42.978  26.638  15.037  1.00  0.00      RA0  N
ATOM   1650  H   PHE A 175      43.192  27.584  14.771  1.00  0.00      RA0  H
ATOM   1651  CA  PHE A 175      42.992  26.464  16.470  1.00  0.00      RA0  C
ATOM   1652  CB  PHE A 175      44.414  26.333  17.015  1.00  0.00      RA0  C
ATOM   1653  CG  PHE A 175      45.002  24.955  16.843  1.00  0.00      RA0  C
ATOM   1654  CD1 PHE A 175      45.704  24.628  15.690  1.00  0.00      RA0  C
ATOM   1655  CD2 PHE A 175      44.875  24.026  17.869  1.00  0.00      RA0  C
ATOM   1656  CE1 PHE A 175      46.322  23.388  15.586  1.00  0.00      RA0  C
ATOM   1657  CE2 PHE A 175      45.493  22.786  17.764  1.00  0.00      RA0  C
ATOM   1658  CZ  PHE A 175      46.235  22.475  16.631  1.00  0.00      RA0  C
ATOM   1659  C   PHE A 175      42.410  27.704  17.092  1.00  0.00      RA0  C
ATOM   1660  O   PHE A 175      42.512  28.793  16.518  1.00  0.00      RA0  O
ATOM   1661  N   GLY A 176      41.847  27.534  18.283  1.00  0.00      RA0  N
ATOM   1662  H   GLY A 176      41.795  26.633  18.719  1.00  0.00      RA0  H
ATOM   1663  CA  GLY A 176      41.388  28.641  19.101  1.00  0.00      RA0  C
ATOM   1664  C   GLY A 176      41.825  28.478  20.534  1.00  0.00      RA0  C
ATOM   1665  O   GLY A 176      41.907  27.354  21.041  1.00  0.00      RA0  O
ATOM   1666  N   VAL A 177      42.139  29.584  21.200  1.00  0.00      RA0  N
ATOM   1667  H   VAL A 177      42.168  30.476  20.742  1.00  0.00      RA0  H
ATOM   1668  CA  VAL A 177      42.519  29.532  22.587  1.00  0.00      RA0  C
ATOM   1669  CB  VAL A 177      44.043  29.344  22.681  1.00  0.00      RA0  C
ATOM   1670  CG1 VAL A 177      44.791  30.476  21.975  1.00  0.00      RA0  C
ATOM   1671  CG2 VAL A 177      44.520  29.129  24.119  1.00  0.00      RA0  C
ATOM   1672  C   VAL A 177      42.041  30.750  23.388  1.00  0.00      RA0  C
ATOM   1673  O   VAL A 177      42.105  31.891  22.928  1.00  0.00      RA0  O
ATOM   1674  N   GLN A 178      41.555  30.479  24.588  1.00  0.00      RA0  N
ATOM   1675  H   GLN A 178      41.657  29.545  24.927  1.00  0.00      RA0  H
ATOM   1676  CA  GLN A 178      41.186  31.500  25.553  1.00  0.00      RA0  C
ATOM   1677  CB  GLN A 178      40.080  30.978  26.470  1.00  0.00      RA0  C
ATOM   1678  CG  GLN A 178      39.308  32.079  27.201  1.00  0.00      RA0  C
ATOM   1679  CD  GLN A 178      38.416  32.813  26.219  1.00  0.00      RA0  C
ATOM   1680  OE1 GLN A 178      37.715  32.208  25.405  1.00  0.00      RA0  O
ATOM   1681  NE2 GLN A 178      38.475  34.151  26.355  1.00  0.00      RA0  N
ATOM   1682 HE21 GLN A 178      39.035  34.571  27.079  1.00  0.00      RA0  H
ATOM   1683 HE22 GLN A 178      37.974  34.794  25.773  1.00  0.00      RA0  H
ATOM   1684  C   GLN A 178      42.415  31.912  26.358  1.00  0.00      RA0  C
ATOM   1685  O   GLN A 178      43.094  31.076  26.975  1.00  0.00      RA0  O
ATOM   1686  N   ALA A 179      42.707  33.204  26.330  1.00  0.00      RA0  N
ATOM   1687  H   ALA A 179      42.171  33.840  25.782  1.00  0.00      RA0  H
ATOM   1688  CA  ALA A 179      43.784  33.759  27.131  1.00  0.00      RA0  C
ATOM   1689  CB  ALA A 179      44.993  34.049  26.247  1.00  0.00      RA0  C
ATOM   1690  C   ALA A 179      43.255  35.042  27.758  1.00  0.00      RA0  C
ATOM   1691  O   ALA A 179      43.239  36.105  27.120  1.00  0.00      RA0  O
ATOM   1692  N   GLY A 180      42.746  34.898  28.984  1.00  0.00      RA0  N
ATOM   1693  H   GLY A 180      42.714  33.978  29.371  1.00  0.00      RA0  H
ATOM   1694  CA  GLY A 180      42.057  35.972  29.670  1.00  0.00      RA0  C
ATOM   1695  C   GLY A 180      40.810  36.407  28.929  1.00  0.00      RA0  C
ATOM   1696  O   GLY A 180      39.985  35.568  28.546  1.00  0.00      RA0  O
ATOM   1697  N   ASP A 181      40.701  37.712  28.683  1.00  0.00      RA0  N
ATOM   1698  H   ASP A 181      41.349  38.362  29.076  1.00  0.00      RA0  H
ATOM   1699  CA  ASP A 181      39.529  38.296  28.017  1.00  0.00      RA0  C
ATOM   1700  CB  ASP A 181      39.471  39.829  28.147  1.00  0.00      RA0  C
ATOM   1701  CG  ASP A 181      38.868  40.280  29.466  1.00  0.00      RA0  C
ATOM   1702  OD1 ASP A 181      39.519  40.109  30.490  1.00  0.00      RA0  O
ATOM   1703  OD2 ASP A 181      37.768  40.841  29.468  1.00  0.00      RA0  O
ATOM   1704  C   ASP A 181      39.459  37.959  26.533  1.00  0.00      RA0  C
ATOM   1705  O   ASP A 181      38.399  38.139  25.930  1.00  0.00      RA0  O
ATOM   1706  N   LEU A 182      40.560  37.449  25.952  1.00  0.00      RA0  N
ATOM   1707  H   LEU A 182      41.332  37.132  26.503  1.00  0.00      RA0  H
ATOM   1708  CA  LEU A 182      40.642  37.233  24.509  1.00  0.00      RA0  C
ATOM   1709  CB  LEU A 182      41.922  37.831  23.922  1.00  0.00      RA0  C
ATOM   1710  CG  LEU A 182      42.088  39.341  24.109  1.00  0.00      RA0  C
ATOM   1711  CD1 LEU A 182      43.358  39.850  23.426  1.00  0.00      RA0  C
ATOM   1712  CD2 LEU A 182      40.866  40.127  23.644  1.00  0.00      RA0  C
ATOM   1713  C   LEU A 182      40.566  35.774  24.165  1.00  0.00      RA0  C
ATOM   1714  O   LEU A 182      41.315  34.957  24.688  1.00  0.00      RA0  O
ATOM   1715  N   PHE A 183      39.626  35.464  23.275  1.00  0.00      RA0  N
ATOM   1716  H   PHE A 183      39.045  36.198  22.916  1.00  0.00      RA0  H
ATOM   1717  CA  PHE A 183      39.596  34.178  22.589  1.00  0.00      RA0  C
ATOM   1718  CB  PHE A 183      38.155  33.689  22.465  1.00  0.00      RA0  C
ATOM   1719  CG  PHE A 183      38.114  32.406  21.670  1.00  0.00      RA0  C
ATOM   1720  CD1 PHE A 183      38.717  31.260  22.171  1.00  0.00      RA0  C
ATOM   1721  CD2 PHE A 183      37.471  32.374  20.438  1.00  0.00      RA0  C
ATOM   1722  CE1 PHE A 183      38.675  30.080  21.439  1.00  0.00      RA0  C
ATOM   1723  CE2 PHE A 183      37.430  31.193  19.705  1.00  0.00      RA0  C
ATOM   1724  CZ  PHE A 183      38.031  30.046  20.208  1.00  0.00      RA0  C
ATOM   1725  C   PHE A 183      40.194  34.416  21.213  1.00  0.00      RA0  C
ATOM   1726  O   PHE A 183      39.650  35.194  20.429  1.00  0.00      RA0  O
ATOM   1727  N   ILE A 184      41.337  33.787  20.943  1.00  0.00      RA0  N
ATOM   1728  H   ILE A 184      41.708  33.092  21.559  1.00  0.00      RA0  H
ATOM   1729  CA  ILE A 184      42.100  34.086  19.731  1.00  0.00      RA0  C
ATOM   1730  CB  ILE A 184      43.507  34.550  20.111  1.00  0.00      RA0  C
ATOM   1731  CG2 ILE A 184      44.306  34.967  18.876  1.00  0.00      RA0  C
ATOM   1732  CG1 ILE A 184      43.447  35.658  21.164  1.00  0.00      RA0  C
ATOM   1733  CD1 ILE A 184      44.807  35.977  21.787  1.00  0.00      RA0  C
ATOM   1734  C   ILE A 184      42.159  32.841  18.879  1.00  0.00      RA0  C
ATOM   1735  O   ILE A 184      42.575  31.784  19.353  1.00  0.00      RA0  O
ATOM   1736  N   ALA A 185      41.710  32.970  17.637  1.00  0.00      RA0  N
ATOM   1737  H   ALA A 185      41.386  33.854  17.292  1.00  0.00      RA0  H
ATOM   1738  CA  ALA A 185      41.616  31.830  16.725  1.00  0.00      RA0  C
ATOM   1739  CB  ALA A 185      40.152  31.452  16.500  1.00  0.00      RA0  C
ATOM   1740  C   ALA A 185      42.277  32.134  15.389  1.00  0.00      RA0  C
ATOM   1741  O   ALA A 185      42.167  33.234  14.874  1.00  0.00      RA0  O
ATOM   1742  N   THR A 186      42.990  31.141  14.862  1.00  0.00      RA0  N
ATOM   1743  H   THR A 186      43.054  30.256  15.330  1.00  0.00      RA0  H
ATOM   1744  CA  THR A 186      43.633  31.230  13.551  1.00  0.00      RA0  C
ATOM   1745  CB  THR A 186      44.841  30.306  13.633  1.00  0.00      RA0  C
ATOM   1746  OG1 THR A 186      44.630  29.350  14.686  1.00  0.00      RA0  O
ATOM   1747  HG1 THR A 186      45.430  28.831  14.744  1.00  0.00      RA0  H
ATOM   1748  CG2 THR A 186      46.156  31.052  13.836  1.00  0.00      RA0  C
ATOM   1749  C   THR A 186      42.669  30.774  12.458  1.00  0.00      RA0  C
ATOM   1750  O   THR A 186      42.839  29.702  11.833  1.00  0.00      RA0  O
ATOM   1751  N   THR A 187      41.649  31.616  12.254  1.00  0.00      RA0  N
ATOM   1752  H   THR A 187      41.531  32.447  12.800  1.00  0.00      RA0  H
ATOM   1753  CA  THR A 187      40.588  31.408  11.282  1.00  0.00      RA0  C
ATOM   1754  CB  THR A 187      39.374  31.016  12.112  1.00  0.00      RA0  C
ATOM   1755  OG1 THR A 187      39.414  31.745  13.343  1.00  0.00      RA0  O
ATOM   1756  HG1 THR A 187      38.840  32.499  13.181  1.00  0.00      RA0  H
ATOM   1757  CG2 THR A 187      39.328  29.514  12.405  1.00  0.00      RA0  C
ATOM   1758  C   THR A 187      40.383  32.686  10.472  1.00  0.00      RA0  C
ATOM   1759  O   THR A 187      40.945  33.751  10.779  1.00  0.00      RA0  O
ATOM   1760  N   GLY A 188      39.570  32.584   9.423  1.00  0.00      RA0  N
ATOM   1761  H   GLY A 188      39.058  31.763   9.164  1.00  0.00      RA0  H
ATOM   1762  CA  GLY A 188      39.319  33.722   8.585  1.00  0.00      RA0  C
ATOM   1763  C   GLY A 188      38.484  33.350   7.377  1.00  0.00      RA0  C
ATOM   1764  O   GLY A 188      38.259  32.169   7.109  1.00  0.00      RA0  O
ATOM   1765  N   TYR A 189      38.034  34.376   6.693  1.00  0.00      RA0  N
ATOM   1766  H   TYR A 189      38.350  35.281   6.989  1.00  0.00      RA0  H
ATOM   1767  CA  TYR A 189      37.176  34.275   5.523  1.00  0.00      RA0  C
ATOM   1768  CB  TYR A 189      35.845  34.866   5.998  1.00  0.00      RA0  C
ATOM   1769  CG  TYR A 189      34.633  34.624   5.128  1.00  0.00      RA0  C
ATOM   1770  CD1 TYR A 189      34.355  33.380   4.572  1.00  0.00      RA0  C
ATOM   1771  CE1 TYR A 189      33.178  33.197   3.848  1.00  0.00      RA0  C
ATOM   1772  CD2 TYR A 189      33.750  35.679   4.936  1.00  0.00      RA0  C
ATOM   1773  CE2 TYR A 189      32.577  35.497   4.220  1.00  0.00      RA0  C
ATOM   1774  CZ  TYR A 189      32.291  34.256   3.670  1.00  0.00      RA0  C
ATOM   1775  OH  TYR A 189      31.135  34.096   2.935  1.00  0.00      RA0  O
ATOM   1776  HH  TYR A 189      30.765  34.942   2.717  1.00  0.00      RA0  H
ATOM   1777  C   TYR A 189      37.773  35.015   4.324  1.00  0.00      RA0  C
ATOM   1778  O   TYR A 189      37.037  35.478   3.454  1.00  0.00      RA0  O
ATOM   1779  N   THR A 190      39.113  35.092   4.246  1.00  0.00      RA0  N
ATOM   1780  H   THR A 190      39.683  34.685   4.958  1.00  0.00      RA0  H
ATOM   1781  CA  THR A 190      39.760  35.962   3.272  1.00  0.00      RA0  C
ATOM   1782  CB  THR A 190      40.390  36.952   4.211  1.00  0.00      RA0  C
ATOM   1783  OG1 THR A 190      40.643  36.202   5.408  1.00  0.00      RA0  O
ATOM   1784  HG1 THR A 190      40.425  36.769   6.143  1.00  0.00      RA0  H
ATOM   1785  CG2 THR A 190      39.461  38.125   4.532  1.00  0.00      RA0  C
ATOM   1786  C   THR A 190      40.745  35.308   2.321  1.00  0.00      RA0  C
ATOM   1787  O   THR A 190      41.059  35.900   1.287  1.00  0.00      RA0  O
ATOM   1788  N   GLY A 191      41.231  34.122   2.655  1.00  0.00      RA0  N
ATOM   1789  H   GLY A 191      40.939  33.716   3.520  1.00  0.00      RA0  H
ATOM   1790  CA  GLY A 191      42.315  33.493   1.897  1.00  0.00      RA0  C
ATOM   1791  C   GLY A 191      43.697  33.959   2.369  1.00  0.00      RA0  C
ATOM   1792  O   GLY A 191      44.704  33.636   1.746  1.00  0.00      RA0  O
ATOM   1793  N   GLU A 192      43.716  34.765   3.436  1.00  0.00      RA0  N
ATOM   1794  H   GLU A 192      42.899  34.948   3.982  1.00  0.00      RA0  H
ATOM   1795  CA  GLU A 192      44.948  35.243   4.050  1.00  0.00      RA0  C
ATOM   1796  CB  GLU A 192      44.965  36.771   4.082  1.00  0.00      RA0  C
ATOM   1797  CG  GLU A 192      44.669  37.389   2.714  1.00  0.00      RA0  C
ATOM   1798  CD  GLU A 192      45.603  36.788   1.685  1.00  0.00      RA0  C
ATOM   1799  OE1 GLU A 192      46.786  36.650   1.976  1.00  0.00      RA0  O
ATOM   1800  OE2 GLU A 192      45.144  36.428   0.601  1.00  0.00      RA0  O
ATOM   1801  C   GLU A 192      45.079  34.658   5.443  1.00  0.00      RA0  C
ATOM   1802  O   GLU A 192      44.120  34.139   6.001  1.00  0.00      RA0  O
ATOM   1803  N   ALA A 193      46.273  34.795   6.018  1.00  0.00      RA0  N
ATOM   1804  H   ALA A 193      46.952  35.327   5.514  1.00  0.00      RA0  H
ATOM   1805  CA  ALA A 193      46.501  34.558   7.441  1.00  0.00      RA0  C
ATOM   1806  CB  ALA A 193      47.996  34.587   7.762  1.00  0.00      RA0  C
ATOM   1807  C   ALA A 193      45.797  35.615   8.278  1.00  0.00      RA0  C
ATOM   1808  O   ALA A 193      45.417  36.662   7.786  1.00  0.00      RA0  O
ATOM   1809  N   GLY A 194      45.619  35.310   9.551  1.00  0.00      RA0  N
ATOM   1810  H   GLY A 194      45.857  34.424   9.951  1.00  0.00      RA0  H
ATOM   1811  CA  GLY A 194      44.989  36.252  10.455  1.00  0.00      RA0  C
ATOM   1812  C   GLY A 194      44.460  35.601  11.697  1.00  0.00      RA0  C
ATOM   1813  O   GLY A 194      44.756  34.437  11.964  1.00  0.00      RA0  O
ATOM   1814  N   TYR A 195      43.694  36.388  12.467  1.00  0.00      RA0  N
ATOM   1815  H   TYR A 195      43.416  37.303  12.173  1.00  0.00      RA0  H
ATOM   1816  CA  TYR A 195      43.018  35.893  13.639  1.00  0.00      RA0  C
ATOM   1817  CB  TYR A 195      43.585  36.523  14.915  1.00  0.00      RA0  C
ATOM   1818  CG  TYR A 195      44.940  35.977  15.286  1.00  0.00      RA0  C
ATOM   1819  CD1 TYR A 195      45.221  34.628  15.121  1.00  0.00      RA0  C
ATOM   1820  CE1 TYR A 195      46.457  34.133  15.513  1.00  0.00      RA0  C
ATOM   1821  CD2 TYR A 195      45.895  36.831  15.824  1.00  0.00      RA0  C
ATOM   1822  CE2 TYR A 195      47.130  36.332  16.222  1.00  0.00      RA0  C
ATOM   1823  CZ  TYR A 195      47.410  34.979  16.064  1.00  0.00      RA0  C
ATOM   1824  OH  TYR A 195      48.633  34.469  16.443  1.00  0.00      RA0  O
ATOM   1825  HH  TYR A 195      49.121  35.109  16.944  1.00  0.00      RA0  H
ATOM   1826  C   TYR A 195      41.549  36.328  13.574  1.00  0.00      RA0  C
ATOM   1827  O   TYR A 195      41.222  37.317  12.900  1.00  0.00      RA0  O
ATOM   1828  N   GLU A 196      40.713  35.591  14.292  1.00  0.00      RA0  N
ATOM   1829  H   GLU A 196      41.031  34.741  14.713  1.00  0.00      RA0  H
ATOM   1830  CA  GLU A 196      39.442  36.110  14.790  1.00  0.00      RA0  C
ATOM   1831  CB  GLU A 196      38.281  35.338  14.121  1.00  0.00      RA0  C
ATOM   1832  CG  GLU A 196      38.324  35.677  12.610  1.00  0.00      RA0  C
ATOM   1833  CD  GLU A 196      37.322  34.947  11.721  1.00  0.00      RA0  C
ATOM   1834  OE1 GLU A 196      37.304  33.719  11.769  1.00  0.00      RA0  O
ATOM   1835  OE2 GLU A 196      36.615  35.603  10.933  1.00  0.00      RA0  O
ATOM   1836  C   GLU A 196      39.548  36.155  16.312  1.00  0.00      RA0  C
ATOM   1837  O   GLU A 196      40.030  35.204  16.966  1.00  0.00      RA0  O
ATOM   1838  N   ILE A 197      39.134  37.269  16.880  1.00  0.00      RA0  N
ATOM   1839  H   ILE A 197      38.681  37.980  16.344  1.00  0.00      RA0  H
ATOM   1840  CA  ILE A 197      39.331  37.519  18.301  1.00  0.00      RA0  C
ATOM   1841  CB  ILE A 197      40.350  38.638  18.533  1.00  0.00      RA0  C
ATOM   1842  CG2 ILE A 197      40.530  38.890  20.030  1.00  0.00      RA0  C
ATOM   1843  CG1 ILE A 197      41.683  38.323  17.850  1.00  0.00      RA0  C
ATOM   1844  CD1 ILE A 197      42.713  39.443  17.986  1.00  0.00      RA0  C
ATOM   1845  C   ILE A 197      37.992  37.864  18.938  1.00  0.00      RA0  C
ATOM   1846  O   ILE A 197      37.379  38.861  18.577  1.00  0.00      RA0  O
ATOM   1847  N   ALA A 198      37.529  37.025  19.869  1.00  0.00      RA0  N
ATOM   1848  H   ALA A 198      38.121  36.286  20.192  1.00  0.00      RA0  H
ATOM   1849  CA  ALA A 198      36.277  37.299  20.579  1.00  0.00      RA0  C
ATOM   1850  CB  ALA A 198      35.434  36.031  20.701  1.00  0.00      RA0  C
ATOM   1851  C   ALA A 198      36.610  37.807  21.973  1.00  0.00      RA0  C
ATOM   1852  O   ALA A 198      37.544  37.323  22.614  1.00  0.00      RA0  O
ATOM   1853  N   LEU A 199      35.836  38.781  22.442  1.00  0.00      RA0  N
ATOM   1854  H   LEU A 199      35.048  39.132  21.923  1.00  0.00      RA0  H
ATOM   1855  CA  LEU A 199      36.077  39.382  23.745  1.00  0.00      RA0  C
ATOM   1856  CB  LEU A 199      37.194  40.426  23.556  1.00  0.00      RA0  C
ATOM   1857  CG  LEU A 199      36.852  41.717  22.790  1.00  0.00      RA0  C
ATOM   1858  CD1 LEU A 199      37.931  42.758  23.052  1.00  0.00      RA0  C
ATOM   1859  CD2 LEU A 199      36.644  41.562  21.278  1.00  0.00      RA0  C
ATOM   1860  C   LEU A 199      34.791  40.024  24.251  1.00  0.00      RA0  C
ATOM   1861  O   LEU A 199      33.848  40.211  23.482  1.00  0.00      RA0  O
ATOM   1862  N   PRO A 200      34.731  40.356  25.543  1.00  0.00      RA0  N
ATOM   1863  CD  PRO A 200      35.716  40.060  26.579  1.00  0.00      RA0  C
ATOM   1864  CA  PRO A 200      33.512  40.955  26.107  1.00  0.00      RA0  C
ATOM   1865  CB  PRO A 200      33.853  41.098  27.588  1.00  0.00      RA0  C
ATOM   1866  CG  PRO A 200      34.901  40.027  27.861  1.00  0.00      RA0  C
ATOM   1867  C   PRO A 200      33.071  42.178  25.358  1.00  0.00      RA0  C
ATOM   1868  O   PRO A 200      33.899  42.999  24.964  1.00  0.00      RA0  O
ATOM   1869  N   ASN A 201      31.760  42.311  25.160  1.00  0.00      RA0  N
ATOM   1870  H   ASN A 201      31.178  41.541  25.430  1.00  0.00      RA0  H
ATOM   1871  CA  ASN A 201      31.212  43.471  24.462  1.00  0.00      RA0  C
ATOM   1872  CB  ASN A 201      29.686  43.517  24.637  1.00  0.00      RA0  C
ATOM   1873  CG  ASN A 201      28.998  42.446  23.803  1.00  0.00      RA0  C
ATOM   1874  OD1 ASN A 201      29.466  42.065  22.737  1.00  0.00      RA0  O
ATOM   1875  ND2 ASN A 201      27.860  41.972  24.347  1.00  0.00      RA0  N
ATOM   1876 HD21 ASN A 201      27.503  42.298  25.222  1.00  0.00      RA0  H
ATOM   1877 HD22 ASN A 201      27.322  41.253  23.886  1.00  0.00      RA0  H
ATOM   1878  C   ASN A 201      31.800  44.788  24.983  1.00  0.00      RA0  C
ATOM   1879  O   ASN A 201      32.125  45.698  24.208  1.00  0.00      RA0  O
ATOM   1880  N   GLU A 202      31.935  44.870  26.299  1.00  0.00      RA0  N
ATOM   1881  H   GLU A 202      31.871  44.054  26.873  1.00  0.00      RA0  H
ATOM   1882  CA  GLU A 202      32.386  46.099  26.965  1.00  0.00      RA0  C
ATOM   1883  CB  GLU A 202      31.962  46.097  28.448  1.00  0.00      RA0  C
ATOM   1884  CG  GLU A 202      33.026  45.936  29.548  1.00  0.00      RA0  C
ATOM   1885  CD  GLU A 202      33.587  44.530  29.630  1.00  0.00      RA0  C
ATOM   1886  OE1 GLU A 202      33.808  43.907  28.603  1.00  0.00      RA0  O
ATOM   1887  OE2 GLU A 202      33.864  44.049  30.725  1.00  0.00      RA0  O
ATOM   1888  C   GLU A 202      33.868  46.439  26.747  1.00  0.00      RA0  C
ATOM   1889  O   GLU A 202      34.297  47.572  27.036  1.00  0.00      RA0  O
ATOM   1890  N   LYS A 203      34.639  45.457  26.281  1.00  0.00      RA0  N
ATOM   1891  H   LYS A 203      34.224  44.561  26.123  1.00  0.00      RA0  H
ATOM   1892  CA  LYS A 203      36.055  45.639  25.902  1.00  0.00      RA0  C
ATOM   1893  CB  LYS A 203      36.946  44.432  26.216  1.00  0.00      RA0  C
ATOM   1894  CG  LYS A 203      36.903  43.805  27.600  1.00  0.00      RA0  C
ATOM   1895  CD  LYS A 203      37.162  44.776  28.745  1.00  0.00      RA0  C
ATOM   1896  CE  LYS A 203      37.136  43.997  30.057  1.00  0.00      RA0  C
ATOM   1897  NZ  LYS A 203      36.075  42.983  29.977  1.00  0.00      RA0  N
ATOM   1898  HZ1 LYS A 203      36.489  42.045  29.769  1.00  0.00      RA0  H
ATOM   1899  HZ2 LYS A 203      35.511  42.967  30.850  1.00  0.00      RA0  H
ATOM   1900  HZ3 LYS A 203      35.352  43.252  29.272  1.00  0.00      RA0  H
ATOM   1901  C   LYS A 203      36.285  45.904  24.414  1.00  0.00      RA0  C
ATOM   1902  O   LYS A 203      37.393  46.235  23.996  1.00  0.00      RA0  O
ATOM   1903  N   ALA A 204      35.250  45.707  23.604  1.00  0.00      RA0  N
ATOM   1904  H   ALA A 204      34.349  45.516  23.999  1.00  0.00      RA0  H
ATOM   1905  CA  ALA A 204      35.403  45.662  22.157  1.00  0.00      RA0  C
ATOM   1906  CB  ALA A 204      34.089  45.253  21.494  1.00  0.00      RA0  C
ATOM   1907  C   ALA A 204      35.881  46.979  21.553  1.00  0.00      RA0  C
ATOM   1908  O   ALA A 204      36.794  46.997  20.704  1.00  0.00      RA0  O
ATOM   1909  N   ALA A 205      35.277  48.078  21.979  1.00  0.00      RA0  N
ATOM   1910  H   ALA A 205      34.669  48.022  22.770  1.00  0.00      RA0  H
ATOM   1911  CA  ALA A 205      35.531  49.388  21.340  1.00  0.00      RA0  C
ATOM   1912  CB  ALA A 205      34.616  50.461  21.931  1.00  0.00      RA0  C
ATOM   1913  C   ALA A 205      36.972  49.794  21.545  1.00  0.00      RA0  C
ATOM   1914  O   ALA A 205      37.616  50.274  20.637  1.00  0.00      RA0  O
ATOM   1915  N   ASP A 206      37.483  49.586  22.747  1.00  0.00      RA0  N
ATOM   1916  H   ASP A 206      36.937  49.272  23.528  1.00  0.00      RA0  H
ATOM   1917  CA  ASP A 206      38.866  49.965  23.032  1.00  0.00      RA0  C
ATOM   1918  CB  ASP A 206      39.156  49.815  24.524  1.00  0.00      RA0  C
ATOM   1919  CG  ASP A 206      38.018  50.397  25.335  1.00  0.00      RA0  C
ATOM   1920  OD1 ASP A 206      38.138  51.535  25.783  1.00  0.00      RA0  O
ATOM   1921  OD2 ASP A 206      37.015  49.706  25.513  1.00  0.00      RA0  O
ATOM   1922  C   ASP A 206      39.848  49.089  22.256  1.00  0.00      RA0  C
ATOM   1923  O   ASP A 206      40.889  49.562  21.834  1.00  0.00      RA0  O
ATOM   1924  N   PHE A 207      39.524  47.812  22.099  1.00  0.00      RA0  N
ATOM   1925  H   PHE A 207      38.659  47.489  22.489  1.00  0.00      RA0  H
ATOM   1926  CA  PHE A 207      40.396  46.894  21.394  1.00  0.00      RA0  C
ATOM   1927  CB  PHE A 207      39.936  45.459  21.620  1.00  0.00      RA0  C
ATOM   1928  CG  PHE A 207      40.926  44.489  21.022  1.00  0.00      RA0  C
ATOM   1929  CD1 PHE A 207      42.282  44.618  21.297  1.00  0.00      RA0  C
ATOM   1930  CD2 PHE A 207      40.478  43.458  20.205  1.00  0.00      RA0  C
ATOM   1931  CE1 PHE A 207      43.189  43.712  20.761  1.00  0.00      RA0  C
ATOM   1932  CE2 PHE A 207      41.385  42.552  19.669  1.00  0.00      RA0  C
ATOM   1933  CZ  PHE A 207      42.740  42.678  19.948  1.00  0.00      RA0  C
ATOM   1934  C   PHE A 207      40.414  47.237  19.906  1.00  0.00      RA0  C
ATOM   1935  O   PHE A 207      41.479  47.299  19.293  1.00  0.00      RA0  O
ATOM   1936  N   TRP A 208      39.238  47.512  19.343  1.00  0.00      RA0  N
ATOM   1937  H   TRP A 208      38.416  47.436  19.906  1.00  0.00      RA0  H
ATOM   1938  CA  TRP A 208      39.124  48.045  17.980  1.00  0.00      RA0  C
ATOM   1939  CB  TRP A 208      37.653  48.363  17.689  1.00  0.00      RA0  C
ATOM   1940  CG  TRP A 208      37.427  48.889  16.287  1.00  0.00      RA0  C
ATOM   1941  CD2 TRP A 208      37.068  48.145  15.102  1.00  0.00      RA0  C
ATOM   1942  CE2 TRP A 208      36.917  49.073  14.044  1.00  0.00      RA0  C
ATOM   1943  CE3 TRP A 208      36.862  46.792  14.863  1.00  0.00      RA0  C
ATOM   1944  CD1 TRP A 208      37.476  50.228  15.870  1.00  0.00      RA0  C
ATOM   1945  NE1 TRP A 208      37.176  50.343  14.549  1.00  0.00      RA0  N
ATOM   1946  HE1 TRP A 208      37.134  51.185  14.047  1.00  0.00      RA0  H
ATOM   1947  CZ2 TRP A 208      36.562  48.619  12.778  1.00  0.00      RA0  C
ATOM   1948  CZ3 TRP A 208      36.508  46.352  13.593  1.00  0.00      RA0  C
ATOM   1949  CH2 TRP A 208      36.358  47.262  12.553  1.00  0.00      RA0  C
ATOM   1950  C   TRP A 208      40.012  49.281  17.774  1.00  0.00      RA0  C
ATOM   1951  O   TRP A 208      40.789  49.361  16.814  1.00  0.00      RA0  O
ATOM   1952  N   ARG A 209      39.881  50.268  18.660  1.00  0.00      RA0  N
ATOM   1953  H   ARG A 209      39.240  50.172  19.426  1.00  0.00      RA0  H
ATOM   1954  CA  ARG A 209      40.678  51.485  18.541  1.00  0.00      RA0  C
ATOM   1955  CB  ARG A 209      40.390  52.362  19.757  1.00  0.00      RA0  C
ATOM   1956  CG  ARG A 209      39.177  53.267  19.632  1.00  0.00      RA0  C
ATOM   1957  CD  ARG A 209      39.616  54.715  19.409  1.00  0.00      RA0  C
ATOM   1958  NE  ARG A 209      40.722  54.799  18.453  1.00  0.00      RA0  N
ATOM   1959  HE  ARG A 209      41.671  54.832  18.819  1.00  0.00      RA0  H
ATOM   1960  CZ  ARG A 209      40.498  54.783  17.108  1.00  0.00      RA0  C
ATOM   1961  NH1 ARG A 209      39.239  54.667  16.621  1.00  0.00      RA0  N
ATOM   1962 HH11 ARG A 209      39.018  54.695  15.645  1.00  0.00      RA0  H
ATOM   1963 HH12 ARG A 209      38.441  54.526  17.230  1.00  0.00      RA0  H
ATOM   1964  NH2 ARG A 209      41.561  54.877  16.287  1.00  0.00      RA0  N
ATOM   1965 HH21 ARG A 209      41.521  54.892  15.289  1.00  0.00      RA0  H
ATOM   1966 HH22 ARG A 209      42.485  54.932  16.707  1.00  0.00      RA0  H
ATOM   1967  C   ARG A 209      42.182  51.183  18.623  1.00  0.00      RA0  C
ATOM   1968  O   ARG A 209      42.974  51.759  17.883  1.00  0.00      RA0  O
ATOM   1969  N   ALA A 210      42.564  50.281  19.527  1.00  0.00      RA0  N
ATOM   1970  H   ALA A 210      41.894  49.880  20.154  1.00  0.00      RA0  H
ATOM   1971  CA  ALA A 210      43.973  49.900  19.650  1.00  0.00      RA0  C
ATOM   1972  CB  ALA A 210      44.159  48.927  20.814  1.00  0.00      RA0  C
ATOM   1973  C   ALA A 210      44.485  49.255  18.351  1.00  0.00      RA0  C
ATOM   1974  O   ALA A 210      45.640  49.465  17.961  1.00  0.00      RA0  O
ATOM   1975  N   LEU A 211      43.615  48.486  17.688  1.00  0.00      RA0  N
ATOM   1976  H   LEU A 211      42.695  48.363  18.065  1.00  0.00      RA0  H
ATOM   1977  CA  LEU A 211      43.980  47.816  16.445  1.00  0.00      RA0  C
ATOM   1978  CB  LEU A 211      42.893  46.823  16.035  1.00  0.00      RA0  C
ATOM   1979  CG  LEU A 211      42.904  45.480  16.760  1.00  0.00      RA0  C
ATOM   1980  CD1 LEU A 211      41.538  44.798  16.689  1.00  0.00      RA0  C
ATOM   1981  CD2 LEU A 211      44.010  44.565  16.230  1.00  0.00      RA0  C
ATOM   1982  C   LEU A 211      44.160  48.818  15.300  1.00  0.00      RA0  C
ATOM   1983  O   LEU A 211      45.096  48.693  14.533  1.00  0.00      RA0  O
ATOM   1984  N   VAL A 212      43.303  49.829  15.232  1.00  0.00      RA0  N
ATOM   1985  H   VAL A 212      42.562  49.856  15.907  1.00  0.00      RA0  H
ATOM   1986  CA  VAL A 212      43.474  50.924  14.281  1.00  0.00      RA0  C
ATOM   1987  CB  VAL A 212      42.413  52.017  14.452  1.00  0.00      RA0  C
ATOM   1988  CG1 VAL A 212      42.635  53.128  13.424  1.00  0.00      RA0  C
ATOM   1989  CG2 VAL A 212      40.985  51.482  14.385  1.00  0.00      RA0  C
ATOM   1990  C   VAL A 212      44.844  51.543  14.477  1.00  0.00      RA0  C
ATOM   1991  O   VAL A 212      45.622  51.698  13.519  1.00  0.00      RA0  O
ATOM   1992  N   GLU A 213      45.154  51.866  15.726  1.00  0.00      RA0  N
ATOM   1993  H   GLU A 213      44.510  51.730  16.485  1.00  0.00      RA0  H
ATOM   1994  CA  GLU A 213      46.448  52.480  16.040  1.00  0.00      RA0  C
ATOM   1995  CB  GLU A 213      46.460  53.007  17.485  1.00  0.00      RA0  C
ATOM   1996  CG  GLU A 213      45.869  54.427  17.603  1.00  0.00      RA0  C
ATOM   1997  CD  GLU A 213      44.533  54.463  18.341  1.00  0.00      RA0  C
ATOM   1998  OE1 GLU A 213      43.657  55.232  17.947  1.00  0.00      RA0  O
ATOM   1999  OE2 GLU A 213      44.370  53.752  19.327  1.00  0.00      RA0  O
ATOM   2000  C   GLU A 213      47.628  51.559  15.686  1.00  0.00      RA0  C
ATOM   2001  O   GLU A 213      48.710  52.037  15.319  1.00  0.00      RA0  O
ATOM   2002  N   ALA A 214      47.415  50.247  15.776  1.00  0.00      RA0  N
ATOM   2003  H   ALA A 214      46.538  49.931  16.143  1.00  0.00      RA0  H
ATOM   2004  CA  ALA A 214      48.424  49.241  15.402  1.00  0.00      RA0  C
ATOM   2005  CB  ALA A 214      48.064  47.869  15.978  1.00  0.00      RA0  C
ATOM   2006  C   ALA A 214      48.627  49.103  13.890  1.00  0.00      RA0  C
ATOM   2007  O   ALA A 214      49.448  48.297  13.454  1.00  0.00      RA0  O
ATOM   2008  N   GLY A 215      47.862  49.854  13.101  1.00  0.00      RA0  N
ATOM   2009  H   GLY A 215      47.133  50.412  13.501  1.00  0.00      RA0  H
ATOM   2010  CA  GLY A 215      48.031  49.877  11.666  1.00  0.00      RA0  C
ATOM   2011  C   GLY A 215      47.119  48.898  10.949  1.00  0.00      RA0  C
ATOM   2012  O   GLY A 215      47.398  48.508   9.817  1.00  0.00      RA0  O
ATOM   2013  N   VAL A 216      46.016  48.507  11.586  1.00  0.00      RA0  N
ATOM   2014  H   VAL A 216      45.763  48.902  12.474  1.00  0.00      RA0  H
ATOM   2015  CA  VAL A 216      45.030  47.614  10.938  1.00  0.00      RA0  C
ATOM   2016  CB  VAL A 216      44.544  46.567  11.936  1.00  0.00      RA0  C
ATOM   2017  CG1 VAL A 216      43.723  45.500  11.226  1.00  0.00      RA0  C
ATOM   2018  CG2 VAL A 216      45.713  45.947  12.702  1.00  0.00      RA0  C
ATOM   2019  C   VAL A 216      43.867  48.464  10.407  1.00  0.00      RA0  C
ATOM   2020  O   VAL A 216      43.235  49.198  11.162  1.00  0.00      RA0  O
ATOM   2021  N   LYS A 217      43.595  48.357   9.112  1.00  0.00      RA0  N
ATOM   2022  H   LYS A 217      44.061  47.651   8.571  1.00  0.00      RA0  H
ATOM   2023  CA  LYS A 217      42.593  49.191   8.446  1.00  0.00      RA0  C
ATOM   2024  CB  LYS A 217      42.911  49.278   6.941  1.00  0.00      RA0  C
ATOM   2025  CG  LYS A 217      41.815  49.843   6.010  1.00  0.00      RA0  C
ATOM   2026  CD  LYS A 217      41.518  51.343   6.166  1.00  0.00      RA0  C
ATOM   2027  CE  LYS A 217      40.519  51.915   5.140  1.00  0.00      RA0  C
ATOM   2028  NZ  LYS A 217      39.152  51.410   5.345  1.00  0.00      RA0  N
ATOM   2029  HZ1 LYS A 217      38.522  51.627   4.540  1.00  0.00      RA0  H
ATOM   2030  HZ2 LYS A 217      39.127  50.370   5.421  1.00  0.00      RA0  H
ATOM   2031  HZ3 LYS A 217      38.708  51.778   6.205  1.00  0.00      RA0  H
ATOM   2032  C   LYS A 217      41.187  48.640   8.645  1.00  0.00      RA0  C
ATOM   2033  O   LYS A 217      40.949  47.459   8.367  1.00  0.00      RA0  O
ATOM   2034  N   PRO A 218      40.240  49.470   9.110  1.00  0.00      RA0  N
ATOM   2035  CD  PRO A 218      40.442  50.787   9.697  1.00  0.00      RA0  C
ATOM   2036  CA  PRO A 218      38.845  49.048   9.072  1.00  0.00      RA0  C
ATOM   2037  CB  PRO A 218      38.123  50.269   9.655  1.00  0.00      RA0  C
ATOM   2038  CG  PRO A 218      39.162  51.018  10.487  1.00  0.00      RA0  C
ATOM   2039  C   PRO A 218      38.347  48.677   7.649  1.00  0.00      RA0  C
ATOM   2040  O   PRO A 218      38.499  49.440   6.697  1.00  0.00      RA0  O
ATOM   2041  N   CYS A 219      37.719  47.510   7.563  1.00  0.00      RA0  N
ATOM   2042  H   CYS A 219      37.573  46.916   8.358  1.00  0.00      RA0  H
ATOM   2043  CA  CYS A 219      37.224  46.966   6.307  1.00  0.00      RA0  C
ATOM   2044  CB  CYS A 219      38.162  45.852   5.856  1.00  0.00      RA0  C
ATOM   2045  SG  CYS A 219      39.876  46.418   5.714  1.00  0.00      RA0  S
ATOM   2046  C   CYS A 219      35.773  46.522   6.465  1.00  0.00      RA0  C
ATOM   2047  O   CYS A 219      35.413  45.922   7.468  1.00  0.00      RA0  O
ATOM   2048  N   GLY A 220      34.983  46.773   5.422  1.00  0.00      RA0  N
ATOM   2049  H   GLY A 220      35.389  47.229   4.624  1.00  0.00      RA0  H
ATOM   2050  CA  GLY A 220      33.552  46.565   5.440  1.00  0.00      RA0  C
ATOM   2051  C   GLY A 220      33.083  45.327   4.699  1.00  0.00      RA0  C
ATOM   2052  O   GLY A 220      33.852  44.474   4.286  1.00  0.00      RA0  O
ATOM   2053  N   LEU A 221      31.771  45.231   4.564  1.00  0.00      RA0  N
ATOM   2054  H   LEU A 221      31.209  45.986   4.908  1.00  0.00      RA0  H
ATOM   2055  CA  LEU A 221      31.127  44.069   3.968  1.00  0.00      RA0  C
ATOM   2056  CB  LEU A 221      29.613  44.151   4.137  1.00  0.00      RA0  C
ATOM   2057  CG  LEU A 221      29.167  44.270   5.592  1.00  0.00      RA0  C
ATOM   2058  CD1 LEU A 221      27.682  44.611   5.674  1.00  0.00      RA0  C
ATOM   2059  CD2 LEU A 221      29.532  43.036   6.419  1.00  0.00      RA0  C
ATOM   2060  C   LEU A 221      31.454  43.911   2.501  1.00  0.00      RA0  C
ATOM   2061  O   LEU A 221      31.499  42.783   1.981  1.00  0.00      RA0  O
ATOM   2062  N   GLY A 222      31.651  45.020   1.799  1.00  0.00      RA0  N
ATOM   2063  H   GLY A 222      31.606  45.923   2.231  1.00  0.00      RA0  H
ATOM   2064  CA  GLY A 222      31.971  44.962   0.369  1.00  0.00      RA0  C
ATOM   2065  C   GLY A 222      33.273  44.205   0.122  1.00  0.00      RA0  C
ATOM   2066  O   GLY A 222      33.332  43.260  -0.639  1.00  0.00      RA0  O
ATOM   2067  N   ALA A 223      34.314  44.594   0.835  1.00  0.00      RA0  N
ATOM   2068  H   ALA A 223      34.193  45.356   1.469  1.00  0.00      RA0  H
ATOM   2069  CA  ALA A 223      35.586  43.875   0.781  1.00  0.00      RA0  C
ATOM   2070  CB  ALA A 223      36.655  44.641   1.559  1.00  0.00      RA0  C
ATOM   2071  C   ALA A 223      35.477  42.455   1.366  1.00  0.00      RA0  C
ATOM   2072  O   ALA A 223      36.089  41.507   0.856  1.00  0.00      RA0  O
ATOM   2073  N   ARG A 224      34.691  42.279   2.425  1.00  0.00      RA0  N
ATOM   2074  H   ARG A 224      34.229  43.065   2.840  1.00  0.00      RA0  H
ATOM   2075  CA  ARG A 224      34.478  40.940   2.972  1.00  0.00      RA0  C
ATOM   2076  CB  ARG A 224      33.679  40.824   4.293  1.00  0.00      RA0  C
ATOM   2077  CG  ARG A 224      33.895  39.452   4.995  1.00  0.00      RA0  C
ATOM   2078  CD  ARG A 224      33.826  39.445   6.544  1.00  0.00      RA0  C
ATOM   2079  NE  ARG A 224      33.820  38.096   7.153  1.00  0.00      RA0  N
ATOM   2080  HE  ARG A 224      33.033  37.526   6.894  1.00  0.00      RA0  H
ATOM   2081  CZ  ARG A 224      34.761  37.701   8.089  1.00  0.00      RA0  C
ATOM   2082  NH1 ARG A 224      35.818  38.501   8.330  1.00  0.00      RA0  N
ATOM   2083 HH11 ARG A 224      36.521  38.235   8.999  1.00  0.00      RA0  H
ATOM   2084 HH12 ARG A 224      35.939  39.377   7.857  1.00  0.00      RA0  H
ATOM   2085  NH2 ARG A 224      34.644  36.531   8.775  1.00  0.00      RA0  N
ATOM   2086 HH21 ARG A 224      35.317  36.221   9.477  1.00  0.00      RA0  H
ATOM   2087 HH22 ARG A 224      33.875  35.900   8.637  1.00  0.00      RA0  H
ATOM   2088  C   ARG A 224      34.041  40.003   1.827  1.00  0.00      RA0  C
ATOM   2089  O   ARG A 224      34.525  38.876   1.697  1.00  0.00      RA0  O
ATOM   2090  N   ASP A 225      33.130  40.476   0.983  1.00  0.00      RA0  N
ATOM   2091  H   ASP A 225      32.742  41.394   1.086  1.00  0.00      RA0  H
ATOM   2092  CA  ASP A 225      32.631  39.627  -0.077  1.00  0.00      RA0  C
ATOM   2093  CB  ASP A 225      31.215  39.887  -0.597  1.00  0.00      RA0  C
ATOM   2094  CG  ASP A 225      30.604  38.511  -0.877  1.00  0.00      RA0  C
ATOM   2095  OD1 ASP A 225      30.231  37.829   0.073  1.00  0.00      RA0  O
ATOM   2096  OD2 ASP A 225      30.531  38.078  -2.027  1.00  0.00      RA0  O
ATOM   2097  C   ASP A 225      33.641  39.385  -1.205  1.00  0.00      RA0  C
ATOM   2098  O   ASP A 225      33.788  38.242  -1.635  1.00  0.00      RA0  O
ATOM   2099  N   THR A 226      34.304  40.433  -1.695  1.00  0.00      RA0  N
ATOM   2100  H   THR A 226      34.203  41.324  -1.255  1.00  0.00      RA0  H
ATOM   2101  CA  THR A 226      35.314  40.237  -2.754  1.00  0.00      RA0  C
ATOM   2102  CB  THR A 226      35.707  41.643  -3.168  1.00  0.00      RA0  C
ATOM   2103  OG1 THR A 226      35.648  42.499  -2.018  1.00  0.00      RA0  O
ATOM   2104  HG1 THR A 226      34.761  42.859  -1.981  1.00  0.00      RA0  H
ATOM   2105  CG2 THR A 226      34.794  42.192  -4.262  1.00  0.00      RA0  C
ATOM   2106  C   THR A 226      36.448  39.327  -2.276  1.00  0.00      RA0  C
ATOM   2107  O   THR A 226      36.926  38.467  -3.028  1.00  0.00      RA0  O
ATOM   2108  N   LEU A 227      36.856  39.517  -1.033  1.00  0.00      RA0  N
ATOM   2109  H   LEU A 227      36.399  40.210  -0.473  1.00  0.00      RA0  H
ATOM   2110  CA  LEU A 227      37.914  38.685  -0.456  1.00  0.00      RA0  C
ATOM   2111  CB  LEU A 227      38.296  39.173   0.939  1.00  0.00      RA0  C
ATOM   2112  CG  LEU A 227      39.072  40.490   0.933  1.00  0.00      RA0  C
ATOM   2113  CD1 LEU A 227      38.917  41.248   2.245  1.00  0.00      RA0  C
ATOM   2114  CD2 LEU A 227      40.540  40.286   0.580  1.00  0.00      RA0  C
ATOM   2115  C   LEU A 227      37.532  37.211  -0.385  1.00  0.00      RA0  C
ATOM   2116  O   LEU A 227      38.288  36.330  -0.819  1.00  0.00      RA0  O
ATOM   2117  N   ARG A 228      36.357  36.916   0.162  1.00  0.00      RA0  N
ATOM   2118  H   ARG A 228      35.731  37.639   0.466  1.00  0.00      RA0  H
ATOM   2119  CA  ARG A 228      35.964  35.525   0.333  1.00  0.00      RA0  C
ATOM   2120  CB  ARG A 228      34.752  35.411   1.268  1.00  0.00      RA0  C
ATOM   2121  CG  ARG A 228      33.390  35.859   0.714  1.00  0.00      RA0  C
ATOM   2122  CD  ARG A 228      32.579  34.770  -0.006  1.00  0.00      RA0  C
ATOM   2123  NE  ARG A 228      31.499  35.382  -0.768  1.00  0.00      RA0  N
ATOM   2124  HE  ARG A 228      31.369  36.383  -0.679  1.00  0.00      RA0  H
ATOM   2125  CZ  ARG A 228      30.645  34.654  -1.538  1.00  0.00      RA0  C
ATOM   2126  NH1 ARG A 228      30.803  33.311  -1.652  1.00  0.00      RA0  N
ATOM   2127 HH11 ARG A 228      30.145  32.729  -2.161  1.00  0.00      RA0  H
ATOM   2128 HH12 ARG A 228      31.575  32.817  -1.225  1.00  0.00      RA0  H
ATOM   2129  NH2 ARG A 228      29.654  35.321  -2.166  1.00  0.00      RA0  N
ATOM   2130 HH21 ARG A 228      28.959  34.872  -2.748  1.00  0.00      RA0  H
ATOM   2131 HH22 ARG A 228      29.602  36.331  -2.055  1.00  0.00      RA0  H
ATOM   2132  C   ARG A 228      35.668  34.814  -1.003  1.00  0.00      RA0  C
ATOM   2133  O   ARG A 228      35.923  33.623  -1.156  1.00  0.00      RA0  O
ATOM   2134  N   LEU A 229      35.145  35.532  -1.977  1.00  0.00      RA0  N
ATOM   2135  H   LEU A 229      34.917  36.498  -1.827  1.00  0.00      RA0  H
ATOM   2136  CA  LEU A 229      34.809  34.909  -3.261  1.00  0.00      RA0  C
ATOM   2137  CB  LEU A 229      33.919  35.823  -4.100  1.00  0.00      RA0  C
ATOM   2138  CG  LEU A 229      33.388  35.064  -5.312  1.00  0.00      RA0  C
ATOM   2139  CD1 LEU A 229      32.638  33.815  -4.866  1.00  0.00      RA0  C
ATOM   2140  CD2 LEU A 229      32.537  35.930  -6.236  1.00  0.00      RA0  C
ATOM   2141  C   LEU A 229      36.111  34.576  -4.022  1.00  0.00      RA0  C
ATOM   2142  O   LEU A 229      36.287  33.467  -4.555  1.00  0.00      RA0  O
ATOM   2143  N   GLU A 230      37.034  35.540  -4.032  1.00  0.00      RA0  N
ATOM   2144  H   GLU A 230      36.834  36.436  -3.627  1.00  0.00      RA0  H
ATOM   2145  CA  GLU A 230      38.381  35.294  -4.562  1.00  0.00      RA0  C
ATOM   2146  CB  GLU A 230      39.307  36.493  -4.406  1.00  0.00      RA0  C
ATOM   2147  CG  GLU A 230      39.005  37.683  -5.315  1.00  0.00      RA0  C
ATOM   2148  CD  GLU A 230      40.068  38.737  -5.093  1.00  0.00      RA0  C
ATOM   2149  OE1 GLU A 230      40.944  38.518  -4.267  1.00  0.00      RA0  O
ATOM   2150  OE2 GLU A 230      40.036  39.778  -5.741  1.00  0.00      RA0  O
ATOM   2151  C   GLU A 230      39.019  34.066  -3.917  1.00  0.00      RA0  C
ATOM   2152  O   GLU A 230      39.668  33.269  -4.598  1.00  0.00      RA0  O
ATOM   2153  N   ALA A 231      38.831  33.907  -2.617  1.00  0.00      RA0  N
ATOM   2154  H   ALA A 231      38.267  34.571  -2.124  1.00  0.00      RA0  H
ATOM   2155  CA  ALA A 231      39.380  32.767  -1.858  1.00  0.00      RA0  C
ATOM   2156  CB  ALA A 231      39.396  33.100  -0.370  1.00  0.00      RA0  C
ATOM   2157  C   ALA A 231      38.647  31.439  -2.040  1.00  0.00      RA0  C
ATOM   2158  O   ALA A 231      39.074  30.408  -1.501  1.00  0.00      RA0  O
ATOM   2159  N   GLY A 232      37.567  31.457  -2.827  1.00  0.00      RA0  N
ATOM   2160  H   GLY A 232      37.240  32.322  -3.206  1.00  0.00      RA0  H
ATOM   2161  CA  GLY A 232      36.742  30.290  -3.072  1.00  0.00      RA0  C
ATOM   2162  C   GLY A 232      35.941  29.830  -1.874  1.00  0.00      RA0  C
ATOM   2163  O   GLY A 232      35.687  28.643  -1.730  1.00  0.00      RA0  O
ATOM   2164  N   MSE A 233      35.543  30.755  -1.019  1.00  0.00      RA0  N
ATOM   2165  H   MSE A 233      35.612  31.724  -1.255  1.00  0.00      RA0  H
ATOM   2166  CA  MSE A 233      34.851  30.396   0.205  1.00  0.00      RA0  C
ATOM   2167  CB  MSE A 233      35.386  31.213   1.379  1.00  0.00      RA0  C
ATOM   2168  CG  MSE A 233      36.845  30.886   1.693  1.00  0.00      RA0  C
ATOM   2169  SE  MSE A 233      37.508  31.893   3.028  1.00  0.00      RA0  S
ATOM   2170  CE  MSE A 233      39.098  31.070   3.192  1.00  0.00      RA0  C
ATOM   2171  C   MSE A 233      33.343  30.613   0.033  1.00  0.00      RA0  C
ATOM   2172  O   MSE A 233      32.922  31.559  -0.633  1.00  0.00      RA0  O
ATOM   2173  N   ASN A 234      32.553  29.646   0.524  1.00  0.00      RA0  N
ATOM   2174  H   ASN A 234      32.934  28.967   1.149  1.00  0.00      RA0  H
ATOM   2175  CA  ASN A 234      31.112  29.673   0.312  1.00  0.00      RA0  C
ATOM   2176  CB  ASN A 234      30.490  28.310   0.622  1.00  0.00      RA0  C
ATOM   2177  CG  ASN A 234      30.845  27.286  -0.430  1.00  0.00      RA0  C
ATOM   2178  OD1 ASN A 234      31.421  27.592  -1.467  1.00  0.00      RA0  O
ATOM   2179  ND2 ASN A 234      30.455  26.043  -0.109  1.00  0.00      RA0  N
ATOM   2180 HD21 ASN A 234      30.028  25.850   0.776  1.00  0.00      RA0  H
ATOM   2181 HD22 ASN A 234      30.599  25.280  -0.746  1.00  0.00      RA0  H
ATOM   2182  C   ASN A 234      30.404  30.690   1.155  1.00  0.00      RA0  C
ATOM   2183  O   ASN A 234      30.860  31.034   2.257  1.00  0.00      RA0  O
ATOM   2184  N   LEU A 235      29.266  31.150   0.627  1.00  0.00      RA0  N
ATOM   2185  H   LEU A 235      28.999  30.878  -0.303  1.00  0.00      RA0  H
ATOM   2186  CA  LEU A 235      28.326  31.974   1.328  1.00  0.00      RA0  C
ATOM   2187  CB  LEU A 235      28.249  33.371   0.718  1.00  0.00      RA0  C
ATOM   2188  CG  LEU A 235      27.379  34.336   1.525  1.00  0.00      RA0  C
ATOM   2189  CD1 LEU A 235      27.768  34.367   3.005  1.00  0.00      RA0  C
ATOM   2190  CD2 LEU A 235      27.388  35.736   0.914  1.00  0.00      RA0  C
ATOM   2191  C   LEU A 235      26.971  31.277   1.303  1.00  0.00      RA0  C
ATOM   2192  O   LEU A 235      26.360  31.076   0.224  1.00  0.00      RA0  O
ATOM   2193  N   TYR A 236      26.522  30.899   2.494  1.00  0.00      RA0  N
ATOM   2194  H   TYR A 236      27.061  31.110   3.309  1.00  0.00      RA0  H
ATOM   2195  CA  TYR A 236      25.247  30.214   2.640  1.00  0.00      RA0  C
ATOM   2196  CB  TYR A 236      24.917  29.899   4.091  1.00  0.00      RA0  C
ATOM   2197  CG  TYR A 236      23.674  29.033   4.161  1.00  0.00      RA0  C
ATOM   2198  CD1 TYR A 236      23.737  27.685   3.822  1.00  0.00      RA0  C
ATOM   2199  CE1 TYR A 236      22.613  26.875   3.957  1.00  0.00      RA0  C
ATOM   2200  CD2 TYR A 236      22.467  29.577   4.585  1.00  0.00      RA0  C
ATOM   2201  CE2 TYR A 236      21.342  28.769   4.710  1.00  0.00      RA0  C
ATOM   2202  CZ  TYR A 236      21.417  27.412   4.422  1.00  0.00      RA0  C
ATOM   2203  OH  TYR A 236      20.303  26.608   4.614  1.00  0.00      RA0  O
ATOM   2204  HH  TYR A 236      20.529  25.709   4.356  1.00  0.00      RA0  H
ATOM   2205  C   TYR A 236      24.144  31.086   2.032  1.00  0.00      RA0  C
ATOM   2206  O   TYR A 236      24.106  32.313   2.217  1.00  0.00      RA0  O
ATOM   2207  N   GLY A 237      23.246  30.435   1.316  1.00  0.00      RA0  N
ATOM   2208  H   GLY A 237      23.349  29.451   1.179  1.00  0.00      RA0  H
ATOM   2209  CA  GLY A 237      22.192  31.105   0.599  1.00  0.00      RA0  C
ATOM   2210  C   GLY A 237      22.547  31.302  -0.857  1.00  0.00      RA0  C
ATOM   2211  O   GLY A 237      21.666  31.439  -1.692  1.00  0.00      RA0  O
ATOM   2212  N   GLN A 238      23.843  31.343  -1.166  1.00  0.00      RA0  N
ATOM   2213  H   GLN A 238      24.542  31.225  -0.461  1.00  0.00      RA0  H
ATOM   2214  CA  GLN A 238      24.307  31.522  -2.538  1.00  0.00      RA0  C
ATOM   2215  CB  GLN A 238      25.239  32.728  -2.641  1.00  0.00      RA0  C
ATOM   2216  CG  GLN A 238      24.446  33.994  -2.317  1.00  0.00      RA0  C
ATOM   2217  CD  GLN A 238      25.277  35.244  -2.509  1.00  0.00      RA0  C
ATOM   2218  OE1 GLN A 238      25.308  36.122  -1.653  1.00  0.00      RA0  O
ATOM   2219  NE2 GLN A 238      25.891  35.318  -3.699  1.00  0.00      RA0  N
ATOM   2220 HE21 GLN A 238      25.963  34.546  -4.342  1.00  0.00      RA0  H
ATOM   2221 HE22 GLN A 238      26.320  36.153  -4.042  1.00  0.00      RA0  H
ATOM   2222  C   GLN A 238      24.942  30.239  -3.057  1.00  0.00      RA0  C
ATOM   2223  O   GLN A 238      24.418  29.622  -3.995  1.00  0.00      RA0  O
ATOM   2224  N   GLU A 239      26.053  29.798  -2.480  1.00  0.00      RA0  N
ATOM   2225  H   GLU A 239      26.494  30.342  -1.762  1.00  0.00      RA0  H
ATOM   2226  CA  GLU A 239      26.675  28.534  -2.930  1.00  0.00      RA0  C
ATOM   2227  CB  GLU A 239      28.122  28.484  -2.446  1.00  0.00      RA0  C
ATOM   2228  CG  GLU A 239      29.144  29.217  -3.323  1.00  0.00      RA0  C
ATOM   2229  CD  GLU A 239      28.853  30.698  -3.458  1.00  0.00      RA0  C
ATOM   2230  OE1 GLU A 239      28.877  31.419  -2.460  1.00  0.00      RA0  O
ATOM   2231  OE2 GLU A 239      28.627  31.139  -4.580  1.00  0.00      RA0  O
ATOM   2232  C   GLU A 239      25.933  27.271  -2.514  1.00  0.00      RA0  C
ATOM   2233  O   GLU A 239      26.139  26.226  -3.112  1.00  0.00      RA0  O
ATOM   2234  N   MSE A 240      25.119  27.368  -1.464  1.00  0.00      RA0  N
ATOM   2235  H   MSE A 240      24.983  28.231  -0.977  1.00  0.00      RA0  H
ATOM   2236  CA  MSE A 240      24.269  26.270  -1.053  1.00  0.00      RA0  C
ATOM   2237  CB  MSE A 240      25.050  25.204  -0.279  1.00  0.00      RA0  C
ATOM   2238  CG  MSE A 240      25.629  25.671   1.060  1.00  0.00      RA0  C
ATOM   2239  SE  MSE A 240      26.939  26.896   0.925  1.00  0.00      RA0  S
ATOM   2240  CE  MSE A 240      27.377  26.949   2.668  1.00  0.00      RA0  C
ATOM   2241  C   MSE A 240      23.074  26.743  -0.209  1.00  0.00      RA0  C
ATOM   2242  O   MSE A 240      23.028  27.868   0.285  1.00  0.00      RA0  O
ATOM   2243  N   ASP A 241      22.115  25.848  -0.068  1.00  0.00      RA0  N
ATOM   2244  H   ASP A 241      22.066  24.962  -0.534  1.00  0.00      RA0  H
ATOM   2245  CA  ASP A 241      20.985  26.060   0.851  1.00  0.00      RA0  C
ATOM   2246  CB  ASP A 241      19.937  26.956   0.197  1.00  0.00      RA0  C
ATOM   2247  CG  ASP A 241      19.081  26.094  -0.717  1.00  0.00      RA0  C
ATOM   2248  OD1 ASP A 241      19.617  25.456  -1.617  1.00  0.00      RA0  O
ATOM   2249  OD2 ASP A 241      17.886  25.962  -0.463  1.00  0.00      RA0  O
ATOM   2250  C   ASP A 241      20.379  24.703   1.105  1.00  0.00      RA0  C
ATOM   2251  O   ASP A 241      20.979  23.675   0.726  1.00  0.00      RA0  O
ATOM   2252  N   GLU A 242      19.212  24.647   1.743  1.00  0.00      RA0  N
ATOM   2253  H   GLU A 242      18.644  25.468   1.787  1.00  0.00      RA0  H
ATOM   2254  CA  GLU A 242      18.651  23.352   2.133  1.00  0.00      RA0  C
ATOM   2255  CB  GLU A 242      17.365  23.588   2.923  1.00  0.00      RA0  C
ATOM   2256  CG  GLU A 242      17.471  24.575   4.084  1.00  0.00      RA0  C
ATOM   2257  CD  GLU A 242      17.933  23.864   5.335  1.00  0.00      RA0  C
ATOM   2258  OE1 GLU A 242      18.239  22.679   5.271  1.00  0.00      RA0  O
ATOM   2259  OE2 GLU A 242      17.962  24.497   6.385  1.00  0.00      RA0  O
ATOM   2260  C   GLU A 242      18.278  22.431   0.982  1.00  0.00      RA0  C
ATOM   2261  O   GLU A 242      18.046  21.243   1.204  1.00  0.00      RA0  O
ATOM   2262  N   THR A 243      18.251  22.974  -0.234  1.00  0.00      RA0  N
ATOM   2263  H   THR A 243      18.481  23.940  -0.378  1.00  0.00      RA0  H
ATOM   2264  CA  THR A 243      17.926  22.200  -1.441  1.00  0.00      RA0  C
ATOM   2265  CB  THR A 243      16.907  22.986  -2.284  1.00  0.00      RA0  C
ATOM   2266  OG1 THR A 243      17.410  24.237  -2.768  1.00  0.00      RA0  O
ATOM   2267  HG1 THR A 243      17.772  24.747  -2.036  1.00  0.00      RA0  H
ATOM   2268  CG2 THR A 243      15.627  23.210  -1.477  1.00  0.00      RA0  C
ATOM   2269  C   THR A 243      19.141  21.692  -2.195  1.00  0.00      RA0  C
ATOM   2270  O   THR A 243      18.994  20.964  -3.182  1.00  0.00      RA0  O
ATOM   2271  N   ILE A 244      20.331  22.094  -1.749  1.00  0.00      RA0  N
ATOM   2272  H   ILE A 244      20.399  22.641  -0.911  1.00  0.00      RA0  H
ATOM   2273  CA  ILE A 244      21.581  21.781  -2.428  1.00  0.00      RA0  C
ATOM   2274  CB  ILE A 244      22.321  23.070  -2.811  1.00  0.00      RA0  C
ATOM   2275  CG2 ILE A 244      23.716  22.805  -3.384  1.00  0.00      RA0  C
ATOM   2276  CG1 ILE A 244      21.472  23.859  -3.803  1.00  0.00      RA0  C
ATOM   2277  CD1 ILE A 244      21.079  23.000  -5.006  1.00  0.00      RA0  C
ATOM   2278  C   ILE A 244      22.465  20.857  -1.601  1.00  0.00      RA0  C
ATOM   2279  O   ILE A 244      22.743  21.144  -0.436  1.00  0.00      RA0  O
ATOM   2280  N   SER A 245      22.978  19.801  -2.244  1.00  0.00      RA0  N
ATOM   2281  H   SER A 245      22.798  19.693  -3.219  1.00  0.00      RA0  H
ATOM   2282  CA  SER A 245      23.866  18.868  -1.601  1.00  0.00      RA0  C
ATOM   2283  CB  SER A 245      23.975  17.658  -2.534  1.00  0.00      RA0  C
ATOM   2284  OG  SER A 245      24.958  16.727  -2.069  1.00  0.00      RA0  O
ATOM   2285  HG  SER A 245      24.451  15.992  -1.720  1.00  0.00      RA0  H
ATOM   2286  C   SER A 245      25.237  19.526  -1.367  1.00  0.00      RA0  C
ATOM   2287  O   SER A 245      25.682  20.283  -2.225  1.00  0.00      RA0  O
ATOM   2288  N   PRO A 246      25.924  19.234  -0.270  1.00  0.00      RA0  N
ATOM   2289  CD  PRO A 246      25.503  18.382   0.832  1.00  0.00      RA0  C
ATOM   2290  CA  PRO A 246      27.298  19.749  -0.108  1.00  0.00      RA0  C
ATOM   2291  CB  PRO A 246      27.702  19.197   1.264  1.00  0.00      RA0  C
ATOM   2292  CG  PRO A 246      26.812  17.980   1.496  1.00  0.00      RA0  C
ATOM   2293  C   PRO A 246      28.197  19.301  -1.264  1.00  0.00      RA0  C
ATOM   2294  O   PRO A 246      29.143  20.032  -1.632  1.00  0.00      RA0  O
ATOM   2295  N   LEU A 247      27.880  18.149  -1.874  1.00  0.00      RA0  N
ATOM   2296  H   LEU A 247      27.052  17.648  -1.612  1.00  0.00      RA0  H
ATOM   2297  CA  LEU A 247      28.665  17.623  -2.980  1.00  0.00      RA0  C
ATOM   2298  CB  LEU A 247      28.187  16.221  -3.357  1.00  0.00      RA0  C
ATOM   2299  CG  LEU A 247      28.182  15.236  -2.186  1.00  0.00      RA0  C
ATOM   2300  CD1 LEU A 247      27.603  13.883  -2.600  1.00  0.00      RA0  C
ATOM   2301  CD2 LEU A 247      29.559  15.089  -1.539  1.00  0.00      RA0  C
ATOM   2302  C   LEU A 247      28.625  18.535  -4.204  1.00  0.00      RA0  C
ATOM   2303  O   LEU A 247      29.546  18.526  -5.009  1.00  0.00      RA0  O
ATOM   2304  N   ALA A 248      27.568  19.327  -4.321  1.00  0.00      RA0  N
ATOM   2305  H   ALA A 248      26.885  19.363  -3.590  1.00  0.00      RA0  H
ATOM   2306  CA  ALA A 248      27.369  20.270  -5.437  1.00  0.00      RA0  C
ATOM   2307  CB  ALA A 248      25.898  20.290  -5.857  1.00  0.00      RA0  C
ATOM   2308  C   ALA A 248      27.794  21.707  -5.074  1.00  0.00      RA0  C
ATOM   2309  O   ALA A 248      27.575  22.639  -5.859  1.00  0.00      RA0  O
ATOM   2310  N   ALA A 249      28.371  21.860  -3.885  1.00  0.00      RA0  N
ATOM   2311  H   ALA A 249      28.528  21.073  -3.289  1.00  0.00      RA0  H
ATOM   2312  CA  ALA A 249      28.788  23.152  -3.359  1.00  0.00      RA0  C
ATOM   2313  CB  ALA A 249      27.959  23.517  -2.129  1.00  0.00      RA0  C
ATOM   2314  C   ALA A 249      30.270  23.147  -2.963  1.00  0.00      RA0  C
ATOM   2315  O   ALA A 249      30.702  23.907  -2.115  1.00  0.00      RA0  O
ATOM   2316  N   ASN A 250      31.036  22.280  -3.607  1.00  0.00      RA0  N
ATOM   2317  H   ASN A 250      30.617  21.700  -4.303  1.00  0.00      RA0  H
ATOM   2318  CA  ASN A 250      32.482  22.179  -3.337  1.00  0.00      RA0  C
ATOM   2319  CB  ASN A 250      33.254  23.406  -3.835  1.00  0.00      RA0  C
ATOM   2320  CG  ASN A 250      34.745  23.172  -3.692  1.00  0.00      RA0  C
ATOM   2321  OD1 ASN A 250      35.253  22.085  -3.956  1.00  0.00      RA0  O
ATOM   2322  ND2 ASN A 250      35.416  24.262  -3.273  1.00  0.00      RA0  N
ATOM   2323 HD21 ASN A 250      34.925  25.111  -3.063  1.00  0.00      RA0  H
ATOM   2324 HD22 ASN A 250      36.406  24.276  -3.142  1.00  0.00      RA0  H
ATOM   2325  C   ASN A 250      32.761  21.910  -1.864  1.00  0.00      RA0  C
ATOM   2326  O   ASN A 250      33.743  22.427  -1.336  1.00  0.00      RA0  O
ATOM   2327  N   MSE A 251      31.903  21.100  -1.211  1.00  0.00      RA0  N
ATOM   2328  H   MSE A 251      31.083  20.756  -1.673  1.00  0.00      RA0  H
ATOM   2329  CA  MSE A 251      32.087  20.727   0.185  1.00  0.00      RA0  C
ATOM   2330  CB  MSE A 251      30.920  21.203   1.048  1.00  0.00      RA0  C
ATOM   2331  CG  MSE A 251      30.719  22.717   1.021  1.00  0.00      RA0  C
ATOM   2332  SE  MSE A 251      29.288  23.237   1.980  1.00  0.00      RA0  S
ATOM   2333  CE  MSE A 251      29.894  22.738   3.599  1.00  0.00      RA0  C
ATOM   2334  C   MSE A 251      32.289  19.230   0.356  1.00  0.00      RA0  C
ATOM   2335  O   MSE A 251      32.310  18.724   1.466  1.00  0.00      RA0  O
ATOM   2336  N   GLY A 252      32.527  18.521  -0.744  1.00  0.00      RA0  N
ATOM   2337  H   GLY A 252      32.520  18.972  -1.634  1.00  0.00      RA0  H
ATOM   2338  CA  GLY A 252      32.811  17.085  -0.658  1.00  0.00      RA0  C
ATOM   2339  C   GLY A 252      33.976  16.799   0.295  1.00  0.00      RA0  C
ATOM   2340  O   GLY A 252      33.971  15.798   1.058  1.00  0.00      RA0  O
ATOM   2341  N   TRP A 253      34.991  17.641   0.210  1.00  0.00      RA0  N
ATOM   2342  H   TRP A 253      34.925  18.405  -0.428  1.00  0.00      RA0  H
ATOM   2343  CA  TRP A 253      36.197  17.479   0.996  1.00  0.00      RA0  C
ATOM   2344  CB  TRP A 253      37.293  18.464   0.568  1.00  0.00      RA0  C
ATOM   2345  CG  TRP A 253      36.860  19.901   0.739  1.00  0.00      RA0  C
ATOM   2346  CD2 TRP A 253      37.257  20.835   1.766  1.00  0.00      RA0  C
ATOM   2347  CE2 TRP A 253      36.592  22.058   1.511  1.00  0.00      RA0  C
ATOM   2348  CE3 TRP A 253      38.109  20.729   2.858  1.00  0.00      RA0  C
ATOM   2349  CD1 TRP A 253      35.981  20.620  -0.081  1.00  0.00      RA0  C
ATOM   2350  NE1 TRP A 253      35.816  21.888   0.369  1.00  0.00      RA0  N
ATOM   2351  HE1 TRP A 253      35.239  22.562  -0.062  1.00  0.00      RA0  H
ATOM   2352  CZ2 TRP A 253      36.798  23.142   2.356  1.00  0.00      RA0  C
ATOM   2353  CZ3 TRP A 253      38.307  21.821   3.695  1.00  0.00      RA0  C
ATOM   2354  CH2 TRP A 253      37.653  23.023   3.445  1.00  0.00      RA0  C
ATOM   2355  C   TRP A 253      35.916  17.534   2.484  1.00  0.00      RA0  C
ATOM   2356  O   TRP A 253      36.757  17.128   3.276  1.00  0.00      RA0  O
ATOM   2357  N   THR A 254      34.758  18.071   2.869  1.00  0.00      RA0  N
ATOM   2358  H   THR A 254      34.045  18.291   2.209  1.00  0.00      RA0  H
ATOM   2359  CA  THR A 254      34.404  18.171   4.283  1.00  0.00      RA0  C
ATOM   2360  CB  THR A 254      33.796  19.537   4.640  1.00  0.00      RA0  C
ATOM   2361  OG1 THR A 254      32.688  19.885   3.808  1.00  0.00      RA0  O
ATOM   2362  HG1 THR A 254      32.910  19.652   2.918  1.00  0.00      RA0  H
ATOM   2363  CG2 THR A 254      34.857  20.628   4.589  1.00  0.00      RA0  C
ATOM   2364  C   THR A 254      33.587  16.989   4.797  1.00  0.00      RA0  C
ATOM   2365  O   THR A 254      33.267  16.939   5.988  1.00  0.00      RA0  O
ATOM   2366  N   ILE A 255      33.257  16.046   3.925  1.00  0.00      RA0  N
ATOM   2367  H   ILE A 255      33.649  16.014   3.004  1.00  0.00      RA0  H
ATOM   2368  CA  ILE A 255      32.444  14.906   4.342  1.00  0.00      RA0  C
ATOM   2369  CB  ILE A 255      31.504  14.424   3.245  1.00  0.00      RA0  C
ATOM   2370  CG2 ILE A 255      30.520  13.422   3.850  1.00  0.00      RA0  C
ATOM   2371  CG1 ILE A 255      30.800  15.591   2.544  1.00  0.00      RA0  C
ATOM   2372  CD1 ILE A 255      29.959  16.456   3.485  1.00  0.00      RA0  C
ATOM   2373  C   ILE A 255      33.352  13.791   4.823  1.00  0.00      RA0  C
ATOM   2374  O   ILE A 255      34.159  13.254   4.058  1.00  0.00      RA0  O
ATOM   2375  N   ALA A 256      33.192  13.431   6.087  1.00  0.00      RA0  N
ATOM   2376  H   ALA A 256      32.430  13.855   6.584  1.00  0.00      RA0  H
ATOM   2377  CA  ALA A 256      33.960  12.356   6.709  1.00  0.00      RA0  C
ATOM   2378  CB  ALA A 256      34.189  12.642   8.183  1.00  0.00      RA0  C
ATOM   2379  C   ALA A 256      33.215  11.032   6.566  1.00  0.00      RA0  C
ATOM   2380  O   ALA A 256      32.539  10.595   7.469  1.00  0.00      RA0  O
ATOM   2381  N   TRP A 257      33.338  10.385   5.405  1.00  0.00      RA0  N
ATOM   2382  H   TRP A 257      33.910  10.793   4.692  1.00  0.00      RA0  H
ATOM   2383  CA  TRP A 257      32.592   9.142   5.141  1.00  0.00      RA0  C
ATOM   2384  CB  TRP A 257      32.779   8.682   3.691  1.00  0.00      RA0  C
ATOM   2385  CG  TRP A 257      32.531   9.796   2.697  1.00  0.00      RA0  C
ATOM   2386  CD2 TRP A 257      31.283  10.195   2.089  1.00  0.00      RA0  C
ATOM   2387  CE2 TRP A 257      31.564  11.251   1.189  1.00  0.00      RA0  C
ATOM   2388  CE3 TRP A 257      29.975   9.754   2.236  1.00  0.00      RA0  C
ATOM   2389  CD1 TRP A 257      33.496  10.641   2.127  1.00  0.00      RA0  C
ATOM   2390  NE1 TRP A 257      32.931  11.499   1.239  1.00  0.00      RA0  N
ATOM   2391  HE1 TRP A 257      33.411  12.194   0.738  1.00  0.00      RA0  H
ATOM   2392  CZ2 TRP A 257      30.534  11.822   0.452  1.00  0.00      RA0  C
ATOM   2393  CZ3 TRP A 257      28.953  10.337   1.496  1.00  0.00      RA0  C
ATOM   2394  CH2 TRP A 257      29.230  11.367   0.605  1.00  0.00      RA0  C
ATOM   2395  C   TRP A 257      33.013   8.009   6.068  1.00  0.00      RA0  C
ATOM   2396  O   TRP A 257      32.180   7.220   6.548  1.00  0.00      RA0  O
ATOM   2397  N   GLU A 258      34.316   7.914   6.324  1.00  0.00      RA0  N
ATOM   2398  H   GLU A 258      34.955   8.616   6.026  1.00  0.00      RA0  H
ATOM   2399  CA  GLU A 258      34.824   6.879   7.215  1.00  0.00      RA0  C
ATOM   2400  CB  GLU A 258      36.087   6.246   6.637  1.00  0.00      RA0  C
ATOM   2401  CG  GLU A 258      35.679   5.418   5.421  1.00  0.00      RA0  C
ATOM   2402  CD  GLU A 258      34.517   4.536   5.837  1.00  0.00      RA0  C
ATOM   2403  OE1 GLU A 258      34.704   3.705   6.725  1.00  0.00      RA0  O
ATOM   2404  OE2 GLU A 258      33.422   4.704   5.300  1.00  0.00      RA0  O
ATOM   2405  C   GLU A 258      35.008   7.492   8.597  1.00  0.00      RA0  C
ATOM   2406  O   GLU A 258      35.400   8.650   8.685  1.00  0.00      RA0  O
ATOM   2407  N   PRO A 259      34.736   6.765   9.685  1.00  0.00      RA0  N
ATOM   2408  CD  PRO A 259      34.883   7.311  11.029  1.00  0.00      RA0  C
ATOM   2409  CA  PRO A 259      34.299   5.371   9.697  1.00  0.00      RA0  C
ATOM   2410  CB  PRO A 259      34.597   4.958  11.138  1.00  0.00      RA0  C
ATOM   2411  CG  PRO A 259      34.359   6.222  11.955  1.00  0.00      RA0  C
ATOM   2412  C   PRO A 259      32.834   5.247   9.296  1.00  0.00      RA0  C
ATOM   2413  O   PRO A 259      32.029   6.113   9.667  1.00  0.00      RA0  O
ATOM   2414  N   ALA A 260      32.529   4.188   8.555  1.00  0.00      RA0  N
ATOM   2415  H   ALA A 260      33.292   3.656   8.177  1.00  0.00      RA0  H
ATOM   2416  CA  ALA A 260      31.192   3.923   8.026  1.00  0.00      RA0  C
ATOM   2417  CB  ALA A 260      31.186   2.640   7.194  1.00  0.00      RA0  C
ATOM   2418  C   ALA A 260      30.138   3.805   9.102  1.00  0.00      RA0  C
ATOM   2419  O   ALA A 260      28.960   4.052   8.837  1.00  0.00      RA0  O
ATOM   2420  N   ASP A 261      30.539   3.435  10.314  1.00  0.00      RA0  N
ATOM   2421  H   ASP A 261      31.507   3.315  10.549  1.00  0.00      RA0  H
ATOM   2422  CA  ASP A 261      29.585   3.218  11.397  1.00  0.00      RA0  C
ATOM   2423  CB  ASP A 261      30.262   2.324  12.428  1.00  0.00      RA0  C
ATOM   2424  CG  ASP A 261      31.581   2.993  12.819  1.00  0.00      RA0  C
ATOM   2425  OD1 ASP A 261      32.593   2.673  12.199  1.00  0.00      RA0  O
ATOM   2426  OD2 ASP A 261      31.603   3.853  13.704  1.00  0.00      RA0  O
ATOM   2427  C   ASP A 261      29.212   4.466  12.159  1.00  0.00      RA0  C
ATOM   2428  O   ASP A 261      28.453   4.397  13.132  1.00  0.00      RA0  O
ATOM   2429  N   ARG A 262      29.736   5.609  11.747  1.00  0.00      RA0  N
ATOM   2430  H   ARG A 262      30.358   5.607  10.964  1.00  0.00      RA0  H
ATOM   2431  CA  ARG A 262      29.318   6.867  12.343  1.00  0.00      RA0  C
ATOM   2432  CB  ARG A 262      30.381   7.958  12.221  1.00  0.00      RA0  C
ATOM   2433  CG  ARG A 262      29.817   9.279  12.757  1.00  0.00      RA0  C
ATOM   2434  CD  ARG A 262      30.707  10.499  12.532  1.00  0.00      RA0  C
ATOM   2435  NE  ARG A 262      30.956  10.754  11.117  1.00  0.00      RA0  N
ATOM   2436  HE  ARG A 262      31.501  10.066  10.628  1.00  0.00      RA0  H
ATOM   2437  CZ  ARG A 262      30.537  11.942  10.586  1.00  0.00      RA0  C
ATOM   2438  NH1 ARG A 262      29.767  12.777  11.328  1.00  0.00      RA0  N
ATOM   2439 HH11 ARG A 262      29.499  13.711  11.045  1.00  0.00      RA0  H
ATOM   2440 HH12 ARG A 262      29.387  12.502  12.225  1.00  0.00      RA0  H
ATOM   2441  NH2 ARG A 262      30.906  12.242   9.318  1.00  0.00      RA0  N
ATOM   2442 HH21 ARG A 262      30.660  13.110   8.866  1.00  0.00      RA0  H
ATOM   2443 HH22 ARG A 262      31.448  11.591   8.766  1.00  0.00      RA0  H
ATOM   2444  C   ARG A 262      28.042   7.389  11.657  1.00  0.00      RA0  C
ATOM   2445  O   ARG A 262      28.080   7.868  10.541  1.00  0.00      RA0  O
ATOM   2446  N   ASP A 263      26.942   7.332  12.388  1.00  0.00      RA0  N
ATOM   2447  H   ASP A 263      26.996   6.971  13.317  1.00  0.00      RA0  H
ATOM   2448  CA  ASP A 263      25.668   7.872  11.955  1.00  0.00      RA0  C
ATOM   2449  CB  ASP A 263      24.506   7.286  12.749  1.00  0.00      RA0  C
ATOM   2450  CG  ASP A 263      23.222   7.881  12.209  1.00  0.00      RA0  C
ATOM   2451  OD1 ASP A 263      23.149   8.116  11.005  1.00  0.00      RA0  O
ATOM   2452  OD2 ASP A 263      22.304   8.115  12.991  1.00  0.00      RA0  O
ATOM   2453  C   ASP A 263      25.683   9.379  12.085  1.00  0.00      RA0  C
ATOM   2454  O   ASP A 263      26.083   9.924  13.117  1.00  0.00      RA0  O
ATOM   2455  N   PHE A 264      25.256  10.062  11.034  1.00  0.00      RA0  N
ATOM   2456  H   PHE A 264      24.735   9.567  10.332  1.00  0.00      RA0  H
ATOM   2457  CA  PHE A 264      25.059  11.496  11.096  1.00  0.00      RA0  C
ATOM   2458  CB  PHE A 264      26.327  12.286  10.744  1.00  0.00      RA0  C
ATOM   2459  CG  PHE A 264      26.778  12.107   9.312  1.00  0.00      RA0  C
ATOM   2460  CD1 PHE A 264      26.302  12.955   8.319  1.00  0.00      RA0  C
ATOM   2461  CD2 PHE A 264      27.701  11.118   8.992  1.00  0.00      RA0  C
ATOM   2462  CE1 PHE A 264      26.781  12.845   7.019  1.00  0.00      RA0  C
ATOM   2463  CE2 PHE A 264      28.186  11.012   7.694  1.00  0.00      RA0  C
ATOM   2464  CZ  PHE A 264      27.742  11.889   6.712  1.00  0.00      RA0  C
ATOM   2465  C   PHE A 264      23.870  11.875  10.224  1.00  0.00      RA0  C
ATOM   2466  O   PHE A 264      23.512  11.145   9.305  1.00  0.00      RA0  O
ATOM   2467  N   ILE A 265      23.266  13.012  10.523  1.00  0.00      RA0  N
ATOM   2468  H   ILE A 265      23.693  13.594  11.219  1.00  0.00      RA0  H
ATOM   2469  CA  ILE A 265      22.069  13.439   9.815  1.00  0.00      RA0  C
ATOM   2470  CB  ILE A 265      21.448  14.657  10.503  1.00  0.00      RA0  C
ATOM   2471  CG2 ILE A 265      20.094  15.011   9.886  1.00  0.00      RA0  C
ATOM   2472  CG1 ILE A 265      21.356  14.466  12.014  1.00  0.00      RA0  C
ATOM   2473  CD1 ILE A 265      20.971  15.756  12.736  1.00  0.00      RA0  C
ATOM   2474  C   ILE A 265      22.411  13.803   8.383  1.00  0.00      RA0  C
ATOM   2475  O   ILE A 265      23.336  14.573   8.142  1.00  0.00      RA0  O
ATOM   2476  N   GLY A 266      21.694  13.189   7.447  1.00  0.00      RA0  N
ATOM   2477  H   GLY A 266      21.036  12.480   7.702  1.00  0.00      RA0  H
ATOM   2478  CA  GLY A 266      21.956  13.377   6.009  1.00  0.00      RA0  C
ATOM   2479  C   GLY A 266      22.772  12.263   5.385  1.00  0.00      RA0  C
ATOM   2480  O   GLY A 266      22.902  12.218   4.166  1.00  0.00      RA0  O
ATOM   2481  N   ARG A 267      23.273  11.338   6.203  1.00  0.00      RA0  N
ATOM   2482  H   ARG A 267      23.030  11.331   7.175  1.00  0.00      RA0  H
ATOM   2483  CA  ARG A 267      24.264  10.372   5.743  1.00  0.00      RA0  C
ATOM   2484  CB  ARG A 267      24.817   9.440   6.835  1.00  0.00      RA0  C
ATOM   2485  CG  ARG A 267      25.922   8.588   6.192  1.00  0.00      RA0  C
ATOM   2486  CD  ARG A 267      26.712   7.579   7.034  1.00  0.00      RA0  C
ATOM   2487  NE  ARG A 267      27.638   6.887   6.135  1.00  0.00      RA0  N
ATOM   2488  HE  ARG A 267      27.251   6.578   5.251  1.00  0.00      RA0  H
ATOM   2489  CZ  ARG A 267      28.966   6.712   6.405  1.00  0.00      RA0  C
ATOM   2490  NH1 ARG A 267      29.461   7.005   7.631  1.00  0.00      RA0  N
ATOM   2491 HH11 ARG A 267      30.451   6.939   7.822  1.00  0.00      RA0  H
ATOM   2492 HH12 ARG A 267      28.865   7.282   8.395  1.00  0.00      RA0  H
ATOM   2493  NH2 ARG A 267      29.768   6.255   5.417  1.00  0.00      RA0  N
ATOM   2494 HH21 ARG A 267      30.754   6.077   5.553  1.00  0.00      RA0  H
ATOM   2495 HH22 ARG A 267      29.384   6.092   4.491  1.00  0.00      RA0  H
ATOM   2496  C   ARG A 267      23.779   9.532   4.586  1.00  0.00      RA0  C
ATOM   2497  O   ARG A 267      24.436   9.471   3.571  1.00  0.00      RA0  O
ATOM   2498  N   GLU A 268      22.630   8.882   4.712  1.00  0.00      RA0  N
ATOM   2499  H   GLU A 268      22.001   9.170   5.438  1.00  0.00      RA0  H
ATOM   2500  CA  GLU A 268      22.198   7.978   3.636  1.00  0.00      RA0  C
ATOM   2501  CB  GLU A 268      21.056   7.055   4.096  1.00  0.00      RA0  C
ATOM   2502  CG  GLU A 268      20.183   7.569   5.252  1.00  0.00      RA0  C
ATOM   2503  CD  GLU A 268      19.657   8.951   4.932  1.00  0.00      RA0  C
ATOM   2504  OE1 GLU A 268      18.841   9.068   4.026  1.00  0.00      RA0  O
ATOM   2505  OE2 GLU A 268      20.122   9.917   5.538  1.00  0.00      RA0  O
ATOM   2506  C   GLU A 268      21.822   8.751   2.370  1.00  0.00      RA0  C
ATOM   2507  O   GLU A 268      22.071   8.283   1.265  1.00  0.00      RA0  O
ATOM   2508  N   ALA A 269      21.224   9.927   2.516  1.00  0.00      RA0  N
ATOM   2509  H   ALA A 269      20.861  10.168   3.423  1.00  0.00      RA0  H
ATOM   2510  CA  ALA A 269      20.878  10.736   1.313  1.00  0.00      RA0  C
ATOM   2511  CB  ALA A 269      20.114  11.983   1.728  1.00  0.00      RA0  C
ATOM   2512  C   ALA A 269      22.157  11.136   0.573  1.00  0.00      RA0  C
ATOM   2513  O   ALA A 269      22.237  11.113  -0.660  1.00  0.00      RA0  O
ATOM   2514  N   LEU A 270      23.169  11.466   1.347  1.00  0.00      RA0  N
ATOM   2515  H   LEU A 270      23.041  11.437   2.342  1.00  0.00      RA0  H
ATOM   2516  CA  LEU A 270      24.458  11.851   0.806  1.00  0.00      RA0  C
ATOM   2517  CB  LEU A 270      25.341  12.375   1.928  1.00  0.00      RA0  C
ATOM   2518  CG  LEU A 270      26.292  13.445   1.418  1.00  0.00      RA0  C
ATOM   2519  CD1 LEU A 270      25.532  14.516   0.641  1.00  0.00      RA0  C
ATOM   2520  CD2 LEU A 270      27.113  14.042   2.554  1.00  0.00      RA0  C
ATOM   2521  C   LEU A 270      25.115  10.691   0.071  1.00  0.00      RA0  C
ATOM   2522  O   LEU A 270      25.678  10.870  -1.011  1.00  0.00      RA0  O
ATOM   2523  N   GLU A 271      25.041   9.490   0.650  1.00  0.00      RA0  N
ATOM   2524  H   GLU A 271      24.571   9.400   1.533  1.00  0.00      RA0  H
ATOM   2525  CA  GLU A 271      25.599   8.306   0.008  1.00  0.00      RA0  C
ATOM   2526  CB  GLU A 271      25.755   7.141   1.001  1.00  0.00      RA0  C
ATOM   2527  CG  GLU A 271      26.611   7.665   2.172  1.00  0.00      RA0  C
ATOM   2528  CD  GLU A 271      27.489   6.617   2.845  1.00  0.00      RA0  C
ATOM   2529  OE1 GLU A 271      26.977   5.717   3.490  1.00  0.00      RA0  O
ATOM   2530  OE2 GLU A 271      28.712   6.732   2.788  1.00  0.00      RA0  O
ATOM   2531  C   GLU A 271      24.949   8.043  -1.335  1.00  0.00      RA0  C
ATOM   2532  O   GLU A 271      25.613   7.631  -2.296  1.00  0.00      RA0  O
ATOM   2533  N   VAL A 272      23.629   8.230  -1.400  1.00  0.00      RA0  N
ATOM   2534  H   VAL A 272      23.133   8.508  -0.574  1.00  0.00      RA0  H
ATOM   2535  CA  VAL A 272      22.913   8.064  -2.654  1.00  0.00      RA0  C
ATOM   2536  CB  VAL A 272      21.402   8.123  -2.416  1.00  0.00      RA0  C
ATOM   2537  CG1 VAL A 272      20.619   8.113  -3.730  1.00  0.00      RA0  C
ATOM   2538  CG2 VAL A 272      20.966   6.988  -1.490  1.00  0.00      RA0  C
ATOM   2539  C   VAL A 272      23.351   9.134  -3.669  1.00  0.00      RA0  C
ATOM   2540  O   VAL A 272      23.580   8.838  -4.844  1.00  0.00      RA0  O
ATOM   2541  N   GLN A 273      23.486  10.370  -3.202  1.00  0.00      RA0  N
ATOM   2542  H   GLN A 273      23.308  10.540  -2.231  1.00  0.00      RA0  H
ATOM   2543  CA  GLN A 273      23.943  11.461  -4.065  1.00  0.00      RA0  C
ATOM   2544  CB  GLN A 273      23.835  12.775  -3.295  1.00  0.00      RA0  C
ATOM   2545  CG  GLN A 273      22.355  13.075  -3.037  1.00  0.00      RA0  C
ATOM   2546  CD  GLN A 273      22.203  14.029  -1.871  1.00  0.00      RA0  C
ATOM   2547  OE1 GLN A 273      23.101  14.801  -1.555  1.00  0.00      RA0  O
ATOM   2548  NE2 GLN A 273      21.008  13.943  -1.261  1.00  0.00      RA0  N
ATOM   2549 HE21 GLN A 273      20.358  13.235  -1.537  1.00  0.00      RA0  H
ATOM   2550 HE22 GLN A 273      20.696  14.539  -0.513  1.00  0.00      RA0  H
ATOM   2551  C   GLN A 273      25.334  11.173  -4.634  1.00  0.00      RA0  C
ATOM   2552  O   GLN A 273      25.568  11.387  -5.817  1.00  0.00      RA0  O
ATOM   2553  N   ARG A 274      26.231  10.646  -3.796  1.00  0.00      RA0  N
ATOM   2554  H   ARG A 274      25.967  10.462  -2.849  1.00  0.00      RA0  H
ATOM   2555  CA  ARG A 274      27.565  10.283  -4.262  1.00  0.00      RA0  C
ATOM   2556  CB  ARG A 274      28.344   9.781  -3.051  1.00  0.00      RA0  C
ATOM   2557  CG  ARG A 274      29.756   9.288  -3.360  1.00  0.00      RA0  C
ATOM   2558  CD  ARG A 274      30.266   8.400  -2.227  1.00  0.00      RA0  C
ATOM   2559  NE  ARG A 274      29.416   7.216  -2.149  1.00  0.00      RA0  N
ATOM   2560  HE  ARG A 274      29.101   6.794  -3.014  1.00  0.00      RA0  H
ATOM   2561  CZ  ARG A 274      29.027   6.676  -0.962  1.00  0.00      RA0  C
ATOM   2562  NH1 ARG A 274      29.466   7.223   0.186  1.00  0.00      RA0  N
ATOM   2563 HH11 ARG A 274      29.160   6.870   1.085  1.00  0.00      RA0  H
ATOM   2564 HH12 ARG A 274      30.089   8.006   0.207  1.00  0.00      RA0  H
ATOM   2565  NH2 ARG A 274      28.196   5.619  -0.959  1.00  0.00      RA0  N
ATOM   2566 HH21 ARG A 274      27.871   5.142  -0.139  1.00  0.00      RA0  H
ATOM   2567 HH22 ARG A 274      27.837   5.263  -1.845  1.00  0.00      RA0  H
ATOM   2568  C   ARG A 274      27.530   9.170  -5.311  1.00  0.00      RA0  C
ATOM   2569  O   ARG A 274      28.216   9.245  -6.333  1.00  0.00      RA0  O
ATOM   2570  N   GLU A 275      26.704   8.163  -5.069  1.00  0.00      RA0  N
ATOM   2571  H   GLU A 275      26.241   8.083  -4.184  1.00  0.00      RA0  H
ATOM   2572  CA  GLU A 275      26.486   7.079  -6.026  1.00  0.00      RA0  C
ATOM   2573  CB  GLU A 275      25.549   6.009  -5.452  1.00  0.00      RA0  C
ATOM   2574  CG  GLU A 275      26.236   4.683  -5.090  1.00  0.00      RA0  C
ATOM   2575  CD  GLU A 275      27.086   4.797  -3.836  1.00  0.00      RA0  C
ATOM   2576  OE1 GLU A 275      26.639   4.359  -2.783  1.00  0.00      RA0  O
ATOM   2577  OE2 GLU A 275      28.200   5.309  -3.884  1.00  0.00      RA0  O
ATOM   2578  C   GLU A 275      25.951   7.572  -7.361  1.00  0.00      RA0  C
ATOM   2579  O   GLU A 275      26.364   7.113  -8.426  1.00  0.00      RA0  O
ATOM   2580  N   HIS A 276      24.971   8.463  -7.308  1.00  0.00      RA0  N
ATOM   2581  H   HIS A 276      24.708   8.838  -6.419  1.00  0.00      RA0  H
ATOM   2582  CA  HIS A 276      24.309   8.917  -8.514  1.00  0.00      RA0  C
ATOM   2583  CB  HIS A 276      22.923   9.486  -8.194  1.00  0.00      RA0  C
ATOM   2584  CG  HIS A 276      21.902   8.385  -8.007  1.00  0.00      RA0  C
ATOM   2585  ND1 HIS A 276      20.666   8.443  -8.539  1.00  0.00      RA0  N
ATOM   2586  HD1 HIS A 276      20.312   9.171  -9.093  1.00  0.00      RA0  H
ATOM   2587  CD2 HIS A 276      22.025   7.189  -7.289  1.00  0.00      RA0  C
ATOM   2588  NE2 HIS A 276      20.844   6.529  -7.397  1.00  0.00      RA0  N
ATOM   2589  CE1 HIS A 276      20.009   7.299  -8.165  1.00  0.00      RA0  C
ATOM   2590  C   HIS A 276      25.104   9.966  -9.265  1.00  0.00      RA0  C
ATOM   2591  O   HIS A 276      24.933  10.098 -10.475  1.00  0.00      RA0  O
ATOM   2592  N   GLY A 277      25.919  10.718  -8.523  1.00  0.00      RA0  N
ATOM   2593  H   GLY A 277      25.928  10.596  -7.532  1.00  0.00      RA0  H
ATOM   2594  CA  GLY A 277      26.588  11.904  -9.048  1.00  0.00      RA0  C
ATOM   2595  C   GLY A 277      25.760  13.145  -8.814  1.00  0.00      RA0  C
ATOM   2596  O   GLY A 277      24.514  13.078  -8.742  1.00  0.00      RA0  O
ATOM   2597  N   THR A 278      26.440  14.288  -8.703  1.00  0.00      RA0  N
ATOM   2598  H   THR A 278      27.435  14.323  -8.743  1.00  0.00      RA0  H
ATOM   2599  CA  THR A 278      25.757  15.568  -8.526  1.00  0.00      RA0  C
ATOM   2600  CB  THR A 278      26.009  15.883  -7.061  1.00  0.00      RA0  C
ATOM   2601  OG1 THR A 278      27.181  15.156  -6.661  1.00  0.00      RA0  O
ATOM   2602  HG1 THR A 278      27.917  15.647  -7.010  1.00  0.00      RA0  H
ATOM   2603  CG2 THR A 278      24.825  15.505  -6.167  1.00  0.00      RA0  C
ATOM   2604  C   THR A 278      26.320  16.617  -9.470  1.00  0.00      RA0  C
ATOM   2605  O   THR A 278      27.309  16.391 -10.188  1.00  0.00      RA0  O
ATOM   2606  N   GLU A 279      25.679  17.769  -9.444  1.00  0.00      RA0  N
ATOM   2607  H   GLU A 279      24.893  17.879  -8.841  1.00  0.00      RA0  H
ATOM   2608  CA  GLU A 279      26.239  18.968 -10.038  1.00  0.00      RA0  C
ATOM   2609  CB  GLU A 279      25.305  20.165  -9.884  1.00  0.00      RA0  C
ATOM   2610  CG  GLU A 279      23.865  20.018 -10.358  1.00  0.00      RA0  C
ATOM   2611  CD  GLU A 279      23.151  21.275  -9.911  1.00  0.00      RA0  C
ATOM   2612  OE1 GLU A 279      21.952  21.239  -9.657  1.00  0.00      RA0  O
ATOM   2613  OE2 GLU A 279      23.806  22.299  -9.757  1.00  0.00      RA0  O
ATOM   2614  C   GLU A 279      27.507  19.356  -9.262  1.00  0.00      RA0  C
ATOM   2615  O   GLU A 279      27.809  18.772  -8.218  1.00  0.00      RA0  O
ATOM   2616  N   LYS A 280      28.275  20.295  -9.804  1.00  0.00      RA0  N
ATOM   2617  H   LYS A 280      28.004  20.779 -10.641  1.00  0.00      RA0  H
ATOM   2618  CA  LYS A 280      29.527  20.680  -9.184  1.00  0.00      RA0  C
ATOM   2619  CB  LYS A 280      30.719  19.961  -9.809  1.00  0.00      RA0  C
ATOM   2620  CG  LYS A 280      30.937  20.240 -11.294  1.00  0.00      RA0  C
ATOM   2621  CD  LYS A 280      32.095  19.383 -11.792  1.00  0.00      RA0  C
ATOM   2622  CE  LYS A 280      32.360  19.473 -13.293  1.00  0.00      RA0  C
ATOM   2623  NZ  LYS A 280      33.159  18.303 -13.679  1.00  0.00      RA0  N
ATOM   2624  HZ1 LYS A 280      33.315  18.245 -14.701  1.00  0.00      RA0  H
ATOM   2625  HZ2 LYS A 280      34.043  18.225 -13.147  1.00  0.00      RA0  H
ATOM   2626  HZ3 LYS A 280      32.594  17.453 -13.450  1.00  0.00      RA0  H
ATOM   2627  C   LYS A 280      29.683  22.178  -9.211  1.00  0.00      RA0  C
ATOM   2628  O   LYS A 280      29.246  22.849 -10.129  1.00  0.00      RA0  O
ATOM   2629  N   LEU A 281      30.353  22.677  -8.200  1.00  0.00      RA0  N
ATOM   2630  H   LEU A 281      30.804  22.060  -7.559  1.00  0.00      RA0  H
ATOM   2631  CA  LEU A 281      30.658  24.089  -8.112  1.00  0.00      RA0  C
ATOM   2632  CB  LEU A 281      30.673  24.521  -6.646  1.00  0.00      RA0  C
ATOM   2633  CG  LEU A 281      30.809  26.029  -6.433  1.00  0.00      RA0  C
ATOM   2634  CD1 LEU A 281      29.540  26.776  -6.837  1.00  0.00      RA0  C
ATOM   2635  CD2 LEU A 281      31.209  26.363  -4.996  1.00  0.00      RA0  C
ATOM   2636  C   LEU A 281      32.011  24.336  -8.760  1.00  0.00      RA0  C
ATOM   2637  O   LEU A 281      33.034  23.759  -8.374  1.00  0.00      RA0  O
ATOM   2638  N   VAL A 282      32.001  25.160  -9.805  1.00  0.00      RA0  N
ATOM   2639  H   VAL A 282      31.163  25.645 -10.041  1.00  0.00      RA0  H
ATOM   2640  CA  VAL A 282      33.204  25.528 -10.522  1.00  0.00      RA0  C
ATOM   2641  CB  VAL A 282      33.130  25.105 -11.991  1.00  0.00      RA0  C
ATOM   2642  CG1 VAL A 282      33.015  23.587 -12.128  1.00  0.00      RA0  C
ATOM   2643  CG2 VAL A 282      32.013  25.855 -12.722  1.00  0.00      RA0  C
ATOM   2644  C   VAL A 282      33.445  27.044 -10.439  1.00  0.00      RA0  C
ATOM   2645  O   VAL A 282      32.574  27.810 -10.004  1.00  0.00      RA0  O
ATOM   2646  N   GLY A 283      34.626  27.468 -10.858  1.00  0.00      RA0  N
ATOM   2647  H   GLY A 283      35.244  26.817 -11.300  1.00  0.00      RA0  H
ATOM   2648  CA  GLY A 283      34.939  28.875 -11.012  1.00  0.00      RA0  C
ATOM   2649  C   GLY A 283      34.754  29.281 -12.453  1.00  0.00      RA0  C
ATOM   2650  O   GLY A 283      34.875  28.456 -13.373  1.00  0.00      RA0  O
ATOM   2651  N   LEU A 284      34.425  30.550 -12.656  1.00  0.00      RA0  N
ATOM   2652  H   LEU A 284      34.306  31.168 -11.876  1.00  0.00      RA0  H
ATOM   2653  CA  LEU A 284      34.368  31.156 -13.992  1.00  0.00      RA0  C
ATOM   2654  CB  LEU A 284      32.943  31.551 -14.375  1.00  0.00      RA0  C
ATOM   2655  CG  LEU A 284      31.933  30.409 -14.453  1.00  0.00      RA0  C
ATOM   2656  CD1 LEU A 284      30.537  30.949 -14.754  1.00  0.00      RA0  C
ATOM   2657  CD2 LEU A 284      32.345  29.328 -15.452  1.00  0.00      RA0  C
ATOM   2658  C   LEU A 284      35.194  32.425 -13.939  1.00  0.00      RA0  C
ATOM   2659  O   LEU A 284      35.170  33.133 -12.939  1.00  0.00      RA0  O
ATOM   2660  N   VAL A 285      35.932  32.657 -15.018  1.00  0.00      RA0  N
ATOM   2661  H   VAL A 285      35.891  32.012 -15.783  1.00  0.00      RA0  H
ATOM   2662  CA  VAL A 285      36.717  33.865 -15.231  1.00  0.00      RA0  C
ATOM   2663  CB  VAL A 285      38.199  33.476 -15.267  1.00  0.00      RA0  C
ATOM   2664  CG1 VAL A 285      39.081  34.584 -15.843  1.00  0.00      RA0  C
ATOM   2665  CG2 VAL A 285      38.669  33.002 -13.891  1.00  0.00      RA0  C
ATOM   2666  C   VAL A 285      36.307  34.525 -16.554  1.00  0.00      RA0  C
ATOM   2667  O   VAL A 285      36.271  33.894 -17.616  1.00  0.00      RA0  O
ATOM   2668  N   MSE A 286      36.020  35.818 -16.490  1.00  0.00      RA0  N
ATOM   2669  H   MSE A 286      36.104  36.319 -15.623  1.00  0.00      RA0  H
ATOM   2670  CA  MSE A 286      35.698  36.579 -17.670  1.00  0.00      RA0  C
ATOM   2671  CB  MSE A 286      34.250  37.043 -17.598  1.00  0.00      RA0  C
ATOM   2672  CG  MSE A 286      33.766  37.694 -18.888  1.00  0.00      RA0  C
ATOM   2673  SE  MSE A 286      32.035  38.153 -18.754  1.00  0.00      RA0  S
ATOM   2674  CE  MSE A 286      32.241  39.466 -17.550  1.00  0.00      RA0  C
ATOM   2675  C   MSE A 286      36.644  37.771 -17.754  1.00  0.00      RA0  C
ATOM   2676  O   MSE A 286      36.491  38.724 -17.011  1.00  0.00      RA0  O
ATOM   2677  N   THR A 287      37.660  37.670 -18.609  1.00  0.00      RA0  N
ATOM   2678  H   THR A 287      37.821  36.829 -19.124  1.00  0.00      RA0  H
ATOM   2679  CA  THR A 287      38.602  38.789 -18.835  1.00  0.00      RA0  C
ATOM   2680  CB  THR A 287      39.808  38.099 -19.428  1.00  0.00      RA0  C
ATOM   2681  OG1 THR A 287      39.695  36.705 -19.090  1.00  0.00      RA0  O
ATOM   2682  HG1 THR A 287      40.532  36.312 -19.305  1.00  0.00      RA0  H
ATOM   2683  CG2 THR A 287      41.128  38.690 -18.929  1.00  0.00      RA0  C
ATOM   2684  C   THR A 287      38.007  39.900 -19.698  1.00  0.00      RA0  C
ATOM   2685  O   THR A 287      38.496  41.041 -19.694  1.00  0.00      RA0  O
ATOM   2686  N   GLU A 288      36.976  39.563 -20.459  1.00  0.00      RA0  N
ATOM   2687  H   GLU A 288      36.554  38.671 -20.331  1.00  0.00      RA0  H
ATOM   2688  CA  GLU A 288      36.258  40.542 -21.252  1.00  0.00      RA0  C
ATOM   2689  CB  GLU A 288      35.290  39.850 -22.236  1.00  0.00      RA0  C
ATOM   2690  CG  GLU A 288      35.079  40.444 -23.653  1.00  0.00      RA0  C
ATOM   2691  CD  GLU A 288      33.892  41.402 -23.774  1.00  0.00      RA0  C
ATOM   2692  OE1 GLU A 288      33.972  42.501 -23.246  1.00  0.00      RA0  O
ATOM   2693  OE2 GLU A 288      32.893  41.081 -24.431  1.00  0.00      RA0  O
ATOM   2694  C   GLU A 288      35.578  41.524 -20.326  1.00  0.00      RA0  C
ATOM   2695  O   GLU A 288      35.261  41.196 -19.186  1.00  0.00      RA0  O
ATOM   2696  N   LYS A 289      35.355  42.734 -20.814  1.00  0.00      RA0  N
ATOM   2697  H   LYS A 289      35.378  42.842 -21.811  1.00  0.00      RA0  H
ATOM   2698  CA  LYS A 289      34.808  43.781 -19.965  1.00  0.00      RA0  C
ATOM   2699  CB  LYS A 289      34.976  45.163 -20.585  1.00  0.00      RA0  C
ATOM   2700  CG  LYS A 289      36.385  45.639 -20.235  1.00  0.00      RA0  C
ATOM   2701  CD  LYS A 289      36.561  45.742 -18.714  1.00  0.00      RA0  C
ATOM   2702  CE  LYS A 289      38.021  45.899 -18.284  1.00  0.00      RA0  C
ATOM   2703  NZ  LYS A 289      38.091  46.215 -16.853  1.00  0.00      RA0  N
ATOM   2704  HZ1 LYS A 289      39.084  46.348 -16.558  1.00  0.00      RA0  H
ATOM   2705  HZ2 LYS A 289      37.711  47.173 -16.686  1.00  0.00      RA0  H
ATOM   2706  HZ3 LYS A 289      37.627  45.538 -16.224  1.00  0.00      RA0  H
ATOM   2707  C   LYS A 289      33.379  43.426 -19.595  1.00  0.00      RA0  C
ATOM   2708  O   LYS A 289      32.632  42.874 -20.400  1.00  0.00      RA0  O
ATOM   2709  N   GLY A 290      33.013  43.721 -18.356  1.00  0.00      RA0  N
ATOM   2710  H   GLY A 290      33.672  44.113 -17.718  1.00  0.00      RA0  H
ATOM   2711  CA  GLY A 290      31.687  43.389 -17.865  1.00  0.00      RA0  C
ATOM   2712  C   GLY A 290      31.833  42.752 -16.507  1.00  0.00      RA0  C
ATOM   2713  O   GLY A 290      32.950  42.444 -16.062  1.00  0.00      RA0  O
ATOM   2714  N   VAL A 291      30.708  42.562 -15.838  1.00  0.00      RA0  N
ATOM   2715  H   VAL A 291      29.833  42.842 -16.246  1.00  0.00      RA0  H
ATOM   2716  CA  VAL A 291      30.709  41.920 -14.517  1.00  0.00      RA0  C
ATOM   2717  CB  VAL A 291      30.401  42.911 -13.377  1.00  0.00      RA0  C
ATOM   2718  CG1 VAL A 291      30.467  42.251 -11.994  1.00  0.00      RA0  C
ATOM   2719  CG2 VAL A 291      31.326  44.122 -13.408  1.00  0.00      RA0  C
ATOM   2720  C   VAL A 291      29.698  40.769 -14.489  1.00  0.00      RA0  C
ATOM   2721  O   VAL A 291      28.548  40.905 -14.924  1.00  0.00      RA0  O
ATOM   2722  N   LEU A 292      30.166  39.625 -14.000  1.00  0.00      RA0  N
ATOM   2723  H   LEU A 292      31.056  39.673 -13.554  1.00  0.00      RA0  H
ATOM   2724  CA  LEU A 292      29.327  38.462 -13.794  1.00  0.00      RA0  C
ATOM   2725  CB  LEU A 292      30.202  37.231 -13.560  1.00  0.00      RA0  C
ATOM   2726  CG  LEU A 292      31.043  36.853 -14.779  1.00  0.00      RA0  C
ATOM   2727  CD1 LEU A 292      32.091  35.788 -14.452  1.00  0.00      RA0  C
ATOM   2728  CD2 LEU A 292      30.162  36.444 -15.959  1.00  0.00      RA0  C
ATOM   2729  C   LEU A 292      28.431  38.707 -12.569  1.00  0.00      RA0  C
ATOM   2730  O   LEU A 292      28.914  39.162 -11.524  1.00  0.00      RA0  O
ATOM   2731  N   ARG A 293      27.134  38.411 -12.709  1.00  0.00      RA0  N
ATOM   2732  H   ARG A 293      26.813  37.943 -13.531  1.00  0.00      RA0  H
ATOM   2733  CA  ARG A 293      26.157  38.651 -11.644  1.00  0.00      RA0  C
ATOM   2734  CB  ARG A 293      25.015  39.484 -12.225  1.00  0.00      RA0  C
ATOM   2735  CG  ARG A 293      25.444  40.879 -12.686  1.00  0.00      RA0  C
ATOM   2736  CD  ARG A 293      24.400  41.547 -13.584  1.00  0.00      RA0  C
ATOM   2737  NE  ARG A 293      24.451  41.024 -14.951  1.00  0.00      RA0  N
ATOM   2738  HE  ARG A 293      25.341  41.000 -15.431  1.00  0.00      RA0  H
ATOM   2739  CZ  ARG A 293      23.340  40.765 -15.673  1.00  0.00      RA0  C
ATOM   2740  NH1 ARG A 293      22.134  40.864 -15.111  1.00  0.00      RA0  N
ATOM   2741 HH11 ARG A 293      21.295  40.718 -15.633  1.00  0.00      RA0  H
ATOM   2742 HH12 ARG A 293      22.055  41.108 -14.144  1.00  0.00      RA0  H
ATOM   2743  NH2 ARG A 293      23.463  40.424 -16.953  1.00  0.00      RA0  N
ATOM   2744 HH21 ARG A 293      22.712  40.146 -17.544  1.00  0.00      RA0  H
ATOM   2745 HH22 ARG A 293      24.385  40.489 -17.378  1.00  0.00      RA0  H
ATOM   2746  C   ARG A 293      25.599  37.355 -11.079  1.00  0.00      RA0  C
ATOM   2747  O   ARG A 293      25.424  36.381 -11.806  1.00  0.00      RA0  O
ATOM   2748  N   ASN A 294      25.240  37.378  -9.799  1.00  0.00      RA0  N
ATOM   2749  H   ASN A 294      25.404  38.195  -9.250  1.00  0.00      RA0  H
ATOM   2750  CA  ASN A 294      24.497  36.266  -9.191  1.00  0.00      RA0  C
ATOM   2751  CB  ASN A 294      23.887  36.770  -7.894  1.00  0.00      RA0  C
ATOM   2752  CG  ASN A 294      24.619  36.210  -6.718  1.00  0.00      RA0  C
ATOM   2753  OD1 ASN A 294      25.811  36.464  -6.532  1.00  0.00      RA0  O
ATOM   2754  ND2 ASN A 294      23.840  35.437  -5.954  1.00  0.00      RA0  N
ATOM   2755 HD21 ASN A 294      22.867  35.304  -6.203  1.00  0.00      RA0  H
ATOM   2756 HD22 ASN A 294      24.168  34.876  -5.196  1.00  0.00      RA0  H
ATOM   2757  C   ASN A 294      23.291  35.885 -10.049  1.00  0.00      RA0  C
ATOM   2758  O   ASN A 294      22.611  36.762 -10.617  1.00  0.00      RA0  O
ATOM   2759  N   GLU A 295      23.046  34.590 -10.131  1.00  0.00      RA0  N
ATOM   2760  H   GLU A 295      23.569  33.970  -9.544  1.00  0.00      RA0  H
ATOM   2761  CA  GLU A 295      21.881  34.003 -10.797  1.00  0.00      RA0  C
ATOM   2762  CB  GLU A 295      20.534  34.554 -10.287  1.00  0.00      RA0  C
ATOM   2763  CG  GLU A 295      20.072  34.083  -8.901  1.00  0.00      RA0  C
ATOM   2764  CD  GLU A 295      20.950  34.643  -7.800  1.00  0.00      RA0  C
ATOM   2765  OE1 GLU A 295      20.675  35.736  -7.308  1.00  0.00      RA0  O
ATOM   2766  OE2 GLU A 295      21.916  33.984  -7.430  1.00  0.00      RA0  O
ATOM   2767  C   GLU A 295      21.911  34.023 -12.341  1.00  0.00      RA0  C
ATOM   2768  O   GLU A 295      20.986  33.530 -12.981  1.00  0.00      RA0  O
ATOM   2769  N   LEU A 296      22.949  34.586 -12.954  1.00  0.00      RA0  N
ATOM   2770  H   LEU A 296      23.678  34.979 -12.392  1.00  0.00      RA0  H
ATOM   2771  CA  LEU A 296      23.110  34.493 -14.398  1.00  0.00      RA0  C
ATOM   2772  CB  LEU A 296      24.346  35.314 -14.788  1.00  0.00      RA0  C
ATOM   2773  CG  LEU A 296      24.507  35.687 -16.264  1.00  0.00      RA0  C
ATOM   2774  CD1 LEU A 296      23.386  36.603 -16.761  1.00  0.00      RA0  C
ATOM   2775  CD2 LEU A 296      25.874  36.320 -16.521  1.00  0.00      RA0  C
ATOM   2776  C   LEU A 296      23.217  33.013 -14.834  1.00  0.00      RA0  C
ATOM   2777  O   LEU A 296      23.923  32.228 -14.197  1.00  0.00      RA0  O
ATOM   2778  N   PRO A 297      22.509  32.611 -15.885  1.00  0.00      RA0  N
ATOM   2779  CD  PRO A 297      21.466  33.368 -16.560  1.00  0.00      RA0  C
ATOM   2780  CA  PRO A 297      22.690  31.265 -16.443  1.00  0.00      RA0  C
ATOM   2781  CB  PRO A 297      21.585  31.187 -17.500  1.00  0.00      RA0  C
ATOM   2782  CG  PRO A 297      20.581  32.285 -17.157  1.00  0.00      RA0  C
ATOM   2783  C   PRO A 297      24.068  31.043 -17.084  1.00  0.00      RA0  C
ATOM   2784  O   PRO A 297      24.695  31.984 -17.585  1.00  0.00      RA0  O
ATOM   2785  N   VAL A 298      24.496  29.790 -17.072  1.00  0.00      RA0  N
ATOM   2786  H   VAL A 298      23.909  29.075 -16.680  1.00  0.00      RA0  H
ATOM   2787  CA  VAL A 298      25.767  29.376 -17.650  1.00  0.00      RA0  C
ATOM   2788  CB  VAL A 298      26.714  28.917 -16.538  1.00  0.00      RA0  C
ATOM   2789  CG1 VAL A 298      28.072  28.512 -17.105  1.00  0.00      RA0  C
ATOM   2790  CG2 VAL A 298      26.839  29.959 -15.428  1.00  0.00      RA0  C
ATOM   2791  C   VAL A 298      25.457  28.200 -18.559  1.00  0.00      RA0  C
ATOM   2792  O   VAL A 298      24.972  27.172 -18.079  1.00  0.00      RA0  O
ATOM   2793  N   ARG A 299      25.730  28.330 -19.853  1.00  0.00      RA0  N
ATOM   2794  H   ARG A 299      26.208  29.133 -20.203  1.00  0.00      RA0  H
ATOM   2795  CA  ARG A 299      25.339  27.304 -20.783  1.00  0.00      RA0  C
ATOM   2796  CB  ARG A 299      24.388  27.854 -21.835  1.00  0.00      RA0  C
ATOM   2797  CG  ARG A 299      23.059  28.219 -21.200  1.00  0.00      RA0  C
ATOM   2798  CD  ARG A 299      22.009  28.660 -22.208  1.00  0.00      RA0  C
ATOM   2799  NE  ARG A 299      20.750  28.782 -21.494  1.00  0.00      RA0  N
ATOM   2800  HE  ARG A 299      20.478  27.996 -20.916  1.00  0.00      RA0  H
ATOM   2801  CZ  ARG A 299      20.022  29.926 -21.494  1.00  0.00      RA0  C
ATOM   2802  NH1 ARG A 299      20.377  30.940 -22.318  1.00  0.00      RA0  N
ATOM   2803 HH11 ARG A 299      19.884  31.812 -22.358  1.00  0.00      RA0  H
ATOM   2804 HH12 ARG A 299      21.170  30.852 -22.931  1.00  0.00      RA0  H
ATOM   2805  NH2 ARG A 299      18.969  30.006 -20.656  1.00  0.00      RA0  N
ATOM   2806 HH21 ARG A 299      18.313  30.757 -20.604  1.00  0.00      RA0  H
ATOM   2807 HH22 ARG A 299      18.834  29.249 -19.980  1.00  0.00      RA0  H
ATOM   2808  C   ARG A 299      26.519  26.656 -21.488  1.00  0.00      RA0  C
ATOM   2809  O   ARG A 299      27.532  27.302 -21.806  1.00  0.00      RA0  O
ATOM   2810  N   PHE A 300      26.362  25.362 -21.718  1.00  0.00      RA0  N
ATOM   2811  H   PHE A 300      25.522  24.875 -21.454  1.00  0.00      RA0  H
ATOM   2812  CA  PHE A 300      27.330  24.589 -22.461  1.00  0.00      RA0  C
ATOM   2813  CB  PHE A 300      28.557  24.258 -21.598  1.00  0.00      RA0  C
ATOM   2814  CG  PHE A 300      28.184  23.441 -20.378  1.00  0.00      RA0  C
ATOM   2815  CD1 PHE A 300      27.728  24.070 -19.223  1.00  0.00      RA0  C
ATOM   2816  CD2 PHE A 300      28.312  22.056 -20.401  1.00  0.00      RA0  C
ATOM   2817  CE1 PHE A 300      27.420  23.322 -18.093  1.00  0.00      RA0  C
ATOM   2818  CE2 PHE A 300      28.005  21.307 -19.272  1.00  0.00      RA0  C
ATOM   2819  CZ  PHE A 300      27.572  21.941 -18.113  1.00  0.00      RA0  C
ATOM   2820  C   PHE A 300      26.674  23.306 -22.983  1.00  0.00      RA0  C
ATOM   2821  O   PHE A 300      25.535  22.967 -22.621  1.00  0.00      RA0  O
ATOM   2822  N   THR A 301      27.376  22.629 -23.884  1.00  0.00      RA0  N
ATOM   2823  H   THR A 301      28.280  22.909 -24.200  1.00  0.00      RA0  H
ATOM   2824  CA  THR A 301      26.934  21.344 -24.416  1.00  0.00      RA0  C
ATOM   2825  CB  THR A 301      26.796  21.601 -25.899  1.00  0.00      RA0  C
ATOM   2826  OG1 THR A 301      26.372  22.963 -26.069  1.00  0.00      RA0  O
ATOM   2827  HG1 THR A 301      26.253  23.090 -27.000  1.00  0.00      RA0  H
ATOM   2828  CG2 THR A 301      25.852  20.618 -26.590  1.00  0.00      RA0  C
ATOM   2829  C   THR A 301      27.989  20.306 -24.065  1.00  0.00      RA0  C
ATOM   2830  O   THR A 301      29.174  20.558 -24.288  1.00  0.00      RA0  O
ATOM   2831  N   ASP A 302      27.580  19.152 -23.528  1.00  0.00      RA0  N
ATOM   2832  H   ASP A 302      26.609  18.912 -23.480  1.00  0.00      RA0  H
ATOM   2833  CA  ASP A 302      28.564  18.123 -23.156  1.00  0.00      RA0  C
ATOM   2834  CB  ASP A 302      27.981  17.209 -22.072  1.00  0.00      RA0  C
ATOM   2835  CG  ASP A 302      27.502  15.917 -22.700  1.00  0.00      RA0  C
ATOM   2836  OD1 ASP A 302      26.587  15.940 -23.510  1.00  0.00      RA0  O
ATOM   2837  OD2 ASP A 302      28.099  14.881 -22.438  1.00  0.00      RA0  O
ATOM   2838  C   ASP A 302      28.993  17.345 -24.374  1.00  0.00      RA0  C
ATOM   2839  O   ASP A 302      28.489  17.576 -25.474  1.00  0.00      RA0  O
ATOM   2840  N   ALA A 303      29.948  16.438 -24.178  1.00  0.00      RA0  N
ATOM   2841  H   ALA A 303      30.076  16.116 -23.239  1.00  0.00      RA0  H
ATOM   2842  CA  ALA A 303      30.554  15.735 -25.303  1.00  0.00      RA0  C
ATOM   2843  CB  ALA A 303      31.694  14.837 -24.821  1.00  0.00      RA0  C
ATOM   2844  C   ALA A 303      29.544  14.886 -26.056  1.00  0.00      RA0  C
ATOM   2845  O   ALA A 303      29.715  14.642 -27.238  1.00  0.00      RA0  O
ATOM   2846  N   GLN A 304      28.482  14.467 -25.370  1.00  0.00      RA0  N
ATOM   2847  H   GLN A 304      28.325  14.779 -24.429  1.00  0.00      RA0  H
ATOM   2848  CA  GLN A 304      27.435  13.648 -25.963  1.00  0.00      RA0  C
ATOM   2849  CB  GLN A 304      26.870  12.648 -24.958  1.00  0.00      RA0  C
ATOM   2850  CG  GLN A 304      27.416  11.232 -25.188  1.00  0.00      RA0  C
ATOM   2851  CD  GLN A 304      28.908  11.131 -24.905  1.00  0.00      RA0  C
ATOM   2852  OE1 GLN A 304      29.325  10.677 -23.845  1.00  0.00      RA0  O
ATOM   2853  NE2 GLN A 304      29.704  11.499 -25.929  1.00  0.00      RA0  N
ATOM   2854 HE21 GLN A 304      29.328  11.908 -26.763  1.00  0.00      RA0  H
ATOM   2855 HE22 GLN A 304      30.696  11.392 -25.873  1.00  0.00      RA0  H
ATOM   2856  C   GLN A 304      26.352  14.498 -26.663  1.00  0.00      RA0  C
ATOM   2857  O   GLN A 304      25.423  13.951 -27.245  1.00  0.00      RA0  O
ATOM   2858  N   GLY A 305      26.476  15.823 -26.599  1.00  0.00      RA0  N
ATOM   2859  H   GLY A 305      27.161  16.212 -25.979  1.00  0.00      RA0  H
ATOM   2860  CA  GLY A 305      25.537  16.742 -27.241  1.00  0.00      RA0  C
ATOM   2861  C   GLY A 305      24.366  17.210 -26.386  1.00  0.00      RA0  C
ATOM   2862  O   GLY A 305      23.473  17.922 -26.886  1.00  0.00      RA0  O
ATOM   2863  N   ASN A 306      24.350  16.828 -25.110  1.00  0.00      RA0  N
ATOM   2864  H   ASN A 306      25.163  16.389 -24.727  1.00  0.00      RA0  H
ATOM   2865  CA  ASN A 306      23.293  17.265 -24.215  1.00  0.00      RA0  C
ATOM   2866  CB  ASN A 306      23.329  16.526 -22.877  1.00  0.00      RA0  C
ATOM   2867  CG  ASN A 306      23.101  15.041 -23.030  1.00  0.00      RA0  C
ATOM   2868  OD1 ASN A 306      21.979  14.576 -23.209  1.00  0.00      RA0  O
ATOM   2869  ND2 ASN A 306      24.229  14.316 -22.919  1.00  0.00      RA0  N
ATOM   2870 HD21 ASN A 306      25.119  14.778 -22.794  1.00  0.00      RA0  H
ATOM   2871 HD22 ASN A 306      24.259  13.319 -22.960  1.00  0.00      RA0  H
ATOM   2872  C   ASN A 306      23.555  18.737 -23.892  1.00  0.00      RA0  C
ATOM   2873  O   ASN A 306      24.662  19.087 -23.502  1.00  0.00      RA0  O
ATOM   2874  N   GLN A 307      22.558  19.592 -24.094  1.00  0.00      RA0  N
ATOM   2875  H   GLN A 307      21.655  19.227 -24.310  1.00  0.00      RA0  H
ATOM   2876  CA  GLN A 307      22.691  21.008 -23.702  1.00  0.00      RA0  C
ATOM   2877  CB  GLN A 307      21.764  21.846 -24.570  1.00  0.00      RA0  C
ATOM   2878  CG  GLN A 307      22.129  21.621 -26.036  1.00  0.00      RA0  C
ATOM   2879  CD  GLN A 307      21.068  22.207 -26.935  1.00  0.00      RA0  C
ATOM   2880  OE1 GLN A 307      20.570  23.307 -26.729  1.00  0.00      RA0  O
ATOM   2881  NE2 GLN A 307      20.744  21.394 -27.954  1.00  0.00      RA0  N
ATOM   2882 HE21 GLN A 307      21.203  20.508 -28.050  1.00  0.00      RA0  H
ATOM   2883 HE22 GLN A 307      20.047  21.649 -28.623  1.00  0.00      RA0  H
ATOM   2884  C   GLN A 307      22.391  21.139 -22.219  1.00  0.00      RA0  C
ATOM   2885  O   GLN A 307      21.406  20.566 -21.713  1.00  0.00      RA0  O
ATOM   2886  N   HIS A 308      23.245  21.895 -21.530  1.00  0.00      RA0  N
ATOM   2887  H   HIS A 308      23.928  22.439 -22.011  1.00  0.00      RA0  H
ATOM   2888  CA  HIS A 308      23.174  22.063 -20.094  1.00  0.00      RA0  C
ATOM   2889  CB  HIS A 308      24.330  21.332 -19.425  1.00  0.00      RA0  C
ATOM   2890  CG  HIS A 308      24.071  19.841 -19.438  1.00  0.00      RA0  C
ATOM   2891  ND1 HIS A 308      22.871  19.282 -19.695  1.00  0.00      RA0  N
ATOM   2892  HD1 HIS A 308      22.045  19.737 -19.978  1.00  0.00      RA0  H
ATOM   2893  CD2 HIS A 308      24.988  18.821 -19.167  1.00  0.00      RA0  C
ATOM   2894  NE2 HIS A 308      24.322  17.643 -19.258  1.00  0.00      RA0  N
ATOM   2895  CE1 HIS A 308      23.023  17.926 -19.581  1.00  0.00      RA0  C
ATOM   2896  C   HIS A 308      23.109  23.530 -19.723  1.00  0.00      RA0  C
ATOM   2897  O   HIS A 308      23.609  24.399 -20.439  1.00  0.00      RA0  O
ATOM   2898  N   GLU A 309      22.458  23.777 -18.599  1.00  0.00      RA0  N
ATOM   2899  H   GLU A 309      22.043  23.056 -18.044  1.00  0.00      RA0  H
ATOM   2900  CA  GLU A 309      22.377  25.103 -18.018  1.00  0.00      RA0  C
ATOM   2901  CB  GLU A 309      21.026  25.745 -18.361  1.00  0.00      RA0  C
ATOM   2902  CG  GLU A 309      20.886  27.202 -17.910  1.00  0.00      RA0  C
ATOM   2903  CD  GLU A 309      19.695  27.846 -18.601  1.00  0.00      RA0  C
ATOM   2904  OE1 GLU A 309      19.218  27.323 -19.602  1.00  0.00      RA0  O
ATOM   2905  OE2 GLU A 309      19.267  28.919 -18.192  1.00  0.00      RA0  O
ATOM   2906  C   GLU A 309      22.650  25.033 -16.528  1.00  0.00      RA0  C
ATOM   2907  O   GLU A 309      21.931  24.375 -15.789  1.00  0.00      RA0  O
ATOM   2908  N   GLY A 310      23.709  25.710 -16.106  1.00  0.00      RA0  N
ATOM   2909  H   GLY A 310      24.195  26.265 -16.769  1.00  0.00      RA0  H
ATOM   2910  CA  GLY A 310      23.991  25.941 -14.712  1.00  0.00      RA0  C
ATOM   2911  C   GLY A 310      23.645  27.360 -14.335  1.00  0.00      RA0  C
ATOM   2912  O   GLY A 310      22.960  28.061 -15.068  1.00  0.00      RA0  O
ATOM   2913  N   ILE A 311      24.158  27.787 -13.192  1.00  0.00      RA0  N
ATOM   2914  H   ILE A 311      24.730  27.188 -12.624  1.00  0.00      RA0  H
ATOM   2915  CA  ILE A 311      23.850  29.107 -12.679  1.00  0.00      RA0  C
ATOM   2916  CB  ILE A 311      22.547  29.013 -11.871  1.00  0.00      RA0  C
ATOM   2917  CG2 ILE A 311      22.664  27.992 -10.735  1.00  0.00      RA0  C
ATOM   2918  CG1 ILE A 311      22.066  30.376 -11.386  1.00  0.00      RA0  C
ATOM   2919  CD1 ILE A 311      20.743  30.281 -10.626  1.00  0.00      RA0  C
ATOM   2920  C   ILE A 311      24.996  29.670 -11.857  1.00  0.00      RA0  C
ATOM   2921  O   ILE A 311      25.632  28.948 -11.116  1.00  0.00      RA0  O
ATOM   2922  N   ILE A 312      25.275  30.961 -12.016  1.00  0.00      RA0  N
ATOM   2923  H   ILE A 312      24.692  31.501 -12.624  1.00  0.00      RA0  H
ATOM   2924  CA  ILE A 312      26.184  31.649 -11.097  1.00  0.00      RA0  C
ATOM   2925  CB  ILE A 312      26.552  33.020 -11.666  1.00  0.00      RA0  C
ATOM   2926  CG2 ILE A 312      27.363  33.855 -10.678  1.00  0.00      RA0  C
ATOM   2927  CG1 ILE A 312      27.293  32.843 -12.989  1.00  0.00      RA0  C
ATOM   2928  CD1 ILE A 312      27.763  34.169 -13.581  1.00  0.00      RA0  C
ATOM   2929  C   ILE A 312      25.583  31.771  -9.706  1.00  0.00      RA0  C
ATOM   2930  O   ILE A 312      24.445  32.273  -9.526  1.00  0.00      RA0  O
ATOM   2931  N   THR A 313      26.355  31.344  -8.720  1.00  0.00      RA0  N
ATOM   2932  H   THR A 313      27.268  30.957  -8.863  1.00  0.00      RA0  H
ATOM   2933  CA  THR A 313      25.942  31.436  -7.336  1.00  0.00      RA0  C
ATOM   2934  CB  THR A 313      26.459  30.171  -6.670  1.00  0.00      RA0  C
ATOM   2935  OG1 THR A 313      27.812  29.935  -7.074  1.00  0.00      RA0  O
ATOM   2936  HG1 THR A 313      28.321  30.195  -6.302  1.00  0.00      RA0  H
ATOM   2937  CG2 THR A 313      25.600  28.969  -7.066  1.00  0.00      RA0  C
ATOM   2938  C   THR A 313      26.412  32.753  -6.728  1.00  0.00      RA0  C
ATOM   2939  O   THR A 313      25.665  33.424  -5.992  1.00  0.00      RA0  O
ATOM   2940  N   SER A 314      27.657  33.130  -7.030  1.00  0.00      RA0  N
ATOM   2941  H   SER A 314      28.264  32.541  -7.566  1.00  0.00      RA0  H
ATOM   2942  CA  SER A 314      28.190  34.438  -6.623  1.00  0.00      RA0  C
ATOM   2943  CB  SER A 314      28.989  34.313  -5.320  1.00  0.00      RA0  C
ATOM   2944  OG  SER A 314      28.201  33.889  -4.198  1.00  0.00      RA0  O
ATOM   2945  HG  SER A 314      28.205  32.927  -4.214  1.00  0.00      RA0  H
ATOM   2946  C   SER A 314      29.105  34.945  -7.690  1.00  0.00      RA0  C
ATOM   2947  O   SER A 314      29.994  34.209  -8.140  1.00  0.00      RA0  O
ATOM   2948  N   GLY A 315      28.901  36.186  -8.097  1.00  0.00      RA0  N
ATOM   2949  H   GLY A 315      28.195  36.752  -7.664  1.00  0.00      RA0  H
ATOM   2950  CA  GLY A 315      29.794  36.828  -9.023  1.00  0.00      RA0  C
ATOM   2951  C   GLY A 315      30.290  38.164  -8.514  1.00  0.00      RA0  C
ATOM   2952  O   GLY A 315      29.679  38.787  -7.626  1.00  0.00      RA0  O
ATOM   2953  N   THR A 316      31.434  38.590  -9.028  1.00  0.00      RA0  N
ATOM   2954  H   THR A 316      31.939  38.024  -9.687  1.00  0.00      RA0  H
ATOM   2955  CA  THR A 316      31.988  39.885  -8.655  1.00  0.00      RA0  C
ATOM   2956  CB  THR A 316      32.469  39.847  -7.197  1.00  0.00      RA0  C
ATOM   2957  OG1 THR A 316      32.326  41.146  -6.630  1.00  0.00      RA0  O
ATOM   2958  HG1 THR A 316      31.417  41.198  -6.354  1.00  0.00      RA0  H
ATOM   2959  CG2 THR A 316      33.888  39.296  -6.995  1.00  0.00      RA0  C
ATOM   2960  C   THR A 316      33.059  40.335  -9.637  1.00  0.00      RA0  C
ATOM   2961  O   THR A 316      33.493  39.572 -10.521  1.00  0.00      RA0  O
ATOM   2962  N   PHE A 317      33.474  41.591  -9.496  1.00  0.00      RA0  N
ATOM   2963  H   PHE A 317      33.090  42.122  -8.739  1.00  0.00      RA0  H
ATOM   2964  CA  PHE A 317      34.704  42.043 -10.130  1.00  0.00      RA0  C
ATOM   2965  CB  PHE A 317      34.538  43.463 -10.650  1.00  0.00      RA0  C
ATOM   2966  CG  PHE A 317      35.475  43.757 -11.800  1.00  0.00      RA0  C
ATOM   2967  CD1 PHE A 317      36.843  44.004 -11.555  1.00  0.00      RA0  C
ATOM   2968  CD2 PHE A 317      34.950  43.806 -13.109  1.00  0.00      RA0  C
ATOM   2969  CE1 PHE A 317      37.686  44.349 -12.628  1.00  0.00      RA0  C
ATOM   2970  CE2 PHE A 317      35.792  44.145 -14.185  1.00  0.00      RA0  C
ATOM   2971  CZ  PHE A 317      37.149  44.431 -13.931  1.00  0.00      RA0  C
ATOM   2972  C   PHE A 317      35.833  41.884  -9.098  1.00  0.00      RA0  C
ATOM   2973  O   PHE A 317      35.757  42.443  -7.987  1.00  0.00      RA0  O
ATOM   2974  N   SER A 318      36.827  41.062  -9.440  1.00  0.00      RA0  N
ATOM   2975  H   SER A 318      36.851  40.707 -10.376  1.00  0.00      RA0  H
ATOM   2976  CA  SER A 318      37.974  40.804  -8.559  1.00  0.00      RA0  C
ATOM   2977  CB  SER A 318      38.638  39.497  -9.041  1.00  0.00      RA0  C
ATOM   2978  OG  SER A 318      39.904  39.232  -8.419  1.00  0.00      RA0  O
ATOM   2979  HG  SER A 318      39.742  39.145  -7.479  1.00  0.00      RA0  H
ATOM   2980  C   SER A 318      38.959  41.989  -8.500  1.00  0.00      RA0  C
ATOM   2981  O   SER A 318      39.617  42.278  -9.506  1.00  0.00      RA0  O
ATOM   2982  N   PRO A 319      39.077  42.671  -7.354  1.00  0.00      RA0  N
ATOM   2983  CD  PRO A 319      38.277  42.504  -6.151  1.00  0.00      RA0  C
ATOM   2984  CA  PRO A 319      40.064  43.743  -7.245  1.00  0.00      RA0  C
ATOM   2985  CB  PRO A 319      39.794  44.308  -5.845  1.00  0.00      RA0  C
ATOM   2986  CG  PRO A 319      38.376  43.867  -5.485  1.00  0.00      RA0  C
ATOM   2987  C   PRO A 319      41.499  43.247  -7.414  1.00  0.00      RA0  C
ATOM   2988  O   PRO A 319      42.308  43.949  -7.980  1.00  0.00      RA0  O
ATOM   2989  N   THR A 320      41.809  42.052  -6.922  1.00  0.00      RA0  N
ATOM   2990  H   THR A 320      41.152  41.480  -6.428  1.00  0.00      RA0  H
ATOM   2991  CA  THR A 320      43.177  41.529  -7.035  1.00  0.00      RA0  C
ATOM   2992  CB  THR A 320      43.280  40.370  -6.054  1.00  0.00      RA0  C
ATOM   2993  OG1 THR A 320      42.623  40.749  -4.839  1.00  0.00      RA0  O
ATOM   2994  HG1 THR A 320      41.777  40.285  -4.830  1.00  0.00      RA0  H
ATOM   2995  CG2 THR A 320      44.726  39.948  -5.791  1.00  0.00      RA0  C
ATOM   2996  C   THR A 320      43.516  41.153  -8.466  1.00  0.00      RA0  C
ATOM   2997  O   THR A 320      44.624  41.454  -8.958  1.00  0.00      RA0  O
ATOM   2998  N   LEU A 321      42.585  40.511  -9.159  1.00  0.00      RA0  N
ATOM   2999  H   LEU A 321      41.678  40.338  -8.768  1.00  0.00      RA0  H
ATOM   3000  CA  LEU A 321      42.878  40.035 -10.511  1.00  0.00      RA0  C
ATOM   3001  CB  LEU A 321      42.068  38.778 -10.802  1.00  0.00      RA0  C
ATOM   3002  CG  LEU A 321      42.401  37.640  -9.842  1.00  0.00      RA0  C
ATOM   3003  CD1 LEU A 321      41.436  36.465  -9.984  1.00  0.00      RA0  C
ATOM   3004  CD2 LEU A 321      43.857  37.210  -9.986  1.00  0.00      RA0  C
ATOM   3005  C   LEU A 321      42.640  41.067 -11.603  1.00  0.00      RA0  C
ATOM   3006  O   LEU A 321      43.277  41.029 -12.647  1.00  0.00      RA0  O
ATOM   3007  N   GLY A 322      41.710  41.986 -11.366  1.00  0.00      RA0  N
ATOM   3008  H   GLY A 322      41.229  41.966 -10.488  1.00  0.00      RA0  H
ATOM   3009  CA  GLY A 322      41.354  43.001 -12.326  1.00  0.00      RA0  C
ATOM   3010  C   GLY A 322      40.411  42.552 -13.429  1.00  0.00      RA0  C
ATOM   3011  O   GLY A 322      40.387  43.142 -14.494  1.00  0.00      RA0  O
ATOM   3012  N   TYR A 323      39.611  41.518 -13.164  1.00  0.00      RA0  N
ATOM   3013  H   TYR A 323      39.608  41.074 -12.268  1.00  0.00      RA0  H
ATOM   3014  CA  TYR A 323      38.576  41.082 -14.083  1.00  0.00      RA0  C
ATOM   3015  CB  TYR A 323      39.135  40.204 -15.213  1.00  0.00      RA0  C
ATOM   3016  CG  TYR A 323      40.005  39.078 -14.698  1.00  0.00      RA0  C
ATOM   3017  CD1 TYR A 323      39.449  37.995 -14.026  1.00  0.00      RA0  C
ATOM   3018  CE1 TYR A 323      40.258  36.951 -13.596  1.00  0.00      RA0  C
ATOM   3019  CD2 TYR A 323      41.377  39.118 -14.922  1.00  0.00      RA0  C
ATOM   3020  CE2 TYR A 323      42.186  38.068 -14.502  1.00  0.00      RA0  C
ATOM   3021  CZ  TYR A 323      41.624  36.979 -13.846  1.00  0.00      RA0  C
ATOM   3022  OH  TYR A 323      42.419  35.925 -13.442  1.00  0.00      RA0  O
ATOM   3023  HH  TYR A 323      43.330  36.132 -13.613  1.00  0.00      RA0  H
ATOM   3024  C   TYR A 323      37.495  40.349 -13.273  1.00  0.00      RA0  C
ATOM   3025  O   TYR A 323      37.658  40.139 -12.075  1.00  0.00      RA0  O
ATOM   3026  N   SER A 324      36.418  39.952 -13.952  1.00  0.00      RA0  N
ATOM   3027  H   SER A 324      36.395  39.966 -14.953  1.00  0.00      RA0  H
ATOM   3028  CA  SER A 324      35.267  39.346 -13.283  1.00  0.00      RA0  C
ATOM   3029  CB  SER A 324      34.007  39.637 -14.084  1.00  0.00      RA0  C
ATOM   3030  OG  SER A 324      33.672  41.011 -13.891  1.00  0.00      RA0  O
ATOM   3031  HG  SER A 324      33.680  41.431 -14.750  1.00  0.00      RA0  H
ATOM   3032  C   SER A 324      35.474  37.865 -12.982  1.00  0.00      RA0  C
ATOM   3033  O   SER A 324      36.028  37.139 -13.800  1.00  0.00      RA0  O
ATOM   3034  N   ILE A 325      35.016  37.433 -11.809  1.00  0.00      RA0  N
ATOM   3035  H   ILE A 325      34.505  38.044 -11.198  1.00  0.00      RA0  H
ATOM   3036  CA  ILE A 325      35.057  36.023 -11.440  1.00  0.00      RA0  C
ATOM   3037  CB  ILE A 325      36.155  35.745 -10.412  1.00  0.00      RA0  C
ATOM   3038  CG2 ILE A 325      37.560  35.922 -10.991  1.00  0.00      RA0  C
ATOM   3039  CG1 ILE A 325      35.918  36.591  -9.162  1.00  0.00      RA0  C
ATOM   3040  CD1 ILE A 325      36.823  36.195  -8.000  1.00  0.00      RA0  C
ATOM   3041  C   ILE A 325      33.720  35.598 -10.854  1.00  0.00      RA0  C
ATOM   3042  O   ILE A 325      32.936  36.431 -10.374  1.00  0.00      RA0  O
ATOM   3043  N   ALA A 326      33.504  34.293 -10.824  1.00  0.00      RA0  N
ATOM   3044  H   ALA A 326      34.141  33.637 -11.239  1.00  0.00      RA0  H
ATOM   3045  CA  ALA A 326      32.285  33.768 -10.225  1.00  0.00      RA0  C
ATOM   3046  CB  ALA A 326      31.139  33.809 -11.236  1.00  0.00      RA0  C
ATOM   3047  C   ALA A 326      32.440  32.346  -9.779  1.00  0.00      RA0  C
ATOM   3048  O   ALA A 326      33.253  31.591 -10.332  1.00  0.00      RA0  O
ATOM   3049  N   LEU A 327      31.649  31.977  -8.775  1.00  0.00      RA0  N
ATOM   3050  H   LEU A 327      31.004  32.648  -8.410  1.00  0.00      RA0  H
ATOM   3051  CA  LEU A 327      31.360  30.590  -8.485  1.00  0.00      RA0  C
ATOM   3052  CB  LEU A 327      31.274  30.330  -6.982  1.00  0.00      RA0  C
ATOM   3053  CG  LEU A 327      32.637  30.473  -6.304  1.00  0.00      RA0  C
ATOM   3054  CD1 LEU A 327      32.606  30.051  -4.834  1.00  0.00      RA0  C
ATOM   3055  CD2 LEU A 327      33.730  29.742  -7.080  1.00  0.00      RA0  C
ATOM   3056  C   LEU A 327      30.035  30.255  -9.205  1.00  0.00      RA0  C
ATOM   3057  O   LEU A 327      29.129  31.098  -9.287  1.00  0.00      RA0  O
ATOM   3058  N   ALA A 328      29.974  29.054  -9.764  1.00  0.00      RA0  N
ATOM   3059  H   ALA A 328      30.745  28.417  -9.689  1.00  0.00      RA0  H
ATOM   3060  CA  ALA A 328      28.781  28.571 -10.476  1.00  0.00      RA0  C
ATOM   3061  CB  ALA A 328      28.922  28.807 -11.979  1.00  0.00      RA0  C
ATOM   3062  C   ALA A 328      28.548  27.092 -10.243  1.00  0.00      RA0  C
ATOM   3063  O   ALA A 328      29.489  26.294 -10.209  1.00  0.00      RA0  O
ATOM   3064  N   ARG A 329      27.274  26.747 -10.086  1.00  0.00      RA0  N
ATOM   3065  H   ARG A 329      26.577  27.454 -10.224  1.00  0.00      RA0  H
ATOM   3066  CA  ARG A 329      26.834  25.349 -10.011  1.00  0.00      RA0  C
ATOM   3067  CB  ARG A 329      25.659  25.223  -9.059  1.00  0.00      RA0  C
ATOM   3068  CG  ARG A 329      26.040  25.011  -7.597  1.00  0.00      RA0  C
ATOM   3069  CD  ARG A 329      24.769  24.835  -6.772  1.00  0.00      RA0  C
ATOM   3070  NE  ARG A 329      23.822  24.025  -7.531  1.00  0.00      RA0  N
ATOM   3071  HE  ARG A 329      24.158  23.179  -7.975  1.00  0.00      RA0  H
ATOM   3072  CZ  ARG A 329      22.551  24.467  -7.742  1.00  0.00      RA0  C
ATOM   3073  NH1 ARG A 329      22.131  25.598  -7.127  1.00  0.00      RA0  N
ATOM   3074 HH11 ARG A 329      21.203  25.958  -7.241  1.00  0.00      RA0  H
ATOM   3075 HH12 ARG A 329      22.741  26.120  -6.521  1.00  0.00      RA0  H
ATOM   3076  NH2 ARG A 329      21.748  23.758  -8.559  1.00  0.00      RA0  N
ATOM   3077 HH21 ARG A 329      20.788  23.954  -8.756  1.00  0.00      RA0  H
ATOM   3078 HH22 ARG A 329      22.128  22.939  -9.038  1.00  0.00      RA0  H
ATOM   3079  C   ARG A 329      26.426  24.886 -11.388  1.00  0.00      RA0  C
ATOM   3080  O   ARG A 329      25.532  25.466 -11.999  1.00  0.00      RA0  O
ATOM   3081  N   VAL A 330      27.076  23.837 -11.877  1.00  0.00      RA0  N
ATOM   3082  H   VAL A 330      27.745  23.343 -11.315  1.00  0.00      RA0  H
ATOM   3083  CA  VAL A 330      26.872  23.373 -13.250  1.00  0.00      RA0  C
ATOM   3084  CB  VAL A 330      28.030  23.818 -14.159  1.00  0.00      RA0  C
ATOM   3085  CG1 VAL A 330      28.072  25.337 -14.343  1.00  0.00      RA0  C
ATOM   3086  CG2 VAL A 330      29.361  23.250 -13.668  1.00  0.00      RA0  C
ATOM   3087  C   VAL A 330      26.727  21.859 -13.287  1.00  0.00      RA0  C
ATOM   3088  O   VAL A 330      27.312  21.162 -12.449  1.00  0.00      RA0  O
ATOM   3089  N   PRO A 331      25.943  21.344 -14.233  1.00  0.00      RA0  N
ATOM   3090  CD  PRO A 331      25.022  22.078 -15.089  1.00  0.00      RA0  C
ATOM   3091  CA  PRO A 331      25.950  19.905 -14.494  1.00  0.00      RA0  C
ATOM   3092  CB  PRO A 331      24.979  19.774 -15.670  1.00  0.00      RA0  C
ATOM   3093  CG  PRO A 331      24.069  20.999 -15.582  1.00  0.00      RA0  C
ATOM   3094  C   PRO A 331      27.348  19.347 -14.784  1.00  0.00      RA0  C
ATOM   3095  O   PRO A 331      28.232  20.051 -15.286  1.00  0.00      RA0  O
ATOM   3096  N   GLU A 332      27.531  18.066 -14.471  1.00  0.00      RA0  N
ATOM   3097  H   GLU A 332      26.767  17.548 -14.094  1.00  0.00      RA0  H
ATOM   3098  CA  GLU A 332      28.723  17.330 -14.878  1.00  0.00      RA0  C
ATOM   3099  CB  GLU A 332      28.801  15.895 -14.352  1.00  0.00      RA0  C
ATOM   3100  CG  GLU A 332      29.716  15.730 -13.129  1.00  0.00      RA0  C
ATOM   3101  CD  GLU A 332      31.166  16.119 -13.407  1.00  0.00      RA0  C
ATOM   3102  OE1 GLU A 332      31.954  16.186 -12.471  1.00  0.00      RA0  O
ATOM   3103  OE2 GLU A 332      31.544  16.440 -14.533  1.00  0.00      RA0  O
ATOM   3104  C   GLU A 332      28.862  17.352 -16.391  1.00  0.00      RA0  C
ATOM   3105  O   GLU A 332      27.873  17.349 -17.132  1.00  0.00      RA0  O
ATOM   3106  N   GLY A 333      30.109  17.367 -16.828  1.00  0.00      RA0  N
ATOM   3107  H   GLY A 333      30.832  17.329 -16.140  1.00  0.00      RA0  H
ATOM   3108  CA  GLY A 333      30.447  17.276 -18.229  1.00  0.00      RA0  C
ATOM   3109  C   GLY A 333      30.902  18.586 -18.822  1.00  0.00      RA0  C
ATOM   3110  O   GLY A 333      31.150  18.640 -20.008  1.00  0.00      RA0  O
ATOM   3111  N   ILE A 334      31.018  19.642 -18.012  1.00  0.00      RA0  N
ATOM   3112  H   ILE A 334      30.755  19.548 -17.055  1.00  0.00      RA0  H
ATOM   3113  CA  ILE A 334      31.517  20.923 -18.524  1.00  0.00      RA0  C
ATOM   3114  CB  ILE A 334      31.319  22.025 -17.470  1.00  0.00      RA0  C
ATOM   3115  CG2 ILE A 334      32.254  21.844 -16.275  1.00  0.00      RA0  C
ATOM   3116  CG1 ILE A 334      31.402  23.427 -18.077  1.00  0.00      RA0  C
ATOM   3117  CD1 ILE A 334      30.958  24.507 -17.091  1.00  0.00      RA0  C
ATOM   3118  C   ILE A 334      32.975  20.818 -19.015  1.00  0.00      RA0  C
ATOM   3119  O   ILE A 334      33.771  20.034 -18.478  1.00  0.00      RA0  O
ATOM   3120  N   GLY A 335      33.296  21.587 -20.051  1.00  0.00      RA0  N
ATOM   3121  H   GLY A 335      32.608  22.226 -20.390  1.00  0.00      RA0  H
ATOM   3122  CA  GLY A 335      34.659  21.696 -20.582  1.00  0.00      RA0  C
ATOM   3123  C   GLY A 335      35.442  22.889 -20.041  1.00  0.00      RA0  C
ATOM   3124  O   GLY A 335      35.270  23.319 -18.883  1.00  0.00      RA0  O
ATOM   3125  N   GLU A 336      36.312  23.417 -20.896  1.00  0.00      RA0  N
ATOM   3126  H   GLU A 336      36.344  23.082 -21.835  1.00  0.00      RA0  H
ATOM   3127  CA  GLU A 336      37.242  24.464 -20.519  1.00  0.00      RA0  C
ATOM   3128  CB  GLU A 336      38.484  24.402 -21.416  1.00  0.00      RA0  C
ATOM   3129  CG  GLU A 336      39.752  23.917 -20.710  1.00  0.00      RA0  C
ATOM   3130  CD  GLU A 336      40.290  25.027 -19.842  1.00  0.00      RA0  C
ATOM   3131  OE1 GLU A 336      40.361  26.168 -20.304  1.00  0.00      RA0  O
ATOM   3132  OE2 GLU A 336      40.639  24.757 -18.695  1.00  0.00      RA0  O
ATOM   3133  C   GLU A 336      36.572  25.829 -20.582  1.00  0.00      RA0  C
ATOM   3134  O   GLU A 336      37.055  26.778 -19.986  1.00  0.00      RA0  O
ATOM   3135  N   THR A 337      35.461  25.909 -21.305  1.00  0.00      RA0  N
ATOM   3136  H   THR A 337      35.071  25.132 -21.792  1.00  0.00      RA0  H
ATOM   3137  CA  THR A 337      34.717  27.161 -21.467  1.00  0.00      RA0  C
ATOM   3138  CB  THR A 337      35.176  27.569 -22.865  1.00  0.00      RA0  C
ATOM   3139  OG1 THR A 337      36.523  27.104 -23.024  1.00  0.00      RA0  O
ATOM   3140  HG1 THR A 337      37.008  27.441 -22.276  1.00  0.00      RA0  H
ATOM   3141  CG2 THR A 337      35.052  29.049 -23.226  1.00  0.00      RA0  C
ATOM   3142  C   THR A 337      33.204  26.953 -21.365  1.00  0.00      RA0  C
ATOM   3143  O   THR A 337      32.696  25.840 -21.477  1.00  0.00      RA0  O
ATOM   3144  N   ALA A 338      32.487  28.051 -21.176  1.00  0.00      RA0  N
ATOM   3145  H   ALA A 338      32.917  28.955 -21.088  1.00  0.00      RA0  H
ATOM   3146  CA  ALA A 338      31.041  28.030 -21.187  1.00  0.00      RA0  C
ATOM   3147  CB  ALA A 338      30.492  27.752 -19.789  1.00  0.00      RA0  C
ATOM   3148  C   ALA A 338      30.565  29.390 -21.661  1.00  0.00      RA0  C
ATOM   3149  O   ALA A 338      31.390  30.274 -21.979  1.00  0.00      RA0  O
ATOM   3150  N   ILE A 339      29.248  29.554 -21.759  1.00  0.00      RA0  N
ATOM   3151  H   ILE A 339      28.602  28.840 -21.483  1.00  0.00      RA0  H
ATOM   3152  CA  ILE A 339      28.680  30.798 -22.271  1.00  0.00      RA0  C
ATOM   3153  CB  ILE A 339      27.890  30.472 -23.542  1.00  0.00      RA0  C
ATOM   3154  CG2 ILE A 339      27.135  31.692 -24.051  1.00  0.00      RA0  C
ATOM   3155  CG1 ILE A 339      28.761  29.846 -24.632  1.00  0.00      RA0  C
ATOM   3156  CD1 ILE A 339      29.743  30.846 -25.240  1.00  0.00      RA0  C
ATOM   3157  C   ILE A 339      27.754  31.433 -21.261  1.00  0.00      RA0  C
ATOM   3158  O   ILE A 339      26.894  30.753 -20.693  1.00  0.00      RA0  O
ATOM   3159  N   VAL A 340      27.913  32.744 -21.070  1.00  0.00      RA0  N
ATOM   3160  H   VAL A 340      28.600  33.260 -21.587  1.00  0.00      RA0  H
ATOM   3161  CA  VAL A 340      26.991  33.543 -20.267  1.00  0.00      RA0  C
ATOM   3162  CB  VAL A 340      27.651  34.070 -18.991  1.00  0.00      RA0  C
ATOM   3163  CG1 VAL A 340      28.079  32.931 -18.063  1.00  0.00      RA0  C
ATOM   3164  CG2 VAL A 340      28.802  35.014 -19.322  1.00  0.00      RA0  C
ATOM   3165  C   VAL A 340      26.496  34.702 -21.155  1.00  0.00      RA0  C
ATOM   3166  O   VAL A 340      27.145  35.050 -22.142  1.00  0.00      RA0  O
ATOM   3167  N   GLN A 341      25.339  35.269 -20.835  1.00  0.00      RA0  N
ATOM   3168  H   GLN A 341      24.904  35.017 -19.973  1.00  0.00      RA0  H
ATOM   3169  CA  GLN A 341      24.821  36.437 -21.565  1.00  0.00      RA0  C
ATOM   3170  CB  GLN A 341      23.301  36.377 -21.481  1.00  0.00      RA0  C
ATOM   3171  CG  GLN A 341      22.692  35.728 -22.715  1.00  0.00      RA0  C
ATOM   3172  CD  GLN A 341      22.736  36.757 -23.816  1.00  0.00      RA0  C
ATOM   3173  OE1 GLN A 341      22.675  37.959 -23.560  1.00  0.00      RA0  O
ATOM   3174  NE2 GLN A 341      22.776  36.228 -25.045  1.00  0.00      RA0  N
ATOM   3175 HE21 GLN A 341      22.989  35.242 -25.146  1.00  0.00      RA0  H
ATOM   3176 HE22 GLN A 341      22.625  36.730 -25.893  1.00  0.00      RA0  H
ATOM   3177  C   GLN A 341      25.349  37.761 -20.982  1.00  0.00      RA0  C
ATOM   3178  O   GLN A 341      25.161  38.040 -19.801  1.00  0.00      RA0  O
ATOM   3179  N   ILE A 342      26.028  38.563 -21.807  1.00  0.00      RA0  N
ATOM   3180  H   ILE A 342      26.200  38.239 -22.731  1.00  0.00      RA0  H
ATOM   3181  CA  ILE A 342      26.585  39.864 -21.359  1.00  0.00      RA0  C
ATOM   3182  CB  ILE A 342      28.091  39.826 -21.044  1.00  0.00      RA0  C
ATOM   3183  CG2 ILE A 342      28.606  41.204 -20.603  1.00  0.00      RA0  C
ATOM   3184  CG1 ILE A 342      28.450  38.761 -20.001  1.00  0.00      RA0  C
ATOM   3185  CD1 ILE A 342      28.071  39.094 -18.557  1.00  0.00      RA0  C
ATOM   3186  C   ILE A 342      26.260  40.925 -22.412  1.00  0.00      RA0  C
ATOM   3187  O   ILE A 342      26.634  40.773 -23.577  1.00  0.00      RA0  O
ATOM   3188  N   ARG A 343      25.548  41.979 -22.001  1.00  0.00      RA0  N
ATOM   3189  H   ARG A 343      25.370  42.044 -21.014  1.00  0.00      RA0  H
ATOM   3190  CA  ARG A 343      25.081  43.025 -22.916  1.00  0.00      RA0  C
ATOM   3191  CB  ARG A 343      26.267  43.859 -23.433  1.00  0.00      RA0  C
ATOM   3192  CG  ARG A 343      27.060  44.517 -22.302  1.00  0.00      RA0  C
ATOM   3193  CD  ARG A 343      28.381  45.162 -22.730  1.00  0.00      RA0  C
ATOM   3194  NE  ARG A 343      29.373  44.151 -23.097  1.00  0.00      RA0  N
ATOM   3195  HE  ARG A 343      29.155  43.534 -23.851  1.00  0.00      RA0  H
ATOM   3196  CZ  ARG A 343      30.517  44.032 -22.383  1.00  0.00      RA0  C
ATOM   3197  NH1 ARG A 343      30.781  44.837 -21.359  1.00  0.00      RA0  N
ATOM   3198 HH11 ARG A 343      31.586  44.700 -20.781  1.00  0.00      RA0  H
ATOM   3199 HH12 ARG A 343      30.221  45.639 -21.106  1.00  0.00      RA0  H
ATOM   3200  NH2 ARG A 343      31.402  43.099 -22.712  1.00  0.00      RA0  N
ATOM   3201 HH21 ARG A 343      32.241  42.974 -22.163  1.00  0.00      RA0  H
ATOM   3202 HH22 ARG A 343      31.346  42.481 -23.494  1.00  0.00      RA0  H
ATOM   3203  C   ARG A 343      24.265  42.442 -24.067  1.00  0.00      RA0  C
ATOM   3204  O   ARG A 343      24.450  42.807 -25.229  1.00  0.00      RA0  O
ATOM   3205  N   ASN A 344      23.366  41.521 -23.721  1.00  0.00      RA0  N
ATOM   3206  H   ASN A 344      23.341  41.245 -22.762  1.00  0.00      RA0  H
ATOM   3207  CA  ASN A 344      22.421  40.918 -24.669  1.00  0.00      RA0  C
ATOM   3208  CB  ASN A 344      21.500  41.944 -25.341  1.00  0.00      RA0  C
ATOM   3209  CG  ASN A 344      20.199  41.291 -25.780  1.00  0.00      RA0  C
ATOM   3210  OD1 ASN A 344      19.245  41.209 -25.013  1.00  0.00      RA0  O
ATOM   3211  ND2 ASN A 344      20.157  40.922 -27.071  1.00  0.00      RA0  N
ATOM   3212 HD21 ASN A 344      21.026  40.871 -27.572  1.00  0.00      RA0  H
ATOM   3213 HD22 ASN A 344      19.317  40.649 -27.535  1.00  0.00      RA0  H
ATOM   3214  C   ASN A 344      23.093  40.014 -25.721  1.00  0.00      RA0  C
ATOM   3215  O   ASN A 344      22.540  39.768 -26.793  1.00  0.00      RA0  O
ATOM   3216  N   ARG A 345      24.282  39.515 -25.398  1.00  0.00      RA0  N
ATOM   3217  H   ARG A 345      24.668  39.602 -24.479  1.00  0.00      RA0  H
ATOM   3218  CA  ARG A 345      25.063  38.723 -26.332  1.00  0.00      RA0  C
ATOM   3219  CB  ARG A 345      26.145  39.694 -26.834  1.00  0.00      RA0  C
ATOM   3220  CG  ARG A 345      27.149  39.274 -27.913  1.00  0.00      RA0  C
ATOM   3221  CD  ARG A 345      28.502  39.993 -27.747  1.00  0.00      RA0  C
ATOM   3222  NE  ARG A 345      29.253  39.376 -26.654  1.00  0.00      RA0  N
ATOM   3223  HE  ARG A 345      28.892  38.478 -26.378  1.00  0.00      RA0  H
ATOM   3224  CZ  ARG A 345      30.400  39.886 -26.107  1.00  0.00      RA0  C
ATOM   3225  NH1 ARG A 345      31.050  39.175 -25.168  1.00  0.00      RA0  N
ATOM   3226 HH11 ARG A 345      31.882  39.548 -24.722  1.00  0.00      RA0  H
ATOM   3227 HH12 ARG A 345      30.740  38.269 -24.872  1.00  0.00      RA0  H
ATOM   3228  NH2 ARG A 345      30.894  41.082 -26.489  1.00  0.00      RA0  N
ATOM   3229 HH21 ARG A 345      31.743  41.429 -26.055  1.00  0.00      RA0  H
ATOM   3230 HH22 ARG A 345      30.458  41.647 -27.192  1.00  0.00      RA0  H
ATOM   3231  C   ARG A 345      25.727  37.587 -25.583  1.00  0.00      RA0  C
ATOM   3232  O   ARG A 345      25.883  37.655 -24.383  1.00  0.00      RA0  O
ATOM   3233  N   GLU A 346      26.084  36.536 -26.309  1.00  0.00      RA0  N
ATOM   3234  H   GLU A 346      25.916  36.531 -27.291  1.00  0.00      RA0  H
ATOM   3235  CA  GLU A 346      26.852  35.451 -25.729  1.00  0.00      RA0  C
ATOM   3236  CB  GLU A 346      26.742  34.206 -26.607  1.00  0.00      RA0  C
ATOM   3237  CG  GLU A 346      25.312  33.911 -27.098  1.00  0.00      RA0  C
ATOM   3238  CD  GLU A 346      24.287  33.671 -25.992  1.00  0.00      RA0  C
ATOM   3239  OE1 GLU A 346      23.130  33.432 -26.323  1.00  0.00      RA0  O
ATOM   3240  OE2 GLU A 346      24.597  33.769 -24.809  1.00  0.00      RA0  O
ATOM   3241  C   GLU A 346      28.269  35.924 -25.459  1.00  0.00      RA0  C
ATOM   3242  O   GLU A 346      28.894  36.633 -26.287  1.00  0.00      RA0  O
ATOM   3243  N   MSE A 347      28.756  35.515 -24.305  1.00  0.00      RA0  N
ATOM   3244  H   MSE A 347      28.175  34.964 -23.701  1.00  0.00      RA0  H
ATOM   3245  CA  MSE A 347      30.084  35.818 -23.850  1.00  0.00      RA0  C
ATOM   3246  CB  MSE A 347      29.993  36.769 -22.666  1.00  0.00      RA0  C
ATOM   3247  CG  MSE A 347      31.310  36.879 -21.902  1.00  0.00      RA0  C
ATOM   3248  SE  MSE A 347      32.415  38.082 -22.630  1.00  0.00      RA0  S
ATOM   3249  CE  MSE A 347      31.687  39.522 -21.832  1.00  0.00      RA0  C
ATOM   3250  C   MSE A 347      30.685  34.509 -23.359  1.00  0.00      RA0  C
ATOM   3251  O   MSE A 347      30.230  33.957 -22.361  1.00  0.00      RA0  O
ATOM   3252  N   PRO A 348      31.711  34.019 -24.045  1.00  0.00      RA0  N
ATOM   3253  CD  PRO A 348      32.206  34.520 -25.318  1.00  0.00      RA0  C
ATOM   3254  CA  PRO A 348      32.458  32.885 -23.541  1.00  0.00      RA0  C
ATOM   3255  CB  PRO A 348      33.430  32.573 -24.686  1.00  0.00      RA0  C
ATOM   3256  CG  PRO A 348      32.896  33.304 -25.919  1.00  0.00      RA0  C
ATOM   3257  C   PRO A 348      33.202  33.247 -22.267  1.00  0.00      RA0  C
ATOM   3258  O   PRO A 348      33.696  34.375 -22.104  1.00  0.00      RA0  O
ATOM   3259  N   VAL A 349      33.222  32.312 -21.336  1.00  0.00      RA0  N
ATOM   3260  H   VAL A 349      32.828  31.409 -21.509  1.00  0.00      RA0  H
ATOM   3261  CA  VAL A 349      33.948  32.492 -20.109  1.00  0.00      RA0  C
ATOM   3262  CB  VAL A 349      33.015  32.639 -18.902  1.00  0.00      RA0  C
ATOM   3263  CG1 VAL A 349      32.310  33.991 -18.910  1.00  0.00      RA0  C
ATOM   3264  CG2 VAL A 349      32.030  31.474 -18.804  1.00  0.00      RA0  C
ATOM   3265  C   VAL A 349      34.827  31.280 -19.931  1.00  0.00      RA0  C
ATOM   3266  O   VAL A 349      34.558  30.225 -20.490  1.00  0.00      RA0  O
ATOM   3267  N   LYS A 350      35.887  31.447 -19.159  1.00  0.00      RA0  N
ATOM   3268  H   LYS A 350      35.996  32.302 -18.648  1.00  0.00      RA0  H
ATOM   3269  CA  LYS A 350      36.790  30.350 -18.882  1.00  0.00      RA0  C
ATOM   3270  CB  LYS A 350      38.265  30.766 -18.760  1.00  0.00      RA0  C
ATOM   3271  CG  LYS A 350      39.037  29.669 -18.016  1.00  0.00      RA0  C
ATOM   3272  CD  LYS A 350      40.550  29.615 -18.147  1.00  0.00      RA0  C
ATOM   3273  CE  LYS A 350      41.069  28.330 -17.498  1.00  0.00      RA0  C
ATOM   3274  NZ  LYS A 350      40.275  27.170 -17.928  1.00  0.00      RA0  N
ATOM   3275  HZ1 LYS A 350      39.434  26.975 -17.351  1.00  0.00      RA0  H
ATOM   3276  HZ2 LYS A 350      39.996  27.187 -18.931  1.00  0.00      RA0  H
ATOM   3277  HZ3 LYS A 350      40.845  26.298 -17.930  1.00  0.00      RA0  H
ATOM   3278  C   LYS A 350      36.316  29.641 -17.614  1.00  0.00      RA0  C
ATOM   3279  O   LYS A 350      35.999  30.274 -16.601  1.00  0.00      RA0  O
ATOM   3280  N   VAL A 351      36.255  28.318 -17.676  1.00  0.00      RA0  N
ATOM   3281  H   VAL A 351      36.588  27.849 -18.495  1.00  0.00      RA0  H
ATOM   3282  CA  VAL A 351      35.904  27.497 -16.539  1.00  0.00      RA0  C
ATOM   3283  CB  VAL A 351      35.116  26.273 -16.999  1.00  0.00      RA0  C
ATOM   3284  CG1 VAL A 351      34.714  25.377 -15.826  1.00  0.00      RA0  C
ATOM   3285  CG2 VAL A 351      33.914  26.716 -17.827  1.00  0.00      RA0  C
ATOM   3286  C   VAL A 351      37.164  27.076 -15.787  1.00  0.00      RA0  C
ATOM   3287  O   VAL A 351      38.088  26.550 -16.388  1.00  0.00      RA0  O
ATOM   3288  N   THR A 352      37.174  27.295 -14.482  1.00  0.00      RA0  N
ATOM   3289  H   THR A 352      36.341  27.566 -14.004  1.00  0.00      RA0  H
ATOM   3290  CA  THR A 352      38.346  27.051 -13.661  1.00  0.00      RA0  C
ATOM   3291  CB  THR A 352      38.919  28.458 -13.495  1.00  0.00      RA0  C
ATOM   3292  OG1 THR A 352      38.573  29.219 -14.663  1.00  0.00      RA0  O
ATOM   3293  HG1 THR A 352      37.648  29.431 -14.595  1.00  0.00      RA0  H
ATOM   3294  CG2 THR A 352      40.433  28.500 -13.270  1.00  0.00      RA0  C
ATOM   3295  C   THR A 352      37.972  26.343 -12.384  1.00  0.00      RA0  C
ATOM   3296  O   THR A 352      36.804  26.043 -12.109  1.00  0.00      RA0  O
ATOM   3297  N   LYS A 353      38.988  26.084 -11.576  1.00  0.00      RA0  N
ATOM   3298  H   LYS A 353      39.893  26.418 -11.824  1.00  0.00      RA0  H
ATOM   3299  CA  LYS A 353      38.787  25.613 -10.208  1.00  0.00      RA0  C
ATOM   3300  CB  LYS A 353      40.139  25.239  -9.588  1.00  0.00      RA0  C
ATOM   3301  CG  LYS A 353      40.699  23.979 -10.254  1.00  0.00      RA0  C
ATOM   3302  CD  LYS A 353      41.915  23.386  -9.539  1.00  0.00      RA0  C
ATOM   3303  CE  LYS A 353      42.369  22.074 -10.189  1.00  0.00      RA0  C
ATOM   3304  NZ  LYS A 353      43.463  21.473  -9.411  1.00  0.00      RA0  N
ATOM   3305  HZ1 LYS A 353      43.757  20.583  -9.862  1.00  0.00      RA0  H
ATOM   3306  HZ2 LYS A 353      44.272  22.125  -9.375  1.00  0.00      RA0  H
ATOM   3307  HZ3 LYS A 353      43.134  21.273  -8.444  1.00  0.00      RA0  H
ATOM   3308  C   LYS A 353      38.029  26.695  -9.424  1.00  0.00      RA0  C
ATOM   3309  O   LYS A 353      38.202  27.881  -9.719  1.00  0.00      RA0  O
ATOM   3310  N   PRO A 354      37.258  26.302  -8.410  1.00  0.00      RA0  N
ATOM   3311  CD  PRO A 354      36.986  24.916  -8.035  1.00  0.00      RA0  C
ATOM   3312  CA  PRO A 354      36.501  27.253  -7.598  1.00  0.00      RA0  C
ATOM   3313  CB  PRO A 354      35.412  26.359  -6.996  1.00  0.00      RA0  C
ATOM   3314  CG  PRO A 354      36.097  25.011  -6.804  1.00  0.00      RA0  C
ATOM   3315  C   PRO A 354      37.339  27.971  -6.530  1.00  0.00      RA0  C
ATOM   3316  O   PRO A 354      37.011  27.956  -5.349  1.00  0.00      RA0  O
ATOM   3317  N   VAL A 355      38.428  28.601  -6.960  1.00  0.00      RA0  N
ATOM   3318  H   VAL A 355      38.680  28.669  -7.931  1.00  0.00      RA0  H
ATOM   3319  CA  VAL A 355      39.315  29.351  -6.064  1.00  0.00      RA0  C
ATOM   3320  CB  VAL A 355      40.161  28.399  -5.201  1.00  0.00      RA0  C
ATOM   3321  CG1 VAL A 355      40.972  27.420  -6.054  1.00  0.00      RA0  C
ATOM   3322  CG2 VAL A 355      41.020  29.160  -4.188  1.00  0.00      RA0  C
ATOM   3323  C   VAL A 355      40.171  30.197  -7.002  1.00  0.00      RA0  C
ATOM   3324  O   VAL A 355      40.488  29.763  -8.113  1.00  0.00      RA0  O
ATOM   3325  N   PHE A 356      40.529  31.393  -6.555  1.00  0.00      RA0  N
ATOM   3326  H   PHE A 356      40.255  31.700  -5.641  1.00  0.00      RA0  H
ATOM   3327  CA  PHE A 356      41.155  32.376  -7.446  1.00  0.00      RA0  C
ATOM   3328  CB  PHE A 356      40.145  33.457  -7.848  1.00  0.00      RA0  C
ATOM   3329  CG  PHE A 356      38.873  32.842  -8.385  1.00  0.00      RA0  C
ATOM   3330  CD1 PHE A 356      37.751  32.746  -7.569  1.00  0.00      RA0  C
ATOM   3331  CD2 PHE A 356      38.820  32.374  -9.693  1.00  0.00      RA0  C
ATOM   3332  CE1 PHE A 356      36.575  32.193  -8.061  1.00  0.00      RA0  C
ATOM   3333  CE2 PHE A 356      37.645  31.819 -10.186  1.00  0.00      RA0  C
ATOM   3334  CZ  PHE A 356      36.522  31.735  -9.372  1.00  0.00      RA0  C
ATOM   3335  C   PHE A 356      42.409  33.037  -6.865  1.00  0.00      RA0  C
ATOM   3336  O   PHE A 356      43.353  33.247  -7.599  1.00  0.00      RA0  O
ATOM   3337  N   VAL A 357      42.399  33.345  -5.575  1.00  0.00      RA0  N
ATOM   3338  H   VAL A 357      41.607  33.143  -4.993  1.00  0.00      RA0  H
ATOM   3339  CA  VAL A 357      43.499  34.057  -4.912  1.00  0.00      RA0  C
ATOM   3340  CB  VAL A 357      43.204  35.562  -4.785  1.00  0.00      RA0  C
ATOM   3341  CG1 VAL A 357      44.301  36.279  -3.996  1.00  0.00      RA0  C
ATOM   3342  CG2 VAL A 357      42.990  36.237  -6.141  1.00  0.00      RA0  C
ATOM   3343  C   VAL A 357      43.699  33.458  -3.520  1.00  0.00      RA0  C
ATOM   3344  O   VAL A 357      42.740  33.229  -2.797  1.00  0.00      RA0  O
ATOM   3345  N   ARG A 358      44.946  33.183  -3.150  1.00  0.00      RA0  N
ATOM   3346  H   ARG A 358      45.728  33.391  -3.748  1.00  0.00      RA0  H
ATOM   3347  CA  ARG A 358      45.290  32.775  -1.790  1.00  0.00      RA0  C
ATOM   3348  CB  ARG A 358      45.515  31.262  -1.780  1.00  0.00      RA0  C
ATOM   3349  CG  ARG A 358      44.415  30.427  -1.121  1.00  0.00      RA0  C
ATOM   3350  CD  ARG A 358      44.851  29.886   0.244  1.00  0.00      RA0  C
ATOM   3351  NE  ARG A 358      45.216  30.983   1.134  1.00  0.00      RA0  N
ATOM   3352  HE  ARG A 358      44.550  31.734   1.207  1.00  0.00      RA0  H
ATOM   3353  CZ  ARG A 358      46.420  31.023   1.775  1.00  0.00      RA0  C
ATOM   3354  NH1 ARG A 358      47.306  30.015   1.620  1.00  0.00      RA0  N
ATOM   3355 HH11 ARG A 358      48.215  30.047   2.050  1.00  0.00      RA0  H
ATOM   3356 HH12 ARG A 358      47.094  29.207   1.065  1.00  0.00      RA0  H
ATOM   3357  NH2 ARG A 358      46.712  32.093   2.536  1.00  0.00      RA0  N
ATOM   3358 HH21 ARG A 358      47.590  32.198   3.025  1.00  0.00      RA0  H
ATOM   3359 HH22 ARG A 358      46.063  32.864   2.600  1.00  0.00      RA0  H
ATOM   3360  C   ARG A 358      46.601  33.472  -1.436  1.00  0.00      RA0  C
ATOM   3361  O   ARG A 358      47.474  33.559  -2.291  1.00  0.00      RA0  O
ATOM   3362  N   ASN A 359      46.729  33.924  -0.197  1.00  0.00      RA0  N
ATOM   3363  H   ASN A 359      45.905  34.135   0.334  1.00  0.00      RA0  H
ATOM   3364  CA  ASN A 359      47.998  34.501   0.307  1.00  0.00      RA0  C
ATOM   3365  CB  ASN A 359      49.083  33.449   0.520  1.00  0.00      RA0  C
ATOM   3366  CG  ASN A 359      49.533  33.503   1.958  1.00  0.00      RA0  C
ATOM   3367  OD1 ASN A 359      49.294  32.559   2.714  1.00  0.00      RA0  O
ATOM   3368  ND2 ASN A 359      50.153  34.640   2.312  1.00  0.00      RA0  N
ATOM   3369 HD21 ASN A 359      50.300  35.367   1.635  1.00  0.00      RA0  H
ATOM   3370 HD22 ASN A 359      50.486  34.820   3.236  1.00  0.00      RA0  H
ATOM   3371  C   ASN A 359      48.561  35.541  -0.626  1.00  0.00      RA0  C
ATOM   3372  O   ASN A 359      49.753  35.507  -1.003  1.00  0.00      RA0  O
ATOM   3373  N   GLY A 360      47.702  36.480  -1.005  1.00  0.00      RA0  N
ATOM   3374  H   GLY A 360      46.816  36.484  -0.533  1.00  0.00      RA0  H
ATOM   3375  CA  GLY A 360      48.109  37.622  -1.768  1.00  0.00      RA0  C
ATOM   3376  C   GLY A 360      48.455  37.393  -3.200  1.00  0.00      RA0  C
ATOM   3377  O   GLY A 360      48.970  38.312  -3.858  1.00  0.00      RA0  O
ATOM   3378  N   LYS A 361      48.157  36.206  -3.727  1.00  0.00      RA0  N
ATOM   3379  H   LYS A 361      47.744  35.467  -3.190  1.00  0.00      RA0  H
ATOM   3380  CA  LYS A 361      48.555  35.894  -5.075  1.00  0.00      RA0  C
ATOM   3381  CB  LYS A 361      49.896  35.152  -5.023  1.00  0.00      RA0  C
ATOM   3382  CG  LYS A 361      50.411  34.769  -6.413  1.00  0.00      RA0  C
ATOM   3383  CD  LYS A 361      51.585  33.788  -6.413  1.00  0.00      RA0  C
ATOM   3384  CE  LYS A 361      51.852  33.227  -7.814  1.00  0.00      RA0  C
ATOM   3385  NZ  LYS A 361      50.674  32.472  -8.260  1.00  0.00      RA0  N
ATOM   3386  HZ1 LYS A 361      50.778  32.149  -9.242  1.00  0.00      RA0  H
ATOM   3387  HZ2 LYS A 361      50.499  31.666  -7.633  1.00  0.00      RA0  H
ATOM   3388  HZ3 LYS A 361      49.820  33.067  -8.215  1.00  0.00      RA0  H
ATOM   3389  C   LYS A 361      47.501  35.067  -5.793  1.00  0.00      RA0  C
ATOM   3390  O   LYS A 361      46.890  34.198  -5.193  1.00  0.00      RA0  O
ATOM   3391  N   ALA A 362      47.345  35.328  -7.092  1.00  0.00      RA0  N
ATOM   3392  H   ALA A 362      47.831  36.116  -7.465  1.00  0.00      RA0  H
ATOM   3393  CA  ALA A 362      46.536  34.514  -7.970  1.00  0.00      RA0  C
ATOM   3394  CB  ALA A 362      46.689  34.967  -9.420  1.00  0.00      RA0  C
ATOM   3395  C   ALA A 362      47.009  33.070  -7.892  1.00  0.00      RA0  C
ATOM   3396  O   ALA A 362      48.212  32.796  -7.850  1.00  0.00      RA0  O
ATOM   3397  N   VAL A 363      46.048  32.154  -7.859  1.00  0.00      RA0  N
ATOM   3398  H   VAL A 363      45.103  32.479  -7.944  1.00  0.00      RA0  H
ATOM   3399  CA  VAL A 363      46.343  30.718  -7.868  1.00  0.00      RA0  C
ATOM   3400  CB  VAL A 363      45.084  29.873  -7.652  1.00  0.00      RA0  C
ATOM   3401  CG1 VAL A 363      44.488  30.146  -6.269  1.00  0.00      RA0  C
ATOM   3402  CG2 VAL A 363      44.074  30.056  -8.786  1.00  0.00      RA0  C
ATOM   3403  C   VAL A 363      47.023  30.360  -9.192  1.00  0.00      RA0  C
ATOM   3404  O   VAL A 363      46.891  31.065 -10.242  1.00  0.00      RA0  O
ATOM   3405  N   ALA A 364      47.768  29.261  -9.159  1.00  0.00      RA0  N
ATOM   3406  H   ALA A 364      47.781  28.715  -8.323  1.00  0.00      RA0  H
ATOM   3407  CA  ALA A 364      48.611  28.868 -10.295  1.00  0.00      RA0  C
ATOM   3408  CB  ALA A 364      49.230  27.492 -10.047  1.00  0.00      RA0  C
ATOM   3409  C   ALA A 364      47.902  28.848 -11.638  1.00  0.00      RA0  C
ATOM   3410  O   ALA A 364      48.486  29.249 -12.620  1.00  0.00      RA0  O
ATOM   3411  N   GLY A 365      46.645  28.411 -11.692  1.00  0.00      RA0  N
ATOM   3412  H   GLY A 365      46.162  28.187 -10.850  1.00  0.00      RA0  H
ATOM   3413  CA  GLY A 365      45.936  28.351 -12.980  1.00  0.00      RA0  C
ATOM   3414  C   GLY A 365      45.653  29.709 -13.591  1.00  0.00      RA0  C
ATOM   3415  O   GLY A 365      45.342  29.814 -14.775  1.00  0.00      RA0  O
ATOM   3416  N   LEU A 366      45.784  30.757 -12.792  1.00  0.00      RA0  N
ATOM   3417  H   LEU A 366      46.118  30.656 -11.860  1.00  0.00      RA0  H
ATOM   3418  CA  LEU A 366      45.544  32.127 -13.278  1.00  0.00      RA0  C
ATOM   3419  CB  LEU A 366      44.561  32.850 -12.357  1.00  0.00      RA0  C
ATOM   3420  CG  LEU A 366      43.191  32.173 -12.310  1.00  0.00      RA0  C
ATOM   3421  CD1 LEU A 366      42.273  32.827 -11.280  1.00  0.00      RA0  C
ATOM   3422  CD2 LEU A 366      42.543  32.111 -13.694  1.00  0.00      RA0  C
ATOM   3423  C   LEU A 366      46.807  32.966 -13.459  1.00  0.00      RA0  C
ATOM   3424  O   LEU A 366      46.720  34.191 -13.624  1.00  0.00      RA0  O
ATOM   3425  N   CYS A 367      47.976  32.332 -13.390  1.00  0.00      RA0  N
ATOM   3426  H   CYS A 367      48.055  31.338 -13.269  1.00  0.00      RA0  H
ATOM   3427  CA  CYS A 367      49.235  33.019 -13.722  1.00  0.00      RA0  C
ATOM   3428  CB  CYS A 367      49.741  33.770 -12.491  1.00  0.00      RA0  C
ATOM   3429  SG  CYS A 367      49.914  32.723 -11.018  1.00  0.00      RA0  S
ATOM   3430  C   CYS A 367      50.294  32.088 -14.318  1.00  0.00      RA0  C
ATOM   3431  O   CYS A 367      50.122  30.864 -14.369  1.00  0.00      RA0  O
END
HEADER lig.004.00.pdb
ATOM      1  N   ASN A   2      34.020  67.919 -18.456  1.00  0.00      LA0  N
ATOM      2  H   ASN A   2      34.369  67.202 -17.848  1.00  0.00      LA0  H
ATOM      3  CA  ASN A   2      32.623  67.885 -18.884  1.00  0.00      LA0  C
ATOM      4  CB  ASN A   2      32.338  66.587 -19.649  1.00  0.00      LA0  C
ATOM      5  CG  ASN A   2      30.911  66.560 -20.165  1.00  0.00      LA0  C
ATOM      6  OD1 ASN A   2      30.280  67.584 -20.392  1.00  0.00      LA0  O
ATOM      7  ND2 ASN A   2      30.426  65.332 -20.347  1.00  0.00      LA0  N
ATOM      8 HD21 ASN A   2      30.953  64.518 -20.074  1.00  0.00      LA0  H
ATOM      9 HD22 ASN A   2      29.521  65.188 -20.733  1.00  0.00      LA0  H
ATOM     10  C   ASN A   2      31.654  68.071 -17.730  1.00  0.00      LA0  C
ATOM     11  O   ASN A   2      31.321  67.142 -17.002  1.00  0.00      LA0  O
ATOM     12  N   VAL A   3      31.220  69.331 -17.597  1.00  0.00      LA0  N
ATOM     13  H   VAL A   3      31.546  70.045 -18.214  1.00  0.00      LA0  H
ATOM     14  CA  VAL A   3      30.230  69.638 -16.564  1.00  0.00      LA0  C
ATOM     15  CB  VAL A   3      30.851  70.597 -15.527  1.00  0.00      LA0  C
ATOM     16  CG1 VAL A   3      29.897  70.942 -14.384  1.00  0.00      LA0  C
ATOM     17  CG2 VAL A   3      32.157  70.033 -14.958  1.00  0.00      LA0  C
ATOM     18  C   VAL A   3      28.953  70.202 -17.190  1.00  0.00      LA0  C
ATOM     19  O   VAL A   3      28.794  71.400 -17.388  1.00  0.00      LA0  O
ATOM     20  N   PRO A   4      28.032  69.277 -17.554  1.00  0.00      LA0  N
ATOM     21  CD  PRO A   4      28.135  67.831 -17.446  1.00  0.00      LA0  C
ATOM     22  CA  PRO A   4      26.781  69.699 -18.190  1.00  0.00      LA0  C
ATOM     23  CB  PRO A   4      26.071  68.372 -18.469  1.00  0.00      LA0  C
ATOM     24  CG  PRO A   4      27.178  67.326 -18.515  1.00  0.00      LA0  C
ATOM     25  C   PRO A   4      25.954  70.675 -17.369  1.00  0.00      LA0  C
ATOM     26  O   PRO A   4      25.767  70.550 -16.161  1.00  0.00      LA0  O
ATOM     27  N   ALA A   5      25.488  71.691 -18.104  1.00  0.00      LA0  N
ATOM     28  H   ALA A   5      25.614  71.662 -19.093  1.00  0.00      LA0  H
ATOM     29  CA  ALA A   5      24.872  72.833 -17.433  1.00  0.00      LA0  C
ATOM     30  CB  ALA A   5      24.732  74.006 -18.404  1.00  0.00      LA0  C
ATOM     31  C   ALA A   5      23.525  72.579 -16.779  1.00  0.00      LA0  C
ATOM     32  O   ALA A   5      23.079  73.333 -15.925  1.00  0.00      LA0  O
ATOM     33  N   GLU A   6      22.879  71.492 -17.218  1.00  0.00      LA0  N
ATOM     34  H   GLU A   6      23.282  70.826 -17.849  1.00  0.00      LA0  H
ATOM     35  CA  GLU A   6      21.559  71.224 -16.656  1.00  0.00      LA0  C
ATOM     36  CB  GLU A   6      20.686  70.483 -17.683  1.00  0.00      LA0  C
ATOM     37  CG  GLU A   6      20.764  68.945 -17.763  1.00  0.00      LA0  C
ATOM     38  CD  GLU A   6      22.074  68.361 -18.287  1.00  0.00      LA0  C
ATOM     39  OE1 GLU A   6      22.221  67.138 -18.231  1.00  0.00      LA0  O
ATOM     40  OE2 GLU A   6      22.935  69.101 -18.760  1.00  0.00      LA0  O
ATOM     41  C   GLU A   6      21.557  70.544 -15.294  1.00  0.00      LA0  C
ATOM     42  O   GLU A   6      20.520  70.282 -14.693  1.00  0.00      LA0  O
ATOM     43  N   LEU A   7      22.778  70.245 -14.831  1.00  0.00      LA0  N
ATOM     44  H   LEU A   7      23.613  70.543 -15.292  1.00  0.00      LA0  H
ATOM     45  CA  LEU A   7      22.832  69.443 -13.619  1.00  0.00      LA0  C
ATOM     46  CB  LEU A   7      23.934  68.397 -13.736  1.00  0.00      LA0  C
ATOM     47  CG  LEU A   7      23.838  67.549 -14.996  1.00  0.00      LA0  C
ATOM     48  CD1 LEU A   7      25.103  66.745 -15.236  1.00  0.00      LA0  C
ATOM     49  CD2 LEU A   7      22.631  66.632 -14.956  1.00  0.00      LA0  C
ATOM     50  C   LEU A   7      23.032  70.234 -12.348  1.00  0.00      LA0  C
ATOM     51  O   LEU A   7      23.790  71.194 -12.271  1.00  0.00      LA0  O
ATOM     52  N   LYS A   8      22.339  69.729 -11.325  1.00  0.00      LA0  N
ATOM     53  H   LYS A   8      21.714  68.970 -11.508  1.00  0.00      LA0  H
ATOM     54  CA  LYS A   8      22.824  69.983  -9.975  1.00  0.00      LA0  C
ATOM     55  CB  LYS A   8      21.642  69.925  -9.010  1.00  0.00      LA0  C
ATOM     56  CG  LYS A   8      20.914  71.267  -8.937  1.00  0.00      LA0  C
ATOM     57  CD  LYS A   8      21.539  72.163  -7.870  1.00  0.00      LA0  C
ATOM     58  CE  LYS A   8      21.034  73.603  -7.861  1.00  0.00      LA0  C
ATOM     59  NZ  LYS A   8      21.181  74.153  -6.508  1.00  0.00      LA0  N
ATOM     60  HZ1 LYS A   8      20.779  75.118  -6.461  1.00  0.00      LA0  H
ATOM     61  HZ2 LYS A   8      20.557  73.630  -5.859  1.00  0.00      LA0  H
ATOM     62  HZ3 LYS A   8      22.150  74.135  -6.133  1.00  0.00      LA0  H
ATOM     63  C   LYS A   8      23.884  68.948  -9.650  1.00  0.00      LA0  C
ATOM     64  O   LYS A   8      24.016  67.948 -10.345  1.00  0.00      LA0  O
ATOM     65  N   TYR A   9      24.647  69.227  -8.595  1.00  0.00      LA0  N
ATOM     66  H   TYR A   9      24.520  70.076  -8.081  1.00  0.00      LA0  H
ATOM     67  CA  TYR A   9      25.770  68.351  -8.278  1.00  0.00      LA0  C
ATOM     68  CB  TYR A   9      27.082  68.929  -8.818  1.00  0.00      LA0  C
ATOM     69  CG  TYR A   9      27.125  68.963 -10.327  1.00  0.00      LA0  C
ATOM     70  CD1 TYR A   9      26.715  70.128 -11.006  1.00  0.00      LA0  C
ATOM     71  CE1 TYR A   9      26.782  70.156 -12.408  1.00  0.00      LA0  C
ATOM     72  CD2 TYR A   9      27.594  67.828 -11.013  1.00  0.00      LA0  C
ATOM     73  CE2 TYR A   9      27.668  67.860 -12.415  1.00  0.00      LA0  C
ATOM     74  CZ  TYR A   9      27.259  69.022 -13.094  1.00  0.00      LA0  C
ATOM     75  OH  TYR A   9      27.328  69.037 -14.472  1.00  0.00      LA0  O
ATOM     76  HH  TYR A   9      26.764  69.728 -14.817  1.00  0.00      LA0  H
ATOM     77  C   TYR A   9      25.903  68.231  -6.782  1.00  0.00      LA0  C
ATOM     78  O   TYR A   9      25.552  69.150  -6.047  1.00  0.00      LA0  O
ATOM     79  N   SER A  10      26.438  67.090  -6.344  1.00  0.00      LA0  N
ATOM     80  H   SER A  10      26.750  66.368  -6.965  1.00  0.00      LA0  H
ATOM     81  CA  SER A  10      26.903  67.143  -4.966  1.00  0.00      LA0  C
ATOM     82  CB  SER A  10      26.804  65.757  -4.314  1.00  0.00      LA0  C
ATOM     83  OG  SER A  10      27.681  64.821  -4.947  1.00  0.00      LA0  O
ATOM     84  HG  SER A  10      27.389  63.961  -4.613  1.00  0.00      LA0  H
ATOM     85  C   SER A  10      28.298  67.745  -4.930  1.00  0.00      LA0  C
ATOM     86  O   SER A  10      28.837  68.165  -5.947  1.00  0.00      LA0  O
ATOM     87  N   LYS A  11      28.871  67.777  -3.723  1.00  0.00      LA0  N
ATOM     88  H   LYS A  11      28.409  67.374  -2.932  1.00  0.00      LA0  H
ATOM     89  CA  LYS A  11      30.316  68.016  -3.712  1.00  0.00      LA0  C
ATOM     90  CB  LYS A  11      30.729  68.705  -2.409  1.00  0.00      LA0  C
ATOM     91  CG  LYS A  11      29.688  69.724  -1.936  1.00  0.00      LA0  C
ATOM     92  CD  LYS A  11      29.920  70.285  -0.531  1.00  0.00      LA0  C
ATOM     93  CE  LYS A  11      30.111  69.217   0.553  1.00  0.00      LA0  C
ATOM     94  NZ  LYS A  11      29.053  68.198   0.506  1.00  0.00      LA0  N
ATOM     95  HZ1 LYS A  11      29.318  67.384   1.104  1.00  0.00      LA0  H
ATOM     96  HZ2 LYS A  11      28.094  68.520   0.717  1.00  0.00      LA0  H
ATOM     97  HZ3 LYS A  11      29.064  67.705  -0.416  1.00  0.00      LA0  H
ATOM     98  C   LYS A  11      31.069  66.702  -3.865  1.00  0.00      LA0  C
ATOM     99  O   LYS A  11      32.197  66.620  -4.326  1.00  0.00      LA0  O
ATOM    100  N   GLU A  12      30.337  65.679  -3.413  1.00  0.00      LA0  N
ATOM    101  H   GLU A  12      29.413  65.831  -3.070  1.00  0.00      LA0  H
ATOM    102  CA  GLU A  12      30.830  64.337  -3.173  1.00  0.00      LA0  C
ATOM    103  CB  GLU A  12      29.734  63.622  -2.379  1.00  0.00      LA0  C
ATOM    104  CG  GLU A  12      29.555  64.018  -0.896  1.00  0.00      LA0  C
ATOM    105  CD  GLU A  12      29.416  65.513  -0.612  1.00  0.00      LA0  C
ATOM    106  OE1 GLU A  12      28.578  66.210  -1.192  1.00  0.00      LA0  O
ATOM    107  OE2 GLU A  12      30.157  66.007   0.230  1.00  0.00      LA0  O
ATOM    108  C   GLU A  12      31.261  63.592  -4.426  1.00  0.00      LA0  C
ATOM    109  O   GLU A  12      32.285  62.922  -4.399  1.00  0.00      LA0  O
ATOM    110  N   HIS A  13      30.457  63.798  -5.501  1.00  0.00      LA0  N
ATOM    111  H   HIS A  13      29.596  64.261  -5.280  1.00  0.00      LA0  H
ATOM    112  CA  HIS A  13      30.763  63.509  -6.919  1.00  0.00      LA0  C
ATOM    113  CB  HIS A  13      31.777  62.387  -7.202  1.00  0.00      LA0  C
ATOM    114  CG  HIS A  13      33.195  62.919  -7.241  1.00  0.00      LA0  C
ATOM    115  ND1 HIS A  13      33.532  64.193  -7.527  1.00  0.00      LA0  N
ATOM    116  HD1 HIS A  13      32.925  64.938  -7.733  1.00  0.00      LA0  H
ATOM    117  CD2 HIS A  13      34.369  62.194  -7.013  1.00  0.00      LA0  C
ATOM    118  NE2 HIS A  13      35.412  63.047  -7.168  1.00  0.00      LA0  N
ATOM    119  CE1 HIS A  13      34.897  64.277  -7.481  1.00  0.00      LA0  C
ATOM    120  C   HIS A  13      29.574  63.229  -7.824  1.00  0.00      LA0  C
ATOM    121  O   HIS A  13      29.735  63.056  -9.032  1.00  0.00      LA0  O
ATOM    122  N   GLU A  14      28.383  63.174  -7.220  1.00  0.00      LA0  N
ATOM    123  H   GLU A  14      28.291  63.272  -6.227  1.00  0.00      LA0  H
ATOM    124  CA  GLU A  14      27.212  62.879  -8.042  1.00  0.00      LA0  C
ATOM    125  CB  GLU A  14      26.021  62.350  -7.229  1.00  0.00      LA0  C
ATOM    126  CG  GLU A  14      26.302  61.281  -6.169  1.00  0.00      LA0  C
ATOM    127  CD  GLU A  14      26.773  61.948  -4.895  1.00  0.00      LA0  C
ATOM    128  OE1 GLU A  14      27.965  61.932  -4.621  1.00  0.00      LA0  O
ATOM    129  OE2 GLU A  14      25.962  62.542  -4.194  1.00  0.00      LA0  O
ATOM    130  C   GLU A  14      26.723  64.053  -8.866  1.00  0.00      LA0  C
ATOM    131  O   GLU A  14      26.903  65.219  -8.530  1.00  0.00      LA0  O
ATOM    132  N   TRP A  15      26.059  63.679  -9.964  1.00  0.00      LA0  N
ATOM    133  H   TRP A  15      25.960  62.706 -10.158  1.00  0.00      LA0  H
ATOM    134  CA  TRP A  15      25.236  64.661 -10.652  1.00  0.00      LA0  C
ATOM    135  CB  TRP A  15      25.562  64.747 -12.147  1.00  0.00      LA0  C
ATOM    136  CG  TRP A  15      25.325  63.447 -12.887  1.00  0.00      LA0  C
ATOM    137  CD2 TRP A  15      24.108  62.944 -13.482  1.00  0.00      LA0  C
ATOM    138  CE2 TRP A  15      24.424  61.689 -14.102  1.00  0.00      LA0  C
ATOM    139  CE3 TRP A  15      22.788  63.439 -13.552  1.00  0.00      LA0  C
ATOM    140  CD1 TRP A  15      26.292  62.478 -13.174  1.00  0.00      LA0  C
ATOM    141  NE1 TRP A  15      25.774  61.445 -13.889  1.00  0.00      LA0  N
ATOM    142  HE1 TRP A  15      26.270  60.663 -14.227  1.00  0.00      LA0  H
ATOM    143  CZ2 TRP A  15      23.422  60.957 -14.773  1.00  0.00      LA0  C
ATOM    144  CZ3 TRP A  15      21.796  62.700 -14.228  1.00  0.00      LA0  C
ATOM    145  CH2 TRP A  15      22.110  61.466 -14.834  1.00  0.00      LA0  C
ATOM    146  C   TRP A  15      23.774  64.356 -10.443  1.00  0.00      LA0  C
ATOM    147  O   TRP A  15      23.395  63.238 -10.111  1.00  0.00      LA0  O
ATOM    148  N   LEU A  16      22.984  65.406 -10.671  1.00  0.00      LA0  N
ATOM    149  H   LEU A  16      23.386  66.285 -10.932  1.00  0.00      LA0  H
ATOM    150  CA  LEU A  16      21.560  65.307 -10.417  1.00  0.00      LA0  C
ATOM    151  CB  LEU A  16      21.255  65.852  -9.025  1.00  0.00      LA0  C
ATOM    152  CG  LEU A  16      19.932  65.315  -8.503  1.00  0.00      LA0  C
ATOM    153  CD1 LEU A  16      20.037  63.821  -8.226  1.00  0.00      LA0  C
ATOM    154  CD2 LEU A  16      19.434  66.079  -7.285  1.00  0.00      LA0  C
ATOM    155  C   LEU A  16      20.765  66.066 -11.455  1.00  0.00      LA0  C
ATOM    156  O   LEU A  16      20.802  67.289 -11.519  1.00  0.00      LA0  O
ATOM    157  N   ARG A  17      20.046  65.299 -12.273  1.00  0.00      LA0  N
ATOM    158  H   ARG A  17      20.025  64.308 -12.139  1.00  0.00      LA0  H
ATOM    159  CA  ARG A  17      19.221  65.981 -13.261  1.00  0.00      LA0  C
ATOM    160  CB  ARG A  17      19.401  65.329 -14.633  1.00  0.00      LA0  C
ATOM    161  CG  ARG A  17      18.728  66.054 -15.804  1.00  0.00      LA0  C
ATOM    162  CD  ARG A  17      19.336  65.689 -17.159  1.00  0.00      LA0  C
ATOM    163  NE  ARG A  17      19.468  64.247 -17.313  1.00  0.00      LA0  N
ATOM    164  HE  ARG A  17      18.674  63.661 -17.123  1.00  0.00      LA0  H
ATOM    165  CZ  ARG A  17      20.634  63.679 -17.678  1.00  0.00      LA0  C
ATOM    166  NH1 ARG A  17      21.708  64.414 -17.977  1.00  0.00      LA0  N
ATOM    167 HH11 ARG A  17      22.573  63.981 -18.226  1.00  0.00      LA0  H
ATOM    168 HH12 ARG A  17      21.688  65.428 -17.970  1.00  0.00      LA0  H
ATOM    169  NH2 ARG A  17      20.684  62.354 -17.728  1.00  0.00      LA0  N
ATOM    170 HH21 ARG A  17      21.527  61.860 -17.974  1.00  0.00      LA0  H
ATOM    171 HH22 ARG A  17      19.846  61.835 -17.503  1.00  0.00      LA0  H
ATOM    172  C   ARG A  17      17.768  66.005 -12.864  1.00  0.00      LA0  C
ATOM    173  O   ARG A  17      17.207  64.996 -12.455  1.00  0.00      LA0  O
ATOM    174  N   LYS A  18      17.179  67.195 -13.045  1.00  0.00      LA0  N
ATOM    175  H   LYS A  18      17.730  67.965 -13.366  1.00  0.00      LA0  H
ATOM    176  CA  LYS A  18      15.722  67.225 -13.128  1.00  0.00      LA0  C
ATOM    177  CB  LYS A  18      15.210  68.654 -12.932  1.00  0.00      LA0  C
ATOM    178  CG  LYS A  18      13.683  68.776 -12.866  1.00  0.00      LA0  C
ATOM    179  CD  LYS A  18      13.114  67.951 -11.717  1.00  0.00      LA0  C
ATOM    180  CE  LYS A  18      11.651  68.238 -11.398  1.00  0.00      LA0  C
ATOM    181  NZ  LYS A  18      11.340  67.623 -10.104  1.00  0.00      LA0  N
ATOM    182  HZ1 LYS A  18      10.430  67.971  -9.727  1.00  0.00      LA0  H
ATOM    183  HZ2 LYS A  18      11.343  66.583 -10.122  1.00  0.00      LA0  H
ATOM    184  HZ3 LYS A  18      11.990  67.976  -9.367  1.00  0.00      LA0  H
ATOM    185  C   LYS A  18      15.294  66.680 -14.476  1.00  0.00      LA0  C
ATOM    186  O   LYS A  18      15.291  67.377 -15.483  1.00  0.00      LA0  O
ATOM    187  N   GLU A  19      14.999  65.382 -14.464  1.00  0.00      LA0  N
ATOM    188  H   GLU A  19      14.911  64.878 -13.601  1.00  0.00      LA0  H
ATOM    189  CA  GLU A  19      14.725  64.804 -15.770  1.00  0.00      LA0  C
ATOM    190  CB  GLU A  19      15.254  63.374 -15.807  1.00  0.00      LA0  C
ATOM    191  CG  GLU A  19      16.059  63.089 -17.079  1.00  0.00      LA0  C
ATOM    192  CD  GLU A  19      16.818  61.794 -16.901  1.00  0.00      LA0  C
ATOM    193  OE1 GLU A  19      18.044  61.817 -16.832  1.00  0.00      LA0  O
ATOM    194  OE2 GLU A  19      16.185  60.758 -16.745  1.00  0.00      LA0  O
ATOM    195  C   GLU A  19      13.271  64.949 -16.171  1.00  0.00      LA0  C
ATOM    196  O   GLU A  19      12.442  65.404 -15.393  1.00  0.00      LA0  O
ATOM    197  N   ALA A  20      12.991  64.560 -17.427  1.00  0.00      LA0  N
ATOM    198  H   ALA A  20      13.720  64.168 -17.985  1.00  0.00      LA0  H
ATOM    199  CA  ALA A  20      11.654  64.792 -17.983  1.00  0.00      LA0  C
ATOM    200  CB  ALA A  20      11.617  64.384 -19.456  1.00  0.00      LA0  C
ATOM    201  C   ALA A  20      10.507  64.101 -17.260  1.00  0.00      LA0  C
ATOM    202  O   ALA A  20       9.363  64.531 -17.295  1.00  0.00      LA0  O
ATOM    203  N   ASP A  21      10.878  63.002 -16.593  1.00  0.00      LA0  N
ATOM    204  H   ASP A  21      11.834  62.722 -16.512  1.00  0.00      LA0  H
ATOM    205  CA  ASP A  21       9.901  62.275 -15.785  1.00  0.00      LA0  C
ATOM    206  CB  ASP A  21      10.372  60.826 -15.598  1.00  0.00      LA0  C
ATOM    207  CG  ASP A  21      11.680  60.699 -14.818  1.00  0.00      LA0  C
ATOM    208  OD1 ASP A  21      12.464  61.639 -14.714  1.00  0.00      LA0  O
ATOM    209  OD2 ASP A  21      11.945  59.631 -14.293  1.00  0.00      LA0  O
ATOM    210  C   ASP A  21       9.564  62.923 -14.447  1.00  0.00      LA0  C
ATOM    211  O   ASP A  21       8.686  62.493 -13.709  1.00  0.00      LA0  O
ATOM    212  N   GLY A  22      10.313  63.993 -14.153  1.00  0.00      LA0  N
ATOM    213  H   GLY A  22      11.064  64.264 -14.751  1.00  0.00      LA0  H
ATOM    214  CA  GLY A  22      10.085  64.674 -12.888  1.00  0.00      LA0  C
ATOM    215  C   GLY A  22      11.072  64.283 -11.807  1.00  0.00      LA0  C
ATOM    216  O   GLY A  22      11.266  65.009 -10.831  1.00  0.00      LA0  O
ATOM    217  N   THR A  23      11.680  63.102 -12.009  1.00  0.00      LA0  N
ATOM    218  H   THR A  23      11.631  62.627 -12.890  1.00  0.00      LA0  H
ATOM    219  CA  THR A  23      12.578  62.641 -10.960  1.00  0.00      LA0  C
ATOM    220  CB  THR A  23      12.752  61.116 -11.001  1.00  0.00      LA0  C
ATOM    221  OG1 THR A  23      13.382  60.697 -12.216  1.00  0.00      LA0  O
ATOM    222  HG1 THR A  23      12.680  60.693 -12.871  1.00  0.00      LA0  H
ATOM    223  CG2 THR A  23      11.422  60.390 -10.798  1.00  0.00      LA0  C
ATOM    224  C   THR A  23      13.923  63.332 -10.997  1.00  0.00      LA0  C
ATOM    225  O   THR A  23      14.219  64.159 -11.855  1.00  0.00      LA0  O
ATOM    226  N   TYR A  24      14.725  62.932 -10.010  1.00  0.00      LA0  N
ATOM    227  H   TYR A  24      14.426  62.287  -9.305  1.00  0.00      LA0  H
ATOM    228  CA  TYR A  24      16.113  63.339 -10.038  1.00  0.00      LA0  C
ATOM    229  CB  TYR A  24      16.480  63.937  -8.683  1.00  0.00      LA0  C
ATOM    230  CG  TYR A  24      15.715  65.223  -8.513  1.00  0.00      LA0  C
ATOM    231  CD1 TYR A  24      14.556  65.231  -7.712  1.00  0.00      LA0  C
ATOM    232  CE1 TYR A  24      13.778  66.398  -7.660  1.00  0.00      LA0  C
ATOM    233  CD2 TYR A  24      16.166  66.368  -9.197  1.00  0.00      LA0  C
ATOM    234  CE2 TYR A  24      15.388  67.532  -9.144  1.00  0.00      LA0  C
ATOM    235  CZ  TYR A  24      14.185  67.516  -8.413  1.00  0.00      LA0  C
ATOM    236  OH  TYR A  24      13.367  68.624  -8.481  1.00  0.00      LA0  O
ATOM    237  HH  TYR A  24      12.780  68.655  -7.718  1.00  0.00      LA0  H
ATOM    238  C   TYR A  24      16.980  62.163 -10.408  1.00  0.00      LA0  C
ATOM    239  O   TYR A  24      17.200  61.247  -9.625  1.00  0.00      LA0  O
ATOM    240  N   THR A  25      17.446  62.208 -11.655  1.00  0.00      LA0  N
ATOM    241  H   THR A  25      17.255  62.997 -12.242  1.00  0.00      LA0  H
ATOM    242  CA  THR A  25      18.359  61.140 -12.038  1.00  0.00      LA0  C
ATOM    243  CB  THR A  25      18.339  60.975 -13.556  1.00  0.00      LA0  C
ATOM    244  OG1 THR A  25      16.988  60.956 -14.034  1.00  0.00      LA0  O
ATOM    245  HG1 THR A  25      17.106  61.029 -14.988  1.00  0.00      LA0  H
ATOM    246  CG2 THR A  25      19.065  59.712 -14.020  1.00  0.00      LA0  C
ATOM    247  C   THR A  25      19.758  61.404 -11.505  1.00  0.00      LA0  C
ATOM    248  O   THR A  25      20.250  62.525 -11.537  1.00  0.00      LA0  O
ATOM    249  N   VAL A  26      20.341  60.330 -10.972  1.00  0.00      LA0  N
ATOM    250  H   VAL A  26      19.901  59.439 -11.057  1.00  0.00      LA0  H
ATOM    251  CA  VAL A  26      21.624  60.422 -10.291  1.00  0.00      LA0  C
ATOM    252  CB  VAL A  26      21.506  59.927  -8.842  1.00  0.00      LA0  C
ATOM    253  CG1 VAL A  26      22.683  60.402  -7.988  1.00  0.00      LA0  C
ATOM    254  CG2 VAL A  26      20.162  60.274  -8.208  1.00  0.00      LA0  C
ATOM    255  C   VAL A  26      22.629  59.551 -11.008  1.00  0.00      LA0  C
ATOM    256  O   VAL A  26      22.308  58.457 -11.463  1.00  0.00      LA0  O
ATOM    257  N   GLY A  27      23.856  60.062 -11.060  1.00  0.00      LA0  N
ATOM    258  H   GLY A  27      24.035  60.985 -10.707  1.00  0.00      LA0  H
ATOM    259  CA  GLY A  27      24.964  59.232 -11.518  1.00  0.00      LA0  C
ATOM    260  C   GLY A  27      26.231  59.846 -10.980  1.00  0.00      LA0  C
ATOM    261  O   GLY A  27      26.169  60.868 -10.311  1.00  0.00      LA0  O
ATOM    262  N   ILE A  28      27.374  59.222 -11.281  1.00  0.00      LA0  N
ATOM    263  H   ILE A  28      27.394  58.451 -11.915  1.00  0.00      LA0  H
ATOM    264  CA  ILE A  28      28.576  59.964 -10.905  1.00  0.00      LA0  C
ATOM    265  CB  ILE A  28      29.698  59.044 -10.415  1.00  0.00      LA0  C
ATOM    266  CG2 ILE A  28      29.318  58.402  -9.078  1.00  0.00      LA0  C
ATOM    267  CG1 ILE A  28      30.116  58.025 -11.477  1.00  0.00      LA0  C
ATOM    268  CD1 ILE A  28      31.406  57.299 -11.105  1.00  0.00      LA0  C
ATOM    269  C   ILE A  28      29.040  60.840 -12.050  1.00  0.00      LA0  C
ATOM    270  O   ILE A  28      28.676  60.617 -13.198  1.00  0.00      LA0  O
ATOM    271  N   THR A  29      29.819  61.863 -11.690  1.00  0.00      LA0  N
ATOM    272  H   THR A  29      30.108  61.978 -10.740  1.00  0.00      LA0  H
ATOM    273  CA  THR A  29      30.231  62.783 -12.746  1.00  0.00      LA0  C
ATOM    274  CB  THR A  29      30.612  64.127 -12.130  1.00  0.00      LA0  C
ATOM    275  OG1 THR A  29      31.506  63.948 -11.021  1.00  0.00      LA0  O
ATOM    276  HG1 THR A  29      30.954  63.691 -10.280  1.00  0.00      LA0  H
ATOM    277  CG2 THR A  29      29.369  64.883 -11.681  1.00  0.00      LA0  C
ATOM    278  C   THR A  29      31.347  62.263 -13.630  1.00  0.00      LA0  C
ATOM    279  O   THR A  29      32.009  61.277 -13.323  1.00  0.00      LA0  O
ATOM    280  N   GLU A  30      31.554  63.019 -14.722  1.00  0.00      LA0  N
ATOM    281  H   GLU A  30      30.938  63.780 -14.916  1.00  0.00      LA0  H
ATOM    282  CA  GLU A  30      32.664  62.752 -15.635  1.00  0.00      LA0  C
ATOM    283  CB  GLU A  30      32.740  63.833 -16.714  1.00  0.00      LA0  C
ATOM    284  CG  GLU A  30      33.314  63.345 -18.044  1.00  0.00      LA0  C
ATOM    285  CD  GLU A  30      32.331  62.397 -18.702  1.00  0.00      LA0  C
ATOM    286  OE1 GLU A  30      32.643  61.219 -18.809  1.00  0.00      LA0  O
ATOM    287  OE2 GLU A  30      31.253  62.834 -19.102  1.00  0.00      LA0  O
ATOM    288  C   GLU A  30      33.980  62.669 -14.896  1.00  0.00      LA0  C
ATOM    289  O   GLU A  30      34.651  61.651 -14.875  1.00  0.00      LA0  O
ATOM    290  N   HIS A  31      34.257  63.773 -14.179  1.00  0.00      LA0  N
ATOM    291  H   HIS A  31      33.729  64.602 -14.338  1.00  0.00      LA0  H
ATOM    292  CA  HIS A  31      35.505  63.786 -13.415  1.00  0.00      LA0  C
ATOM    293  CB  HIS A  31      35.724  65.145 -12.751  1.00  0.00      LA0  C
ATOM    294  CG  HIS A  31      37.210  65.383 -12.610  1.00  0.00      LA0  C
ATOM    295  ND1 HIS A  31      38.080  65.304 -13.634  1.00  0.00      LA0  N
ATOM    296  HD1 HIS A  31      37.889  65.071 -14.579  1.00  0.00      LA0  H
ATOM    297  CD2 HIS A  31      37.916  65.706 -11.449  1.00  0.00      LA0  C
ATOM    298  NE2 HIS A  31      39.223  65.820 -11.790  1.00  0.00      LA0  N
ATOM    299  CE1 HIS A  31      39.324  65.572 -13.136  1.00  0.00      LA0  C
ATOM    300  C   HIS A  31      35.695  62.638 -12.439  1.00  0.00      LA0  C
ATOM    301  O   HIS A  31      36.790  62.139 -12.221  1.00  0.00      LA0  O
ATOM    302  N   ALA A  32      34.553  62.193 -11.887  1.00  0.00      LA0  N
ATOM    303  H   ALA A  32      33.673  62.596 -12.129  1.00  0.00      LA0  H
ATOM    304  CA  ALA A  32      34.642  60.979 -11.080  1.00  0.00      LA0  C
ATOM    305  CB  ALA A  32      33.304  60.669 -10.409  1.00  0.00      LA0  C
ATOM    306  C   ALA A  32      35.111  59.766 -11.870  1.00  0.00      LA0  C
ATOM    307  O   ALA A  32      36.024  59.060 -11.466  1.00  0.00      LA0  O
ATOM    308  N   GLN A  33      34.477  59.561 -13.039  1.00  0.00      LA0  N
ATOM    309  H   GLN A  33      33.806  60.222 -13.385  1.00  0.00      LA0  H
ATOM    310  CA  GLN A  33      34.935  58.424 -13.842  1.00  0.00      LA0  C
ATOM    311  CB  GLN A  33      33.908  58.049 -14.925  1.00  0.00      LA0  C
ATOM    312  CG  GLN A  33      33.838  58.919 -16.186  1.00  0.00      LA0  C
ATOM    313  CD  GLN A  33      34.413  58.165 -17.369  1.00  0.00      LA0  C
ATOM    314  OE1 GLN A  33      35.171  57.209 -17.230  1.00  0.00      LA0  O
ATOM    315  NE2 GLN A  33      33.978  58.602 -18.550  1.00  0.00      LA0  N
ATOM    316 HE21 GLN A  33      33.426  59.440 -18.616  1.00  0.00      LA0  H
ATOM    317 HE22 GLN A  33      34.169  58.111 -19.401  1.00  0.00      LA0  H
ATOM    318  C   GLN A  33      36.371  58.532 -14.349  1.00  0.00      LA0  C
ATOM    319  O   GLN A  33      37.109  57.556 -14.372  1.00  0.00      LA0  O
ATOM    320  N   GLU A  34      36.763  59.780 -14.664  1.00  0.00      LA0  N
ATOM    321  H   GLU A  34      36.081  60.508 -14.688  1.00  0.00      LA0  H
ATOM    322  CA  GLU A  34      38.160  60.083 -14.991  1.00  0.00      LA0  C
ATOM    323  CB  GLU A  34      38.351  61.586 -15.208  1.00  0.00      LA0  C
ATOM    324  CG  GLU A  34      37.580  62.211 -16.377  1.00  0.00      LA0  C
ATOM    325  CD  GLU A  34      37.725  63.723 -16.312  1.00  0.00      LA0  C
ATOM    326  OE1 GLU A  34      38.849  64.219 -16.285  1.00  0.00      LA0  O
ATOM    327  OE2 GLU A  34      36.713  64.418 -16.235  1.00  0.00      LA0  O
ATOM    328  C   GLU A  34      39.130  59.624 -13.913  1.00  0.00      LA0  C
ATOM    329  O   GLU A  34      40.073  58.878 -14.147  1.00  0.00      LA0  O
ATOM    330  N   LEU A  35      38.826  60.093 -12.690  1.00  0.00      LA0  N
ATOM    331  H   LEU A  35      38.042  60.707 -12.579  1.00  0.00      LA0  H
ATOM    332  CA  LEU A  35      39.656  59.707 -11.546  1.00  0.00      LA0  C
ATOM    333  CB  LEU A  35      39.239  60.475 -10.291  1.00  0.00      LA0  C
ATOM    334  CG  LEU A  35      39.385  61.994 -10.403  1.00  0.00      LA0  C
ATOM    335  CD1 LEU A  35      38.767  62.702  -9.197  1.00  0.00      LA0  C
ATOM    336  CD2 LEU A  35      40.832  62.427 -10.651  1.00  0.00      LA0  C
ATOM    337  C   LEU A  35      39.642  58.219 -11.249  1.00  0.00      LA0  C
ATOM    338  O   LEU A  35      40.606  57.632 -10.770  1.00  0.00      LA0  O
ATOM    339  N   LEU A  36      38.481  57.627 -11.554  1.00  0.00      LA0  N
ATOM    340  H   LEU A  36      37.722  58.167 -11.922  1.00  0.00      LA0  H
ATOM    341  CA  LEU A  36      38.360  56.195 -11.327  1.00  0.00      LA0  C
ATOM    342  CB  LEU A  36      36.890  55.775 -11.350  1.00  0.00      LA0  C
ATOM    343  CG  LEU A  36      36.087  56.234 -10.129  1.00  0.00      LA0  C
ATOM    344  CD1 LEU A  36      34.657  55.707 -10.195  1.00  0.00      LA0  C
ATOM    345  CD2 LEU A  36      36.757  55.877  -8.799  1.00  0.00      LA0  C
ATOM    346  C   LEU A  36      39.186  55.330 -12.264  1.00  0.00      LA0  C
ATOM    347  O   LEU A  36      39.855  54.392 -11.840  1.00  0.00      LA0  O
ATOM    348  N   GLY A  37      39.104  55.668 -13.554  1.00  0.00      LA0  N
ATOM    349  H   GLY A  37      38.520  56.427 -13.844  1.00  0.00      LA0  H
ATOM    350  CA  GLY A  37      39.730  54.785 -14.531  1.00  0.00      LA0  C
ATOM    351  C   GLY A  37      38.870  53.574 -14.842  1.00  0.00      LA0  C
ATOM    352  O   GLY A  37      37.650  53.650 -14.937  1.00  0.00      LA0  O
ATOM    353  N   ASP A  38      39.577  52.444 -15.004  1.00  0.00      LA0  N
ATOM    354  H   ASP A  38      40.550  52.438 -14.788  1.00  0.00      LA0  H
ATOM    355  CA  ASP A  38      38.879  51.208 -15.365  1.00  0.00      LA0  C
ATOM    356  CB  ASP A  38      39.913  50.136 -15.737  1.00  0.00      LA0  C
ATOM    357  CG  ASP A  38      39.265  48.827 -16.157  1.00  0.00      LA0  C
ATOM    358  OD1 ASP A  38      38.204  48.839 -16.779  1.00  0.00      LA0  O
ATOM    359  OD2 ASP A  38      39.811  47.774 -15.845  1.00  0.00      LA0  O
ATOM    360  C   ASP A  38      37.932  50.741 -14.272  1.00  0.00      LA0  C
ATOM    361  O   ASP A  38      38.233  50.812 -13.085  1.00  0.00      LA0  O
ATOM    362  N   MET A  39      36.749  50.317 -14.720  1.00  0.00      LA0  N
ATOM    363  H   MET A  39      36.665  50.083 -15.691  1.00  0.00      LA0  H
ATOM    364  CA  MET A  39      35.696  50.110 -13.737  1.00  0.00      LA0  C
ATOM    365  CB  MET A  39      34.353  50.556 -14.324  1.00  0.00      LA0  C
ATOM    366  CG  MET A  39      33.336  51.037 -13.283  1.00  0.00      LA0  C
ATOM    367  SD  MET A  39      33.911  52.458 -12.334  1.00  0.00      LA0  S
ATOM    368  CE  MET A  39      34.151  53.612 -13.696  1.00  0.00      LA0  C
ATOM    369  C   MET A  39      35.639  48.704 -13.172  1.00  0.00      LA0  C
ATOM    370  O   MET A  39      35.776  47.707 -13.873  1.00  0.00      LA0  O
ATOM    371  N   VAL A  40      35.420  48.689 -11.850  1.00  0.00      LA0  N
ATOM    372  H   VAL A  40      35.300  49.559 -11.374  1.00  0.00      LA0  H
ATOM    373  CA  VAL A  40      35.109  47.432 -11.178  1.00  0.00      LA0  C
ATOM    374  CB  VAL A  40      35.762  47.408  -9.776  1.00  0.00      LA0  C
ATOM    375  CG1 VAL A  40      35.140  46.457  -8.746  1.00  0.00      LA0  C
ATOM    376  CG2 VAL A  40      37.239  47.065  -9.944  1.00  0.00      LA0  C
ATOM    377  C   VAL A  40      33.609  47.188 -11.157  1.00  0.00      LA0  C
ATOM    378  O   VAL A  40      33.121  46.220 -11.721  1.00  0.00      LA0  O
ATOM    379  N   PHE A  41      32.885  48.100 -10.491  1.00  0.00      LA0  N
ATOM    380  H   PHE A  41      33.293  48.923 -10.089  1.00  0.00      LA0  H
ATOM    381  CA  PHE A  41      31.472  47.783 -10.296  1.00  0.00      LA0  C
ATOM    382  CB  PHE A  41      31.300  46.812  -9.113  1.00  0.00      LA0  C
ATOM    383  CG  PHE A  41      29.915  46.200  -9.075  1.00  0.00      LA0  C
ATOM    384  CD1 PHE A  41      29.451  45.441 -10.173  1.00  0.00      LA0  C
ATOM    385  CD2 PHE A  41      29.111  46.394  -7.930  1.00  0.00      LA0  C
ATOM    386  CE1 PHE A  41      28.164  44.871 -10.127  1.00  0.00      LA0  C
ATOM    387  CE2 PHE A  41      27.825  45.823  -7.882  1.00  0.00      LA0  C
ATOM    388  CZ  PHE A  41      27.364  45.068  -8.982  1.00  0.00      LA0  C
ATOM    389  C   PHE A  41      30.642  49.026 -10.087  1.00  0.00      LA0  C
ATOM    390  O   PHE A  41      31.082  49.995  -9.482  1.00  0.00      LA0  O
ATOM    391  N   VAL A  42      29.418  48.948 -10.617  1.00  0.00      LA0  N
ATOM    392  H   VAL A  42      29.100  48.126 -11.089  1.00  0.00      LA0  H
ATOM    393  CA  VAL A  42      28.454  49.971 -10.240  1.00  0.00      LA0  C
ATOM    394  CB  VAL A  42      27.847  50.627 -11.484  1.00  0.00      LA0  C
ATOM    395  CG1 VAL A  42      26.924  51.786 -11.103  1.00  0.00      LA0  C
ATOM    396  CG2 VAL A  42      28.943  51.077 -12.452  1.00  0.00      LA0  C
ATOM    397  C   VAL A  42      27.390  49.308  -9.394  1.00  0.00      LA0  C
ATOM    398  O   VAL A  42      26.855  48.272  -9.766  1.00  0.00      LA0  O
ATOM    399  N   ASP A  43      27.166  49.923  -8.236  1.00  0.00      LA0  N
ATOM    400  H   ASP A  43      27.589  50.804  -8.021  1.00  0.00      LA0  H
ATOM    401  CA  ASP A  43      26.258  49.349  -7.254  1.00  0.00      LA0  C
ATOM    402  CB  ASP A  43      27.042  49.312  -5.936  1.00  0.00      LA0  C
ATOM    403  CG  ASP A  43      26.200  48.963  -4.734  1.00  0.00      LA0  C
ATOM    404  OD1 ASP A  43      25.478  47.970  -4.780  1.00  0.00      LA0  O
ATOM    405  OD2 ASP A  43      26.267  49.708  -3.763  1.00  0.00      LA0  O
ATOM    406  C   ASP A  43      24.957  50.141  -7.235  1.00  0.00      LA0  C
ATOM    407  O   ASP A  43      24.888  51.253  -7.753  1.00  0.00      LA0  O
ATOM    408  N   LEU A  44      23.911  49.499  -6.696  1.00  0.00      LA0  N
ATOM    409  H   LEU A  44      24.099  48.699  -6.116  1.00  0.00      LA0  H
ATOM    410  CA  LEU A  44      22.559  50.015  -6.904  1.00  0.00      LA0  C
ATOM    411  CB  LEU A  44      21.823  49.200  -7.974  1.00  0.00      LA0  C
ATOM    412  CG  LEU A  44      22.433  49.220  -9.377  1.00  0.00      LA0  C
ATOM    413  CD1 LEU A  44      21.779  48.163 -10.262  1.00  0.00      LA0  C
ATOM    414  CD2 LEU A  44      22.385  50.605 -10.026  1.00  0.00      LA0  C
ATOM    415  C   LEU A  44      21.711  50.016  -5.644  1.00  0.00      LA0  C
ATOM    416  O   LEU A  44      21.410  48.980  -5.066  1.00  0.00      LA0  O
ATOM    417  N   PRO A  45      21.282  51.233  -5.241  1.00  0.00      LA0  N
ATOM    418  CD  PRO A  45      21.600  52.531  -5.825  1.00  0.00      LA0  C
ATOM    419  CA  PRO A  45      20.369  51.309  -4.097  1.00  0.00      LA0  C
ATOM    420  CB  PRO A  45      20.391  52.806  -3.773  1.00  0.00      LA0  C
ATOM    421  CG  PRO A  45      20.678  53.506  -5.101  1.00  0.00      LA0  C
ATOM    422  C   PRO A  45      18.986  50.782  -4.456  1.00  0.00      LA0  C
ATOM    423  O   PRO A  45      18.328  51.281  -5.359  1.00  0.00      LA0  O
ATOM    424  N   GLU A  46      18.583  49.747  -3.705  1.00  0.00      LA0  N
ATOM    425  H   GLU A  46      19.235  49.342  -3.068  1.00  0.00      LA0  H
ATOM    426  CA  GLU A  46      17.307  49.086  -3.995  1.00  0.00      LA0  C
ATOM    427  CB  GLU A  46      17.071  47.970  -2.967  1.00  0.00      LA0  C
ATOM    428  CG  GLU A  46      15.907  47.012  -3.267  1.00  0.00      LA0  C
ATOM    429  CD  GLU A  46      16.127  46.303  -4.592  1.00  0.00      LA0  C
ATOM    430  OE1 GLU A  46      16.743  45.241  -4.592  1.00  0.00      LA0  O
ATOM    431  OE2 GLU A  46      15.679  46.813  -5.619  1.00  0.00      LA0  O
ATOM    432  C   GLU A  46      16.093  50.006  -4.110  1.00  0.00      LA0  C
ATOM    433  O   GLU A  46      15.919  50.966  -3.362  1.00  0.00      LA0  O
ATOM    434  N   VAL A  47      15.259  49.666  -5.101  1.00  0.00      LA0  N
ATOM    435  H   VAL A  47      15.418  48.777  -5.537  1.00  0.00      LA0  H
ATOM    436  CA  VAL A  47      14.016  50.408  -5.292  1.00  0.00      LA0  C
ATOM    437  CB  VAL A  47      13.348  49.951  -6.601  1.00  0.00      LA0  C
ATOM    438  CG1 VAL A  47      12.004  50.635  -6.877  1.00  0.00      LA0  C
ATOM    439  CG2 VAL A  47      14.312  50.147  -7.773  1.00  0.00      LA0  C
ATOM    440  C   VAL A  47      13.094  50.263  -4.088  1.00  0.00      LA0  C
ATOM    441  O   VAL A  47      12.866  49.183  -3.561  1.00  0.00      LA0  O
ATOM    442  N   GLY A  48      12.598  51.423  -3.648  1.00  0.00      LA0  N
ATOM    443  H   GLY A  48      12.826  52.270  -4.126  1.00  0.00      LA0  H
ATOM    444  CA  GLY A  48      11.796  51.395  -2.431  1.00  0.00      LA0  C
ATOM    445  C   GLY A  48      12.576  51.696  -1.164  1.00  0.00      LA0  C
ATOM    446  O   GLY A  48      12.016  51.829  -0.083  1.00  0.00      LA0  O
ATOM    447  N   ALA A  49      13.904  51.823  -1.326  1.00  0.00      LA0  N
ATOM    448  H   ALA A  49      14.358  51.691  -2.208  1.00  0.00      LA0  H
ATOM    449  CA  ALA A  49      14.628  52.357  -0.179  1.00  0.00      LA0  C
ATOM    450  CB  ALA A  49      16.110  51.981  -0.242  1.00  0.00      LA0  C
ATOM    451  C   ALA A  49      14.503  53.865  -0.125  1.00  0.00      LA0  C
ATOM    452  O   ALA A  49      14.437  54.535  -1.149  1.00  0.00      LA0  O
ATOM    453  N   THR A  50      14.484  54.362   1.111  1.00  0.00      LA0  N
ATOM    454  H   THR A  50      14.509  53.776   1.917  1.00  0.00      LA0  H
ATOM    455  CA  THR A  50      14.376  55.805   1.262  1.00  0.00      LA0  C
ATOM    456  CB  THR A  50      13.002  56.132   1.854  1.00  0.00      LA0  C
ATOM    457  OG1 THR A  50      11.993  55.471   1.080  1.00  0.00      LA0  O
ATOM    458  HG1 THR A  50      11.148  55.709   1.437  1.00  0.00      LA0  H
ATOM    459  CG2 THR A  50      12.713  57.633   1.950  1.00  0.00      LA0  C
ATOM    460  C   THR A  50      15.514  56.313   2.119  1.00  0.00      LA0  C
ATOM    461  O   THR A  50      15.746  55.808   3.211  1.00  0.00      LA0  O
ATOM    462  N   VAL A  51      16.234  57.286   1.552  1.00  0.00      LA0  N
ATOM    463  H   VAL A  51      15.918  57.700   0.695  1.00  0.00      LA0  H
ATOM    464  CA  VAL A  51      17.433  57.799   2.218  1.00  0.00      LA0  C
ATOM    465  CB  VAL A  51      18.703  57.305   1.506  1.00  0.00      LA0  C
ATOM    466  CG1 VAL A  51      19.043  55.867   1.906  1.00  0.00      LA0  C
ATOM    467  CG2 VAL A  51      18.597  57.458  -0.015  1.00  0.00      LA0  C
ATOM    468  C   VAL A  51      17.387  59.313   2.268  1.00  0.00      LA0  C
ATOM    469  O   VAL A  51      16.519  59.925   1.655  1.00  0.00      LA0  O
ATOM    470  N   SER A  52      18.328  59.890   3.014  1.00  0.00      LA0  N
ATOM    471  H   SER A  52      19.031  59.367   3.500  1.00  0.00      LA0  H
ATOM    472  CA  SER A  52      18.296  61.343   3.139  1.00  0.00      LA0  C
ATOM    473  CB  SER A  52      18.336  61.754   4.615  1.00  0.00      LA0  C
ATOM    474  OG  SER A  52      17.905  60.665   5.441  1.00  0.00      LA0  O
ATOM    475  HG  SER A  52      18.687  60.106   5.521  1.00  0.00      LA0  H
ATOM    476  C   SER A  52      19.384  62.040   2.343  1.00  0.00      LA0  C
ATOM    477  O   SER A  52      20.328  61.427   1.859  1.00  0.00      LA0  O
ATOM    478  N   ALA A  53      19.216  63.365   2.223  1.00  0.00      LA0  N
ATOM    479  H   ALA A  53      18.383  63.790   2.580  1.00  0.00      LA0  H
ATOM    480  CA  ALA A  53      20.217  64.164   1.522  1.00  0.00      LA0  C
ATOM    481  CB  ALA A  53      19.705  65.587   1.292  1.00  0.00      LA0  C
ATOM    482  C   ALA A  53      21.538  64.222   2.264  1.00  0.00      LA0  C
ATOM    483  O   ALA A  53      21.742  65.014   3.177  1.00  0.00      LA0  O
ATOM    484  N   GLY A  54      22.424  63.324   1.833  1.00  0.00      LA0  N
ATOM    485  H   GLY A  54      22.160  62.720   1.076  1.00  0.00      LA0  H
ATOM    486  CA  GLY A  54      23.695  63.218   2.536  1.00  0.00      LA0  C
ATOM    487  C   GLY A  54      24.026  61.805   2.971  1.00  0.00      LA0  C
ATOM    488  O   GLY A  54      25.186  61.460   3.164  1.00  0.00      LA0  O
ATOM    489  N   ASP A  55      22.962  60.998   3.093  1.00  0.00      LA0  N
ATOM    490  H   ASP A  55      22.021  61.315   2.976  1.00  0.00      LA0  H
ATOM    491  CA  ASP A  55      23.172  59.582   3.393  1.00  0.00      LA0  C
ATOM    492  CB  ASP A  55      21.849  58.838   3.644  1.00  0.00      LA0  C
ATOM    493  CG  ASP A  55      20.982  59.393   4.771  1.00  0.00      LA0  C
ATOM    494  OD1 ASP A  55      21.209  60.500   5.253  1.00  0.00      LA0  O
ATOM    495  OD2 ASP A  55      20.016  58.726   5.134  1.00  0.00      LA0  O
ATOM    496  C   ASP A  55      23.849  58.919   2.213  1.00  0.00      LA0  C
ATOM    497  O   ASP A  55      23.717  59.371   1.077  1.00  0.00      LA0  O
ATOM    498  N   ASP A  56      24.583  57.844   2.505  1.00  0.00      LA0  N
ATOM    499  H   ASP A  56      24.652  57.428   3.414  1.00  0.00      LA0  H
ATOM    500  CA  ASP A  56      25.095  57.107   1.359  1.00  0.00      LA0  C
ATOM    501  CB  ASP A  56      26.376  56.347   1.725  1.00  0.00      LA0  C
ATOM    502  CG  ASP A  56      26.145  55.331   2.829  1.00  0.00      LA0  C
ATOM    503  OD1 ASP A  56      26.123  55.711   4.001  1.00  0.00      LA0  O
ATOM    504  OD2 ASP A  56      26.032  54.152   2.511  1.00  0.00      LA0  O
ATOM    505  C   ASP A  56      24.028  56.226   0.741  1.00  0.00      LA0  C
ATOM    506  O   ASP A  56      22.933  56.058   1.269  1.00  0.00      LA0  O
ATOM    507  N   CYS A  57      24.367  55.710  -0.443  1.00  0.00      LA0  N
ATOM    508  H   CYS A  57      25.232  55.973  -0.871  1.00  0.00      LA0  H
ATOM    509  CA  CYS A  57      23.358  54.875  -1.084  1.00  0.00      LA0  C
ATOM    510  CB  CYS A  57      22.388  55.720  -1.917  1.00  0.00      LA0  C
ATOM    511  SG  CYS A  57      23.149  56.524  -3.349  1.00  0.00      LA0  S
ATOM    512  C   CYS A  57      23.897  53.718  -1.895  1.00  0.00      LA0  C
ATOM    513  O   CYS A  57      23.235  52.697  -2.038  1.00  0.00      LA0  O
ATOM    514  N   ALA A  58      25.116  53.923  -2.425  1.00  0.00      LA0  N
ATOM    515  H   ALA A  58      25.611  54.786  -2.299  1.00  0.00      LA0  H
ATOM    516  CA  ALA A  58      25.746  52.882  -3.236  1.00  0.00      LA0  C
ATOM    517  CB  ALA A  58      25.066  52.766  -4.601  1.00  0.00      LA0  C
ATOM    518  C   ALA A  58      27.192  53.247  -3.485  1.00  0.00      LA0  C
ATOM    519  O   ALA A  58      27.629  54.335  -3.121  1.00  0.00      LA0  O
ATOM    520  N   VAL A  59      27.913  52.334  -4.145  1.00  0.00      LA0  N
ATOM    521  H   VAL A  59      27.522  51.420  -4.302  1.00  0.00      LA0  H
ATOM    522  CA  VAL A  59      29.216  52.755  -4.662  1.00  0.00      LA0  C
ATOM    523  CB  VAL A  59      30.394  52.062  -3.966  1.00  0.00      LA0  C
ATOM    524  CG1 VAL A  59      30.887  52.912  -2.801  1.00  0.00      LA0  C
ATOM    525  CG2 VAL A  59      30.113  50.598  -3.614  1.00  0.00      LA0  C
ATOM    526  C   VAL A  59      29.375  52.622  -6.163  1.00  0.00      LA0  C
ATOM    527  O   VAL A  59      28.650  51.920  -6.855  1.00  0.00      LA0  O
ATOM    528  N   ALA A  60      30.395  53.338  -6.640  1.00  0.00      LA0  N
ATOM    529  H   ALA A  60      30.892  53.966  -6.038  1.00  0.00      LA0  H
ATOM    530  CA  ALA A  60      30.851  53.105  -8.001  1.00  0.00      LA0  C
ATOM    531  CB  ALA A  60      30.442  54.255  -8.923  1.00  0.00      LA0  C
ATOM    532  C   ALA A  60      32.353  52.989  -7.957  1.00  0.00      LA0  C
ATOM    533  O   ALA A  60      33.071  53.971  -7.821  1.00  0.00      LA0  O
ATOM    534  N   GLU A  61      32.800  51.735  -8.013  1.00  0.00      LA0  N
ATOM    535  H   GLU A  61      32.189  50.983  -8.257  1.00  0.00      LA0  H
ATOM    536  CA  GLU A  61      34.221  51.537  -7.769  1.00  0.00      LA0  C
ATOM    537  CB  GLU A  61      34.462  50.478  -6.709  1.00  0.00      LA0  C
ATOM    538  CG  GLU A  61      33.862  50.823  -5.351  1.00  0.00      LA0  C
ATOM    539  CD  GLU A  61      34.665  50.095  -4.299  1.00  0.00      LA0  C
ATOM    540  OE1 GLU A  61      34.712  48.870  -4.337  1.00  0.00      LA0  O
ATOM    541  OE2 GLU A  61      35.287  50.747  -3.465  1.00  0.00      LA0  O
ATOM    542  C   GLU A  61      35.011  51.172  -8.994  1.00  0.00      LA0  C
ATOM    543  O   GLU A  61      34.516  50.550  -9.930  1.00  0.00      LA0  O
ATOM    544  N   SER A  62      36.276  51.583  -8.941  1.00  0.00      LA0  N
ATOM    545  H   SER A  62      36.621  52.071  -8.137  1.00  0.00      LA0  H
ATOM    546  CA  SER A  62      37.173  51.230 -10.025  1.00  0.00      LA0  C
ATOM    547  CB  SER A  62      37.814  52.493 -10.572  1.00  0.00      LA0  C
ATOM    548  OG  SER A  62      38.770  53.048  -9.651  1.00  0.00      LA0  O
ATOM    549  HG  SER A  62      39.252  53.691 -10.175  1.00  0.00      LA0  H
ATOM    550  C   SER A  62      38.235  50.257  -9.580  1.00  0.00      LA0  C
ATOM    551  O   SER A  62      38.262  49.822  -8.439  1.00  0.00      LA0  O
ATOM    552  N   VAL A  63      39.164  49.986 -10.508  1.00  0.00      LA0  N
ATOM    553  H   VAL A  63      39.046  50.314 -11.446  1.00  0.00      LA0  H
ATOM    554  CA  VAL A  63      40.357  49.241 -10.109  1.00  0.00      LA0  C
ATOM    555  CB  VAL A  63      41.169  48.832 -11.346  1.00  0.00      LA0  C
ATOM    556  CG1 VAL A  63      40.363  47.873 -12.225  1.00  0.00      LA0  C
ATOM    557  CG2 VAL A  63      41.678  50.046 -12.131  1.00  0.00      LA0  C
ATOM    558  C   VAL A  63      41.246  49.928  -9.073  1.00  0.00      LA0  C
ATOM    559  O   VAL A  63      42.177  49.338  -8.544  1.00  0.00      LA0  O
ATOM    560  N   LYS A  64      40.937  51.209  -8.797  1.00  0.00      LA0  N
ATOM    561  H   LYS A  64      40.181  51.687  -9.241  1.00  0.00      LA0  H
ATOM    562  CA  LYS A  64      41.680  51.776  -7.684  1.00  0.00      LA0  C
ATOM    563  CB  LYS A  64      42.522  52.991  -8.106  1.00  0.00      LA0  C
ATOM    564  CG  LYS A  64      43.670  53.293  -7.125  1.00  0.00      LA0  C
ATOM    565  CD  LYS A  64      43.327  54.258  -5.980  1.00  0.00      LA0  C
ATOM    566  CE  LYS A  64      43.971  53.886  -4.636  1.00  0.00      LA0  C
ATOM    567  NZ  LYS A  64      43.220  52.806  -3.983  1.00  0.00      LA0  N
ATOM    568  HZ1 LYS A  64      43.743  52.370  -3.194  1.00  0.00      LA0  H
ATOM    569  HZ2 LYS A  64      42.375  53.167  -3.491  1.00  0.00      LA0  H
ATOM    570  HZ3 LYS A  64      42.871  52.060  -4.616  1.00  0.00      LA0  H
ATOM    571  C   LYS A  64      40.873  52.044  -6.432  1.00  0.00      LA0  C
ATOM    572  O   LYS A  64      41.355  51.778  -5.335  1.00  0.00      LA0  O
ATOM    573  N   ALA A  65      39.679  52.625  -6.607  1.00  0.00      LA0  N
ATOM    574  H   ALA A  65      39.247  52.765  -7.503  1.00  0.00      LA0  H
ATOM    575  CA  ALA A  65      39.010  53.101  -5.395  1.00  0.00      LA0  C
ATOM    576  CB  ALA A  65      39.597  54.442  -4.932  1.00  0.00      LA0  C
ATOM    577  C   ALA A  65      37.529  53.302  -5.595  1.00  0.00      LA0  C
ATOM    578  O   ALA A  65      37.029  53.258  -6.713  1.00  0.00      LA0  O
ATOM    579  N   ALA A  66      36.866  53.567  -4.465  1.00  0.00      LA0  N
ATOM    580  H   ALA A  66      37.326  53.512  -3.577  1.00  0.00      LA0  H
ATOM    581  CA  ALA A  66      35.482  54.009  -4.574  1.00  0.00      LA0  C
ATOM    582  CB  ALA A  66      34.764  53.896  -3.228  1.00  0.00      LA0  C
ATOM    583  C   ALA A  66      35.354  55.448  -5.015  1.00  0.00      LA0  C
ATOM    584  O   ALA A  66      36.090  56.328  -4.588  1.00  0.00      LA0  O
ATOM    585  N   SER A  67      34.324  55.652  -5.836  1.00  0.00      LA0  N
ATOM    586  H   SER A  67      33.906  54.884  -6.323  1.00  0.00      LA0  H
ATOM    587  CA  SER A  67      33.524  56.840  -5.577  1.00  0.00      LA0  C
ATOM    588  CB  SER A  67      32.969  57.411  -6.888  1.00  0.00      LA0  C
ATOM    589  OG  SER A  67      32.279  58.655  -6.686  1.00  0.00      LA0  O
ATOM    590  HG  SER A  67      31.524  58.496  -6.117  1.00  0.00      LA0  H
ATOM    591  C   SER A  67      32.387  56.343  -4.717  1.00  0.00      LA0  C
ATOM    592  O   SER A  67      31.746  55.355  -5.065  1.00  0.00      LA0  O
ATOM    593  N   ASP A  68      32.140  57.046  -3.605  1.00  0.00      LA0  N
ATOM    594  H   ASP A  68      32.696  57.815  -3.289  1.00  0.00      LA0  H
ATOM    595  CA  ASP A  68      30.846  56.757  -2.992  1.00  0.00      LA0  C
ATOM    596  CB  ASP A  68      30.673  57.352  -1.586  1.00  0.00      LA0  C
ATOM    597  CG  ASP A  68      31.917  57.332  -0.712  1.00  0.00      LA0  C
ATOM    598  OD1 ASP A  68      32.229  56.311  -0.111  1.00  0.00      LA0  O
ATOM    599  OD2 ASP A  68      32.539  58.377  -0.548  1.00  0.00      LA0  O
ATOM    600  C   ASP A  68      29.758  57.330  -3.886  1.00  0.00      LA0  C
ATOM    601  O   ASP A  68      30.043  58.102  -4.799  1.00  0.00      LA0  O
ATOM    602  N   ILE A  69      28.521  56.924  -3.594  1.00  0.00      LA0  N
ATOM    603  H   ILE A  69      28.357  56.176  -2.946  1.00  0.00      LA0  H
ATOM    604  CA  ILE A  69      27.382  57.622  -4.178  1.00  0.00      LA0  C
ATOM    605  CB  ILE A  69      26.639  56.741  -5.197  1.00  0.00      LA0  C
ATOM    606  CG2 ILE A  69      25.511  57.515  -5.885  1.00  0.00      LA0  C
ATOM    607  CG1 ILE A  69      27.582  56.109  -6.221  1.00  0.00      LA0  C
ATOM    608  CD1 ILE A  69      26.887  55.022  -7.037  1.00  0.00      LA0  C
ATOM    609  C   ILE A  69      26.464  57.969  -3.030  1.00  0.00      LA0  C
ATOM    610  O   ILE A  69      26.026  57.090  -2.291  1.00  0.00      LA0  O
ATOM    611  N   TYR A  70      26.226  59.273  -2.882  1.00  0.00      LA0  N
ATOM    612  H   TYR A  70      26.558  59.968  -3.527  1.00  0.00      LA0  H
ATOM    613  CA  TYR A  70      25.302  59.650  -1.821  1.00  0.00      LA0  C
ATOM    614  CB  TYR A  70      25.838  60.863  -1.045  1.00  0.00      LA0  C
ATOM    615  CG  TYR A  70      27.148  60.524  -0.365  1.00  0.00      LA0  C
ATOM    616  CD1 TYR A  70      27.144  60.080   0.974  1.00  0.00      LA0  C
ATOM    617  CE1 TYR A  70      28.364  59.741   1.588  1.00  0.00      LA0  C
ATOM    618  CD2 TYR A  70      28.344  60.660  -1.094  1.00  0.00      LA0  C
ATOM    619  CE2 TYR A  70      29.561  60.331  -0.480  1.00  0.00      LA0  C
ATOM    620  CZ  TYR A  70      29.557  59.855   0.845  1.00  0.00      LA0  C
ATOM    621  OH  TYR A  70      30.761  59.481   1.413  1.00  0.00      LA0  O
ATOM    622  HH  TYR A  70      31.354  59.271   0.691  1.00  0.00      LA0  H
ATOM    623  C   TYR A  70      23.928  59.910  -2.400  1.00  0.00      LA0  C
ATOM    624  O   TYR A  70      23.703  59.792  -3.600  1.00  0.00      LA0  O
ATOM    625  N   ALA A  71      23.008  60.278  -1.504  1.00  0.00      LA0  N
ATOM    626  H   ALA A  71      23.223  60.283  -0.525  1.00  0.00      LA0  H
ATOM    627  CA  ALA A  71      21.753  60.809  -2.014  1.00  0.00      LA0  C
ATOM    628  CB  ALA A  71      20.577  60.299  -1.187  1.00  0.00      LA0  C
ATOM    629  C   ALA A  71      21.773  62.324  -1.975  1.00  0.00      LA0  C
ATOM    630  O   ALA A  71      21.782  62.941  -0.918  1.00  0.00      LA0  O
ATOM    631  N   PRO A  72      21.813  62.922  -3.188  1.00  0.00      LA0  N
ATOM    632  CD  PRO A  72      21.889  62.272  -4.491  1.00  0.00      LA0  C
ATOM    633  CA  PRO A  72      21.869  64.385  -3.276  1.00  0.00      LA0  C
ATOM    634  CB  PRO A  72      22.024  64.620  -4.784  1.00  0.00      LA0  C
ATOM    635  CG  PRO A  72      22.574  63.317  -5.357  1.00  0.00      LA0  C
ATOM    636  C   PRO A  72      20.661  65.097  -2.676  1.00  0.00      LA0  C
ATOM    637  O   PRO A  72      20.766  66.110  -1.998  1.00  0.00      LA0  O
ATOM    638  N   VAL A  73      19.495  64.513  -2.985  1.00  0.00      LA0  N
ATOM    639  H   VAL A  73      19.489  63.641  -3.469  1.00  0.00      LA0  H
ATOM    640  CA  VAL A  73      18.264  64.947  -2.329  1.00  0.00      LA0  C
ATOM    641  CB  VAL A  73      17.213  65.365  -3.368  1.00  0.00      LA0  C
ATOM    642  CG1 VAL A  73      17.611  66.669  -4.057  1.00  0.00      LA0  C
ATOM    643  CG2 VAL A  73      16.939  64.261  -4.393  1.00  0.00      LA0  C
ATOM    644  C   VAL A  73      17.777  63.777  -1.501  1.00  0.00      LA0  C
ATOM    645  O   VAL A  73      18.283  62.672  -1.678  1.00  0.00      LA0  O
ATOM    646  N   SER A  74      16.811  64.034  -0.614  1.00  0.00      LA0  N
ATOM    647  H   SER A  74      16.319  64.909  -0.567  1.00  0.00      LA0  H
ATOM    648  CA  SER A  74      16.287  62.854   0.065  1.00  0.00      LA0  C
ATOM    649  CB  SER A  74      15.739  63.207   1.450  1.00  0.00      LA0  C
ATOM    650  OG  SER A  74      16.580  64.180   2.084  1.00  0.00      LA0  O
ATOM    651  HG  SER A  74      16.256  65.019   1.748  1.00  0.00      LA0  H
ATOM    652  C   SER A  74      15.229  62.169  -0.776  1.00  0.00      LA0  C
ATOM    653  O   SER A  74      14.858  62.642  -1.846  1.00  0.00      LA0  O
ATOM    654  N   GLY A  75      14.747  61.040  -0.254  1.00  0.00      LA0  N
ATOM    655  H   GLY A  75      15.164  60.608   0.546  1.00  0.00      LA0  H
ATOM    656  CA  GLY A  75      13.604  60.456  -0.928  1.00  0.00      LA0  C
ATOM    657  C   GLY A  75      13.792  59.002  -1.280  1.00  0.00      LA0  C
ATOM    658  O   GLY A  75      14.609  58.281  -0.717  1.00  0.00      LA0  O
ATOM    659  N   GLU A  76      12.934  58.613  -2.221  1.00  0.00      LA0  N
ATOM    660  H   GLU A  76      12.483  59.331  -2.754  1.00  0.00      LA0  H
ATOM    661  CA  GLU A  76      12.669  57.208  -2.497  1.00  0.00      LA0  C
ATOM    662  CB  GLU A  76      11.148  57.092  -2.555  1.00  0.00      LA0  C
ATOM    663  CG  GLU A  76      10.481  55.731  -2.753  1.00  0.00      LA0  C
ATOM    664  CD  GLU A  76       8.988  55.995  -2.841  1.00  0.00      LA0  C
ATOM    665  OE1 GLU A  76       8.381  56.379  -1.842  1.00  0.00      LA0  O
ATOM    666  OE2 GLU A  76       8.422  55.926  -3.930  1.00  0.00      LA0  O
ATOM    667  C   GLU A  76      13.331  56.793  -3.794  1.00  0.00      LA0  C
ATOM    668  O   GLU A  76      13.222  57.470  -4.811  1.00  0.00      LA0  O
ATOM    669  N   ILE A  77      14.040  55.663  -3.734  1.00  0.00      LA0  N
ATOM    670  H   ILE A  77      14.061  55.134  -2.885  1.00  0.00      LA0  H
ATOM    671  CA  ILE A  77      14.656  55.199  -4.976  1.00  0.00      LA0  C
ATOM    672  CB  ILE A  77      15.811  54.218  -4.720  1.00  0.00      LA0  C
ATOM    673  CG2 ILE A  77      16.593  53.977  -6.016  1.00  0.00      LA0  C
ATOM    674  CG1 ILE A  77      16.718  54.639  -3.557  1.00  0.00      LA0  C
ATOM    675  CD1 ILE A  77      17.444  55.969  -3.758  1.00  0.00      LA0  C
ATOM    676  C   ILE A  77      13.615  54.547  -5.864  1.00  0.00      LA0  C
ATOM    677  O   ILE A  77      13.076  53.498  -5.542  1.00  0.00      LA0  O
ATOM    678  N   VAL A  78      13.331  55.221  -6.980  1.00  0.00      LA0  N
ATOM    679  H   VAL A  78      13.844  56.052  -7.200  1.00  0.00      LA0  H
ATOM    680  CA  VAL A  78      12.270  54.667  -7.817  1.00  0.00      LA0  C
ATOM    681  CB  VAL A  78      11.292  55.757  -8.269  1.00  0.00      LA0  C
ATOM    682  CG1 VAL A  78      10.480  56.252  -7.072  1.00  0.00      LA0  C
ATOM    683  CG2 VAL A  78      11.982  56.899  -9.021  1.00  0.00      LA0  C
ATOM    684  C   VAL A  78      12.728  53.814  -8.986  1.00  0.00      LA0  C
ATOM    685  O   VAL A  78      11.973  53.016  -9.526  1.00  0.00      LA0  O
ATOM    686  N   ALA A  79      14.000  54.004  -9.363  1.00  0.00      LA0  N
ATOM    687  H   ALA A  79      14.594  54.672  -8.911  1.00  0.00      LA0  H
ATOM    688  CA  ALA A  79      14.499  53.184 -10.465  1.00  0.00      LA0  C
ATOM    689  CB  ALA A  79      14.196  53.833 -11.820  1.00  0.00      LA0  C
ATOM    690  C   ALA A  79      15.991  53.013 -10.350  1.00  0.00      LA0  C
ATOM    691  O   ALA A  79      16.668  53.871  -9.799  1.00  0.00      LA0  O
ATOM    692  N   VAL A  80      16.471  51.889 -10.889  1.00  0.00      LA0  N
ATOM    693  H   VAL A  80      15.878  51.226 -11.348  1.00  0.00      LA0  H
ATOM    694  CA  VAL A  80      17.917  51.690 -10.948  1.00  0.00      LA0  C
ATOM    695  CB  VAL A  80      18.394  50.634  -9.937  1.00  0.00      LA0  C
ATOM    696  CG1 VAL A  80      18.324  51.168  -8.509  1.00  0.00      LA0  C
ATOM    697  CG2 VAL A  80      17.664  49.295 -10.094  1.00  0.00      LA0  C
ATOM    698  C   VAL A  80      18.311  51.282 -12.348  1.00  0.00      LA0  C
ATOM    699  O   VAL A  80      17.475  50.855 -13.135  1.00  0.00      LA0  O
ATOM    700  N   ASN A  81      19.608  51.427 -12.621  1.00  0.00      LA0  N
ATOM    701  H   ASN A  81      20.230  51.829 -11.945  1.00  0.00      LA0  H
ATOM    702  CA  ASN A  81      20.117  50.912 -13.888  1.00  0.00      LA0  C
ATOM    703  CB  ASN A  81      21.144  51.903 -14.440  1.00  0.00      LA0  C
ATOM    704  CG  ASN A  81      21.660  51.519 -15.815  1.00  0.00      LA0  C
ATOM    705  OD1 ASN A  81      21.518  50.401 -16.292  1.00  0.00      LA0  O
ATOM    706  ND2 ASN A  81      22.288  52.520 -16.435  1.00  0.00      LA0  N
ATOM    707 HD21 ASN A  81      22.384  53.401 -15.965  1.00  0.00      LA0  H
ATOM    708 HD22 ASN A  81      22.705  52.456 -17.341  1.00  0.00      LA0  H
ATOM    709  C   ASN A  81      20.717  49.534 -13.693  1.00  0.00      LA0  C
ATOM    710  O   ASN A  81      21.908  49.386 -13.446  1.00  0.00      LA0  O
ATOM    711  N   ASP A  82      19.840  48.523 -13.787  1.00  0.00      LA0  N
ATOM    712  H   ASP A  82      18.906  48.653 -14.129  1.00  0.00      LA0  H
ATOM    713  CA  ASP A  82      20.331  47.162 -13.553  1.00  0.00      LA0  C
ATOM    714  CB  ASP A  82      19.168  46.155 -13.508  1.00  0.00      LA0  C
ATOM    715  CG  ASP A  82      18.619  45.883 -14.898  1.00  0.00      LA0  C
ATOM    716  OD1 ASP A  82      18.678  44.735 -15.330  1.00  0.00      LA0  O
ATOM    717  OD2 ASP A  82      18.203  46.831 -15.563  1.00  0.00      LA0  O
ATOM    718  C   ASP A  82      21.420  46.735 -14.528  1.00  0.00      LA0  C
ATOM    719  O   ASP A  82      22.432  46.137 -14.165  1.00  0.00      LA0  O
ATOM    720  N   ALA A  83      21.193  47.160 -15.783  1.00  0.00      LA0  N
ATOM    721  H   ALA A  83      20.245  47.430 -15.976  1.00  0.00      LA0  H
ATOM    722  CA  ALA A  83      22.183  46.977 -16.840  1.00  0.00      LA0  C
ATOM    723  CB  ALA A  83      21.764  47.712 -18.114  1.00  0.00      LA0  C
ATOM    724  C   ALA A  83      23.593  47.397 -16.467  1.00  0.00      LA0  C
ATOM    725  O   ALA A  83      24.556  46.717 -16.787  1.00  0.00      LA0  O
ATOM    726  N   LEU A  84      23.693  48.511 -15.723  1.00  0.00      LA0  N
ATOM    727  H   LEU A  84      22.864  49.035 -15.512  1.00  0.00      LA0  H
ATOM    728  CA  LEU A  84      25.023  48.935 -15.273  1.00  0.00      LA0  C
ATOM    729  CB  LEU A  84      24.941  50.200 -14.426  1.00  0.00      LA0  C
ATOM    730  CG  LEU A  84      25.395  51.433 -15.201  1.00  0.00      LA0  C
ATOM    731  CD1 LEU A  84      25.247  52.703 -14.371  1.00  0.00      LA0  C
ATOM    732  CD2 LEU A  84      26.819  51.277 -15.728  1.00  0.00      LA0  C
ATOM    733  C   LEU A  84      25.862  47.890 -14.552  1.00  0.00      LA0  C
ATOM    734  O   LEU A  84      27.071  47.801 -14.724  1.00  0.00      LA0  O
ATOM    735  N   SER A  85      25.158  47.069 -13.762  1.00  0.00      LA0  N
ATOM    736  H   SER A  85      24.180  47.217 -13.617  1.00  0.00      LA0  H
ATOM    737  CA  SER A  85      25.859  45.974 -13.087  1.00  0.00      LA0  C
ATOM    738  CB  SER A  85      24.902  45.223 -12.162  1.00  0.00      LA0  C
ATOM    739  OG  SER A  85      23.815  46.070 -11.776  1.00  0.00      LA0  O
ATOM    740  HG  SER A  85      23.170  46.022 -12.476  1.00  0.00      LA0  H
ATOM    741  C   SER A  85      26.540  44.983 -14.023  1.00  0.00      LA0  C
ATOM    742  O   SER A  85      27.604  44.446 -13.748  1.00  0.00      LA0  O
ATOM    743  N   ASP A  86      25.851  44.770 -15.156  1.00  0.00      LA0  N
ATOM    744  H   ASP A  86      25.037  45.320 -15.350  1.00  0.00      LA0  H
ATOM    745  CA  ASP A  86      26.390  43.900 -16.202  1.00  0.00      LA0  C
ATOM    746  CB  ASP A  86      25.254  43.539 -17.167  1.00  0.00      LA0  C
ATOM    747  CG  ASP A  86      25.514  42.251 -17.924  1.00  0.00      LA0  C
ATOM    748  OD1 ASP A  86      26.016  41.303 -17.332  1.00  0.00      LA0  O
ATOM    749  OD2 ASP A  86      25.112  42.144 -19.075  1.00  0.00      LA0  O
ATOM    750  C   ASP A  86      27.509  44.579 -16.967  1.00  0.00      LA0  C
ATOM    751  O   ASP A  86      28.553  44.027 -17.298  1.00  0.00      LA0  O
ATOM    752  N   SER A  87      27.204  45.851 -17.239  1.00  0.00      LA0  N
ATOM    753  H   SER A  87      26.349  46.237 -16.901  1.00  0.00      LA0  H
ATOM    754  CA  SER A  87      28.016  46.658 -18.136  1.00  0.00      LA0  C
ATOM    755  CB  SER A  87      27.143  47.040 -19.331  1.00  0.00      LA0  C
ATOM    756  OG  SER A  87      26.239  45.971 -19.654  1.00  0.00      LA0  O
ATOM    757  HG  SER A  87      26.639  45.167 -19.343  1.00  0.00      LA0  H
ATOM    758  C   SER A  87      28.581  47.915 -17.484  1.00  0.00      LA0  C
ATOM    759  O   SER A  87      28.122  49.029 -17.725  1.00  0.00      LA0  O
ATOM    760  N   PRO A  88      29.621  47.731 -16.632  1.00  0.00      LA0  N
ATOM    761  CD  PRO A  88      30.363  46.508 -16.353  1.00  0.00      LA0  C
ATOM    762  CA  PRO A  88      30.120  48.879 -15.868  1.00  0.00      LA0  C
ATOM    763  CB  PRO A  88      31.140  48.232 -14.925  1.00  0.00      LA0  C
ATOM    764  CG  PRO A  88      31.633  46.993 -15.667  1.00  0.00      LA0  C
ATOM    765  C   PRO A  88      30.698  49.975 -16.750  1.00  0.00      LA0  C
ATOM    766  O   PRO A  88      30.677  51.156 -16.419  1.00  0.00      LA0  O
ATOM    767  N   GLU A  89      31.194  49.532 -17.917  1.00  0.00      LA0  N
ATOM    768  H   GLU A  89      31.164  48.563 -18.177  1.00  0.00      LA0  H
ATOM    769  CA  GLU A  89      31.795  50.485 -18.837  1.00  0.00      LA0  C
ATOM    770  CB  GLU A  89      32.585  49.762 -19.940  1.00  0.00      LA0  C
ATOM    771  CG  GLU A  89      31.810  48.869 -20.924  1.00  0.00      LA0  C
ATOM    772  CD  GLU A  89      31.261  47.610 -20.271  1.00  0.00      LA0  C
ATOM    773  OE1 GLU A  89      31.996  46.878 -19.612  1.00  0.00      LA0  O
ATOM    774  OE2 GLU A  89      30.080  47.339 -20.437  1.00  0.00      LA0  O
ATOM    775  C   GLU A  89      30.888  51.585 -19.375  1.00  0.00      LA0  C
ATOM    776  O   GLU A  89      31.374  52.575 -19.902  1.00  0.00      LA0  O
ATOM    777  N   LEU A  90      29.565  51.435 -19.156  1.00  0.00      LA0  N
ATOM    778  H   LEU A  90      29.202  50.580 -18.779  1.00  0.00      LA0  H
ATOM    779  CA  LEU A  90      28.689  52.578 -19.457  1.00  0.00      LA0  C
ATOM    780  CB  LEU A  90      27.217  52.227 -19.246  1.00  0.00      LA0  C
ATOM    781  CG  LEU A  90      26.703  51.069 -20.102  1.00  0.00      LA0  C
ATOM    782  CD1 LEU A  90      25.291  50.656 -19.683  1.00  0.00      LA0  C
ATOM    783  CD2 LEU A  90      26.796  51.373 -21.599  1.00  0.00      LA0  C
ATOM    784  C   LEU A  90      29.016  53.859 -18.692  1.00  0.00      LA0  C
ATOM    785  O   LEU A  90      28.865  54.979 -19.162  1.00  0.00      LA0  O
ATOM    786  N   VAL A  91      29.517  53.649 -17.463  1.00  0.00      LA0  N
ATOM    787  H   VAL A  91      29.655  52.719 -17.116  1.00  0.00      LA0  H
ATOM    788  CA  VAL A  91      30.012  54.826 -16.743  1.00  0.00      LA0  C
ATOM    789  CB  VAL A  91      30.227  54.489 -15.258  1.00  0.00      LA0  C
ATOM    790  CG1 VAL A  91      30.876  55.619 -14.457  1.00  0.00      LA0  C
ATOM    791  CG2 VAL A  91      28.891  54.122 -14.620  1.00  0.00      LA0  C
ATOM    792  C   VAL A  91      31.257  55.428 -17.385  1.00  0.00      LA0  C
ATOM    793  O   VAL A  91      31.495  56.625 -17.345  1.00  0.00      LA0  O
ATOM    794  N   ASN A  92      32.038  54.534 -18.004  1.00  0.00      LA0  N
ATOM    795  H   ASN A  92      31.770  53.576 -18.089  1.00  0.00      LA0  H
ATOM    796  CA  ASN A  92      33.202  55.056 -18.715  1.00  0.00      LA0  C
ATOM    797  CB  ASN A  92      34.295  54.000 -18.901  1.00  0.00      LA0  C
ATOM    798  CG  ASN A  92      34.820  53.504 -17.568  1.00  0.00      LA0  C
ATOM    799  OD1 ASN A  92      34.590  52.367 -17.176  1.00  0.00      LA0  O
ATOM    800  ND2 ASN A  92      35.577  54.381 -16.903  1.00  0.00      LA0  N
ATOM    801 HD21 ASN A  92      35.656  55.342 -17.182  1.00  0.00      LA0  H
ATOM    802 HD22 ASN A  92      36.082  54.091 -16.087  1.00  0.00      LA0  H
ATOM    803  C   ASN A  92      32.885  55.692 -20.056  1.00  0.00      LA0  C
ATOM    804  O   ASN A  92      33.650  56.506 -20.558  1.00  0.00      LA0  O
ATOM    805  N   SER A  93      31.733  55.300 -20.625  1.00  0.00      LA0  N
ATOM    806  H   SER A  93      31.135  54.591 -20.247  1.00  0.00      LA0  H
ATOM    807  CA  SER A  93      31.337  55.969 -21.860  1.00  0.00      LA0  C
ATOM    808  CB  SER A  93      30.416  55.061 -22.683  1.00  0.00      LA0  C
ATOM    809  OG  SER A  93      29.460  54.410 -21.837  1.00  0.00      LA0  O
ATOM    810  HG  SER A  93      28.653  54.935 -21.855  1.00  0.00      LA0  H
ATOM    811  C   SER A  93      30.726  57.338 -21.635  1.00  0.00      LA0  C
ATOM    812  O   SER A  93      31.221  58.349 -22.117  1.00  0.00      LA0  O
ATOM    813  N   GLU A  94      29.616  57.314 -20.882  1.00  0.00      LA0  N
ATOM    814  H   GLU A  94      29.217  56.444 -20.577  1.00  0.00      LA0  H
ATOM    815  CA  GLU A  94      28.900  58.556 -20.603  1.00  0.00      LA0  C
ATOM    816  CB  GLU A  94      28.051  59.048 -21.795  1.00  0.00      LA0  C
ATOM    817  CG  GLU A  94      27.707  58.044 -22.909  1.00  0.00      LA0  C
ATOM    818  CD  GLU A  94      26.705  57.003 -22.455  1.00  0.00      LA0  C
ATOM    819  OE1 GLU A  94      25.549  57.110 -22.851  1.00  0.00      LA0  O
ATOM    820  OE2 GLU A  94      27.074  56.081 -21.729  1.00  0.00      LA0  O
ATOM    821  C   GLU A  94      28.061  58.480 -19.343  1.00  0.00      LA0  C
ATOM    822  O   GLU A  94      26.875  58.161 -19.333  1.00  0.00      LA0  O
ATOM    823  N   PRO A  95      28.709  58.855 -18.219  1.00  0.00      LA0  N
ATOM    824  CD  PRO A  95      30.069  59.373 -18.110  1.00  0.00      LA0  C
ATOM    825  CA  PRO A  95      28.025  58.766 -16.925  1.00  0.00      LA0  C
ATOM    826  CB  PRO A  95      29.155  59.062 -15.937  1.00  0.00      LA0  C
ATOM    827  CG  PRO A  95      30.126  59.955 -16.703  1.00  0.00      LA0  C
ATOM    828  C   PRO A  95      26.817  59.688 -16.790  1.00  0.00      LA0  C
ATOM    829  O   PRO A  95      25.963  59.505 -15.934  1.00  0.00      LA0  O
ATOM    830  N   TYR A  96      26.763  60.687 -17.688  1.00  0.00      LA0  N
ATOM    831  H   TYR A  96      27.514  60.812 -18.335  1.00  0.00      LA0  H
ATOM    832  CA  TYR A  96      25.587  61.558 -17.701  1.00  0.00      LA0  C
ATOM    833  CB  TYR A  96      25.949  62.926 -18.285  1.00  0.00      LA0  C
ATOM    834  CG  TYR A  96      27.056  63.566 -17.479  1.00  0.00      LA0  C
ATOM    835  CD1 TYR A  96      26.817  63.893 -16.132  1.00  0.00      LA0  C
ATOM    836  CE1 TYR A  96      27.835  64.503 -15.383  1.00  0.00      LA0  C
ATOM    837  CD2 TYR A  96      28.295  63.824 -18.097  1.00  0.00      LA0  C
ATOM    838  CE2 TYR A  96      29.309  64.444 -17.349  1.00  0.00      LA0  C
ATOM    839  CZ  TYR A  96      29.064  64.779 -16.003  1.00  0.00      LA0  C
ATOM    840  OH  TYR A  96      30.052  65.397 -15.260  1.00  0.00      LA0  O
ATOM    841  HH  TYR A  96      30.543  65.979 -15.843  1.00  0.00      LA0  H
ATOM    842  C   TYR A  96      24.357  61.002 -18.408  1.00  0.00      LA0  C
ATOM    843  O   TYR A  96      23.252  61.533 -18.287  1.00  0.00      LA0  O
ATOM    844  N   ALA A  97      24.607  59.930 -19.175  1.00  0.00      LA0  N
ATOM    845  H   ALA A  97      25.515  59.513 -19.224  1.00  0.00      LA0  H
ATOM    846  CA  ALA A  97      23.515  59.309 -19.910  1.00  0.00      LA0  C
ATOM    847  CB  ALA A  97      23.660  59.568 -21.414  1.00  0.00      LA0  C
ATOM    848  C   ALA A  97      23.397  57.825 -19.600  1.00  0.00      LA0  C
ATOM    849  O   ALA A  97      22.680  57.446 -18.685  1.00  0.00      LA0  O
ATOM    850  N   GLY A  98      24.122  56.991 -20.363  1.00  0.00      LA0  N
ATOM    851  H   GLY A  98      24.790  57.301 -21.046  1.00  0.00      LA0  H
ATOM    852  CA  GLY A  98      23.996  55.545 -20.168  1.00  0.00      LA0  C
ATOM    853  C   GLY A  98      24.478  55.082 -18.809  1.00  0.00      LA0  C
ATOM    854  O   GLY A  98      23.926  54.184 -18.181  1.00  0.00      LA0  O
ATOM    855  N   GLY A  99      25.514  55.794 -18.348  1.00  0.00      LA0  N
ATOM    856  H   GLY A  99      25.956  56.451 -18.965  1.00  0.00      LA0  H
ATOM    857  CA  GLY A  99      25.975  55.564 -16.983  1.00  0.00      LA0  C
ATOM    858  C   GLY A  99      25.162  56.209 -15.866  1.00  0.00      LA0  C
ATOM    859  O   GLY A  99      25.668  56.423 -14.770  1.00  0.00      LA0  O
ATOM    860  N   TRP A 100      23.877  56.493 -16.155  1.00  0.00      LA0  N
ATOM    861  H   TRP A 100      23.491  56.320 -17.061  1.00  0.00      LA0  H
ATOM    862  CA  TRP A 100      23.014  56.878 -15.039  1.00  0.00      LA0  C
ATOM    863  CB  TRP A 100      21.653  57.408 -15.532  1.00  0.00      LA0  C
ATOM    864  CG  TRP A 100      20.720  56.298 -15.983  1.00  0.00      LA0  C
ATOM    865  CD2 TRP A 100      19.638  55.697 -15.237  1.00  0.00      LA0  C
ATOM    866  CE2 TRP A 100      19.058  54.680 -16.069  1.00  0.00      LA0  C
ATOM    867  CE3 TRP A 100      19.116  55.928 -13.946  1.00  0.00      LA0  C
ATOM    868  CD1 TRP A 100      20.733  55.619 -17.211  1.00  0.00      LA0  C
ATOM    869  NE1 TRP A 100      19.763  54.668 -17.267  1.00  0.00      LA0  N
ATOM    870  HE1 TRP A 100      19.601  54.068 -18.025  1.00  0.00      LA0  H
ATOM    871  CZ2 TRP A 100      17.971  53.916 -15.592  1.00  0.00      LA0  C
ATOM    872  CZ3 TRP A 100      18.029  55.157 -13.482  1.00  0.00      LA0  C
ATOM    873  CH2 TRP A 100      17.459  54.158 -14.300  1.00  0.00      LA0  C
ATOM    874  C   TRP A 100      22.841  55.725 -14.068  1.00  0.00      LA0  C
ATOM    875  O   TRP A 100      22.684  54.583 -14.474  1.00  0.00      LA0  O
ATOM    876  N   ILE A 101      22.905  56.055 -12.780  1.00  0.00      LA0  N
ATOM    877  H   ILE A 101      22.952  57.014 -12.505  1.00  0.00      LA0  H
ATOM    878  CA  ILE A 101      22.886  54.952 -11.826  1.00  0.00      LA0  C
ATOM    879  CB  ILE A 101      23.950  55.203 -10.746  1.00  0.00      LA0  C
ATOM    880  CG2 ILE A 101      23.991  54.112  -9.670  1.00  0.00      LA0  C
ATOM    881  CG1 ILE A 101      25.307  55.366 -11.445  1.00  0.00      LA0  C
ATOM    882  CD1 ILE A 101      26.460  55.795 -10.541  1.00  0.00      LA0  C
ATOM    883  C   ILE A 101      21.502  54.669 -11.268  1.00  0.00      LA0  C
ATOM    884  O   ILE A 101      21.008  53.546 -11.300  1.00  0.00      LA0  O
ATOM    885  N   PHE A 102      20.875  55.744 -10.772  1.00  0.00      LA0  N
ATOM    886  H   PHE A 102      21.273  56.663 -10.820  1.00  0.00      LA0  H
ATOM    887  CA  PHE A 102      19.532  55.534 -10.237  1.00  0.00      LA0  C
ATOM    888  CB  PHE A 102      19.564  55.003  -8.789  1.00  0.00      LA0  C
ATOM    889  CG  PHE A 102      20.116  55.983  -7.779  1.00  0.00      LA0  C
ATOM    890  CD1 PHE A 102      21.513  56.111  -7.615  1.00  0.00      LA0  C
ATOM    891  CD2 PHE A 102      19.218  56.726  -6.982  1.00  0.00      LA0  C
ATOM    892  CE1 PHE A 102      22.017  56.961  -6.613  1.00  0.00      LA0  C
ATOM    893  CE2 PHE A 102      19.721  57.577  -5.980  1.00  0.00      LA0  C
ATOM    894  CZ  PHE A 102      21.116  57.673  -5.794  1.00  0.00      LA0  C
ATOM    895  C   PHE A 102      18.659  56.757 -10.393  1.00  0.00      LA0  C
ATOM    896  O   PHE A 102      19.123  57.812 -10.799  1.00  0.00      LA0  O
ATOM    897  N   LYS A 103      17.380  56.581 -10.065  1.00  0.00      LA0  N
ATOM    898  H   LYS A 103      17.063  55.691  -9.736  1.00  0.00      LA0  H
ATOM    899  CA  LYS A 103      16.486  57.730 -10.054  1.00  0.00      LA0  C
ATOM    900  CB  LYS A 103      15.381  57.574 -11.094  1.00  0.00      LA0  C
ATOM    901  CG  LYS A 103      15.765  58.088 -12.476  1.00  0.00      LA0  C
ATOM    902  CD  LYS A 103      14.669  57.798 -13.499  1.00  0.00      LA0  C
ATOM    903  CE  LYS A 103      14.881  58.512 -14.835  1.00  0.00      LA0  C
ATOM    904  NZ  LYS A 103      14.671  59.959 -14.684  1.00  0.00      LA0  N
ATOM    905  HZ1 LYS A 103      14.892  60.425 -15.589  1.00  0.00      LA0  H
ATOM    906  HZ2 LYS A 103      13.676  60.174 -14.443  1.00  0.00      LA0  H
ATOM    907  HZ3 LYS A 103      15.305  60.369 -13.967  1.00  0.00      LA0  H
ATOM    908  C   LYS A 103      15.862  57.854  -8.692  1.00  0.00      LA0  C
ATOM    909  O   LYS A 103      15.305  56.900  -8.157  1.00  0.00      LA0  O
ATOM    910  N   ILE A 104      15.982  59.067  -8.158  1.00  0.00      LA0  N
ATOM    911  H   ILE A 104      16.443  59.808  -8.649  1.00  0.00      LA0  H
ATOM    912  CA  ILE A 104      15.335  59.303  -6.879  1.00  0.00      LA0  C
ATOM    913  CB  ILE A 104      16.384  59.729  -5.830  1.00  0.00      LA0  C
ATOM    914  CG2 ILE A 104      17.094  61.027  -6.213  1.00  0.00      LA0  C
ATOM    915  CG1 ILE A 104      15.821  59.759  -4.407  1.00  0.00      LA0  C
ATOM    916  CD1 ILE A 104      16.904  59.965  -3.347  1.00  0.00      LA0  C
ATOM    917  C   ILE A 104      14.169  60.269  -7.015  1.00  0.00      LA0  C
ATOM    918  O   ILE A 104      14.221  61.305  -7.672  1.00  0.00      LA0  O
ATOM    919  N   LYS A 105      13.083  59.847  -6.375  1.00  0.00      LA0  N
ATOM    920  H   LYS A 105      13.143  58.988  -5.868  1.00  0.00      LA0  H
ATOM    921  CA  LYS A 105      11.959  60.739  -6.129  1.00  0.00      LA0  C
ATOM    922  CB  LYS A 105      10.744  59.836  -5.940  1.00  0.00      LA0  C
ATOM    923  CG  LYS A 105       9.491  60.374  -5.252  1.00  0.00      LA0  C
ATOM    924  CD  LYS A 105       8.703  59.145  -4.808  1.00  0.00      LA0  C
ATOM    925  CE  LYS A 105       7.489  59.378  -3.915  1.00  0.00      LA0  C
ATOM    926  NZ  LYS A 105       7.123  58.079  -3.338  1.00  0.00      LA0  N
ATOM    927  HZ1 LYS A 105       6.160  58.009  -2.973  1.00  0.00      LA0  H
ATOM    928  HZ2 LYS A 105       7.310  57.289  -3.997  1.00  0.00      LA0  H
ATOM    929  HZ3 LYS A 105       7.780  57.826  -2.566  1.00  0.00      LA0  H
ATOM    930  C   LYS A 105      12.293  61.523  -4.878  1.00  0.00      LA0  C
ATOM    931  O   LYS A 105      12.414  60.950  -3.803  1.00  0.00      LA0  O
ATOM    932  N   ALA A 106      12.475  62.833  -5.082  1.00  0.00      LA0  N
ATOM    933  H   ALA A 106      12.299  63.238  -5.975  1.00  0.00      LA0  H
ATOM    934  CA  ALA A 106      12.853  63.658  -3.936  1.00  0.00      LA0  C
ATOM    935  CB  ALA A 106      13.231  65.068  -4.385  1.00  0.00      LA0  C
ATOM    936  C   ALA A 106      11.748  63.779  -2.909  1.00  0.00      LA0  C
ATOM    937  O   ALA A 106      10.593  63.460  -3.176  1.00  0.00      LA0  O
ATOM    938  N   SER A 107      12.152  64.290  -1.744  1.00  0.00      LA0  N
ATOM    939  H   SER A 107      13.124  64.470  -1.571  1.00  0.00      LA0  H
ATOM    940  CA  SER A 107      11.140  64.728  -0.788  1.00  0.00      LA0  C
ATOM    941  CB  SER A 107      11.755  64.906   0.600  1.00  0.00      LA0  C
ATOM    942  OG  SER A 107      13.032  64.263   0.649  1.00  0.00      LA0  O
ATOM    943  HG  SER A 107      13.669  64.942   0.393  1.00  0.00      LA0  H
ATOM    944  C   SER A 107      10.475  66.021  -1.222  1.00  0.00      LA0  C
ATOM    945  O   SER A 107       9.257  66.158  -1.221  1.00  0.00      LA0  O
ATOM    946  N   ASP A 108      11.355  66.954  -1.611  1.00  0.00      LA0  N
ATOM    947  H   ASP A 108      12.348  66.790  -1.580  1.00  0.00      LA0  H
ATOM    948  CA  ASP A 108      10.876  68.257  -2.059  1.00  0.00      LA0  C
ATOM    949  CB  ASP A 108      10.834  69.225  -0.859  1.00  0.00      LA0  C
ATOM    950  CG  ASP A 108      10.169  70.577  -1.128  1.00  0.00      LA0  C
ATOM    951  OD1 ASP A 108       9.927  70.947  -2.273  1.00  0.00      LA0  O
ATOM    952  OD2 ASP A 108       9.937  71.306  -0.171  1.00  0.00      LA0  O
ATOM    953  C   ASP A 108      11.797  68.748  -3.155  1.00  0.00      LA0  C
ATOM    954  O   ASP A 108      12.999  68.506  -3.152  1.00  0.00      LA0  O
ATOM    955  N   GLU A 109      11.192  69.459  -4.108  1.00  0.00      LA0  N
ATOM    956  H   GLU A 109      10.244  69.719  -3.915  1.00  0.00      LA0  H
ATOM    957  CA  GLU A 109      11.998  70.125  -5.130  1.00  0.00      LA0  C
ATOM    958  CB  GLU A 109      11.074  70.859  -6.107  1.00  0.00      LA0  C
ATOM    959  CG  GLU A 109       9.895  70.024  -6.637  1.00  0.00      LA0  C
ATOM    960  CD  GLU A 109      10.293  69.136  -7.802  1.00  0.00      LA0  C
ATOM    961  OE1 GLU A 109       9.955  69.465  -8.934  1.00  0.00      LA0  O
ATOM    962  OE2 GLU A 109      10.921  68.097  -7.608  1.00  0.00      LA0  O
ATOM    963  C   GLU A 109      13.025  71.086  -4.531  1.00  0.00      LA0  C
ATOM    964  O   GLU A 109      14.132  71.259  -5.028  1.00  0.00      LA0  O
ATOM    965  N   SER A 110      12.619  71.690  -3.397  1.00  0.00      LA0  N
ATOM    966  H   SER A 110      11.721  71.477  -3.002  1.00  0.00      LA0  H
ATOM    967  CA  SER A 110      13.504  72.647  -2.733  1.00  0.00      LA0  C
ATOM    968  CB  SER A 110      12.785  73.298  -1.548  1.00  0.00      LA0  C
ATOM    969  OG  SER A 110      12.569  72.336  -0.514  1.00  0.00      LA0  O
ATOM    970  HG  SER A 110      11.635  72.103  -0.526  1.00  0.00      LA0  H
ATOM    971  C   SER A 110      14.869  72.109  -2.314  1.00  0.00      LA0  C
ATOM    972  O   SER A 110      15.854  72.838  -2.229  1.00  0.00      LA0  O
ATOM    973  N   GLU A 111      14.904  70.778  -2.100  1.00  0.00      LA0  N
ATOM    974  H   GLU A 111      14.065  70.237  -2.183  1.00  0.00      LA0  H
ATOM    975  CA  GLU A 111      16.162  70.142  -1.697  1.00  0.00      LA0  C
ATOM    976  CB  GLU A 111      15.975  68.640  -1.476  1.00  0.00      LA0  C
ATOM    977  CG  GLU A 111      14.892  68.271  -0.460  1.00  0.00      LA0  C
ATOM    978  CD  GLU A 111      14.837  66.764  -0.297  1.00  0.00      LA0  C
ATOM    979  OE1 GLU A 111      14.380  66.065  -1.193  1.00  0.00      LA0  O
ATOM    980  OE2 GLU A 111      15.240  66.268   0.745  1.00  0.00      LA0  O
ATOM    981  C   GLU A 111      17.346  70.390  -2.626  1.00  0.00      LA0  C
ATOM    982  O   GLU A 111      18.506  70.302  -2.234  1.00  0.00      LA0  O
ATOM    983  N   LEU A 112      17.008  70.761  -3.876  1.00  0.00      LA0  N
ATOM    984  H   LEU A 112      16.039  70.785  -4.134  1.00  0.00      LA0  H
ATOM    985  CA  LEU A 112      18.035  71.189  -4.829  1.00  0.00      LA0  C
ATOM    986  CB  LEU A 112      17.395  71.661  -6.134  1.00  0.00      LA0  C
ATOM    987  CG  LEU A 112      16.738  70.535  -6.929  1.00  0.00      LA0  C
ATOM    988  CD1 LEU A 112      15.982  71.075  -8.144  1.00  0.00      LA0  C
ATOM    989  CD2 LEU A 112      17.751  69.458  -7.315  1.00  0.00      LA0  C
ATOM    990  C   LEU A 112      19.024  72.245  -4.355  1.00  0.00      LA0  C
ATOM    991  O   LEU A 112      20.163  72.300  -4.817  1.00  0.00      LA0  O
ATOM    992  N   GLU A 113      18.580  73.080  -3.405  1.00  0.00      LA0  N
ATOM    993  H   GLU A 113      17.649  73.038  -3.036  1.00  0.00      LA0  H
ATOM    994  CA  GLU A 113      19.551  74.091  -2.991  1.00  0.00      LA0  C
ATOM    995  CB  GLU A 113      18.899  75.461  -2.788  1.00  0.00      LA0  C
ATOM    996  CG  GLU A 113      18.190  75.956  -4.063  1.00  0.00      LA0  C
ATOM    997  CD  GLU A 113      19.069  75.738  -5.289  1.00  0.00      LA0  C
ATOM    998  OE1 GLU A 113      20.130  76.345  -5.404  1.00  0.00      LA0  O
ATOM    999  OE2 GLU A 113      18.735  74.894  -6.113  1.00  0.00      LA0  O
ATOM   1000  C   GLU A 113      20.526  73.701  -1.898  1.00  0.00      LA0  C
ATOM   1001  O   GLU A 113      21.335  74.482  -1.420  1.00  0.00      LA0  O
ATOM   1002  N   SER A 114      20.477  72.400  -1.591  1.00  0.00      LA0  N
ATOM   1003  H   SER A 114      19.719  71.818  -1.880  1.00  0.00      LA0  H
ATOM   1004  CA  SER A 114      21.629  71.814  -0.910  1.00  0.00      LA0  C
ATOM   1005  CB  SER A 114      21.201  70.508  -0.238  1.00  0.00      LA0  C
ATOM   1006  OG  SER A 114      19.840  70.617   0.200  1.00  0.00      LA0  O
ATOM   1007  HG  SER A 114      19.306  70.241  -0.497  1.00  0.00      LA0  H
ATOM   1008  C   SER A 114      22.815  71.559  -1.839  1.00  0.00      LA0  C
ATOM   1009  O   SER A 114      23.911  71.200  -1.425  1.00  0.00      LA0  O
ATOM   1010  N   LEU A 115      22.523  71.708  -3.143  1.00  0.00      LA0  N
ATOM   1011  H   LEU A 115      21.665  72.109  -3.458  1.00  0.00      LA0  H
ATOM   1012  CA  LEU A 115      23.449  71.177  -4.133  1.00  0.00      LA0  C
ATOM   1013  CB  LEU A 115      22.730  70.113  -4.955  1.00  0.00      LA0  C
ATOM   1014  CG  LEU A 115      22.147  69.003  -4.088  1.00  0.00      LA0  C
ATOM   1015  CD1 LEU A 115      21.045  68.257  -4.827  1.00  0.00      LA0  C
ATOM   1016  CD2 LEU A 115      23.231  68.086  -3.520  1.00  0.00      LA0  C
ATOM   1017  C   LEU A 115      24.029  72.235  -5.044  1.00  0.00      LA0  C
ATOM   1018  O   LEU A 115      23.420  73.265  -5.329  1.00  0.00      LA0  O
ATOM   1019  N   LEU A 116      25.248  71.907  -5.486  1.00  0.00      LA0  N
ATOM   1020  H   LEU A 116      25.562  70.970  -5.327  1.00  0.00      LA0  H
ATOM   1021  CA  LEU A 116      26.014  72.789  -6.364  1.00  0.00      LA0  C
ATOM   1022  CB  LEU A 116      27.441  72.250  -6.519  1.00  0.00      LA0  C
ATOM   1023  CG  LEU A 116      28.468  72.648  -5.448  1.00  0.00      LA0  C
ATOM   1024  CD1 LEU A 116      28.039  72.352  -4.011  1.00  0.00      LA0  C
ATOM   1025  CD2 LEU A 116      29.830  72.027  -5.758  1.00  0.00      LA0  C
ATOM   1026  C   LEU A 116      25.370  72.880  -7.730  1.00  0.00      LA0  C
ATOM   1027  O   LEU A 116      24.681  71.966  -8.165  1.00  0.00      LA0  O
ATOM   1028  N   ASP A 117      25.616  74.014  -8.380  1.00  0.00      LA0  N
ATOM   1029  H   ASP A 117      26.157  74.772  -8.009  1.00  0.00      LA0  H
ATOM   1030  CA  ASP A 117      25.259  74.097  -9.791  1.00  0.00      LA0  C
ATOM   1031  CB  ASP A 117      24.819  75.532 -10.116  1.00  0.00      LA0  C
ATOM   1032  CG  ASP A 117      25.980  76.487  -9.909  1.00  0.00      LA0  C
ATOM   1033  OD1 ASP A 117      26.632  76.830 -10.886  1.00  0.00      LA0  O
ATOM   1034  OD2 ASP A 117      26.265  76.839  -8.771  1.00  0.00      LA0  O
ATOM   1035  C   ASP A 117      26.438  73.655 -10.645  1.00  0.00      LA0  C
ATOM   1036  O   ASP A 117      27.469  73.234 -10.124  1.00  0.00      LA0  O
ATOM   1037  N   ALA A 118      26.258  73.792 -11.970  1.00  0.00      LA0  N
ATOM   1038  H   ALA A 118      25.379  74.120 -12.312  1.00  0.00      LA0  H
ATOM   1039  CA  ALA A 118      27.364  73.489 -12.878  1.00  0.00      LA0  C
ATOM   1040  CB  ALA A 118      26.949  73.732 -14.331  1.00  0.00      LA0  C
ATOM   1041  C   ALA A 118      28.640  74.258 -12.576  1.00  0.00      LA0  C
ATOM   1042  O   ALA A 118      29.677  73.685 -12.266  1.00  0.00      LA0  O
ATOM   1043  N   THR A 119      28.499  75.588 -12.629  1.00  0.00      LA0  N
ATOM   1044  H   THR A 119      27.612  76.016 -12.795  1.00  0.00      LA0  H
ATOM   1045  CA  THR A 119      29.655  76.450 -12.389  1.00  0.00      LA0  C
ATOM   1046  CB  THR A 119      29.262  77.923 -12.540  1.00  0.00      LA0  C
ATOM   1047  OG1 THR A 119      27.920  78.058 -13.039  1.00  0.00      LA0  O
ATOM   1048  HG1 THR A 119      27.351  77.872 -12.290  1.00  0.00      LA0  H
ATOM   1049  CG2 THR A 119      30.259  78.679 -13.418  1.00  0.00      LA0  C
ATOM   1050  C   THR A 119      30.344  76.222 -11.052  1.00  0.00      LA0  C
ATOM   1051  O   THR A 119      31.564  76.190 -10.931  1.00  0.00      LA0  O
ATOM   1052  N   ALA A 120      29.500  76.017 -10.025  1.00  0.00      LA0  N
ATOM   1053  H   ALA A 120      28.506  76.121 -10.142  1.00  0.00      LA0  H
ATOM   1054  CA  ALA A 120      30.105  75.684  -8.735  1.00  0.00      LA0  C
ATOM   1055  CB  ALA A 120      29.060  75.663  -7.624  1.00  0.00      LA0  C
ATOM   1056  C   ALA A 120      30.872  74.370  -8.720  1.00  0.00      LA0  C
ATOM   1057  O   ALA A 120      31.902  74.232  -8.071  1.00  0.00      LA0  O
ATOM   1058  N   TYR A 121      30.343  73.405  -9.486  1.00  0.00      LA0  N
ATOM   1059  H   TYR A 121      29.509  73.565 -10.021  1.00  0.00      LA0  H
ATOM   1060  CA  TYR A 121      31.086  72.151  -9.599  1.00  0.00      LA0  C
ATOM   1061  CB  TYR A 121      30.204  71.065 -10.218  1.00  0.00      LA0  C
ATOM   1062  CG  TYR A 121      30.762  69.684  -9.951  1.00  0.00      LA0  C
ATOM   1063  CD1 TYR A 121      30.739  69.175  -8.636  1.00  0.00      LA0  C
ATOM   1064  CE1 TYR A 121      31.220  67.877  -8.397  1.00  0.00      LA0  C
ATOM   1065  CD2 TYR A 121      31.277  68.937 -11.030  1.00  0.00      LA0  C
ATOM   1066  CE2 TYR A 121      31.760  67.640 -10.791  1.00  0.00      LA0  C
ATOM   1067  CZ  TYR A 121      31.714  67.123  -9.479  1.00  0.00      LA0  C
ATOM   1068  OH  TYR A 121      32.162  65.838  -9.243  1.00  0.00      LA0  O
ATOM   1069  HH  TYR A 121      32.243  65.370 -10.072  1.00  0.00      LA0  H
ATOM   1070  C   TYR A 121      32.410  72.284 -10.336  1.00  0.00      LA0  C
ATOM   1071  O   TYR A 121      33.408  71.676  -9.970  1.00  0.00      LA0  O
ATOM   1072  N   GLU A 122      32.384  73.142 -11.371  1.00  0.00      LA0  N
ATOM   1073  H   GLU A 122      31.521  73.567 -11.653  1.00  0.00      LA0  H
ATOM   1074  CA  GLU A 122      33.638  73.462 -12.057  1.00  0.00      LA0  C
ATOM   1075  CB  GLU A 122      33.407  74.430 -13.218  1.00  0.00      LA0  C
ATOM   1076  CG  GLU A 122      32.433  73.904 -14.269  1.00  0.00      LA0  C
ATOM   1077  CD  GLU A 122      32.276  74.923 -15.378  1.00  0.00      LA0  C
ATOM   1078  OE1 GLU A 122      31.612  75.934 -15.158  1.00  0.00      LA0  O
ATOM   1079  OE2 GLU A 122      32.816  74.699 -16.460  1.00  0.00      LA0  O
ATOM   1080  C   GLU A 122      34.675  74.040 -11.113  1.00  0.00      LA0  C
ATOM   1081  O   GLU A 122      35.793  73.552 -10.997  1.00  0.00      LA0  O
ATOM   1082  N   ALA A 123      34.212  75.076 -10.387  1.00  0.00      LA0  N
ATOM   1083  H   ALA A 123      33.297  75.427 -10.590  1.00  0.00      LA0  H
ATOM   1084  CA  ALA A 123      35.055  75.698  -9.363  1.00  0.00      LA0  C
ATOM   1085  CB  ALA A 123      34.252  76.707  -8.539  1.00  0.00      LA0  C
ATOM   1086  C   ALA A 123      35.704  74.686  -8.436  1.00  0.00      LA0  C
ATOM   1087  O   ALA A 123      36.919  74.595  -8.357  1.00  0.00      LA0  O
ATOM   1088  N   LEU A 124      34.827  73.861  -7.833  1.00  0.00      LA0  N
ATOM   1089  H   LEU A 124      33.852  74.062  -7.934  1.00  0.00      LA0  H
ATOM   1090  CA  LEU A 124      35.268  72.788  -6.938  1.00  0.00      LA0  C
ATOM   1091  CB  LEU A 124      34.086  71.850  -6.671  1.00  0.00      LA0  C
ATOM   1092  CG  LEU A 124      34.321  70.801  -5.582  1.00  0.00      LA0  C
ATOM   1093  CD1 LEU A 124      34.482  71.431  -4.197  1.00  0.00      LA0  C
ATOM   1094  CD2 LEU A 124      33.240  69.722  -5.605  1.00  0.00      LA0  C
ATOM   1095  C   LEU A 124      36.488  71.993  -7.395  1.00  0.00      LA0  C
ATOM   1096  O   LEU A 124      37.374  71.640  -6.624  1.00  0.00      LA0  O
ATOM   1097  N   LEU A 125      36.493  71.717  -8.709  1.00  0.00      LA0  N
ATOM   1098  H   LEU A 125      35.796  72.114  -9.310  1.00  0.00      LA0  H
ATOM   1099  CA  LEU A 125      37.627  70.959  -9.236  1.00  0.00      LA0  C
ATOM   1100  CB  LEU A 125      37.358  70.534 -10.684  1.00  0.00      LA0  C
ATOM   1101  CG  LEU A 125      36.009  69.827 -10.878  1.00  0.00      LA0  C
ATOM   1102  CD1 LEU A 125      35.715  69.564 -12.355  1.00  0.00      LA0  C
ATOM   1103  CD2 LEU A 125      35.869  68.560 -10.030  1.00  0.00      LA0  C
ATOM   1104  C   LEU A 125      38.955  71.693  -9.103  1.00  0.00      LA0  C
ATOM   1105  O   LEU A 125      39.956  71.143  -8.656  1.00  0.00      LA0  O
ATOM   1106  N   GLU A 126      38.889  72.982  -9.469  1.00  0.00      LA0  N
ATOM   1107  H   GLU A 126      38.012  73.378  -9.746  1.00  0.00      LA0  H
ATOM   1108  CA  GLU A 126      40.063  73.842  -9.312  1.00  0.00      LA0  C
ATOM   1109  CB  GLU A 126      39.834  75.185 -10.014  1.00  0.00      LA0  C
ATOM   1110  CG  GLU A 126      39.562  75.089 -11.522  1.00  0.00      LA0  C
ATOM   1111  CD  GLU A 126      40.820  74.703 -12.283  1.00  0.00      LA0  C
ATOM   1112  OE1 GLU A 126      40.954  73.537 -12.652  1.00  0.00      LA0  O
ATOM   1113  OE2 GLU A 126      41.651  75.577 -12.528  1.00  0.00      LA0  O
ATOM   1114  C   GLU A 126      40.458  74.062  -7.857  1.00  0.00      LA0  C
ATOM   1115  O   GLU A 126      41.628  74.033  -7.494  1.00  0.00      LA0  O
ATOM   1116  N   ASP A 127      39.414  74.239  -7.022  1.00  0.00      LA0  N
ATOM   1117  H   ASP A 127      38.494  74.365  -7.390  1.00  0.00      LA0  H
ATOM   1118  CA  ASP A 127      39.614  74.376  -5.574  1.00  0.00      LA0  C
ATOM   1119  CB  ASP A 127      38.275  74.452  -4.820  1.00  0.00      LA0  C
ATOM   1120  CG  ASP A 127      37.490  75.717  -5.136  1.00  0.00      LA0  C
ATOM   1121  OD1 ASP A 127      38.047  76.809  -5.033  1.00  0.00      LA0  O
ATOM   1122  OD2 ASP A 127      36.306  75.609  -5.455  1.00  0.00      LA0  O
ATOM   1123  C   ASP A 127      40.460  73.263  -4.977  1.00  0.00      LA0  C
ATOM   1124  O   ASP A 127      41.364  73.480  -4.176  1.00  0.00      LA0  O
ATOM   1125  N   GLU A 128      40.143  72.044  -5.442  1.00  0.00      LA0  N
ATOM   1126  H   GLU A 128      39.341  71.926  -6.032  1.00  0.00      LA0  H
ATOM   1127  CA  GLU A 128      41.121  70.983  -5.217  1.00  0.00      LA0  C
ATOM   1128  CB  GLU A 128      40.459  69.728  -4.636  1.00  0.00      LA0  C
ATOM   1129  CG  GLU A 128      41.496  68.760  -4.049  1.00  0.00      LA0  C
ATOM   1130  CD  GLU A 128      40.823  67.542  -3.448  1.00  0.00      LA0  C
ATOM   1131  OE1 GLU A 128      40.455  67.591  -2.274  1.00  0.00      LA0  O
ATOM   1132  OE2 GLU A 128      40.694  66.538  -4.146  1.00  0.00      LA0  O
ATOM   1133  C   GLU A 128      41.928  70.666  -6.466  1.00  0.00      LA0  C
ATOM   1134  O   GLU A 128      43.150  70.530  -6.457  1.00  0.00      LA0  O
END
