# Supplementary material for: Large scale analyses of genotype-phenotype relationships of glycine decarboxylase mutations and neurological disease severity
Source: PLoS Comput Biol. 2020 May 18;16(5):e1007871. doi: 10.1371/journal.pcbi.1007871 (PMC7259800; doi:10.1371/journal.pcbi.1007871)
Supplement: S1 Appendix — (ZIP) [file pcbi.1007871.s011.zip › S1_Appendix/cluspro.TH.ecoli/model.004.01.pdb]

HEADER rec.pdb
REMARK original generated coordinate pdb file
ATOM      1  N   GLN A   4      22.318  45.643  17.313  1.00  0.00      RA0  N
ATOM      2  H   GLN A   4      21.362  45.796  17.075  1.00  0.00      RA0  H
ATOM      3  CA  GLN A   4      23.356  46.702  17.078  1.00  0.00      RA0  C
ATOM      4  CB  GLN A   4      22.871  48.058  17.590  1.00  0.00      RA0  C
ATOM      5  CG  GLN A   4      23.779  49.204  17.144  1.00  0.00      RA0  C
ATOM      6  CD  GLN A   4      23.190  50.525  17.586  1.00  0.00      RA0  C
ATOM      7  OE1 GLN A   4      22.998  50.787  18.766  1.00  0.00      RA0  O
ATOM      8  NE2 GLN A   4      22.910  51.353  16.563  1.00  0.00      RA0  N
ATOM      9 HE21 GLN A   4      23.080  51.086  15.615  1.00  0.00      RA0  H
ATOM     10 HE22 GLN A   4      22.520  52.259  16.732  1.00  0.00      RA0  H
ATOM     11  C   GLN A   4      24.669  46.292  17.706  1.00  0.00      RA0  C
ATOM     12  O   GLN A   4      24.709  45.892  18.876  1.00  0.00      RA0  O
ATOM     13  N   THR A   5      25.745  46.374  16.923  1.00  0.00      RA0  N
ATOM     14  H   THR A   5      25.674  46.796  16.024  1.00  0.00      RA0  H
ATOM     15  CA  THR A   5      27.040  45.928  17.398  1.00  0.00      RA0  C
ATOM     16  CB  THR A   5      27.993  45.733  16.194  1.00  0.00      RA0  C
ATOM     17  OG1 THR A   5      29.301  45.338  16.625  1.00  0.00      RA0  O
ATOM     18  HG1 THR A   5      29.759  44.992  15.848  1.00  0.00      RA0  H
ATOM     19  CG2 THR A   5      28.083  46.973  15.302  1.00  0.00      RA0  C
ATOM     20  C   THR A   5      27.567  46.895  18.439  1.00  0.00      RA0  C
ATOM     21  O   THR A   5      27.394  48.098  18.287  1.00  0.00      RA0  O
ATOM     22  N   PRO A   6      28.258  46.395  19.466  1.00  0.00      RA0  N
ATOM     23  CD  PRO A   6      28.411  44.983  19.788  1.00  0.00      RA0  C
ATOM     24  CA  PRO A   6      28.957  47.285  20.399  1.00  0.00      RA0  C
ATOM     25  CB  PRO A   6      29.665  46.299  21.334  1.00  0.00      RA0  C
ATOM     26  CG  PRO A   6      28.859  45.005  21.239  1.00  0.00      RA0  C
ATOM     27  C   PRO A   6      29.941  48.233  19.721  1.00  0.00      RA0  C
ATOM     28  O   PRO A   6      30.283  49.284  20.285  1.00  0.00      RA0  O
ATOM     29  N   LEU A   7      30.378  47.879  18.514  1.00  0.00      RA0  N
ATOM     30  H   LEU A   7      30.058  47.036  18.075  1.00  0.00      RA0  H
ATOM     31  CA  LEU A   7      31.322  48.712  17.757  1.00  0.00      RA0  C
ATOM     32  CB  LEU A   7      32.175  47.819  16.861  1.00  0.00      RA0  C
ATOM     33  CG  LEU A   7      33.074  46.900  17.677  1.00  0.00      RA0  C
ATOM     34  CD1 LEU A   7      33.835  45.900  16.811  1.00  0.00      RA0  C
ATOM     35  CD2 LEU A   7      34.020  47.727  18.535  1.00  0.00      RA0  C
ATOM     36  C   LEU A   7      30.719  49.845  16.928  1.00  0.00      RA0  C
ATOM     37  O   LEU A   7      31.447  50.554  16.256  1.00  0.00      RA0  O
ATOM     38  N   TYR A   8      29.406  50.055  17.033  1.00  0.00      RA0  N
ATOM     39  H   TYR A   8      28.875  49.478  17.656  1.00  0.00      RA0  H
ATOM     40  CA  TYR A   8      28.697  50.975  16.166  1.00  0.00      RA0  C
ATOM     41  CB  TYR A   8      27.233  51.021  16.592  1.00  0.00      RA0  C
ATOM     42  CG  TYR A   8      26.387  51.664  15.523  1.00  0.00      RA0  C
ATOM     43  CD1 TYR A   8      26.006  52.996  15.641  1.00  0.00      RA0  C
ATOM     44  CE1 TYR A   8      25.189  53.569  14.674  1.00  0.00      RA0  C
ATOM     45  CD2 TYR A   8      25.976  50.913  14.429  1.00  0.00      RA0  C
ATOM     46  CE2 TYR A   8      25.156  51.486  13.465  1.00  0.00      RA0  C
ATOM     47  CZ  TYR A   8      24.755  52.810  13.593  1.00  0.00      RA0  C
ATOM     48  OH  TYR A   8      23.918  53.371  12.653  1.00  0.00      RA0  O
ATOM     49  HH  TYR A   8      23.959  52.880  11.842  1.00  0.00      RA0  H
ATOM     50  C   TYR A   8      29.324  52.367  16.213  1.00  0.00      RA0  C
ATOM     51  O   TYR A   8      29.574  52.947  15.173  1.00  0.00      RA0  O
ATOM     52  N   GLU A   9      29.592  52.896  17.409  1.00  0.00      RA0  N
ATOM     53  H   GLU A   9      29.478  52.344  18.234  1.00  0.00      RA0  H
ATOM     54  CA  GLU A   9      30.170  54.230  17.533  1.00  0.00      RA0  C
ATOM     55  CB  GLU A   9      30.096  54.622  19.015  1.00  0.00      RA0  C
ATOM     56  CG  GLU A   9      30.985  55.772  19.489  1.00  0.00      RA0  C
ATOM     57  CD  GLU A   9      32.333  55.219  19.894  1.00  0.00      RA0  C
ATOM     58  OE1 GLU A   9      32.507  54.003  19.869  1.00  0.00      RA0  O
ATOM     59  OE2 GLU A   9      33.216  56.000  20.230  1.00  0.00      RA0  O
ATOM     60  C   GLU A   9      31.558  54.315  16.916  1.00  0.00      RA0  C
ATOM     61  O   GLU A   9      31.888  55.305  16.257  1.00  0.00      RA0  O
ATOM     62  N   GLN A  10      32.378  53.293  17.147  1.00  0.00      RA0  N
ATOM     63  H   GLN A  10      32.124  52.646  17.865  1.00  0.00      RA0  H
ATOM     64  CA  GLN A  10      33.695  53.234  16.494  1.00  0.00      RA0  C
ATOM     65  CB  GLN A  10      34.524  52.061  17.003  1.00  0.00      RA0  C
ATOM     66  CG  GLN A  10      35.130  52.378  18.365  1.00  0.00      RA0  C
ATOM     67  CD  GLN A  10      35.868  53.698  18.266  1.00  0.00      RA0  C
ATOM     68  OE1 GLN A  10      36.841  53.857  17.525  1.00  0.00      RA0  O
ATOM     69  NE2 GLN A  10      35.356  54.640  19.062  1.00  0.00      RA0  N
ATOM     70 HE21 GLN A  10      34.499  54.471  19.576  1.00  0.00      RA0  H
ATOM     71 HE22 GLN A  10      35.658  55.579  19.212  1.00  0.00      RA0  H
ATOM     72  C   GLN A  10      33.576  53.174  14.974  1.00  0.00      RA0  C
ATOM     73  O   GLN A  10      34.322  53.856  14.263  1.00  0.00      RA0  O
ATOM     74  N   HIS A  11      32.625  52.393  14.458  1.00  0.00      RA0  N
ATOM     75  H   HIS A  11      32.025  51.880  15.072  1.00  0.00      RA0  H
ATOM     76  CA  HIS A  11      32.386  52.402  13.014  1.00  0.00      RA0  C
ATOM     77  CB  HIS A  11      31.223  51.504  12.619  1.00  0.00      RA0  C
ATOM     78  CG  HIS A  11      31.498  50.058  12.925  1.00  0.00      RA0  C
ATOM     79  ND1 HIS A  11      32.634  49.409  12.612  1.00  0.00      RA0  N
ATOM     80  HD1 HIS A  11      33.409  49.747  12.108  1.00  0.00      RA0  H
ATOM     81  CD2 HIS A  11      30.623  49.166  13.545  1.00  0.00      RA0  C
ATOM     82  NE2 HIS A  11      31.245  47.969  13.607  1.00  0.00      RA0  N
ATOM     83  CE1 HIS A  11      32.482  48.117  13.035  1.00  0.00      RA0  C
ATOM     84  C   HIS A  11      32.086  53.799  12.504  1.00  0.00      RA0  C
ATOM     85  O   HIS A  11      32.635  54.214  11.489  1.00  0.00      RA0  O
ATOM     86  N   THR A  12      31.245  54.553  13.210  1.00  0.00      RA0  N
ATOM     87  H   THR A  12      30.754  54.205  14.014  1.00  0.00      RA0  H
ATOM     88  CA  THR A  12      30.918  55.903  12.727  1.00  0.00      RA0  C
ATOM     89  CB  THR A  12      29.740  56.403  13.542  1.00  0.00      RA0  C
ATOM     90  OG1 THR A  12      29.649  55.620  14.732  1.00  0.00      RA0  O
ATOM     91  HG1 THR A  12      30.390  55.862  15.282  1.00  0.00      RA0  H
ATOM     92  CG2 THR A  12      28.437  56.285  12.751  1.00  0.00      RA0  C
ATOM     93  C   THR A  12      32.141  56.811  12.783  1.00  0.00      RA0  C
ATOM     94  O   THR A  12      32.362  57.626  11.882  1.00  0.00      RA0  O
ATOM     95  N   LEU A  13      32.932  56.679  13.840  1.00  0.00      RA0  N
ATOM     96  H   LEU A  13      32.730  55.994  14.544  1.00  0.00      RA0  H
ATOM     97  CA  LEU A  13      34.150  57.471  13.973  1.00  0.00      RA0  C
ATOM     98  CB  LEU A  13      34.778  57.307  15.355  1.00  0.00      RA0  C
ATOM     99  CG  LEU A  13      33.911  57.903  16.463  1.00  0.00      RA0  C
ATOM    100  CD1 LEU A  13      34.624  57.854  17.812  1.00  0.00      RA0  C
ATOM    101  CD2 LEU A  13      33.445  59.320  16.126  1.00  0.00      RA0  C
ATOM    102  C   LEU A  13      35.166  57.137  12.881  1.00  0.00      RA0  C
ATOM    103  O   LEU A  13      35.982  57.983  12.507  1.00  0.00      RA0  O
ATOM    104  N   CYS A  14      35.106  55.903  12.378  1.00  0.00      RA0  N
ATOM    105  H   CYS A  14      34.452  55.248  12.760  1.00  0.00      RA0  H
ATOM    106  CA  CYS A  14      35.954  55.426  11.284  1.00  0.00      RA0  C
ATOM    107  CB  CYS A  14      36.263  53.943  11.489  1.00  0.00      RA0  C
ATOM    108  SG  CYS A  14      37.167  53.619  13.029  1.00  0.00      RA0  S
ATOM    109  C   CYS A  14      35.397  55.732   9.892  1.00  0.00      RA0  C
ATOM    110  O   CYS A  14      35.986  55.323   8.897  1.00  0.00      RA0  O
ATOM    111  N   GLY A  15      34.279  56.453   9.826  1.00  0.00      RA0  N
ATOM    112  H   GLY A  15      33.791  56.712  10.661  1.00  0.00      RA0  H
ATOM    113  CA  GLY A  15      33.716  56.889   8.549  1.00  0.00      RA0  C
ATOM    114  C   GLY A  15      32.884  55.831   7.838  1.00  0.00      RA0  C
ATOM    115  O   GLY A  15      32.760  55.840   6.615  1.00  0.00      RA0  O
ATOM    116  N   ALA A  16      32.291  54.925   8.598  1.00  0.00      RA0  N
ATOM    117  H   ALA A  16      32.396  54.968   9.593  1.00  0.00      RA0  H
ATOM    118  CA  ALA A  16      31.456  53.867   8.003  1.00  0.00      RA0  C
ATOM    119  CB  ALA A  16      30.859  52.979   9.084  1.00  0.00      RA0  C
ATOM    120  C   ALA A  16      30.290  54.405   7.149  1.00  0.00      RA0  C
ATOM    121  O   ALA A  16      29.627  55.384   7.501  1.00  0.00      RA0  O
ATOM    122  N   ARG A  17      30.083  53.784   5.991  1.00  0.00      RA0  N
ATOM    123  H   ARG A  17      30.672  53.018   5.731  1.00  0.00      RA0  H
ATOM    124  CA  ARG A  17      28.847  53.954   5.233  1.00  0.00      RA0  C
ATOM    125  CB  ARG A  17      29.029  54.094   3.731  1.00  0.00      RA0  C
ATOM    126  CG  ARG A  17      28.160  55.262   3.264  1.00  0.00      RA0  C
ATOM    127  CD  ARG A  17      28.834  56.614   3.518  1.00  0.00      RA0  C
ATOM    128  NE  ARG A  17      29.891  56.805   2.531  1.00  0.00      RA0  N
ATOM    129  HE  ARG A  17      29.613  56.855   1.559  1.00  0.00      RA0  H
ATOM    130  CZ  ARG A  17      31.206  56.683   2.777  1.00  0.00      RA0  C
ATOM    131  NH1 ARG A  17      31.661  56.536   4.026  1.00  0.00      RA0  N
ATOM    132 HH11 ARG A  17      32.631  56.432   4.251  1.00  0.00      RA0  H
ATOM    133 HH12 ARG A  17      31.017  56.516   4.791  1.00  0.00      RA0  H
ATOM    134  NH2 ARG A  17      32.024  56.704   1.734  1.00  0.00      RA0  N
ATOM    135 HH21 ARG A  17      33.016  56.658   1.781  1.00  0.00      RA0  H
ATOM    136 HH22 ARG A  17      31.586  56.748   0.821  1.00  0.00      RA0  H
ATOM    137  C   ARG A  17      28.052  52.692   5.551  1.00  0.00      RA0  C
ATOM    138  O   ARG A  17      28.424  51.601   5.152  1.00  0.00      RA0  O
ATOM    139  N   MSE A  18      26.942  52.849   6.263  1.00  0.00      RA0  N
ATOM    140  H   MSE A  18      26.562  53.771   6.356  1.00  0.00      RA0  H
ATOM    141  CA  MSE A  18      26.193  51.711   6.787  1.00  0.00      RA0  C
ATOM    142  CB  MSE A  18      25.445  52.097   8.062  1.00  0.00      RA0  C
ATOM    143  CG  MSE A  18      26.318  52.619   9.199  1.00  0.00      RA0  C
ATOM    144  SE  MSE A  18      27.425  51.373   9.867  1.00  0.00      RA0  S
ATOM    145  CE  MSE A  18      27.905  52.287  11.339  1.00  0.00      RA0  C
ATOM    146  C   MSE A  18      25.153  51.143   5.804  1.00  0.00      RA0  C
ATOM    147  O   MSE A  18      24.553  51.880   5.013  1.00  0.00      RA0  O
ATOM    148  N   VAL A  19      24.946  49.837   5.891  1.00  0.00      RA0  N
ATOM    149  H   VAL A  19      25.461  49.259   6.528  1.00  0.00      RA0  H
ATOM    150  CA  VAL A  19      23.825  49.171   5.232  1.00  0.00      RA0  C
ATOM    151  CB  VAL A  19      24.232  48.454   3.936  1.00  0.00      RA0  C
ATOM    152  CG1 VAL A  19      24.476  49.447   2.800  1.00  0.00      RA0  C
ATOM    153  CG2 VAL A  19      25.393  47.479   4.160  1.00  0.00      RA0  C
ATOM    154  C   VAL A  19      23.218  48.169   6.201  1.00  0.00      RA0  C
ATOM    155  O   VAL A  19      23.788  47.884   7.248  1.00  0.00      RA0  O
ATOM    156  N   ASP A  20      22.059  47.624   5.854  1.00  0.00      RA0  N
ATOM    157  H   ASP A  20      21.682  47.749   4.939  1.00  0.00      RA0  H
ATOM    158  CA  ASP A  20      21.501  46.561   6.663  1.00  0.00      RA0  C
ATOM    159  CB  ASP A  20      20.001  46.355   6.504  1.00  0.00      RA0  C
ATOM    160  CG  ASP A  20      19.702  45.139   7.357  1.00  0.00      RA0  C
ATOM    161  OD1 ASP A  20      19.941  45.221   8.554  1.00  0.00      RA0  O
ATOM    162  OD2 ASP A  20      19.322  44.089   6.840  1.00  0.00      RA0  O
ATOM    163  C   ASP A  20      22.132  45.251   6.279  1.00  0.00      RA0  C
ATOM    164  O   ASP A  20      22.216  44.922   5.097  1.00  0.00      RA0  O
ATOM    165  N   PHE A  21      22.592  44.496   7.272  1.00  0.00      RA0  N
ATOM    166  H   PHE A  21      22.305  44.768   8.189  1.00  0.00      RA0  H
ATOM    167  CA  PHE A  21      23.096  43.151   7.053  1.00  0.00      RA0  C
ATOM    168  CB  PHE A  21      24.582  43.115   7.392  1.00  0.00      RA0  C
ATOM    169  CG  PHE A  21      25.242  41.922   6.748  1.00  0.00      RA0  C
ATOM    170  CD1 PHE A  21      25.000  41.637   5.410  1.00  0.00      RA0  C
ATOM    171  CD2 PHE A  21      26.109  41.127   7.486  1.00  0.00      RA0  C
ATOM    172  CE1 PHE A  21      25.648  40.569   4.800  1.00  0.00      RA0  C
ATOM    173  CE2 PHE A  21      26.756  40.060   6.875  1.00  0.00      RA0  C
ATOM    174  CZ  PHE A  21      26.535  39.787   5.530  1.00  0.00      RA0  C
ATOM    175  C   PHE A  21      22.320  42.193   7.937  1.00  0.00      RA0  C
ATOM    176  O   PHE A  21      22.596  42.069   9.137  1.00  0.00      RA0  O
ATOM    177  N   HIS A  22      21.303  41.559   7.363  1.00  0.00      RA0  N
ATOM    178  H   HIS A  22      20.990  41.940   6.492  1.00  0.00      RA0  H
ATOM    179  CA  HIS A  22      20.471  40.614   8.117  1.00  0.00      RA0  C
ATOM    180  CB  HIS A  22      21.194  39.305   8.453  1.00  0.00      RA0  C
ATOM    181  CG  HIS A  22      22.064  38.809   7.326  1.00  0.00      RA0  C
ATOM    182  ND1 HIS A  22      21.690  38.729   6.035  1.00  0.00      RA0  N
ATOM    183  HD1 HIS A  22      20.826  38.997   5.656  1.00  0.00      RA0  H
ATOM    184  CD2 HIS A  22      23.374  38.340   7.445  1.00  0.00      RA0  C
ATOM    185  NE2 HIS A  22      23.787  37.971   6.211  1.00  0.00      RA0  N
ATOM    186  CE1 HIS A  22      22.753  38.210   5.340  1.00  0.00      RA0  C
ATOM    187  C   HIS A  22      19.960  41.183   9.440  1.00  0.00      RA0  C
ATOM    188  O   HIS A  22      19.955  40.491  10.463  1.00  0.00      RA0  O
ATOM    189  N   GLY A  23      19.505  42.437   9.388  1.00  0.00      RA0  N
ATOM    190  H   GLY A  23      19.616  43.021   8.574  1.00  0.00      RA0  H
ATOM    191  CA  GLY A  23      18.932  43.124  10.542  1.00  0.00      RA0  C
ATOM    192  C   GLY A  23      19.890  43.995  11.343  1.00  0.00      RA0  C
ATOM    193  O   GLY A  23      19.437  44.796  12.172  1.00  0.00      RA0  O
ATOM    194  N   TRP A  24      21.199  43.837  11.104  1.00  0.00      RA0  N
ATOM    195  H   TRP A  24      21.472  43.277  10.321  1.00  0.00      RA0  H
ATOM    196  CA  TRP A  24      22.255  44.642  11.761  1.00  0.00      RA0  C
ATOM    197  CB  TRP A  24      23.522  43.825  12.013  1.00  0.00      RA0  C
ATOM    198  CG  TRP A  24      23.334  42.671  12.965  1.00  0.00      RA0  C
ATOM    199  CD2 TRP A  24      23.850  42.551  14.307  1.00  0.00      RA0  C
ATOM    200  CE2 TRP A  24      23.487  41.275  14.792  1.00  0.00      RA0  C
ATOM    201  CE3 TRP A  24      24.591  43.407  15.111  1.00  0.00      RA0  C
ATOM    202  CD1 TRP A  24      22.681  41.457  12.713  1.00  0.00      RA0  C
ATOM    203  NE1 TRP A  24      22.773  40.631  13.788  1.00  0.00      RA0  N
ATOM    204  HE1 TRP A  24      22.430  39.711  13.821  1.00  0.00      RA0  H
ATOM    205  CZ2 TRP A  24      23.873  40.886  16.070  1.00  0.00      RA0  C
ATOM    206  CZ3 TRP A  24      24.973  43.006  16.386  1.00  0.00      RA0  C
ATOM    207  CH2 TRP A  24      24.615  41.751  16.865  1.00  0.00      RA0  C
ATOM    208  C   TRP A  24      22.688  45.819  10.866  1.00  0.00      RA0  C
ATOM    209  O   TRP A  24      22.888  45.636   9.658  1.00  0.00      RA0  O
ATOM    210  N   MSE A  25      22.893  46.987  11.457  1.00  0.00      RA0  N
ATOM    211  H   MSE A  25      22.788  47.042  12.446  1.00  0.00      RA0  H
ATOM    212  CA  MSE A  25      23.476  48.111  10.726  1.00  0.00      RA0  C
ATOM    213  CB  MSE A  25      22.990  49.440  11.296  1.00  0.00      RA0  C
ATOM    214  CG  MSE A  25      21.490  49.597  11.055  1.00  0.00      RA0  C
ATOM    215  SE  MSE A  25      21.101  49.565   9.299  1.00  0.00      RA0  S
ATOM    216  CE  MSE A  25      19.348  49.185   9.438  1.00  0.00      RA0  C
ATOM    217  C   MSE A  25      24.996  47.992  10.758  1.00  0.00      RA0  C
ATOM    218  O   MSE A  25      25.620  48.212  11.805  1.00  0.00      RA0  O
ATOM    219  N   MSE A  26      25.570  47.665   9.596  1.00  0.00      RA0  N
ATOM    220  H   MSE A  26      25.003  47.601   8.768  1.00  0.00      RA0  H
ATOM    221  CA  MSE A  26      26.991  47.305   9.476  1.00  0.00      RA0  C
ATOM    222  CB  MSE A  26      27.115  45.805   9.184  1.00  0.00      RA0  C
ATOM    223  CG  MSE A  26      26.561  44.890  10.273  1.00  0.00      RA0  C
ATOM    224  SE  MSE A  26      27.450  45.028  11.828  1.00  0.00      RA0  S
ATOM    225  CE  MSE A  26      29.015  44.352  11.255  1.00  0.00      RA0  C
ATOM    226  C   MSE A  26      27.654  48.087   8.358  1.00  0.00      RA0  C
ATOM    227  O   MSE A  26      27.010  48.437   7.362  1.00  0.00      RA0  O
ATOM    228  N   PRO A  27      28.947  48.385   8.499  1.00  0.00      RA0  N
ATOM    229  CD  PRO A  27      29.790  48.117   9.655  1.00  0.00      RA0  C
ATOM    230  CA  PRO A  27      29.642  49.103   7.432  1.00  0.00      RA0  C
ATOM    231  CB  PRO A  27      31.016  49.386   8.040  1.00  0.00      RA0  C
ATOM    232  CG  PRO A  27      30.865  49.182   9.544  1.00  0.00      RA0  C
ATOM    233  C   PRO A  27      29.809  48.337   6.132  1.00  0.00      RA0  C
ATOM    234  O   PRO A  27      30.370  47.255   6.112  1.00  0.00      RA0  O
ATOM    235  N   LEU A  28      29.304  48.907   5.043  1.00  0.00      RA0  N
ATOM    236  H   LEU A  28      28.781  49.756   5.149  1.00  0.00      RA0  H
ATOM    237  CA  LEU A  28      29.578  48.382   3.716  1.00  0.00      RA0  C
ATOM    238  CB  LEU A  28      28.589  48.965   2.704  1.00  0.00      RA0  C
ATOM    239  CG  LEU A  28      28.479  48.183   1.390  1.00  0.00      RA0  C
ATOM    240  CD1 LEU A  28      28.370  46.672   1.597  1.00  0.00      RA0  C
ATOM    241  CD2 LEU A  28      27.300  48.684   0.556  1.00  0.00      RA0  C
ATOM    242  C   LEU A  28      31.047  48.677   3.374  1.00  0.00      RA0  C
ATOM    243  O   LEU A  28      31.740  47.875   2.750  1.00  0.00      RA0  O
ATOM    244  N   HIS A  29      31.473  49.864   3.749  1.00  0.00      RA0  N
ATOM    245  H   HIS A  29      30.837  50.511   4.174  1.00  0.00      RA0  H
ATOM    246  CA  HIS A  29      32.866  50.280   3.592  1.00  0.00      RA0  C
ATOM    247  CB  HIS A  29      33.257  50.510   2.099  1.00  0.00      RA0  C
ATOM    248  CG  HIS A  29      32.803  51.806   1.438  1.00  0.00      RA0  C
ATOM    249  ND1 HIS A  29      33.163  52.163   0.188  1.00  0.00      RA0  N
ATOM    250  HD1 HIS A  29      33.659  51.650  -0.489  1.00  0.00      RA0  H
ATOM    251  CD2 HIS A  29      32.034  52.847   1.966  1.00  0.00      RA0  C
ATOM    252  NE2 HIS A  29      31.955  53.822   1.041  1.00  0.00      RA0  N
ATOM    253  CE1 HIS A  29      32.645  53.404  -0.063  1.00  0.00      RA0  C
ATOM    254  C   HIS A  29      33.078  51.495   4.461  1.00  0.00      RA0  C
ATOM    255  O   HIS A  29      32.143  52.009   5.054  1.00  0.00      RA0  O
ATOM    256  N   TYR A  30      34.310  51.984   4.483  1.00  0.00      RA0  N
ATOM    257  H   TYR A  30      35.067  51.483   4.040  1.00  0.00      RA0  H
ATOM    258  CA  TYR A  30      34.651  53.153   5.285  1.00  0.00      RA0  C
ATOM    259  CB  TYR A  30      35.693  52.804   6.349  1.00  0.00      RA0  C
ATOM    260  CG  TYR A  30      35.189  51.808   7.365  1.00  0.00      RA0  C
ATOM    261  CD1 TYR A  30      35.237  50.443   7.104  1.00  0.00      RA0  C
ATOM    262  CE1 TYR A  30      34.869  49.537   8.091  1.00  0.00      RA0  C
ATOM    263  CD2 TYR A  30      34.713  52.265   8.586  1.00  0.00      RA0  C
ATOM    264  CE2 TYR A  30      34.351  51.360   9.575  1.00  0.00      RA0  C
ATOM    265  CZ  TYR A  30      34.459  49.997   9.336  1.00  0.00      RA0  C
ATOM    266  OH  TYR A  30      34.166  49.101  10.344  1.00  0.00      RA0  O
ATOM    267  HH  TYR A  30      34.291  48.217  10.015  1.00  0.00      RA0  H
ATOM    268  C   TYR A  30      35.253  54.249   4.414  1.00  0.00      RA0  C
ATOM    269  O   TYR A  30      35.986  55.144   4.908  1.00  0.00      RA0  O
ATOM    270  N   GLY A  31      34.939  54.191   3.122  1.00  0.00      RA0  N
ATOM    271  H   GLY A  31      34.374  53.434   2.802  1.00  0.00      RA0  H
ATOM    272  CA  GLY A  31      35.396  55.192   2.164  1.00  0.00      RA0  C
ATOM    273  C   GLY A  31      35.870  54.611   0.843  1.00  0.00      RA0  C
ATOM    274  O   GLY A  31      35.830  55.287  -0.186  1.00  0.00      RA0  O
ATOM    275  N   SER A  32      36.371  53.386   0.873  1.00  0.00      RA0  N
ATOM    276  H   SER A  32      36.508  52.896   1.736  1.00  0.00      RA0  H
ATOM    277  CA  SER A  32      36.822  52.713  -0.340  1.00  0.00      RA0  C
ATOM    278  CB  SER A  32      38.157  53.236  -0.898  1.00  0.00      RA0  C
ATOM    279  OG  SER A  32      38.455  52.614  -2.162  1.00  0.00      RA0  O
ATOM    280  HG  SER A  32      37.631  52.596  -2.655  1.00  0.00      RA0  H
ATOM    281  C   SER A  32      36.839  51.207  -0.179  1.00  0.00      RA0  C
ATOM    282  O   SER A  32      37.762  50.674   0.427  1.00  0.00      RA0  O
ATOM    283  N   GLN A  33      35.845  50.502  -0.721  1.00  0.00      RA0  N
ATOM    284  H   GLN A  33      35.302  50.973  -1.418  1.00  0.00      RA0  H
ATOM    285  CA  GLN A  33      35.849  49.061  -0.607  1.00  0.00      RA0  C
ATOM    286  CB  GLN A  33      34.528  48.409  -1.035  1.00  0.00      RA0  C
ATOM    287  CG  GLN A  33      34.263  48.392  -2.543  1.00  0.00      RA0  C
ATOM    288  CD  GLN A  33      33.167  47.397  -2.861  1.00  0.00      RA0  C
ATOM    289  OE1 GLN A  33      32.440  46.922  -2.003  1.00  0.00      RA0  O
ATOM    290  NE2 GLN A  33      33.088  47.085  -4.157  1.00  0.00      RA0  N
ATOM    291 HE21 GLN A  33      33.724  47.476  -4.818  1.00  0.00      RA0  H
ATOM    292 HE22 GLN A  33      32.353  46.491  -4.487  1.00  0.00      RA0  H
ATOM    293  C   GLN A  33      37.031  48.413  -1.333  1.00  0.00      RA0  C
ATOM    294  O   GLN A  33      37.523  47.372  -0.893  1.00  0.00      RA0  O
ATOM    295  N   ILE A  34      37.509  49.068  -2.395  1.00  0.00      RA0  N
ATOM    296  H   ILE A  34      37.065  49.929  -2.655  1.00  0.00      RA0  H
ATOM    297  CA  ILE A  34      38.654  48.569  -3.148  1.00  0.00      RA0  C
ATOM    298  CB  ILE A  34      38.798  49.340  -4.472  1.00  0.00      RA0  C
ATOM    299  CG2 ILE A  34      40.035  48.920  -5.271  1.00  0.00      RA0  C
ATOM    300  CG1 ILE A  34      37.530  49.194  -5.319  1.00  0.00      RA0  C
ATOM    301  CD1 ILE A  34      37.246  47.749  -5.734  1.00  0.00      RA0  C
ATOM    302  C   ILE A  34      39.923  48.647  -2.283  1.00  0.00      RA0  C
ATOM    303  O   ILE A  34      40.670  47.668  -2.171  1.00  0.00      RA0  O
ATOM    304  N   ASP A  35      40.147  49.782  -1.638  1.00  0.00      RA0  N
ATOM    305  H   ASP A  35      39.504  50.549  -1.712  1.00  0.00      RA0  H
ATOM    306  CA  ASP A  35      41.325  49.899  -0.740  1.00  0.00      RA0  C
ATOM    307  CB  ASP A  35      41.602  51.353  -0.304  1.00  0.00      RA0  C
ATOM    308  CG  ASP A  35      41.170  51.649   1.130  1.00  0.00      RA0  C
ATOM    309  OD1 ASP A  35      40.221  52.398   1.339  1.00  0.00      RA0  O
ATOM    310  OD2 ASP A  35      41.796  51.177   2.073  1.00  0.00      RA0  O
ATOM    311  C   ASP A  35      41.294  48.934   0.434  1.00  0.00      RA0  C
ATOM    312  O   ASP A  35      42.322  48.467   0.867  1.00  0.00      RA0  O
ATOM    313  N   GLU A  36      40.101  48.658   0.971  1.00  0.00      RA0  N
ATOM    314  H   GLU A  36      39.312  49.177   0.631  1.00  0.00      RA0  H
ATOM    315  CA  GLU A  36      39.930  47.753   2.067  1.00  0.00      RA0  C
ATOM    316  CB  GLU A  36      38.462  47.870   2.505  1.00  0.00      RA0  C
ATOM    317  CG  GLU A  36      38.349  49.004   3.521  1.00  0.00      RA0  C
ATOM    318  CD  GLU A  36      37.012  49.729   3.588  1.00  0.00      RA0  C
ATOM    319  OE1 GLU A  36      35.976  49.081   3.722  1.00  0.00      RA0  O
ATOM    320  OE2 GLU A  36      37.021  50.965   3.563  1.00  0.00      RA0  O
ATOM    321  C   GLU A  36      40.307  46.333   1.615  1.00  0.00      RA0  C
ATOM    322  O   GLU A  36      41.005  45.602   2.312  1.00  0.00      RA0  O
ATOM    323  N   HIS A  37      39.879  45.973   0.420  1.00  0.00      RA0  N
ATOM    324  H   HIS A  37      39.311  46.615  -0.102  1.00  0.00      RA0  H
ATOM    325  CA  HIS A  37      40.215  44.681  -0.162  1.00  0.00      RA0  C
ATOM    326  CB  HIS A  37      39.547  44.559  -1.530  1.00  0.00      RA0  C
ATOM    327  CG  HIS A  37      39.746  43.174  -2.090  1.00  0.00      RA0  C
ATOM    328  ND1 HIS A  37      38.758  42.268  -2.169  1.00  0.00      RA0  N
ATOM    329  HD1 HIS A  37      37.824  42.398  -1.879  1.00  0.00      RA0  H
ATOM    330  CD2 HIS A  37      40.918  42.615  -2.606  1.00  0.00      RA0  C
ATOM    331  NE2 HIS A  37      40.625  41.356  -2.994  1.00  0.00      RA0  N
ATOM    332  CE1 HIS A  37      39.300  41.141  -2.732  1.00  0.00      RA0  C
ATOM    333  C   HIS A  37      41.729  44.562  -0.269  1.00  0.00      RA0  C
ATOM    334  O   HIS A  37      42.311  43.566   0.198  1.00  0.00      RA0  O
ATOM    335  N   HIS A  38      42.358  45.585  -0.838  1.00  0.00      RA0  N
ATOM    336  H   HIS A  38      41.833  46.387  -1.135  1.00  0.00      RA0  H
ATOM    337  CA  HIS A  38      43.808  45.520  -1.079  1.00  0.00      RA0  C
ATOM    338  CB  HIS A  38      44.276  46.653  -1.987  1.00  0.00      RA0  C
ATOM    339  CG  HIS A  38      43.785  46.443  -3.397  1.00  0.00      RA0  C
ATOM    340  ND1 HIS A  38      43.800  45.260  -4.042  1.00  0.00      RA0  N
ATOM    341  HD1 HIS A  38      44.102  44.392  -3.697  1.00  0.00      RA0  H
ATOM    342  CD2 HIS A  38      43.272  47.417  -4.255  1.00  0.00      RA0  C
ATOM    343  NE2 HIS A  38      42.978  46.810  -5.429  1.00  0.00      RA0  N
ATOM    344  CE1 HIS A  38      43.304  45.484  -5.299  1.00  0.00      RA0  C
ATOM    345  C   HIS A  38      44.615  45.560   0.230  1.00  0.00      RA0  C
ATOM    346  O   HIS A  38      45.719  44.999   0.309  1.00  0.00      RA0  O
ATOM    347  N   ALA A  39      44.057  46.171   1.266  1.00  0.00      RA0  N
ATOM    348  H   ALA A  39      43.201  46.680   1.147  1.00  0.00      RA0  H
ATOM    349  CA  ALA A  39      44.681  46.177   2.596  1.00  0.00      RA0  C
ATOM    350  CB  ALA A  39      43.872  47.029   3.577  1.00  0.00      RA0  C
ATOM    351  C   ALA A  39      44.804  44.774   3.160  1.00  0.00      RA0  C
ATOM    352  O   ALA A  39      45.803  44.428   3.774  1.00  0.00      RA0  O
ATOM    353  N   VAL A  40      43.775  43.962   2.980  1.00  0.00      RA0  N
ATOM    354  H   VAL A  40      42.981  44.277   2.454  1.00  0.00      RA0  H
ATOM    355  CA  VAL A  40      43.819  42.610   3.499  1.00  0.00      RA0  C
ATOM    356  CB  VAL A  40      42.426  41.993   3.511  1.00  0.00      RA0  C
ATOM    357  CG1 VAL A  40      42.464  40.537   3.971  1.00  0.00      RA0  C
ATOM    358  CG2 VAL A  40      41.501  42.842   4.384  1.00  0.00      RA0  C
ATOM    359  C   VAL A  40      44.815  41.795   2.686  1.00  0.00      RA0  C
ATOM    360  O   VAL A  40      45.540  40.958   3.235  1.00  0.00      RA0  O
ATOM    361  N   ARG A  41      44.833  42.021   1.384  1.00  0.00      RA0  N
ATOM    362  H   ARG A  41      44.209  42.702   0.995  1.00  0.00      RA0  H
ATOM    363  CA  ARG A  41      45.711  41.256   0.514  1.00  0.00      RA0  C
ATOM    364  CB  ARG A  41      45.375  41.517  -0.955  1.00  0.00      RA0  C
ATOM    365  CG  ARG A  41      44.053  40.915  -1.429  1.00  0.00      RA0  C
ATOM    366  CD  ARG A  41      44.068  39.386  -1.489  1.00  0.00      RA0  C
ATOM    367  NE  ARG A  41      42.797  38.888  -2.009  1.00  0.00      RA0  N
ATOM    368  HE  ARG A  41      42.417  39.333  -2.838  1.00  0.00      RA0  H
ATOM    369  CZ  ARG A  41      42.149  37.883  -1.351  1.00  0.00      RA0  C
ATOM    370  NH1 ARG A  41      42.740  37.270  -0.308  1.00  0.00      RA0  N
ATOM    371 HH11 ARG A  41      42.247  36.598   0.257  1.00  0.00      RA0  H
ATOM    372 HH12 ARG A  41      43.704  37.420  -0.037  1.00  0.00      RA0  H
ATOM    373  NH2 ARG A  41      40.916  37.519  -1.752  1.00  0.00      RA0  N
ATOM    374 HH21 ARG A  41      40.333  36.849  -1.278  1.00  0.00      RA0  H
ATOM    375 HH22 ARG A  41      40.549  37.937  -2.600  1.00  0.00      RA0  H
ATOM    376  C   ARG A  41      47.191  41.564   0.743  1.00  0.00      RA0  C
ATOM    377  O   ARG A  41      48.022  40.713   0.488  1.00  0.00      RA0  O
ATOM    378  N   THR A  42      47.504  42.765   1.203  1.00  0.00      RA0  N
ATOM    379  H   THR A  42      46.802  43.441   1.427  1.00  0.00      RA0  H
ATOM    380  CA  THR A  42      48.920  43.214   1.247  1.00  0.00      RA0  C
ATOM    381  CB  THR A  42      49.233  44.246   0.154  1.00  0.00      RA0  C
ATOM    382  OG1 THR A  42      48.284  45.312   0.152  1.00  0.00      RA0  O
ATOM    383  HG1 THR A  42      47.444  44.929  -0.064  1.00  0.00      RA0  H
ATOM    384  CG2 THR A  42      49.285  43.594  -1.230  1.00  0.00      RA0  C
ATOM    385  C   THR A  42      49.447  43.592   2.627  1.00  0.00      RA0  C
ATOM    386  O   THR A  42      50.678  43.744   2.797  1.00  0.00      RA0  O
ATOM    387  N   ASP A  43      48.563  43.801   3.601  1.00  0.00      RA0  N
ATOM    388  H   ASP A  43      47.578  43.659   3.492  1.00  0.00      RA0  H
ATOM    389  CA  ASP A  43      49.004  44.310   4.898  1.00  0.00      RA0  C
ATOM    390  CB  ASP A  43      49.096  45.841   4.903  1.00  0.00      RA0  C
ATOM    391  CG  ASP A  43      49.625  46.321   6.243  1.00  0.00      RA0  C
ATOM    392  OD1 ASP A  43      50.083  45.513   7.044  1.00  0.00      RA0  O
ATOM    393  OD2 ASP A  43      49.546  47.509   6.532  1.00  0.00      RA0  O
ATOM    394  C   ASP A  43      48.089  43.764   6.004  1.00  0.00      RA0  C
ATOM    395  O   ASP A  43      48.233  42.591   6.395  1.00  0.00      RA0  O
ATOM    396  N   ALA A  44      47.140  44.565   6.489  1.00  0.00      RA0  N
ATOM    397  H   ALA A  44      46.987  45.497   6.156  1.00  0.00      RA0  H
ATOM    398  CA  ALA A  44      46.194  44.086   7.503  1.00  0.00      RA0  C
ATOM    399  CB  ALA A  44      46.795  44.190   8.904  1.00  0.00      RA0  C
ATOM    400  C   ALA A  44      44.907  44.912   7.458  1.00  0.00      RA0  C
ATOM    401  O   ALA A  44      44.949  46.151   7.470  1.00  0.00      RA0  O
ATOM    402  N   GLY A  45      43.784  44.199   7.443  1.00  0.00      RA0  N
ATOM    403  H   GLY A  45      43.810  43.197   7.426  1.00  0.00      RA0  H
ATOM    404  CA  GLY A  45      42.471  44.813   7.598  1.00  0.00      RA0  C
ATOM    405  C   GLY A  45      41.689  44.078   8.662  1.00  0.00      RA0  C
ATOM    406  O   GLY A  45      42.001  42.941   8.989  1.00  0.00      RA0  O
ATOM    407  N   MSE A  46      40.634  44.695   9.171  1.00  0.00      RA0  N
ATOM    408  H   MSE A  46      40.382  45.620   8.871  1.00  0.00      RA0  H
ATOM    409  CA  MSE A  46      39.783  44.020  10.113  1.00  0.00      RA0  C
ATOM    410  CB  MSE A  46      40.166  44.380  11.545  1.00  0.00      RA0  C
ATOM    411  CG  MSE A  46      39.997  45.870  11.819  1.00  0.00      RA0  C
ATOM    412  SE  MSE A  46      40.452  46.307  13.496  1.00  0.00      RA0  S
ATOM    413  CE  MSE A  46      40.461  48.084  13.249  1.00  0.00      RA0  C
ATOM    414  C   MSE A  46      38.309  44.298   9.904  1.00  0.00      RA0  C
ATOM    415  O   MSE A  46      37.922  45.360   9.435  1.00  0.00      RA0  O
ATOM    416  N   PHE A  47      37.522  43.309  10.307  1.00  0.00      RA0  N
ATOM    417  H   PHE A  47      37.929  42.539  10.801  1.00  0.00      RA0  H
ATOM    418  CA  PHE A  47      36.079  43.300  10.121  1.00  0.00      RA0  C
ATOM    419  CB  PHE A  47      35.637  42.150   9.212  1.00  0.00      RA0  C
ATOM    420  CG  PHE A  47      36.364  42.143   7.891  1.00  0.00      RA0  C
ATOM    421  CD1 PHE A  47      37.555  41.438   7.755  1.00  0.00      RA0  C
ATOM    422  CD2 PHE A  47      35.829  42.823   6.805  1.00  0.00      RA0  C
ATOM    423  CE1 PHE A  47      38.208  41.408   6.530  1.00  0.00      RA0  C
ATOM    424  CE2 PHE A  47      36.480  42.789   5.579  1.00  0.00      RA0  C
ATOM    425  CZ  PHE A  47      37.667  42.080   5.442  1.00  0.00      RA0  C
ATOM    426  C   PHE A  47      35.406  43.063  11.465  1.00  0.00      RA0  C
ATOM    427  O   PHE A  47      35.855  42.232  12.288  1.00  0.00      RA0  O
ATOM    428  N   ASP A  48      34.328  43.799  11.710  1.00  0.00      RA0  N
ATOM    429  H   ASP A  48      33.952  44.390  10.999  1.00  0.00      RA0  H
ATOM    430  CA  ASP A  48      33.477  43.515  12.842  1.00  0.00      RA0  C
ATOM    431  CB  ASP A  48      32.502  44.626  13.193  1.00  0.00      RA0  C
ATOM    432  CG  ASP A  48      31.656  44.040  14.300  1.00  0.00      RA0  C
ATOM    433  OD1 ASP A  48      32.241  43.437  15.181  1.00  0.00      RA0  O
ATOM    434  OD2 ASP A  48      30.433  44.118  14.275  1.00  0.00      RA0  O
ATOM    435  C   ASP A  48      32.610  42.324  12.472  1.00  0.00      RA0  C
ATOM    436  O   ASP A  48      31.790  42.437  11.560  1.00  0.00      RA0  O
ATOM    437  N   VAL A  49      32.811  41.207  13.143  1.00  0.00      RA0  N
ATOM    438  H   VAL A  49      33.380  41.265  13.969  1.00  0.00      RA0  H
ATOM    439  CA  VAL A  49      31.989  40.024  12.914  1.00  0.00      RA0  C
ATOM    440  CB  VAL A  49      32.841  38.861  12.409  1.00  0.00      RA0  C
ATOM    441  CG1 VAL A  49      33.180  39.085  10.938  1.00  0.00      RA0  C
ATOM    442  CG2 VAL A  49      34.105  38.671  13.244  1.00  0.00      RA0  C
ATOM    443  C   VAL A  49      31.198  39.673  14.179  1.00  0.00      RA0  C
ATOM    444  O   VAL A  49      30.904  38.514  14.425  1.00  0.00      RA0  O
ATOM    445  N   SER A  50      30.753  40.704  14.897  1.00  0.00      RA0  N
ATOM    446  H   SER A  50      31.007  41.652  14.671  1.00  0.00      RA0  H
ATOM    447  CA  SER A  50      29.992  40.524  16.126  1.00  0.00      RA0  C
ATOM    448  CB  SER A  50      30.058  41.782  16.985  1.00  0.00      RA0  C
ATOM    449  OG  SER A  50      31.417  41.999  17.373  1.00  0.00      RA0  O
ATOM    450  HG  SER A  50      31.788  42.545  16.680  1.00  0.00      RA0  H
ATOM    451  C   SER A  50      28.561  40.100  15.828  1.00  0.00      RA0  C
ATOM    452  O   SER A  50      27.840  39.673  16.732  1.00  0.00      RA0  O
ATOM    453  N   HIS A  51      28.182  40.234  14.568  1.00  0.00      RA0  N
ATOM    454  H   HIS A  51      28.821  40.659  13.931  1.00  0.00      RA0  H
ATOM    455  CA  HIS A  51      26.905  39.713  14.046  1.00  0.00      RA0  C
ATOM    456  CB  HIS A  51      26.575  40.331  12.683  1.00  0.00      RA0  C
ATOM    457  CG  HIS A  51      27.298  39.610  11.571  1.00  0.00      RA0  C
ATOM    458  ND1 HIS A  51      26.665  38.863  10.650  1.00  0.00      RA0  N
ATOM    459  HD1 HIS A  51      25.694  38.747  10.582  1.00  0.00      RA0  H
ATOM    460  CD2 HIS A  51      28.671  39.585  11.304  1.00  0.00      RA0  C
ATOM    461  NE2 HIS A  51      28.855  38.807  10.209  1.00  0.00      RA0  N
ATOM    462  CE1 HIS A  51      27.622  38.363   9.805  1.00  0.00      RA0  C
ATOM    463  C   HIS A  51      26.854  38.188  14.001  1.00  0.00      RA0  C
ATOM    464  O   HIS A  51      25.781  37.616  13.793  1.00  0.00      RA0  O
ATOM    465  N   MSE A  52      27.981  37.529  14.208  1.00  0.00      RA0  N
ATOM    466  H   MSE A  52      28.813  37.987  14.527  1.00  0.00      RA0  H
ATOM    467  CA  MSE A  52      27.973  36.092  14.266  1.00  0.00      RA0  C
ATOM    468  CB  MSE A  52      29.261  35.504  13.688  1.00  0.00      RA0  C
ATOM    469  CG  MSE A  52      29.490  35.933  12.239  1.00  0.00      RA0  C
ATOM    470  SE  MSE A  52      30.936  35.171  11.484  1.00  0.00      RA0  S
ATOM    471  CE  MSE A  52      30.295  33.492  11.369  1.00  0.00      RA0  C
ATOM    472  C   MSE A  52      27.752  35.628  15.676  1.00  0.00      RA0  C
ATOM    473  O   MSE A  52      28.115  36.314  16.642  1.00  0.00      RA0  O
ATOM    474  N   THR A  53      27.146  34.449  15.781  1.00  0.00      RA0  N
ATOM    475  H   THR A  53      26.970  33.887  14.995  1.00  0.00      RA0  H
ATOM    476  CA  THR A  53      26.714  33.896  17.062  1.00  0.00      RA0  C
ATOM    477  CB  THR A  53      25.290  33.441  16.821  1.00  0.00      RA0  C
ATOM    478  OG1 THR A  53      24.511  34.600  16.481  1.00  0.00      RA0  O
ATOM    479  HG1 THR A  53      24.965  35.013  15.752  1.00  0.00      RA0  H
ATOM    480  CG2 THR A  53      24.697  32.672  18.000  1.00  0.00      RA0  C
ATOM    481  C   THR A  53      27.675  32.794  17.498  1.00  0.00      RA0  C
ATOM    482  O   THR A  53      27.947  31.852  16.754  1.00  0.00      RA0  O
ATOM    483  N   ILE A  54      28.219  32.942  18.699  1.00  0.00      RA0  N
ATOM    484  H   ILE A  54      27.928  33.701  19.283  1.00  0.00      RA0  H
ATOM    485  CA  ILE A  54      29.060  31.923  19.308  1.00  0.00      RA0  C
ATOM    486  CB  ILE A  54      30.195  32.598  20.071  1.00  0.00      RA0  C
ATOM    487  CG2 ILE A  54      31.089  31.575  20.767  1.00  0.00      RA0  C
ATOM    488  CG1 ILE A  54      30.979  33.521  19.137  1.00  0.00      RA0  C
ATOM    489  CD1 ILE A  54      32.049  34.324  19.874  1.00  0.00      RA0  C
ATOM    490  C   ILE A  54      28.161  31.103  20.242  1.00  0.00      RA0  C
ATOM    491  O   ILE A  54      27.425  31.665  21.073  1.00  0.00      RA0  O
ATOM    492  N   VAL A  55      28.184  29.787  20.052  1.00  0.00      RA0  N
ATOM    493  H   VAL A  55      28.853  29.374  19.434  1.00  0.00      RA0  H
ATOM    494  CA  VAL A  55      27.349  28.884  20.811  1.00  0.00      RA0  C
ATOM    495  CB  VAL A  55      26.453  28.087  19.863  1.00  0.00      RA0  C
ATOM    496  CG1 VAL A  55      25.564  27.117  20.639  1.00  0.00      RA0  C
ATOM    497  CG2 VAL A  55      25.652  29.007  18.943  1.00  0.00      RA0  C
ATOM    498  C   VAL A  55      28.281  27.951  21.538  1.00  0.00      RA0  C
ATOM    499  O   VAL A  55      29.040  27.205  20.907  1.00  0.00      RA0  O
ATOM    500  N   ASP A  56      28.211  27.986  22.860  1.00  0.00      RA0  N
ATOM    501  H   ASP A  56      27.577  28.599  23.318  1.00  0.00      RA0  H
ATOM    502  CA  ASP A  56      28.956  27.048  23.671  1.00  0.00      RA0  C
ATOM    503  CB  ASP A  56      29.438  27.725  24.977  1.00  0.00      RA0  C
ATOM    504  CG  ASP A  56      30.529  28.781  24.775  1.00  0.00      RA0  C
ATOM    505  OD1 ASP A  56      30.970  29.000  23.655  1.00  0.00      RA0  O
ATOM    506  OD2 ASP A  56      30.976  29.400  25.745  1.00  0.00      RA0  O
ATOM    507  C   ASP A  56      28.116  25.828  24.017  1.00  0.00      RA0  C
ATOM    508  O   ASP A  56      26.960  25.950  24.410  1.00  0.00      RA0  O
ATOM    509  N   LEU A  57      28.729  24.659  23.855  1.00  0.00      RA0  N
ATOM    510  H   LEU A  57      29.703  24.643  23.624  1.00  0.00      RA0  H
ATOM    511  CA  LEU A  57      28.103  23.379  24.134  1.00  0.00      RA0  C
ATOM    512  CB  LEU A  57      28.128  22.490  22.896  1.00  0.00      RA0  C
ATOM    513  CG  LEU A  57      27.406  23.062  21.679  1.00  0.00      RA0  C
ATOM    514  CD1 LEU A  57      27.516  22.109  20.493  1.00  0.00      RA0  C
ATOM    515  CD2 LEU A  57      25.949  23.413  21.978  1.00  0.00      RA0  C
ATOM    516  C   LEU A  57      28.813  22.653  25.271  1.00  0.00      RA0  C
ATOM    517  O   LEU A  57      30.009  22.434  25.190  1.00  0.00      RA0  O
ATOM    518  N   ARG A  58      28.069  22.237  26.300  1.00  0.00      RA0  N
ATOM    519  H   ARG A  58      27.080  22.409  26.319  1.00  0.00      RA0  H
ATOM    520  CA  ARG A  58      28.656  21.606  27.470  1.00  0.00      RA0  C
ATOM    521  CB  ARG A  58      28.562  22.585  28.619  1.00  0.00      RA0  C
ATOM    522  CG  ARG A  58      29.817  23.422  28.856  1.00  0.00      RA0  C
ATOM    523  CD  ARG A  58      30.072  23.543  30.363  1.00  0.00      RA0  C
ATOM    524  NE  ARG A  58      30.192  22.210  30.960  1.00  0.00      RA0  N
ATOM    525  HE  ARG A  58      31.027  21.670  30.774  1.00  0.00      RA0  H
ATOM    526  CZ  ARG A  58      29.133  21.617  31.591  1.00  0.00      RA0  C
ATOM    527  NH1 ARG A  58      28.000  22.324  31.805  1.00  0.00      RA0  N
ATOM    528 HH11 ARG A  58      27.133  21.974  32.180  1.00  0.00      RA0  H
ATOM    529 HH12 ARG A  58      27.880  23.292  31.528  1.00  0.00      RA0  H
ATOM    530  NH2 ARG A  58      29.238  20.318  31.935  1.00  0.00      RA0  N
ATOM    531 HH21 ARG A  58      28.526  19.804  32.409  1.00  0.00      RA0  H
ATOM    532 HH22 ARG A  58      30.084  19.808  31.676  1.00  0.00      RA0  H
ATOM    533  C   ARG A  58      27.929  20.296  27.806  1.00  0.00      RA0  C
ATOM    534  O   ARG A  58      26.718  20.205  27.682  1.00  0.00      RA0  O
ATOM    535  N   GLY A  59      28.672  19.309  28.271  1.00  0.00      RA0  N
ATOM    536  H   GLY A  59      29.662  19.429  28.405  1.00  0.00      RA0  H
ATOM    537  CA  GLY A  59      28.104  18.014  28.623  1.00  0.00      RA0  C
ATOM    538  C   GLY A  59      29.040  16.897  28.203  1.00  0.00      RA0  C
ATOM    539  O   GLY A  59      29.740  17.010  27.195  1.00  0.00      RA0  O
ATOM    540  N   SER A  60      29.039  15.806  28.966  1.00  0.00      RA0  N
ATOM    541  H   SER A  60      28.430  15.751  29.757  1.00  0.00      RA0  H
ATOM    542  CA  SER A  60      29.957  14.700  28.725  1.00  0.00      RA0  C
ATOM    543  CB  SER A  60      29.784  13.848  29.960  1.00  0.00      RA0  C
ATOM    544  OG  SER A  60      29.434  14.787  30.989  1.00  0.00      RA0  O
ATOM    545  HG  SER A  60      30.117  15.457  30.980  1.00  0.00      RA0  H
ATOM    546  C   SER A  60      29.752  14.043  27.361  1.00  0.00      RA0  C
ATOM    547  O   SER A  60      30.701  13.465  26.814  1.00  0.00      RA0  O
ATOM    548  N   ARG A  61      28.539  14.152  26.803  1.00  0.00      RA0  N
ATOM    549  H   ARG A  61      27.847  14.723  27.240  1.00  0.00      RA0  H
ATOM    550  CA  ARG A  61      28.235  13.580  25.491  1.00  0.00      RA0  C
ATOM    551  CB  ARG A  61      26.829  12.991  25.543  1.00  0.00      RA0  C
ATOM    552  CG  ARG A  61      26.640  12.139  26.802  1.00  0.00      RA0  C
ATOM    553  CD  ARG A  61      25.264  11.480  26.860  1.00  0.00      RA0  C
ATOM    554  NE  ARG A  61      25.061  10.705  25.644  1.00  0.00      RA0  N
ATOM    555  HE  ARG A  61      25.886  10.390  25.151  1.00  0.00      RA0  H
ATOM    556  CZ  ARG A  61      23.826  10.515  25.111  1.00  0.00      RA0  C
ATOM    557  NH1 ARG A  61      22.738  10.929  25.802  1.00  0.00      RA0  N
ATOM    558 HH11 ARG A  61      21.793  10.906  25.441  1.00  0.00      RA0  H
ATOM    559 HH12 ARG A  61      22.832  11.317  26.721  1.00  0.00      RA0  H
ATOM    560  NH2 ARG A  61      23.737   9.931  23.901  1.00  0.00      RA0  N
ATOM    561 HH21 ARG A  61      22.888   9.706  23.424  1.00  0.00      RA0  H
ATOM    562 HH22 ARG A  61      24.594   9.702  23.393  1.00  0.00      RA0  H
ATOM    563  C   ARG A  61      28.377  14.586  24.343  1.00  0.00      RA0  C
ATOM    564  O   ARG A  61      27.883  14.349  23.255  1.00  0.00      RA0  O
ATOM    565  N   THR A  62      29.068  15.696  24.556  1.00  0.00      RA0  N
ATOM    566  H   THR A  62      29.507  15.910  25.431  1.00  0.00      RA0  H
ATOM    567  CA  THR A  62      29.125  16.716  23.498  1.00  0.00      RA0  C
ATOM    568  CB  THR A  62      29.751  17.999  24.034  1.00  0.00      RA0  C
ATOM    569  OG1 THR A  62      29.006  18.441  25.170  1.00  0.00      RA0  O
ATOM    570  HG1 THR A  62      29.543  18.235  25.928  1.00  0.00      RA0  H
ATOM    571  CG2 THR A  62      29.771  19.099  22.977  1.00  0.00      RA0  C
ATOM    572  C   THR A  62      29.753  16.227  22.195  1.00  0.00      RA0  C
ATOM    573  O   THR A  62      29.208  16.500  21.115  1.00  0.00      RA0  O
ATOM    574  N   ARG A  63      30.862  15.494  22.279  1.00  0.00      RA0  N
ATOM    575  H   ARG A  63      31.248  15.288  23.179  1.00  0.00      RA0  H
ATOM    576  CA  ARG A  63      31.512  14.989  21.056  1.00  0.00      RA0  C
ATOM    577  CB  ARG A  63      32.853  14.315  21.350  1.00  0.00      RA0  C
ATOM    578  CG  ARG A  63      33.624  14.105  20.045  1.00  0.00      RA0  C
ATOM    579  CD  ARG A  63      34.916  13.300  20.175  1.00  0.00      RA0  C
ATOM    580  NE  ARG A  63      35.859  13.910  21.107  1.00  0.00      RA0  N
ATOM    581  HE  ARG A  63      35.764  13.765  22.109  1.00  0.00      RA0  H
ATOM    582  CZ  ARG A  63      36.924  14.641  20.673  1.00  0.00      RA0  C
ATOM    583  NH1 ARG A  63      37.052  14.966  19.372  1.00  0.00      RA0  N
ATOM    584 HH11 ARG A  63      37.860  15.470  19.049  1.00  0.00      RA0  H
ATOM    585 HH12 ARG A  63      36.366  14.748  18.671  1.00  0.00      RA0  H
ATOM    586  NH2 ARG A  63      37.847  15.032  21.566  1.00  0.00      RA0  N
ATOM    587 HH21 ARG A  63      38.682  15.533  21.342  1.00  0.00      RA0  H
ATOM    588 HH22 ARG A  63      37.670  14.802  22.544  1.00  0.00      RA0  H
ATOM    589  C   ARG A  63      30.575  14.030  20.331  1.00  0.00      RA0  C
ATOM    590  O   ARG A  63      30.398  14.108  19.117  1.00  0.00      RA0  O
ATOM    591  N   GLU A  64      29.966  13.136  21.094  1.00  0.00      RA0  N
ATOM    592  H   GLU A  64      30.094  13.169  22.083  1.00  0.00      RA0  H
ATOM    593  CA  GLU A  64      29.007  12.179  20.558  1.00  0.00      RA0  C
ATOM    594  CB  GLU A  64      28.369  11.350  21.675  1.00  0.00      RA0  C
ATOM    595  CG  GLU A  64      27.357  10.336  21.129  1.00  0.00      RA0  C
ATOM    596  CD  GLU A  64      26.444   9.863  22.242  1.00  0.00      RA0  C
ATOM    597  OE1 GLU A  64      26.637  10.266  23.381  1.00  0.00      RA0  O
ATOM    598  OE2 GLU A  64      25.505   9.119  21.978  1.00  0.00      RA0  O
ATOM    599  C   GLU A  64      27.896  12.887  19.786  1.00  0.00      RA0  C
ATOM    600  O   GLU A  64      27.583  12.517  18.641  1.00  0.00      RA0  O
ATOM    601  N   PHE A  65      27.315  13.903  20.412  1.00  0.00      RA0  N
ATOM    602  H   PHE A  65      27.592  14.105  21.353  1.00  0.00      RA0  H
ATOM    603  CA  PHE A  65      26.271  14.717  19.787  1.00  0.00      RA0  C
ATOM    604  CB  PHE A  65      25.863  15.844  20.739  1.00  0.00      RA0  C
ATOM    605  CG  PHE A  65      24.977  16.851  20.041  1.00  0.00      RA0  C
ATOM    606  CD1 PHE A  65      23.863  16.438  19.319  1.00  0.00      RA0  C
ATOM    607  CD2 PHE A  65      25.288  18.204  20.120  1.00  0.00      RA0  C
ATOM    608  CE1 PHE A  65      23.078  17.374  18.659  1.00  0.00      RA0  C
ATOM    609  CE2 PHE A  65      24.498  19.141  19.464  1.00  0.00      RA0  C
ATOM    610  CZ  PHE A  65      23.397  18.724  18.727  1.00  0.00      RA0  C
ATOM    611  C   PHE A  65      26.731  15.273  18.458  1.00  0.00      RA0  C
ATOM    612  O   PHE A  65      26.046  15.148  17.451  1.00  0.00      RA0  O
ATOM    613  N   LEU A  66      27.892  15.922  18.460  1.00  0.00      RA0  N
ATOM    614  H   LEU A  66      28.440  15.950  19.300  1.00  0.00      RA0  H
ATOM    615  CA  LEU A  66      28.377  16.573  17.243  1.00  0.00      RA0  C
ATOM    616  CB  LEU A  66      29.518  17.529  17.567  1.00  0.00      RA0  C
ATOM    617  CG  LEU A  66      29.019  18.731  18.363  1.00  0.00      RA0  C
ATOM    618  CD1 LEU A  66      30.168  19.640  18.787  1.00  0.00      RA0  C
ATOM    619  CD2 LEU A  66      27.941  19.499  17.596  1.00  0.00      RA0  C
ATOM    620  C   LEU A  66      28.764  15.604  16.132  1.00  0.00      RA0  C
ATOM    621  O   LEU A  66      28.697  15.968  14.960  1.00  0.00      RA0  O
ATOM    622  N   ARG A  67      29.192  14.397  16.484  1.00  0.00      RA0  N
ATOM    623  H   ARG A  67      29.252  14.163  17.457  1.00  0.00      RA0  H
ATOM    624  CA  ARG A  67      29.454  13.340  15.473  1.00  0.00      RA0  C
ATOM    625  CB  ARG A  67      30.071  12.065  16.058  1.00  0.00      RA0  C
ATOM    626  CG  ARG A  67      31.426  12.197  16.748  1.00  0.00      RA0  C
ATOM    627  CD  ARG A  67      32.088  10.830  16.957  1.00  0.00      RA0  C
ATOM    628  NE  ARG A  67      32.613  10.305  15.694  1.00  0.00      RA0  N
ATOM    629  HE  ARG A  67      33.070  10.968  15.079  1.00  0.00      RA0  H
ATOM    630  CZ  ARG A  67      32.551   8.981  15.363  1.00  0.00      RA0  C
ATOM    631  NH1 ARG A  67      31.871   8.114  16.148  1.00  0.00      RA0  N
ATOM    632 HH11 ARG A  67      31.797   7.135  15.927  1.00  0.00      RA0  H
ATOM    633 HH12 ARG A  67      31.405   8.424  16.981  1.00  0.00      RA0  H
ATOM    634  NH2 ARG A  67      33.170   8.565  14.240  1.00  0.00      RA0  N
ATOM    635 HH21 ARG A  67      33.177   7.613  13.919  1.00  0.00      RA0  H
ATOM    636 HH22 ARG A  67      33.660   9.244  13.667  1.00  0.00      RA0  H
ATOM    637  C   ARG A  67      28.188  12.911  14.731  1.00  0.00      RA0  C
ATOM    638  O   ARG A  67      28.254  12.355  13.637  1.00  0.00      RA0  O
ATOM    639  N   TYR A  68      27.042  13.117  15.373  1.00  0.00      RA0  N
ATOM    640  H   TYR A  68      27.043  13.518  16.290  1.00  0.00      RA0  H
ATOM    641  CA  TYR A  68      25.729  12.846  14.764  1.00  0.00      RA0  C
ATOM    642  CB  TYR A  68      24.783  12.375  15.868  1.00  0.00      RA0  C
ATOM    643  CG  TYR A  68      23.393  12.171  15.324  1.00  0.00      RA0  C
ATOM    644  CD1 TYR A  68      23.179  11.269  14.289  1.00  0.00      RA0  C
ATOM    645  CE1 TYR A  68      21.896  11.079  13.795  1.00  0.00      RA0  C
ATOM    646  CD2 TYR A  68      22.329  12.882  15.865  1.00  0.00      RA0  C
ATOM    647  CE2 TYR A  68      21.044  12.686  15.374  1.00  0.00      RA0  C
ATOM    648  CZ  TYR A  68      20.829  11.783  14.340  1.00  0.00      RA0  C
ATOM    649  OH  TYR A  68      19.556  11.586  13.847  1.00  0.00      RA0  O
ATOM    650  HH  TYR A  68      19.602  10.844  13.250  1.00  0.00      RA0  H
ATOM    651  C   TYR A  68      25.182  14.082  14.049  1.00  0.00      RA0  C
ATOM    652  O   TYR A  68      24.587  14.004  12.970  1.00  0.00      RA0  O
ATOM    653  N   LEU A  69      25.409  15.257  14.618  1.00  0.00      RA0  N
ATOM    654  H   LEU A  69      25.886  15.288  15.497  1.00  0.00      RA0  H
ATOM    655  CA  LEU A  69      24.885  16.493  14.010  1.00  0.00      RA0  C
ATOM    656  CB  LEU A  69      24.987  17.622  15.037  1.00  0.00      RA0  C
ATOM    657  CG  LEU A  69      24.235  18.891  14.637  1.00  0.00      RA0  C
ATOM    658  CD1 LEU A  69      22.723  18.679  14.681  1.00  0.00      RA0  C
ATOM    659  CD2 LEU A  69      24.665  20.100  15.467  1.00  0.00      RA0  C
ATOM    660  C   LEU A  69      25.563  16.920  12.701  1.00  0.00      RA0  C
ATOM    661  O   LEU A  69      24.902  17.411  11.761  1.00  0.00      RA0  O
ATOM    662  N   LEU A  70      26.889  16.776  12.653  1.00  0.00      RA0  N
ATOM    663  H   LEU A  70      27.367  16.244  13.355  1.00  0.00      RA0  H
ATOM    664  CA  LEU A  70      27.696  17.335  11.584  1.00  0.00      RA0  C
ATOM    665  CB  LEU A  70      28.892  18.084  12.170  1.00  0.00      RA0  C
ATOM    666  CG  LEU A  70      28.494  19.190  13.145  1.00  0.00      RA0  C
ATOM    667  CD1 LEU A  70      29.708  19.779  13.862  1.00  0.00      RA0  C
ATOM    668  CD2 LEU A  70      27.653  20.270  12.466  1.00  0.00      RA0  C
ATOM    669  C   LEU A  70      28.190  16.294  10.605  1.00  0.00      RA0  C
ATOM    670  O   LEU A  70      28.403  15.156  10.966  1.00  0.00      RA0  O
ATOM    671  N   ALA A  71      28.416  16.706   9.355  1.00  0.00      RA0  N
ATOM    672  H   ALA A  71      28.282  17.674   9.132  1.00  0.00      RA0  H
ATOM    673  CA  ALA A  71      28.853  15.767   8.340  1.00  0.00      RA0  C
ATOM    674  CB  ALA A  71      28.328  16.198   6.973  1.00  0.00      RA0  C
ATOM    675  C   ALA A  71      30.368  15.588   8.235  1.00  0.00      RA0  C
ATOM    676  O   ALA A  71      30.833  14.540   7.759  1.00  0.00      RA0  O
ATOM    677  N   ASN A  72      31.134  16.589   8.665  1.00  0.00      RA0  N
ATOM    678  H   ASN A  72      30.711  17.405   9.062  1.00  0.00      RA0  H
ATOM    679  CA  ASN A  72      32.539  16.342   8.981  1.00  0.00      RA0  C
ATOM    680  CB  ASN A  72      33.355  17.623   9.089  1.00  0.00      RA0  C
ATOM    681  CG  ASN A  72      34.812  17.376   8.745  1.00  0.00      RA0  C
ATOM    682  OD1 ASN A  72      35.364  16.278   8.873  1.00  0.00      RA0  O
ATOM    683  ND2 ASN A  72      35.418  18.482   8.279  1.00  0.00      RA0  N
ATOM    684 HD21 ASN A  72      34.884  19.334   8.200  1.00  0.00      RA0  H
ATOM    685 HD22 ASN A  72      36.367  18.563   7.980  1.00  0.00      RA0  H
ATOM    686  C   ASN A  72      32.503  15.581  10.309  1.00  0.00      RA0  C
ATOM    687  O   ASN A  72      31.427  15.435  10.899  1.00  0.00      RA0  O
ATOM    688  N   ASP A  73      33.647  15.069  10.759  1.00  0.00      RA0  N
ATOM    689  H   ASP A  73      34.515  15.307  10.329  1.00  0.00      RA0  H
ATOM    690  CA  ASP A  73      33.706  14.238  11.957  1.00  0.00      RA0  C
ATOM    691  CB  ASP A  73      34.160  12.798  11.725  1.00  0.00      RA0  C
ATOM    692  CG  ASP A  73      33.887  11.989  12.984  1.00  0.00      RA0  C
ATOM    693  OD1 ASP A  73      33.340  12.528  13.941  1.00  0.00      RA0  O
ATOM    694  OD2 ASP A  73      34.199  10.805  13.015  1.00  0.00      RA0  O
ATOM    695  C   ASP A  73      34.573  14.867  13.033  1.00  0.00      RA0  C
ATOM    696  O   ASP A  73      35.803  14.869  12.924  1.00  0.00      RA0  O
ATOM    697  N   VAL A  74      33.951  15.352  14.101  1.00  0.00      RA0  N
ATOM    698  H   VAL A  74      32.985  15.115  14.207  1.00  0.00      RA0  H
ATOM    699  CA  VAL A  74      34.717  16.007  15.148  1.00  0.00      RA0  C
ATOM    700  CB  VAL A  74      33.791  16.799  16.069  1.00  0.00      RA0  C
ATOM    701  CG1 VAL A  74      33.051  17.880  15.280  1.00  0.00      RA0  C
ATOM    702  CG2 VAL A  74      32.832  15.870  16.811  1.00  0.00      RA0  C
ATOM    703  C   VAL A  74      35.604  15.060  15.948  1.00  0.00      RA0  C
ATOM    704  O   VAL A  74      36.333  15.528  16.833  1.00  0.00      RA0  O
ATOM    705  N   ALA A  75      35.537  13.750  15.655  1.00  0.00      RA0  N
ATOM    706  H   ALA A  75      34.886  13.414  14.968  1.00  0.00      RA0  H
ATOM    707  CA  ALA A  75      36.504  12.790  16.211  1.00  0.00      RA0  C
ATOM    708  CB  ALA A  75      36.229  11.371  15.715  1.00  0.00      RA0  C
ATOM    709  C   ALA A  75      37.930  13.195  15.816  1.00  0.00      RA0  C
ATOM    710  O   ALA A  75      38.893  12.833  16.499  1.00  0.00      RA0  O
ATOM    711  N   LYS A  76      38.038  13.933  14.713  1.00  0.00      RA0  N
ATOM    712  H   LYS A  76      37.212  14.172  14.198  1.00  0.00      RA0  H
ATOM    713  CA  LYS A  76      39.319  14.412  14.204  1.00  0.00      RA0  C
ATOM    714  CB  LYS A  76      39.180  14.898  12.763  1.00  0.00      RA0  C
ATOM    715  CG  LYS A  76      38.623  13.883  11.767  1.00  0.00      RA0  C
ATOM    716  CD  LYS A  76      38.283  14.586  10.452  1.00  0.00      RA0  C
ATOM    717  CE  LYS A  76      37.645  13.667   9.413  1.00  0.00      RA0  C
ATOM    718  NZ  LYS A  76      37.246  14.474   8.250  1.00  0.00      RA0  N
ATOM    719  HZ1 LYS A  76      36.774  13.879   7.542  1.00  0.00      RA0  H
ATOM    720  HZ2 LYS A  76      36.577  15.211   8.561  1.00  0.00      RA0  H
ATOM    721  HZ3 LYS A  76      38.074  14.934   7.827  1.00  0.00      RA0  H
ATOM    722  C   LYS A  76      39.898  15.565  15.013  1.00  0.00      RA0  C
ATOM    723  O   LYS A  76      41.055  15.924  14.815  1.00  0.00      RA0  O
ATOM    724  N   LEU A  77      39.123  16.143  15.923  1.00  0.00      RA0  N
ATOM    725  H   LEU A  77      38.209  15.782  16.110  1.00  0.00      RA0  H
ATOM    726  CA  LEU A  77      39.623  17.176  16.810  1.00  0.00      RA0  C
ATOM    727  CB  LEU A  77      38.501  18.144  17.167  1.00  0.00      RA0  C
ATOM    728  CG  LEU A  77      37.834  18.785  15.950  1.00  0.00      RA0  C
ATOM    729  CD1 LEU A  77      36.698  19.732  16.342  1.00  0.00      RA0  C
ATOM    730  CD2 LEU A  77      38.856  19.469  15.049  1.00  0.00      RA0  C
ATOM    731  C   LEU A  77      40.167  16.489  18.054  1.00  0.00      RA0  C
ATOM    732  O   LEU A  77      39.427  16.189  18.980  1.00  0.00      RA0  O
ATOM    733  N   THR A  78      41.473  16.235  18.068  1.00  0.00      RA0  N
ATOM    734  H   THR A  78      42.038  16.490  17.285  1.00  0.00      RA0  H
ATOM    735  CA  THR A  78      42.107  15.488  19.185  1.00  0.00      RA0  C
ATOM    736  CB  THR A  78      42.826  14.369  18.449  1.00  0.00      RA0  C
ATOM    737  OG1 THR A  78      43.331  14.900  17.199  1.00  0.00      RA0  O
ATOM    738  HG1 THR A  78      42.631  14.717  16.568  1.00  0.00      RA0  H
ATOM    739  CG2 THR A  78      41.903  13.180  18.174  1.00  0.00      RA0  C
ATOM    740  C   THR A  78      43.078  16.304  20.027  1.00  0.00      RA0  C
ATOM    741  O   THR A  78      43.410  15.889  21.155  1.00  0.00      RA0  O
ATOM    742  N   LYS A  79      43.528  17.453  19.501  1.00  0.00      RA0  N
ATOM    743  H   LYS A  79      43.095  17.822  18.681  1.00  0.00      RA0  H
ATOM    744  CA  LYS A  79      44.312  18.401  20.272  1.00  0.00      RA0  C
ATOM    745  CB  LYS A  79      45.446  18.851  19.358  1.00  0.00      RA0  C
ATOM    746  CG  LYS A  79      46.081  17.558  18.836  1.00  0.00      RA0  C
ATOM    747  CD  LYS A  79      46.840  17.655  17.516  1.00  0.00      RA0  C
ATOM    748  CE  LYS A  79      47.273  16.263  17.038  1.00  0.00      RA0  C
ATOM    749  NZ  LYS A  79      46.103  15.388  16.835  1.00  0.00      RA0  N
ATOM    750  HZ1 LYS A  79      46.428  14.452  16.519  1.00  0.00      RA0  H
ATOM    751  HZ2 LYS A  79      45.549  15.267  17.707  1.00  0.00      RA0  H
ATOM    752  HZ3 LYS A  79      45.467  15.779  16.112  1.00  0.00      RA0  H
ATOM    753  C   LYS A  79      43.414  19.517  20.757  1.00  0.00      RA0  C
ATOM    754  O   LYS A  79      42.652  20.118  19.980  1.00  0.00      RA0  O
ATOM    755  N   SER A  80      43.494  19.801  22.042  1.00  0.00      RA0  N
ATOM    756  H   SER A  80      44.168  19.351  22.623  1.00  0.00      RA0  H
ATOM    757  CA  SER A  80      42.700  20.851  22.634  1.00  0.00      RA0  C
ATOM    758  CB  SER A  80      43.131  20.918  24.108  1.00  0.00      RA0  C
ATOM    759  OG  SER A  80      42.236  21.687  24.913  1.00  0.00      RA0  O
ATOM    760  HG  SER A  80      41.461  21.156  25.079  1.00  0.00      RA0  H
ATOM    761  C   SER A  80      42.842  22.179  21.880  1.00  0.00      RA0  C
ATOM    762  O   SER A  80      43.950  22.597  21.542  1.00  0.00      RA0  O
ATOM    763  N   GLY A  81      41.709  22.810  21.592  1.00  0.00      RA0  N
ATOM    764  H   GLY A  81      40.841  22.399  21.863  1.00  0.00      RA0  H
ATOM    765  CA  GLY A  81      41.659  24.027  20.776  1.00  0.00      RA0  C
ATOM    766  C   GLY A  81      41.477  23.854  19.277  1.00  0.00      RA0  C
ATOM    767  O   GLY A  81      41.195  24.831  18.591  1.00  0.00      RA0  O
ATOM    768  N   LYS A  82      41.617  22.633  18.765  1.00  0.00      RA0  N
ATOM    769  H   LYS A  82      41.736  21.864  19.395  1.00  0.00      RA0  H
ATOM    770  CA  LYS A  82      41.534  22.380  17.344  1.00  0.00      RA0  C
ATOM    771  CB  LYS A  82      42.047  20.962  17.046  1.00  0.00      RA0  C
ATOM    772  CG  LYS A  82      42.294  20.648  15.569  1.00  0.00      RA0  C
ATOM    773  CD  LYS A  82      43.217  21.684  14.942  1.00  0.00      RA0  C
ATOM    774  CE  LYS A  82      43.394  21.568  13.430  1.00  0.00      RA0  C
ATOM    775  NZ  LYS A  82      43.680  22.913  12.916  1.00  0.00      RA0  N
ATOM    776  HZ1 LYS A  82      43.641  22.944  11.881  1.00  0.00      RA0  H
ATOM    777  HZ2 LYS A  82      42.935  23.535  13.293  1.00  0.00      RA0  H
ATOM    778  HZ3 LYS A  82      44.588  23.317  13.226  1.00  0.00      RA0  H
ATOM    779  C   LYS A  82      40.106  22.609  16.820  1.00  0.00      RA0  C
ATOM    780  O   LYS A  82      39.126  22.282  17.484  1.00  0.00      RA0  O
ATOM    781  N   ALA A  83      40.029  23.199  15.641  1.00  0.00      RA0  N
ATOM    782  H   ALA A  83      40.859  23.439  15.143  1.00  0.00      RA0  H
ATOM    783  CA  ALA A  83      38.765  23.489  14.979  1.00  0.00      RA0  C
ATOM    784  CB  ALA A  83      38.620  24.991  14.747  1.00  0.00      RA0  C
ATOM    785  C   ALA A  83      38.671  22.791  13.623  1.00  0.00      RA0  C
ATOM    786  O   ALA A  83      39.659  22.429  13.001  1.00  0.00      RA0  O
ATOM    787  N   LEU A  84      37.443  22.581  13.172  1.00  0.00      RA0  N
ATOM    788  H   LEU A  84      36.640  22.834  13.721  1.00  0.00      RA0  H
ATOM    789  CA  LEU A  84      37.234  22.187  11.795  1.00  0.00      RA0  C
ATOM    790  CB  LEU A  84      37.205  20.656  11.591  1.00  0.00      RA0  C
ATOM    791  CG  LEU A  84      36.132  19.796  12.277  1.00  0.00      RA0  C
ATOM    792  CD1 LEU A  84      34.746  19.930  11.654  1.00  0.00      RA0  C
ATOM    793  CD2 LEU A  84      36.538  18.320  12.271  1.00  0.00      RA0  C
ATOM    794  C   LEU A  84      36.040  22.924  11.189  1.00  0.00      RA0  C
ATOM    795  O   LEU A  84      35.225  23.529  11.883  1.00  0.00      RA0  O
ATOM    796  N   TYR A  85      35.998  22.850   9.877  1.00  0.00      RA0  N
ATOM    797  H   TYR A  85      36.644  22.266   9.390  1.00  0.00      RA0  H
ATOM    798  CA  TYR A  85      34.907  23.412   9.072  1.00  0.00      RA0  C
ATOM    799  CB  TYR A  85      35.551  24.059   7.836  1.00  0.00      RA0  C
ATOM    800  CG  TYR A  85      34.566  24.655   6.853  1.00  0.00      RA0  C
ATOM    801  CD1 TYR A  85      34.328  26.024   6.857  1.00  0.00      RA0  C
ATOM    802  CE1 TYR A  85      33.497  26.592   5.899  1.00  0.00      RA0  C
ATOM    803  CD2 TYR A  85      33.930  23.854   5.910  1.00  0.00      RA0  C
ATOM    804  CE2 TYR A  85      33.089  24.419   4.958  1.00  0.00      RA0  C
ATOM    805  CZ  TYR A  85      32.878  25.792   4.944  1.00  0.00      RA0  C
ATOM    806  OH  TYR A  85      32.059  26.354   3.986  1.00  0.00      RA0  O
ATOM    807  HH  TYR A  85      31.431  26.929   4.443  1.00  0.00      RA0  H
ATOM    808  C   TYR A  85      33.967  22.272   8.678  1.00  0.00      RA0  C
ATOM    809  O   TYR A  85      34.404  21.226   8.177  1.00  0.00      RA0  O
ATOM    810  N   SER A  86      32.653  22.482   8.855  1.00  0.00      RA0  N
ATOM    811  H   SER A  86      32.287  23.353   9.199  1.00  0.00      RA0  H
ATOM    812  CA  SER A  86      31.685  21.431   8.538  1.00  0.00      RA0  C
ATOM    813  CB  SER A  86      31.441  20.596   9.806  1.00  0.00      RA0  C
ATOM    814  OG  SER A  86      30.672  19.408   9.531  1.00  0.00      RA0  O
ATOM    815  HG  SER A  86      29.756  19.688   9.497  1.00  0.00      RA0  H
ATOM    816  C   SER A  86      30.361  21.981   8.001  1.00  0.00      RA0  C
ATOM    817  O   SER A  86      29.965  23.107   8.309  1.00  0.00      RA0  O
ATOM    818  N   GLY A  87      29.716  21.168   7.167  1.00  0.00      RA0  N
ATOM    819  H   GLY A  87      30.151  20.301   6.933  1.00  0.00      RA0  H
ATOM    820  CA  GLY A  87      28.287  21.302   6.928  1.00  0.00      RA0  C
ATOM    821  C   GLY A  87      27.473  20.679   8.039  1.00  0.00      RA0  C
ATOM    822  O   GLY A  87      27.917  19.744   8.707  1.00  0.00      RA0  O
ATOM    823  N   MSE A  88      26.250  21.194   8.186  1.00  0.00      RA0  N
ATOM    824  H   MSE A  88      25.969  21.985   7.632  1.00  0.00      RA0  H
ATOM    825  CA  MSE A  88      25.238  20.667   9.074  1.00  0.00      RA0  C
ATOM    826  CB  MSE A  88      24.886  21.678  10.163  1.00  0.00      RA0  C
ATOM    827  CG  MSE A  88      23.739  21.200  11.056  1.00  0.00      RA0  C
ATOM    828  SE  MSE A  88      23.484  22.276  12.476  1.00  0.00      RA0  S
ATOM    829  CE  MSE A  88      23.349  23.837  11.590  1.00  0.00      RA0  C
ATOM    830  C   MSE A  88      24.063  20.421   8.138  1.00  0.00      RA0  C
ATOM    831  O   MSE A  88      23.555  21.362   7.509  1.00  0.00      RA0  O
ATOM    832  N   LEU A  89      23.687  19.165   8.001  1.00  0.00      RA0  N
ATOM    833  H   LEU A  89      23.955  18.466   8.666  1.00  0.00      RA0  H
ATOM    834  CA  LEU A  89      22.754  18.756   6.944  1.00  0.00      RA0  C
ATOM    835  CB  LEU A  89      23.297  17.565   6.156  1.00  0.00      RA0  C
ATOM    836  CG  LEU A  89      24.713  17.728   5.608  1.00  0.00      RA0  C
ATOM    837  CD1 LEU A  89      25.132  16.478   4.836  1.00  0.00      RA0  C
ATOM    838  CD2 LEU A  89      24.882  18.995   4.772  1.00  0.00      RA0  C
ATOM    839  C   LEU A  89      21.370  18.368   7.461  1.00  0.00      RA0  C
ATOM    840  O   LEU A  89      21.208  17.885   8.590  1.00  0.00      RA0  O
ATOM    841  N   ASN A  90      20.384  18.489   6.575  1.00  0.00      RA0  N
ATOM    842  H   ASN A  90      20.622  18.781   5.647  1.00  0.00      RA0  H
ATOM    843  CA  ASN A  90      19.064  17.944   6.872  1.00  0.00      RA0  C
ATOM    844  CB  ASN A  90      17.974  18.781   6.186  1.00  0.00      RA0  C
ATOM    845  CG  ASN A  90      18.148  18.788   4.675  1.00  0.00      RA0  C
ATOM    846  OD1 ASN A  90      18.359  17.761   4.037  1.00  0.00      RA0  O
ATOM    847  ND2 ASN A  90      18.030  20.008   4.124  1.00  0.00      RA0  N
ATOM    848 HD21 ASN A  90      17.943  20.833   4.698  1.00  0.00      RA0  H
ATOM    849 HD22 ASN A  90      18.034  20.217   3.142  1.00  0.00      RA0  H
ATOM    850  C   ASN A  90      19.018  16.487   6.403  1.00  0.00      RA0  C
ATOM    851  O   ASN A  90      19.973  15.979   5.830  1.00  0.00      RA0  O
ATOM    852  N   ALA A  91      17.918  15.791   6.668  1.00  0.00      RA0  N
ATOM    853  H   ALA A  91      17.129  16.247   7.072  1.00  0.00      RA0  H
ATOM    854  CA  ALA A  91      17.838  14.369   6.357  1.00  0.00      RA0  C
ATOM    855  CB  ALA A  91      16.559  13.765   6.935  1.00  0.00      RA0  C
ATOM    856  C   ALA A  91      17.886  14.091   4.858  1.00  0.00      RA0  C
ATOM    857  O   ALA A  91      18.229  12.989   4.455  1.00  0.00      RA0  O
ATOM    858  N   SER A  92      17.542  15.083   4.027  1.00  0.00      RA0  N
ATOM    859  H   SER A  92      17.301  15.996   4.351  1.00  0.00      RA0  H
ATOM    860  CA  SER A  92      17.594  14.959   2.575  1.00  0.00      RA0  C
ATOM    861  CB  SER A  92      16.542  15.951   2.128  1.00  0.00      RA0  C
ATOM    862  OG  SER A  92      15.732  16.210   3.290  1.00  0.00      RA0  O
ATOM    863  HG  SER A  92      15.111  16.876   3.025  1.00  0.00      RA0  H
ATOM    864  C   SER A  92      18.997  15.185   2.018  1.00  0.00      RA0  C
ATOM    865  O   SER A  92      19.215  15.090   0.808  1.00  0.00      RA0  O
ATOM    866  N   GLY A  93      19.932  15.485   2.901  1.00  0.00      RA0  N
ATOM    867  H   GLY A  93      19.695  15.645   3.861  1.00  0.00      RA0  H
ATOM    868  CA  GLY A  93      21.322  15.742   2.489  1.00  0.00      RA0  C
ATOM    869  C   GLY A  93      21.556  17.152   1.966  1.00  0.00      RA0  C
ATOM    870  O   GLY A  93      22.609  17.446   1.413  1.00  0.00      RA0  O
ATOM    871  N   GLY A  94      20.597  18.049   2.151  1.00  0.00      RA0  N
ATOM    872  H   GLY A  94      19.808  17.802   2.714  1.00  0.00      RA0  H
ATOM    873  CA  GLY A  94      20.797  19.454   1.844  1.00  0.00      RA0  C
ATOM    874  C   GLY A  94      21.469  20.174   3.011  1.00  0.00      RA0  C
ATOM    875  O   GLY A  94      21.515  19.672   4.143  1.00  0.00      RA0  O
ATOM    876  N   VAL A  95      22.004  21.355   2.748  1.00  0.00      RA0  N
ATOM    877  H   VAL A  95      21.820  21.815   1.875  1.00  0.00      RA0  H
ATOM    878  CA  VAL A  95      22.779  22.059   3.750  1.00  0.00      RA0  C
ATOM    879  CB  VAL A  95      23.938  22.807   3.094  1.00  0.00      RA0  C
ATOM    880  CG1 VAL A  95      24.865  23.417   4.143  1.00  0.00      RA0  C
ATOM    881  CG2 VAL A  95      24.702  21.902   2.131  1.00  0.00      RA0  C
ATOM    882  C   VAL A  95      21.909  23.021   4.523  1.00  0.00      RA0  C
ATOM    883  O   VAL A  95      21.337  23.957   3.934  1.00  0.00      RA0  O
ATOM    884  N   ILE A  96      21.837  22.795   5.828  1.00  0.00      RA0  N
ATOM    885  H   ILE A  96      22.351  22.026   6.204  1.00  0.00      RA0  H
ATOM    886  CA  ILE A  96      21.205  23.724   6.764  1.00  0.00      RA0  C
ATOM    887  CB  ILE A  96      20.925  23.007   8.089  1.00  0.00      RA0  C
ATOM    888  CG2 ILE A  96      20.336  23.932   9.150  1.00  0.00      RA0  C
ATOM    889  CG1 ILE A  96      20.039  21.791   7.865  1.00  0.00      RA0  C
ATOM    890  CD1 ILE A  96      19.692  21.109   9.184  1.00  0.00      RA0  C
ATOM    891  C   ILE A  96      22.105  24.922   7.010  1.00  0.00      RA0  C
ATOM    892  O   ILE A  96      21.636  26.055   7.018  1.00  0.00      RA0  O
ATOM    893  N   ASP A  97      23.403  24.677   7.207  1.00  0.00      RA0  N
ATOM    894  H   ASP A  97      23.796  23.757   7.259  1.00  0.00      RA0  H
ATOM    895  CA  ASP A  97      24.364  25.760   7.328  1.00  0.00      RA0  C
ATOM    896  CB  ASP A  97      24.226  26.775   8.495  1.00  0.00      RA0  C
ATOM    897  CG  ASP A  97      24.665  28.148   7.957  1.00  0.00      RA0  C
ATOM    898  OD1 ASP A  97      24.929  28.225   6.764  1.00  0.00      RA0  O
ATOM    899  OD2 ASP A  97      24.746  29.144   8.686  1.00  0.00      RA0  O
ATOM    900  C   ASP A  97      25.776  25.150   7.217  1.00  0.00      RA0  C
ATOM    901  O   ASP A  97      25.940  23.916   7.271  1.00  0.00      RA0  O
ATOM    902  N   ASP A  98      26.755  26.031   7.049  1.00  0.00      RA0  N
ATOM    903  H   ASP A  98      26.540  27.013   7.024  1.00  0.00      RA0  H
ATOM    904  CA  ASP A  98      28.135  25.692   7.330  1.00  0.00      RA0  C
ATOM    905  CB  ASP A  98      29.046  25.769   6.093  1.00  0.00      RA0  C
ATOM    906  CG  ASP A  98      29.854  27.047   5.976  1.00  0.00      RA0  C
ATOM    907  OD1 ASP A  98      29.691  27.757   4.987  1.00  0.00      RA0  O
ATOM    908  OD2 ASP A  98      30.739  27.277   6.794  1.00  0.00      RA0  O
ATOM    909  C   ASP A  98      28.626  26.441   8.568  1.00  0.00      RA0  C
ATOM    910  O   ASP A  98      28.047  27.450   8.983  1.00  0.00      RA0  O
ATOM    911  N   LEU A  99      29.680  25.920   9.185  1.00  0.00      RA0  N
ATOM    912  H   LEU A  99      30.198  25.167   8.774  1.00  0.00      RA0  H
ATOM    913  CA  LEU A  99      30.116  26.463  10.453  1.00  0.00      RA0  C
ATOM    914  CB  LEU A  99      29.138  26.063  11.572  1.00  0.00      RA0  C
ATOM    915  CG  LEU A  99      28.691  24.590  11.593  1.00  0.00      RA0  C
ATOM    916  CD1 LEU A  99      29.737  23.623  12.154  1.00  0.00      RA0  C
ATOM    917  CD2 LEU A  99      27.359  24.438  12.328  1.00  0.00      RA0  C
ATOM    918  C   LEU A  99      31.535  26.002  10.793  1.00  0.00      RA0  C
ATOM    919  O   LEU A  99      32.080  25.076  10.152  1.00  0.00      RA0  O
ATOM    920  N   ILE A 100      32.117  26.674  11.778  1.00  0.00      RA0  N
ATOM    921  H   ILE A 100      31.590  27.395  12.233  1.00  0.00      RA0  H
ATOM    922  CA  ILE A 100      33.357  26.250  12.405  1.00  0.00      RA0  C
ATOM    923  CB  ILE A 100      34.323  27.436  12.515  1.00  0.00      RA0  C
ATOM    924  CG2 ILE A 100      35.694  26.997  13.035  1.00  0.00      RA0  C
ATOM    925  CG1 ILE A 100      34.438  28.195  11.194  1.00  0.00      RA0  C
ATOM    926  CD1 ILE A 100      35.154  27.382  10.116  1.00  0.00      RA0  C
ATOM    927  C   ILE A 100      33.032  25.724  13.796  1.00  0.00      RA0  C
ATOM    928  O   ILE A 100      32.209  26.305  14.514  1.00  0.00      RA0  O
ATOM    929  N   VAL A 101      33.655  24.612  14.165  1.00  0.00      RA0  N
ATOM    930  H   VAL A 101      34.332  24.195  13.553  1.00  0.00      RA0  H
ATOM    931  CA  VAL A 101      33.464  24.010  15.481  1.00  0.00      RA0  C
ATOM    932  CB  VAL A 101      32.661  22.708  15.375  1.00  0.00      RA0  C
ATOM    933  CG1 VAL A 101      33.146  21.843  14.219  1.00  0.00      RA0  C
ATOM    934  CG2 VAL A 101      32.626  21.944  16.702  1.00  0.00      RA0  C
ATOM    935  C   VAL A 101      34.820  23.781  16.126  1.00  0.00      RA0  C
ATOM    936  O   VAL A 101      35.731  23.291  15.460  1.00  0.00      RA0  O
ATOM    937  N   TYR A 102      34.922  24.184  17.397  1.00  0.00      RA0  N
ATOM    938  H   TYR A 102      34.095  24.472  17.868  1.00  0.00      RA0  H
ATOM    939  CA  TYR A 102      36.137  24.019  18.230  1.00  0.00      RA0  C
ATOM    940  CB  TYR A 102      36.495  25.322  18.955  1.00  0.00      RA0  C
ATOM    941  CG  TYR A 102      36.673  26.494  18.014  1.00  0.00      RA0  C
ATOM    942  CD1 TYR A 102      35.563  27.163  17.512  1.00  0.00      RA0  C
ATOM    943  CE1 TYR A 102      35.727  28.246  16.659  1.00  0.00      RA0  C
ATOM    944  CD2 TYR A 102      37.951  26.921  17.666  1.00  0.00      RA0  C
ATOM    945  CE2 TYR A 102      38.116  28.009  16.814  1.00  0.00      RA0  C
ATOM    946  CZ  TYR A 102      37.002  28.668  16.306  1.00  0.00      RA0  C
ATOM    947  OH  TYR A 102      37.142  29.741  15.449  1.00  0.00      RA0  O
ATOM    948  HH  TYR A 102      38.056  29.943  15.286  1.00  0.00      RA0  H
ATOM    949  C   TYR A 102      35.944  22.933  19.282  1.00  0.00      RA0  C
ATOM    950  O   TYR A 102      34.884  22.843  19.913  1.00  0.00      RA0  O
ATOM    951  N   TYR A 103      36.987  22.137  19.493  1.00  0.00      RA0  N
ATOM    952  H   TYR A 103      37.827  22.287  18.965  1.00  0.00      RA0  H
ATOM    953  CA  TYR A 103      37.063  21.205  20.621  1.00  0.00      RA0  C
ATOM    954  CB  TYR A 103      37.660  19.891  20.125  1.00  0.00      RA0  C
ATOM    955  CG  TYR A 103      38.318  19.096  21.228  1.00  0.00      RA0  C
ATOM    956  CD1 TYR A 103      37.573  18.596  22.288  1.00  0.00      RA0  C
ATOM    957  CE1 TYR A 103      38.200  17.867  23.290  1.00  0.00      RA0  C
ATOM    958  CD2 TYR A 103      39.686  18.856  21.168  1.00  0.00      RA0  C
ATOM    959  CE2 TYR A 103      40.311  18.123  22.169  1.00  0.00      RA0  C
ATOM    960  CZ  TYR A 103      39.567  17.634  23.234  1.00  0.00      RA0  C
ATOM    961  OH  TYR A 103      40.186  16.915  24.235  1.00  0.00      RA0  O
ATOM    962  HH  TYR A 103      41.087  16.735  24.002  1.00  0.00      RA0  H
ATOM    963  C   TYR A 103      37.952  21.838  21.675  1.00  0.00      RA0  C
ATOM    964  O   TYR A 103      39.070  22.255  21.346  1.00  0.00      RA0  O
ATOM    965  N   PHE A 104      37.469  21.916  22.917  1.00  0.00      RA0  N
ATOM    966  H   PHE A 104      36.545  21.587  23.131  1.00  0.00      RA0  H
ATOM    967  CA  PHE A 104      38.297  22.371  24.068  1.00  0.00      RA0  C
ATOM    968  CB  PHE A 104      37.656  23.569  24.763  1.00  0.00      RA0  C
ATOM    969  CG  PHE A 104      37.588  24.726  23.798  1.00  0.00      RA0  C
ATOM    970  CD1 PHE A 104      38.761  25.279  23.297  1.00  0.00      RA0  C
ATOM    971  CD2 PHE A 104      36.355  25.241  23.416  1.00  0.00      RA0  C
ATOM    972  CE1 PHE A 104      38.703  26.362  22.428  1.00  0.00      RA0  C
ATOM    973  CE2 PHE A 104      36.298  26.326  22.551  1.00  0.00      RA0  C
ATOM    974  CZ  PHE A 104      37.471  26.891  22.065  1.00  0.00      RA0  C
ATOM    975  C   PHE A 104      38.549  21.234  25.057  1.00  0.00      RA0  C
ATOM    976  O   PHE A 104      39.695  20.881  25.318  1.00  0.00      RA0  O
ATOM    977  N   THR A 105      37.473  20.666  25.599  1.00  0.00      RA0  N
ATOM    978  H   THR A 105      36.551  21.026  25.447  1.00  0.00      RA0  H
ATOM    979  CA  THR A 105      37.528  19.428  26.379  1.00  0.00      RA0  C
ATOM    980  CB  THR A 105      37.445  19.954  27.793  1.00  0.00      RA0  C
ATOM    981  OG1 THR A 105      37.282  21.378  27.694  1.00  0.00      RA0  O
ATOM    982  HG1 THR A 105      37.371  21.724  28.572  1.00  0.00      RA0  H
ATOM    983  CG2 THR A 105      38.685  19.607  28.620  1.00  0.00      RA0  C
ATOM    984  C   THR A 105      36.371  18.515  25.975  1.00  0.00      RA0  C
ATOM    985  O   THR A 105      35.486  18.910  25.222  1.00  0.00      RA0  O
ATOM    986  N   GLU A 106      36.339  17.300  26.515  1.00  0.00      RA0  N
ATOM    987  H   GLU A 106      37.098  16.959  27.066  1.00  0.00      RA0  H
ATOM    988  CA  GLU A 106      35.233  16.397  26.204  1.00  0.00      RA0  C
ATOM    989  CB  GLU A 106      35.556  14.945  26.554  1.00  0.00      RA0  C
ATOM    990  CG  GLU A 106      36.814  14.436  25.827  1.00  0.00      RA0  C
ATOM    991  CD  GLU A 106      36.653  14.346  24.309  1.00  0.00      RA0  C
ATOM    992  OE1 GLU A 106      36.115  15.245  23.672  1.00  0.00      RA0  O
ATOM    993  OE2 GLU A 106      37.128  13.384  23.717  1.00  0.00      RA0  O
ATOM    994  C   GLU A 106      33.906  16.919  26.732  1.00  0.00      RA0  C
ATOM    995  O   GLU A 106      32.848  16.421  26.346  1.00  0.00      RA0  O
ATOM    996  N   ASP A 107      33.960  17.891  27.637  1.00  0.00      RA0  N
ATOM    997  H   ASP A 107      34.837  18.274  27.906  1.00  0.00      RA0  H
ATOM    998  CA  ASP A 107      32.769  18.505  28.199  1.00  0.00      RA0  C
ATOM    999  CB  ASP A 107      32.977  18.544  29.721  1.00  0.00      RA0  C
ATOM   1000  CG  ASP A 107      31.762  18.991  30.517  1.00  0.00      RA0  C
ATOM   1001  OD1 ASP A 107      30.712  18.359  30.445  1.00  0.00      RA0  O
ATOM   1002  OD2 ASP A 107      31.879  19.948  31.274  1.00  0.00      RA0  O
ATOM   1003  C   ASP A 107      32.470  19.884  27.594  1.00  0.00      RA0  C
ATOM   1004  O   ASP A 107      31.556  20.554  28.051  1.00  0.00      RA0  O
ATOM   1005  N   PHE A 108      33.236  20.316  26.583  1.00  0.00      RA0  N
ATOM   1006  H   PHE A 108      33.901  19.728  26.118  1.00  0.00      RA0  H
ATOM   1007  CA  PHE A 108      33.162  21.700  26.101  1.00  0.00      RA0  C
ATOM   1008  CB  PHE A 108      33.926  22.635  27.041  1.00  0.00      RA0  C
ATOM   1009  CG  PHE A 108      33.719  24.066  26.608  1.00  0.00      RA0  C
ATOM   1010  CD1 PHE A 108      32.475  24.482  26.147  1.00  0.00      RA0  C
ATOM   1011  CD2 PHE A 108      34.773  24.968  26.669  1.00  0.00      RA0  C
ATOM   1012  CE1 PHE A 108      32.296  25.791  25.722  1.00  0.00      RA0  C
ATOM   1013  CE2 PHE A 108      34.592  26.280  26.247  1.00  0.00      RA0  C
ATOM   1014  CZ  PHE A 108      33.356  26.688  25.761  1.00  0.00      RA0  C
ATOM   1015  C   PHE A 108      33.666  21.852  24.650  1.00  0.00      RA0  C
ATOM   1016  O   PHE A 108      34.880  21.753  24.368  1.00  0.00      RA0  O
ATOM   1017  N   PHE A 109      32.701  22.061  23.750  1.00  0.00      RA0  N
ATOM   1018  H   PHE A 109      31.761  22.162  24.093  1.00  0.00      RA0  H
ATOM   1019  CA  PHE A 109      32.924  22.476  22.360  1.00  0.00      RA0  C
ATOM   1020  CB  PHE A 109      32.341  21.447  21.384  1.00  0.00      RA0  C
ATOM   1021  CG  PHE A 109      33.133  20.158  21.300  1.00  0.00      RA0  C
ATOM   1022  CD1 PHE A 109      33.355  19.365  22.422  1.00  0.00      RA0  C
ATOM   1023  CD2 PHE A 109      33.615  19.742  20.064  1.00  0.00      RA0  C
ATOM   1024  CE1 PHE A 109      34.027  18.155  22.305  1.00  0.00      RA0  C
ATOM   1025  CE2 PHE A 109      34.285  18.530  19.943  1.00  0.00      RA0  C
ATOM   1026  CZ  PHE A 109      34.482  17.731  21.062  1.00  0.00      RA0  C
ATOM   1027  C   PHE A 109      32.241  23.819  22.089  1.00  0.00      RA0  C
ATOM   1028  O   PHE A 109      31.394  24.282  22.856  1.00  0.00      RA0  O
ATOM   1029  N   ARG A 110      32.585  24.424  20.962  1.00  0.00      RA0  N
ATOM   1030  H   ARG A 110      33.240  23.992  20.337  1.00  0.00      RA0  H
ATOM   1031  CA  ARG A 110      32.041  25.717  20.583  1.00  0.00      RA0  C
ATOM   1032  CB  ARG A 110      33.061  26.775  21.003  1.00  0.00      RA0  C
ATOM   1033  CG  ARG A 110      33.068  28.099  20.238  1.00  0.00      RA0  C
ATOM   1034  CD  ARG A 110      33.963  29.105  20.962  1.00  0.00      RA0  C
ATOM   1035  NE  ARG A 110      33.407  29.311  22.295  1.00  0.00      RA0  N
ATOM   1036  HE  ARG A 110      32.444  29.025  22.418  1.00  0.00      RA0  H
ATOM   1037  CZ  ARG A 110      34.083  29.866  23.337  1.00  0.00      RA0  C
ATOM   1038  NH1 ARG A 110      35.354  30.303  23.167  1.00  0.00      RA0  N
ATOM   1039 HH11 ARG A 110      35.892  30.729  23.905  1.00  0.00      RA0  H
ATOM   1040 HH12 ARG A 110      35.808  30.218  22.277  1.00  0.00      RA0  H
ATOM   1041  NH2 ARG A 110      33.451  29.959  24.525  1.00  0.00      RA0  N
ATOM   1042 HH21 ARG A 110      33.861  30.321  25.360  1.00  0.00      RA0  H
ATOM   1043 HH22 ARG A 110      32.484  29.635  24.607  1.00  0.00      RA0  H
ATOM   1044  C   ARG A 110      31.746  25.749  19.088  1.00  0.00      RA0  C
ATOM   1045  O   ARG A 110      32.562  25.276  18.300  1.00  0.00      RA0  O
ATOM   1046  N   LEU A 111      30.580  26.287  18.710  1.00  0.00      RA0  N
ATOM   1047  H   LEU A 111      29.993  26.716  19.397  1.00  0.00      RA0  H
ATOM   1048  CA  LEU A 111      30.212  26.506  17.300  1.00  0.00      RA0  C
ATOM   1049  CB  LEU A 111      28.812  25.959  17.023  1.00  0.00      RA0  C
ATOM   1050  CG  LEU A 111      28.629  24.456  17.211  1.00  0.00      RA0  C
ATOM   1051  CD1 LEU A 111      27.151  24.094  17.336  1.00  0.00      RA0  C
ATOM   1052  CD2 LEU A 111      29.283  23.662  16.086  1.00  0.00      RA0  C
ATOM   1053  C   LEU A 111      30.144  27.988  17.047  1.00  0.00      RA0  C
ATOM   1054  O   LEU A 111      29.820  28.761  17.961  1.00  0.00      RA0  O
ATOM   1055  N   VAL A 112      30.389  28.387  15.807  1.00  0.00      RA0  N
ATOM   1056  H   VAL A 112      30.680  27.732  15.104  1.00  0.00      RA0  H
ATOM   1057  CA  VAL A 112      30.190  29.775  15.392  1.00  0.00      RA0  C
ATOM   1058  CB  VAL A 112      31.527  30.473  15.118  1.00  0.00      RA0  C
ATOM   1059  CG1 VAL A 112      31.300  31.947  14.777  1.00  0.00      RA0  C
ATOM   1060  CG2 VAL A 112      32.506  30.320  16.285  1.00  0.00      RA0  C
ATOM   1061  C   VAL A 112      29.307  29.795  14.147  1.00  0.00      RA0  C
ATOM   1062  O   VAL A 112      29.639  29.175  13.139  1.00  0.00      RA0  O
ATOM   1063  N   VAL A 113      28.195  30.511  14.213  1.00  0.00      RA0  N
ATOM   1064  H   VAL A 113      27.979  31.043  15.033  1.00  0.00      RA0  H
ATOM   1065  CA  VAL A 113      27.286  30.606  13.069  1.00  0.00      RA0  C
ATOM   1066  CB  VAL A 113      26.022  29.758  13.284  1.00  0.00      RA0  C
ATOM   1067  CG1 VAL A 113      26.323  28.260  13.341  1.00  0.00      RA0  C
ATOM   1068  CG2 VAL A 113      25.242  30.238  14.510  1.00  0.00      RA0  C
ATOM   1069  C   VAL A 113      26.872  32.037  12.745  1.00  0.00      RA0  C
ATOM   1070  O   VAL A 113      26.968  32.956  13.570  1.00  0.00      RA0  O
ATOM   1071  N   ASN A 114      26.368  32.203  11.529  1.00  0.00      RA0  N
ATOM   1072  H   ASN A 114      26.148  31.378  11.002  1.00  0.00      RA0  H
ATOM   1073  CA  ASN A 114      25.969  33.509  11.022  1.00  0.00      RA0  C
ATOM   1074  CB  ASN A 114      25.818  33.432   9.496  1.00  0.00      RA0  C
ATOM   1075  CG  ASN A 114      27.040  32.831   8.836  1.00  0.00      RA0  C
ATOM   1076  OD1 ASN A 114      28.050  33.512   8.679  1.00  0.00      RA0  O
ATOM   1077  ND2 ASN A 114      26.901  31.535   8.472  1.00  0.00      RA0  N
ATOM   1078 HD21 ASN A 114      26.073  30.965   8.572  1.00  0.00      RA0  H
ATOM   1079 HD22 ASN A 114      27.635  30.994   8.053  1.00  0.00      RA0  H
ATOM   1080  C   ASN A 114      24.621  33.987  11.529  1.00  0.00      RA0  C
ATOM   1081  O   ASN A 114      23.769  33.189  11.905  1.00  0.00      RA0  O
ATOM   1082  N   SER A 115      24.446  35.308  11.508  1.00  0.00      RA0  N
ATOM   1083  H   SER A 115      25.219  35.897  11.282  1.00  0.00      RA0  H
ATOM   1084  CA  SER A 115      23.211  35.933  11.928  1.00  0.00      RA0  C
ATOM   1085  CB  SER A 115      23.336  37.459  11.882  1.00  0.00      RA0  C
ATOM   1086  OG  SER A 115      22.479  38.058  12.860  1.00  0.00      RA0  O
ATOM   1087  HG  SER A 115      21.594  37.757  12.674  1.00  0.00      RA0  H
ATOM   1088  C   SER A 115      22.004  35.426  11.128  1.00  0.00      RA0  C
ATOM   1089  O   SER A 115      20.951  35.137  11.684  1.00  0.00      RA0  O
ATOM   1090  N   ALA A 116      22.161  35.353   9.815  1.00  0.00      RA0  N
ATOM   1091  H   ALA A 116      23.061  35.500   9.412  1.00  0.00      RA0  H
ATOM   1092  CA  ALA A 116      21.043  35.018   8.928  1.00  0.00      RA0  C
ATOM   1093  CB  ALA A 116      21.508  34.979   7.472  1.00  0.00      RA0  C
ATOM   1094  C   ALA A 116      20.420  33.676   9.263  1.00  0.00      RA0  C
ATOM   1095  O   ALA A 116      19.203  33.489   9.107  1.00  0.00      RA0  O
ATOM   1096  N   THR A 117      21.240  32.742   9.737  1.00  0.00      RA0  N
ATOM   1097  H   THR A 117      22.227  32.863   9.841  1.00  0.00      RA0  H
ATOM   1098  CA  THR A 117      20.803  31.366  10.039  1.00  0.00      RA0  C
ATOM   1099  CB  THR A 117      21.819  30.525   9.298  1.00  0.00      RA0  C
ATOM   1100  OG1 THR A 117      22.893  31.381   8.868  1.00  0.00      RA0  O
ATOM   1101  HG1 THR A 117      23.570  30.726   8.656  1.00  0.00      RA0  H
ATOM   1102  CG2 THR A 117      21.205  29.834   8.088  1.00  0.00      RA0  C
ATOM   1103  C   THR A 117      20.765  31.032  11.528  1.00  0.00      RA0  C
ATOM   1104  O   THR A 117      20.453  29.895  11.901  1.00  0.00      RA0  O
ATOM   1105  N   ARG A 118      21.031  32.024  12.371  1.00  0.00      RA0  N
ATOM   1106  H   ARG A 118      21.284  32.916  11.998  1.00  0.00      RA0  H
ATOM   1107  CA  ARG A 118      21.119  31.830  13.819  1.00  0.00      RA0  C
ATOM   1108  CB  ARG A 118      21.347  33.197  14.470  1.00  0.00      RA0  C
ATOM   1109  CG  ARG A 118      21.227  33.221  15.992  1.00  0.00      RA0  C
ATOM   1110  CD  ARG A 118      21.375  34.638  16.553  1.00  0.00      RA0  C
ATOM   1111  NE  ARG A 118      20.920  34.706  17.939  1.00  0.00      RA0  N
ATOM   1112  HE  ARG A 118      19.953  34.421  18.054  1.00  0.00      RA0  H
ATOM   1113  CZ  ARG A 118      21.752  35.191  18.912  1.00  0.00      RA0  C
ATOM   1114  NH1 ARG A 118      23.022  35.525  18.609  1.00  0.00      RA0  N
ATOM   1115 HH11 ARG A 118      23.612  35.935  19.325  1.00  0.00      RA0  H
ATOM   1116 HH12 ARG A 118      23.434  35.373  17.701  1.00  0.00      RA0  H
ATOM   1117  NH2 ARG A 118      21.310  35.332  20.177  1.00  0.00      RA0  N
ATOM   1118 HH21 ARG A 118      21.933  35.668  20.913  1.00  0.00      RA0  H
ATOM   1119 HH22 ARG A 118      20.373  35.115  20.452  1.00  0.00      RA0  H
ATOM   1120  C   ARG A 118      19.916  31.116  14.423  1.00  0.00      RA0  C
ATOM   1121  O   ARG A 118      20.052  30.100  15.112  1.00  0.00      RA0  O
ATOM   1122  N   GLU A 119      18.728  31.646  14.183  1.00  0.00      RA0  N
ATOM   1123  H   GLU A 119      18.662  32.472  13.627  1.00  0.00      RA0  H
ATOM   1124  CA  GLU A 119      17.547  31.080  14.828  1.00  0.00      RA0  C
ATOM   1125  CB  GLU A 119      16.390  32.078  14.818  1.00  0.00      RA0  C
ATOM   1126  CG  GLU A 119      16.792  33.437  15.411  1.00  0.00      RA0  C
ATOM   1127  CD  GLU A 119      17.300  33.294  16.838  1.00  0.00      RA0  C
ATOM   1128  OE1 GLU A 119      16.832  32.415  17.556  1.00  0.00      RA0  O
ATOM   1129  OE2 GLU A 119      18.166  34.072  17.236  1.00  0.00      RA0  O
ATOM   1130  C   GLU A 119      17.167  29.693  14.294  1.00  0.00      RA0  C
ATOM   1131  O   GLU A 119      16.825  28.813  15.062  1.00  0.00      RA0  O
ATOM   1132  N   LYS A 120      17.286  29.493  12.992  1.00  0.00      RA0  N
ATOM   1133  H   LYS A 120      17.704  30.217  12.448  1.00  0.00      RA0  H
ATOM   1134  CA  LYS A 120      17.100  28.161  12.407  1.00  0.00      RA0  C
ATOM   1135  CB  LYS A 120      17.268  28.232  10.884  1.00  0.00      RA0  C
ATOM   1136  CG  LYS A 120      17.035  26.879  10.205  1.00  0.00      RA0  C
ATOM   1137  CD  LYS A 120      17.359  26.844   8.708  1.00  0.00      RA0  C
ATOM   1138  CE  LYS A 120      18.827  27.157   8.402  1.00  0.00      RA0  C
ATOM   1139  NZ  LYS A 120      19.193  26.667   7.065  1.00  0.00      RA0  N
ATOM   1140  HZ1 LYS A 120      20.198  26.854   6.859  1.00  0.00      RA0  H
ATOM   1141  HZ2 LYS A 120      19.082  25.631   7.037  1.00  0.00      RA0  H
ATOM   1142  HZ3 LYS A 120      18.627  27.030   6.280  1.00  0.00      RA0  H
ATOM   1143  C   LYS A 120      18.073  27.158  12.976  1.00  0.00      RA0  C
ATOM   1144  O   LYS A 120      17.715  26.044  13.303  1.00  0.00      RA0  O
ATOM   1145  N   ASP A 121      19.339  27.552  13.045  1.00  0.00      RA0  N
ATOM   1146  H   ASP A 121      19.664  28.410  12.650  1.00  0.00      RA0  H
ATOM   1147  CA  ASP A 121      20.385  26.683  13.575  1.00  0.00      RA0  C
ATOM   1148  CB  ASP A 121      21.775  27.258  13.346  1.00  0.00      RA0  C
ATOM   1149  CG  ASP A 121      22.003  27.407  11.858  1.00  0.00      RA0  C
ATOM   1150  OD1 ASP A 121      21.299  26.765  11.072  1.00  0.00      RA0  O
ATOM   1151  OD2 ASP A 121      22.873  28.189  11.494  1.00  0.00      RA0  O
ATOM   1152  C   ASP A 121      20.154  26.364  15.050  1.00  0.00      RA0  C
ATOM   1153  O   ASP A 121      20.295  25.218  15.483  1.00  0.00      RA0  O
ATOM   1154  N   LEU A 122      19.828  27.387  15.828  1.00  0.00      RA0  N
ATOM   1155  H   LEU A 122      19.743  28.294  15.416  1.00  0.00      RA0  H
ATOM   1156  CA  LEU A 122      19.602  27.193  17.256  1.00  0.00      RA0  C
ATOM   1157  CB  LEU A 122      19.360  28.517  17.978  1.00  0.00      RA0  C
ATOM   1158  CG  LEU A 122      20.637  29.345  18.120  1.00  0.00      RA0  C
ATOM   1159  CD1 LEU A 122      20.368  30.693  18.791  1.00  0.00      RA0  C
ATOM   1160  CD2 LEU A 122      21.744  28.557  18.822  1.00  0.00      RA0  C
ATOM   1161  C   LEU A 122      18.452  26.245  17.509  1.00  0.00      RA0  C
ATOM   1162  O   LEU A 122      18.522  25.412  18.398  1.00  0.00      RA0  O
ATOM   1163  N   SER A 123      17.383  26.364  16.730  1.00  0.00      RA0  N
ATOM   1164  H   SER A 123      17.359  27.059  16.009  1.00  0.00      RA0  H
ATOM   1165  CA  SER A 123      16.226  25.489  16.918  1.00  0.00      RA0  C
ATOM   1166  CB  SER A 123      15.086  26.072  16.093  1.00  0.00      RA0  C
ATOM   1167  OG  SER A 123      14.899  27.434  16.495  1.00  0.00      RA0  O
ATOM   1168  HG  SER A 123      15.583  27.960  16.089  1.00  0.00      RA0  H
ATOM   1169  C   SER A 123      16.595  24.052  16.582  1.00  0.00      RA0  C
ATOM   1170  O   SER A 123      16.212  23.125  17.291  1.00  0.00      RA0  O
ATOM   1171  N   TRP A 124      17.343  23.880  15.498  1.00  0.00      RA0  N
ATOM   1172  H   TRP A 124      17.646  24.674  14.964  1.00  0.00      RA0  H
ATOM   1173  CA  TRP A 124      17.787  22.548  15.055  1.00  0.00      RA0  C
ATOM   1174  CB  TRP A 124      18.418  22.676  13.667  1.00  0.00      RA0  C
ATOM   1175  CG  TRP A 124      18.817  21.330  13.110  1.00  0.00      RA0  C
ATOM   1176  CD2 TRP A 124      17.968  20.325  12.516  1.00  0.00      RA0  C
ATOM   1177  CE2 TRP A 124      18.797  19.253  12.109  1.00  0.00      RA0  C
ATOM   1178  CE3 TRP A 124      16.598  20.256  12.297  1.00  0.00      RA0  C
ATOM   1179  CD1 TRP A 124      20.115  20.804  13.029  1.00  0.00      RA0  C
ATOM   1180  NE1 TRP A 124      20.108  19.579  12.439  1.00  0.00      RA0  N
ATOM   1181  HE1 TRP A 124      20.895  19.022  12.256  1.00  0.00      RA0  H
ATOM   1182  CZ2 TRP A 124      18.233  18.145  11.488  1.00  0.00      RA0  C
ATOM   1183  CZ3 TRP A 124      16.047  19.141  11.677  1.00  0.00      RA0  C
ATOM   1184  CH2 TRP A 124      16.861  18.090  11.271  1.00  0.00      RA0  C
ATOM   1185  C   TRP A 124      18.760  21.909  16.045  1.00  0.00      RA0  C
ATOM   1186  O   TRP A 124      18.593  20.764  16.438  1.00  0.00      RA0  O
ATOM   1187  N   ILE A 125      19.761  22.681  16.455  1.00  0.00      RA0  N
ATOM   1188  H   ILE A 125      19.820  23.605  16.091  1.00  0.00      RA0  H
ATOM   1189  CA  ILE A 125      20.746  22.218  17.430  1.00  0.00      RA0  C
ATOM   1190  CB  ILE A 125      21.849  23.258  17.656  1.00  0.00      RA0  C
ATOM   1191  CG2 ILE A 125      22.771  22.872  18.815  1.00  0.00      RA0  C
ATOM   1192  CG1 ILE A 125      22.651  23.461  16.370  1.00  0.00      RA0  C
ATOM   1193  CD1 ILE A 125      23.550  24.696  16.437  1.00  0.00      RA0  C
ATOM   1194  C   ILE A 125      20.050  21.835  18.742  1.00  0.00      RA0  C
ATOM   1195  O   ILE A 125      20.290  20.760  19.269  1.00  0.00      RA0  O
ATOM   1196  N   THR A 126      19.185  22.715  19.246  1.00  0.00      RA0  N
ATOM   1197  H   THR A 126      19.020  23.584  18.781  1.00  0.00      RA0  H
ATOM   1198  CA  THR A 126      18.413  22.427  20.459  1.00  0.00      RA0  C
ATOM   1199  CB  THR A 126      17.576  23.644  20.843  1.00  0.00      RA0  C
ATOM   1200  OG1 THR A 126      18.449  24.768  21.012  1.00  0.00      RA0  O
ATOM   1201  HG1 THR A 126      18.613  25.118  20.145  1.00  0.00      RA0  H
ATOM   1202  CG2 THR A 126      16.766  23.409  22.119  1.00  0.00      RA0  C
ATOM   1203  C   THR A 126      17.638  21.140  20.388  1.00  0.00      RA0  C
ATOM   1204  O   THR A 126      17.679  20.344  21.333  1.00  0.00      RA0  O
ATOM   1205  N   GLN A 127      16.919  20.950  19.285  1.00  0.00      RA0  N
ATOM   1206  H   GLN A 127      16.931  21.647  18.565  1.00  0.00      RA0  H
ATOM   1207  CA  GLN A 127      16.103  19.760  19.063  1.00  0.00      RA0  C
ATOM   1208  CB  GLN A 127      15.406  19.880  17.707  1.00  0.00      RA0  C
ATOM   1209  CG  GLN A 127      14.535  18.680  17.337  1.00  0.00      RA0  C
ATOM   1210  CD  GLN A 127      13.854  18.962  16.014  1.00  0.00      RA0  C
ATOM   1211  OE1 GLN A 127      12.819  19.616  15.950  1.00  0.00      RA0  O
ATOM   1212  NE2 GLN A 127      14.490  18.436  14.952  1.00  0.00      RA0  N
ATOM   1213 HE21 GLN A 127      15.329  17.895  15.048  1.00  0.00      RA0  H
ATOM   1214 HE22 GLN A 127      14.153  18.570  14.021  1.00  0.00      RA0  H
ATOM   1215  C   GLN A 127      16.927  18.464  19.147  1.00  0.00      RA0  C
ATOM   1216  O   GLN A 127      16.596  17.540  19.877  1.00  0.00      RA0  O
ATOM   1217  N   HIS A 128      18.018  18.419  18.397  1.00  0.00      RA0  N
ATOM   1218  H   HIS A 128      18.299  19.240  17.892  1.00  0.00      RA0  H
ATOM   1219  CA  HIS A 128      18.844  17.228  18.341  1.00  0.00      RA0  C
ATOM   1220  CB  HIS A 128      19.639  17.156  17.036  1.00  0.00      RA0  C
ATOM   1221  CG  HIS A 128      18.689  16.787  15.924  1.00  0.00      RA0  C
ATOM   1222  ND1 HIS A 128      18.529  15.534  15.457  1.00  0.00      RA0  N
ATOM   1223  HD1 HIS A 128      19.013  14.729  15.745  1.00  0.00      RA0  H
ATOM   1224  CD2 HIS A 128      17.814  17.635  15.244  1.00  0.00      RA0  C
ATOM   1225  NE2 HIS A 128      17.113  16.878  14.365  1.00  0.00      RA0  N
ATOM   1226  CE1 HIS A 128      17.555  15.584  14.494  1.00  0.00      RA0  C
ATOM   1227  C   HIS A 128      19.769  17.062  19.563  1.00  0.00      RA0  C
ATOM   1228  O   HIS A 128      20.225  15.953  19.833  1.00  0.00      RA0  O
ATOM   1229  N   ALA A 129      20.027  18.136  20.308  1.00  0.00      RA0  N
ATOM   1230  H   ALA A 129      19.633  19.024  20.066  1.00  0.00      RA0  H
ATOM   1231  CA  ALA A 129      20.873  18.057  21.500  1.00  0.00      RA0  C
ATOM   1232  CB  ALA A 129      21.303  19.444  21.973  1.00  0.00      RA0  C
ATOM   1233  C   ALA A 129      20.202  17.338  22.680  1.00  0.00      RA0  C
ATOM   1234  O   ALA A 129      20.880  16.738  23.501  1.00  0.00      RA0  O
ATOM   1235  N   GLU A 130      18.881  17.425  22.754  1.00  0.00      RA0  N
ATOM   1236  H   GLU A 130      18.372  17.866  22.013  1.00  0.00      RA0  H
ATOM   1237  CA  GLU A 130      18.113  17.027  23.947  1.00  0.00      RA0  C
ATOM   1238  CB  GLU A 130      16.623  17.367  23.738  1.00  0.00      RA0  C
ATOM   1239  CG  GLU A 130      15.687  17.118  24.927  1.00  0.00      RA0  C
ATOM   1240  CD  GLU A 130      15.348  15.643  25.034  1.00  0.00      RA0  C
ATOM   1241  OE1 GLU A 130      15.297  14.977  24.003  1.00  0.00      RA0  O
ATOM   1242  OE2 GLU A 130      15.144  15.165  26.147  1.00  0.00      RA0  O
ATOM   1243  C   GLU A 130      18.400  15.609  24.440  1.00  0.00      RA0  C
ATOM   1244  O   GLU A 130      18.651  15.430  25.640  1.00  0.00      RA0  O
ATOM   1245  N   PRO A 131      18.393  14.603  23.570  1.00  0.00      RA0  N
ATOM   1246  CD  PRO A 131      18.043  14.605  22.145  1.00  0.00      RA0  C
ATOM   1247  CA  PRO A 131      18.648  13.234  24.018  1.00  0.00      RA0  C
ATOM   1248  CB  PRO A 131      18.322  12.358  22.802  1.00  0.00      RA0  C
ATOM   1249  CG  PRO A 131      17.473  13.223  21.883  1.00  0.00      RA0  C
ATOM   1250  C   PRO A 131      20.074  12.993  24.479  1.00  0.00      RA0  C
ATOM   1251  O   PRO A 131      20.319  12.039  25.221  1.00  0.00      RA0  O
ATOM   1252  N   PHE A 132      20.994  13.857  24.056  1.00  0.00      RA0  N
ATOM   1253  H   PHE A 132      20.708  14.667  23.540  1.00  0.00      RA0  H
ATOM   1254  CA  PHE A 132      22.381  13.799  24.487  1.00  0.00      RA0  C
ATOM   1255  CB  PHE A 132      23.315  14.295  23.381  1.00  0.00      RA0  C
ATOM   1256  CG  PHE A 132      23.126  13.528  22.094  1.00  0.00      RA0  C
ATOM   1257  CD1 PHE A 132      23.930  12.429  21.820  1.00  0.00      RA0  C
ATOM   1258  CD2 PHE A 132      22.166  13.928  21.172  1.00  0.00      RA0  C
ATOM   1259  CE1 PHE A 132      23.781  11.739  20.623  1.00  0.00      RA0  C
ATOM   1260  CE2 PHE A 132      22.016  13.239  19.975  1.00  0.00      RA0  C
ATOM   1261  CZ  PHE A 132      22.828  12.146  19.698  1.00  0.00      RA0  C
ATOM   1262  C   PHE A 132      22.668  14.592  25.770  1.00  0.00      RA0  C
ATOM   1263  O   PHE A 132      23.759  14.469  26.353  1.00  0.00      RA0  O
ATOM   1264  N   GLY A 133      21.702  15.400  26.203  1.00  0.00      RA0  N
ATOM   1265  H   GLY A 133      20.862  15.516  25.669  1.00  0.00      RA0  H
ATOM   1266  CA  GLY A 133      21.820  16.178  27.431  1.00  0.00      RA0  C
ATOM   1267  C   GLY A 133      22.832  17.306  27.350  1.00  0.00      RA0  C
ATOM   1268  O   GLY A 133      23.558  17.570  28.316  1.00  0.00      RA0  O
ATOM   1269  N   ILE A 134      22.864  17.993  26.212  1.00  0.00      RA0  N
ATOM   1270  H   ILE A 134      22.136  17.870  25.538  1.00  0.00      RA0  H
ATOM   1271  CA  ILE A 134      23.862  19.032  25.986  1.00  0.00      RA0  C
ATOM   1272  CB  ILE A 134      24.285  19.069  24.518  1.00  0.00      RA0  C
ATOM   1273  CG2 ILE A 134      25.363  20.125  24.269  1.00  0.00      RA0  C
ATOM   1274  CG1 ILE A 134      24.750  17.682  24.087  1.00  0.00      RA0  C
ATOM   1275  CD1 ILE A 134      25.852  17.146  24.999  1.00  0.00      RA0  C
ATOM   1276  C   ILE A 134      23.293  20.373  26.433  1.00  0.00      RA0  C
ATOM   1277  O   ILE A 134      22.166  20.722  26.075  1.00  0.00      RA0  O
ATOM   1278  N   GLU A 135      24.065  21.094  27.242  1.00  0.00      RA0  N
ATOM   1279  H   GLU A 135      24.978  20.754  27.462  1.00  0.00      RA0  H
ATOM   1280  CA  GLU A 135      23.728  22.449  27.678  1.00  0.00      RA0  C
ATOM   1281  CB  GLU A 135      24.465  22.608  29.012  1.00  0.00      RA0  C
ATOM   1282  CG  GLU A 135      24.662  23.995  29.622  1.00  0.00      RA0  C
ATOM   1283  CD  GLU A 135      25.610  23.833  30.802  1.00  0.00      RA0  C
ATOM   1284  OE1 GLU A 135      26.618  24.536  30.870  1.00  0.00      RA0  O
ATOM   1285  OE2 GLU A 135      25.382  22.957  31.637  1.00  0.00      RA0  O
ATOM   1286  C   GLU A 135      24.204  23.447  26.613  1.00  0.00      RA0  C
ATOM   1287  O   GLU A 135      25.387  23.508  26.304  1.00  0.00      RA0  O
ATOM   1288  N   ILE A 136      23.267  24.219  26.067  1.00  0.00      RA0  N
ATOM   1289  H   ILE A 136      22.356  24.244  26.475  1.00  0.00      RA0  H
ATOM   1290  CA  ILE A 136      23.543  25.167  24.980  1.00  0.00      RA0  C
ATOM   1291  CB  ILE A 136      22.476  25.002  23.902  1.00  0.00      RA0  C
ATOM   1292  CG2 ILE A 136      22.673  25.979  22.742  1.00  0.00      RA0  C
ATOM   1293  CG1 ILE A 136      22.428  23.545  23.446  1.00  0.00      RA0  C
ATOM   1294  CD1 ILE A 136      21.335  23.309  22.411  1.00  0.00      RA0  C
ATOM   1295  C   ILE A 136      23.525  26.578  25.545  1.00  0.00      RA0  C
ATOM   1296  O   ILE A 136      22.514  26.993  26.112  1.00  0.00      RA0  O
ATOM   1297  N   THR A 137      24.636  27.308  25.390  1.00  0.00      RA0  N
ATOM   1298  H   THR A 137      25.458  26.902  24.992  1.00  0.00      RA0  H
ATOM   1299  CA  THR A 137      24.751  28.675  25.878  1.00  0.00      RA0  C
ATOM   1300  CB  THR A 137      25.773  28.552  26.992  1.00  0.00      RA0  C
ATOM   1301  OG1 THR A 137      25.445  27.367  27.731  1.00  0.00      RA0  O
ATOM   1302  HG1 THR A 137      26.204  27.111  28.242  1.00  0.00      RA0  H
ATOM   1303  CG2 THR A 137      25.835  29.786  27.894  1.00  0.00      RA0  C
ATOM   1304  C   THR A 137      25.140  29.591  24.728  1.00  0.00      RA0  C
ATOM   1305  O   THR A 137      26.202  29.420  24.130  1.00  0.00      RA0  O
ATOM   1306  N   VAL A 138      24.276  30.548  24.409  1.00  0.00      RA0  N
ATOM   1307  H   VAL A 138      23.496  30.726  25.007  1.00  0.00      RA0  H
ATOM   1308  CA  VAL A 138      24.569  31.510  23.345  1.00  0.00      RA0  C
ATOM   1309  CB  VAL A 138      23.271  31.978  22.696  1.00  0.00      RA0  C
ATOM   1310  CG1 VAL A 138      23.557  32.879  21.499  1.00  0.00      RA0  C
ATOM   1311  CG2 VAL A 138      22.410  30.775  22.306  1.00  0.00      RA0  C
ATOM   1312  C   VAL A 138      25.368  32.678  23.936  1.00  0.00      RA0  C
ATOM   1313  O   VAL A 138      24.944  33.289  24.920  1.00  0.00      RA0  O
ATOM   1314  N   ARG A 139      26.488  33.018  23.307  1.00  0.00      RA0  N
ATOM   1315  H   ARG A 139      26.673  32.628  22.409  1.00  0.00      RA0  H
ATOM   1316  CA  ARG A 139      27.450  33.974  23.874  1.00  0.00      RA0  C
ATOM   1317  CB  ARG A 139      28.872  33.478  23.644  1.00  0.00      RA0  C
ATOM   1318  CG  ARG A 139      29.075  32.058  24.175  1.00  0.00      RA0  C
ATOM   1319  CD  ARG A 139      28.615  31.915  25.627  1.00  0.00      RA0  C
ATOM   1320  NE  ARG A 139      29.092  33.046  26.414  1.00  0.00      RA0  N
ATOM   1321  HE  ARG A 139      28.571  33.912  26.369  1.00  0.00      RA0  H
ATOM   1322  CZ  ARG A 139      30.280  32.995  27.060  1.00  0.00      RA0  C
ATOM   1323  NH1 ARG A 139      30.955  31.823  27.120  1.00  0.00      RA0  N
ATOM   1324 HH11 ARG A 139      31.798  31.708  27.643  1.00  0.00      RA0  H
ATOM   1325 HH12 ARG A 139      30.632  30.995  26.627  1.00  0.00      RA0  H
ATOM   1326  NH2 ARG A 139      30.743  34.131  27.618  1.00  0.00      RA0  N
ATOM   1327 HH21 ARG A 139      31.579  34.226  28.157  1.00  0.00      RA0  H
ATOM   1328 HH22 ARG A 139      30.228  35.003  27.483  1.00  0.00      RA0  H
ATOM   1329  C   ARG A 139      27.259  35.386  23.330  1.00  0.00      RA0  C
ATOM   1330  O   ARG A 139      28.145  35.986  22.706  1.00  0.00      RA0  O
ATOM   1331  N   ASP A 140      26.099  35.947  23.626  1.00  0.00      RA0  N
ATOM   1332  H   ASP A 140      25.418  35.428  24.145  1.00  0.00      RA0  H
ATOM   1333  CA  ASP A 140      25.763  37.288  23.171  1.00  0.00      RA0  C
ATOM   1334  CB  ASP A 140      24.239  37.498  23.143  1.00  0.00      RA0  C
ATOM   1335  CG  ASP A 140      23.530  36.528  22.200  1.00  0.00      RA0  C
ATOM   1336  OD1 ASP A 140      23.941  36.365  21.053  1.00  0.00      RA0  O
ATOM   1337  OD2 ASP A 140      22.527  35.940  22.595  1.00  0.00      RA0  O
ATOM   1338  C   ASP A 140      26.461  38.356  24.001  1.00  0.00      RA0  C
ATOM   1339  O   ASP A 140      26.303  39.538  23.728  1.00  0.00      RA0  O
ATOM   1340  N   ASP A 141      27.195  37.921  25.031  1.00  0.00      RA0  N
ATOM   1341  H   ASP A 141      27.324  36.945  25.205  1.00  0.00      RA0  H
ATOM   1342  CA  ASP A 141      28.079  38.774  25.811  1.00  0.00      RA0  C
ATOM   1343  CB  ASP A 141      28.319  38.135  27.184  1.00  0.00      RA0  C
ATOM   1344  CG  ASP A 141      29.136  36.853  27.065  1.00  0.00      RA0  C
ATOM   1345  OD1 ASP A 141      28.678  35.885  26.461  1.00  0.00      RA0  O
ATOM   1346  OD2 ASP A 141      30.228  36.789  27.618  1.00  0.00      RA0  O
ATOM   1347  C   ASP A 141      29.436  39.080  25.147  1.00  0.00      RA0  C
ATOM   1348  O   ASP A 141      30.193  39.924  25.662  1.00  0.00      RA0  O
ATOM   1349  N   LEU A 142      29.715  38.394  24.033  1.00  0.00      RA0  N
ATOM   1350  H   LEU A 142      29.034  37.792  23.612  1.00  0.00      RA0  H
ATOM   1351  CA  LEU A 142      30.966  38.532  23.283  1.00  0.00      RA0  C
ATOM   1352  CB  LEU A 142      31.614  37.166  23.048  1.00  0.00      RA0  C
ATOM   1353  CG  LEU A 142      31.907  36.377  24.326  1.00  0.00      RA0  C
ATOM   1354  CD1 LEU A 142      32.443  34.979  24.014  1.00  0.00      RA0  C
ATOM   1355  CD2 LEU A 142      32.839  37.133  25.271  1.00  0.00      RA0  C
ATOM   1356  C   LEU A 142      30.768  39.226  21.951  1.00  0.00      RA0  C
ATOM   1357  O   LEU A 142      29.785  38.975  21.236  1.00  0.00      RA0  O
ATOM   1358  N   SER A 143      31.742  40.055  21.608  1.00  0.00      RA0  N
ATOM   1359  H   SER A 143      32.496  40.277  22.223  1.00  0.00      RA0  H
ATOM   1360  CA  SER A 143      31.886  40.617  20.278  1.00  0.00      RA0  C
ATOM   1361  CB  SER A 143      32.142  42.086  20.497  1.00  0.00      RA0  C
ATOM   1362  OG  SER A 143      32.033  42.276  21.904  1.00  0.00      RA0  O
ATOM   1363  HG  SER A 143      31.130  42.042  22.102  1.00  0.00      RA0  H
ATOM   1364  C   SER A 143      33.074  39.904  19.640  1.00  0.00      RA0  C
ATOM   1365  O   SER A 143      33.806  39.158  20.310  1.00  0.00      RA0  O
ATOM   1366  N   MSE A 144      33.253  40.097  18.350  1.00  0.00      RA0  N
ATOM   1367  H   MSE A 144      32.689  40.718  17.801  1.00  0.00      RA0  H
ATOM   1368  CA  MSE A 144      34.328  39.411  17.655  1.00  0.00      RA0  C
ATOM   1369  CB  MSE A 144      33.844  38.030  17.199  1.00  0.00      RA0  C
ATOM   1370  CG  MSE A 144      34.949  37.124  16.653  1.00  0.00      RA0  C
ATOM   1371  SE  MSE A 144      34.393  35.425  16.440  1.00  0.00      RA0  S
ATOM   1372  CE  MSE A 144      32.872  35.767  15.542  1.00  0.00      RA0  C
ATOM   1373  C   MSE A 144      34.823  40.277  16.518  1.00  0.00      RA0  C
ATOM   1374  O   MSE A 144      34.018  40.927  15.822  1.00  0.00      RA0  O
ATOM   1375  N   ILE A 145      36.145  40.281  16.350  1.00  0.00      RA0  N
ATOM   1376  H   ILE A 145      36.722  39.723  16.950  1.00  0.00      RA0  H
ATOM   1377  CA  ILE A 145      36.817  41.057  15.315  1.00  0.00      RA0  C
ATOM   1378  CB  ILE A 145      37.632  42.195  15.943  1.00  0.00      RA0  C
ATOM   1379  CG2 ILE A 145      38.310  43.044  14.866  1.00  0.00      RA0  C
ATOM   1380  CG1 ILE A 145      36.781  43.049  16.886  1.00  0.00      RA0  C
ATOM   1381  CD1 ILE A 145      37.597  44.106  17.633  1.00  0.00      RA0  C
ATOM   1382  C   ILE A 145      37.729  40.128  14.530  1.00  0.00      RA0  C
ATOM   1383  O   ILE A 145      38.504  39.373  15.126  1.00  0.00      RA0  O
ATOM   1384  N   ALA A 146      37.627  40.164  13.204  1.00  0.00      RA0  N
ATOM   1385  H   ALA A 146      37.039  40.863  12.796  1.00  0.00      RA0  H
ATOM   1386  CA  ALA A 146      38.491  39.366  12.339  1.00  0.00      RA0  C
ATOM   1387  CB  ALA A 146      37.701  38.868  11.130  1.00  0.00      RA0  C
ATOM   1388  C   ALA A 146      39.592  40.260  11.825  1.00  0.00      RA0  C
ATOM   1389  O   ALA A 146      39.320  41.270  11.191  1.00  0.00      RA0  O
ATOM   1390  N   VAL A 147      40.832  39.879  12.100  1.00  0.00      RA0  N
ATOM   1391  H   VAL A 147      40.996  39.036  12.599  1.00  0.00      RA0  H
ATOM   1392  CA  VAL A 147      41.994  40.689  11.695  1.00  0.00      RA0  C
ATOM   1393  CB  VAL A 147      42.872  40.977  12.915  1.00  0.00      RA0  C
ATOM   1394  CG1 VAL A 147      44.032  41.906  12.561  1.00  0.00      RA0  C
ATOM   1395  CG2 VAL A 147      42.038  41.524  14.075  1.00  0.00      RA0  C
ATOM   1396  C   VAL A 147      42.735  39.835  10.682  1.00  0.00      RA0  C
ATOM   1397  O   VAL A 147      43.186  38.736  11.015  1.00  0.00      RA0  O
ATOM   1398  N   GLN A 148      42.820  40.325   9.451  1.00  0.00      RA0  N
ATOM   1399  H   GLN A 148      42.574  41.272   9.260  1.00  0.00      RA0  H
ATOM   1400  CA  GLN A 148      43.218  39.503   8.302  1.00  0.00      RA0  C
ATOM   1401  CB  GLN A 148      41.972  39.167   7.476  1.00  0.00      RA0  C
ATOM   1402  CG  GLN A 148      40.688  38.958   8.295  1.00  0.00      RA0  C
ATOM   1403  CD  GLN A 148      40.392  37.492   8.555  1.00  0.00      RA0  C
ATOM   1404  OE1 GLN A 148      39.650  36.877   7.789  1.00  0.00      RA0  O
ATOM   1405  NE2 GLN A 148      40.948  36.984   9.673  1.00  0.00      RA0  N
ATOM   1406 HE21 GLN A 148      41.562  37.511  10.269  1.00  0.00      RA0  H
ATOM   1407 HE22 GLN A 148      40.773  36.048   9.999  1.00  0.00      RA0  H
ATOM   1408  C   GLN A 148      44.283  40.159   7.421  1.00  0.00      RA0  C
ATOM   1409  O   GLN A 148      44.236  41.371   7.132  1.00  0.00      RA0  O
ATOM   1410  N   GLY A 149      45.222  39.347   6.947  1.00  0.00      RA0  N
ATOM   1411  H   GLY A 149      45.306  38.403   7.261  1.00  0.00      RA0  H
ATOM   1412  CA  GLY A 149      46.256  39.825   6.042  1.00  0.00      RA0  C
ATOM   1413  C   GLY A 149      47.621  39.353   6.499  1.00  0.00      RA0  C
ATOM   1414  O   GLY A 149      47.767  38.836   7.614  1.00  0.00      RA0  O
ATOM   1415  N   PRO A 150      48.615  39.532   5.647  1.00  0.00      RA0  N
ATOM   1416  CD  PRO A 150      48.492  40.149   4.333  1.00  0.00      RA0  C
ATOM   1417  CA  PRO A 150      49.959  39.020   5.916  1.00  0.00      RA0  C
ATOM   1418  CB  PRO A 150      50.690  39.248   4.588  1.00  0.00      RA0  C
ATOM   1419  CG  PRO A 150      49.933  40.378   3.898  1.00  0.00      RA0  C
ATOM   1420  C   PRO A 150      50.669  39.625   7.147  1.00  0.00      RA0  C
ATOM   1421  O   PRO A 150      51.533  38.974   7.746  1.00  0.00      RA0  O
ATOM   1422  N   ASN A 151      50.253  40.809   7.565  1.00  0.00      RA0  N
ATOM   1423  H   ASN A 151      49.535  41.287   7.052  1.00  0.00      RA0  H
ATOM   1424  CA  ASN A 151      50.760  41.443   8.778  1.00  0.00      RA0  C
ATOM   1425  CB  ASN A 151      51.192  42.892   8.551  1.00  0.00      RA0  C
ATOM   1426  CG  ASN A 151      52.502  42.978   7.806  1.00  0.00      RA0  C
ATOM   1427  OD1 ASN A 151      53.501  42.378   8.184  1.00  0.00      RA0  O
ATOM   1428  ND2 ASN A 151      52.439  43.761   6.716  1.00  0.00      RA0  N
ATOM   1429 HD21 ASN A 151      51.599  44.281   6.519  1.00  0.00      RA0  H
ATOM   1430 HD22 ASN A 151      53.193  43.872   6.072  1.00  0.00      RA0  H
ATOM   1431  C   ASN A 151      49.733  41.475   9.912  1.00  0.00      RA0  C
ATOM   1432  O   ASN A 151      49.956  42.116  10.946  1.00  0.00      RA0  O
ATOM   1433  N   ALA A 152      48.610  40.780   9.739  1.00  0.00      RA0  N
ATOM   1434  H   ALA A 152      48.500  40.203   8.927  1.00  0.00      RA0  H
ATOM   1435  CA  ALA A 152      47.525  40.831  10.724  1.00  0.00      RA0  C
ATOM   1436  CB  ALA A 152      46.307  40.084  10.210  1.00  0.00      RA0  C
ATOM   1437  C   ALA A 152      47.870  40.232  12.082  1.00  0.00      RA0  C
ATOM   1438  O   ALA A 152      47.643  40.855  13.112  1.00  0.00      RA0  O
ATOM   1439  N   GLN A 153      48.417  39.025  12.076  1.00  0.00      RA0  N
ATOM   1440  H   GLN A 153      48.620  38.601  11.194  1.00  0.00      RA0  H
ATOM   1441  CA  GLN A 153      48.786  38.360  13.322  1.00  0.00      RA0  C
ATOM   1442  CB  GLN A 153      49.246  36.939  13.024  1.00  0.00      RA0  C
ATOM   1443  CG  GLN A 153      48.075  36.157  12.431  1.00  0.00      RA0  C
ATOM   1444  CD  GLN A 153      48.532  34.799  11.955  1.00  0.00      RA0  C
ATOM   1445  OE1 GLN A 153      49.637  34.642  11.453  1.00  0.00      RA0  O
ATOM   1446  NE2 GLN A 153      47.621  33.828  12.140  1.00  0.00      RA0  N
ATOM   1447 HE21 GLN A 153      46.695  34.015  12.483  1.00  0.00      RA0  H
ATOM   1448 HE22 GLN A 153      47.849  32.874  11.948  1.00  0.00      RA0  H
ATOM   1449  C   GLN A 153      49.832  39.187  14.072  1.00  0.00      RA0  C
ATOM   1450  O   GLN A 153      49.689  39.419  15.253  1.00  0.00      RA0  O
ATOM   1451  N   ALA A 154      50.851  39.664  13.363  1.00  0.00      RA0  N
ATOM   1452  H   ALA A 154      50.899  39.474  12.385  1.00  0.00      RA0  H
ATOM   1453  CA  ALA A 154      51.905  40.471  13.987  1.00  0.00      RA0  C
ATOM   1454  CB  ALA A 154      52.976  40.833  12.957  1.00  0.00      RA0  C
ATOM   1455  C   ALA A 154      51.351  41.767  14.598  1.00  0.00      RA0  C
ATOM   1456  O   ALA A 154      51.682  42.119  15.731  1.00  0.00      RA0  O
ATOM   1457  N   LYS A 155      50.525  42.479  13.847  1.00  0.00      RA0  N
ATOM   1458  H   LYS A 155      50.271  42.156  12.933  1.00  0.00      RA0  H
ATOM   1459  CA  LYS A 155      49.955  43.733  14.328  1.00  0.00      RA0  C
ATOM   1460  CB  LYS A 155      49.235  44.476  13.206  1.00  0.00      RA0  C
ATOM   1461  CG  LYS A 155      50.189  45.187  12.245  1.00  0.00      RA0  C
ATOM   1462  CD  LYS A 155      49.434  45.828  11.080  1.00  0.00      RA0  C
ATOM   1463  CE  LYS A 155      50.310  46.698  10.178  1.00  0.00      RA0  C
ATOM   1464  NZ  LYS A 155      49.524  47.102   9.008  1.00  0.00      RA0  N
ATOM   1465  HZ1 LYS A 155      50.066  47.640   8.296  1.00  0.00      RA0  H
ATOM   1466  HZ2 LYS A 155      49.268  46.273   8.432  1.00  0.00      RA0  H
ATOM   1467  HZ3 LYS A 155      48.657  47.629   9.221  1.00  0.00      RA0  H
ATOM   1468  C   LYS A 155      49.019  43.509  15.502  1.00  0.00      RA0  C
ATOM   1469  O   LYS A 155      49.099  44.228  16.516  1.00  0.00      RA0  O
ATOM   1470  N   ALA A 156      48.162  42.490  15.413  1.00  0.00      RA0  N
ATOM   1471  H   ALA A 156      48.142  41.923  14.590  1.00  0.00      RA0  H
ATOM   1472  CA  ALA A 156      47.302  42.150  16.552  1.00  0.00      RA0  C
ATOM   1473  CB  ALA A 156      46.380  40.978  16.210  1.00  0.00      RA0  C
ATOM   1474  C   ALA A 156      48.114  41.792  17.779  1.00  0.00      RA0  C
ATOM   1475  O   ALA A 156      47.756  42.196  18.881  1.00  0.00      RA0  O
ATOM   1476  N   ALA A 157      49.205  41.055  17.580  1.00  0.00      RA0  N
ATOM   1477  H   ALA A 157      49.470  40.792  16.651  1.00  0.00      RA0  H
ATOM   1478  CA  ALA A 157      49.982  40.538  18.704  1.00  0.00      RA0  C
ATOM   1479  CB  ALA A 157      51.041  39.543  18.228  1.00  0.00      RA0  C
ATOM   1480  C   ALA A 157      50.677  41.640  19.516  1.00  0.00      RA0  C
ATOM   1481  O   ALA A 157      50.990  41.430  20.683  1.00  0.00      RA0  O
ATOM   1482  N   THR A 158      50.868  42.824  18.922  1.00  0.00      RA0  N
ATOM   1483  H   THR A 158      50.593  42.960  17.970  1.00  0.00      RA0  H
ATOM   1484  CA  THR A 158      51.429  43.975  19.664  1.00  0.00      RA0  C
ATOM   1485  CB  THR A 158      51.828  45.120  18.719  1.00  0.00      RA0  C
ATOM   1486  OG1 THR A 158      50.708  45.709  18.057  1.00  0.00      RA0  O
ATOM   1487  HG1 THR A 158      50.312  45.056  17.495  1.00  0.00      RA0  H
ATOM   1488  CG2 THR A 158      52.855  44.636  17.695  1.00  0.00      RA0  C
ATOM   1489  C   THR A 158      50.521  44.382  20.809  1.00  0.00      RA0  C
ATOM   1490  O   THR A 158      50.962  45.065  21.722  1.00  0.00      RA0  O
ATOM   1491  N   LEU A 159      49.248  43.993  20.740  1.00  0.00      RA0  N
ATOM   1492  H   LEU A 159      48.926  43.434  19.975  1.00  0.00      RA0  H
ATOM   1493  CA  LEU A 159      48.252  44.320  21.759  1.00  0.00      RA0  C
ATOM   1494  CB  LEU A 159      46.926  44.643  21.083  1.00  0.00      RA0  C
ATOM   1495  CG  LEU A 159      47.124  45.696  19.992  1.00  0.00      RA0  C
ATOM   1496  CD1 LEU A 159      45.869  45.864  19.149  1.00  0.00      RA0  C
ATOM   1497  CD2 LEU A 159      47.626  47.030  20.548  1.00  0.00      RA0  C
ATOM   1498  C   LEU A 159      48.105  43.238  22.813  1.00  0.00      RA0  C
ATOM   1499  O   LEU A 159      47.451  43.472  23.828  1.00  0.00      RA0  O
ATOM   1500  N   PHE A 160      48.698  42.073  22.573  1.00  0.00      RA0  N
ATOM   1501  H   PHE A 160      49.362  42.013  21.828  1.00  0.00      RA0  H
ATOM   1502  CA  PHE A 160      48.603  40.937  23.502  1.00  0.00      RA0  C
ATOM   1503  CB  PHE A 160      48.952  39.618  22.807  1.00  0.00      RA0  C
ATOM   1504  CG  PHE A 160      47.979  39.276  21.698  1.00  0.00      RA0  C
ATOM   1505  CD1 PHE A 160      46.778  39.963  21.553  1.00  0.00      RA0  C
ATOM   1506  CD2 PHE A 160      48.297  38.254  20.811  1.00  0.00      RA0  C
ATOM   1507  CE1 PHE A 160      45.918  39.653  20.506  1.00  0.00      RA0  C
ATOM   1508  CE2 PHE A 160      47.437  37.942  19.764  1.00  0.00      RA0  C
ATOM   1509  CZ  PHE A 160      46.254  38.652  19.603  1.00  0.00      RA0  C
ATOM   1510  C   PHE A 160      49.512  41.150  24.702  1.00  0.00      RA0  C
ATOM   1511  O   PHE A 160      50.613  41.693  24.567  1.00  0.00      RA0  O
ATOM   1512  N   ASN A 161      49.063  40.712  25.872  1.00  0.00      RA0  N
ATOM   1513  H   ASN A 161      48.167  40.272  25.880  1.00  0.00      RA0  H
ATOM   1514  CA  ASN A 161      49.950  40.653  27.032  1.00  0.00      RA0  C
ATOM   1515  CB  ASN A 161      49.201  40.736  28.366  1.00  0.00      RA0  C
ATOM   1516  CG  ASN A 161      48.436  39.464  28.668  1.00  0.00      RA0  C
ATOM   1517  OD1 ASN A 161      48.945  38.351  28.612  1.00  0.00      RA0  O
ATOM   1518  ND2 ASN A 161      47.164  39.700  29.033  1.00  0.00      RA0  N
ATOM   1519 HD21 ASN A 161      46.800  40.633  29.003  1.00  0.00      RA0  H
ATOM   1520 HD22 ASN A 161      46.541  38.979  29.335  1.00  0.00      RA0  H
ATOM   1521  C   ASN A 161      50.853  39.435  26.959  1.00  0.00      RA0  C
ATOM   1522  O   ASN A 161      50.729  38.619  26.053  1.00  0.00      RA0  O
ATOM   1523  N   ASP A 162      51.794  39.296  27.889  1.00  0.00      RA0  N
ATOM   1524  H   ASP A 162      52.004  40.008  28.560  1.00  0.00      RA0  H
ATOM   1525  CA  ASP A 162      52.735  38.177  27.810  1.00  0.00      RA0  C
ATOM   1526  CB  ASP A 162      53.882  38.404  28.784  1.00  0.00      RA0  C
ATOM   1527  CG  ASP A 162      54.663  39.565  28.187  1.00  0.00      RA0  C
ATOM   1528  OD1 ASP A 162      55.729  39.333  27.629  1.00  0.00      RA0  O
ATOM   1529  OD2 ASP A 162      54.162  40.691  28.174  1.00  0.00      RA0  O
ATOM   1530  C   ASP A 162      52.051  36.797  27.793  1.00  0.00      RA0  C
ATOM   1531  O   ASP A 162      52.419  35.931  27.012  1.00  0.00      RA0  O
ATOM   1532  N   ALA A 163      51.038  36.602  28.628  1.00  0.00      RA0  N
ATOM   1533  H   ALA A 163      50.660  37.388  29.118  1.00  0.00      RA0  H
ATOM   1534  CA  ALA A 163      50.345  35.322  28.698  1.00  0.00      RA0  C
ATOM   1535  CB  ALA A 163      49.338  35.305  29.849  1.00  0.00      RA0  C
ATOM   1536  C   ALA A 163      49.621  35.020  27.395  1.00  0.00      RA0  C
ATOM   1537  O   ALA A 163      49.547  33.860  26.982  1.00  0.00      RA0  O
ATOM   1538  N   GLN A 164      49.090  36.067  26.761  1.00  0.00      RA0  N
ATOM   1539  H   GLN A 164      49.264  36.979  27.136  1.00  0.00      RA0  H
ATOM   1540  CA  GLN A 164      48.368  35.918  25.499  1.00  0.00      RA0  C
ATOM   1541  CB  GLN A 164      47.535  37.165  25.232  1.00  0.00      RA0  C
ATOM   1542  CG  GLN A 164      46.503  37.342  26.344  1.00  0.00      RA0  C
ATOM   1543  CD  GLN A 164      45.803  38.668  26.190  1.00  0.00      RA0  C
ATOM   1544  OE1 GLN A 164      46.419  39.677  25.874  1.00  0.00      RA0  O
ATOM   1545  NE2 GLN A 164      44.491  38.620  26.460  1.00  0.00      RA0  N
ATOM   1546 HE21 GLN A 164      44.054  37.744  26.681  1.00  0.00      RA0  H
ATOM   1547 HE22 GLN A 164      43.908  39.432  26.425  1.00  0.00      RA0  H
ATOM   1548  C   GLN A 164      49.346  35.587  24.361  1.00  0.00      RA0  C
ATOM   1549  O   GLN A 164      49.126  34.668  23.565  1.00  0.00      RA0  O
ATOM   1550  N   ARG A 165      50.458  36.308  24.315  1.00  0.00      RA0  N
ATOM   1551  H   ARG A 165      50.612  37.031  24.988  1.00  0.00      RA0  H
ATOM   1552  CA  ARG A 165      51.531  35.935  23.381  1.00  0.00      RA0  C
ATOM   1553  CB  ARG A 165      52.675  36.944  23.481  1.00  0.00      RA0  C
ATOM   1554  CG  ARG A 165      52.487  38.067  22.456  1.00  0.00      RA0  C
ATOM   1555  CD  ARG A 165      53.446  39.251  22.614  1.00  0.00      RA0  C
ATOM   1556  NE  ARG A 165      52.957  40.216  23.598  1.00  0.00      RA0  N
ATOM   1557  HE  ARG A 165      52.139  40.752  23.348  1.00  0.00      RA0  H
ATOM   1558  CZ  ARG A 165      53.588  40.369  24.800  1.00  0.00      RA0  C
ATOM   1559  NH1 ARG A 165      54.666  39.617  25.098  1.00  0.00      RA0  N
ATOM   1560 HH11 ARG A 165      55.111  39.686  26.010  1.00  0.00      RA0  H
ATOM   1561 HH12 ARG A 165      55.069  38.955  24.465  1.00  0.00      RA0  H
ATOM   1562  NH2 ARG A 165      53.119  41.273  25.681  1.00  0.00      RA0  N
ATOM   1563 HH21 ARG A 165      53.554  41.374  26.593  1.00  0.00      RA0  H
ATOM   1564 HH22 ARG A 165      52.321  41.849  25.457  1.00  0.00      RA0  H
ATOM   1565  C   ARG A 165      51.980  34.494  23.535  1.00  0.00      RA0  C
ATOM   1566  O   ARG A 165      52.159  33.776  22.545  1.00  0.00      RA0  O
ATOM   1567  N   GLN A 166      52.157  34.057  24.776  1.00  0.00      RA0  N
ATOM   1568  H   GLN A 166      52.008  34.683  25.542  1.00  0.00      RA0  H
ATOM   1569  CA  GLN A 166      52.576  32.684  25.045  1.00  0.00      RA0  C
ATOM   1570  CB  GLN A 166      52.861  32.528  26.536  1.00  0.00      RA0  C
ATOM   1571  CG  GLN A 166      53.451  31.169  26.909  1.00  0.00      RA0  C
ATOM   1572  CD  GLN A 166      53.790  31.180  28.383  1.00  0.00      RA0  C
ATOM   1573  OE1 GLN A 166      53.206  30.469  29.193  1.00  0.00      RA0  O
ATOM   1574  NE2 GLN A 166      54.776  32.042  28.692  1.00  0.00      RA0  N
ATOM   1575 HE21 GLN A 166      55.217  32.593  27.983  1.00  0.00      RA0  H
ATOM   1576 HE22 GLN A 166      55.087  32.150  29.636  1.00  0.00      RA0  H
ATOM   1577  C   GLN A 166      51.533  31.681  24.562  1.00  0.00      RA0  C
ATOM   1578  O   GLN A 166      51.876  30.670  23.956  1.00  0.00      RA0  O
ATOM   1579  N   ALA A 167      50.258  31.982  24.804  1.00  0.00      RA0  N
ATOM   1580  H   ALA A 167      50.036  32.816  25.310  1.00  0.00      RA0  H
ATOM   1581  CA  ALA A 167      49.158  31.086  24.378  1.00  0.00      RA0  C
ATOM   1582  CB  ALA A 167      47.807  31.660  24.807  1.00  0.00      RA0  C
ATOM   1583  C   ALA A 167      49.116  30.813  22.872  1.00  0.00      RA0  C
ATOM   1584  O   ALA A 167      48.801  29.685  22.428  1.00  0.00      RA0  O
ATOM   1585  N   VAL A 168      49.425  31.834  22.089  1.00  0.00      RA0  N
ATOM   1586  H   VAL A 168      49.768  32.683  22.496  1.00  0.00      RA0  H
ATOM   1587  CA  VAL A 168      49.321  31.743  20.625  1.00  0.00      RA0  C
ATOM   1588  CB  VAL A 168      48.665  33.004  20.059  1.00  0.00      RA0  C
ATOM   1589  CG1 VAL A 168      47.308  33.231  20.721  1.00  0.00      RA0  C
ATOM   1590  CG2 VAL A 168      49.573  34.230  20.187  1.00  0.00      RA0  C
ATOM   1591  C   VAL A 168      50.657  31.484  19.929  1.00  0.00      RA0  C
ATOM   1592  O   VAL A 168      50.715  31.423  18.695  1.00  0.00      RA0  O
ATOM   1593  N   GLU A 169      51.728  31.355  20.708  1.00  0.00      RA0  N
ATOM   1594  H   GLU A 169      51.651  31.324  21.704  1.00  0.00      RA0  H
ATOM   1595  CA  GLU A 169      53.048  31.167  20.125  1.00  0.00      RA0  C
ATOM   1596  CB  GLU A 169      54.147  31.192  21.187  1.00  0.00      RA0  C
ATOM   1597  CG  GLU A 169      55.537  30.976  20.578  1.00  0.00      RA0  C
ATOM   1598  CD  GLU A 169      55.738  31.932  19.416  1.00  0.00      RA0  C
ATOM   1599  OE1 GLU A 169      55.846  33.133  19.651  1.00  0.00      RA0  O
ATOM   1600  OE2 GLU A 169      55.781  31.472  18.274  1.00  0.00      RA0  O
ATOM   1601  C   GLU A 169      53.058  29.870  19.317  1.00  0.00      RA0  C
ATOM   1602  O   GLU A 169      52.779  28.805  19.838  1.00  0.00      RA0  O
ATOM   1603  N   GLY A 170      53.408  29.971  18.043  1.00  0.00      RA0  N
ATOM   1604  H   GLY A 170      53.795  30.861  17.781  1.00  0.00      RA0  H
ATOM   1605  CA  GLY A 170      53.506  28.805  17.182  1.00  0.00      RA0  C
ATOM   1606  C   GLY A 170      52.162  28.201  16.796  1.00  0.00      RA0  C
ATOM   1607  O   GLY A 170      52.104  27.085  16.275  1.00  0.00      RA0  O
ATOM   1608  N   MSE A 171      51.077  28.930  17.048  1.00  0.00      RA0  N
ATOM   1609  H   MSE A 171      51.154  29.872  17.387  1.00  0.00      RA0  H
ATOM   1610  CA  MSE A 171      49.757  28.348  16.869  1.00  0.00      RA0  C
ATOM   1611  CB  MSE A 171      48.683  29.208  17.542  1.00  0.00      RA0  C
ATOM   1612  CG  MSE A 171      47.297  28.565  17.511  1.00  0.00      RA0  C
ATOM   1613  SE  MSE A 171      46.071  29.397  18.536  1.00  0.00      RA0  S
ATOM   1614  CE  MSE A 171      46.003  30.968  17.664  1.00  0.00      RA0  C
ATOM   1615  C   MSE A 171      49.476  28.143  15.389  1.00  0.00      RA0  C
ATOM   1616  O   MSE A 171      49.657  29.058  14.559  1.00  0.00      RA0  O
ATOM   1617  N   LYS A 172      49.040  26.931  15.073  1.00  0.00      RA0  N
ATOM   1618  H   LYS A 172      48.719  26.357  15.824  1.00  0.00      RA0  H
ATOM   1619  CA  LYS A 172      48.779  26.534  13.705  1.00  0.00      RA0  C
ATOM   1620  CB  LYS A 172      48.992  25.013  13.660  1.00  0.00      RA0  C
ATOM   1621  CG  LYS A 172      50.400  24.603  14.105  1.00  0.00      RA0  C
ATOM   1622  CD  LYS A 172      51.501  25.183  13.212  1.00  0.00      RA0  C
ATOM   1623  CE  LYS A 172      52.913  24.779  13.651  1.00  0.00      RA0  C
ATOM   1624  NZ  LYS A 172      53.192  25.296  14.997  1.00  0.00      RA0  N
ATOM   1625  HZ1 LYS A 172      54.179  25.133  15.274  1.00  0.00      RA0  H
ATOM   1626  HZ2 LYS A 172      52.997  26.320  15.037  1.00  0.00      RA0  H
ATOM   1627  HZ3 LYS A 172      52.558  24.881  15.708  1.00  0.00      RA0  H
ATOM   1628  C   LYS A 172      47.375  26.970  13.306  1.00  0.00      RA0  C
ATOM   1629  O   LYS A 172      46.557  27.358  14.161  1.00  0.00      RA0  O
ATOM   1630  N   PRO A 173      47.092  26.928  12.007  1.00  0.00      RA0  N
ATOM   1631  CD  PRO A 173      48.024  26.693  10.905  1.00  0.00      RA0  C
ATOM   1632  CA  PRO A 173      45.761  27.243  11.526  1.00  0.00      RA0  C
ATOM   1633  CB  PRO A 173      45.871  27.079  10.007  1.00  0.00      RA0  C
ATOM   1634  CG  PRO A 173      47.344  27.317   9.696  1.00  0.00      RA0  C
ATOM   1635  C   PRO A 173      44.672  26.386  12.117  1.00  0.00      RA0  C
ATOM   1636  O   PRO A 173      44.882  25.207  12.420  1.00  0.00      RA0  O
ATOM   1637  N   PHE A 174      43.490  26.985  12.253  1.00  0.00      RA0  N
ATOM   1638  H   PHE A 174      43.403  27.956  12.028  1.00  0.00      RA0  H
ATOM   1639  CA  PHE A 174      42.322  26.266  12.761  1.00  0.00      RA0  C
ATOM   1640  CB  PHE A 174      41.798  25.209  11.783  1.00  0.00      RA0  C
ATOM   1641  CG  PHE A 174      40.790  25.830  10.848  1.00  0.00      RA0  C
ATOM   1642  CD1 PHE A 174      41.166  26.846   9.978  1.00  0.00      RA0  C
ATOM   1643  CD2 PHE A 174      39.476  25.378  10.864  1.00  0.00      RA0  C
ATOM   1644  CE1 PHE A 174      40.227  27.412   9.124  1.00  0.00      RA0  C
ATOM   1645  CE2 PHE A 174      38.538  25.942  10.009  1.00  0.00      RA0  C
ATOM   1646  CZ  PHE A 174      38.912  26.960   9.140  1.00  0.00      RA0  C
ATOM   1647  C   PHE A 174      42.534  25.730  14.172  1.00  0.00      RA0  C
ATOM   1648  O   PHE A 174      42.263  24.574  14.453  1.00  0.00      RA0  O
ATOM   1649  N   PHE A 175      42.978  26.638  15.037  1.00  0.00      RA0  N
ATOM   1650  H   PHE A 175      43.192  27.584  14.770  1.00  0.00      RA0  H
ATOM   1651  CA  PHE A 175      42.992  26.464  16.470  1.00  0.00      RA0  C
ATOM   1652  CB  PHE A 175      44.412  26.333  17.014  1.00  0.00      RA0  C
ATOM   1653  CG  PHE A 175      45.002  24.956  16.844  1.00  0.00      RA0  C
ATOM   1654  CD1 PHE A 175      45.704  24.629  15.691  1.00  0.00      RA0  C
ATOM   1655  CD2 PHE A 175      44.875  24.027  17.869  1.00  0.00      RA0  C
ATOM   1656  CE1 PHE A 175      46.321  23.388  15.586  1.00  0.00      RA0  C
ATOM   1657  CE2 PHE A 175      45.492  22.786  17.764  1.00  0.00      RA0  C
ATOM   1658  CZ  PHE A 175      46.236  22.476  16.632  1.00  0.00      RA0  C
ATOM   1659  C   PHE A 175      42.410  27.704  17.092  1.00  0.00      RA0  C
ATOM   1660  O   PHE A 175      42.512  28.793  16.518  1.00  0.00      RA0  O
ATOM   1661  N   GLY A 176      41.847  27.534  18.283  1.00  0.00      RA0  N
ATOM   1662  H   GLY A 176      41.795  26.633  18.718  1.00  0.00      RA0  H
ATOM   1663  CA  GLY A 176      41.388  28.641  19.101  1.00  0.00      RA0  C
ATOM   1664  C   GLY A 176      41.825  28.478  20.534  1.00  0.00      RA0  C
ATOM   1665  O   GLY A 176      41.907  27.354  21.041  1.00  0.00      RA0  O
ATOM   1666  N   VAL A 177      42.139  29.584  21.200  1.00  0.00      RA0  N
ATOM   1667  H   VAL A 177      42.168  30.476  20.742  1.00  0.00      RA0  H
ATOM   1668  CA  VAL A 177      42.519  29.532  22.587  1.00  0.00      RA0  C
ATOM   1669  CB  VAL A 177      44.043  29.344  22.681  1.00  0.00      RA0  C
ATOM   1670  CG1 VAL A 177      44.791  30.477  21.975  1.00  0.00      RA0  C
ATOM   1671  CG2 VAL A 177      44.520  29.129  24.119  1.00  0.00      RA0  C
ATOM   1672  C   VAL A 177      42.041  30.750  23.388  1.00  0.00      RA0  C
ATOM   1673  O   VAL A 177      42.105  31.891  22.928  1.00  0.00      RA0  O
ATOM   1674  N   GLN A 178      41.555  30.479  24.588  1.00  0.00      RA0  N
ATOM   1675  H   GLN A 178      41.657  29.545  24.926  1.00  0.00      RA0  H
ATOM   1676  CA  GLN A 178      41.186  31.500  25.553  1.00  0.00      RA0  C
ATOM   1677  CB  GLN A 178      40.080  30.977  26.470  1.00  0.00      RA0  C
ATOM   1678  CG  GLN A 178      39.307  32.078  27.201  1.00  0.00      RA0  C
ATOM   1679  CD  GLN A 178      38.415  32.813  26.219  1.00  0.00      RA0  C
ATOM   1680  OE1 GLN A 178      37.715  32.208  25.405  1.00  0.00      RA0  O
ATOM   1681  NE2 GLN A 178      38.475  34.151  26.354  1.00  0.00      RA0  N
ATOM   1682 HE21 GLN A 178      39.035  34.572  27.079  1.00  0.00      RA0  H
ATOM   1683 HE22 GLN A 178      37.975  34.794  25.772  1.00  0.00      RA0  H
ATOM   1684  C   GLN A 178      42.415  31.912  26.358  1.00  0.00      RA0  C
ATOM   1685  O   GLN A 178      43.094  31.076  26.975  1.00  0.00      RA0  O
ATOM   1686  N   ALA A 179      42.707  33.204  26.330  1.00  0.00      RA0  N
ATOM   1687  H   ALA A 179      42.170  33.839  25.782  1.00  0.00      RA0  H
ATOM   1688  CA  ALA A 179      43.784  33.759  27.131  1.00  0.00      RA0  C
ATOM   1689  CB  ALA A 179      44.993  34.048  26.247  1.00  0.00      RA0  C
ATOM   1690  C   ALA A 179      43.255  35.042  27.758  1.00  0.00      RA0  C
ATOM   1691  O   ALA A 179      43.239  36.105  27.120  1.00  0.00      RA0  O
ATOM   1692  N   GLY A 180      42.746  34.898  28.984  1.00  0.00      RA0  N
ATOM   1693  H   GLY A 180      42.714  33.978  29.371  1.00  0.00      RA0  H
ATOM   1694  CA  GLY A 180      42.057  35.972  29.670  1.00  0.00      RA0  C
ATOM   1695  C   GLY A 180      40.810  36.407  28.929  1.00  0.00      RA0  C
ATOM   1696  O   GLY A 180      39.985  35.568  28.546  1.00  0.00      RA0  O
ATOM   1697  N   ASP A 181      40.701  37.712  28.683  1.00  0.00      RA0  N
ATOM   1698  H   ASP A 181      41.345  38.361  29.084  1.00  0.00      RA0  H
ATOM   1699  CA  ASP A 181      39.529  38.296  28.017  1.00  0.00      RA0  C
ATOM   1700  CB  ASP A 181      39.472  39.831  28.136  1.00  0.00      RA0  C
ATOM   1701  CG  ASP A 181      38.872  40.289  29.455  1.00  0.00      RA0  C
ATOM   1702  OD1 ASP A 181      39.512  40.089  30.483  1.00  0.00      RA0  O
ATOM   1703  OD2 ASP A 181      37.784  40.873  29.454  1.00  0.00      RA0  O
ATOM   1704  C   ASP A 181      39.459  37.959  26.533  1.00  0.00      RA0  C
ATOM   1705  O   ASP A 181      38.399  38.139  25.930  1.00  0.00      RA0  O
ATOM   1706  N   LEU A 182      40.560  37.449  25.952  1.00  0.00      RA0  N
ATOM   1707  H   LEU A 182      41.332  37.133  26.503  1.00  0.00      RA0  H
ATOM   1708  CA  LEU A 182      40.642  37.233  24.509  1.00  0.00      RA0  C
ATOM   1709  CB  LEU A 182      41.922  37.831  23.921  1.00  0.00      RA0  C
ATOM   1710  CG  LEU A 182      42.090  39.341  24.108  1.00  0.00      RA0  C
ATOM   1711  CD1 LEU A 182      43.360  39.847  23.423  1.00  0.00      RA0  C
ATOM   1712  CD2 LEU A 182      40.869  40.130  23.644  1.00  0.00      RA0  C
ATOM   1713  C   LEU A 182      40.566  35.774  24.165  1.00  0.00      RA0  C
ATOM   1714  O   LEU A 182      41.315  34.957  24.688  1.00  0.00      RA0  O
ATOM   1715  N   PHE A 183      39.626  35.464  23.275  1.00  0.00      RA0  N
ATOM   1716  H   PHE A 183      39.045  36.198  22.915  1.00  0.00      RA0  H
ATOM   1717  CA  PHE A 183      39.596  34.178  22.589  1.00  0.00      RA0  C
ATOM   1718  CB  PHE A 183      38.155  33.688  22.464  1.00  0.00      RA0  C
ATOM   1719  CG  PHE A 183      38.114  32.406  21.670  1.00  0.00      RA0  C
ATOM   1720  CD1 PHE A 183      38.716  31.259  22.171  1.00  0.00      RA0  C
ATOM   1721  CD2 PHE A 183      37.471  32.374  20.437  1.00  0.00      RA0  C
ATOM   1722  CE1 PHE A 183      38.674  30.080  21.439  1.00  0.00      RA0  C
ATOM   1723  CE2 PHE A 183      37.430  31.193  19.706  1.00  0.00      RA0  C
ATOM   1724  CZ  PHE A 183      38.031  30.045  20.208  1.00  0.00      RA0  C
ATOM   1725  C   PHE A 183      40.194  34.416  21.213  1.00  0.00      RA0  C
ATOM   1726  O   PHE A 183      39.650  35.194  20.429  1.00  0.00      RA0  O
ATOM   1727  N   ILE A 184      41.337  33.787  20.943  1.00  0.00      RA0  N
ATOM   1728  H   ILE A 184      41.708  33.091  21.559  1.00  0.00      RA0  H
ATOM   1729  CA  ILE A 184      42.100  34.086  19.731  1.00  0.00      RA0  C
ATOM   1730  CB  ILE A 184      43.507  34.551  20.111  1.00  0.00      RA0  C
ATOM   1731  CG2 ILE A 184      44.305  34.968  18.876  1.00  0.00      RA0  C
ATOM   1732  CG1 ILE A 184      43.447  35.658  21.164  1.00  0.00      RA0  C
ATOM   1733  CD1 ILE A 184      44.807  35.979  21.784  1.00  0.00      RA0  C
ATOM   1734  C   ILE A 184      42.159  32.841  18.879  1.00  0.00      RA0  C
ATOM   1735  O   ILE A 184      42.575  31.784  19.353  1.00  0.00      RA0  O
ATOM   1736  N   ALA A 185      41.710  32.970  17.637  1.00  0.00      RA0  N
ATOM   1737  H   ALA A 185      41.386  33.854  17.291  1.00  0.00      RA0  H
ATOM   1738  CA  ALA A 185      41.616  31.830  16.725  1.00  0.00      RA0  C
ATOM   1739  CB  ALA A 185      40.152  31.453  16.499  1.00  0.00      RA0  C
ATOM   1740  C   ALA A 185      42.277  32.134  15.389  1.00  0.00      RA0  C
ATOM   1741  O   ALA A 185      42.167  33.234  14.874  1.00  0.00      RA0  O
ATOM   1742  N   THR A 186      42.990  31.141  14.862  1.00  0.00      RA0  N
ATOM   1743  H   THR A 186      43.053  30.256  15.330  1.00  0.00      RA0  H
ATOM   1744  CA  THR A 186      43.633  31.230  13.551  1.00  0.00      RA0  C
ATOM   1745  CB  THR A 186      44.841  30.306  13.632  1.00  0.00      RA0  C
ATOM   1746  OG1 THR A 186      44.631  29.351  14.686  1.00  0.00      RA0  O
ATOM   1747  HG1 THR A 186      45.432  28.832  14.741  1.00  0.00      RA0  H
ATOM   1748  CG2 THR A 186      46.155  31.053  13.837  1.00  0.00      RA0  C
ATOM   1749  C   THR A 186      42.669  30.774  12.458  1.00  0.00      RA0  C
ATOM   1750  O   THR A 186      42.839  29.702  11.833  1.00  0.00      RA0  O
ATOM   1751  N   THR A 187      41.649  31.616  12.254  1.00  0.00      RA0  N
ATOM   1752  H   THR A 187      41.529  32.448  12.800  1.00  0.00      RA0  H
ATOM   1753  CA  THR A 187      40.588  31.408  11.282  1.00  0.00      RA0  C
ATOM   1754  CB  THR A 187      39.372  31.004  12.107  1.00  0.00      RA0  C
ATOM   1755  OG1 THR A 187      39.393  31.741  13.334  1.00  0.00      RA0  O
ATOM   1756  HG1 THR A 187      38.805  32.483  13.159  1.00  0.00      RA0  H
ATOM   1757  CG2 THR A 187      39.343  29.503  12.406  1.00  0.00      RA0  C
ATOM   1758  C   THR A 187      40.383  32.686  10.472  1.00  0.00      RA0  C
ATOM   1759  O   THR A 187      40.945  33.751  10.779  1.00  0.00      RA0  O
ATOM   1760  N   GLY A 188      39.570  32.584   9.423  1.00  0.00      RA0  N
ATOM   1761  H   GLY A 188      39.055  31.764   9.169  1.00  0.00      RA0  H
ATOM   1762  CA  GLY A 188      39.319  33.722   8.585  1.00  0.00      RA0  C
ATOM   1763  C   GLY A 188      38.484  33.350   7.377  1.00  0.00      RA0  C
ATOM   1764  O   GLY A 188      38.259  32.169   7.109  1.00  0.00      RA0  O
ATOM   1765  N   TYR A 189      38.034  34.376   6.693  1.00  0.00      RA0  N
ATOM   1766  H   TYR A 189      38.351  35.281   6.989  1.00  0.00      RA0  H
ATOM   1767  CA  TYR A 189      37.176  34.275   5.523  1.00  0.00      RA0  C
ATOM   1768  CB  TYR A 189      35.848  34.868   6.002  1.00  0.00      RA0  C
ATOM   1769  CG  TYR A 189      34.633  34.640   5.131  1.00  0.00      RA0  C
ATOM   1770  CD1 TYR A 189      34.328  33.395   4.594  1.00  0.00      RA0  C
ATOM   1771  CE1 TYR A 189      33.146  33.225   3.875  1.00  0.00      RA0  C
ATOM   1772  CD2 TYR A 189      33.775  35.711   4.920  1.00  0.00      RA0  C
ATOM   1773  CE2 TYR A 189      32.596  35.544   4.209  1.00  0.00      RA0  C
ATOM   1774  CZ  TYR A 189      32.281  34.299   3.682  1.00  0.00      RA0  C
ATOM   1775  OH  TYR A 189      31.118  34.152   2.957  1.00  0.00      RA0  O
ATOM   1776  HH  TYR A 189      30.798  35.000   2.672  1.00  0.00      RA0  H
ATOM   1777  C   TYR A 189      37.773  35.015   4.324  1.00  0.00      RA0  C
ATOM   1778  O   TYR A 189      37.037  35.478   3.454  1.00  0.00      RA0  O
ATOM   1779  N   THR A 190      39.113  35.092   4.246  1.00  0.00      RA0  N
ATOM   1780  H   THR A 190      39.682  34.685   4.958  1.00  0.00      RA0  H
ATOM   1781  CA  THR A 190      39.760  35.962   3.272  1.00  0.00      RA0  C
ATOM   1782  CB  THR A 190      40.394  36.952   4.208  1.00  0.00      RA0  C
ATOM   1783  OG1 THR A 190      40.665  36.199   5.400  1.00  0.00      RA0  O
ATOM   1784  HG1 THR A 190      40.453  36.759   6.141  1.00  0.00      RA0  H
ATOM   1785  CG2 THR A 190      39.463  38.119   4.543  1.00  0.00      RA0  C
ATOM   1786  C   THR A 190      40.745  35.308   2.321  1.00  0.00      RA0  C
ATOM   1787  O   THR A 190      41.059  35.900   1.287  1.00  0.00      RA0  O
ATOM   1788  N   GLY A 191      41.231  34.122   2.655  1.00  0.00      RA0  N
ATOM   1789  H   GLY A 191      40.940  33.718   3.521  1.00  0.00      RA0  H
ATOM   1790  CA  GLY A 191      42.315  33.493   1.897  1.00  0.00      RA0  C
ATOM   1791  C   GLY A 191      43.697  33.959   2.369  1.00  0.00      RA0  C
ATOM   1792  O   GLY A 191      44.704  33.636   1.746  1.00  0.00      RA0  O
ATOM   1793  N   GLU A 192      43.716  34.765   3.436  1.00  0.00      RA0  N
ATOM   1794  H   GLU A 192      42.899  34.949   3.982  1.00  0.00      RA0  H
ATOM   1795  CA  GLU A 192      44.948  35.243   4.050  1.00  0.00      RA0  C
ATOM   1796  CB  GLU A 192      44.964  36.771   4.081  1.00  0.00      RA0  C
ATOM   1797  CG  GLU A 192      44.662  37.388   2.713  1.00  0.00      RA0  C
ATOM   1798  CD  GLU A 192      45.597  36.790   1.681  1.00  0.00      RA0  C
ATOM   1799  OE1 GLU A 192      46.781  36.654   1.971  1.00  0.00      RA0  O
ATOM   1800  OE2 GLU A 192      45.138  36.433   0.596  1.00  0.00      RA0  O
ATOM   1801  C   GLU A 192      45.079  34.658   5.443  1.00  0.00      RA0  C
ATOM   1802  O   GLU A 192      44.120  34.139   6.001  1.00  0.00      RA0  O
ATOM   1803  N   ALA A 193      46.273  34.795   6.018  1.00  0.00      RA0  N
ATOM   1804  H   ALA A 193      46.953  35.324   5.513  1.00  0.00      RA0  H
ATOM   1805  CA  ALA A 193      46.501  34.558   7.441  1.00  0.00      RA0  C
ATOM   1806  CB  ALA A 193      47.996  34.587   7.762  1.00  0.00      RA0  C
ATOM   1807  C   ALA A 193      45.797  35.615   8.278  1.00  0.00      RA0  C
ATOM   1808  O   ALA A 193      45.417  36.662   7.786  1.00  0.00      RA0  O
ATOM   1809  N   GLY A 194      45.619  35.310   9.551  1.00  0.00      RA0  N
ATOM   1810  H   GLY A 194      45.856  34.423   9.950  1.00  0.00      RA0  H
ATOM   1811  CA  GLY A 194      44.989  36.252  10.455  1.00  0.00      RA0  C
ATOM   1812  C   GLY A 194      44.460  35.601  11.697  1.00  0.00      RA0  C
ATOM   1813  O   GLY A 194      44.756  34.437  11.964  1.00  0.00      RA0  O
ATOM   1814  N   TYR A 195      43.694  36.388  12.467  1.00  0.00      RA0  N
ATOM   1815  H   TYR A 195      43.415  37.302  12.173  1.00  0.00      RA0  H
ATOM   1816  CA  TYR A 195      43.018  35.893  13.639  1.00  0.00      RA0  C
ATOM   1817  CB  TYR A 195      43.584  36.522  14.913  1.00  0.00      RA0  C
ATOM   1818  CG  TYR A 195      44.939  35.978  15.285  1.00  0.00      RA0  C
ATOM   1819  CD1 TYR A 195      45.222  34.629  15.122  1.00  0.00      RA0  C
ATOM   1820  CE1 TYR A 195      46.458  34.134  15.513  1.00  0.00      RA0  C
ATOM   1821  CD2 TYR A 195      45.896  36.831  15.824  1.00  0.00      RA0  C
ATOM   1822  CE2 TYR A 195      47.131  36.332  16.222  1.00  0.00      RA0  C
ATOM   1823  CZ  TYR A 195      47.410  34.981  16.064  1.00  0.00      RA0  C
ATOM   1824  OH  TYR A 195      48.632  34.471  16.443  1.00  0.00      RA0  O
ATOM   1825  HH  TYR A 195      49.122  35.111  16.943  1.00  0.00      RA0  H
ATOM   1826  C   TYR A 195      41.549  36.328  13.574  1.00  0.00      RA0  C
ATOM   1827  O   TYR A 195      41.222  37.317  12.900  1.00  0.00      RA0  O
ATOM   1828  N   GLU A 196      40.713  35.591  14.292  1.00  0.00      RA0  N
ATOM   1829  H   GLU A 196      41.029  34.739  14.711  1.00  0.00      RA0  H
ATOM   1830  CA  GLU A 196      39.442  36.110  14.790  1.00  0.00      RA0  C
ATOM   1831  CB  GLU A 196      38.290  35.314  14.147  1.00  0.00      RA0  C
ATOM   1832  CG  GLU A 196      38.329  35.620  12.635  1.00  0.00      RA0  C
ATOM   1833  CD  GLU A 196      37.351  34.826  11.784  1.00  0.00      RA0  C
ATOM   1834  OE1 GLU A 196      37.382  33.600  11.871  1.00  0.00      RA0  O
ATOM   1835  OE2 GLU A 196      36.608  35.432  10.994  1.00  0.00      RA0  O
ATOM   1836  C   GLU A 196      39.548  36.155  16.312  1.00  0.00      RA0  C
ATOM   1837  O   GLU A 196      40.030  35.204  16.966  1.00  0.00      RA0  O
ATOM   1838  N   ILE A 197      39.134  37.269  16.880  1.00  0.00      RA0  N
ATOM   1839  H   ILE A 197      38.680  37.980  16.343  1.00  0.00      RA0  H
ATOM   1840  CA  ILE A 197      39.331  37.519  18.301  1.00  0.00      RA0  C
ATOM   1841  CB  ILE A 197      40.351  38.637  18.533  1.00  0.00      RA0  C
ATOM   1842  CG2 ILE A 197      40.529  38.891  20.030  1.00  0.00      RA0  C
ATOM   1843  CG1 ILE A 197      41.684  38.320  17.853  1.00  0.00      RA0  C
ATOM   1844  CD1 ILE A 197      42.717  39.438  17.990  1.00  0.00      RA0  C
ATOM   1845  C   ILE A 197      37.992  37.864  18.938  1.00  0.00      RA0  C
ATOM   1846  O   ILE A 197      37.379  38.861  18.577  1.00  0.00      RA0  O
ATOM   1847  N   ALA A 198      37.529  37.025  19.869  1.00  0.00      RA0  N
ATOM   1848  H   ALA A 198      38.121  36.286  20.191  1.00  0.00      RA0  H
ATOM   1849  CA  ALA A 198      36.277  37.299  20.579  1.00  0.00      RA0  C
ATOM   1850  CB  ALA A 198      35.433  36.031  20.700  1.00  0.00      RA0  C
ATOM   1851  C   ALA A 198      36.610  37.807  21.973  1.00  0.00      RA0  C
ATOM   1852  O   ALA A 198      37.544  37.323  22.614  1.00  0.00      RA0  O
ATOM   1853  N   LEU A 199      35.836  38.781  22.442  1.00  0.00      RA0  N
ATOM   1854  H   LEU A 199      35.049  39.131  21.923  1.00  0.00      RA0  H
ATOM   1855  CA  LEU A 199      36.077  39.382  23.745  1.00  0.00      RA0  C
ATOM   1856  CB  LEU A 199      37.194  40.426  23.555  1.00  0.00      RA0  C
ATOM   1857  CG  LEU A 199      36.848  41.718  22.796  1.00  0.00      RA0  C
ATOM   1858  CD1 LEU A 199      37.920  42.764  23.070  1.00  0.00      RA0  C
ATOM   1859  CD2 LEU A 199      36.651  41.568  21.282  1.00  0.00      RA0  C
ATOM   1860  C   LEU A 199      34.791  40.024  24.251  1.00  0.00      RA0  C
ATOM   1861  O   LEU A 199      33.848  40.211  23.482  1.00  0.00      RA0  O
ATOM   1862  N   PRO A 200      34.731  40.356  25.543  1.00  0.00      RA0  N
ATOM   1863  CD  PRO A 200      35.722  40.071  26.577  1.00  0.00      RA0  C
ATOM   1864  CA  PRO A 200      33.512  40.955  26.107  1.00  0.00      RA0  C
ATOM   1865  CB  PRO A 200      33.852  41.098  27.588  1.00  0.00      RA0  C
ATOM   1866  CG  PRO A 200      34.906  40.031  27.859  1.00  0.00      RA0  C
ATOM   1867  C   PRO A 200      33.071  42.178  25.358  1.00  0.00      RA0  C
ATOM   1868  O   PRO A 200      33.899  42.999  24.964  1.00  0.00      RA0  O
ATOM   1869  N   ASN A 201      31.760  42.311  25.160  1.00  0.00      RA0  N
ATOM   1870  H   ASN A 201      31.178  41.542  25.430  1.00  0.00      RA0  H
ATOM   1871  CA  ASN A 201      31.212  43.471  24.462  1.00  0.00      RA0  C
ATOM   1872  CB  ASN A 201      29.685  43.515  24.633  1.00  0.00      RA0  C
ATOM   1873  CG  ASN A 201      28.998  42.446  23.805  1.00  0.00      RA0  C
ATOM   1874  OD1 ASN A 201      29.467  42.067  22.740  1.00  0.00      RA0  O
ATOM   1875  ND2 ASN A 201      27.860  41.973  24.346  1.00  0.00      RA0  N
ATOM   1876 HD21 ASN A 201      27.504  42.296  25.220  1.00  0.00      RA0  H
ATOM   1877 HD22 ASN A 201      27.322  41.254  23.888  1.00  0.00      RA0  H
ATOM   1878  C   ASN A 201      31.800  44.788  24.983  1.00  0.00      RA0  C
ATOM   1879  O   ASN A 201      32.125  45.698  24.208  1.00  0.00      RA0  O
ATOM   1880  N   GLU A 202      31.935  44.870  26.299  1.00  0.00      RA0  N
ATOM   1881  H   GLU A 202      31.876  44.053  26.872  1.00  0.00      RA0  H
ATOM   1882  CA  GLU A 202      32.386  46.099  26.965  1.00  0.00      RA0  C
ATOM   1883  CB  GLU A 202      31.963  46.104  28.449  1.00  0.00      RA0  C
ATOM   1884  CG  GLU A 202      33.028  45.932  29.549  1.00  0.00      RA0  C
ATOM   1885  CD  GLU A 202      33.597  44.527  29.620  1.00  0.00      RA0  C
ATOM   1886  OE1 GLU A 202      33.830  43.916  28.590  1.00  0.00      RA0  O
ATOM   1887  OE2 GLU A 202      33.869  44.034  30.712  1.00  0.00      RA0  O
ATOM   1888  C   GLU A 202      33.868  46.439  26.747  1.00  0.00      RA0  C
ATOM   1889  O   GLU A 202      34.297  47.572  27.036  1.00  0.00      RA0  O
ATOM   1890  N   LYS A 203      34.639  45.457  26.281  1.00  0.00      RA0  N
ATOM   1891  H   LYS A 203      34.226  44.559  26.129  1.00  0.00      RA0  H
ATOM   1892  CA  LYS A 203      36.055  45.639  25.902  1.00  0.00      RA0  C
ATOM   1893  CB  LYS A 203      36.948  44.433  26.193  1.00  0.00      RA0  C
ATOM   1894  CG  LYS A 203      36.907  43.797  27.571  1.00  0.00      RA0  C
ATOM   1895  CD  LYS A 203      37.183  44.750  28.728  1.00  0.00      RA0  C
ATOM   1896  CE  LYS A 203      37.151  43.973  30.043  1.00  0.00      RA0  C
ATOM   1897  NZ  LYS A 203      36.076  42.974  29.977  1.00  0.00      RA0  N
ATOM   1898  HZ1 LYS A 203      36.472  42.031  29.766  1.00  0.00      RA0  H
ATOM   1899  HZ2 LYS A 203      35.515  42.966  30.852  1.00  0.00      RA0  H
ATOM   1900  HZ3 LYS A 203      35.353  43.254  29.278  1.00  0.00      RA0  H
ATOM   1901  C   LYS A 203      36.285  45.904  24.414  1.00  0.00      RA0  C
ATOM   1902  O   LYS A 203      37.393  46.235  23.996  1.00  0.00      RA0  O
ATOM   1903  N   ALA A 204      35.250  45.707  23.604  1.00  0.00      RA0  N
ATOM   1904  H   ALA A 204      34.350  45.513  23.999  1.00  0.00      RA0  H
ATOM   1905  CA  ALA A 204      35.403  45.662  22.157  1.00  0.00      RA0  C
ATOM   1906  CB  ALA A 204      34.088  45.254  21.495  1.00  0.00      RA0  C
ATOM   1907  C   ALA A 204      35.881  46.979  21.553  1.00  0.00      RA0  C
ATOM   1908  O   ALA A 204      36.794  46.997  20.704  1.00  0.00      RA0  O
ATOM   1909  N   ALA A 205      35.277  48.078  21.979  1.00  0.00      RA0  N
ATOM   1910  H   ALA A 205      34.668  48.022  22.770  1.00  0.00      RA0  H
ATOM   1911  CA  ALA A 205      35.531  49.388  21.340  1.00  0.00      RA0  C
ATOM   1912  CB  ALA A 205      34.615  50.461  21.930  1.00  0.00      RA0  C
ATOM   1913  C   ALA A 205      36.972  49.794  21.545  1.00  0.00      RA0  C
ATOM   1914  O   ALA A 205      37.616  50.274  20.637  1.00  0.00      RA0  O
ATOM   1915  N   ASP A 206      37.483  49.586  22.747  1.00  0.00      RA0  N
ATOM   1916  H   ASP A 206      36.939  49.279  23.532  1.00  0.00      RA0  H
ATOM   1917  CA  ASP A 206      38.866  49.965  23.032  1.00  0.00      RA0  C
ATOM   1918  CB  ASP A 206      39.159  49.815  24.522  1.00  0.00      RA0  C
ATOM   1919  CG  ASP A 206      38.022  50.398  25.332  1.00  0.00      RA0  C
ATOM   1920  OD1 ASP A 206      38.142  51.536  25.779  1.00  0.00      RA0  O
ATOM   1921  OD2 ASP A 206      37.018  49.707  25.509  1.00  0.00      RA0  O
ATOM   1922  C   ASP A 206      39.848  49.089  22.256  1.00  0.00      RA0  C
ATOM   1923  O   ASP A 206      40.889  49.562  21.834  1.00  0.00      RA0  O
ATOM   1924  N   PHE A 207      39.524  47.812  22.099  1.00  0.00      RA0  N
ATOM   1925  H   PHE A 207      38.659  47.489  22.490  1.00  0.00      RA0  H
ATOM   1926  CA  PHE A 207      40.396  46.894  21.394  1.00  0.00      RA0  C
ATOM   1927  CB  PHE A 207      39.935  45.459  21.621  1.00  0.00      RA0  C
ATOM   1928  CG  PHE A 207      40.925  44.489  21.023  1.00  0.00      RA0  C
ATOM   1929  CD1 PHE A 207      42.281  44.619  21.298  1.00  0.00      RA0  C
ATOM   1930  CD2 PHE A 207      40.476  43.459  20.207  1.00  0.00      RA0  C
ATOM   1931  CE1 PHE A 207      43.188  43.714  20.759  1.00  0.00      RA0  C
ATOM   1932  CE2 PHE A 207      41.383  42.554  19.669  1.00  0.00      RA0  C
ATOM   1933  CZ  PHE A 207      42.739  42.680  19.947  1.00  0.00      RA0  C
ATOM   1934  C   PHE A 207      40.414  47.237  19.906  1.00  0.00      RA0  C
ATOM   1935  O   PHE A 207      41.479  47.299  19.293  1.00  0.00      RA0  O
ATOM   1936  N   TRP A 208      39.238  47.512  19.343  1.00  0.00      RA0  N
ATOM   1937  H   TRP A 208      38.416  47.436  19.906  1.00  0.00      RA0  H
ATOM   1938  CA  TRP A 208      39.124  48.045  17.980  1.00  0.00      RA0  C
ATOM   1939  CB  TRP A 208      37.654  48.363  17.688  1.00  0.00      RA0  C
ATOM   1940  CG  TRP A 208      37.428  48.882  16.284  1.00  0.00      RA0  C
ATOM   1941  CD2 TRP A 208      37.068  48.132  15.103  1.00  0.00      RA0  C
ATOM   1942  CE2 TRP A 208      36.919  49.053  14.039  1.00  0.00      RA0  C
ATOM   1943  CE3 TRP A 208      36.864  46.777  14.871  1.00  0.00      RA0  C
ATOM   1944  CD1 TRP A 208      37.476  50.219  15.859  1.00  0.00      RA0  C
ATOM   1945  NE1 TRP A 208      37.176  50.326  14.537  1.00  0.00      RA0  N
ATOM   1946  HE1 TRP A 208      37.136  51.164  14.027  1.00  0.00      RA0  H
ATOM   1947  CZ2 TRP A 208      36.563  48.592  12.776  1.00  0.00      RA0  C
ATOM   1948  CZ3 TRP A 208      36.509  46.329  13.604  1.00  0.00      RA0  C
ATOM   1949  CH2 TRP A 208      36.359  47.234  12.559  1.00  0.00      RA0  C
ATOM   1950  C   TRP A 208      40.012  49.281  17.774  1.00  0.00      RA0  C
ATOM   1951  O   TRP A 208      40.789  49.361  16.814  1.00  0.00      RA0  O
ATOM   1952  N   ARG A 209      39.881  50.268  18.660  1.00  0.00      RA0  N
ATOM   1953  H   ARG A 209      39.240  50.173  19.426  1.00  0.00      RA0  H
ATOM   1954  CA  ARG A 209      40.678  51.485  18.541  1.00  0.00      RA0  C
ATOM   1955  CB  ARG A 209      40.391  52.362  19.757  1.00  0.00      RA0  C
ATOM   1956  CG  ARG A 209      39.190  53.281  19.622  1.00  0.00      RA0  C
ATOM   1957  CD  ARG A 209      39.638  54.725  19.386  1.00  0.00      RA0  C
ATOM   1958  NE  ARG A 209      40.738  54.797  18.423  1.00  0.00      RA0  N
ATOM   1959  HE  ARG A 209      41.689  54.824  18.780  1.00  0.00      RA0  H
ATOM   1960  CZ  ARG A 209      40.498  54.772  17.080  1.00  0.00      RA0  C
ATOM   1961  NH1 ARG A 209      39.234  54.655  16.606  1.00  0.00      RA0  N
ATOM   1962 HH11 ARG A 209      39.007  54.673  15.631  1.00  0.00      RA0  H
ATOM   1963 HH12 ARG A 209      38.440  54.523  17.221  1.00  0.00      RA0  H
ATOM   1964  NH2 ARG A 209      41.551  54.859  16.247  1.00  0.00      RA0  N
ATOM   1965 HH21 ARG A 209      41.499  54.866  15.250  1.00  0.00      RA0  H
ATOM   1966 HH22 ARG A 209      42.479  54.916  16.655  1.00  0.00      RA0  H
ATOM   1967  C   ARG A 209      42.182  51.183  18.623  1.00  0.00      RA0  C
ATOM   1968  O   ARG A 209      42.974  51.759  17.883  1.00  0.00      RA0  O
ATOM   1969  N   ALA A 210      42.564  50.281  19.527  1.00  0.00      RA0  N
ATOM   1970  H   ALA A 210      41.894  49.880  20.154  1.00  0.00      RA0  H
ATOM   1971  CA  ALA A 210      43.973  49.900  19.650  1.00  0.00      RA0  C
ATOM   1972  CB  ALA A 210      44.158  48.927  20.814  1.00  0.00      RA0  C
ATOM   1973  C   ALA A 210      44.485  49.255  18.351  1.00  0.00      RA0  C
ATOM   1974  O   ALA A 210      45.640  49.465  17.961  1.00  0.00      RA0  O
ATOM   1975  N   LEU A 211      43.615  48.486  17.688  1.00  0.00      RA0  N
ATOM   1976  H   LEU A 211      42.695  48.363  18.065  1.00  0.00      RA0  H
ATOM   1977  CA  LEU A 211      43.980  47.816  16.445  1.00  0.00      RA0  C
ATOM   1978  CB  LEU A 211      42.893  46.823  16.035  1.00  0.00      RA0  C
ATOM   1979  CG  LEU A 211      42.904  45.480  16.760  1.00  0.00      RA0  C
ATOM   1980  CD1 LEU A 211      41.538  44.798  16.692  1.00  0.00      RA0  C
ATOM   1981  CD2 LEU A 211      44.010  44.565  16.230  1.00  0.00      RA0  C
ATOM   1982  C   LEU A 211      44.160  48.818  15.300  1.00  0.00      RA0  C
ATOM   1983  O   LEU A 211      45.096  48.693  14.533  1.00  0.00      RA0  O
ATOM   1984  N   VAL A 212      43.303  49.829  15.232  1.00  0.00      RA0  N
ATOM   1985  H   VAL A 212      42.562  49.856  15.906  1.00  0.00      RA0  H
ATOM   1986  CA  VAL A 212      43.474  50.924  14.281  1.00  0.00      RA0  C
ATOM   1987  CB  VAL A 212      42.412  52.017  14.446  1.00  0.00      RA0  C
ATOM   1988  CG1 VAL A 212      42.632  53.119  13.407  1.00  0.00      RA0  C
ATOM   1989  CG2 VAL A 212      40.985  51.481  14.386  1.00  0.00      RA0  C
ATOM   1990  C   VAL A 212      44.844  51.543  14.477  1.00  0.00      RA0  C
ATOM   1991  O   VAL A 212      45.622  51.698  13.519  1.00  0.00      RA0  O
ATOM   1992  N   GLU A 213      45.154  51.866  15.726  1.00  0.00      RA0  N
ATOM   1993  H   GLU A 213      44.509  51.733  16.485  1.00  0.00      RA0  H
ATOM   1994  CA  GLU A 213      46.448  52.480  16.040  1.00  0.00      RA0  C
ATOM   1995  CB  GLU A 213      46.476  52.988  17.492  1.00  0.00      RA0  C
ATOM   1996  CG  GLU A 213      45.917  54.416  17.652  1.00  0.00      RA0  C
ATOM   1997  CD  GLU A 213      44.542  54.453  18.311  1.00  0.00      RA0  C
ATOM   1998  OE1 GLU A 213      43.684  55.208  17.854  1.00  0.00      RA0  O
ATOM   1999  OE2 GLU A 213      44.330  53.765  19.304  1.00  0.00      RA0  O
ATOM   2000  C   GLU A 213      47.628  51.559  15.686  1.00  0.00      RA0  C
ATOM   2001  O   GLU A 213      48.710  52.037  15.319  1.00  0.00      RA0  O
ATOM   2002  N   ALA A 214      47.415  50.247  15.776  1.00  0.00      RA0  N
ATOM   2003  H   ALA A 214      46.538  49.932  16.143  1.00  0.00      RA0  H
ATOM   2004  CA  ALA A 214      48.424  49.241  15.402  1.00  0.00      RA0  C
ATOM   2005  CB  ALA A 214      48.064  47.869  15.978  1.00  0.00      RA0  C
ATOM   2006  C   ALA A 214      48.627  49.103  13.890  1.00  0.00      RA0  C
ATOM   2007  O   ALA A 214      49.448  48.297  13.454  1.00  0.00      RA0  O
ATOM   2008  N   GLY A 215      47.862  49.854  13.101  1.00  0.00      RA0  N
ATOM   2009  H   GLY A 215      47.132  50.411  13.501  1.00  0.00      RA0  H
ATOM   2010  CA  GLY A 215      48.031  49.877  11.666  1.00  0.00      RA0  C
ATOM   2011  C   GLY A 215      47.119  48.898  10.949  1.00  0.00      RA0  C
ATOM   2012  O   GLY A 215      47.398  48.508   9.817  1.00  0.00      RA0  O
ATOM   2013  N   VAL A 216      46.016  48.507  11.586  1.00  0.00      RA0  N
ATOM   2014  H   VAL A 216      45.761  48.904  12.472  1.00  0.00      RA0  H
ATOM   2015  CA  VAL A 216      45.030  47.614  10.938  1.00  0.00      RA0  C
ATOM   2016  CB  VAL A 216      44.544  46.567  11.937  1.00  0.00      RA0  C
ATOM   2017  CG1 VAL A 216      43.724  45.499  11.227  1.00  0.00      RA0  C
ATOM   2018  CG2 VAL A 216      45.713  45.948  12.702  1.00  0.00      RA0  C
ATOM   2019  C   VAL A 216      43.867  48.464  10.407  1.00  0.00      RA0  C
ATOM   2020  O   VAL A 216      43.235  49.198  11.162  1.00  0.00      RA0  O
ATOM   2021  N   LYS A 217      43.595  48.357   9.112  1.00  0.00      RA0  N
ATOM   2022  H   LYS A 217      44.056  47.653   8.565  1.00  0.00      RA0  H
ATOM   2023  CA  LYS A 217      42.593  49.191   8.446  1.00  0.00      RA0  C
ATOM   2024  CB  LYS A 217      42.916  49.393   6.961  1.00  0.00      RA0  C
ATOM   2025  CG  LYS A 217      42.308  50.699   6.433  1.00  0.00      RA0  C
ATOM   2026  CD  LYS A 217      41.242  50.528   5.350  1.00  0.00      RA0  C
ATOM   2027  CE  LYS A 217      40.589  51.858   4.939  1.00  0.00      RA0  C
ATOM   2028  NZ  LYS A 217      39.782  51.669   3.725  1.00  0.00      RA0  N
ATOM   2029  HZ1 LYS A 217      38.814  51.310   3.891  1.00  0.00      RA0  H
ATOM   2030  HZ2 LYS A 217      39.746  52.516   3.122  1.00  0.00      RA0  H
ATOM   2031  HZ3 LYS A 217      40.288  51.033   3.067  1.00  0.00      RA0  H
ATOM   2032  C   LYS A 217      41.187  48.640   8.645  1.00  0.00      RA0  C
ATOM   2033  O   LYS A 217      40.949  47.459   8.367  1.00  0.00      RA0  O
ATOM   2034  N   PRO A 218      40.240  49.470   9.110  1.00  0.00      RA0  N
ATOM   2035  CD  PRO A 218      40.437  50.796   9.680  1.00  0.00      RA0  C
ATOM   2036  CA  PRO A 218      38.845  49.048   9.072  1.00  0.00      RA0  C
ATOM   2037  CB  PRO A 218      38.120  50.269   9.651  1.00  0.00      RA0  C
ATOM   2038  CG  PRO A 218      39.158  51.032  10.470  1.00  0.00      RA0  C
ATOM   2039  C   PRO A 218      38.347  48.677   7.649  1.00  0.00      RA0  C
ATOM   2040  O   PRO A 218      38.499  49.440   6.697  1.00  0.00      RA0  O
ATOM   2041  N   CYS A 219      37.719  47.510   7.563  1.00  0.00      RA0  N
ATOM   2042  H   CYS A 219      37.577  46.920   8.360  1.00  0.00      RA0  H
ATOM   2043  CA  CYS A 219      37.224  46.966   6.307  1.00  0.00      RA0  C
ATOM   2044  CB  CYS A 219      38.144  45.832   5.865  1.00  0.00      RA0  C
ATOM   2045  SG  CYS A 219      39.880  46.327   5.745  1.00  0.00      RA0  S
ATOM   2046  C   CYS A 219      35.773  46.522   6.465  1.00  0.00      RA0  C
ATOM   2047  O   CYS A 219      35.413  45.922   7.468  1.00  0.00      RA0  O
ATOM   2048  N   GLY A 220      34.983  46.773   5.422  1.00  0.00      RA0  N
ATOM   2049  H   GLY A 220      35.381  47.243   4.627  1.00  0.00      RA0  H
ATOM   2050  CA  GLY A 220      33.552  46.565   5.440  1.00  0.00      RA0  C
ATOM   2051  C   GLY A 220      33.083  45.327   4.699  1.00  0.00      RA0  C
ATOM   2052  O   GLY A 220      33.852  44.474   4.286  1.00  0.00      RA0  O
ATOM   2053  N   LEU A 221      31.771  45.231   4.564  1.00  0.00      RA0  N
ATOM   2054  H   LEU A 221      31.212  45.985   4.912  1.00  0.00      RA0  H
ATOM   2055  CA  LEU A 221      31.127  44.069   3.968  1.00  0.00      RA0  C
ATOM   2056  CB  LEU A 221      29.614  44.140   4.144  1.00  0.00      RA0  C
ATOM   2057  CG  LEU A 221      29.168  44.279   5.597  1.00  0.00      RA0  C
ATOM   2058  CD1 LEU A 221      27.684  44.629   5.674  1.00  0.00      RA0  C
ATOM   2059  CD2 LEU A 221      29.530  43.056   6.442  1.00  0.00      RA0  C
ATOM   2060  C   LEU A 221      31.454  43.911   2.501  1.00  0.00      RA0  C
ATOM   2061  O   LEU A 221      31.499  42.783   1.981  1.00  0.00      RA0  O
ATOM   2062  N   GLY A 222      31.651  45.020   1.799  1.00  0.00      RA0  N
ATOM   2063  H   GLY A 222      31.627  45.918   2.243  1.00  0.00      RA0  H
ATOM   2064  CA  GLY A 222      31.971  44.962   0.369  1.00  0.00      RA0  C
ATOM   2065  C   GLY A 222      33.273  44.205   0.122  1.00  0.00      RA0  C
ATOM   2066  O   GLY A 222      33.332  43.260  -0.639  1.00  0.00      RA0  O
ATOM   2067  N   ALA A 223      34.314  44.594   0.835  1.00  0.00      RA0  N
ATOM   2068  H   ALA A 223      34.198  45.363   1.462  1.00  0.00      RA0  H
ATOM   2069  CA  ALA A 223      35.586  43.875   0.781  1.00  0.00      RA0  C
ATOM   2070  CB  ALA A 223      36.655  44.636   1.560  1.00  0.00      RA0  C
ATOM   2071  C   ALA A 223      35.477  42.455   1.366  1.00  0.00      RA0  C
ATOM   2072  O   ALA A 223      36.089  41.507   0.856  1.00  0.00      RA0  O
ATOM   2073  N   ARG A 224      34.691  42.279   2.425  1.00  0.00      RA0  N
ATOM   2074  H   ARG A 224      34.231  43.066   2.840  1.00  0.00      RA0  H
ATOM   2075  CA  ARG A 224      34.478  40.940   2.972  1.00  0.00      RA0  C
ATOM   2076  CB  ARG A 224      33.634  40.856   4.261  1.00  0.00      RA0  C
ATOM   2077  CG  ARG A 224      33.779  39.481   4.961  1.00  0.00      RA0  C
ATOM   2078  CD  ARG A 224      33.603  39.485   6.497  1.00  0.00      RA0  C
ATOM   2079  NE  ARG A 224      33.517  38.134   7.087  1.00  0.00      RA0  N
ATOM   2080  HE  ARG A 224      32.698  37.617   6.813  1.00  0.00      RA0  H
ATOM   2081  CZ  ARG A 224      34.441  37.666   8.002  1.00  0.00      RA0  C
ATOM   2082  NH1 ARG A 224      35.540  38.402   8.270  1.00  0.00      RA0  N
ATOM   2083 HH11 ARG A 224      36.228  38.087   8.935  1.00  0.00      RA0  H
ATOM   2084 HH12 ARG A 224      35.707  39.283   7.821  1.00  0.00      RA0  H
ATOM   2085  NH2 ARG A 224      34.256  36.481   8.641  1.00  0.00      RA0  N
ATOM   2086 HH21 ARG A 224      34.912  36.113   9.323  1.00  0.00      RA0  H
ATOM   2087 HH22 ARG A 224      33.450  35.903   8.477  1.00  0.00      RA0  H
ATOM   2088  C   ARG A 224      34.041  40.003   1.827  1.00  0.00      RA0  C
ATOM   2089  O   ARG A 224      34.525  38.876   1.697  1.00  0.00      RA0  O
ATOM   2090  N   ASP A 225      33.130  40.476   0.983  1.00  0.00      RA0  N
ATOM   2091  H   ASP A 225      32.740  41.394   1.086  1.00  0.00      RA0  H
ATOM   2092  CA  ASP A 225      32.631  39.627  -0.077  1.00  0.00      RA0  C
ATOM   2093  CB  ASP A 225      31.201  39.853  -0.571  1.00  0.00      RA0  C
ATOM   2094  CG  ASP A 225      30.591  38.459  -0.739  1.00  0.00      RA0  C
ATOM   2095  OD1 ASP A 225      30.339  37.804   0.269  1.00  0.00      RA0  O
ATOM   2096  OD2 ASP A 225      30.406  37.983  -1.860  1.00  0.00      RA0  O
ATOM   2097  C   ASP A 225      33.641  39.385  -1.205  1.00  0.00      RA0  C
ATOM   2098  O   ASP A 225      33.788  38.242  -1.635  1.00  0.00      RA0  O
ATOM   2099  N   THR A 226      34.304  40.433  -1.695  1.00  0.00      RA0  N
ATOM   2100  H   THR A 226      34.191  41.326  -1.261  1.00  0.00      RA0  H
ATOM   2101  CA  THR A 226      35.314  40.237  -2.754  1.00  0.00      RA0  C
ATOM   2102  CB  THR A 226      35.716  41.652  -3.145  1.00  0.00      RA0  C
ATOM   2103  OG1 THR A 226      35.698  42.478  -1.971  1.00  0.00      RA0  O
ATOM   2104  HG1 THR A 226      34.815  42.844  -1.898  1.00  0.00      RA0  H
ATOM   2105  CG2 THR A 226      34.771  42.255  -4.184  1.00  0.00      RA0  C
ATOM   2106  C   THR A 226      36.448  39.327  -2.276  1.00  0.00      RA0  C
ATOM   2107  O   THR A 226      36.926  38.467  -3.028  1.00  0.00      RA0  O
ATOM   2108  N   LEU A 227      36.856  39.517  -1.033  1.00  0.00      RA0  N
ATOM   2109  H   LEU A 227      36.398  40.209  -0.473  1.00  0.00      RA0  H
ATOM   2110  CA  LEU A 227      37.914  38.685  -0.456  1.00  0.00      RA0  C
ATOM   2111  CB  LEU A 227      38.295  39.174   0.940  1.00  0.00      RA0  C
ATOM   2112  CG  LEU A 227      39.071  40.490   0.934  1.00  0.00      RA0  C
ATOM   2113  CD1 LEU A 227      38.915  41.244   2.248  1.00  0.00      RA0  C
ATOM   2114  CD2 LEU A 227      40.541  40.285   0.585  1.00  0.00      RA0  C
ATOM   2115  C   LEU A 227      37.532  37.211  -0.385  1.00  0.00      RA0  C
ATOM   2116  O   LEU A 227      38.288  36.330  -0.819  1.00  0.00      RA0  O
ATOM   2117  N   ARG A 228      36.357  36.916   0.162  1.00  0.00      RA0  N
ATOM   2118  H   ARG A 228      35.730  37.640   0.465  1.00  0.00      RA0  H
ATOM   2119  CA  ARG A 228      35.964  35.525   0.333  1.00  0.00      RA0  C
ATOM   2120  CB  ARG A 228      34.755  35.408   1.270  1.00  0.00      RA0  C
ATOM   2121  CG  ARG A 228      33.393  35.848   0.711  1.00  0.00      RA0  C
ATOM   2122  CD  ARG A 228      32.585  34.747   0.008  1.00  0.00      RA0  C
ATOM   2123  NE  ARG A 228      31.488  35.341  -0.742  1.00  0.00      RA0  N
ATOM   2124  HE  ARG A 228      31.335  36.338  -0.636  1.00  0.00      RA0  H
ATOM   2125  CZ  ARG A 228      30.649  34.603  -1.521  1.00  0.00      RA0  C
ATOM   2126  NH1 ARG A 228      30.834  33.265  -1.648  1.00  0.00      RA0  N
ATOM   2127 HH11 ARG A 228      30.185  32.678  -2.162  1.00  0.00      RA0  H
ATOM   2128 HH12 ARG A 228      31.616  32.783  -1.226  1.00  0.00      RA0  H
ATOM   2129  NH2 ARG A 228      29.644  35.253  -2.144  1.00  0.00      RA0  N
ATOM   2130 HH21 ARG A 228      28.960  34.795  -2.732  1.00  0.00      RA0  H
ATOM   2131 HH22 ARG A 228      29.569  36.260  -2.022  1.00  0.00      RA0  H
ATOM   2132  C   ARG A 228      35.668  34.814  -1.003  1.00  0.00      RA0  C
ATOM   2133  O   ARG A 228      35.923  33.623  -1.156  1.00  0.00      RA0  O
ATOM   2134  N   LEU A 229      35.145  35.532  -1.977  1.00  0.00      RA0  N
ATOM   2135  H   LEU A 229      34.915  36.498  -1.826  1.00  0.00      RA0  H
ATOM   2136  CA  LEU A 229      34.809  34.909  -3.261  1.00  0.00      RA0  C
ATOM   2137  CB  LEU A 229      33.936  35.840  -4.099  1.00  0.00      RA0  C
ATOM   2138  CG  LEU A 229      33.465  35.141  -5.372  1.00  0.00      RA0  C
ATOM   2139  CD1 LEU A 229      32.662  33.892  -5.029  1.00  0.00      RA0  C
ATOM   2140  CD2 LEU A 229      32.695  36.067  -6.309  1.00  0.00      RA0  C
ATOM   2141  C   LEU A 229      36.111  34.576  -4.022  1.00  0.00      RA0  C
ATOM   2142  O   LEU A 229      36.287  33.467  -4.555  1.00  0.00      RA0  O
ATOM   2143  N   GLU A 230      37.034  35.540  -4.032  1.00  0.00      RA0  N
ATOM   2144  H   GLU A 230      36.834  36.435  -3.626  1.00  0.00      RA0  H
ATOM   2145  CA  GLU A 230      38.381  35.294  -4.562  1.00  0.00      RA0  C
ATOM   2146  CB  GLU A 230      39.307  36.494  -4.406  1.00  0.00      RA0  C
ATOM   2147  CG  GLU A 230      39.004  37.681  -5.320  1.00  0.00      RA0  C
ATOM   2148  CD  GLU A 230      40.064  38.737  -5.094  1.00  0.00      RA0  C
ATOM   2149  OE1 GLU A 230      40.946  38.514  -4.275  1.00  0.00      RA0  O
ATOM   2150  OE2 GLU A 230      40.024  39.783  -5.732  1.00  0.00      RA0  O
ATOM   2151  C   GLU A 230      39.019  34.066  -3.917  1.00  0.00      RA0  C
ATOM   2152  O   GLU A 230      39.668  33.269  -4.598  1.00  0.00      RA0  O
ATOM   2153  N   ALA A 231      38.831  33.907  -2.617  1.00  0.00      RA0  N
ATOM   2154  H   ALA A 231      38.267  34.571  -2.124  1.00  0.00      RA0  H
ATOM   2155  CA  ALA A 231      39.380  32.767  -1.858  1.00  0.00      RA0  C
ATOM   2156  CB  ALA A 231      39.396  33.100  -0.371  1.00  0.00      RA0  C
ATOM   2157  C   ALA A 231      38.647  31.439  -2.040  1.00  0.00      RA0  C
ATOM   2158  O   ALA A 231      39.074  30.408  -1.501  1.00  0.00      RA0  O
ATOM   2159  N   GLY A 232      37.567  31.457  -2.827  1.00  0.00      RA0  N
ATOM   2160  H   GLY A 232      37.241  32.322  -3.206  1.00  0.00      RA0  H
ATOM   2161  CA  GLY A 232      36.742  30.290  -3.072  1.00  0.00      RA0  C
ATOM   2162  C   GLY A 232      35.941  29.830  -1.874  1.00  0.00      RA0  C
ATOM   2163  O   GLY A 232      35.687  28.643  -1.730  1.00  0.00      RA0  O
ATOM   2164  N   MSE A 233      35.543  30.755  -1.019  1.00  0.00      RA0  N
ATOM   2165  H   MSE A 233      35.613  31.724  -1.255  1.00  0.00      RA0  H
ATOM   2166  CA  MSE A 233      34.851  30.396   0.205  1.00  0.00      RA0  C
ATOM   2167  CB  MSE A 233      35.383  31.214   1.380  1.00  0.00      RA0  C
ATOM   2168  CG  MSE A 233      36.842  30.888   1.693  1.00  0.00      RA0  C
ATOM   2169  SE  MSE A 233      37.504  31.893   3.030  1.00  0.00      RA0  S
ATOM   2170  CE  MSE A 233      39.097  31.074   3.196  1.00  0.00      RA0  C
ATOM   2171  C   MSE A 233      33.343  30.613   0.033  1.00  0.00      RA0  C
ATOM   2172  O   MSE A 233      32.922  31.559  -0.633  1.00  0.00      RA0  O
ATOM   2173  N   ASN A 234      32.553  29.646   0.524  1.00  0.00      RA0  N
ATOM   2174  H   ASN A 234      32.934  28.968   1.150  1.00  0.00      RA0  H
ATOM   2175  CA  ASN A 234      31.112  29.673   0.312  1.00  0.00      RA0  C
ATOM   2176  CB  ASN A 234      30.489  28.310   0.622  1.00  0.00      RA0  C
ATOM   2177  CG  ASN A 234      30.841  27.290  -0.436  1.00  0.00      RA0  C
ATOM   2178  OD1 ASN A 234      31.406  27.601  -1.478  1.00  0.00      RA0  O
ATOM   2179  ND2 ASN A 234      30.465  26.043  -0.110  1.00  0.00      RA0  N
ATOM   2180 HD21 ASN A 234      30.046  25.848   0.778  1.00  0.00      RA0  H
ATOM   2181 HD22 ASN A 234      30.609  25.281  -0.748  1.00  0.00      RA0  H
ATOM   2182  C   ASN A 234      30.404  30.690   1.155  1.00  0.00      RA0  C
ATOM   2183  O   ASN A 234      30.860  31.034   2.257  1.00  0.00      RA0  O
ATOM   2184  N   LEU A 235      29.266  31.150   0.627  1.00  0.00      RA0  N
ATOM   2185  H   LEU A 235      28.997  30.877  -0.302  1.00  0.00      RA0  H
ATOM   2186  CA  LEU A 235      28.326  31.974   1.328  1.00  0.00      RA0  C
ATOM   2187  CB  LEU A 235      28.244  33.367   0.711  1.00  0.00      RA0  C
ATOM   2188  CG  LEU A 235      27.355  34.331   1.497  1.00  0.00      RA0  C
ATOM   2189  CD1 LEU A 235      27.742  34.399   2.976  1.00  0.00      RA0  C
ATOM   2190  CD2 LEU A 235      27.338  35.718   0.857  1.00  0.00      RA0  C
ATOM   2191  C   LEU A 235      26.971  31.277   1.303  1.00  0.00      RA0  C
ATOM   2192  O   LEU A 235      26.360  31.076   0.224  1.00  0.00      RA0  O
ATOM   2193  N   TYR A 236      26.522  30.899   2.494  1.00  0.00      RA0  N
ATOM   2194  H   TYR A 236      27.061  31.111   3.309  1.00  0.00      RA0  H
ATOM   2195  CA  TYR A 236      25.247  30.214   2.640  1.00  0.00      RA0  C
ATOM   2196  CB  TYR A 236      24.917  29.899   4.091  1.00  0.00      RA0  C
ATOM   2197  CG  TYR A 236      23.675  29.032   4.162  1.00  0.00      RA0  C
ATOM   2198  CD1 TYR A 236      23.738  27.683   3.824  1.00  0.00      RA0  C
ATOM   2199  CE1 TYR A 236      22.614  26.874   3.958  1.00  0.00      RA0  C
ATOM   2200  CD2 TYR A 236      22.468  29.576   4.586  1.00  0.00      RA0  C
ATOM   2201  CE2 TYR A 236      21.343  28.769   4.710  1.00  0.00      RA0  C
ATOM   2202  CZ  TYR A 236      21.417  27.412   4.423  1.00  0.00      RA0  C
ATOM   2203  OH  TYR A 236      20.303  26.608   4.616  1.00  0.00      RA0  O
ATOM   2204  HH  TYR A 236      20.528  25.710   4.355  1.00  0.00      RA0  H
ATOM   2205  C   TYR A 236      24.144  31.086   2.032  1.00  0.00      RA0  C
ATOM   2206  O   TYR A 236      24.106  32.313   2.217  1.00  0.00      RA0  O
ATOM   2207  N   GLY A 237      23.246  30.435   1.316  1.00  0.00      RA0  N
ATOM   2208  H   GLY A 237      23.348  29.451   1.182  1.00  0.00      RA0  H
ATOM   2209  CA  GLY A 237      22.192  31.105   0.599  1.00  0.00      RA0  C
ATOM   2210  C   GLY A 237      22.547  31.302  -0.857  1.00  0.00      RA0  C
ATOM   2211  O   GLY A 237      21.666  31.439  -1.692  1.00  0.00      RA0  O
ATOM   2212  N   GLN A 238      23.843  31.343  -1.166  1.00  0.00      RA0  N
ATOM   2213  H   GLN A 238      24.541  31.224  -0.460  1.00  0.00      RA0  H
ATOM   2214  CA  GLN A 238      24.307  31.522  -2.538  1.00  0.00      RA0  C
ATOM   2215  CB  GLN A 238      25.219  32.742  -2.650  1.00  0.00      RA0  C
ATOM   2216  CG  GLN A 238      24.390  34.007  -2.415  1.00  0.00      RA0  C
ATOM   2217  CD  GLN A 238      25.226  35.252  -2.608  1.00  0.00      RA0  C
ATOM   2218  OE1 GLN A 238      25.297  36.119  -1.745  1.00  0.00      RA0  O
ATOM   2219  NE2 GLN A 238      25.845  35.309  -3.794  1.00  0.00      RA0  N
ATOM   2220 HE21 GLN A 238      25.760  34.569  -4.470  1.00  0.00      RA0  H
ATOM   2221 HE22 GLN A 238      26.450  36.055  -4.064  1.00  0.00      RA0  H
ATOM   2222  C   GLN A 238      24.942  30.239  -3.057  1.00  0.00      RA0  C
ATOM   2223  O   GLN A 238      24.418  29.622  -3.995  1.00  0.00      RA0  O
ATOM   2224  N   GLU A 239      26.053  29.798  -2.480  1.00  0.00      RA0  N
ATOM   2225  H   GLU A 239      26.493  30.340  -1.760  1.00  0.00      RA0  H
ATOM   2226  CA  GLU A 239      26.675  28.534  -2.930  1.00  0.00      RA0  C
ATOM   2227  CB  GLU A 239      28.125  28.489  -2.454  1.00  0.00      RA0  C
ATOM   2228  CG  GLU A 239      29.134  29.236  -3.335  1.00  0.00      RA0  C
ATOM   2229  CD  GLU A 239      28.826  30.715  -3.467  1.00  0.00      RA0  C
ATOM   2230  OE1 GLU A 239      28.856  31.437  -2.471  1.00  0.00      RA0  O
ATOM   2231  OE2 GLU A 239      28.579  31.154  -4.585  1.00  0.00      RA0  O
ATOM   2232  C   GLU A 239      25.933  27.271  -2.514  1.00  0.00      RA0  C
ATOM   2233  O   GLU A 239      26.139  26.226  -3.112  1.00  0.00      RA0  O
ATOM   2234  N   MSE A 240      25.119  27.368  -1.464  1.00  0.00      RA0  N
ATOM   2235  H   MSE A 240      24.987  28.230  -0.974  1.00  0.00      RA0  H
ATOM   2236  CA  MSE A 240      24.269  26.270  -1.053  1.00  0.00      RA0  C
ATOM   2237  CB  MSE A 240      25.050  25.205  -0.279  1.00  0.00      RA0  C
ATOM   2238  CG  MSE A 240      25.629  25.674   1.059  1.00  0.00      RA0  C
ATOM   2239  SE  MSE A 240      26.947  26.891   0.925  1.00  0.00      RA0  S
ATOM   2240  CE  MSE A 240      27.387  26.946   2.669  1.00  0.00      RA0  C
ATOM   2241  C   MSE A 240      23.074  26.743  -0.209  1.00  0.00      RA0  C
ATOM   2242  O   MSE A 240      23.028  27.868   0.285  1.00  0.00      RA0  O
ATOM   2243  N   ASP A 241      22.115  25.848  -0.068  1.00  0.00      RA0  N
ATOM   2244  H   ASP A 241      22.066  24.962  -0.534  1.00  0.00      RA0  H
ATOM   2245  CA  ASP A 241      20.985  26.060   0.851  1.00  0.00      RA0  C
ATOM   2246  CB  ASP A 241      19.932  26.958   0.195  1.00  0.00      RA0  C
ATOM   2247  CG  ASP A 241      19.083  26.092  -0.715  1.00  0.00      RA0  C
ATOM   2248  OD1 ASP A 241      19.617  25.459  -1.616  1.00  0.00      RA0  O
ATOM   2249  OD2 ASP A 241      17.890  25.963  -0.464  1.00  0.00      RA0  O
ATOM   2250  C   ASP A 241      20.379  24.703   1.105  1.00  0.00      RA0  C
ATOM   2251  O   ASP A 241      20.979  23.675   0.726  1.00  0.00      RA0  O
ATOM   2252  N   GLU A 242      19.212  24.647   1.743  1.00  0.00      RA0  N
ATOM   2253  H   GLU A 242      18.644  25.468   1.788  1.00  0.00      RA0  H
ATOM   2254  CA  GLU A 242      18.651  23.352   2.133  1.00  0.00      RA0  C
ATOM   2255  CB  GLU A 242      17.365  23.586   2.925  1.00  0.00      RA0  C
ATOM   2256  CG  GLU A 242      17.471  24.575   4.084  1.00  0.00      RA0  C
ATOM   2257  CD  GLU A 242      17.933  23.864   5.334  1.00  0.00      RA0  C
ATOM   2258  OE1 GLU A 242      18.238  22.679   5.270  1.00  0.00      RA0  O
ATOM   2259  OE2 GLU A 242      17.962  24.496   6.384  1.00  0.00      RA0  O
ATOM   2260  C   GLU A 242      18.278  22.431   0.982  1.00  0.00      RA0  C
ATOM   2261  O   GLU A 242      18.046  21.243   1.204  1.00  0.00      RA0  O
ATOM   2262  N   THR A 243      18.251  22.974  -0.234  1.00  0.00      RA0  N
ATOM   2263  H   THR A 243      18.479  23.941  -0.378  1.00  0.00      RA0  H
ATOM   2264  CA  THR A 243      17.926  22.200  -1.441  1.00  0.00      RA0  C
ATOM   2265  CB  THR A 243      16.909  22.987  -2.286  1.00  0.00      RA0  C
ATOM   2266  OG1 THR A 243      17.412  24.238  -2.770  1.00  0.00      RA0  O
ATOM   2267  HG1 THR A 243      17.775  24.746  -2.038  1.00  0.00      RA0  H
ATOM   2268  CG2 THR A 243      15.628  23.212  -1.481  1.00  0.00      RA0  C
ATOM   2269  C   THR A 243      19.141  21.692  -2.195  1.00  0.00      RA0  C
ATOM   2270  O   THR A 243      18.994  20.964  -3.182  1.00  0.00      RA0  O
ATOM   2271  N   ILE A 244      20.331  22.094  -1.749  1.00  0.00      RA0  N
ATOM   2272  H   ILE A 244      20.399  22.640  -0.911  1.00  0.00      RA0  H
ATOM   2273  CA  ILE A 244      21.581  21.781  -2.428  1.00  0.00      RA0  C
ATOM   2274  CB  ILE A 244      22.319  23.071  -2.811  1.00  0.00      RA0  C
ATOM   2275  CG2 ILE A 244      23.715  22.809  -3.383  1.00  0.00      RA0  C
ATOM   2276  CG1 ILE A 244      21.468  23.857  -3.804  1.00  0.00      RA0  C
ATOM   2277  CD1 ILE A 244      21.078  22.995  -5.006  1.00  0.00      RA0  C
ATOM   2278  C   ILE A 244      22.465  20.857  -1.601  1.00  0.00      RA0  C
ATOM   2279  O   ILE A 244      22.743  21.144  -0.436  1.00  0.00      RA0  O
ATOM   2280  N   SER A 245      22.978  19.801  -2.244  1.00  0.00      RA0  N
ATOM   2281  H   SER A 245      22.798  19.693  -3.218  1.00  0.00      RA0  H
ATOM   2282  CA  SER A 245      23.866  18.868  -1.601  1.00  0.00      RA0  C
ATOM   2283  CB  SER A 245      23.976  17.659  -2.535  1.00  0.00      RA0  C
ATOM   2284  OG  SER A 245      24.957  16.727  -2.068  1.00  0.00      RA0  O
ATOM   2285  HG  SER A 245      24.448  15.992  -1.721  1.00  0.00      RA0  H
ATOM   2286  C   SER A 245      25.237  19.526  -1.367  1.00  0.00      RA0  C
ATOM   2287  O   SER A 245      25.682  20.283  -2.225  1.00  0.00      RA0  O
ATOM   2288  N   PRO A 246      25.924  19.234  -0.270  1.00  0.00      RA0  N
ATOM   2289  CD  PRO A 246      25.503  18.382   0.832  1.00  0.00      RA0  C
ATOM   2290  CA  PRO A 246      27.298  19.749  -0.108  1.00  0.00      RA0  C
ATOM   2291  CB  PRO A 246      27.702  19.197   1.264  1.00  0.00      RA0  C
ATOM   2292  CG  PRO A 246      26.812  17.980   1.496  1.00  0.00      RA0  C
ATOM   2293  C   PRO A 246      28.197  19.301  -1.264  1.00  0.00      RA0  C
ATOM   2294  O   PRO A 246      29.143  20.032  -1.632  1.00  0.00      RA0  O
ATOM   2295  N   LEU A 247      27.880  18.149  -1.874  1.00  0.00      RA0  N
ATOM   2296  H   LEU A 247      27.051  17.648  -1.612  1.00  0.00      RA0  H
ATOM   2297  CA  LEU A 247      28.665  17.623  -2.980  1.00  0.00      RA0  C
ATOM   2298  CB  LEU A 247      28.188  16.221  -3.356  1.00  0.00      RA0  C
ATOM   2299  CG  LEU A 247      28.179  15.237  -2.184  1.00  0.00      RA0  C
ATOM   2300  CD1 LEU A 247      27.598  13.886  -2.599  1.00  0.00      RA0  C
ATOM   2301  CD2 LEU A 247      29.553  15.088  -1.532  1.00  0.00      RA0  C
ATOM   2302  C   LEU A 247      28.625  18.535  -4.204  1.00  0.00      RA0  C
ATOM   2303  O   LEU A 247      29.546  18.526  -5.009  1.00  0.00      RA0  O
ATOM   2304  N   ALA A 248      27.568  19.327  -4.321  1.00  0.00      RA0  N
ATOM   2305  H   ALA A 248      26.885  19.363  -3.591  1.00  0.00      RA0  H
ATOM   2306  CA  ALA A 248      27.369  20.270  -5.437  1.00  0.00      RA0  C
ATOM   2307  CB  ALA A 248      25.898  20.291  -5.856  1.00  0.00      RA0  C
ATOM   2308  C   ALA A 248      27.794  21.707  -5.074  1.00  0.00      RA0  C
ATOM   2309  O   ALA A 248      27.575  22.639  -5.859  1.00  0.00      RA0  O
ATOM   2310  N   ALA A 249      28.371  21.860  -3.885  1.00  0.00      RA0  N
ATOM   2311  H   ALA A 249      28.528  21.073  -3.289  1.00  0.00      RA0  H
ATOM   2312  CA  ALA A 249      28.788  23.152  -3.359  1.00  0.00      RA0  C
ATOM   2313  CB  ALA A 249      27.959  23.517  -2.129  1.00  0.00      RA0  C
ATOM   2314  C   ALA A 249      30.270  23.147  -2.963  1.00  0.00      RA0  C
ATOM   2315  O   ALA A 249      30.702  23.907  -2.115  1.00  0.00      RA0  O
ATOM   2316  N   ASN A 250      31.036  22.280  -3.607  1.00  0.00      RA0  N
ATOM   2317  H   ASN A 250      30.617  21.700  -4.303  1.00  0.00      RA0  H
ATOM   2318  CA  ASN A 250      32.482  22.179  -3.337  1.00  0.00      RA0  C
ATOM   2319  CB  ASN A 250      33.255  23.406  -3.835  1.00  0.00      RA0  C
ATOM   2320  CG  ASN A 250      34.745  23.171  -3.693  1.00  0.00      RA0  C
ATOM   2321  OD1 ASN A 250      35.252  22.084  -3.958  1.00  0.00      RA0  O
ATOM   2322  ND2 ASN A 250      35.417  24.260  -3.274  1.00  0.00      RA0  N
ATOM   2323 HD21 ASN A 250      34.927  25.111  -3.065  1.00  0.00      RA0  H
ATOM   2324 HD22 ASN A 250      36.407  24.273  -3.143  1.00  0.00      RA0  H
ATOM   2325  C   ASN A 250      32.761  21.910  -1.864  1.00  0.00      RA0  C
ATOM   2326  O   ASN A 250      33.743  22.427  -1.336  1.00  0.00      RA0  O
ATOM   2327  N   MSE A 251      31.903  21.100  -1.211  1.00  0.00      RA0  N
ATOM   2328  H   MSE A 251      31.083  20.755  -1.673  1.00  0.00      RA0  H
ATOM   2329  CA  MSE A 251      32.087  20.727   0.185  1.00  0.00      RA0  C
ATOM   2330  CB  MSE A 251      30.920  21.204   1.049  1.00  0.00      RA0  C
ATOM   2331  CG  MSE A 251      30.720  22.717   1.023  1.00  0.00      RA0  C
ATOM   2332  SE  MSE A 251      29.289  23.237   1.982  1.00  0.00      RA0  S
ATOM   2333  CE  MSE A 251      29.894  22.737   3.600  1.00  0.00      RA0  C
ATOM   2334  C   MSE A 251      32.289  19.230   0.356  1.00  0.00      RA0  C
ATOM   2335  O   MSE A 251      32.310  18.724   1.466  1.00  0.00      RA0  O
ATOM   2336  N   GLY A 252      32.527  18.521  -0.744  1.00  0.00      RA0  N
ATOM   2337  H   GLY A 252      32.520  18.972  -1.634  1.00  0.00      RA0  H
ATOM   2338  CA  GLY A 252      32.811  17.085  -0.658  1.00  0.00      RA0  C
ATOM   2339  C   GLY A 252      33.976  16.799   0.295  1.00  0.00      RA0  C
ATOM   2340  O   GLY A 252      33.971  15.798   1.058  1.00  0.00      RA0  O
ATOM   2341  N   TRP A 253      34.991  17.641   0.210  1.00  0.00      RA0  N
ATOM   2342  H   TRP A 253      34.925  18.405  -0.428  1.00  0.00      RA0  H
ATOM   2343  CA  TRP A 253      36.197  17.479   0.996  1.00  0.00      RA0  C
ATOM   2344  CB  TRP A 253      37.294  18.464   0.567  1.00  0.00      RA0  C
ATOM   2345  CG  TRP A 253      36.860  19.901   0.739  1.00  0.00      RA0  C
ATOM   2346  CD2 TRP A 253      37.257  20.835   1.765  1.00  0.00      RA0  C
ATOM   2347  CE2 TRP A 253      36.592  22.058   1.511  1.00  0.00      RA0  C
ATOM   2348  CE3 TRP A 253      38.110  20.730   2.857  1.00  0.00      RA0  C
ATOM   2349  CD1 TRP A 253      35.980  20.619  -0.081  1.00  0.00      RA0  C
ATOM   2350  NE1 TRP A 253      35.816  21.888   0.369  1.00  0.00      RA0  N
ATOM   2351  HE1 TRP A 253      35.239  22.562  -0.062  1.00  0.00      RA0  H
ATOM   2352  CZ2 TRP A 253      36.798  23.142   2.355  1.00  0.00      RA0  C
ATOM   2353  CZ3 TRP A 253      38.308  21.822   3.694  1.00  0.00      RA0  C
ATOM   2354  CH2 TRP A 253      37.654  23.024   3.445  1.00  0.00      RA0  C
ATOM   2355  C   TRP A 253      35.916  17.534   2.484  1.00  0.00      RA0  C
ATOM   2356  O   TRP A 253      36.757  17.128   3.276  1.00  0.00      RA0  O
ATOM   2357  N   THR A 254      34.758  18.071   2.869  1.00  0.00      RA0  N
ATOM   2358  H   THR A 254      34.045  18.291   2.209  1.00  0.00      RA0  H
ATOM   2359  CA  THR A 254      34.404  18.171   4.283  1.00  0.00      RA0  C
ATOM   2360  CB  THR A 254      33.796  19.537   4.641  1.00  0.00      RA0  C
ATOM   2361  OG1 THR A 254      32.687  19.885   3.808  1.00  0.00      RA0  O
ATOM   2362  HG1 THR A 254      32.908  19.651   2.918  1.00  0.00      RA0  H
ATOM   2363  CG2 THR A 254      34.858  20.628   4.588  1.00  0.00      RA0  C
ATOM   2364  C   THR A 254      33.587  16.989   4.797  1.00  0.00      RA0  C
ATOM   2365  O   THR A 254      33.267  16.939   5.988  1.00  0.00      RA0  O
ATOM   2366  N   ILE A 255      33.257  16.046   3.925  1.00  0.00      RA0  N
ATOM   2367  H   ILE A 255      33.649  16.013   3.004  1.00  0.00      RA0  H
ATOM   2368  CA  ILE A 255      32.444  14.906   4.342  1.00  0.00      RA0  C
ATOM   2369  CB  ILE A 255      31.506  14.425   3.241  1.00  0.00      RA0  C
ATOM   2370  CG2 ILE A 255      30.522  13.418   3.839  1.00  0.00      RA0  C
ATOM   2371  CG1 ILE A 255      30.803  15.593   2.544  1.00  0.00      RA0  C
ATOM   2372  CD1 ILE A 255      29.961  16.456   3.487  1.00  0.00      RA0  C
ATOM   2373  C   ILE A 255      33.352  13.791   4.823  1.00  0.00      RA0  C
ATOM   2374  O   ILE A 255      34.159  13.254   4.058  1.00  0.00      RA0  O
ATOM   2375  N   ALA A 256      33.192  13.431   6.087  1.00  0.00      RA0  N
ATOM   2376  H   ALA A 256      32.430  13.854   6.584  1.00  0.00      RA0  H
ATOM   2377  CA  ALA A 256      33.960  12.356   6.709  1.00  0.00      RA0  C
ATOM   2378  CB  ALA A 256      34.190  12.642   8.182  1.00  0.00      RA0  C
ATOM   2379  C   ALA A 256      33.215  11.032   6.566  1.00  0.00      RA0  C
ATOM   2380  O   ALA A 256      32.539  10.595   7.469  1.00  0.00      RA0  O
ATOM   2381  N   TRP A 257      33.338  10.385   5.405  1.00  0.00      RA0  N
ATOM   2382  H   TRP A 257      33.909  10.793   4.692  1.00  0.00      RA0  H
ATOM   2383  CA  TRP A 257      32.592   9.142   5.141  1.00  0.00      RA0  C
ATOM   2384  CB  TRP A 257      32.783   8.677   3.693  1.00  0.00      RA0  C
ATOM   2385  CG  TRP A 257      32.529   9.783   2.693  1.00  0.00      RA0  C
ATOM   2386  CD2 TRP A 257      31.279  10.174   2.084  1.00  0.00      RA0  C
ATOM   2387  CE2 TRP A 257      31.554  11.228   1.181  1.00  0.00      RA0  C
ATOM   2388  CE3 TRP A 257      29.975   9.721   2.229  1.00  0.00      RA0  C
ATOM   2389  CD1 TRP A 257      33.489  10.633   2.122  1.00  0.00      RA0  C
ATOM   2390  NE1 TRP A 257      32.919  11.487   1.232  1.00  0.00      RA0  N
ATOM   2391  HE1 TRP A 257      33.393  12.183   0.729  1.00  0.00      RA0  H
ATOM   2392  CZ2 TRP A 257      30.520  11.795   0.445  1.00  0.00      RA0  C
ATOM   2393  CZ3 TRP A 257      28.949  10.299   1.489  1.00  0.00      RA0  C
ATOM   2394  CH2 TRP A 257      29.220  11.330   0.598  1.00  0.00      RA0  C
ATOM   2395  C   TRP A 257      33.013   8.009   6.068  1.00  0.00      RA0  C
ATOM   2396  O   TRP A 257      32.180   7.220   6.548  1.00  0.00      RA0  O
ATOM   2397  N   GLU A 258      34.316   7.914   6.324  1.00  0.00      RA0  N
ATOM   2398  H   GLU A 258      34.954   8.616   6.026  1.00  0.00      RA0  H
ATOM   2399  CA  GLU A 258      34.824   6.879   7.215  1.00  0.00      RA0  C
ATOM   2400  CB  GLU A 258      36.082   6.243   6.632  1.00  0.00      RA0  C
ATOM   2401  CG  GLU A 258      35.665   5.429   5.408  1.00  0.00      RA0  C
ATOM   2402  CD  GLU A 258      34.495   4.553   5.814  1.00  0.00      RA0  C
ATOM   2403  OE1 GLU A 258      34.673   3.711   6.693  1.00  0.00      RA0  O
ATOM   2404  OE2 GLU A 258      33.403   4.734   5.275  1.00  0.00      RA0  O
ATOM   2405  C   GLU A 258      35.008   7.492   8.597  1.00  0.00      RA0  C
ATOM   2406  O   GLU A 258      35.400   8.650   8.685  1.00  0.00      RA0  O
ATOM   2407  N   PRO A 259      34.736   6.765   9.685  1.00  0.00      RA0  N
ATOM   2408  CD  PRO A 259      34.883   7.310  11.029  1.00  0.00      RA0  C
ATOM   2409  CA  PRO A 259      34.299   5.371   9.697  1.00  0.00      RA0  C
ATOM   2410  CB  PRO A 259      34.595   4.958  11.139  1.00  0.00      RA0  C
ATOM   2411  CG  PRO A 259      34.358   6.222  11.955  1.00  0.00      RA0  C
ATOM   2412  C   PRO A 259      32.834   5.247   9.296  1.00  0.00      RA0  C
ATOM   2413  O   PRO A 259      32.029   6.113   9.667  1.00  0.00      RA0  O
ATOM   2414  N   ALA A 260      32.529   4.188   8.555  1.00  0.00      RA0  N
ATOM   2415  H   ALA A 260      33.292   3.656   8.175  1.00  0.00      RA0  H
ATOM   2416  CA  ALA A 260      31.192   3.923   8.026  1.00  0.00      RA0  C
ATOM   2417  CB  ALA A 260      31.186   2.641   7.194  1.00  0.00      RA0  C
ATOM   2418  C   ALA A 260      30.138   3.805   9.102  1.00  0.00      RA0  C
ATOM   2419  O   ALA A 260      28.960   4.052   8.837  1.00  0.00      RA0  O
ATOM   2420  N   ASP A 261      30.539   3.435  10.314  1.00  0.00      RA0  N
ATOM   2421  H   ASP A 261      31.507   3.314  10.549  1.00  0.00      RA0  H
ATOM   2422  CA  ASP A 261      29.585   3.218  11.397  1.00  0.00      RA0  C
ATOM   2423  CB  ASP A 261      30.264   2.325  12.428  1.00  0.00      RA0  C
ATOM   2424  CG  ASP A 261      31.583   2.991  12.817  1.00  0.00      RA0  C
ATOM   2425  OD1 ASP A 261      32.594   2.664  12.201  1.00  0.00      RA0  O
ATOM   2426  OD2 ASP A 261      31.607   3.858  13.693  1.00  0.00      RA0  O
ATOM   2427  C   ASP A 261      29.212   4.466  12.159  1.00  0.00      RA0  C
ATOM   2428  O   ASP A 261      28.453   4.397  13.132  1.00  0.00      RA0  O
ATOM   2429  N   ARG A 262      29.736   5.609  11.747  1.00  0.00      RA0  N
ATOM   2430  H   ARG A 262      30.358   5.606  10.965  1.00  0.00      RA0  H
ATOM   2431  CA  ARG A 262      29.318   6.867  12.343  1.00  0.00      RA0  C
ATOM   2432  CB  ARG A 262      30.381   7.957  12.220  1.00  0.00      RA0  C
ATOM   2433  CG  ARG A 262      29.817   9.279  12.756  1.00  0.00      RA0  C
ATOM   2434  CD  ARG A 262      30.707  10.499  12.531  1.00  0.00      RA0  C
ATOM   2435  NE  ARG A 262      30.955  10.755  11.115  1.00  0.00      RA0  N
ATOM   2436  HE  ARG A 262      31.498  10.066  10.624  1.00  0.00      RA0  H
ATOM   2437  CZ  ARG A 262      30.536  11.942  10.583  1.00  0.00      RA0  C
ATOM   2438  NH1 ARG A 262      29.766  12.777  11.326  1.00  0.00      RA0  N
ATOM   2439 HH11 ARG A 262      29.498  13.711  11.043  1.00  0.00      RA0  H
ATOM   2440 HH12 ARG A 262      29.387  12.501  12.223  1.00  0.00      RA0  H
ATOM   2441  NH2 ARG A 262      30.904  12.240   9.315  1.00  0.00      RA0  N
ATOM   2442 HH21 ARG A 262      30.657  13.108   8.864  1.00  0.00      RA0  H
ATOM   2443 HH22 ARG A 262      31.444  11.590   8.762  1.00  0.00      RA0  H
ATOM   2444  C   ARG A 262      28.042   7.389  11.657  1.00  0.00      RA0  C
ATOM   2445  O   ARG A 262      28.080   7.868  10.541  1.00  0.00      RA0  O
ATOM   2446  N   ASP A 263      26.942   7.332  12.388  1.00  0.00      RA0  N
ATOM   2447  H   ASP A 263      26.996   6.972  13.317  1.00  0.00      RA0  H
ATOM   2448  CA  ASP A 263      25.668   7.872  11.955  1.00  0.00      RA0  C
ATOM   2449  CB  ASP A 263      24.508   7.284  12.752  1.00  0.00      RA0  C
ATOM   2450  CG  ASP A 263      23.221   7.877  12.218  1.00  0.00      RA0  C
ATOM   2451  OD1 ASP A 263      23.145   8.119  11.014  1.00  0.00      RA0  O
ATOM   2452  OD2 ASP A 263      22.303   8.102  13.003  1.00  0.00      RA0  O
ATOM   2453  C   ASP A 263      25.683   9.379  12.085  1.00  0.00      RA0  C
ATOM   2454  O   ASP A 263      26.083   9.924  13.117  1.00  0.00      RA0  O
ATOM   2455  N   PHE A 264      25.256  10.062  11.034  1.00  0.00      RA0  N
ATOM   2456  H   PHE A 264      24.735   9.568  10.331  1.00  0.00      RA0  H
ATOM   2457  CA  PHE A 264      25.059  11.496  11.096  1.00  0.00      RA0  C
ATOM   2458  CB  PHE A 264      26.328  12.286  10.744  1.00  0.00      RA0  C
ATOM   2459  CG  PHE A 264      26.779  12.103   9.313  1.00  0.00      RA0  C
ATOM   2460  CD1 PHE A 264      26.305  12.951   8.317  1.00  0.00      RA0  C
ATOM   2461  CD2 PHE A 264      27.701  11.114   8.996  1.00  0.00      RA0  C
ATOM   2462  CE1 PHE A 264      26.786  12.838   7.018  1.00  0.00      RA0  C
ATOM   2463  CE2 PHE A 264      28.189  11.006   7.699  1.00  0.00      RA0  C
ATOM   2464  CZ  PHE A 264      27.748  11.882   6.714  1.00  0.00      RA0  C
ATOM   2465  C   PHE A 264      23.870  11.875  10.224  1.00  0.00      RA0  C
ATOM   2466  O   PHE A 264      23.512  11.145   9.305  1.00  0.00      RA0  O
ATOM   2467  N   ILE A 265      23.266  13.012  10.523  1.00  0.00      RA0  N
ATOM   2468  H   ILE A 265      23.692  13.593  11.219  1.00  0.00      RA0  H
ATOM   2469  CA  ILE A 265      22.069  13.439   9.815  1.00  0.00      RA0  C
ATOM   2470  CB  ILE A 265      21.448  14.657  10.504  1.00  0.00      RA0  C
ATOM   2471  CG2 ILE A 265      20.094  15.012   9.885  1.00  0.00      RA0  C
ATOM   2472  CG1 ILE A 265      21.355  14.464  12.014  1.00  0.00      RA0  C
ATOM   2473  CD1 ILE A 265      20.969  15.754  12.737  1.00  0.00      RA0  C
ATOM   2474  C   ILE A 265      22.411  13.803   8.383  1.00  0.00      RA0  C
ATOM   2475  O   ILE A 265      23.336  14.573   8.142  1.00  0.00      RA0  O
ATOM   2476  N   GLY A 266      21.694  13.189   7.447  1.00  0.00      RA0  N
ATOM   2477  H   GLY A 266      21.036  12.479   7.701  1.00  0.00      RA0  H
ATOM   2478  CA  GLY A 266      21.956  13.377   6.009  1.00  0.00      RA0  C
ATOM   2479  C   GLY A 266      22.772  12.263   5.385  1.00  0.00      RA0  C
ATOM   2480  O   GLY A 266      22.902  12.218   4.166  1.00  0.00      RA0  O
ATOM   2481  N   ARG A 267      23.273  11.338   6.203  1.00  0.00      RA0  N
ATOM   2482  H   ARG A 267      23.028  11.331   7.175  1.00  0.00      RA0  H
ATOM   2483  CA  ARG A 267      24.264  10.372   5.743  1.00  0.00      RA0  C
ATOM   2484  CB  ARG A 267      24.812   9.442   6.838  1.00  0.00      RA0  C
ATOM   2485  CG  ARG A 267      25.918   8.590   6.199  1.00  0.00      RA0  C
ATOM   2486  CD  ARG A 267      26.704   7.587   7.050  1.00  0.00      RA0  C
ATOM   2487  NE  ARG A 267      27.634   6.896   6.156  1.00  0.00      RA0  N
ATOM   2488  HE  ARG A 267      27.254   6.596   5.266  1.00  0.00      RA0  H
ATOM   2489  CZ  ARG A 267      28.960   6.718   6.434  1.00  0.00      RA0  C
ATOM   2490  NH1 ARG A 267      29.444   6.994   7.669  1.00  0.00      RA0  N
ATOM   2491 HH11 ARG A 267      30.432   6.921   7.865  1.00  0.00      RA0  H
ATOM   2492 HH12 ARG A 267      28.842   7.264   8.432  1.00  0.00      RA0  H
ATOM   2493  NH2 ARG A 267      29.771   6.276   5.447  1.00  0.00      RA0  N
ATOM   2494 HH21 ARG A 267      30.758   6.103   5.591  1.00  0.00      RA0  H
ATOM   2495 HH22 ARG A 267      29.399   6.119   4.514  1.00  0.00      RA0  H
ATOM   2496  C   ARG A 267      23.779   9.532   4.586  1.00  0.00      RA0  C
ATOM   2497  O   ARG A 267      24.436   9.471   3.571  1.00  0.00      RA0  O
ATOM   2498  N   GLU A 268      22.630   8.882   4.712  1.00  0.00      RA0  N
ATOM   2499  H   GLU A 268      22.006   9.166   5.442  1.00  0.00      RA0  H
ATOM   2500  CA  GLU A 268      22.198   7.978   3.636  1.00  0.00      RA0  C
ATOM   2501  CB  GLU A 268      21.047   7.069   4.104  1.00  0.00      RA0  C
ATOM   2502  CG  GLU A 268      20.191   7.595   5.270  1.00  0.00      RA0  C
ATOM   2503  CD  GLU A 268      19.661   8.976   4.950  1.00  0.00      RA0  C
ATOM   2504  OE1 GLU A 268      18.825   9.087   4.064  1.00  0.00      RA0  O
ATOM   2505  OE2 GLU A 268      20.142   9.945   5.537  1.00  0.00      RA0  O
ATOM   2506  C   GLU A 268      21.822   8.751   2.370  1.00  0.00      RA0  C
ATOM   2507  O   GLU A 268      22.071   8.283   1.265  1.00  0.00      RA0  O
ATOM   2508  N   ALA A 269      21.224   9.927   2.516  1.00  0.00      RA0  N
ATOM   2509  H   ALA A 269      20.877  10.183   3.426  1.00  0.00      RA0  H
ATOM   2510  CA  ALA A 269      20.878  10.736   1.313  1.00  0.00      RA0  C
ATOM   2511  CB  ALA A 269      20.113  11.983   1.727  1.00  0.00      RA0  C
ATOM   2512  C   ALA A 269      22.157  11.136   0.573  1.00  0.00      RA0  C
ATOM   2513  O   ALA A 269      22.237  11.113  -0.660  1.00  0.00      RA0  O
ATOM   2514  N   LEU A 270      23.169  11.466   1.347  1.00  0.00      RA0  N
ATOM   2515  H   LEU A 270      23.041  11.437   2.342  1.00  0.00      RA0  H
ATOM   2516  CA  LEU A 270      24.458  11.851   0.806  1.00  0.00      RA0  C
ATOM   2517  CB  LEU A 270      25.343  12.375   1.927  1.00  0.00      RA0  C
ATOM   2518  CG  LEU A 270      26.285  13.451   1.416  1.00  0.00      RA0  C
ATOM   2519  CD1 LEU A 270      25.517  14.521   0.646  1.00  0.00      RA0  C
ATOM   2520  CD2 LEU A 270      27.108  14.048   2.551  1.00  0.00      RA0  C
ATOM   2521  C   LEU A 270      25.115  10.691   0.071  1.00  0.00      RA0  C
ATOM   2522  O   LEU A 270      25.678  10.870  -1.011  1.00  0.00      RA0  O
ATOM   2523  N   GLU A 271      25.041   9.490   0.650  1.00  0.00      RA0  N
ATOM   2524  H   GLU A 271      24.576   9.400   1.535  1.00  0.00      RA0  H
ATOM   2525  CA  GLU A 271      25.599   8.306   0.008  1.00  0.00      RA0  C
ATOM   2526  CB  GLU A 271      25.768   7.145   1.005  1.00  0.00      RA0  C
ATOM   2527  CG  GLU A 271      26.670   7.673   2.141  1.00  0.00      RA0  C
ATOM   2528  CD  GLU A 271      27.505   6.613   2.849  1.00  0.00      RA0  C
ATOM   2529  OE1 GLU A 271      26.950   5.751   3.511  1.00  0.00      RA0  O
ATOM   2530  OE2 GLU A 271      28.732   6.678   2.790  1.00  0.00      RA0  O
ATOM   2531  C   GLU A 271      24.949   8.043  -1.335  1.00  0.00      RA0  C
ATOM   2532  O   GLU A 271      25.613   7.631  -2.296  1.00  0.00      RA0  O
ATOM   2533  N   VAL A 272      23.629   8.230  -1.400  1.00  0.00      RA0  N
ATOM   2534  H   VAL A 272      23.132   8.508  -0.574  1.00  0.00      RA0  H
ATOM   2535  CA  VAL A 272      22.913   8.064  -2.654  1.00  0.00      RA0  C
ATOM   2536  CB  VAL A 272      21.402   8.123  -2.417  1.00  0.00      RA0  C
ATOM   2537  CG1 VAL A 272      20.620   8.111  -3.731  1.00  0.00      RA0  C
ATOM   2538  CG2 VAL A 272      20.966   6.989  -1.489  1.00  0.00      RA0  C
ATOM   2539  C   VAL A 272      23.351   9.134  -3.669  1.00  0.00      RA0  C
ATOM   2540  O   VAL A 272      23.580   8.838  -4.844  1.00  0.00      RA0  O
ATOM   2541  N   GLN A 273      23.486  10.370  -3.202  1.00  0.00      RA0  N
ATOM   2542  H   GLN A 273      23.308  10.541  -2.231  1.00  0.00      RA0  H
ATOM   2543  CA  GLN A 273      23.943  11.461  -4.065  1.00  0.00      RA0  C
ATOM   2544  CB  GLN A 273      23.833  12.775  -3.296  1.00  0.00      RA0  C
ATOM   2545  CG  GLN A 273      22.352  13.073  -3.039  1.00  0.00      RA0  C
ATOM   2546  CD  GLN A 273      22.199  14.028  -1.874  1.00  0.00      RA0  C
ATOM   2547  OE1 GLN A 273      23.092  14.806  -1.563  1.00  0.00      RA0  O
ATOM   2548  NE2 GLN A 273      21.005  13.936  -1.259  1.00  0.00      RA0  N
ATOM   2549 HE21 GLN A 273      20.360  13.223  -1.530  1.00  0.00      RA0  H
ATOM   2550 HE22 GLN A 273      20.694  14.532  -0.511  1.00  0.00      RA0  H
ATOM   2551  C   GLN A 273      25.334  11.173  -4.634  1.00  0.00      RA0  C
ATOM   2552  O   GLN A 273      25.568  11.387  -5.817  1.00  0.00      RA0  O
ATOM   2553  N   ARG A 274      26.231  10.646  -3.796  1.00  0.00      RA0  N
ATOM   2554  H   ARG A 274      25.969  10.469  -2.847  1.00  0.00      RA0  H
ATOM   2555  CA  ARG A 274      27.565  10.283  -4.262  1.00  0.00      RA0  C
ATOM   2556  CB  ARG A 274      28.360   9.856  -3.026  1.00  0.00      RA0  C
ATOM   2557  CG  ARG A 274      29.831   9.501  -3.240  1.00  0.00      RA0  C
ATOM   2558  CD  ARG A 274      30.290   8.543  -2.135  1.00  0.00      RA0  C
ATOM   2559  NE  ARG A 274      29.438   7.353  -2.157  1.00  0.00      RA0  N
ATOM   2560  HE  ARG A 274      29.133   6.992  -3.053  1.00  0.00      RA0  H
ATOM   2561  CZ  ARG A 274      29.018   6.712  -1.024  1.00  0.00      RA0  C
ATOM   2562  NH1 ARG A 274      29.463   7.101   0.188  1.00  0.00      RA0  N
ATOM   2563 HH11 ARG A 274      29.118   6.675   1.043  1.00  0.00      RA0  H
ATOM   2564 HH12 ARG A 274      30.140   7.826   0.316  1.00  0.00      RA0  H
ATOM   2565  NH2 ARG A 274      28.151   5.690  -1.127  1.00  0.00      RA0  N
ATOM   2566 HH21 ARG A 274      27.793   5.176  -0.348  1.00  0.00      RA0  H
ATOM   2567 HH22 ARG A 274      27.806   5.384  -2.040  1.00  0.00      RA0  H
ATOM   2568  C   ARG A 274      27.530   9.170  -5.311  1.00  0.00      RA0  C
ATOM   2569  O   ARG A 274      28.216   9.245  -6.333  1.00  0.00      RA0  O
ATOM   2570  N   GLU A 275      26.704   8.163  -5.069  1.00  0.00      RA0  N
ATOM   2571  H   GLU A 275      26.226   8.095  -4.191  1.00  0.00      RA0  H
ATOM   2572  CA  GLU A 275      26.486   7.079  -6.026  1.00  0.00      RA0  C
ATOM   2573  CB  GLU A 275      25.550   6.021  -5.449  1.00  0.00      RA0  C
ATOM   2574  CG  GLU A 275      26.241   4.690  -5.141  1.00  0.00      RA0  C
ATOM   2575  CD  GLU A 275      27.070   4.776  -3.875  1.00  0.00      RA0  C
ATOM   2576  OE1 GLU A 275      26.689   4.177  -2.874  1.00  0.00      RA0  O
ATOM   2577  OE2 GLU A 275      28.105   5.437  -3.867  1.00  0.00      RA0  O
ATOM   2578  C   GLU A 275      25.951   7.572  -7.361  1.00  0.00      RA0  C
ATOM   2579  O   GLU A 275      26.364   7.113  -8.426  1.00  0.00      RA0  O
ATOM   2580  N   HIS A 276      24.971   8.463  -7.308  1.00  0.00      RA0  N
ATOM   2581  H   HIS A 276      24.709   8.840  -6.419  1.00  0.00      RA0  H
ATOM   2582  CA  HIS A 276      24.309   8.917  -8.514  1.00  0.00      RA0  C
ATOM   2583  CB  HIS A 276      22.925   9.484  -8.194  1.00  0.00      RA0  C
ATOM   2584  CG  HIS A 276      21.901   8.387  -8.016  1.00  0.00      RA0  C
ATOM   2585  ND1 HIS A 276      20.670   8.443  -8.559  1.00  0.00      RA0  N
ATOM   2586  HD1 HIS A 276      20.321   9.169  -9.116  1.00  0.00      RA0  H
ATOM   2587  CD2 HIS A 276      22.017   7.193  -7.297  1.00  0.00      RA0  C
ATOM   2588  NE2 HIS A 276      20.839   6.530  -7.414  1.00  0.00      RA0  N
ATOM   2589  CE1 HIS A 276      20.011   7.299  -8.190  1.00  0.00      RA0  C
ATOM   2590  C   HIS A 276      25.104   9.966  -9.265  1.00  0.00      RA0  C
ATOM   2591  O   HIS A 276      24.933  10.098 -10.475  1.00  0.00      RA0  O
ATOM   2592  N   GLY A 277      25.919  10.718  -8.523  1.00  0.00      RA0  N
ATOM   2593  H   GLY A 277      25.926  10.597  -7.531  1.00  0.00      RA0  H
ATOM   2594  CA  GLY A 277      26.588  11.904  -9.048  1.00  0.00      RA0  C
ATOM   2595  C   GLY A 277      25.760  13.145  -8.814  1.00  0.00      RA0  C
ATOM   2596  O   GLY A 277      24.514  13.078  -8.742  1.00  0.00      RA0  O
ATOM   2597  N   THR A 278      26.440  14.288  -8.703  1.00  0.00      RA0  N
ATOM   2598  H   THR A 278      27.435  14.323  -8.744  1.00  0.00      RA0  H
ATOM   2599  CA  THR A 278      25.757  15.568  -8.526  1.00  0.00      RA0  C
ATOM   2600  CB  THR A 278      26.008  15.883  -7.062  1.00  0.00      RA0  C
ATOM   2601  OG1 THR A 278      27.183  15.161  -6.661  1.00  0.00      RA0  O
ATOM   2602  HG1 THR A 278      27.917  15.654  -7.011  1.00  0.00      RA0  H
ATOM   2603  CG2 THR A 278      24.827  15.501  -6.167  1.00  0.00      RA0  C
ATOM   2604  C   THR A 278      26.320  16.617  -9.470  1.00  0.00      RA0  C
ATOM   2605  O   THR A 278      27.309  16.391 -10.188  1.00  0.00      RA0  O
ATOM   2606  N   GLU A 279      25.679  17.769  -9.444  1.00  0.00      RA0  N
ATOM   2607  H   GLU A 279      24.892  17.878  -8.842  1.00  0.00      RA0  H
ATOM   2608  CA  GLU A 279      26.239  18.968 -10.038  1.00  0.00      RA0  C
ATOM   2609  CB  GLU A 279      25.305  20.163  -9.885  1.00  0.00      RA0  C
ATOM   2610  CG  GLU A 279      23.868  20.014 -10.366  1.00  0.00      RA0  C
ATOM   2611  CD  GLU A 279      23.152  21.269  -9.919  1.00  0.00      RA0  C
ATOM   2612  OE1 GLU A 279      21.956  21.226  -9.653  1.00  0.00      RA0  O
ATOM   2613  OE2 GLU A 279      23.802  22.301  -9.786  1.00  0.00      RA0  O
ATOM   2614  C   GLU A 279      27.507  19.356  -9.262  1.00  0.00      RA0  C
ATOM   2615  O   GLU A 279      27.809  18.772  -8.218  1.00  0.00      RA0  O
ATOM   2616  N   LYS A 280      28.275  20.295  -9.804  1.00  0.00      RA0  N
ATOM   2617  H   LYS A 280      28.003  20.778 -10.641  1.00  0.00      RA0  H
ATOM   2618  CA  LYS A 280      29.527  20.680  -9.184  1.00  0.00      RA0  C
ATOM   2619  CB  LYS A 280      30.718  19.959  -9.809  1.00  0.00      RA0  C
ATOM   2620  CG  LYS A 280      30.938  20.237 -11.293  1.00  0.00      RA0  C
ATOM   2621  CD  LYS A 280      32.094  19.376 -11.790  1.00  0.00      RA0  C
ATOM   2622  CE  LYS A 280      32.358  19.473 -13.290  1.00  0.00      RA0  C
ATOM   2623  NZ  LYS A 280      33.157  18.304 -13.679  1.00  0.00      RA0  N
ATOM   2624  HZ1 LYS A 280      33.312  18.248 -14.702  1.00  0.00      RA0  H
ATOM   2625  HZ2 LYS A 280      34.039  18.219 -13.147  1.00  0.00      RA0  H
ATOM   2626  HZ3 LYS A 280      32.589  17.456 -13.449  1.00  0.00      RA0  H
ATOM   2627  C   LYS A 280      29.683  22.178  -9.211  1.00  0.00      RA0  C
ATOM   2628  O   LYS A 280      29.246  22.849 -10.129  1.00  0.00      RA0  O
ATOM   2629  N   LEU A 281      30.353  22.677  -8.200  1.00  0.00      RA0  N
ATOM   2630  H   LEU A 281      30.803  22.060  -7.559  1.00  0.00      RA0  H
ATOM   2631  CA  LEU A 281      30.658  24.089  -8.112  1.00  0.00      RA0  C
ATOM   2632  CB  LEU A 281      30.673  24.523  -6.647  1.00  0.00      RA0  C
ATOM   2633  CG  LEU A 281      30.808  26.032  -6.436  1.00  0.00      RA0  C
ATOM   2634  CD1 LEU A 281      29.535  26.775  -6.836  1.00  0.00      RA0  C
ATOM   2635  CD2 LEU A 281      31.213  26.370  -5.002  1.00  0.00      RA0  C
ATOM   2636  C   LEU A 281      32.011  24.336  -8.760  1.00  0.00      RA0  C
ATOM   2637  O   LEU A 281      33.034  23.759  -8.374  1.00  0.00      RA0  O
ATOM   2638  N   VAL A 282      32.001  25.160  -9.805  1.00  0.00      RA0  N
ATOM   2639  H   VAL A 282      31.163  25.645 -10.042  1.00  0.00      RA0  H
ATOM   2640  CA  VAL A 282      33.204  25.528 -10.522  1.00  0.00      RA0  C
ATOM   2641  CB  VAL A 282      33.129  25.105 -11.991  1.00  0.00      RA0  C
ATOM   2642  CG1 VAL A 282      33.015  23.587 -12.128  1.00  0.00      RA0  C
ATOM   2643  CG2 VAL A 282      32.013  25.855 -12.721  1.00  0.00      RA0  C
ATOM   2644  C   VAL A 282      33.445  27.044 -10.439  1.00  0.00      RA0  C
ATOM   2645  O   VAL A 282      32.574  27.810 -10.004  1.00  0.00      RA0  O
ATOM   2646  N   GLY A 283      34.626  27.468 -10.858  1.00  0.00      RA0  N
ATOM   2647  H   GLY A 283      35.244  26.817 -11.300  1.00  0.00      RA0  H
ATOM   2648  CA  GLY A 283      34.939  28.875 -11.012  1.00  0.00      RA0  C
ATOM   2649  C   GLY A 283      34.754  29.281 -12.453  1.00  0.00      RA0  C
ATOM   2650  O   GLY A 283      34.875  28.456 -13.373  1.00  0.00      RA0  O
ATOM   2651  N   LEU A 284      34.425  30.550 -12.656  1.00  0.00      RA0  N
ATOM   2652  H   LEU A 284      34.307  31.168 -11.876  1.00  0.00      RA0  H
ATOM   2653  CA  LEU A 284      34.368  31.156 -13.992  1.00  0.00      RA0  C
ATOM   2654  CB  LEU A 284      32.943  31.551 -14.376  1.00  0.00      RA0  C
ATOM   2655  CG  LEU A 284      31.933  30.408 -14.453  1.00  0.00      RA0  C
ATOM   2656  CD1 LEU A 284      30.537  30.948 -14.756  1.00  0.00      RA0  C
ATOM   2657  CD2 LEU A 284      32.347  29.327 -15.451  1.00  0.00      RA0  C
ATOM   2658  C   LEU A 284      35.194  32.425 -13.939  1.00  0.00      RA0  C
ATOM   2659  O   LEU A 284      35.170  33.133 -12.939  1.00  0.00      RA0  O
ATOM   2660  N   VAL A 285      35.932  32.657 -15.018  1.00  0.00      RA0  N
ATOM   2661  H   VAL A 285      35.893  32.010 -15.782  1.00  0.00      RA0  H
ATOM   2662  CA  VAL A 285      36.717  33.865 -15.231  1.00  0.00      RA0  C
ATOM   2663  CB  VAL A 285      38.198  33.473 -15.268  1.00  0.00      RA0  C
ATOM   2664  CG1 VAL A 285      39.080  34.573 -15.859  1.00  0.00      RA0  C
ATOM   2665  CG2 VAL A 285      38.671  33.012 -13.888  1.00  0.00      RA0  C
ATOM   2666  C   VAL A 285      36.307  34.525 -16.554  1.00  0.00      RA0  C
ATOM   2667  O   VAL A 285      36.271  33.894 -17.616  1.00  0.00      RA0  O
ATOM   2668  N   MSE A 286      36.020  35.818 -16.490  1.00  0.00      RA0  N
ATOM   2669  H   MSE A 286      36.100  36.312 -15.619  1.00  0.00      RA0  H
ATOM   2670  CA  MSE A 286      35.698  36.579 -17.670  1.00  0.00      RA0  C
ATOM   2671  CB  MSE A 286      34.251  37.051 -17.626  1.00  0.00      RA0  C
ATOM   2672  CG  MSE A 286      33.827  37.720 -18.931  1.00  0.00      RA0  C
ATOM   2673  SE  MSE A 286      32.117  38.263 -18.862  1.00  0.00      RA0  S
ATOM   2674  CE  MSE A 286      32.324  39.485 -17.567  1.00  0.00      RA0  C
ATOM   2675  C   MSE A 286      36.644  37.771 -17.754  1.00  0.00      RA0  C
ATOM   2676  O   MSE A 286      36.491  38.724 -17.011  1.00  0.00      RA0  O
ATOM   2677  N   THR A 287      37.660  37.670 -18.609  1.00  0.00      RA0  N
ATOM   2678  H   THR A 287      37.821  36.824 -19.117  1.00  0.00      RA0  H
ATOM   2679  CA  THR A 287      38.602  38.789 -18.835  1.00  0.00      RA0  C
ATOM   2680  CB  THR A 287      39.807  38.094 -19.427  1.00  0.00      RA0  C
ATOM   2681  OG1 THR A 287      39.686  36.706 -19.079  1.00  0.00      RA0  O
ATOM   2682  HG1 THR A 287      40.516  36.299 -19.298  1.00  0.00      RA0  H
ATOM   2683  CG2 THR A 287      41.131  38.683 -18.937  1.00  0.00      RA0  C
ATOM   2684  C   THR A 287      38.007  39.900 -19.698  1.00  0.00      RA0  C
ATOM   2685  O   THR A 287      38.496  41.041 -19.694  1.00  0.00      RA0  O
ATOM   2686  N   GLU A 288      36.976  39.563 -20.459  1.00  0.00      RA0  N
ATOM   2687  H   GLU A 288      36.573  38.656 -20.365  1.00  0.00      RA0  H
ATOM   2688  CA  GLU A 288      36.258  40.542 -21.252  1.00  0.00      RA0  C
ATOM   2689  CB  GLU A 288      35.281  39.841 -22.222  1.00  0.00      RA0  C
ATOM   2690  CG  GLU A 288      35.088  40.394 -23.660  1.00  0.00      RA0  C
ATOM   2691  CD  GLU A 288      33.899  41.348 -23.808  1.00  0.00      RA0  C
ATOM   2692  OE1 GLU A 288      33.949  42.431 -23.236  1.00  0.00      RA0  O
ATOM   2693  OE2 GLU A 288      32.924  41.031 -24.510  1.00  0.00      RA0  O
ATOM   2694  C   GLU A 288      35.578  41.524 -20.326  1.00  0.00      RA0  C
ATOM   2695  O   GLU A 288      35.261  41.196 -19.186  1.00  0.00      RA0  O
ATOM   2696  N   LYS A 289      35.355  42.734 -20.814  1.00  0.00      RA0  N
ATOM   2697  H   LYS A 289      35.318  42.810 -21.814  1.00  0.00      RA0  H
ATOM   2698  CA  LYS A 289      34.808  43.781 -19.965  1.00  0.00      RA0  C
ATOM   2699  CB  LYS A 289      35.053  45.148 -20.583  1.00  0.00      RA0  C
ATOM   2700  CG  LYS A 289      36.566  45.407 -20.526  1.00  0.00      RA0  C
ATOM   2701  CD  LYS A 289      37.103  45.569 -19.092  1.00  0.00      RA0  C
ATOM   2702  CE  LYS A 289      38.173  44.566 -18.618  1.00  0.00      RA0  C
ATOM   2703  NZ  LYS A 289      37.624  43.219 -18.380  1.00  0.00      RA0  N
ATOM   2704  HZ1 LYS A 289      38.066  42.824 -17.527  1.00  0.00      RA0  H
ATOM   2705  HZ2 LYS A 289      36.593  43.254 -18.233  1.00  0.00      RA0  H
ATOM   2706  HZ3 LYS A 289      37.853  42.578 -19.173  1.00  0.00      RA0  H
ATOM   2707  C   LYS A 289      33.379  43.426 -19.595  1.00  0.00      RA0  C
ATOM   2708  O   LYS A 289      32.632  42.874 -20.400  1.00  0.00      RA0  O
ATOM   2709  N   GLY A 290      33.013  43.721 -18.356  1.00  0.00      RA0  N
ATOM   2710  H   GLY A 290      33.592  44.287 -17.759  1.00  0.00      RA0  H
ATOM   2711  CA  GLY A 290      31.687  43.389 -17.865  1.00  0.00      RA0  C
ATOM   2712  C   GLY A 290      31.833  42.752 -16.507  1.00  0.00      RA0  C
ATOM   2713  O   GLY A 290      32.950  42.444 -16.062  1.00  0.00      RA0  O
ATOM   2714  N   VAL A 291      30.708  42.562 -15.838  1.00  0.00      RA0  N
ATOM   2715  H   VAL A 291      29.830  42.844 -16.223  1.00  0.00      RA0  H
ATOM   2716  CA  VAL A 291      30.709  41.920 -14.517  1.00  0.00      RA0  C
ATOM   2717  CB  VAL A 291      30.434  42.923 -13.378  1.00  0.00      RA0  C
ATOM   2718  CG1 VAL A 291      30.590  42.268 -12.000  1.00  0.00      RA0  C
ATOM   2719  CG2 VAL A 291      31.319  44.169 -13.467  1.00  0.00      RA0  C
ATOM   2720  C   VAL A 291      29.698  40.769 -14.489  1.00  0.00      RA0  C
ATOM   2721  O   VAL A 291      28.548  40.905 -14.924  1.00  0.00      RA0  O
ATOM   2722  N   LEU A 292      30.166  39.625 -14.000  1.00  0.00      RA0  N
ATOM   2723  H   LEU A 292      31.047  39.673 -13.536  1.00  0.00      RA0  H
ATOM   2724  CA  LEU A 292      29.327  38.462 -13.794  1.00  0.00      RA0  C
ATOM   2725  CB  LEU A 292      30.202  37.229 -13.567  1.00  0.00      RA0  C
ATOM   2726  CG  LEU A 292      31.059  36.875 -14.783  1.00  0.00      RA0  C
ATOM   2727  CD1 LEU A 292      32.091  35.791 -14.468  1.00  0.00      RA0  C
ATOM   2728  CD2 LEU A 292      30.194  36.510 -15.989  1.00  0.00      RA0  C
ATOM   2729  C   LEU A 292      28.431  38.707 -12.569  1.00  0.00      RA0  C
ATOM   2730  O   LEU A 292      28.914  39.162 -11.524  1.00  0.00      RA0  O
ATOM   2731  N   ARG A 293      27.134  38.411 -12.709  1.00  0.00      RA0  N
ATOM   2732  H   ARG A 293      26.821  37.937 -13.528  1.00  0.00      RA0  H
ATOM   2733  CA  ARG A 293      26.157  38.651 -11.644  1.00  0.00      RA0  C
ATOM   2734  CB  ARG A 293      24.962  39.481 -12.097  1.00  0.00      RA0  C
ATOM   2735  CG  ARG A 293      25.136  40.558 -13.170  1.00  0.00      RA0  C
ATOM   2736  CD  ARG A 293      23.992  41.589 -13.132  1.00  0.00      RA0  C
ATOM   2737  NE  ARG A 293      22.748  41.031 -12.583  1.00  0.00      RA0  N
ATOM   2738  HE  ARG A 293      22.276  40.335 -13.122  1.00  0.00      RA0  H
ATOM   2739  CZ  ARG A 293      22.356  41.356 -11.323  1.00  0.00      RA0  C
ATOM   2740  NH1 ARG A 293      23.015  42.292 -10.641  1.00  0.00      RA0  N
ATOM   2741 HH11 ARG A 293      22.807  42.529  -9.686  1.00  0.00      RA0  H
ATOM   2742 HH12 ARG A 293      23.779  42.835 -11.027  1.00  0.00      RA0  H
ATOM   2743  NH2 ARG A 293      21.322  40.704 -10.770  1.00  0.00      RA0  N
ATOM   2744 HH21 ARG A 293      21.000  40.918  -9.843  1.00  0.00      RA0  H
ATOM   2745 HH22 ARG A 293      20.851  39.969 -11.257  1.00  0.00      RA0  H
ATOM   2746  C   ARG A 293      25.599  37.355 -11.079  1.00  0.00      RA0  C
ATOM   2747  O   ARG A 293      25.424  36.381 -11.806  1.00  0.00      RA0  O
ATOM   2748  N   ASN A 294      25.240  37.378  -9.799  1.00  0.00      RA0  N
ATOM   2749  H   ASN A 294      25.496  38.171  -9.248  1.00  0.00      RA0  H
ATOM   2750  CA  ASN A 294      24.497  36.266  -9.191  1.00  0.00      RA0  C
ATOM   2751  CB  ASN A 294      23.950  36.605  -7.804  1.00  0.00      RA0  C
ATOM   2752  CG  ASN A 294      25.046  36.971  -6.832  1.00  0.00      RA0  C
ATOM   2753  OD1 ASN A 294      26.239  36.841  -7.101  1.00  0.00      RA0  O
ATOM   2754  ND2 ASN A 294      24.563  37.485  -5.686  1.00  0.00      RA0  N
ATOM   2755 HD21 ASN A 294      23.569  37.530  -5.555  1.00  0.00      RA0  H
ATOM   2756 HD22 ASN A 294      25.128  37.836  -4.939  1.00  0.00      RA0  H
ATOM   2757  C   ASN A 294      23.291  35.885 -10.049  1.00  0.00      RA0  C
ATOM   2758  O   ASN A 294      22.611  36.762 -10.617  1.00  0.00      RA0  O
ATOM   2759  N   GLU A 295      23.046  34.590 -10.131  1.00  0.00      RA0  N
ATOM   2760  H   GLU A 295      23.664  33.961  -9.664  1.00  0.00      RA0  H
ATOM   2761  CA  GLU A 295      21.881  34.003 -10.797  1.00  0.00      RA0  C
ATOM   2762  CB  GLU A 295      20.570  34.601 -10.275  1.00  0.00      RA0  C
ATOM   2763  CG  GLU A 295      20.441  34.535  -8.752  1.00  0.00      RA0  C
ATOM   2764  CD  GLU A 295      19.687  35.764  -8.284  1.00  0.00      RA0  C
ATOM   2765  OE1 GLU A 295      18.461  35.779  -8.386  1.00  0.00      RA0  O
ATOM   2766  OE2 GLU A 295      20.336  36.710  -7.831  1.00  0.00      RA0  O
ATOM   2767  C   GLU A 295      21.911  34.023 -12.341  1.00  0.00      RA0  C
ATOM   2768  O   GLU A 295      20.986  33.530 -12.981  1.00  0.00      RA0  O
ATOM   2769  N   LEU A 296      22.949  34.586 -12.954  1.00  0.00      RA0  N
ATOM   2770  H   LEU A 296      23.676  34.995 -12.401  1.00  0.00      RA0  H
ATOM   2771  CA  LEU A 296      23.110  34.493 -14.398  1.00  0.00      RA0  C
ATOM   2772  CB  LEU A 296      24.352  35.308 -14.780  1.00  0.00      RA0  C
ATOM   2773  CG  LEU A 296      24.551  35.635 -16.262  1.00  0.00      RA0  C
ATOM   2774  CD1 LEU A 296      23.432  36.516 -16.819  1.00  0.00      RA0  C
ATOM   2775  CD2 LEU A 296      25.916  36.281 -16.501  1.00  0.00      RA0  C
ATOM   2776  C   LEU A 296      23.217  33.013 -14.834  1.00  0.00      RA0  C
ATOM   2777  O   LEU A 296      23.923  32.228 -14.197  1.00  0.00      RA0  O
ATOM   2778  N   PRO A 297      22.509  32.611 -15.885  1.00  0.00      RA0  N
ATOM   2779  CD  PRO A 297      21.462  33.365 -16.557  1.00  0.00      RA0  C
ATOM   2780  CA  PRO A 297      22.690  31.265 -16.443  1.00  0.00      RA0  C
ATOM   2781  CB  PRO A 297      21.585  31.186 -17.501  1.00  0.00      RA0  C
ATOM   2782  CG  PRO A 297      20.578  32.281 -17.153  1.00  0.00      RA0  C
ATOM   2783  C   PRO A 297      24.068  31.043 -17.084  1.00  0.00      RA0  C
ATOM   2784  O   PRO A 297      24.695  31.984 -17.585  1.00  0.00      RA0  O
ATOM   2785  N   VAL A 298      24.496  29.790 -17.072  1.00  0.00      RA0  N
ATOM   2786  H   VAL A 298      23.909  29.075 -16.681  1.00  0.00      RA0  H
ATOM   2787  CA  VAL A 298      25.767  29.376 -17.650  1.00  0.00      RA0  C
ATOM   2788  CB  VAL A 298      26.715  28.918 -16.538  1.00  0.00      RA0  C
ATOM   2789  CG1 VAL A 298      28.072  28.512 -17.106  1.00  0.00      RA0  C
ATOM   2790  CG2 VAL A 298      26.840  29.961 -15.430  1.00  0.00      RA0  C
ATOM   2791  C   VAL A 298      25.457  28.200 -18.559  1.00  0.00      RA0  C
ATOM   2792  O   VAL A 298      24.972  27.172 -18.079  1.00  0.00      RA0  O
ATOM   2793  N   ARG A 299      25.730  28.330 -19.853  1.00  0.00      RA0  N
ATOM   2794  H   ARG A 299      26.209  29.133 -20.203  1.00  0.00      RA0  H
ATOM   2795  CA  ARG A 299      25.339  27.304 -20.783  1.00  0.00      RA0  C
ATOM   2796  CB  ARG A 299      24.383  27.849 -21.834  1.00  0.00      RA0  C
ATOM   2797  CG  ARG A 299      23.057  28.219 -21.197  1.00  0.00      RA0  C
ATOM   2798  CD  ARG A 299      22.002  28.647 -22.206  1.00  0.00      RA0  C
ATOM   2799  NE  ARG A 299      20.746  28.789 -21.489  1.00  0.00      RA0  N
ATOM   2800  HE  ARG A 299      20.436  27.990 -20.950  1.00  0.00      RA0  H
ATOM   2801  CZ  ARG A 299      20.093  29.975 -21.410  1.00  0.00      RA0  C
ATOM   2802  NH1 ARG A 299      20.504  31.011 -22.179  1.00  0.00      RA0  N
ATOM   2803 HH11 ARG A 299      20.066  31.912 -22.154  1.00  0.00      RA0  H
ATOM   2804 HH12 ARG A 299      21.282  30.910 -22.809  1.00  0.00      RA0  H
ATOM   2805  NH2 ARG A 299      19.058  30.077 -20.553  1.00  0.00      RA0  N
ATOM   2806 HH21 ARG A 299      18.450  30.862 -20.450  1.00  0.00      RA0  H
ATOM   2807 HH22 ARG A 299      18.887  29.298 -19.912  1.00  0.00      RA0  H
ATOM   2808  C   ARG A 299      26.519  26.656 -21.488  1.00  0.00      RA0  C
ATOM   2809  O   ARG A 299      27.532  27.302 -21.806  1.00  0.00      RA0  O
ATOM   2810  N   PHE A 300      26.362  25.362 -21.718  1.00  0.00      RA0  N
ATOM   2811  H   PHE A 300      25.522  24.875 -21.453  1.00  0.00      RA0  H
ATOM   2812  CA  PHE A 300      27.330  24.589 -22.461  1.00  0.00      RA0  C
ATOM   2813  CB  PHE A 300      28.558  24.258 -21.598  1.00  0.00      RA0  C
ATOM   2814  CG  PHE A 300      28.184  23.441 -20.378  1.00  0.00      RA0  C
ATOM   2815  CD1 PHE A 300      27.728  24.070 -19.223  1.00  0.00      RA0  C
ATOM   2816  CD2 PHE A 300      28.313  22.056 -20.401  1.00  0.00      RA0  C
ATOM   2817  CE1 PHE A 300      27.420  23.322 -18.093  1.00  0.00      RA0  C
ATOM   2818  CE2 PHE A 300      28.006  21.307 -19.271  1.00  0.00      RA0  C
ATOM   2819  CZ  PHE A 300      27.572  21.941 -18.113  1.00  0.00      RA0  C
ATOM   2820  C   PHE A 300      26.674  23.306 -22.983  1.00  0.00      RA0  C
ATOM   2821  O   PHE A 300      25.535  22.967 -22.621  1.00  0.00      RA0  O
ATOM   2822  N   THR A 301      27.376  22.629 -23.884  1.00  0.00      RA0  N
ATOM   2823  H   THR A 301      28.280  22.910 -24.200  1.00  0.00      RA0  H
ATOM   2824  CA  THR A 301      26.934  21.344 -24.416  1.00  0.00      RA0  C
ATOM   2825  CB  THR A 301      26.796  21.601 -25.899  1.00  0.00      RA0  C
ATOM   2826  OG1 THR A 301      26.372  22.963 -26.069  1.00  0.00      RA0  O
ATOM   2827  HG1 THR A 301      26.254  23.090 -27.001  1.00  0.00      RA0  H
ATOM   2828  CG2 THR A 301      25.852  20.618 -26.590  1.00  0.00      RA0  C
ATOM   2829  C   THR A 301      27.989  20.306 -24.065  1.00  0.00      RA0  C
ATOM   2830  O   THR A 301      29.174  20.558 -24.288  1.00  0.00      RA0  O
ATOM   2831  N   ASP A 302      27.580  19.152 -23.528  1.00  0.00      RA0  N
ATOM   2832  H   ASP A 302      26.609  18.912 -23.479  1.00  0.00      RA0  H
ATOM   2833  CA  ASP A 302      28.564  18.123 -23.156  1.00  0.00      RA0  C
ATOM   2834  CB  ASP A 302      27.982  17.209 -22.072  1.00  0.00      RA0  C
ATOM   2835  CG  ASP A 302      27.503  15.917 -22.701  1.00  0.00      RA0  C
ATOM   2836  OD1 ASP A 302      26.586  15.940 -23.511  1.00  0.00      RA0  O
ATOM   2837  OD2 ASP A 302      28.101  14.881 -22.440  1.00  0.00      RA0  O
ATOM   2838  C   ASP A 302      28.993  17.345 -24.374  1.00  0.00      RA0  C
ATOM   2839  O   ASP A 302      28.489  17.576 -25.474  1.00  0.00      RA0  O
ATOM   2840  N   ALA A 303      29.948  16.438 -24.178  1.00  0.00      RA0  N
ATOM   2841  H   ALA A 303      30.076  16.116 -23.239  1.00  0.00      RA0  H
ATOM   2842  CA  ALA A 303      30.554  15.735 -25.303  1.00  0.00      RA0  C
ATOM   2843  CB  ALA A 303      31.694  14.837 -24.821  1.00  0.00      RA0  C
ATOM   2844  C   ALA A 303      29.544  14.886 -26.056  1.00  0.00      RA0  C
ATOM   2845  O   ALA A 303      29.715  14.642 -27.238  1.00  0.00      RA0  O
ATOM   2846  N   GLN A 304      28.482  14.467 -25.370  1.00  0.00      RA0  N
ATOM   2847  H   GLN A 304      28.327  14.778 -24.428  1.00  0.00      RA0  H
ATOM   2848  CA  GLN A 304      27.435  13.648 -25.963  1.00  0.00      RA0  C
ATOM   2849  CB  GLN A 304      26.868  12.648 -24.958  1.00  0.00      RA0  C
ATOM   2850  CG  GLN A 304      27.419  11.233 -25.183  1.00  0.00      RA0  C
ATOM   2851  CD  GLN A 304      28.911  11.136 -24.894  1.00  0.00      RA0  C
ATOM   2852  OE1 GLN A 304      29.325  10.684 -23.834  1.00  0.00      RA0  O
ATOM   2853  NE2 GLN A 304      29.709  11.504 -25.917  1.00  0.00      RA0  N
ATOM   2854 HE21 GLN A 304      29.335  11.914 -26.751  1.00  0.00      RA0  H
ATOM   2855 HE22 GLN A 304      30.701  11.400 -25.858  1.00  0.00      RA0  H
ATOM   2856  C   GLN A 304      26.352  14.498 -26.663  1.00  0.00      RA0  C
ATOM   2857  O   GLN A 304      25.423  13.951 -27.245  1.00  0.00      RA0  O
ATOM   2858  N   GLY A 305      26.476  15.823 -26.599  1.00  0.00      RA0  N
ATOM   2859  H   GLY A 305      27.161  16.212 -25.980  1.00  0.00      RA0  H
ATOM   2860  CA  GLY A 305      25.537  16.742 -27.241  1.00  0.00      RA0  C
ATOM   2861  C   GLY A 305      24.366  17.210 -26.386  1.00  0.00      RA0  C
ATOM   2862  O   GLY A 305      23.473  17.922 -26.886  1.00  0.00      RA0  O
ATOM   2863  N   ASN A 306      24.350  16.828 -25.110  1.00  0.00      RA0  N
ATOM   2864  H   ASN A 306      25.163  16.389 -24.727  1.00  0.00      RA0  H
ATOM   2865  CA  ASN A 306      23.293  17.265 -24.215  1.00  0.00      RA0  C
ATOM   2866  CB  ASN A 306      23.329  16.526 -22.876  1.00  0.00      RA0  C
ATOM   2867  CG  ASN A 306      23.101  15.041 -23.030  1.00  0.00      RA0  C
ATOM   2868  OD1 ASN A 306      21.979  14.576 -23.209  1.00  0.00      RA0  O
ATOM   2869  ND2 ASN A 306      24.229  14.316 -22.919  1.00  0.00      RA0  N
ATOM   2870 HD21 ASN A 306      25.119  14.779 -22.793  1.00  0.00      RA0  H
ATOM   2871 HD22 ASN A 306      24.260  13.320 -22.960  1.00  0.00      RA0  H
ATOM   2872  C   ASN A 306      23.555  18.737 -23.892  1.00  0.00      RA0  C
ATOM   2873  O   ASN A 306      24.662  19.087 -23.502  1.00  0.00      RA0  O
ATOM   2874  N   GLN A 307      22.558  19.592 -24.094  1.00  0.00      RA0  N
ATOM   2875  H   GLN A 307      21.655  19.227 -24.310  1.00  0.00      RA0  H
ATOM   2876  CA  GLN A 307      22.691  21.008 -23.702  1.00  0.00      RA0  C
ATOM   2877  CB  GLN A 307      21.764  21.847 -24.569  1.00  0.00      RA0  C
ATOM   2878  CG  GLN A 307      22.132  21.626 -26.035  1.00  0.00      RA0  C
ATOM   2879  CD  GLN A 307      21.073  22.215 -26.935  1.00  0.00      RA0  C
ATOM   2880  OE1 GLN A 307      20.580  23.318 -26.730  1.00  0.00      RA0  O
ATOM   2881  NE2 GLN A 307      20.743  21.400 -27.952  1.00  0.00      RA0  N
ATOM   2882 HE21 GLN A 307      21.199  20.513 -28.048  1.00  0.00      RA0  H
ATOM   2883 HE22 GLN A 307      20.047  21.655 -28.622  1.00  0.00      RA0  H
ATOM   2884  C   GLN A 307      22.391  21.139 -22.219  1.00  0.00      RA0  C
ATOM   2885  O   GLN A 307      21.406  20.566 -21.713  1.00  0.00      RA0  O
ATOM   2886  N   HIS A 308      23.245  21.895 -21.530  1.00  0.00      RA0  N
ATOM   2887  H   HIS A 308      23.928  22.439 -22.012  1.00  0.00      RA0  H
ATOM   2888  CA  HIS A 308      23.174  22.063 -20.094  1.00  0.00      RA0  C
ATOM   2889  CB  HIS A 308      24.331  21.333 -19.425  1.00  0.00      RA0  C
ATOM   2890  CG  HIS A 308      24.072  19.842 -19.440  1.00  0.00      RA0  C
ATOM   2891  ND1 HIS A 308      22.871  19.284 -19.697  1.00  0.00      RA0  N
ATOM   2892  HD1 HIS A 308      22.046  19.742 -19.979  1.00  0.00      RA0  H
ATOM   2893  CD2 HIS A 308      24.989  18.821 -19.169  1.00  0.00      RA0  C
ATOM   2894  NE2 HIS A 308      24.322  17.644 -19.259  1.00  0.00      RA0  N
ATOM   2895  CE1 HIS A 308      23.022  17.928 -19.583  1.00  0.00      RA0  C
ATOM   2896  C   HIS A 308      23.109  23.530 -19.723  1.00  0.00      RA0  C
ATOM   2897  O   HIS A 308      23.609  24.399 -20.439  1.00  0.00      RA0  O
ATOM   2898  N   GLU A 309      22.458  23.777 -18.599  1.00  0.00      RA0  N
ATOM   2899  H   GLU A 309      22.043  23.055 -18.045  1.00  0.00      RA0  H
ATOM   2900  CA  GLU A 309      22.377  25.103 -18.018  1.00  0.00      RA0  C
ATOM   2901  CB  GLU A 309      21.025  25.746 -18.353  1.00  0.00      RA0  C
ATOM   2902  CG  GLU A 309      20.890  27.200 -17.891  1.00  0.00      RA0  C
ATOM   2903  CD  GLU A 309      19.694  27.852 -18.564  1.00  0.00      RA0  C
ATOM   2904  OE1 GLU A 309      19.225  27.353 -19.582  1.00  0.00      RA0  O
ATOM   2905  OE2 GLU A 309      19.253  28.907 -18.123  1.00  0.00      RA0  O
ATOM   2906  C   GLU A 309      22.650  25.033 -16.528  1.00  0.00      RA0  C
ATOM   2907  O   GLU A 309      21.931  24.375 -15.789  1.00  0.00      RA0  O
ATOM   2908  N   GLY A 310      23.709  25.710 -16.106  1.00  0.00      RA0  N
ATOM   2909  H   GLY A 310      24.195  26.265 -16.769  1.00  0.00      RA0  H
ATOM   2910  CA  GLY A 310      23.991  25.941 -14.712  1.00  0.00      RA0  C
ATOM   2911  C   GLY A 310      23.645  27.360 -14.335  1.00  0.00      RA0  C
ATOM   2912  O   GLY A 310      22.960  28.061 -15.068  1.00  0.00      RA0  O
ATOM   2913  N   ILE A 311      24.158  27.787 -13.192  1.00  0.00      RA0  N
ATOM   2914  H   ILE A 311      24.730  27.187 -12.626  1.00  0.00      RA0  H
ATOM   2915  CA  ILE A 311      23.850  29.107 -12.679  1.00  0.00      RA0  C
ATOM   2916  CB  ILE A 311      22.547  29.013 -11.872  1.00  0.00      RA0  C
ATOM   2917  CG2 ILE A 311      22.663  27.994 -10.734  1.00  0.00      RA0  C
ATOM   2918  CG1 ILE A 311      22.063  30.377 -11.391  1.00  0.00      RA0  C
ATOM   2919  CD1 ILE A 311      20.736  30.286 -10.637  1.00  0.00      RA0  C
ATOM   2920  C   ILE A 311      24.996  29.670 -11.857  1.00  0.00      RA0  C
ATOM   2921  O   ILE A 311      25.632  28.948 -11.116  1.00  0.00      RA0  O
ATOM   2922  N   ILE A 312      25.275  30.961 -12.016  1.00  0.00      RA0  N
ATOM   2923  H   ILE A 312      24.701  31.497 -12.635  1.00  0.00      RA0  H
ATOM   2924  CA  ILE A 312      26.184  31.649 -11.097  1.00  0.00      RA0  C
ATOM   2925  CB  ILE A 312      26.554  33.019 -11.666  1.00  0.00      RA0  C
ATOM   2926  CG2 ILE A 312      27.362  33.856 -10.677  1.00  0.00      RA0  C
ATOM   2927  CG1 ILE A 312      27.299  32.840 -12.987  1.00  0.00      RA0  C
ATOM   2928  CD1 ILE A 312      27.778  34.165 -13.576  1.00  0.00      RA0  C
ATOM   2929  C   ILE A 312      25.583  31.771  -9.706  1.00  0.00      RA0  C
ATOM   2930  O   ILE A 312      24.445  32.273  -9.526  1.00  0.00      RA0  O
ATOM   2931  N   THR A 313      26.355  31.344  -8.720  1.00  0.00      RA0  N
ATOM   2932  H   THR A 313      27.268  30.955  -8.863  1.00  0.00      RA0  H
ATOM   2933  CA  THR A 313      25.942  31.436  -7.336  1.00  0.00      RA0  C
ATOM   2934  CB  THR A 313      26.458  30.169  -6.672  1.00  0.00      RA0  C
ATOM   2935  OG1 THR A 313      27.809  29.935  -7.082  1.00  0.00      RA0  O
ATOM   2936  HG1 THR A 313      28.321  30.185  -6.308  1.00  0.00      RA0  H
ATOM   2937  CG2 THR A 313      25.598  28.968  -7.066  1.00  0.00      RA0  C
ATOM   2938  C   THR A 313      26.412  32.753  -6.728  1.00  0.00      RA0  C
ATOM   2939  O   THR A 313      25.665  33.424  -5.992  1.00  0.00      RA0  O
ATOM   2940  N   SER A 314      27.657  33.130  -7.030  1.00  0.00      RA0  N
ATOM   2941  H   SER A 314      28.269  32.541  -7.562  1.00  0.00      RA0  H
ATOM   2942  CA  SER A 314      28.190  34.438  -6.623  1.00  0.00      RA0  C
ATOM   2943  CB  SER A 314      28.994  34.314  -5.324  1.00  0.00      RA0  C
ATOM   2944  OG  SER A 314      28.201  33.913  -4.198  1.00  0.00      RA0  O
ATOM   2945  HG  SER A 314      28.195  32.949  -4.203  1.00  0.00      RA0  H
ATOM   2946  C   SER A 314      29.105  34.945  -7.690  1.00  0.00      RA0  C
ATOM   2947  O   SER A 314      29.994  34.209  -8.140  1.00  0.00      RA0  O
ATOM   2948  N   GLY A 315      28.901  36.186  -8.097  1.00  0.00      RA0  N
ATOM   2949  H   GLY A 315      28.174  36.747  -7.687  1.00  0.00      RA0  H
ATOM   2950  CA  GLY A 315      29.794  36.828  -9.023  1.00  0.00      RA0  C
ATOM   2951  C   GLY A 315      30.290  38.164  -8.514  1.00  0.00      RA0  C
ATOM   2952  O   GLY A 315      29.679  38.787  -7.626  1.00  0.00      RA0  O
ATOM   2953  N   THR A 316      31.434  38.590  -9.028  1.00  0.00      RA0  N
ATOM   2954  H   THR A 316      31.958  38.060  -9.701  1.00  0.00      RA0  H
ATOM   2955  CA  THR A 316      31.988  39.885  -8.655  1.00  0.00      RA0  C
ATOM   2956  CB  THR A 316      32.462  39.648  -7.210  1.00  0.00      RA0  C
ATOM   2957  OG1 THR A 316      31.572  40.302  -6.307  1.00  0.00      RA0  O
ATOM   2958  HG1 THR A 316      30.705  39.940  -6.492  1.00  0.00      RA0  H
ATOM   2959  CG2 THR A 316      33.935  39.897  -6.892  1.00  0.00      RA0  C
ATOM   2960  C   THR A 316      33.059  40.335  -9.637  1.00  0.00      RA0  C
ATOM   2961  O   THR A 316      33.493  39.572 -10.521  1.00  0.00      RA0  O
ATOM   2962  N   PHE A 317      33.474  41.591  -9.496  1.00  0.00      RA0  N
ATOM   2963  H   PHE A 317      33.056  42.157  -8.786  1.00  0.00      RA0  H
ATOM   2964  CA  PHE A 317      34.704  42.043 -10.130  1.00  0.00      RA0  C
ATOM   2965  CB  PHE A 317      34.574  43.495 -10.596  1.00  0.00      RA0  C
ATOM   2966  CG  PHE A 317      35.867  43.922 -11.248  1.00  0.00      RA0  C
ATOM   2967  CD1 PHE A 317      36.876  44.519 -10.458  1.00  0.00      RA0  C
ATOM   2968  CD2 PHE A 317      36.053  43.690 -12.627  1.00  0.00      RA0  C
ATOM   2969  CE1 PHE A 317      38.103  44.868 -11.048  1.00  0.00      RA0  C
ATOM   2970  CE2 PHE A 317      37.276  44.045 -13.222  1.00  0.00      RA0  C
ATOM   2971  CZ  PHE A 317      38.287  44.621 -12.423  1.00  0.00      RA0  C
ATOM   2972  C   PHE A 317      35.833  41.884  -9.098  1.00  0.00      RA0  C
ATOM   2973  O   PHE A 317      35.757  42.443  -7.987  1.00  0.00      RA0  O
ATOM   2974  N   SER A 318      36.827  41.062  -9.440  1.00  0.00      RA0  N
ATOM   2975  H   SER A 318      36.854  40.706 -10.376  1.00  0.00      RA0  H
ATOM   2976  CA  SER A 318      37.974  40.804  -8.559  1.00  0.00      RA0  C
ATOM   2977  CB  SER A 318      38.676  39.530  -9.044  1.00  0.00      RA0  C
ATOM   2978  OG  SER A 318      39.954  39.346  -8.424  1.00  0.00      RA0  O
ATOM   2979  HG  SER A 318      39.792  39.199  -7.491  1.00  0.00      RA0  H
ATOM   2980  C   SER A 318      38.959  41.989  -8.500  1.00  0.00      RA0  C
ATOM   2981  O   SER A 318      39.617  42.278  -9.506  1.00  0.00      RA0  O
ATOM   2982  N   PRO A 319      39.077  42.671  -7.354  1.00  0.00      RA0  N
ATOM   2983  CD  PRO A 319      38.279  42.506  -6.151  1.00  0.00      RA0  C
ATOM   2984  CA  PRO A 319      40.064  43.743  -7.245  1.00  0.00      RA0  C
ATOM   2985  CB  PRO A 319      39.790  44.313  -5.848  1.00  0.00      RA0  C
ATOM   2986  CG  PRO A 319      38.370  43.874  -5.493  1.00  0.00      RA0  C
ATOM   2987  C   PRO A 319      41.499  43.247  -7.414  1.00  0.00      RA0  C
ATOM   2988  O   PRO A 319      42.308  43.949  -7.980  1.00  0.00      RA0  O
ATOM   2989  N   THR A 320      41.809  42.052  -6.922  1.00  0.00      RA0  N
ATOM   2990  H   THR A 320      41.153  41.479  -6.428  1.00  0.00      RA0  H
ATOM   2991  CA  THR A 320      43.177  41.529  -7.035  1.00  0.00      RA0  C
ATOM   2992  CB  THR A 320      43.269  40.373  -6.054  1.00  0.00      RA0  C
ATOM   2993  OG1 THR A 320      42.613  40.761  -4.843  1.00  0.00      RA0  O
ATOM   2994  HG1 THR A 320      41.771  40.290  -4.826  1.00  0.00      RA0  H
ATOM   2995  CG2 THR A 320      44.712  39.943  -5.787  1.00  0.00      RA0  C
ATOM   2996  C   THR A 320      43.516  41.153  -8.466  1.00  0.00      RA0  C
ATOM   2997  O   THR A 320      44.624  41.454  -8.958  1.00  0.00      RA0  O
ATOM   2998  N   LEU A 321      42.585  40.511  -9.159  1.00  0.00      RA0  N
ATOM   2999  H   LEU A 321      41.676  40.344  -8.769  1.00  0.00      RA0  H
ATOM   3000  CA  LEU A 321      42.878  40.035 -10.511  1.00  0.00      RA0  C
ATOM   3001  CB  LEU A 321      42.069  38.777 -10.808  1.00  0.00      RA0  C
ATOM   3002  CG  LEU A 321      42.390  37.640  -9.843  1.00  0.00      RA0  C
ATOM   3003  CD1 LEU A 321      41.418  36.471  -9.985  1.00  0.00      RA0  C
ATOM   3004  CD2 LEU A 321      43.844  37.202  -9.977  1.00  0.00      RA0  C
ATOM   3005  C   LEU A 321      42.640  41.067 -11.603  1.00  0.00      RA0  C
ATOM   3006  O   LEU A 321      43.277  41.029 -12.647  1.00  0.00      RA0  O
ATOM   3007  N   GLY A 322      41.710  41.986 -11.366  1.00  0.00      RA0  N
ATOM   3008  H   GLY A 322      41.234  41.966 -10.485  1.00  0.00      RA0  H
ATOM   3009  CA  GLY A 322      41.354  43.001 -12.326  1.00  0.00      RA0  C
ATOM   3010  C   GLY A 322      40.411  42.552 -13.429  1.00  0.00      RA0  C
ATOM   3011  O   GLY A 322      40.387  43.142 -14.494  1.00  0.00      RA0  O
ATOM   3012  N   TYR A 323      39.611  41.518 -13.164  1.00  0.00      RA0  N
ATOM   3013  H   TYR A 323      39.666  41.084 -12.264  1.00  0.00      RA0  H
ATOM   3014  CA  TYR A 323      38.576  41.082 -14.083  1.00  0.00      RA0  C
ATOM   3015  CB  TYR A 323      39.144  40.200 -15.214  1.00  0.00      RA0  C
ATOM   3016  CG  TYR A 323      40.018  39.067 -14.711  1.00  0.00      RA0  C
ATOM   3017  CD1 TYR A 323      39.463  37.973 -14.054  1.00  0.00      RA0  C
ATOM   3018  CE1 TYR A 323      40.275  36.931 -13.625  1.00  0.00      RA0  C
ATOM   3019  CD2 TYR A 323      41.391  39.114 -14.926  1.00  0.00      RA0  C
ATOM   3020  CE2 TYR A 323      42.202  38.065 -14.508  1.00  0.00      RA0  C
ATOM   3021  CZ  TYR A 323      41.643  36.968 -13.863  1.00  0.00      RA0  C
ATOM   3022  OH  TYR A 323      42.440  35.917 -13.458  1.00  0.00      RA0  O
ATOM   3023  HH  TYR A 323      43.352  36.128 -13.616  1.00  0.00      RA0  H
ATOM   3024  C   TYR A 323      37.495  40.349 -13.273  1.00  0.00      RA0  C
ATOM   3025  O   TYR A 323      37.658  40.139 -12.075  1.00  0.00      RA0  O
ATOM   3026  N   SER A 324      36.418  39.952 -13.952  1.00  0.00      RA0  N
ATOM   3027  H   SER A 324      36.418  39.975 -14.952  1.00  0.00      RA0  H
ATOM   3028  CA  SER A 324      35.267  39.346 -13.283  1.00  0.00      RA0  C
ATOM   3029  CB  SER A 324      33.991  39.628 -14.061  1.00  0.00      RA0  C
ATOM   3030  OG  SER A 324      33.675  41.012 -13.888  1.00  0.00      RA0  O
ATOM   3031  HG  SER A 324      33.658  41.422 -14.751  1.00  0.00      RA0  H
ATOM   3032  C   SER A 324      35.474  37.865 -12.982  1.00  0.00      RA0  C
ATOM   3033  O   SER A 324      36.028  37.139 -13.800  1.00  0.00      RA0  O
ATOM   3034  N   ILE A 325      35.016  37.433 -11.809  1.00  0.00      RA0  N
ATOM   3035  H   ILE A 325      34.503  38.037 -11.193  1.00  0.00      RA0  H
ATOM   3036  CA  ILE A 325      35.057  36.023 -11.440  1.00  0.00      RA0  C
ATOM   3037  CB  ILE A 325      36.153  35.754 -10.407  1.00  0.00      RA0  C
ATOM   3038  CG2 ILE A 325      37.559  35.921 -10.988  1.00  0.00      RA0  C
ATOM   3039  CG1 ILE A 325      35.918  36.618  -9.168  1.00  0.00      RA0  C
ATOM   3040  CD1 ILE A 325      36.821  36.234  -8.001  1.00  0.00      RA0  C
ATOM   3041  C   ILE A 325      33.720  35.598 -10.854  1.00  0.00      RA0  C
ATOM   3042  O   ILE A 325      32.936  36.431 -10.374  1.00  0.00      RA0  O
ATOM   3043  N   ALA A 326      33.504  34.293 -10.824  1.00  0.00      RA0  N
ATOM   3044  H   ALA A 326      34.141  33.637 -11.239  1.00  0.00      RA0  H
ATOM   3045  CA  ALA A 326      32.285  33.768 -10.225  1.00  0.00      RA0  C
ATOM   3046  CB  ALA A 326      31.139  33.809 -11.236  1.00  0.00      RA0  C
ATOM   3047  C   ALA A 326      32.440  32.346  -9.779  1.00  0.00      RA0  C
ATOM   3048  O   ALA A 326      33.253  31.591 -10.332  1.00  0.00      RA0  O
ATOM   3049  N   LEU A 327      31.649  31.977  -8.775  1.00  0.00      RA0  N
ATOM   3050  H   LEU A 327      31.006  32.649  -8.410  1.00  0.00      RA0  H
ATOM   3051  CA  LEU A 327      31.360  30.590  -8.485  1.00  0.00      RA0  C
ATOM   3052  CB  LEU A 327      31.271  30.334  -6.981  1.00  0.00      RA0  C
ATOM   3053  CG  LEU A 327      32.631  30.491  -6.299  1.00  0.00      RA0  C
ATOM   3054  CD1 LEU A 327      32.591  30.101  -4.821  1.00  0.00      RA0  C
ATOM   3055  CD2 LEU A 327      33.728  29.747  -7.053  1.00  0.00      RA0  C
ATOM   3056  C   LEU A 327      30.035  30.255  -9.205  1.00  0.00      RA0  C
ATOM   3057  O   LEU A 327      29.129  31.098  -9.287  1.00  0.00      RA0  O
ATOM   3058  N   ALA A 328      29.974  29.054  -9.764  1.00  0.00      RA0  N
ATOM   3059  H   ALA A 328      30.746  28.417  -9.690  1.00  0.00      RA0  H
ATOM   3060  CA  ALA A 328      28.781  28.571 -10.476  1.00  0.00      RA0  C
ATOM   3061  CB  ALA A 328      28.922  28.806 -11.979  1.00  0.00      RA0  C
ATOM   3062  C   ALA A 328      28.548  27.092 -10.243  1.00  0.00      RA0  C
ATOM   3063  O   ALA A 328      29.489  26.294 -10.209  1.00  0.00      RA0  O
ATOM   3064  N   ARG A 329      27.274  26.747 -10.086  1.00  0.00      RA0  N
ATOM   3065  H   ARG A 329      26.577  27.454 -10.226  1.00  0.00      RA0  H
ATOM   3066  CA  ARG A 329      26.834  25.349 -10.011  1.00  0.00      RA0  C
ATOM   3067  CB  ARG A 329      25.655  25.223  -9.066  1.00  0.00      RA0  C
ATOM   3068  CG  ARG A 329      26.042  25.008  -7.607  1.00  0.00      RA0  C
ATOM   3069  CD  ARG A 329      24.773  24.831  -6.780  1.00  0.00      RA0  C
ATOM   3070  NE  ARG A 329      23.827  24.019  -7.541  1.00  0.00      RA0  N
ATOM   3071  HE  ARG A 329      24.162  23.182  -8.001  1.00  0.00      RA0  H
ATOM   3072  CZ  ARG A 329      22.550  24.446  -7.744  1.00  0.00      RA0  C
ATOM   3073  NH1 ARG A 329      22.117  25.567  -7.119  1.00  0.00      RA0  N
ATOM   3074 HH11 ARG A 329      21.185  25.919  -7.226  1.00  0.00      RA0  H
ATOM   3075 HH12 ARG A 329      22.724  26.087  -6.510  1.00  0.00      RA0  H
ATOM   3076  NH2 ARG A 329      21.751  23.737  -8.565  1.00  0.00      RA0  N
ATOM   3077 HH21 ARG A 329      20.790  23.929  -8.760  1.00  0.00      RA0  H
ATOM   3078 HH22 ARG A 329      22.132  22.922  -9.050  1.00  0.00      RA0  H
ATOM   3079  C   ARG A 329      26.426  24.886 -11.388  1.00  0.00      RA0  C
ATOM   3080  O   ARG A 329      25.532  25.466 -11.999  1.00  0.00      RA0  O
ATOM   3081  N   VAL A 330      27.076  23.837 -11.877  1.00  0.00      RA0  N
ATOM   3082  H   VAL A 330      27.745  23.343 -11.315  1.00  0.00      RA0  H
ATOM   3083  CA  VAL A 330      26.872  23.373 -13.250  1.00  0.00      RA0  C
ATOM   3084  CB  VAL A 330      28.030  23.818 -14.159  1.00  0.00      RA0  C
ATOM   3085  CG1 VAL A 330      28.072  25.337 -14.343  1.00  0.00      RA0  C
ATOM   3086  CG2 VAL A 330      29.361  23.250 -13.668  1.00  0.00      RA0  C
ATOM   3087  C   VAL A 330      26.727  21.859 -13.287  1.00  0.00      RA0  C
ATOM   3088  O   VAL A 330      27.312  21.162 -12.449  1.00  0.00      RA0  O
ATOM   3089  N   PRO A 331      25.943  21.344 -14.233  1.00  0.00      RA0  N
ATOM   3090  CD  PRO A 331      25.024  22.078 -15.092  1.00  0.00      RA0  C
ATOM   3091  CA  PRO A 331      25.950  19.905 -14.494  1.00  0.00      RA0  C
ATOM   3092  CB  PRO A 331      24.982  19.775 -15.672  1.00  0.00      RA0  C
ATOM   3093  CG  PRO A 331      24.072  21.000 -15.585  1.00  0.00      RA0  C
ATOM   3094  C   PRO A 331      27.348  19.347 -14.784  1.00  0.00      RA0  C
ATOM   3095  O   PRO A 331      28.232  20.051 -15.286  1.00  0.00      RA0  O
ATOM   3096  N   GLU A 332      27.531  18.066 -14.471  1.00  0.00      RA0  N
ATOM   3097  H   GLU A 332      26.766  17.548 -14.096  1.00  0.00      RA0  H
ATOM   3098  CA  GLU A 332      28.723  17.330 -14.878  1.00  0.00      RA0  C
ATOM   3099  CB  GLU A 332      28.803  15.897 -14.347  1.00  0.00      RA0  C
ATOM   3100  CG  GLU A 332      29.713  15.738 -13.119  1.00  0.00      RA0  C
ATOM   3101  CD  GLU A 332      31.166  16.122 -13.403  1.00  0.00      RA0  C
ATOM   3102  OE1 GLU A 332      31.960  16.181 -12.470  1.00  0.00      RA0  O
ATOM   3103  OE2 GLU A 332      31.541  16.443 -14.530  1.00  0.00      RA0  O
ATOM   3104  C   GLU A 332      28.862  17.352 -16.391  1.00  0.00      RA0  C
ATOM   3105  O   GLU A 332      27.873  17.349 -17.132  1.00  0.00      RA0  O
ATOM   3106  N   GLY A 333      30.109  17.367 -16.828  1.00  0.00      RA0  N
ATOM   3107  H   GLY A 333      30.831  17.326 -16.139  1.00  0.00      RA0  H
ATOM   3108  CA  GLY A 333      30.447  17.276 -18.229  1.00  0.00      RA0  C
ATOM   3109  C   GLY A 333      30.902  18.586 -18.822  1.00  0.00      RA0  C
ATOM   3110  O   GLY A 333      31.150  18.640 -20.008  1.00  0.00      RA0  O
ATOM   3111  N   ILE A 334      31.018  19.642 -18.012  1.00  0.00      RA0  N
ATOM   3112  H   ILE A 334      30.754  19.547 -17.056  1.00  0.00      RA0  H
ATOM   3113  CA  ILE A 334      31.517  20.923 -18.524  1.00  0.00      RA0  C
ATOM   3114  CB  ILE A 334      31.319  22.025 -17.470  1.00  0.00      RA0  C
ATOM   3115  CG2 ILE A 334      32.254  21.844 -16.275  1.00  0.00      RA0  C
ATOM   3116  CG1 ILE A 334      31.401  23.427 -18.077  1.00  0.00      RA0  C
ATOM   3117  CD1 ILE A 334      30.958  24.508 -17.091  1.00  0.00      RA0  C
ATOM   3118  C   ILE A 334      32.975  20.818 -19.015  1.00  0.00      RA0  C
ATOM   3119  O   ILE A 334      33.771  20.034 -18.478  1.00  0.00      RA0  O
ATOM   3120  N   GLY A 335      33.296  21.587 -20.051  1.00  0.00      RA0  N
ATOM   3121  H   GLY A 335      32.607  22.225 -20.390  1.00  0.00      RA0  H
ATOM   3122  CA  GLY A 335      34.659  21.696 -20.582  1.00  0.00      RA0  C
ATOM   3123  C   GLY A 335      35.442  22.889 -20.041  1.00  0.00      RA0  C
ATOM   3124  O   GLY A 335      35.270  23.319 -18.883  1.00  0.00      RA0  O
ATOM   3125  N   GLU A 336      36.312  23.417 -20.896  1.00  0.00      RA0  N
ATOM   3126  H   GLU A 336      36.339  23.081 -21.835  1.00  0.00      RA0  H
ATOM   3127  CA  GLU A 336      37.242  24.464 -20.519  1.00  0.00      RA0  C
ATOM   3128  CB  GLU A 336      38.495  24.389 -21.398  1.00  0.00      RA0  C
ATOM   3129  CG  GLU A 336      39.744  23.867 -20.669  1.00  0.00      RA0  C
ATOM   3130  CD  GLU A 336      40.362  24.959 -19.814  1.00  0.00      RA0  C
ATOM   3131  OE1 GLU A 336      40.424  26.101 -20.266  1.00  0.00      RA0  O
ATOM   3132  OE2 GLU A 336      40.774  24.690 -18.685  1.00  0.00      RA0  O
ATOM   3133  C   GLU A 336      36.572  25.829 -20.582  1.00  0.00      RA0  C
ATOM   3134  O   GLU A 336      37.055  26.778 -19.986  1.00  0.00      RA0  O
ATOM   3135  N   THR A 337      35.461  25.909 -21.305  1.00  0.00      RA0  N
ATOM   3136  H   THR A 337      35.068  25.132 -21.790  1.00  0.00      RA0  H
ATOM   3137  CA  THR A 337      34.717  27.161 -21.467  1.00  0.00      RA0  C
ATOM   3138  CB  THR A 337      35.176  27.564 -22.866  1.00  0.00      RA0  C
ATOM   3139  OG1 THR A 337      36.521  27.097 -23.029  1.00  0.00      RA0  O
ATOM   3140  HG1 THR A 337      37.019  27.469 -22.308  1.00  0.00      RA0  H
ATOM   3141  CG2 THR A 337      35.051  29.044 -23.225  1.00  0.00      RA0  C
ATOM   3142  C   THR A 337      33.204  26.953 -21.365  1.00  0.00      RA0  C
ATOM   3143  O   THR A 337      32.696  25.840 -21.477  1.00  0.00      RA0  O
ATOM   3144  N   ALA A 338      32.487  28.051 -21.176  1.00  0.00      RA0  N
ATOM   3145  H   ALA A 338      32.916  28.955 -21.089  1.00  0.00      RA0  H
ATOM   3146  CA  ALA A 338      31.041  28.030 -21.187  1.00  0.00      RA0  C
ATOM   3147  CB  ALA A 338      30.492  27.752 -19.789  1.00  0.00      RA0  C
ATOM   3148  C   ALA A 338      30.565  29.390 -21.661  1.00  0.00      RA0  C
ATOM   3149  O   ALA A 338      31.390  30.274 -21.979  1.00  0.00      RA0  O
ATOM   3150  N   ILE A 339      29.248  29.554 -21.759  1.00  0.00      RA0  N
ATOM   3151  H   ILE A 339      28.602  28.840 -21.484  1.00  0.00      RA0  H
ATOM   3152  CA  ILE A 339      28.680  30.798 -22.271  1.00  0.00      RA0  C
ATOM   3153  CB  ILE A 339      27.905  30.483 -23.552  1.00  0.00      RA0  C
ATOM   3154  CG2 ILE A 339      27.282  31.747 -24.122  1.00  0.00      RA0  C
ATOM   3155  CG1 ILE A 339      28.757  29.757 -24.595  1.00  0.00      RA0  C
ATOM   3156  CD1 ILE A 339      29.820  30.662 -25.216  1.00  0.00      RA0  C
ATOM   3157  C   ILE A 339      27.754  31.433 -21.261  1.00  0.00      RA0  C
ATOM   3158  O   ILE A 339      26.894  30.753 -20.693  1.00  0.00      RA0  O
ATOM   3159  N   VAL A 340      27.913  32.744 -21.070  1.00  0.00      RA0  N
ATOM   3160  H   VAL A 340      28.601  33.258 -21.587  1.00  0.00      RA0  H
ATOM   3161  CA  VAL A 340      26.991  33.543 -20.267  1.00  0.00      RA0  C
ATOM   3162  CB  VAL A 340      27.653  34.073 -18.993  1.00  0.00      RA0  C
ATOM   3163  CG1 VAL A 340      28.105  32.935 -18.075  1.00  0.00      RA0  C
ATOM   3164  CG2 VAL A 340      28.785  35.041 -19.324  1.00  0.00      RA0  C
ATOM   3165  C   VAL A 340      26.496  34.702 -21.155  1.00  0.00      RA0  C
ATOM   3166  O   VAL A 340      27.145  35.050 -22.142  1.00  0.00      RA0  O
ATOM   3167  N   GLN A 341      25.339  35.269 -20.835  1.00  0.00      RA0  N
ATOM   3168  H   GLN A 341      24.899  35.013 -19.976  1.00  0.00      RA0  H
ATOM   3169  CA  GLN A 341      24.821  36.437 -21.565  1.00  0.00      RA0  C
ATOM   3170  CB  GLN A 341      23.301  36.371 -21.479  1.00  0.00      RA0  C
ATOM   3171  CG  GLN A 341      22.655  36.013 -22.810  1.00  0.00      RA0  C
ATOM   3172  CD  GLN A 341      22.675  37.254 -23.663  1.00  0.00      RA0  C
ATOM   3173  OE1 GLN A 341      22.891  38.361 -23.171  1.00  0.00      RA0  O
ATOM   3174  NE2 GLN A 341      22.379  37.020 -24.950  1.00  0.00      RA0  N
ATOM   3175 HE21 GLN A 341      22.394  36.064 -25.273  1.00  0.00      RA0  H
ATOM   3176 HE22 GLN A 341      22.184  37.705 -25.651  1.00  0.00      RA0  H
ATOM   3177  C   GLN A 341      25.349  37.761 -20.982  1.00  0.00      RA0  C
ATOM   3178  O   GLN A 341      25.161  38.040 -19.801  1.00  0.00      RA0  O
ATOM   3179  N   ILE A 342      26.028  38.563 -21.807  1.00  0.00      RA0  N
ATOM   3180  H   ILE A 342      26.173  38.303 -22.757  1.00  0.00      RA0  H
ATOM   3181  CA  ILE A 342      26.585  39.864 -21.359  1.00  0.00      RA0  C
ATOM   3182  CB  ILE A 342      28.086  39.813 -21.056  1.00  0.00      RA0  C
ATOM   3183  CG2 ILE A 342      28.609  41.214 -20.736  1.00  0.00      RA0  C
ATOM   3184  CG1 ILE A 342      28.416  38.867 -19.897  1.00  0.00      RA0  C
ATOM   3185  CD1 ILE A 342      27.964  39.408 -18.539  1.00  0.00      RA0  C
ATOM   3186  C   ILE A 342      26.260  40.925 -22.412  1.00  0.00      RA0  C
ATOM   3187  O   ILE A 342      26.634  40.773 -23.577  1.00  0.00      RA0  O
ATOM   3188  N   ARG A 343      25.548  41.979 -22.001  1.00  0.00      RA0  N
ATOM   3189  H   ARG A 343      25.276  42.011 -21.040  1.00  0.00      RA0  H
ATOM   3190  CA  ARG A 343      25.081  43.025 -22.916  1.00  0.00      RA0  C
ATOM   3191  CB  ARG A 343      26.270  43.854 -23.420  1.00  0.00      RA0  C
ATOM   3192  CG  ARG A 343      27.051  44.487 -22.265  1.00  0.00      RA0  C
ATOM   3193  CD  ARG A 343      28.369  45.145 -22.689  1.00  0.00      RA0  C
ATOM   3194  NE  ARG A 343      29.344  44.163 -23.170  1.00  0.00      RA0  N
ATOM   3195  HE  ARG A 343      29.159  43.755 -24.069  1.00  0.00      RA0  H
ATOM   3196  CZ  ARG A 343      30.433  43.872 -22.389  1.00  0.00      RA0  C
ATOM   3197  NH1 ARG A 343      30.549  44.449 -21.173  1.00  0.00      RA0  N
ATOM   3198 HH11 ARG A 343      31.314  44.186 -20.570  1.00  0.00      RA0  H
ATOM   3199 HH12 ARG A 343      29.905  45.135 -20.823  1.00  0.00      RA0  H
ATOM   3200  NH2 ARG A 343      31.387  43.021 -22.822  1.00  0.00      RA0  N
ATOM   3201 HH21 ARG A 343      32.209  42.804 -22.267  1.00  0.00      RA0  H
ATOM   3202 HH22 ARG A 343      31.419  42.547 -23.707  1.00  0.00      RA0  H
ATOM   3203  C   ARG A 343      24.265  42.442 -24.067  1.00  0.00      RA0  C
ATOM   3204  O   ARG A 343      24.450  42.807 -25.229  1.00  0.00      RA0  O
ATOM   3205  N   ASN A 344      23.366  41.521 -23.721  1.00  0.00      RA0  N
ATOM   3206  H   ASN A 344      23.347  41.166 -22.789  1.00  0.00      RA0  H
ATOM   3207  CA  ASN A 344      22.421  40.918 -24.669  1.00  0.00      RA0  C
ATOM   3208  CB  ASN A 344      21.496  41.938 -25.342  1.00  0.00      RA0  C
ATOM   3209  CG  ASN A 344      20.212  41.261 -25.792  1.00  0.00      RA0  C
ATOM   3210  OD1 ASN A 344      19.276  41.103 -25.015  1.00  0.00      RA0  O
ATOM   3211  ND2 ASN A 344      20.165  40.951 -27.099  1.00  0.00      RA0  N
ATOM   3212 HD21 ASN A 344      21.027  40.957 -27.615  1.00  0.00      RA0  H
ATOM   3213 HD22 ASN A 344      19.328  40.667 -27.564  1.00  0.00      RA0  H
ATOM   3214  C   ASN A 344      23.093  40.014 -25.721  1.00  0.00      RA0  C
ATOM   3215  O   ASN A 344      22.540  39.768 -26.793  1.00  0.00      RA0  O
ATOM   3216  N   ARG A 345      24.282  39.515 -25.398  1.00  0.00      RA0  N
ATOM   3217  H   ARG A 345      24.656  39.585 -24.473  1.00  0.00      RA0  H
ATOM   3218  CA  ARG A 345      25.063  38.723 -26.332  1.00  0.00      RA0  C
ATOM   3219  CB  ARG A 345      26.152  39.695 -26.820  1.00  0.00      RA0  C
ATOM   3220  CG  ARG A 345      27.034  39.388 -28.034  1.00  0.00      RA0  C
ATOM   3221  CD  ARG A 345      28.416  40.064 -27.914  1.00  0.00      RA0  C
ATOM   3222  NE  ARG A 345      29.252  39.259 -27.025  1.00  0.00      RA0  N
ATOM   3223  HE  ARG A 345      28.917  38.315 -26.952  1.00  0.00      RA0  H
ATOM   3224  CZ  ARG A 345      30.396  39.651 -26.379  1.00  0.00      RA0  C
ATOM   3225  NH1 ARG A 345      31.035  38.754 -25.603  1.00  0.00      RA0  N
ATOM   3226 HH11 ARG A 345      31.864  39.000 -25.078  1.00  0.00      RA0  H
ATOM   3227 HH12 ARG A 345      30.689  37.812 -25.528  1.00  0.00      RA0  H
ATOM   3228  NH2 ARG A 345      30.892  40.899 -26.503  1.00  0.00      RA0  N
ATOM   3229 HH21 ARG A 345      31.733  41.164 -25.998  1.00  0.00      RA0  H
ATOM   3230 HH22 ARG A 345      30.460  41.588 -27.088  1.00  0.00      RA0  H
ATOM   3231  C   ARG A 345      25.727  37.587 -25.583  1.00  0.00      RA0  C
ATOM   3232  O   ARG A 345      25.883  37.655 -24.383  1.00  0.00      RA0  O
ATOM   3233  N   GLU A 346      26.084  36.536 -26.309  1.00  0.00      RA0  N
ATOM   3234  H   GLU A 346      25.834  36.493 -27.273  1.00  0.00      RA0  H
ATOM   3235  CA  GLU A 346      26.852  35.451 -25.729  1.00  0.00      RA0  C
ATOM   3236  CB  GLU A 346      26.811  34.227 -26.641  1.00  0.00      RA0  C
ATOM   3237  CG  GLU A 346      25.410  33.890 -27.170  1.00  0.00      RA0  C
ATOM   3238  CD  GLU A 346      24.362  33.935 -26.064  1.00  0.00      RA0  C
ATOM   3239  OE1 GLU A 346      24.499  33.231 -25.063  1.00  0.00      RA0  O
ATOM   3240  OE2 GLU A 346      23.397  34.682 -26.217  1.00  0.00      RA0  O
ATOM   3241  C   GLU A 346      28.269  35.924 -25.459  1.00  0.00      RA0  C
ATOM   3242  O   GLU A 346      28.894  36.633 -26.287  1.00  0.00      RA0  O
ATOM   3243  N   MSE A 347      28.756  35.515 -24.305  1.00  0.00      RA0  N
ATOM   3244  H   MSE A 347      28.178  34.961 -23.701  1.00  0.00      RA0  H
ATOM   3245  CA  MSE A 347      30.084  35.818 -23.850  1.00  0.00      RA0  C
ATOM   3246  CB  MSE A 347      29.989  36.749 -22.651  1.00  0.00      RA0  C
ATOM   3247  CG  MSE A 347      31.325  36.872 -21.929  1.00  0.00      RA0  C
ATOM   3248  SE  MSE A 347      32.385  38.046 -22.757  1.00  0.00      RA0  S
ATOM   3249  CE  MSE A 347      31.582  39.496 -22.065  1.00  0.00      RA0  C
ATOM   3250  C   MSE A 347      30.685  34.509 -23.359  1.00  0.00      RA0  C
ATOM   3251  O   MSE A 347      30.230  33.957 -22.361  1.00  0.00      RA0  O
ATOM   3252  N   PRO A 348      31.711  34.019 -24.045  1.00  0.00      RA0  N
ATOM   3253  CD  PRO A 348      32.204  34.517 -25.320  1.00  0.00      RA0  C
ATOM   3254  CA  PRO A 348      32.458  32.885 -23.541  1.00  0.00      RA0  C
ATOM   3255  CB  PRO A 348      33.429  32.572 -24.687  1.00  0.00      RA0  C
ATOM   3256  CG  PRO A 348      32.889  33.298 -25.920  1.00  0.00      RA0  C
ATOM   3257  C   PRO A 348      33.202  33.247 -22.267  1.00  0.00      RA0  C
ATOM   3258  O   PRO A 348      33.696  34.375 -22.104  1.00  0.00      RA0  O
ATOM   3259  N   VAL A 349      33.222  32.312 -21.336  1.00  0.00      RA0  N
ATOM   3260  H   VAL A 349      32.828  31.409 -21.509  1.00  0.00      RA0  H
ATOM   3261  CA  VAL A 349      33.948  32.492 -20.109  1.00  0.00      RA0  C
ATOM   3262  CB  VAL A 349      33.013  32.642 -18.904  1.00  0.00      RA0  C
ATOM   3263  CG1 VAL A 349      32.305  33.993 -18.916  1.00  0.00      RA0  C
ATOM   3264  CG2 VAL A 349      32.030  31.475 -18.804  1.00  0.00      RA0  C
ATOM   3265  C   VAL A 349      34.827  31.280 -19.931  1.00  0.00      RA0  C
ATOM   3266  O   VAL A 349      34.558  30.225 -20.490  1.00  0.00      RA0  O
ATOM   3267  N   LYS A 350      35.887  31.447 -19.159  1.00  0.00      RA0  N
ATOM   3268  H   LYS A 350      35.999  32.303 -18.651  1.00  0.00      RA0  H
ATOM   3269  CA  LYS A 350      36.790  30.350 -18.882  1.00  0.00      RA0  C
ATOM   3270  CB  LYS A 350      38.257  30.780 -18.728  1.00  0.00      RA0  C
ATOM   3271  CG  LYS A 350      39.013  29.583 -18.132  1.00  0.00      RA0  C
ATOM   3272  CD  LYS A 350      40.538  29.548 -18.147  1.00  0.00      RA0  C
ATOM   3273  CE  LYS A 350      41.040  28.279 -17.435  1.00  0.00      RA0  C
ATOM   3274  NZ  LYS A 350      40.294  27.103 -17.905  1.00  0.00      RA0  N
ATOM   3275  HZ1 LYS A 350      39.453  26.872 -17.335  1.00  0.00      RA0  H
ATOM   3276  HZ2 LYS A 350      40.016  27.171 -18.909  1.00  0.00      RA0  H
ATOM   3277  HZ3 LYS A 350      40.898  26.250 -17.941  1.00  0.00      RA0  H
ATOM   3278  C   LYS A 350      36.316  29.641 -17.614  1.00  0.00      RA0  C
ATOM   3279  O   LYS A 350      35.999  30.274 -16.601  1.00  0.00      RA0  O
ATOM   3280  N   VAL A 351      36.255  28.318 -17.676  1.00  0.00      RA0  N
ATOM   3281  H   VAL A 351      36.591  27.850 -18.495  1.00  0.00      RA0  H
ATOM   3282  CA  VAL A 351      35.904  27.497 -16.539  1.00  0.00      RA0  C
ATOM   3283  CB  VAL A 351      35.116  26.273 -16.999  1.00  0.00      RA0  C
ATOM   3284  CG1 VAL A 351      34.713  25.378 -15.826  1.00  0.00      RA0  C
ATOM   3285  CG2 VAL A 351      33.914  26.717 -17.827  1.00  0.00      RA0  C
ATOM   3286  C   VAL A 351      37.164  27.076 -15.787  1.00  0.00      RA0  C
ATOM   3287  O   VAL A 351      38.088  26.550 -16.388  1.00  0.00      RA0  O
ATOM   3288  N   THR A 352      37.174  27.295 -14.482  1.00  0.00      RA0  N
ATOM   3289  H   THR A 352      36.343  27.569 -14.002  1.00  0.00      RA0  H
ATOM   3290  CA  THR A 352      38.346  27.051 -13.661  1.00  0.00      RA0  C
ATOM   3291  CB  THR A 352      38.913  28.462 -13.489  1.00  0.00      RA0  C
ATOM   3292  OG1 THR A 352      38.557  29.226 -14.654  1.00  0.00      RA0  O
ATOM   3293  HG1 THR A 352      37.632  29.434 -14.575  1.00  0.00      RA0  H
ATOM   3294  CG2 THR A 352      40.430  28.501 -13.275  1.00  0.00      RA0  C
ATOM   3295  C   THR A 352      37.972  26.343 -12.384  1.00  0.00      RA0  C
ATOM   3296  O   THR A 352      36.804  26.043 -12.109  1.00  0.00      RA0  O
ATOM   3297  N   LYS A 353      38.988  26.084 -11.576  1.00  0.00      RA0  N
ATOM   3298  H   LYS A 353      39.893  26.414 -11.829  1.00  0.00      RA0  H
ATOM   3299  CA  LYS A 353      38.787  25.613 -10.208  1.00  0.00      RA0  C
ATOM   3300  CB  LYS A 353      40.139  25.239  -9.588  1.00  0.00      RA0  C
ATOM   3301  CG  LYS A 353      40.700  23.981 -10.258  1.00  0.00      RA0  C
ATOM   3302  CD  LYS A 353      41.920  23.389  -9.548  1.00  0.00      RA0  C
ATOM   3303  CE  LYS A 353      42.375  22.081 -10.203  1.00  0.00      RA0  C
ATOM   3304  NZ  LYS A 353      43.474  21.481  -9.431  1.00  0.00      RA0  N
ATOM   3305  HZ1 LYS A 353      43.770  20.594  -9.887  1.00  0.00      RA0  H
ATOM   3306  HZ2 LYS A 353      44.281  22.135  -9.396  1.00  0.00      RA0  H
ATOM   3307  HZ3 LYS A 353      43.149  21.276  -8.465  1.00  0.00      RA0  H
ATOM   3308  C   LYS A 353      38.029  26.695  -9.424  1.00  0.00      RA0  C
ATOM   3309  O   LYS A 353      38.202  27.881  -9.719  1.00  0.00      RA0  O
ATOM   3310  N   PRO A 354      37.258  26.302  -8.410  1.00  0.00      RA0  N
ATOM   3311  CD  PRO A 354      36.986  24.916  -8.036  1.00  0.00      RA0  C
ATOM   3312  CA  PRO A 354      36.501  27.253  -7.598  1.00  0.00      RA0  C
ATOM   3313  CB  PRO A 354      35.411  26.359  -6.998  1.00  0.00      RA0  C
ATOM   3314  CG  PRO A 354      36.097  25.011  -6.804  1.00  0.00      RA0  C
ATOM   3315  C   PRO A 354      37.339  27.971  -6.530  1.00  0.00      RA0  C
ATOM   3316  O   PRO A 354      37.011  27.956  -5.349  1.00  0.00      RA0  O
ATOM   3317  N   VAL A 355      38.428  28.601  -6.960  1.00  0.00      RA0  N
ATOM   3318  H   VAL A 355      38.680  28.668  -7.931  1.00  0.00      RA0  H
ATOM   3319  CA  VAL A 355      39.315  29.351  -6.064  1.00  0.00      RA0  C
ATOM   3320  CB  VAL A 355      40.161  28.399  -5.201  1.00  0.00      RA0  C
ATOM   3321  CG1 VAL A 355      40.972  27.420  -6.053  1.00  0.00      RA0  C
ATOM   3322  CG2 VAL A 355      41.021  29.161  -4.188  1.00  0.00      RA0  C
ATOM   3323  C   VAL A 355      40.171  30.197  -7.002  1.00  0.00      RA0  C
ATOM   3324  O   VAL A 355      40.488  29.763  -8.113  1.00  0.00      RA0  O
ATOM   3325  N   PHE A 356      40.529  31.393  -6.555  1.00  0.00      RA0  N
ATOM   3326  H   PHE A 356      40.256  31.700  -5.641  1.00  0.00      RA0  H
ATOM   3327  CA  PHE A 356      41.155  32.376  -7.446  1.00  0.00      RA0  C
ATOM   3328  CB  PHE A 356      40.146  33.459  -7.848  1.00  0.00      RA0  C
ATOM   3329  CG  PHE A 356      38.872  32.846  -8.382  1.00  0.00      RA0  C
ATOM   3330  CD1 PHE A 356      37.747  32.765  -7.568  1.00  0.00      RA0  C
ATOM   3331  CD2 PHE A 356      38.820  32.366  -9.685  1.00  0.00      RA0  C
ATOM   3332  CE1 PHE A 356      36.569  32.215  -8.059  1.00  0.00      RA0  C
ATOM   3333  CE2 PHE A 356      37.642  31.814 -10.176  1.00  0.00      RA0  C
ATOM   3334  CZ  PHE A 356      36.516  31.744  -9.365  1.00  0.00      RA0  C
ATOM   3335  C   PHE A 356      42.409  33.037  -6.865  1.00  0.00      RA0  C
ATOM   3336  O   PHE A 356      43.353  33.247  -7.599  1.00  0.00      RA0  O
ATOM   3337  N   VAL A 357      42.399  33.345  -5.575  1.00  0.00      RA0  N
ATOM   3338  H   VAL A 357      41.608  33.143  -4.993  1.00  0.00      RA0  H
ATOM   3339  CA  VAL A 357      43.499  34.057  -4.912  1.00  0.00      RA0  C
ATOM   3340  CB  VAL A 357      43.203  35.562  -4.785  1.00  0.00      RA0  C
ATOM   3341  CG1 VAL A 357      44.300  36.278  -3.995  1.00  0.00      RA0  C
ATOM   3342  CG2 VAL A 357      42.989  36.237  -6.140  1.00  0.00      RA0  C
ATOM   3343  C   VAL A 357      43.699  33.458  -3.520  1.00  0.00      RA0  C
ATOM   3344  O   VAL A 357      42.740  33.229  -2.797  1.00  0.00      RA0  O
ATOM   3345  N   ARG A 358      44.946  33.183  -3.150  1.00  0.00      RA0  N
ATOM   3346  H   ARG A 358      45.727  33.391  -3.748  1.00  0.00      RA0  H
ATOM   3347  CA  ARG A 358      45.290  32.775  -1.790  1.00  0.00      RA0  C
ATOM   3348  CB  ARG A 358      45.517  31.261  -1.775  1.00  0.00      RA0  C
ATOM   3349  CG  ARG A 358      44.422  30.427  -1.105  1.00  0.00      RA0  C
ATOM   3350  CD  ARG A 358      44.868  29.884   0.257  1.00  0.00      RA0  C
ATOM   3351  NE  ARG A 358      45.221  30.980   1.153  1.00  0.00      RA0  N
ATOM   3352  HE  ARG A 358      44.551  31.727   1.222  1.00  0.00      RA0  H
ATOM   3353  CZ  ARG A 358      46.423  31.028   1.799  1.00  0.00      RA0  C
ATOM   3354  NH1 ARG A 358      47.310  30.020   1.654  1.00  0.00      RA0  N
ATOM   3355 HH11 ARG A 358      48.216  30.054   2.089  1.00  0.00      RA0  H
ATOM   3356 HH12 ARG A 358      47.101  29.208   1.103  1.00  0.00      RA0  H
ATOM   3357  NH2 ARG A 358      46.708  32.102   2.558  1.00  0.00      RA0  N
ATOM   3358 HH21 ARG A 358      47.584  32.216   3.052  1.00  0.00      RA0  H
ATOM   3359 HH22 ARG A 358      46.055  32.870   2.617  1.00  0.00      RA0  H
ATOM   3360  C   ARG A 358      46.601  33.472  -1.436  1.00  0.00      RA0  C
ATOM   3361  O   ARG A 358      47.474  33.559  -2.291  1.00  0.00      RA0  O
ATOM   3362  N   ASN A 359      46.729  33.924  -0.197  1.00  0.00      RA0  N
ATOM   3363  H   ASN A 359      45.906  34.133   0.336  1.00  0.00      RA0  H
ATOM   3364  CA  ASN A 359      47.998  34.501   0.307  1.00  0.00      RA0  C
ATOM   3365  CB  ASN A 359      49.076  33.450   0.543  1.00  0.00      RA0  C
ATOM   3366  CG  ASN A 359      49.553  33.575   1.971  1.00  0.00      RA0  C
ATOM   3367  OD1 ASN A 359      49.265  32.705   2.797  1.00  0.00      RA0  O
ATOM   3368  ND2 ASN A 359      50.260  34.689   2.231  1.00  0.00      RA0  N
ATOM   3369 HD21 ASN A 359      50.446  35.350   1.497  1.00  0.00      RA0  H
ATOM   3370 HD22 ASN A 359      50.613  34.916   3.140  1.00  0.00      RA0  H
ATOM   3371  C   ASN A 359      48.561  35.541  -0.626  1.00  0.00      RA0  C
ATOM   3372  O   ASN A 359      49.753  35.507  -1.003  1.00  0.00      RA0  O
ATOM   3373  N   GLY A 360      47.702  36.480  -1.005  1.00  0.00      RA0  N
ATOM   3374  H   GLY A 360      46.817  36.485  -0.532  1.00  0.00      RA0  H
ATOM   3375  CA  GLY A 360      48.109  37.622  -1.768  1.00  0.00      RA0  C
ATOM   3376  C   GLY A 360      48.455  37.393  -3.200  1.00  0.00      RA0  C
ATOM   3377  O   GLY A 360      48.970  38.312  -3.858  1.00  0.00      RA0  O
ATOM   3378  N   LYS A 361      48.157  36.206  -3.727  1.00  0.00      RA0  N
ATOM   3379  H   LYS A 361      47.745  35.467  -3.190  1.00  0.00      RA0  H
ATOM   3380  CA  LYS A 361      48.555  35.894  -5.075  1.00  0.00      RA0  C
ATOM   3381  CB  LYS A 361      49.898  35.156  -5.052  1.00  0.00      RA0  C
ATOM   3382  CG  LYS A 361      50.403  34.783  -6.448  1.00  0.00      RA0  C
ATOM   3383  CD  LYS A 361      51.600  33.833  -6.433  1.00  0.00      RA0  C
ATOM   3384  CE  LYS A 361      51.865  33.239  -7.820  1.00  0.00      RA0  C
ATOM   3385  NZ  LYS A 361      50.691  32.464  -8.250  1.00  0.00      RA0  N
ATOM   3386  HZ1 LYS A 361      50.815  32.099  -9.215  1.00  0.00      RA0  H
ATOM   3387  HZ2 LYS A 361      50.511  31.680  -7.596  1.00  0.00      RA0  H
ATOM   3388  HZ3 LYS A 361      49.831  33.055  -8.251  1.00  0.00      RA0  H
ATOM   3389  C   LYS A 361      47.501  35.067  -5.793  1.00  0.00      RA0  C
ATOM   3390  O   LYS A 361      46.890  34.198  -5.193  1.00  0.00      RA0  O
ATOM   3391  N   ALA A 362      47.345  35.328  -7.092  1.00  0.00      RA0  N
ATOM   3392  H   ALA A 362      47.832  36.114  -7.467  1.00  0.00      RA0  H
ATOM   3393  CA  ALA A 362      46.536  34.514  -7.970  1.00  0.00      RA0  C
ATOM   3394  CB  ALA A 362      46.688  34.968  -9.420  1.00  0.00      RA0  C
ATOM   3395  C   ALA A 362      47.009  33.070  -7.892  1.00  0.00      RA0  C
ATOM   3396  O   ALA A 362      48.212  32.796  -7.850  1.00  0.00      RA0  O
ATOM   3397  N   VAL A 363      46.048  32.154  -7.859  1.00  0.00      RA0  N
ATOM   3398  H   VAL A 363      45.103  32.479  -7.944  1.00  0.00      RA0  H
ATOM   3399  CA  VAL A 363      46.343  30.718  -7.868  1.00  0.00      RA0  C
ATOM   3400  CB  VAL A 363      45.084  29.873  -7.651  1.00  0.00      RA0  C
ATOM   3401  CG1 VAL A 363      44.488  30.146  -6.269  1.00  0.00      RA0  C
ATOM   3402  CG2 VAL A 363      44.074  30.056  -8.786  1.00  0.00      RA0  C
ATOM   3403  C   VAL A 363      47.023  30.360  -9.192  1.00  0.00      RA0  C
ATOM   3404  O   VAL A 363      46.891  31.065 -10.242  1.00  0.00      RA0  O
ATOM   3405  N   ALA A 364      47.768  29.261  -9.159  1.00  0.00      RA0  N
ATOM   3406  H   ALA A 364      47.784  28.718  -8.321  1.00  0.00      RA0  H
ATOM   3407  CA  ALA A 364      48.611  28.868 -10.295  1.00  0.00      RA0  C
ATOM   3408  CB  ALA A 364      49.230  27.492 -10.047  1.00  0.00      RA0  C
ATOM   3409  C   ALA A 364      47.902  28.848 -11.638  1.00  0.00      RA0  C
ATOM   3410  O   ALA A 364      48.486  29.249 -12.620  1.00  0.00      RA0  O
ATOM   3411  N   GLY A 365      46.645  28.411 -11.692  1.00  0.00      RA0  N
ATOM   3412  H   GLY A 365      46.162  28.187 -10.850  1.00  0.00      RA0  H
ATOM   3413  CA  GLY A 365      45.936  28.351 -12.980  1.00  0.00      RA0  C
ATOM   3414  C   GLY A 365      45.653  29.709 -13.591  1.00  0.00      RA0  C
ATOM   3415  O   GLY A 365      45.342  29.814 -14.775  1.00  0.00      RA0  O
ATOM   3416  N   LEU A 366      45.784  30.757 -12.792  1.00  0.00      RA0  N
ATOM   3417  H   LEU A 366      46.119  30.656 -11.861  1.00  0.00      RA0  H
ATOM   3418  CA  LEU A 366      45.544  32.127 -13.278  1.00  0.00      RA0  C
ATOM   3419  CB  LEU A 366      44.562  32.851 -12.356  1.00  0.00      RA0  C
ATOM   3420  CG  LEU A 366      43.192  32.175 -12.308  1.00  0.00      RA0  C
ATOM   3421  CD1 LEU A 366      42.275  32.831 -11.277  1.00  0.00      RA0  C
ATOM   3422  CD2 LEU A 366      42.541  32.111 -13.690  1.00  0.00      RA0  C
ATOM   3423  C   LEU A 366      46.807  32.966 -13.459  1.00  0.00      RA0  C
ATOM   3424  O   LEU A 366      46.720  34.191 -13.624  1.00  0.00      RA0  O
ATOM   3425  N   CYS A 367      47.976  32.332 -13.390  1.00  0.00      RA0  N
ATOM   3426  H   CYS A 367      48.054  31.338 -13.269  1.00  0.00      RA0  H
ATOM   3427  CA  CYS A 367      49.235  33.019 -13.722  1.00  0.00      RA0  C
ATOM   3428  CB  CYS A 367      49.748  33.764 -12.489  1.00  0.00      RA0  C
ATOM   3429  SG  CYS A 367      49.923  32.716 -11.016  1.00  0.00      RA0  S
ATOM   3430  C   CYS A 367      50.294  32.088 -14.318  1.00  0.00      RA0  C
ATOM   3431  O   CYS A 367      50.122  30.864 -14.369  1.00  0.00      RA0  O
END
HEADER lig.004.01.pdb
ATOM      1  N   ASN A   2      25.204  56.506 -25.799  1.00  0.00      LA0  N
ATOM      2  H   ASN A   2      25.967  56.461 -25.151  1.00  0.00      LA0  H
ATOM      3  CA  ASN A   2      23.833  56.493 -25.291  1.00  0.00      LA0  C
ATOM      4  CB  ASN A   2      23.561  55.185 -24.539  1.00  0.00      LA0  C
ATOM      5  CG  ASN A   2      22.113  55.110 -24.090  1.00  0.00      LA0  C
ATOM      6  OD1 ASN A   2      21.230  55.780 -24.612  1.00  0.00      LA0  O
ATOM      7  ND2 ASN A   2      21.900  54.248 -23.098  1.00  0.00      LA0  N
ATOM      8 HD21 ASN A   2      22.681  53.787 -22.659  1.00  0.00      LA0  H
ATOM      9 HD22 ASN A   2      20.982  54.066 -22.760  1.00  0.00      LA0  H
ATOM     10  C   ASN A   2      23.524  57.699 -24.423  1.00  0.00      LA0  C
ATOM     11  O   ASN A   2      23.822  57.738 -23.235  1.00  0.00      LA0  O
ATOM     12  N   VAL A   3      22.917  58.693 -25.084  1.00  0.00      LA0  N
ATOM     13  H   VAL A   3      22.718  58.607 -26.059  1.00  0.00      LA0  H
ATOM     14  CA  VAL A   3      22.513  59.889 -24.347  1.00  0.00      LA0  C
ATOM     15  CB  VAL A   3      23.323  61.105 -24.845  1.00  0.00      LA0  C
ATOM     16  CG1 VAL A   3      22.978  62.397 -24.104  1.00  0.00      LA0  C
ATOM     17  CG2 VAL A   3      24.830  60.843 -24.763  1.00  0.00      LA0  C
ATOM     18  C   VAL A   3      21.006  60.116 -24.464  1.00  0.00      LA0  C
ATOM     19  O   VAL A   3      20.513  60.742 -25.394  1.00  0.00      LA0  O
ATOM     20  N   PRO A   4      20.256  59.546 -23.491  1.00  0.00      LA0  N
ATOM     21  CD  PRO A   4      20.708  58.677 -22.415  1.00  0.00      LA0  C
ATOM     22  CA  PRO A   4      18.801  59.739 -23.481  1.00  0.00      LA0  C
ATOM     23  CB  PRO A   4      18.358  58.929 -22.260  1.00  0.00      LA0  C
ATOM     24  CG  PRO A   4      19.458  57.895 -22.044  1.00  0.00      LA0  C
ATOM     25  C   PRO A   4      18.375  61.200 -23.441  1.00  0.00      LA0  C
ATOM     26  O   PRO A   4      18.864  62.019 -22.666  1.00  0.00      LA0  O
ATOM     27  N   ALA A   5      17.453  61.495 -24.368  1.00  0.00      LA0  N
ATOM     28  H   ALA A   5      17.017  60.745 -24.860  1.00  0.00      LA0  H
ATOM     29  CA  ALA A   5      17.138  62.895 -24.643  1.00  0.00      LA0  C
ATOM     30  CB  ALA A   5      16.314  63.011 -25.926  1.00  0.00      LA0  C
ATOM     31  C   ALA A   5      16.419  63.640 -23.532  1.00  0.00      LA0  C
ATOM     32  O   ALA A   5      16.428  64.862 -23.460  1.00  0.00      LA0  O
ATOM     33  N   GLU A   6      15.781  62.845 -22.668  1.00  0.00      LA0  N
ATOM     34  H   GLU A   6      15.853  61.847 -22.712  1.00  0.00      LA0  H
ATOM     35  CA  GLU A   6      15.007  63.446 -21.589  1.00  0.00      LA0  C
ATOM     36  CB  GLU A   6      13.880  62.491 -21.156  1.00  0.00      LA0  C
ATOM     37  CG  GLU A   6      14.219  61.314 -20.214  1.00  0.00      LA0  C
ATOM     38  CD  GLU A   6      15.120  60.237 -20.812  1.00  0.00      LA0  C
ATOM     39  OE1 GLU A   6      15.707  59.486 -20.032  1.00  0.00      LA0  O
ATOM     40  OE2 GLU A   6      15.228  60.126 -22.034  1.00  0.00      LA0  O
ATOM     41  C   GLU A   6      15.822  63.939 -20.402  1.00  0.00      LA0  C
ATOM     42  O   GLU A   6      15.316  64.581 -19.487  1.00  0.00      LA0  O
ATOM     43  N   LEU A   7      17.114  63.590 -20.436  1.00  0.00      LA0  N
ATOM     44  H   LEU A   7      17.526  63.152 -21.236  1.00  0.00      LA0  H
ATOM     45  CA  LEU A   7      17.890  63.888 -19.242  1.00  0.00      LA0  C
ATOM     46  CB  LEU A   7      18.938  62.807 -19.011  1.00  0.00      LA0  C
ATOM     47  CG  LEU A   7      18.352  61.404 -18.940  1.00  0.00      LA0  C
ATOM     48  CD1 LEU A   7      19.433  60.338 -18.972  1.00  0.00      LA0  C
ATOM     49  CD2 LEU A   7      17.467  61.232 -17.719  1.00  0.00      LA0  C
ATOM     50  C   LEU A   7      18.557  65.242 -19.239  1.00  0.00      LA0  C
ATOM     51  O   LEU A   7      19.033  65.757 -20.244  1.00  0.00      LA0  O
ATOM     52  N   LYS A   8      18.615  65.772 -18.014  1.00  0.00      LA0  N
ATOM     53  H   LYS A   8      18.172  65.283 -17.261  1.00  0.00      LA0  H
ATOM     54  CA  LYS A   8      19.641  66.776 -17.762  1.00  0.00      LA0  C
ATOM     55  CB  LYS A   8      19.157  67.714 -16.659  1.00  0.00      LA0  C
ATOM     56  CG  LYS A   8      18.300  68.847 -17.227  1.00  0.00      LA0  C
ATOM     57  CD  LYS A   8      19.169  70.028 -17.655  1.00  0.00      LA0  C
ATOM     58  CE  LYS A   8      18.437  71.111 -18.444  1.00  0.00      LA0  C
ATOM     59  NZ  LYS A   8      19.135  72.391 -18.273  1.00  0.00      LA0  N
ATOM     60  HZ1 LYS A   8      18.613  73.160 -18.754  1.00  0.00      LA0  H
ATOM     61  HZ2 LYS A   8      19.074  72.683 -17.277  1.00  0.00      LA0  H
ATOM     62  HZ3 LYS A   8      20.134  72.387 -18.561  1.00  0.00      LA0  H
ATOM     63  C   LYS A   8      20.923  66.059 -17.391  1.00  0.00      LA0  C
ATOM     64  O   LYS A   8      20.907  64.882 -17.051  1.00  0.00      LA0  O
ATOM     65  N   TYR A   9      22.031  66.790 -17.486  1.00  0.00      LA0  N
ATOM     66  H   TYR A   9      21.994  67.740 -17.798  1.00  0.00      LA0  H
ATOM     67  CA  TYR A   9      23.322  66.154 -17.248  1.00  0.00      LA0  C
ATOM     68  CB  TYR A   9      24.012  65.806 -18.569  1.00  0.00      LA0  C
ATOM     69  CG  TYR A   9      23.275  64.727 -19.327  1.00  0.00      LA0  C
ATOM     70  CD1 TYR A   9      22.323  65.090 -20.301  1.00  0.00      LA0  C
ATOM     71  CE1 TYR A   9      21.655  64.078 -21.009  1.00  0.00      LA0  C
ATOM     72  CD2 TYR A   9      23.574  63.381 -19.043  1.00  0.00      LA0  C
ATOM     73  CE2 TYR A   9      22.909  62.371 -19.756  1.00  0.00      LA0  C
ATOM     74  CZ  TYR A   9      21.956  62.731 -20.726  1.00  0.00      LA0  C
ATOM     75  OH  TYR A   9      21.302  61.727 -21.408  1.00  0.00      LA0  O
ATOM     76  HH  TYR A   9      20.513  62.078 -21.819  1.00  0.00      LA0  H
ATOM     77  C   TYR A   9      24.209  67.104 -16.489  1.00  0.00      LA0  C
ATOM     78  O   TYR A   9      24.095  68.317 -16.631  1.00  0.00      LA0  O
ATOM     79  N   SER A  10      25.102  66.528 -15.683  1.00  0.00      LA0  N
ATOM     80  H   SER A  10      25.214  65.534 -15.617  1.00  0.00      LA0  H
ATOM     81  CA  SER A  10      26.116  67.440 -15.177  1.00  0.00      LA0  C
ATOM     82  CB  SER A  10      26.581  66.991 -13.789  1.00  0.00      LA0  C
ATOM     83  OG  SER A  10      27.255  65.734 -13.871  1.00  0.00      LA0  O
ATOM     84  HG  SER A  10      27.390  65.474 -12.948  1.00  0.00      LA0  H
ATOM     85  C   SER A  10      27.248  67.568 -16.182  1.00  0.00      LA0  C
ATOM     86  O   SER A  10      27.211  66.996 -17.265  1.00  0.00      LA0  O
ATOM     87  N   LYS A  11      28.265  68.337 -15.779  1.00  0.00      LA0  N
ATOM     88  H   LYS A  11      28.269  68.722 -14.855  1.00  0.00      LA0  H
ATOM     89  CA  LYS A  11      29.507  68.242 -16.549  1.00  0.00      LA0  C
ATOM     90  CB  LYS A  11      30.278  69.563 -16.452  1.00  0.00      LA0  C
ATOM     91  CG  LYS A  11      29.334  70.773 -16.434  1.00  0.00      LA0  C
ATOM     92  CD  LYS A  11      29.977  72.126 -16.110  1.00  0.00      LA0  C
ATOM     93  CE  LYS A  11      30.812  72.151 -14.824  1.00  0.00      LA0  C
ATOM     94  NZ  LYS A  11      30.092  71.556 -13.687  1.00  0.00      LA0  N
ATOM     95  HZ1 LYS A  11      30.766  71.348 -12.917  1.00  0.00      LA0  H
ATOM     96  HZ2 LYS A  11      29.270  72.076 -13.338  1.00  0.00      LA0  H
ATOM     97  HZ3 LYS A  11      29.823  70.570 -13.905  1.00  0.00      LA0  H
ATOM     98  C   LYS A  11      30.354  67.079 -16.042  1.00  0.00      LA0  C
ATOM     99  O   LYS A  11      31.180  66.499 -16.730  1.00  0.00      LA0  O
ATOM    100  N   GLU A  12      30.062  66.788 -14.768  1.00  0.00      LA0  N
ATOM    101  H   GLU A  12      29.385  67.331 -14.276  1.00  0.00      LA0  H
ATOM    102  CA  GLU A  12      30.757  65.838 -13.915  1.00  0.00      LA0  C
ATOM    103  CB  GLU A  12      30.415  66.238 -12.475  1.00  0.00      LA0  C
ATOM    104  CG  GLU A  12      30.955  67.584 -11.941  1.00  0.00      LA0  C
ATOM    105  CD  GLU A  12      30.582  68.832 -12.744  1.00  0.00      LA0  C
ATOM    106  OE1 GLU A  12      29.423  69.055 -13.107  1.00  0.00      LA0  O
ATOM    107  OE2 GLU A  12      31.475  69.628 -13.011  1.00  0.00      LA0  O
ATOM    108  C   GLU A  12      30.442  64.370 -14.208  1.00  0.00      LA0  C
ATOM    109  O   GLU A  12      31.146  63.472 -13.764  1.00  0.00      LA0  O
ATOM    110  N   HIS A  13      29.382  64.199 -15.036  1.00  0.00      LA0  N
ATOM    111  H   HIS A  13      28.775  64.992 -15.083  1.00  0.00      LA0  H
ATOM    112  CA  HIS A  13      28.974  62.966 -15.733  1.00  0.00      LA0  C
ATOM    113  CB  HIS A  13      30.096  61.952 -16.038  1.00  0.00      LA0  C
ATOM    114  CG  HIS A  13      31.165  62.543 -16.929  1.00  0.00      LA0  C
ATOM    115  ND1 HIS A  13      30.950  62.941 -18.195  1.00  0.00      LA0  N
ATOM    116  HD1 HIS A  13      30.101  62.888 -18.681  1.00  0.00      LA0  H
ATOM    117  CD2 HIS A  13      32.510  62.756 -16.616  1.00  0.00      LA0  C
ATOM    118  NE2 HIS A  13      33.099  63.287 -17.715  1.00  0.00      LA0  N
ATOM    119  CE1 HIS A  13      32.141  63.404 -18.687  1.00  0.00      LA0  C
ATOM    120  C   HIS A  13      27.778  62.223 -15.159  1.00  0.00      LA0  C
ATOM    121  O   HIS A  13      27.445  61.116 -15.590  1.00  0.00      LA0  O
ATOM    122  N   GLU A  14      27.107  62.884 -14.208  1.00  0.00      LA0  N
ATOM    123  H   GLU A  14      27.485  63.712 -13.786  1.00  0.00      LA0  H
ATOM    124  CA  GLU A  14      25.794  62.385 -13.811  1.00  0.00      LA0  C
ATOM    125  CB  GLU A  14      25.292  62.975 -12.486  1.00  0.00      LA0  C
ATOM    126  CG  GLU A  14      26.226  62.930 -11.275  1.00  0.00      LA0  C
ATOM    127  CD  GLU A  14      27.202  64.083 -11.339  1.00  0.00      LA0  C
ATOM    128  OE1 GLU A  14      28.347  63.866 -11.709  1.00  0.00      LA0  O
ATOM    129  OE2 GLU A  14      26.811  65.217 -11.078  1.00  0.00      LA0  O
ATOM    130  C   GLU A  14      24.727  62.668 -14.851  1.00  0.00      LA0  C
ATOM    131  O   GLU A  14      24.814  63.599 -15.647  1.00  0.00      LA0  O
ATOM    132  N   TRP A  15      23.692  61.828 -14.785  1.00  0.00      LA0  N
ATOM    133  H   TRP A  15      23.703  61.103 -14.099  1.00  0.00      LA0  H
ATOM    134  CA  TRP A  15      22.445  62.201 -15.434  1.00  0.00      LA0  C
ATOM    135  CB  TRP A  15      21.938  61.123 -16.399  1.00  0.00      LA0  C
ATOM    136  CG  TRP A  15      21.690  59.788 -15.732  1.00  0.00      LA0  C
ATOM    137  CD2 TRP A  15      20.513  59.317 -15.038  1.00  0.00      LA0  C
ATOM    138  CE2 TRP A  15      20.778  57.969 -14.620  1.00  0.00      LA0  C
ATOM    139  CE3 TRP A  15      19.270  59.909 -14.732  1.00  0.00      LA0  C
ATOM    140  CD1 TRP A  15      22.583  58.712 -15.693  1.00  0.00      LA0  C
ATOM    141  NE1 TRP A  15      22.059  57.640 -15.045  1.00  0.00      LA0  N
ATOM    142  HE1 TRP A  15      22.503  56.769 -14.905  1.00  0.00      LA0  H
ATOM    143  CZ2 TRP A  15      19.801  57.245 -13.905  1.00  0.00      LA0  C
ATOM    144  CZ3 TRP A  15      18.302  59.174 -14.017  1.00  0.00      LA0  C
ATOM    145  CH2 TRP A  15      18.566  57.851 -13.604  1.00  0.00      LA0  C
ATOM    146  C   TRP A  15      21.400  62.521 -14.395  1.00  0.00      LA0  C
ATOM    147  O   TRP A  15      21.489  62.111 -13.241  1.00  0.00      LA0  O
ATOM    148  N   LEU A  16      20.406  63.263 -14.876  1.00  0.00      LA0  N
ATOM    149  H   LEU A  16      20.415  63.555 -15.833  1.00  0.00      LA0  H
ATOM    150  CA  LEU A  16      19.372  63.740 -13.979  1.00  0.00      LA0  C
ATOM    151  CB  LEU A  16      19.670  65.182 -13.580  1.00  0.00      LA0  C
ATOM    152  CG  LEU A  16      18.948  65.556 -12.294  1.00  0.00      LA0  C
ATOM    153  CD1 LEU A  16      19.457  64.706 -11.139  1.00  0.00      LA0  C
ATOM    154  CD2 LEU A  16      19.047  67.042 -11.979  1.00  0.00      LA0  C
ATOM    155  C   LEU A  16      18.010  63.641 -14.623  1.00  0.00      LA0  C
ATOM    156  O   LEU A  16      17.710  64.317 -15.600  1.00  0.00      LA0  O
ATOM    157  N   ARG A  17      17.200  62.760 -14.035  1.00  0.00      LA0  N
ATOM    158  H   ARG A  17      17.504  62.253 -13.227  1.00  0.00      LA0  H
ATOM    159  CA  ARG A  17      15.847  62.648 -14.561  1.00  0.00      LA0  C
ATOM    160  CB  ARG A  17      15.493  61.173 -14.758  1.00  0.00      LA0  C
ATOM    161  CG  ARG A  17      14.247  60.900 -15.608  1.00  0.00      LA0  C
ATOM    162  CD  ARG A  17      14.251  59.486 -16.202  1.00  0.00      LA0  C
ATOM    163  NE  ARG A  17      14.475  58.483 -15.164  1.00  0.00      LA0  N
ATOM    164  HE  ARG A  17      13.944  58.534 -14.310  1.00  0.00      LA0  H
ATOM    165  CZ  ARG A  17      15.397  57.509 -15.292  1.00  0.00      LA0  C
ATOM    166  NH1 ARG A  17      16.117  57.381 -16.406  1.00  0.00      LA0  N
ATOM    167 HH11 ARG A  17      16.820  56.663 -16.468  1.00  0.00      LA0  H
ATOM    168 HH12 ARG A  17      15.973  57.989 -17.193  1.00  0.00      LA0  H
ATOM    169  NH2 ARG A  17      15.585  56.677 -14.273  1.00  0.00      LA0  N
ATOM    170 HH21 ARG A  17      16.259  55.936 -14.314  1.00  0.00      LA0  H
ATOM    171 HH22 ARG A  17      15.034  56.811 -13.435  1.00  0.00      LA0  H
ATOM    172  C   ARG A  17      14.845  63.345 -13.675  1.00  0.00      LA0  C
ATOM    173  O   ARG A  17      14.845  63.182 -12.461  1.00  0.00      LA0  O
ATOM    174  N   LYS A  18      13.977  64.113 -14.346  1.00  0.00      LA0  N
ATOM    175  H   LYS A  18      14.056  64.193 -15.339  1.00  0.00      LA0  H
ATOM    176  CA  LYS A  18      12.758  64.513 -13.652  1.00  0.00      LA0  C
ATOM    177  CB  LYS A  18      12.118  65.714 -14.354  1.00  0.00      LA0  C
ATOM    178  CG  LYS A  18      10.881  66.284 -13.649  1.00  0.00      LA0  C
ATOM    179  CD  LYS A  18      11.211  66.785 -12.247  1.00  0.00      LA0  C
ATOM    180  CE  LYS A  18      10.106  67.618 -11.605  1.00  0.00      LA0  C
ATOM    181  NZ  LYS A  18      10.656  68.280 -10.419  1.00  0.00      LA0  N
ATOM    182  HZ1 LYS A  18      10.019  69.030 -10.067  1.00  0.00      LA0  H
ATOM    183  HZ2 LYS A  18      10.893  67.630  -9.643  1.00  0.00      LA0  H
ATOM    184  HZ3 LYS A  18      11.488  68.856 -10.673  1.00  0.00      LA0  H
ATOM    185  C   LYS A  18      11.806  63.336 -13.631  1.00  0.00      LA0  C
ATOM    186  O   LYS A  18      11.178  63.003 -14.628  1.00  0.00      LA0  O
ATOM    187  N   GLU A  19      11.773  62.683 -12.472  1.00  0.00      LA0  N
ATOM    188  H   GLU A  19      12.232  63.037 -11.653  1.00  0.00      LA0  H
ATOM    189  CA  GLU A  19      10.925  61.502 -12.474  1.00  0.00      LA0  C
ATOM    190  CB  GLU A  19      11.597  60.387 -11.684  1.00  0.00      LA0  C
ATOM    191  CG  GLU A  19      11.943  59.211 -12.602  1.00  0.00      LA0  C
ATOM    192  CD  GLU A  19      12.861  58.249 -11.881  1.00  0.00      LA0  C
ATOM    193  OE1 GLU A  19      13.911  57.908 -12.416  1.00  0.00      LA0  O
ATOM    194  OE2 GLU A  19      12.576  57.891 -10.745  1.00  0.00      LA0  O
ATOM    195  C   GLU A  19       9.506  61.797 -12.043  1.00  0.00      LA0  C
ATOM    196  O   GLU A  19       9.181  62.902 -11.625  1.00  0.00      LA0  O
ATOM    197  N   ALA A  20       8.661  60.761 -12.182  1.00  0.00      LA0  N
ATOM    198  H   ALA A  20       9.021  59.883 -12.492  1.00  0.00      LA0  H
ATOM    199  CA  ALA A  20       7.227  60.956 -11.949  1.00  0.00      LA0  C
ATOM    200  CB  ALA A  20       6.453  59.692 -12.326  1.00  0.00      LA0  C
ATOM    201  C   ALA A  20       6.841  61.358 -10.533  1.00  0.00      LA0  C
ATOM    202  O   ALA A  20       5.813  61.972 -10.288  1.00  0.00      LA0  O
ATOM    203  N   ASP A  21       7.733  60.982  -9.610  1.00  0.00      LA0  N
ATOM    204  H   ASP A  21       8.603  60.554  -9.850  1.00  0.00      LA0  H
ATOM    205  CA  ASP A  21       7.554  61.378  -8.214  1.00  0.00      LA0  C
ATOM    206  CB  ASP A  21       8.359  60.431  -7.312  1.00  0.00      LA0  C
ATOM    207  CG  ASP A  21       9.868  60.499  -7.538  1.00  0.00      LA0  C
ATOM    208  OD1 ASP A  21      10.347  60.941  -8.579  1.00  0.00      LA0  O
ATOM    209  OD2 ASP A  21      10.609  60.098  -6.657  1.00  0.00      LA0  O
ATOM    210  C   ASP A  21       7.881  62.837  -7.916  1.00  0.00      LA0  C
ATOM    211  O   ASP A  21       7.666  63.351  -6.825  1.00  0.00      LA0  O
ATOM    212  N   GLY A  22       8.426  63.496  -8.946  1.00  0.00      LA0  N
ATOM    213  H   GLY A  22       8.652  63.017  -9.792  1.00  0.00      LA0  H
ATOM    214  CA  GLY A  22       8.792  64.891  -8.761  1.00  0.00      LA0  C
ATOM    215  C   GLY A  22      10.271  65.092  -8.505  1.00  0.00      LA0  C
ATOM    216  O   GLY A  22      10.811  66.178  -8.720  1.00  0.00      LA0  O
ATOM    217  N   THR A  23      10.906  64.010  -8.025  1.00  0.00      LA0  N
ATOM    218  H   THR A  23      10.483  63.101  -8.037  1.00  0.00      LA0  H
ATOM    219  CA  THR A  23      12.304  64.183  -7.656  1.00  0.00      LA0  C
ATOM    220  CB  THR A  23      12.761  63.104  -6.665  1.00  0.00      LA0  C
ATOM    221  OG1 THR A  23      12.676  61.799  -7.247  1.00  0.00      LA0  O
ATOM    222  HG1 THR A  23      11.749  61.558  -7.174  1.00  0.00      LA0  H
ATOM    223  CG2 THR A  23      11.976  63.171  -5.355  1.00  0.00      LA0  C
ATOM    224  C   THR A  23      13.233  64.232  -8.847  1.00  0.00      LA0  C
ATOM    225  O   THR A  23      12.855  64.024  -9.998  1.00  0.00      LA0  O
ATOM    226  N   TYR A  24      14.487  64.511  -8.493  1.00  0.00      LA0  N
ATOM    227  H   TYR A  24      14.740  64.709  -7.545  1.00  0.00      LA0  H
ATOM    228  CA  TYR A  24      15.532  64.356  -9.481  1.00  0.00      LA0  C
ATOM    229  CB  TYR A  24      16.414  65.601  -9.473  1.00  0.00      LA0  C
ATOM    230  CG  TYR A  24      15.593  66.750  -9.996  1.00  0.00      LA0  C
ATOM    231  CD1 TYR A  24      15.064  67.685  -9.085  1.00  0.00      LA0  C
ATOM    232  CE1 TYR A  24      14.190  68.674  -9.562  1.00  0.00      LA0  C
ATOM    233  CD2 TYR A  24      15.348  66.826 -11.380  1.00  0.00      LA0  C
ATOM    234  CE2 TYR A  24      14.476  67.813 -11.855  1.00  0.00      LA0  C
ATOM    235  CZ  TYR A  24      13.874  68.692 -10.934  1.00  0.00      LA0  C
ATOM    236  OH  TYR A  24      12.913  69.563 -11.399  1.00  0.00      LA0  O
ATOM    237  HH  TYR A  24      12.792  70.290 -10.780  1.00  0.00      LA0  H
ATOM    238  C   TYR A  24      16.303  63.091  -9.213  1.00  0.00      LA0  C
ATOM    239  O   TYR A  24      17.110  62.995  -8.295  1.00  0.00      LA0  O
ATOM    240  N   THR A  25      16.000  62.102 -10.050  1.00  0.00      LA0  N
ATOM    241  H   THR A  25      15.346  62.242 -10.796  1.00  0.00      LA0  H
ATOM    242  CA  THR A  25      16.787  60.885  -9.926  1.00  0.00      LA0  C
ATOM    243  CB  THR A  25      16.003  59.713 -10.513  1.00  0.00      LA0  C
ATOM    244  OG1 THR A  25      14.677  59.667  -9.962  1.00  0.00      LA0  O
ATOM    245  HG1 THR A  25      14.249  58.997 -10.508  1.00  0.00      LA0  H
ATOM    246  CG2 THR A  25      16.706  58.374 -10.291  1.00  0.00      LA0  C
ATOM    247  C   THR A  25      18.149  61.046 -10.578  1.00  0.00      LA0  C
ATOM    248  O   THR A  25      18.274  61.271 -11.776  1.00  0.00      LA0  O
ATOM    249  N   VAL A  26      19.158  60.956  -9.711  1.00  0.00      LA0  N
ATOM    250  H   VAL A  26      18.953  60.742  -8.757  1.00  0.00      LA0  H
ATOM    251  CA  VAL A  26      20.542  61.015 -10.164  1.00  0.00      LA0  C
ATOM    252  CB  VAL A  26      21.425  61.619  -9.062  1.00  0.00      LA0  C
ATOM    253  CG1 VAL A  26      22.850  61.907  -9.540  1.00  0.00      LA0  C
ATOM    254  CG2 VAL A  26      20.782  62.854  -8.441  1.00  0.00      LA0  C
ATOM    255  C   VAL A  26      21.024  59.615 -10.469  1.00  0.00      LA0  C
ATOM    256  O   VAL A  26      20.702  58.674  -9.752  1.00  0.00      LA0  O
ATOM    257  N   GLY A  27      21.832  59.520 -11.523  1.00  0.00      LA0  N
ATOM    258  H   GLY A  27      21.992  60.321 -12.109  1.00  0.00      LA0  H
ATOM    259  CA  GLY A  27      22.608  58.301 -11.727  1.00  0.00      LA0  C
ATOM    260  C   GLY A  27      23.862  58.695 -12.465  1.00  0.00      LA0  C
ATOM    261  O   GLY A  27      24.029  59.865 -12.780  1.00  0.00      LA0  O
ATOM    262  N   ILE A  28      24.735  57.724 -12.744  1.00  0.00      LA0  N
ATOM    263  H   ILE A  28      24.533  56.762 -12.552  1.00  0.00      LA0  H
ATOM    264  CA  ILE A  28      25.820  58.153 -13.627  1.00  0.00      LA0  C
ATOM    265  CB  ILE A  28      27.209  57.805 -13.083  1.00  0.00      LA0  C
ATOM    266  CG2 ILE A  28      27.656  58.886 -12.097  1.00  0.00      LA0  C
ATOM    267  CG1 ILE A  28      27.284  56.391 -12.504  1.00  0.00      LA0  C
ATOM    268  CD1 ILE A  28      28.686  56.034 -12.008  1.00  0.00      LA0  C
ATOM    269  C   ILE A  28      25.618  57.660 -15.040  1.00  0.00      LA0  C
ATOM    270  O   ILE A  28      24.891  56.704 -15.277  1.00  0.00      LA0  O
ATOM    271  N   THR A  29      26.229  58.400 -15.972  1.00  0.00      LA0  N
ATOM    272  H   THR A  29      26.858  59.133 -15.708  1.00  0.00      LA0  H
ATOM    273  CA  THR A  29      25.922  58.108 -17.370  1.00  0.00      LA0  C
ATOM    274  CB  THR A  29      26.246  59.325 -18.238  1.00  0.00      LA0  C
ATOM    275  OG1 THR A  29      27.607  59.740 -18.052  1.00  0.00      LA0  O
ATOM    276  HG1 THR A  29      27.624  60.241 -17.234  1.00  0.00      LA0  H
ATOM    277  CG2 THR A  29      25.301  60.484 -17.953  1.00  0.00      LA0  C
ATOM    278  C   THR A  29      26.609  56.877 -17.929  1.00  0.00      LA0  C
ATOM    279  O   THR A  29      27.523  56.319 -17.331  1.00  0.00      LA0  O
ATOM    280  N   GLU A  30      26.168  56.540 -19.154  1.00  0.00      LA0  N
ATOM    281  H   GLU A  30      25.373  57.004 -19.539  1.00  0.00      LA0  H
ATOM    282  CA  GLU A  30      26.876  55.560 -19.979  1.00  0.00      LA0  C
ATOM    283  CB  GLU A  30      26.241  55.506 -21.371  1.00  0.00      LA0  C
ATOM    284  CG  GLU A  30      26.276  54.133 -22.043  1.00  0.00      LA0  C
ATOM    285  CD  GLU A  30      25.294  53.204 -21.355  1.00  0.00      LA0  C
ATOM    286  OE1 GLU A  30      25.726  52.188 -20.823  1.00  0.00      LA0  O
ATOM    287  OE2 GLU A  30      24.100  53.498 -21.345  1.00  0.00      LA0  O
ATOM    288  C   GLU A  30      28.343  55.924 -20.091  1.00  0.00      LA0  C
ATOM    289  O   GLU A  30      29.233  55.222 -19.634  1.00  0.00      LA0  O
ATOM    290  N   HIS A  31      28.537  57.146 -20.619  1.00  0.00      LA0  N
ATOM    291  H   HIS A  31      27.777  57.620 -21.055  1.00  0.00      LA0  H
ATOM    292  CA  HIS A  31      29.914  57.607 -20.761  1.00  0.00      LA0  C
ATOM    293  CB  HIS A  31      29.980  58.897 -21.574  1.00  0.00      LA0  C
ATOM    294  CG  HIS A  31      31.241  58.882 -22.409  1.00  0.00      LA0  C
ATOM    295  ND1 HIS A  31      31.536  57.923 -23.304  1.00  0.00      LA0  N
ATOM    296  HD1 HIS A  31      31.020  57.104 -23.515  1.00  0.00      LA0  H
ATOM    297  CD2 HIS A  31      32.279  59.815 -22.403  1.00  0.00      LA0  C
ATOM    298  NE2 HIS A  31      33.200  59.404 -23.307  1.00  0.00      LA0  N
ATOM    299  CE1 HIS A  31      32.743  58.237 -23.863  1.00  0.00      LA0  C
ATOM    300  C   HIS A  31      30.721  57.695 -19.479  1.00  0.00      LA0  C
ATOM    301  O   HIS A  31      31.929  57.505 -19.463  1.00  0.00      LA0  O
ATOM    302  N   ALA A  32      29.998  57.933 -18.370  1.00  0.00      LA0  N
ATOM    303  H   ALA A  32      29.021  58.138 -18.424  1.00  0.00      LA0  H
ATOM    304  CA  ALA A  32      30.692  57.789 -17.091  1.00  0.00      LA0  C
ATOM    305  CB  ALA A  32      29.795  58.175 -15.917  1.00  0.00      LA0  C
ATOM    306  C   ALA A  32      31.238  56.390 -16.851  1.00  0.00      LA0  C
ATOM    307  O   ALA A  32      32.399  56.214 -16.504  1.00  0.00      LA0  O
ATOM    308  N   GLN A  33      30.370  55.389 -17.076  1.00  0.00      LA0  N
ATOM    309  H   GLN A  33      29.455  55.563 -17.449  1.00  0.00      LA0  H
ATOM    310  CA  GLN A  33      30.899  54.034 -16.915  1.00  0.00      LA0  C
ATOM    311  CB  GLN A  33      29.783  53.000 -16.664  1.00  0.00      LA0  C
ATOM    312  CG  GLN A  33      28.711  52.750 -17.737  1.00  0.00      LA0  C
ATOM    313  CD  GLN A  33      29.252  51.913 -18.880  1.00  0.00      LA0  C
ATOM    314  OE1 GLN A  33      30.319  51.314 -18.808  1.00  0.00      LA0  O
ATOM    315  NE2 GLN A  33      28.475  51.907 -19.962  1.00  0.00      LA0  N
ATOM    316 HE21 GLN A  33      27.553  52.310 -19.984  1.00  0.00      LA0  H
ATOM    317 HE22 GLN A  33      28.782  51.487 -20.810  1.00  0.00      LA0  H
ATOM    318  C   GLN A  33      31.928  53.605 -17.954  1.00  0.00      LA0  C
ATOM    319  O   GLN A  33      32.804  52.801 -17.678  1.00  0.00      LA0  O
ATOM    320  N   GLU A  34      31.850  54.239 -19.133  1.00  0.00      LA0  N
ATOM    321  H   GLU A  34      31.050  54.798 -19.346  1.00  0.00      LA0  H
ATOM    322  CA  GLU A  34      32.912  54.033 -20.121  1.00  0.00      LA0  C
ATOM    323  CB  GLU A  34      32.510  54.671 -21.452  1.00  0.00      LA0  C
ATOM    324  CG  GLU A  34      31.233  54.081 -22.064  1.00  0.00      LA0  C
ATOM    325  CD  GLU A  34      30.785  54.945 -23.229  1.00  0.00      LA0  C
ATOM    326  OE1 GLU A  34      31.526  55.073 -24.200  1.00  0.00      LA0  O
ATOM    327  OE2 GLU A  34      29.711  55.539 -23.152  1.00  0.00      LA0  O
ATOM    328  C   GLU A  34      34.271  54.557 -19.661  1.00  0.00      LA0  C
ATOM    329  O   GLU A  34      35.272  53.851 -19.600  1.00  0.00      LA0  O
ATOM    330  N   LEU A  35      34.260  55.850 -19.297  1.00  0.00      LA0  N
ATOM    331  H   LEU A  35      33.407  56.365 -19.381  1.00  0.00      LA0  H
ATOM    332  CA  LEU A  35      35.496  56.488 -18.829  1.00  0.00      LA0  C
ATOM    333  CB  LEU A  35      35.289  57.987 -18.607  1.00  0.00      LA0  C
ATOM    334  CG  LEU A  35      34.935  58.778 -19.867  1.00  0.00      LA0  C
ATOM    335  CD1 LEU A  35      34.603  60.232 -19.527  1.00  0.00      LA0  C
ATOM    336  CD2 LEU A  35      36.014  58.674 -20.947  1.00  0.00      LA0  C
ATOM    337  C   LEU A  35      36.062  55.883 -17.556  1.00  0.00      LA0  C
ATOM    338  O   LEU A  35      37.266  55.821 -17.308  1.00  0.00      LA0  O
ATOM    339  N   LEU A  36      35.125  55.427 -16.724  1.00  0.00      LA0  N
ATOM    340  H   LEU A  36      34.153  55.519 -16.951  1.00  0.00      LA0  H
ATOM    341  CA  LEU A  36      35.574  54.738 -15.525  1.00  0.00      LA0  C
ATOM    342  CB  LEU A  36      34.465  54.770 -14.480  1.00  0.00      LA0  C
ATOM    343  CG  LEU A  36      34.432  56.124 -13.775  1.00  0.00      LA0  C
ATOM    344  CD1 LEU A  36      33.179  56.300 -12.920  1.00  0.00      LA0  C
ATOM    345  CD2 LEU A  36      35.721  56.362 -12.985  1.00  0.00      LA0  C
ATOM    346  C   LEU A  36      36.097  53.343 -15.801  1.00  0.00      LA0  C
ATOM    347  O   LEU A  36      37.257  53.038 -15.535  1.00  0.00      LA0  O
ATOM    348  N   GLY A  37      35.207  52.556 -16.392  1.00  0.00      LA0  N
ATOM    349  H   GLY A  37      34.291  52.904 -16.586  1.00  0.00      LA0  H
ATOM    350  CA  GLY A  37      35.400  51.123 -16.535  1.00  0.00      LA0  C
ATOM    351  C   GLY A  37      34.291  50.477 -15.736  1.00  0.00      LA0  C
ATOM    352  O   GLY A  37      33.549  51.166 -15.041  1.00  0.00      LA0  O
ATOM    353  N   ASP A  38      34.222  49.139 -15.834  1.00  0.00      LA0  N
ATOM    354  H   ASP A  38      34.784  48.627 -16.483  1.00  0.00      LA0  H
ATOM    355  CA  ASP A  38      33.187  48.410 -15.095  1.00  0.00      LA0  C
ATOM    356  CB  ASP A  38      33.417  46.890 -15.191  1.00  0.00      LA0  C
ATOM    357  CG  ASP A  38      33.552  46.405 -16.631  1.00  0.00      LA0  C
ATOM    358  OD1 ASP A  38      32.604  46.541 -17.403  1.00  0.00      LA0  O
ATOM    359  OD2 ASP A  38      34.602  45.863 -16.979  1.00  0.00      LA0  O
ATOM    360  C   ASP A  38      33.039  48.846 -13.638  1.00  0.00      LA0  C
ATOM    361  O   ASP A  38      33.996  49.236 -12.970  1.00  0.00      LA0  O
ATOM    362  N   MET A  39      31.789  48.811 -13.172  1.00  0.00      LA0  N
ATOM    363  H   MET A  39      31.021  48.547 -13.756  1.00  0.00      LA0  H
ATOM    364  CA  MET A  39      31.599  49.317 -11.820  1.00  0.00      LA0  C
ATOM    365  CB  MET A  39      30.283  50.086 -11.721  1.00  0.00      LA0  C
ATOM    366  CG  MET A  39      30.285  51.125 -10.598  1.00  0.00      LA0  C
ATOM    367  SD  MET A  39      31.595  52.349 -10.786  1.00  0.00      LA0  S
ATOM    368  CE  MET A  39      31.169  52.948 -12.431  1.00  0.00      LA0  C
ATOM    369  C   MET A  39      31.705  48.255 -10.750  1.00  0.00      LA0  C
ATOM    370  O   MET A  39      31.040  47.229 -10.785  1.00  0.00      LA0  O
ATOM    371  N   VAL A  40      32.588  48.553  -9.791  1.00  0.00      LA0  N
ATOM    372  H   VAL A  40      33.086  49.422  -9.802  1.00  0.00      LA0  H
ATOM    373  CA  VAL A  40      32.691  47.624  -8.669  1.00  0.00      LA0  C
ATOM    374  CB  VAL A  40      34.147  47.424  -8.222  1.00  0.00      LA0  C
ATOM    375  CG1 VAL A  40      34.305  46.107  -7.456  1.00  0.00      LA0  C
ATOM    376  CG2 VAL A  40      35.130  47.506  -9.388  1.00  0.00      LA0  C
ATOM    377  C   VAL A  40      31.836  48.046  -7.484  1.00  0.00      LA0  C
ATOM    378  O   VAL A  40      31.377  47.230  -6.696  1.00  0.00      LA0  O
ATOM    379  N   PHE A  41      31.649  49.374  -7.392  1.00  0.00      LA0  N
ATOM    380  H   PHE A  41      32.118  50.013  -8.003  1.00  0.00      LA0  H
ATOM    381  CA  PHE A  41      30.882  49.902  -6.268  1.00  0.00      LA0  C
ATOM    382  CB  PHE A  41      31.766  49.961  -5.021  1.00  0.00      LA0  C
ATOM    383  CG  PHE A  41      30.953  50.167  -3.766  1.00  0.00      LA0  C
ATOM    384  CD1 PHE A  41      30.030  49.178  -3.365  1.00  0.00      LA0  C
ATOM    385  CD2 PHE A  41      31.137  51.348  -3.017  1.00  0.00      LA0  C
ATOM    386  CE1 PHE A  41      29.276  49.378  -2.197  1.00  0.00      LA0  C
ATOM    387  CE2 PHE A  41      30.384  51.546  -1.846  1.00  0.00      LA0  C
ATOM    388  CZ  PHE A  41      29.460  50.560  -1.449  1.00  0.00      LA0  C
ATOM    389  C   PHE A  41      30.346  51.283  -6.561  1.00  0.00      LA0  C
ATOM    390  O   PHE A  41      30.982  52.077  -7.244  1.00  0.00      LA0  O
ATOM    391  N   VAL A  42      29.163  51.542  -5.993  1.00  0.00      LA0  N
ATOM    392  H   VAL A  42      28.646  50.847  -5.494  1.00  0.00      LA0  H
ATOM    393  CA  VAL A  42      28.765  52.939  -5.871  1.00  0.00      LA0  C
ATOM    394  CB  VAL A  42      27.569  53.288  -6.769  1.00  0.00      LA0  C
ATOM    395  CG1 VAL A  42      27.308  54.795  -6.763  1.00  0.00      LA0  C
ATOM    396  CG2 VAL A  42      27.747  52.786  -8.200  1.00  0.00      LA0  C
ATOM    397  C   VAL A  42      28.433  53.209  -4.419  1.00  0.00      LA0  C
ATOM    398  O   VAL A  42      27.628  52.514  -3.812  1.00  0.00      LA0  O
ATOM    399  N   ASP A  43      29.118  54.227  -3.897  1.00  0.00      LA0  N
ATOM    400  H   ASP A  43      29.748  54.729  -4.486  1.00  0.00      LA0  H
ATOM    401  CA  ASP A  43      28.852  54.688  -2.539  1.00  0.00      LA0  C
ATOM    402  CB  ASP A  43      30.084  55.485  -2.095  1.00  0.00      LA0  C
ATOM    403  CG  ASP A  43      29.975  56.058  -0.700  1.00  0.00      LA0  C
ATOM    404  OD1 ASP A  43      29.433  55.399   0.174  1.00  0.00      LA0  O
ATOM    405  OD2 ASP A  43      30.440  57.170  -0.478  1.00  0.00      LA0  O
ATOM    406  C   ASP A  43      27.550  55.472  -2.494  1.00  0.00      LA0  C
ATOM    407  O   ASP A  43      27.075  55.961  -3.514  1.00  0.00      LA0  O
ATOM    408  N   LEU A  44      26.965  55.524  -1.295  1.00  0.00      LA0  N
ATOM    409  H   LEU A  44      27.496  55.243  -0.492  1.00  0.00      LA0  H
ATOM    410  CA  LEU A  44      25.633  56.108  -1.187  1.00  0.00      LA0  C
ATOM    411  CB  LEU A  44      24.606  55.027  -0.823  1.00  0.00      LA0  C
ATOM    412  CG  LEU A  44      24.403  53.965  -1.912  1.00  0.00      LA0  C
ATOM    413  CD1 LEU A  44      23.567  52.786  -1.412  1.00  0.00      LA0  C
ATOM    414  CD2 LEU A  44      23.824  54.560  -3.198  1.00  0.00      LA0  C
ATOM    415  C   LEU A  44      25.578  57.256  -0.196  1.00  0.00      LA0  C
ATOM    416  O   LEU A  44      25.907  57.117   0.975  1.00  0.00      LA0  O
ATOM    417  N   PRO A  45      25.127  58.425  -0.709  1.00  0.00      LA0  N
ATOM    418  CD  PRO A  45      24.788  58.708  -2.100  1.00  0.00      LA0  C
ATOM    419  CA  PRO A  45      24.930  59.571   0.186  1.00  0.00      LA0  C
ATOM    420  CB  PRO A  45      24.639  60.709  -0.798  1.00  0.00      LA0  C
ATOM    421  CG  PRO A  45      24.050  60.039  -2.038  1.00  0.00      LA0  C
ATOM    422  C   PRO A  45      23.796  59.328   1.168  1.00  0.00      LA0  C
ATOM    423  O   PRO A  45      22.678  59.006   0.787  1.00  0.00      LA0  O
ATOM    424  N   GLU A  46      24.143  59.502   2.451  1.00  0.00      LA0  N
ATOM    425  H   GLU A  46      25.097  59.683   2.673  1.00  0.00      LA0  H
ATOM    426  CA  GLU A  46      23.165  59.231   3.507  1.00  0.00      LA0  C
ATOM    427  CB  GLU A  46      23.802  59.518   4.874  1.00  0.00      LA0  C
ATOM    428  CG  GLU A  46      23.017  59.000   6.088  1.00  0.00      LA0  C
ATOM    429  CD  GLU A  46      22.823  57.498   5.980  1.00  0.00      LA0  C
ATOM    430  OE1 GLU A  46      23.715  56.760   6.393  1.00  0.00      LA0  O
ATOM    431  OE2 GLU A  46      21.781  57.077   5.479  1.00  0.00      LA0  O
ATOM    432  C   GLU A  46      21.825  59.941   3.349  1.00  0.00      LA0  C
ATOM    433  O   GLU A  46      21.744  61.113   2.984  1.00  0.00      LA0  O
ATOM    434  N   VAL A  47      20.768  59.166   3.619  1.00  0.00      LA0  N
ATOM    435  H   VAL A  47      20.946  58.296   4.089  1.00  0.00      LA0  H
ATOM    436  CA  VAL A  47      19.431  59.732   3.472  1.00  0.00      LA0  C
ATOM    437  CB  VAL A  47      18.378  58.611   3.503  1.00  0.00      LA0  C
ATOM    438  CG1 VAL A  47      16.945  59.128   3.335  1.00  0.00      LA0  C
ATOM    439  CG2 VAL A  47      18.701  57.556   2.441  1.00  0.00      LA0  C
ATOM    440  C   VAL A  47      19.165  60.804   4.518  1.00  0.00      LA0  C
ATOM    441  O   VAL A  47      19.362  60.624   5.712  1.00  0.00      LA0  O
ATOM    442  N   GLY A  48      18.733  61.957   3.999  1.00  0.00      LA0  N
ATOM    443  H   GLY A  48      18.589  62.027   3.013  1.00  0.00      LA0  H
ATOM    444  CA  GLY A  48      18.560  63.086   4.905  1.00  0.00      LA0  C
ATOM    445  C   GLY A  48      19.760  64.015   4.981  1.00  0.00      LA0  C
ATOM    446  O   GLY A  48      19.754  65.012   5.692  1.00  0.00      LA0  O
ATOM    447  N   ALA A  49      20.799  63.669   4.203  1.00  0.00      LA0  N
ATOM    448  H   ALA A  49      20.806  62.835   3.649  1.00  0.00      LA0  H
ATOM    449  CA  ALA A  49      21.841  64.680   4.056  1.00  0.00      LA0  C
ATOM    450  CB  ALA A  49      23.162  64.041   3.622  1.00  0.00      LA0  C
ATOM    451  C   ALA A  49      21.433  65.723   3.035  1.00  0.00      LA0  C
ATOM    452  O   ALA A  49      20.607  65.469   2.166  1.00  0.00      LA0  O
ATOM    453  N   THR A  50      22.058  66.892   3.171  1.00  0.00      LA0  N
ATOM    454  H   THR A  50      22.707  67.068   3.907  1.00  0.00      LA0  H
ATOM    455  CA  THR A  50      21.735  67.951   2.225  1.00  0.00      LA0  C
ATOM    456  CB  THR A  50      20.917  69.026   2.949  1.00  0.00      LA0  C
ATOM    457  OG1 THR A  50      19.867  68.395   3.694  1.00  0.00      LA0  O
ATOM    458  HG1 THR A  50      19.308  69.077   4.040  1.00  0.00      LA0  H
ATOM    459  CG2 THR A  50      20.350  70.095   2.010  1.00  0.00      LA0  C
ATOM    460  C   THR A  50      23.014  68.508   1.640  1.00  0.00      LA0  C
ATOM    461  O   THR A  50      23.935  68.845   2.373  1.00  0.00      LA0  O
ATOM    462  N   VAL A  51      23.044  68.538   0.304  1.00  0.00      LA0  N
ATOM    463  H   VAL A  51      22.216  68.320  -0.218  1.00  0.00      LA0  H
ATOM    464  CA  VAL A  51      24.257  68.974  -0.389  1.00  0.00      LA0  C
ATOM    465  CB  VAL A  51      24.932  67.786  -1.092  1.00  0.00      LA0  C
ATOM    466  CG1 VAL A  51      25.664  66.887  -0.094  1.00  0.00      LA0  C
ATOM    467  CG2 VAL A  51      23.935  66.994  -1.945  1.00  0.00      LA0  C
ATOM    468  C   VAL A  51      23.924  70.071  -1.380  1.00  0.00      LA0  C
ATOM    469  O   VAL A  51      22.755  70.352  -1.624  1.00  0.00      LA0  O
ATOM    470  N   SER A  52      24.974  70.671  -1.938  1.00  0.00      LA0  N
ATOM    471  H   SER A  52      25.916  70.433  -1.693  1.00  0.00      LA0  H
ATOM    472  CA  SER A  52      24.725  71.719  -2.920  1.00  0.00      LA0  C
ATOM    473  CB  SER A  52      25.494  72.991  -2.551  1.00  0.00      LA0  C
ATOM    474  OG  SER A  52      25.758  73.013  -1.142  1.00  0.00      LA0  O
ATOM    475  HG  SER A  52      26.544  72.462  -1.041  1.00  0.00      LA0  H
ATOM    476  C   SER A  52      25.041  71.280  -4.338  1.00  0.00      LA0  C
ATOM    477  O   SER A  52      25.681  70.262  -4.572  1.00  0.00      LA0  O
ATOM    478  N   ALA A  53      24.570  72.095  -5.292  1.00  0.00      LA0  N
ATOM    479  H   ALA A  53      23.985  72.867  -5.038  1.00  0.00      LA0  H
ATOM    480  CA  ALA A  53      24.889  71.822  -6.690  1.00  0.00      LA0  C
ATOM    481  CB  ALA A  53      24.052  72.708  -7.615  1.00  0.00      LA0  C
ATOM    482  C   ALA A  53      26.359  72.036  -6.994  1.00  0.00      LA0  C
ATOM    483  O   ALA A  53      26.824  73.147  -7.223  1.00  0.00      LA0  O
ATOM    484  N   GLY A  54      27.076  70.912  -6.968  1.00  0.00      LA0  N
ATOM    485  H   GLY A  54      26.605  70.043  -6.795  1.00  0.00      LA0  H
ATOM    486  CA  GLY A  54      28.521  71.019  -7.125  1.00  0.00      LA0  C
ATOM    487  C   GLY A  54      29.313  70.401  -5.990  1.00  0.00      LA0  C
ATOM    488  O   GLY A  54      30.505  70.147  -6.120  1.00  0.00      LA0  O
ATOM    489  N   ASP A  55      28.597  70.146  -4.884  1.00  0.00      LA0  N
ATOM    490  H   ASP A  55      27.638  70.405  -4.788  1.00  0.00      LA0  H
ATOM    491  CA  ASP A  55      29.217  69.367  -3.812  1.00  0.00      LA0  C
ATOM    492  CB  ASP A  55      28.391  69.409  -2.515  1.00  0.00      LA0  C
ATOM    493  CG  ASP A  55      28.192  70.798  -1.915  1.00  0.00      LA0  C
ATOM    494  OD1 ASP A  55      28.492  71.807  -2.548  1.00  0.00      LA0  O
ATOM    495  OD2 ASP A  55      27.669  70.875  -0.805  1.00  0.00      LA0  O
ATOM    496  C   ASP A  55      29.320  67.925  -4.263  1.00  0.00      LA0  C
ATOM    497  O   ASP A  55      28.733  67.542  -5.273  1.00  0.00      LA0  O
ATOM    498  N   ASP A  56      30.080  67.138  -3.496  1.00  0.00      LA0  N
ATOM    499  H   ASP A  56      30.483  67.413  -2.621  1.00  0.00      LA0  H
ATOM    500  CA  ASP A  56      30.085  65.723  -3.844  1.00  0.00      LA0  C
ATOM    501  CB  ASP A  56      31.365  65.042  -3.329  1.00  0.00      LA0  C
ATOM    502  CG  ASP A  56      31.371  64.956  -1.813  1.00  0.00      LA0  C
ATOM    503  OD1 ASP A  56      31.672  65.957  -1.166  1.00  0.00      LA0  O
ATOM    504  OD2 ASP A  56      31.057  63.887  -1.291  1.00  0.00      LA0  O
ATOM    505  C   ASP A  56      28.817  65.025  -3.379  1.00  0.00      LA0  C
ATOM    506  O   ASP A  56      27.914  65.618  -2.794  1.00  0.00      LA0  O
ATOM    507  N   CYS A  57      28.781  63.726  -3.682  1.00  0.00      LA0  N
ATOM    508  H   CYS A  57      29.507  63.355  -4.260  1.00  0.00      LA0  H
ATOM    509  CA  CYS A  57      27.683  62.933  -3.147  1.00  0.00      LA0  C
ATOM    510  CB  CYS A  57      26.425  63.072  -4.008  1.00  0.00      LA0  C
ATOM    511  SG  CYS A  57      26.597  62.341  -5.655  1.00  0.00      LA0  S
ATOM    512  C   CYS A  57      28.033  61.475  -2.961  1.00  0.00      LA0  C
ATOM    513  O   CYS A  57      27.582  60.818  -2.031  1.00  0.00      LA0  O
ATOM    514  N   ALA A  58      28.839  60.978  -3.910  1.00  0.00      LA0  N
ATOM    515  H   ALA A  58      29.207  61.544  -4.651  1.00  0.00      LA0  H
ATOM    516  CA  ALA A  58      29.102  59.545  -3.880  1.00  0.00      LA0  C
ATOM    517  CB  ALA A  58      27.999  58.789  -4.624  1.00  0.00      LA0  C
ATOM    518  C   ALA A  58      30.424  59.228  -4.533  1.00  0.00      LA0  C
ATOM    519  O   ALA A  58      30.986  60.036  -5.259  1.00  0.00      LA0  O
ATOM    520  N   VAL A  59      30.889  58.009  -4.258  1.00  0.00      LA0  N
ATOM    521  H   VAL A  59      30.394  57.434  -3.610  1.00  0.00      LA0  H
ATOM    522  CA  VAL A  59      32.103  57.544  -4.924  1.00  0.00      LA0  C
ATOM    523  CB  VAL A  59      33.165  57.156  -3.879  1.00  0.00      LA0  C
ATOM    524  CG1 VAL A  59      34.488  56.737  -4.526  1.00  0.00      LA0  C
ATOM    525  CG2 VAL A  59      33.386  58.278  -2.861  1.00  0.00      LA0  C
ATOM    526  C   VAL A  59      31.786  56.372  -5.839  1.00  0.00      LA0  C
ATOM    527  O   VAL A  59      31.243  55.360  -5.418  1.00  0.00      LA0  O
ATOM    528  N   ALA A  60      32.131  56.541  -7.117  1.00  0.00      LA0  N
ATOM    529  H   ALA A  60      32.600  57.383  -7.385  1.00  0.00      LA0  H
ATOM    530  CA  ALA A  60      32.034  55.384  -8.000  1.00  0.00      LA0  C
ATOM    531  CB  ALA A  60      31.687  55.807  -9.425  1.00  0.00      LA0  C
ATOM    532  C   ALA A  60      33.337  54.619  -8.040  1.00  0.00      LA0  C
ATOM    533  O   ALA A  60      34.278  54.982  -8.739  1.00  0.00      LA0  O
ATOM    534  N   GLU A  61      33.363  53.543  -7.251  1.00  0.00      LA0  N
ATOM    535  H   GLU A  61      32.525  53.247  -6.789  1.00  0.00      LA0  H
ATOM    536  CA  GLU A  61      34.558  52.708  -7.297  1.00  0.00      LA0  C
ATOM    537  CB  GLU A  61      34.727  51.929  -5.992  1.00  0.00      LA0  C
ATOM    538  CG  GLU A  61      34.758  52.843  -4.761  1.00  0.00      LA0  C
ATOM    539  CD  GLU A  61      35.050  52.040  -3.509  1.00  0.00      LA0  C
ATOM    540  OE1 GLU A  61      34.179  51.922  -2.652  1.00  0.00      LA0  O
ATOM    541  OE2 GLU A  61      36.162  51.545  -3.368  1.00  0.00      LA0  O
ATOM    542  C   GLU A  61      34.562  51.801  -8.514  1.00  0.00      LA0  C
ATOM    543  O   GLU A  61      33.845  50.810  -8.605  1.00  0.00      LA0  O
ATOM    544  N   SER A  62      35.383  52.221  -9.477  1.00  0.00      LA0  N
ATOM    545  H   SER A  62      35.981  53.012  -9.343  1.00  0.00      LA0  H
ATOM    546  CA  SER A  62      35.429  51.481 -10.731  1.00  0.00      LA0  C
ATOM    547  CB  SER A  62      35.212  52.464 -11.882  1.00  0.00      LA0  C
ATOM    548  OG  SER A  62      35.309  51.826 -13.163  1.00  0.00      LA0  O
ATOM    549  HG  SER A  62      34.436  51.493 -13.384  1.00  0.00      LA0  H
ATOM    550  C   SER A  62      36.729  50.718 -10.871  1.00  0.00      LA0  C
ATOM    551  O   SER A  62      37.669  50.884 -10.101  1.00  0.00      LA0  O
ATOM    552  N   VAL A  63      36.736  49.866 -11.909  1.00  0.00      LA0  N
ATOM    553  H   VAL A  63      35.919  49.847 -12.493  1.00  0.00      LA0  H
ATOM    554  CA  VAL A  63      37.924  49.062 -12.186  1.00  0.00      LA0  C
ATOM    555  CB  VAL A  63      37.637  48.016 -13.284  1.00  0.00      LA0  C
ATOM    556  CG1 VAL A  63      36.343  47.293 -12.941  1.00  0.00      LA0  C
ATOM    557  CG2 VAL A  63      37.560  48.549 -14.718  1.00  0.00      LA0  C
ATOM    558  C   VAL A  63      39.164  49.884 -12.497  1.00  0.00      LA0  C
ATOM    559  O   VAL A  63      40.280  49.587 -12.093  1.00  0.00      LA0  O
ATOM    560  N   LYS A  64      38.917  50.971 -13.236  1.00  0.00      LA0  N
ATOM    561  H   LYS A  64      37.979  51.222 -13.484  1.00  0.00      LA0  H
ATOM    562  CA  LYS A  64      40.061  51.812 -13.539  1.00  0.00      LA0  C
ATOM    563  CB  LYS A  64      40.142  52.052 -15.045  1.00  0.00      LA0  C
ATOM    564  CG  LYS A  64      41.363  52.843 -15.520  1.00  0.00      LA0  C
ATOM    565  CD  LYS A  64      41.045  53.712 -16.742  1.00  0.00      LA0  C
ATOM    566  CE  LYS A  64      40.343  55.048 -16.434  1.00  0.00      LA0  C
ATOM    567  NZ  LYS A  64      39.055  54.874 -15.747  1.00  0.00      LA0  N
ATOM    568  HZ1 LYS A  64      38.397  55.624 -16.045  1.00  0.00      LA0  H
ATOM    569  HZ2 LYS A  64      38.604  53.972 -16.009  1.00  0.00      LA0  H
ATOM    570  HZ3 LYS A  64      39.166  54.875 -14.710  1.00  0.00      LA0  H
ATOM    571  C   LYS A  64      39.965  53.087 -12.734  1.00  0.00      LA0  C
ATOM    572  O   LYS A  64      39.655  54.163 -13.249  1.00  0.00      LA0  O
ATOM    573  N   ALA A  65      40.255  52.862 -11.440  1.00  0.00      LA0  N
ATOM    574  H   ALA A  65      40.390  51.901 -11.190  1.00  0.00      LA0  H
ATOM    575  CA  ALA A  65      40.177  53.868 -10.381  1.00  0.00      LA0  C
ATOM    576  CB  ALA A  65      41.036  55.107 -10.677  1.00  0.00      LA0  C
ATOM    577  C   ALA A  65      38.760  54.284 -10.040  1.00  0.00      LA0  C
ATOM    578  O   ALA A  65      37.804  54.038 -10.766  1.00  0.00      LA0  O
ATOM    579  N   ALA A  66      38.674  54.911  -8.864  1.00  0.00      LA0  N
ATOM    580  H   ALA A  66      39.495  55.175  -8.362  1.00  0.00      LA0  H
ATOM    581  CA  ALA A  66      37.379  55.447  -8.475  1.00  0.00      LA0  C
ATOM    582  CB  ALA A  66      37.220  55.384  -6.956  1.00  0.00      LA0  C
ATOM    583  C   ALA A  66      37.259  56.885  -8.923  1.00  0.00      LA0  C
ATOM    584  O   ALA A  66      38.259  57.551  -9.159  1.00  0.00      LA0  O
ATOM    585  N   SER A  67      36.004  57.324  -9.012  1.00  0.00      LA0  N
ATOM    586  H   SER A  67      35.235  56.708  -8.835  1.00  0.00      LA0  H
ATOM    587  CA  SER A  67      35.770  58.753  -9.171  1.00  0.00      LA0  C
ATOM    588  CB  SER A  67      35.084  59.033 -10.512  1.00  0.00      LA0  C
ATOM    589  OG  SER A  67      35.093  60.430 -10.821  1.00  0.00      LA0  O
ATOM    590  HG  SER A  67      34.336  60.834 -10.387  1.00  0.00      LA0  H
ATOM    591  C   SER A  67      34.877  59.181  -8.036  1.00  0.00      LA0  C
ATOM    592  O   SER A  67      34.193  58.354  -7.442  1.00  0.00      LA0  O
ATOM    593  N   ASP A  68      34.884  60.486  -7.778  1.00  0.00      LA0  N
ATOM    594  H   ASP A  68      35.443  61.155  -8.275  1.00  0.00      LA0  H
ATOM    595  CA  ASP A  68      33.732  61.022  -7.064  1.00  0.00      LA0  C
ATOM    596  CB  ASP A  68      34.104  62.305  -6.298  1.00  0.00      LA0  C
ATOM    597  CG  ASP A  68      35.017  63.229  -7.096  1.00  0.00      LA0  C
ATOM    598  OD1 ASP A  68      35.870  63.871  -6.496  1.00  0.00      LA0  O
ATOM    599  OD2 ASP A  68      34.894  63.303  -8.314  1.00  0.00      LA0  O
ATOM    600  C   ASP A  68      32.586  61.227  -8.043  1.00  0.00      LA0  C
ATOM    601  O   ASP A  68      32.731  61.016  -9.245  1.00  0.00      LA0  O
ATOM    602  N   ILE A  69      31.435  61.571  -7.457  1.00  0.00      LA0  N
ATOM    603  H   ILE A  69      31.419  61.645  -6.458  1.00  0.00      LA0  H
ATOM    604  CA  ILE A  69      30.187  61.814  -8.179  1.00  0.00      LA0  C
ATOM    605  CB  ILE A  69      29.247  60.601  -8.050  1.00  0.00      LA0  C
ATOM    606  CG2 ILE A  69      27.870  60.859  -8.667  1.00  0.00      LA0  C
ATOM    607  CG1 ILE A  69      29.871  59.321  -8.609  1.00  0.00      LA0  C
ATOM    608  CD1 ILE A  69      29.053  58.082  -8.251  1.00  0.00      LA0  C
ATOM    609  C   ILE A  69      29.572  63.009  -7.484  1.00  0.00      LA0  C
ATOM    610  O   ILE A  69      29.625  63.088  -6.258  1.00  0.00      LA0  O
ATOM    611  N   TYR A  70      29.039  63.934  -8.287  1.00  0.00      LA0  N
ATOM    612  H   TYR A  70      28.877  63.797  -9.270  1.00  0.00      LA0  H
ATOM    613  CA  TYR A  70      28.623  65.175  -7.649  1.00  0.00      LA0  C
ATOM    614  CB  TYR A  70      29.243  66.369  -8.388  1.00  0.00      LA0  C
ATOM    615  CG  TYR A  70      30.746  66.367  -8.203  1.00  0.00      LA0  C
ATOM    616  CD1 TYR A  70      31.310  67.154  -7.178  1.00  0.00      LA0  C
ATOM    617  CE1 TYR A  70      32.703  67.146  -6.994  1.00  0.00      LA0  C
ATOM    618  CD2 TYR A  70      31.549  65.578  -9.053  1.00  0.00      LA0  C
ATOM    619  CE2 TYR A  70      32.940  65.572  -8.873  1.00  0.00      LA0  C
ATOM    620  CZ  TYR A  70      33.501  66.352  -7.843  1.00  0.00      LA0  C
ATOM    621  OH  TYR A  70      34.869  66.341  -7.660  1.00  0.00      LA0  O
ATOM    622  HH  TYR A  70      35.156  65.420  -7.607  1.00  0.00      LA0  H
ATOM    623  C   TYR A  70      27.118  65.289  -7.505  1.00  0.00      LA0  C
ATOM    624  O   TYR A  70      26.353  64.411  -7.885  1.00  0.00      LA0  O
ATOM    625  N   ALA A  71      26.718  66.419  -6.912  1.00  0.00      LA0  N
ATOM    626  H   ALA A  71      27.391  67.070  -6.559  1.00  0.00      LA0  H
ATOM    627  CA  ALA A  71      25.290  66.697  -6.869  1.00  0.00      LA0  C
ATOM    628  CB  ALA A  71      24.888  67.226  -5.495  1.00  0.00      LA0  C
ATOM    629  C   ALA A  71      24.899  67.709  -7.928  1.00  0.00      LA0  C
ATOM    630  O   ALA A  71      25.308  68.864  -7.899  1.00  0.00      LA0  O
ATOM    631  N   PRO A  72      24.086  67.225  -8.896  1.00  0.00      LA0  N
ATOM    632  CD  PRO A  72      23.611  65.852  -9.028  1.00  0.00      LA0  C
ATOM    633  CA  PRO A  72      23.652  68.088 -10.000  1.00  0.00      LA0  C
ATOM    634  CB  PRO A  72      22.819  67.133 -10.864  1.00  0.00      LA0  C
ATOM    635  CG  PRO A  72      23.290  65.728 -10.509  1.00  0.00      LA0  C
ATOM    636  C   PRO A  72      22.872  69.328  -9.576  1.00  0.00      LA0  C
ATOM    637  O   PRO A  72      23.079  70.430 -10.067  1.00  0.00      LA0  O
ATOM    638  N   VAL A  73      21.934  69.074  -8.655  1.00  0.00      LA0  N
ATOM    639  H   VAL A  73      21.886  68.178  -8.218  1.00  0.00      LA0  H
ATOM    640  CA  VAL A  73      21.161  70.168  -8.072  1.00  0.00      LA0  C
ATOM    641  CB  VAL A  73      19.664  70.011  -8.386  1.00  0.00      LA0  C
ATOM    642  CG1 VAL A  73      19.383  70.244  -9.870  1.00  0.00      LA0  C
ATOM    643  CG2 VAL A  73      19.116  68.658  -7.930  1.00  0.00      LA0  C
ATOM    644  C   VAL A  73      21.410  70.144  -6.580  1.00  0.00      LA0  C
ATOM    645  O   VAL A  73      21.981  69.177  -6.084  1.00  0.00      LA0  O
ATOM    646  N   SER A  74      20.984  71.207  -5.891  1.00  0.00      LA0  N
ATOM    647  H   SER A  74      20.411  71.932  -6.288  1.00  0.00      LA0  H
ATOM    648  CA  SER A  74      21.140  71.098  -4.446  1.00  0.00      LA0  C
ATOM    649  CB  SER A  74      21.335  72.476  -3.810  1.00  0.00      LA0  C
ATOM    650  OG  SER A  74      22.155  73.297  -4.654  1.00  0.00      LA0  O
ATOM    651  HG  SER A  74      21.533  73.677  -5.279  1.00  0.00      LA0  H
ATOM    652  C   SER A  74      19.967  70.366  -3.825  1.00  0.00      LA0  C
ATOM    653  O   SER A  74      19.008  70.007  -4.501  1.00  0.00      LA0  O
ATOM    654  N   GLY A  75      20.071  70.160  -2.511  1.00  0.00      LA0  N
ATOM    655  H   GLY A  75      20.918  70.348  -2.014  1.00  0.00      LA0  H
ATOM    656  CA  GLY A  75      18.897  69.623  -1.849  1.00  0.00      LA0  C
ATOM    657  C   GLY A  75      19.172  68.376  -1.046  1.00  0.00      LA0  C
ATOM    658  O   GLY A  75      20.290  68.075  -0.642  1.00  0.00      LA0  O
ATOM    659  N   GLU A  76      18.053  67.700  -0.796  1.00  0.00      LA0  N
ATOM    660  H   GLU A  76      17.251  67.918  -1.353  1.00  0.00      LA0  H
ATOM    661  CA  GLU A  76      17.982  66.677   0.238  1.00  0.00      LA0  C
ATOM    662  CB  GLU A  76      16.703  66.980   1.013  1.00  0.00      LA0  C
ATOM    663  CG  GLU A  76      16.368  66.206   2.288  1.00  0.00      LA0  C
ATOM    664  CD  GLU A  76      15.042  66.758   2.783  1.00  0.00      LA0  C
ATOM    665  OE1 GLU A  76      14.998  67.893   3.255  1.00  0.00      LA0  O
ATOM    666  OE2 GLU A  76      14.012  66.109   2.614  1.00  0.00      LA0  O
ATOM    667  C   GLU A  76      17.983  65.289  -0.372  1.00  0.00      LA0  C
ATOM    668  O   GLU A  76      17.262  65.005  -1.324  1.00  0.00      LA0  O
ATOM    669  N   ILE A  77      18.830  64.428   0.199  1.00  0.00      LA0  N
ATOM    670  H   ILE A  77      19.352  64.721   1.001  1.00  0.00      LA0  H
ATOM    671  CA  ILE A  77      18.870  63.058  -0.309  1.00  0.00      LA0  C
ATOM    672  CB  ILE A  77      20.187  62.351   0.059  1.00  0.00      LA0  C
ATOM    673  CG2 ILE A  77      20.310  61.021  -0.693  1.00  0.00      LA0  C
ATOM    674  CG1 ILE A  77      21.424  63.240  -0.120  1.00  0.00      LA0  C
ATOM    675  CD1 ILE A  77      21.681  63.704  -1.554  1.00  0.00      LA0  C
ATOM    676  C   ILE A  77      17.694  62.263   0.227  1.00  0.00      LA0  C
ATOM    677  O   ILE A  77      17.718  61.766   1.344  1.00  0.00      LA0  O
ATOM    678  N   VAL A  78      16.648  62.187  -0.601  1.00  0.00      LA0  N
ATOM    679  H   VAL A  78      16.720  62.540  -1.536  1.00  0.00      LA0  H
ATOM    680  CA  VAL A  78      15.461  61.526  -0.061  1.00  0.00      LA0  C
ATOM    681  CB  VAL A  78      14.169  62.164  -0.585  1.00  0.00      LA0  C
ATOM    682  CG1 VAL A  78      14.019  63.568  -0.004  1.00  0.00      LA0  C
ATOM    683  CG2 VAL A  78      14.066  62.147  -2.113  1.00  0.00      LA0  C
ATOM    684  C   VAL A  78      15.431  60.015  -0.200  1.00  0.00      LA0  C
ATOM    685  O   VAL A  78      14.733  59.319   0.524  1.00  0.00      LA0  O
ATOM    686  N   ALA A  79      16.230  59.529  -1.159  1.00  0.00      LA0  N
ATOM    687  H   ALA A  79      16.765  60.130  -1.757  1.00  0.00      LA0  H
ATOM    688  CA  ALA A  79      16.319  58.079  -1.295  1.00  0.00      LA0  C
ATOM    689  CB  ALA A  79      15.219  57.542  -2.216  1.00  0.00      LA0  C
ATOM    690  C   ALA A  79      17.650  57.717  -1.894  1.00  0.00      LA0  C
ATOM    691  O   ALA A  79      18.261  58.531  -2.575  1.00  0.00      LA0  O
ATOM    692  N   VAL A  80      18.067  56.478  -1.633  1.00  0.00      LA0  N
ATOM    693  H   VAL A  80      17.508  55.837  -1.107  1.00  0.00      LA0  H
ATOM    694  CA  VAL A  80      19.229  55.972  -2.357  1.00  0.00      LA0  C
ATOM    695  CB  VAL A  80      20.401  55.666  -1.414  1.00  0.00      LA0  C
ATOM    696  CG1 VAL A  80      21.022  56.961  -0.901  1.00  0.00      LA0  C
ATOM    697  CG2 VAL A  80      20.017  54.708  -0.281  1.00  0.00      LA0  C
ATOM    698  C   VAL A  80      18.817  54.733  -3.111  1.00  0.00      LA0  C
ATOM    699  O   VAL A  80      17.722  54.229  -2.910  1.00  0.00      LA0  O
ATOM    700  N   ASN A  81      19.727  54.264  -3.967  1.00  0.00      LA0  N
ATOM    701  H   ASN A  81      20.597  54.742  -4.097  1.00  0.00      LA0  H
ATOM    702  CA  ASN A  81      19.478  52.965  -4.582  1.00  0.00      LA0  C
ATOM    703  CB  ASN A  81      20.164  52.899  -5.948  1.00  0.00      LA0  C
ATOM    704  CG  ASN A  81      19.851  51.604  -6.680  1.00  0.00      LA0  C
ATOM    705  OD1 ASN A  81      19.190  50.703  -6.184  1.00  0.00      LA0  O
ATOM    706  ND2 ASN A  81      20.361  51.555  -7.910  1.00  0.00      LA0  N
ATOM    707 HD21 ASN A  81      20.912  52.314  -8.261  1.00  0.00      LA0  H
ATOM    708 HD22 ASN A  81      20.224  50.790  -8.539  1.00  0.00      LA0  H
ATOM    709  C   ASN A  81      19.952  51.853  -3.674  1.00  0.00      LA0  C
ATOM    710  O   ASN A  81      21.109  51.448  -3.709  1.00  0.00      LA0  O
ATOM    711  N   ASP A  82      19.007  51.387  -2.853  1.00  0.00      LA0  N
ATOM    712  H   ASP A  82      18.061  51.723  -2.908  1.00  0.00      LA0  H
ATOM    713  CA  ASP A  82      19.284  50.260  -1.958  1.00  0.00      LA0  C
ATOM    714  CB  ASP A  82      18.014  49.882  -1.178  1.00  0.00      LA0  C
ATOM    715  CG  ASP A  82      16.815  49.815  -2.110  1.00  0.00      LA0  C
ATOM    716  OD1 ASP A  82      16.582  48.766  -2.703  1.00  0.00      LA0  O
ATOM    717  OD2 ASP A  82      16.147  50.832  -2.272  1.00  0.00      LA0  O
ATOM    718  C   ASP A  82      19.901  49.055  -2.654  1.00  0.00      LA0  C
ATOM    719  O   ASP A  82      20.932  48.530  -2.240  1.00  0.00      LA0  O
ATOM    720  N   ALA A  83      19.274  48.708  -3.788  1.00  0.00      LA0  N
ATOM    721  H   ALA A  83      18.362  49.106  -3.924  1.00  0.00      LA0  H
ATOM    722  CA  ALA A  83      19.757  47.608  -4.622  1.00  0.00      LA0  C
ATOM    723  CB  ALA A  83      18.849  47.418  -5.837  1.00  0.00      LA0  C
ATOM    724  C   ALA A  83      21.199  47.683  -5.107  1.00  0.00      LA0  C
ATOM    725  O   ALA A  83      21.776  46.683  -5.516  1.00  0.00      LA0  O
ATOM    726  N   LEU A  84      21.798  48.887  -5.031  1.00  0.00      LA0  N
ATOM    727  H   LEU A  84      21.295  49.683  -4.690  1.00  0.00      LA0  H
ATOM    728  CA  LEU A  84      23.232  48.931  -5.339  1.00  0.00      LA0  C
ATOM    729  CB  LEU A  84      23.776  50.359  -5.394  1.00  0.00      LA0  C
ATOM    730  CG  LEU A  84      23.458  51.086  -6.700  1.00  0.00      LA0  C
ATOM    731  CD1 LEU A  84      23.905  52.545  -6.644  1.00  0.00      LA0  C
ATOM    732  CD2 LEU A  84      24.026  50.366  -7.926  1.00  0.00      LA0  C
ATOM    733  C   LEU A  84      24.111  48.092  -4.427  1.00  0.00      LA0  C
ATOM    734  O   LEU A  84      25.189  47.660  -4.812  1.00  0.00      LA0  O
ATOM    735  N   SER A  85      23.595  47.846  -3.214  1.00  0.00      LA0  N
ATOM    736  H   SER A  85      22.727  48.256  -2.934  1.00  0.00      LA0  H
ATOM    737  CA  SER A  85      24.293  46.923  -2.320  1.00  0.00      LA0  C
ATOM    738  CB  SER A  85      23.583  46.898  -0.964  1.00  0.00      LA0  C
ATOM    739  OG  SER A  85      23.175  48.228  -0.615  1.00  0.00      LA0  O
ATOM    740  HG  SER A  85      22.289  48.321  -0.962  1.00  0.00      LA0  H
ATOM    741  C   SER A  85      24.416  45.515  -2.889  1.00  0.00      LA0  C
ATOM    742  O   SER A  85      25.490  44.941  -3.023  1.00  0.00      LA0  O
ATOM    743  N   ASP A  86      23.236  45.004  -3.254  1.00  0.00      LA0  N
ATOM    744  H   ASP A  86      22.372  45.467  -3.040  1.00  0.00      LA0  H
ATOM    745  CA  ASP A  86      23.135  43.643  -3.780  1.00  0.00      LA0  C
ATOM    746  CB  ASP A  86      21.678  43.163  -3.731  1.00  0.00      LA0  C
ATOM    747  CG  ASP A  86      21.047  43.441  -2.377  1.00  0.00      LA0  C
ATOM    748  OD1 ASP A  86      20.909  42.510  -1.588  1.00  0.00      LA0  O
ATOM    749  OD2 ASP A  86      20.698  44.594  -2.119  1.00  0.00      LA0  O
ATOM    750  C   ASP A  86      23.645  43.510  -5.204  1.00  0.00      LA0  C
ATOM    751  O   ASP A  86      23.978  42.439  -5.703  1.00  0.00      LA0  O
ATOM    752  N   SER A  87      23.664  44.667  -5.871  1.00  0.00      LA0  N
ATOM    753  H   SER A  87      23.274  45.483  -5.445  1.00  0.00      LA0  H
ATOM    754  CA  SER A  87      24.085  44.693  -7.267  1.00  0.00      LA0  C
ATOM    755  CB  SER A  87      22.881  44.385  -8.153  1.00  0.00      LA0  C
ATOM    756  OG  SER A  87      22.557  42.982  -8.080  1.00  0.00      LA0  O
ATOM    757  HG  SER A  87      23.031  42.658  -7.312  1.00  0.00      LA0  H
ATOM    758  C   SER A  87      24.737  46.003  -7.679  1.00  0.00      LA0  C
ATOM    759  O   SER A  87      24.141  46.866  -8.313  1.00  0.00      LA0  O
ATOM    760  N   PRO A  88      26.030  46.140  -7.306  1.00  0.00      LA0  N
ATOM    761  CD  PRO A  88      26.856  45.193  -6.559  1.00  0.00      LA0  C
ATOM    762  CA  PRO A  88      26.730  47.383  -7.648  1.00  0.00      LA0  C
ATOM    763  CB  PRO A  88      28.006  47.272  -6.808  1.00  0.00      LA0  C
ATOM    764  CG  PRO A  88      28.262  45.773  -6.648  1.00  0.00      LA0  C
ATOM    765  C   PRO A  88      26.979  47.554  -9.141  1.00  0.00      LA0  C
ATOM    766  O   PRO A  88      27.174  48.652  -9.654  1.00  0.00      LA0  O
ATOM    767  N   GLU A  89      26.965  46.402  -9.826  1.00  0.00      LA0  N
ATOM    768  H   GLU A  89      26.687  45.528  -9.421  1.00  0.00      LA0  H
ATOM    769  CA  GLU A  89      27.292  46.404 -11.243  1.00  0.00      LA0  C
ATOM    770  CB  GLU A  89      27.799  45.012 -11.635  1.00  0.00      LA0  C
ATOM    771  CG  GLU A  89      26.740  43.934 -11.915  1.00  0.00      LA0  C
ATOM    772  CD  GLU A  89      25.686  43.877 -10.824  1.00  0.00      LA0  C
ATOM    773  OE1 GLU A  89      25.908  43.263  -9.791  1.00  0.00      LA0  O
ATOM    774  OE2 GLU A  89      24.619  44.448 -11.007  1.00  0.00      LA0  O
ATOM    775  C   GLU A  89      26.198  46.911 -12.171  1.00  0.00      LA0  C
ATOM    776  O   GLU A  89      26.403  47.023 -13.373  1.00  0.00      LA0  O
ATOM    777  N   LEU A  90      25.051  47.279 -11.564  1.00  0.00      LA0  N
ATOM    778  H   LEU A  90      24.893  46.933 -10.638  1.00  0.00      LA0  H
ATOM    779  CA  LEU A  90      23.954  47.875 -12.338  1.00  0.00      LA0  C
ATOM    780  CB  LEU A  90      22.821  48.310 -11.411  1.00  0.00      LA0  C
ATOM    781  CG  LEU A  90      22.057  47.151 -10.773  1.00  0.00      LA0  C
ATOM    782  CD1 LEU A  90      21.067  47.647  -9.716  1.00  0.00      LA0  C
ATOM    783  CD2 LEU A  90      21.386  46.256 -11.818  1.00  0.00      LA0  C
ATOM    784  C   LEU A  90      24.333  49.028 -13.258  1.00  0.00      LA0  C
ATOM    785  O   LEU A  90      23.757  49.267 -14.313  1.00  0.00      LA0  O
ATOM    786  N   VAL A  91      25.380  49.745 -12.824  1.00  0.00      LA0  N
ATOM    787  H   VAL A  91      25.819  49.486 -11.964  1.00  0.00      LA0  H
ATOM    788  CA  VAL A  91      25.877  50.813 -13.695  1.00  0.00      LA0  C
ATOM    789  CB  VAL A  91      26.923  51.650 -12.948  1.00  0.00      LA0  C
ATOM    790  CG1 VAL A  91      27.402  52.847 -13.768  1.00  0.00      LA0  C
ATOM    791  CG2 VAL A  91      26.369  52.114 -11.600  1.00  0.00      LA0  C
ATOM    792  C   VAL A  91      26.388  50.330 -15.054  1.00  0.00      LA0  C
ATOM    793  O   VAL A  91      26.272  50.998 -16.070  1.00  0.00      LA0  O
ATOM    794  N   ASN A  92      26.935  49.113 -15.033  1.00  0.00      LA0  N
ATOM    795  H   ASN A  92      26.991  48.596 -14.182  1.00  0.00      LA0  H
ATOM    796  CA  ASN A  92      27.368  48.527 -16.299  1.00  0.00      LA0  C
ATOM    797  CB  ASN A  92      28.742  47.862 -16.166  1.00  0.00      LA0  C
ATOM    798  CG  ASN A  92      29.789  48.943 -16.029  1.00  0.00      LA0  C
ATOM    799  OD1 ASN A  92      29.831  49.677 -15.050  1.00  0.00      LA0  O
ATOM    800  ND2 ASN A  92      30.596  49.058 -17.084  1.00  0.00      LA0  N
ATOM    801 HD21 ASN A  92      30.761  48.300 -17.714  1.00  0.00      LA0  H
ATOM    802 HD22 ASN A  92      31.055  49.930 -17.274  1.00  0.00      LA0  H
ATOM    803  C   ASN A  92      26.373  47.574 -16.934  1.00  0.00      LA0  C
ATOM    804  O   ASN A  92      26.676  46.912 -17.922  1.00  0.00      LA0  O
ATOM    805  N   SER A  93      25.166  47.531 -16.350  1.00  0.00      LA0  N
ATOM    806  H   SER A  93      24.945  47.978 -15.483  1.00  0.00      LA0  H
ATOM    807  CA  SER A  93      24.088  46.929 -17.125  1.00  0.00      LA0  C
ATOM    808  CB  SER A  93      23.229  46.018 -16.241  1.00  0.00      LA0  C
ATOM    809  OG  SER A  93      23.042  46.605 -14.950  1.00  0.00      LA0  O
ATOM    810  HG  SER A  93      22.201  47.071 -14.957  1.00  0.00      LA0  H
ATOM    811  C   SER A  93      23.262  47.984 -17.834  1.00  0.00      LA0  C
ATOM    812  O   SER A  93      23.142  47.997 -19.054  1.00  0.00      LA0  O
ATOM    813  N   GLU A  94      22.713  48.881 -17.001  1.00  0.00      LA0  N
ATOM    814  H   GLU A  94      22.770  48.760 -16.005  1.00  0.00      LA0  H
ATOM    815  CA  GLU A  94      21.920  49.995 -17.513  1.00  0.00      LA0  C
ATOM    816  CB  GLU A  94      20.476  49.586 -17.868  1.00  0.00      LA0  C
ATOM    817  CG  GLU A  94      19.932  48.276 -17.271  1.00  0.00      LA0  C
ATOM    818  CD  GLU A  94      19.707  48.385 -15.777  1.00  0.00      LA0  C
ATOM    819  OE1 GLU A  94      18.566  48.599 -15.382  1.00  0.00      LA0  O
ATOM    820  OE2 GLU A  94      20.659  48.239 -15.012  1.00  0.00      LA0  O
ATOM    821  C   GLU A  94      21.936  51.190 -16.575  1.00  0.00      LA0  C
ATOM    822  O   GLU A  94      21.088  51.391 -15.710  1.00  0.00      LA0  O
ATOM    823  N   PRO A  95      22.946  52.060 -16.800  1.00  0.00      LA0  N
ATOM    824  CD  PRO A  95      23.909  52.033 -17.897  1.00  0.00      LA0  C
ATOM    825  CA  PRO A  95      23.157  53.179 -15.874  1.00  0.00      LA0  C
ATOM    826  CB  PRO A  95      24.462  53.793 -16.386  1.00  0.00      LA0  C
ATOM    827  CG  PRO A  95      24.531  53.422 -17.862  1.00  0.00      LA0  C
ATOM    828  C   PRO A  95      21.993  54.160 -15.789  1.00  0.00      LA0  C
ATOM    829  O   PRO A  95      21.783  54.832 -14.789  1.00  0.00      LA0  O
ATOM    830  N   TYR A  96      21.217  54.201 -16.884  1.00  0.00      LA0  N
ATOM    831  H   TYR A  96      21.456  53.636 -17.672  1.00  0.00      LA0  H
ATOM    832  CA  TYR A  96      20.050  55.084 -16.885  1.00  0.00      LA0  C
ATOM    833  CB  TYR A  96      19.703  55.477 -18.323  1.00  0.00      LA0  C
ATOM    834  CG  TYR A  96      20.886  56.182 -18.945  1.00  0.00      LA0  C
ATOM    835  CD1 TYR A  96      21.226  57.466 -18.481  1.00  0.00      LA0  C
ATOM    836  CE1 TYR A  96      22.340  58.121 -19.024  1.00  0.00      LA0  C
ATOM    837  CD2 TYR A  96      21.625  55.540 -19.960  1.00  0.00      LA0  C
ATOM    838  CE2 TYR A  96      22.738  56.199 -20.508  1.00  0.00      LA0  C
ATOM    839  CZ  TYR A  96      23.086  57.477 -20.025  1.00  0.00      LA0  C
ATOM    840  OH  TYR A  96      24.195  58.121 -20.535  1.00  0.00      LA0  O
ATOM    841  HH  TYR A  96      24.201  57.978 -21.483  1.00  0.00      LA0  H
ATOM    842  C   TYR A  96      18.823  54.572 -16.141  1.00  0.00      LA0  C
ATOM    843  O   TYR A  96      17.864  55.305 -15.886  1.00  0.00      LA0  O
ATOM    844  N   ALA A  97      18.891  53.273 -15.820  1.00  0.00      LA0  N
ATOM    845  H   ALA A  97      19.696  52.714 -16.021  1.00  0.00      LA0  H
ATOM    846  CA  ALA A  97      17.823  52.691 -15.022  1.00  0.00      LA0  C
ATOM    847  CB  ALA A  97      17.084  51.607 -15.815  1.00  0.00      LA0  C
ATOM    848  C   ALA A  97      18.357  52.160 -13.703  1.00  0.00      LA0  C
ATOM    849  O   ALA A  97      18.317  52.859 -12.698  1.00  0.00      LA0  O
ATOM    850  N   GLY A  98      18.877  50.924 -13.734  1.00  0.00      LA0  N
ATOM    851  H   GLY A  98      18.970  50.376 -14.571  1.00  0.00      LA0  H
ATOM    852  CA  GLY A  98      19.352  50.308 -12.496  1.00  0.00      LA0  C
ATOM    853  C   GLY A  98      20.533  51.024 -11.875  1.00  0.00      LA0  C
ATOM    854  O   GLY A  98      20.674  51.114 -10.661  1.00  0.00      LA0  O
ATOM    855  N   GLY A  99      21.363  51.584 -12.765  1.00  0.00      LA0  N
ATOM    856  H   GLY A  99      21.199  51.405 -13.738  1.00  0.00      LA0  H
ATOM    857  CA  GLY A  99      22.499  52.369 -12.281  1.00  0.00      LA0  C
ATOM    858  C   GLY A  99      22.207  53.769 -11.747  1.00  0.00      LA0  C
ATOM    859  O   GLY A  99      23.065  54.649 -11.753  1.00  0.00      LA0  O
ATOM    860  N   TRP A 100      20.968  53.950 -11.261  1.00  0.00      LA0  N
ATOM    861  H   TRP A 100      20.311  53.198 -11.231  1.00  0.00      LA0  H
ATOM    862  CA  TRP A 100      20.741  55.176 -10.507  1.00  0.00      LA0  C
ATOM    863  CB  TRP A 100      19.247  55.536 -10.451  1.00  0.00      LA0  C
ATOM    864  CG  TRP A 100      18.445  54.672  -9.497  1.00  0.00      LA0  C
ATOM    865  CD2 TRP A 100      17.861  55.066  -8.236  1.00  0.00      LA0  C
ATOM    866  CE2 TRP A 100      17.175  53.922  -7.706  1.00  0.00      LA0  C
ATOM    867  CE3 TRP A 100      17.865  56.277  -7.512  1.00  0.00      LA0  C
ATOM    868  CD1 TRP A 100      18.084  53.325  -9.658  1.00  0.00      LA0  C
ATOM    869  NE1 TRP A 100      17.339  52.880  -8.610  1.00  0.00      LA0  N
ATOM    870  HE1 TRP A 100      16.997  51.967  -8.498  1.00  0.00      LA0  H
ATOM    871  CZ2 TRP A 100      16.498  54.016  -6.471  1.00  0.00      LA0  C
ATOM    872  CZ3 TRP A 100      17.188  56.357  -6.277  1.00  0.00      LA0  C
ATOM    873  CH2 TRP A 100      16.507  55.235  -5.760  1.00  0.00      LA0  C
ATOM    874  C   TRP A 100      21.386  55.109  -9.135  1.00  0.00      LA0  C
ATOM    875  O   TRP A 100      21.621  54.040  -8.590  1.00  0.00      LA0  O
ATOM    876  N   ILE A 101      21.687  56.297  -8.615  1.00  0.00      LA0  N
ATOM    877  H   ILE A 101      21.420  57.119  -9.112  1.00  0.00      LA0  H
ATOM    878  CA  ILE A 101      22.377  56.342  -7.332  1.00  0.00      LA0  C
ATOM    879  CB  ILE A 101      23.621  57.233  -7.434  1.00  0.00      LA0  C
ATOM    880  CG2 ILE A 101      24.453  57.218  -6.146  1.00  0.00      LA0  C
ATOM    881  CG1 ILE A 101      24.458  56.852  -8.655  1.00  0.00      LA0  C
ATOM    882  CD1 ILE A 101      25.446  57.950  -9.028  1.00  0.00      LA0  C
ATOM    883  C   ILE A 101      21.463  56.810  -6.218  1.00  0.00      LA0  C
ATOM    884  O   ILE A 101      21.325  56.172  -5.182  1.00  0.00      LA0  O
ATOM    885  N   PHE A 102      20.838  57.968  -6.476  1.00  0.00      LA0  N
ATOM    886  H   PHE A 102      20.916  58.441  -7.356  1.00  0.00      LA0  H
ATOM    887  CA  PHE A 102      20.003  58.533  -5.422  1.00  0.00      LA0  C
ATOM    888  CB  PHE A 102      20.842  59.242  -4.340  1.00  0.00      LA0  C
ATOM    889  CG  PHE A 102      21.569  60.473  -4.837  1.00  0.00      LA0  C
ATOM    890  CD1 PHE A 102      22.808  60.335  -5.499  1.00  0.00      LA0  C
ATOM    891  CD2 PHE A 102      21.009  61.747  -4.600  1.00  0.00      LA0  C
ATOM    892  CE1 PHE A 102      23.514  61.484  -5.899  1.00  0.00      LA0  C
ATOM    893  CE2 PHE A 102      21.715  62.898  -4.999  1.00  0.00      LA0  C
ATOM    894  CZ  PHE A 102      22.969  62.756  -5.629  1.00  0.00      LA0  C
ATOM    895  C   PHE A 102      18.933  59.441  -5.976  1.00  0.00      LA0  C
ATOM    896  O   PHE A 102      19.057  59.974  -7.069  1.00  0.00      LA0  O
ATOM    897  N   LYS A 103      17.876  59.593  -5.180  1.00  0.00      LA0  N
ATOM    898  H   LYS A 103      17.874  59.161  -4.280  1.00  0.00      LA0  H
ATOM    899  CA  LYS A 103      16.894  60.609  -5.524  1.00  0.00      LA0  C
ATOM    900  CB  LYS A 103      15.479  60.078  -5.336  1.00  0.00      LA0  C
ATOM    901  CG  LYS A 103      14.982  59.302  -6.549  1.00  0.00      LA0  C
ATOM    902  CD  LYS A 103      13.617  58.672  -6.289  1.00  0.00      LA0  C
ATOM    903  CE  LYS A 103      12.956  58.138  -7.559  1.00  0.00      LA0  C
ATOM    904  NZ  LYS A 103      12.564  59.249  -8.437  1.00  0.00      LA0  N
ATOM    905  HZ1 LYS A 103      12.185  58.858  -9.324  1.00  0.00      LA0  H
ATOM    906  HZ2 LYS A 103      11.817  59.833  -7.994  1.00  0.00      LA0  H
ATOM    907  HZ3 LYS A 103      13.378  59.849  -8.685  1.00  0.00      LA0  H
ATOM    908  C   LYS A 103      17.099  61.829  -4.667  1.00  0.00      LA0  C
ATOM    909  O   LYS A 103      17.081  61.772  -3.440  1.00  0.00      LA0  O
ATOM    910  N   ILE A 104      17.298  62.938  -5.377  1.00  0.00      LA0  N
ATOM    911  H   ILE A 104      17.296  62.924  -6.379  1.00  0.00      LA0  H
ATOM    912  CA  ILE A 104      17.394  64.183  -4.637  1.00  0.00      LA0  C
ATOM    913  CB  ILE A 104      18.704  64.912  -4.997  1.00  0.00      LA0  C
ATOM    914  CG2 ILE A 104      18.765  65.296  -6.475  1.00  0.00      LA0  C
ATOM    915  CG1 ILE A 104      19.009  66.087  -4.065  1.00  0.00      LA0  C
ATOM    916  CD1 ILE A 104      20.417  66.649  -4.266  1.00  0.00      LA0  C
ATOM    917  C   ILE A 104      16.146  65.031  -4.818  1.00  0.00      LA0  C
ATOM    918  O   ILE A 104      15.598  65.204  -5.902  1.00  0.00      LA0  O
ATOM    919  N   LYS A 105      15.701  65.532  -3.669  1.00  0.00      LA0  N
ATOM    920  H   LYS A 105      16.218  65.330  -2.837  1.00  0.00      LA0  H
ATOM    921  CA  LYS A 105      14.720  66.605  -3.660  1.00  0.00      LA0  C
ATOM    922  CB  LYS A 105      14.018  66.522  -2.308  1.00  0.00      LA0  C
ATOM    923  CG  LYS A 105      13.230  67.720  -1.781  1.00  0.00      LA0  C
ATOM    924  CD  LYS A 105      13.072  67.477  -0.283  1.00  0.00      LA0  C
ATOM    925  CE  LYS A 105      12.502  68.614   0.559  1.00  0.00      LA0  C
ATOM    926  NZ  LYS A 105      12.793  68.295   1.962  1.00  0.00      LA0  N
ATOM    927  HZ1 LYS A 105      12.210  68.784   2.659  1.00  0.00      LA0  H
ATOM    928  HZ2 LYS A 105      12.773  67.266   2.142  1.00  0.00      LA0  H
ATOM    929  HZ3 LYS A 105      13.794  68.496   2.179  1.00  0.00      LA0  H
ATOM    930  C   LYS A 105      15.494  67.894  -3.828  1.00  0.00      LA0  C
ATOM    931  O   LYS A 105      16.269  68.268  -2.958  1.00  0.00      LA0  O
ATOM    932  N   ALA A 106      15.283  68.516  -4.995  1.00  0.00      LA0  N
ATOM    933  H   ALA A 106      14.590  68.186  -5.630  1.00  0.00      LA0  H
ATOM    934  CA  ALA A 106      16.032  69.744  -5.254  1.00  0.00      LA0  C
ATOM    935  CB  ALA A 106      15.838  70.200  -6.699  1.00  0.00      LA0  C
ATOM    936  C   ALA A 106      15.618  70.880  -4.345  1.00  0.00      LA0  C
ATOM    937  O   ALA A 106      14.578  70.828  -3.695  1.00  0.00      LA0  O
ATOM    938  N   SER A 107      16.461  71.914  -4.356  1.00  0.00      LA0  N
ATOM    939  H   SER A 107      17.322  71.869  -4.870  1.00  0.00      LA0  H
ATOM    940  CA  SER A 107      16.041  73.165  -3.733  1.00  0.00      LA0  C
ATOM    941  CB  SER A 107      17.237  74.098  -3.545  1.00  0.00      LA0  C
ATOM    942  OG  SER A 107      18.453  73.353  -3.661  1.00  0.00      LA0  O
ATOM    943  HG  SER A 107      18.696  73.405  -4.594  1.00  0.00      LA0  H
ATOM    944  C   SER A 107      14.965  73.869  -4.538  1.00  0.00      LA0  C
ATOM    945  O   SER A 107      13.947  74.311  -4.018  1.00  0.00      LA0  O
ATOM    946  N   ASP A 108      15.251  73.927  -5.847  1.00  0.00      LA0  N
ATOM    947  H   ASP A 108      16.112  73.560  -6.214  1.00  0.00      LA0  H
ATOM    948  CA  ASP A 108      14.316  74.572  -6.762  1.00  0.00      LA0  C
ATOM    949  CB  ASP A 108      14.675  76.067  -6.889  1.00  0.00      LA0  C
ATOM    950  CG  ASP A 108      13.672  76.921  -7.668  1.00  0.00      LA0  C
ATOM    951  OD1 ASP A 108      12.792  76.402  -8.348  1.00  0.00      LA0  O
ATOM    952  OD2 ASP A 108      13.807  78.138  -7.640  1.00  0.00      LA0  O
ATOM    953  C   ASP A 108      14.392  73.855  -8.093  1.00  0.00      LA0  C
ATOM    954  O   ASP A 108      15.440  73.380  -8.515  1.00  0.00      LA0  O
ATOM    955  N   GLU A 109      13.235  73.792  -8.757  1.00  0.00      LA0  N
ATOM    956  H   GLU A 109      12.493  74.350  -8.380  1.00  0.00      LA0  H
ATOM    957  CA  GLU A 109      13.214  73.283 -10.127  1.00  0.00      LA0  C
ATOM    958  CB  GLU A 109      11.780  73.328 -10.665  1.00  0.00      LA0  C
ATOM    959  CG  GLU A 109      10.723  72.691  -9.748  1.00  0.00      LA0  C
ATOM    960  CD  GLU A 109      10.665  71.182  -9.907  1.00  0.00      LA0  C
ATOM    961  OE1 GLU A 109       9.770  70.696 -10.591  1.00  0.00      LA0  O
ATOM    962  OE2 GLU A 109      11.487  70.465  -9.342  1.00  0.00      LA0  O
ATOM    963  C   GLU A 109      14.158  74.051 -11.052  1.00  0.00      LA0  C
ATOM    964  O   GLU A 109      14.774  73.506 -11.962  1.00  0.00      LA0  O
ATOM    965  N   SER A 110      14.279  75.359 -10.754  1.00  0.00      LA0  N
ATOM    966  H   SER A 110      13.790  75.748  -9.968  1.00  0.00      LA0  H
ATOM    967  CA  SER A 110      15.145  76.208 -11.574  1.00  0.00      LA0  C
ATOM    968  CB  SER A 110      15.030  77.668 -11.128  1.00  0.00      LA0  C
ATOM    969  OG  SER A 110      15.601  77.833  -9.830  1.00  0.00      LA0  O
ATOM    970  HG  SER A 110      14.876  77.938  -9.207  1.00  0.00      LA0  H
ATOM    971  C   SER A 110      16.605  75.778 -11.663  1.00  0.00      LA0  C
ATOM    972  O   SER A 110      17.300  76.042 -12.641  1.00  0.00      LA0  O
ATOM    973  N   GLU A 111      17.041  75.051 -10.613  1.00  0.00      LA0  N
ATOM    974  H   GLU A 111      16.429  74.872  -9.840  1.00  0.00      LA0  H
ATOM    975  CA  GLU A 111      18.425  74.569 -10.592  1.00  0.00      LA0  C
ATOM    976  CB  GLU A 111      18.723  73.794  -9.309  1.00  0.00      LA0  C
ATOM    977  CG  GLU A 111      18.496  74.581  -8.017  1.00  0.00      LA0  C
ATOM    978  CD  GLU A 111      18.894  73.729  -6.827  1.00  0.00      LA0  C
ATOM    979  OE1 GLU A 111      18.197  72.779  -6.493  1.00  0.00      LA0  O
ATOM    980  OE2 GLU A 111      19.906  74.018  -6.204  1.00  0.00      LA0  O
ATOM    981  C   GLU A 111      18.850  73.748 -11.804  1.00  0.00      LA0  C
ATOM    982  O   GLU A 111      20.029  73.647 -12.135  1.00  0.00      LA0  O
ATOM    983  N   LEU A 112      17.833  73.203 -12.498  1.00  0.00      LA0  N
ATOM    984  H   LEU A 112      16.896  73.303 -12.153  1.00  0.00      LA0  H
ATOM    985  CA  LEU A 112      18.080  72.528 -13.774  1.00  0.00      LA0  C
ATOM    986  CB  LEU A 112      16.765  72.095 -14.419  1.00  0.00      LA0  C
ATOM    987  CG  LEU A 112      16.059  70.973 -13.663  1.00  0.00      LA0  C
ATOM    988  CD1 LEU A 112      14.685  70.672 -14.264  1.00  0.00      LA0  C
ATOM    989  CD2 LEU A 112      16.932  69.723 -13.573  1.00  0.00      LA0  C
ATOM    990  C   LEU A 112      18.910  73.280 -14.805  1.00  0.00      LA0  C
ATOM    991  O   LEU A 112      19.599  72.677 -15.626  1.00  0.00      LA0  O
ATOM    992  N   GLU A 113      18.851  74.618 -14.743  1.00  0.00      LA0  N
ATOM    993  H   GLU A 113      18.283  75.106 -14.077  1.00  0.00      LA0  H
ATOM    994  CA  GLU A 113      19.644  75.305 -15.761  1.00  0.00      LA0  C
ATOM    995  CB  GLU A 113      18.903  76.513 -16.342  1.00  0.00      LA0  C
ATOM    996  CG  GLU A 113      17.545  76.119 -16.951  1.00  0.00      LA0  C
ATOM    997  CD  GLU A 113      17.678  74.866 -17.808  1.00  0.00      LA0  C
ATOM    998  OE1 GLU A 113      18.357  74.885 -18.831  1.00  0.00      LA0  O
ATOM    999  OE2 GLU A 113      17.162  73.824 -17.416  1.00  0.00      LA0  O
ATOM   1000  C   GLU A 113      21.099  75.569 -15.432  1.00  0.00      LA0  C
ATOM   1001  O   GLU A 113      21.847  76.191 -16.174  1.00  0.00      LA0  O
ATOM   1002  N   SER A 114      21.501  74.966 -14.308  1.00  0.00      LA0  N
ATOM   1003  H   SER A 114      20.850  74.591 -13.650  1.00  0.00      LA0  H
ATOM   1004  CA  SER A 114      22.933  74.757 -14.115  1.00  0.00      LA0  C
ATOM   1005  CB  SER A 114      23.213  74.522 -12.630  1.00  0.00      LA0  C
ATOM   1006  OG  SER A 114      22.283  75.275 -11.841  1.00  0.00      LA0  O
ATOM   1007  HG  SER A 114      21.564  74.679 -11.640  1.00  0.00      LA0  H
ATOM   1008  C   SER A 114      23.490  73.596 -14.938  1.00  0.00      LA0  C
ATOM   1009  O   SER A 114      24.689  73.350 -15.002  1.00  0.00      LA0  O
ATOM   1010  N   LEU A 115      22.542  72.849 -15.530  1.00  0.00      LA0  N
ATOM   1011  H   LEU A 115      21.581  73.122 -15.557  1.00  0.00      LA0  H
ATOM   1012  CA  LEU A 115      22.911  71.555 -16.085  1.00  0.00      LA0  C
ATOM   1013  CB  LEU A 115      22.132  70.464 -15.359  1.00  0.00      LA0  C
ATOM   1014  CG  LEU A 115      22.341  70.493 -13.849  1.00  0.00      LA0  C
ATOM   1015  CD1 LEU A 115      21.246  69.712 -13.138  1.00  0.00      LA0  C
ATOM   1016  CD2 LEU A 115      23.750  70.052 -13.450  1.00  0.00      LA0  C
ATOM   1017  C   LEU A 115      22.677  71.457 -17.575  1.00  0.00      LA0  C
ATOM   1018  O   LEU A 115      21.790  72.088 -18.149  1.00  0.00      LA0  O
ATOM   1019  N   LEU A 116      23.532  70.615 -18.163  1.00  0.00      LA0  N
ATOM   1020  H   LEU A 116      24.086  70.028 -17.571  1.00  0.00      LA0  H
ATOM   1021  CA  LEU A 116      23.524  70.385 -19.606  1.00  0.00      LA0  C
ATOM   1022  CB  LEU A 116      24.746  69.547 -20.005  1.00  0.00      LA0  C
ATOM   1023  CG  LEU A 116      26.090  70.273 -20.173  1.00  0.00      LA0  C
ATOM   1024  CD1 LEU A 116      26.563  71.045 -18.941  1.00  0.00      LA0  C
ATOM   1025  CD2 LEU A 116      27.168  69.294 -20.639  1.00  0.00      LA0  C
ATOM   1026  C   LEU A 116      22.267  69.653 -20.023  1.00  0.00      LA0  C
ATOM   1027  O   LEU A 116      21.675  68.919 -19.241  1.00  0.00      LA0  O
ATOM   1028  N   ASP A 117      21.885  69.884 -21.277  1.00  0.00      LA0  N
ATOM   1029  H   ASP A 117      22.355  70.510 -21.903  1.00  0.00      LA0  H
ATOM   1030  CA  ASP A 117      20.860  69.025 -21.859  1.00  0.00      LA0  C
ATOM   1031  CB  ASP A 117      20.024  69.842 -22.856  1.00  0.00      LA0  C
ATOM   1032  CG  ASP A 117      20.900  70.316 -24.002  1.00  0.00      LA0  C
ATOM   1033  OD1 ASP A 117      20.888  69.679 -25.046  1.00  0.00      LA0  O
ATOM   1034  OD2 ASP A 117      21.633  71.283 -23.829  1.00  0.00      LA0  O
ATOM   1035  C   ASP A 117      21.519  67.823 -22.519  1.00  0.00      LA0  C
ATOM   1036  O   ASP A 117      22.733  67.652 -22.444  1.00  0.00      LA0  O
ATOM   1037  N   ALA A 118      20.679  67.016 -23.190  1.00  0.00      LA0  N
ATOM   1038  H   ALA A 118      19.700  67.207 -23.178  1.00  0.00      LA0  H
ATOM   1039  CA  ALA A 118      21.224  65.890 -23.947  1.00  0.00      LA0  C
ATOM   1040  CB  ALA A 118      20.104  65.125 -24.651  1.00  0.00      LA0  C
ATOM   1041  C   ALA A 118      22.284  66.280 -24.965  1.00  0.00      LA0  C
ATOM   1042  O   ALA A 118      23.429  65.851 -24.897  1.00  0.00      LA0  O
ATOM   1043  N   THR A 119      21.860  67.155 -25.886  1.00  0.00      LA0  N
ATOM   1044  H   THR A 119      20.944  67.553 -25.849  1.00  0.00      LA0  H
ATOM   1045  CA  THR A 119      22.770  67.586 -26.946  1.00  0.00      LA0  C
ATOM   1046  CB  THR A 119      22.051  68.530 -27.915  1.00  0.00      LA0  C
ATOM   1047  OG1 THR A 119      20.647  68.616 -27.619  1.00  0.00      LA0  O
ATOM   1048  HG1 THR A 119      20.583  69.174 -26.843  1.00  0.00      LA0  H
ATOM   1049  CG2 THR A 119      22.288  68.118 -29.369  1.00  0.00      LA0  C
ATOM   1050  C   THR A 119      24.061  68.221 -26.449  1.00  0.00      LA0  C
ATOM   1051  O   THR A 119      25.157  67.966 -26.937  1.00  0.00      LA0  O
ATOM   1052  N   ALA A 120      23.900  69.050 -25.402  1.00  0.00      LA0  N
ATOM   1053  H   ALA A 120      22.982  69.293 -25.067  1.00  0.00      LA0  H
ATOM   1054  CA  ALA A 120      25.120  69.600 -24.810  1.00  0.00      LA0  C
ATOM   1055  CB  ALA A 120      24.798  70.655 -23.755  1.00  0.00      LA0  C
ATOM   1056  C   ALA A 120      26.042  68.557 -24.199  1.00  0.00      LA0  C
ATOM   1057  O   ALA A 120      27.261  68.659 -24.256  1.00  0.00      LA0  O
ATOM   1058  N   TYR A 121      25.409  67.518 -23.633  1.00  0.00      LA0  N
ATOM   1059  H   TYR A 121      24.407  67.467 -23.617  1.00  0.00      LA0  H
ATOM   1060  CA  TYR A 121      26.226  66.415 -23.136  1.00  0.00      LA0  C
ATOM   1061  CB  TYR A 121      25.377  65.465 -22.287  1.00  0.00      LA0  C
ATOM   1062  CG  TYR A 121      26.242  64.522 -21.481  1.00  0.00      LA0  C
ATOM   1063  CD1 TYR A 121      27.113  65.050 -20.506  1.00  0.00      LA0  C
ATOM   1064  CE1 TYR A 121      27.902  64.170 -19.750  1.00  0.00      LA0  C
ATOM   1065  CD2 TYR A 121      26.142  63.137 -21.722  1.00  0.00      LA0  C
ATOM   1066  CE2 TYR A 121      26.928  62.255 -20.963  1.00  0.00      LA0  C
ATOM   1067  CZ  TYR A 121      27.798  62.786 -19.988  1.00  0.00      LA0  C
ATOM   1068  OH  TYR A 121      28.583  61.932 -19.240  1.00  0.00      LA0  O
ATOM   1069  HH  TYR A 121      28.206  61.055 -19.233  1.00  0.00      LA0  H
ATOM   1070  C   TYR A 121      26.975  65.668 -24.227  1.00  0.00      LA0  C
ATOM   1071  O   TYR A 121      28.141  65.325 -24.080  1.00  0.00      LA0  O
ATOM   1072  N   GLU A 122      26.263  65.467 -25.349  1.00  0.00      LA0  N
ATOM   1073  H   GLU A 122      25.299  65.738 -25.390  1.00  0.00      LA0  H
ATOM   1074  CA  GLU A 122      26.921  64.865 -26.511  1.00  0.00      LA0  C
ATOM   1075  CB  GLU A 122      25.944  64.709 -27.676  1.00  0.00      LA0  C
ATOM   1076  CG  GLU A 122      24.733  63.846 -27.324  1.00  0.00      LA0  C
ATOM   1077  CD  GLU A 122      23.804  63.751 -28.514  1.00  0.00      LA0  C
ATOM   1078  OE1 GLU A 122      23.112  64.726 -28.801  1.00  0.00      LA0  O
ATOM   1079  OE2 GLU A 122      23.771  62.697 -29.148  1.00  0.00      LA0  O
ATOM   1080  C   GLU A 122      28.145  65.645 -26.954  1.00  0.00      LA0  C
ATOM   1081  O   GLU A 122      29.238  65.111 -27.104  1.00  0.00      LA0  O
ATOM   1082  N   ALA A 123      27.918  66.966 -27.080  1.00  0.00      LA0  N
ATOM   1083  H   ALA A 123      26.978  67.299 -26.989  1.00  0.00      LA0  H
ATOM   1084  CA  ALA A 123      29.030  67.872 -27.377  1.00  0.00      LA0  C
ATOM   1085  CB  ALA A 123      28.576  69.332 -27.305  1.00  0.00      LA0  C
ATOM   1086  C   ALA A 123      30.229  67.667 -26.465  1.00  0.00      LA0  C
ATOM   1087  O   ALA A 123      31.318  67.357 -26.920  1.00  0.00      LA0  O
ATOM   1088  N   LEU A 124      29.938  67.751 -25.153  1.00  0.00      LA0  N
ATOM   1089  H   LEU A 124      29.022  68.050 -24.888  1.00  0.00      LA0  H
ATOM   1090  CA  LEU A 124      30.968  67.524 -24.132  1.00  0.00      LA0  C
ATOM   1091  CB  LEU A 124      30.301  67.470 -22.753  1.00  0.00      LA0  C
ATOM   1092  CG  LEU A 124      31.263  67.447 -21.560  1.00  0.00      LA0  C
ATOM   1093  CD1 LEU A 124      32.071  68.741 -21.447  1.00  0.00      LA0  C
ATOM   1094  CD2 LEU A 124      30.541  67.101 -20.258  1.00  0.00      LA0  C
ATOM   1095  C   LEU A 124      31.854  66.300 -24.350  1.00  0.00      LA0  C
ATOM   1096  O   LEU A 124      33.052  66.293 -24.091  1.00  0.00      LA0  O
ATOM   1097  N   LEU A 125      31.198  65.238 -24.844  1.00  0.00      LA0  N
ATOM   1098  H   LEU A 125      30.235  65.316 -25.108  1.00  0.00      LA0  H
ATOM   1099  CA  LEU A 125      31.979  64.026 -25.085  1.00  0.00      LA0  C
ATOM   1100  CB  LEU A 125      31.063  62.828 -25.368  1.00  0.00      LA0  C
ATOM   1101  CG  LEU A 125      29.870  62.693 -24.408  1.00  0.00      LA0  C
ATOM   1102  CD1 LEU A 125      28.992  61.495 -24.770  1.00  0.00      LA0  C
ATOM   1103  CD2 LEU A 125      30.267  62.693 -22.929  1.00  0.00      LA0  C
ATOM   1104  C   LEU A 125      33.022  64.202 -26.180  1.00  0.00      LA0  C
ATOM   1105  O   LEU A 125      34.179  63.821 -26.042  1.00  0.00      LA0  O
ATOM   1106  N   GLU A 126      32.556  64.856 -27.256  1.00  0.00      LA0  N
ATOM   1107  H   GLU A 126      31.609  65.183 -27.272  1.00  0.00      LA0  H
ATOM   1108  CA  GLU A 126      33.474  65.209 -28.341  1.00  0.00      LA0  C
ATOM   1109  CB  GLU A 126      32.696  65.778 -29.532  1.00  0.00      LA0  C
ATOM   1110  CG  GLU A 126      31.684  64.813 -30.165  1.00  0.00      LA0  C
ATOM   1111  CD  GLU A 126      32.387  63.720 -30.953  1.00  0.00      LA0  C
ATOM   1112  OE1 GLU A 126      32.517  62.609 -30.440  1.00  0.00      LA0  O
ATOM   1113  OE2 GLU A 126      32.781  63.976 -32.091  1.00  0.00      LA0  O
ATOM   1114  C   GLU A 126      34.574  66.173 -27.912  1.00  0.00      LA0  C
ATOM   1115  O   GLU A 126      35.733  66.031 -28.284  1.00  0.00      LA0  O
ATOM   1116  N   ASP A 127      34.170  67.139 -27.062  1.00  0.00      LA0  N
ATOM   1117  H   ASP A 127      33.196  67.279 -26.886  1.00  0.00      LA0  H
ATOM   1118  CA  ASP A 127      35.136  68.079 -26.478  1.00  0.00      LA0  C
ATOM   1119  CB  ASP A 127      34.469  69.025 -25.465  1.00  0.00      LA0  C
ATOM   1120  CG  ASP A 127      33.521  70.014 -26.128  1.00  0.00      LA0  C
ATOM   1121  OD1 ASP A 127      33.954  70.757 -27.008  1.00  0.00      LA0  O
ATOM   1122  OD2 ASP A 127      32.355  70.066 -25.736  1.00  0.00      LA0  O
ATOM   1123  C   ASP A 127      36.329  67.398 -25.824  1.00  0.00      LA0  C
ATOM   1124  O   ASP A 127      37.478  67.798 -25.982  1.00  0.00      LA0  O
ATOM   1125  N   GLU A 128      36.005  66.309 -25.107  1.00  0.00      LA0  N
ATOM   1126  H   GLU A 128      35.042  66.082 -24.948  1.00  0.00      LA0  H
ATOM   1127  CA  GLU A 128      37.098  65.381 -24.821  1.00  0.00      LA0  C
ATOM   1128  CB  GLU A 128      37.090  64.917 -23.358  1.00  0.00      LA0  C
ATOM   1129  CG  GLU A 128      38.412  64.228 -22.983  1.00  0.00      LA0  C
ATOM   1130  CD  GLU A 128      38.434  63.816 -21.524  1.00  0.00      LA0  C
ATOM   1131  OE1 GLU A 128      38.775  64.647 -20.682  1.00  0.00      LA0  O
ATOM   1132  OE2 GLU A 128      38.145  62.656 -21.235  1.00  0.00      LA0  O
ATOM   1133  C   GLU A 128      37.119  64.201 -25.781  1.00  0.00      LA0  C
ATOM   1134  O   GLU A 128      38.143  63.812 -26.340  1.00  0.00      LA0  O
END
