# Supplementary material for: Large scale analyses of genotype-phenotype relationships of glycine decarboxylase mutations and neurological disease severity
Source: PLoS Comput Biol. 2020 May 18;16(5):e1007871. doi: 10.1371/journal.pcbi.1007871 (PMC7259800; doi:10.1371/journal.pcbi.1007871)
Supplement: S1 Appendix — (ZIP) [file pcbi.1007871.s011.zip › S1_Appendix/cluspro.TH.ecoli/model.004.02.pdb]

HEADER rec.pdb
REMARK original generated coordinate pdb file
ATOM      1  N   GLN A   4      22.318  45.643  17.313  1.00  0.00      RA0  N
ATOM      2  H   GLN A   4      21.353  45.822  17.139  1.00  0.00      RA0  H
ATOM      3  CA  GLN A   4      23.356  46.702  17.078  1.00  0.00      RA0  C
ATOM      4  CB  GLN A   4      22.868  48.052  17.605  1.00  0.00      RA0  C
ATOM      5  CG  GLN A   4      23.787  49.205  17.204  1.00  0.00      RA0  C
ATOM      6  CD  GLN A   4      23.186  50.514  17.670  1.00  0.00      RA0  C
ATOM      7  OE1 GLN A   4      22.875  50.708  18.838  1.00  0.00      RA0  O
ATOM      8  NE2 GLN A   4      23.031  51.409  16.678  1.00  0.00      RA0  N
ATOM      9 HE21 GLN A   4      23.299  51.197  15.739  1.00  0.00      RA0  H
ATOM     10 HE22 GLN A   4      22.641  52.312  16.866  1.00  0.00      RA0  H
ATOM     11  C   GLN A   4      24.669  46.292  17.706  1.00  0.00      RA0  C
ATOM     12  O   GLN A   4      24.709  45.892  18.876  1.00  0.00      RA0  O
ATOM     13  N   THR A   5      25.745  46.374  16.923  1.00  0.00      RA0  N
ATOM     14  H   THR A   5      25.673  46.794  16.023  1.00  0.00      RA0  H
ATOM     15  CA  THR A   5      27.040  45.928  17.398  1.00  0.00      RA0  C
ATOM     16  CB  THR A   5      27.992  45.735  16.193  1.00  0.00      RA0  C
ATOM     17  OG1 THR A   5      29.301  45.342  16.625  1.00  0.00      RA0  O
ATOM     18  HG1 THR A   5      29.761  44.996  15.851  1.00  0.00      RA0  H
ATOM     19  CG2 THR A   5      28.079  46.973  15.299  1.00  0.00      RA0  C
ATOM     20  C   THR A   5      27.567  46.895  18.439  1.00  0.00      RA0  C
ATOM     21  O   THR A   5      27.394  48.098  18.287  1.00  0.00      RA0  O
ATOM     22  N   PRO A   6      28.258  46.395  19.466  1.00  0.00      RA0  N
ATOM     23  CD  PRO A   6      28.411  44.983  19.789  1.00  0.00      RA0  C
ATOM     24  CA  PRO A   6      28.957  47.285  20.399  1.00  0.00      RA0  C
ATOM     25  CB  PRO A   6      29.665  46.299  21.334  1.00  0.00      RA0  C
ATOM     26  CG  PRO A   6      28.859  45.006  21.240  1.00  0.00      RA0  C
ATOM     27  C   PRO A   6      29.941  48.233  19.721  1.00  0.00      RA0  C
ATOM     28  O   PRO A   6      30.283  49.284  20.285  1.00  0.00      RA0  O
ATOM     29  N   LEU A   7      30.378  47.879  18.514  1.00  0.00      RA0  N
ATOM     30  H   LEU A   7      30.058  47.036  18.075  1.00  0.00      RA0  H
ATOM     31  CA  LEU A   7      31.322  48.712  17.757  1.00  0.00      RA0  C
ATOM     32  CB  LEU A   7      32.175  47.819  16.861  1.00  0.00      RA0  C
ATOM     33  CG  LEU A   7      33.074  46.900  17.676  1.00  0.00      RA0  C
ATOM     34  CD1 LEU A   7      33.839  45.903  16.809  1.00  0.00      RA0  C
ATOM     35  CD2 LEU A   7      34.020  47.727  18.536  1.00  0.00      RA0  C
ATOM     36  C   LEU A   7      30.719  49.845  16.928  1.00  0.00      RA0  C
ATOM     37  O   LEU A   7      31.447  50.554  16.256  1.00  0.00      RA0  O
ATOM     38  N   TYR A   8      29.406  50.055  17.033  1.00  0.00      RA0  N
ATOM     39  H   TYR A   8      28.875  49.477  17.656  1.00  0.00      RA0  H
ATOM     40  CA  TYR A   8      28.697  50.975  16.166  1.00  0.00      RA0  C
ATOM     41  CB  TYR A   8      27.231  51.035  16.580  1.00  0.00      RA0  C
ATOM     42  CG  TYR A   8      26.401  51.545  15.431  1.00  0.00      RA0  C
ATOM     43  CD1 TYR A   8      26.016  52.879  15.375  1.00  0.00      RA0  C
ATOM     44  CE1 TYR A   8      25.233  53.328  14.318  1.00  0.00      RA0  C
ATOM     45  CD2 TYR A   8      26.020  50.662  14.429  1.00  0.00      RA0  C
ATOM     46  CE2 TYR A   8      25.235  51.112  13.377  1.00  0.00      RA0  C
ATOM     47  CZ  TYR A   8      24.838  52.442  13.322  1.00  0.00      RA0  C
ATOM     48  OH  TYR A   8      24.049  52.877  12.278  1.00  0.00      RA0  O
ATOM     49  HH  TYR A   8      23.985  52.193  11.624  1.00  0.00      RA0  H
ATOM     50  C   TYR A   8      29.324  52.367  16.213  1.00  0.00      RA0  C
ATOM     51  O   TYR A   8      29.574  52.947  15.173  1.00  0.00      RA0  O
ATOM     52  N   GLU A   9      29.592  52.896  17.409  1.00  0.00      RA0  N
ATOM     53  H   GLU A   9      29.480  52.343  18.233  1.00  0.00      RA0  H
ATOM     54  CA  GLU A   9      30.170  54.230  17.533  1.00  0.00      RA0  C
ATOM     55  CB  GLU A   9      30.098  54.624  19.014  1.00  0.00      RA0  C
ATOM     56  CG  GLU A   9      30.988  55.773  19.488  1.00  0.00      RA0  C
ATOM     57  CD  GLU A   9      32.336  55.217  19.894  1.00  0.00      RA0  C
ATOM     58  OE1 GLU A   9      32.509  54.001  19.870  1.00  0.00      RA0  O
ATOM     59  OE2 GLU A   9      33.223  55.997  20.224  1.00  0.00      RA0  O
ATOM     60  C   GLU A   9      31.558  54.315  16.916  1.00  0.00      RA0  C
ATOM     61  O   GLU A   9      31.888  55.305  16.257  1.00  0.00      RA0  O
ATOM     62  N   GLN A  10      32.378  53.293  17.147  1.00  0.00      RA0  N
ATOM     63  H   GLN A  10      32.125  52.645  17.864  1.00  0.00      RA0  H
ATOM     64  CA  GLN A  10      33.695  53.234  16.494  1.00  0.00      RA0  C
ATOM     65  CB  GLN A  10      34.524  52.060  17.003  1.00  0.00      RA0  C
ATOM     66  CG  GLN A  10      35.135  52.377  18.362  1.00  0.00      RA0  C
ATOM     67  CD  GLN A  10      35.877  53.693  18.258  1.00  0.00      RA0  C
ATOM     68  OE1 GLN A  10      36.851  53.846  17.517  1.00  0.00      RA0  O
ATOM     69  NE2 GLN A  10      35.366  54.637  19.052  1.00  0.00      RA0  N
ATOM     70 HE21 GLN A  10      34.510  54.479  19.570  1.00  0.00      RA0  H
ATOM     71 HE22 GLN A  10      35.668  55.575  19.198  1.00  0.00      RA0  H
ATOM     72  C   GLN A  10      33.576  53.174  14.974  1.00  0.00      RA0  C
ATOM     73  O   GLN A  10      34.322  53.856  14.263  1.00  0.00      RA0  O
ATOM     74  N   HIS A  11      32.625  52.393  14.458  1.00  0.00      RA0  N
ATOM     75  H   HIS A  11      32.024  51.881  15.072  1.00  0.00      RA0  H
ATOM     76  CA  HIS A  11      32.386  52.402  13.014  1.00  0.00      RA0  C
ATOM     77  CB  HIS A  11      31.221  51.505  12.619  1.00  0.00      RA0  C
ATOM     78  CG  HIS A  11      31.489  50.060  12.931  1.00  0.00      RA0  C
ATOM     79  ND1 HIS A  11      32.627  49.407  12.632  1.00  0.00      RA0  N
ATOM     80  HD1 HIS A  11      33.408  49.743  12.138  1.00  0.00      RA0  H
ATOM     81  CD2 HIS A  11      30.604  49.173  13.542  1.00  0.00      RA0  C
ATOM     82  NE2 HIS A  11      31.221  47.974  13.613  1.00  0.00      RA0  N
ATOM     83  CE1 HIS A  11      32.465  48.117  13.056  1.00  0.00      RA0  C
ATOM     84  C   HIS A  11      32.086  53.799  12.504  1.00  0.00      RA0  C
ATOM     85  O   HIS A  11      32.635  54.214  11.489  1.00  0.00      RA0  O
ATOM     86  N   THR A  12      31.245  54.553  13.210  1.00  0.00      RA0  N
ATOM     87  H   THR A  12      30.754  54.206  14.015  1.00  0.00      RA0  H
ATOM     88  CA  THR A  12      30.918  55.903  12.727  1.00  0.00      RA0  C
ATOM     89  CB  THR A  12      29.741  56.403  13.541  1.00  0.00      RA0  C
ATOM     90  OG1 THR A  12      29.648  55.621  14.732  1.00  0.00      RA0  O
ATOM     91  HG1 THR A  12      30.389  55.862  15.281  1.00  0.00      RA0  H
ATOM     92  CG2 THR A  12      28.438  56.288  12.750  1.00  0.00      RA0  C
ATOM     93  C   THR A  12      32.141  56.811  12.783  1.00  0.00      RA0  C
ATOM     94  O   THR A  12      32.362  57.626  11.882  1.00  0.00      RA0  O
ATOM     95  N   LEU A  13      32.932  56.679  13.840  1.00  0.00      RA0  N
ATOM     96  H   LEU A  13      32.730  55.994  14.544  1.00  0.00      RA0  H
ATOM     97  CA  LEU A  13      34.150  57.471  13.973  1.00  0.00      RA0  C
ATOM     98  CB  LEU A  13      34.777  57.309  15.356  1.00  0.00      RA0  C
ATOM     99  CG  LEU A  13      33.908  57.909  16.461  1.00  0.00      RA0  C
ATOM    100  CD1 LEU A  13      34.619  57.863  17.812  1.00  0.00      RA0  C
ATOM    101  CD2 LEU A  13      33.444  59.325  16.119  1.00  0.00      RA0  C
ATOM    102  C   LEU A  13      35.166  57.137  12.881  1.00  0.00      RA0  C
ATOM    103  O   LEU A  13      35.982  57.983  12.507  1.00  0.00      RA0  O
ATOM    104  N   CYS A  14      35.106  55.903  12.378  1.00  0.00      RA0  N
ATOM    105  H   CYS A  14      34.446  55.251  12.756  1.00  0.00      RA0  H
ATOM    106  CA  CYS A  14      35.954  55.426  11.284  1.00  0.00      RA0  C
ATOM    107  CB  CYS A  14      36.258  53.943  11.488  1.00  0.00      RA0  C
ATOM    108  SG  CYS A  14      37.179  53.612  13.018  1.00  0.00      RA0  S
ATOM    109  C   CYS A  14      35.397  55.732   9.892  1.00  0.00      RA0  C
ATOM    110  O   CYS A  14      35.986  55.323   8.897  1.00  0.00      RA0  O
ATOM    111  N   GLY A  15      34.279  56.453   9.826  1.00  0.00      RA0  N
ATOM    112  H   GLY A  15      33.792  56.729  10.656  1.00  0.00      RA0  H
ATOM    113  CA  GLY A  15      33.716  56.889   8.549  1.00  0.00      RA0  C
ATOM    114  C   GLY A  15      32.884  55.831   7.838  1.00  0.00      RA0  C
ATOM    115  O   GLY A  15      32.760  55.840   6.615  1.00  0.00      RA0  O
ATOM    116  N   ALA A  16      32.291  54.925   8.598  1.00  0.00      RA0  N
ATOM    117  H   ALA A  16      32.383  54.977   9.593  1.00  0.00      RA0  H
ATOM    118  CA  ALA A  16      31.456  53.867   8.003  1.00  0.00      RA0  C
ATOM    119  CB  ALA A  16      30.861  52.978   9.084  1.00  0.00      RA0  C
ATOM    120  C   ALA A  16      30.290  54.405   7.149  1.00  0.00      RA0  C
ATOM    121  O   ALA A  16      29.627  55.384   7.501  1.00  0.00      RA0  O
ATOM    122  N   ARG A  17      30.083  53.784   5.991  1.00  0.00      RA0  N
ATOM    123  H   ARG A  17      30.685  53.029   5.732  1.00  0.00      RA0  H
ATOM    124  CA  ARG A  17      28.847  53.954   5.233  1.00  0.00      RA0  C
ATOM    125  CB  ARG A  17      29.097  54.016   3.723  1.00  0.00      RA0  C
ATOM    126  CG  ARG A  17      29.681  55.315   3.153  1.00  0.00      RA0  C
ATOM    127  CD  ARG A  17      31.125  55.615   3.562  1.00  0.00      RA0  C
ATOM    128  NE  ARG A  17      31.709  56.635   2.695  1.00  0.00      RA0  N
ATOM    129  HE  ARG A  17      31.357  56.717   1.760  1.00  0.00      RA0  H
ATOM    130  CZ  ARG A  17      32.774  57.353   3.111  1.00  0.00      RA0  C
ATOM    131  NH1 ARG A  17      33.245  57.236   4.346  1.00  0.00      RA0  N
ATOM    132 HH11 ARG A  17      34.064  57.768   4.602  1.00  0.00      RA0  H
ATOM    133 HH12 ARG A  17      32.832  56.666   5.062  1.00  0.00      RA0  H
ATOM    134  NH2 ARG A  17      33.375  58.180   2.266  1.00  0.00      RA0  N
ATOM    135 HH21 ARG A  17      34.204  58.683   2.571  1.00  0.00      RA0  H
ATOM    136 HH22 ARG A  17      33.070  58.345   1.332  1.00  0.00      RA0  H
ATOM    137  C   ARG A  17      28.052  52.692   5.551  1.00  0.00      RA0  C
ATOM    138  O   ARG A  17      28.424  51.601   5.152  1.00  0.00      RA0  O
ATOM    139  N   MSE A  18      26.942  52.849   6.263  1.00  0.00      RA0  N
ATOM    140  H   MSE A  18      26.573  53.769   6.385  1.00  0.00      RA0  H
ATOM    141  CA  MSE A  18      26.193  51.711   6.787  1.00  0.00      RA0  C
ATOM    142  CB  MSE A  18      25.446  52.093   8.064  1.00  0.00      RA0  C
ATOM    143  CG  MSE A  18      26.320  52.610   9.202  1.00  0.00      RA0  C
ATOM    144  SE  MSE A  18      27.428  51.361   9.864  1.00  0.00      RA0  S
ATOM    145  CE  MSE A  18      27.930  52.280  11.325  1.00  0.00      RA0  C
ATOM    146  C   MSE A  18      25.153  51.143   5.804  1.00  0.00      RA0  C
ATOM    147  O   MSE A  18      24.553  51.880   5.013  1.00  0.00      RA0  O
ATOM    148  N   VAL A  19      24.946  49.837   5.891  1.00  0.00      RA0  N
ATOM    149  H   VAL A  19      25.462  49.256   6.526  1.00  0.00      RA0  H
ATOM    150  CA  VAL A  19      23.825  49.171   5.232  1.00  0.00      RA0  C
ATOM    151  CB  VAL A  19      24.273  48.435   3.963  1.00  0.00      RA0  C
ATOM    152  CG1 VAL A  19      24.661  49.393   2.834  1.00  0.00      RA0  C
ATOM    153  CG2 VAL A  19      25.379  47.431   4.290  1.00  0.00      RA0  C
ATOM    154  C   VAL A  19      23.218  48.169   6.201  1.00  0.00      RA0  C
ATOM    155  O   VAL A  19      23.788  47.884   7.248  1.00  0.00      RA0  O
ATOM    156  N   ASP A  20      22.059  47.624   5.854  1.00  0.00      RA0  N
ATOM    157  H   ASP A  20      21.683  47.744   4.939  1.00  0.00      RA0  H
ATOM    158  CA  ASP A  20      21.501  46.561   6.663  1.00  0.00      RA0  C
ATOM    159  CB  ASP A  20      20.005  46.350   6.491  1.00  0.00      RA0  C
ATOM    160  CG  ASP A  20      19.703  45.120   7.324  1.00  0.00      RA0  C
ATOM    161  OD1 ASP A  20      19.933  45.188   8.523  1.00  0.00      RA0  O
ATOM    162  OD2 ASP A  20      19.336  44.074   6.789  1.00  0.00      RA0  O
ATOM    163  C   ASP A  20      22.132  45.251   6.279  1.00  0.00      RA0  C
ATOM    164  O   ASP A  20      22.216  44.922   5.097  1.00  0.00      RA0  O
ATOM    165  N   PHE A  21      22.592  44.496   7.272  1.00  0.00      RA0  N
ATOM    166  H   PHE A  21      22.305  44.767   8.190  1.00  0.00      RA0  H
ATOM    167  CA  PHE A  21      23.096  43.151   7.053  1.00  0.00      RA0  C
ATOM    168  CB  PHE A  21      24.580  43.112   7.388  1.00  0.00      RA0  C
ATOM    169  CG  PHE A  21      25.233  41.909   6.755  1.00  0.00      RA0  C
ATOM    170  CD1 PHE A  21      24.973  41.604   5.424  1.00  0.00      RA0  C
ATOM    171  CD2 PHE A  21      26.109  41.123   7.493  1.00  0.00      RA0  C
ATOM    172  CE1 PHE A  21      25.608  40.524   4.822  1.00  0.00      RA0  C
ATOM    173  CE2 PHE A  21      26.744  40.043   6.891  1.00  0.00      RA0  C
ATOM    174  CZ  PHE A  21      26.502  39.751   5.554  1.00  0.00      RA0  C
ATOM    175  C   PHE A  21      22.320  42.193   7.937  1.00  0.00      RA0  C
ATOM    176  O   PHE A  21      22.596  42.069   9.137  1.00  0.00      RA0  O
ATOM    177  N   HIS A  22      21.303  41.559   7.363  1.00  0.00      RA0  N
ATOM    178  H   HIS A  22      20.985  41.944   6.496  1.00  0.00      RA0  H
ATOM    179  CA  HIS A  22      20.471  40.614   8.117  1.00  0.00      RA0  C
ATOM    180  CB  HIS A  22      21.198  39.307   8.446  1.00  0.00      RA0  C
ATOM    181  CG  HIS A  22      22.012  38.792   7.286  1.00  0.00      RA0  C
ATOM    182  ND1 HIS A  22      21.557  38.655   6.027  1.00  0.00      RA0  N
ATOM    183  HD1 HIS A  22      20.662  38.884   5.699  1.00  0.00      RA0  H
ATOM    184  CD2 HIS A  22      23.339  38.361   7.336  1.00  0.00      RA0  C
ATOM    185  NE2 HIS A  22      23.682  37.961   6.090  1.00  0.00      RA0  N
ATOM    186  CE1 HIS A  22      22.588  38.142   5.282  1.00  0.00      RA0  C
ATOM    187  C   HIS A  22      19.960  41.183   9.440  1.00  0.00      RA0  C
ATOM    188  O   HIS A  22      19.955  40.491  10.463  1.00  0.00      RA0  O
ATOM    189  N   GLY A  23      19.505  42.437   9.388  1.00  0.00      RA0  N
ATOM    190  H   GLY A  23      19.615  43.020   8.573  1.00  0.00      RA0  H
ATOM    191  CA  GLY A  23      18.932  43.124  10.542  1.00  0.00      RA0  C
ATOM    192  C   GLY A  23      19.890  43.995  11.343  1.00  0.00      RA0  C
ATOM    193  O   GLY A  23      19.437  44.796  12.172  1.00  0.00      RA0  O
ATOM    194  N   TRP A  24      21.199  43.837  11.104  1.00  0.00      RA0  N
ATOM    195  H   TRP A  24      21.472  43.276  10.322  1.00  0.00      RA0  H
ATOM    196  CA  TRP A  24      22.255  44.642  11.761  1.00  0.00      RA0  C
ATOM    197  CB  TRP A  24      23.520  43.825  12.013  1.00  0.00      RA0  C
ATOM    198  CG  TRP A  24      23.335  42.671  12.965  1.00  0.00      RA0  C
ATOM    199  CD2 TRP A  24      23.851  42.552  14.307  1.00  0.00      RA0  C
ATOM    200  CE2 TRP A  24      23.487  41.275  14.792  1.00  0.00      RA0  C
ATOM    201  CE3 TRP A  24      24.593  43.407  15.111  1.00  0.00      RA0  C
ATOM    202  CD1 TRP A  24      22.682  41.457  12.713  1.00  0.00      RA0  C
ATOM    203  NE1 TRP A  24      22.773  40.632  13.789  1.00  0.00      RA0  N
ATOM    204  HE1 TRP A  24      22.430  39.711  13.823  1.00  0.00      RA0  H
ATOM    205  CZ2 TRP A  24      23.874  40.886  16.069  1.00  0.00      RA0  C
ATOM    206  CZ3 TRP A  24      24.974  43.006  16.386  1.00  0.00      RA0  C
ATOM    207  CH2 TRP A  24      24.617  41.750  16.864  1.00  0.00      RA0  C
ATOM    208  C   TRP A  24      22.688  45.819  10.866  1.00  0.00      RA0  C
ATOM    209  O   TRP A  24      22.888  45.636   9.658  1.00  0.00      RA0  O
ATOM    210  N   MSE A  25      22.893  46.987  11.457  1.00  0.00      RA0  N
ATOM    211  H   MSE A  25      22.787  47.042  12.446  1.00  0.00      RA0  H
ATOM    212  CA  MSE A  25      23.476  48.111  10.726  1.00  0.00      RA0  C
ATOM    213  CB  MSE A  25      22.975  49.439  11.283  1.00  0.00      RA0  C
ATOM    214  CG  MSE A  25      21.483  49.603  11.004  1.00  0.00      RA0  C
ATOM    215  SE  MSE A  25      21.142  49.623   9.238  1.00  0.00      RA0  S
ATOM    216  CE  MSE A  25      19.383  49.250   9.322  1.00  0.00      RA0  C
ATOM    217  C   MSE A  25      24.996  47.992  10.758  1.00  0.00      RA0  C
ATOM    218  O   MSE A  25      25.620  48.212  11.805  1.00  0.00      RA0  O
ATOM    219  N   MSE A  26      25.570  47.665   9.596  1.00  0.00      RA0  N
ATOM    220  H   MSE A  26      25.003  47.595   8.769  1.00  0.00      RA0  H
ATOM    221  CA  MSE A  26      26.991  47.305   9.476  1.00  0.00      RA0  C
ATOM    222  CB  MSE A  26      27.115  45.806   9.183  1.00  0.00      RA0  C
ATOM    223  CG  MSE A  26      26.561  44.889  10.271  1.00  0.00      RA0  C
ATOM    224  SE  MSE A  26      27.444  45.028  11.829  1.00  0.00      RA0  S
ATOM    225  CE  MSE A  26      29.010  44.352  11.259  1.00  0.00      RA0  C
ATOM    226  C   MSE A  26      27.654  48.087   8.358  1.00  0.00      RA0  C
ATOM    227  O   MSE A  26      27.010  48.437   7.362  1.00  0.00      RA0  O
ATOM    228  N   PRO A  27      28.947  48.385   8.499  1.00  0.00      RA0  N
ATOM    229  CD  PRO A  27      29.790  48.116   9.655  1.00  0.00      RA0  C
ATOM    230  CA  PRO A  27      29.642  49.103   7.432  1.00  0.00      RA0  C
ATOM    231  CB  PRO A  27      31.016  49.385   8.040  1.00  0.00      RA0  C
ATOM    232  CG  PRO A  27      30.864  49.183   9.545  1.00  0.00      RA0  C
ATOM    233  C   PRO A  27      29.809  48.337   6.132  1.00  0.00      RA0  C
ATOM    234  O   PRO A  27      30.370  47.255   6.112  1.00  0.00      RA0  O
ATOM    235  N   LEU A  28      29.304  48.907   5.043  1.00  0.00      RA0  N
ATOM    236  H   LEU A  28      28.807  49.770   5.136  1.00  0.00      RA0  H
ATOM    237  CA  LEU A  28      29.578  48.382   3.716  1.00  0.00      RA0  C
ATOM    238  CB  LEU A  28      28.645  49.022   2.689  1.00  0.00      RA0  C
ATOM    239  CG  LEU A  28      28.769  48.399   1.297  1.00  0.00      RA0  C
ATOM    240  CD1 LEU A  28      28.429  46.908   1.312  1.00  0.00      RA0  C
ATOM    241  CD2 LEU A  28      27.949  49.162   0.255  1.00  0.00      RA0  C
ATOM    242  C   LEU A  28      31.047  48.677   3.374  1.00  0.00      RA0  C
ATOM    243  O   LEU A  28      31.740  47.875   2.750  1.00  0.00      RA0  O
ATOM    244  N   HIS A  29      31.473  49.864   3.749  1.00  0.00      RA0  N
ATOM    245  H   HIS A  29      30.886  50.532   4.213  1.00  0.00      RA0  H
ATOM    246  CA  HIS A  29      32.866  50.280   3.592  1.00  0.00      RA0  C
ATOM    247  CB  HIS A  29      33.230  50.547   2.125  1.00  0.00      RA0  C
ATOM    248  CG  HIS A  29      32.272  51.515   1.471  1.00  0.00      RA0  C
ATOM    249  ND1 HIS A  29      31.145  51.153   0.828  1.00  0.00      RA0  N
ATOM    250  HD1 HIS A  29      30.806  50.243   0.687  1.00  0.00      RA0  H
ATOM    251  CD2 HIS A  29      32.392  52.903   1.403  1.00  0.00      RA0  C
ATOM    252  NE2 HIS A  29      31.328  53.377   0.717  1.00  0.00      RA0  N
ATOM    253  CE1 HIS A  29      30.554  52.300   0.358  1.00  0.00      RA0  C
ATOM    254  C   HIS A  29      33.078  51.495   4.461  1.00  0.00      RA0  C
ATOM    255  O   HIS A  29      32.143  52.009   5.054  1.00  0.00      RA0  O
ATOM    256  N   TYR A  30      34.310  51.984   4.483  1.00  0.00      RA0  N
ATOM    257  H   TYR A  30      35.060  51.485   4.034  1.00  0.00      RA0  H
ATOM    258  CA  TYR A  30      34.651  53.153   5.285  1.00  0.00      RA0  C
ATOM    259  CB  TYR A  30      35.679  52.806   6.364  1.00  0.00      RA0  C
ATOM    260  CG  TYR A  30      35.171  51.810   7.380  1.00  0.00      RA0  C
ATOM    261  CD1 TYR A  30      35.217  50.444   7.117  1.00  0.00      RA0  C
ATOM    262  CE1 TYR A  30      34.853  49.537   8.106  1.00  0.00      RA0  C
ATOM    263  CD2 TYR A  30      34.696  52.267   8.603  1.00  0.00      RA0  C
ATOM    264  CE2 TYR A  30      34.338  51.361   9.594  1.00  0.00      RA0  C
ATOM    265  CZ  TYR A  30      34.447  49.997   9.354  1.00  0.00      RA0  C
ATOM    266  OH  TYR A  30      34.162  49.102  10.364  1.00  0.00      RA0  O
ATOM    267  HH  TYR A  30      34.242  48.215  10.027  1.00  0.00      RA0  H
ATOM    268  C   TYR A  30      35.253  54.249   4.414  1.00  0.00      RA0  C
ATOM    269  O   TYR A  30      35.986  55.144   4.908  1.00  0.00      RA0  O
ATOM    270  N   GLY A  31      34.939  54.191   3.122  1.00  0.00      RA0  N
ATOM    271  H   GLY A  31      34.326  53.463   2.834  1.00  0.00      RA0  H
ATOM    272  CA  GLY A  31      35.396  55.192   2.164  1.00  0.00      RA0  C
ATOM    273  C   GLY A  31      35.870  54.611   0.843  1.00  0.00      RA0  C
ATOM    274  O   GLY A  31      35.830  55.287  -0.186  1.00  0.00      RA0  O
ATOM    275  N   SER A  32      36.371  53.386   0.873  1.00  0.00      RA0  N
ATOM    276  H   SER A  32      36.490  52.877   1.726  1.00  0.00      RA0  H
ATOM    277  CA  SER A  32      36.822  52.713  -0.340  1.00  0.00      RA0  C
ATOM    278  CB  SER A  32      38.197  53.192  -0.822  1.00  0.00      RA0  C
ATOM    279  OG  SER A  32      38.562  52.485  -2.019  1.00  0.00      RA0  O
ATOM    280  HG  SER A  32      39.442  52.793  -2.242  1.00  0.00      RA0  H
ATOM    281  C   SER A  32      36.839  51.207  -0.179  1.00  0.00      RA0  C
ATOM    282  O   SER A  32      37.762  50.674   0.427  1.00  0.00      RA0  O
ATOM    283  N   GLN A  33      35.845  50.502  -0.721  1.00  0.00      RA0  N
ATOM    284  H   GLN A  33      35.126  50.991  -1.217  1.00  0.00      RA0  H
ATOM    285  CA  GLN A  33      35.849  49.061  -0.607  1.00  0.00      RA0  C
ATOM    286  CB  GLN A  33      34.500  48.442  -1.003  1.00  0.00      RA0  C
ATOM    287  CG  GLN A  33      33.941  48.746  -2.400  1.00  0.00      RA0  C
ATOM    288  CD  GLN A  33      32.733  47.852  -2.610  1.00  0.00      RA0  C
ATOM    289  OE1 GLN A  33      32.744  46.693  -2.217  1.00  0.00      RA0  O
ATOM    290  NE2 GLN A  33      31.687  48.438  -3.206  1.00  0.00      RA0  N
ATOM    291 HE21 GLN A  33      31.670  49.369  -3.569  1.00  0.00      RA0  H
ATOM    292 HE22 GLN A  33      30.824  47.928  -3.312  1.00  0.00      RA0  H
ATOM    293  C   GLN A  33      37.031  48.413  -1.333  1.00  0.00      RA0  C
ATOM    294  O   GLN A  33      37.523  47.372  -0.893  1.00  0.00      RA0  O
ATOM    295  N   ILE A  34      37.509  49.068  -2.395  1.00  0.00      RA0  N
ATOM    296  H   ILE A  34      37.109  49.955  -2.620  1.00  0.00      RA0  H
ATOM    297  CA  ILE A  34      38.654  48.569  -3.148  1.00  0.00      RA0  C
ATOM    298  CB  ILE A  34      38.692  49.340  -4.458  1.00  0.00      RA0  C
ATOM    299  CG2 ILE A  34      39.864  48.950  -5.345  1.00  0.00      RA0  C
ATOM    300  CG1 ILE A  34      37.345  49.110  -5.155  1.00  0.00      RA0  C
ATOM    301  CD1 ILE A  34      37.038  47.632  -5.433  1.00  0.00      RA0  C
ATOM    302  C   ILE A  34      39.923  48.647  -2.283  1.00  0.00      RA0  C
ATOM    303  O   ILE A  34      40.670  47.668  -2.171  1.00  0.00      RA0  O
ATOM    304  N   ASP A  35      40.147  49.782  -1.638  1.00  0.00      RA0  N
ATOM    305  H   ASP A  35      39.559  50.581  -1.781  1.00  0.00      RA0  H
ATOM    306  CA  ASP A  35      41.325  49.899  -0.740  1.00  0.00      RA0  C
ATOM    307  CB  ASP A  35      41.658  51.371  -0.506  1.00  0.00      RA0  C
ATOM    308  CG  ASP A  35      42.091  51.902  -1.871  1.00  0.00      RA0  C
ATOM    309  OD1 ASP A  35      43.273  51.840  -2.189  1.00  0.00      RA0  O
ATOM    310  OD2 ASP A  35      41.244  52.287  -2.677  1.00  0.00      RA0  O
ATOM    311  C   ASP A  35      41.294  48.934   0.434  1.00  0.00      RA0  C
ATOM    312  O   ASP A  35      42.322  48.467   0.867  1.00  0.00      RA0  O
ATOM    313  N   GLU A  36      40.101  48.658   0.971  1.00  0.00      RA0  N
ATOM    314  H   GLU A  36      39.307  49.135   0.587  1.00  0.00      RA0  H
ATOM    315  CA  GLU A  36      39.930  47.753   2.067  1.00  0.00      RA0  C
ATOM    316  CB  GLU A  36      38.507  47.931   2.616  1.00  0.00      RA0  C
ATOM    317  CG  GLU A  36      38.487  49.350   3.186  1.00  0.00      RA0  C
ATOM    318  CD  GLU A  36      37.134  49.879   3.631  1.00  0.00      RA0  C
ATOM    319  OE1 GLU A  36      36.221  49.108   3.904  1.00  0.00      RA0  O
ATOM    320  OE2 GLU A  36      37.015  51.100   3.742  1.00  0.00      RA0  O
ATOM    321  C   GLU A  36      40.307  46.333   1.615  1.00  0.00      RA0  C
ATOM    322  O   GLU A  36      41.005  45.602   2.312  1.00  0.00      RA0  O
ATOM    323  N   HIS A  37      39.879  45.973   0.420  1.00  0.00      RA0  N
ATOM    324  H   HIS A  37      39.295  46.600  -0.101  1.00  0.00      RA0  H
ATOM    325  CA  HIS A  37      40.215  44.681  -0.162  1.00  0.00      RA0  C
ATOM    326  CB  HIS A  37      39.545  44.561  -1.529  1.00  0.00      RA0  C
ATOM    327  CG  HIS A  37      39.756  43.183  -2.105  1.00  0.00      RA0  C
ATOM    328  ND1 HIS A  37      38.777  42.265  -2.188  1.00  0.00      RA0  N
ATOM    329  HD1 HIS A  37      37.842  42.380  -1.894  1.00  0.00      RA0  H
ATOM    330  CD2 HIS A  37      40.931  42.644  -2.638  1.00  0.00      RA0  C
ATOM    331  NE2 HIS A  37      40.649  41.388  -3.041  1.00  0.00      RA0  N
ATOM    332  CE1 HIS A  37      39.328  41.152  -2.770  1.00  0.00      RA0  C
ATOM    333  C   HIS A  37      41.729  44.562  -0.269  1.00  0.00      RA0  C
ATOM    334  O   HIS A  37      42.311  43.566   0.198  1.00  0.00      RA0  O
ATOM    335  N   HIS A  38      42.358  45.585  -0.838  1.00  0.00      RA0  N
ATOM    336  H   HIS A  38      41.814  46.361  -1.167  1.00  0.00      RA0  H
ATOM    337  CA  HIS A  38      43.808  45.520  -1.079  1.00  0.00      RA0  C
ATOM    338  CB  HIS A  38      44.381  46.737  -1.817  1.00  0.00      RA0  C
ATOM    339  CG  HIS A  38      43.735  47.129  -3.123  1.00  0.00      RA0  C
ATOM    340  ND1 HIS A  38      43.333  46.295  -4.100  1.00  0.00      RA0  N
ATOM    341  HD1 HIS A  38      43.370  45.315  -4.100  1.00  0.00      RA0  H
ATOM    342  CD2 HIS A  38      43.524  48.444  -3.543  1.00  0.00      RA0  C
ATOM    343  NE2 HIS A  38      42.993  48.406  -4.788  1.00  0.00      RA0  N
ATOM    344  CE1 HIS A  38      42.875  47.077  -5.132  1.00  0.00      RA0  C
ATOM    345  C   HIS A  38      44.615  45.560   0.230  1.00  0.00      RA0  C
ATOM    346  O   HIS A  38      45.719  44.999   0.309  1.00  0.00      RA0  O
ATOM    347  N   ALA A  39      44.057  46.171   1.266  1.00  0.00      RA0  N
ATOM    348  H   ALA A  39      43.192  46.661   1.146  1.00  0.00      RA0  H
ATOM    349  CA  ALA A  39      44.681  46.177   2.596  1.00  0.00      RA0  C
ATOM    350  CB  ALA A  39      43.873  47.028   3.577  1.00  0.00      RA0  C
ATOM    351  C   ALA A  39      44.804  44.774   3.160  1.00  0.00      RA0  C
ATOM    352  O   ALA A  39      45.803  44.428   3.774  1.00  0.00      RA0  O
ATOM    353  N   VAL A  40      43.775  43.962   2.980  1.00  0.00      RA0  N
ATOM    354  H   VAL A  40      42.983  44.270   2.446  1.00  0.00      RA0  H
ATOM    355  CA  VAL A  40      43.819  42.610   3.499  1.00  0.00      RA0  C
ATOM    356  CB  VAL A  40      42.427  41.993   3.511  1.00  0.00      RA0  C
ATOM    357  CG1 VAL A  40      42.464  40.535   3.965  1.00  0.00      RA0  C
ATOM    358  CG2 VAL A  40      41.503  42.841   4.386  1.00  0.00      RA0  C
ATOM    359  C   VAL A  40      44.815  41.795   2.686  1.00  0.00      RA0  C
ATOM    360  O   VAL A  40      45.540  40.958   3.235  1.00  0.00      RA0  O
ATOM    361  N   ARG A  41      44.833  42.021   1.384  1.00  0.00      RA0  N
ATOM    362  H   ARG A  41      44.209  42.700   0.993  1.00  0.00      RA0  H
ATOM    363  CA  ARG A  41      45.711  41.256   0.514  1.00  0.00      RA0  C
ATOM    364  CB  ARG A  41      45.376  41.517  -0.954  1.00  0.00      RA0  C
ATOM    365  CG  ARG A  41      44.061  40.898  -1.426  1.00  0.00      RA0  C
ATOM    366  CD  ARG A  41      44.095  39.369  -1.485  1.00  0.00      RA0  C
ATOM    367  NE  ARG A  41      42.830  38.857  -2.008  1.00  0.00      RA0  N
ATOM    368  HE  ARG A  41      42.461  39.290  -2.848  1.00  0.00      RA0  H
ATOM    369  CZ  ARG A  41      42.179  37.862  -1.339  1.00  0.00      RA0  C
ATOM    370  NH1 ARG A  41      42.767  37.260  -0.288  1.00  0.00      RA0  N
ATOM    371 HH11 ARG A  41      42.272  36.597   0.283  1.00  0.00      RA0  H
ATOM    372 HH12 ARG A  41      43.732  37.411  -0.019  1.00  0.00      RA0  H
ATOM    373  NH2 ARG A  41      40.945  37.495  -1.736  1.00  0.00      RA0  N
ATOM    374 HH21 ARG A  41      40.362  36.829  -1.256  1.00  0.00      RA0  H
ATOM    375 HH22 ARG A  41      40.578  37.906  -2.587  1.00  0.00      RA0  H
ATOM    376  C   ARG A  41      47.191  41.564   0.743  1.00  0.00      RA0  C
ATOM    377  O   ARG A  41      48.022  40.713   0.488  1.00  0.00      RA0  O
ATOM    378  N   THR A  42      47.504  42.765   1.203  1.00  0.00      RA0  N
ATOM    379  H   THR A  42      46.802  43.441   1.425  1.00  0.00      RA0  H
ATOM    380  CA  THR A  42      48.920  43.214   1.247  1.00  0.00      RA0  C
ATOM    381  CB  THR A  42      49.235  44.245   0.153  1.00  0.00      RA0  C
ATOM    382  OG1 THR A  42      48.275  45.301   0.136  1.00  0.00      RA0  O
ATOM    383  HG1 THR A  42      47.440  44.907  -0.085  1.00  0.00      RA0  H
ATOM    384  CG2 THR A  42      49.306  43.586  -1.227  1.00  0.00      RA0  C
ATOM    385  C   THR A  42      49.447  43.592   2.627  1.00  0.00      RA0  C
ATOM    386  O   THR A  42      50.678  43.744   2.797  1.00  0.00      RA0  O
ATOM    387  N   ASP A  43      48.563  43.801   3.601  1.00  0.00      RA0  N
ATOM    388  H   ASP A  43      47.579  43.658   3.492  1.00  0.00      RA0  H
ATOM    389  CA  ASP A  43      49.004  44.310   4.898  1.00  0.00      RA0  C
ATOM    390  CB  ASP A  43      49.094  45.840   4.899  1.00  0.00      RA0  C
ATOM    391  CG  ASP A  43      49.608  46.324   6.243  1.00  0.00      RA0  C
ATOM    392  OD1 ASP A  43      50.085  45.524   7.041  1.00  0.00      RA0  O
ATOM    393  OD2 ASP A  43      49.497  47.508   6.537  1.00  0.00      RA0  O
ATOM    394  C   ASP A  43      48.089  43.764   6.004  1.00  0.00      RA0  C
ATOM    395  O   ASP A  43      48.233  42.591   6.395  1.00  0.00      RA0  O
ATOM    396  N   ALA A  44      47.140  44.565   6.489  1.00  0.00      RA0  N
ATOM    397  H   ALA A  44      46.991  45.498   6.159  1.00  0.00      RA0  H
ATOM    398  CA  ALA A  44      46.194  44.086   7.503  1.00  0.00      RA0  C
ATOM    399  CB  ALA A  44      46.794  44.191   8.905  1.00  0.00      RA0  C
ATOM    400  C   ALA A  44      44.907  44.912   7.458  1.00  0.00      RA0  C
ATOM    401  O   ALA A  44      44.949  46.151   7.470  1.00  0.00      RA0  O
ATOM    402  N   GLY A  45      43.784  44.199   7.443  1.00  0.00      RA0  N
ATOM    403  H   GLY A  45      43.811  43.197   7.428  1.00  0.00      RA0  H
ATOM    404  CA  GLY A  45      42.471  44.813   7.598  1.00  0.00      RA0  C
ATOM    405  C   GLY A  45      41.689  44.078   8.662  1.00  0.00      RA0  C
ATOM    406  O   GLY A  45      42.001  42.941   8.989  1.00  0.00      RA0  O
ATOM    407  N   MSE A  46      40.634  44.695   9.171  1.00  0.00      RA0  N
ATOM    408  H   MSE A  46      40.383  45.621   8.876  1.00  0.00      RA0  H
ATOM    409  CA  MSE A  46      39.783  44.020  10.113  1.00  0.00      RA0  C
ATOM    410  CB  MSE A  46      40.167  44.379  11.548  1.00  0.00      RA0  C
ATOM    411  CG  MSE A  46      39.996  45.869  11.821  1.00  0.00      RA0  C
ATOM    412  SE  MSE A  46      40.451  46.302  13.498  1.00  0.00      RA0  S
ATOM    413  CE  MSE A  46      40.459  48.079  13.257  1.00  0.00      RA0  C
ATOM    414  C   MSE A  46      38.309  44.298   9.904  1.00  0.00      RA0  C
ATOM    415  O   MSE A  46      37.922  45.360   9.435  1.00  0.00      RA0  O
ATOM    416  N   PHE A  47      37.522  43.309  10.307  1.00  0.00      RA0  N
ATOM    417  H   PHE A  47      37.928  42.540  10.805  1.00  0.00      RA0  H
ATOM    418  CA  PHE A  47      36.079  43.300  10.121  1.00  0.00      RA0  C
ATOM    419  CB  PHE A  47      35.641  42.154   9.206  1.00  0.00      RA0  C
ATOM    420  CG  PHE A  47      36.377  42.154   7.888  1.00  0.00      RA0  C
ATOM    421  CD1 PHE A  47      37.568  41.449   7.756  1.00  0.00      RA0  C
ATOM    422  CD2 PHE A  47      35.849  42.839   6.802  1.00  0.00      RA0  C
ATOM    423  CE1 PHE A  47      38.226  41.419   6.533  1.00  0.00      RA0  C
ATOM    424  CE2 PHE A  47      36.505  42.805   5.579  1.00  0.00      RA0  C
ATOM    425  CZ  PHE A  47      37.689  42.093   5.444  1.00  0.00      RA0  C
ATOM    426  C   PHE A  47      35.406  43.063  11.465  1.00  0.00      RA0  C
ATOM    427  O   PHE A  47      35.855  42.232  12.288  1.00  0.00      RA0  O
ATOM    428  N   ASP A  48      34.328  43.799  11.710  1.00  0.00      RA0  N
ATOM    429  H   ASP A  48      33.950  44.387  10.999  1.00  0.00      RA0  H
ATOM    430  CA  ASP A  48      33.477  43.515  12.842  1.00  0.00      RA0  C
ATOM    431  CB  ASP A  48      32.503  44.626  13.192  1.00  0.00      RA0  C
ATOM    432  CG  ASP A  48      31.658  44.042  14.300  1.00  0.00      RA0  C
ATOM    433  OD1 ASP A  48      32.243  43.439  15.181  1.00  0.00      RA0  O
ATOM    434  OD2 ASP A  48      30.434  44.122  14.276  1.00  0.00      RA0  O
ATOM    435  C   ASP A  48      32.610  42.324  12.472  1.00  0.00      RA0  C
ATOM    436  O   ASP A  48      31.790  42.437  11.560  1.00  0.00      RA0  O
ATOM    437  N   VAL A  49      32.811  41.207  13.143  1.00  0.00      RA0  N
ATOM    438  H   VAL A  49      33.379  41.265  13.969  1.00  0.00      RA0  H
ATOM    439  CA  VAL A  49      31.989  40.024  12.914  1.00  0.00      RA0  C
ATOM    440  CB  VAL A  49      32.838  38.859  12.405  1.00  0.00      RA0  C
ATOM    441  CG1 VAL A  49      33.157  39.066  10.926  1.00  0.00      RA0  C
ATOM    442  CG2 VAL A  49      34.112  38.680  13.228  1.00  0.00      RA0  C
ATOM    443  C   VAL A  49      31.198  39.673  14.179  1.00  0.00      RA0  C
ATOM    444  O   VAL A  49      30.904  38.514  14.425  1.00  0.00      RA0  O
ATOM    445  N   SER A  50      30.753  40.704  14.897  1.00  0.00      RA0  N
ATOM    446  H   SER A  50      31.007  41.652  14.671  1.00  0.00      RA0  H
ATOM    447  CA  SER A  50      29.992  40.524  16.126  1.00  0.00      RA0  C
ATOM    448  CB  SER A  50      30.058  41.783  16.985  1.00  0.00      RA0  C
ATOM    449  OG  SER A  50      31.418  41.999  17.373  1.00  0.00      RA0  O
ATOM    450  HG  SER A  50      31.789  42.545  16.680  1.00  0.00      RA0  H
ATOM    451  C   SER A  50      28.561  40.100  15.828  1.00  0.00      RA0  C
ATOM    452  O   SER A  50      27.840  39.673  16.732  1.00  0.00      RA0  O
ATOM    453  N   HIS A  51      28.182  40.234  14.568  1.00  0.00      RA0  N
ATOM    454  H   HIS A  51      28.822  40.658  13.930  1.00  0.00      RA0  H
ATOM    455  CA  HIS A  51      26.905  39.713  14.046  1.00  0.00      RA0  C
ATOM    456  CB  HIS A  51      26.575  40.331  12.682  1.00  0.00      RA0  C
ATOM    457  CG  HIS A  51      27.305  39.611  11.573  1.00  0.00      RA0  C
ATOM    458  ND1 HIS A  51      26.679  38.852  10.657  1.00  0.00      RA0  N
ATOM    459  HD1 HIS A  51      25.709  38.725  10.592  1.00  0.00      RA0  H
ATOM    460  CD2 HIS A  51      28.677  39.601  11.305  1.00  0.00      RA0  C
ATOM    461  NE2 HIS A  51      28.869  38.819  10.215  1.00  0.00      RA0  N
ATOM    462  CE1 HIS A  51      27.641  38.358   9.815  1.00  0.00      RA0  C
ATOM    463  C   HIS A  51      26.854  38.188  14.001  1.00  0.00      RA0  C
ATOM    464  O   HIS A  51      25.781  37.616  13.793  1.00  0.00      RA0  O
ATOM    465  N   MSE A  52      27.981  37.529  14.208  1.00  0.00      RA0  N
ATOM    466  H   MSE A  52      28.813  37.987  14.526  1.00  0.00      RA0  H
ATOM    467  CA  MSE A  52      27.973  36.092  14.266  1.00  0.00      RA0  C
ATOM    468  CB  MSE A  52      29.260  35.504  13.690  1.00  0.00      RA0  C
ATOM    469  CG  MSE A  52      29.497  35.935  12.243  1.00  0.00      RA0  C
ATOM    470  SE  MSE A  52      30.942  35.166  11.495  1.00  0.00      RA0  S
ATOM    471  CE  MSE A  52      30.292  33.492  11.364  1.00  0.00      RA0  C
ATOM    472  C   MSE A  52      27.752  35.628  15.676  1.00  0.00      RA0  C
ATOM    473  O   MSE A  52      28.115  36.314  16.642  1.00  0.00      RA0  O
ATOM    474  N   THR A  53      27.146  34.449  15.781  1.00  0.00      RA0  N
ATOM    475  H   THR A  53      26.971  33.887  14.995  1.00  0.00      RA0  H
ATOM    476  CA  THR A  53      26.714  33.896  17.062  1.00  0.00      RA0  C
ATOM    477  CB  THR A  53      25.291  33.441  16.820  1.00  0.00      RA0  C
ATOM    478  OG1 THR A  53      24.512  34.600  16.482  1.00  0.00      RA0  O
ATOM    479  HG1 THR A  53      24.966  35.013  15.753  1.00  0.00      RA0  H
ATOM    480  CG2 THR A  53      24.697  32.673  17.999  1.00  0.00      RA0  C
ATOM    481  C   THR A  53      27.675  32.794  17.498  1.00  0.00      RA0  C
ATOM    482  O   THR A  53      27.947  31.852  16.754  1.00  0.00      RA0  O
ATOM    483  N   ILE A  54      28.219  32.942  18.699  1.00  0.00      RA0  N
ATOM    484  H   ILE A  54      27.928  33.701  19.283  1.00  0.00      RA0  H
ATOM    485  CA  ILE A  54      29.060  31.923  19.308  1.00  0.00      RA0  C
ATOM    486  CB  ILE A  54      30.195  32.598  20.070  1.00  0.00      RA0  C
ATOM    487  CG2 ILE A  54      31.088  31.575  20.766  1.00  0.00      RA0  C
ATOM    488  CG1 ILE A  54      30.978  33.521  19.137  1.00  0.00      RA0  C
ATOM    489  CD1 ILE A  54      32.050  34.324  19.873  1.00  0.00      RA0  C
ATOM    490  C   ILE A  54      28.161  31.103  20.242  1.00  0.00      RA0  C
ATOM    491  O   ILE A  54      27.425  31.665  21.073  1.00  0.00      RA0  O
ATOM    492  N   VAL A  55      28.184  29.787  20.052  1.00  0.00      RA0  N
ATOM    493  H   VAL A  55      28.854  29.374  19.434  1.00  0.00      RA0  H
ATOM    494  CA  VAL A  55      27.349  28.884  20.811  1.00  0.00      RA0  C
ATOM    495  CB  VAL A  55      26.453  28.086  19.863  1.00  0.00      RA0  C
ATOM    496  CG1 VAL A  55      25.564  27.118  20.639  1.00  0.00      RA0  C
ATOM    497  CG2 VAL A  55      25.652  29.007  18.943  1.00  0.00      RA0  C
ATOM    498  C   VAL A  55      28.281  27.951  21.538  1.00  0.00      RA0  C
ATOM    499  O   VAL A  55      29.040  27.205  20.907  1.00  0.00      RA0  O
ATOM    500  N   ASP A  56      28.211  27.986  22.860  1.00  0.00      RA0  N
ATOM    501  H   ASP A  56      27.577  28.598  23.319  1.00  0.00      RA0  H
ATOM    502  CA  ASP A  56      28.956  27.048  23.671  1.00  0.00      RA0  C
ATOM    503  CB  ASP A  56      29.438  27.725  24.977  1.00  0.00      RA0  C
ATOM    504  CG  ASP A  56      30.529  28.781  24.775  1.00  0.00      RA0  C
ATOM    505  OD1 ASP A  56      30.969  29.001  23.655  1.00  0.00      RA0  O
ATOM    506  OD2 ASP A  56      30.976  29.399  25.746  1.00  0.00      RA0  O
ATOM    507  C   ASP A  56      28.116  25.828  24.017  1.00  0.00      RA0  C
ATOM    508  O   ASP A  56      26.960  25.950  24.410  1.00  0.00      RA0  O
ATOM    509  N   LEU A  57      28.729  24.659  23.855  1.00  0.00      RA0  N
ATOM    510  H   LEU A  57      29.703  24.643  23.623  1.00  0.00      RA0  H
ATOM    511  CA  LEU A  57      28.103  23.379  24.134  1.00  0.00      RA0  C
ATOM    512  CB  LEU A  57      28.127  22.491  22.896  1.00  0.00      RA0  C
ATOM    513  CG  LEU A  57      27.406  23.063  21.679  1.00  0.00      RA0  C
ATOM    514  CD1 LEU A  57      27.517  22.109  20.494  1.00  0.00      RA0  C
ATOM    515  CD2 LEU A  57      25.950  23.413  21.978  1.00  0.00      RA0  C
ATOM    516  C   LEU A  57      28.813  22.653  25.271  1.00  0.00      RA0  C
ATOM    517  O   LEU A  57      30.009  22.434  25.190  1.00  0.00      RA0  O
ATOM    518  N   ARG A  58      28.069  22.237  26.300  1.00  0.00      RA0  N
ATOM    519  H   ARG A  58      27.079  22.402  26.317  1.00  0.00      RA0  H
ATOM    520  CA  ARG A  58      28.656  21.606  27.470  1.00  0.00      RA0  C
ATOM    521  CB  ARG A  58      28.524  22.585  28.606  1.00  0.00      RA0  C
ATOM    522  CG  ARG A  58      29.767  23.410  28.901  1.00  0.00      RA0  C
ATOM    523  CD  ARG A  58      29.948  23.511  30.413  1.00  0.00      RA0  C
ATOM    524  NE  ARG A  58      30.115  22.168  30.965  1.00  0.00      RA0  N
ATOM    525  HE  ARG A  58      30.967  21.671  30.745  1.00  0.00      RA0  H
ATOM    526  CZ  ARG A  58      29.069  21.544  31.584  1.00  0.00      RA0  C
ATOM    527  NH1 ARG A  58      27.941  22.242  31.814  1.00  0.00      RA0  N
ATOM    528 HH11 ARG A  58      27.082  21.918  32.234  1.00  0.00      RA0  H
ATOM    529 HH12 ARG A  58      27.833  23.198  31.497  1.00  0.00      RA0  H
ATOM    530  NH2 ARG A  58      29.168  20.240  31.904  1.00  0.00      RA0  N
ATOM    531 HH21 ARG A  58      28.435  19.739  32.363  1.00  0.00      RA0  H
ATOM    532 HH22 ARG A  58      30.018  19.729  31.651  1.00  0.00      RA0  H
ATOM    533  C   ARG A  58      27.929  20.296  27.806  1.00  0.00      RA0  C
ATOM    534  O   ARG A  58      26.718  20.205  27.682  1.00  0.00      RA0  O
ATOM    535  N   GLY A  59      28.672  19.309  28.271  1.00  0.00      RA0  N
ATOM    536  H   GLY A  59      29.662  19.426  28.406  1.00  0.00      RA0  H
ATOM    537  CA  GLY A  59      28.104  18.014  28.623  1.00  0.00      RA0  C
ATOM    538  C   GLY A  59      29.040  16.897  28.203  1.00  0.00      RA0  C
ATOM    539  O   GLY A  59      29.740  17.010  27.195  1.00  0.00      RA0  O
ATOM    540  N   SER A  60      29.039  15.806  28.966  1.00  0.00      RA0  N
ATOM    541  H   SER A  60      28.433  15.755  29.759  1.00  0.00      RA0  H
ATOM    542  CA  SER A  60      29.957  14.700  28.725  1.00  0.00      RA0  C
ATOM    543  CB  SER A  60      29.786  13.850  29.961  1.00  0.00      RA0  C
ATOM    544  OG  SER A  60      29.435  14.790  30.988  1.00  0.00      RA0  O
ATOM    545  HG  SER A  60      30.109  15.469  30.968  1.00  0.00      RA0  H
ATOM    546  C   SER A  60      29.752  14.043  27.361  1.00  0.00      RA0  C
ATOM    547  O   SER A  60      30.701  13.465  26.814  1.00  0.00      RA0  O
ATOM    548  N   ARG A  61      28.539  14.152  26.803  1.00  0.00      RA0  N
ATOM    549  H   ARG A  61      27.847  14.724  27.240  1.00  0.00      RA0  H
ATOM    550  CA  ARG A  61      28.235  13.580  25.491  1.00  0.00      RA0  C
ATOM    551  CB  ARG A  61      26.830  12.991  25.543  1.00  0.00      RA0  C
ATOM    552  CG  ARG A  61      26.641  12.140  26.802  1.00  0.00      RA0  C
ATOM    553  CD  ARG A  61      25.265  11.481  26.861  1.00  0.00      RA0  C
ATOM    554  NE  ARG A  61      25.061  10.706  25.644  1.00  0.00      RA0  N
ATOM    555  HE  ARG A  61      25.886  10.390  25.152  1.00  0.00      RA0  H
ATOM    556  CZ  ARG A  61      23.826  10.515  25.112  1.00  0.00      RA0  C
ATOM    557  NH1 ARG A  61      22.738  10.929  25.803  1.00  0.00      RA0  N
ATOM    558 HH11 ARG A  61      21.794  10.906  25.442  1.00  0.00      RA0  H
ATOM    559 HH12 ARG A  61      22.832  11.318  26.722  1.00  0.00      RA0  H
ATOM    560  NH2 ARG A  61      23.737   9.931  23.902  1.00  0.00      RA0  N
ATOM    561 HH21 ARG A  61      22.888   9.705  23.425  1.00  0.00      RA0  H
ATOM    562 HH22 ARG A  61      24.593   9.702  23.394  1.00  0.00      RA0  H
ATOM    563  C   ARG A  61      28.377  14.586  24.343  1.00  0.00      RA0  C
ATOM    564  O   ARG A  61      27.883  14.349  23.255  1.00  0.00      RA0  O
ATOM    565  N   THR A  62      29.068  15.696  24.556  1.00  0.00      RA0  N
ATOM    566  H   THR A  62      29.508  15.909  25.431  1.00  0.00      RA0  H
ATOM    567  CA  THR A  62      29.125  16.716  23.498  1.00  0.00      RA0  C
ATOM    568  CB  THR A  62      29.752  17.999  24.033  1.00  0.00      RA0  C
ATOM    569  OG1 THR A  62      29.007  18.444  25.167  1.00  0.00      RA0  O
ATOM    570  HG1 THR A  62      29.540  18.231  25.926  1.00  0.00      RA0  H
ATOM    571  CG2 THR A  62      29.770  19.098  22.973  1.00  0.00      RA0  C
ATOM    572  C   THR A  62      29.753  16.227  22.195  1.00  0.00      RA0  C
ATOM    573  O   THR A  62      29.208  16.500  21.115  1.00  0.00      RA0  O
ATOM    574  N   ARG A  63      30.862  15.494  22.279  1.00  0.00      RA0  N
ATOM    575  H   ARG A  63      31.248  15.288  23.179  1.00  0.00      RA0  H
ATOM    576  CA  ARG A  63      31.512  14.989  21.056  1.00  0.00      RA0  C
ATOM    577  CB  ARG A  63      32.853  14.315  21.350  1.00  0.00      RA0  C
ATOM    578  CG  ARG A  63      33.623  14.105  20.044  1.00  0.00      RA0  C
ATOM    579  CD  ARG A  63      34.915  13.299  20.175  1.00  0.00      RA0  C
ATOM    580  NE  ARG A  63      35.859  13.910  21.107  1.00  0.00      RA0  N
ATOM    581  HE  ARG A  63      35.764  13.763  22.108  1.00  0.00      RA0  H
ATOM    582  CZ  ARG A  63      36.922  14.643  20.673  1.00  0.00      RA0  C
ATOM    583  NH1 ARG A  63      37.050  14.968  19.373  1.00  0.00      RA0  N
ATOM    584 HH11 ARG A  63      37.858  15.473  19.050  1.00  0.00      RA0  H
ATOM    585 HH12 ARG A  63      36.365  14.750  18.671  1.00  0.00      RA0  H
ATOM    586  NH2 ARG A  63      37.846  15.033  21.566  1.00  0.00      RA0  N
ATOM    587 HH21 ARG A  63      38.680  15.535  21.342  1.00  0.00      RA0  H
ATOM    588 HH22 ARG A  63      37.668  14.803  22.544  1.00  0.00      RA0  H
ATOM    589  C   ARG A  63      30.575  14.030  20.331  1.00  0.00      RA0  C
ATOM    590  O   ARG A  63      30.398  14.108  19.117  1.00  0.00      RA0  O
ATOM    591  N   GLU A  64      29.966  13.136  21.094  1.00  0.00      RA0  N
ATOM    592  H   GLU A  64      30.095  13.169  22.083  1.00  0.00      RA0  H
ATOM    593  CA  GLU A  64      29.007  12.179  20.558  1.00  0.00      RA0  C
ATOM    594  CB  GLU A  64      28.369  11.350  21.674  1.00  0.00      RA0  C
ATOM    595  CG  GLU A  64      27.357  10.336  21.129  1.00  0.00      RA0  C
ATOM    596  CD  GLU A  64      26.444   9.863  22.243  1.00  0.00      RA0  C
ATOM    597  OE1 GLU A  64      26.637  10.266  23.382  1.00  0.00      RA0  O
ATOM    598  OE2 GLU A  64      25.505   9.118  21.979  1.00  0.00      RA0  O
ATOM    599  C   GLU A  64      27.896  12.887  19.786  1.00  0.00      RA0  C
ATOM    600  O   GLU A  64      27.583  12.517  18.641  1.00  0.00      RA0  O
ATOM    601  N   PHE A  65      27.315  13.903  20.412  1.00  0.00      RA0  N
ATOM    602  H   PHE A  65      27.592  14.105  21.353  1.00  0.00      RA0  H
ATOM    603  CA  PHE A  65      26.271  14.717  19.787  1.00  0.00      RA0  C
ATOM    604  CB  PHE A  65      25.863  15.845  20.740  1.00  0.00      RA0  C
ATOM    605  CG  PHE A  65      24.977  16.851  20.041  1.00  0.00      RA0  C
ATOM    606  CD1 PHE A  65      23.863  16.438  19.320  1.00  0.00      RA0  C
ATOM    607  CD2 PHE A  65      25.288  18.204  20.120  1.00  0.00      RA0  C
ATOM    608  CE1 PHE A  65      23.078  17.374  18.659  1.00  0.00      RA0  C
ATOM    609  CE2 PHE A  65      24.499  19.141  19.465  1.00  0.00      RA0  C
ATOM    610  CZ  PHE A  65      23.397  18.725  18.727  1.00  0.00      RA0  C
ATOM    611  C   PHE A  65      26.731  15.273  18.458  1.00  0.00      RA0  C
ATOM    612  O   PHE A  65      26.046  15.148  17.451  1.00  0.00      RA0  O
ATOM    613  N   LEU A  66      27.892  15.922  18.460  1.00  0.00      RA0  N
ATOM    614  H   LEU A  66      28.440  15.950  19.300  1.00  0.00      RA0  H
ATOM    615  CA  LEU A  66      28.377  16.573  17.243  1.00  0.00      RA0  C
ATOM    616  CB  LEU A  66      29.518  17.529  17.567  1.00  0.00      RA0  C
ATOM    617  CG  LEU A  66      29.019  18.731  18.363  1.00  0.00      RA0  C
ATOM    618  CD1 LEU A  66      30.168  19.640  18.787  1.00  0.00      RA0  C
ATOM    619  CD2 LEU A  66      27.941  19.499  17.596  1.00  0.00      RA0  C
ATOM    620  C   LEU A  66      28.764  15.604  16.132  1.00  0.00      RA0  C
ATOM    621  O   LEU A  66      28.697  15.968  14.960  1.00  0.00      RA0  O
ATOM    622  N   ARG A  67      29.192  14.397  16.484  1.00  0.00      RA0  N
ATOM    623  H   ARG A  67      29.252  14.163  17.457  1.00  0.00      RA0  H
ATOM    624  CA  ARG A  67      29.454  13.340  15.473  1.00  0.00      RA0  C
ATOM    625  CB  ARG A  67      30.072  12.065  16.059  1.00  0.00      RA0  C
ATOM    626  CG  ARG A  67      31.427  12.198  16.747  1.00  0.00      RA0  C
ATOM    627  CD  ARG A  67      32.088  10.830  16.957  1.00  0.00      RA0  C
ATOM    628  NE  ARG A  67      32.614  10.305  15.695  1.00  0.00      RA0  N
ATOM    629  HE  ARG A  67      33.070  10.968  15.078  1.00  0.00      RA0  H
ATOM    630  CZ  ARG A  67      32.552   8.982  15.364  1.00  0.00      RA0  C
ATOM    631  NH1 ARG A  67      31.873   8.115  16.150  1.00  0.00      RA0  N
ATOM    632 HH11 ARG A  67      31.799   7.136  15.929  1.00  0.00      RA0  H
ATOM    633 HH12 ARG A  67      31.407   8.425  16.984  1.00  0.00      RA0  H
ATOM    634  NH2 ARG A  67      33.170   8.566  14.241  1.00  0.00      RA0  N
ATOM    635 HH21 ARG A  67      33.177   7.614  13.920  1.00  0.00      RA0  H
ATOM    636 HH22 ARG A  67      33.660   9.244  13.666  1.00  0.00      RA0  H
ATOM    637  C   ARG A  67      28.188  12.911  14.731  1.00  0.00      RA0  C
ATOM    638  O   ARG A  67      28.254  12.355  13.637  1.00  0.00      RA0  O
ATOM    639  N   TYR A  68      27.042  13.117  15.373  1.00  0.00      RA0  N
ATOM    640  H   TYR A  68      27.043  13.518  16.290  1.00  0.00      RA0  H
ATOM    641  CA  TYR A  68      25.729  12.846  14.764  1.00  0.00      RA0  C
ATOM    642  CB  TYR A  68      24.782  12.377  15.868  1.00  0.00      RA0  C
ATOM    643  CG  TYR A  68      23.394  12.165  15.320  1.00  0.00      RA0  C
ATOM    644  CD1 TYR A  68      23.188  11.259  14.288  1.00  0.00      RA0  C
ATOM    645  CE1 TYR A  68      21.907  11.064  13.789  1.00  0.00      RA0  C
ATOM    646  CD2 TYR A  68      22.326  12.875  15.855  1.00  0.00      RA0  C
ATOM    647  CE2 TYR A  68      21.043  12.673  15.360  1.00  0.00      RA0  C
ATOM    648  CZ  TYR A  68      20.836  11.765  14.328  1.00  0.00      RA0  C
ATOM    649  OH  TYR A  68      19.565  11.562  13.830  1.00  0.00      RA0  O
ATOM    650  HH  TYR A  68      19.618  10.819  13.235  1.00  0.00      RA0  H
ATOM    651  C   TYR A  68      25.182  14.082  14.049  1.00  0.00      RA0  C
ATOM    652  O   TYR A  68      24.587  14.004  12.970  1.00  0.00      RA0  O
ATOM    653  N   LEU A  69      25.409  15.257  14.618  1.00  0.00      RA0  N
ATOM    654  H   LEU A  69      25.886  15.288  15.497  1.00  0.00      RA0  H
ATOM    655  CA  LEU A  69      24.885  16.493  14.010  1.00  0.00      RA0  C
ATOM    656  CB  LEU A  69      24.989  17.623  15.037  1.00  0.00      RA0  C
ATOM    657  CG  LEU A  69      24.234  18.890  14.637  1.00  0.00      RA0  C
ATOM    658  CD1 LEU A  69      22.722  18.679  14.681  1.00  0.00      RA0  C
ATOM    659  CD2 LEU A  69      24.663  20.099  15.467  1.00  0.00      RA0  C
ATOM    660  C   LEU A  69      25.563  16.920  12.701  1.00  0.00      RA0  C
ATOM    661  O   LEU A  69      24.902  17.411  11.761  1.00  0.00      RA0  O
ATOM    662  N   LEU A  70      26.889  16.776  12.653  1.00  0.00      RA0  N
ATOM    663  H   LEU A  70      27.367  16.244  13.355  1.00  0.00      RA0  H
ATOM    664  CA  LEU A  70      27.696  17.335  11.584  1.00  0.00      RA0  C
ATOM    665  CB  LEU A  70      28.892  18.083  12.170  1.00  0.00      RA0  C
ATOM    666  CG  LEU A  70      28.494  19.190  13.145  1.00  0.00      RA0  C
ATOM    667  CD1 LEU A  70      29.708  19.779  13.862  1.00  0.00      RA0  C
ATOM    668  CD2 LEU A  70      27.654  20.269  12.466  1.00  0.00      RA0  C
ATOM    669  C   LEU A  70      28.190  16.294  10.605  1.00  0.00      RA0  C
ATOM    670  O   LEU A  70      28.403  15.156  10.966  1.00  0.00      RA0  O
ATOM    671  N   ALA A  71      28.416  16.706   9.355  1.00  0.00      RA0  N
ATOM    672  H   ALA A  71      28.282  17.674   9.131  1.00  0.00      RA0  H
ATOM    673  CA  ALA A  71      28.853  15.767   8.340  1.00  0.00      RA0  C
ATOM    674  CB  ALA A  71      28.328  16.198   6.973  1.00  0.00      RA0  C
ATOM    675  C   ALA A  71      30.368  15.588   8.235  1.00  0.00      RA0  C
ATOM    676  O   ALA A  71      30.833  14.540   7.759  1.00  0.00      RA0  O
ATOM    677  N   ASN A  72      31.134  16.589   8.665  1.00  0.00      RA0  N
ATOM    678  H   ASN A  72      30.711  17.405   9.062  1.00  0.00      RA0  H
ATOM    679  CA  ASN A  72      32.539  16.342   8.981  1.00  0.00      RA0  C
ATOM    680  CB  ASN A  72      33.356  17.622   9.090  1.00  0.00      RA0  C
ATOM    681  CG  ASN A  72      34.809  17.372   8.743  1.00  0.00      RA0  C
ATOM    682  OD1 ASN A  72      35.359  16.274   8.872  1.00  0.00      RA0  O
ATOM    683  ND2 ASN A  72      35.418  18.478   8.282  1.00  0.00      RA0  N
ATOM    684 HD21 ASN A  72      34.887  19.331   8.202  1.00  0.00      RA0  H
ATOM    685 HD22 ASN A  72      36.366  18.558   7.979  1.00  0.00      RA0  H
ATOM    686  C   ASN A  72      32.503  15.581  10.309  1.00  0.00      RA0  C
ATOM    687  O   ASN A  72      31.427  15.435  10.899  1.00  0.00      RA0  O
ATOM    688  N   ASP A  73      33.647  15.069  10.759  1.00  0.00      RA0  N
ATOM    689  H   ASP A  73      34.516  15.305  10.329  1.00  0.00      RA0  H
ATOM    690  CA  ASP A  73      33.706  14.238  11.957  1.00  0.00      RA0  C
ATOM    691  CB  ASP A  73      34.157  12.798  11.725  1.00  0.00      RA0  C
ATOM    692  CG  ASP A  73      33.886  11.989  12.984  1.00  0.00      RA0  C
ATOM    693  OD1 ASP A  73      33.340  12.528  13.941  1.00  0.00      RA0  O
ATOM    694  OD2 ASP A  73      34.199  10.805  13.016  1.00  0.00      RA0  O
ATOM    695  C   ASP A  73      34.573  14.867  13.033  1.00  0.00      RA0  C
ATOM    696  O   ASP A  73      35.803  14.869  12.924  1.00  0.00      RA0  O
ATOM    697  N   VAL A  74      33.951  15.352  14.101  1.00  0.00      RA0  N
ATOM    698  H   VAL A  74      32.985  15.115  14.207  1.00  0.00      RA0  H
ATOM    699  CA  VAL A  74      34.717  16.007  15.148  1.00  0.00      RA0  C
ATOM    700  CB  VAL A  74      33.791  16.799  16.068  1.00  0.00      RA0  C
ATOM    701  CG1 VAL A  74      33.051  17.880  15.280  1.00  0.00      RA0  C
ATOM    702  CG2 VAL A  74      32.832  15.871  16.810  1.00  0.00      RA0  C
ATOM    703  C   VAL A  74      35.604  15.060  15.948  1.00  0.00      RA0  C
ATOM    704  O   VAL A  74      36.333  15.528  16.833  1.00  0.00      RA0  O
ATOM    705  N   ALA A  75      35.537  13.750  15.655  1.00  0.00      RA0  N
ATOM    706  H   ALA A  75      34.886  13.414  14.968  1.00  0.00      RA0  H
ATOM    707  CA  ALA A  75      36.504  12.790  16.211  1.00  0.00      RA0  C
ATOM    708  CB  ALA A  75      36.229  11.371  15.715  1.00  0.00      RA0  C
ATOM    709  C   ALA A  75      37.930  13.195  15.816  1.00  0.00      RA0  C
ATOM    710  O   ALA A  75      38.893  12.833  16.499  1.00  0.00      RA0  O
ATOM    711  N   LYS A  76      38.038  13.933  14.713  1.00  0.00      RA0  N
ATOM    712  H   LYS A  76      37.212  14.172  14.198  1.00  0.00      RA0  H
ATOM    713  CA  LYS A  76      39.319  14.412  14.204  1.00  0.00      RA0  C
ATOM    714  CB  LYS A  76      39.178  14.898  12.763  1.00  0.00      RA0  C
ATOM    715  CG  LYS A  76      38.622  13.881  11.768  1.00  0.00      RA0  C
ATOM    716  CD  LYS A  76      38.287  14.582  10.451  1.00  0.00      RA0  C
ATOM    717  CE  LYS A  76      37.641  13.665   9.415  1.00  0.00      RA0  C
ATOM    718  NZ  LYS A  76      37.243  14.470   8.251  1.00  0.00      RA0  N
ATOM    719  HZ1 LYS A  76      36.776  13.874   7.541  1.00  0.00      RA0  H
ATOM    720  HZ2 LYS A  76      36.572  15.205   8.560  1.00  0.00      RA0  H
ATOM    721  HZ3 LYS A  76      38.072  14.932   7.828  1.00  0.00      RA0  H
ATOM    722  C   LYS A  76      39.898  15.565  15.013  1.00  0.00      RA0  C
ATOM    723  O   LYS A  76      41.055  15.924  14.815  1.00  0.00      RA0  O
ATOM    724  N   LEU A  77      39.123  16.143  15.923  1.00  0.00      RA0  N
ATOM    725  H   LEU A  77      38.209  15.782  16.110  1.00  0.00      RA0  H
ATOM    726  CA  LEU A  77      39.623  17.176  16.810  1.00  0.00      RA0  C
ATOM    727  CB  LEU A  77      38.501  18.144  17.167  1.00  0.00      RA0  C
ATOM    728  CG  LEU A  77      37.834  18.785  15.950  1.00  0.00      RA0  C
ATOM    729  CD1 LEU A  77      36.699  19.732  16.342  1.00  0.00      RA0  C
ATOM    730  CD2 LEU A  77      38.857  19.469  15.050  1.00  0.00      RA0  C
ATOM    731  C   LEU A  77      40.167  16.489  18.054  1.00  0.00      RA0  C
ATOM    732  O   LEU A  77      39.427  16.189  18.980  1.00  0.00      RA0  O
ATOM    733  N   THR A  78      41.473  16.235  18.068  1.00  0.00      RA0  N
ATOM    734  H   THR A  78      42.037  16.497  17.287  1.00  0.00      RA0  H
ATOM    735  CA  THR A  78      42.107  15.488  19.185  1.00  0.00      RA0  C
ATOM    736  CB  THR A  78      42.831  14.371  18.451  1.00  0.00      RA0  C
ATOM    737  OG1 THR A  78      43.359  14.909  17.213  1.00  0.00      RA0  O
ATOM    738  HG1 THR A  78      42.662  14.739  16.574  1.00  0.00      RA0  H
ATOM    739  CG2 THR A  78      41.910  13.188  18.148  1.00  0.00      RA0  C
ATOM    740  C   THR A  78      43.078  16.304  20.027  1.00  0.00      RA0  C
ATOM    741  O   THR A  78      43.410  15.889  21.155  1.00  0.00      RA0  O
ATOM    742  N   LYS A  79      43.528  17.453  19.501  1.00  0.00      RA0  N
ATOM    743  H   LYS A  79      43.092  17.827  18.685  1.00  0.00      RA0  H
ATOM    744  CA  LYS A  79      44.312  18.401  20.272  1.00  0.00      RA0  C
ATOM    745  CB  LYS A  79      45.443  18.844  19.351  1.00  0.00      RA0  C
ATOM    746  CG  LYS A  79      46.052  17.541  18.822  1.00  0.00      RA0  C
ATOM    747  CD  LYS A  79      46.732  17.609  17.457  1.00  0.00      RA0  C
ATOM    748  CE  LYS A  79      47.112  16.204  16.970  1.00  0.00      RA0  C
ATOM    749  NZ  LYS A  79      45.914  15.361  16.795  1.00  0.00      RA0  N
ATOM    750  HZ1 LYS A  79      46.199  14.411  16.486  1.00  0.00      RA0  H
ATOM    751  HZ2 LYS A  79      45.357  15.263  17.669  1.00  0.00      RA0  H
ATOM    752  HZ3 LYS A  79      45.275  15.760  16.081  1.00  0.00      RA0  H
ATOM    753  C   LYS A  79      43.414  19.517  20.757  1.00  0.00      RA0  C
ATOM    754  O   LYS A  79      42.652  20.118  19.980  1.00  0.00      RA0  O
ATOM    755  N   SER A  80      43.494  19.801  22.042  1.00  0.00      RA0  N
ATOM    756  H   SER A  80      44.169  19.351  22.622  1.00  0.00      RA0  H
ATOM    757  CA  SER A  80      42.700  20.851  22.634  1.00  0.00      RA0  C
ATOM    758  CB  SER A  80      43.131  20.918  24.109  1.00  0.00      RA0  C
ATOM    759  OG  SER A  80      42.236  21.688  24.912  1.00  0.00      RA0  O
ATOM    760  HG  SER A  80      41.461  21.157  25.080  1.00  0.00      RA0  H
ATOM    761  C   SER A  80      42.842  22.179  21.880  1.00  0.00      RA0  C
ATOM    762  O   SER A  80      43.950  22.597  21.542  1.00  0.00      RA0  O
ATOM    763  N   GLY A  81      41.709  22.810  21.592  1.00  0.00      RA0  N
ATOM    764  H   GLY A  81      40.841  22.399  21.863  1.00  0.00      RA0  H
ATOM    765  CA  GLY A  81      41.659  24.027  20.776  1.00  0.00      RA0  C
ATOM    766  C   GLY A  81      41.477  23.854  19.277  1.00  0.00      RA0  C
ATOM    767  O   GLY A  81      41.195  24.831  18.591  1.00  0.00      RA0  O
ATOM    768  N   LYS A  82      41.617  22.633  18.765  1.00  0.00      RA0  N
ATOM    769  H   LYS A  82      41.736  21.865  19.396  1.00  0.00      RA0  H
ATOM    770  CA  LYS A  82      41.534  22.380  17.344  1.00  0.00      RA0  C
ATOM    771  CB  LYS A  82      42.047  20.962  17.047  1.00  0.00      RA0  C
ATOM    772  CG  LYS A  82      42.294  20.649  15.570  1.00  0.00      RA0  C
ATOM    773  CD  LYS A  82      43.217  21.685  14.942  1.00  0.00      RA0  C
ATOM    774  CE  LYS A  82      43.394  21.570  13.429  1.00  0.00      RA0  C
ATOM    775  NZ  LYS A  82      43.680  22.915  12.915  1.00  0.00      RA0  N
ATOM    776  HZ1 LYS A  82      43.642  22.946  11.879  1.00  0.00      RA0  H
ATOM    777  HZ2 LYS A  82      42.935  23.536  13.292  1.00  0.00      RA0  H
ATOM    778  HZ3 LYS A  82      44.588  23.319  13.224  1.00  0.00      RA0  H
ATOM    779  C   LYS A  82      40.106  22.609  16.820  1.00  0.00      RA0  C
ATOM    780  O   LYS A  82      39.126  22.282  17.484  1.00  0.00      RA0  O
ATOM    781  N   ALA A  83      40.029  23.199  15.641  1.00  0.00      RA0  N
ATOM    782  H   ALA A  83      40.860  23.439  15.143  1.00  0.00      RA0  H
ATOM    783  CA  ALA A  83      38.765  23.489  14.979  1.00  0.00      RA0  C
ATOM    784  CB  ALA A  83      38.620  24.991  14.747  1.00  0.00      RA0  C
ATOM    785  C   ALA A  83      38.671  22.791  13.623  1.00  0.00      RA0  C
ATOM    786  O   ALA A  83      39.659  22.429  13.001  1.00  0.00      RA0  O
ATOM    787  N   LEU A  84      37.443  22.581  13.172  1.00  0.00      RA0  N
ATOM    788  H   LEU A  84      36.640  22.834  13.720  1.00  0.00      RA0  H
ATOM    789  CA  LEU A  84      37.234  22.187  11.795  1.00  0.00      RA0  C
ATOM    790  CB  LEU A  84      37.206  20.656  11.591  1.00  0.00      RA0  C
ATOM    791  CG  LEU A  84      36.133  19.796  12.276  1.00  0.00      RA0  C
ATOM    792  CD1 LEU A  84      34.747  19.930  11.652  1.00  0.00      RA0  C
ATOM    793  CD2 LEU A  84      36.539  18.321  12.272  1.00  0.00      RA0  C
ATOM    794  C   LEU A  84      36.040  22.924  11.189  1.00  0.00      RA0  C
ATOM    795  O   LEU A  84      35.225  23.529  11.883  1.00  0.00      RA0  O
ATOM    796  N   TYR A  85      35.998  22.850   9.877  1.00  0.00      RA0  N
ATOM    797  H   TYR A  85      36.644  22.267   9.390  1.00  0.00      RA0  H
ATOM    798  CA  TYR A  85      34.907  23.412   9.072  1.00  0.00      RA0  C
ATOM    799  CB  TYR A  85      35.554  24.057   7.837  1.00  0.00      RA0  C
ATOM    800  CG  TYR A  85      34.575  24.646   6.841  1.00  0.00      RA0  C
ATOM    801  CD1 TYR A  85      34.395  26.023   6.785  1.00  0.00      RA0  C
ATOM    802  CE1 TYR A  85      33.568  26.581   5.816  1.00  0.00      RA0  C
ATOM    803  CD2 TYR A  85      33.890  23.829   5.947  1.00  0.00      RA0  C
ATOM    804  CE2 TYR A  85      33.053  24.384   4.985  1.00  0.00      RA0  C
ATOM    805  CZ  TYR A  85      32.896  25.763   4.913  1.00  0.00      RA0  C
ATOM    806  OH  TYR A  85      32.076  26.312   3.948  1.00  0.00      RA0  O
ATOM    807  HH  TYR A  85      31.448  26.887   4.405  1.00  0.00      RA0  H
ATOM    808  C   TYR A  85      33.967  22.272   8.678  1.00  0.00      RA0  C
ATOM    809  O   TYR A  85      34.404  21.226   8.177  1.00  0.00      RA0  O
ATOM    810  N   SER A  86      32.653  22.482   8.855  1.00  0.00      RA0  N
ATOM    811  H   SER A  86      32.286  23.354   9.197  1.00  0.00      RA0  H
ATOM    812  CA  SER A  86      31.685  21.431   8.538  1.00  0.00      RA0  C
ATOM    813  CB  SER A  86      31.444  20.593   9.805  1.00  0.00      RA0  C
ATOM    814  OG  SER A  86      30.672  19.407   9.531  1.00  0.00      RA0  O
ATOM    815  HG  SER A  86      29.757  19.689   9.496  1.00  0.00      RA0  H
ATOM    816  C   SER A  86      30.361  21.981   8.001  1.00  0.00      RA0  C
ATOM    817  O   SER A  86      29.965  23.107   8.309  1.00  0.00      RA0  O
ATOM    818  N   GLY A  87      29.716  21.168   7.167  1.00  0.00      RA0  N
ATOM    819  H   GLY A  87      30.151  20.301   6.932  1.00  0.00      RA0  H
ATOM    820  CA  GLY A  87      28.287  21.302   6.928  1.00  0.00      RA0  C
ATOM    821  C   GLY A  87      27.473  20.679   8.039  1.00  0.00      RA0  C
ATOM    822  O   GLY A  87      27.917  19.744   8.707  1.00  0.00      RA0  O
ATOM    823  N   MSE A  88      26.250  21.194   8.186  1.00  0.00      RA0  N
ATOM    824  H   MSE A  88      25.969  21.984   7.632  1.00  0.00      RA0  H
ATOM    825  CA  MSE A  88      25.238  20.667   9.074  1.00  0.00      RA0  C
ATOM    826  CB  MSE A  88      24.886  21.678  10.162  1.00  0.00      RA0  C
ATOM    827  CG  MSE A  88      23.740  21.201  11.055  1.00  0.00      RA0  C
ATOM    828  SE  MSE A  88      23.484  22.276  12.474  1.00  0.00      RA0  S
ATOM    829  CE  MSE A  88      23.350  23.838  11.590  1.00  0.00      RA0  C
ATOM    830  C   MSE A  88      24.063  20.421   8.138  1.00  0.00      RA0  C
ATOM    831  O   MSE A  88      23.555  21.362   7.509  1.00  0.00      RA0  O
ATOM    832  N   LEU A  89      23.687  19.165   8.001  1.00  0.00      RA0  N
ATOM    833  H   LEU A  89      23.955  18.466   8.666  1.00  0.00      RA0  H
ATOM    834  CA  LEU A  89      22.754  18.756   6.944  1.00  0.00      RA0  C
ATOM    835  CB  LEU A  89      23.298  17.565   6.154  1.00  0.00      RA0  C
ATOM    836  CG  LEU A  89      24.714  17.727   5.608  1.00  0.00      RA0  C
ATOM    837  CD1 LEU A  89      25.131  16.478   4.834  1.00  0.00      RA0  C
ATOM    838  CD2 LEU A  89      24.882  18.995   4.774  1.00  0.00      RA0  C
ATOM    839  C   LEU A  89      21.370  18.368   7.461  1.00  0.00      RA0  C
ATOM    840  O   LEU A  89      21.208  17.885   8.590  1.00  0.00      RA0  O
ATOM    841  N   ASN A  90      20.384  18.489   6.575  1.00  0.00      RA0  N
ATOM    842  H   ASN A  90      20.622  18.782   5.647  1.00  0.00      RA0  H
ATOM    843  CA  ASN A  90      19.064  17.944   6.872  1.00  0.00      RA0  C
ATOM    844  CB  ASN A  90      17.974  18.781   6.185  1.00  0.00      RA0  C
ATOM    845  CG  ASN A  90      18.148  18.788   4.675  1.00  0.00      RA0  C
ATOM    846  OD1 ASN A  90      18.360  17.761   4.038  1.00  0.00      RA0  O
ATOM    847  ND2 ASN A  90      18.030  20.007   4.124  1.00  0.00      RA0  N
ATOM    848 HD21 ASN A  90      17.942  20.833   4.697  1.00  0.00      RA0  H
ATOM    849 HD22 ASN A  90      18.034  20.218   3.142  1.00  0.00      RA0  H
ATOM    850  C   ASN A  90      19.018  16.487   6.403  1.00  0.00      RA0  C
ATOM    851  O   ASN A  90      19.973  15.979   5.830  1.00  0.00      RA0  O
ATOM    852  N   ALA A  91      17.918  15.791   6.668  1.00  0.00      RA0  N
ATOM    853  H   ALA A  91      17.128  16.247   7.072  1.00  0.00      RA0  H
ATOM    854  CA  ALA A  91      17.838  14.369   6.357  1.00  0.00      RA0  C
ATOM    855  CB  ALA A  91      16.558  13.765   6.935  1.00  0.00      RA0  C
ATOM    856  C   ALA A  91      17.886  14.091   4.858  1.00  0.00      RA0  C
ATOM    857  O   ALA A  91      18.229  12.989   4.455  1.00  0.00      RA0  O
ATOM    858  N   SER A  92      17.542  15.083   4.027  1.00  0.00      RA0  N
ATOM    859  H   SER A  92      17.302  15.996   4.350  1.00  0.00      RA0  H
ATOM    860  CA  SER A  92      17.594  14.959   2.575  1.00  0.00      RA0  C
ATOM    861  CB  SER A  92      16.542  15.951   2.128  1.00  0.00      RA0  C
ATOM    862  OG  SER A  92      15.732  16.210   3.290  1.00  0.00      RA0  O
ATOM    863  HG  SER A  92      15.110  16.874   3.024  1.00  0.00      RA0  H
ATOM    864  C   SER A  92      18.997  15.185   2.018  1.00  0.00      RA0  C
ATOM    865  O   SER A  92      19.215  15.090   0.808  1.00  0.00      RA0  O
ATOM    866  N   GLY A  93      19.932  15.485   2.901  1.00  0.00      RA0  N
ATOM    867  H   GLY A  93      19.695  15.646   3.861  1.00  0.00      RA0  H
ATOM    868  CA  GLY A  93      21.322  15.742   2.489  1.00  0.00      RA0  C
ATOM    869  C   GLY A  93      21.556  17.152   1.966  1.00  0.00      RA0  C
ATOM    870  O   GLY A  93      22.609  17.446   1.413  1.00  0.00      RA0  O
ATOM    871  N   GLY A  94      20.597  18.049   2.151  1.00  0.00      RA0  N
ATOM    872  H   GLY A  94      19.809  17.802   2.714  1.00  0.00      RA0  H
ATOM    873  CA  GLY A  94      20.797  19.454   1.844  1.00  0.00      RA0  C
ATOM    874  C   GLY A  94      21.469  20.174   3.011  1.00  0.00      RA0  C
ATOM    875  O   GLY A  94      21.515  19.672   4.143  1.00  0.00      RA0  O
ATOM    876  N   VAL A  95      22.004  21.355   2.748  1.00  0.00      RA0  N
ATOM    877  H   VAL A  95      21.820  21.815   1.875  1.00  0.00      RA0  H
ATOM    878  CA  VAL A  95      22.779  22.059   3.750  1.00  0.00      RA0  C
ATOM    879  CB  VAL A  95      23.939  22.807   3.094  1.00  0.00      RA0  C
ATOM    880  CG1 VAL A  95      24.865  23.416   4.143  1.00  0.00      RA0  C
ATOM    881  CG2 VAL A  95      24.702  21.902   2.131  1.00  0.00      RA0  C
ATOM    882  C   VAL A  95      21.909  23.021   4.523  1.00  0.00      RA0  C
ATOM    883  O   VAL A  95      21.337  23.957   3.934  1.00  0.00      RA0  O
ATOM    884  N   ILE A  96      21.837  22.795   5.828  1.00  0.00      RA0  N
ATOM    885  H   ILE A  96      22.351  22.025   6.204  1.00  0.00      RA0  H
ATOM    886  CA  ILE A  96      21.205  23.724   6.764  1.00  0.00      RA0  C
ATOM    887  CB  ILE A  96      20.925  23.007   8.088  1.00  0.00      RA0  C
ATOM    888  CG2 ILE A  96      20.336  23.931   9.150  1.00  0.00      RA0  C
ATOM    889  CG1 ILE A  96      20.037  21.792   7.863  1.00  0.00      RA0  C
ATOM    890  CD1 ILE A  96      19.693  21.111   9.183  1.00  0.00      RA0  C
ATOM    891  C   ILE A  96      22.105  24.922   7.010  1.00  0.00      RA0  C
ATOM    892  O   ILE A  96      21.636  26.055   7.018  1.00  0.00      RA0  O
ATOM    893  N   ASP A  97      23.403  24.677   7.207  1.00  0.00      RA0  N
ATOM    894  H   ASP A  97      23.795  23.757   7.258  1.00  0.00      RA0  H
ATOM    895  CA  ASP A  97      24.364  25.760   7.328  1.00  0.00      RA0  C
ATOM    896  CB  ASP A  97      24.225  26.773   8.497  1.00  0.00      RA0  C
ATOM    897  CG  ASP A  97      24.666  28.145   7.957  1.00  0.00      RA0  C
ATOM    898  OD1 ASP A  97      24.937  28.220   6.765  1.00  0.00      RA0  O
ATOM    899  OD2 ASP A  97      24.743  29.143   8.684  1.00  0.00      RA0  O
ATOM    900  C   ASP A  97      25.776  25.150   7.217  1.00  0.00      RA0  C
ATOM    901  O   ASP A  97      25.940  23.916   7.271  1.00  0.00      RA0  O
ATOM    902  N   ASP A  98      26.755  26.031   7.049  1.00  0.00      RA0  N
ATOM    903  H   ASP A  98      26.541  27.013   7.023  1.00  0.00      RA0  H
ATOM    904  CA  ASP A  98      28.135  25.692   7.330  1.00  0.00      RA0  C
ATOM    905  CB  ASP A  98      29.034  25.754   6.083  1.00  0.00      RA0  C
ATOM    906  CG  ASP A  98      29.894  26.998   5.980  1.00  0.00      RA0  C
ATOM    907  OD1 ASP A  98      29.750  27.732   5.005  1.00  0.00      RA0  O
ATOM    908  OD2 ASP A  98      30.799  27.173   6.790  1.00  0.00      RA0  O
ATOM    909  C   ASP A  98      28.626  26.441   8.568  1.00  0.00      RA0  C
ATOM    910  O   ASP A  98      28.047  27.450   8.983  1.00  0.00      RA0  O
ATOM    911  N   LEU A  99      29.680  25.920   9.185  1.00  0.00      RA0  N
ATOM    912  H   LEU A  99      30.203  25.174   8.768  1.00  0.00      RA0  H
ATOM    913  CA  LEU A  99      30.116  26.463  10.453  1.00  0.00      RA0  C
ATOM    914  CB  LEU A  99      29.137  26.063  11.571  1.00  0.00      RA0  C
ATOM    915  CG  LEU A  99      28.691  24.591  11.593  1.00  0.00      RA0  C
ATOM    916  CD1 LEU A  99      29.737  23.623  12.154  1.00  0.00      RA0  C
ATOM    917  CD2 LEU A  99      27.360  24.439  12.328  1.00  0.00      RA0  C
ATOM    918  C   LEU A  99      31.535  26.002  10.793  1.00  0.00      RA0  C
ATOM    919  O   LEU A  99      32.080  25.076  10.152  1.00  0.00      RA0  O
ATOM    920  N   ILE A 100      32.117  26.674  11.778  1.00  0.00      RA0  N
ATOM    921  H   ILE A 100      31.590  27.394  12.233  1.00  0.00      RA0  H
ATOM    922  CA  ILE A 100      33.357  26.250  12.405  1.00  0.00      RA0  C
ATOM    923  CB  ILE A 100      34.325  27.434  12.511  1.00  0.00      RA0  C
ATOM    924  CG2 ILE A 100      35.697  26.993  13.026  1.00  0.00      RA0  C
ATOM    925  CG1 ILE A 100      34.437  28.189  11.186  1.00  0.00      RA0  C
ATOM    926  CD1 ILE A 100      35.130  27.367  10.101  1.00  0.00      RA0  C
ATOM    927  C   ILE A 100      33.032  25.724  13.796  1.00  0.00      RA0  C
ATOM    928  O   ILE A 100      32.209  26.305  14.514  1.00  0.00      RA0  O
ATOM    929  N   VAL A 101      33.655  24.612  14.165  1.00  0.00      RA0  N
ATOM    930  H   VAL A 101      34.331  24.195  13.552  1.00  0.00      RA0  H
ATOM    931  CA  VAL A 101      33.464  24.010  15.481  1.00  0.00      RA0  C
ATOM    932  CB  VAL A 101      32.661  22.708  15.375  1.00  0.00      RA0  C
ATOM    933  CG1 VAL A 101      33.147  21.844  14.219  1.00  0.00      RA0  C
ATOM    934  CG2 VAL A 101      32.626  21.944  16.701  1.00  0.00      RA0  C
ATOM    935  C   VAL A 101      34.820  23.781  16.126  1.00  0.00      RA0  C
ATOM    936  O   VAL A 101      35.731  23.291  15.460  1.00  0.00      RA0  O
ATOM    937  N   TYR A 102      34.922  24.184  17.397  1.00  0.00      RA0  N
ATOM    938  H   TYR A 102      34.095  24.472  17.869  1.00  0.00      RA0  H
ATOM    939  CA  TYR A 102      36.137  24.019  18.230  1.00  0.00      RA0  C
ATOM    940  CB  TYR A 102      36.494  25.322  18.955  1.00  0.00      RA0  C
ATOM    941  CG  TYR A 102      36.673  26.494  18.015  1.00  0.00      RA0  C
ATOM    942  CD1 TYR A 102      35.563  27.163  17.511  1.00  0.00      RA0  C
ATOM    943  CE1 TYR A 102      35.728  28.246  16.658  1.00  0.00      RA0  C
ATOM    944  CD2 TYR A 102      37.951  26.921  17.669  1.00  0.00      RA0  C
ATOM    945  CE2 TYR A 102      38.117  28.008  16.816  1.00  0.00      RA0  C
ATOM    946  CZ  TYR A 102      37.004  28.668  16.306  1.00  0.00      RA0  C
ATOM    947  OH  TYR A 102      37.146  29.740  15.449  1.00  0.00      RA0  O
ATOM    948  HH  TYR A 102      38.062  29.943  15.294  1.00  0.00      RA0  H
ATOM    949  C   TYR A 102      35.944  22.933  19.282  1.00  0.00      RA0  C
ATOM    950  O   TYR A 102      34.884  22.843  19.913  1.00  0.00      RA0  O
ATOM    951  N   TYR A 103      36.987  22.137  19.493  1.00  0.00      RA0  N
ATOM    952  H   TYR A 103      37.828  22.287  18.966  1.00  0.00      RA0  H
ATOM    953  CA  TYR A 103      37.063  21.205  20.621  1.00  0.00      RA0  C
ATOM    954  CB  TYR A 103      37.657  19.893  20.125  1.00  0.00      RA0  C
ATOM    955  CG  TYR A 103      38.317  19.097  21.227  1.00  0.00      RA0  C
ATOM    956  CD1 TYR A 103      37.573  18.596  22.288  1.00  0.00      RA0  C
ATOM    957  CE1 TYR A 103      38.199  17.866  23.290  1.00  0.00      RA0  C
ATOM    958  CD2 TYR A 103      39.685  18.856  21.169  1.00  0.00      RA0  C
ATOM    959  CE2 TYR A 103      40.311  18.124  22.170  1.00  0.00      RA0  C
ATOM    960  CZ  TYR A 103      39.567  17.635  23.234  1.00  0.00      RA0  C
ATOM    961  OH  TYR A 103      40.183  16.915  24.234  1.00  0.00      RA0  O
ATOM    962  HH  TYR A 103      41.087  16.736  24.007  1.00  0.00      RA0  H
ATOM    963  C   TYR A 103      37.952  21.838  21.675  1.00  0.00      RA0  C
ATOM    964  O   TYR A 103      39.070  22.255  21.346  1.00  0.00      RA0  O
ATOM    965  N   PHE A 104      37.469  21.916  22.917  1.00  0.00      RA0  N
ATOM    966  H   PHE A 104      36.545  21.587  23.132  1.00  0.00      RA0  H
ATOM    967  CA  PHE A 104      38.297  22.371  24.068  1.00  0.00      RA0  C
ATOM    968  CB  PHE A 104      37.654  23.571  24.763  1.00  0.00      RA0  C
ATOM    969  CG  PHE A 104      37.588  24.726  23.797  1.00  0.00      RA0  C
ATOM    970  CD1 PHE A 104      38.761  25.278  23.296  1.00  0.00      RA0  C
ATOM    971  CD2 PHE A 104      36.356  25.241  23.416  1.00  0.00      RA0  C
ATOM    972  CE1 PHE A 104      38.703  26.361  22.428  1.00  0.00      RA0  C
ATOM    973  CE2 PHE A 104      36.300  26.326  22.551  1.00  0.00      RA0  C
ATOM    974  CZ  PHE A 104      37.471  26.890  22.063  1.00  0.00      RA0  C
ATOM    975  C   PHE A 104      38.549  21.234  25.057  1.00  0.00      RA0  C
ATOM    976  O   PHE A 104      39.695  20.881  25.318  1.00  0.00      RA0  O
ATOM    977  N   THR A 105      37.473  20.666  25.599  1.00  0.00      RA0  N
ATOM    978  H   THR A 105      36.550  21.026  25.449  1.00  0.00      RA0  H
ATOM    979  CA  THR A 105      37.528  19.428  26.379  1.00  0.00      RA0  C
ATOM    980  CB  THR A 105      37.442  19.953  27.795  1.00  0.00      RA0  C
ATOM    981  OG1 THR A 105      37.285  21.378  27.696  1.00  0.00      RA0  O
ATOM    982  HG1 THR A 105      37.378  21.722  28.575  1.00  0.00      RA0  H
ATOM    983  CG2 THR A 105      38.681  19.599  28.623  1.00  0.00      RA0  C
ATOM    984  C   THR A 105      36.371  18.515  25.975  1.00  0.00      RA0  C
ATOM    985  O   THR A 105      35.486  18.910  25.222  1.00  0.00      RA0  O
ATOM    986  N   GLU A 106      36.339  17.300  26.515  1.00  0.00      RA0  N
ATOM    987  H   GLU A 106      37.098  16.960  27.066  1.00  0.00      RA0  H
ATOM    988  CA  GLU A 106      35.233  16.397  26.204  1.00  0.00      RA0  C
ATOM    989  CB  GLU A 106      35.556  14.945  26.556  1.00  0.00      RA0  C
ATOM    990  CG  GLU A 106      36.813  14.435  25.827  1.00  0.00      RA0  C
ATOM    991  CD  GLU A 106      36.652  14.345  24.310  1.00  0.00      RA0  C
ATOM    992  OE1 GLU A 106      36.112  15.243  23.673  1.00  0.00      RA0  O
ATOM    993  OE2 GLU A 106      37.127  13.385  23.717  1.00  0.00      RA0  O
ATOM    994  C   GLU A 106      33.906  16.919  26.732  1.00  0.00      RA0  C
ATOM    995  O   GLU A 106      32.848  16.421  26.346  1.00  0.00      RA0  O
ATOM    996  N   ASP A 107      33.960  17.891  27.637  1.00  0.00      RA0  N
ATOM    997  H   ASP A 107      34.835  18.276  27.909  1.00  0.00      RA0  H
ATOM    998  CA  ASP A 107      32.769  18.505  28.199  1.00  0.00      RA0  C
ATOM    999  CB  ASP A 107      32.956  18.517  29.727  1.00  0.00      RA0  C
ATOM   1000  CG  ASP A 107      31.735  18.958  30.517  1.00  0.00      RA0  C
ATOM   1001  OD1 ASP A 107      30.693  18.310  30.471  1.00  0.00      RA0  O
ATOM   1002  OD2 ASP A 107      31.836  19.936  31.247  1.00  0.00      RA0  O
ATOM   1003  C   ASP A 107      32.470  19.884  27.594  1.00  0.00      RA0  C
ATOM   1004  O   ASP A 107      31.556  20.554  28.051  1.00  0.00      RA0  O
ATOM   1005  N   PHE A 108      33.236  20.316  26.583  1.00  0.00      RA0  N
ATOM   1006  H   PHE A 108      33.901  19.727  26.119  1.00  0.00      RA0  H
ATOM   1007  CA  PHE A 108      33.162  21.700  26.101  1.00  0.00      RA0  C
ATOM   1008  CB  PHE A 108      33.929  22.633  27.039  1.00  0.00      RA0  C
ATOM   1009  CG  PHE A 108      33.723  24.065  26.606  1.00  0.00      RA0  C
ATOM   1010  CD1 PHE A 108      32.480  24.482  26.145  1.00  0.00      RA0  C
ATOM   1011  CD2 PHE A 108      34.779  24.965  26.666  1.00  0.00      RA0  C
ATOM   1012  CE1 PHE A 108      32.303  25.792  25.721  1.00  0.00      RA0  C
ATOM   1013  CE2 PHE A 108      34.600  26.278  26.245  1.00  0.00      RA0  C
ATOM   1014  CZ  PHE A 108      33.365  26.688  25.760  1.00  0.00      RA0  C
ATOM   1015  C   PHE A 108      33.666  21.852  24.650  1.00  0.00      RA0  C
ATOM   1016  O   PHE A 108      34.880  21.753  24.368  1.00  0.00      RA0  O
ATOM   1017  N   PHE A 109      32.701  22.061  23.750  1.00  0.00      RA0  N
ATOM   1018  H   PHE A 109      31.761  22.162  24.093  1.00  0.00      RA0  H
ATOM   1019  CA  PHE A 109      32.924  22.476  22.360  1.00  0.00      RA0  C
ATOM   1020  CB  PHE A 109      32.342  21.447  21.384  1.00  0.00      RA0  C
ATOM   1021  CG  PHE A 109      33.133  20.157  21.300  1.00  0.00      RA0  C
ATOM   1022  CD1 PHE A 109      33.354  19.365  22.421  1.00  0.00      RA0  C
ATOM   1023  CD2 PHE A 109      33.616  19.741  20.064  1.00  0.00      RA0  C
ATOM   1024  CE1 PHE A 109      34.027  18.155  22.305  1.00  0.00      RA0  C
ATOM   1025  CE2 PHE A 109      34.285  18.530  19.943  1.00  0.00      RA0  C
ATOM   1026  CZ  PHE A 109      34.482  17.731  21.063  1.00  0.00      RA0  C
ATOM   1027  C   PHE A 109      32.241  23.819  22.089  1.00  0.00      RA0  C
ATOM   1028  O   PHE A 109      31.394  24.282  22.856  1.00  0.00      RA0  O
ATOM   1029  N   ARG A 110      32.585  24.424  20.962  1.00  0.00      RA0  N
ATOM   1030  H   ARG A 110      33.240  23.992  20.336  1.00  0.00      RA0  H
ATOM   1031  CA  ARG A 110      32.041  25.717  20.583  1.00  0.00      RA0  C
ATOM   1032  CB  ARG A 110      33.062  26.775  21.003  1.00  0.00      RA0  C
ATOM   1033  CG  ARG A 110      33.068  28.098  20.237  1.00  0.00      RA0  C
ATOM   1034  CD  ARG A 110      33.962  29.105  20.961  1.00  0.00      RA0  C
ATOM   1035  NE  ARG A 110      33.407  29.310  22.295  1.00  0.00      RA0  N
ATOM   1036  HE  ARG A 110      32.444  29.026  22.417  1.00  0.00      RA0  H
ATOM   1037  CZ  ARG A 110      34.084  29.864  23.338  1.00  0.00      RA0  C
ATOM   1038  NH1 ARG A 110      35.355  30.301  23.168  1.00  0.00      RA0  N
ATOM   1039 HH11 ARG A 110      35.893  30.727  23.906  1.00  0.00      RA0  H
ATOM   1040 HH12 ARG A 110      35.809  30.216  22.278  1.00  0.00      RA0  H
ATOM   1041  NH2 ARG A 110      33.452  29.958  24.526  1.00  0.00      RA0  N
ATOM   1042 HH21 ARG A 110      33.862  30.320  25.361  1.00  0.00      RA0  H
ATOM   1043 HH22 ARG A 110      32.485  29.635  24.607  1.00  0.00      RA0  H
ATOM   1044  C   ARG A 110      31.746  25.749  19.088  1.00  0.00      RA0  C
ATOM   1045  O   ARG A 110      32.562  25.276  18.300  1.00  0.00      RA0  O
ATOM   1046  N   LEU A 111      30.580  26.287  18.710  1.00  0.00      RA0  N
ATOM   1047  H   LEU A 111      29.993  26.716  19.397  1.00  0.00      RA0  H
ATOM   1048  CA  LEU A 111      30.212  26.506  17.300  1.00  0.00      RA0  C
ATOM   1049  CB  LEU A 111      28.812  25.960  17.023  1.00  0.00      RA0  C
ATOM   1050  CG  LEU A 111      28.628  24.457  17.210  1.00  0.00      RA0  C
ATOM   1051  CD1 LEU A 111      27.151  24.094  17.337  1.00  0.00      RA0  C
ATOM   1052  CD2 LEU A 111      29.282  23.661  16.087  1.00  0.00      RA0  C
ATOM   1053  C   LEU A 111      30.144  27.988  17.047  1.00  0.00      RA0  C
ATOM   1054  O   LEU A 111      29.820  28.761  17.961  1.00  0.00      RA0  O
ATOM   1055  N   VAL A 112      30.389  28.387  15.807  1.00  0.00      RA0  N
ATOM   1056  H   VAL A 112      30.679  27.732  15.104  1.00  0.00      RA0  H
ATOM   1057  CA  VAL A 112      30.190  29.775  15.392  1.00  0.00      RA0  C
ATOM   1058  CB  VAL A 112      31.527  30.473  15.118  1.00  0.00      RA0  C
ATOM   1059  CG1 VAL A 112      31.300  31.946  14.775  1.00  0.00      RA0  C
ATOM   1060  CG2 VAL A 112      32.505  30.321  16.285  1.00  0.00      RA0  C
ATOM   1061  C   VAL A 112      29.307  29.795  14.147  1.00  0.00      RA0  C
ATOM   1062  O   VAL A 112      29.639  29.175  13.139  1.00  0.00      RA0  O
ATOM   1063  N   VAL A 113      28.195  30.511  14.213  1.00  0.00      RA0  N
ATOM   1064  H   VAL A 113      27.979  31.044  15.032  1.00  0.00      RA0  H
ATOM   1065  CA  VAL A 113      27.286  30.606  13.069  1.00  0.00      RA0  C
ATOM   1066  CB  VAL A 113      26.022  29.759  13.284  1.00  0.00      RA0  C
ATOM   1067  CG1 VAL A 113      26.323  28.260  13.341  1.00  0.00      RA0  C
ATOM   1068  CG2 VAL A 113      25.242  30.239  14.510  1.00  0.00      RA0  C
ATOM   1069  C   VAL A 113      26.872  32.037  12.745  1.00  0.00      RA0  C
ATOM   1070  O   VAL A 113      26.968  32.956  13.570  1.00  0.00      RA0  O
ATOM   1071  N   ASN A 114      26.368  32.203  11.529  1.00  0.00      RA0  N
ATOM   1072  H   ASN A 114      26.149  31.378  11.001  1.00  0.00      RA0  H
ATOM   1073  CA  ASN A 114      25.969  33.509  11.022  1.00  0.00      RA0  C
ATOM   1074  CB  ASN A 114      25.815  33.429   9.496  1.00  0.00      RA0  C
ATOM   1075  CG  ASN A 114      27.031  32.820   8.833  1.00  0.00      RA0  C
ATOM   1076  OD1 ASN A 114      28.042  33.495   8.669  1.00  0.00      RA0  O
ATOM   1077  ND2 ASN A 114      26.884  31.524   8.476  1.00  0.00      RA0  N
ATOM   1078 HD21 ASN A 114      26.054  30.957   8.581  1.00  0.00      RA0  H
ATOM   1079 HD22 ASN A 114      27.615  30.979   8.058  1.00  0.00      RA0  H
ATOM   1080  C   ASN A 114      24.621  33.987  11.529  1.00  0.00      RA0  C
ATOM   1081  O   ASN A 114      23.769  33.189  11.905  1.00  0.00      RA0  O
ATOM   1082  N   SER A 115      24.446  35.308  11.508  1.00  0.00      RA0  N
ATOM   1083  H   SER A 115      25.219  35.898  11.282  1.00  0.00      RA0  H
ATOM   1084  CA  SER A 115      23.211  35.933  11.928  1.00  0.00      RA0  C
ATOM   1085  CB  SER A 115      23.335  37.458  11.882  1.00  0.00      RA0  C
ATOM   1086  OG  SER A 115      22.483  38.055  12.867  1.00  0.00      RA0  O
ATOM   1087  HG  SER A 115      21.599  37.746  12.690  1.00  0.00      RA0  H
ATOM   1088  C   SER A 115      22.004  35.426  11.128  1.00  0.00      RA0  C
ATOM   1089  O   SER A 115      20.951  35.137  11.684  1.00  0.00      RA0  O
ATOM   1090  N   ALA A 116      22.161  35.353   9.815  1.00  0.00      RA0  N
ATOM   1091  H   ALA A 116      23.061  35.500   9.412  1.00  0.00      RA0  H
ATOM   1092  CA  ALA A 116      21.043  35.018   8.928  1.00  0.00      RA0  C
ATOM   1093  CB  ALA A 116      21.509  34.977   7.472  1.00  0.00      RA0  C
ATOM   1094  C   ALA A 116      20.420  33.676   9.263  1.00  0.00      RA0  C
ATOM   1095  O   ALA A 116      19.203  33.489   9.107  1.00  0.00      RA0  O
ATOM   1096  N   THR A 117      21.240  32.742   9.737  1.00  0.00      RA0  N
ATOM   1097  H   THR A 117      22.227  32.862   9.839  1.00  0.00      RA0  H
ATOM   1098  CA  THR A 117      20.803  31.366  10.039  1.00  0.00      RA0  C
ATOM   1099  CB  THR A 117      21.820  30.526   9.299  1.00  0.00      RA0  C
ATOM   1100  OG1 THR A 117      22.891  31.382   8.866  1.00  0.00      RA0  O
ATOM   1101  HG1 THR A 117      23.567  30.726   8.649  1.00  0.00      RA0  H
ATOM   1102  CG2 THR A 117      21.204  29.831   8.092  1.00  0.00      RA0  C
ATOM   1103  C   THR A 117      20.765  31.032  11.528  1.00  0.00      RA0  C
ATOM   1104  O   THR A 117      20.453  29.895  11.901  1.00  0.00      RA0  O
ATOM   1105  N   ARG A 118      21.031  32.024  12.371  1.00  0.00      RA0  N
ATOM   1106  H   ARG A 118      21.284  32.916  11.997  1.00  0.00      RA0  H
ATOM   1107  CA  ARG A 118      21.119  31.830  13.819  1.00  0.00      RA0  C
ATOM   1108  CB  ARG A 118      21.347  33.197  14.470  1.00  0.00      RA0  C
ATOM   1109  CG  ARG A 118      21.227  33.221  15.992  1.00  0.00      RA0  C
ATOM   1110  CD  ARG A 118      21.375  34.638  16.553  1.00  0.00      RA0  C
ATOM   1111  NE  ARG A 118      20.920  34.705  17.940  1.00  0.00      RA0  N
ATOM   1112  HE  ARG A 118      19.953  34.422  18.054  1.00  0.00      RA0  H
ATOM   1113  CZ  ARG A 118      21.752  35.190  18.913  1.00  0.00      RA0  C
ATOM   1114  NH1 ARG A 118      23.022  35.524  18.610  1.00  0.00      RA0  N
ATOM   1115 HH11 ARG A 118      23.613  35.934  19.325  1.00  0.00      RA0  H
ATOM   1116 HH12 ARG A 118      23.434  35.372  17.701  1.00  0.00      RA0  H
ATOM   1117  NH2 ARG A 118      21.310  35.331  20.177  1.00  0.00      RA0  N
ATOM   1118 HH21 ARG A 118      21.932  35.667  20.914  1.00  0.00      RA0  H
ATOM   1119 HH22 ARG A 118      20.373  35.114  20.452  1.00  0.00      RA0  H
ATOM   1120  C   ARG A 118      19.916  31.116  14.423  1.00  0.00      RA0  C
ATOM   1121  O   ARG A 118      20.052  30.100  15.112  1.00  0.00      RA0  O
ATOM   1122  N   GLU A 119      18.728  31.646  14.183  1.00  0.00      RA0  N
ATOM   1123  H   GLU A 119      18.662  32.472  13.627  1.00  0.00      RA0  H
ATOM   1124  CA  GLU A 119      17.547  31.080  14.828  1.00  0.00      RA0  C
ATOM   1125  CB  GLU A 119      16.390  32.078  14.816  1.00  0.00      RA0  C
ATOM   1126  CG  GLU A 119      16.792  33.437  15.410  1.00  0.00      RA0  C
ATOM   1127  CD  GLU A 119      17.301  33.295  16.837  1.00  0.00      RA0  C
ATOM   1128  OE1 GLU A 119      16.835  32.417  17.557  1.00  0.00      RA0  O
ATOM   1129  OE2 GLU A 119      18.166  34.075  17.234  1.00  0.00      RA0  O
ATOM   1130  C   GLU A 119      17.167  29.693  14.294  1.00  0.00      RA0  C
ATOM   1131  O   GLU A 119      16.825  28.813  15.062  1.00  0.00      RA0  O
ATOM   1132  N   LYS A 120      17.286  29.493  12.992  1.00  0.00      RA0  N
ATOM   1133  H   LYS A 120      17.704  30.217  12.448  1.00  0.00      RA0  H
ATOM   1134  CA  LYS A 120      17.100  28.161  12.407  1.00  0.00      RA0  C
ATOM   1135  CB  LYS A 120      17.267  28.232  10.884  1.00  0.00      RA0  C
ATOM   1136  CG  LYS A 120      17.036  26.878  10.205  1.00  0.00      RA0  C
ATOM   1137  CD  LYS A 120      17.358  26.845   8.707  1.00  0.00      RA0  C
ATOM   1138  CE  LYS A 120      18.826  27.153   8.403  1.00  0.00      RA0  C
ATOM   1139  NZ  LYS A 120      19.191  26.667   7.064  1.00  0.00      RA0  N
ATOM   1140  HZ1 LYS A 120      20.197  26.852   6.859  1.00  0.00      RA0  H
ATOM   1141  HZ2 LYS A 120      19.076  25.632   7.036  1.00  0.00      RA0  H
ATOM   1142  HZ3 LYS A 120      18.623  27.023   6.277  1.00  0.00      RA0  H
ATOM   1143  C   LYS A 120      18.073  27.158  12.976  1.00  0.00      RA0  C
ATOM   1144  O   LYS A 120      17.715  26.044  13.303  1.00  0.00      RA0  O
ATOM   1145  N   ASP A 121      19.339  27.552  13.045  1.00  0.00      RA0  N
ATOM   1146  H   ASP A 121      19.664  28.410  12.650  1.00  0.00      RA0  H
ATOM   1147  CA  ASP A 121      20.385  26.683  13.575  1.00  0.00      RA0  C
ATOM   1148  CB  ASP A 121      21.775  27.258  13.345  1.00  0.00      RA0  C
ATOM   1149  CG  ASP A 121      22.004  27.407  11.858  1.00  0.00      RA0  C
ATOM   1150  OD1 ASP A 121      21.300  26.767  11.072  1.00  0.00      RA0  O
ATOM   1151  OD2 ASP A 121      22.875  28.189  11.495  1.00  0.00      RA0  O
ATOM   1152  C   ASP A 121      20.154  26.364  15.050  1.00  0.00      RA0  C
ATOM   1153  O   ASP A 121      20.295  25.218  15.483  1.00  0.00      RA0  O
ATOM   1154  N   LEU A 122      19.828  27.387  15.828  1.00  0.00      RA0  N
ATOM   1155  H   LEU A 122      19.743  28.295  15.416  1.00  0.00      RA0  H
ATOM   1156  CA  LEU A 122      19.602  27.193  17.256  1.00  0.00      RA0  C
ATOM   1157  CB  LEU A 122      19.361  28.516  17.978  1.00  0.00      RA0  C
ATOM   1158  CG  LEU A 122      20.637  29.345  18.120  1.00  0.00      RA0  C
ATOM   1159  CD1 LEU A 122      20.369  30.693  18.791  1.00  0.00      RA0  C
ATOM   1160  CD2 LEU A 122      21.744  28.557  18.822  1.00  0.00      RA0  C
ATOM   1161  C   LEU A 122      18.452  26.245  17.509  1.00  0.00      RA0  C
ATOM   1162  O   LEU A 122      18.522  25.412  18.398  1.00  0.00      RA0  O
ATOM   1163  N   SER A 123      17.383  26.364  16.730  1.00  0.00      RA0  N
ATOM   1164  H   SER A 123      17.359  27.058  16.008  1.00  0.00      RA0  H
ATOM   1165  CA  SER A 123      16.226  25.489  16.918  1.00  0.00      RA0  C
ATOM   1166  CB  SER A 123      15.085  26.072  16.093  1.00  0.00      RA0  C
ATOM   1167  OG  SER A 123      14.897  27.434  16.495  1.00  0.00      RA0  O
ATOM   1168  HG  SER A 123      15.581  27.960  16.090  1.00  0.00      RA0  H
ATOM   1169  C   SER A 123      16.595  24.052  16.582  1.00  0.00      RA0  C
ATOM   1170  O   SER A 123      16.212  23.125  17.291  1.00  0.00      RA0  O
ATOM   1171  N   TRP A 124      17.343  23.880  15.498  1.00  0.00      RA0  N
ATOM   1172  H   TRP A 124      17.646  24.674  14.964  1.00  0.00      RA0  H
ATOM   1173  CA  TRP A 124      17.787  22.548  15.055  1.00  0.00      RA0  C
ATOM   1174  CB  TRP A 124      18.419  22.677  13.666  1.00  0.00      RA0  C
ATOM   1175  CG  TRP A 124      18.818  21.330  13.111  1.00  0.00      RA0  C
ATOM   1176  CD2 TRP A 124      17.970  20.327  12.513  1.00  0.00      RA0  C
ATOM   1177  CE2 TRP A 124      18.798  19.253  12.110  1.00  0.00      RA0  C
ATOM   1178  CE3 TRP A 124      16.599  20.256  12.296  1.00  0.00      RA0  C
ATOM   1179  CD1 TRP A 124      20.115  20.804  13.030  1.00  0.00      RA0  C
ATOM   1180  NE1 TRP A 124      20.109  19.580  12.438  1.00  0.00      RA0  N
ATOM   1181  HE1 TRP A 124      20.897  19.023  12.257  1.00  0.00      RA0  H
ATOM   1182  CZ2 TRP A 124      18.235  18.147  11.484  1.00  0.00      RA0  C
ATOM   1183  CZ3 TRP A 124      16.049  19.142  11.673  1.00  0.00      RA0  C
ATOM   1184  CH2 TRP A 124      16.864  18.091  11.270  1.00  0.00      RA0  C
ATOM   1185  C   TRP A 124      18.760  21.909  16.045  1.00  0.00      RA0  C
ATOM   1186  O   TRP A 124      18.593  20.764  16.438  1.00  0.00      RA0  O
ATOM   1187  N   ILE A 125      19.761  22.681  16.455  1.00  0.00      RA0  N
ATOM   1188  H   ILE A 125      19.820  23.605  16.091  1.00  0.00      RA0  H
ATOM   1189  CA  ILE A 125      20.746  22.218  17.430  1.00  0.00      RA0  C
ATOM   1190  CB  ILE A 125      21.849  23.258  17.656  1.00  0.00      RA0  C
ATOM   1191  CG2 ILE A 125      22.771  22.872  18.815  1.00  0.00      RA0  C
ATOM   1192  CG1 ILE A 125      22.652  23.461  16.370  1.00  0.00      RA0  C
ATOM   1193  CD1 ILE A 125      23.550  24.696  16.437  1.00  0.00      RA0  C
ATOM   1194  C   ILE A 125      20.050  21.835  18.742  1.00  0.00      RA0  C
ATOM   1195  O   ILE A 125      20.290  20.760  19.269  1.00  0.00      RA0  O
ATOM   1196  N   THR A 126      19.185  22.715  19.246  1.00  0.00      RA0  N
ATOM   1197  H   THR A 126      19.020  23.584  18.781  1.00  0.00      RA0  H
ATOM   1198  CA  THR A 126      18.413  22.427  20.459  1.00  0.00      RA0  C
ATOM   1199  CB  THR A 126      17.576  23.645  20.842  1.00  0.00      RA0  C
ATOM   1200  OG1 THR A 126      18.450  24.768  21.012  1.00  0.00      RA0  O
ATOM   1201  HG1 THR A 126      18.612  25.118  20.145  1.00  0.00      RA0  H
ATOM   1202  CG2 THR A 126      16.766  23.409  22.119  1.00  0.00      RA0  C
ATOM   1203  C   THR A 126      17.638  21.140  20.388  1.00  0.00      RA0  C
ATOM   1204  O   THR A 126      17.679  20.344  21.333  1.00  0.00      RA0  O
ATOM   1205  N   GLN A 127      16.919  20.950  19.285  1.00  0.00      RA0  N
ATOM   1206  H   GLN A 127      16.931  21.647  18.565  1.00  0.00      RA0  H
ATOM   1207  CA  GLN A 127      16.103  19.760  19.063  1.00  0.00      RA0  C
ATOM   1208  CB  GLN A 127      15.406  19.880  17.707  1.00  0.00      RA0  C
ATOM   1209  CG  GLN A 127      14.535  18.681  17.335  1.00  0.00      RA0  C
ATOM   1210  CD  GLN A 127      13.853  18.965  16.012  1.00  0.00      RA0  C
ATOM   1211  OE1 GLN A 127      12.819  19.620  15.949  1.00  0.00      RA0  O
ATOM   1212  NE2 GLN A 127      14.489  18.441  14.950  1.00  0.00      RA0  N
ATOM   1213 HE21 GLN A 127      15.328  17.900  15.047  1.00  0.00      RA0  H
ATOM   1214 HE22 GLN A 127      14.151  18.576  14.020  1.00  0.00      RA0  H
ATOM   1215  C   GLN A 127      16.927  18.464  19.147  1.00  0.00      RA0  C
ATOM   1216  O   GLN A 127      16.596  17.540  19.877  1.00  0.00      RA0  O
ATOM   1217  N   HIS A 128      18.018  18.419  18.397  1.00  0.00      RA0  N
ATOM   1218  H   HIS A 128      18.299  19.240  17.892  1.00  0.00      RA0  H
ATOM   1219  CA  HIS A 128      18.844  17.228  18.341  1.00  0.00      RA0  C
ATOM   1220  CB  HIS A 128      19.638  17.157  17.038  1.00  0.00      RA0  C
ATOM   1221  CG  HIS A 128      18.689  16.790  15.924  1.00  0.00      RA0  C
ATOM   1222  ND1 HIS A 128      18.525  15.536  15.456  1.00  0.00      RA0  N
ATOM   1223  HD1 HIS A 128      19.008  14.730  15.745  1.00  0.00      RA0  H
ATOM   1224  CD2 HIS A 128      17.814  17.641  15.244  1.00  0.00      RA0  C
ATOM   1225  NE2 HIS A 128      17.112  16.883  14.364  1.00  0.00      RA0  N
ATOM   1226  CE1 HIS A 128      17.551  15.588  14.492  1.00  0.00      RA0  C
ATOM   1227  C   HIS A 128      19.769  17.062  19.563  1.00  0.00      RA0  C
ATOM   1228  O   HIS A 128      20.225  15.953  19.833  1.00  0.00      RA0  O
ATOM   1229  N   ALA A 129      20.027  18.136  20.308  1.00  0.00      RA0  N
ATOM   1230  H   ALA A 129      19.633  19.024  20.066  1.00  0.00      RA0  H
ATOM   1231  CA  ALA A 129      20.873  18.057  21.500  1.00  0.00      RA0  C
ATOM   1232  CB  ALA A 129      21.303  19.445  21.974  1.00  0.00      RA0  C
ATOM   1233  C   ALA A 129      20.202  17.338  22.680  1.00  0.00      RA0  C
ATOM   1234  O   ALA A 129      20.880  16.738  23.501  1.00  0.00      RA0  O
ATOM   1235  N   GLU A 130      18.881  17.425  22.754  1.00  0.00      RA0  N
ATOM   1236  H   GLU A 130      18.372  17.866  22.013  1.00  0.00      RA0  H
ATOM   1237  CA  GLU A 130      18.113  17.027  23.947  1.00  0.00      RA0  C
ATOM   1238  CB  GLU A 130      16.624  17.367  23.738  1.00  0.00      RA0  C
ATOM   1239  CG  GLU A 130      15.688  17.118  24.927  1.00  0.00      RA0  C
ATOM   1240  CD  GLU A 130      15.349  15.643  25.034  1.00  0.00      RA0  C
ATOM   1241  OE1 GLU A 130      15.297  14.976  24.002  1.00  0.00      RA0  O
ATOM   1242  OE2 GLU A 130      15.144  15.165  26.148  1.00  0.00      RA0  O
ATOM   1243  C   GLU A 130      18.400  15.609  24.440  1.00  0.00      RA0  C
ATOM   1244  O   GLU A 130      18.651  15.430  25.640  1.00  0.00      RA0  O
ATOM   1245  N   PRO A 131      18.393  14.603  23.570  1.00  0.00      RA0  N
ATOM   1246  CD  PRO A 131      18.044  14.603  22.145  1.00  0.00      RA0  C
ATOM   1247  CA  PRO A 131      18.648  13.234  24.018  1.00  0.00      RA0  C
ATOM   1248  CB  PRO A 131      18.322  12.359  22.801  1.00  0.00      RA0  C
ATOM   1249  CG  PRO A 131      17.472  13.222  21.881  1.00  0.00      RA0  C
ATOM   1250  C   PRO A 131      20.074  12.993  24.479  1.00  0.00      RA0  C
ATOM   1251  O   PRO A 131      20.319  12.039  25.221  1.00  0.00      RA0  O
ATOM   1252  N   PHE A 132      20.994  13.857  24.056  1.00  0.00      RA0  N
ATOM   1253  H   PHE A 132      20.708  14.667  23.540  1.00  0.00      RA0  H
ATOM   1254  CA  PHE A 132      22.381  13.799  24.487  1.00  0.00      RA0  C
ATOM   1255  CB  PHE A 132      23.314  14.295  23.381  1.00  0.00      RA0  C
ATOM   1256  CG  PHE A 132      23.126  13.527  22.094  1.00  0.00      RA0  C
ATOM   1257  CD1 PHE A 132      23.930  12.428  21.821  1.00  0.00      RA0  C
ATOM   1258  CD2 PHE A 132      22.167  13.928  21.171  1.00  0.00      RA0  C
ATOM   1259  CE1 PHE A 132      23.781  11.738  20.624  1.00  0.00      RA0  C
ATOM   1260  CE2 PHE A 132      22.016  13.239  19.974  1.00  0.00      RA0  C
ATOM   1261  CZ  PHE A 132      22.828  12.145  19.698  1.00  0.00      RA0  C
ATOM   1262  C   PHE A 132      22.668  14.592  25.770  1.00  0.00      RA0  C
ATOM   1263  O   PHE A 132      23.759  14.469  26.353  1.00  0.00      RA0  O
ATOM   1264  N   GLY A 133      21.702  15.400  26.203  1.00  0.00      RA0  N
ATOM   1265  H   GLY A 133      20.862  15.516  25.668  1.00  0.00      RA0  H
ATOM   1266  CA  GLY A 133      21.820  16.178  27.431  1.00  0.00      RA0  C
ATOM   1267  C   GLY A 133      22.832  17.306  27.350  1.00  0.00      RA0  C
ATOM   1268  O   GLY A 133      23.558  17.570  28.316  1.00  0.00      RA0  O
ATOM   1269  N   ILE A 134      22.864  17.993  26.212  1.00  0.00      RA0  N
ATOM   1270  H   ILE A 134      22.136  17.870  25.539  1.00  0.00      RA0  H
ATOM   1271  CA  ILE A 134      23.862  19.032  25.986  1.00  0.00      RA0  C
ATOM   1272  CB  ILE A 134      24.285  19.069  24.518  1.00  0.00      RA0  C
ATOM   1273  CG2 ILE A 134      25.363  20.125  24.269  1.00  0.00      RA0  C
ATOM   1274  CG1 ILE A 134      24.750  17.683  24.087  1.00  0.00      RA0  C
ATOM   1275  CD1 ILE A 134      25.853  17.145  24.998  1.00  0.00      RA0  C
ATOM   1276  C   ILE A 134      23.293  20.373  26.433  1.00  0.00      RA0  C
ATOM   1277  O   ILE A 134      22.166  20.722  26.075  1.00  0.00      RA0  O
ATOM   1278  N   GLU A 135      24.065  21.094  27.242  1.00  0.00      RA0  N
ATOM   1279  H   GLU A 135      24.977  20.752  27.464  1.00  0.00      RA0  H
ATOM   1280  CA  GLU A 135      23.728  22.449  27.678  1.00  0.00      RA0  C
ATOM   1281  CB  GLU A 135      24.492  22.590  29.004  1.00  0.00      RA0  C
ATOM   1282  CG  GLU A 135      24.655  23.951  29.683  1.00  0.00      RA0  C
ATOM   1283  CD  GLU A 135      25.582  23.761  30.883  1.00  0.00      RA0  C
ATOM   1284  OE1 GLU A 135      26.607  24.440  30.961  1.00  0.00      RA0  O
ATOM   1285  OE2 GLU A 135      25.318  22.901  31.727  1.00  0.00      RA0  O
ATOM   1286  C   GLU A 135      24.204  23.447  26.613  1.00  0.00      RA0  C
ATOM   1287  O   GLU A 135      25.387  23.508  26.304  1.00  0.00      RA0  O
ATOM   1288  N   ILE A 136      23.267  24.219  26.067  1.00  0.00      RA0  N
ATOM   1289  H   ILE A 136      22.356  24.245  26.475  1.00  0.00      RA0  H
ATOM   1290  CA  ILE A 136      23.543  25.167  24.980  1.00  0.00      RA0  C
ATOM   1291  CB  ILE A 136      22.476  25.002  23.902  1.00  0.00      RA0  C
ATOM   1292  CG2 ILE A 136      22.673  25.979  22.742  1.00  0.00      RA0  C
ATOM   1293  CG1 ILE A 136      22.428  23.545  23.446  1.00  0.00      RA0  C
ATOM   1294  CD1 ILE A 136      21.335  23.310  22.412  1.00  0.00      RA0  C
ATOM   1295  C   ILE A 136      23.525  26.578  25.545  1.00  0.00      RA0  C
ATOM   1296  O   ILE A 136      22.514  26.993  26.112  1.00  0.00      RA0  O
ATOM   1297  N   THR A 137      24.636  27.308  25.390  1.00  0.00      RA0  N
ATOM   1298  H   THR A 137      25.457  26.902  24.991  1.00  0.00      RA0  H
ATOM   1299  CA  THR A 137      24.751  28.675  25.878  1.00  0.00      RA0  C
ATOM   1300  CB  THR A 137      25.771  28.550  26.992  1.00  0.00      RA0  C
ATOM   1301  OG1 THR A 137      25.448  27.362  27.728  1.00  0.00      RA0  O
ATOM   1302  HG1 THR A 137      26.206  27.116  28.244  1.00  0.00      RA0  H
ATOM   1303  CG2 THR A 137      25.835  29.783  27.895  1.00  0.00      RA0  C
ATOM   1304  C   THR A 137      25.140  29.591  24.728  1.00  0.00      RA0  C
ATOM   1305  O   THR A 137      26.202  29.420  24.130  1.00  0.00      RA0  O
ATOM   1306  N   VAL A 138      24.276  30.548  24.409  1.00  0.00      RA0  N
ATOM   1307  H   VAL A 138      23.496  30.726  25.006  1.00  0.00      RA0  H
ATOM   1308  CA  VAL A 138      24.569  31.510  23.345  1.00  0.00      RA0  C
ATOM   1309  CB  VAL A 138      23.271  31.978  22.696  1.00  0.00      RA0  C
ATOM   1310  CG1 VAL A 138      23.557  32.879  21.499  1.00  0.00      RA0  C
ATOM   1311  CG2 VAL A 138      22.410  30.775  22.307  1.00  0.00      RA0  C
ATOM   1312  C   VAL A 138      25.368  32.678  23.936  1.00  0.00      RA0  C
ATOM   1313  O   VAL A 138      24.944  33.289  24.920  1.00  0.00      RA0  O
ATOM   1314  N   ARG A 139      26.488  33.018  23.307  1.00  0.00      RA0  N
ATOM   1315  H   ARG A 139      26.673  32.628  22.409  1.00  0.00      RA0  H
ATOM   1316  CA  ARG A 139      27.450  33.974  23.874  1.00  0.00      RA0  C
ATOM   1317  CB  ARG A 139      28.871  33.478  23.642  1.00  0.00      RA0  C
ATOM   1318  CG  ARG A 139      29.075  32.058  24.173  1.00  0.00      RA0  C
ATOM   1319  CD  ARG A 139      28.616  31.915  25.626  1.00  0.00      RA0  C
ATOM   1320  NE  ARG A 139      29.094  33.047  26.413  1.00  0.00      RA0  N
ATOM   1321  HE  ARG A 139      28.572  33.912  26.370  1.00  0.00      RA0  H
ATOM   1322  CZ  ARG A 139      30.281  32.995  27.059  1.00  0.00      RA0  C
ATOM   1323  NH1 ARG A 139      30.957  31.824  27.119  1.00  0.00      RA0  N
ATOM   1324 HH11 ARG A 139      31.800  31.710  27.643  1.00  0.00      RA0  H
ATOM   1325 HH12 ARG A 139      30.634  30.996  26.626  1.00  0.00      RA0  H
ATOM   1326  NH2 ARG A 139      30.744  34.131  27.618  1.00  0.00      RA0  N
ATOM   1327 HH21 ARG A 139      31.580  34.227  28.157  1.00  0.00      RA0  H
ATOM   1328 HH22 ARG A 139      30.228  35.003  27.483  1.00  0.00      RA0  H
ATOM   1329  C   ARG A 139      27.259  35.386  23.330  1.00  0.00      RA0  C
ATOM   1330  O   ARG A 139      28.145  35.986  22.706  1.00  0.00      RA0  O
ATOM   1331  N   ASP A 140      26.099  35.947  23.626  1.00  0.00      RA0  N
ATOM   1332  H   ASP A 140      25.417  35.428  24.145  1.00  0.00      RA0  H
ATOM   1333  CA  ASP A 140      25.763  37.288  23.171  1.00  0.00      RA0  C
ATOM   1334  CB  ASP A 140      24.240  37.497  23.143  1.00  0.00      RA0  C
ATOM   1335  CG  ASP A 140      23.530  36.528  22.200  1.00  0.00      RA0  C
ATOM   1336  OD1 ASP A 140      23.941  36.364  21.053  1.00  0.00      RA0  O
ATOM   1337  OD2 ASP A 140      22.527  35.941  22.595  1.00  0.00      RA0  O
ATOM   1338  C   ASP A 140      26.461  38.356  24.001  1.00  0.00      RA0  C
ATOM   1339  O   ASP A 140      26.303  39.538  23.728  1.00  0.00      RA0  O
ATOM   1340  N   ASP A 141      27.195  37.921  25.031  1.00  0.00      RA0  N
ATOM   1341  H   ASP A 141      27.323  36.945  25.205  1.00  0.00      RA0  H
ATOM   1342  CA  ASP A 141      28.079  38.774  25.811  1.00  0.00      RA0  C
ATOM   1343  CB  ASP A 141      28.320  38.135  27.184  1.00  0.00      RA0  C
ATOM   1344  CG  ASP A 141      29.137  36.853  27.066  1.00  0.00      RA0  C
ATOM   1345  OD1 ASP A 141      28.679  35.884  26.462  1.00  0.00      RA0  O
ATOM   1346  OD2 ASP A 141      30.229  36.790  27.618  1.00  0.00      RA0  O
ATOM   1347  C   ASP A 141      29.436  39.080  25.147  1.00  0.00      RA0  C
ATOM   1348  O   ASP A 141      30.193  39.924  25.662  1.00  0.00      RA0  O
ATOM   1349  N   LEU A 142      29.715  38.394  24.033  1.00  0.00      RA0  N
ATOM   1350  H   LEU A 142      29.034  37.792  23.612  1.00  0.00      RA0  H
ATOM   1351  CA  LEU A 142      30.966  38.532  23.283  1.00  0.00      RA0  C
ATOM   1352  CB  LEU A 142      31.614  37.165  23.048  1.00  0.00      RA0  C
ATOM   1353  CG  LEU A 142      31.907  36.377  24.326  1.00  0.00      RA0  C
ATOM   1354  CD1 LEU A 142      32.443  34.980  24.014  1.00  0.00      RA0  C
ATOM   1355  CD2 LEU A 142      32.839  37.132  25.271  1.00  0.00      RA0  C
ATOM   1356  C   LEU A 142      30.768  39.226  21.951  1.00  0.00      RA0  C
ATOM   1357  O   LEU A 142      29.785  38.975  21.236  1.00  0.00      RA0  O
ATOM   1358  N   SER A 143      31.742  40.055  21.608  1.00  0.00      RA0  N
ATOM   1359  H   SER A 143      32.496  40.278  22.223  1.00  0.00      RA0  H
ATOM   1360  CA  SER A 143      31.886  40.617  20.278  1.00  0.00      RA0  C
ATOM   1361  CB  SER A 143      32.141  42.086  20.496  1.00  0.00      RA0  C
ATOM   1362  OG  SER A 143      32.031  42.278  21.902  1.00  0.00      RA0  O
ATOM   1363  HG  SER A 143      31.128  42.043  22.100  1.00  0.00      RA0  H
ATOM   1364  C   SER A 143      33.074  39.904  19.640  1.00  0.00      RA0  C
ATOM   1365  O   SER A 143      33.806  39.158  20.310  1.00  0.00      RA0  O
ATOM   1366  N   MSE A 144      33.253  40.097  18.350  1.00  0.00      RA0  N
ATOM   1367  H   MSE A 144      32.689  40.719  17.801  1.00  0.00      RA0  H
ATOM   1368  CA  MSE A 144      34.328  39.411  17.655  1.00  0.00      RA0  C
ATOM   1369  CB  MSE A 144      33.845  38.030  17.199  1.00  0.00      RA0  C
ATOM   1370  CG  MSE A 144      34.949  37.128  16.647  1.00  0.00      RA0  C
ATOM   1371  SE  MSE A 144      34.395  35.429  16.427  1.00  0.00      RA0  S
ATOM   1372  CE  MSE A 144      32.873  35.772  15.531  1.00  0.00      RA0  C
ATOM   1373  C   MSE A 144      34.823  40.277  16.518  1.00  0.00      RA0  C
ATOM   1374  O   MSE A 144      34.018  40.927  15.822  1.00  0.00      RA0  O
ATOM   1375  N   ILE A 145      36.145  40.281  16.350  1.00  0.00      RA0  N
ATOM   1376  H   ILE A 145      36.722  39.723  16.951  1.00  0.00      RA0  H
ATOM   1377  CA  ILE A 145      36.817  41.057  15.315  1.00  0.00      RA0  C
ATOM   1378  CB  ILE A 145      37.632  42.196  15.942  1.00  0.00      RA0  C
ATOM   1379  CG2 ILE A 145      38.308  43.046  14.864  1.00  0.00      RA0  C
ATOM   1380  CG1 ILE A 145      36.780  43.050  16.886  1.00  0.00      RA0  C
ATOM   1381  CD1 ILE A 145      37.596  44.108  17.630  1.00  0.00      RA0  C
ATOM   1382  C   ILE A 145      37.729  40.128  14.530  1.00  0.00      RA0  C
ATOM   1383  O   ILE A 145      38.504  39.373  15.126  1.00  0.00      RA0  O
ATOM   1384  N   ALA A 146      37.627  40.164  13.204  1.00  0.00      RA0  N
ATOM   1385  H   ALA A 146      37.039  40.863  12.797  1.00  0.00      RA0  H
ATOM   1386  CA  ALA A 146      38.491  39.366  12.339  1.00  0.00      RA0  C
ATOM   1387  CB  ALA A 146      37.703  38.888  11.127  1.00  0.00      RA0  C
ATOM   1388  C   ALA A 146      39.592  40.260  11.825  1.00  0.00      RA0  C
ATOM   1389  O   ALA A 146      39.320  41.270  11.191  1.00  0.00      RA0  O
ATOM   1390  N   VAL A 147      40.832  39.879  12.100  1.00  0.00      RA0  N
ATOM   1391  H   VAL A 147      40.996  39.037  12.600  1.00  0.00      RA0  H
ATOM   1392  CA  VAL A 147      41.994  40.689  11.695  1.00  0.00      RA0  C
ATOM   1393  CB  VAL A 147      42.872  40.977  12.915  1.00  0.00      RA0  C
ATOM   1394  CG1 VAL A 147      44.032  41.906  12.561  1.00  0.00      RA0  C
ATOM   1395  CG2 VAL A 147      42.038  41.525  14.075  1.00  0.00      RA0  C
ATOM   1396  C   VAL A 147      42.735  39.835  10.682  1.00  0.00      RA0  C
ATOM   1397  O   VAL A 147      43.186  38.736  11.015  1.00  0.00      RA0  O
ATOM   1398  N   GLN A 148      42.820  40.325   9.451  1.00  0.00      RA0  N
ATOM   1399  H   GLN A 148      42.577  41.272   9.258  1.00  0.00      RA0  H
ATOM   1400  CA  GLN A 148      43.218  39.503   8.302  1.00  0.00      RA0  C
ATOM   1401  CB  GLN A 148      41.973  39.167   7.474  1.00  0.00      RA0  C
ATOM   1402  CG  GLN A 148      40.687  38.971   8.292  1.00  0.00      RA0  C
ATOM   1403  CD  GLN A 148      40.375  37.509   8.553  1.00  0.00      RA0  C
ATOM   1404  OE1 GLN A 148      39.612  36.906   7.798  1.00  0.00      RA0  O
ATOM   1405  NE2 GLN A 148      40.943  36.992   9.660  1.00  0.00      RA0  N
ATOM   1406 HE21 GLN A 148      41.572  37.511  10.246  1.00  0.00      RA0  H
ATOM   1407 HE22 GLN A 148      40.761  36.058   9.988  1.00  0.00      RA0  H
ATOM   1408  C   GLN A 148      44.283  40.159   7.421  1.00  0.00      RA0  C
ATOM   1409  O   GLN A 148      44.236  41.371   7.132  1.00  0.00      RA0  O
ATOM   1410  N   GLY A 149      45.222  39.347   6.947  1.00  0.00      RA0  N
ATOM   1411  H   GLY A 149      45.307  38.403   7.261  1.00  0.00      RA0  H
ATOM   1412  CA  GLY A 149      46.256  39.825   6.042  1.00  0.00      RA0  C
ATOM   1413  C   GLY A 149      47.621  39.353   6.499  1.00  0.00      RA0  C
ATOM   1414  O   GLY A 149      47.767  38.836   7.614  1.00  0.00      RA0  O
ATOM   1415  N   PRO A 150      48.615  39.532   5.647  1.00  0.00      RA0  N
ATOM   1416  CD  PRO A 150      48.492  40.149   4.333  1.00  0.00      RA0  C
ATOM   1417  CA  PRO A 150      49.959  39.020   5.916  1.00  0.00      RA0  C
ATOM   1418  CB  PRO A 150      50.689  39.247   4.587  1.00  0.00      RA0  C
ATOM   1419  CG  PRO A 150      49.932  40.378   3.898  1.00  0.00      RA0  C
ATOM   1420  C   PRO A 150      50.669  39.625   7.147  1.00  0.00      RA0  C
ATOM   1421  O   PRO A 150      51.533  38.974   7.746  1.00  0.00      RA0  O
ATOM   1422  N   ASN A 151      50.253  40.809   7.565  1.00  0.00      RA0  N
ATOM   1423  H   ASN A 151      49.535  41.287   7.052  1.00  0.00      RA0  H
ATOM   1424  CA  ASN A 151      50.760  41.443   8.778  1.00  0.00      RA0  C
ATOM   1425  CB  ASN A 151      51.193  42.893   8.548  1.00  0.00      RA0  C
ATOM   1426  CG  ASN A 151      52.499  42.982   7.804  1.00  0.00      RA0  C
ATOM   1427  OD1 ASN A 151      53.497  42.383   8.184  1.00  0.00      RA0  O
ATOM   1428  ND2 ASN A 151      52.436  43.764   6.718  1.00  0.00      RA0  N
ATOM   1429 HD21 ASN A 151      51.598  44.283   6.519  1.00  0.00      RA0  H
ATOM   1430 HD22 ASN A 151      53.189  43.875   6.075  1.00  0.00      RA0  H
ATOM   1431  C   ASN A 151      49.733  41.475   9.912  1.00  0.00      RA0  C
ATOM   1432  O   ASN A 151      49.956  42.116  10.946  1.00  0.00      RA0  O
ATOM   1433  N   ALA A 152      48.610  40.780   9.739  1.00  0.00      RA0  N
ATOM   1434  H   ALA A 152      48.501  40.202   8.927  1.00  0.00      RA0  H
ATOM   1435  CA  ALA A 152      47.525  40.831  10.724  1.00  0.00      RA0  C
ATOM   1436  CB  ALA A 152      46.308  40.084  10.210  1.00  0.00      RA0  C
ATOM   1437  C   ALA A 152      47.870  40.232  12.082  1.00  0.00      RA0  C
ATOM   1438  O   ALA A 152      47.643  40.855  13.112  1.00  0.00      RA0  O
ATOM   1439  N   GLN A 153      48.417  39.025  12.076  1.00  0.00      RA0  N
ATOM   1440  H   GLN A 153      48.620  38.601  11.194  1.00  0.00      RA0  H
ATOM   1441  CA  GLN A 153      48.786  38.360  13.322  1.00  0.00      RA0  C
ATOM   1442  CB  GLN A 153      49.246  36.938  13.022  1.00  0.00      RA0  C
ATOM   1443  CG  GLN A 153      48.074  36.158  12.430  1.00  0.00      RA0  C
ATOM   1444  CD  GLN A 153      48.532  34.800  11.953  1.00  0.00      RA0  C
ATOM   1445  OE1 GLN A 153      49.634  34.644  11.445  1.00  0.00      RA0  O
ATOM   1446  NE2 GLN A 153      47.621  33.828  12.138  1.00  0.00      RA0  N
ATOM   1447 HE21 GLN A 153      46.697  34.016  12.486  1.00  0.00      RA0  H
ATOM   1448 HE22 GLN A 153      47.851  32.875  11.946  1.00  0.00      RA0  H
ATOM   1449  C   GLN A 153      49.832  39.187  14.072  1.00  0.00      RA0  C
ATOM   1450  O   GLN A 153      49.689  39.419  15.253  1.00  0.00      RA0  O
ATOM   1451  N   ALA A 154      50.851  39.664  13.363  1.00  0.00      RA0  N
ATOM   1452  H   ALA A 154      50.899  39.474  12.385  1.00  0.00      RA0  H
ATOM   1453  CA  ALA A 154      51.905  40.471  13.987  1.00  0.00      RA0  C
ATOM   1454  CB  ALA A 154      52.976  40.833  12.957  1.00  0.00      RA0  C
ATOM   1455  C   ALA A 154      51.351  41.767  14.598  1.00  0.00      RA0  C
ATOM   1456  O   ALA A 154      51.682  42.119  15.731  1.00  0.00      RA0  O
ATOM   1457  N   LYS A 155      50.525  42.479  13.847  1.00  0.00      RA0  N
ATOM   1458  H   LYS A 155      50.271  42.156  12.933  1.00  0.00      RA0  H
ATOM   1459  CA  LYS A 155      49.955  43.733  14.328  1.00  0.00      RA0  C
ATOM   1460  CB  LYS A 155      49.236  44.477  13.205  1.00  0.00      RA0  C
ATOM   1461  CG  LYS A 155      50.192  45.185  12.245  1.00  0.00      RA0  C
ATOM   1462  CD  LYS A 155      49.437  45.829  11.083  1.00  0.00      RA0  C
ATOM   1463  CE  LYS A 155      50.314  46.696  10.178  1.00  0.00      RA0  C
ATOM   1464  NZ  LYS A 155      49.526  47.103   9.010  1.00  0.00      RA0  N
ATOM   1465  HZ1 LYS A 155      50.065  47.641   8.297  1.00  0.00      RA0  H
ATOM   1466  HZ2 LYS A 155      49.268  46.274   8.435  1.00  0.00      RA0  H
ATOM   1467  HZ3 LYS A 155      48.660  47.630   9.225  1.00  0.00      RA0  H
ATOM   1468  C   LYS A 155      49.019  43.509  15.502  1.00  0.00      RA0  C
ATOM   1469  O   LYS A 155      49.099  44.228  16.516  1.00  0.00      RA0  O
ATOM   1470  N   ALA A 156      48.162  42.490  15.413  1.00  0.00      RA0  N
ATOM   1471  H   ALA A 156      48.142  41.923  14.590  1.00  0.00      RA0  H
ATOM   1472  CA  ALA A 156      47.302  42.150  16.552  1.00  0.00      RA0  C
ATOM   1473  CB  ALA A 156      46.380  40.978  16.210  1.00  0.00      RA0  C
ATOM   1474  C   ALA A 156      48.114  41.792  17.779  1.00  0.00      RA0  C
ATOM   1475  O   ALA A 156      47.756  42.196  18.881  1.00  0.00      RA0  O
ATOM   1476  N   ALA A 157      49.205  41.055  17.580  1.00  0.00      RA0  N
ATOM   1477  H   ALA A 157      49.470  40.791  16.651  1.00  0.00      RA0  H
ATOM   1478  CA  ALA A 157      49.982  40.538  18.704  1.00  0.00      RA0  C
ATOM   1479  CB  ALA A 157      51.041  39.543  18.228  1.00  0.00      RA0  C
ATOM   1480  C   ALA A 157      50.677  41.640  19.516  1.00  0.00      RA0  C
ATOM   1481  O   ALA A 157      50.990  41.430  20.683  1.00  0.00      RA0  O
ATOM   1482  N   THR A 158      50.868  42.824  18.922  1.00  0.00      RA0  N
ATOM   1483  H   THR A 158      50.593  42.961  17.970  1.00  0.00      RA0  H
ATOM   1484  CA  THR A 158      51.429  43.975  19.664  1.00  0.00      RA0  C
ATOM   1485  CB  THR A 158      51.827  45.121  18.719  1.00  0.00      RA0  C
ATOM   1486  OG1 THR A 158      50.708  45.710  18.055  1.00  0.00      RA0  O
ATOM   1487  HG1 THR A 158      50.312  45.056  17.495  1.00  0.00      RA0  H
ATOM   1488  CG2 THR A 158      52.853  44.636  17.696  1.00  0.00      RA0  C
ATOM   1489  C   THR A 158      50.521  44.382  20.809  1.00  0.00      RA0  C
ATOM   1490  O   THR A 158      50.962  45.065  21.722  1.00  0.00      RA0  O
ATOM   1491  N   LEU A 159      49.248  43.993  20.740  1.00  0.00      RA0  N
ATOM   1492  H   LEU A 159      48.926  43.434  19.975  1.00  0.00      RA0  H
ATOM   1493  CA  LEU A 159      48.252  44.320  21.759  1.00  0.00      RA0  C
ATOM   1494  CB  LEU A 159      46.926  44.643  21.083  1.00  0.00      RA0  C
ATOM   1495  CG  LEU A 159      47.124  45.696  19.992  1.00  0.00      RA0  C
ATOM   1496  CD1 LEU A 159      45.869  45.865  19.149  1.00  0.00      RA0  C
ATOM   1497  CD2 LEU A 159      47.626  47.030  20.548  1.00  0.00      RA0  C
ATOM   1498  C   LEU A 159      48.105  43.238  22.813  1.00  0.00      RA0  C
ATOM   1499  O   LEU A 159      47.451  43.472  23.828  1.00  0.00      RA0  O
ATOM   1500  N   PHE A 160      48.698  42.073  22.573  1.00  0.00      RA0  N
ATOM   1501  H   PHE A 160      49.362  42.013  21.828  1.00  0.00      RA0  H
ATOM   1502  CA  PHE A 160      48.603  40.937  23.502  1.00  0.00      RA0  C
ATOM   1503  CB  PHE A 160      48.955  39.619  22.809  1.00  0.00      RA0  C
ATOM   1504  CG  PHE A 160      47.983  39.272  21.701  1.00  0.00      RA0  C
ATOM   1505  CD1 PHE A 160      46.779  39.954  21.557  1.00  0.00      RA0  C
ATOM   1506  CD2 PHE A 160      48.304  38.251  20.813  1.00  0.00      RA0  C
ATOM   1507  CE1 PHE A 160      45.918  39.640  20.511  1.00  0.00      RA0  C
ATOM   1508  CE2 PHE A 160      47.444  37.935  19.768  1.00  0.00      RA0  C
ATOM   1509  CZ  PHE A 160      46.257  38.640  19.608  1.00  0.00      RA0  C
ATOM   1510  C   PHE A 160      49.512  41.150  24.702  1.00  0.00      RA0  C
ATOM   1511  O   PHE A 160      50.613  41.693  24.567  1.00  0.00      RA0  O
ATOM   1512  N   ASN A 161      49.063  40.712  25.872  1.00  0.00      RA0  N
ATOM   1513  H   ASN A 161      48.167  40.272  25.880  1.00  0.00      RA0  H
ATOM   1514  CA  ASN A 161      49.950  40.653  27.032  1.00  0.00      RA0  C
ATOM   1515  CB  ASN A 161      49.199  40.736  28.365  1.00  0.00      RA0  C
ATOM   1516  CG  ASN A 161      48.436  39.464  28.669  1.00  0.00      RA0  C
ATOM   1517  OD1 ASN A 161      48.944  38.350  28.611  1.00  0.00      RA0  O
ATOM   1518  ND2 ASN A 161      47.165  39.701  29.037  1.00  0.00      RA0  N
ATOM   1519 HD21 ASN A 161      46.803  40.634  29.009  1.00  0.00      RA0  H
ATOM   1520 HD22 ASN A 161      46.544  38.978  29.340  1.00  0.00      RA0  H
ATOM   1521  C   ASN A 161      50.853  39.435  26.959  1.00  0.00      RA0  C
ATOM   1522  O   ASN A 161      50.729  38.619  26.053  1.00  0.00      RA0  O
ATOM   1523  N   ASP A 162      51.794  39.296  27.889  1.00  0.00      RA0  N
ATOM   1524  H   ASP A 162      52.003  40.010  28.559  1.00  0.00      RA0  H
ATOM   1525  CA  ASP A 162      52.735  38.177  27.810  1.00  0.00      RA0  C
ATOM   1526  CB  ASP A 162      53.891  38.409  28.772  1.00  0.00      RA0  C
ATOM   1527  CG  ASP A 162      54.663  39.566  28.152  1.00  0.00      RA0  C
ATOM   1528  OD1 ASP A 162      55.719  39.328  27.574  1.00  0.00      RA0  O
ATOM   1529  OD2 ASP A 162      54.168  40.695  28.147  1.00  0.00      RA0  O
ATOM   1530  C   ASP A 162      52.051  36.797  27.793  1.00  0.00      RA0  C
ATOM   1531  O   ASP A 162      52.419  35.931  27.012  1.00  0.00      RA0  O
ATOM   1532  N   ALA A 163      51.038  36.602  28.628  1.00  0.00      RA0  N
ATOM   1533  H   ALA A 163      50.660  37.388  29.118  1.00  0.00      RA0  H
ATOM   1534  CA  ALA A 163      50.345  35.322  28.698  1.00  0.00      RA0  C
ATOM   1535  CB  ALA A 163      49.338  35.305  29.849  1.00  0.00      RA0  C
ATOM   1536  C   ALA A 163      49.621  35.020  27.395  1.00  0.00      RA0  C
ATOM   1537  O   ALA A 163      49.547  33.860  26.982  1.00  0.00      RA0  O
ATOM   1538  N   GLN A 164      49.090  36.067  26.761  1.00  0.00      RA0  N
ATOM   1539  H   GLN A 164      49.264  36.980  27.136  1.00  0.00      RA0  H
ATOM   1540  CA  GLN A 164      48.368  35.918  25.499  1.00  0.00      RA0  C
ATOM   1541  CB  GLN A 164      47.534  37.164  25.233  1.00  0.00      RA0  C
ATOM   1542  CG  GLN A 164      46.503  37.343  26.344  1.00  0.00      RA0  C
ATOM   1543  CD  GLN A 164      45.803  38.669  26.189  1.00  0.00      RA0  C
ATOM   1544  OE1 GLN A 164      46.419  39.679  25.875  1.00  0.00      RA0  O
ATOM   1545  NE2 GLN A 164      44.491  38.620  26.457  1.00  0.00      RA0  N
ATOM   1546 HE21 GLN A 164      44.054  37.743  26.678  1.00  0.00      RA0  H
ATOM   1547 HE22 GLN A 164      43.907  39.430  26.421  1.00  0.00      RA0  H
ATOM   1548  C   GLN A 164      49.346  35.587  24.361  1.00  0.00      RA0  C
ATOM   1549  O   GLN A 164      49.126  34.668  23.565  1.00  0.00      RA0  O
ATOM   1550  N   ARG A 165      50.458  36.308  24.315  1.00  0.00      RA0  N
ATOM   1551  H   ARG A 165      50.612  37.031  24.988  1.00  0.00      RA0  H
ATOM   1552  CA  ARG A 165      51.531  35.935  23.381  1.00  0.00      RA0  C
ATOM   1553  CB  ARG A 165      52.676  36.946  23.467  1.00  0.00      RA0  C
ATOM   1554  CG  ARG A 165      52.483  38.051  22.421  1.00  0.00      RA0  C
ATOM   1555  CD  ARG A 165      53.441  39.240  22.546  1.00  0.00      RA0  C
ATOM   1556  NE  ARG A 165      52.976  40.205  23.543  1.00  0.00      RA0  N
ATOM   1557  HE  ARG A 165      52.161  40.750  23.303  1.00  0.00      RA0  H
ATOM   1558  CZ  ARG A 165      53.610  40.341  24.745  1.00  0.00      RA0  C
ATOM   1559  NH1 ARG A 165      54.678  39.572  25.037  1.00  0.00      RA0  N
ATOM   1560 HH11 ARG A 165      55.127  39.630  25.947  1.00  0.00      RA0  H
ATOM   1561 HH12 ARG A 165      55.066  38.911  24.396  1.00  0.00      RA0  H
ATOM   1562  NH2 ARG A 165      53.153  41.244  25.633  1.00  0.00      RA0  N
ATOM   1563 HH21 ARG A 165      53.589  41.334  26.546  1.00  0.00      RA0  H
ATOM   1564 HH22 ARG A 165      52.361  41.831  25.417  1.00  0.00      RA0  H
ATOM   1565  C   ARG A 165      51.980  34.494  23.535  1.00  0.00      RA0  C
ATOM   1566  O   ARG A 165      52.159  33.776  22.545  1.00  0.00      RA0  O
ATOM   1567  N   GLN A 166      52.157  34.057  24.776  1.00  0.00      RA0  N
ATOM   1568  H   GLN A 166      52.008  34.683  25.542  1.00  0.00      RA0  H
ATOM   1569  CA  GLN A 166      52.576  32.684  25.045  1.00  0.00      RA0  C
ATOM   1570  CB  GLN A 166      52.861  32.529  26.536  1.00  0.00      RA0  C
ATOM   1571  CG  GLN A 166      53.454  31.172  26.909  1.00  0.00      RA0  C
ATOM   1572  CD  GLN A 166      53.793  31.183  28.383  1.00  0.00      RA0  C
ATOM   1573  OE1 GLN A 166      53.216  30.465  29.191  1.00  0.00      RA0  O
ATOM   1574  NE2 GLN A 166      54.769  32.054  28.695  1.00  0.00      RA0  N
ATOM   1575 HE21 GLN A 166      55.205  32.611  27.987  1.00  0.00      RA0  H
ATOM   1576 HE22 GLN A 166      55.077  32.163  29.640  1.00  0.00      RA0  H
ATOM   1577  C   GLN A 166      51.533  31.681  24.562  1.00  0.00      RA0  C
ATOM   1578  O   GLN A 166      51.876  30.670  23.956  1.00  0.00      RA0  O
ATOM   1579  N   ALA A 167      50.258  31.982  24.804  1.00  0.00      RA0  N
ATOM   1580  H   ALA A 167      50.036  32.816  25.310  1.00  0.00      RA0  H
ATOM   1581  CA  ALA A 167      49.158  31.086  24.378  1.00  0.00      RA0  C
ATOM   1582  CB  ALA A 167      47.807  31.660  24.807  1.00  0.00      RA0  C
ATOM   1583  C   ALA A 167      49.116  30.813  22.872  1.00  0.00      RA0  C
ATOM   1584  O   ALA A 167      48.801  29.685  22.428  1.00  0.00      RA0  O
ATOM   1585  N   VAL A 168      49.425  31.834  22.089  1.00  0.00      RA0  N
ATOM   1586  H   VAL A 168      49.768  32.683  22.496  1.00  0.00      RA0  H
ATOM   1587  CA  VAL A 168      49.321  31.743  20.625  1.00  0.00      RA0  C
ATOM   1588  CB  VAL A 168      48.665  33.005  20.059  1.00  0.00      RA0  C
ATOM   1589  CG1 VAL A 168      47.308  33.231  20.722  1.00  0.00      RA0  C
ATOM   1590  CG2 VAL A 168      49.573  34.230  20.187  1.00  0.00      RA0  C
ATOM   1591  C   VAL A 168      50.657  31.484  19.929  1.00  0.00      RA0  C
ATOM   1592  O   VAL A 168      50.715  31.423  18.695  1.00  0.00      RA0  O
ATOM   1593  N   GLU A 169      51.728  31.355  20.708  1.00  0.00      RA0  N
ATOM   1594  H   GLU A 169      51.651  31.323  21.704  1.00  0.00      RA0  H
ATOM   1595  CA  GLU A 169      53.048  31.167  20.125  1.00  0.00      RA0  C
ATOM   1596  CB  GLU A 169      54.147  31.191  21.188  1.00  0.00      RA0  C
ATOM   1597  CG  GLU A 169      55.536  30.974  20.579  1.00  0.00      RA0  C
ATOM   1598  CD  GLU A 169      55.739  31.927  19.415  1.00  0.00      RA0  C
ATOM   1599  OE1 GLU A 169      55.843  33.128  19.648  1.00  0.00      RA0  O
ATOM   1600  OE2 GLU A 169      55.786  31.465  18.275  1.00  0.00      RA0  O
ATOM   1601  C   GLU A 169      53.058  29.870  19.317  1.00  0.00      RA0  C
ATOM   1602  O   GLU A 169      52.779  28.805  19.838  1.00  0.00      RA0  O
ATOM   1603  N   GLY A 170      53.408  29.971  18.043  1.00  0.00      RA0  N
ATOM   1604  H   GLY A 170      53.796  30.860  17.782  1.00  0.00      RA0  H
ATOM   1605  CA  GLY A 170      53.506  28.805  17.182  1.00  0.00      RA0  C
ATOM   1606  C   GLY A 170      52.162  28.201  16.796  1.00  0.00      RA0  C
ATOM   1607  O   GLY A 170      52.104  27.085  16.275  1.00  0.00      RA0  O
ATOM   1608  N   MSE A 171      51.077  28.930  17.048  1.00  0.00      RA0  N
ATOM   1609  H   MSE A 171      51.154  29.873  17.387  1.00  0.00      RA0  H
ATOM   1610  CA  MSE A 171      49.757  28.348  16.869  1.00  0.00      RA0  C
ATOM   1611  CB  MSE A 171      48.683  29.208  17.542  1.00  0.00      RA0  C
ATOM   1612  CG  MSE A 171      47.297  28.565  17.511  1.00  0.00      RA0  C
ATOM   1613  SE  MSE A 171      46.071  29.397  18.534  1.00  0.00      RA0  S
ATOM   1614  CE  MSE A 171      46.004  30.969  17.665  1.00  0.00      RA0  C
ATOM   1615  C   MSE A 171      49.476  28.143  15.389  1.00  0.00      RA0  C
ATOM   1616  O   MSE A 171      49.657  29.058  14.559  1.00  0.00      RA0  O
ATOM   1617  N   LYS A 172      49.040  26.931  15.073  1.00  0.00      RA0  N
ATOM   1618  H   LYS A 172      48.719  26.357  15.824  1.00  0.00      RA0  H
ATOM   1619  CA  LYS A 172      48.779  26.534  13.705  1.00  0.00      RA0  C
ATOM   1620  CB  LYS A 172      48.991  25.013  13.660  1.00  0.00      RA0  C
ATOM   1621  CG  LYS A 172      50.399  24.603  14.106  1.00  0.00      RA0  C
ATOM   1622  CD  LYS A 172      51.501  25.181  13.214  1.00  0.00      RA0  C
ATOM   1623  CE  LYS A 172      52.912  24.776  13.655  1.00  0.00      RA0  C
ATOM   1624  NZ  LYS A 172      53.191  25.291  15.001  1.00  0.00      RA0  N
ATOM   1625  HZ1 LYS A 172      54.177  25.128  15.279  1.00  0.00      RA0  H
ATOM   1626  HZ2 LYS A 172      52.998  26.316  15.041  1.00  0.00      RA0  H
ATOM   1627  HZ3 LYS A 172      52.556  24.877  15.711  1.00  0.00      RA0  H
ATOM   1628  C   LYS A 172      47.375  26.970  13.306  1.00  0.00      RA0  C
ATOM   1629  O   LYS A 172      46.557  27.358  14.161  1.00  0.00      RA0  O
ATOM   1630  N   PRO A 173      47.092  26.928  12.007  1.00  0.00      RA0  N
ATOM   1631  CD  PRO A 173      48.024  26.692  10.905  1.00  0.00      RA0  C
ATOM   1632  CA  PRO A 173      45.761  27.243  11.526  1.00  0.00      RA0  C
ATOM   1633  CB  PRO A 173      45.871  27.079  10.007  1.00  0.00      RA0  C
ATOM   1634  CG  PRO A 173      47.344  27.318   9.697  1.00  0.00      RA0  C
ATOM   1635  C   PRO A 173      44.672  26.386  12.117  1.00  0.00      RA0  C
ATOM   1636  O   PRO A 173      44.882  25.207  12.420  1.00  0.00      RA0  O
ATOM   1637  N   PHE A 174      43.490  26.985  12.253  1.00  0.00      RA0  N
ATOM   1638  H   PHE A 174      43.402  27.956  12.028  1.00  0.00      RA0  H
ATOM   1639  CA  PHE A 174      42.322  26.266  12.761  1.00  0.00      RA0  C
ATOM   1640  CB  PHE A 174      41.796  25.209  11.781  1.00  0.00      RA0  C
ATOM   1641  CG  PHE A 174      40.786  25.833  10.851  1.00  0.00      RA0  C
ATOM   1642  CD1 PHE A 174      41.160  26.855   9.985  1.00  0.00      RA0  C
ATOM   1643  CD2 PHE A 174      39.474  25.378  10.865  1.00  0.00      RA0  C
ATOM   1644  CE1 PHE A 174      40.218  27.421   9.135  1.00  0.00      RA0  C
ATOM   1645  CE2 PHE A 174      38.533  25.943  10.014  1.00  0.00      RA0  C
ATOM   1646  CZ  PHE A 174      38.904  26.967   9.150  1.00  0.00      RA0  C
ATOM   1647  C   PHE A 174      42.534  25.730  14.172  1.00  0.00      RA0  C
ATOM   1648  O   PHE A 174      42.263  24.574  14.453  1.00  0.00      RA0  O
ATOM   1649  N   PHE A 175      42.978  26.638  15.037  1.00  0.00      RA0  N
ATOM   1650  H   PHE A 175      43.193  27.584  14.771  1.00  0.00      RA0  H
ATOM   1651  CA  PHE A 175      42.992  26.464  16.470  1.00  0.00      RA0  C
ATOM   1652  CB  PHE A 175      44.409  26.334  17.012  1.00  0.00      RA0  C
ATOM   1653  CG  PHE A 175      45.002  24.957  16.844  1.00  0.00      RA0  C
ATOM   1654  CD1 PHE A 175      45.705  24.629  15.691  1.00  0.00      RA0  C
ATOM   1655  CD2 PHE A 175      44.876  24.026  17.870  1.00  0.00      RA0  C
ATOM   1656  CE1 PHE A 175      46.322  23.388  15.585  1.00  0.00      RA0  C
ATOM   1657  CE2 PHE A 175      45.491  22.785  17.765  1.00  0.00      RA0  C
ATOM   1658  CZ  PHE A 175      46.235  22.477  16.632  1.00  0.00      RA0  C
ATOM   1659  C   PHE A 175      42.410  27.704  17.092  1.00  0.00      RA0  C
ATOM   1660  O   PHE A 175      42.512  28.793  16.518  1.00  0.00      RA0  O
ATOM   1661  N   GLY A 176      41.847  27.534  18.283  1.00  0.00      RA0  N
ATOM   1662  H   GLY A 176      41.795  26.633  18.719  1.00  0.00      RA0  H
ATOM   1663  CA  GLY A 176      41.388  28.641  19.101  1.00  0.00      RA0  C
ATOM   1664  C   GLY A 176      41.825  28.478  20.534  1.00  0.00      RA0  C
ATOM   1665  O   GLY A 176      41.907  27.354  21.041  1.00  0.00      RA0  O
ATOM   1666  N   VAL A 177      42.139  29.584  21.200  1.00  0.00      RA0  N
ATOM   1667  H   VAL A 177      42.168  30.476  20.742  1.00  0.00      RA0  H
ATOM   1668  CA  VAL A 177      42.519  29.532  22.587  1.00  0.00      RA0  C
ATOM   1669  CB  VAL A 177      44.043  29.344  22.681  1.00  0.00      RA0  C
ATOM   1670  CG1 VAL A 177      44.791  30.477  21.975  1.00  0.00      RA0  C
ATOM   1671  CG2 VAL A 177      44.520  29.129  24.119  1.00  0.00      RA0  C
ATOM   1672  C   VAL A 177      42.041  30.750  23.388  1.00  0.00      RA0  C
ATOM   1673  O   VAL A 177      42.105  31.891  22.928  1.00  0.00      RA0  O
ATOM   1674  N   GLN A 178      41.555  30.479  24.588  1.00  0.00      RA0  N
ATOM   1675  H   GLN A 178      41.657  29.545  24.926  1.00  0.00      RA0  H
ATOM   1676  CA  GLN A 178      41.186  31.500  25.553  1.00  0.00      RA0  C
ATOM   1677  CB  GLN A 178      40.080  30.977  26.470  1.00  0.00      RA0  C
ATOM   1678  CG  GLN A 178      39.307  32.078  27.201  1.00  0.00      RA0  C
ATOM   1679  CD  GLN A 178      38.414  32.813  26.220  1.00  0.00      RA0  C
ATOM   1680  OE1 GLN A 178      37.715  32.208  25.405  1.00  0.00      RA0  O
ATOM   1681  NE2 GLN A 178      38.474  34.151  26.355  1.00  0.00      RA0  N
ATOM   1682 HE21 GLN A 178      39.033  34.571  27.080  1.00  0.00      RA0  H
ATOM   1683 HE22 GLN A 178      37.972  34.793  25.773  1.00  0.00      RA0  H
ATOM   1684  C   GLN A 178      42.415  31.912  26.358  1.00  0.00      RA0  C
ATOM   1685  O   GLN A 178      43.094  31.076  26.975  1.00  0.00      RA0  O
ATOM   1686  N   ALA A 179      42.707  33.204  26.330  1.00  0.00      RA0  N
ATOM   1687  H   ALA A 179      42.171  33.840  25.782  1.00  0.00      RA0  H
ATOM   1688  CA  ALA A 179      43.784  33.759  27.131  1.00  0.00      RA0  C
ATOM   1689  CB  ALA A 179      44.993  34.049  26.247  1.00  0.00      RA0  C
ATOM   1690  C   ALA A 179      43.255  35.042  27.758  1.00  0.00      RA0  C
ATOM   1691  O   ALA A 179      43.239  36.105  27.120  1.00  0.00      RA0  O
ATOM   1692  N   GLY A 180      42.746  34.898  28.984  1.00  0.00      RA0  N
ATOM   1693  H   GLY A 180      42.714  33.978  29.371  1.00  0.00      RA0  H
ATOM   1694  CA  GLY A 180      42.057  35.972  29.670  1.00  0.00      RA0  C
ATOM   1695  C   GLY A 180      40.810  36.407  28.929  1.00  0.00      RA0  C
ATOM   1696  O   GLY A 180      39.985  35.568  28.546  1.00  0.00      RA0  O
ATOM   1697  N   ASP A 181      40.701  37.712  28.683  1.00  0.00      RA0  N
ATOM   1698  H   ASP A 181      41.342  38.364  29.085  1.00  0.00      RA0  H
ATOM   1699  CA  ASP A 181      39.529  38.296  28.017  1.00  0.00      RA0  C
ATOM   1700  CB  ASP A 181      39.484  39.832  28.135  1.00  0.00      RA0  C
ATOM   1701  CG  ASP A 181      38.873  40.283  29.453  1.00  0.00      RA0  C
ATOM   1702  OD1 ASP A 181      39.505  40.079  30.487  1.00  0.00      RA0  O
ATOM   1703  OD2 ASP A 181      37.787  40.872  29.445  1.00  0.00      RA0  O
ATOM   1704  C   ASP A 181      39.459  37.959  26.533  1.00  0.00      RA0  C
ATOM   1705  O   ASP A 181      38.399  38.139  25.930  1.00  0.00      RA0  O
ATOM   1706  N   LEU A 182      40.560  37.449  25.952  1.00  0.00      RA0  N
ATOM   1707  H   LEU A 182      41.332  37.133  26.503  1.00  0.00      RA0  H
ATOM   1708  CA  LEU A 182      40.642  37.233  24.509  1.00  0.00      RA0  C
ATOM   1709  CB  LEU A 182      41.921  37.832  23.921  1.00  0.00      RA0  C
ATOM   1710  CG  LEU A 182      42.087  39.342  24.107  1.00  0.00      RA0  C
ATOM   1711  CD1 LEU A 182      43.356  39.849  23.422  1.00  0.00      RA0  C
ATOM   1712  CD2 LEU A 182      40.865  40.128  23.643  1.00  0.00      RA0  C
ATOM   1713  C   LEU A 182      40.566  35.774  24.165  1.00  0.00      RA0  C
ATOM   1714  O   LEU A 182      41.315  34.957  24.688  1.00  0.00      RA0  O
ATOM   1715  N   PHE A 183      39.626  35.464  23.275  1.00  0.00      RA0  N
ATOM   1716  H   PHE A 183      39.045  36.198  22.916  1.00  0.00      RA0  H
ATOM   1717  CA  PHE A 183      39.596  34.178  22.589  1.00  0.00      RA0  C
ATOM   1718  CB  PHE A 183      38.153  33.688  22.464  1.00  0.00      RA0  C
ATOM   1719  CG  PHE A 183      38.114  32.406  21.670  1.00  0.00      RA0  C
ATOM   1720  CD1 PHE A 183      38.717  31.260  22.171  1.00  0.00      RA0  C
ATOM   1721  CD2 PHE A 183      37.471  32.374  20.438  1.00  0.00      RA0  C
ATOM   1722  CE1 PHE A 183      38.674  30.080  21.439  1.00  0.00      RA0  C
ATOM   1723  CE2 PHE A 183      37.429  31.193  19.706  1.00  0.00      RA0  C
ATOM   1724  CZ  PHE A 183      38.031  30.045  20.207  1.00  0.00      RA0  C
ATOM   1725  C   PHE A 183      40.194  34.416  21.213  1.00  0.00      RA0  C
ATOM   1726  O   PHE A 183      39.650  35.194  20.429  1.00  0.00      RA0  O
ATOM   1727  N   ILE A 184      41.337  33.787  20.943  1.00  0.00      RA0  N
ATOM   1728  H   ILE A 184      41.708  33.092  21.559  1.00  0.00      RA0  H
ATOM   1729  CA  ILE A 184      42.100  34.086  19.731  1.00  0.00      RA0  C
ATOM   1730  CB  ILE A 184      43.507  34.550  20.111  1.00  0.00      RA0  C
ATOM   1731  CG2 ILE A 184      44.306  34.968  18.877  1.00  0.00      RA0  C
ATOM   1732  CG1 ILE A 184      43.448  35.656  21.166  1.00  0.00      RA0  C
ATOM   1733  CD1 ILE A 184      44.807  35.973  21.790  1.00  0.00      RA0  C
ATOM   1734  C   ILE A 184      42.159  32.841  18.879  1.00  0.00      RA0  C
ATOM   1735  O   ILE A 184      42.575  31.784  19.353  1.00  0.00      RA0  O
ATOM   1736  N   ALA A 185      41.710  32.970  17.637  1.00  0.00      RA0  N
ATOM   1737  H   ALA A 185      41.386  33.854  17.292  1.00  0.00      RA0  H
ATOM   1738  CA  ALA A 185      41.616  31.830  16.725  1.00  0.00      RA0  C
ATOM   1739  CB  ALA A 185      40.152  31.452  16.500  1.00  0.00      RA0  C
ATOM   1740  C   ALA A 185      42.277  32.134  15.389  1.00  0.00      RA0  C
ATOM   1741  O   ALA A 185      42.167  33.234  14.874  1.00  0.00      RA0  O
ATOM   1742  N   THR A 186      42.990  31.141  14.862  1.00  0.00      RA0  N
ATOM   1743  H   THR A 186      43.054  30.256  15.330  1.00  0.00      RA0  H
ATOM   1744  CA  THR A 186      43.633  31.230  13.551  1.00  0.00      RA0  C
ATOM   1745  CB  THR A 186      44.842  30.302  13.631  1.00  0.00      RA0  C
ATOM   1746  OG1 THR A 186      44.630  29.349  14.686  1.00  0.00      RA0  O
ATOM   1747  HG1 THR A 186      45.432  28.833  14.741  1.00  0.00      RA0  H
ATOM   1748  CG2 THR A 186      46.156  31.055  13.838  1.00  0.00      RA0  C
ATOM   1749  C   THR A 186      42.669  30.774  12.458  1.00  0.00      RA0  C
ATOM   1750  O   THR A 186      42.839  29.702  11.833  1.00  0.00      RA0  O
ATOM   1751  N   THR A 187      41.649  31.616  12.254  1.00  0.00      RA0  N
ATOM   1752  H   THR A 187      41.532  32.448  12.800  1.00  0.00      RA0  H
ATOM   1753  CA  THR A 187      40.588  31.408  11.282  1.00  0.00      RA0  C
ATOM   1754  CB  THR A 187      39.372  31.018  12.112  1.00  0.00      RA0  C
ATOM   1755  OG1 THR A 187      39.413  31.750  13.342  1.00  0.00      RA0  O
ATOM   1756  HG1 THR A 187      38.840  32.503  13.177  1.00  0.00      RA0  H
ATOM   1757  CG2 THR A 187      39.328  29.516  12.409  1.00  0.00      RA0  C
ATOM   1758  C   THR A 187      40.383  32.686  10.472  1.00  0.00      RA0  C
ATOM   1759  O   THR A 187      40.945  33.751  10.779  1.00  0.00      RA0  O
ATOM   1760  N   GLY A 188      39.570  32.584   9.423  1.00  0.00      RA0  N
ATOM   1761  H   GLY A 188      39.059  31.763   9.164  1.00  0.00      RA0  H
ATOM   1762  CA  GLY A 188      39.319  33.722   8.585  1.00  0.00      RA0  C
ATOM   1763  C   GLY A 188      38.484  33.350   7.377  1.00  0.00      RA0  C
ATOM   1764  O   GLY A 188      38.259  32.169   7.109  1.00  0.00      RA0  O
ATOM   1765  N   TYR A 189      38.034  34.376   6.693  1.00  0.00      RA0  N
ATOM   1766  H   TYR A 189      38.349  35.282   6.988  1.00  0.00      RA0  H
ATOM   1767  CA  TYR A 189      37.176  34.275   5.523  1.00  0.00      RA0  C
ATOM   1768  CB  TYR A 189      35.847  34.864   5.998  1.00  0.00      RA0  C
ATOM   1769  CG  TYR A 189      34.633  34.625   5.130  1.00  0.00      RA0  C
ATOM   1770  CD1 TYR A 189      34.351  33.382   4.573  1.00  0.00      RA0  C
ATOM   1771  CE1 TYR A 189      33.174  33.197   3.851  1.00  0.00      RA0  C
ATOM   1772  CD2 TYR A 189      33.747  35.677   4.939  1.00  0.00      RA0  C
ATOM   1773  CE2 TYR A 189      32.572  35.498   4.225  1.00  0.00      RA0  C
ATOM   1774  CZ  TYR A 189      32.288  34.257   3.676  1.00  0.00      RA0  C
ATOM   1775  OH  TYR A 189      31.130  34.098   2.946  1.00  0.00      RA0  O
ATOM   1776  HH  TYR A 189      30.759  34.944   2.726  1.00  0.00      RA0  H
ATOM   1777  C   TYR A 189      37.773  35.015   4.324  1.00  0.00      RA0  C
ATOM   1778  O   TYR A 189      37.037  35.478   3.454  1.00  0.00      RA0  O
ATOM   1779  N   THR A 190      39.113  35.092   4.246  1.00  0.00      RA0  N
ATOM   1780  H   THR A 190      39.683  34.685   4.957  1.00  0.00      RA0  H
ATOM   1781  CA  THR A 190      39.760  35.962   3.272  1.00  0.00      RA0  C
ATOM   1782  CB  THR A 190      40.388  36.952   4.210  1.00  0.00      RA0  C
ATOM   1783  OG1 THR A 190      40.637  36.206   5.409  1.00  0.00      RA0  O
ATOM   1784  HG1 THR A 190      40.415  36.772   6.144  1.00  0.00      RA0  H
ATOM   1785  CG2 THR A 190      39.462  38.127   4.528  1.00  0.00      RA0  C
ATOM   1786  C   THR A 190      40.745  35.308   2.321  1.00  0.00      RA0  C
ATOM   1787  O   THR A 190      41.059  35.900   1.287  1.00  0.00      RA0  O
ATOM   1788  N   GLY A 191      41.231  34.122   2.655  1.00  0.00      RA0  N
ATOM   1789  H   GLY A 191      40.938  33.716   3.519  1.00  0.00      RA0  H
ATOM   1790  CA  GLY A 191      42.315  33.493   1.897  1.00  0.00      RA0  C
ATOM   1791  C   GLY A 191      43.697  33.959   2.369  1.00  0.00      RA0  C
ATOM   1792  O   GLY A 191      44.704  33.636   1.746  1.00  0.00      RA0  O
ATOM   1793  N   GLU A 192      43.716  34.765   3.436  1.00  0.00      RA0  N
ATOM   1794  H   GLU A 192      42.899  34.946   3.982  1.00  0.00      RA0  H
ATOM   1795  CA  GLU A 192      44.948  35.243   4.050  1.00  0.00      RA0  C
ATOM   1796  CB  GLU A 192      44.965  36.771   4.089  1.00  0.00      RA0  C
ATOM   1797  CG  GLU A 192      44.685  37.393   2.719  1.00  0.00      RA0  C
ATOM   1798  CD  GLU A 192      45.621  36.783   1.698  1.00  0.00      RA0  C
ATOM   1799  OE1 GLU A 192      46.802  36.643   1.995  1.00  0.00      RA0  O
ATOM   1800  OE2 GLU A 192      45.164  36.417   0.616  1.00  0.00      RA0  O
ATOM   1801  C   GLU A 192      45.079  34.658   5.443  1.00  0.00      RA0  C
ATOM   1802  O   GLU A 192      44.120  34.139   6.001  1.00  0.00      RA0  O
ATOM   1803  N   ALA A 193      46.273  34.795   6.018  1.00  0.00      RA0  N
ATOM   1804  H   ALA A 193      46.952  35.326   5.514  1.00  0.00      RA0  H
ATOM   1805  CA  ALA A 193      46.501  34.558   7.441  1.00  0.00      RA0  C
ATOM   1806  CB  ALA A 193      47.996  34.587   7.762  1.00  0.00      RA0  C
ATOM   1807  C   ALA A 193      45.797  35.615   8.278  1.00  0.00      RA0  C
ATOM   1808  O   ALA A 193      45.417  36.662   7.786  1.00  0.00      RA0  O
ATOM   1809  N   GLY A 194      45.619  35.310   9.551  1.00  0.00      RA0  N
ATOM   1810  H   GLY A 194      45.857  34.424   9.951  1.00  0.00      RA0  H
ATOM   1811  CA  GLY A 194      44.989  36.252  10.455  1.00  0.00      RA0  C
ATOM   1812  C   GLY A 194      44.460  35.601  11.697  1.00  0.00      RA0  C
ATOM   1813  O   GLY A 194      44.756  34.437  11.964  1.00  0.00      RA0  O
ATOM   1814  N   TYR A 195      43.694  36.388  12.467  1.00  0.00      RA0  N
ATOM   1815  H   TYR A 195      43.416  37.303  12.174  1.00  0.00      RA0  H
ATOM   1816  CA  TYR A 195      43.018  35.893  13.639  1.00  0.00      RA0  C
ATOM   1817  CB  TYR A 195      43.584  36.522  14.913  1.00  0.00      RA0  C
ATOM   1818  CG  TYR A 195      44.940  35.979  15.285  1.00  0.00      RA0  C
ATOM   1819  CD1 TYR A 195      45.222  34.630  15.122  1.00  0.00      RA0  C
ATOM   1820  CE1 TYR A 195      46.458  34.134  15.514  1.00  0.00      RA0  C
ATOM   1821  CD2 TYR A 195      45.896  36.832  15.825  1.00  0.00      RA0  C
ATOM   1822  CE2 TYR A 195      47.130  36.333  16.223  1.00  0.00      RA0  C
ATOM   1823  CZ  TYR A 195      47.410  34.982  16.064  1.00  0.00      RA0  C
ATOM   1824  OH  TYR A 195      48.633  34.472  16.444  1.00  0.00      RA0  O
ATOM   1825  HH  TYR A 195      49.122  35.112  16.945  1.00  0.00      RA0  H
ATOM   1826  C   TYR A 195      41.549  36.328  13.574  1.00  0.00      RA0  C
ATOM   1827  O   TYR A 195      41.222  37.317  12.900  1.00  0.00      RA0  O
ATOM   1828  N   GLU A 196      40.713  35.591  14.292  1.00  0.00      RA0  N
ATOM   1829  H   GLU A 196      41.031  34.741  14.714  1.00  0.00      RA0  H
ATOM   1830  CA  GLU A 196      39.442  36.110  14.790  1.00  0.00      RA0  C
ATOM   1831  CB  GLU A 196      38.279  35.342  14.117  1.00  0.00      RA0  C
ATOM   1832  CG  GLU A 196      38.326  35.685  12.608  1.00  0.00      RA0  C
ATOM   1833  CD  GLU A 196      37.322  34.966  11.713  1.00  0.00      RA0  C
ATOM   1834  OE1 GLU A 196      37.293  33.738  11.755  1.00  0.00      RA0  O
ATOM   1835  OE2 GLU A 196      36.624  35.629  10.924  1.00  0.00      RA0  O
ATOM   1836  C   GLU A 196      39.548  36.155  16.312  1.00  0.00      RA0  C
ATOM   1837  O   GLU A 196      40.030  35.204  16.966  1.00  0.00      RA0  O
ATOM   1838  N   ILE A 197      39.134  37.269  16.880  1.00  0.00      RA0  N
ATOM   1839  H   ILE A 197      38.681  37.980  16.344  1.00  0.00      RA0  H
ATOM   1840  CA  ILE A 197      39.331  37.519  18.301  1.00  0.00      RA0  C
ATOM   1841  CB  ILE A 197      40.350  38.637  18.534  1.00  0.00      RA0  C
ATOM   1842  CG2 ILE A 197      40.529  38.890  20.030  1.00  0.00      RA0  C
ATOM   1843  CG1 ILE A 197      41.684  38.321  17.852  1.00  0.00      RA0  C
ATOM   1844  CD1 ILE A 197      42.716  39.440  17.990  1.00  0.00      RA0  C
ATOM   1845  C   ILE A 197      37.992  37.864  18.938  1.00  0.00      RA0  C
ATOM   1846  O   ILE A 197      37.379  38.861  18.577  1.00  0.00      RA0  O
ATOM   1847  N   ALA A 198      37.529  37.025  19.869  1.00  0.00      RA0  N
ATOM   1848  H   ALA A 198      38.120  36.286  20.192  1.00  0.00      RA0  H
ATOM   1849  CA  ALA A 198      36.277  37.299  20.579  1.00  0.00      RA0  C
ATOM   1850  CB  ALA A 198      35.433  36.031  20.700  1.00  0.00      RA0  C
ATOM   1851  C   ALA A 198      36.610  37.807  21.973  1.00  0.00      RA0  C
ATOM   1852  O   ALA A 198      37.544  37.323  22.614  1.00  0.00      RA0  O
ATOM   1853  N   LEU A 199      35.836  38.781  22.442  1.00  0.00      RA0  N
ATOM   1854  H   LEU A 199      35.048  39.132  21.924  1.00  0.00      RA0  H
ATOM   1855  CA  LEU A 199      36.077  39.382  23.745  1.00  0.00      RA0  C
ATOM   1856  CB  LEU A 199      37.195  40.430  23.560  1.00  0.00      RA0  C
ATOM   1857  CG  LEU A 199      36.852  41.721  22.796  1.00  0.00      RA0  C
ATOM   1858  CD1 LEU A 199      37.929  42.764  23.056  1.00  0.00      RA0  C
ATOM   1859  CD2 LEU A 199      36.650  41.561  21.284  1.00  0.00      RA0  C
ATOM   1860  C   LEU A 199      34.791  40.024  24.251  1.00  0.00      RA0  C
ATOM   1861  O   LEU A 199      33.848  40.211  23.482  1.00  0.00      RA0  O
ATOM   1862  N   PRO A 200      34.731  40.356  25.543  1.00  0.00      RA0  N
ATOM   1863  CD  PRO A 200      35.724  40.067  26.574  1.00  0.00      RA0  C
ATOM   1864  CA  PRO A 200      33.512  40.955  26.107  1.00  0.00      RA0  C
ATOM   1865  CB  PRO A 200      33.860  41.101  27.585  1.00  0.00      RA0  C
ATOM   1866  CG  PRO A 200      34.917  40.038  27.860  1.00  0.00      RA0  C
ATOM   1867  C   PRO A 200      33.071  42.178  25.358  1.00  0.00      RA0  C
ATOM   1868  O   PRO A 200      33.899  42.999  24.964  1.00  0.00      RA0  O
ATOM   1869  N   ASN A 201      31.760  42.311  25.160  1.00  0.00      RA0  N
ATOM   1870  H   ASN A 201      31.178  41.542  25.430  1.00  0.00      RA0  H
ATOM   1871  CA  ASN A 201      31.212  43.471  24.462  1.00  0.00      RA0  C
ATOM   1872  CB  ASN A 201      29.684  43.512  24.631  1.00  0.00      RA0  C
ATOM   1873  CG  ASN A 201      28.997  42.443  23.807  1.00  0.00      RA0  C
ATOM   1874  OD1 ASN A 201      29.464  42.068  22.742  1.00  0.00      RA0  O
ATOM   1875  ND2 ASN A 201      27.859  41.975  24.344  1.00  0.00      RA0  N
ATOM   1876 HD21 ASN A 201      27.505  42.296  25.219  1.00  0.00      RA0  H
ATOM   1877 HD22 ASN A 201      27.324  41.255  23.889  1.00  0.00      RA0  H
ATOM   1878  C   ASN A 201      31.800  44.788  24.983  1.00  0.00      RA0  C
ATOM   1879  O   ASN A 201      32.125  45.698  24.208  1.00  0.00      RA0  O
ATOM   1880  N   GLU A 202      31.935  44.870  26.299  1.00  0.00      RA0  N
ATOM   1881  H   GLU A 202      31.879  44.052  26.872  1.00  0.00      RA0  H
ATOM   1882  CA  GLU A 202      32.386  46.099  26.965  1.00  0.00      RA0  C
ATOM   1883  CB  GLU A 202      31.952  46.079  28.445  1.00  0.00      RA0  C
ATOM   1884  CG  GLU A 202      33.022  45.920  29.541  1.00  0.00      RA0  C
ATOM   1885  CD  GLU A 202      33.584  44.514  29.623  1.00  0.00      RA0  C
ATOM   1886  OE1 GLU A 202      33.814  43.900  28.595  1.00  0.00      RA0  O
ATOM   1887  OE2 GLU A 202      33.855  44.029  30.719  1.00  0.00      RA0  O
ATOM   1888  C   GLU A 202      33.868  46.439  26.747  1.00  0.00      RA0  C
ATOM   1889  O   GLU A 202      34.297  47.572  27.036  1.00  0.00      RA0  O
ATOM   1890  N   LYS A 203      34.639  45.457  26.281  1.00  0.00      RA0  N
ATOM   1891  H   LYS A 203      34.227  44.559  26.127  1.00  0.00      RA0  H
ATOM   1892  CA  LYS A 203      36.055  45.639  25.902  1.00  0.00      RA0  C
ATOM   1893  CB  LYS A 203      36.940  44.421  26.192  1.00  0.00      RA0  C
ATOM   1894  CG  LYS A 203      36.924  43.797  27.578  1.00  0.00      RA0  C
ATOM   1895  CD  LYS A 203      37.172  44.760  28.730  1.00  0.00      RA0  C
ATOM   1896  CE  LYS A 203      37.132  43.986  30.041  1.00  0.00      RA0  C
ATOM   1897  NZ  LYS A 203      36.063  42.986  29.966  1.00  0.00      RA0  N
ATOM   1898  HZ1 LYS A 203      36.460  42.042  29.766  1.00  0.00      RA0  H
ATOM   1899  HZ2 LYS A 203      35.502  42.990  30.839  1.00  0.00      RA0  H
ATOM   1900  HZ3 LYS A 203      35.339  43.255  29.266  1.00  0.00      RA0  H
ATOM   1901  C   LYS A 203      36.285  45.904  24.414  1.00  0.00      RA0  C
ATOM   1902  O   LYS A 203      37.393  46.235  23.996  1.00  0.00      RA0  O
ATOM   1903  N   ALA A 204      35.250  45.707  23.604  1.00  0.00      RA0  N
ATOM   1904  H   ALA A 204      34.350  45.512  23.999  1.00  0.00      RA0  H
ATOM   1905  CA  ALA A 204      35.403  45.662  22.157  1.00  0.00      RA0  C
ATOM   1906  CB  ALA A 204      34.088  45.253  21.495  1.00  0.00      RA0  C
ATOM   1907  C   ALA A 204      35.881  46.979  21.553  1.00  0.00      RA0  C
ATOM   1908  O   ALA A 204      36.794  46.997  20.704  1.00  0.00      RA0  O
ATOM   1909  N   ALA A 205      35.277  48.078  21.979  1.00  0.00      RA0  N
ATOM   1910  H   ALA A 205      34.668  48.022  22.770  1.00  0.00      RA0  H
ATOM   1911  CA  ALA A 205      35.531  49.388  21.340  1.00  0.00      RA0  C
ATOM   1912  CB  ALA A 205      34.615  50.462  21.930  1.00  0.00      RA0  C
ATOM   1913  C   ALA A 205      36.972  49.794  21.545  1.00  0.00      RA0  C
ATOM   1914  O   ALA A 205      37.616  50.274  20.637  1.00  0.00      RA0  O
ATOM   1915  N   ASP A 206      37.483  49.586  22.747  1.00  0.00      RA0  N
ATOM   1916  H   ASP A 206      36.940  49.275  23.532  1.00  0.00      RA0  H
ATOM   1917  CA  ASP A 206      38.866  49.965  23.032  1.00  0.00      RA0  C
ATOM   1918  CB  ASP A 206      39.159  49.812  24.523  1.00  0.00      RA0  C
ATOM   1919  CG  ASP A 206      38.021  50.389  25.337  1.00  0.00      RA0  C
ATOM   1920  OD1 ASP A 206      38.136  51.526  25.786  1.00  0.00      RA0  O
ATOM   1921  OD2 ASP A 206      37.022  49.695  25.519  1.00  0.00      RA0  O
ATOM   1922  C   ASP A 206      39.848  49.089  22.256  1.00  0.00      RA0  C
ATOM   1923  O   ASP A 206      40.889  49.562  21.834  1.00  0.00      RA0  O
ATOM   1924  N   PHE A 207      39.524  47.812  22.099  1.00  0.00      RA0  N
ATOM   1925  H   PHE A 207      38.659  47.489  22.490  1.00  0.00      RA0  H
ATOM   1926  CA  PHE A 207      40.396  46.894  21.394  1.00  0.00      RA0  C
ATOM   1927  CB  PHE A 207      39.935  45.459  21.619  1.00  0.00      RA0  C
ATOM   1928  CG  PHE A 207      40.925  44.489  21.023  1.00  0.00      RA0  C
ATOM   1929  CD1 PHE A 207      42.281  44.620  21.299  1.00  0.00      RA0  C
ATOM   1930  CD2 PHE A 207      40.477  43.457  20.207  1.00  0.00      RA0  C
ATOM   1931  CE1 PHE A 207      43.189  43.714  20.762  1.00  0.00      RA0  C
ATOM   1932  CE2 PHE A 207      41.385  42.553  19.671  1.00  0.00      RA0  C
ATOM   1933  CZ  PHE A 207      42.741  42.680  19.950  1.00  0.00      RA0  C
ATOM   1934  C   PHE A 207      40.414  47.237  19.906  1.00  0.00      RA0  C
ATOM   1935  O   PHE A 207      41.479  47.299  19.293  1.00  0.00      RA0  O
ATOM   1936  N   TRP A 208      39.238  47.512  19.343  1.00  0.00      RA0  N
ATOM   1937  H   TRP A 208      38.415  47.436  19.906  1.00  0.00      RA0  H
ATOM   1938  CA  TRP A 208      39.124  48.045  17.980  1.00  0.00      RA0  C
ATOM   1939  CB  TRP A 208      37.653  48.363  17.689  1.00  0.00      RA0  C
ATOM   1940  CG  TRP A 208      37.426  48.888  16.287  1.00  0.00      RA0  C
ATOM   1941  CD2 TRP A 208      37.069  48.145  15.102  1.00  0.00      RA0  C
ATOM   1942  CE2 TRP A 208      36.916  49.072  14.044  1.00  0.00      RA0  C
ATOM   1943  CE3 TRP A 208      36.864  46.791  14.864  1.00  0.00      RA0  C
ATOM   1944  CD1 TRP A 208      37.474  50.227  15.870  1.00  0.00      RA0  C
ATOM   1945  NE1 TRP A 208      37.174  50.343  14.549  1.00  0.00      RA0  N
ATOM   1946  HE1 TRP A 208      37.131  51.184  14.046  1.00  0.00      RA0  H
ATOM   1947  CZ2 TRP A 208      36.562  48.617  12.779  1.00  0.00      RA0  C
ATOM   1948  CZ3 TRP A 208      36.510  46.351  13.594  1.00  0.00      RA0  C
ATOM   1949  CH2 TRP A 208      36.358  47.260  12.554  1.00  0.00      RA0  C
ATOM   1950  C   TRP A 208      40.012  49.281  17.774  1.00  0.00      RA0  C
ATOM   1951  O   TRP A 208      40.789  49.361  16.814  1.00  0.00      RA0  O
ATOM   1952  N   ARG A 209      39.881  50.268  18.660  1.00  0.00      RA0  N
ATOM   1953  H   ARG A 209      39.240  50.173  19.426  1.00  0.00      RA0  H
ATOM   1954  CA  ARG A 209      40.678  51.485  18.541  1.00  0.00      RA0  C
ATOM   1955  CB  ARG A 209      40.390  52.359  19.759  1.00  0.00      RA0  C
ATOM   1956  CG  ARG A 209      39.204  53.299  19.622  1.00  0.00      RA0  C
ATOM   1957  CD  ARG A 209      39.674  54.731  19.361  1.00  0.00      RA0  C
ATOM   1958  NE  ARG A 209      40.767  54.774  18.390  1.00  0.00      RA0  N
ATOM   1959  HE  ARG A 209      41.722  54.803  18.738  1.00  0.00      RA0  H
ATOM   1960  CZ  ARG A 209      40.516  54.730  17.051  1.00  0.00      RA0  C
ATOM   1961  NH1 ARG A 209      39.248  54.612  16.588  1.00  0.00      RA0  N
ATOM   1962 HH11 ARG A 209      39.012  54.617  15.616  1.00  0.00      RA0  H
ATOM   1963 HH12 ARG A 209      38.457  54.491  17.210  1.00  0.00      RA0  H
ATOM   1964  NH2 ARG A 209      41.562  54.800  16.210  1.00  0.00      RA0  N
ATOM   1965 HH21 ARG A 209      41.505  54.793  15.213  1.00  0.00      RA0  H
ATOM   1966 HH22 ARG A 209      42.493  54.859  16.610  1.00  0.00      RA0  H
ATOM   1967  C   ARG A 209      42.182  51.183  18.623  1.00  0.00      RA0  C
ATOM   1968  O   ARG A 209      42.974  51.759  17.883  1.00  0.00      RA0  O
ATOM   1969  N   ALA A 210      42.564  50.281  19.527  1.00  0.00      RA0  N
ATOM   1970  H   ALA A 210      41.894  49.879  20.154  1.00  0.00      RA0  H
ATOM   1971  CA  ALA A 210      43.973  49.900  19.650  1.00  0.00      RA0  C
ATOM   1972  CB  ALA A 210      44.159  48.927  20.814  1.00  0.00      RA0  C
ATOM   1973  C   ALA A 210      44.485  49.255  18.351  1.00  0.00      RA0  C
ATOM   1974  O   ALA A 210      45.640  49.465  17.961  1.00  0.00      RA0  O
ATOM   1975  N   LEU A 211      43.615  48.486  17.688  1.00  0.00      RA0  N
ATOM   1976  H   LEU A 211      42.695  48.362  18.064  1.00  0.00      RA0  H
ATOM   1977  CA  LEU A 211      43.980  47.816  16.445  1.00  0.00      RA0  C
ATOM   1978  CB  LEU A 211      42.893  46.823  16.035  1.00  0.00      RA0  C
ATOM   1979  CG  LEU A 211      42.904  45.480  16.760  1.00  0.00      RA0  C
ATOM   1980  CD1 LEU A 211      41.539  44.798  16.690  1.00  0.00      RA0  C
ATOM   1981  CD2 LEU A 211      44.010  44.566  16.231  1.00  0.00      RA0  C
ATOM   1982  C   LEU A 211      44.160  48.818  15.300  1.00  0.00      RA0  C
ATOM   1983  O   LEU A 211      45.096  48.693  14.533  1.00  0.00      RA0  O
ATOM   1984  N   VAL A 212      43.303  49.829  15.232  1.00  0.00      RA0  N
ATOM   1985  H   VAL A 212      42.563  49.856  15.908  1.00  0.00      RA0  H
ATOM   1986  CA  VAL A 212      43.474  50.924  14.281  1.00  0.00      RA0  C
ATOM   1987  CB  VAL A 212      42.411  52.016  14.434  1.00  0.00      RA0  C
ATOM   1988  CG1 VAL A 212      42.627  53.101  13.378  1.00  0.00      RA0  C
ATOM   1989  CG2 VAL A 212      40.984  51.476  14.385  1.00  0.00      RA0  C
ATOM   1990  C   VAL A 212      44.844  51.543  14.477  1.00  0.00      RA0  C
ATOM   1991  O   VAL A 212      45.622  51.698  13.519  1.00  0.00      RA0  O
ATOM   1992  N   GLU A 213      45.154  51.866  15.726  1.00  0.00      RA0  N
ATOM   1993  H   GLU A 213      44.507  51.738  16.484  1.00  0.00      RA0  H
ATOM   1994  CA  GLU A 213      46.448  52.480  16.040  1.00  0.00      RA0  C
ATOM   1995  CB  GLU A 213      46.495  52.957  17.502  1.00  0.00      RA0  C
ATOM   1996  CG  GLU A 213      45.989  54.397  17.728  1.00  0.00      RA0  C
ATOM   1997  CD  GLU A 213      44.564  54.475  18.262  1.00  0.00      RA0  C
ATOM   1998  OE1 GLU A 213      43.764  55.227  17.708  1.00  0.00      RA0  O
ATOM   1999  OE2 GLU A 213      44.256  53.831  19.259  1.00  0.00      RA0  O
ATOM   2000  C   GLU A 213      47.628  51.559  15.686  1.00  0.00      RA0  C
ATOM   2001  O   GLU A 213      48.710  52.037  15.319  1.00  0.00      RA0  O
ATOM   2002  N   ALA A 214      47.415  50.247  15.776  1.00  0.00      RA0  N
ATOM   2003  H   ALA A 214      46.538  49.932  16.142  1.00  0.00      RA0  H
ATOM   2004  CA  ALA A 214      48.424  49.241  15.402  1.00  0.00      RA0  C
ATOM   2005  CB  ALA A 214      48.064  47.868  15.978  1.00  0.00      RA0  C
ATOM   2006  C   ALA A 214      48.627  49.103  13.890  1.00  0.00      RA0  C
ATOM   2007  O   ALA A 214      49.448  48.297  13.454  1.00  0.00      RA0  O
ATOM   2008  N   GLY A 215      47.862  49.854  13.101  1.00  0.00      RA0  N
ATOM   2009  H   GLY A 215      47.133  50.412  13.501  1.00  0.00      RA0  H
ATOM   2010  CA  GLY A 215      48.031  49.877  11.666  1.00  0.00      RA0  C
ATOM   2011  C   GLY A 215      47.119  48.898  10.949  1.00  0.00      RA0  C
ATOM   2012  O   GLY A 215      47.398  48.508   9.817  1.00  0.00      RA0  O
ATOM   2013  N   VAL A 216      46.016  48.507  11.586  1.00  0.00      RA0  N
ATOM   2014  H   VAL A 216      45.763  48.902  12.474  1.00  0.00      RA0  H
ATOM   2015  CA  VAL A 216      45.030  47.614  10.938  1.00  0.00      RA0  C
ATOM   2016  CB  VAL A 216      44.544  46.567  11.936  1.00  0.00      RA0  C
ATOM   2017  CG1 VAL A 216      43.723  45.499  11.227  1.00  0.00      RA0  C
ATOM   2018  CG2 VAL A 216      45.713  45.948  12.702  1.00  0.00      RA0  C
ATOM   2019  C   VAL A 216      43.867  48.464  10.407  1.00  0.00      RA0  C
ATOM   2020  O   VAL A 216      43.235  49.198  11.162  1.00  0.00      RA0  O
ATOM   2021  N   LYS A 217      43.595  48.357   9.112  1.00  0.00      RA0  N
ATOM   2022  H   LYS A 217      44.061  47.651   8.571  1.00  0.00      RA0  H
ATOM   2023  CA  LYS A 217      42.593  49.191   8.446  1.00  0.00      RA0  C
ATOM   2024  CB  LYS A 217      42.903  49.306   6.939  1.00  0.00      RA0  C
ATOM   2025  CG  LYS A 217      41.790  49.867   6.022  1.00  0.00      RA0  C
ATOM   2026  CD  LYS A 217      41.486  51.367   6.167  1.00  0.00      RA0  C
ATOM   2027  CE  LYS A 217      40.480  51.943   5.150  1.00  0.00      RA0  C
ATOM   2028  NZ  LYS A 217      39.105  51.465   5.364  1.00  0.00      RA0  N
ATOM   2029  HZ1 LYS A 217      38.487  51.678   4.549  1.00  0.00      RA0  H
ATOM   2030  HZ2 LYS A 217      39.063  50.429   5.464  1.00  0.00      RA0  H
ATOM   2031  HZ3 LYS A 217      38.660  51.859   6.209  1.00  0.00      RA0  H
ATOM   2032  C   LYS A 217      41.187  48.640   8.645  1.00  0.00      RA0  C
ATOM   2033  O   LYS A 217      40.949  47.459   8.367  1.00  0.00      RA0  O
ATOM   2034  N   PRO A 218      40.240  49.470   9.110  1.00  0.00      RA0  N
ATOM   2035  CD  PRO A 218      40.441  50.784   9.708  1.00  0.00      RA0  C
ATOM   2036  CA  PRO A 218      38.845  49.048   9.072  1.00  0.00      RA0  C
ATOM   2037  CB  PRO A 218      38.125  50.266   9.661  1.00  0.00      RA0  C
ATOM   2038  CG  PRO A 218      39.164  51.004  10.504  1.00  0.00      RA0  C
ATOM   2039  C   PRO A 218      38.347  48.677   7.649  1.00  0.00      RA0  C
ATOM   2040  O   PRO A 218      38.499  49.440   6.697  1.00  0.00      RA0  O
ATOM   2041  N   CYS A 219      37.719  47.510   7.563  1.00  0.00      RA0  N
ATOM   2042  H   CYS A 219      37.573  46.915   8.358  1.00  0.00      RA0  H
ATOM   2043  CA  CYS A 219      37.224  46.966   6.307  1.00  0.00      RA0  C
ATOM   2044  CB  CYS A 219      38.160  45.849   5.859  1.00  0.00      RA0  C
ATOM   2045  SG  CYS A 219      39.875  46.410   5.711  1.00  0.00      RA0  S
ATOM   2046  C   CYS A 219      35.773  46.522   6.465  1.00  0.00      RA0  C
ATOM   2047  O   CYS A 219      35.413  45.922   7.468  1.00  0.00      RA0  O
ATOM   2048  N   GLY A 220      34.983  46.773   5.422  1.00  0.00      RA0  N
ATOM   2049  H   GLY A 220      35.389  47.223   4.621  1.00  0.00      RA0  H
ATOM   2050  CA  GLY A 220      33.552  46.565   5.440  1.00  0.00      RA0  C
ATOM   2051  C   GLY A 220      33.083  45.327   4.699  1.00  0.00      RA0  C
ATOM   2052  O   GLY A 220      33.852  44.474   4.286  1.00  0.00      RA0  O
ATOM   2053  N   LEU A 221      31.771  45.231   4.564  1.00  0.00      RA0  N
ATOM   2054  H   LEU A 221      31.208  45.978   4.922  1.00  0.00      RA0  H
ATOM   2055  CA  LEU A 221      31.127  44.069   3.968  1.00  0.00      RA0  C
ATOM   2056  CB  LEU A 221      29.614  44.154   4.136  1.00  0.00      RA0  C
ATOM   2057  CG  LEU A 221      29.166  44.269   5.590  1.00  0.00      RA0  C
ATOM   2058  CD1 LEU A 221      27.680  44.607   5.673  1.00  0.00      RA0  C
ATOM   2059  CD2 LEU A 221      29.534  43.035   6.415  1.00  0.00      RA0  C
ATOM   2060  C   LEU A 221      31.454  43.911   2.501  1.00  0.00      RA0  C
ATOM   2061  O   LEU A 221      31.499  42.783   1.981  1.00  0.00      RA0  O
ATOM   2062  N   GLY A 222      31.651  45.020   1.799  1.00  0.00      RA0  N
ATOM   2063  H   GLY A 222      31.620  45.915   2.246  1.00  0.00      RA0  H
ATOM   2064  CA  GLY A 222      31.971  44.962   0.369  1.00  0.00      RA0  C
ATOM   2065  C   GLY A 222      33.273  44.205   0.122  1.00  0.00      RA0  C
ATOM   2066  O   GLY A 222      33.332  43.260  -0.639  1.00  0.00      RA0  O
ATOM   2067  N   ALA A 223      34.314  44.594   0.835  1.00  0.00      RA0  N
ATOM   2068  H   ALA A 223      34.191  45.351   1.473  1.00  0.00      RA0  H
ATOM   2069  CA  ALA A 223      35.586  43.875   0.781  1.00  0.00      RA0  C
ATOM   2070  CB  ALA A 223      36.656  44.639   1.559  1.00  0.00      RA0  C
ATOM   2071  C   ALA A 223      35.477  42.455   1.366  1.00  0.00      RA0  C
ATOM   2072  O   ALA A 223      36.089  41.507   0.856  1.00  0.00      RA0  O
ATOM   2073  N   ARG A 224      34.691  42.279   2.425  1.00  0.00      RA0  N
ATOM   2074  H   ARG A 224      34.226  43.064   2.838  1.00  0.00      RA0  H
ATOM   2075  CA  ARG A 224      34.478  40.940   2.972  1.00  0.00      RA0  C
ATOM   2076  CB  ARG A 224      33.690  40.818   4.300  1.00  0.00      RA0  C
ATOM   2077  CG  ARG A 224      33.919  39.447   5.002  1.00  0.00      RA0  C
ATOM   2078  CD  ARG A 224      33.877  39.439   6.553  1.00  0.00      RA0  C
ATOM   2079  NE  ARG A 224      33.884  38.090   7.164  1.00  0.00      RA0  N
ATOM   2080  HE  ARG A 224      33.102  37.511   6.908  1.00  0.00      RA0  H
ATOM   2081  CZ  ARG A 224      34.827  37.710   8.104  1.00  0.00      RA0  C
ATOM   2082  NH1 ARG A 224      35.875  38.522   8.340  1.00  0.00      RA0  N
ATOM   2083 HH11 ARG A 224      36.580  38.264   9.009  1.00  0.00      RA0  H
ATOM   2084 HH12 ARG A 224      35.987  39.397   7.864  1.00  0.00      RA0  H
ATOM   2085  NH2 ARG A 224      34.720  36.543   8.799  1.00  0.00      RA0  N
ATOM   2086 HH21 ARG A 224      35.395  36.245   9.505  1.00  0.00      RA0  H
ATOM   2087 HH22 ARG A 224      33.960  35.902   8.665  1.00  0.00      RA0  H
ATOM   2088  C   ARG A 224      34.041  40.003   1.827  1.00  0.00      RA0  C
ATOM   2089  O   ARG A 224      34.525  38.876   1.697  1.00  0.00      RA0  O
ATOM   2090  N   ASP A 225      33.130  40.476   0.983  1.00  0.00      RA0  N
ATOM   2091  H   ASP A 225      32.744  41.396   1.082  1.00  0.00      RA0  H
ATOM   2092  CA  ASP A 225      32.631  39.627  -0.077  1.00  0.00      RA0  C
ATOM   2093  CB  ASP A 225      31.209  39.873  -0.591  1.00  0.00      RA0  C
ATOM   2094  CG  ASP A 225      30.603  38.490  -0.850  1.00  0.00      RA0  C
ATOM   2095  OD1 ASP A 225      30.248  37.814   0.111  1.00  0.00      RA0  O
ATOM   2096  OD2 ASP A 225      30.515  38.045  -1.995  1.00  0.00      RA0  O
ATOM   2097  C   ASP A 225      33.641  39.385  -1.205  1.00  0.00      RA0  C
ATOM   2098  O   ASP A 225      33.788  38.242  -1.635  1.00  0.00      RA0  O
ATOM   2099  N   THR A 226      34.304  40.433  -1.695  1.00  0.00      RA0  N
ATOM   2100  H   THR A 226      34.195  41.326  -1.260  1.00  0.00      RA0  H
ATOM   2101  CA  THR A 226      35.314  40.237  -2.754  1.00  0.00      RA0  C
ATOM   2102  CB  THR A 226      35.714  41.642  -3.169  1.00  0.00      RA0  C
ATOM   2103  OG1 THR A 226      35.657  42.498  -2.019  1.00  0.00      RA0  O
ATOM   2104  HG1 THR A 226      34.768  42.854  -1.979  1.00  0.00      RA0  H
ATOM   2105  CG2 THR A 226      34.790  42.191  -4.256  1.00  0.00      RA0  C
ATOM   2106  C   THR A 226      36.448  39.327  -2.276  1.00  0.00      RA0  C
ATOM   2107  O   THR A 226      36.926  38.467  -3.028  1.00  0.00      RA0  O
ATOM   2108  N   LEU A 227      36.856  39.517  -1.033  1.00  0.00      RA0  N
ATOM   2109  H   LEU A 227      36.398  40.208  -0.473  1.00  0.00      RA0  H
ATOM   2110  CA  LEU A 227      37.914  38.685  -0.456  1.00  0.00      RA0  C
ATOM   2111  CB  LEU A 227      38.297  39.178   0.937  1.00  0.00      RA0  C
ATOM   2112  CG  LEU A 227      39.073  40.495   0.919  1.00  0.00      RA0  C
ATOM   2113  CD1 LEU A 227      38.925  41.252   2.234  1.00  0.00      RA0  C
ATOM   2114  CD2 LEU A 227      40.542  40.290   0.561  1.00  0.00      RA0  C
ATOM   2115  C   LEU A 227      37.532  37.211  -0.385  1.00  0.00      RA0  C
ATOM   2116  O   LEU A 227      38.288  36.330  -0.819  1.00  0.00      RA0  O
ATOM   2117  N   ARG A 228      36.357  36.916   0.162  1.00  0.00      RA0  N
ATOM   2118  H   ARG A 228      35.731  37.640   0.465  1.00  0.00      RA0  H
ATOM   2119  CA  ARG A 228      35.964  35.525   0.333  1.00  0.00      RA0  C
ATOM   2120  CB  ARG A 228      34.756  35.408   1.273  1.00  0.00      RA0  C
ATOM   2121  CG  ARG A 228      33.395  35.855   0.719  1.00  0.00      RA0  C
ATOM   2122  CD  ARG A 228      32.586  34.761   0.006  1.00  0.00      RA0  C
ATOM   2123  NE  ARG A 228      31.504  35.365  -0.759  1.00  0.00      RA0  N
ATOM   2124  HE  ARG A 228      31.368  36.366  -0.668  1.00  0.00      RA0  H
ATOM   2125  CZ  ARG A 228      30.657  34.632  -1.534  1.00  0.00      RA0  C
ATOM   2126  NH1 ARG A 228      30.822  33.290  -1.647  1.00  0.00      RA0  N
ATOM   2127 HH11 ARG A 228      30.169  32.705  -2.158  1.00  0.00      RA0  H
ATOM   2128 HH12 ARG A 228      31.596  32.801  -1.217  1.00  0.00      RA0  H
ATOM   2129  NH2 ARG A 228      29.665  35.293  -2.166  1.00  0.00      RA0  N
ATOM   2130 HH21 ARG A 228      28.975  34.840  -2.750  1.00  0.00      RA0  H
ATOM   2131 HH22 ARG A 228      29.609  36.303  -2.055  1.00  0.00      RA0  H
ATOM   2132  C   ARG A 228      35.668  34.814  -1.003  1.00  0.00      RA0  C
ATOM   2133  O   ARG A 228      35.923  33.623  -1.156  1.00  0.00      RA0  O
ATOM   2134  N   LEU A 229      35.145  35.532  -1.977  1.00  0.00      RA0  N
ATOM   2135  H   LEU A 229      34.917  36.498  -1.827  1.00  0.00      RA0  H
ATOM   2136  CA  LEU A 229      34.809  34.909  -3.261  1.00  0.00      RA0  C
ATOM   2137  CB  LEU A 229      33.918  35.821  -4.100  1.00  0.00      RA0  C
ATOM   2138  CG  LEU A 229      33.385  35.057  -5.309  1.00  0.00      RA0  C
ATOM   2139  CD1 LEU A 229      32.638  33.809  -4.856  1.00  0.00      RA0  C
ATOM   2140  CD2 LEU A 229      32.530  35.918  -6.233  1.00  0.00      RA0  C
ATOM   2141  C   LEU A 229      36.111  34.576  -4.022  1.00  0.00      RA0  C
ATOM   2142  O   LEU A 229      36.287  33.467  -4.555  1.00  0.00      RA0  O
ATOM   2143  N   GLU A 230      37.034  35.540  -4.032  1.00  0.00      RA0  N
ATOM   2144  H   GLU A 230      36.834  36.436  -3.627  1.00  0.00      RA0  H
ATOM   2145  CA  GLU A 230      38.381  35.294  -4.562  1.00  0.00      RA0  C
ATOM   2146  CB  GLU A 230      39.309  36.493  -4.403  1.00  0.00      RA0  C
ATOM   2147  CG  GLU A 230      39.025  37.687  -5.316  1.00  0.00      RA0  C
ATOM   2148  CD  GLU A 230      40.096  38.733  -5.083  1.00  0.00      RA0  C
ATOM   2149  OE1 GLU A 230      40.963  38.502  -4.250  1.00  0.00      RA0  O
ATOM   2150  OE2 GLU A 230      40.078  39.777  -5.727  1.00  0.00      RA0  O
ATOM   2151  C   GLU A 230      39.019  34.066  -3.917  1.00  0.00      RA0  C
ATOM   2152  O   GLU A 230      39.668  33.269  -4.598  1.00  0.00      RA0  O
ATOM   2153  N   ALA A 231      38.831  33.907  -2.617  1.00  0.00      RA0  N
ATOM   2154  H   ALA A 231      38.268  34.572  -2.124  1.00  0.00      RA0  H
ATOM   2155  CA  ALA A 231      39.380  32.767  -1.858  1.00  0.00      RA0  C
ATOM   2156  CB  ALA A 231      39.396  33.100  -0.371  1.00  0.00      RA0  C
ATOM   2157  C   ALA A 231      38.647  31.439  -2.040  1.00  0.00      RA0  C
ATOM   2158  O   ALA A 231      39.074  30.408  -1.501  1.00  0.00      RA0  O
ATOM   2159  N   GLY A 232      37.567  31.457  -2.827  1.00  0.00      RA0  N
ATOM   2160  H   GLY A 232      37.240  32.322  -3.206  1.00  0.00      RA0  H
ATOM   2161  CA  GLY A 232      36.742  30.290  -3.072  1.00  0.00      RA0  C
ATOM   2162  C   GLY A 232      35.941  29.830  -1.874  1.00  0.00      RA0  C
ATOM   2163  O   GLY A 232      35.687  28.643  -1.730  1.00  0.00      RA0  O
ATOM   2164  N   MSE A 233      35.543  30.755  -1.019  1.00  0.00      RA0  N
ATOM   2165  H   MSE A 233      35.613  31.724  -1.254  1.00  0.00      RA0  H
ATOM   2166  CA  MSE A 233      34.851  30.396   0.205  1.00  0.00      RA0  C
ATOM   2167  CB  MSE A 233      35.384  31.214   1.381  1.00  0.00      RA0  C
ATOM   2168  CG  MSE A 233      36.844  30.887   1.692  1.00  0.00      RA0  C
ATOM   2169  SE  MSE A 233      37.507  31.892   3.028  1.00  0.00      RA0  S
ATOM   2170  CE  MSE A 233      39.099  31.072   3.194  1.00  0.00      RA0  C
ATOM   2171  C   MSE A 233      33.343  30.613   0.033  1.00  0.00      RA0  C
ATOM   2172  O   MSE A 233      32.922  31.559  -0.633  1.00  0.00      RA0  O
ATOM   2173  N   ASN A 234      32.553  29.646   0.524  1.00  0.00      RA0  N
ATOM   2174  H   ASN A 234      32.934  28.968   1.150  1.00  0.00      RA0  H
ATOM   2175  CA  ASN A 234      31.112  29.673   0.312  1.00  0.00      RA0  C
ATOM   2176  CB  ASN A 234      30.490  28.309   0.621  1.00  0.00      RA0  C
ATOM   2177  CG  ASN A 234      30.848  27.286  -0.431  1.00  0.00      RA0  C
ATOM   2178  OD1 ASN A 234      31.409  27.597  -1.474  1.00  0.00      RA0  O
ATOM   2179  ND2 ASN A 234      30.478  26.039  -0.103  1.00  0.00      RA0  N
ATOM   2180 HD21 ASN A 234      30.066  25.843   0.788  1.00  0.00      RA0  H
ATOM   2181 HD22 ASN A 234      30.622  25.277  -0.740  1.00  0.00      RA0  H
ATOM   2182  C   ASN A 234      30.404  30.690   1.155  1.00  0.00      RA0  C
ATOM   2183  O   ASN A 234      30.860  31.034   2.257  1.00  0.00      RA0  O
ATOM   2184  N   LEU A 235      29.266  31.150   0.627  1.00  0.00      RA0  N
ATOM   2185  H   LEU A 235      28.998  30.878  -0.302  1.00  0.00      RA0  H
ATOM   2186  CA  LEU A 235      28.326  31.974   1.328  1.00  0.00      RA0  C
ATOM   2187  CB  LEU A 235      28.244  33.366   0.708  1.00  0.00      RA0  C
ATOM   2188  CG  LEU A 235      27.352  34.331   1.487  1.00  0.00      RA0  C
ATOM   2189  CD1 LEU A 235      27.741  34.409   2.964  1.00  0.00      RA0  C
ATOM   2190  CD2 LEU A 235      27.333  35.714   0.838  1.00  0.00      RA0  C
ATOM   2191  C   LEU A 235      26.971  31.277   1.303  1.00  0.00      RA0  C
ATOM   2192  O   LEU A 235      26.360  31.076   0.224  1.00  0.00      RA0  O
ATOM   2193  N   TYR A 236      26.522  30.899   2.494  1.00  0.00      RA0  N
ATOM   2194  H   TYR A 236      27.060  31.113   3.309  1.00  0.00      RA0  H
ATOM   2195  CA  TYR A 236      25.247  30.214   2.640  1.00  0.00      RA0  C
ATOM   2196  CB  TYR A 236      24.917  29.898   4.091  1.00  0.00      RA0  C
ATOM   2197  CG  TYR A 236      23.674  29.033   4.162  1.00  0.00      RA0  C
ATOM   2198  CD1 TYR A 236      23.737  27.685   3.823  1.00  0.00      RA0  C
ATOM   2199  CE1 TYR A 236      22.613  26.875   3.958  1.00  0.00      RA0  C
ATOM   2200  CD2 TYR A 236      22.467  29.578   4.586  1.00  0.00      RA0  C
ATOM   2201  CE2 TYR A 236      21.342  28.769   4.711  1.00  0.00      RA0  C
ATOM   2202  CZ  TYR A 236      21.417  27.412   4.423  1.00  0.00      RA0  C
ATOM   2203  OH  TYR A 236      20.302  26.608   4.615  1.00  0.00      RA0  O
ATOM   2204  HH  TYR A 236      20.528  25.709   4.355  1.00  0.00      RA0  H
ATOM   2205  C   TYR A 236      24.144  31.086   2.032  1.00  0.00      RA0  C
ATOM   2206  O   TYR A 236      24.106  32.313   2.217  1.00  0.00      RA0  O
ATOM   2207  N   GLY A 237      23.246  30.435   1.316  1.00  0.00      RA0  N
ATOM   2208  H   GLY A 237      23.349  29.451   1.180  1.00  0.00      RA0  H
ATOM   2209  CA  GLY A 237      22.192  31.105   0.599  1.00  0.00      RA0  C
ATOM   2210  C   GLY A 237      22.547  31.302  -0.857  1.00  0.00      RA0  C
ATOM   2211  O   GLY A 237      21.666  31.439  -1.692  1.00  0.00      RA0  O
ATOM   2212  N   GLN A 238      23.843  31.343  -1.166  1.00  0.00      RA0  N
ATOM   2213  H   GLN A 238      24.541  31.225  -0.460  1.00  0.00      RA0  H
ATOM   2214  CA  GLN A 238      24.307  31.522  -2.538  1.00  0.00      RA0  C
ATOM   2215  CB  GLN A 238      25.230  32.734  -2.640  1.00  0.00      RA0  C
ATOM   2216  CG  GLN A 238      24.410  33.991  -2.356  1.00  0.00      RA0  C
ATOM   2217  CD  GLN A 238      25.239  35.246  -2.513  1.00  0.00      RA0  C
ATOM   2218  OE1 GLN A 238      25.221  36.128  -1.663  1.00  0.00      RA0  O
ATOM   2219  NE2 GLN A 238      25.920  35.314  -3.667  1.00  0.00      RA0  N
ATOM   2220 HE21 GLN A 238      25.965  34.558  -4.333  1.00  0.00      RA0  H
ATOM   2221 HE22 GLN A 238      26.433  36.122  -3.956  1.00  0.00      RA0  H
ATOM   2222  C   GLN A 238      24.942  30.239  -3.057  1.00  0.00      RA0  C
ATOM   2223  O   GLN A 238      24.418  29.622  -3.995  1.00  0.00      RA0  O
ATOM   2224  N   GLU A 239      26.053  29.798  -2.480  1.00  0.00      RA0  N
ATOM   2225  H   GLU A 239      26.493  30.342  -1.761  1.00  0.00      RA0  H
ATOM   2226  CA  GLU A 239      26.675  28.534  -2.930  1.00  0.00      RA0  C
ATOM   2227  CB  GLU A 239      28.123  28.487  -2.449  1.00  0.00      RA0  C
ATOM   2228  CG  GLU A 239      29.141  29.221  -3.330  1.00  0.00      RA0  C
ATOM   2229  CD  GLU A 239      28.849  30.702  -3.465  1.00  0.00      RA0  C
ATOM   2230  OE1 GLU A 239      28.878  31.425  -2.469  1.00  0.00      RA0  O
ATOM   2231  OE2 GLU A 239      28.615  31.141  -4.587  1.00  0.00      RA0  O
ATOM   2232  C   GLU A 239      25.933  27.271  -2.514  1.00  0.00      RA0  C
ATOM   2233  O   GLU A 239      26.139  26.226  -3.112  1.00  0.00      RA0  O
ATOM   2234  N   MSE A 240      25.119  27.368  -1.464  1.00  0.00      RA0  N
ATOM   2235  H   MSE A 240      24.984  28.230  -0.976  1.00  0.00      RA0  H
ATOM   2236  CA  MSE A 240      24.269  26.270  -1.053  1.00  0.00      RA0  C
ATOM   2237  CB  MSE A 240      25.053  25.207  -0.278  1.00  0.00      RA0  C
ATOM   2238  CG  MSE A 240      25.629  25.676   1.062  1.00  0.00      RA0  C
ATOM   2239  SE  MSE A 240      26.938  26.903   0.932  1.00  0.00      RA0  S
ATOM   2240  CE  MSE A 240      27.386  26.950   2.674  1.00  0.00      RA0  C
ATOM   2241  C   MSE A 240      23.074  26.743  -0.209  1.00  0.00      RA0  C
ATOM   2242  O   MSE A 240      23.028  27.868   0.285  1.00  0.00      RA0  O
ATOM   2243  N   ASP A 241      22.115  25.848  -0.068  1.00  0.00      RA0  N
ATOM   2244  H   ASP A 241      22.066  24.962  -0.533  1.00  0.00      RA0  H
ATOM   2245  CA  ASP A 241      20.985  26.060   0.851  1.00  0.00      RA0  C
ATOM   2246  CB  ASP A 241      19.932  26.958   0.194  1.00  0.00      RA0  C
ATOM   2247  CG  ASP A 241      19.081  26.095  -0.715  1.00  0.00      RA0  C
ATOM   2248  OD1 ASP A 241      19.613  25.459  -1.615  1.00  0.00      RA0  O
ATOM   2249  OD2 ASP A 241      17.888  25.968  -0.464  1.00  0.00      RA0  O
ATOM   2250  C   ASP A 241      20.379  24.703   1.105  1.00  0.00      RA0  C
ATOM   2251  O   ASP A 241      20.979  23.675   0.726  1.00  0.00      RA0  O
ATOM   2252  N   GLU A 242      19.212  24.647   1.743  1.00  0.00      RA0  N
ATOM   2253  H   GLU A 242      18.644  25.468   1.785  1.00  0.00      RA0  H
ATOM   2254  CA  GLU A 242      18.651  23.352   2.133  1.00  0.00      RA0  C
ATOM   2255  CB  GLU A 242      17.364  23.590   2.922  1.00  0.00      RA0  C
ATOM   2256  CG  GLU A 242      17.470  24.574   4.085  1.00  0.00      RA0  C
ATOM   2257  CD  GLU A 242      17.934  23.864   5.335  1.00  0.00      RA0  C
ATOM   2258  OE1 GLU A 242      18.241  22.679   5.273  1.00  0.00      RA0  O
ATOM   2259  OE2 GLU A 242      17.962  24.495   6.385  1.00  0.00      RA0  O
ATOM   2260  C   GLU A 242      18.278  22.431   0.982  1.00  0.00      RA0  C
ATOM   2261  O   GLU A 242      18.046  21.243   1.204  1.00  0.00      RA0  O
ATOM   2262  N   THR A 243      18.251  22.974  -0.234  1.00  0.00      RA0  N
ATOM   2263  H   THR A 243      18.480  23.940  -0.378  1.00  0.00      RA0  H
ATOM   2264  CA  THR A 243      17.926  22.200  -1.441  1.00  0.00      RA0  C
ATOM   2265  CB  THR A 243      16.909  22.986  -2.285  1.00  0.00      RA0  C
ATOM   2266  OG1 THR A 243      17.411  24.238  -2.768  1.00  0.00      RA0  O
ATOM   2267  HG1 THR A 243      17.772  24.746  -2.034  1.00  0.00      RA0  H
ATOM   2268  CG2 THR A 243      15.627  23.211  -1.481  1.00  0.00      RA0  C
ATOM   2269  C   THR A 243      19.141  21.692  -2.195  1.00  0.00      RA0  C
ATOM   2270  O   THR A 243      18.994  20.964  -3.182  1.00  0.00      RA0  O
ATOM   2271  N   ILE A 244      20.331  22.094  -1.749  1.00  0.00      RA0  N
ATOM   2272  H   ILE A 244      20.399  22.641  -0.912  1.00  0.00      RA0  H
ATOM   2273  CA  ILE A 244      21.581  21.781  -2.428  1.00  0.00      RA0  C
ATOM   2274  CB  ILE A 244      22.320  23.070  -2.811  1.00  0.00      RA0  C
ATOM   2275  CG2 ILE A 244      23.716  22.807  -3.382  1.00  0.00      RA0  C
ATOM   2276  CG1 ILE A 244      21.470  23.862  -3.802  1.00  0.00      RA0  C
ATOM   2277  CD1 ILE A 244      21.064  23.005  -5.002  1.00  0.00      RA0  C
ATOM   2278  C   ILE A 244      22.465  20.857  -1.601  1.00  0.00      RA0  C
ATOM   2279  O   ILE A 244      22.743  21.144  -0.436  1.00  0.00      RA0  O
ATOM   2280  N   SER A 245      22.978  19.801  -2.244  1.00  0.00      RA0  N
ATOM   2281  H   SER A 245      22.797  19.693  -3.218  1.00  0.00      RA0  H
ATOM   2282  CA  SER A 245      23.866  18.868  -1.601  1.00  0.00      RA0  C
ATOM   2283  CB  SER A 245      23.975  17.658  -2.534  1.00  0.00      RA0  C
ATOM   2284  OG  SER A 245      24.959  16.728  -2.069  1.00  0.00      RA0  O
ATOM   2285  HG  SER A 245      24.453  15.992  -1.719  1.00  0.00      RA0  H
ATOM   2286  C   SER A 245      25.237  19.526  -1.367  1.00  0.00      RA0  C
ATOM   2287  O   SER A 245      25.682  20.283  -2.225  1.00  0.00      RA0  O
ATOM   2288  N   PRO A 246      25.924  19.234  -0.270  1.00  0.00      RA0  N
ATOM   2289  CD  PRO A 246      25.503  18.382   0.832  1.00  0.00      RA0  C
ATOM   2290  CA  PRO A 246      27.298  19.749  -0.108  1.00  0.00      RA0  C
ATOM   2291  CB  PRO A 246      27.703  19.196   1.264  1.00  0.00      RA0  C
ATOM   2292  CG  PRO A 246      26.812  17.979   1.495  1.00  0.00      RA0  C
ATOM   2293  C   PRO A 246      28.197  19.301  -1.264  1.00  0.00      RA0  C
ATOM   2294  O   PRO A 246      29.143  20.032  -1.632  1.00  0.00      RA0  O
ATOM   2295  N   LEU A 247      27.880  18.149  -1.874  1.00  0.00      RA0  N
ATOM   2296  H   LEU A 247      27.052  17.647  -1.612  1.00  0.00      RA0  H
ATOM   2297  CA  LEU A 247      28.665  17.623  -2.980  1.00  0.00      RA0  C
ATOM   2298  CB  LEU A 247      28.189  16.222  -3.358  1.00  0.00      RA0  C
ATOM   2299  CG  LEU A 247      28.188  15.233  -2.191  1.00  0.00      RA0  C
ATOM   2300  CD1 LEU A 247      27.614  13.880  -2.609  1.00  0.00      RA0  C
ATOM   2301  CD2 LEU A 247      29.564  15.089  -1.544  1.00  0.00      RA0  C
ATOM   2302  C   LEU A 247      28.625  18.535  -4.204  1.00  0.00      RA0  C
ATOM   2303  O   LEU A 247      29.546  18.526  -5.009  1.00  0.00      RA0  O
ATOM   2304  N   ALA A 248      27.568  19.327  -4.321  1.00  0.00      RA0  N
ATOM   2305  H   ALA A 248      26.885  19.363  -3.590  1.00  0.00      RA0  H
ATOM   2306  CA  ALA A 248      27.369  20.270  -5.437  1.00  0.00      RA0  C
ATOM   2307  CB  ALA A 248      25.897  20.293  -5.855  1.00  0.00      RA0  C
ATOM   2308  C   ALA A 248      27.794  21.707  -5.074  1.00  0.00      RA0  C
ATOM   2309  O   ALA A 248      27.575  22.639  -5.859  1.00  0.00      RA0  O
ATOM   2310  N   ALA A 249      28.371  21.860  -3.885  1.00  0.00      RA0  N
ATOM   2311  H   ALA A 249      28.528  21.072  -3.290  1.00  0.00      RA0  H
ATOM   2312  CA  ALA A 249      28.788  23.152  -3.359  1.00  0.00      RA0  C
ATOM   2313  CB  ALA A 249      27.959  23.517  -2.129  1.00  0.00      RA0  C
ATOM   2314  C   ALA A 249      30.270  23.147  -2.963  1.00  0.00      RA0  C
ATOM   2315  O   ALA A 249      30.702  23.907  -2.115  1.00  0.00      RA0  O
ATOM   2316  N   ASN A 250      31.036  22.280  -3.607  1.00  0.00      RA0  N
ATOM   2317  H   ASN A 250      30.618  21.700  -4.303  1.00  0.00      RA0  H
ATOM   2318  CA  ASN A 250      32.482  22.179  -3.337  1.00  0.00      RA0  C
ATOM   2319  CB  ASN A 250      33.256  23.406  -3.836  1.00  0.00      RA0  C
ATOM   2320  CG  ASN A 250      34.745  23.173  -3.693  1.00  0.00      RA0  C
ATOM   2321  OD1 ASN A 250      35.252  22.086  -3.958  1.00  0.00      RA0  O
ATOM   2322  ND2 ASN A 250      35.416  24.262  -3.273  1.00  0.00      RA0  N
ATOM   2323 HD21 ASN A 250      34.925  25.111  -3.062  1.00  0.00      RA0  H
ATOM   2324 HD22 ASN A 250      36.406  24.276  -3.141  1.00  0.00      RA0  H
ATOM   2325  C   ASN A 250      32.761  21.910  -1.864  1.00  0.00      RA0  C
ATOM   2326  O   ASN A 250      33.743  22.427  -1.336  1.00  0.00      RA0  O
ATOM   2327  N   MSE A 251      31.903  21.100  -1.211  1.00  0.00      RA0  N
ATOM   2328  H   MSE A 251      31.083  20.756  -1.673  1.00  0.00      RA0  H
ATOM   2329  CA  MSE A 251      32.087  20.727   0.185  1.00  0.00      RA0  C
ATOM   2330  CB  MSE A 251      30.919  21.202   1.047  1.00  0.00      RA0  C
ATOM   2331  CG  MSE A 251      30.716  22.716   1.021  1.00  0.00      RA0  C
ATOM   2332  SE  MSE A 251      29.276  23.233   1.967  1.00  0.00      RA0  S
ATOM   2333  CE  MSE A 251      29.862  22.719   3.588  1.00  0.00      RA0  C
ATOM   2334  C   MSE A 251      32.289  19.230   0.356  1.00  0.00      RA0  C
ATOM   2335  O   MSE A 251      32.310  18.724   1.466  1.00  0.00      RA0  O
ATOM   2336  N   GLY A 252      32.527  18.521  -0.744  1.00  0.00      RA0  N
ATOM   2337  H   GLY A 252      32.520  18.972  -1.634  1.00  0.00      RA0  H
ATOM   2338  CA  GLY A 252      32.811  17.085  -0.658  1.00  0.00      RA0  C
ATOM   2339  C   GLY A 252      33.976  16.799   0.295  1.00  0.00      RA0  C
ATOM   2340  O   GLY A 252      33.971  15.798   1.058  1.00  0.00      RA0  O
ATOM   2341  N   TRP A 253      34.991  17.641   0.210  1.00  0.00      RA0  N
ATOM   2342  H   TRP A 253      34.925  18.405  -0.428  1.00  0.00      RA0  H
ATOM   2343  CA  TRP A 253      36.197  17.479   0.996  1.00  0.00      RA0  C
ATOM   2344  CB  TRP A 253      37.294  18.464   0.567  1.00  0.00      RA0  C
ATOM   2345  CG  TRP A 253      36.860  19.901   0.739  1.00  0.00      RA0  C
ATOM   2346  CD2 TRP A 253      37.258  20.835   1.765  1.00  0.00      RA0  C
ATOM   2347  CE2 TRP A 253      36.595  22.058   1.509  1.00  0.00      RA0  C
ATOM   2348  CE3 TRP A 253      38.113  20.730   2.856  1.00  0.00      RA0  C
ATOM   2349  CD1 TRP A 253      35.980  20.620  -0.080  1.00  0.00      RA0  C
ATOM   2350  NE1 TRP A 253      35.817  21.889   0.369  1.00  0.00      RA0  N
ATOM   2351  HE1 TRP A 253      35.239  22.562  -0.062  1.00  0.00      RA0  H
ATOM   2352  CZ2 TRP A 253      36.800  23.142   2.354  1.00  0.00      RA0  C
ATOM   2353  CZ3 TRP A 253      38.312  21.822   3.693  1.00  0.00      RA0  C
ATOM   2354  CH2 TRP A 253      37.657  23.023   3.442  1.00  0.00      RA0  C
ATOM   2355  C   TRP A 253      35.916  17.534   2.484  1.00  0.00      RA0  C
ATOM   2356  O   TRP A 253      36.757  17.128   3.276  1.00  0.00      RA0  O
ATOM   2357  N   THR A 254      34.758  18.071   2.869  1.00  0.00      RA0  N
ATOM   2358  H   THR A 254      34.045  18.292   2.209  1.00  0.00      RA0  H
ATOM   2359  CA  THR A 254      34.404  18.171   4.283  1.00  0.00      RA0  C
ATOM   2360  CB  THR A 254      33.795  19.537   4.639  1.00  0.00      RA0  C
ATOM   2361  OG1 THR A 254      32.680  19.878   3.812  1.00  0.00      RA0  O
ATOM   2362  HG1 THR A 254      32.902  19.652   2.920  1.00  0.00      RA0  H
ATOM   2363  CG2 THR A 254      34.853  20.631   4.578  1.00  0.00      RA0  C
ATOM   2364  C   THR A 254      33.587  16.989   4.797  1.00  0.00      RA0  C
ATOM   2365  O   THR A 254      33.267  16.939   5.988  1.00  0.00      RA0  O
ATOM   2366  N   ILE A 255      33.257  16.046   3.925  1.00  0.00      RA0  N
ATOM   2367  H   ILE A 255      33.649  16.014   3.004  1.00  0.00      RA0  H
ATOM   2368  CA  ILE A 255      32.444  14.906   4.342  1.00  0.00      RA0  C
ATOM   2369  CB  ILE A 255      31.503  14.425   3.245  1.00  0.00      RA0  C
ATOM   2370  CG2 ILE A 255      30.518  13.424   3.853  1.00  0.00      RA0  C
ATOM   2371  CG1 ILE A 255      30.800  15.592   2.545  1.00  0.00      RA0  C
ATOM   2372  CD1 ILE A 255      29.960  16.459   3.486  1.00  0.00      RA0  C
ATOM   2373  C   ILE A 255      33.352  13.791   4.823  1.00  0.00      RA0  C
ATOM   2374  O   ILE A 255      34.159  13.254   4.058  1.00  0.00      RA0  O
ATOM   2375  N   ALA A 256      33.192  13.431   6.087  1.00  0.00      RA0  N
ATOM   2376  H   ALA A 256      32.430  13.854   6.584  1.00  0.00      RA0  H
ATOM   2377  CA  ALA A 256      33.960  12.356   6.709  1.00  0.00      RA0  C
ATOM   2378  CB  ALA A 256      34.190  12.642   8.182  1.00  0.00      RA0  C
ATOM   2379  C   ALA A 256      33.215  11.032   6.566  1.00  0.00      RA0  C
ATOM   2380  O   ALA A 256      32.539  10.595   7.469  1.00  0.00      RA0  O
ATOM   2381  N   TRP A 257      33.338  10.385   5.405  1.00  0.00      RA0  N
ATOM   2382  H   TRP A 257      33.910  10.793   4.692  1.00  0.00      RA0  H
ATOM   2383  CA  TRP A 257      32.592   9.142   5.141  1.00  0.00      RA0  C
ATOM   2384  CB  TRP A 257      32.777   8.683   3.690  1.00  0.00      RA0  C
ATOM   2385  CG  TRP A 257      32.535   9.796   2.693  1.00  0.00      RA0  C
ATOM   2386  CD2 TRP A 257      31.289  10.209   2.091  1.00  0.00      RA0  C
ATOM   2387  CE2 TRP A 257      31.577  11.255   1.182  1.00  0.00      RA0  C
ATOM   2388  CE3 TRP A 257      29.981   9.756   2.217  1.00  0.00      RA0  C
ATOM   2389  CD1 TRP A 257      33.502  10.646   2.134  1.00  0.00      RA0  C
ATOM   2390  NE1 TRP A 257      32.942  11.512   1.250  1.00  0.00      RA0  N
ATOM   2391  HE1 TRP A 257      33.424  12.208   0.754  1.00  0.00      RA0  H
ATOM   2392  CZ2 TRP A 257      30.548  11.843   0.456  1.00  0.00      RA0  C
ATOM   2393  CZ3 TRP A 257      28.962  10.351   1.483  1.00  0.00      RA0  C
ATOM   2394  CH2 TRP A 257      29.246  11.382   0.596  1.00  0.00      RA0  C
ATOM   2395  C   TRP A 257      33.013   8.009   6.068  1.00  0.00      RA0  C
ATOM   2396  O   TRP A 257      32.180   7.220   6.548  1.00  0.00      RA0  O
ATOM   2397  N   GLU A 258      34.316   7.914   6.324  1.00  0.00      RA0  N
ATOM   2398  H   GLU A 258      34.954   8.617   6.026  1.00  0.00      RA0  H
ATOM   2399  CA  GLU A 258      34.824   6.879   7.215  1.00  0.00      RA0  C
ATOM   2400  CB  GLU A 258      36.089   6.251   6.636  1.00  0.00      RA0  C
ATOM   2401  CG  GLU A 258      35.680   5.414   5.426  1.00  0.00      RA0  C
ATOM   2402  CD  GLU A 258      34.524   4.527   5.848  1.00  0.00      RA0  C
ATOM   2403  OE1 GLU A 258      34.715   3.699   6.737  1.00  0.00      RA0  O
ATOM   2404  OE2 GLU A 258      33.429   4.686   5.311  1.00  0.00      RA0  O
ATOM   2405  C   GLU A 258      35.008   7.492   8.597  1.00  0.00      RA0  C
ATOM   2406  O   GLU A 258      35.400   8.650   8.685  1.00  0.00      RA0  O
ATOM   2407  N   PRO A 259      34.736   6.765   9.685  1.00  0.00      RA0  N
ATOM   2408  CD  PRO A 259      34.881   7.311  11.029  1.00  0.00      RA0  C
ATOM   2409  CA  PRO A 259      34.299   5.371   9.697  1.00  0.00      RA0  C
ATOM   2410  CB  PRO A 259      34.591   4.957  11.139  1.00  0.00      RA0  C
ATOM   2411  CG  PRO A 259      34.360   6.221  11.957  1.00  0.00      RA0  C
ATOM   2412  C   PRO A 259      32.834   5.247   9.296  1.00  0.00      RA0  C
ATOM   2413  O   PRO A 259      32.029   6.113   9.667  1.00  0.00      RA0  O
ATOM   2414  N   ALA A 260      32.529   4.188   8.555  1.00  0.00      RA0  N
ATOM   2415  H   ALA A 260      33.293   3.657   8.176  1.00  0.00      RA0  H
ATOM   2416  CA  ALA A 260      31.192   3.923   8.026  1.00  0.00      RA0  C
ATOM   2417  CB  ALA A 260      31.186   2.640   7.194  1.00  0.00      RA0  C
ATOM   2418  C   ALA A 260      30.138   3.805   9.102  1.00  0.00      RA0  C
ATOM   2419  O   ALA A 260      28.960   4.052   8.837  1.00  0.00      RA0  O
ATOM   2420  N   ASP A 261      30.539   3.435  10.314  1.00  0.00      RA0  N
ATOM   2421  H   ASP A 261      31.507   3.314  10.550  1.00  0.00      RA0  H
ATOM   2422  CA  ASP A 261      29.585   3.218  11.397  1.00  0.00      RA0  C
ATOM   2423  CB  ASP A 261      30.263   2.323  12.429  1.00  0.00      RA0  C
ATOM   2424  CG  ASP A 261      31.581   2.991  12.821  1.00  0.00      RA0  C
ATOM   2425  OD1 ASP A 261      32.593   2.666  12.203  1.00  0.00      RA0  O
ATOM   2426  OD2 ASP A 261      31.604   3.852  13.705  1.00  0.00      RA0  O
ATOM   2427  C   ASP A 261      29.212   4.466  12.159  1.00  0.00      RA0  C
ATOM   2428  O   ASP A 261      28.453   4.397  13.132  1.00  0.00      RA0  O
ATOM   2429  N   ARG A 262      29.736   5.609  11.747  1.00  0.00      RA0  N
ATOM   2430  H   ARG A 262      30.357   5.607  10.963  1.00  0.00      RA0  H
ATOM   2431  CA  ARG A 262      29.318   6.867  12.343  1.00  0.00      RA0  C
ATOM   2432  CB  ARG A 262      30.381   7.957  12.221  1.00  0.00      RA0  C
ATOM   2433  CG  ARG A 262      29.817   9.279  12.756  1.00  0.00      RA0  C
ATOM   2434  CD  ARG A 262      30.706  10.499  12.534  1.00  0.00      RA0  C
ATOM   2435  NE  ARG A 262      30.955  10.756  11.119  1.00  0.00      RA0  N
ATOM   2436  HE  ARG A 262      31.499  10.068  10.628  1.00  0.00      RA0  H
ATOM   2437  CZ  ARG A 262      30.536  11.943  10.586  1.00  0.00      RA0  C
ATOM   2438  NH1 ARG A 262      29.767  12.777  11.327  1.00  0.00      RA0  N
ATOM   2439 HH11 ARG A 262      29.499  13.711  11.044  1.00  0.00      RA0  H
ATOM   2440 HH12 ARG A 262      29.387  12.500  12.223  1.00  0.00      RA0  H
ATOM   2441  NH2 ARG A 262      30.906  12.241   9.317  1.00  0.00      RA0  N
ATOM   2442 HH21 ARG A 262      30.660  13.109   8.867  1.00  0.00      RA0  H
ATOM   2443 HH22 ARG A 262      31.448  11.591   8.765  1.00  0.00      RA0  H
ATOM   2444  C   ARG A 262      28.042   7.389  11.657  1.00  0.00      RA0  C
ATOM   2445  O   ARG A 262      28.080   7.868  10.541  1.00  0.00      RA0  O
ATOM   2446  N   ASP A 263      26.942   7.332  12.388  1.00  0.00      RA0  N
ATOM   2447  H   ASP A 263      26.996   6.970  13.316  1.00  0.00      RA0  H
ATOM   2448  CA  ASP A 263      25.668   7.872  11.955  1.00  0.00      RA0  C
ATOM   2449  CB  ASP A 263      24.503   7.286  12.746  1.00  0.00      RA0  C
ATOM   2450  CG  ASP A 263      23.221   7.868  12.186  1.00  0.00      RA0  C
ATOM   2451  OD1 ASP A 263      23.162   8.096  10.980  1.00  0.00      RA0  O
ATOM   2452  OD2 ASP A 263      22.291   8.097  12.956  1.00  0.00      RA0  O
ATOM   2453  C   ASP A 263      25.683   9.379  12.085  1.00  0.00      RA0  C
ATOM   2454  O   ASP A 263      26.083   9.924  13.117  1.00  0.00      RA0  O
ATOM   2455  N   PHE A 264      25.256  10.062  11.034  1.00  0.00      RA0  N
ATOM   2456  H   PHE A 264      24.737   9.567  10.331  1.00  0.00      RA0  H
ATOM   2457  CA  PHE A 264      25.059  11.496  11.096  1.00  0.00      RA0  C
ATOM   2458  CB  PHE A 264      26.328  12.286  10.743  1.00  0.00      RA0  C
ATOM   2459  CG  PHE A 264      26.776  12.109   9.310  1.00  0.00      RA0  C
ATOM   2460  CD1 PHE A 264      26.297  12.958   8.319  1.00  0.00      RA0  C
ATOM   2461  CD2 PHE A 264      27.700  11.123   8.988  1.00  0.00      RA0  C
ATOM   2462  CE1 PHE A 264      26.773  12.850   7.018  1.00  0.00      RA0  C
ATOM   2463  CE2 PHE A 264      28.183  11.020   7.689  1.00  0.00      RA0  C
ATOM   2464  CZ  PHE A 264      27.735  11.896   6.708  1.00  0.00      RA0  C
ATOM   2465  C   PHE A 264      23.870  11.875  10.224  1.00  0.00      RA0  C
ATOM   2466  O   PHE A 264      23.512  11.145   9.305  1.00  0.00      RA0  O
ATOM   2467  N   ILE A 265      23.266  13.012  10.523  1.00  0.00      RA0  N
ATOM   2468  H   ILE A 265      23.693  13.594  11.218  1.00  0.00      RA0  H
ATOM   2469  CA  ILE A 265      22.069  13.439   9.815  1.00  0.00      RA0  C
ATOM   2470  CB  ILE A 265      21.448  14.657  10.504  1.00  0.00      RA0  C
ATOM   2471  CG2 ILE A 265      20.094  15.012   9.886  1.00  0.00      RA0  C
ATOM   2472  CG1 ILE A 265      21.354  14.462  12.015  1.00  0.00      RA0  C
ATOM   2473  CD1 ILE A 265      20.969  15.751  12.738  1.00  0.00      RA0  C
ATOM   2474  C   ILE A 265      22.411  13.803   8.383  1.00  0.00      RA0  C
ATOM   2475  O   ILE A 265      23.336  14.573   8.142  1.00  0.00      RA0  O
ATOM   2476  N   GLY A 266      21.694  13.189   7.447  1.00  0.00      RA0  N
ATOM   2477  H   GLY A 266      21.037  12.479   7.702  1.00  0.00      RA0  H
ATOM   2478  CA  GLY A 266      21.956  13.377   6.009  1.00  0.00      RA0  C
ATOM   2479  C   GLY A 266      22.772  12.263   5.385  1.00  0.00      RA0  C
ATOM   2480  O   GLY A 266      22.902  12.218   4.166  1.00  0.00      RA0  O
ATOM   2481  N   ARG A 267      23.273  11.338   6.203  1.00  0.00      RA0  N
ATOM   2482  H   ARG A 267      23.031  11.332   7.175  1.00  0.00      RA0  H
ATOM   2483  CA  ARG A 267      24.264  10.372   5.743  1.00  0.00      RA0  C
ATOM   2484  CB  ARG A 267      24.817   9.440   6.835  1.00  0.00      RA0  C
ATOM   2485  CG  ARG A 267      25.922   8.587   6.192  1.00  0.00      RA0  C
ATOM   2486  CD  ARG A 267      26.714   7.583   7.036  1.00  0.00      RA0  C
ATOM   2487  NE  ARG A 267      27.630   6.882   6.132  1.00  0.00      RA0  N
ATOM   2488  HE  ARG A 267      27.238   6.568   5.252  1.00  0.00      RA0  H
ATOM   2489  CZ  ARG A 267      28.959   6.710   6.397  1.00  0.00      RA0  C
ATOM   2490  NH1 ARG A 267      29.461   7.008   7.620  1.00  0.00      RA0  N
ATOM   2491 HH11 ARG A 267      30.454   6.941   7.798  1.00  0.00      RA0  H
ATOM   2492 HH12 ARG A 267      28.873   7.287   8.390  1.00  0.00      RA0  H
ATOM   2493  NH2 ARG A 267      29.755   6.252   5.407  1.00  0.00      RA0  N
ATOM   2494 HH21 ARG A 267      30.739   6.067   5.546  1.00  0.00      RA0  H
ATOM   2495 HH22 ARG A 267      29.372   6.093   4.479  1.00  0.00      RA0  H
ATOM   2496  C   ARG A 267      23.779   9.532   4.586  1.00  0.00      RA0  C
ATOM   2497  O   ARG A 267      24.436   9.471   3.571  1.00  0.00      RA0  O
ATOM   2498  N   GLU A 268      22.630   8.882   4.712  1.00  0.00      RA0  N
ATOM   2499  H   GLU A 268      22.003   9.178   5.435  1.00  0.00      RA0  H
ATOM   2500  CA  GLU A 268      22.198   7.978   3.636  1.00  0.00      RA0  C
ATOM   2501  CB  GLU A 268      21.054   7.066   4.108  1.00  0.00      RA0  C
ATOM   2502  CG  GLU A 268      20.193   7.590   5.270  1.00  0.00      RA0  C
ATOM   2503  CD  GLU A 268      19.661   8.970   4.936  1.00  0.00      RA0  C
ATOM   2504  OE1 GLU A 268      18.820   9.070   4.049  1.00  0.00      RA0  O
ATOM   2505  OE2 GLU A 268      20.142   9.947   5.514  1.00  0.00      RA0  O
ATOM   2506  C   GLU A 268      21.822   8.751   2.370  1.00  0.00      RA0  C
ATOM   2507  O   GLU A 268      22.071   8.283   1.265  1.00  0.00      RA0  O
ATOM   2508  N   ALA A 269      21.224   9.927   2.516  1.00  0.00      RA0  N
ATOM   2509  H   ALA A 269      20.865  10.173   3.424  1.00  0.00      RA0  H
ATOM   2510  CA  ALA A 269      20.878  10.736   1.313  1.00  0.00      RA0  C
ATOM   2511  CB  ALA A 269      20.114  11.984   1.727  1.00  0.00      RA0  C
ATOM   2512  C   ALA A 269      22.157  11.136   0.573  1.00  0.00      RA0  C
ATOM   2513  O   ALA A 269      22.237  11.113  -0.660  1.00  0.00      RA0  O
ATOM   2514  N   LEU A 270      23.169  11.466   1.347  1.00  0.00      RA0  N
ATOM   2515  H   LEU A 270      23.041  11.436   2.342  1.00  0.00      RA0  H
ATOM   2516  CA  LEU A 270      24.458  11.851   0.806  1.00  0.00      RA0  C
ATOM   2517  CB  LEU A 270      25.340  12.375   1.929  1.00  0.00      RA0  C
ATOM   2518  CG  LEU A 270      26.298  13.439   1.422  1.00  0.00      RA0  C
ATOM   2519  CD1 LEU A 270      25.551  14.509   0.634  1.00  0.00      RA0  C
ATOM   2520  CD2 LEU A 270      27.111  14.038   2.562  1.00  0.00      RA0  C
ATOM   2521  C   LEU A 270      25.115  10.691   0.071  1.00  0.00      RA0  C
ATOM   2522  O   LEU A 270      25.678  10.870  -1.011  1.00  0.00      RA0  O
ATOM   2523  N   GLU A 271      25.041   9.490   0.650  1.00  0.00      RA0  N
ATOM   2524  H   GLU A 271      24.576   9.400   1.535  1.00  0.00      RA0  H
ATOM   2525  CA  GLU A 271      25.599   8.306   0.008  1.00  0.00      RA0  C
ATOM   2526  CB  GLU A 271      25.771   7.144   1.005  1.00  0.00      RA0  C
ATOM   2527  CG  GLU A 271      26.644   7.678   2.158  1.00  0.00      RA0  C
ATOM   2528  CD  GLU A 271      27.524   6.629   2.820  1.00  0.00      RA0  C
ATOM   2529  OE1 GLU A 271      27.014   5.720   3.453  1.00  0.00      RA0  O
ATOM   2530  OE2 GLU A 271      28.745   6.748   2.757  1.00  0.00      RA0  O
ATOM   2531  C   GLU A 271      24.949   8.043  -1.335  1.00  0.00      RA0  C
ATOM   2532  O   GLU A 271      25.613   7.631  -2.296  1.00  0.00      RA0  O
ATOM   2533  N   VAL A 272      23.629   8.230  -1.400  1.00  0.00      RA0  N
ATOM   2534  H   VAL A 272      23.133   8.510  -0.574  1.00  0.00      RA0  H
ATOM   2535  CA  VAL A 272      22.913   8.064  -2.654  1.00  0.00      RA0  C
ATOM   2536  CB  VAL A 272      21.402   8.123  -2.416  1.00  0.00      RA0  C
ATOM   2537  CG1 VAL A 272      20.619   8.115  -3.730  1.00  0.00      RA0  C
ATOM   2538  CG2 VAL A 272      20.966   6.988  -1.489  1.00  0.00      RA0  C
ATOM   2539  C   VAL A 272      23.351   9.134  -3.669  1.00  0.00      RA0  C
ATOM   2540  O   VAL A 272      23.580   8.838  -4.844  1.00  0.00      RA0  O
ATOM   2541  N   GLN A 273      23.486  10.370  -3.202  1.00  0.00      RA0  N
ATOM   2542  H   GLN A 273      23.306  10.541  -2.231  1.00  0.00      RA0  H
ATOM   2543  CA  GLN A 273      23.943  11.461  -4.065  1.00  0.00      RA0  C
ATOM   2544  CB  GLN A 273      23.836  12.775  -3.295  1.00  0.00      RA0  C
ATOM   2545  CG  GLN A 273      22.356  13.077  -3.036  1.00  0.00      RA0  C
ATOM   2546  CD  GLN A 273      22.208  14.030  -1.870  1.00  0.00      RA0  C
ATOM   2547  OE1 GLN A 273      23.109  14.797  -1.550  1.00  0.00      RA0  O
ATOM   2548  NE2 GLN A 273      21.010  13.949  -1.261  1.00  0.00      RA0  N
ATOM   2549 HE21 GLN A 273      20.355  13.247  -1.541  1.00  0.00      RA0  H
ATOM   2550 HE22 GLN A 273      20.703  14.543  -0.510  1.00  0.00      RA0  H
ATOM   2551  C   GLN A 273      25.334  11.173  -4.634  1.00  0.00      RA0  C
ATOM   2552  O   GLN A 273      25.568  11.387  -5.817  1.00  0.00      RA0  O
ATOM   2553  N   ARG A 274      26.231  10.646  -3.796  1.00  0.00      RA0  N
ATOM   2554  H   ARG A 274      25.971  10.473  -2.846  1.00  0.00      RA0  H
ATOM   2555  CA  ARG A 274      27.565  10.283  -4.262  1.00  0.00      RA0  C
ATOM   2556  CB  ARG A 274      28.349   9.823  -3.028  1.00  0.00      RA0  C
ATOM   2557  CG  ARG A 274      29.777   9.367  -3.325  1.00  0.00      RA0  C
ATOM   2558  CD  ARG A 274      30.292   8.440  -2.226  1.00  0.00      RA0  C
ATOM   2559  NE  ARG A 274      29.445   7.253  -2.185  1.00  0.00      RA0  N
ATOM   2560  HE  ARG A 274      29.173   6.830  -3.061  1.00  0.00      RA0  H
ATOM   2561  CZ  ARG A 274      29.042   6.690  -1.016  1.00  0.00      RA0  C
ATOM   2562  NH1 ARG A 274      29.458   7.245   0.138  1.00  0.00      RA0  N
ATOM   2563 HH11 ARG A 274      29.150   6.889   1.034  1.00  0.00      RA0  H
ATOM   2564 HH12 ARG A 274      30.076   8.032   0.172  1.00  0.00      RA0  H
ATOM   2565  NH2 ARG A 274      28.245   5.603  -1.031  1.00  0.00      RA0  N
ATOM   2566 HH21 ARG A 274      27.884   5.147  -0.217  1.00  0.00      RA0  H
ATOM   2567 HH22 ARG A 274      27.947   5.186  -1.915  1.00  0.00      RA0  H
ATOM   2568  C   ARG A 274      27.530   9.170  -5.311  1.00  0.00      RA0  C
ATOM   2569  O   ARG A 274      28.216   9.245  -6.333  1.00  0.00      RA0  O
ATOM   2570  N   GLU A 275      26.704   8.163  -5.069  1.00  0.00      RA0  N
ATOM   2571  H   GLU A 275      26.204   8.110  -4.202  1.00  0.00      RA0  H
ATOM   2572  CA  GLU A 275      26.486   7.079  -6.026  1.00  0.00      RA0  C
ATOM   2573  CB  GLU A 275      25.593   5.987  -5.423  1.00  0.00      RA0  C
ATOM   2574  CG  GLU A 275      26.329   4.676  -5.106  1.00  0.00      RA0  C
ATOM   2575  CD  GLU A 275      27.160   4.779  -3.834  1.00  0.00      RA0  C
ATOM   2576  OE1 GLU A 275      26.724   4.270  -2.802  1.00  0.00      RA0  O
ATOM   2577  OE2 GLU A 275      28.266   5.320  -3.864  1.00  0.00      RA0  O
ATOM   2578  C   GLU A 275      25.951   7.572  -7.361  1.00  0.00      RA0  C
ATOM   2579  O   GLU A 275      26.364   7.113  -8.426  1.00  0.00      RA0  O
ATOM   2580  N   HIS A 276      24.971   8.463  -7.308  1.00  0.00      RA0  N
ATOM   2581  H   HIS A 276      24.711   8.843  -6.420  1.00  0.00      RA0  H
ATOM   2582  CA  HIS A 276      24.309   8.917  -8.514  1.00  0.00      RA0  C
ATOM   2583  CB  HIS A 276      22.927   9.481  -8.196  1.00  0.00      RA0  C
ATOM   2584  CG  HIS A 276      21.904   8.384  -8.003  1.00  0.00      RA0  C
ATOM   2585  ND1 HIS A 276      20.667   8.435  -8.534  1.00  0.00      RA0  N
ATOM   2586  HD1 HIS A 276      20.311   9.159  -9.092  1.00  0.00      RA0  H
ATOM   2587  CD2 HIS A 276      22.030   7.193  -7.280  1.00  0.00      RA0  C
ATOM   2588  NE2 HIS A 276      20.852   6.527  -7.383  1.00  0.00      RA0  N
ATOM   2589  CE1 HIS A 276      20.014   7.291  -8.154  1.00  0.00      RA0  C
ATOM   2590  C   HIS A 276      25.104   9.966  -9.265  1.00  0.00      RA0  C
ATOM   2591  O   HIS A 276      24.933  10.098 -10.475  1.00  0.00      RA0  O
ATOM   2592  N   GLY A 277      25.919  10.718  -8.523  1.00  0.00      RA0  N
ATOM   2593  H   GLY A 277      25.926  10.598  -7.531  1.00  0.00      RA0  H
ATOM   2594  CA  GLY A 277      26.588  11.904  -9.048  1.00  0.00      RA0  C
ATOM   2595  C   GLY A 277      25.760  13.145  -8.814  1.00  0.00      RA0  C
ATOM   2596  O   GLY A 277      24.514  13.078  -8.742  1.00  0.00      RA0  O
ATOM   2597  N   THR A 278      26.440  14.288  -8.703  1.00  0.00      RA0  N
ATOM   2598  H   THR A 278      27.435  14.323  -8.746  1.00  0.00      RA0  H
ATOM   2599  CA  THR A 278      25.757  15.568  -8.526  1.00  0.00      RA0  C
ATOM   2600  CB  THR A 278      26.009  15.883  -7.061  1.00  0.00      RA0  C
ATOM   2601  OG1 THR A 278      27.179  15.154  -6.660  1.00  0.00      RA0  O
ATOM   2602  HG1 THR A 278      27.916  15.643  -7.009  1.00  0.00      RA0  H
ATOM   2603  CG2 THR A 278      24.824  15.507  -6.167  1.00  0.00      RA0  C
ATOM   2604  C   THR A 278      26.320  16.617  -9.470  1.00  0.00      RA0  C
ATOM   2605  O   THR A 278      27.309  16.391 -10.188  1.00  0.00      RA0  O
ATOM   2606  N   GLU A 279      25.679  17.769  -9.444  1.00  0.00      RA0  N
ATOM   2607  H   GLU A 279      24.892  17.880  -8.842  1.00  0.00      RA0  H
ATOM   2608  CA  GLU A 279      26.239  18.968 -10.038  1.00  0.00      RA0  C
ATOM   2609  CB  GLU A 279      25.298  20.161  -9.889  1.00  0.00      RA0  C
ATOM   2610  CG  GLU A 279      23.860  20.022 -10.375  1.00  0.00      RA0  C
ATOM   2611  CD  GLU A 279      23.147  21.262  -9.893  1.00  0.00      RA0  C
ATOM   2612  OE1 GLU A 279      21.953  21.213  -9.621  1.00  0.00      RA0  O
ATOM   2613  OE2 GLU A 279      23.802  22.285  -9.730  1.00  0.00      RA0  O
ATOM   2614  C   GLU A 279      27.507  19.356  -9.262  1.00  0.00      RA0  C
ATOM   2615  O   GLU A 279      27.809  18.772  -8.218  1.00  0.00      RA0  O
ATOM   2616  N   LYS A 280      28.275  20.295  -9.804  1.00  0.00      RA0  N
ATOM   2617  H   LYS A 280      28.005  20.778 -10.641  1.00  0.00      RA0  H
ATOM   2618  CA  LYS A 280      29.527  20.680  -9.184  1.00  0.00      RA0  C
ATOM   2619  CB  LYS A 280      30.718  19.961  -9.811  1.00  0.00      RA0  C
ATOM   2620  CG  LYS A 280      30.938  20.240 -11.295  1.00  0.00      RA0  C
ATOM   2621  CD  LYS A 280      32.094  19.380 -11.791  1.00  0.00      RA0  C
ATOM   2622  CE  LYS A 280      32.358  19.477 -13.291  1.00  0.00      RA0  C
ATOM   2623  NZ  LYS A 280      33.158  18.310 -13.683  1.00  0.00      RA0  N
ATOM   2624  HZ1 LYS A 280      33.312  18.259 -14.706  1.00  0.00      RA0  H
ATOM   2625  HZ2 LYS A 280      34.035  18.225 -13.141  1.00  0.00      RA0  H
ATOM   2626  HZ3 LYS A 280      32.592  17.458 -13.464  1.00  0.00      RA0  H
ATOM   2627  C   LYS A 280      29.683  22.178  -9.211  1.00  0.00      RA0  C
ATOM   2628  O   LYS A 280      29.246  22.849 -10.129  1.00  0.00      RA0  O
ATOM   2629  N   LEU A 281      30.353  22.677  -8.200  1.00  0.00      RA0  N
ATOM   2630  H   LEU A 281      30.804  22.060  -7.559  1.00  0.00      RA0  H
ATOM   2631  CA  LEU A 281      30.658  24.089  -8.112  1.00  0.00      RA0  C
ATOM   2632  CB  LEU A 281      30.673  24.521  -6.646  1.00  0.00      RA0  C
ATOM   2633  CG  LEU A 281      30.808  26.029  -6.431  1.00  0.00      RA0  C
ATOM   2634  CD1 LEU A 281      29.540  26.776  -6.837  1.00  0.00      RA0  C
ATOM   2635  CD2 LEU A 281      31.205  26.361  -4.994  1.00  0.00      RA0  C
ATOM   2636  C   LEU A 281      32.011  24.336  -8.760  1.00  0.00      RA0  C
ATOM   2637  O   LEU A 281      33.034  23.759  -8.374  1.00  0.00      RA0  O
ATOM   2638  N   VAL A 282      32.001  25.160  -9.805  1.00  0.00      RA0  N
ATOM   2639  H   VAL A 282      31.163  25.645 -10.042  1.00  0.00      RA0  H
ATOM   2640  CA  VAL A 282      33.204  25.528 -10.522  1.00  0.00      RA0  C
ATOM   2641  CB  VAL A 282      33.129  25.105 -11.991  1.00  0.00      RA0  C
ATOM   2642  CG1 VAL A 282      33.015  23.587 -12.127  1.00  0.00      RA0  C
ATOM   2643  CG2 VAL A 282      32.013  25.855 -12.721  1.00  0.00      RA0  C
ATOM   2644  C   VAL A 282      33.445  27.044 -10.439  1.00  0.00      RA0  C
ATOM   2645  O   VAL A 282      32.574  27.810 -10.004  1.00  0.00      RA0  O
ATOM   2646  N   GLY A 283      34.626  27.468 -10.858  1.00  0.00      RA0  N
ATOM   2647  H   GLY A 283      35.243  26.817 -11.300  1.00  0.00      RA0  H
ATOM   2648  CA  GLY A 283      34.939  28.875 -11.012  1.00  0.00      RA0  C
ATOM   2649  C   GLY A 283      34.754  29.281 -12.453  1.00  0.00      RA0  C
ATOM   2650  O   GLY A 283      34.875  28.456 -13.373  1.00  0.00      RA0  O
ATOM   2651  N   LEU A 284      34.425  30.550 -12.656  1.00  0.00      RA0  N
ATOM   2652  H   LEU A 284      34.307  31.168 -11.876  1.00  0.00      RA0  H
ATOM   2653  CA  LEU A 284      34.368  31.156 -13.992  1.00  0.00      RA0  C
ATOM   2654  CB  LEU A 284      32.944  31.550 -14.376  1.00  0.00      RA0  C
ATOM   2655  CG  LEU A 284      31.934  30.408 -14.453  1.00  0.00      RA0  C
ATOM   2656  CD1 LEU A 284      30.537  30.948 -14.757  1.00  0.00      RA0  C
ATOM   2657  CD2 LEU A 284      32.347  29.327 -15.452  1.00  0.00      RA0  C
ATOM   2658  C   LEU A 284      35.194  32.425 -13.939  1.00  0.00      RA0  C
ATOM   2659  O   LEU A 284      35.170  33.133 -12.939  1.00  0.00      RA0  O
ATOM   2660  N   VAL A 285      35.932  32.657 -15.018  1.00  0.00      RA0  N
ATOM   2661  H   VAL A 285      35.893  32.010 -15.782  1.00  0.00      RA0  H
ATOM   2662  CA  VAL A 285      36.717  33.865 -15.231  1.00  0.00      RA0  C
ATOM   2663  CB  VAL A 285      38.200  33.478 -15.266  1.00  0.00      RA0  C
ATOM   2664  CG1 VAL A 285      39.081  34.591 -15.833  1.00  0.00      RA0  C
ATOM   2665  CG2 VAL A 285      38.667  32.997 -13.891  1.00  0.00      RA0  C
ATOM   2666  C   VAL A 285      36.307  34.525 -16.554  1.00  0.00      RA0  C
ATOM   2667  O   VAL A 285      36.271  33.894 -17.616  1.00  0.00      RA0  O
ATOM   2668  N   MSE A 286      36.020  35.818 -16.490  1.00  0.00      RA0  N
ATOM   2669  H   MSE A 286      36.102  36.317 -15.622  1.00  0.00      RA0  H
ATOM   2670  CA  MSE A 286      35.698  36.579 -17.670  1.00  0.00      RA0  C
ATOM   2671  CB  MSE A 286      34.249  37.044 -17.620  1.00  0.00      RA0  C
ATOM   2672  CG  MSE A 286      33.809  37.722 -18.916  1.00  0.00      RA0  C
ATOM   2673  SE  MSE A 286      32.081  38.210 -18.852  1.00  0.00      RA0  S
ATOM   2674  CE  MSE A 286      32.247  39.483 -17.599  1.00  0.00      RA0  C
ATOM   2675  C   MSE A 286      36.644  37.771 -17.754  1.00  0.00      RA0  C
ATOM   2676  O   MSE A 286      36.491  38.724 -17.011  1.00  0.00      RA0  O
ATOM   2677  N   THR A 287      37.660  37.670 -18.609  1.00  0.00      RA0  N
ATOM   2678  H   THR A 287      37.824  36.827 -19.120  1.00  0.00      RA0  H
ATOM   2679  CA  THR A 287      38.602  38.789 -18.835  1.00  0.00      RA0  C
ATOM   2680  CB  THR A 287      39.809  38.099 -19.426  1.00  0.00      RA0  C
ATOM   2681  OG1 THR A 287      39.695  36.708 -19.084  1.00  0.00      RA0  O
ATOM   2682  HG1 THR A 287      40.539  36.315 -19.272  1.00  0.00      RA0  H
ATOM   2683  CG2 THR A 287      41.130  38.693 -18.933  1.00  0.00      RA0  C
ATOM   2684  C   THR A 287      38.007  39.900 -19.698  1.00  0.00      RA0  C
ATOM   2685  O   THR A 287      38.496  41.041 -19.694  1.00  0.00      RA0  O
ATOM   2686  N   GLU A 288      36.976  39.563 -20.459  1.00  0.00      RA0  N
ATOM   2687  H   GLU A 288      36.566  38.661 -20.351  1.00  0.00      RA0  H
ATOM   2688  CA  GLU A 288      36.258  40.542 -21.252  1.00  0.00      RA0  C
ATOM   2689  CB  GLU A 288      35.290  39.927 -22.288  1.00  0.00      RA0  C
ATOM   2690  CG  GLU A 288      35.119  40.696 -23.629  1.00  0.00      RA0  C
ATOM   2691  CD  GLU A 288      33.832  41.517 -23.773  1.00  0.00      RA0  C
ATOM   2692  OE1 GLU A 288      33.645  42.487 -23.054  1.00  0.00      RA0  O
ATOM   2693  OE2 GLU A 288      33.008  41.219 -24.638  1.00  0.00      RA0  O
ATOM   2694  C   GLU A 288      35.578  41.524 -20.326  1.00  0.00      RA0  C
ATOM   2695  O   GLU A 288      35.261  41.196 -19.186  1.00  0.00      RA0  O
ATOM   2696  N   LYS A 289      35.355  42.734 -20.814  1.00  0.00      RA0  N
ATOM   2697  H   LYS A 289      35.313  42.836 -21.813  1.00  0.00      RA0  H
ATOM   2698  CA  LYS A 289      34.808  43.781 -19.965  1.00  0.00      RA0  C
ATOM   2699  CB  LYS A 289      35.111  45.154 -20.531  1.00  0.00      RA0  C
ATOM   2700  CG  LYS A 289      36.640  45.335 -20.618  1.00  0.00      RA0  C
ATOM   2701  CD  LYS A 289      37.471  45.317 -19.309  1.00  0.00      RA0  C
ATOM   2702  CE  LYS A 289      37.945  43.996 -18.658  1.00  0.00      RA0  C
ATOM   2703  NZ  LYS A 289      36.892  43.345 -17.865  1.00  0.00      RA0  N
ATOM   2704  HZ1 LYS A 289      37.183  43.201 -16.873  1.00  0.00      RA0  H
ATOM   2705  HZ2 LYS A 289      36.094  44.000 -17.727  1.00  0.00      RA0  H
ATOM   2706  HZ3 LYS A 289      36.533  42.453 -18.259  1.00  0.00      RA0  H
ATOM   2707  C   LYS A 289      33.379  43.426 -19.595  1.00  0.00      RA0  C
ATOM   2708  O   LYS A 289      32.632  42.874 -20.400  1.00  0.00      RA0  O
ATOM   2709  N   GLY A 290      33.013  43.721 -18.356  1.00  0.00      RA0  N
ATOM   2710  H   GLY A 290      33.656  44.140 -17.710  1.00  0.00      RA0  H
ATOM   2711  CA  GLY A 290      31.687  43.389 -17.865  1.00  0.00      RA0  C
ATOM   2712  C   GLY A 290      31.833  42.752 -16.507  1.00  0.00      RA0  C
ATOM   2713  O   GLY A 290      32.950  42.444 -16.062  1.00  0.00      RA0  O
ATOM   2714  N   VAL A 291      30.708  42.562 -15.838  1.00  0.00      RA0  N
ATOM   2715  H   VAL A 291      29.825  42.832 -16.222  1.00  0.00      RA0  H
ATOM   2716  CA  VAL A 291      30.709  41.920 -14.517  1.00  0.00      RA0  C
ATOM   2717  CB  VAL A 291      30.393  42.939 -13.402  1.00  0.00      RA0  C
ATOM   2718  CG1 VAL A 291      30.512  42.314 -12.007  1.00  0.00      RA0  C
ATOM   2719  CG2 VAL A 291      31.262  44.196 -13.503  1.00  0.00      RA0  C
ATOM   2720  C   VAL A 291      29.698  40.769 -14.489  1.00  0.00      RA0  C
ATOM   2721  O   VAL A 291      28.548  40.905 -14.924  1.00  0.00      RA0  O
ATOM   2722  N   LEU A 292      30.166  39.625 -14.000  1.00  0.00      RA0  N
ATOM   2723  H   LEU A 292      31.084  39.670 -13.607  1.00  0.00      RA0  H
ATOM   2724  CA  LEU A 292      29.327  38.462 -13.794  1.00  0.00      RA0  C
ATOM   2725  CB  LEU A 292      30.201  37.227 -13.567  1.00  0.00      RA0  C
ATOM   2726  CG  LEU A 292      31.046  36.851 -14.786  1.00  0.00      RA0  C
ATOM   2727  CD1 LEU A 292      32.077  35.767 -14.465  1.00  0.00      RA0  C
ATOM   2728  CD2 LEU A 292      30.170  36.472 -15.980  1.00  0.00      RA0  C
ATOM   2729  C   LEU A 292      28.431  38.707 -12.569  1.00  0.00      RA0  C
ATOM   2730  O   LEU A 292      28.914  39.162 -11.524  1.00  0.00      RA0  O
ATOM   2731  N   ARG A 293      27.134  38.411 -12.709  1.00  0.00      RA0  N
ATOM   2732  H   ARG A 293      26.801  37.955 -13.533  1.00  0.00      RA0  H
ATOM   2733  CA  ARG A 293      26.157  38.651 -11.644  1.00  0.00      RA0  C
ATOM   2734  CB  ARG A 293      25.061  39.666 -12.048  1.00  0.00      RA0  C
ATOM   2735  CG  ARG A 293      25.451  41.129 -11.735  1.00  0.00      RA0  C
ATOM   2736  CD  ARG A 293      24.310  42.176 -11.726  1.00  0.00      RA0  C
ATOM   2737  NE  ARG A 293      24.170  42.907 -12.991  1.00  0.00      RA0  N
ATOM   2738  HE  ARG A 293      24.831  42.757 -13.737  1.00  0.00      RA0  H
ATOM   2739  CZ  ARG A 293      23.272  43.909 -13.178  1.00  0.00      RA0  C
ATOM   2740  NH1 ARG A 293      22.499  44.354 -12.189  1.00  0.00      RA0  N
ATOM   2741 HH11 ARG A 293      21.862  45.121 -12.295  1.00  0.00      RA0  H
ATOM   2742 HH12 ARG A 293      22.528  44.008 -11.246  1.00  0.00      RA0  H
ATOM   2743  NH2 ARG A 293      23.186  44.476 -14.378  1.00  0.00      RA0  N
ATOM   2744 HH21 ARG A 293      22.479  45.131 -14.647  1.00  0.00      RA0  H
ATOM   2745 HH22 ARG A 293      23.900  44.271 -15.069  1.00  0.00      RA0  H
ATOM   2746  C   ARG A 293      25.599  37.355 -11.079  1.00  0.00      RA0  C
ATOM   2747  O   ARG A 293      25.424  36.381 -11.806  1.00  0.00      RA0  O
ATOM   2748  N   ASN A 294      25.240  37.378  -9.799  1.00  0.00      RA0  N
ATOM   2749  H   ASN A 294      25.386  38.205  -9.260  1.00  0.00      RA0  H
ATOM   2750  CA  ASN A 294      24.497  36.266  -9.191  1.00  0.00      RA0  C
ATOM   2751  CB  ASN A 294      23.880  36.767  -7.896  1.00  0.00      RA0  C
ATOM   2752  CG  ASN A 294      24.649  36.362  -6.674  1.00  0.00      RA0  C
ATOM   2753  OD1 ASN A 294      25.867  36.529  -6.577  1.00  0.00      RA0  O
ATOM   2754  ND2 ASN A 294      23.835  35.887  -5.721  1.00  0.00      RA0  N
ATOM   2755 HD21 ASN A 294      22.872  35.723  -5.982  1.00  0.00      RA0  H
ATOM   2756 HD22 ASN A 294      24.089  35.653  -4.787  1.00  0.00      RA0  H
ATOM   2757  C   ASN A 294      23.291  35.885 -10.049  1.00  0.00      RA0  C
ATOM   2758  O   ASN A 294      22.611  36.762 -10.617  1.00  0.00      RA0  O
ATOM   2759  N   GLU A 295      23.046  34.590 -10.131  1.00  0.00      RA0  N
ATOM   2760  H   GLU A 295      23.618  33.967  -9.600  1.00  0.00      RA0  H
ATOM   2761  CA  GLU A 295      21.881  34.003 -10.797  1.00  0.00      RA0  C
ATOM   2762  CB  GLU A 295      20.522  34.506 -10.279  1.00  0.00      RA0  C
ATOM   2763  CG  GLU A 295      20.148  34.099  -8.847  1.00  0.00      RA0  C
ATOM   2764  CD  GLU A 295      20.678  35.104  -7.843  1.00  0.00      RA0  C
ATOM   2765  OE1 GLU A 295      20.260  36.259  -7.887  1.00  0.00      RA0  O
ATOM   2766  OE2 GLU A 295      21.494  34.730  -7.003  1.00  0.00      RA0  O
ATOM   2767  C   GLU A 295      21.911  34.023 -12.341  1.00  0.00      RA0  C
ATOM   2768  O   GLU A 295      20.986  33.530 -12.981  1.00  0.00      RA0  O
ATOM   2769  N   LEU A 296      22.949  34.586 -12.954  1.00  0.00      RA0  N
ATOM   2770  H   LEU A 296      23.665  35.010 -12.398  1.00  0.00      RA0  H
ATOM   2771  CA  LEU A 296      23.110  34.493 -14.398  1.00  0.00      RA0  C
ATOM   2772  CB  LEU A 296      24.352  35.306 -14.781  1.00  0.00      RA0  C
ATOM   2773  CG  LEU A 296      24.564  35.612 -16.265  1.00  0.00      RA0  C
ATOM   2774  CD1 LEU A 296      23.452  36.488 -16.844  1.00  0.00      RA0  C
ATOM   2775  CD2 LEU A 296      25.932  36.252 -16.501  1.00  0.00      RA0  C
ATOM   2776  C   LEU A 296      23.217  33.013 -14.834  1.00  0.00      RA0  C
ATOM   2777  O   LEU A 296      23.923  32.228 -14.197  1.00  0.00      RA0  O
ATOM   2778  N   PRO A 297      22.509  32.611 -15.885  1.00  0.00      RA0  N
ATOM   2779  CD  PRO A 297      21.462  33.365 -16.556  1.00  0.00      RA0  C
ATOM   2780  CA  PRO A 297      22.690  31.265 -16.443  1.00  0.00      RA0  C
ATOM   2781  CB  PRO A 297      21.586  31.187 -17.501  1.00  0.00      RA0  C
ATOM   2782  CG  PRO A 297      20.579  32.281 -17.153  1.00  0.00      RA0  C
ATOM   2783  C   PRO A 297      24.068  31.043 -17.084  1.00  0.00      RA0  C
ATOM   2784  O   PRO A 297      24.695  31.984 -17.585  1.00  0.00      RA0  O
ATOM   2785  N   VAL A 298      24.496  29.790 -17.072  1.00  0.00      RA0  N
ATOM   2786  H   VAL A 298      23.909  29.075 -16.681  1.00  0.00      RA0  H
ATOM   2787  CA  VAL A 298      25.767  29.376 -17.650  1.00  0.00      RA0  C
ATOM   2788  CB  VAL A 298      26.715  28.918 -16.538  1.00  0.00      RA0  C
ATOM   2789  CG1 VAL A 298      28.072  28.512 -17.106  1.00  0.00      RA0  C
ATOM   2790  CG2 VAL A 298      26.840  29.960 -15.429  1.00  0.00      RA0  C
ATOM   2791  C   VAL A 298      25.457  28.200 -18.559  1.00  0.00      RA0  C
ATOM   2792  O   VAL A 298      24.972  27.172 -18.079  1.00  0.00      RA0  O
ATOM   2793  N   ARG A 299      25.730  28.330 -19.853  1.00  0.00      RA0  N
ATOM   2794  H   ARG A 299      26.209  29.133 -20.204  1.00  0.00      RA0  H
ATOM   2795  CA  ARG A 299      25.339  27.304 -20.783  1.00  0.00      RA0  C
ATOM   2796  CB  ARG A 299      24.388  27.852 -21.837  1.00  0.00      RA0  C
ATOM   2797  CG  ARG A 299      23.061  28.225 -21.204  1.00  0.00      RA0  C
ATOM   2798  CD  ARG A 299      22.011  28.653 -22.219  1.00  0.00      RA0  C
ATOM   2799  NE  ARG A 299      20.753  28.797 -21.505  1.00  0.00      RA0  N
ATOM   2800  HE  ARG A 299      20.443  28.002 -20.962  1.00  0.00      RA0  H
ATOM   2801  CZ  ARG A 299      20.100  29.983 -21.432  1.00  0.00      RA0  C
ATOM   2802  NH1 ARG A 299      20.510  31.015 -22.207  1.00  0.00      RA0  N
ATOM   2803 HH11 ARG A 299      20.072  31.916 -22.189  1.00  0.00      RA0  H
ATOM   2804 HH12 ARG A 299      21.287  30.910 -22.837  1.00  0.00      RA0  H
ATOM   2805  NH2 ARG A 299      19.067  30.088 -20.574  1.00  0.00      RA0  N
ATOM   2806 HH21 ARG A 299      18.460  30.875 -20.474  1.00  0.00      RA0  H
ATOM   2807 HH22 ARG A 299      18.896  29.311 -19.930  1.00  0.00      RA0  H
ATOM   2808  C   ARG A 299      26.519  26.656 -21.488  1.00  0.00      RA0  C
ATOM   2809  O   ARG A 299      27.532  27.302 -21.806  1.00  0.00      RA0  O
ATOM   2810  N   PHE A 300      26.362  25.362 -21.718  1.00  0.00      RA0  N
ATOM   2811  H   PHE A 300      25.522  24.875 -21.454  1.00  0.00      RA0  H
ATOM   2812  CA  PHE A 300      27.330  24.589 -22.461  1.00  0.00      RA0  C
ATOM   2813  CB  PHE A 300      28.558  24.257 -21.597  1.00  0.00      RA0  C
ATOM   2814  CG  PHE A 300      28.183  23.440 -20.378  1.00  0.00      RA0  C
ATOM   2815  CD1 PHE A 300      27.728  24.070 -19.223  1.00  0.00      RA0  C
ATOM   2816  CD2 PHE A 300      28.311  22.056 -20.402  1.00  0.00      RA0  C
ATOM   2817  CE1 PHE A 300      27.420  23.322 -18.094  1.00  0.00      RA0  C
ATOM   2818  CE2 PHE A 300      28.004  21.307 -19.273  1.00  0.00      RA0  C
ATOM   2819  CZ  PHE A 300      27.570  21.940 -18.114  1.00  0.00      RA0  C
ATOM   2820  C   PHE A 300      26.674  23.306 -22.983  1.00  0.00      RA0  C
ATOM   2821  O   PHE A 300      25.535  22.967 -22.621  1.00  0.00      RA0  O
ATOM   2822  N   THR A 301      27.376  22.629 -23.884  1.00  0.00      RA0  N
ATOM   2823  H   THR A 301      28.279  22.910 -24.200  1.00  0.00      RA0  H
ATOM   2824  CA  THR A 301      26.934  21.344 -24.416  1.00  0.00      RA0  C
ATOM   2825  CB  THR A 301      26.796  21.601 -25.900  1.00  0.00      RA0  C
ATOM   2826  OG1 THR A 301      26.371  22.963 -26.069  1.00  0.00      RA0  O
ATOM   2827  HG1 THR A 301      26.253  23.089 -27.001  1.00  0.00      RA0  H
ATOM   2828  CG2 THR A 301      25.853  20.616 -26.590  1.00  0.00      RA0  C
ATOM   2829  C   THR A 301      27.989  20.306 -24.065  1.00  0.00      RA0  C
ATOM   2830  O   THR A 301      29.174  20.558 -24.288  1.00  0.00      RA0  O
ATOM   2831  N   ASP A 302      27.580  19.152 -23.528  1.00  0.00      RA0  N
ATOM   2832  H   ASP A 302      26.609  18.912 -23.479  1.00  0.00      RA0  H
ATOM   2833  CA  ASP A 302      28.564  18.123 -23.156  1.00  0.00      RA0  C
ATOM   2834  CB  ASP A 302      27.980  17.210 -22.072  1.00  0.00      RA0  C
ATOM   2835  CG  ASP A 302      27.504  15.916 -22.699  1.00  0.00      RA0  C
ATOM   2836  OD1 ASP A 302      26.587  15.936 -23.509  1.00  0.00      RA0  O
ATOM   2837  OD2 ASP A 302      28.103  14.881 -22.436  1.00  0.00      RA0  O
ATOM   2838  C   ASP A 302      28.993  17.345 -24.374  1.00  0.00      RA0  C
ATOM   2839  O   ASP A 302      28.489  17.576 -25.474  1.00  0.00      RA0  O
ATOM   2840  N   ALA A 303      29.948  16.438 -24.178  1.00  0.00      RA0  N
ATOM   2841  H   ALA A 303      30.075  16.114 -23.240  1.00  0.00      RA0  H
ATOM   2842  CA  ALA A 303      30.554  15.735 -25.303  1.00  0.00      RA0  C
ATOM   2843  CB  ALA A 303      31.694  14.837 -24.821  1.00  0.00      RA0  C
ATOM   2844  C   ALA A 303      29.544  14.886 -26.056  1.00  0.00      RA0  C
ATOM   2845  O   ALA A 303      29.715  14.642 -27.238  1.00  0.00      RA0  O
ATOM   2846  N   GLN A 304      28.482  14.467 -25.370  1.00  0.00      RA0  N
ATOM   2847  H   GLN A 304      28.325  14.779 -24.429  1.00  0.00      RA0  H
ATOM   2848  CA  GLN A 304      27.435  13.648 -25.963  1.00  0.00      RA0  C
ATOM   2849  CB  GLN A 304      26.870  12.647 -24.958  1.00  0.00      RA0  C
ATOM   2850  CG  GLN A 304      27.419  11.232 -25.187  1.00  0.00      RA0  C
ATOM   2851  CD  GLN A 304      28.911  11.135 -24.902  1.00  0.00      RA0  C
ATOM   2852  OE1 GLN A 304      29.329  10.682 -23.842  1.00  0.00      RA0  O
ATOM   2853  NE2 GLN A 304      29.707  11.503 -25.927  1.00  0.00      RA0  N
ATOM   2854 HE21 GLN A 304      29.331  11.912 -26.760  1.00  0.00      RA0  H
ATOM   2855 HE22 GLN A 304      30.700  11.399 -25.869  1.00  0.00      RA0  H
ATOM   2856  C   GLN A 304      26.352  14.498 -26.663  1.00  0.00      RA0  C
ATOM   2857  O   GLN A 304      25.423  13.951 -27.245  1.00  0.00      RA0  O
ATOM   2858  N   GLY A 305      26.476  15.823 -26.599  1.00  0.00      RA0  N
ATOM   2859  H   GLY A 305      27.162  16.213 -25.981  1.00  0.00      RA0  H
ATOM   2860  CA  GLY A 305      25.537  16.742 -27.241  1.00  0.00      RA0  C
ATOM   2861  C   GLY A 305      24.366  17.210 -26.386  1.00  0.00      RA0  C
ATOM   2862  O   GLY A 305      23.473  17.922 -26.886  1.00  0.00      RA0  O
ATOM   2863  N   ASN A 306      24.350  16.828 -25.110  1.00  0.00      RA0  N
ATOM   2864  H   ASN A 306      25.163  16.389 -24.726  1.00  0.00      RA0  H
ATOM   2865  CA  ASN A 306      23.293  17.265 -24.215  1.00  0.00      RA0  C
ATOM   2866  CB  ASN A 306      23.329  16.524 -22.877  1.00  0.00      RA0  C
ATOM   2867  CG  ASN A 306      23.100  15.040 -23.031  1.00  0.00      RA0  C
ATOM   2868  OD1 ASN A 306      21.978  14.576 -23.210  1.00  0.00      RA0  O
ATOM   2869  ND2 ASN A 306      24.227  14.314 -22.921  1.00  0.00      RA0  N
ATOM   2870 HD21 ASN A 306      25.116  14.777 -22.795  1.00  0.00      RA0  H
ATOM   2871 HD22 ASN A 306      24.256  13.318 -22.963  1.00  0.00      RA0  H
ATOM   2872  C   ASN A 306      23.555  18.737 -23.892  1.00  0.00      RA0  C
ATOM   2873  O   ASN A 306      24.662  19.087 -23.502  1.00  0.00      RA0  O
ATOM   2874  N   GLN A 307      22.558  19.592 -24.094  1.00  0.00      RA0  N
ATOM   2875  H   GLN A 307      21.655  19.227 -24.310  1.00  0.00      RA0  H
ATOM   2876  CA  GLN A 307      22.691  21.008 -23.702  1.00  0.00      RA0  C
ATOM   2877  CB  GLN A 307      21.763  21.846 -24.571  1.00  0.00      RA0  C
ATOM   2878  CG  GLN A 307      22.135  21.625 -26.036  1.00  0.00      RA0  C
ATOM   2879  CD  GLN A 307      21.074  22.206 -26.938  1.00  0.00      RA0  C
ATOM   2880  OE1 GLN A 307      20.570  23.304 -26.733  1.00  0.00      RA0  O
ATOM   2881  NE2 GLN A 307      20.755  21.389 -27.957  1.00  0.00      RA0  N
ATOM   2882 HE21 GLN A 307      21.220  20.506 -28.051  1.00  0.00      RA0  H
ATOM   2883 HE22 GLN A 307      20.059  21.640 -28.629  1.00  0.00      RA0  H
ATOM   2884  C   GLN A 307      22.391  21.139 -22.219  1.00  0.00      RA0  C
ATOM   2885  O   GLN A 307      21.406  20.566 -21.713  1.00  0.00      RA0  O
ATOM   2886  N   HIS A 308      23.245  21.895 -21.530  1.00  0.00      RA0  N
ATOM   2887  H   HIS A 308      23.928  22.440 -22.011  1.00  0.00      RA0  H
ATOM   2888  CA  HIS A 308      23.174  22.063 -20.094  1.00  0.00      RA0  C
ATOM   2889  CB  HIS A 308      24.329  21.330 -19.424  1.00  0.00      RA0  C
ATOM   2890  CG  HIS A 308      24.070  19.840 -19.443  1.00  0.00      RA0  C
ATOM   2891  ND1 HIS A 308      22.869  19.283 -19.699  1.00  0.00      RA0  N
ATOM   2892  HD1 HIS A 308      22.044  19.740 -19.980  1.00  0.00      RA0  H
ATOM   2893  CD2 HIS A 308      24.987  18.820 -19.173  1.00  0.00      RA0  C
ATOM   2894  NE2 HIS A 308      24.320  17.643 -19.263  1.00  0.00      RA0  N
ATOM   2895  CE1 HIS A 308      23.021  17.927 -19.586  1.00  0.00      RA0  C
ATOM   2896  C   HIS A 308      23.109  23.530 -19.723  1.00  0.00      RA0  C
ATOM   2897  O   HIS A 308      23.609  24.399 -20.439  1.00  0.00      RA0  O
ATOM   2898  N   GLU A 309      22.458  23.777 -18.599  1.00  0.00      RA0  N
ATOM   2899  H   GLU A 309      22.043  23.056 -18.044  1.00  0.00      RA0  H
ATOM   2900  CA  GLU A 309      22.377  25.103 -18.018  1.00  0.00      RA0  C
ATOM   2901  CB  GLU A 309      21.029  25.748 -18.360  1.00  0.00      RA0  C
ATOM   2902  CG  GLU A 309      20.896  27.204 -17.902  1.00  0.00      RA0  C
ATOM   2903  CD  GLU A 309      19.701  27.857 -18.579  1.00  0.00      RA0  C
ATOM   2904  OE1 GLU A 309      19.234  27.357 -19.598  1.00  0.00      RA0  O
ATOM   2905  OE2 GLU A 309      19.260  28.914 -18.140  1.00  0.00      RA0  O
ATOM   2906  C   GLU A 309      22.650  25.033 -16.528  1.00  0.00      RA0  C
ATOM   2907  O   GLU A 309      21.931  24.375 -15.789  1.00  0.00      RA0  O
ATOM   2908  N   GLY A 310      23.709  25.710 -16.106  1.00  0.00      RA0  N
ATOM   2909  H   GLY A 310      24.195  26.265 -16.769  1.00  0.00      RA0  H
ATOM   2910  CA  GLY A 310      23.991  25.941 -14.712  1.00  0.00      RA0  C
ATOM   2911  C   GLY A 310      23.645  27.360 -14.335  1.00  0.00      RA0  C
ATOM   2912  O   GLY A 310      22.960  28.061 -15.068  1.00  0.00      RA0  O
ATOM   2913  N   ILE A 311      24.158  27.787 -13.192  1.00  0.00      RA0  N
ATOM   2914  H   ILE A 311      24.730  27.188 -12.624  1.00  0.00      RA0  H
ATOM   2915  CA  ILE A 311      23.850  29.107 -12.679  1.00  0.00      RA0  C
ATOM   2916  CB  ILE A 311      22.548  29.010 -11.872  1.00  0.00      RA0  C
ATOM   2917  CG2 ILE A 311      22.666  27.990 -10.735  1.00  0.00      RA0  C
ATOM   2918  CG1 ILE A 311      22.058  30.371 -11.390  1.00  0.00      RA0  C
ATOM   2919  CD1 ILE A 311      20.728  30.270 -10.644  1.00  0.00      RA0  C
ATOM   2920  C   ILE A 311      24.996  29.670 -11.857  1.00  0.00      RA0  C
ATOM   2921  O   ILE A 311      25.632  28.948 -11.116  1.00  0.00      RA0  O
ATOM   2922  N   ILE A 312      25.275  30.961 -12.016  1.00  0.00      RA0  N
ATOM   2923  H   ILE A 312      24.696  31.501 -12.628  1.00  0.00      RA0  H
ATOM   2924  CA  ILE A 312      26.184  31.649 -11.097  1.00  0.00      RA0  C
ATOM   2925  CB  ILE A 312      26.554  33.019 -11.666  1.00  0.00      RA0  C
ATOM   2926  CG2 ILE A 312      27.364  33.854 -10.677  1.00  0.00      RA0  C
ATOM   2927  CG1 ILE A 312      27.299  32.838 -12.987  1.00  0.00      RA0  C
ATOM   2928  CD1 ILE A 312      27.780  34.162 -13.576  1.00  0.00      RA0  C
ATOM   2929  C   ILE A 312      25.583  31.771  -9.706  1.00  0.00      RA0  C
ATOM   2930  O   ILE A 312      24.445  32.273  -9.526  1.00  0.00      RA0  O
ATOM   2931  N   THR A 313      26.355  31.344  -8.720  1.00  0.00      RA0  N
ATOM   2932  H   THR A 313      27.268  30.957  -8.863  1.00  0.00      RA0  H
ATOM   2933  CA  THR A 313      25.942  31.436  -7.336  1.00  0.00      RA0  C
ATOM   2934  CB  THR A 313      26.458  30.170  -6.670  1.00  0.00      RA0  C
ATOM   2935  OG1 THR A 313      27.809  29.931  -7.081  1.00  0.00      RA0  O
ATOM   2936  HG1 THR A 313      28.322  30.189  -6.310  1.00  0.00      RA0  H
ATOM   2937  CG2 THR A 313      25.595  28.970  -7.062  1.00  0.00      RA0  C
ATOM   2938  C   THR A 313      26.412  32.753  -6.728  1.00  0.00      RA0  C
ATOM   2939  O   THR A 313      25.665  33.424  -5.992  1.00  0.00      RA0  O
ATOM   2940  N   SER A 314      27.657  33.130  -7.030  1.00  0.00      RA0  N
ATOM   2941  H   SER A 314      28.266  32.541  -7.565  1.00  0.00      RA0  H
ATOM   2942  CA  SER A 314      28.190  34.438  -6.623  1.00  0.00      RA0  C
ATOM   2943  CB  SER A 314      28.993  34.313  -5.323  1.00  0.00      RA0  C
ATOM   2944  OG  SER A 314      28.210  33.892  -4.196  1.00  0.00      RA0  O
ATOM   2945  HG  SER A 314      28.206  32.929  -4.215  1.00  0.00      RA0  H
ATOM   2946  C   SER A 314      29.105  34.945  -7.690  1.00  0.00      RA0  C
ATOM   2947  O   SER A 314      29.994  34.209  -8.140  1.00  0.00      RA0  O
ATOM   2948  N   GLY A 315      28.901  36.186  -8.097  1.00  0.00      RA0  N
ATOM   2949  H   GLY A 315      28.192  36.751  -7.666  1.00  0.00      RA0  H
ATOM   2950  CA  GLY A 315      29.794  36.828  -9.023  1.00  0.00      RA0  C
ATOM   2951  C   GLY A 315      30.290  38.164  -8.514  1.00  0.00      RA0  C
ATOM   2952  O   GLY A 315      29.679  38.787  -7.626  1.00  0.00      RA0  O
ATOM   2953  N   THR A 316      31.434  38.590  -9.028  1.00  0.00      RA0  N
ATOM   2954  H   THR A 316      31.940  38.025  -9.688  1.00  0.00      RA0  H
ATOM   2955  CA  THR A 316      31.988  39.885  -8.655  1.00  0.00      RA0  C
ATOM   2956  CB  THR A 316      32.482  39.846  -7.204  1.00  0.00      RA0  C
ATOM   2957  OG1 THR A 316      32.385  41.154  -6.648  1.00  0.00      RA0  O
ATOM   2958  HG1 THR A 316      31.502  41.212  -6.297  1.00  0.00      RA0  H
ATOM   2959  CG2 THR A 316      33.889  39.261  -7.014  1.00  0.00      RA0  C
ATOM   2960  C   THR A 316      33.059  40.335  -9.637  1.00  0.00      RA0  C
ATOM   2961  O   THR A 316      33.493  39.572 -10.521  1.00  0.00      RA0  O
ATOM   2962  N   PHE A 317      33.474  41.591  -9.496  1.00  0.00      RA0  N
ATOM   2963  H   PHE A 317      33.099  42.115  -8.729  1.00  0.00      RA0  H
ATOM   2964  CA  PHE A 317      34.704  42.043 -10.130  1.00  0.00      RA0  C
ATOM   2965  CB  PHE A 317      34.612  43.503 -10.606  1.00  0.00      RA0  C
ATOM   2966  CG  PHE A 317      35.985  44.035 -10.963  1.00  0.00      RA0  C
ATOM   2967  CD1 PHE A 317      36.708  44.777 -10.003  1.00  0.00      RA0  C
ATOM   2968  CD2 PHE A 317      36.528  43.769 -12.234  1.00  0.00      RA0  C
ATOM   2969  CE1 PHE A 317      37.986  45.271 -10.322  1.00  0.00      RA0  C
ATOM   2970  CE2 PHE A 317      37.802  44.275 -12.553  1.00  0.00      RA0  C
ATOM   2971  CZ  PHE A 317      38.520  45.027 -11.601  1.00  0.00      RA0  C
ATOM   2972  C   PHE A 317      35.833  41.884  -9.098  1.00  0.00      RA0  C
ATOM   2973  O   PHE A 317      35.757  42.443  -7.987  1.00  0.00      RA0  O
ATOM   2974  N   SER A 318      36.827  41.062  -9.440  1.00  0.00      RA0  N
ATOM   2975  H   SER A 318      36.857  40.720 -10.381  1.00  0.00      RA0  H
ATOM   2976  CA  SER A 318      37.974  40.804  -8.559  1.00  0.00      RA0  C
ATOM   2977  CB  SER A 318      38.678  39.531  -9.045  1.00  0.00      RA0  C
ATOM   2978  OG  SER A 318      39.951  39.341  -8.415  1.00  0.00      RA0  O
ATOM   2979  HG  SER A 318      39.783  39.204  -7.482  1.00  0.00      RA0  H
ATOM   2980  C   SER A 318      38.959  41.989  -8.500  1.00  0.00      RA0  C
ATOM   2981  O   SER A 318      39.617  42.278  -9.506  1.00  0.00      RA0  O
ATOM   2982  N   PRO A 319      39.077  42.671  -7.354  1.00  0.00      RA0  N
ATOM   2983  CD  PRO A 319      38.280  42.515  -6.147  1.00  0.00      RA0  C
ATOM   2984  CA  PRO A 319      40.064  43.743  -7.245  1.00  0.00      RA0  C
ATOM   2985  CB  PRO A 319      39.795  44.323  -5.851  1.00  0.00      RA0  C
ATOM   2986  CG  PRO A 319      38.374  43.887  -5.496  1.00  0.00      RA0  C
ATOM   2987  C   PRO A 319      41.499  43.247  -7.414  1.00  0.00      RA0  C
ATOM   2988  O   PRO A 319      42.308  43.949  -7.980  1.00  0.00      RA0  O
ATOM   2989  N   THR A 320      41.809  42.052  -6.922  1.00  0.00      RA0  N
ATOM   2990  H   THR A 320      41.143  41.470  -6.453  1.00  0.00      RA0  H
ATOM   2991  CA  THR A 320      43.177  41.529  -7.035  1.00  0.00      RA0  C
ATOM   2992  CB  THR A 320      43.325  40.337  -6.072  1.00  0.00      RA0  C
ATOM   2993  OG1 THR A 320      42.762  40.636  -4.784  1.00  0.00      RA0  O
ATOM   2994  HG1 THR A 320      41.873  40.259  -4.788  1.00  0.00      RA0  H
ATOM   2995  CG2 THR A 320      44.786  39.908  -5.933  1.00  0.00      RA0  C
ATOM   2996  C   THR A 320      43.516  41.153  -8.466  1.00  0.00      RA0  C
ATOM   2997  O   THR A 320      44.624  41.454  -8.958  1.00  0.00      RA0  O
ATOM   2998  N   LEU A 321      42.585  40.511  -9.159  1.00  0.00      RA0  N
ATOM   2999  H   LEU A 321      41.674  40.347  -8.772  1.00  0.00      RA0  H
ATOM   3000  CA  LEU A 321      42.878  40.035 -10.511  1.00  0.00      RA0  C
ATOM   3001  CB  LEU A 321      42.069  38.776 -10.805  1.00  0.00      RA0  C
ATOM   3002  CG  LEU A 321      42.392  37.642  -9.838  1.00  0.00      RA0  C
ATOM   3003  CD1 LEU A 321      41.423  36.471  -9.982  1.00  0.00      RA0  C
ATOM   3004  CD2 LEU A 321      43.847  37.206  -9.969  1.00  0.00      RA0  C
ATOM   3005  C   LEU A 321      42.640  41.067 -11.603  1.00  0.00      RA0  C
ATOM   3006  O   LEU A 321      43.277  41.029 -12.647  1.00  0.00      RA0  O
ATOM   3007  N   GLY A 322      41.710  41.986 -11.366  1.00  0.00      RA0  N
ATOM   3008  H   GLY A 322      41.228  41.964 -10.490  1.00  0.00      RA0  H
ATOM   3009  CA  GLY A 322      41.354  43.001 -12.326  1.00  0.00      RA0  C
ATOM   3010  C   GLY A 322      40.411  42.552 -13.429  1.00  0.00      RA0  C
ATOM   3011  O   GLY A 322      40.387  43.142 -14.494  1.00  0.00      RA0  O
ATOM   3012  N   TYR A 323      39.611  41.518 -13.164  1.00  0.00      RA0  N
ATOM   3013  H   TYR A 323      39.652  41.097 -12.258  1.00  0.00      RA0  H
ATOM   3014  CA  TYR A 323      38.576  41.082 -14.083  1.00  0.00      RA0  C
ATOM   3015  CB  TYR A 323      39.145  40.213 -15.218  1.00  0.00      RA0  C
ATOM   3016  CG  TYR A 323      40.027  39.091 -14.711  1.00  0.00      RA0  C
ATOM   3017  CD1 TYR A 323      39.478  38.006 -14.037  1.00  0.00      RA0  C
ATOM   3018  CE1 TYR A 323      40.295  36.967 -13.610  1.00  0.00      RA0  C
ATOM   3019  CD2 TYR A 323      41.397  39.139 -14.941  1.00  0.00      RA0  C
ATOM   3020  CE2 TYR A 323      42.213  38.094 -14.523  1.00  0.00      RA0  C
ATOM   3021  CZ  TYR A 323      41.660  37.002 -13.865  1.00  0.00      RA0  C
ATOM   3022  OH  TYR A 323      42.461  35.953 -13.463  1.00  0.00      RA0  O
ATOM   3023  HH  TYR A 323      43.371  36.163 -13.635  1.00  0.00      RA0  H
ATOM   3024  C   TYR A 323      37.495  40.349 -13.273  1.00  0.00      RA0  C
ATOM   3025  O   TYR A 323      37.658  40.139 -12.075  1.00  0.00      RA0  O
ATOM   3026  N   SER A 324      36.418  39.952 -13.952  1.00  0.00      RA0  N
ATOM   3027  H   SER A 324      36.410  40.025 -14.950  1.00  0.00      RA0  H
ATOM   3028  CA  SER A 324      35.267  39.346 -13.283  1.00  0.00      RA0  C
ATOM   3029  CB  SER A 324      33.998  39.583 -14.095  1.00  0.00      RA0  C
ATOM   3030  OG  SER A 324      33.541  40.923 -13.886  1.00  0.00      RA0  O
ATOM   3031  HG  SER A 324      33.766  41.446 -14.659  1.00  0.00      RA0  H
ATOM   3032  C   SER A 324      35.474  37.865 -12.982  1.00  0.00      RA0  C
ATOM   3033  O   SER A 324      36.028  37.139 -13.800  1.00  0.00      RA0  O
ATOM   3034  N   ILE A 325      35.016  37.433 -11.809  1.00  0.00      RA0  N
ATOM   3035  H   ILE A 325      34.505  38.040 -11.194  1.00  0.00      RA0  H
ATOM   3036  CA  ILE A 325      35.057  36.023 -11.440  1.00  0.00      RA0  C
ATOM   3037  CB  ILE A 325      36.158  35.745 -10.415  1.00  0.00      RA0  C
ATOM   3038  CG2 ILE A 325      37.561  35.916 -11.000  1.00  0.00      RA0  C
ATOM   3039  CG1 ILE A 325      35.931  36.599  -9.168  1.00  0.00      RA0  C
ATOM   3040  CD1 ILE A 325      36.851  36.214  -8.015  1.00  0.00      RA0  C
ATOM   3041  C   ILE A 325      33.720  35.598 -10.854  1.00  0.00      RA0  C
ATOM   3042  O   ILE A 325      32.936  36.431 -10.374  1.00  0.00      RA0  O
ATOM   3043  N   ALA A 326      33.504  34.293 -10.824  1.00  0.00      RA0  N
ATOM   3044  H   ALA A 326      34.141  33.637 -11.239  1.00  0.00      RA0  H
ATOM   3045  CA  ALA A 326      32.285  33.768 -10.225  1.00  0.00      RA0  C
ATOM   3046  CB  ALA A 326      31.139  33.809 -11.236  1.00  0.00      RA0  C
ATOM   3047  C   ALA A 326      32.440  32.346  -9.779  1.00  0.00      RA0  C
ATOM   3048  O   ALA A 326      33.253  31.591 -10.332  1.00  0.00      RA0  O
ATOM   3049  N   LEU A 327      31.649  31.977  -8.775  1.00  0.00      RA0  N
ATOM   3050  H   LEU A 327      31.005  32.648  -8.409  1.00  0.00      RA0  H
ATOM   3051  CA  LEU A 327      31.360  30.590  -8.485  1.00  0.00      RA0  C
ATOM   3052  CB  LEU A 327      31.275  30.329  -6.982  1.00  0.00      RA0  C
ATOM   3053  CG  LEU A 327      32.638  30.472  -6.304  1.00  0.00      RA0  C
ATOM   3054  CD1 LEU A 327      32.608  30.044  -4.836  1.00  0.00      RA0  C
ATOM   3055  CD2 LEU A 327      33.730  29.743  -7.082  1.00  0.00      RA0  C
ATOM   3056  C   LEU A 327      30.035  30.255  -9.205  1.00  0.00      RA0  C
ATOM   3057  O   LEU A 327      29.129  31.098  -9.287  1.00  0.00      RA0  O
ATOM   3058  N   ALA A 328      29.974  29.054  -9.764  1.00  0.00      RA0  N
ATOM   3059  H   ALA A 328      30.746  28.417  -9.690  1.00  0.00      RA0  H
ATOM   3060  CA  ALA A 328      28.781  28.571 -10.476  1.00  0.00      RA0  C
ATOM   3061  CB  ALA A 328      28.922  28.807 -11.979  1.00  0.00      RA0  C
ATOM   3062  C   ALA A 328      28.548  27.092 -10.243  1.00  0.00      RA0  C
ATOM   3063  O   ALA A 328      29.489  26.294 -10.209  1.00  0.00      RA0  O
ATOM   3064  N   ARG A 329      27.274  26.747 -10.086  1.00  0.00      RA0  N
ATOM   3065  H   ARG A 329      26.577  27.454 -10.225  1.00  0.00      RA0  H
ATOM   3066  CA  ARG A 329      26.834  25.349 -10.011  1.00  0.00      RA0  C
ATOM   3067  CB  ARG A 329      25.654  25.219  -9.062  1.00  0.00      RA0  C
ATOM   3068  CG  ARG A 329      26.039  25.017  -7.598  1.00  0.00      RA0  C
ATOM   3069  CD  ARG A 329      24.775  24.855  -6.763  1.00  0.00      RA0  C
ATOM   3070  NE  ARG A 329      23.833  24.038  -7.520  1.00  0.00      RA0  N
ATOM   3071  HE  ARG A 329      24.165  23.183  -7.946  1.00  0.00      RA0  H
ATOM   3072  CZ  ARG A 329      22.559  24.464  -7.733  1.00  0.00      RA0  C
ATOM   3073  NH1 ARG A 329      22.129  25.587  -7.116  1.00  0.00      RA0  N
ATOM   3074 HH11 ARG A 329      21.197  25.937  -7.230  1.00  0.00      RA0  H
ATOM   3075 HH12 ARG A 329      22.736  26.107  -6.507  1.00  0.00      RA0  H
ATOM   3076  NH2 ARG A 329      21.761  23.747  -8.547  1.00  0.00      RA0  N
ATOM   3077 HH21 ARG A 329      20.794  23.922  -8.725  1.00  0.00      RA0  H
ATOM   3078 HH22 ARG A 329      22.148  22.940  -9.041  1.00  0.00      RA0  H
ATOM   3079  C   ARG A 329      26.426  24.886 -11.388  1.00  0.00      RA0  C
ATOM   3080  O   ARG A 329      25.532  25.466 -11.999  1.00  0.00      RA0  O
ATOM   3081  N   VAL A 330      27.076  23.837 -11.877  1.00  0.00      RA0  N
ATOM   3082  H   VAL A 330      27.745  23.342 -11.316  1.00  0.00      RA0  H
ATOM   3083  CA  VAL A 330      26.872  23.373 -13.250  1.00  0.00      RA0  C
ATOM   3084  CB  VAL A 330      28.030  23.817 -14.159  1.00  0.00      RA0  C
ATOM   3085  CG1 VAL A 330      28.072  25.336 -14.343  1.00  0.00      RA0  C
ATOM   3086  CG2 VAL A 330      29.361  23.250 -13.668  1.00  0.00      RA0  C
ATOM   3087  C   VAL A 330      26.727  21.859 -13.287  1.00  0.00      RA0  C
ATOM   3088  O   VAL A 330      27.312  21.162 -12.449  1.00  0.00      RA0  O
ATOM   3089  N   PRO A 331      25.943  21.344 -14.233  1.00  0.00      RA0  N
ATOM   3090  CD  PRO A 331      25.023  22.078 -15.091  1.00  0.00      RA0  C
ATOM   3091  CA  PRO A 331      25.950  19.905 -14.494  1.00  0.00      RA0  C
ATOM   3092  CB  PRO A 331      24.981  19.774 -15.672  1.00  0.00      RA0  C
ATOM   3093  CG  PRO A 331      24.072  20.999 -15.586  1.00  0.00      RA0  C
ATOM   3094  C   PRO A 331      27.348  19.347 -14.784  1.00  0.00      RA0  C
ATOM   3095  O   PRO A 331      28.232  20.051 -15.286  1.00  0.00      RA0  O
ATOM   3096  N   GLU A 332      27.531  18.066 -14.471  1.00  0.00      RA0  N
ATOM   3097  H   GLU A 332      26.766  17.548 -14.096  1.00  0.00      RA0  H
ATOM   3098  CA  GLU A 332      28.723  17.330 -14.878  1.00  0.00      RA0  C
ATOM   3099  CB  GLU A 332      28.800  15.897 -14.346  1.00  0.00      RA0  C
ATOM   3100  CG  GLU A 332      29.716  15.740 -13.120  1.00  0.00      RA0  C
ATOM   3101  CD  GLU A 332      31.169  16.126 -13.404  1.00  0.00      RA0  C
ATOM   3102  OE1 GLU A 332      31.967  16.189 -12.473  1.00  0.00      RA0  O
ATOM   3103  OE2 GLU A 332      31.544  16.442 -14.532  1.00  0.00      RA0  O
ATOM   3104  C   GLU A 332      28.862  17.352 -16.391  1.00  0.00      RA0  C
ATOM   3105  O   GLU A 332      27.873  17.349 -17.132  1.00  0.00      RA0  O
ATOM   3106  N   GLY A 333      30.109  17.367 -16.828  1.00  0.00      RA0  N
ATOM   3107  H   GLY A 333      30.832  17.327 -16.141  1.00  0.00      RA0  H
ATOM   3108  CA  GLY A 333      30.447  17.276 -18.229  1.00  0.00      RA0  C
ATOM   3109  C   GLY A 333      30.902  18.586 -18.822  1.00  0.00      RA0  C
ATOM   3110  O   GLY A 333      31.150  18.640 -20.008  1.00  0.00      RA0  O
ATOM   3111  N   ILE A 334      31.018  19.642 -18.012  1.00  0.00      RA0  N
ATOM   3112  H   ILE A 334      30.755  19.548 -17.055  1.00  0.00      RA0  H
ATOM   3113  CA  ILE A 334      31.517  20.923 -18.524  1.00  0.00      RA0  C
ATOM   3114  CB  ILE A 334      31.319  22.026 -17.470  1.00  0.00      RA0  C
ATOM   3115  CG2 ILE A 334      32.256  21.846 -16.276  1.00  0.00      RA0  C
ATOM   3116  CG1 ILE A 334      31.401  23.427 -18.078  1.00  0.00      RA0  C
ATOM   3117  CD1 ILE A 334      30.959  24.507 -17.091  1.00  0.00      RA0  C
ATOM   3118  C   ILE A 334      32.975  20.818 -19.015  1.00  0.00      RA0  C
ATOM   3119  O   ILE A 334      33.771  20.034 -18.478  1.00  0.00      RA0  O
ATOM   3120  N   GLY A 335      33.296  21.587 -20.051  1.00  0.00      RA0  N
ATOM   3121  H   GLY A 335      32.609  22.228 -20.387  1.00  0.00      RA0  H
ATOM   3122  CA  GLY A 335      34.659  21.696 -20.582  1.00  0.00      RA0  C
ATOM   3123  C   GLY A 335      35.442  22.889 -20.041  1.00  0.00      RA0  C
ATOM   3124  O   GLY A 335      35.270  23.319 -18.883  1.00  0.00      RA0  O
ATOM   3125  N   GLU A 336      36.312  23.417 -20.896  1.00  0.00      RA0  N
ATOM   3126  H   GLU A 336      36.347  23.080 -21.834  1.00  0.00      RA0  H
ATOM   3127  CA  GLU A 336      37.242  24.464 -20.519  1.00  0.00      RA0  C
ATOM   3128  CB  GLU A 336      38.459  24.333 -21.437  1.00  0.00      RA0  C
ATOM   3129  CG  GLU A 336      39.644  23.776 -20.650  1.00  0.00      RA0  C
ATOM   3130  CD  GLU A 336      40.137  24.902 -19.779  1.00  0.00      RA0  C
ATOM   3131  OE1 GLU A 336      40.104  26.043 -20.224  1.00  0.00      RA0  O
ATOM   3132  OE2 GLU A 336      40.546  24.673 -18.648  1.00  0.00      RA0  O
ATOM   3133  C   GLU A 336      36.572  25.829 -20.582  1.00  0.00      RA0  C
ATOM   3134  O   GLU A 336      37.055  26.778 -19.986  1.00  0.00      RA0  O
ATOM   3135  N   THR A 337      35.461  25.909 -21.305  1.00  0.00      RA0  N
ATOM   3136  H   THR A 337      35.070  25.130 -21.788  1.00  0.00      RA0  H
ATOM   3137  CA  THR A 337      34.717  27.161 -21.467  1.00  0.00      RA0  C
ATOM   3138  CB  THR A 337      35.177  27.578 -22.861  1.00  0.00      RA0  C
ATOM   3139  OG1 THR A 337      36.541  27.165 -23.005  1.00  0.00      RA0  O
ATOM   3140  HG1 THR A 337      36.992  27.467 -22.221  1.00  0.00      RA0  H
ATOM   3141  CG2 THR A 337      34.991  29.048 -23.234  1.00  0.00      RA0  C
ATOM   3142  C   THR A 337      33.204  26.953 -21.365  1.00  0.00      RA0  C
ATOM   3143  O   THR A 337      32.696  25.840 -21.477  1.00  0.00      RA0  O
ATOM   3144  N   ALA A 338      32.487  28.051 -21.176  1.00  0.00      RA0  N
ATOM   3145  H   ALA A 338      32.917  28.955 -21.086  1.00  0.00      RA0  H
ATOM   3146  CA  ALA A 338      31.041  28.030 -21.187  1.00  0.00      RA0  C
ATOM   3147  CB  ALA A 338      30.492  27.752 -19.789  1.00  0.00      RA0  C
ATOM   3148  C   ALA A 338      30.565  29.390 -21.661  1.00  0.00      RA0  C
ATOM   3149  O   ALA A 338      31.390  30.274 -21.979  1.00  0.00      RA0  O
ATOM   3150  N   ILE A 339      29.248  29.554 -21.759  1.00  0.00      RA0  N
ATOM   3151  H   ILE A 339      28.601  28.840 -21.485  1.00  0.00      RA0  H
ATOM   3152  CA  ILE A 339      28.680  30.798 -22.271  1.00  0.00      RA0  C
ATOM   3153  CB  ILE A 339      27.905  30.485 -23.551  1.00  0.00      RA0  C
ATOM   3154  CG2 ILE A 339      27.302  31.756 -24.125  1.00  0.00      RA0  C
ATOM   3155  CG1 ILE A 339      28.751  29.748 -24.590  1.00  0.00      RA0  C
ATOM   3156  CD1 ILE A 339      29.829  30.639 -25.206  1.00  0.00      RA0  C
ATOM   3157  C   ILE A 339      27.754  31.433 -21.261  1.00  0.00      RA0  C
ATOM   3158  O   ILE A 339      26.894  30.753 -20.693  1.00  0.00      RA0  O
ATOM   3159  N   VAL A 340      27.913  32.744 -21.070  1.00  0.00      RA0  N
ATOM   3160  H   VAL A 340      28.600  33.259 -21.589  1.00  0.00      RA0  H
ATOM   3161  CA  VAL A 340      26.991  33.543 -20.267  1.00  0.00      RA0  C
ATOM   3162  CB  VAL A 340      27.657  34.072 -18.995  1.00  0.00      RA0  C
ATOM   3163  CG1 VAL A 340      28.095  32.934 -18.071  1.00  0.00      RA0  C
ATOM   3164  CG2 VAL A 340      28.801  35.022 -19.331  1.00  0.00      RA0  C
ATOM   3165  C   VAL A 340      26.496  34.702 -21.155  1.00  0.00      RA0  C
ATOM   3166  O   VAL A 340      27.145  35.050 -22.142  1.00  0.00      RA0  O
ATOM   3167  N   GLN A 341      25.339  35.269 -20.835  1.00  0.00      RA0  N
ATOM   3168  H   GLN A 341      24.901  35.019 -19.974  1.00  0.00      RA0  H
ATOM   3169  CA  GLN A 341      24.821  36.437 -21.565  1.00  0.00      RA0  C
ATOM   3170  CB  GLN A 341      23.301  36.366 -21.479  1.00  0.00      RA0  C
ATOM   3171  CG  GLN A 341      22.656  36.019 -22.814  1.00  0.00      RA0  C
ATOM   3172  CD  GLN A 341      22.678  37.270 -23.655  1.00  0.00      RA0  C
ATOM   3173  OE1 GLN A 341      22.940  38.362 -23.152  1.00  0.00      RA0  O
ATOM   3174  NE2 GLN A 341      22.321  37.065 -24.932  1.00  0.00      RA0  N
ATOM   3175 HE21 GLN A 341      22.336  36.119 -25.283  1.00  0.00      RA0  H
ATOM   3176 HE22 GLN A 341      22.073  37.777 -25.592  1.00  0.00      RA0  H
ATOM   3177  C   GLN A 341      25.349  37.761 -20.982  1.00  0.00      RA0  C
ATOM   3178  O   GLN A 341      25.161  38.040 -19.801  1.00  0.00      RA0  O
ATOM   3179  N   ILE A 342      26.028  38.563 -21.807  1.00  0.00      RA0  N
ATOM   3180  H   ILE A 342      26.163  38.317 -22.762  1.00  0.00      RA0  H
ATOM   3181  CA  ILE A 342      26.585  39.864 -21.359  1.00  0.00      RA0  C
ATOM   3182  CB  ILE A 342      28.091  39.798 -21.034  1.00  0.00      RA0  C
ATOM   3183  CG2 ILE A 342      28.657  41.168 -20.643  1.00  0.00      RA0  C
ATOM   3184  CG1 ILE A 342      28.402  38.784 -19.924  1.00  0.00      RA0  C
ATOM   3185  CD1 ILE A 342      27.975  39.223 -18.518  1.00  0.00      RA0  C
ATOM   3186  C   ILE A 342      26.260  40.925 -22.412  1.00  0.00      RA0  C
ATOM   3187  O   ILE A 342      26.634  40.773 -23.577  1.00  0.00      RA0  O
ATOM   3188  N   ARG A 343      25.548  41.979 -22.001  1.00  0.00      RA0  N
ATOM   3189  H   ARG A 343      25.278  42.022 -21.040  1.00  0.00      RA0  H
ATOM   3190  CA  ARG A 343      25.081  43.025 -22.916  1.00  0.00      RA0  C
ATOM   3191  CB  ARG A 343      26.271  43.879 -23.426  1.00  0.00      RA0  C
ATOM   3192  CG  ARG A 343      27.346  44.084 -22.347  1.00  0.00      RA0  C
ATOM   3193  CD  ARG A 343      28.562  44.964 -22.658  1.00  0.00      RA0  C
ATOM   3194  NE  ARG A 343      29.458  44.517 -23.729  1.00  0.00      RA0  N
ATOM   3195  HE  ARG A 343      29.281  44.854 -24.662  1.00  0.00      RA0  H
ATOM   3196  CZ  ARG A 343      30.657  43.946 -23.459  1.00  0.00      RA0  C
ATOM   3197  NH1 ARG A 343      30.948  43.500 -22.247  1.00  0.00      RA0  N
ATOM   3198 HH11 ARG A 343      31.850  43.076 -22.057  1.00  0.00      RA0  H
ATOM   3199 HH12 ARG A 343      30.307  43.587 -21.490  1.00  0.00      RA0  H
ATOM   3200  NH2 ARG A 343      31.577  43.832 -24.403  1.00  0.00      RA0  N
ATOM   3201 HH21 ARG A 343      32.427  43.309 -24.229  1.00  0.00      RA0  H
ATOM   3202 HH22 ARG A 343      31.450  44.294 -25.290  1.00  0.00      RA0  H
ATOM   3203  C   ARG A 343      24.265  42.442 -24.067  1.00  0.00      RA0  C
ATOM   3204  O   ARG A 343      24.450  42.807 -25.229  1.00  0.00      RA0  O
ATOM   3205  N   ASN A 344      23.366  41.521 -23.721  1.00  0.00      RA0  N
ATOM   3206  H   ASN A 344      23.323  41.195 -22.779  1.00  0.00      RA0  H
ATOM   3207  CA  ASN A 344      22.421  40.918 -24.669  1.00  0.00      RA0  C
ATOM   3208  CB  ASN A 344      21.473  41.935 -25.309  1.00  0.00      RA0  C
ATOM   3209  CG  ASN A 344      20.381  41.193 -26.053  1.00  0.00      RA0  C
ATOM   3210  OD1 ASN A 344      19.812  40.216 -25.577  1.00  0.00      RA0  O
ATOM   3211  ND2 ASN A 344      20.108  41.726 -27.258  1.00  0.00      RA0  N
ATOM   3212 HD21 ASN A 344      20.631  42.517 -27.573  1.00  0.00      RA0  H
ATOM   3213 HD22 ASN A 344      19.404  41.334 -27.846  1.00  0.00      RA0  H
ATOM   3214  C   ASN A 344      23.093  40.014 -25.721  1.00  0.00      RA0  C
ATOM   3215  O   ASN A 344      22.540  39.768 -26.793  1.00  0.00      RA0  O
ATOM   3216  N   ARG A 345      24.282  39.515 -25.398  1.00  0.00      RA0  N
ATOM   3217  H   ARG A 345      24.655  39.597 -24.473  1.00  0.00      RA0  H
ATOM   3218  CA  ARG A 345      25.063  38.723 -26.332  1.00  0.00      RA0  C
ATOM   3219  CB  ARG A 345      26.143  39.690 -26.835  1.00  0.00      RA0  C
ATOM   3220  CG  ARG A 345      27.083  39.284 -27.971  1.00  0.00      RA0  C
ATOM   3221  CD  ARG A 345      28.416  40.045 -27.884  1.00  0.00      RA0  C
ATOM   3222  NE  ARG A 345      29.263  39.443 -26.854  1.00  0.00      RA0  N
ATOM   3223  HE  ARG A 345      29.055  38.475 -26.663  1.00  0.00      RA0  H
ATOM   3224  CZ  ARG A 345      30.324  40.091 -26.281  1.00  0.00      RA0  C
ATOM   3225  NH1 ARG A 345      31.126  39.406 -25.445  1.00  0.00      RA0  N
ATOM   3226 HH11 ARG A 345      31.922  39.858 -25.007  1.00  0.00      RA0  H
ATOM   3227 HH12 ARG A 345      30.973  38.440 -25.222  1.00  0.00      RA0  H
ATOM   3228  NH2 ARG A 345      30.584  41.391 -26.543  1.00  0.00      RA0  N
ATOM   3229 HH21 ARG A 345      31.392  41.840 -26.135  1.00  0.00      RA0  H
ATOM   3230 HH22 ARG A 345      30.004  41.960 -27.135  1.00  0.00      RA0  H
ATOM   3231  C   ARG A 345      25.727  37.587 -25.583  1.00  0.00      RA0  C
ATOM   3232  O   ARG A 345      25.883  37.655 -24.383  1.00  0.00      RA0  O
ATOM   3233  N   GLU A 346      26.084  36.536 -26.309  1.00  0.00      RA0  N
ATOM   3234  H   GLU A 346      25.855  36.507 -27.278  1.00  0.00      RA0  H
ATOM   3235  CA  GLU A 346      26.852  35.451 -25.729  1.00  0.00      RA0  C
ATOM   3236  CB  GLU A 346      26.806  34.229 -26.646  1.00  0.00      RA0  C
ATOM   3237  CG  GLU A 346      25.396  33.900 -27.159  1.00  0.00      RA0  C
ATOM   3238  CD  GLU A 346      24.378  33.855 -26.028  1.00  0.00      RA0  C
ATOM   3239  OE1 GLU A 346      24.468  32.986 -25.164  1.00  0.00      RA0  O
ATOM   3240  OE2 GLU A 346      23.474  34.688 -26.028  1.00  0.00      RA0  O
ATOM   3241  C   GLU A 346      28.269  35.924 -25.459  1.00  0.00      RA0  C
ATOM   3242  O   GLU A 346      28.894  36.633 -26.287  1.00  0.00      RA0  O
ATOM   3243  N   MSE A 347      28.756  35.515 -24.305  1.00  0.00      RA0  N
ATOM   3244  H   MSE A 347      28.178  34.963 -23.700  1.00  0.00      RA0  H
ATOM   3245  CA  MSE A 347      30.084  35.818 -23.850  1.00  0.00      RA0  C
ATOM   3246  CB  MSE A 347      30.009  36.770 -22.666  1.00  0.00      RA0  C
ATOM   3247  CG  MSE A 347      31.360  36.927 -21.979  1.00  0.00      RA0  C
ATOM   3248  SE  MSE A 347      32.391  38.119 -22.823  1.00  0.00      RA0  S
ATOM   3249  CE  MSE A 347      31.624  39.571 -22.087  1.00  0.00      RA0  C
ATOM   3250  C   MSE A 347      30.685  34.509 -23.359  1.00  0.00      RA0  C
ATOM   3251  O   MSE A 347      30.230  33.957 -22.361  1.00  0.00      RA0  O
ATOM   3252  N   PRO A 348      31.711  34.019 -24.045  1.00  0.00      RA0  N
ATOM   3253  CD  PRO A 348      32.203  34.516 -25.320  1.00  0.00      RA0  C
ATOM   3254  CA  PRO A 348      32.458  32.885 -23.541  1.00  0.00      RA0  C
ATOM   3255  CB  PRO A 348      33.428  32.572 -24.687  1.00  0.00      RA0  C
ATOM   3256  CG  PRO A 348      32.887  33.298 -25.920  1.00  0.00      RA0  C
ATOM   3257  C   PRO A 348      33.202  33.247 -22.267  1.00  0.00      RA0  C
ATOM   3258  O   PRO A 348      33.696  34.375 -22.104  1.00  0.00      RA0  O
ATOM   3259  N   VAL A 349      33.222  32.312 -21.336  1.00  0.00      RA0  N
ATOM   3260  H   VAL A 349      32.829  31.408 -21.510  1.00  0.00      RA0  H
ATOM   3261  CA  VAL A 349      33.948  32.492 -20.109  1.00  0.00      RA0  C
ATOM   3262  CB  VAL A 349      33.014  32.640 -18.903  1.00  0.00      RA0  C
ATOM   3263  CG1 VAL A 349      32.311  33.994 -18.911  1.00  0.00      RA0  C
ATOM   3264  CG2 VAL A 349      32.025  31.477 -18.809  1.00  0.00      RA0  C
ATOM   3265  C   VAL A 349      34.827  31.280 -19.931  1.00  0.00      RA0  C
ATOM   3266  O   VAL A 349      34.558  30.225 -20.490  1.00  0.00      RA0  O
ATOM   3267  N   LYS A 350      35.887  31.447 -19.159  1.00  0.00      RA0  N
ATOM   3268  H   LYS A 350      35.997  32.302 -18.649  1.00  0.00      RA0  H
ATOM   3269  CA  LYS A 350      36.790  30.350 -18.882  1.00  0.00      RA0  C
ATOM   3270  CB  LYS A 350      38.245  30.800 -18.701  1.00  0.00      RA0  C
ATOM   3271  CG  LYS A 350      39.043  29.764 -17.884  1.00  0.00      RA0  C
ATOM   3272  CD  LYS A 350      40.462  29.453 -18.379  1.00  0.00      RA0  C
ATOM   3273  CE  LYS A 350      41.106  28.257 -17.656  1.00  0.00      RA0  C
ATOM   3274  NZ  LYS A 350      40.277  27.063 -17.842  1.00  0.00      RA0  N
ATOM   3275  HZ1 LYS A 350      39.417  27.010 -17.264  1.00  0.00      RA0  H
ATOM   3276  HZ2 LYS A 350      39.984  26.971 -18.831  1.00  0.00      RA0  H
ATOM   3277  HZ3 LYS A 350      40.810  26.172 -17.757  1.00  0.00      RA0  H
ATOM   3278  C   LYS A 350      36.316  29.641 -17.614  1.00  0.00      RA0  C
ATOM   3279  O   LYS A 350      35.999  30.274 -16.601  1.00  0.00      RA0  O
ATOM   3280  N   VAL A 351      36.255  28.318 -17.676  1.00  0.00      RA0  N
ATOM   3281  H   VAL A 351      36.608  27.848 -18.487  1.00  0.00      RA0  H
ATOM   3282  CA  VAL A 351      35.904  27.497 -16.539  1.00  0.00      RA0  C
ATOM   3283  CB  VAL A 351      35.117  26.273 -16.999  1.00  0.00      RA0  C
ATOM   3284  CG1 VAL A 351      34.714  25.377 -15.826  1.00  0.00      RA0  C
ATOM   3285  CG2 VAL A 351      33.915  26.715 -17.828  1.00  0.00      RA0  C
ATOM   3286  C   VAL A 351      37.164  27.076 -15.787  1.00  0.00      RA0  C
ATOM   3287  O   VAL A 351      38.088  26.550 -16.388  1.00  0.00      RA0  O
ATOM   3288  N   THR A 352      37.174  27.295 -14.482  1.00  0.00      RA0  N
ATOM   3289  H   THR A 352      36.341  27.567 -14.005  1.00  0.00      RA0  H
ATOM   3290  CA  THR A 352      38.346  27.051 -13.661  1.00  0.00      RA0  C
ATOM   3291  CB  THR A 352      38.923  28.456 -13.484  1.00  0.00      RA0  C
ATOM   3292  OG1 THR A 352      38.555  29.227 -14.639  1.00  0.00      RA0  O
ATOM   3293  HG1 THR A 352      37.630  29.431 -14.550  1.00  0.00      RA0  H
ATOM   3294  CG2 THR A 352      40.444  28.484 -13.294  1.00  0.00      RA0  C
ATOM   3295  C   THR A 352      37.972  26.343 -12.384  1.00  0.00      RA0  C
ATOM   3296  O   THR A 352      36.804  26.043 -12.109  1.00  0.00      RA0  O
ATOM   3297  N   LYS A 353      38.988  26.084 -11.576  1.00  0.00      RA0  N
ATOM   3298  H   LYS A 353      39.893  26.420 -11.822  1.00  0.00      RA0  H
ATOM   3299  CA  LYS A 353      38.787  25.613 -10.208  1.00  0.00      RA0  C
ATOM   3300  CB  LYS A 353      40.139  25.239  -9.587  1.00  0.00      RA0  C
ATOM   3301  CG  LYS A 353      40.699  23.977 -10.249  1.00  0.00      RA0  C
ATOM   3302  CD  LYS A 353      41.913  23.385  -9.530  1.00  0.00      RA0  C
ATOM   3303  CE  LYS A 353      42.367  22.070 -10.174  1.00  0.00      RA0  C
ATOM   3304  NZ  LYS A 353      43.457  21.469  -9.390  1.00  0.00      RA0  N
ATOM   3305  HZ1 LYS A 353      43.749  20.576  -9.837  1.00  0.00      RA0  H
ATOM   3306  HZ2 LYS A 353      44.268  22.118  -9.355  1.00  0.00      RA0  H
ATOM   3307  HZ3 LYS A 353      43.125  21.274  -8.424  1.00  0.00      RA0  H
ATOM   3308  C   LYS A 353      38.029  26.695  -9.424  1.00  0.00      RA0  C
ATOM   3309  O   LYS A 353      38.202  27.881  -9.719  1.00  0.00      RA0  O
ATOM   3310  N   PRO A 354      37.258  26.302  -8.410  1.00  0.00      RA0  N
ATOM   3311  CD  PRO A 354      36.986  24.916  -8.035  1.00  0.00      RA0  C
ATOM   3312  CA  PRO A 354      36.501  27.253  -7.598  1.00  0.00      RA0  C
ATOM   3313  CB  PRO A 354      35.412  26.360  -6.997  1.00  0.00      RA0  C
ATOM   3314  CG  PRO A 354      36.097  25.011  -6.804  1.00  0.00      RA0  C
ATOM   3315  C   PRO A 354      37.339  27.971  -6.530  1.00  0.00      RA0  C
ATOM   3316  O   PRO A 354      37.011  27.956  -5.349  1.00  0.00      RA0  O
ATOM   3317  N   VAL A 355      38.428  28.601  -6.960  1.00  0.00      RA0  N
ATOM   3318  H   VAL A 355      38.680  28.668  -7.931  1.00  0.00      RA0  H
ATOM   3319  CA  VAL A 355      39.315  29.351  -6.064  1.00  0.00      RA0  C
ATOM   3320  CB  VAL A 355      40.161  28.399  -5.201  1.00  0.00      RA0  C
ATOM   3321  CG1 VAL A 355      40.972  27.420  -6.053  1.00  0.00      RA0  C
ATOM   3322  CG2 VAL A 355      41.021  29.161  -4.188  1.00  0.00      RA0  C
ATOM   3323  C   VAL A 355      40.171  30.197  -7.002  1.00  0.00      RA0  C
ATOM   3324  O   VAL A 355      40.488  29.763  -8.113  1.00  0.00      RA0  O
ATOM   3325  N   PHE A 356      40.529  31.393  -6.555  1.00  0.00      RA0  N
ATOM   3326  H   PHE A 356      40.256  31.700  -5.641  1.00  0.00      RA0  H
ATOM   3327  CA  PHE A 356      41.155  32.376  -7.446  1.00  0.00      RA0  C
ATOM   3328  CB  PHE A 356      40.145  33.459  -7.849  1.00  0.00      RA0  C
ATOM   3329  CG  PHE A 356      38.873  32.843  -8.384  1.00  0.00      RA0  C
ATOM   3330  CD1 PHE A 356      37.749  32.753  -7.570  1.00  0.00      RA0  C
ATOM   3331  CD2 PHE A 356      38.822  32.369  -9.690  1.00  0.00      RA0  C
ATOM   3332  CE1 PHE A 356      36.574  32.201  -8.062  1.00  0.00      RA0  C
ATOM   3333  CE2 PHE A 356      37.645  31.816 -10.183  1.00  0.00      RA0  C
ATOM   3334  CZ  PHE A 356      36.521  31.737  -9.371  1.00  0.00      RA0  C
ATOM   3335  C   PHE A 356      42.409  33.037  -6.865  1.00  0.00      RA0  C
ATOM   3336  O   PHE A 356      43.353  33.247  -7.599  1.00  0.00      RA0  O
ATOM   3337  N   VAL A 357      42.399  33.345  -5.575  1.00  0.00      RA0  N
ATOM   3338  H   VAL A 357      41.607  33.143  -4.993  1.00  0.00      RA0  H
ATOM   3339  CA  VAL A 357      43.499  34.057  -4.912  1.00  0.00      RA0  C
ATOM   3340  CB  VAL A 357      43.205  35.563  -4.786  1.00  0.00      RA0  C
ATOM   3341  CG1 VAL A 357      44.308  36.278  -4.006  1.00  0.00      RA0  C
ATOM   3342  CG2 VAL A 357      42.984  36.235  -6.141  1.00  0.00      RA0  C
ATOM   3343  C   VAL A 357      43.699  33.458  -3.520  1.00  0.00      RA0  C
ATOM   3344  O   VAL A 357      42.740  33.229  -2.797  1.00  0.00      RA0  O
ATOM   3345  N   ARG A 358      44.946  33.183  -3.150  1.00  0.00      RA0  N
ATOM   3346  H   ARG A 358      45.728  33.390  -3.748  1.00  0.00      RA0  H
ATOM   3347  CA  ARG A 358      45.290  32.775  -1.790  1.00  0.00      RA0  C
ATOM   3348  CB  ARG A 358      45.510  31.260  -1.767  1.00  0.00      RA0  C
ATOM   3349  CG  ARG A 358      44.428  30.437  -1.062  1.00  0.00      RA0  C
ATOM   3350  CD  ARG A 358      44.903  29.903   0.293  1.00  0.00      RA0  C
ATOM   3351  NE  ARG A 358      45.263  31.008   1.175  1.00  0.00      RA0  N
ATOM   3352  HE  ARG A 358      44.601  31.763   1.232  1.00  0.00      RA0  H
ATOM   3353  CZ  ARG A 358      46.460  31.057   1.832  1.00  0.00      RA0  C
ATOM   3354  NH1 ARG A 358      47.338  30.038   1.714  1.00  0.00      RA0  N
ATOM   3355 HH11 ARG A 358      48.242  30.075   2.153  1.00  0.00      RA0  H
ATOM   3356 HH12 ARG A 358      47.124  29.216   1.179  1.00  0.00      RA0  H
ATOM   3357  NH2 ARG A 358      46.751  32.144   2.571  1.00  0.00      RA0  N
ATOM   3358 HH21 ARG A 358      47.629  32.260   3.062  1.00  0.00      RA0  H
ATOM   3359 HH22 ARG A 358      46.105  32.919   2.612  1.00  0.00      RA0  H
ATOM   3360  C   ARG A 358      46.601  33.472  -1.436  1.00  0.00      RA0  C
ATOM   3361  O   ARG A 358      47.474  33.559  -2.291  1.00  0.00      RA0  O
ATOM   3362  N   ASN A 359      46.729  33.924  -0.197  1.00  0.00      RA0  N
ATOM   3363  H   ASN A 359      45.905  34.133   0.336  1.00  0.00      RA0  H
ATOM   3364  CA  ASN A 359      47.998  34.501   0.307  1.00  0.00      RA0  C
ATOM   3365  CB  ASN A 359      49.082  33.459   0.541  1.00  0.00      RA0  C
ATOM   3366  CG  ASN A 359      49.553  33.580   1.971  1.00  0.00      RA0  C
ATOM   3367  OD1 ASN A 359      49.332  32.670   2.773  1.00  0.00      RA0  O
ATOM   3368  ND2 ASN A 359      50.160  34.741   2.266  1.00  0.00      RA0  N
ATOM   3369 HD21 ASN A 359      50.275  35.441   1.555  1.00  0.00      RA0  H
ATOM   3370 HD22 ASN A 359      50.498  34.975   3.177  1.00  0.00      RA0  H
ATOM   3371  C   ASN A 359      48.561  35.541  -0.626  1.00  0.00      RA0  C
ATOM   3372  O   ASN A 359      49.753  35.507  -1.003  1.00  0.00      RA0  O
ATOM   3373  N   GLY A 360      47.702  36.480  -1.005  1.00  0.00      RA0  N
ATOM   3374  H   GLY A 360      46.815  36.483  -0.536  1.00  0.00      RA0  H
ATOM   3375  CA  GLY A 360      48.109  37.622  -1.768  1.00  0.00      RA0  C
ATOM   3376  C   GLY A 360      48.455  37.393  -3.200  1.00  0.00      RA0  C
ATOM   3377  O   GLY A 360      48.970  38.312  -3.858  1.00  0.00      RA0  O
ATOM   3378  N   LYS A 361      48.157  36.206  -3.727  1.00  0.00      RA0  N
ATOM   3379  H   LYS A 361      47.744  35.467  -3.191  1.00  0.00      RA0  H
ATOM   3380  CA  LYS A 361      48.555  35.894  -5.075  1.00  0.00      RA0  C
ATOM   3381  CB  LYS A 361      49.883  35.131  -5.037  1.00  0.00      RA0  C
ATOM   3382  CG  LYS A 361      50.419  34.744  -6.416  1.00  0.00      RA0  C
ATOM   3383  CD  LYS A 361      51.582  33.755  -6.388  1.00  0.00      RA0  C
ATOM   3384  CE  LYS A 361      51.851  33.220  -7.794  1.00  0.00      RA0  C
ATOM   3385  NZ  LYS A 361      50.684  32.455  -8.251  1.00  0.00      RA0  N
ATOM   3386  HZ1 LYS A 361      50.821  32.129  -9.226  1.00  0.00      RA0  H
ATOM   3387  HZ2 LYS A 361      50.498  31.651  -7.622  1.00  0.00      RA0  H
ATOM   3388  HZ3 LYS A 361      49.823  33.043  -8.248  1.00  0.00      RA0  H
ATOM   3389  C   LYS A 361      47.501  35.067  -5.793  1.00  0.00      RA0  C
ATOM   3390  O   LYS A 361      46.890  34.198  -5.193  1.00  0.00      RA0  O
ATOM   3391  N   ALA A 362      47.345  35.328  -7.092  1.00  0.00      RA0  N
ATOM   3392  H   ALA A 362      47.831  36.116  -7.465  1.00  0.00      RA0  H
ATOM   3393  CA  ALA A 362      46.536  34.514  -7.970  1.00  0.00      RA0  C
ATOM   3394  CB  ALA A 362      46.689  34.968  -9.421  1.00  0.00      RA0  C
ATOM   3395  C   ALA A 362      47.009  33.070  -7.892  1.00  0.00      RA0  C
ATOM   3396  O   ALA A 362      48.212  32.796  -7.850  1.00  0.00      RA0  O
ATOM   3397  N   VAL A 363      46.048  32.154  -7.859  1.00  0.00      RA0  N
ATOM   3398  H   VAL A 363      45.103  32.480  -7.943  1.00  0.00      RA0  H
ATOM   3399  CA  VAL A 363      46.343  30.718  -7.868  1.00  0.00      RA0  C
ATOM   3400  CB  VAL A 363      45.084  29.873  -7.652  1.00  0.00      RA0  C
ATOM   3401  CG1 VAL A 363      44.488  30.146  -6.270  1.00  0.00      RA0  C
ATOM   3402  CG2 VAL A 363      44.074  30.057  -8.787  1.00  0.00      RA0  C
ATOM   3403  C   VAL A 363      47.023  30.360  -9.192  1.00  0.00      RA0  C
ATOM   3404  O   VAL A 363      46.891  31.065 -10.242  1.00  0.00      RA0  O
ATOM   3405  N   ALA A 364      47.768  29.261  -9.159  1.00  0.00      RA0  N
ATOM   3406  H   ALA A 364      47.782  28.717  -8.322  1.00  0.00      RA0  H
ATOM   3407  CA  ALA A 364      48.611  28.868 -10.295  1.00  0.00      RA0  C
ATOM   3408  CB  ALA A 364      49.230  27.492 -10.047  1.00  0.00      RA0  C
ATOM   3409  C   ALA A 364      47.902  28.848 -11.638  1.00  0.00      RA0  C
ATOM   3410  O   ALA A 364      48.486  29.249 -12.620  1.00  0.00      RA0  O
ATOM   3411  N   GLY A 365      46.645  28.411 -11.692  1.00  0.00      RA0  N
ATOM   3412  H   GLY A 365      46.162  28.188 -10.850  1.00  0.00      RA0  H
ATOM   3413  CA  GLY A 365      45.936  28.351 -12.980  1.00  0.00      RA0  C
ATOM   3414  C   GLY A 365      45.653  29.709 -13.591  1.00  0.00      RA0  C
ATOM   3415  O   GLY A 365      45.342  29.814 -14.775  1.00  0.00      RA0  O
ATOM   3416  N   LEU A 366      45.784  30.757 -12.792  1.00  0.00      RA0  N
ATOM   3417  H   LEU A 366      46.119  30.656 -11.861  1.00  0.00      RA0  H
ATOM   3418  CA  LEU A 366      45.544  32.127 -13.278  1.00  0.00      RA0  C
ATOM   3419  CB  LEU A 366      44.562  32.851 -12.356  1.00  0.00      RA0  C
ATOM   3420  CG  LEU A 366      43.190  32.180 -12.312  1.00  0.00      RA0  C
ATOM   3421  CD1 LEU A 366      42.273  32.835 -11.282  1.00  0.00      RA0  C
ATOM   3422  CD2 LEU A 366      42.543  32.121 -13.696  1.00  0.00      RA0  C
ATOM   3423  C   LEU A 366      46.807  32.966 -13.459  1.00  0.00      RA0  C
ATOM   3424  O   LEU A 366      46.720  34.191 -13.624  1.00  0.00      RA0  O
ATOM   3425  N   CYS A 367      47.976  32.332 -13.390  1.00  0.00      RA0  N
ATOM   3426  H   CYS A 367      48.056  31.338 -13.266  1.00  0.00      RA0  H
ATOM   3427  CA  CYS A 367      49.235  33.019 -13.722  1.00  0.00      RA0  C
ATOM   3428  CB  CYS A 367      49.741  33.755 -12.484  1.00  0.00      RA0  C
ATOM   3429  SG  CYS A 367      49.894  32.693 -11.019  1.00  0.00      RA0  S
ATOM   3430  C   CYS A 367      50.294  32.088 -14.318  1.00  0.00      RA0  C
ATOM   3431  O   CYS A 367      50.122  30.864 -14.369  1.00  0.00      RA0  O
END
HEADER lig.004.02.pdb
ATOM      1  N   ASN A   2      33.622  68.422  -7.964  1.00  0.00      LA0  N
ATOM      2  H   ASN A   2      33.784  67.438  -7.877  1.00  0.00      LA0  H
ATOM      3  CA  ASN A   2      32.588  68.881  -8.892  1.00  0.00      LA0  C
ATOM      4  CB  ASN A   2      32.952  68.473 -10.324  1.00  0.00      LA0  C
ATOM      5  CG  ASN A   2      31.916  68.973 -11.314  1.00  0.00      LA0  C
ATOM      6  OD1 ASN A   2      31.189  69.929 -11.074  1.00  0.00      LA0  O
ATOM      7  ND2 ASN A   2      31.881  68.281 -12.452  1.00  0.00      LA0  N
ATOM      8 HD21 ASN A   2      32.462  67.463 -12.540  1.00  0.00      LA0  H
ATOM      9 HD22 ASN A   2      31.281  68.543 -13.201  1.00  0.00      LA0  H
ATOM     10  C   ASN A   2      31.208  68.377  -8.511  1.00  0.00      LA0  C
ATOM     11  O   ASN A   2      30.871  67.211  -8.686  1.00  0.00      LA0  O
ATOM     12  N   VAL A   3      30.427  69.319  -7.969  1.00  0.00      LA0  N
ATOM     13  H   VAL A   3      30.764  70.252  -7.853  1.00  0.00      LA0  H
ATOM     14  CA  VAL A   3      29.053  68.975  -7.606  1.00  0.00      LA0  C
ATOM     15  CB  VAL A   3      28.883  69.041  -6.075  1.00  0.00      LA0  C
ATOM     16  CG1 VAL A   3      27.481  68.634  -5.623  1.00  0.00      LA0  C
ATOM     17  CG2 VAL A   3      29.933  68.191  -5.353  1.00  0.00      LA0  C
ATOM     18  C   VAL A   3      28.059  69.883  -8.327  1.00  0.00      LA0  C
ATOM     19  O   VAL A   3      27.702  70.958  -7.861  1.00  0.00      LA0  O
ATOM     20  N   PRO A   4      27.630  69.433  -9.529  1.00  0.00      LA0  N
ATOM     21  CD  PRO A   4      28.069  68.246 -10.244  1.00  0.00      LA0  C
ATOM     22  CA  PRO A   4      26.645  70.209 -10.288  1.00  0.00      LA0  C
ATOM     23  CB  PRO A   4      26.473  69.388 -11.568  1.00  0.00      LA0  C
ATOM     24  CG  PRO A   4      27.758  68.581 -11.695  1.00  0.00      LA0  C
ATOM     25  C   PRO A   4      25.348  70.465  -9.538  1.00  0.00      LA0  C
ATOM     26  O   PRO A   4      24.749  69.593  -8.912  1.00  0.00      LA0  O
ATOM     27  N   ALA A   5      24.964  71.746  -9.611  1.00  0.00      LA0  N
ATOM     28  H   ALA A   5      25.461  72.356 -10.224  1.00  0.00      LA0  H
ATOM     29  CA  ALA A   5      23.877  72.224  -8.761  1.00  0.00      LA0  C
ATOM     30  CB  ALA A   5      23.812  73.751  -8.790  1.00  0.00      LA0  C
ATOM     31  C   ALA A   5      22.499  71.672  -9.081  1.00  0.00      LA0  C
ATOM     32  O   ALA A   5      21.592  71.685  -8.260  1.00  0.00      LA0  O
ATOM     33  N   GLU A   6      22.372  71.192 -10.323  1.00  0.00      LA0  N
ATOM     34  H   GLU A   6      23.143  71.108 -10.957  1.00  0.00      LA0  H
ATOM     35  CA  GLU A   6      21.064  70.706 -10.740  1.00  0.00      LA0  C
ATOM     36  CB  GLU A   6      20.890  70.930 -12.252  1.00  0.00      LA0  C
ATOM     37  CG  GLU A   6      21.431  69.873 -13.237  1.00  0.00      LA0  C
ATOM     38  CD  GLU A   6      22.948  69.705 -13.289  1.00  0.00      LA0  C
ATOM     39  OE1 GLU A   6      23.395  68.716 -13.875  1.00  0.00      LA0  O
ATOM     40  OE2 GLU A   6      23.681  70.549 -12.776  1.00  0.00      LA0  O
ATOM     41  C   GLU A   6      20.730  69.283 -10.311  1.00  0.00      LA0  C
ATOM     42  O   GLU A   6      19.666  68.744 -10.602  1.00  0.00      LA0  O
ATOM     43  N   LEU A   7      21.701  68.678  -9.613  1.00  0.00      LA0  N
ATOM     44  H   LEU A   7      22.524  69.159  -9.312  1.00  0.00      LA0  H
ATOM     45  CA  LEU A   7      21.501  67.268  -9.321  1.00  0.00      LA0  C
ATOM     46  CB  LEU A   7      22.794  66.495  -9.534  1.00  0.00      LA0  C
ATOM     47  CG  LEU A   7      23.404  66.687 -10.913  1.00  0.00      LA0  C
ATOM     48  CD1 LEU A   7      24.801  66.100 -10.987  1.00  0.00      LA0  C
ATOM     49  CD2 LEU A   7      22.523  66.098 -11.998  1.00  0.00      LA0  C
ATOM     50  C   LEU A   7      20.972  66.963  -7.940  1.00  0.00      LA0  C
ATOM     51  O   LEU A   7      21.293  67.592  -6.939  1.00  0.00      LA0  O
ATOM     52  N   LYS A   8      20.171  65.897  -7.950  1.00  0.00      LA0  N
ATOM     53  H   LYS A   8      19.936  65.501  -8.838  1.00  0.00      LA0  H
ATOM     54  CA  LYS A   8      19.979  65.134  -6.726  1.00  0.00      LA0  C
ATOM     55  CB  LYS A   8      18.573  64.543  -6.751  1.00  0.00      LA0  C
ATOM     56  CG  LYS A   8      17.538  65.572  -6.297  1.00  0.00      LA0  C
ATOM     57  CD  LYS A   8      17.442  65.585  -4.775  1.00  0.00      LA0  C
ATOM     58  CE  LYS A   8      16.591  66.699  -4.178  1.00  0.00      LA0  C
ATOM     59  NZ  LYS A   8      16.007  66.219  -2.921  1.00  0.00      LA0  N
ATOM     60  HZ1 LYS A   8      15.382  66.949  -2.506  1.00  0.00      LA0  H
ATOM     61  HZ2 LYS A   8      15.338  65.452  -3.134  1.00  0.00      LA0  H
ATOM     62  HZ3 LYS A   8      16.697  65.877  -2.221  1.00  0.00      LA0  H
ATOM     63  C   LYS A   8      21.058  64.069  -6.653  1.00  0.00      LA0  C
ATOM     64  O   LYS A   8      21.701  63.766  -7.650  1.00  0.00      LA0  O
ATOM     65  N   TYR A   9      21.253  63.530  -5.449  1.00  0.00      LA0  N
ATOM     66  H   TYR A   9      20.713  63.834  -4.664  1.00  0.00      LA0  H
ATOM     67  CA  TYR A   9      22.360  62.597  -5.248  1.00  0.00      LA0  C
ATOM     68  CB  TYR A   9      23.570  63.307  -4.630  1.00  0.00      LA0  C
ATOM     69  CG  TYR A   9      24.160  64.355  -5.547  1.00  0.00      LA0  C
ATOM     70  CD1 TYR A   9      23.712  65.689  -5.458  1.00  0.00      LA0  C
ATOM     71  CE1 TYR A   9      24.291  66.660  -6.292  1.00  0.00      LA0  C
ATOM     72  CD2 TYR A   9      25.163  63.969  -6.457  1.00  0.00      LA0  C
ATOM     73  CE2 TYR A   9      25.744  64.941  -7.287  1.00  0.00      LA0  C
ATOM     74  CZ  TYR A   9      25.300  66.273  -7.196  1.00  0.00      LA0  C
ATOM     75  OH  TYR A   9      25.874  67.216  -8.025  1.00  0.00      LA0  O
ATOM     76  HH  TYR A   9      25.309  67.986  -8.088  1.00  0.00      LA0  H
ATOM     77  C   TYR A   9      21.930  61.499  -4.305  1.00  0.00      LA0  C
ATOM     78  O   TYR A   9      21.088  61.714  -3.438  1.00  0.00      LA0  O
ATOM     79  N   SER A  10      22.528  60.319  -4.491  1.00  0.00      LA0  N
ATOM     80  H   SER A  10      23.248  60.182  -5.175  1.00  0.00      LA0  H
ATOM     81  CA  SER A  10      22.296  59.338  -3.439  1.00  0.00      LA0  C
ATOM     82  CB  SER A  10      22.282  57.923  -4.029  1.00  0.00      LA0  C
ATOM     83  OG  SER A  10      23.572  57.581  -4.544  1.00  0.00      LA0  O
ATOM     84  HG  SER A  10      23.432  56.742  -5.007  1.00  0.00      LA0  H
ATOM     85  C   SER A  10      23.313  59.512  -2.323  1.00  0.00      LA0  C
ATOM     86  O   SER A  10      24.129  60.426  -2.343  1.00  0.00      LA0  O
ATOM     87  N   LYS A  11      23.245  58.595  -1.346  1.00  0.00      LA0  N
ATOM     88  H   LYS A  11      22.608  57.825  -1.407  1.00  0.00      LA0  H
ATOM     89  CA  LYS A  11      24.380  58.547  -0.420  1.00  0.00      LA0  C
ATOM     90  CB  LYS A  11      23.928  58.040   0.955  1.00  0.00      LA0  C
ATOM     91  CG  LYS A  11      22.493  58.458   1.304  1.00  0.00      LA0  C
ATOM     92  CD  LYS A  11      21.919  57.837   2.583  1.00  0.00      LA0  C
ATOM     93  CE  LYS A  11      22.037  56.309   2.667  1.00  0.00      LA0  C
ATOM     94  NZ  LYS A  11      21.535  55.655   1.451  1.00  0.00      LA0  N
ATOM     95  HZ1 LYS A  11      21.877  54.668   1.417  1.00  0.00      LA0  H
ATOM     96  HZ2 LYS A  11      20.517  55.705   1.284  1.00  0.00      LA0  H
ATOM     97  HZ3 LYS A  11      22.047  56.009   0.611  1.00  0.00      LA0  H
ATOM     98  C   LYS A  11      25.485  57.656  -0.975  1.00  0.00      LA0  C
ATOM     99  O   LYS A  11      26.663  57.781  -0.673  1.00  0.00      LA0  O
ATOM    100  N   GLU A  12      24.991  56.744  -1.822  1.00  0.00      LA0  N
ATOM    101  H   GLU A  12      24.006  56.693  -1.976  1.00  0.00      LA0  H
ATOM    102  CA  GLU A  12      25.731  55.651  -2.435  1.00  0.00      LA0  C
ATOM    103  CB  GLU A  12      24.685  54.624  -2.882  1.00  0.00      LA0  C
ATOM    104  CG  GLU A  12      23.906  53.855  -1.794  1.00  0.00      LA0  C
ATOM    105  CD  GLU A  12      23.213  54.718  -0.742  1.00  0.00      LA0  C
ATOM    106  OE1 GLU A  12      22.441  55.632  -1.054  1.00  0.00      LA0  O
ATOM    107  OE2 GLU A  12      23.440  54.474   0.437  1.00  0.00      LA0  O
ATOM    108  C   GLU A  12      26.653  56.082  -3.573  1.00  0.00      LA0  C
ATOM    109  O   GLU A  12      27.564  55.360  -3.958  1.00  0.00      LA0  O
ATOM    110  N   HIS A  13      26.398  57.333  -4.024  1.00  0.00      LA0  N
ATOM    111  H   HIS A  13      25.482  57.666  -3.801  1.00  0.00      LA0  H
ATOM    112  CA  HIS A  13      27.251  58.163  -4.892  1.00  0.00      LA0  C
ATOM    113  CB  HIS A  13      28.771  57.891  -4.808  1.00  0.00      LA0  C
ATOM    114  CG  HIS A  13      29.321  58.126  -3.414  1.00  0.00      LA0  C
ATOM    115  ND1 HIS A  13      29.404  59.338  -2.840  1.00  0.00      LA0  N
ATOM    116  HD1 HIS A  13      29.142  60.190  -3.248  1.00  0.00      LA0  H
ATOM    117  CD2 HIS A  13      29.842  57.181  -2.522  1.00  0.00      LA0  C
ATOM    118  NE2 HIS A  13      30.239  57.845  -1.405  1.00  0.00      LA0  N
ATOM    119  CE1 HIS A  13      29.966  59.174  -1.603  1.00  0.00      LA0  C
ATOM    120  C   HIS A  13      26.823  58.281  -6.350  1.00  0.00      LA0  C
ATOM    121  O   HIS A  13      27.578  58.761  -7.199  1.00  0.00      LA0  O
ATOM    122  N   GLU A  14      25.569  57.884  -6.608  1.00  0.00      LA0  N
ATOM    123  H   GLU A  14      25.036  57.372  -5.931  1.00  0.00      LA0  H
ATOM    124  CA  GLU A  14      24.961  58.279  -7.880  1.00  0.00      LA0  C
ATOM    125  CB  GLU A  14      23.752  57.423  -8.291  1.00  0.00      LA0  C
ATOM    126  CG  GLU A  14      23.846  55.903  -8.170  1.00  0.00      LA0  C
ATOM    127  CD  GLU A  14      23.577  55.502  -6.738  1.00  0.00      LA0  C
ATOM    128  OE1 GLU A  14      24.522  55.183  -6.032  1.00  0.00      LA0  O
ATOM    129  OE2 GLU A  14      22.434  55.566  -6.299  1.00  0.00      LA0  O
ATOM    130  C   GLU A  14      24.478  59.717  -7.861  1.00  0.00      LA0  C
ATOM    131  O   GLU A  14      24.365  60.359  -6.820  1.00  0.00      LA0  O
ATOM    132  N   TRP A  15      24.161  60.180  -9.073  1.00  0.00      LA0  N
ATOM    133  H   TRP A  15      24.301  59.598  -9.874  1.00  0.00      LA0  H
ATOM    134  CA  TRP A  15      23.405  61.416  -9.204  1.00  0.00      LA0  C
ATOM    135  CB  TRP A  15      24.237  62.547  -9.818  1.00  0.00      LA0  C
ATOM    136  CG  TRP A  15      24.778  62.190 -11.184  1.00  0.00      LA0  C
ATOM    137  CD2 TRP A  15      24.145  62.294 -12.481  1.00  0.00      LA0  C
ATOM    138  CE2 TRP A  15      25.101  61.851 -13.455  1.00  0.00      LA0  C
ATOM    139  CE3 TRP A  15      22.875  62.737 -12.906  1.00  0.00      LA0  C
ATOM    140  CD1 TRP A  15      26.053  61.680 -11.444  1.00  0.00      LA0  C
ATOM    141  NE1 TRP A  15      26.252  61.476 -12.770  1.00  0.00      LA0  N
ATOM    142  HE1 TRP A  15      27.084  61.138 -13.181  1.00  0.00      LA0  H
ATOM    143  CZ2 TRP A  15      24.760  61.833 -14.824  1.00  0.00      LA0  C
ATOM    144  CZ3 TRP A  15      22.547  62.720 -14.278  1.00  0.00      LA0  C
ATOM    145  CH2 TRP A  15      23.485  62.275 -15.233  1.00  0.00      LA0  C
ATOM    146  C   TRP A  15      22.155  61.183 -10.018  1.00  0.00      LA0  C
ATOM    147  O   TRP A  15      22.023  60.187 -10.723  1.00  0.00      LA0  O
ATOM    148  N   LEU A  16      21.264  62.167  -9.891  1.00  0.00      LA0  N
ATOM    149  H   LEU A  16      21.473  62.950  -9.306  1.00  0.00      LA0  H
ATOM    150  CA  LEU A  16      19.974  62.088 -10.550  1.00  0.00      LA0  C
ATOM    151  CB  LEU A  16      18.932  61.600  -9.549  1.00  0.00      LA0  C
ATOM    152  CG  LEU A  16      17.688  61.061 -10.241  1.00  0.00      LA0  C
ATOM    153  CD1 LEU A  16      17.978  59.718 -10.895  1.00  0.00      LA0  C
ATOM    154  CD2 LEU A  16      16.495  60.978  -9.301  1.00  0.00      LA0  C
ATOM    155  C   LEU A  16      19.580  63.450 -11.076  1.00  0.00      LA0  C
ATOM    156  O   LEU A  16      19.486  64.412 -10.325  1.00  0.00      LA0  O
ATOM    157  N   ARG A  17      19.356  63.500 -12.388  1.00  0.00      LA0  N
ATOM    158  H   ARG A  17      19.437  62.674 -12.944  1.00  0.00      LA0  H
ATOM    159  CA  ARG A  17      18.926  64.773 -12.949  1.00  0.00      LA0  C
ATOM    160  CB  ARG A  17      19.864  65.185 -14.087  1.00  0.00      LA0  C
ATOM    161  CG  ARG A  17      19.596  66.570 -14.686  1.00  0.00      LA0  C
ATOM    162  CD  ARG A  17      20.793  67.144 -15.447  1.00  0.00      LA0  C
ATOM    163  NE  ARG A  17      21.344  66.178 -16.388  1.00  0.00      LA0  N
ATOM    164  HE  ARG A  17      20.727  65.697 -17.019  1.00  0.00      LA0  H
ATOM    165  CZ  ARG A  17      22.658  65.894 -16.419  1.00  0.00      LA0  C
ATOM    166  NH1 ARG A  17      23.535  66.522 -15.634  1.00  0.00      LA0  N
ATOM    167 HH11 ARG A  17      24.502  66.264 -15.652  1.00  0.00      LA0  H
ATOM    168 HH12 ARG A  17      23.265  67.273 -15.007  1.00  0.00      LA0  H
ATOM    169  NH2 ARG A  17      23.067  64.954 -17.262  1.00  0.00      LA0  N
ATOM    170 HH21 ARG A  17      24.035  64.685 -17.303  1.00  0.00      LA0  H
ATOM    171 HH22 ARG A  17      22.387  64.506 -17.860  1.00  0.00      LA0  H
ATOM    172  C   ARG A  17      17.499  64.710 -13.428  1.00  0.00      LA0  C
ATOM    173  O   ARG A  17      17.100  63.767 -14.101  1.00  0.00      LA0  O
ATOM    174  N   LYS A  18      16.763  65.776 -13.082  1.00  0.00      LA0  N
ATOM    175  H   LYS A  18      17.178  66.490 -12.518  1.00  0.00      LA0  H
ATOM    176  CA  LYS A  18      15.545  66.034 -13.845  1.00  0.00      LA0  C
ATOM    177  CB  LYS A  18      14.638  67.002 -13.081  1.00  0.00      LA0  C
ATOM    178  CG  LYS A  18      13.267  67.233 -13.727  1.00  0.00      LA0  C
ATOM    179  CD  LYS A  18      12.489  65.928 -13.853  1.00  0.00      LA0  C
ATOM    180  CE  LYS A  18      11.014  66.103 -14.198  1.00  0.00      LA0  C
ATOM    181  NZ  LYS A  18      10.345  64.815 -13.993  1.00  0.00      LA0  N
ATOM    182  HZ1 LYS A  18       9.305  64.920 -13.989  1.00  0.00      LA0  H
ATOM    183  HZ2 LYS A  18      10.626  64.084 -14.676  1.00  0.00      LA0  H
ATOM    184  HZ3 LYS A  18      10.496  64.478 -13.017  1.00  0.00      LA0  H
ATOM    185  C   LYS A  18      15.925  66.604 -15.197  1.00  0.00      LA0  C
ATOM    186  O   LYS A  18      16.174  67.793 -15.351  1.00  0.00      LA0  O
ATOM    187  N   GLU A  19      16.033  65.687 -16.157  1.00  0.00      LA0  N
ATOM    188  H   GLU A  19      15.712  64.747 -16.012  1.00  0.00      LA0  H
ATOM    189  CA  GLU A  19      16.544  66.180 -17.427  1.00  0.00      LA0  C
ATOM    190  CB  GLU A  19      17.370  65.083 -18.091  1.00  0.00      LA0  C
ATOM    191  CG  GLU A  19      18.668  65.615 -18.705  1.00  0.00      LA0  C
ATOM    192  CD  GLU A  19      19.566  64.445 -19.034  1.00  0.00      LA0  C
ATOM    193  OE1 GLU A  19      20.574  64.250 -18.361  1.00  0.00      LA0  O
ATOM    194  OE2 GLU A  19      19.220  63.668 -19.913  1.00  0.00      LA0  O
ATOM    195  C   GLU A  19      15.448  66.760 -18.298  1.00  0.00      LA0  C
ATOM    196  O   GLU A  19      14.270  66.671 -17.974  1.00  0.00      LA0  O
ATOM    197  N   ALA A  20      15.876  67.375 -19.414  1.00  0.00      LA0  N
ATOM    198  H   ALA A  20      16.853  67.377 -19.621  1.00  0.00      LA0  H
ATOM    199  CA  ALA A  20      14.924  68.103 -20.257  1.00  0.00      LA0  C
ATOM    200  CB  ALA A  20      15.662  68.809 -21.396  1.00  0.00      LA0  C
ATOM    201  C   ALA A  20      13.795  67.275 -20.852  1.00  0.00      LA0  C
ATOM    202  O   ALA A  20      12.721  67.770 -21.165  1.00  0.00      LA0  O
ATOM    203  N   ASP A  21      14.092  65.978 -20.990  1.00  0.00      LA0  N
ATOM    204  H   ASP A  21      14.945  65.584 -20.647  1.00  0.00      LA0  H
ATOM    205  CA  ASP A  21      13.076  65.046 -21.476  1.00  0.00      LA0  C
ATOM    206  CB  ASP A  21      13.763  63.803 -22.059  1.00  0.00      LA0  C
ATOM    207  CG  ASP A  21      14.540  62.989 -21.026  1.00  0.00      LA0  C
ATOM    208  OD1 ASP A  21      14.938  63.489 -19.977  1.00  0.00      LA0  O
ATOM    209  OD2 ASP A  21      14.770  61.815 -21.260  1.00  0.00      LA0  O
ATOM    210  C   ASP A  21      12.014  64.662 -20.452  1.00  0.00      LA0  C
ATOM    211  O   ASP A  21      11.013  64.022 -20.748  1.00  0.00      LA0  O
ATOM    212  N   GLY A  22      12.279  65.083 -19.209  1.00  0.00      LA0  N
ATOM    213  H   GLY A  22      13.142  65.541 -19.007  1.00  0.00      LA0  H
ATOM    214  CA  GLY A  22      11.336  64.764 -18.148  1.00  0.00      LA0  C
ATOM    215  C   GLY A  22      11.789  63.619 -17.265  1.00  0.00      LA0  C
ATOM    216  O   GLY A  22      11.321  63.463 -16.136  1.00  0.00      LA0  O
ATOM    217  N   THR A  23      12.709  62.816 -17.824  1.00  0.00      LA0  N
ATOM    218  H   THR A  23      13.189  63.073 -18.666  1.00  0.00      LA0  H
ATOM    219  CA  THR A  23      13.122  61.651 -17.052  1.00  0.00      LA0  C
ATOM    220  CB  THR A  23      13.691  60.555 -17.961  1.00  0.00      LA0  C
ATOM    221  OG1 THR A  23      14.863  61.009 -18.645  1.00  0.00      LA0  O
ATOM    222  HG1 THR A  23      14.533  61.537 -19.376  1.00  0.00      LA0  H
ATOM    223  CG2 THR A  23      12.646  60.044 -18.954  1.00  0.00      LA0  C
ATOM    224  C   THR A  23      14.105  61.994 -15.954  1.00  0.00      LA0  C
ATOM    225  O   THR A  23      14.538  63.131 -15.788  1.00  0.00      LA0  O
ATOM    226  N   TYR A  24      14.439  60.933 -15.218  1.00  0.00      LA0  N
ATOM    227  H   TYR A  24      14.028  60.031 -15.358  1.00  0.00      LA0  H
ATOM    228  CA  TYR A  24      15.529  61.064 -14.274  1.00  0.00      LA0  C
ATOM    229  CB  TYR A  24      15.082  60.541 -12.913  1.00  0.00      LA0  C
ATOM    230  CG  TYR A  24      14.015  61.463 -12.386  1.00  0.00      LA0  C
ATOM    231  CD1 TYR A  24      12.663  61.084 -12.501  1.00  0.00      LA0  C
ATOM    232  CE1 TYR A  24      11.670  61.997 -12.117  1.00  0.00      LA0  C
ATOM    233  CD2 TYR A  24      14.407  62.694 -11.827  1.00  0.00      LA0  C
ATOM    234  CE2 TYR A  24      13.415  63.604 -11.444  1.00  0.00      LA0  C
ATOM    235  CZ  TYR A  24      12.064  63.260 -11.634  1.00  0.00      LA0  C
ATOM    236  OH  TYR A  24      11.107  64.219 -11.378  1.00  0.00      LA0  O
ATOM    237  HH  TYR A  24      10.257  63.801 -11.208  1.00  0.00      LA0  H
ATOM    238  C   TYR A  24      16.751  60.353 -14.793  1.00  0.00      LA0  C
ATOM    239  O   TYR A  24      16.853  59.132 -14.779  1.00  0.00      LA0  O
ATOM    240  N   THR A  25      17.674  61.174 -15.286  1.00  0.00      LA0  N
ATOM    241  H   THR A  25      17.548  62.167 -15.241  1.00  0.00      LA0  H
ATOM    242  CA  THR A  25      18.911  60.554 -15.741  1.00  0.00      LA0  C
ATOM    243  CB  THR A  25      19.580  61.468 -16.763  1.00  0.00      LA0  C
ATOM    244  OG1 THR A  25      18.631  61.900 -17.749  1.00  0.00      LA0  O
ATOM    245  HG1 THR A  25      19.127  62.576 -18.224  1.00  0.00      LA0  H
ATOM    246  CG2 THR A  25      20.764  60.801 -17.456  1.00  0.00      LA0  C
ATOM    247  C   THR A  25      19.826  60.236 -14.569  1.00  0.00      LA0  C
ATOM    248  O   THR A  25      20.002  61.039 -13.662  1.00  0.00      LA0  O
ATOM    249  N   VAL A  26      20.364  59.017 -14.615  1.00  0.00      LA0  N
ATOM    250  H   VAL A  26      20.212  58.440 -15.415  1.00  0.00      LA0  H
ATOM    251  CA  VAL A  26      21.225  58.541 -13.541  1.00  0.00      LA0  C
ATOM    252  CB  VAL A  26      20.739  57.173 -13.041  1.00  0.00      LA0  C
ATOM    253  CG1 VAL A  26      21.424  56.756 -11.736  1.00  0.00      LA0  C
ATOM    254  CG2 VAL A  26      19.218  57.114 -12.932  1.00  0.00      LA0  C
ATOM    255  C   VAL A  26      22.632  58.397 -14.071  1.00  0.00      LA0  C
ATOM    256  O   VAL A  26      22.833  57.999 -15.214  1.00  0.00      LA0  O
ATOM    257  N   GLY A  27      23.590  58.701 -13.198  1.00  0.00      LA0  N
ATOM    258  H   GLY A  27      23.355  59.067 -12.293  1.00  0.00      LA0  H
ATOM    259  CA  GLY A  27      24.977  58.382 -13.516  1.00  0.00      LA0  C
ATOM    260  C   GLY A  27      25.739  58.326 -12.216  1.00  0.00      LA0  C
ATOM    261  O   GLY A  27      25.159  58.540 -11.160  1.00  0.00      LA0  O
ATOM    262  N   ILE A  28      27.040  58.037 -12.308  1.00  0.00      LA0  N
ATOM    263  H   ILE A  28      27.500  57.971 -13.192  1.00  0.00      LA0  H
ATOM    264  CA  ILE A  28      27.775  58.147 -11.050  1.00  0.00      LA0  C
ATOM    265  CB  ILE A  28      28.719  56.963 -10.826  1.00  0.00      LA0  C
ATOM    266  CG2 ILE A  28      27.907  55.715 -10.482  1.00  0.00      LA0  C
ATOM    267  CG1 ILE A  28      29.686  56.748 -11.994  1.00  0.00      LA0  C
ATOM    268  CD1 ILE A  28      30.674  55.612 -11.730  1.00  0.00      LA0  C
ATOM    269  C   ILE A  28      28.499  59.470 -10.945  1.00  0.00      LA0  C
ATOM    270  O   ILE A  28      28.745  60.140 -11.942  1.00  0.00      LA0  O
ATOM    271  N   THR A  29      28.780  59.841  -9.693  1.00  0.00      LA0  N
ATOM    272  H   THR A  29      28.593  59.231  -8.922  1.00  0.00      LA0  H
ATOM    273  CA  THR A  29      29.380  61.160  -9.518  1.00  0.00      LA0  C
ATOM    274  CB  THR A  29      29.104  61.670  -8.103  1.00  0.00      LA0  C
ATOM    275  OG1 THR A  29      29.580  60.740  -7.119  1.00  0.00      LA0  O
ATOM    276  HG1 THR A  29      28.931  60.036  -7.080  1.00  0.00      LA0  H
ATOM    277  CG2 THR A  29      27.619  61.942  -7.895  1.00  0.00      LA0  C
ATOM    278  C   THR A  29      30.864  61.210  -9.824  1.00  0.00      LA0  C
ATOM    279  O   THR A  29      31.517  60.189 -10.011  1.00  0.00      LA0  O
ATOM    280  N   GLU A  30      31.368  62.457  -9.802  1.00  0.00      LA0  N
ATOM    281  H   GLU A  30      30.748  63.232  -9.699  1.00  0.00      LA0  H
ATOM    282  CA  GLU A  30      32.802  62.724  -9.907  1.00  0.00      LA0  C
ATOM    283  CB  GLU A  30      33.067  64.207  -9.633  1.00  0.00      LA0  C
ATOM    284  CG  GLU A  30      34.284  64.786 -10.356  1.00  0.00      LA0  C
ATOM    285  CD  GLU A  30      33.987  64.899 -11.839  1.00  0.00      LA0  C
ATOM    286  OE1 GLU A  30      34.654  64.237 -12.623  1.00  0.00      LA0  O
ATOM    287  OE2 GLU A  30      33.083  65.643 -12.212  1.00  0.00      LA0  O
ATOM    288  C   GLU A  30      33.596  61.861  -8.948  1.00  0.00      LA0  C
ATOM    289  O   GLU A  30      34.384  61.011  -9.334  1.00  0.00      LA0  O
ATOM    290  N   HIS A  31      33.250  62.048  -7.663  1.00  0.00      LA0  N
ATOM    291  H   HIS A  31      32.668  62.819  -7.420  1.00  0.00      LA0  H
ATOM    292  CA  HIS A  31      33.956  61.278  -6.641  1.00  0.00      LA0  C
ATOM    293  CB  HIS A  31      33.526  61.721  -5.244  1.00  0.00      LA0  C
ATOM    294  CG  HIS A  31      34.649  61.430  -4.279  1.00  0.00      LA0  C
ATOM    295  ND1 HIS A  31      35.917  61.844  -4.460  1.00  0.00      LA0  N
ATOM    296  HD1 HIS A  31      36.286  62.363  -5.221  1.00  0.00      LA0  H
ATOM    297  CD2 HIS A  31      34.578  60.703  -3.088  1.00  0.00      LA0  C
ATOM    298  NE2 HIS A  31      35.824  60.685  -2.556  1.00  0.00      LA0  N
ATOM    299  CE1 HIS A  31      36.649  61.387  -3.400  1.00  0.00      LA0  C
ATOM    300  C   HIS A  31      33.907  59.768  -6.800  1.00  0.00      LA0  C
ATOM    301  O   HIS A  31      34.857  59.042  -6.536  1.00  0.00      LA0  O
ATOM    302  N   ALA A  32      32.747  59.313  -7.302  1.00  0.00      LA0  N
ATOM    303  H   ALA A  32      32.008  59.945  -7.532  1.00  0.00      LA0  H
ATOM    304  CA  ALA A  32      32.687  57.890  -7.625  1.00  0.00      LA0  C
ATOM    305  CB  ALA A  32      31.277  57.490  -8.061  1.00  0.00      LA0  C
ATOM    306  C   ALA A  32      33.695  57.471  -8.687  1.00  0.00      LA0  C
ATOM    307  O   ALA A  32      34.418  56.494  -8.532  1.00  0.00      LA0  O
ATOM    308  N   GLN A  33      33.745  58.270  -9.767  1.00  0.00      LA0  N
ATOM    309  H   GLN A  33      33.209  59.117  -9.812  1.00  0.00      LA0  H
ATOM    310  CA  GLN A  33      34.739  57.922 -10.782  1.00  0.00      LA0  C
ATOM    311  CB  GLN A  33      34.433  58.598 -12.137  1.00  0.00      LA0  C
ATOM    312  CG  GLN A  33      34.574  60.120 -12.309  1.00  0.00      LA0  C
ATOM    313  CD  GLN A  33      36.029  60.546 -12.390  1.00  0.00      LA0  C
ATOM    314  OE1 GLN A  33      36.936  59.748 -12.587  1.00  0.00      LA0  O
ATOM    315  NE2 GLN A  33      36.222  61.851 -12.222  1.00  0.00      LA0  N
ATOM    316 HE21 GLN A  33      35.466  62.508 -12.137  1.00  0.00      LA0  H
ATOM    317 HE22 GLN A  33      37.141  62.234 -12.200  1.00  0.00      LA0  H
ATOM    318  C   GLN A  33      36.188  58.023 -10.315  1.00  0.00      LA0  C
ATOM    319  O   GLN A  33      37.015  57.183 -10.644  1.00  0.00      LA0  O
ATOM    320  N   GLU A  34      36.432  59.031  -9.456  1.00  0.00      LA0  N
ATOM    321  H   GLU A  34      35.721  59.712  -9.289  1.00  0.00      LA0  H
ATOM    322  CA  GLU A  34      37.734  59.161  -8.793  1.00  0.00      LA0  C
ATOM    323  CB  GLU A  34      37.714  60.308  -7.782  1.00  0.00      LA0  C
ATOM    324  CG  GLU A  34      37.478  61.712  -8.347  1.00  0.00      LA0  C
ATOM    325  CD  GLU A  34      37.263  62.678  -7.193  1.00  0.00      LA0  C
ATOM    326  OE1 GLU A  34      38.100  62.737  -6.295  1.00  0.00      LA0  O
ATOM    327  OE2 GLU A  34      36.231  63.345  -7.159  1.00  0.00      LA0  O
ATOM    328  C   GLU A  34      38.164  57.892  -8.074  1.00  0.00      LA0  C
ATOM    329  O   GLU A  34      39.220  57.322  -8.316  1.00  0.00      LA0  O
ATOM    330  N   LEU A  35      37.259  57.449  -7.185  1.00  0.00      LA0  N
ATOM    331  H   LEU A  35      36.422  57.979  -7.035  1.00  0.00      LA0  H
ATOM    332  CA  LEU A  35      37.539  56.228  -6.426  1.00  0.00      LA0  C
ATOM    333  CB  LEU A  35      36.425  55.955  -5.412  1.00  0.00      LA0  C
ATOM    334  CG  LEU A  35      36.258  57.042  -4.347  1.00  0.00      LA0  C
ATOM    335  CD1 LEU A  35      34.991  56.821  -3.519  1.00  0.00      LA0  C
ATOM    336  CD2 LEU A  35      37.500  57.188  -3.465  1.00  0.00      LA0  C
ATOM    337  C   LEU A  35      37.745  54.991  -7.285  1.00  0.00      LA0  C
ATOM    338  O   LEU A  35      38.518  54.089  -6.979  1.00  0.00      LA0  O
ATOM    339  N   LEU A  36      36.985  54.982  -8.385  1.00  0.00      LA0  N
ATOM    340  H   LEU A  36      36.382  55.751  -8.606  1.00  0.00      LA0  H
ATOM    341  CA  LEU A  36      37.047  53.789  -9.216  1.00  0.00      LA0  C
ATOM    342  CB  LEU A  36      35.701  53.568  -9.912  1.00  0.00      LA0  C
ATOM    343  CG  LEU A  36      34.522  53.403  -8.945  1.00  0.00      LA0  C
ATOM    344  CD1 LEU A  36      33.208  53.177  -9.691  1.00  0.00      LA0  C
ATOM    345  CD2 LEU A  36      34.763  52.324  -7.891  1.00  0.00      LA0  C
ATOM    346  C   LEU A  36      38.207  53.725 -10.200  1.00  0.00      LA0  C
ATOM    347  O   LEU A  36      38.656  52.651 -10.600  1.00  0.00      LA0  O
ATOM    348  N   GLY A  37      38.668  54.917 -10.593  1.00  0.00      LA0  N
ATOM    349  H   GLY A  37      38.249  55.760 -10.254  1.00  0.00      LA0  H
ATOM    350  CA  GLY A  37      39.535  54.951 -11.766  1.00  0.00      LA0  C
ATOM    351  C   GLY A  37      38.709  54.811 -13.030  1.00  0.00      LA0  C
ATOM    352  O   GLY A  37      37.485  54.738 -12.988  1.00  0.00      LA0  O
ATOM    353  N   ASP A  38      39.429  54.765 -14.154  1.00  0.00      LA0  N
ATOM    354  H   ASP A  38      40.421  54.918 -14.165  1.00  0.00      LA0  H
ATOM    355  CA  ASP A  38      38.775  54.700 -15.463  1.00  0.00      LA0  C
ATOM    356  CB  ASP A  38      39.814  54.628 -16.584  1.00  0.00      LA0  C
ATOM    357  CG  ASP A  38      40.864  55.702 -16.387  1.00  0.00      LA0  C
ATOM    358  OD1 ASP A  38      40.715  56.780 -16.952  1.00  0.00      LA0  O
ATOM    359  OD2 ASP A  38      41.813  55.459 -15.642  1.00  0.00      LA0  O
ATOM    360  C   ASP A  38      37.791  53.559 -15.606  1.00  0.00      LA0  C
ATOM    361  O   ASP A  38      38.093  52.397 -15.345  1.00  0.00      LA0  O
ATOM    362  N   MET A  39      36.578  53.952 -16.005  1.00  0.00      LA0  N
ATOM    363  H   MET A  39      36.422  54.911 -16.243  1.00  0.00      LA0  H
ATOM    364  CA  MET A  39      35.493  52.985 -16.073  1.00  0.00      LA0  C
ATOM    365  CB  MET A  39      34.139  53.687 -16.050  1.00  0.00      LA0  C
ATOM    366  CG  MET A  39      33.163  53.032 -15.074  1.00  0.00      LA0  C
ATOM    367  SD  MET A  39      33.760  53.054 -13.376  1.00  0.00      LA0  S
ATOM    368  CE  MET A  39      34.048  54.825 -13.217  1.00  0.00      LA0  C
ATOM    369  C   MET A  39      35.600  52.077 -17.265  1.00  0.00      LA0  C
ATOM    370  O   MET A  39      35.312  52.437 -18.399  1.00  0.00      LA0  O
ATOM    371  N   VAL A  40      36.059  50.870 -16.948  1.00  0.00      LA0  N
ATOM    372  H   VAL A  40      36.160  50.611 -15.988  1.00  0.00      LA0  H
ATOM    373  CA  VAL A  40      36.269  49.949 -18.048  1.00  0.00      LA0  C
ATOM    374  CB  VAL A  40      37.638  49.272 -17.878  1.00  0.00      LA0  C
ATOM    375  CG1 VAL A  40      37.637  48.154 -16.836  1.00  0.00      LA0  C
ATOM    376  CG2 VAL A  40      38.248  48.895 -19.227  1.00  0.00      LA0  C
ATOM    377  C   VAL A  40      35.091  49.011 -18.320  1.00  0.00      LA0  C
ATOM    378  O   VAL A  40      35.112  48.202 -19.238  1.00  0.00      LA0  O
ATOM    379  N   PHE A  41      34.026  49.232 -17.521  1.00  0.00      LA0  N
ATOM    380  H   PHE A  41      34.136  49.745 -16.667  1.00  0.00      LA0  H
ATOM    381  CA  PHE A  41      32.689  48.741 -17.864  1.00  0.00      LA0  C
ATOM    382  CB  PHE A  41      32.601  47.223 -17.685  1.00  0.00      LA0  C
ATOM    383  CG  PHE A  41      31.221  46.698 -17.994  1.00  0.00      LA0  C
ATOM    384  CD1 PHE A  41      30.766  46.660 -19.329  1.00  0.00      LA0  C
ATOM    385  CD2 PHE A  41      30.420  46.235 -16.927  1.00  0.00      LA0  C
ATOM    386  CE1 PHE A  41      29.501  46.110 -19.604  1.00  0.00      LA0  C
ATOM    387  CE2 PHE A  41      29.164  45.667 -17.212  1.00  0.00      LA0  C
ATOM    388  CZ  PHE A  41      28.719  45.599 -18.548  1.00  0.00      LA0  C
ATOM    389  C   PHE A  41      31.630  49.428 -17.016  1.00  0.00      LA0  C
ATOM    390  O   PHE A  41      31.849  49.724 -15.848  1.00  0.00      LA0  O
ATOM    391  N   VAL A  42      30.459  49.636 -17.639  1.00  0.00      LA0  N
ATOM    392  H   VAL A  42      30.335  49.455 -18.617  1.00  0.00      LA0  H
ATOM    393  CA  VAL A  42      29.295  49.950 -16.813  1.00  0.00      LA0  C
ATOM    394  CB  VAL A  42      28.817  51.392 -17.032  1.00  0.00      LA0  C
ATOM    395  CG1 VAL A  42      27.776  51.783 -15.981  1.00  0.00      LA0  C
ATOM    396  CG2 VAL A  42      29.974  52.389 -17.043  1.00  0.00      LA0  C
ATOM    397  C   VAL A  42      28.178  48.979 -17.141  1.00  0.00      LA0  C
ATOM    398  O   VAL A  42      27.828  48.809 -18.300  1.00  0.00      LA0  O
ATOM    399  N   ASP A  43      27.656  48.338 -16.088  1.00  0.00      LA0  N
ATOM    400  H   ASP A  43      27.999  48.502 -15.164  1.00  0.00      LA0  H
ATOM    401  CA  ASP A  43      26.520  47.445 -16.321  1.00  0.00      LA0  C
ATOM    402  CB  ASP A  43      26.437  46.447 -15.159  1.00  0.00      LA0  C
ATOM    403  CG  ASP A  43      25.808  45.101 -15.491  1.00  0.00      LA0  C
ATOM    404  OD1 ASP A  43      26.018  44.157 -14.736  1.00  0.00      LA0  O
ATOM    405  OD2 ASP A  43      25.048  44.981 -16.444  1.00  0.00      LA0  O
ATOM    406  C   ASP A  43      25.240  48.227 -16.512  1.00  0.00      LA0  C
ATOM    407  O   ASP A  43      25.153  49.389 -16.136  1.00  0.00      LA0  O
ATOM    408  N   LEU A  44      24.263  47.574 -17.132  1.00  0.00      LA0  N
ATOM    409  H   LEU A  44      24.384  46.605 -17.349  1.00  0.00      LA0  H
ATOM    410  CA  LEU A  44      23.009  48.264 -17.388  1.00  0.00      LA0  C
ATOM    411  CB  LEU A  44      22.810  48.436 -18.901  1.00  0.00      LA0  C
ATOM    412  CG  LEU A  44      23.903  49.272 -19.581  1.00  0.00      LA0  C
ATOM    413  CD1 LEU A  44      23.843  49.162 -21.104  1.00  0.00      LA0  C
ATOM    414  CD2 LEU A  44      23.900  50.732 -19.119  1.00  0.00      LA0  C
ATOM    415  C   LEU A  44      21.836  47.537 -16.753  1.00  0.00      LA0  C
ATOM    416  O   LEU A  44      21.728  46.316 -16.792  1.00  0.00      LA0  O
ATOM    417  N   PRO A  45      20.934  48.330 -16.136  1.00  0.00      LA0  N
ATOM    418  CD  PRO A  45      21.090  49.733 -15.758  1.00  0.00      LA0  C
ATOM    419  CA  PRO A  45      19.628  47.765 -15.785  1.00  0.00      LA0  C
ATOM    420  CB  PRO A  45      19.136  48.768 -14.742  1.00  0.00      LA0  C
ATOM    421  CG  PRO A  45      19.736  50.110 -15.165  1.00  0.00      LA0  C
ATOM    422  C   PRO A  45      18.749  47.684 -17.027  1.00  0.00      LA0  C
ATOM    423  O   PRO A  45      18.622  48.641 -17.778  1.00  0.00      LA0  O
ATOM    424  N   GLU A  46      18.174  46.492 -17.228  1.00  0.00      LA0  N
ATOM    425  H   GLU A  46      18.305  45.742 -16.587  1.00  0.00      LA0  H
ATOM    426  CA  GLU A  46      17.456  46.292 -18.488  1.00  0.00      LA0  C
ATOM    427  CB  GLU A  46      17.101  44.807 -18.645  1.00  0.00      LA0  C
ATOM    428  CG  GLU A  46      16.677  44.383 -20.059  1.00  0.00      LA0  C
ATOM    429  CD  GLU A  46      17.755  44.766 -21.057  1.00  0.00      LA0  C
ATOM    430  OE1 GLU A  46      18.751  44.053 -21.149  1.00  0.00      LA0  O
ATOM    431  OE2 GLU A  46      17.600  45.787 -21.726  1.00  0.00      LA0  O
ATOM    432  C   GLU A  46      16.248  47.196 -18.696  1.00  0.00      LA0  C
ATOM    433  O   GLU A  46      15.503  47.505 -17.769  1.00  0.00      LA0  O
ATOM    434  N   VAL A  47      16.092  47.622 -19.956  1.00  0.00      LA0  N
ATOM    435  H   VAL A  47      16.672  47.198 -20.658  1.00  0.00      LA0  H
ATOM    436  CA  VAL A  47      14.941  48.455 -20.295  1.00  0.00      LA0  C
ATOM    437  CB  VAL A  47      15.092  48.997 -21.728  1.00  0.00      LA0  C
ATOM    438  CG1 VAL A  47      13.923  49.885 -22.170  1.00  0.00      LA0  C
ATOM    439  CG2 VAL A  47      16.419  49.745 -21.868  1.00  0.00      LA0  C
ATOM    440  C   VAL A  47      13.634  47.698 -20.102  1.00  0.00      LA0  C
ATOM    441  O   VAL A  47      13.471  46.556 -20.508  1.00  0.00      LA0  O
ATOM    442  N   GLY A  48      12.711  48.384 -19.420  1.00  0.00      LA0  N
ATOM    443  H   GLY A  48      12.917  49.312 -19.109  1.00  0.00      LA0  H
ATOM    444  CA  GLY A  48      11.459  47.708 -19.100  1.00  0.00      LA0  C
ATOM    445  C   GLY A  48      11.461  46.989 -17.761  1.00  0.00      LA0  C
ATOM    446  O   GLY A  48      10.447  46.467 -17.315  1.00  0.00      LA0  O
ATOM    447  N   ALA A  49      12.637  46.988 -17.114  1.00  0.00      LA0  N
ATOM    448  H   ALA A  49      13.461  47.419 -17.485  1.00  0.00      LA0  H
ATOM    449  CA  ALA A  49      12.598  46.506 -15.739  1.00  0.00      LA0  C
ATOM    450  CB  ALA A  49      13.968  45.984 -15.303  1.00  0.00      LA0  C
ATOM    451  C   ALA A  49      12.166  47.612 -14.799  1.00  0.00      LA0  C
ATOM    452  O   ALA A  49      12.323  48.792 -15.089  1.00  0.00      LA0  O
ATOM    453  N   THR A  50      11.632  47.172 -13.661  1.00  0.00      LA0  N
ATOM    454  H   THR A  50      11.501  46.202 -13.476  1.00  0.00      LA0  H
ATOM    455  CA  THR A  50      11.255  48.158 -12.659  1.00  0.00      LA0  C
ATOM    456  CB  THR A  50       9.743  48.082 -12.433  1.00  0.00      LA0  C
ATOM    457  OG1 THR A  50       9.073  48.061 -13.700  1.00  0.00      LA0  O
ATOM    458  HG1 THR A  50       8.142  48.079 -13.530  1.00  0.00      LA0  H
ATOM    459  CG2 THR A  50       9.205  49.215 -11.554  1.00  0.00      LA0  C
ATOM    460  C   THR A  50      12.026  47.891 -11.387  1.00  0.00      LA0  C
ATOM    461  O   THR A  50      12.068  46.762 -10.913  1.00  0.00      LA0  O
ATOM    462  N   VAL A  51      12.659  48.956 -10.890  1.00  0.00      LA0  N
ATOM    463  H   VAL A  51      12.522  49.857 -11.308  1.00  0.00      LA0  H
ATOM    464  CA  VAL A  51      13.433  48.817  -9.658  1.00  0.00      LA0  C
ATOM    465  CB  VAL A  51      14.917  49.115  -9.919  1.00  0.00      LA0  C
ATOM    466  CG1 VAL A  51      15.578  47.993 -10.722  1.00  0.00      LA0  C
ATOM    467  CG2 VAL A  51      15.107  50.481 -10.586  1.00  0.00      LA0  C
ATOM    468  C   VAL A  51      12.876  49.734  -8.589  1.00  0.00      LA0  C
ATOM    469  O   VAL A  51      12.010  50.559  -8.867  1.00  0.00      LA0  O
ATOM    470  N   SER A  52      13.409  49.575  -7.381  1.00  0.00      LA0  N
ATOM    471  H   SER A  52      14.077  48.853  -7.189  1.00  0.00      LA0  H
ATOM    472  CA  SER A  52      12.982  50.460  -6.307  1.00  0.00      LA0  C
ATOM    473  CB  SER A  52      12.456  49.645  -5.123  1.00  0.00      LA0  C
ATOM    474  OG  SER A  52      12.020  48.354  -5.570  1.00  0.00      LA0  O
ATOM    475  HG  SER A  52      12.832  47.838  -5.644  1.00  0.00      LA0  H
ATOM    476  C   SER A  52      14.096  51.392  -5.870  1.00  0.00      LA0  C
ATOM    477  O   SER A  52      15.265  51.183  -6.174  1.00  0.00      LA0  O
ATOM    478  N   ALA A  53      13.694  52.434  -5.127  1.00  0.00      LA0  N
ATOM    479  H   ALA A  53      12.715  52.607  -5.004  1.00  0.00      LA0  H
ATOM    480  CA  ALA A  53      14.701  53.314  -4.539  1.00  0.00      LA0  C
ATOM    481  CB  ALA A  53      14.037  54.547  -3.921  1.00  0.00      LA0  C
ATOM    482  C   ALA A  53      15.540  52.613  -3.484  1.00  0.00      LA0  C
ATOM    483  O   ALA A  53      15.166  52.502  -2.322  1.00  0.00      LA0  O
ATOM    484  N   GLY A  54      16.690  52.125  -3.956  1.00  0.00      LA0  N
ATOM    485  H   GLY A  54      16.918  52.296  -4.918  1.00  0.00      LA0  H
ATOM    486  CA  GLY A  54      17.537  51.341  -3.065  1.00  0.00      LA0  C
ATOM    487  C   GLY A  54      17.996  50.012  -3.639  1.00  0.00      LA0  C
ATOM    488  O   GLY A  54      18.926  49.395  -3.132  1.00  0.00      LA0  O
ATOM    489  N   ASP A  55      17.318  49.605  -4.722  1.00  0.00      LA0  N
ATOM    490  H   ASP A  55      16.524  50.100  -5.071  1.00  0.00      LA0  H
ATOM    491  CA  ASP A  55      17.723  48.367  -5.395  1.00  0.00      LA0  C
ATOM    492  CB  ASP A  55      16.643  47.889  -6.380  1.00  0.00      LA0  C
ATOM    493  CG  ASP A  55      15.300  47.548  -5.741  1.00  0.00      LA0  C
ATOM    494  OD1 ASP A  55      15.067  47.843  -4.572  1.00  0.00      LA0  O
ATOM    495  OD2 ASP A  55      14.446  47.017  -6.446  1.00  0.00      LA0  O
ATOM    496  C   ASP A  55      19.024  48.570  -6.150  1.00  0.00      LA0  C
ATOM    497  O   ASP A  55      19.535  49.686  -6.231  1.00  0.00      LA0  O
ATOM    498  N   ASP A  56      19.548  47.466  -6.716  1.00  0.00      LA0  N
ATOM    499  H   ASP A  56      19.064  46.593  -6.739  1.00  0.00      LA0  H
ATOM    500  CA  ASP A  56      20.691  47.710  -7.594  1.00  0.00      LA0  C
ATOM    501  CB  ASP A  56      21.598  46.463  -7.776  1.00  0.00      LA0  C
ATOM    502  CG  ASP A  56      21.246  45.568  -8.966  1.00  0.00      LA0  C
ATOM    503  OD1 ASP A  56      20.326  44.766  -8.864  1.00  0.00      LA0  O
ATOM    504  OD2 ASP A  56      21.914  45.666  -9.993  1.00  0.00      LA0  O
ATOM    505  C   ASP A  56      20.271  48.329  -8.911  1.00  0.00      LA0  C
ATOM    506  O   ASP A  56      19.101  48.389  -9.277  1.00  0.00      LA0  O
ATOM    507  N   CYS A  57      21.298  48.780  -9.619  1.00  0.00      LA0  N
ATOM    508  H   CYS A  57      22.194  48.862  -9.182  1.00  0.00      LA0  H
ATOM    509  CA  CYS A  57      21.060  48.964 -11.039  1.00  0.00      LA0  C
ATOM    510  CB  CYS A  57      20.823  50.439 -11.361  1.00  0.00      LA0  C
ATOM    511  SG  CYS A  57      22.272  51.497 -11.127  1.00  0.00      LA0  S
ATOM    512  C   CYS A  57      22.181  48.366 -11.860  1.00  0.00      LA0  C
ATOM    513  O   CYS A  57      21.986  47.753 -12.908  1.00  0.00      LA0  O
ATOM    514  N   ALA A  58      23.390  48.588 -11.324  1.00  0.00      LA0  N
ATOM    515  H   ALA A  58      23.509  49.039 -10.437  1.00  0.00      LA0  H
ATOM    516  CA  ALA A  58      24.567  48.252 -12.106  1.00  0.00      LA0  C
ATOM    517  CB  ALA A  58      24.932  49.425 -13.017  1.00  0.00      LA0  C
ATOM    518  C   ALA A  58      25.749  47.989 -11.207  1.00  0.00      LA0  C
ATOM    519  O   ALA A  58      25.796  48.416 -10.061  1.00  0.00      LA0  O
ATOM    520  N   VAL A  59      26.724  47.297 -11.800  1.00  0.00      LA0  N
ATOM    521  H   VAL A  59      26.594  46.888 -12.701  1.00  0.00      LA0  H
ATOM    522  CA  VAL A  59      28.060  47.338 -11.224  1.00  0.00      LA0  C
ATOM    523  CB  VAL A  59      28.567  45.914 -10.931  1.00  0.00      LA0  C
ATOM    524  CG1 VAL A  59      29.915  45.915 -10.201  1.00  0.00      LA0  C
ATOM    525  CG2 VAL A  59      27.526  45.101 -10.154  1.00  0.00      LA0  C
ATOM    526  C   VAL A  59      28.950  48.047 -12.230  1.00  0.00      LA0  C
ATOM    527  O   VAL A  59      28.813  47.856 -13.433  1.00  0.00      LA0  O
ATOM    528  N   ALA A  60      29.846  48.886 -11.712  1.00  0.00      LA0  N
ATOM    529  H   ALA A  60      29.906  49.003 -10.722  1.00  0.00      LA0  H
ATOM    530  CA  ALA A  60      30.873  49.397 -12.610  1.00  0.00      LA0  C
ATOM    531  CB  ALA A  60      31.137  50.878 -12.350  1.00  0.00      LA0  C
ATOM    532  C   ALA A  60      32.153  48.630 -12.402  1.00  0.00      LA0  C
ATOM    533  O   ALA A  60      32.518  48.333 -11.271  1.00  0.00      LA0  O
ATOM    534  N   GLU A  61      32.789  48.316 -13.533  1.00  0.00      LA0  N
ATOM    535  H   GLU A  61      32.418  48.652 -14.398  1.00  0.00      LA0  H
ATOM    536  CA  GLU A  61      34.132  47.750 -13.506  1.00  0.00      LA0  C
ATOM    537  CB  GLU A  61      34.197  46.564 -14.479  1.00  0.00      LA0  C
ATOM    538  CG  GLU A  61      35.586  45.941 -14.663  1.00  0.00      LA0  C
ATOM    539  CD  GLU A  61      35.597  44.871 -15.743  1.00  0.00      LA0  C
ATOM    540  OE1 GLU A  61      35.137  45.124 -16.853  1.00  0.00      LA0  O
ATOM    541  OE2 GLU A  61      36.121  43.782 -15.513  1.00  0.00      LA0  O
ATOM    542  C   GLU A  61      35.088  48.853 -13.916  1.00  0.00      LA0  C
ATOM    543  O   GLU A  61      34.797  49.638 -14.814  1.00  0.00      LA0  O
ATOM    544  N   SER A  62      36.230  48.904 -13.234  1.00  0.00      LA0  N
ATOM    545  H   SER A  62      36.437  48.290 -12.470  1.00  0.00      LA0  H
ATOM    546  CA  SER A  62      37.151  49.986 -13.546  1.00  0.00      LA0  C
ATOM    547  CB  SER A  62      36.768  51.217 -12.724  1.00  0.00      LA0  C
ATOM    548  OG  SER A  62      36.668  50.870 -11.341  1.00  0.00      LA0  O
ATOM    549  HG  SER A  62      37.309  51.423 -10.907  1.00  0.00      LA0  H
ATOM    550  C   SER A  62      38.589  49.561 -13.336  1.00  0.00      LA0  C
ATOM    551  O   SER A  62      38.864  48.516 -12.760  1.00  0.00      LA0  O
ATOM    552  N   VAL A  63      39.514  50.406 -13.817  1.00  0.00      LA0  N
ATOM    553  H   VAL A  63      39.225  51.236 -14.298  1.00  0.00      LA0  H
ATOM    554  CA  VAL A  63      40.914  49.970 -13.788  1.00  0.00      LA0  C
ATOM    555  CB  VAL A  63      41.809  50.929 -14.585  1.00  0.00      LA0  C
ATOM    556  CG1 VAL A  63      41.363  50.981 -16.048  1.00  0.00      LA0  C
ATOM    557  CG2 VAL A  63      41.899  52.318 -13.947  1.00  0.00      LA0  C
ATOM    558  C   VAL A  63      41.518  49.667 -12.418  1.00  0.00      LA0  C
ATOM    559  O   VAL A  63      42.459  48.896 -12.292  1.00  0.00      LA0  O
ATOM    560  N   LYS A  64      40.935  50.302 -11.388  1.00  0.00      LA0  N
ATOM    561  H   LYS A  64      40.182  50.945 -11.522  1.00  0.00      LA0  H
ATOM    562  CA  LYS A  64      41.387  49.920 -10.051  1.00  0.00      LA0  C
ATOM    563  CB  LYS A  64      41.629  51.184  -9.203  1.00  0.00      LA0  C
ATOM    564  CG  LYS A  64      42.343  50.980  -7.854  1.00  0.00      LA0  C
ATOM    565  CD  LYS A  64      42.367  52.254  -7.002  1.00  0.00      LA0  C
ATOM    566  CE  LYS A  64      43.206  52.157  -5.718  1.00  0.00      LA0  C
ATOM    567  NZ  LYS A  64      42.590  51.301  -4.694  1.00  0.00      LA0  N
ATOM    568  HZ1 LYS A  64      43.182  51.317  -3.834  1.00  0.00      LA0  H
ATOM    569  HZ2 LYS A  64      41.704  51.714  -4.330  1.00  0.00      LA0  H
ATOM    570  HZ3 LYS A  64      42.451  50.313  -4.986  1.00  0.00      LA0  H
ATOM    571  C   LYS A  64      40.413  48.986  -9.347  1.00  0.00      LA0  C
ATOM    572  O   LYS A  64      40.708  48.409  -8.308  1.00  0.00      LA0  O
ATOM    573  N   ALA A  65      39.189  48.957  -9.890  1.00  0.00      LA0  N
ATOM    574  H   ALA A  65      39.007  49.070 -10.867  1.00  0.00      LA0  H
ATOM    575  CA  ALA A  65      38.096  48.922  -8.933  1.00  0.00      LA0  C
ATOM    576  CB  ALA A  65      37.871  50.336  -8.394  1.00  0.00      LA0  C
ATOM    577  C   ALA A  65      36.788  48.390  -9.475  1.00  0.00      LA0  C
ATOM    578  O   ALA A  65      36.661  47.981 -10.620  1.00  0.00      LA0  O
ATOM    579  N   ALA A  66      35.811  48.432  -8.568  1.00  0.00      LA0  N
ATOM    580  H   ALA A  66      35.972  48.728  -7.627  1.00  0.00      LA0  H
ATOM    581  CA  ALA A  66      34.433  48.143  -8.923  1.00  0.00      LA0  C
ATOM    582  CB  ALA A  66      34.120  46.655  -8.819  1.00  0.00      LA0  C
ATOM    583  C   ALA A  66      33.572  48.826  -7.903  1.00  0.00      LA0  C
ATOM    584  O   ALA A  66      34.032  49.109  -6.802  1.00  0.00      LA0  O
ATOM    585  N   SER A  67      32.321  49.050  -8.299  1.00  0.00      LA0  N
ATOM    586  H   SER A  67      32.046  48.870  -9.247  1.00  0.00      LA0  H
ATOM    587  CA  SER A  67      31.348  49.390  -7.272  1.00  0.00      LA0  C
ATOM    588  CB  SER A  67      31.330  50.888  -6.938  1.00  0.00      LA0  C
ATOM    589  OG  SER A  67      30.707  51.111  -5.665  1.00  0.00      LA0  O
ATOM    590  HG  SER A  67      29.757  51.153  -5.809  1.00  0.00      LA0  H
ATOM    591  C   SER A  67      29.980  48.950  -7.704  1.00  0.00      LA0  C
ATOM    592  O   SER A  67      29.626  49.004  -8.876  1.00  0.00      LA0  O
ATOM    593  N   ASP A  68      29.233  48.538  -6.687  1.00  0.00      LA0  N
ATOM    594  H   ASP A  68      29.616  48.469  -5.763  1.00  0.00      LA0  H
ATOM    595  CA  ASP A  68      27.780  48.523  -6.796  1.00  0.00      LA0  C
ATOM    596  CB  ASP A  68      27.169  47.830  -5.558  1.00  0.00      LA0  C
ATOM    597  CG  ASP A  68      27.947  48.109  -4.271  1.00  0.00      LA0  C
ATOM    598  OD1 ASP A  68      28.999  47.505  -4.068  1.00  0.00      LA0  O
ATOM    599  OD2 ASP A  68      27.511  48.931  -3.476  1.00  0.00      LA0  O
ATOM    600  C   ASP A  68      27.272  49.942  -6.999  1.00  0.00      LA0  C
ATOM    601  O   ASP A  68      27.894  50.908  -6.564  1.00  0.00      LA0  O
ATOM    602  N   ILE A  69      26.172  50.014  -7.761  1.00  0.00      LA0  N
ATOM    603  H   ILE A  69      25.776  49.176  -8.144  1.00  0.00      LA0  H
ATOM    604  CA  ILE A  69      25.546  51.287  -8.118  1.00  0.00      LA0  C
ATOM    605  CB  ILE A  69      25.849  51.652  -9.586  1.00  0.00      LA0  C
ATOM    606  CG2 ILE A  69      25.184  52.968  -9.997  1.00  0.00      LA0  C
ATOM    607  CG1 ILE A  69      27.349  51.669  -9.894  1.00  0.00      LA0  C
ATOM    608  CD1 ILE A  69      27.632  51.820 -11.388  1.00  0.00      LA0  C
ATOM    609  C   ILE A  69      24.053  51.094  -7.936  1.00  0.00      LA0  C
ATOM    610  O   ILE A  69      23.504  50.084  -8.371  1.00  0.00      LA0  O
ATOM    611  N   TYR A  70      23.434  52.059  -7.248  1.00  0.00      LA0  N
ATOM    612  H   TYR A  70      23.857  52.940  -7.012  1.00  0.00      LA0  H
ATOM    613  CA  TYR A  70      22.056  51.790  -6.856  1.00  0.00      LA0  C
ATOM    614  CB  TYR A  70      21.881  52.057  -5.355  1.00  0.00      LA0  C
ATOM    615  CG  TYR A  70      22.687  51.051  -4.563  1.00  0.00      LA0  C
ATOM    616  CD1 TYR A  70      22.058  49.874  -4.109  1.00  0.00      LA0  C
ATOM    617  CE1 TYR A  70      22.813  48.928  -3.395  1.00  0.00      LA0  C
ATOM    618  CD2 TYR A  70      24.049  51.310  -4.306  1.00  0.00      LA0  C
ATOM    619  CE2 TYR A  70      24.803  50.366  -3.594  1.00  0.00      LA0  C
ATOM    620  CZ  TYR A  70      24.179  49.182  -3.154  1.00  0.00      LA0  C
ATOM    621  OH  TYR A  70      24.925  48.243  -2.470  1.00  0.00      LA0  O
ATOM    622  HH  TYR A  70      25.852  48.389  -2.678  1.00  0.00      LA0  H
ATOM    623  C   TYR A  70      21.030  52.519  -7.699  1.00  0.00      LA0  C
ATOM    624  O   TYR A  70      21.342  53.241  -8.639  1.00  0.00      LA0  O
ATOM    625  N   ALA A  71      19.768  52.280  -7.327  1.00  0.00      LA0  N
ATOM    626  H   ALA A  71      19.575  51.610  -6.608  1.00  0.00      LA0  H
ATOM    627  CA  ALA A  71      18.702  53.044  -7.959  1.00  0.00      LA0  C
ATOM    628  CB  ALA A  71      17.548  52.123  -8.346  1.00  0.00      LA0  C
ATOM    629  C   ALA A  71      18.189  54.135  -7.038  1.00  0.00      LA0  C
ATOM    630  O   ALA A  71      17.579  53.874  -6.008  1.00  0.00      LA0  O
ATOM    631  N   PRO A  72      18.475  55.395  -7.441  1.00  0.00      LA0  N
ATOM    632  CD  PRO A  72      19.233  55.779  -8.627  1.00  0.00      LA0  C
ATOM    633  CA  PRO A  72      18.088  56.547  -6.618  1.00  0.00      LA0  C
ATOM    634  CB  PRO A  72      18.628  57.732  -7.427  1.00  0.00      LA0  C
ATOM    635  CG  PRO A  72      19.754  57.166  -8.284  1.00  0.00      LA0  C
ATOM    636  C   PRO A  72      16.599  56.671  -6.317  1.00  0.00      LA0  C
ATOM    637  O   PRO A  72      16.187  57.004  -5.213  1.00  0.00      LA0  O
ATOM    638  N   VAL A  73      15.812  56.424  -7.374  1.00  0.00      LA0  N
ATOM    639  H   VAL A  73      16.191  56.054  -8.220  1.00  0.00      LA0  H
ATOM    640  CA  VAL A  73      14.358  56.473  -7.233  1.00  0.00      LA0  C
ATOM    641  CB  VAL A  73      13.766  57.679  -7.979  1.00  0.00      LA0  C
ATOM    642  CG1 VAL A  73      14.119  58.985  -7.272  1.00  0.00      LA0  C
ATOM    643  CG2 VAL A  73      14.169  57.704  -9.456  1.00  0.00      LA0  C
ATOM    644  C   VAL A  73      13.791  55.178  -7.768  1.00  0.00      LA0  C
ATOM    645  O   VAL A  73      14.524  54.399  -8.371  1.00  0.00      LA0  O
ATOM    646  N   SER A  74      12.494  54.970  -7.527  1.00  0.00      LA0  N
ATOM    647  H   SER A  74      11.880  55.672  -7.151  1.00  0.00      LA0  H
ATOM    648  CA  SER A  74      11.940  53.753  -8.104  1.00  0.00      LA0  C
ATOM    649  CB  SER A  74      10.828  53.200  -7.209  1.00  0.00      LA0  C
ATOM    650  OG  SER A  74      11.156  53.424  -5.830  1.00  0.00      LA0  O
ATOM    651  HG  SER A  74      10.845  54.318  -5.665  1.00  0.00      LA0  H
ATOM    652  C   SER A  74      11.459  53.990  -9.522  1.00  0.00      LA0  C
ATOM    653  O   SER A  74      11.472  55.111 -10.020  1.00  0.00      LA0  O
ATOM    654  N   GLY A  75      11.034  52.900 -10.163  1.00  0.00      LA0  N
ATOM    655  H   GLY A  75      11.148  51.984  -9.775  1.00  0.00      LA0  H
ATOM    656  CA  GLY A  75      10.420  53.121 -11.461  1.00  0.00      LA0  C
ATOM    657  C   GLY A  75      11.018  52.286 -12.567  1.00  0.00      LA0  C
ATOM    658  O   GLY A  75      11.744  51.321 -12.354  1.00  0.00      LA0  O
ATOM    659  N   GLU A  76      10.618  52.701 -13.769  1.00  0.00      LA0  N
ATOM    660  H   GLU A  76      10.216  53.616 -13.825  1.00  0.00      LA0  H
ATOM    661  CA  GLU A  76      10.825  51.911 -14.975  1.00  0.00      LA0  C
ATOM    662  CB  GLU A  76       9.551  52.078 -15.799  1.00  0.00      LA0  C
ATOM    663  CG  GLU A  76       9.374  51.298 -17.103  1.00  0.00      LA0  C
ATOM    664  CD  GLU A  76       8.046  51.738 -17.694  1.00  0.00      LA0  C
ATOM    665  OE1 GLU A  76       6.999  51.426 -17.130  1.00  0.00      LA0  O
ATOM    666  OE2 GLU A  76       8.033  52.485 -18.670  1.00  0.00      LA0  O
ATOM    667  C   GLU A  76      12.059  52.378 -15.720  1.00  0.00      LA0  C
ATOM    668  O   GLU A  76      12.264  53.566 -15.942  1.00  0.00      LA0  O
ATOM    669  N   ILE A  77      12.893  51.405 -16.097  1.00  0.00      LA0  N
ATOM    670  H   ILE A  77      12.651  50.451 -15.917  1.00  0.00      LA0  H
ATOM    671  CA  ILE A  77      14.073  51.793 -16.867  1.00  0.00      LA0  C
ATOM    672  CB  ILE A  77      15.176  50.725 -16.794  1.00  0.00      LA0  C
ATOM    673  CG2 ILE A  77      16.482  51.260 -17.393  1.00  0.00      LA0  C
ATOM    674  CG1 ILE A  77      15.368  50.158 -15.383  1.00  0.00      LA0  C
ATOM    675  CD1 ILE A  77      15.806  51.187 -14.341  1.00  0.00      LA0  C
ATOM    676  C   ILE A  77      13.696  52.049 -18.313  1.00  0.00      LA0  C
ATOM    677  O   ILE A  77      13.435  51.126 -19.072  1.00  0.00      LA0  O
ATOM    678  N   VAL A  78      13.646  53.338 -18.660  1.00  0.00      LA0  N
ATOM    679  H   VAL A  78      13.950  54.047 -18.022  1.00  0.00      LA0  H
ATOM    680  CA  VAL A  78      13.192  53.604 -20.024  1.00  0.00      LA0  C
ATOM    681  CB  VAL A  78      12.271  54.829 -20.088  1.00  0.00      LA0  C
ATOM    682  CG1 VAL A  78      10.935  54.497 -19.429  1.00  0.00      LA0  C
ATOM    683  CG2 VAL A  78      12.913  56.096 -19.516  1.00  0.00      LA0  C
ATOM    684  C   VAL A  78      14.285  53.680 -21.072  1.00  0.00      LA0  C
ATOM    685  O   VAL A  78      14.053  53.478 -22.256  1.00  0.00      LA0  O
ATOM    686  N   ALA A  79      15.500  53.973 -20.590  1.00  0.00      LA0  N
ATOM    687  H   ALA A  79      15.659  54.157 -19.618  1.00  0.00      LA0  H
ATOM    688  CA  ALA A  79      16.601  53.995 -21.546  1.00  0.00      LA0  C
ATOM    689  CB  ALA A  79      16.778  55.391 -22.152  1.00  0.00      LA0  C
ATOM    690  C   ALA A  79      17.880  53.614 -20.855  1.00  0.00      LA0  C
ATOM    691  O   ALA A  79      18.010  53.787 -19.651  1.00  0.00      LA0  O
ATOM    692  N   VAL A  80      18.813  53.102 -21.656  1.00  0.00      LA0  N
ATOM    693  H   VAL A  80      18.669  53.003 -22.641  1.00  0.00      LA0  H
ATOM    694  CA  VAL A  80      20.154  52.889 -21.123  1.00  0.00      LA0  C
ATOM    695  CB  VAL A  80      20.491  51.396 -21.004  1.00  0.00      LA0  C
ATOM    696  CG1 VAL A  80      19.711  50.757 -19.859  1.00  0.00      LA0  C
ATOM    697  CG2 VAL A  80      20.308  50.644 -22.328  1.00  0.00      LA0  C
ATOM    698  C   VAL A  80      21.136  53.581 -22.036  1.00  0.00      LA0  C
ATOM    699  O   VAL A  80      20.787  53.947 -23.150  1.00  0.00      LA0  O
ATOM    700  N   ASN A  81      22.358  53.742 -21.528  1.00  0.00      LA0  N
ATOM    701  H   ASN A  81      22.576  53.446 -20.596  1.00  0.00      LA0  H
ATOM    702  CA  ASN A  81      23.402  54.234 -22.421  1.00  0.00      LA0  C
ATOM    703  CB  ASN A  81      24.459  54.954 -21.593  1.00  0.00      LA0  C
ATOM    704  CG  ASN A  81      25.517  55.633 -22.444  1.00  0.00      LA0  C
ATOM    705  OD1 ASN A  81      25.944  55.152 -23.484  1.00  0.00      LA0  O
ATOM    706  ND2 ASN A  81      25.946  56.782 -21.918  1.00  0.00      LA0  N
ATOM    707 HD21 ASN A  81      25.578  57.069 -21.032  1.00  0.00      LA0  H
ATOM    708 HD22 ASN A  81      26.640  57.369 -22.338  1.00  0.00      LA0  H
ATOM    709  C   ASN A  81      23.997  53.094 -23.215  1.00  0.00      LA0  C
ATOM    710  O   ASN A  81      24.798  52.312 -22.715  1.00  0.00      LA0  O
ATOM    711  N   ASP A  82      23.544  53.026 -24.470  1.00  0.00      LA0  N
ATOM    712  H   ASP A  82      22.956  53.743 -24.855  1.00  0.00      LA0  H
ATOM    713  CA  ASP A  82      24.007  51.971 -25.368  1.00  0.00      LA0  C
ATOM    714  CB  ASP A  82      23.310  52.106 -26.733  1.00  0.00      LA0  C
ATOM    715  CG  ASP A  82      23.537  53.490 -27.321  1.00  0.00      LA0  C
ATOM    716  OD1 ASP A  82      24.423  53.632 -28.158  1.00  0.00      LA0  O
ATOM    717  OD2 ASP A  82      22.865  54.427 -26.897  1.00  0.00      LA0  O
ATOM    718  C   ASP A  82      25.521  51.902 -25.499  1.00  0.00      LA0  C
ATOM    719  O   ASP A  82      26.136  50.857 -25.301  1.00  0.00      LA0  O
ATOM    720  N   ALA A  83      26.101  53.081 -25.772  1.00  0.00      LA0  N
ATOM    721  H   ALA A  83      25.489  53.821 -26.064  1.00  0.00      LA0  H
ATOM    722  CA  ALA A  83      27.553  53.188 -25.900  1.00  0.00      LA0  C
ATOM    723  CB  ALA A  83      27.975  54.648 -26.059  1.00  0.00      LA0  C
ATOM    724  C   ALA A  83      28.344  52.561 -24.766  1.00  0.00      LA0  C
ATOM    725  O   ALA A  83      29.291  51.818 -24.992  1.00  0.00      LA0  O
ATOM    726  N   LEU A  84      27.885  52.839 -23.531  1.00  0.00      LA0  N
ATOM    727  H   LEU A  84      27.086  53.438 -23.443  1.00  0.00      LA0  H
ATOM    728  CA  LEU A  84      28.621  52.317 -22.372  1.00  0.00      LA0  C
ATOM    729  CB  LEU A  84      27.993  52.720 -21.036  1.00  0.00      LA0  C
ATOM    730  CG  LEU A  84      28.051  54.212 -20.709  1.00  0.00      LA0  C
ATOM    731  CD1 LEU A  84      27.545  54.478 -19.293  1.00  0.00      LA0  C
ATOM    732  CD2 LEU A  84      29.426  54.833 -20.939  1.00  0.00      LA0  C
ATOM    733  C   LEU A  84      28.896  50.822 -22.339  1.00  0.00      LA0  C
ATOM    734  O   LEU A  84      29.828  50.366 -21.689  1.00  0.00      LA0  O
ATOM    735  N   SER A  85      28.066  50.079 -23.087  1.00  0.00      LA0  N
ATOM    736  H   SER A  85      27.296  50.508 -23.560  1.00  0.00      LA0  H
ATOM    737  CA  SER A  85      28.301  48.641 -23.211  1.00  0.00      LA0  C
ATOM    738  CB  SER A  85      27.248  48.037 -24.146  1.00  0.00      LA0  C
ATOM    739  OG  SER A  85      25.953  48.536 -23.794  1.00  0.00      LA0  O
ATOM    740  HG  SER A  85      25.818  49.313 -24.332  1.00  0.00      LA0  H
ATOM    741  C   SER A  85      29.709  48.250 -23.656  1.00  0.00      LA0  C
ATOM    742  O   SER A  85      30.433  47.525 -22.980  1.00  0.00      LA0  O
ATOM    743  N   ASP A  86      30.061  48.781 -24.835  1.00  0.00      LA0  N
ATOM    744  H   ASP A  86      29.448  49.397 -25.328  1.00  0.00      LA0  H
ATOM    745  CA  ASP A  86      31.362  48.393 -25.380  1.00  0.00      LA0  C
ATOM    746  CB  ASP A  86      31.200  47.607 -26.700  1.00  0.00      LA0  C
ATOM    747  CG  ASP A  86      30.561  46.229 -26.496  1.00  0.00      LA0  C
ATOM    748  OD1 ASP A  86      31.209  45.214 -26.752  1.00  0.00      LA0  O
ATOM    749  OD2 ASP A  86      29.402  46.147 -26.099  1.00  0.00      LA0  O
ATOM    750  C   ASP A  86      32.319  49.576 -25.517  1.00  0.00      LA0  C
ATOM    751  O   ASP A  86      33.437  49.470 -26.008  1.00  0.00      LA0  O
ATOM    752  N   SER A  87      31.838  50.729 -25.024  1.00  0.00      LA0  N
ATOM    753  H   SER A  87      30.878  50.816 -24.765  1.00  0.00      LA0  H
ATOM    754  CA  SER A  87      32.698  51.903 -24.848  1.00  0.00      LA0  C
ATOM    755  CB  SER A  87      32.669  52.775 -26.105  1.00  0.00      LA0  C
ATOM    756  OG  SER A  87      32.869  51.938 -27.258  1.00  0.00      LA0  O
ATOM    757  HG  SER A  87      33.420  51.217 -26.956  1.00  0.00      LA0  H
ATOM    758  C   SER A  87      32.314  52.686 -23.590  1.00  0.00      LA0  C
ATOM    759  O   SER A  87      31.540  53.639 -23.594  1.00  0.00      LA0  O
ATOM    760  N   PRO A  88      32.833  52.157 -22.457  1.00  0.00      LA0  N
ATOM    761  CD  PRO A  88      33.700  50.983 -22.369  1.00  0.00      LA0  C
ATOM    762  CA  PRO A  88      32.436  52.683 -21.146  1.00  0.00      LA0  C
ATOM    763  CB  PRO A  88      32.627  51.449 -20.273  1.00  0.00      LA0  C
ATOM    764  CG  PRO A  88      33.837  50.738 -20.880  1.00  0.00      LA0  C
ATOM    765  C   PRO A  88      33.208  53.901 -20.643  1.00  0.00      LA0  C
ATOM    766  O   PRO A  88      32.740  54.641 -19.781  1.00  0.00      LA0  O
ATOM    767  N   GLU A  89      34.414  54.073 -21.199  1.00  0.00      LA0  N
ATOM    768  H   GLU A  89      34.659  53.527 -22.005  1.00  0.00      LA0  H
ATOM    769  CA  GLU A  89      35.355  55.105 -20.757  1.00  0.00      LA0  C
ATOM    770  CB  GLU A  89      36.628  55.056 -21.623  1.00  0.00      LA0  C
ATOM    771  CG  GLU A  89      36.497  55.467 -23.103  1.00  0.00      LA0  C
ATOM    772  CD  GLU A  89      35.410  54.663 -23.795  1.00  0.00      LA0  C
ATOM    773  OE1 GLU A  89      35.561  53.454 -23.946  1.00  0.00      LA0  O
ATOM    774  OE2 GLU A  89      34.367  55.232 -24.096  1.00  0.00      LA0  O
ATOM    775  C   GLU A  89      34.783  56.510 -20.652  1.00  0.00      LA0  C
ATOM    776  O   GLU A  89      35.157  57.298 -19.787  1.00  0.00      LA0  O
ATOM    777  N   LEU A  90      33.788  56.756 -21.527  1.00  0.00      LA0  N
ATOM    778  H   LEU A  90      33.714  56.111 -22.295  1.00  0.00      LA0  H
ATOM    779  CA  LEU A  90      32.966  57.970 -21.470  1.00  0.00      LA0  C
ATOM    780  CB  LEU A  90      31.657  57.774 -22.234  1.00  0.00      LA0  C
ATOM    781  CG  LEU A  90      31.835  57.450 -23.717  1.00  0.00      LA0  C
ATOM    782  CD1 LEU A  90      30.503  57.084 -24.368  1.00  0.00      LA0  C
ATOM    783  CD2 LEU A  90      32.557  58.569 -24.471  1.00  0.00      LA0  C
ATOM    784  C   LEU A  90      32.642  58.516 -20.085  1.00  0.00      LA0  C
ATOM    785  O   LEU A  90      32.626  59.722 -19.859  1.00  0.00      LA0  O
ATOM    786  N   VAL A  91      32.398  57.575 -19.153  1.00  0.00      LA0  N
ATOM    787  H   VAL A  91      32.474  56.607 -19.409  1.00  0.00      LA0  H
ATOM    788  CA  VAL A  91      32.115  57.998 -17.780  1.00  0.00      LA0  C
ATOM    789  CB  VAL A  91      31.857  56.791 -16.866  1.00  0.00      LA0  C
ATOM    790  CG1 VAL A  91      31.522  57.199 -15.427  1.00  0.00      LA0  C
ATOM    791  CG2 VAL A  91      30.737  55.928 -17.440  1.00  0.00      LA0  C
ATOM    792  C   VAL A  91      33.155  58.927 -17.173  1.00  0.00      LA0  C
ATOM    793  O   VAL A  91      32.825  59.973 -16.637  1.00  0.00      LA0  O
ATOM    794  N   ASN A  92      34.426  58.525 -17.284  1.00  0.00      LA0  N
ATOM    795  H   ASN A  92      34.684  57.727 -17.834  1.00  0.00      LA0  H
ATOM    796  CA  ASN A  92      35.410  59.345 -16.570  1.00  0.00      LA0  C
ATOM    797  CB  ASN A  92      36.699  58.585 -16.244  1.00  0.00      LA0  C
ATOM    798  CG  ASN A  92      36.375  57.425 -15.331  1.00  0.00      LA0  C
ATOM    799  OD1 ASN A  92      35.628  56.528 -15.696  1.00  0.00      LA0  O
ATOM    800  ND2 ASN A  92      36.970  57.446 -14.139  1.00  0.00      LA0  N
ATOM    801 HD21 ASN A  92      37.470  58.249 -13.805  1.00  0.00      LA0  H
ATOM    802 HD22 ASN A  92      36.899  56.654 -13.530  1.00  0.00      LA0  H
ATOM    803  C   ASN A  92      35.725  60.660 -17.246  1.00  0.00      LA0  C
ATOM    804  O   ASN A  92      36.218  61.596 -16.635  1.00  0.00      LA0  O
ATOM    805  N   SER A  93      35.377  60.716 -18.539  1.00  0.00      LA0  N
ATOM    806  H   SER A  93      35.060  59.919 -19.057  1.00  0.00      LA0  H
ATOM    807  CA  SER A  93      35.392  62.034 -19.165  1.00  0.00      LA0  C
ATOM    808  CB  SER A  93      35.439  61.872 -20.684  1.00  0.00      LA0  C
ATOM    809  OG  SER A  93      34.847  60.620 -21.058  1.00  0.00      LA0  O
ATOM    810  HG  SER A  93      33.904  60.710 -20.935  1.00  0.00      LA0  H
ATOM    811  C   SER A  93      34.238  62.928 -18.736  1.00  0.00      LA0  C
ATOM    812  O   SER A  93      34.380  64.131 -18.557  1.00  0.00      LA0  O
ATOM    813  N   GLU A  94      33.073  62.277 -18.594  1.00  0.00      LA0  N
ATOM    814  H   GLU A  94      33.016  61.286 -18.723  1.00  0.00      LA0  H
ATOM    815  CA  GLU A  94      31.868  63.044 -18.293  1.00  0.00      LA0  C
ATOM    816  CB  GLU A  94      31.061  63.336 -19.553  1.00  0.00      LA0  C
ATOM    817  CG  GLU A  94      31.678  64.125 -20.700  1.00  0.00      LA0  C
ATOM    818  CD  GLU A  94      30.645  64.123 -21.804  1.00  0.00      LA0  C
ATOM    819  OE1 GLU A  94      29.705  64.912 -21.735  1.00  0.00      LA0  O
ATOM    820  OE2 GLU A  94      30.743  63.289 -22.699  1.00  0.00      LA0  O
ATOM    821  C   GLU A  94      30.909  62.311 -17.371  1.00  0.00      LA0  C
ATOM    822  O   GLU A  94      29.865  61.829 -17.808  1.00  0.00      LA0  O
ATOM    823  N   PRO A  95      31.225  62.268 -16.057  1.00  0.00      LA0  N
ATOM    824  CD  PRO A  95      32.354  62.885 -15.363  1.00  0.00      LA0  C
ATOM    825  CA  PRO A  95      30.345  61.495 -15.170  1.00  0.00      LA0  C
ATOM    826  CB  PRO A  95      31.104  61.524 -13.840  1.00  0.00      LA0  C
ATOM    827  CG  PRO A  95      31.963  62.783 -13.894  1.00  0.00      LA0  C
ATOM    828  C   PRO A  95      28.927  62.049 -15.103  1.00  0.00      LA0  C
ATOM    829  O   PRO A  95      27.950  61.337 -14.918  1.00  0.00      LA0  O
ATOM    830  N   TYR A  96      28.859  63.377 -15.292  1.00  0.00      LA0  N
ATOM    831  H   TYR A  96      29.701  63.893 -15.442  1.00  0.00      LA0  H
ATOM    832  CA  TYR A  96      27.562  64.041 -15.219  1.00  0.00      LA0  C
ATOM    833  CB  TYR A  96      27.733  65.399 -14.535  1.00  0.00      LA0  C
ATOM    834  CG  TYR A  96      28.304  65.207 -13.148  1.00  0.00      LA0  C
ATOM    835  CD1 TYR A  96      27.519  64.548 -12.185  1.00  0.00      LA0  C
ATOM    836  CE1 TYR A  96      28.012  64.394 -10.882  1.00  0.00      LA0  C
ATOM    837  CD2 TYR A  96      29.591  65.696 -12.846  1.00  0.00      LA0  C
ATOM    838  CE2 TYR A  96      30.085  65.544 -11.539  1.00  0.00      LA0  C
ATOM    839  CZ  TYR A  96      29.284  64.903 -10.572  1.00  0.00      LA0  C
ATOM    840  OH  TYR A  96      29.746  64.759  -9.279  1.00  0.00      LA0  O
ATOM    841  HH  TYR A  96      30.246  65.547  -9.056  1.00  0.00      LA0  H
ATOM    842  C   TYR A  96      26.806  64.187 -16.532  1.00  0.00      LA0  C
ATOM    843  O   TYR A  96      25.703  64.733 -16.576  1.00  0.00      LA0  O
ATOM    844  N   ALA A  97      27.450  63.705 -17.607  1.00  0.00      LA0  N
ATOM    845  H   ALA A  97      28.306  63.191 -17.533  1.00  0.00      LA0  H
ATOM    846  CA  ALA A  97      26.822  63.892 -18.910  1.00  0.00      LA0  C
ATOM    847  CB  ALA A  97      27.334  65.170 -19.583  1.00  0.00      LA0  C
ATOM    848  C   ALA A  97      26.942  62.661 -19.795  1.00  0.00      LA0  C
ATOM    849  O   ALA A  97      26.169  61.730 -19.617  1.00  0.00      LA0  O
ATOM    850  N   GLY A  98      27.918  62.646 -20.722  1.00  0.00      LA0  N
ATOM    851  H   GLY A  98      28.537  63.420 -20.900  1.00  0.00      LA0  H
ATOM    852  CA  GLY A  98      28.038  61.503 -21.635  1.00  0.00      LA0  C
ATOM    853  C   GLY A  98      28.089  60.124 -20.992  1.00  0.00      LA0  C
ATOM    854  O   GLY A  98      27.550  59.147 -21.501  1.00  0.00      LA0  O
ATOM    855  N   GLY A  99      28.733  60.085 -19.817  1.00  0.00      LA0  N
ATOM    856  H   GLY A  99      29.131  60.917 -19.427  1.00  0.00      LA0  H
ATOM    857  CA  GLY A  99      28.764  58.817 -19.093  1.00  0.00      LA0  C
ATOM    858  C   GLY A  99      27.575  58.533 -18.186  1.00  0.00      LA0  C
ATOM    859  O   GLY A  99      27.688  57.857 -17.169  1.00  0.00      LA0  O
ATOM    860  N   TRP A 100      26.413  59.061 -18.598  1.00  0.00      LA0  N
ATOM    861  H   TRP A 100      26.385  59.653 -19.404  1.00  0.00      LA0  H
ATOM    862  CA  TRP A 100      25.182  58.663 -17.918  1.00  0.00      LA0  C
ATOM    863  CB  TRP A 100      23.999  59.515 -18.404  1.00  0.00      LA0  C
ATOM    864  CG  TRP A 100      23.637  59.250 -19.855  1.00  0.00      LA0  C
ATOM    865  CD2 TRP A 100      22.547  58.450 -20.367  1.00  0.00      LA0  C
ATOM    866  CE2 TRP A 100      22.618  58.495 -21.800  1.00  0.00      LA0  C
ATOM    867  CE3 TRP A 100      21.525  57.706 -19.741  1.00  0.00      LA0  C
ATOM    868  CD1 TRP A 100      24.296  59.729 -20.998  1.00  0.00      LA0  C
ATOM    869  NE1 TRP A 100      23.706  59.289 -22.140  1.00  0.00      LA0  N
ATOM    870  HE1 TRP A 100      24.011  59.488 -23.051  1.00  0.00      LA0  H
ATOM    871  CZ2 TRP A 100      21.667  57.797 -22.576  1.00  0.00      LA0  C
ATOM    872  CZ3 TRP A 100      20.581  57.013 -20.528  1.00  0.00      LA0  C
ATOM    873  CH2 TRP A 100      20.650  57.059 -21.937  1.00  0.00      LA0  C
ATOM    874  C   TRP A 100      24.899  57.183 -18.098  1.00  0.00      LA0  C
ATOM    875  O   TRP A 100      25.140  56.631 -19.160  1.00  0.00      LA0  O
ATOM    876  N   ILE A 101      24.393  56.568 -17.027  1.00  0.00      LA0  N
ATOM    877  H   ILE A 101      24.146  57.113 -16.228  1.00  0.00      LA0  H
ATOM    878  CA  ILE A 101      24.138  55.132 -17.119  1.00  0.00      LA0  C
ATOM    879  CB  ILE A 101      24.283  54.479 -15.735  1.00  0.00      LA0  C
ATOM    880  CG2 ILE A 101      24.142  52.952 -15.802  1.00  0.00      LA0  C
ATOM    881  CG1 ILE A 101      25.598  54.899 -15.073  1.00  0.00      LA0  C
ATOM    882  CD1 ILE A 101      25.691  54.458 -13.613  1.00  0.00      LA0  C
ATOM    883  C   ILE A 101      22.786  54.815 -17.739  1.00  0.00      LA0  C
ATOM    884  O   ILE A 101      22.668  54.092 -18.722  1.00  0.00      LA0  O
ATOM    885  N   PHE A 102      21.754  55.389 -17.105  1.00  0.00      LA0  N
ATOM    886  H   PHE A 102      21.886  56.041 -16.356  1.00  0.00      LA0  H
ATOM    887  CA  PHE A 102      20.412  55.056 -17.573  1.00  0.00      LA0  C
ATOM    888  CB  PHE A 102      19.923  53.708 -17.009  1.00  0.00      LA0  C
ATOM    889  CG  PHE A 102      19.685  53.719 -15.514  1.00  0.00      LA0  C
ATOM    890  CD1 PHE A 102      20.773  53.570 -14.628  1.00  0.00      LA0  C
ATOM    891  CD2 PHE A 102      18.364  53.842 -15.031  1.00  0.00      LA0  C
ATOM    892  CE1 PHE A 102      20.535  53.499 -13.243  1.00  0.00      LA0  C
ATOM    893  CE2 PHE A 102      18.125  53.771 -13.645  1.00  0.00      LA0  C
ATOM    894  CZ  PHE A 102      19.211  53.579 -12.765  1.00  0.00      LA0  C
ATOM    895  C   PHE A 102      19.428  56.169 -17.307  1.00  0.00      LA0  C
ATOM    896  O   PHE A 102      19.692  57.073 -16.527  1.00  0.00      LA0  O
ATOM    897  N   LYS A 103      18.287  56.072 -17.987  1.00  0.00      LA0  N
ATOM    898  H   LYS A 103      18.131  55.286 -18.582  1.00  0.00      LA0  H
ATOM    899  CA  LYS A 103      17.203  56.992 -17.681  1.00  0.00      LA0  C
ATOM    900  CB  LYS A 103      16.732  57.711 -18.938  1.00  0.00      LA0  C
ATOM    901  CG  LYS A 103      17.586  58.929 -19.271  1.00  0.00      LA0  C
ATOM    902  CD  LYS A 103      17.191  59.542 -20.612  1.00  0.00      LA0  C
ATOM    903  CE  LYS A 103      17.812  60.919 -20.843  1.00  0.00      LA0  C
ATOM    904  NZ  LYS A 103      17.207  61.909 -19.941  1.00  0.00      LA0  N
ATOM    905  HZ1 LYS A 103      17.687  62.823 -20.073  1.00  0.00      LA0  H
ATOM    906  HZ2 LYS A 103      16.193  62.047 -20.158  1.00  0.00      LA0  H
ATOM    907  HZ3 LYS A 103      17.315  61.643 -18.941  1.00  0.00      LA0  H
ATOM    908  C   LYS A 103      16.058  56.235 -17.064  1.00  0.00      LA0  C
ATOM    909  O   LYS A 103      15.526  55.284 -17.631  1.00  0.00      LA0  O
ATOM    910  N   ILE A 104      15.712  56.703 -15.867  1.00  0.00      LA0  N
ATOM    911  H   ILE A 104      16.176  57.495 -15.468  1.00  0.00      LA0  H
ATOM    912  CA  ILE A 104      14.563  56.099 -15.218  1.00  0.00      LA0  C
ATOM    913  CB  ILE A 104      14.952  55.622 -13.804  1.00  0.00      LA0  C
ATOM    914  CG2 ILE A 104      15.401  56.773 -12.903  1.00  0.00      LA0  C
ATOM    915  CG1 ILE A 104      13.878  54.748 -13.154  1.00  0.00      LA0  C
ATOM    916  CD1 ILE A 104      14.356  54.120 -11.844  1.00  0.00      LA0  C
ATOM    917  C   ILE A 104      13.359  57.026 -15.247  1.00  0.00      LA0  C
ATOM    918  O   ILE A 104      13.425  58.228 -15.012  1.00  0.00      LA0  O
ATOM    919  N   LYS A 105      12.240  56.392 -15.581  1.00  0.00      LA0  N
ATOM    920  H   LYS A 105      12.291  55.411 -15.767  1.00  0.00      LA0  H
ATOM    921  CA  LYS A 105      10.940  56.997 -15.341  1.00  0.00      LA0  C
ATOM    922  CB  LYS A 105       9.985  56.357 -16.343  1.00  0.00      LA0  C
ATOM    923  CG  LYS A 105       8.473  56.467 -16.144  1.00  0.00      LA0  C
ATOM    924  CD  LYS A 105       7.870  55.379 -17.028  1.00  0.00      LA0  C
ATOM    925  CE  LYS A 105       6.375  55.109 -16.898  1.00  0.00      LA0  C
ATOM    926  NZ  LYS A 105       6.116  53.820 -17.551  1.00  0.00      LA0  N
ATOM    927  HZ1 LYS A 105       5.138  53.654 -17.839  1.00  0.00      LA0  H
ATOM    928  HZ2 LYS A 105       6.756  53.656 -18.361  1.00  0.00      LA0  H
ATOM    929  HZ3 LYS A 105       6.410  53.033 -16.930  1.00  0.00      LA0  H
ATOM    930  C   LYS A 105      10.578  56.667 -13.910  1.00  0.00      LA0  C
ATOM    931  O   LYS A 105      10.296  55.520 -13.585  1.00  0.00      LA0  O
ATOM    932  N   ALA A 106      10.652  57.708 -13.072  1.00  0.00      LA0  N
ATOM    933  H   ALA A 106      10.837  58.625 -13.415  1.00  0.00      LA0  H
ATOM    934  CA  ALA A 106      10.362  57.461 -11.661  1.00  0.00      LA0  C
ATOM    935  CB  ALA A 106      10.675  58.698 -10.819  1.00  0.00      LA0  C
ATOM    936  C   ALA A 106       8.918  57.074 -11.426  1.00  0.00      LA0  C
ATOM    937  O   ALA A 106       8.063  57.263 -12.285  1.00  0.00      LA0  O
ATOM    938  N   SER A 107       8.688  56.544 -10.223  1.00  0.00      LA0  N
ATOM    939  H   SER A 107       9.446  56.392  -9.583  1.00  0.00      LA0  H
ATOM    940  CA  SER A 107       7.309  56.310  -9.806  1.00  0.00      LA0  C
ATOM    941  CB  SER A 107       7.276  55.495  -8.512  1.00  0.00      LA0  C
ATOM    942  OG  SER A 107       8.534  54.840  -8.321  1.00  0.00      LA0  O
ATOM    943  HG  SER A 107       9.068  55.460  -7.808  1.00  0.00      LA0  H
ATOM    944  C   SER A 107       6.533  57.600  -9.615  1.00  0.00      LA0  C
ATOM    945  O   SER A 107       5.404  57.754 -10.066  1.00  0.00      LA0  O
ATOM    946  N   ASP A 108       7.225  58.523  -8.933  1.00  0.00      LA0  N
ATOM    947  H   ASP A 108       8.141  58.326  -8.568  1.00  0.00      LA0  H
ATOM    948  CA  ASP A 108       6.634  59.833  -8.684  1.00  0.00      LA0  C
ATOM    949  CB  ASP A 108       5.876  59.806  -7.341  1.00  0.00      LA0  C
ATOM    950  CG  ASP A 108       5.045  61.054  -7.031  1.00  0.00      LA0  C
ATOM    951  OD1 ASP A 108       5.193  62.088  -7.673  1.00  0.00      LA0  O
ATOM    952  OD2 ASP A 108       4.269  61.008  -6.083  1.00  0.00      LA0  O
ATOM    953  C   ASP A 108       7.753  60.852  -8.683  1.00  0.00      LA0  C
ATOM    954  O   ASP A 108       8.872  60.582  -8.262  1.00  0.00      LA0  O
ATOM    955  N   GLU A 109       7.414  62.050  -9.168  1.00  0.00      LA0  N
ATOM    956  H   GLU A 109       6.435  62.182  -9.336  1.00  0.00      LA0  H
ATOM    957  CA  GLU A 109       8.343  63.173  -9.052  1.00  0.00      LA0  C
ATOM    958  CB  GLU A 109       7.694  64.433  -9.638  1.00  0.00      LA0  C
ATOM    959  CG  GLU A 109       7.066  64.262 -11.033  1.00  0.00      LA0  C
ATOM    960  CD  GLU A 109       8.092  64.395 -12.145  1.00  0.00      LA0  C
ATOM    961  OE1 GLU A 109       8.178  65.461 -12.745  1.00  0.00      LA0  O
ATOM    962  OE2 GLU A 109       8.806  63.442 -12.447  1.00  0.00      LA0  O
ATOM    963  C   GLU A 109       8.783  63.420  -7.608  1.00  0.00      LA0  C
ATOM    964  O   GLU A 109       9.918  63.781  -7.316  1.00  0.00      LA0  O
ATOM    965  N   SER A 110       7.827  63.167  -6.693  1.00  0.00      LA0  N
ATOM    966  H   SER A 110       6.928  62.824  -6.980  1.00  0.00      LA0  H
ATOM    967  CA  SER A 110       8.114  63.375  -5.274  1.00  0.00      LA0  C
ATOM    968  CB  SER A 110       6.847  63.166  -4.441  1.00  0.00      LA0  C
ATOM    969  OG  SER A 110       6.468  61.789  -4.453  1.00  0.00      LA0  O
ATOM    970  HG  SER A 110       5.707  61.702  -5.035  1.00  0.00      LA0  H
ATOM    971  C   SER A 110       9.281  62.575  -4.704  1.00  0.00      LA0  C
ATOM    972  O   SER A 110       9.927  62.974  -3.738  1.00  0.00      LA0  O
ATOM    973  N   GLU A 111       9.569  61.438  -5.374  1.00  0.00      LA0  N
ATOM    974  H   GLU A 111       9.006  61.157  -6.154  1.00  0.00      LA0  H
ATOM    975  CA  GLU A 111      10.682  60.599  -4.923  1.00  0.00      LA0  C
ATOM    976  CB  GLU A 111      10.828  59.349  -5.791  1.00  0.00      LA0  C
ATOM    977  CG  GLU A 111       9.638  58.389  -5.758  1.00  0.00      LA0  C
ATOM    978  CD  GLU A 111       9.971  57.152  -6.571  1.00  0.00      LA0  C
ATOM    979  OE1 GLU A 111      10.030  57.228  -7.792  1.00  0.00      LA0  O
ATOM    980  OE2 GLU A 111      10.165  56.090  -5.993  1.00  0.00      LA0  O
ATOM    981  C   GLU A 111      12.031  61.299  -4.804  1.00  0.00      LA0  C
ATOM    982  O   GLU A 111      12.922  60.862  -4.081  1.00  0.00      LA0  O
ATOM    983  N   LEU A 112      12.136  62.446  -5.502  1.00  0.00      LA0  N
ATOM    984  H   LEU A 112      11.384  62.720  -6.107  1.00  0.00      LA0  H
ATOM    985  CA  LEU A 112      13.302  63.318  -5.331  1.00  0.00      LA0  C
ATOM    986  CB  LEU A 112      13.110  64.621  -6.106  1.00  0.00      LA0  C
ATOM    987  CG  LEU A 112      13.152  64.436  -7.621  1.00  0.00      LA0  C
ATOM    988  CD1 LEU A 112      12.757  65.714  -8.360  1.00  0.00      LA0  C
ATOM    989  CD2 LEU A 112      14.511  63.909  -8.080  1.00  0.00      LA0  C
ATOM    990  C   LEU A 112      13.715  63.642  -3.901  1.00  0.00      LA0  C
ATOM    991  O   LEU A 112      14.892  63.837  -3.603  1.00  0.00      LA0  O
ATOM    992  N   GLU A 113      12.720  63.679  -3.002  1.00  0.00      LA0  N
ATOM    993  H   GLU A 113      11.762  63.516  -3.248  1.00  0.00      LA0  H
ATOM    994  CA  GLU A 113      13.139  64.030  -1.647  1.00  0.00      LA0  C
ATOM    995  CB  GLU A 113      12.133  64.962  -0.964  1.00  0.00      LA0  C
ATOM    996  CG  GLU A 113      11.920  66.261  -1.761  1.00  0.00      LA0  C
ATOM    997  CD  GLU A 113      13.254  66.837  -2.219  1.00  0.00      LA0  C
ATOM    998  OE1 GLU A 113      14.069  67.239  -1.393  1.00  0.00      LA0  O
ATOM    999  OE2 GLU A 113      13.530  66.814  -3.413  1.00  0.00      LA0  O
ATOM   1000  C   GLU A 113      13.634  62.903  -0.763  1.00  0.00      LA0  C
ATOM   1001  O   GLU A 113      13.942  63.067   0.409  1.00  0.00      LA0  O
ATOM   1002  N   SER A 114      13.790  61.748  -1.418  1.00  0.00      LA0  N
ATOM   1003  H   SER A 114      13.402  61.600  -2.326  1.00  0.00      LA0  H
ATOM   1004  CA  SER A 114      14.639  60.728  -0.811  1.00  0.00      LA0  C
ATOM   1005  CB  SER A 114      14.326  59.371  -1.441  1.00  0.00      LA0  C
ATOM   1006  OG  SER A 114      12.931  59.304  -1.765  1.00  0.00      LA0  O
ATOM   1007  HG  SER A 114      12.859  59.558  -2.682  1.00  0.00      LA0  H
ATOM   1008  C   SER A 114      16.131  61.029  -0.934  1.00  0.00      LA0  C
ATOM   1009  O   SER A 114      16.983  60.394  -0.324  1.00  0.00      LA0  O
ATOM   1010  N   LEU A 115      16.418  62.013  -1.804  1.00  0.00      LA0  N
ATOM   1011  H   LEU A 115      15.711  62.588  -2.215  1.00  0.00      LA0  H
ATOM   1012  CA  LEU A 115      17.806  62.196  -2.204  1.00  0.00      LA0  C
ATOM   1013  CB  LEU A 115      17.921  62.014  -3.713  1.00  0.00      LA0  C
ATOM   1014  CG  LEU A 115      17.409  60.667  -4.210  1.00  0.00      LA0  C
ATOM   1015  CD1 LEU A 115      17.206  60.701  -5.718  1.00  0.00      LA0  C
ATOM   1016  CD2 LEU A 115      18.292  59.501  -3.761  1.00  0.00      LA0  C
ATOM   1017  C   LEU A 115      18.384  63.536  -1.804  1.00  0.00      LA0  C
ATOM   1018  O   LEU A 115      17.685  64.538  -1.656  1.00  0.00      LA0  O
ATOM   1019  N   LEU A 116      19.715  63.489  -1.658  1.00  0.00      LA0  N
ATOM   1020  H   LEU A 116      20.185  62.656  -1.957  1.00  0.00      LA0  H
ATOM   1021  CA  LEU A 116      20.495  64.673  -1.300  1.00  0.00      LA0  C
ATOM   1022  CB  LEU A 116      21.968  64.309  -1.060  1.00  0.00      LA0  C
ATOM   1023  CG  LEU A 116      22.327  63.513   0.203  1.00  0.00      LA0  C
ATOM   1024  CD1 LEU A 116      21.861  62.056   0.183  1.00  0.00      LA0  C
ATOM   1025  CD2 LEU A 116      23.831  63.581   0.465  1.00  0.00      LA0  C
ATOM   1026  C   LEU A 116      20.443  65.692  -2.417  1.00  0.00      LA0  C
ATOM   1027  O   LEU A 116      20.321  65.333  -3.580  1.00  0.00      LA0  O
ATOM   1028  N   ASP A 117      20.532  66.962  -2.029  1.00  0.00      LA0  N
ATOM   1029  H   ASP A 117      20.623  67.261  -1.076  1.00  0.00      LA0  H
ATOM   1030  CA  ASP A 117      20.725  67.975  -3.059  1.00  0.00      LA0  C
ATOM   1031  CB  ASP A 117      20.032  69.275  -2.625  1.00  0.00      LA0  C
ATOM   1032  CG  ASP A 117      20.704  69.830  -1.382  1.00  0.00      LA0  C
ATOM   1033  OD1 ASP A 117      21.499  70.750  -1.515  1.00  0.00      LA0  O
ATOM   1034  OD2 ASP A 117      20.478  69.307  -0.298  1.00  0.00      LA0  O
ATOM   1035  C   ASP A 117      22.211  68.176  -3.319  1.00  0.00      LA0  C
ATOM   1036  O   ASP A 117      23.049  67.479  -2.751  1.00  0.00      LA0  O
ATOM   1037  N   ALA A 118      22.506  69.173  -4.171  1.00  0.00      LA0  N
ATOM   1038  H   ALA A 118      21.764  69.665  -4.623  1.00  0.00      LA0  H
ATOM   1039  CA  ALA A 118      23.905  69.526  -4.405  1.00  0.00      LA0  C
ATOM   1040  CB  ALA A 118      24.006  70.704  -5.373  1.00  0.00      LA0  C
ATOM   1041  C   ALA A 118      24.685  69.844  -3.140  1.00  0.00      LA0  C
ATOM   1042  O   ALA A 118      25.669  69.192  -2.811  1.00  0.00      LA0  O
ATOM   1043  N   THR A 119      24.170  70.846  -2.417  1.00  0.00      LA0  N
ATOM   1044  H   THR A 119      23.311  71.288  -2.671  1.00  0.00      LA0  H
ATOM   1045  CA  THR A 119      24.838  71.264  -1.185  1.00  0.00      LA0  C
ATOM   1046  CB  THR A 119      24.110  72.457  -0.558  1.00  0.00      LA0  C
ATOM   1047  OG1 THR A 119      23.137  73.009  -1.460  1.00  0.00      LA0  O
ATOM   1048  HG1 THR A 119      22.385  72.419  -1.411  1.00  0.00      LA0  H
ATOM   1049  CG2 THR A 119      25.094  73.523  -0.076  1.00  0.00      LA0  C
ATOM   1050  C   THR A 119      25.004  70.151  -0.161  1.00  0.00      LA0  C
ATOM   1051  O   THR A 119      26.039  69.982   0.476  1.00  0.00      LA0  O
ATOM   1052  N   ALA A 120      23.936  69.339  -0.052  1.00  0.00      LA0  N
ATOM   1053  H   ALA A 120      23.073  69.549  -0.526  1.00  0.00      LA0  H
ATOM   1054  CA  ALA A 120      24.085  68.179   0.828  1.00  0.00      LA0  C
ATOM   1055  CB  ALA A 120      22.762  67.440   1.006  1.00  0.00      LA0  C
ATOM   1056  C   ALA A 120      25.149  67.183   0.388  1.00  0.00      LA0  C
ATOM   1057  O   ALA A 120      25.826  66.566   1.200  1.00  0.00      LA0  O
ATOM   1058  N   TYR A 121      25.295  67.065  -0.939  1.00  0.00      LA0  N
ATOM   1059  H   TYR A 121      24.726  67.596  -1.573  1.00  0.00      LA0  H
ATOM   1060  CA  TYR A 121      26.380  66.216  -1.423  1.00  0.00      LA0  C
ATOM   1061  CB  TYR A 121      26.199  65.909  -2.910  1.00  0.00      LA0  C
ATOM   1062  CG  TYR A 121      27.058  64.740  -3.340  1.00  0.00      LA0  C
ATOM   1063  CD1 TYR A 121      26.835  63.474  -2.759  1.00  0.00      LA0  C
ATOM   1064  CE1 TYR A 121      27.625  62.389  -3.169  1.00  0.00      LA0  C
ATOM   1065  CD2 TYR A 121      28.053  64.947  -4.318  1.00  0.00      LA0  C
ATOM   1066  CE2 TYR A 121      28.840  63.860  -4.731  1.00  0.00      LA0  C
ATOM   1067  CZ  TYR A 121      28.614  62.596  -4.149  1.00  0.00      LA0  C
ATOM   1068  OH  TYR A 121      29.381  61.516  -4.538  1.00  0.00      LA0  O
ATOM   1069  HH  TYR A 121      29.650  61.604  -5.450  1.00  0.00      LA0  H
ATOM   1070  C   TYR A 121      27.768  66.766  -1.138  1.00  0.00      LA0  C
ATOM   1071  O   TYR A 121      28.684  66.033  -0.786  1.00  0.00      LA0  O
ATOM   1072  N   GLU A 122      27.873  68.101  -1.267  1.00  0.00      LA0  N
ATOM   1073  H   GLU A 122      27.099  68.639  -1.608  1.00  0.00      LA0  H
ATOM   1074  CA  GLU A 122      29.125  68.752  -0.873  1.00  0.00      LA0  C
ATOM   1075  CB  GLU A 122      29.059  70.265  -1.086  1.00  0.00      LA0  C
ATOM   1076  CG  GLU A 122      28.771  70.666  -2.531  1.00  0.00      LA0  C
ATOM   1077  CD  GLU A 122      28.755  72.175  -2.649  1.00  0.00      LA0  C
ATOM   1078  OE1 GLU A 122      27.786  72.790  -2.209  1.00  0.00      LA0  O
ATOM   1079  OE2 GLU A 122      29.713  72.730  -3.185  1.00  0.00      LA0  O
ATOM   1080  C   GLU A 122      29.494  68.455   0.568  1.00  0.00      LA0  C
ATOM   1081  O   GLU A 122      30.585  67.994   0.878  1.00  0.00      LA0  O
ATOM   1082  N   ALA A 123      28.480  68.672   1.428  1.00  0.00      LA0  N
ATOM   1083  H   ALA A 123      27.646  69.106   1.082  1.00  0.00      LA0  H
ATOM   1084  CA  ALA A 123      28.623  68.308   2.839  1.00  0.00      LA0  C
ATOM   1085  CB  ALA A 123      27.294  68.467   3.581  1.00  0.00      LA0  C
ATOM   1086  C   ALA A 123      29.153  66.899   3.034  1.00  0.00      LA0  C
ATOM   1087  O   ALA A 123      30.217  66.704   3.597  1.00  0.00      LA0  O
ATOM   1088  N   LEU A 124      28.415  65.943   2.439  1.00  0.00      LA0  N
ATOM   1089  H   LEU A 124      27.535  66.204   2.043  1.00  0.00      LA0  H
ATOM   1090  CA  LEU A 124      28.815  64.533   2.498  1.00  0.00      LA0  C
ATOM   1091  CB  LEU A 124      27.912  63.712   1.568  1.00  0.00      LA0  C
ATOM   1092  CG  LEU A 124      28.033  62.191   1.713  1.00  0.00      LA0  C
ATOM   1093  CD1 LEU A 124      27.623  61.711   3.107  1.00  0.00      LA0  C
ATOM   1094  CD2 LEU A 124      27.275  61.452   0.608  1.00  0.00      LA0  C
ATOM   1095  C   LEU A 124      30.288  64.242   2.217  1.00  0.00      LA0  C
ATOM   1096  O   LEU A 124      30.908  63.369   2.815  1.00  0.00      LA0  O
ATOM   1097  N   LEU A 125      30.826  65.017   1.263  1.00  0.00      LA0  N
ATOM   1098  H   LEU A 125      30.295  65.764   0.857  1.00  0.00      LA0  H
ATOM   1099  CA  LEU A 125      32.240  64.822   0.951  1.00  0.00      LA0  C
ATOM   1100  CB  LEU A 125      32.592  65.498  -0.377  1.00  0.00      LA0  C
ATOM   1101  CG  LEU A 125      31.729  65.009  -1.547  1.00  0.00      LA0  C
ATOM   1102  CD1 LEU A 125      31.986  65.820  -2.817  1.00  0.00      LA0  C
ATOM   1103  CD2 LEU A 125      31.862  63.504  -1.793  1.00  0.00      LA0  C
ATOM   1104  C   LEU A 125      33.193  65.237   2.064  1.00  0.00      LA0  C
ATOM   1105  O   LEU A 125      34.193  64.581   2.319  1.00  0.00      LA0  O
ATOM   1106  N   GLU A 126      32.815  66.334   2.735  1.00  0.00      LA0  N
ATOM   1107  H   GLU A 126      31.963  66.804   2.497  1.00  0.00      LA0  H
ATOM   1108  CA  GLU A 126      33.576  66.738   3.920  1.00  0.00      LA0  C
ATOM   1109  CB  GLU A 126      33.220  68.175   4.312  1.00  0.00      LA0  C
ATOM   1110  CG  GLU A 126      33.568  69.245   3.267  1.00  0.00      LA0  C
ATOM   1111  CD  GLU A 126      35.063  69.526   3.242  1.00  0.00      LA0  C
ATOM   1112  OE1 GLU A 126      35.729  69.109   2.296  1.00  0.00      LA0  O
ATOM   1113  OE2 GLU A 126      35.553  70.191   4.156  1.00  0.00      LA0  O
ATOM   1114  C   GLU A 126      33.372  65.800   5.106  1.00  0.00      LA0  C
ATOM   1115  O   GLU A 126      34.298  65.449   5.828  1.00  0.00      LA0  O
ATOM   1116  N   ASP A 127      32.101  65.380   5.258  1.00  0.00      LA0  N
ATOM   1117  H   ASP A 127      31.375  65.790   4.708  1.00  0.00      LA0  H
ATOM   1118  CA  ASP A 127      31.725  64.445   6.324  1.00  0.00      LA0  C
ATOM   1119  CB  ASP A 127      30.239  64.055   6.241  1.00  0.00      LA0  C
ATOM   1120  CG  ASP A 127      29.297  65.221   6.505  1.00  0.00      LA0  C
ATOM   1121  OD1 ASP A 127      29.472  65.918   7.503  1.00  0.00      LA0  O
ATOM   1122  OD2 ASP A 127      28.364  65.408   5.724  1.00  0.00      LA0  O
ATOM   1123  C   ASP A 127      32.557  63.174   6.330  1.00  0.00      LA0  C
ATOM   1124  O   ASP A 127      33.064  62.724   7.354  1.00  0.00      LA0  O
ATOM   1125  N   GLU A 128      32.682  62.610   5.112  1.00  0.00      LA0  N
ATOM   1126  H   GLU A 128      32.212  63.051   4.344  1.00  0.00      LA0  H
ATOM   1127  CA  GLU A 128      33.587  61.476   4.884  1.00  0.00      LA0  C
ATOM   1128  CB  GLU A 128      34.971  62.004   4.460  1.00  0.00      LA0  C
ATOM   1129  CG  GLU A 128      36.114  60.981   4.348  1.00  0.00      LA0  C
ATOM   1130  CD  GLU A 128      35.692  59.780   3.525  1.00  0.00      LA0  C
ATOM   1131  OE1 GLU A 128      35.504  59.896   2.320  1.00  0.00      LA0  O
ATOM   1132  OE2 GLU A 128      35.498  58.715   4.097  1.00  0.00      LA0  O
ATOM   1133  C   GLU A 128      33.676  60.437   5.998  1.00  0.00      LA0  C
ATOM   1134  O   GLU A 128      32.950  59.444   6.039  1.00  0.00      LA0  O
END
