# Supplementary material for: Large scale analyses of genotype-phenotype relationships of glycine decarboxylase mutations and neurological disease severity
Source: PLoS Comput Biol. 2020 May 18;16(5):e1007871. doi: 10.1371/journal.pcbi.1007871 (PMC7259800; doi:10.1371/journal.pcbi.1007871)
Supplement: S1 Appendix — (ZIP) [file pcbi.1007871.s011.zip › S1_Appendix/cluspro.TH.ecoli/model.004.03.pdb]

HEADER rec.pdb
REMARK original generated coordinate pdb file
ATOM      1  N   GLN A   4      22.318  45.643  17.313  1.00  0.00      RA0  N
ATOM      2  H   GLN A   4      21.353  45.820  17.135  1.00  0.00      RA0  H
ATOM      3  CA  GLN A   4      23.356  46.702  17.078  1.00  0.00      RA0  C
ATOM      4  CB  GLN A   4      22.868  48.052  17.604  1.00  0.00      RA0  C
ATOM      5  CG  GLN A   4      23.788  49.205  17.204  1.00  0.00      RA0  C
ATOM      6  CD  GLN A   4      23.187  50.514  17.668  1.00  0.00      RA0  C
ATOM      7  OE1 GLN A   4      22.881  50.711  18.837  1.00  0.00      RA0  O
ATOM      8  NE2 GLN A   4      23.027  51.407  16.674  1.00  0.00      RA0  N
ATOM      9 HE21 GLN A   4      23.291  51.191  15.734  1.00  0.00      RA0  H
ATOM     10 HE22 GLN A   4      22.637  52.309  16.861  1.00  0.00      RA0  H
ATOM     11  C   GLN A   4      24.669  46.292  17.706  1.00  0.00      RA0  C
ATOM     12  O   GLN A   4      24.709  45.892  18.876  1.00  0.00      RA0  O
ATOM     13  N   THR A   5      25.745  46.374  16.923  1.00  0.00      RA0  N
ATOM     14  H   THR A   5      25.673  46.793  16.023  1.00  0.00      RA0  H
ATOM     15  CA  THR A   5      27.040  45.928  17.398  1.00  0.00      RA0  C
ATOM     16  CB  THR A   5      27.993  45.733  16.193  1.00  0.00      RA0  C
ATOM     17  OG1 THR A   5      29.301  45.341  16.625  1.00  0.00      RA0  O
ATOM     18  HG1 THR A   5      29.759  44.994  15.849  1.00  0.00      RA0  H
ATOM     19  CG2 THR A   5      28.081  46.974  15.301  1.00  0.00      RA0  C
ATOM     20  C   THR A   5      27.567  46.895  18.439  1.00  0.00      RA0  C
ATOM     21  O   THR A   5      27.394  48.098  18.287  1.00  0.00      RA0  O
ATOM     22  N   PRO A   6      28.258  46.395  19.466  1.00  0.00      RA0  N
ATOM     23  CD  PRO A   6      28.411  44.983  19.788  1.00  0.00      RA0  C
ATOM     24  CA  PRO A   6      28.957  47.285  20.399  1.00  0.00      RA0  C
ATOM     25  CB  PRO A   6      29.665  46.299  21.334  1.00  0.00      RA0  C
ATOM     26  CG  PRO A   6      28.859  45.006  21.240  1.00  0.00      RA0  C
ATOM     27  C   PRO A   6      29.941  48.233  19.721  1.00  0.00      RA0  C
ATOM     28  O   PRO A   6      30.283  49.284  20.285  1.00  0.00      RA0  O
ATOM     29  N   LEU A   7      30.378  47.879  18.514  1.00  0.00      RA0  N
ATOM     30  H   LEU A   7      30.058  47.036  18.075  1.00  0.00      RA0  H
ATOM     31  CA  LEU A   7      31.322  48.712  17.757  1.00  0.00      RA0  C
ATOM     32  CB  LEU A   7      32.175  47.819  16.861  1.00  0.00      RA0  C
ATOM     33  CG  LEU A   7      33.074  46.900  17.677  1.00  0.00      RA0  C
ATOM     34  CD1 LEU A   7      33.834  45.899  16.811  1.00  0.00      RA0  C
ATOM     35  CD2 LEU A   7      34.020  47.727  18.535  1.00  0.00      RA0  C
ATOM     36  C   LEU A   7      30.719  49.845  16.928  1.00  0.00      RA0  C
ATOM     37  O   LEU A   7      31.447  50.554  16.256  1.00  0.00      RA0  O
ATOM     38  N   TYR A   8      29.406  50.055  17.033  1.00  0.00      RA0  N
ATOM     39  H   TYR A   8      28.875  49.478  17.657  1.00  0.00      RA0  H
ATOM     40  CA  TYR A   8      28.697  50.975  16.166  1.00  0.00      RA0  C
ATOM     41  CB  TYR A   8      27.231  51.034  16.580  1.00  0.00      RA0  C
ATOM     42  CG  TYR A   8      26.401  51.551  15.434  1.00  0.00      RA0  C
ATOM     43  CD1 TYR A   8      26.023  52.888  15.382  1.00  0.00      RA0  C
ATOM     44  CE1 TYR A   8      25.240  53.344  14.328  1.00  0.00      RA0  C
ATOM     45  CD2 TYR A   8      26.010  50.672  14.432  1.00  0.00      RA0  C
ATOM     46  CE2 TYR A   8      25.225  51.129  13.384  1.00  0.00      RA0  C
ATOM     47  CZ  TYR A   8      24.836  52.462  13.332  1.00  0.00      RA0  C
ATOM     48  OH  TYR A   8      24.045  52.904  12.292  1.00  0.00      RA0  O
ATOM     49  HH  TYR A   8      23.967  52.220  11.640  1.00  0.00      RA0  H
ATOM     50  C   TYR A   8      29.324  52.367  16.213  1.00  0.00      RA0  C
ATOM     51  O   TYR A   8      29.574  52.947  15.173  1.00  0.00      RA0  O
ATOM     52  N   GLU A   9      29.592  52.896  17.409  1.00  0.00      RA0  N
ATOM     53  H   GLU A   9      29.481  52.344  18.234  1.00  0.00      RA0  H
ATOM     54  CA  GLU A   9      30.170  54.230  17.533  1.00  0.00      RA0  C
ATOM     55  CB  GLU A   9      30.091  54.624  19.014  1.00  0.00      RA0  C
ATOM     56  CG  GLU A   9      30.982  55.774  19.484  1.00  0.00      RA0  C
ATOM     57  CD  GLU A   9      32.330  55.218  19.894  1.00  0.00      RA0  C
ATOM     58  OE1 GLU A   9      32.501  54.000  19.871  1.00  0.00      RA0  O
ATOM     59  OE2 GLU A   9      33.215  55.997  20.233  1.00  0.00      RA0  O
ATOM     60  C   GLU A   9      31.558  54.315  16.916  1.00  0.00      RA0  C
ATOM     61  O   GLU A   9      31.888  55.305  16.257  1.00  0.00      RA0  O
ATOM     62  N   GLN A  10      32.378  53.293  17.147  1.00  0.00      RA0  N
ATOM     63  H   GLN A  10      32.123  52.644  17.863  1.00  0.00      RA0  H
ATOM     64  CA  GLN A  10      33.695  53.234  16.494  1.00  0.00      RA0  C
ATOM     65  CB  GLN A  10      34.526  52.062  17.005  1.00  0.00      RA0  C
ATOM     66  CG  GLN A  10      35.130  52.378  18.367  1.00  0.00      RA0  C
ATOM     67  CD  GLN A  10      35.868  53.697  18.266  1.00  0.00      RA0  C
ATOM     68  OE1 GLN A  10      36.843  53.854  17.526  1.00  0.00      RA0  O
ATOM     69  NE2 GLN A  10      35.356  54.639  19.064  1.00  0.00      RA0  N
ATOM     70 HE21 GLN A  10      34.500  54.472  19.581  1.00  0.00      RA0  H
ATOM     71 HE22 GLN A  10      35.654  55.579  19.217  1.00  0.00      RA0  H
ATOM     72  C   GLN A  10      33.576  53.174  14.974  1.00  0.00      RA0  C
ATOM     73  O   GLN A  10      34.322  53.856  14.263  1.00  0.00      RA0  O
ATOM     74  N   HIS A  11      32.625  52.393  14.458  1.00  0.00      RA0  N
ATOM     75  H   HIS A  11      32.025  51.880  15.072  1.00  0.00      RA0  H
ATOM     76  CA  HIS A  11      32.386  52.402  13.014  1.00  0.00      RA0  C
ATOM     77  CB  HIS A  11      31.224  51.503  12.619  1.00  0.00      RA0  C
ATOM     78  CG  HIS A  11      31.500  50.057  12.925  1.00  0.00      RA0  C
ATOM     79  ND1 HIS A  11      32.636  49.408  12.608  1.00  0.00      RA0  N
ATOM     80  HD1 HIS A  11      33.409  49.745  12.101  1.00  0.00      RA0  H
ATOM     81  CD2 HIS A  11      30.626  49.166  13.547  1.00  0.00      RA0  C
ATOM     82  NE2 HIS A  11      31.248  47.968  13.607  1.00  0.00      RA0  N
ATOM     83  CE1 HIS A  11      32.484  48.116  13.032  1.00  0.00      RA0  C
ATOM     84  C   HIS A  11      32.086  53.799  12.504  1.00  0.00      RA0  C
ATOM     85  O   HIS A  11      32.635  54.214  11.489  1.00  0.00      RA0  O
ATOM     86  N   THR A  12      31.245  54.553  13.210  1.00  0.00      RA0  N
ATOM     87  H   THR A  12      30.755  54.206  14.016  1.00  0.00      RA0  H
ATOM     88  CA  THR A  12      30.918  55.903  12.727  1.00  0.00      RA0  C
ATOM     89  CB  THR A  12      29.742  56.404  13.542  1.00  0.00      RA0  C
ATOM     90  OG1 THR A  12      29.646  55.619  14.731  1.00  0.00      RA0  O
ATOM     91  HG1 THR A  12      30.386  55.859  15.283  1.00  0.00      RA0  H
ATOM     92  CG2 THR A  12      28.439  56.294  12.750  1.00  0.00      RA0  C
ATOM     93  C   THR A  12      32.141  56.811  12.783  1.00  0.00      RA0  C
ATOM     94  O   THR A  12      32.362  57.626  11.882  1.00  0.00      RA0  O
ATOM     95  N   LEU A  13      32.932  56.679  13.840  1.00  0.00      RA0  N
ATOM     96  H   LEU A  13      32.730  55.993  14.544  1.00  0.00      RA0  H
ATOM     97  CA  LEU A  13      34.150  57.471  13.973  1.00  0.00      RA0  C
ATOM     98  CB  LEU A  13      34.778  57.308  15.356  1.00  0.00      RA0  C
ATOM     99  CG  LEU A  13      33.908  57.904  16.462  1.00  0.00      RA0  C
ATOM    100  CD1 LEU A  13      34.618  57.853  17.813  1.00  0.00      RA0  C
ATOM    101  CD2 LEU A  13      33.442  59.322  16.125  1.00  0.00      RA0  C
ATOM    102  C   LEU A  13      35.166  57.137  12.881  1.00  0.00      RA0  C
ATOM    103  O   LEU A  13      35.982  57.983  12.507  1.00  0.00      RA0  O
ATOM    104  N   CYS A  14      35.106  55.903  12.378  1.00  0.00      RA0  N
ATOM    105  H   CYS A  14      34.453  55.247  12.760  1.00  0.00      RA0  H
ATOM    106  CA  CYS A  14      35.954  55.426  11.284  1.00  0.00      RA0  C
ATOM    107  CB  CYS A  14      36.264  53.944  11.489  1.00  0.00      RA0  C
ATOM    108  SG  CYS A  14      37.160  53.620  13.035  1.00  0.00      RA0  S
ATOM    109  C   CYS A  14      35.397  55.732   9.892  1.00  0.00      RA0  C
ATOM    110  O   CYS A  14      35.986  55.323   8.897  1.00  0.00      RA0  O
ATOM    111  N   GLY A  15      34.279  56.453   9.826  1.00  0.00      RA0  N
ATOM    112  H   GLY A  15      33.793  56.713  10.662  1.00  0.00      RA0  H
ATOM    113  CA  GLY A  15      33.716  56.889   8.549  1.00  0.00      RA0  C
ATOM    114  C   GLY A  15      32.884  55.831   7.838  1.00  0.00      RA0  C
ATOM    115  O   GLY A  15      32.760  55.840   6.615  1.00  0.00      RA0  O
ATOM    116  N   ALA A  16      32.291  54.925   8.598  1.00  0.00      RA0  N
ATOM    117  H   ALA A  16      32.405  54.963   9.592  1.00  0.00      RA0  H
ATOM    118  CA  ALA A  16      31.456  53.867   8.003  1.00  0.00      RA0  C
ATOM    119  CB  ALA A  16      30.861  52.978   9.084  1.00  0.00      RA0  C
ATOM    120  C   ALA A  16      30.290  54.405   7.149  1.00  0.00      RA0  C
ATOM    121  O   ALA A  16      29.627  55.384   7.501  1.00  0.00      RA0  O
ATOM    122  N   ARG A  17      30.083  53.784   5.991  1.00  0.00      RA0  N
ATOM    123  H   ARG A  17      30.716  53.044   5.753  1.00  0.00      RA0  H
ATOM    124  CA  ARG A  17      28.847  53.954   5.233  1.00  0.00      RA0  C
ATOM    125  CB  ARG A  17      29.053  54.105   3.736  1.00  0.00      RA0  C
ATOM    126  CG  ARG A  17      28.176  55.262   3.265  1.00  0.00      RA0  C
ATOM    127  CD  ARG A  17      28.761  56.620   3.662  1.00  0.00      RA0  C
ATOM    128  NE  ARG A  17      29.736  57.041   2.661  1.00  0.00      RA0  N
ATOM    129  HE  ARG A  17      29.356  57.290   1.754  1.00  0.00      RA0  H
ATOM    130  CZ  ARG A  17      31.081  57.036   2.842  1.00  0.00      RA0  C
ATOM    131  NH1 ARG A  17      31.610  56.714   4.049  1.00  0.00      RA0  N
ATOM    132 HH11 ARG A  17      32.596  56.687   4.244  1.00  0.00      RA0  H
ATOM    133 HH12 ARG A  17      31.025  56.487   4.834  1.00  0.00      RA0  H
ATOM    134  NH2 ARG A  17      31.843  57.355   1.777  1.00  0.00      RA0  N
ATOM    135 HH21 ARG A  17      32.843  57.385   1.766  1.00  0.00      RA0  H
ATOM    136 HH22 ARG A  17      31.374  57.586   0.904  1.00  0.00      RA0  H
ATOM    137  C   ARG A  17      28.052  52.692   5.551  1.00  0.00      RA0  C
ATOM    138  O   ARG A  17      28.424  51.601   5.152  1.00  0.00      RA0  O
ATOM    139  N   MSE A  18      26.942  52.849   6.263  1.00  0.00      RA0  N
ATOM    140  H   MSE A  18      26.593  53.775   6.396  1.00  0.00      RA0  H
ATOM    141  CA  MSE A  18      26.193  51.711   6.787  1.00  0.00      RA0  C
ATOM    142  CB  MSE A  18      25.448  52.095   8.066  1.00  0.00      RA0  C
ATOM    143  CG  MSE A  18      26.323  52.614   9.203  1.00  0.00      RA0  C
ATOM    144  SE  MSE A  18      27.442  51.370   9.856  1.00  0.00      RA0  S
ATOM    145  CE  MSE A  18      27.928  52.279  11.329  1.00  0.00      RA0  C
ATOM    146  C   MSE A  18      25.153  51.143   5.804  1.00  0.00      RA0  C
ATOM    147  O   MSE A  18      24.553  51.880   5.013  1.00  0.00      RA0  O
ATOM    148  N   VAL A  19      24.946  49.837   5.891  1.00  0.00      RA0  N
ATOM    149  H   VAL A  19      25.465  49.263   6.526  1.00  0.00      RA0  H
ATOM    150  CA  VAL A  19      23.825  49.171   5.232  1.00  0.00      RA0  C
ATOM    151  CB  VAL A  19      24.276  48.437   3.956  1.00  0.00      RA0  C
ATOM    152  CG1 VAL A  19      24.661  49.412   2.846  1.00  0.00      RA0  C
ATOM    153  CG2 VAL A  19      25.388  47.420   4.239  1.00  0.00      RA0  C
ATOM    154  C   VAL A  19      23.218  48.169   6.201  1.00  0.00      RA0  C
ATOM    155  O   VAL A  19      23.788  47.884   7.248  1.00  0.00      RA0  O
ATOM    156  N   ASP A  20      22.059  47.624   5.854  1.00  0.00      RA0  N
ATOM    157  H   ASP A  20      21.668  47.798   4.954  1.00  0.00      RA0  H
ATOM    158  CA  ASP A  20      21.501  46.561   6.663  1.00  0.00      RA0  C
ATOM    159  CB  ASP A  20      20.003  46.350   6.491  1.00  0.00      RA0  C
ATOM    160  CG  ASP A  20      19.704  45.121   7.325  1.00  0.00      RA0  C
ATOM    161  OD1 ASP A  20      19.931  45.189   8.524  1.00  0.00      RA0  O
ATOM    162  OD2 ASP A  20      19.333  44.075   6.790  1.00  0.00      RA0  O
ATOM    163  C   ASP A  20      22.132  45.251   6.279  1.00  0.00      RA0  C
ATOM    164  O   ASP A  20      22.216  44.922   5.097  1.00  0.00      RA0  O
ATOM    165  N   PHE A  21      22.592  44.496   7.272  1.00  0.00      RA0  N
ATOM    166  H   PHE A  21      22.306  44.767   8.190  1.00  0.00      RA0  H
ATOM    167  CA  PHE A  21      23.096  43.151   7.053  1.00  0.00      RA0  C
ATOM    168  CB  PHE A  21      24.583  43.114   7.390  1.00  0.00      RA0  C
ATOM    169  CG  PHE A  21      25.233  41.905   6.766  1.00  0.00      RA0  C
ATOM    170  CD1 PHE A  21      24.981  41.594   5.435  1.00  0.00      RA0  C
ATOM    171  CD2 PHE A  21      26.102  41.121   7.514  1.00  0.00      RA0  C
ATOM    172  CE1 PHE A  21      25.618  40.510   4.844  1.00  0.00      RA0  C
ATOM    173  CE2 PHE A  21      26.738  40.037   6.921  1.00  0.00      RA0  C
ATOM    174  CZ  PHE A  21      26.505  39.737   5.585  1.00  0.00      RA0  C
ATOM    175  C   PHE A  21      22.320  42.193   7.937  1.00  0.00      RA0  C
ATOM    176  O   PHE A  21      22.596  42.069   9.137  1.00  0.00      RA0  O
ATOM    177  N   HIS A  22      21.303  41.559   7.363  1.00  0.00      RA0  N
ATOM    178  H   HIS A  22      20.986  41.943   6.495  1.00  0.00      RA0  H
ATOM    179  CA  HIS A  22      20.471  40.614   8.117  1.00  0.00      RA0  C
ATOM    180  CB  HIS A  22      21.199  39.305   8.445  1.00  0.00      RA0  C
ATOM    181  CG  HIS A  22      22.003  38.789   7.279  1.00  0.00      RA0  C
ATOM    182  ND1 HIS A  22      21.539  38.652   6.023  1.00  0.00      RA0  N
ATOM    183  HD1 HIS A  22      20.641  38.881   5.702  1.00  0.00      RA0  H
ATOM    184  CD2 HIS A  22      23.331  38.358   7.320  1.00  0.00      RA0  C
ATOM    185  NE2 HIS A  22      23.663  37.956   6.071  1.00  0.00      RA0  N
ATOM    186  CE1 HIS A  22      22.563  38.137   5.271  1.00  0.00      RA0  C
ATOM    187  C   HIS A  22      19.960  41.183   9.440  1.00  0.00      RA0  C
ATOM    188  O   HIS A  22      19.955  40.491  10.463  1.00  0.00      RA0  O
ATOM    189  N   GLY A  23      19.505  42.437   9.388  1.00  0.00      RA0  N
ATOM    190  H   GLY A  23      19.615  43.020   8.573  1.00  0.00      RA0  H
ATOM    191  CA  GLY A  23      18.932  43.124  10.542  1.00  0.00      RA0  C
ATOM    192  C   GLY A  23      19.890  43.995  11.343  1.00  0.00      RA0  C
ATOM    193  O   GLY A  23      19.437  44.796  12.172  1.00  0.00      RA0  O
ATOM    194  N   TRP A  24      21.199  43.837  11.104  1.00  0.00      RA0  N
ATOM    195  H   TRP A  24      21.472  43.276  10.322  1.00  0.00      RA0  H
ATOM    196  CA  TRP A  24      22.255  44.642  11.761  1.00  0.00      RA0  C
ATOM    197  CB  TRP A  24      23.522  43.825  12.012  1.00  0.00      RA0  C
ATOM    198  CG  TRP A  24      23.334  42.671  12.965  1.00  0.00      RA0  C
ATOM    199  CD2 TRP A  24      23.851  42.552  14.306  1.00  0.00      RA0  C
ATOM    200  CE2 TRP A  24      23.489  41.275  14.792  1.00  0.00      RA0  C
ATOM    201  CE3 TRP A  24      24.594  43.408  15.111  1.00  0.00      RA0  C
ATOM    202  CD1 TRP A  24      22.682  41.457  12.713  1.00  0.00      RA0  C
ATOM    203  NE1 TRP A  24      22.775  40.632  13.789  1.00  0.00      RA0  N
ATOM    204  HE1 TRP A  24      22.432  39.711  13.825  1.00  0.00      RA0  H
ATOM    205  CZ2 TRP A  24      23.877  40.887  16.068  1.00  0.00      RA0  C
ATOM    206  CZ3 TRP A  24      24.976  43.006  16.385  1.00  0.00      RA0  C
ATOM    207  CH2 TRP A  24      24.619  41.751  16.863  1.00  0.00      RA0  C
ATOM    208  C   TRP A  24      22.688  45.819  10.866  1.00  0.00      RA0  C
ATOM    209  O   TRP A  24      22.888  45.636   9.658  1.00  0.00      RA0  O
ATOM    210  N   MSE A  25      22.893  46.987  11.457  1.00  0.00      RA0  N
ATOM    211  H   MSE A  25      22.787  47.042  12.446  1.00  0.00      RA0  H
ATOM    212  CA  MSE A  25      23.476  48.111  10.726  1.00  0.00      RA0  C
ATOM    213  CB  MSE A  25      22.976  49.439  11.284  1.00  0.00      RA0  C
ATOM    214  CG  MSE A  25      21.482  49.599  11.014  1.00  0.00      RA0  C
ATOM    215  SE  MSE A  25      21.129  49.607   9.250  1.00  0.00      RA0  S
ATOM    216  CE  MSE A  25      19.373  49.228   9.344  1.00  0.00      RA0  C
ATOM    217  C   MSE A  25      24.996  47.992  10.758  1.00  0.00      RA0  C
ATOM    218  O   MSE A  25      25.620  48.212  11.805  1.00  0.00      RA0  O
ATOM    219  N   MSE A  26      25.570  47.665   9.596  1.00  0.00      RA0  N
ATOM    220  H   MSE A  26      25.003  47.594   8.769  1.00  0.00      RA0  H
ATOM    221  CA  MSE A  26      26.991  47.305   9.476  1.00  0.00      RA0  C
ATOM    222  CB  MSE A  26      27.115  45.805   9.184  1.00  0.00      RA0  C
ATOM    223  CG  MSE A  26      26.561  44.889  10.272  1.00  0.00      RA0  C
ATOM    224  SE  MSE A  26      27.447  45.028  11.828  1.00  0.00      RA0  S
ATOM    225  CE  MSE A  26      29.013  44.353  11.257  1.00  0.00      RA0  C
ATOM    226  C   MSE A  26      27.654  48.087   8.358  1.00  0.00      RA0  C
ATOM    227  O   MSE A  26      27.010  48.437   7.362  1.00  0.00      RA0  O
ATOM    228  N   PRO A  27      28.947  48.385   8.499  1.00  0.00      RA0  N
ATOM    229  CD  PRO A  27      29.790  48.116   9.654  1.00  0.00      RA0  C
ATOM    230  CA  PRO A  27      29.642  49.103   7.432  1.00  0.00      RA0  C
ATOM    231  CB  PRO A  27      31.016  49.385   8.040  1.00  0.00      RA0  C
ATOM    232  CG  PRO A  27      30.864  49.182   9.544  1.00  0.00      RA0  C
ATOM    233  C   PRO A  27      29.809  48.337   6.132  1.00  0.00      RA0  C
ATOM    234  O   PRO A  27      30.370  47.255   6.112  1.00  0.00      RA0  O
ATOM    235  N   LEU A  28      29.304  48.907   5.043  1.00  0.00      RA0  N
ATOM    236  H   LEU A  28      28.767  49.744   5.156  1.00  0.00      RA0  H
ATOM    237  CA  LEU A  28      29.578  48.382   3.716  1.00  0.00      RA0  C
ATOM    238  CB  LEU A  28      28.644  48.966   2.655  1.00  0.00      RA0  C
ATOM    239  CG  LEU A  28      28.750  48.208   1.325  1.00  0.00      RA0  C
ATOM    240  CD1 LEU A  28      28.332  46.743   1.461  1.00  0.00      RA0  C
ATOM    241  CD2 LEU A  28      27.991  48.901   0.198  1.00  0.00      RA0  C
ATOM    242  C   LEU A  28      31.047  48.677   3.374  1.00  0.00      RA0  C
ATOM    243  O   LEU A  28      31.740  47.875   2.750  1.00  0.00      RA0  O
ATOM    244  N   HIS A  29      31.473  49.864   3.749  1.00  0.00      RA0  N
ATOM    245  H   HIS A  29      30.897  50.504   4.259  1.00  0.00      RA0  H
ATOM    246  CA  HIS A  29      32.866  50.280   3.592  1.00  0.00      RA0  C
ATOM    247  CB  HIS A  29      33.221  50.522   2.113  1.00  0.00      RA0  C
ATOM    248  CG  HIS A  29      32.697  51.818   1.527  1.00  0.00      RA0  C
ATOM    249  ND1 HIS A  29      31.752  52.611   2.071  1.00  0.00      RA0  N
ATOM    250  HD1 HIS A  29      31.248  52.448   2.896  1.00  0.00      RA0  H
ATOM    251  CD2 HIS A  29      33.137  52.409   0.342  1.00  0.00      RA0  C
ATOM    252  NE2 HIS A  29      32.455  53.565   0.183  1.00  0.00      RA0  N
ATOM    253  CE1 HIS A  29      31.601  53.691   1.242  1.00  0.00      RA0  C
ATOM    254  C   HIS A  29      33.078  51.495   4.461  1.00  0.00      RA0  C
ATOM    255  O   HIS A  29      32.143  52.009   5.054  1.00  0.00      RA0  O
ATOM    256  N   TYR A  30      34.310  51.984   4.483  1.00  0.00      RA0  N
ATOM    257  H   TYR A  30      35.049  51.479   4.027  1.00  0.00      RA0  H
ATOM    258  CA  TYR A  30      34.651  53.153   5.285  1.00  0.00      RA0  C
ATOM    259  CB  TYR A  30      35.694  52.800   6.346  1.00  0.00      RA0  C
ATOM    260  CG  TYR A  30      35.188  51.805   7.363  1.00  0.00      RA0  C
ATOM    261  CD1 TYR A  30      35.235  50.440   7.101  1.00  0.00      RA0  C
ATOM    262  CE1 TYR A  30      34.867  49.533   8.088  1.00  0.00      RA0  C
ATOM    263  CD2 TYR A  30      34.712  52.261   8.585  1.00  0.00      RA0  C
ATOM    264  CE2 TYR A  30      34.350  51.356   9.573  1.00  0.00      RA0  C
ATOM    265  CZ  TYR A  30      34.457  49.993   9.333  1.00  0.00      RA0  C
ATOM    266  OH  TYR A  30      34.162  49.096  10.339  1.00  0.00      RA0  O
ATOM    267  HH  TYR A  30      34.302  48.213  10.011  1.00  0.00      RA0  H
ATOM    268  C   TYR A  30      35.253  54.249   4.414  1.00  0.00      RA0  C
ATOM    269  O   TYR A  30      35.986  55.144   4.908  1.00  0.00      RA0  O
ATOM    270  N   GLY A  31      34.939  54.191   3.122  1.00  0.00      RA0  N
ATOM    271  H   GLY A  31      34.425  53.411   2.768  1.00  0.00      RA0  H
ATOM    272  CA  GLY A  31      35.396  55.192   2.164  1.00  0.00      RA0  C
ATOM    273  C   GLY A  31      35.870  54.611   0.843  1.00  0.00      RA0  C
ATOM    274  O   GLY A  31      35.830  55.287  -0.186  1.00  0.00      RA0  O
ATOM    275  N   SER A  32      36.371  53.386   0.873  1.00  0.00      RA0  N
ATOM    276  H   SER A  32      36.481  52.828   1.703  1.00  0.00      RA0  H
ATOM    277  CA  SER A  32      36.822  52.713  -0.340  1.00  0.00      RA0  C
ATOM    278  CB  SER A  32      38.177  53.283  -0.780  1.00  0.00      RA0  C
ATOM    279  OG  SER A  32      38.547  52.798  -2.082  1.00  0.00      RA0  O
ATOM    280  HG  SER A  32      39.109  53.468  -2.457  1.00  0.00      RA0  H
ATOM    281  C   SER A  32      36.839  51.207  -0.179  1.00  0.00      RA0  C
ATOM    282  O   SER A  32      37.762  50.674   0.427  1.00  0.00      RA0  O
ATOM    283  N   GLN A  33      35.845  50.502  -0.721  1.00  0.00      RA0  N
ATOM    284  H   GLN A  33      35.109  50.988  -1.189  1.00  0.00      RA0  H
ATOM    285  CA  GLN A  33      35.849  49.061  -0.607  1.00  0.00      RA0  C
ATOM    286  CB  GLN A  33      34.491  48.412  -0.921  1.00  0.00      RA0  C
ATOM    287  CG  GLN A  33      34.056  48.270  -2.383  1.00  0.00      RA0  C
ATOM    288  CD  GLN A  33      32.637  47.724  -2.386  1.00  0.00      RA0  C
ATOM    289  OE1 GLN A  33      31.939  47.750  -1.379  1.00  0.00      RA0  O
ATOM    290  NE2 GLN A  33      32.243  47.216  -3.554  1.00  0.00      RA0  N
ATOM    291 HE21 GLN A  33      32.726  47.196  -4.434  1.00  0.00      RA0  H
ATOM    292 HE22 GLN A  33      31.352  46.770  -3.697  1.00  0.00      RA0  H
ATOM    293  C   GLN A  33      37.031  48.413  -1.333  1.00  0.00      RA0  C
ATOM    294  O   GLN A  33      37.523  47.372  -0.893  1.00  0.00      RA0  O
ATOM    295  N   ILE A  34      37.509  49.068  -2.395  1.00  0.00      RA0  N
ATOM    296  H   ILE A  34      37.124  49.960  -2.621  1.00  0.00      RA0  H
ATOM    297  CA  ILE A  34      38.654  48.569  -3.148  1.00  0.00      RA0  C
ATOM    298  CB  ILE A  34      38.802  49.362  -4.448  1.00  0.00      RA0  C
ATOM    299  CG2 ILE A  34      39.966  48.839  -5.290  1.00  0.00      RA0  C
ATOM    300  CG1 ILE A  34      37.487  49.357  -5.234  1.00  0.00      RA0  C
ATOM    301  CD1 ILE A  34      37.078  47.957  -5.701  1.00  0.00      RA0  C
ATOM    302  C   ILE A  34      39.923  48.647  -2.283  1.00  0.00      RA0  C
ATOM    303  O   ILE A  34      40.670  47.668  -2.171  1.00  0.00      RA0  O
ATOM    304  N   ASP A  35      40.147  49.782  -1.638  1.00  0.00      RA0  N
ATOM    305  H   ASP A  35      39.511  50.552  -1.704  1.00  0.00      RA0  H
ATOM    306  CA  ASP A  35      41.325  49.899  -0.740  1.00  0.00      RA0  C
ATOM    307  CB  ASP A  35      41.343  51.381  -0.347  1.00  0.00      RA0  C
ATOM    308  CG  ASP A  35      42.612  51.849   0.313  1.00  0.00      RA0  C
ATOM    309  OD1 ASP A  35      42.686  53.021   0.672  1.00  0.00      RA0  O
ATOM    310  OD2 ASP A  35      43.503  51.051   0.571  1.00  0.00      RA0  O
ATOM    311  C   ASP A  35      41.294  48.934   0.434  1.00  0.00      RA0  C
ATOM    312  O   ASP A  35      42.322  48.467   0.867  1.00  0.00      RA0  O
ATOM    313  N   GLU A  36      40.101  48.658   0.971  1.00  0.00      RA0  N
ATOM    314  H   GLU A  36      39.289  49.128   0.615  1.00  0.00      RA0  H
ATOM    315  CA  GLU A  36      39.930  47.753   2.067  1.00  0.00      RA0  C
ATOM    316  CB  GLU A  36      38.487  47.913   2.574  1.00  0.00      RA0  C
ATOM    317  CG  GLU A  36      38.261  49.308   3.189  1.00  0.00      RA0  C
ATOM    318  CD  GLU A  36      36.785  49.695   3.245  1.00  0.00      RA0  C
ATOM    319  OE1 GLU A  36      35.958  48.862   3.614  1.00  0.00      RA0  O
ATOM    320  OE2 GLU A  36      36.458  50.841   2.919  1.00  0.00      RA0  O
ATOM    321  C   GLU A  36      40.307  46.333   1.615  1.00  0.00      RA0  C
ATOM    322  O   GLU A  36      41.005  45.602   2.312  1.00  0.00      RA0  O
ATOM    323  N   HIS A  37      39.879  45.973   0.420  1.00  0.00      RA0  N
ATOM    324  H   HIS A  37      39.296  46.605  -0.096  1.00  0.00      RA0  H
ATOM    325  CA  HIS A  37      40.215  44.681  -0.162  1.00  0.00      RA0  C
ATOM    326  CB  HIS A  37      39.549  44.560  -1.532  1.00  0.00      RA0  C
ATOM    327  CG  HIS A  37      39.742  43.175  -2.092  1.00  0.00      RA0  C
ATOM    328  ND1 HIS A  37      38.744  42.280  -2.191  1.00  0.00      RA0  N
ATOM    329  HD1 HIS A  37      37.806  42.421  -1.920  1.00  0.00      RA0  H
ATOM    330  CD2 HIS A  37      40.915  42.602  -2.590  1.00  0.00      RA0  C
ATOM    331  NE2 HIS A  37      40.614  41.348  -2.987  1.00  0.00      RA0  N
ATOM    332  CE1 HIS A  37      39.282  41.149  -2.748  1.00  0.00      RA0  C
ATOM    333  C   HIS A  37      41.729  44.562  -0.269  1.00  0.00      RA0  C
ATOM    334  O   HIS A  37      42.311  43.566   0.198  1.00  0.00      RA0  O
ATOM    335  N   HIS A  38      42.358  45.585  -0.838  1.00  0.00      RA0  N
ATOM    336  H   HIS A  38      41.834  46.385  -1.142  1.00  0.00      RA0  H
ATOM    337  CA  HIS A  38      43.808  45.520  -1.079  1.00  0.00      RA0  C
ATOM    338  CB  HIS A  38      44.276  46.649  -1.992  1.00  0.00      RA0  C
ATOM    339  CG  HIS A  38      43.781  46.425  -3.398  1.00  0.00      RA0  C
ATOM    340  ND1 HIS A  38      43.847  45.247  -4.048  1.00  0.00      RA0  N
ATOM    341  HD1 HIS A  38      44.198  44.395  -3.711  1.00  0.00      RA0  H
ATOM    342  CD2 HIS A  38      43.209  47.376  -4.245  1.00  0.00      RA0  C
ATOM    343  NE2 HIS A  38      42.930  46.759  -5.417  1.00  0.00      RA0  N
ATOM    344  CE1 HIS A  38      43.323  45.451  -5.298  1.00  0.00      RA0  C
ATOM    345  C   HIS A  38      44.615  45.560   0.230  1.00  0.00      RA0  C
ATOM    346  O   HIS A  38      45.719  44.999   0.309  1.00  0.00      RA0  O
ATOM    347  N   ALA A  39      44.057  46.171   1.266  1.00  0.00      RA0  N
ATOM    348  H   ALA A  39      43.197  46.670   1.140  1.00  0.00      RA0  H
ATOM    349  CA  ALA A  39      44.681  46.177   2.596  1.00  0.00      RA0  C
ATOM    350  CB  ALA A  39      43.871  47.018   3.579  1.00  0.00      RA0  C
ATOM    351  C   ALA A  39      44.804  44.774   3.160  1.00  0.00      RA0  C
ATOM    352  O   ALA A  39      45.803  44.428   3.774  1.00  0.00      RA0  O
ATOM    353  N   VAL A  40      43.775  43.962   2.980  1.00  0.00      RA0  N
ATOM    354  H   VAL A  40      42.981  44.272   2.450  1.00  0.00      RA0  H
ATOM    355  CA  VAL A  40      43.819  42.610   3.499  1.00  0.00      RA0  C
ATOM    356  CB  VAL A  40      42.426  41.993   3.511  1.00  0.00      RA0  C
ATOM    357  CG1 VAL A  40      42.464  40.536   3.970  1.00  0.00      RA0  C
ATOM    358  CG2 VAL A  40      41.501  42.842   4.384  1.00  0.00      RA0  C
ATOM    359  C   VAL A  40      44.815  41.795   2.686  1.00  0.00      RA0  C
ATOM    360  O   VAL A  40      45.540  40.958   3.235  1.00  0.00      RA0  O
ATOM    361  N   ARG A  41      44.833  42.021   1.384  1.00  0.00      RA0  N
ATOM    362  H   ARG A  41      44.208  42.700   0.994  1.00  0.00      RA0  H
ATOM    363  CA  ARG A  41      45.711  41.256   0.514  1.00  0.00      RA0  C
ATOM    364  CB  ARG A  41      45.377  41.518  -0.955  1.00  0.00      RA0  C
ATOM    365  CG  ARG A  41      44.055  40.916  -1.428  1.00  0.00      RA0  C
ATOM    366  CD  ARG A  41      44.068  39.387  -1.489  1.00  0.00      RA0  C
ATOM    367  NE  ARG A  41      42.795  38.890  -2.009  1.00  0.00      RA0  N
ATOM    368  HE  ARG A  41      42.413  39.336  -2.837  1.00  0.00      RA0  H
ATOM    369  CZ  ARG A  41      42.147  37.885  -1.352  1.00  0.00      RA0  C
ATOM    370  NH1 ARG A  41      42.738  37.270  -0.311  1.00  0.00      RA0  N
ATOM    371 HH11 ARG A  41      42.246  36.598   0.253  1.00  0.00      RA0  H
ATOM    372 HH12 ARG A  41      43.703  37.419  -0.041  1.00  0.00      RA0  H
ATOM    373  NH2 ARG A  41      40.913  37.522  -1.754  1.00  0.00      RA0  N
ATOM    374 HH21 ARG A  41      40.330  36.851  -1.281  1.00  0.00      RA0  H
ATOM    375 HH22 ARG A  41      40.546  37.941  -2.601  1.00  0.00      RA0  H
ATOM    376  C   ARG A  41      47.191  41.564   0.743  1.00  0.00      RA0  C
ATOM    377  O   ARG A  41      48.022  40.713   0.488  1.00  0.00      RA0  O
ATOM    378  N   THR A  42      47.504  42.765   1.203  1.00  0.00      RA0  N
ATOM    379  H   THR A  42      46.802  43.442   1.425  1.00  0.00      RA0  H
ATOM    380  CA  THR A  42      48.920  43.214   1.247  1.00  0.00      RA0  C
ATOM    381  CB  THR A  42      49.226  44.252   0.159  1.00  0.00      RA0  C
ATOM    382  OG1 THR A  42      48.283  45.322   0.175  1.00  0.00      RA0  O
ATOM    383  HG1 THR A  42      47.444  44.949  -0.063  1.00  0.00      RA0  H
ATOM    384  CG2 THR A  42      49.263  43.611  -1.230  1.00  0.00      RA0  C
ATOM    385  C   THR A  42      49.447  43.592   2.627  1.00  0.00      RA0  C
ATOM    386  O   THR A  42      50.678  43.744   2.797  1.00  0.00      RA0  O
ATOM    387  N   ASP A  43      48.563  43.801   3.601  1.00  0.00      RA0  N
ATOM    388  H   ASP A  43      47.579  43.656   3.492  1.00  0.00      RA0  H
ATOM    389  CA  ASP A  43      49.004  44.310   4.898  1.00  0.00      RA0  C
ATOM    390  CB  ASP A  43      49.090  45.842   4.894  1.00  0.00      RA0  C
ATOM    391  CG  ASP A  43      49.586  46.333   6.243  1.00  0.00      RA0  C
ATOM    392  OD1 ASP A  43      50.089  45.540   7.034  1.00  0.00      RA0  O
ATOM    393  OD2 ASP A  43      49.433  47.511   6.547  1.00  0.00      RA0  O
ATOM    394  C   ASP A  43      48.089  43.764   6.004  1.00  0.00      RA0  C
ATOM    395  O   ASP A  43      48.233  42.591   6.395  1.00  0.00      RA0  O
ATOM    396  N   ALA A  44      47.140  44.565   6.489  1.00  0.00      RA0  N
ATOM    397  H   ALA A  44      46.993  45.499   6.161  1.00  0.00      RA0  H
ATOM    398  CA  ALA A  44      46.194  44.086   7.503  1.00  0.00      RA0  C
ATOM    399  CB  ALA A  44      46.794  44.191   8.904  1.00  0.00      RA0  C
ATOM    400  C   ALA A  44      44.907  44.912   7.458  1.00  0.00      RA0  C
ATOM    401  O   ALA A  44      44.949  46.151   7.470  1.00  0.00      RA0  O
ATOM    402  N   GLY A  45      43.784  44.199   7.443  1.00  0.00      RA0  N
ATOM    403  H   GLY A  45      43.810  43.197   7.428  1.00  0.00      RA0  H
ATOM    404  CA  GLY A  45      42.471  44.813   7.598  1.00  0.00      RA0  C
ATOM    405  C   GLY A  45      41.689  44.078   8.662  1.00  0.00      RA0  C
ATOM    406  O   GLY A  45      42.001  42.941   8.989  1.00  0.00      RA0  O
ATOM    407  N   MSE A  46      40.634  44.695   9.171  1.00  0.00      RA0  N
ATOM    408  H   MSE A  46      40.379  45.619   8.871  1.00  0.00      RA0  H
ATOM    409  CA  MSE A  46      39.783  44.020  10.113  1.00  0.00      RA0  C
ATOM    410  CB  MSE A  46      40.166  44.380  11.545  1.00  0.00      RA0  C
ATOM    411  CG  MSE A  46      39.998  45.871  11.816  1.00  0.00      RA0  C
ATOM    412  SE  MSE A  46      40.453  46.311  13.493  1.00  0.00      RA0  S
ATOM    413  CE  MSE A  46      40.464  48.087  13.243  1.00  0.00      RA0  C
ATOM    414  C   MSE A  46      38.309  44.298   9.904  1.00  0.00      RA0  C
ATOM    415  O   MSE A  46      37.922  45.360   9.435  1.00  0.00      RA0  O
ATOM    416  N   PHE A  47      37.522  43.309  10.307  1.00  0.00      RA0  N
ATOM    417  H   PHE A  47      37.929  42.538  10.801  1.00  0.00      RA0  H
ATOM    418  CA  PHE A  47      36.079  43.300  10.121  1.00  0.00      RA0  C
ATOM    419  CB  PHE A  47      35.637  42.150   9.212  1.00  0.00      RA0  C
ATOM    420  CG  PHE A  47      36.364  42.145   7.890  1.00  0.00      RA0  C
ATOM    421  CD1 PHE A  47      37.556  41.443   7.752  1.00  0.00      RA0  C
ATOM    422  CD2 PHE A  47      35.828  42.826   6.804  1.00  0.00      RA0  C
ATOM    423  CE1 PHE A  47      38.209  41.415   6.527  1.00  0.00      RA0  C
ATOM    424  CE2 PHE A  47      36.478  42.794   5.578  1.00  0.00      RA0  C
ATOM    425  CZ  PHE A  47      37.666  42.088   5.440  1.00  0.00      RA0  C
ATOM    426  C   PHE A  47      35.406  43.063  11.465  1.00  0.00      RA0  C
ATOM    427  O   PHE A  47      35.855  42.232  12.288  1.00  0.00      RA0  O
ATOM    428  N   ASP A  48      34.328  43.799  11.710  1.00  0.00      RA0  N
ATOM    429  H   ASP A  48      33.952  44.390  11.000  1.00  0.00      RA0  H
ATOM    430  CA  ASP A  48      33.477  43.515  12.842  1.00  0.00      RA0  C
ATOM    431  CB  ASP A  48      32.503  44.624  13.193  1.00  0.00      RA0  C
ATOM    432  CG  ASP A  48      31.656  44.040  14.300  1.00  0.00      RA0  C
ATOM    433  OD1 ASP A  48      32.240  43.436  15.180  1.00  0.00      RA0  O
ATOM    434  OD2 ASP A  48      30.432  44.120  14.276  1.00  0.00      RA0  O
ATOM    435  C   ASP A  48      32.610  42.324  12.472  1.00  0.00      RA0  C
ATOM    436  O   ASP A  48      31.790  42.437  11.560  1.00  0.00      RA0  O
ATOM    437  N   VAL A  49      32.811  41.207  13.143  1.00  0.00      RA0  N
ATOM    438  H   VAL A  49      33.380  41.265  13.969  1.00  0.00      RA0  H
ATOM    439  CA  VAL A  49      31.989  40.024  12.914  1.00  0.00      RA0  C
ATOM    440  CB  VAL A  49      32.841  38.861  12.409  1.00  0.00      RA0  C
ATOM    441  CG1 VAL A  49      33.183  39.086  10.939  1.00  0.00      RA0  C
ATOM    442  CG2 VAL A  49      34.104  38.671  13.246  1.00  0.00      RA0  C
ATOM    443  C   VAL A  49      31.198  39.673  14.179  1.00  0.00      RA0  C
ATOM    444  O   VAL A  49      30.904  38.514  14.425  1.00  0.00      RA0  O
ATOM    445  N   SER A  50      30.753  40.704  14.897  1.00  0.00      RA0  N
ATOM    446  H   SER A  50      31.007  41.652  14.671  1.00  0.00      RA0  H
ATOM    447  CA  SER A  50      29.992  40.524  16.126  1.00  0.00      RA0  C
ATOM    448  CB  SER A  50      30.058  41.782  16.986  1.00  0.00      RA0  C
ATOM    449  OG  SER A  50      31.418  41.999  17.373  1.00  0.00      RA0  O
ATOM    450  HG  SER A  50      31.788  42.545  16.681  1.00  0.00      RA0  H
ATOM    451  C   SER A  50      28.561  40.100  15.828  1.00  0.00      RA0  C
ATOM    452  O   SER A  50      27.840  39.673  16.732  1.00  0.00      RA0  O
ATOM    453  N   HIS A  51      28.182  40.234  14.568  1.00  0.00      RA0  N
ATOM    454  H   HIS A  51      28.821  40.660  13.931  1.00  0.00      RA0  H
ATOM    455  CA  HIS A  51      26.905  39.713  14.046  1.00  0.00      RA0  C
ATOM    456  CB  HIS A  51      26.579  40.328  12.681  1.00  0.00      RA0  C
ATOM    457  CG  HIS A  51      27.308  39.606  11.574  1.00  0.00      RA0  C
ATOM    458  ND1 HIS A  51      26.683  38.831  10.671  1.00  0.00      RA0  N
ATOM    459  HD1 HIS A  51      25.715  38.693  10.615  1.00  0.00      RA0  H
ATOM    460  CD2 HIS A  51      28.678  39.606  11.296  1.00  0.00      RA0  C
ATOM    461  NE2 HIS A  51      28.871  38.815  10.213  1.00  0.00      RA0  N
ATOM    462  CE1 HIS A  51      27.644  38.338   9.827  1.00  0.00      RA0  C
ATOM    463  C   HIS A  51      26.854  38.188  14.001  1.00  0.00      RA0  C
ATOM    464  O   HIS A  51      25.781  37.616  13.793  1.00  0.00      RA0  O
ATOM    465  N   MSE A  52      27.981  37.529  14.208  1.00  0.00      RA0  N
ATOM    466  H   MSE A  52      28.812  37.987  14.527  1.00  0.00      RA0  H
ATOM    467  CA  MSE A  52      27.973  36.092  14.266  1.00  0.00      RA0  C
ATOM    468  CB  MSE A  52      29.261  35.504  13.689  1.00  0.00      RA0  C
ATOM    469  CG  MSE A  52      29.493  35.935  12.241  1.00  0.00      RA0  C
ATOM    470  SE  MSE A  52      30.938  35.172  11.486  1.00  0.00      RA0  S
ATOM    471  CE  MSE A  52      30.296  33.494  11.369  1.00  0.00      RA0  C
ATOM    472  C   MSE A  52      27.752  35.628  15.676  1.00  0.00      RA0  C
ATOM    473  O   MSE A  52      28.115  36.314  16.642  1.00  0.00      RA0  O
ATOM    474  N   THR A  53      27.146  34.449  15.781  1.00  0.00      RA0  N
ATOM    475  H   THR A  53      26.971  33.886  14.995  1.00  0.00      RA0  H
ATOM    476  CA  THR A  53      26.714  33.896  17.062  1.00  0.00      RA0  C
ATOM    477  CB  THR A  53      25.290  33.441  16.821  1.00  0.00      RA0  C
ATOM    478  OG1 THR A  53      24.511  34.600  16.482  1.00  0.00      RA0  O
ATOM    479  HG1 THR A  53      24.965  35.014  15.753  1.00  0.00      RA0  H
ATOM    480  CG2 THR A  53      24.698  32.672  18.000  1.00  0.00      RA0  C
ATOM    481  C   THR A  53      27.675  32.794  17.498  1.00  0.00      RA0  C
ATOM    482  O   THR A  53      27.947  31.852  16.754  1.00  0.00      RA0  O
ATOM    483  N   ILE A  54      28.219  32.942  18.699  1.00  0.00      RA0  N
ATOM    484  H   ILE A  54      27.928  33.701  19.283  1.00  0.00      RA0  H
ATOM    485  CA  ILE A  54      29.060  31.923  19.308  1.00  0.00      RA0  C
ATOM    486  CB  ILE A  54      30.195  32.599  20.071  1.00  0.00      RA0  C
ATOM    487  CG2 ILE A  54      31.088  31.575  20.767  1.00  0.00      RA0  C
ATOM    488  CG1 ILE A  54      30.978  33.521  19.137  1.00  0.00      RA0  C
ATOM    489  CD1 ILE A  54      32.049  34.324  19.873  1.00  0.00      RA0  C
ATOM    490  C   ILE A  54      28.161  31.103  20.242  1.00  0.00      RA0  C
ATOM    491  O   ILE A  54      27.425  31.665  21.073  1.00  0.00      RA0  O
ATOM    492  N   VAL A  55      28.184  29.787  20.052  1.00  0.00      RA0  N
ATOM    493  H   VAL A  55      28.853  29.374  19.434  1.00  0.00      RA0  H
ATOM    494  CA  VAL A  55      27.349  28.884  20.811  1.00  0.00      RA0  C
ATOM    495  CB  VAL A  55      26.453  28.086  19.863  1.00  0.00      RA0  C
ATOM    496  CG1 VAL A  55      25.564  27.118  20.639  1.00  0.00      RA0  C
ATOM    497  CG2 VAL A  55      25.652  29.007  18.943  1.00  0.00      RA0  C
ATOM    498  C   VAL A  55      28.281  27.951  21.538  1.00  0.00      RA0  C
ATOM    499  O   VAL A  55      29.040  27.205  20.907  1.00  0.00      RA0  O
ATOM    500  N   ASP A  56      28.211  27.986  22.860  1.00  0.00      RA0  N
ATOM    501  H   ASP A  56      27.577  28.598  23.319  1.00  0.00      RA0  H
ATOM    502  CA  ASP A  56      28.956  27.048  23.671  1.00  0.00      RA0  C
ATOM    503  CB  ASP A  56      29.437  27.725  24.980  1.00  0.00      RA0  C
ATOM    504  CG  ASP A  56      30.529  28.781  24.775  1.00  0.00      RA0  C
ATOM    505  OD1 ASP A  56      30.970  29.001  23.653  1.00  0.00      RA0  O
ATOM    506  OD2 ASP A  56      30.976  29.399  25.747  1.00  0.00      RA0  O
ATOM    507  C   ASP A  56      28.116  25.828  24.017  1.00  0.00      RA0  C
ATOM    508  O   ASP A  56      26.960  25.950  24.410  1.00  0.00      RA0  O
ATOM    509  N   LEU A  57      28.729  24.659  23.855  1.00  0.00      RA0  N
ATOM    510  H   LEU A  57      29.703  24.643  23.624  1.00  0.00      RA0  H
ATOM    511  CA  LEU A  57      28.103  23.379  24.134  1.00  0.00      RA0  C
ATOM    512  CB  LEU A  57      28.128  22.490  22.896  1.00  0.00      RA0  C
ATOM    513  CG  LEU A  57      27.406  23.062  21.679  1.00  0.00      RA0  C
ATOM    514  CD1 LEU A  57      27.517  22.109  20.493  1.00  0.00      RA0  C
ATOM    515  CD2 LEU A  57      25.950  23.413  21.978  1.00  0.00      RA0  C
ATOM    516  C   LEU A  57      28.813  22.653  25.271  1.00  0.00      RA0  C
ATOM    517  O   LEU A  57      30.009  22.434  25.190  1.00  0.00      RA0  O
ATOM    518  N   ARG A  58      28.069  22.237  26.300  1.00  0.00      RA0  N
ATOM    519  H   ARG A  58      27.080  22.405  26.319  1.00  0.00      RA0  H
ATOM    520  CA  ARG A  58      28.656  21.606  27.470  1.00  0.00      RA0  C
ATOM    521  CB  ARG A  58      28.542  22.594  28.605  1.00  0.00      RA0  C
ATOM    522  CG  ARG A  58      29.803  23.419  28.839  1.00  0.00      RA0  C
ATOM    523  CD  ARG A  58      30.047  23.561  30.342  1.00  0.00      RA0  C
ATOM    524  NE  ARG A  58      30.186  22.234  30.942  1.00  0.00      RA0  N
ATOM    525  HE  ARG A  58      31.033  21.712  30.753  1.00  0.00      RA0  H
ATOM    526  CZ  ARG A  58      29.135  21.640  31.585  1.00  0.00      RA0  C
ATOM    527  NH1 ARG A  58      28.002  22.340  31.796  1.00  0.00      RA0  N
ATOM    528 HH11 ARG A  58      27.149  22.005  32.213  1.00  0.00      RA0  H
ATOM    529 HH12 ARG A  58      27.863  23.292  31.475  1.00  0.00      RA0  H
ATOM    530  NH2 ARG A  58      29.245  20.349  31.953  1.00  0.00      RA0  N
ATOM    531 HH21 ARG A  58      28.541  19.843  32.447  1.00  0.00      RA0  H
ATOM    532 HH22 ARG A  58      30.087  19.836  31.692  1.00  0.00      RA0  H
ATOM    533  C   ARG A  58      27.929  20.296  27.806  1.00  0.00      RA0  C
ATOM    534  O   ARG A  58      26.718  20.205  27.682  1.00  0.00      RA0  O
ATOM    535  N   GLY A  59      28.672  19.309  28.271  1.00  0.00      RA0  N
ATOM    536  H   GLY A  59      29.660  19.428  28.416  1.00  0.00      RA0  H
ATOM    537  CA  GLY A  59      28.104  18.014  28.623  1.00  0.00      RA0  C
ATOM    538  C   GLY A  59      29.040  16.897  28.203  1.00  0.00      RA0  C
ATOM    539  O   GLY A  59      29.740  17.010  27.195  1.00  0.00      RA0  O
ATOM    540  N   SER A  60      29.039  15.806  28.966  1.00  0.00      RA0  N
ATOM    541  H   SER A  60      28.429  15.752  29.756  1.00  0.00      RA0  H
ATOM    542  CA  SER A  60      29.957  14.700  28.725  1.00  0.00      RA0  C
ATOM    543  CB  SER A  60      29.781  13.844  29.957  1.00  0.00      RA0  C
ATOM    544  OG  SER A  60      29.427  14.779  30.988  1.00  0.00      RA0  O
ATOM    545  HG  SER A  60      30.107  15.451  30.980  1.00  0.00      RA0  H
ATOM    546  C   SER A  60      29.752  14.043  27.361  1.00  0.00      RA0  C
ATOM    547  O   SER A  60      30.701  13.465  26.814  1.00  0.00      RA0  O
ATOM    548  N   ARG A  61      28.539  14.152  26.803  1.00  0.00      RA0  N
ATOM    549  H   ARG A  61      27.847  14.723  27.240  1.00  0.00      RA0  H
ATOM    550  CA  ARG A  61      28.235  13.580  25.491  1.00  0.00      RA0  C
ATOM    551  CB  ARG A  61      26.830  12.991  25.543  1.00  0.00      RA0  C
ATOM    552  CG  ARG A  61      26.640  12.140  26.802  1.00  0.00      RA0  C
ATOM    553  CD  ARG A  61      25.264  11.480  26.861  1.00  0.00      RA0  C
ATOM    554  NE  ARG A  61      25.061  10.706  25.644  1.00  0.00      RA0  N
ATOM    555  HE  ARG A  61      25.886  10.390  25.152  1.00  0.00      RA0  H
ATOM    556  CZ  ARG A  61      23.826  10.515  25.112  1.00  0.00      RA0  C
ATOM    557  NH1 ARG A  61      22.738  10.930  25.803  1.00  0.00      RA0  N
ATOM    558 HH11 ARG A  61      21.793  10.906  25.443  1.00  0.00      RA0  H
ATOM    559 HH12 ARG A  61      22.832  11.319  26.722  1.00  0.00      RA0  H
ATOM    560  NH2 ARG A  61      23.737   9.931  23.902  1.00  0.00      RA0  N
ATOM    561 HH21 ARG A  61      22.888   9.705  23.425  1.00  0.00      RA0  H
ATOM    562 HH22 ARG A  61      24.593   9.701  23.394  1.00  0.00      RA0  H
ATOM    563  C   ARG A  61      28.377  14.586  24.343  1.00  0.00      RA0  C
ATOM    564  O   ARG A  61      27.883  14.349  23.255  1.00  0.00      RA0  O
ATOM    565  N   THR A  62      29.068  15.696  24.556  1.00  0.00      RA0  N
ATOM    566  H   THR A  62      29.507  15.910  25.431  1.00  0.00      RA0  H
ATOM    567  CA  THR A  62      29.125  16.716  23.498  1.00  0.00      RA0  C
ATOM    568  CB  THR A  62      29.751  17.999  24.033  1.00  0.00      RA0  C
ATOM    569  OG1 THR A  62      29.007  18.443  25.168  1.00  0.00      RA0  O
ATOM    570  HG1 THR A  62      29.541  18.234  25.927  1.00  0.00      RA0  H
ATOM    571  CG2 THR A  62      29.770  19.097  22.973  1.00  0.00      RA0  C
ATOM    572  C   THR A  62      29.753  16.227  22.195  1.00  0.00      RA0  C
ATOM    573  O   THR A  62      29.208  16.500  21.115  1.00  0.00      RA0  O
ATOM    574  N   ARG A  63      30.862  15.494  22.279  1.00  0.00      RA0  N
ATOM    575  H   ARG A  63      31.248  15.288  23.179  1.00  0.00      RA0  H
ATOM    576  CA  ARG A  63      31.512  14.989  21.056  1.00  0.00      RA0  C
ATOM    577  CB  ARG A  63      32.853  14.314  21.350  1.00  0.00      RA0  C
ATOM    578  CG  ARG A  63      33.623  14.105  20.044  1.00  0.00      RA0  C
ATOM    579  CD  ARG A  63      34.916  13.300  20.175  1.00  0.00      RA0  C
ATOM    580  NE  ARG A  63      35.859  13.910  21.107  1.00  0.00      RA0  N
ATOM    581  HE  ARG A  63      35.763  13.764  22.108  1.00  0.00      RA0  H
ATOM    582  CZ  ARG A  63      36.923  14.642  20.673  1.00  0.00      RA0  C
ATOM    583  NH1 ARG A  63      37.051  14.966  19.372  1.00  0.00      RA0  N
ATOM    584 HH11 ARG A  63      37.860  15.470  19.049  1.00  0.00      RA0  H
ATOM    585 HH12 ARG A  63      36.367  14.749  18.670  1.00  0.00      RA0  H
ATOM    586  NH2 ARG A  63      37.847  15.032  21.565  1.00  0.00      RA0  N
ATOM    587 HH21 ARG A  63      38.681  15.533  21.342  1.00  0.00      RA0  H
ATOM    588 HH22 ARG A  63      37.670  14.802  22.543  1.00  0.00      RA0  H
ATOM    589  C   ARG A  63      30.575  14.030  20.331  1.00  0.00      RA0  C
ATOM    590  O   ARG A  63      30.398  14.108  19.117  1.00  0.00      RA0  O
ATOM    591  N   GLU A  64      29.966  13.136  21.094  1.00  0.00      RA0  N
ATOM    592  H   GLU A  64      30.095  13.169  22.083  1.00  0.00      RA0  H
ATOM    593  CA  GLU A  64      29.007  12.179  20.558  1.00  0.00      RA0  C
ATOM    594  CB  GLU A  64      28.369  11.350  21.675  1.00  0.00      RA0  C
ATOM    595  CG  GLU A  64      27.357  10.336  21.130  1.00  0.00      RA0  C
ATOM    596  CD  GLU A  64      26.445   9.863  22.243  1.00  0.00      RA0  C
ATOM    597  OE1 GLU A  64      26.637  10.267  23.382  1.00  0.00      RA0  O
ATOM    598  OE2 GLU A  64      25.506   9.118  21.980  1.00  0.00      RA0  O
ATOM    599  C   GLU A  64      27.896  12.887  19.786  1.00  0.00      RA0  C
ATOM    600  O   GLU A  64      27.583  12.517  18.641  1.00  0.00      RA0  O
ATOM    601  N   PHE A  65      27.315  13.903  20.412  1.00  0.00      RA0  N
ATOM    602  H   PHE A  65      27.592  14.105  21.353  1.00  0.00      RA0  H
ATOM    603  CA  PHE A  65      26.271  14.717  19.787  1.00  0.00      RA0  C
ATOM    604  CB  PHE A  65      25.863  15.843  20.739  1.00  0.00      RA0  C
ATOM    605  CG  PHE A  65      24.978  16.851  20.041  1.00  0.00      RA0  C
ATOM    606  CD1 PHE A  65      23.863  16.438  19.320  1.00  0.00      RA0  C
ATOM    607  CD2 PHE A  65      25.288  18.204  20.120  1.00  0.00      RA0  C
ATOM    608  CE1 PHE A  65      23.078  17.374  18.658  1.00  0.00      RA0  C
ATOM    609  CE2 PHE A  65      24.499  19.141  19.464  1.00  0.00      RA0  C
ATOM    610  CZ  PHE A  65      23.397  18.725  18.727  1.00  0.00      RA0  C
ATOM    611  C   PHE A  65      26.731  15.273  18.458  1.00  0.00      RA0  C
ATOM    612  O   PHE A  65      26.046  15.148  17.451  1.00  0.00      RA0  O
ATOM    613  N   LEU A  66      27.892  15.922  18.460  1.00  0.00      RA0  N
ATOM    614  H   LEU A  66      28.440  15.950  19.300  1.00  0.00      RA0  H
ATOM    615  CA  LEU A  66      28.377  16.573  17.243  1.00  0.00      RA0  C
ATOM    616  CB  LEU A  66      29.517  17.529  17.567  1.00  0.00      RA0  C
ATOM    617  CG  LEU A  66      29.019  18.731  18.363  1.00  0.00      RA0  C
ATOM    618  CD1 LEU A  66      30.168  19.640  18.787  1.00  0.00      RA0  C
ATOM    619  CD2 LEU A  66      27.941  19.499  17.596  1.00  0.00      RA0  C
ATOM    620  C   LEU A  66      28.764  15.604  16.132  1.00  0.00      RA0  C
ATOM    621  O   LEU A  66      28.697  15.968  14.960  1.00  0.00      RA0  O
ATOM    622  N   ARG A  67      29.192  14.397  16.484  1.00  0.00      RA0  N
ATOM    623  H   ARG A  67      29.252  14.163  17.457  1.00  0.00      RA0  H
ATOM    624  CA  ARG A  67      29.454  13.340  15.473  1.00  0.00      RA0  C
ATOM    625  CB  ARG A  67      30.071  12.066  16.058  1.00  0.00      RA0  C
ATOM    626  CG  ARG A  67      31.427  12.197  16.748  1.00  0.00      RA0  C
ATOM    627  CD  ARG A  67      32.088  10.829  16.956  1.00  0.00      RA0  C
ATOM    628  NE  ARG A  67      32.612  10.304  15.694  1.00  0.00      RA0  N
ATOM    629  HE  ARG A  67      33.069  10.967  15.079  1.00  0.00      RA0  H
ATOM    630  CZ  ARG A  67      32.550   8.981  15.362  1.00  0.00      RA0  C
ATOM    631  NH1 ARG A  67      31.871   8.115  16.148  1.00  0.00      RA0  N
ATOM    632 HH11 ARG A  67      31.796   7.135  15.928  1.00  0.00      RA0  H
ATOM    633 HH12 ARG A  67      31.404   8.425  16.981  1.00  0.00      RA0  H
ATOM    634  NH2 ARG A  67      33.169   8.565  14.240  1.00  0.00      RA0  N
ATOM    635 HH21 ARG A  67      33.176   7.613  13.918  1.00  0.00      RA0  H
ATOM    636 HH22 ARG A  67      33.659   9.244  13.666  1.00  0.00      RA0  H
ATOM    637  C   ARG A  67      28.188  12.911  14.731  1.00  0.00      RA0  C
ATOM    638  O   ARG A  67      28.254  12.355  13.637  1.00  0.00      RA0  O
ATOM    639  N   TYR A  68      27.042  13.117  15.373  1.00  0.00      RA0  N
ATOM    640  H   TYR A  68      27.043  13.518  16.290  1.00  0.00      RA0  H
ATOM    641  CA  TYR A  68      25.729  12.846  14.764  1.00  0.00      RA0  C
ATOM    642  CB  TYR A  68      24.782  12.376  15.868  1.00  0.00      RA0  C
ATOM    643  CG  TYR A  68      23.393  12.168  15.322  1.00  0.00      RA0  C
ATOM    644  CD1 TYR A  68      23.183  11.268  14.285  1.00  0.00      RA0  C
ATOM    645  CE1 TYR A  68      21.901  11.075  13.789  1.00  0.00      RA0  C
ATOM    646  CD2 TYR A  68      22.326  12.876  15.863  1.00  0.00      RA0  C
ATOM    647  CE2 TYR A  68      21.042  12.677  15.370  1.00  0.00      RA0  C
ATOM    648  CZ  TYR A  68      20.832  11.775  14.333  1.00  0.00      RA0  C
ATOM    649  OH  TYR A  68      19.561  11.574  13.839  1.00  0.00      RA0  O
ATOM    650  HH  TYR A  68      19.610  10.832  13.242  1.00  0.00      RA0  H
ATOM    651  C   TYR A  68      25.182  14.082  14.049  1.00  0.00      RA0  C
ATOM    652  O   TYR A  68      24.587  14.004  12.970  1.00  0.00      RA0  O
ATOM    653  N   LEU A  69      25.409  15.257  14.618  1.00  0.00      RA0  N
ATOM    654  H   LEU A  69      25.886  15.288  15.497  1.00  0.00      RA0  H
ATOM    655  CA  LEU A  69      24.885  16.493  14.010  1.00  0.00      RA0  C
ATOM    656  CB  LEU A  69      24.988  17.622  15.037  1.00  0.00      RA0  C
ATOM    657  CG  LEU A  69      24.235  18.891  14.637  1.00  0.00      RA0  C
ATOM    658  CD1 LEU A  69      22.723  18.679  14.680  1.00  0.00      RA0  C
ATOM    659  CD2 LEU A  69      24.664  20.100  15.467  1.00  0.00      RA0  C
ATOM    660  C   LEU A  69      25.563  16.920  12.701  1.00  0.00      RA0  C
ATOM    661  O   LEU A  69      24.902  17.411  11.761  1.00  0.00      RA0  O
ATOM    662  N   LEU A  70      26.889  16.776  12.653  1.00  0.00      RA0  N
ATOM    663  H   LEU A  70      27.367  16.244  13.355  1.00  0.00      RA0  H
ATOM    664  CA  LEU A  70      27.696  17.335  11.584  1.00  0.00      RA0  C
ATOM    665  CB  LEU A  70      28.893  18.083  12.169  1.00  0.00      RA0  C
ATOM    666  CG  LEU A  70      28.494  19.190  13.145  1.00  0.00      RA0  C
ATOM    667  CD1 LEU A  70      29.708  19.779  13.862  1.00  0.00      RA0  C
ATOM    668  CD2 LEU A  70      27.653  20.270  12.466  1.00  0.00      RA0  C
ATOM    669  C   LEU A  70      28.190  16.294  10.605  1.00  0.00      RA0  C
ATOM    670  O   LEU A  70      28.403  15.156  10.966  1.00  0.00      RA0  O
ATOM    671  N   ALA A  71      28.416  16.706   9.355  1.00  0.00      RA0  N
ATOM    672  H   ALA A  71      28.282  17.674   9.131  1.00  0.00      RA0  H
ATOM    673  CA  ALA A  71      28.853  15.767   8.340  1.00  0.00      RA0  C
ATOM    674  CB  ALA A  71      28.328  16.198   6.973  1.00  0.00      RA0  C
ATOM    675  C   ALA A  71      30.368  15.588   8.235  1.00  0.00      RA0  C
ATOM    676  O   ALA A  71      30.833  14.540   7.759  1.00  0.00      RA0  O
ATOM    677  N   ASN A  72      31.134  16.589   8.665  1.00  0.00      RA0  N
ATOM    678  H   ASN A  72      30.711  17.405   9.063  1.00  0.00      RA0  H
ATOM    679  CA  ASN A  72      32.539  16.342   8.981  1.00  0.00      RA0  C
ATOM    680  CB  ASN A  72      33.356  17.624   9.090  1.00  0.00      RA0  C
ATOM    681  CG  ASN A  72      34.812  17.374   8.744  1.00  0.00      RA0  C
ATOM    682  OD1 ASN A  72      35.366  16.277   8.873  1.00  0.00      RA0  O
ATOM    683  ND2 ASN A  72      35.418  18.481   8.280  1.00  0.00      RA0  N
ATOM    684 HD21 ASN A  72      34.883  19.333   8.203  1.00  0.00      RA0  H
ATOM    685 HD22 ASN A  72      36.367  18.561   7.980  1.00  0.00      RA0  H
ATOM    686  C   ASN A  72      32.503  15.581  10.309  1.00  0.00      RA0  C
ATOM    687  O   ASN A  72      31.427  15.435  10.899  1.00  0.00      RA0  O
ATOM    688  N   ASP A  73      33.647  15.069  10.759  1.00  0.00      RA0  N
ATOM    689  H   ASP A  73      34.515  15.307  10.329  1.00  0.00      RA0  H
ATOM    690  CA  ASP A  73      33.706  14.238  11.957  1.00  0.00      RA0  C
ATOM    691  CB  ASP A  73      34.158  12.798  11.726  1.00  0.00      RA0  C
ATOM    692  CG  ASP A  73      33.887  11.989  12.985  1.00  0.00      RA0  C
ATOM    693  OD1 ASP A  73      33.340  12.528  13.941  1.00  0.00      RA0  O
ATOM    694  OD2 ASP A  73      34.199  10.805  13.016  1.00  0.00      RA0  O
ATOM    695  C   ASP A  73      34.573  14.867  13.033  1.00  0.00      RA0  C
ATOM    696  O   ASP A  73      35.803  14.869  12.924  1.00  0.00      RA0  O
ATOM    697  N   VAL A  74      33.951  15.352  14.101  1.00  0.00      RA0  N
ATOM    698  H   VAL A  74      32.985  15.115  14.207  1.00  0.00      RA0  H
ATOM    699  CA  VAL A  74      34.717  16.007  15.148  1.00  0.00      RA0  C
ATOM    700  CB  VAL A  74      33.791  16.799  16.069  1.00  0.00      RA0  C
ATOM    701  CG1 VAL A  74      33.051  17.880  15.280  1.00  0.00      RA0  C
ATOM    702  CG2 VAL A  74      32.832  15.870  16.811  1.00  0.00      RA0  C
ATOM    703  C   VAL A  74      35.604  15.060  15.948  1.00  0.00      RA0  C
ATOM    704  O   VAL A  74      36.333  15.528  16.833  1.00  0.00      RA0  O
ATOM    705  N   ALA A  75      35.537  13.750  15.655  1.00  0.00      RA0  N
ATOM    706  H   ALA A  75      34.886  13.414  14.968  1.00  0.00      RA0  H
ATOM    707  CA  ALA A  75      36.504  12.790  16.211  1.00  0.00      RA0  C
ATOM    708  CB  ALA A  75      36.229  11.371  15.716  1.00  0.00      RA0  C
ATOM    709  C   ALA A  75      37.930  13.195  15.816  1.00  0.00      RA0  C
ATOM    710  O   ALA A  75      38.893  12.833  16.499  1.00  0.00      RA0  O
ATOM    711  N   LYS A  76      38.038  13.933  14.713  1.00  0.00      RA0  N
ATOM    712  H   LYS A  76      37.212  14.172  14.198  1.00  0.00      RA0  H
ATOM    713  CA  LYS A  76      39.319  14.412  14.204  1.00  0.00      RA0  C
ATOM    714  CB  LYS A  76      39.180  14.899  12.764  1.00  0.00      RA0  C
ATOM    715  CG  LYS A  76      38.625  13.883  11.768  1.00  0.00      RA0  C
ATOM    716  CD  LYS A  76      38.292  14.584  10.450  1.00  0.00      RA0  C
ATOM    717  CE  LYS A  76      37.644  13.669   9.413  1.00  0.00      RA0  C
ATOM    718  NZ  LYS A  76      37.246  14.475   8.249  1.00  0.00      RA0  N
ATOM    719  HZ1 LYS A  76      36.779  13.878   7.540  1.00  0.00      RA0  H
ATOM    720  HZ2 LYS A  76      36.577  15.212   8.557  1.00  0.00      RA0  H
ATOM    721  HZ3 LYS A  76      38.075  14.934   7.826  1.00  0.00      RA0  H
ATOM    722  C   LYS A  76      39.898  15.565  15.013  1.00  0.00      RA0  C
ATOM    723  O   LYS A  76      41.055  15.924  14.815  1.00  0.00      RA0  O
ATOM    724  N   LEU A  77      39.123  16.143  15.923  1.00  0.00      RA0  N
ATOM    725  H   LEU A  77      38.209  15.782  16.110  1.00  0.00      RA0  H
ATOM    726  CA  LEU A  77      39.623  17.176  16.810  1.00  0.00      RA0  C
ATOM    727  CB  LEU A  77      38.501  18.144  17.167  1.00  0.00      RA0  C
ATOM    728  CG  LEU A  77      37.834  18.784  15.950  1.00  0.00      RA0  C
ATOM    729  CD1 LEU A  77      36.698  19.732  16.343  1.00  0.00      RA0  C
ATOM    730  CD2 LEU A  77      38.856  19.469  15.049  1.00  0.00      RA0  C
ATOM    731  C   LEU A  77      40.167  16.489  18.054  1.00  0.00      RA0  C
ATOM    732  O   LEU A  77      39.427  16.189  18.980  1.00  0.00      RA0  O
ATOM    733  N   THR A  78      41.473  16.235  18.068  1.00  0.00      RA0  N
ATOM    734  H   THR A  78      42.039  16.489  17.286  1.00  0.00      RA0  H
ATOM    735  CA  THR A  78      42.107  15.488  19.185  1.00  0.00      RA0  C
ATOM    736  CB  THR A  78      42.824  14.369  18.449  1.00  0.00      RA0  C
ATOM    737  OG1 THR A  78      43.332  14.899  17.200  1.00  0.00      RA0  O
ATOM    738  HG1 THR A  78      42.632  14.717  16.568  1.00  0.00      RA0  H
ATOM    739  CG2 THR A  78      41.904  13.179  18.172  1.00  0.00      RA0  C
ATOM    740  C   THR A  78      43.078  16.304  20.027  1.00  0.00      RA0  C
ATOM    741  O   THR A  78      43.410  15.889  21.155  1.00  0.00      RA0  O
ATOM    742  N   LYS A  79      43.528  17.453  19.501  1.00  0.00      RA0  N
ATOM    743  H   LYS A  79      43.095  17.822  18.681  1.00  0.00      RA0  H
ATOM    744  CA  LYS A  79      44.312  18.401  20.272  1.00  0.00      RA0  C
ATOM    745  CB  LYS A  79      45.446  18.852  19.358  1.00  0.00      RA0  C
ATOM    746  CG  LYS A  79      46.080  17.558  18.839  1.00  0.00      RA0  C
ATOM    747  CD  LYS A  79      46.834  17.653  17.516  1.00  0.00      RA0  C
ATOM    748  CE  LYS A  79      47.265  16.260  17.039  1.00  0.00      RA0  C
ATOM    749  NZ  LYS A  79      46.095  15.385  16.838  1.00  0.00      RA0  N
ATOM    750  HZ1 LYS A  79      46.419  14.448  16.527  1.00  0.00      RA0  H
ATOM    751  HZ2 LYS A  79      45.539  15.268  17.710  1.00  0.00      RA0  H
ATOM    752  HZ3 LYS A  79      45.460  15.774  16.113  1.00  0.00      RA0  H
ATOM    753  C   LYS A  79      43.414  19.517  20.757  1.00  0.00      RA0  C
ATOM    754  O   LYS A  79      42.652  20.118  19.980  1.00  0.00      RA0  O
ATOM    755  N   SER A  80      43.494  19.801  22.042  1.00  0.00      RA0  N
ATOM    756  H   SER A  80      44.169  19.351  22.623  1.00  0.00      RA0  H
ATOM    757  CA  SER A  80      42.700  20.851  22.634  1.00  0.00      RA0  C
ATOM    758  CB  SER A  80      43.132  20.918  24.109  1.00  0.00      RA0  C
ATOM    759  OG  SER A  80      42.236  21.688  24.912  1.00  0.00      RA0  O
ATOM    760  HG  SER A  80      41.461  21.157  25.080  1.00  0.00      RA0  H
ATOM    761  C   SER A  80      42.842  22.179  21.880  1.00  0.00      RA0  C
ATOM    762  O   SER A  80      43.950  22.597  21.542  1.00  0.00      RA0  O
ATOM    763  N   GLY A  81      41.709  22.810  21.592  1.00  0.00      RA0  N
ATOM    764  H   GLY A  81      40.841  22.399  21.863  1.00  0.00      RA0  H
ATOM    765  CA  GLY A  81      41.659  24.027  20.776  1.00  0.00      RA0  C
ATOM    766  C   GLY A  81      41.477  23.854  19.277  1.00  0.00      RA0  C
ATOM    767  O   GLY A  81      41.195  24.831  18.591  1.00  0.00      RA0  O
ATOM    768  N   LYS A  82      41.617  22.633  18.765  1.00  0.00      RA0  N
ATOM    769  H   LYS A  82      41.736  21.864  19.395  1.00  0.00      RA0  H
ATOM    770  CA  LYS A  82      41.534  22.380  17.344  1.00  0.00      RA0  C
ATOM    771  CB  LYS A  82      42.046  20.962  17.046  1.00  0.00      RA0  C
ATOM    772  CG  LYS A  82      42.294  20.647  15.569  1.00  0.00      RA0  C
ATOM    773  CD  LYS A  82      43.217  21.684  14.942  1.00  0.00      RA0  C
ATOM    774  CE  LYS A  82      43.394  21.569  13.430  1.00  0.00      RA0  C
ATOM    775  NZ  LYS A  82      43.680  22.914  12.917  1.00  0.00      RA0  N
ATOM    776  HZ1 LYS A  82      43.642  22.944  11.881  1.00  0.00      RA0  H
ATOM    777  HZ2 LYS A  82      42.935  23.536  13.293  1.00  0.00      RA0  H
ATOM    778  HZ3 LYS A  82      44.589  23.317  13.225  1.00  0.00      RA0  H
ATOM    779  C   LYS A  82      40.106  22.609  16.820  1.00  0.00      RA0  C
ATOM    780  O   LYS A  82      39.126  22.282  17.484  1.00  0.00      RA0  O
ATOM    781  N   ALA A  83      40.029  23.199  15.641  1.00  0.00      RA0  N
ATOM    782  H   ALA A  83      40.860  23.438  15.143  1.00  0.00      RA0  H
ATOM    783  CA  ALA A  83      38.765  23.489  14.979  1.00  0.00      RA0  C
ATOM    784  CB  ALA A  83      38.620  24.991  14.747  1.00  0.00      RA0  C
ATOM    785  C   ALA A  83      38.671  22.791  13.623  1.00  0.00      RA0  C
ATOM    786  O   ALA A  83      39.659  22.429  13.001  1.00  0.00      RA0  O
ATOM    787  N   LEU A  84      37.443  22.581  13.172  1.00  0.00      RA0  N
ATOM    788  H   LEU A  84      36.640  22.834  13.720  1.00  0.00      RA0  H
ATOM    789  CA  LEU A  84      37.234  22.187  11.795  1.00  0.00      RA0  C
ATOM    790  CB  LEU A  84      37.206  20.656  11.591  1.00  0.00      RA0  C
ATOM    791  CG  LEU A  84      36.133  19.796  12.276  1.00  0.00      RA0  C
ATOM    792  CD1 LEU A  84      34.746  19.930  11.654  1.00  0.00      RA0  C
ATOM    793  CD2 LEU A  84      36.538  18.320  12.271  1.00  0.00      RA0  C
ATOM    794  C   LEU A  84      36.040  22.924  11.189  1.00  0.00      RA0  C
ATOM    795  O   LEU A  84      35.225  23.529  11.883  1.00  0.00      RA0  O
ATOM    796  N   TYR A  85      35.998  22.850   9.877  1.00  0.00      RA0  N
ATOM    797  H   TYR A  85      36.644  22.267   9.390  1.00  0.00      RA0  H
ATOM    798  CA  TYR A  85      34.907  23.412   9.072  1.00  0.00      RA0  C
ATOM    799  CB  TYR A  85      35.554  24.058   7.839  1.00  0.00      RA0  C
ATOM    800  CG  TYR A  85      34.571  24.656   6.854  1.00  0.00      RA0  C
ATOM    801  CD1 TYR A  85      34.326  26.023   6.866  1.00  0.00      RA0  C
ATOM    802  CE1 TYR A  85      33.497  26.594   5.908  1.00  0.00      RA0  C
ATOM    803  CD2 TYR A  85      33.945  23.858   5.903  1.00  0.00      RA0  C
ATOM    804  CE2 TYR A  85      33.107  24.425   4.950  1.00  0.00      RA0  C
ATOM    805  CZ  TYR A  85      32.888  25.797   4.946  1.00  0.00      RA0  C
ATOM    806  OH  TYR A  85      32.071  26.360   3.986  1.00  0.00      RA0  O
ATOM    807  HH  TYR A  85      31.440  26.932   4.442  1.00  0.00      RA0  H
ATOM    808  C   TYR A  85      33.967  22.272   8.678  1.00  0.00      RA0  C
ATOM    809  O   TYR A  85      34.404  21.226   8.177  1.00  0.00      RA0  O
ATOM    810  N   SER A  86      32.653  22.482   8.855  1.00  0.00      RA0  N
ATOM    811  H   SER A  86      32.286  23.353   9.199  1.00  0.00      RA0  H
ATOM    812  CA  SER A  86      31.685  21.431   8.538  1.00  0.00      RA0  C
ATOM    813  CB  SER A  86      31.443  20.594   9.806  1.00  0.00      RA0  C
ATOM    814  OG  SER A  86      30.671  19.407   9.532  1.00  0.00      RA0  O
ATOM    815  HG  SER A  86      29.756  19.689   9.496  1.00  0.00      RA0  H
ATOM    816  C   SER A  86      30.361  21.981   8.001  1.00  0.00      RA0  C
ATOM    817  O   SER A  86      29.965  23.107   8.309  1.00  0.00      RA0  O
ATOM    818  N   GLY A  87      29.716  21.168   7.167  1.00  0.00      RA0  N
ATOM    819  H   GLY A  87      30.151  20.301   6.933  1.00  0.00      RA0  H
ATOM    820  CA  GLY A  87      28.287  21.302   6.928  1.00  0.00      RA0  C
ATOM    821  C   GLY A  87      27.473  20.679   8.039  1.00  0.00      RA0  C
ATOM    822  O   GLY A  87      27.917  19.744   8.707  1.00  0.00      RA0  O
ATOM    823  N   MSE A  88      26.250  21.194   8.186  1.00  0.00      RA0  N
ATOM    824  H   MSE A  88      25.969  21.984   7.632  1.00  0.00      RA0  H
ATOM    825  CA  MSE A  88      25.238  20.667   9.074  1.00  0.00      RA0  C
ATOM    826  CB  MSE A  88      24.886  21.678  10.163  1.00  0.00      RA0  C
ATOM    827  CG  MSE A  88      23.739  21.200  11.055  1.00  0.00      RA0  C
ATOM    828  SE  MSE A  88      23.484  22.276  12.475  1.00  0.00      RA0  S
ATOM    829  CE  MSE A  88      23.349  23.837  11.589  1.00  0.00      RA0  C
ATOM    830  C   MSE A  88      24.063  20.421   8.138  1.00  0.00      RA0  C
ATOM    831  O   MSE A  88      23.555  21.362   7.509  1.00  0.00      RA0  O
ATOM    832  N   LEU A  89      23.687  19.165   8.001  1.00  0.00      RA0  N
ATOM    833  H   LEU A  89      23.955  18.466   8.666  1.00  0.00      RA0  H
ATOM    834  CA  LEU A  89      22.754  18.756   6.944  1.00  0.00      RA0  C
ATOM    835  CB  LEU A  89      23.297  17.564   6.155  1.00  0.00      RA0  C
ATOM    836  CG  LEU A  89      24.713  17.728   5.608  1.00  0.00      RA0  C
ATOM    837  CD1 LEU A  89      25.132  16.478   4.836  1.00  0.00      RA0  C
ATOM    838  CD2 LEU A  89      24.882  18.996   4.772  1.00  0.00      RA0  C
ATOM    839  C   LEU A  89      21.370  18.368   7.461  1.00  0.00      RA0  C
ATOM    840  O   LEU A  89      21.208  17.885   8.590  1.00  0.00      RA0  O
ATOM    841  N   ASN A  90      20.384  18.489   6.575  1.00  0.00      RA0  N
ATOM    842  H   ASN A  90      20.622  18.782   5.647  1.00  0.00      RA0  H
ATOM    843  CA  ASN A  90      19.064  17.944   6.872  1.00  0.00      RA0  C
ATOM    844  CB  ASN A  90      17.974  18.781   6.186  1.00  0.00      RA0  C
ATOM    845  CG  ASN A  90      18.148  18.788   4.675  1.00  0.00      RA0  C
ATOM    846  OD1 ASN A  90      18.360  17.761   4.037  1.00  0.00      RA0  O
ATOM    847  ND2 ASN A  90      18.030  20.008   4.124  1.00  0.00      RA0  N
ATOM    848 HD21 ASN A  90      17.942  20.834   4.698  1.00  0.00      RA0  H
ATOM    849 HD22 ASN A  90      18.035  20.218   3.141  1.00  0.00      RA0  H
ATOM    850  C   ASN A  90      19.018  16.487   6.403  1.00  0.00      RA0  C
ATOM    851  O   ASN A  90      19.973  15.979   5.830  1.00  0.00      RA0  O
ATOM    852  N   ALA A  91      17.918  15.791   6.668  1.00  0.00      RA0  N
ATOM    853  H   ALA A  91      17.128  16.247   7.071  1.00  0.00      RA0  H
ATOM    854  CA  ALA A  91      17.838  14.369   6.357  1.00  0.00      RA0  C
ATOM    855  CB  ALA A  91      16.559  13.765   6.935  1.00  0.00      RA0  C
ATOM    856  C   ALA A  91      17.886  14.091   4.858  1.00  0.00      RA0  C
ATOM    857  O   ALA A  91      18.229  12.989   4.455  1.00  0.00      RA0  O
ATOM    858  N   SER A  92      17.542  15.083   4.027  1.00  0.00      RA0  N
ATOM    859  H   SER A  92      17.301  15.996   4.351  1.00  0.00      RA0  H
ATOM    860  CA  SER A  92      17.594  14.959   2.575  1.00  0.00      RA0  C
ATOM    861  CB  SER A  92      16.541  15.950   2.128  1.00  0.00      RA0  C
ATOM    862  OG  SER A  92      15.732  16.210   3.290  1.00  0.00      RA0  O
ATOM    863  HG  SER A  92      15.113  16.878   3.025  1.00  0.00      RA0  H
ATOM    864  C   SER A  92      18.997  15.185   2.018  1.00  0.00      RA0  C
ATOM    865  O   SER A  92      19.215  15.090   0.808  1.00  0.00      RA0  O
ATOM    866  N   GLY A  93      19.932  15.485   2.901  1.00  0.00      RA0  N
ATOM    867  H   GLY A  93      19.695  15.646   3.861  1.00  0.00      RA0  H
ATOM    868  CA  GLY A  93      21.322  15.742   2.489  1.00  0.00      RA0  C
ATOM    869  C   GLY A  93      21.556  17.152   1.966  1.00  0.00      RA0  C
ATOM    870  O   GLY A  93      22.609  17.446   1.413  1.00  0.00      RA0  O
ATOM    871  N   GLY A  94      20.597  18.049   2.151  1.00  0.00      RA0  N
ATOM    872  H   GLY A  94      19.809  17.802   2.714  1.00  0.00      RA0  H
ATOM    873  CA  GLY A  94      20.797  19.454   1.844  1.00  0.00      RA0  C
ATOM    874  C   GLY A  94      21.469  20.174   3.011  1.00  0.00      RA0  C
ATOM    875  O   GLY A  94      21.515  19.672   4.143  1.00  0.00      RA0  O
ATOM    876  N   VAL A  95      22.004  21.355   2.748  1.00  0.00      RA0  N
ATOM    877  H   VAL A  95      21.820  21.815   1.875  1.00  0.00      RA0  H
ATOM    878  CA  VAL A  95      22.779  22.059   3.750  1.00  0.00      RA0  C
ATOM    879  CB  VAL A  95      23.938  22.807   3.094  1.00  0.00      RA0  C
ATOM    880  CG1 VAL A  95      24.865  23.417   4.144  1.00  0.00      RA0  C
ATOM    881  CG2 VAL A  95      24.702  21.902   2.131  1.00  0.00      RA0  C
ATOM    882  C   VAL A  95      21.909  23.021   4.523  1.00  0.00      RA0  C
ATOM    883  O   VAL A  95      21.337  23.957   3.934  1.00  0.00      RA0  O
ATOM    884  N   ILE A  96      21.837  22.795   5.828  1.00  0.00      RA0  N
ATOM    885  H   ILE A  96      22.351  22.025   6.204  1.00  0.00      RA0  H
ATOM    886  CA  ILE A  96      21.205  23.724   6.764  1.00  0.00      RA0  C
ATOM    887  CB  ILE A  96      20.924  23.007   8.088  1.00  0.00      RA0  C
ATOM    888  CG2 ILE A  96      20.335  23.932   9.150  1.00  0.00      RA0  C
ATOM    889  CG1 ILE A  96      20.037  21.792   7.864  1.00  0.00      RA0  C
ATOM    890  CD1 ILE A  96      19.692  21.109   9.183  1.00  0.00      RA0  C
ATOM    891  C   ILE A  96      22.105  24.922   7.010  1.00  0.00      RA0  C
ATOM    892  O   ILE A  96      21.636  26.055   7.018  1.00  0.00      RA0  O
ATOM    893  N   ASP A  97      23.403  24.677   7.207  1.00  0.00      RA0  N
ATOM    894  H   ASP A  97      23.796  23.757   7.259  1.00  0.00      RA0  H
ATOM    895  CA  ASP A  97      24.364  25.760   7.328  1.00  0.00      RA0  C
ATOM    896  CB  ASP A  97      24.227  26.773   8.497  1.00  0.00      RA0  C
ATOM    897  CG  ASP A  97      24.667  28.145   7.958  1.00  0.00      RA0  C
ATOM    898  OD1 ASP A  97      24.933  28.220   6.765  1.00  0.00      RA0  O
ATOM    899  OD2 ASP A  97      24.748  29.141   8.685  1.00  0.00      RA0  O
ATOM    900  C   ASP A  97      25.776  25.150   7.217  1.00  0.00      RA0  C
ATOM    901  O   ASP A  97      25.940  23.916   7.271  1.00  0.00      RA0  O
ATOM    902  N   ASP A  98      26.755  26.031   7.049  1.00  0.00      RA0  N
ATOM    903  H   ASP A  98      26.541  27.013   7.022  1.00  0.00      RA0  H
ATOM    904  CA  ASP A  98      28.135  25.692   7.330  1.00  0.00      RA0  C
ATOM    905  CB  ASP A  98      29.042  25.766   6.092  1.00  0.00      RA0  C
ATOM    906  CG  ASP A  98      29.854  27.041   5.968  1.00  0.00      RA0  C
ATOM    907  OD1 ASP A  98      29.696  27.746   4.974  1.00  0.00      RA0  O
ATOM    908  OD2 ASP A  98      30.734  27.276   6.789  1.00  0.00      RA0  O
ATOM    909  C   ASP A  98      28.626  26.441   8.568  1.00  0.00      RA0  C
ATOM    910  O   ASP A  98      28.047  27.450   8.983  1.00  0.00      RA0  O
ATOM    911  N   LEU A  99      29.680  25.920   9.185  1.00  0.00      RA0  N
ATOM    912  H   LEU A  99      30.197  25.167   8.775  1.00  0.00      RA0  H
ATOM    913  CA  LEU A  99      30.116  26.463  10.453  1.00  0.00      RA0  C
ATOM    914  CB  LEU A  99      29.138  26.063  11.572  1.00  0.00      RA0  C
ATOM    915  CG  LEU A  99      28.690  24.591  11.593  1.00  0.00      RA0  C
ATOM    916  CD1 LEU A  99      29.737  23.623  12.153  1.00  0.00      RA0  C
ATOM    917  CD2 LEU A  99      27.359  24.438  12.328  1.00  0.00      RA0  C
ATOM    918  C   LEU A  99      31.535  26.002  10.793  1.00  0.00      RA0  C
ATOM    919  O   LEU A  99      32.080  25.076  10.152  1.00  0.00      RA0  O
ATOM    920  N   ILE A 100      32.117  26.674  11.778  1.00  0.00      RA0  N
ATOM    921  H   ILE A 100      31.590  27.394  12.233  1.00  0.00      RA0  H
ATOM    922  CA  ILE A 100      33.357  26.250  12.405  1.00  0.00      RA0  C
ATOM    923  CB  ILE A 100      34.323  27.436  12.515  1.00  0.00      RA0  C
ATOM    924  CG2 ILE A 100      35.693  26.997  13.034  1.00  0.00      RA0  C
ATOM    925  CG1 ILE A 100      34.437  28.194  11.193  1.00  0.00      RA0  C
ATOM    926  CD1 ILE A 100      35.154  27.382  10.117  1.00  0.00      RA0  C
ATOM    927  C   ILE A 100      33.032  25.724  13.796  1.00  0.00      RA0  C
ATOM    928  O   ILE A 100      32.209  26.305  14.514  1.00  0.00      RA0  O
ATOM    929  N   VAL A 101      33.655  24.612  14.165  1.00  0.00      RA0  N
ATOM    930  H   VAL A 101      34.332  24.195  13.553  1.00  0.00      RA0  H
ATOM    931  CA  VAL A 101      33.464  24.010  15.481  1.00  0.00      RA0  C
ATOM    932  CB  VAL A 101      32.661  22.708  15.375  1.00  0.00      RA0  C
ATOM    933  CG1 VAL A 101      33.147  21.843  14.219  1.00  0.00      RA0  C
ATOM    934  CG2 VAL A 101      32.626  21.945  16.702  1.00  0.00      RA0  C
ATOM    935  C   VAL A 101      34.820  23.781  16.126  1.00  0.00      RA0  C
ATOM    936  O   VAL A 101      35.731  23.291  15.460  1.00  0.00      RA0  O
ATOM    937  N   TYR A 102      34.922  24.184  17.397  1.00  0.00      RA0  N
ATOM    938  H   TYR A 102      34.095  24.473  17.869  1.00  0.00      RA0  H
ATOM    939  CA  TYR A 102      36.137  24.019  18.230  1.00  0.00      RA0  C
ATOM    940  CB  TYR A 102      36.495  25.321  18.955  1.00  0.00      RA0  C
ATOM    941  CG  TYR A 102      36.674  26.494  18.015  1.00  0.00      RA0  C
ATOM    942  CD1 TYR A 102      35.563  27.164  17.513  1.00  0.00      RA0  C
ATOM    943  CE1 TYR A 102      35.727  28.246  16.660  1.00  0.00      RA0  C
ATOM    944  CD2 TYR A 102      37.951  26.921  17.666  1.00  0.00      RA0  C
ATOM    945  CE2 TYR A 102      38.117  28.009  16.813  1.00  0.00      RA0  C
ATOM    946  CZ  TYR A 102      37.002  28.669  16.306  1.00  0.00      RA0  C
ATOM    947  OH  TYR A 102      37.142  29.741  15.449  1.00  0.00      RA0  O
ATOM    948  HH  TYR A 102      38.056  29.943  15.285  1.00  0.00      RA0  H
ATOM    949  C   TYR A 102      35.944  22.933  19.282  1.00  0.00      RA0  C
ATOM    950  O   TYR A 102      34.884  22.843  19.913  1.00  0.00      RA0  O
ATOM    951  N   TYR A 103      36.987  22.137  19.493  1.00  0.00      RA0  N
ATOM    952  H   TYR A 103      37.828  22.287  18.966  1.00  0.00      RA0  H
ATOM    953  CA  TYR A 103      37.063  21.205  20.621  1.00  0.00      RA0  C
ATOM    954  CB  TYR A 103      37.659  19.891  20.125  1.00  0.00      RA0  C
ATOM    955  CG  TYR A 103      38.317  19.096  21.228  1.00  0.00      RA0  C
ATOM    956  CD1 TYR A 103      37.572  18.596  22.288  1.00  0.00      RA0  C
ATOM    957  CE1 TYR A 103      38.199  17.867  23.289  1.00  0.00      RA0  C
ATOM    958  CD2 TYR A 103      39.686  18.856  21.167  1.00  0.00      RA0  C
ATOM    959  CE2 TYR A 103      40.311  18.124  22.168  1.00  0.00      RA0  C
ATOM    960  CZ  TYR A 103      39.567  17.634  23.234  1.00  0.00      RA0  C
ATOM    961  OH  TYR A 103      40.185  16.914  24.235  1.00  0.00      RA0  O
ATOM    962  HH  TYR A 103      41.086  16.734  24.004  1.00  0.00      RA0  H
ATOM    963  C   TYR A 103      37.952  21.838  21.675  1.00  0.00      RA0  C
ATOM    964  O   TYR A 103      39.070  22.255  21.346  1.00  0.00      RA0  O
ATOM    965  N   PHE A 104      37.469  21.916  22.917  1.00  0.00      RA0  N
ATOM    966  H   PHE A 104      36.545  21.587  23.132  1.00  0.00      RA0  H
ATOM    967  CA  PHE A 104      38.297  22.371  24.068  1.00  0.00      RA0  C
ATOM    968  CB  PHE A 104      37.656  23.567  24.762  1.00  0.00      RA0  C
ATOM    969  CG  PHE A 104      37.587  24.726  23.799  1.00  0.00      RA0  C
ATOM    970  CD1 PHE A 104      38.760  25.279  23.296  1.00  0.00      RA0  C
ATOM    971  CD2 PHE A 104      36.354  25.242  23.419  1.00  0.00      RA0  C
ATOM    972  CE1 PHE A 104      38.702  26.361  22.427  1.00  0.00      RA0  C
ATOM    973  CE2 PHE A 104      36.296  26.327  22.553  1.00  0.00      RA0  C
ATOM    974  CZ  PHE A 104      37.469  26.891  22.066  1.00  0.00      RA0  C
ATOM    975  C   PHE A 104      38.549  21.234  25.057  1.00  0.00      RA0  C
ATOM    976  O   PHE A 104      39.695  20.881  25.318  1.00  0.00      RA0  O
ATOM    977  N   THR A 105      37.473  20.666  25.599  1.00  0.00      RA0  N
ATOM    978  H   THR A 105      36.550  21.025  25.448  1.00  0.00      RA0  H
ATOM    979  CA  THR A 105      37.528  19.428  26.379  1.00  0.00      RA0  C
ATOM    980  CB  THR A 105      37.444  19.954  27.792  1.00  0.00      RA0  C
ATOM    981  OG1 THR A 105      37.282  21.378  27.694  1.00  0.00      RA0  O
ATOM    982  HG1 THR A 105      37.366  21.724  28.573  1.00  0.00      RA0  H
ATOM    983  CG2 THR A 105      38.681  19.605  28.620  1.00  0.00      RA0  C
ATOM    984  C   THR A 105      36.371  18.515  25.975  1.00  0.00      RA0  C
ATOM    985  O   THR A 105      35.486  18.910  25.222  1.00  0.00      RA0  O
ATOM    986  N   GLU A 106      36.339  17.300  26.515  1.00  0.00      RA0  N
ATOM    987  H   GLU A 106      37.098  16.959  27.065  1.00  0.00      RA0  H
ATOM    988  CA  GLU A 106      35.233  16.397  26.204  1.00  0.00      RA0  C
ATOM    989  CB  GLU A 106      35.555  14.945  26.555  1.00  0.00      RA0  C
ATOM    990  CG  GLU A 106      36.813  14.435  25.827  1.00  0.00      RA0  C
ATOM    991  CD  GLU A 106      36.652  14.346  24.309  1.00  0.00      RA0  C
ATOM    992  OE1 GLU A 106      36.113  15.245  23.672  1.00  0.00      RA0  O
ATOM    993  OE2 GLU A 106      37.126  13.384  23.717  1.00  0.00      RA0  O
ATOM    994  C   GLU A 106      33.906  16.919  26.732  1.00  0.00      RA0  C
ATOM    995  O   GLU A 106      32.848  16.421  26.346  1.00  0.00      RA0  O
ATOM    996  N   ASP A 107      33.960  17.891  27.637  1.00  0.00      RA0  N
ATOM    997  H   ASP A 107      34.835  18.276  27.909  1.00  0.00      RA0  H
ATOM    998  CA  ASP A 107      32.769  18.505  28.199  1.00  0.00      RA0  C
ATOM    999  CB  ASP A 107      32.958  18.533  29.725  1.00  0.00      RA0  C
ATOM   1000  CG  ASP A 107      31.745  19.007  30.507  1.00  0.00      RA0  C
ATOM   1001  OD1 ASP A 107      30.687  18.385  30.451  1.00  0.00      RA0  O
ATOM   1002  OD2 ASP A 107      31.872  19.980  31.241  1.00  0.00      RA0  O
ATOM   1003  C   ASP A 107      32.470  19.884  27.594  1.00  0.00      RA0  C
ATOM   1004  O   ASP A 107      31.556  20.554  28.051  1.00  0.00      RA0  O
ATOM   1005  N   PHE A 108      33.236  20.316  26.583  1.00  0.00      RA0  N
ATOM   1006  H   PHE A 108      33.901  19.727  26.119  1.00  0.00      RA0  H
ATOM   1007  CA  PHE A 108      33.162  21.700  26.101  1.00  0.00      RA0  C
ATOM   1008  CB  PHE A 108      33.930  22.634  27.037  1.00  0.00      RA0  C
ATOM   1009  CG  PHE A 108      33.724  24.065  26.603  1.00  0.00      RA0  C
ATOM   1010  CD1 PHE A 108      32.481  24.481  26.140  1.00  0.00      RA0  C
ATOM   1011  CD2 PHE A 108      34.778  24.969  26.667  1.00  0.00      RA0  C
ATOM   1012  CE1 PHE A 108      32.302  25.791  25.717  1.00  0.00      RA0  C
ATOM   1013  CE2 PHE A 108      34.596  26.281  26.248  1.00  0.00      RA0  C
ATOM   1014  CZ  PHE A 108      33.361  26.689  25.762  1.00  0.00      RA0  C
ATOM   1015  C   PHE A 108      33.666  21.852  24.650  1.00  0.00      RA0  C
ATOM   1016  O   PHE A 108      34.880  21.753  24.368  1.00  0.00      RA0  O
ATOM   1017  N   PHE A 109      32.701  22.061  23.750  1.00  0.00      RA0  N
ATOM   1018  H   PHE A 109      31.761  22.162  24.093  1.00  0.00      RA0  H
ATOM   1019  CA  PHE A 109      32.924  22.476  22.360  1.00  0.00      RA0  C
ATOM   1020  CB  PHE A 109      32.341  21.447  21.384  1.00  0.00      RA0  C
ATOM   1021  CG  PHE A 109      33.133  20.158  21.300  1.00  0.00      RA0  C
ATOM   1022  CD1 PHE A 109      33.355  19.365  22.421  1.00  0.00      RA0  C
ATOM   1023  CD2 PHE A 109      33.615  19.742  20.064  1.00  0.00      RA0  C
ATOM   1024  CE1 PHE A 109      34.027  18.155  22.305  1.00  0.00      RA0  C
ATOM   1025  CE2 PHE A 109      34.285  18.530  19.943  1.00  0.00      RA0  C
ATOM   1026  CZ  PHE A 109      34.482  17.731  21.062  1.00  0.00      RA0  C
ATOM   1027  C   PHE A 109      32.241  23.819  22.089  1.00  0.00      RA0  C
ATOM   1028  O   PHE A 109      31.394  24.282  22.856  1.00  0.00      RA0  O
ATOM   1029  N   ARG A 110      32.585  24.424  20.962  1.00  0.00      RA0  N
ATOM   1030  H   ARG A 110      33.240  23.992  20.336  1.00  0.00      RA0  H
ATOM   1031  CA  ARG A 110      32.041  25.717  20.583  1.00  0.00      RA0  C
ATOM   1032  CB  ARG A 110      33.061  26.775  21.003  1.00  0.00      RA0  C
ATOM   1033  CG  ARG A 110      33.068  28.099  20.238  1.00  0.00      RA0  C
ATOM   1034  CD  ARG A 110      33.962  29.105  20.962  1.00  0.00      RA0  C
ATOM   1035  NE  ARG A 110      33.406  29.310  22.295  1.00  0.00      RA0  N
ATOM   1036  HE  ARG A 110      32.443  29.025  22.418  1.00  0.00      RA0  H
ATOM   1037  CZ  ARG A 110      34.083  29.865  23.338  1.00  0.00      RA0  C
ATOM   1038  NH1 ARG A 110      35.354  30.303  23.168  1.00  0.00      RA0  N
ATOM   1039 HH11 ARG A 110      35.891  30.729  23.906  1.00  0.00      RA0  H
ATOM   1040 HH12 ARG A 110      35.808  30.218  22.278  1.00  0.00      RA0  H
ATOM   1041  NH2 ARG A 110      33.451  29.959  24.525  1.00  0.00      RA0  N
ATOM   1042 HH21 ARG A 110      33.860  30.322  25.361  1.00  0.00      RA0  H
ATOM   1043 HH22 ARG A 110      32.484  29.635  24.607  1.00  0.00      RA0  H
ATOM   1044  C   ARG A 110      31.746  25.749  19.088  1.00  0.00      RA0  C
ATOM   1045  O   ARG A 110      32.562  25.276  18.300  1.00  0.00      RA0  O
ATOM   1046  N   LEU A 111      30.580  26.287  18.710  1.00  0.00      RA0  N
ATOM   1047  H   LEU A 111      29.993  26.716  19.397  1.00  0.00      RA0  H
ATOM   1048  CA  LEU A 111      30.212  26.506  17.300  1.00  0.00      RA0  C
ATOM   1049  CB  LEU A 111      28.812  25.960  17.023  1.00  0.00      RA0  C
ATOM   1050  CG  LEU A 111      28.629  24.457  17.210  1.00  0.00      RA0  C
ATOM   1051  CD1 LEU A 111      27.151  24.094  17.336  1.00  0.00      RA0  C
ATOM   1052  CD2 LEU A 111      29.283  23.662  16.086  1.00  0.00      RA0  C
ATOM   1053  C   LEU A 111      30.144  27.988  17.047  1.00  0.00      RA0  C
ATOM   1054  O   LEU A 111      29.820  28.761  17.961  1.00  0.00      RA0  O
ATOM   1055  N   VAL A 112      30.389  28.387  15.807  1.00  0.00      RA0  N
ATOM   1056  H   VAL A 112      30.680  27.732  15.104  1.00  0.00      RA0  H
ATOM   1057  CA  VAL A 112      30.190  29.775  15.392  1.00  0.00      RA0  C
ATOM   1058  CB  VAL A 112      31.527  30.473  15.118  1.00  0.00      RA0  C
ATOM   1059  CG1 VAL A 112      31.300  31.947  14.777  1.00  0.00      RA0  C
ATOM   1060  CG2 VAL A 112      32.506  30.320  16.285  1.00  0.00      RA0  C
ATOM   1061  C   VAL A 112      29.307  29.795  14.147  1.00  0.00      RA0  C
ATOM   1062  O   VAL A 112      29.639  29.175  13.139  1.00  0.00      RA0  O
ATOM   1063  N   VAL A 113      28.195  30.511  14.213  1.00  0.00      RA0  N
ATOM   1064  H   VAL A 113      27.979  31.043  15.033  1.00  0.00      RA0  H
ATOM   1065  CA  VAL A 113      27.286  30.606  13.069  1.00  0.00      RA0  C
ATOM   1066  CB  VAL A 113      26.022  29.759  13.284  1.00  0.00      RA0  C
ATOM   1067  CG1 VAL A 113      26.323  28.260  13.341  1.00  0.00      RA0  C
ATOM   1068  CG2 VAL A 113      25.242  30.239  14.510  1.00  0.00      RA0  C
ATOM   1069  C   VAL A 113      26.872  32.037  12.745  1.00  0.00      RA0  C
ATOM   1070  O   VAL A 113      26.968  32.956  13.570  1.00  0.00      RA0  O
ATOM   1071  N   ASN A 114      26.368  32.203  11.529  1.00  0.00      RA0  N
ATOM   1072  H   ASN A 114      26.148  31.378  11.002  1.00  0.00      RA0  H
ATOM   1073  CA  ASN A 114      25.969  33.509  11.022  1.00  0.00      RA0  C
ATOM   1074  CB  ASN A 114      25.818  33.433   9.496  1.00  0.00      RA0  C
ATOM   1075  CG  ASN A 114      27.043  32.838   8.835  1.00  0.00      RA0  C
ATOM   1076  OD1 ASN A 114      28.050  33.522   8.679  1.00  0.00      RA0  O
ATOM   1077  ND2 ASN A 114      26.909  31.541   8.470  1.00  0.00      RA0  N
ATOM   1078 HD21 ASN A 114      26.081  30.968   8.570  1.00  0.00      RA0  H
ATOM   1079 HD22 ASN A 114      27.644  31.003   8.051  1.00  0.00      RA0  H
ATOM   1080  C   ASN A 114      24.621  33.987  11.529  1.00  0.00      RA0  C
ATOM   1081  O   ASN A 114      23.769  33.189  11.905  1.00  0.00      RA0  O
ATOM   1082  N   SER A 115      24.446  35.308  11.508  1.00  0.00      RA0  N
ATOM   1083  H   SER A 115      25.219  35.898  11.282  1.00  0.00      RA0  H
ATOM   1084  CA  SER A 115      23.211  35.933  11.928  1.00  0.00      RA0  C
ATOM   1085  CB  SER A 115      23.335  37.458  11.881  1.00  0.00      RA0  C
ATOM   1086  OG  SER A 115      22.481  38.056  12.863  1.00  0.00      RA0  O
ATOM   1087  HG  SER A 115      21.596  37.756  12.679  1.00  0.00      RA0  H
ATOM   1088  C   SER A 115      22.004  35.426  11.128  1.00  0.00      RA0  C
ATOM   1089  O   SER A 115      20.951  35.137  11.684  1.00  0.00      RA0  O
ATOM   1090  N   ALA A 116      22.161  35.353   9.815  1.00  0.00      RA0  N
ATOM   1091  H   ALA A 116      23.061  35.500   9.411  1.00  0.00      RA0  H
ATOM   1092  CA  ALA A 116      21.043  35.018   8.928  1.00  0.00      RA0  C
ATOM   1093  CB  ALA A 116      21.508  34.976   7.473  1.00  0.00      RA0  C
ATOM   1094  C   ALA A 116      20.420  33.676   9.263  1.00  0.00      RA0  C
ATOM   1095  O   ALA A 116      19.203  33.489   9.107  1.00  0.00      RA0  O
ATOM   1096  N   THR A 117      21.240  32.742   9.737  1.00  0.00      RA0  N
ATOM   1097  H   THR A 117      22.227  32.864   9.840  1.00  0.00      RA0  H
ATOM   1098  CA  THR A 117      20.803  31.366  10.039  1.00  0.00      RA0  C
ATOM   1099  CB  THR A 117      21.821  30.526   9.298  1.00  0.00      RA0  C
ATOM   1100  OG1 THR A 117      22.894  31.381   8.868  1.00  0.00      RA0  O
ATOM   1101  HG1 THR A 117      23.571  30.725   8.656  1.00  0.00      RA0  H
ATOM   1102  CG2 THR A 117      21.205  29.836   8.089  1.00  0.00      RA0  C
ATOM   1103  C   THR A 117      20.765  31.032  11.528  1.00  0.00      RA0  C
ATOM   1104  O   THR A 117      20.453  29.895  11.901  1.00  0.00      RA0  O
ATOM   1105  N   ARG A 118      21.031  32.024  12.371  1.00  0.00      RA0  N
ATOM   1106  H   ARG A 118      21.284  32.916  11.998  1.00  0.00      RA0  H
ATOM   1107  CA  ARG A 118      21.119  31.830  13.819  1.00  0.00      RA0  C
ATOM   1108  CB  ARG A 118      21.347  33.197  14.470  1.00  0.00      RA0  C
ATOM   1109  CG  ARG A 118      21.227  33.221  15.993  1.00  0.00      RA0  C
ATOM   1110  CD  ARG A 118      21.375  34.637  16.553  1.00  0.00      RA0  C
ATOM   1111  NE  ARG A 118      20.920  34.705  17.940  1.00  0.00      RA0  N
ATOM   1112  HE  ARG A 118      19.953  34.420  18.055  1.00  0.00      RA0  H
ATOM   1113  CZ  ARG A 118      21.752  35.190  18.912  1.00  0.00      RA0  C
ATOM   1114  NH1 ARG A 118      23.022  35.524  18.610  1.00  0.00      RA0  N
ATOM   1115 HH11 ARG A 118      23.612  35.934  19.325  1.00  0.00      RA0  H
ATOM   1116 HH12 ARG A 118      23.435  35.372  17.701  1.00  0.00      RA0  H
ATOM   1117  NH2 ARG A 118      21.310  35.331  20.177  1.00  0.00      RA0  N
ATOM   1118 HH21 ARG A 118      21.933  35.667  20.914  1.00  0.00      RA0  H
ATOM   1119 HH22 ARG A 118      20.373  35.113  20.452  1.00  0.00      RA0  H
ATOM   1120  C   ARG A 118      19.916  31.116  14.423  1.00  0.00      RA0  C
ATOM   1121  O   ARG A 118      20.052  30.100  15.112  1.00  0.00      RA0  O
ATOM   1122  N   GLU A 119      18.728  31.646  14.183  1.00  0.00      RA0  N
ATOM   1123  H   GLU A 119      18.662  32.472  13.628  1.00  0.00      RA0  H
ATOM   1124  CA  GLU A 119      17.547  31.080  14.828  1.00  0.00      RA0  C
ATOM   1125  CB  GLU A 119      16.390  32.078  14.818  1.00  0.00      RA0  C
ATOM   1126  CG  GLU A 119      16.791  33.437  15.411  1.00  0.00      RA0  C
ATOM   1127  CD  GLU A 119      17.300  33.294  16.838  1.00  0.00      RA0  C
ATOM   1128  OE1 GLU A 119      16.832  32.415  17.556  1.00  0.00      RA0  O
ATOM   1129  OE2 GLU A 119      18.166  34.072  17.236  1.00  0.00      RA0  O
ATOM   1130  C   GLU A 119      17.167  29.693  14.294  1.00  0.00      RA0  C
ATOM   1131  O   GLU A 119      16.825  28.813  15.062  1.00  0.00      RA0  O
ATOM   1132  N   LYS A 120      17.286  29.493  12.992  1.00  0.00      RA0  N
ATOM   1133  H   LYS A 120      17.705  30.217  12.448  1.00  0.00      RA0  H
ATOM   1134  CA  LYS A 120      17.100  28.161  12.407  1.00  0.00      RA0  C
ATOM   1135  CB  LYS A 120      17.267  28.232  10.884  1.00  0.00      RA0  C
ATOM   1136  CG  LYS A 120      17.036  26.879  10.205  1.00  0.00      RA0  C
ATOM   1137  CD  LYS A 120      17.360  26.844   8.707  1.00  0.00      RA0  C
ATOM   1138  CE  LYS A 120      18.827  27.158   8.402  1.00  0.00      RA0  C
ATOM   1139  NZ  LYS A 120      19.194  26.668   7.065  1.00  0.00      RA0  N
ATOM   1140  HZ1 LYS A 120      20.199  26.854   6.858  1.00  0.00      RA0  H
ATOM   1141  HZ2 LYS A 120      19.081  25.632   7.037  1.00  0.00      RA0  H
ATOM   1142  HZ3 LYS A 120      18.626  27.029   6.280  1.00  0.00      RA0  H
ATOM   1143  C   LYS A 120      18.073  27.158  12.976  1.00  0.00      RA0  C
ATOM   1144  O   LYS A 120      17.715  26.044  13.303  1.00  0.00      RA0  O
ATOM   1145  N   ASP A 121      19.339  27.552  13.045  1.00  0.00      RA0  N
ATOM   1146  H   ASP A 121      19.664  28.410  12.650  1.00  0.00      RA0  H
ATOM   1147  CA  ASP A 121      20.385  26.683  13.575  1.00  0.00      RA0  C
ATOM   1148  CB  ASP A 121      21.775  27.258  13.346  1.00  0.00      RA0  C
ATOM   1149  CG  ASP A 121      22.003  27.407  11.858  1.00  0.00      RA0  C
ATOM   1150  OD1 ASP A 121      21.299  26.766  11.072  1.00  0.00      RA0  O
ATOM   1151  OD2 ASP A 121      22.874  28.190  11.495  1.00  0.00      RA0  O
ATOM   1152  C   ASP A 121      20.154  26.364  15.050  1.00  0.00      RA0  C
ATOM   1153  O   ASP A 121      20.295  25.218  15.483  1.00  0.00      RA0  O
ATOM   1154  N   LEU A 122      19.828  27.387  15.828  1.00  0.00      RA0  N
ATOM   1155  H   LEU A 122      19.743  28.295  15.416  1.00  0.00      RA0  H
ATOM   1156  CA  LEU A 122      19.602  27.193  17.256  1.00  0.00      RA0  C
ATOM   1157  CB  LEU A 122      19.360  28.517  17.978  1.00  0.00      RA0  C
ATOM   1158  CG  LEU A 122      20.637  29.345  18.120  1.00  0.00      RA0  C
ATOM   1159  CD1 LEU A 122      20.368  30.693  18.791  1.00  0.00      RA0  C
ATOM   1160  CD2 LEU A 122      21.744  28.557  18.822  1.00  0.00      RA0  C
ATOM   1161  C   LEU A 122      18.452  26.245  17.509  1.00  0.00      RA0  C
ATOM   1162  O   LEU A 122      18.522  25.412  18.398  1.00  0.00      RA0  O
ATOM   1163  N   SER A 123      17.383  26.364  16.730  1.00  0.00      RA0  N
ATOM   1164  H   SER A 123      17.359  27.059  16.009  1.00  0.00      RA0  H
ATOM   1165  CA  SER A 123      16.226  25.489  16.918  1.00  0.00      RA0  C
ATOM   1166  CB  SER A 123      15.086  26.071  16.093  1.00  0.00      RA0  C
ATOM   1167  OG  SER A 123      14.899  27.434  16.495  1.00  0.00      RA0  O
ATOM   1168  HG  SER A 123      15.583  27.959  16.089  1.00  0.00      RA0  H
ATOM   1169  C   SER A 123      16.595  24.052  16.582  1.00  0.00      RA0  C
ATOM   1170  O   SER A 123      16.212  23.125  17.291  1.00  0.00      RA0  O
ATOM   1171  N   TRP A 124      17.343  23.880  15.498  1.00  0.00      RA0  N
ATOM   1172  H   TRP A 124      17.647  24.674  14.964  1.00  0.00      RA0  H
ATOM   1173  CA  TRP A 124      17.787  22.548  15.055  1.00  0.00      RA0  C
ATOM   1174  CB  TRP A 124      18.418  22.677  13.667  1.00  0.00      RA0  C
ATOM   1175  CG  TRP A 124      18.818  21.331  13.110  1.00  0.00      RA0  C
ATOM   1176  CD2 TRP A 124      17.969  20.325  12.517  1.00  0.00      RA0  C
ATOM   1177  CE2 TRP A 124      18.797  19.254  12.108  1.00  0.00      RA0  C
ATOM   1178  CE3 TRP A 124      16.598  20.256  12.297  1.00  0.00      RA0  C
ATOM   1179  CD1 TRP A 124      20.116  20.804  13.029  1.00  0.00      RA0  C
ATOM   1180  NE1 TRP A 124      20.108  19.579  12.439  1.00  0.00      RA0  N
ATOM   1181  HE1 TRP A 124      20.895  19.023  12.255  1.00  0.00      RA0  H
ATOM   1182  CZ2 TRP A 124      18.233  18.146  11.487  1.00  0.00      RA0  C
ATOM   1183  CZ3 TRP A 124      16.046  19.141  11.676  1.00  0.00      RA0  C
ATOM   1184  CH2 TRP A 124      16.862  18.091  11.271  1.00  0.00      RA0  C
ATOM   1185  C   TRP A 124      18.760  21.909  16.045  1.00  0.00      RA0  C
ATOM   1186  O   TRP A 124      18.593  20.764  16.438  1.00  0.00      RA0  O
ATOM   1187  N   ILE A 125      19.761  22.681  16.455  1.00  0.00      RA0  N
ATOM   1188  H   ILE A 125      19.820  23.605  16.091  1.00  0.00      RA0  H
ATOM   1189  CA  ILE A 125      20.746  22.218  17.430  1.00  0.00      RA0  C
ATOM   1190  CB  ILE A 125      21.849  23.258  17.656  1.00  0.00      RA0  C
ATOM   1191  CG2 ILE A 125      22.771  22.872  18.815  1.00  0.00      RA0  C
ATOM   1192  CG1 ILE A 125      22.652  23.461  16.370  1.00  0.00      RA0  C
ATOM   1193  CD1 ILE A 125      23.550  24.696  16.437  1.00  0.00      RA0  C
ATOM   1194  C   ILE A 125      20.050  21.835  18.742  1.00  0.00      RA0  C
ATOM   1195  O   ILE A 125      20.290  20.760  19.269  1.00  0.00      RA0  O
ATOM   1196  N   THR A 126      19.185  22.715  19.246  1.00  0.00      RA0  N
ATOM   1197  H   THR A 126      19.020  23.584  18.781  1.00  0.00      RA0  H
ATOM   1198  CA  THR A 126      18.413  22.427  20.459  1.00  0.00      RA0  C
ATOM   1199  CB  THR A 126      17.576  23.644  20.843  1.00  0.00      RA0  C
ATOM   1200  OG1 THR A 126      18.449  24.768  21.012  1.00  0.00      RA0  O
ATOM   1201  HG1 THR A 126      18.613  25.118  20.145  1.00  0.00      RA0  H
ATOM   1202  CG2 THR A 126      16.766  23.409  22.119  1.00  0.00      RA0  C
ATOM   1203  C   THR A 126      17.638  21.140  20.388  1.00  0.00      RA0  C
ATOM   1204  O   THR A 126      17.679  20.344  21.333  1.00  0.00      RA0  O
ATOM   1205  N   GLN A 127      16.919  20.950  19.285  1.00  0.00      RA0  N
ATOM   1206  H   GLN A 127      16.931  21.647  18.565  1.00  0.00      RA0  H
ATOM   1207  CA  GLN A 127      16.103  19.760  19.063  1.00  0.00      RA0  C
ATOM   1208  CB  GLN A 127      15.406  19.880  17.707  1.00  0.00      RA0  C
ATOM   1209  CG  GLN A 127      14.535  18.679  17.336  1.00  0.00      RA0  C
ATOM   1210  CD  GLN A 127      13.853  18.963  16.013  1.00  0.00      RA0  C
ATOM   1211  OE1 GLN A 127      12.818  19.616  15.949  1.00  0.00      RA0  O
ATOM   1212  NE2 GLN A 127      14.490  18.439  14.952  1.00  0.00      RA0  N
ATOM   1213 HE21 GLN A 127      15.330  17.899  15.048  1.00  0.00      RA0  H
ATOM   1214 HE22 GLN A 127      14.152  18.573  14.021  1.00  0.00      RA0  H
ATOM   1215  C   GLN A 127      16.927  18.464  19.147  1.00  0.00      RA0  C
ATOM   1216  O   GLN A 127      16.596  17.540  19.877  1.00  0.00      RA0  O
ATOM   1217  N   HIS A 128      18.018  18.419  18.397  1.00  0.00      RA0  N
ATOM   1218  H   HIS A 128      18.299  19.240  17.892  1.00  0.00      RA0  H
ATOM   1219  CA  HIS A 128      18.844  17.228  18.341  1.00  0.00      RA0  C
ATOM   1220  CB  HIS A 128      19.639  17.156  17.034  1.00  0.00      RA0  C
ATOM   1221  CG  HIS A 128      18.688  16.787  15.924  1.00  0.00      RA0  C
ATOM   1222  ND1 HIS A 128      18.527  15.534  15.458  1.00  0.00      RA0  N
ATOM   1223  HD1 HIS A 128      19.010  14.730  15.746  1.00  0.00      RA0  H
ATOM   1224  CD2 HIS A 128      17.814  17.636  15.244  1.00  0.00      RA0  C
ATOM   1225  NE2 HIS A 128      17.113  16.879  14.365  1.00  0.00      RA0  N
ATOM   1226  CE1 HIS A 128      17.554  15.585  14.494  1.00  0.00      RA0  C
ATOM   1227  C   HIS A 128      19.769  17.062  19.563  1.00  0.00      RA0  C
ATOM   1228  O   HIS A 128      20.225  15.953  19.833  1.00  0.00      RA0  O
ATOM   1229  N   ALA A 129      20.027  18.136  20.308  1.00  0.00      RA0  N
ATOM   1230  H   ALA A 129      19.633  19.024  20.066  1.00  0.00      RA0  H
ATOM   1231  CA  ALA A 129      20.873  18.057  21.500  1.00  0.00      RA0  C
ATOM   1232  CB  ALA A 129      21.303  19.444  21.974  1.00  0.00      RA0  C
ATOM   1233  C   ALA A 129      20.202  17.338  22.680  1.00  0.00      RA0  C
ATOM   1234  O   ALA A 129      20.880  16.738  23.501  1.00  0.00      RA0  O
ATOM   1235  N   GLU A 130      18.881  17.425  22.754  1.00  0.00      RA0  N
ATOM   1236  H   GLU A 130      18.372  17.866  22.013  1.00  0.00      RA0  H
ATOM   1237  CA  GLU A 130      18.113  17.027  23.947  1.00  0.00      RA0  C
ATOM   1238  CB  GLU A 130      16.623  17.367  23.738  1.00  0.00      RA0  C
ATOM   1239  CG  GLU A 130      15.688  17.117  24.927  1.00  0.00      RA0  C
ATOM   1240  CD  GLU A 130      15.349  15.643  25.034  1.00  0.00      RA0  C
ATOM   1241  OE1 GLU A 130      15.297  14.977  24.003  1.00  0.00      RA0  O
ATOM   1242  OE2 GLU A 130      15.145  15.165  26.146  1.00  0.00      RA0  O
ATOM   1243  C   GLU A 130      18.400  15.609  24.440  1.00  0.00      RA0  C
ATOM   1244  O   GLU A 130      18.651  15.430  25.640  1.00  0.00      RA0  O
ATOM   1245  N   PRO A 131      18.393  14.603  23.570  1.00  0.00      RA0  N
ATOM   1246  CD  PRO A 131      18.043  14.605  22.145  1.00  0.00      RA0  C
ATOM   1247  CA  PRO A 131      18.648  13.234  24.018  1.00  0.00      RA0  C
ATOM   1248  CB  PRO A 131      18.323  12.359  22.801  1.00  0.00      RA0  C
ATOM   1249  CG  PRO A 131      17.473  13.223  21.882  1.00  0.00      RA0  C
ATOM   1250  C   PRO A 131      20.074  12.993  24.479  1.00  0.00      RA0  C
ATOM   1251  O   PRO A 131      20.319  12.039  25.221  1.00  0.00      RA0  O
ATOM   1252  N   PHE A 132      20.994  13.857  24.056  1.00  0.00      RA0  N
ATOM   1253  H   PHE A 132      20.708  14.667  23.540  1.00  0.00      RA0  H
ATOM   1254  CA  PHE A 132      22.381  13.799  24.487  1.00  0.00      RA0  C
ATOM   1255  CB  PHE A 132      23.315  14.295  23.381  1.00  0.00      RA0  C
ATOM   1256  CG  PHE A 132      23.126  13.527  22.094  1.00  0.00      RA0  C
ATOM   1257  CD1 PHE A 132      23.930  12.428  21.821  1.00  0.00      RA0  C
ATOM   1258  CD2 PHE A 132      22.167  13.928  21.171  1.00  0.00      RA0  C
ATOM   1259  CE1 PHE A 132      23.781  11.738  20.624  1.00  0.00      RA0  C
ATOM   1260  CE2 PHE A 132      22.016  13.238  19.974  1.00  0.00      RA0  C
ATOM   1261  CZ  PHE A 132      22.828  12.145  19.698  1.00  0.00      RA0  C
ATOM   1262  C   PHE A 132      22.668  14.592  25.770  1.00  0.00      RA0  C
ATOM   1263  O   PHE A 132      23.759  14.469  26.353  1.00  0.00      RA0  O
ATOM   1264  N   GLY A 133      21.702  15.400  26.203  1.00  0.00      RA0  N
ATOM   1265  H   GLY A 133      20.862  15.516  25.668  1.00  0.00      RA0  H
ATOM   1266  CA  GLY A 133      21.820  16.178  27.431  1.00  0.00      RA0  C
ATOM   1267  C   GLY A 133      22.832  17.306  27.350  1.00  0.00      RA0  C
ATOM   1268  O   GLY A 133      23.558  17.570  28.316  1.00  0.00      RA0  O
ATOM   1269  N   ILE A 134      22.864  17.993  26.212  1.00  0.00      RA0  N
ATOM   1270  H   ILE A 134      22.136  17.870  25.538  1.00  0.00      RA0  H
ATOM   1271  CA  ILE A 134      23.862  19.032  25.986  1.00  0.00      RA0  C
ATOM   1272  CB  ILE A 134      24.285  19.070  24.518  1.00  0.00      RA0  C
ATOM   1273  CG2 ILE A 134      25.363  20.125  24.269  1.00  0.00      RA0  C
ATOM   1274  CG1 ILE A 134      24.750  17.682  24.087  1.00  0.00      RA0  C
ATOM   1275  CD1 ILE A 134      25.853  17.145  24.998  1.00  0.00      RA0  C
ATOM   1276  C   ILE A 134      23.293  20.373  26.433  1.00  0.00      RA0  C
ATOM   1277  O   ILE A 134      22.166  20.722  26.075  1.00  0.00      RA0  O
ATOM   1278  N   GLU A 135      24.065  21.094  27.242  1.00  0.00      RA0  N
ATOM   1279  H   GLU A 135      24.977  20.752  27.465  1.00  0.00      RA0  H
ATOM   1280  CA  GLU A 135      23.728  22.449  27.678  1.00  0.00      RA0  C
ATOM   1281  CB  GLU A 135      24.485  22.614  29.001  1.00  0.00      RA0  C
ATOM   1282  CG  GLU A 135      24.657  23.995  29.637  1.00  0.00      RA0  C
ATOM   1283  CD  GLU A 135      25.621  23.829  30.804  1.00  0.00      RA0  C
ATOM   1284  OE1 GLU A 135      26.628  24.536  30.866  1.00  0.00      RA0  O
ATOM   1285  OE2 GLU A 135      25.404  22.943  31.633  1.00  0.00      RA0  O
ATOM   1286  C   GLU A 135      24.204  23.447  26.613  1.00  0.00      RA0  C
ATOM   1287  O   GLU A 135      25.387  23.508  26.304  1.00  0.00      RA0  O
ATOM   1288  N   ILE A 136      23.267  24.219  26.067  1.00  0.00      RA0  N
ATOM   1289  H   ILE A 136      22.357  24.246  26.476  1.00  0.00      RA0  H
ATOM   1290  CA  ILE A 136      23.543  25.167  24.980  1.00  0.00      RA0  C
ATOM   1291  CB  ILE A 136      22.476  25.002  23.902  1.00  0.00      RA0  C
ATOM   1292  CG2 ILE A 136      22.673  25.979  22.742  1.00  0.00      RA0  C
ATOM   1293  CG1 ILE A 136      22.428  23.545  23.446  1.00  0.00      RA0  C
ATOM   1294  CD1 ILE A 136      21.335  23.309  22.411  1.00  0.00      RA0  C
ATOM   1295  C   ILE A 136      23.525  26.578  25.545  1.00  0.00      RA0  C
ATOM   1296  O   ILE A 136      22.514  26.993  26.112  1.00  0.00      RA0  O
ATOM   1297  N   THR A 137      24.636  27.308  25.390  1.00  0.00      RA0  N
ATOM   1298  H   THR A 137      25.458  26.901  24.994  1.00  0.00      RA0  H
ATOM   1299  CA  THR A 137      24.751  28.675  25.878  1.00  0.00      RA0  C
ATOM   1300  CB  THR A 137      25.773  28.549  26.990  1.00  0.00      RA0  C
ATOM   1301  OG1 THR A 137      25.444  27.364  27.729  1.00  0.00      RA0  O
ATOM   1302  HG1 THR A 137      26.201  27.110  28.244  1.00  0.00      RA0  H
ATOM   1303  CG2 THR A 137      25.842  29.782  27.892  1.00  0.00      RA0  C
ATOM   1304  C   THR A 137      25.140  29.591  24.728  1.00  0.00      RA0  C
ATOM   1305  O   THR A 137      26.202  29.420  24.130  1.00  0.00      RA0  O
ATOM   1306  N   VAL A 138      24.276  30.548  24.409  1.00  0.00      RA0  N
ATOM   1307  H   VAL A 138      23.496  30.726  25.006  1.00  0.00      RA0  H
ATOM   1308  CA  VAL A 138      24.569  31.510  23.345  1.00  0.00      RA0  C
ATOM   1309  CB  VAL A 138      23.271  31.978  22.696  1.00  0.00      RA0  C
ATOM   1310  CG1 VAL A 138      23.557  32.879  21.499  1.00  0.00      RA0  C
ATOM   1311  CG2 VAL A 138      22.410  30.775  22.307  1.00  0.00      RA0  C
ATOM   1312  C   VAL A 138      25.368  32.678  23.936  1.00  0.00      RA0  C
ATOM   1313  O   VAL A 138      24.944  33.289  24.920  1.00  0.00      RA0  O
ATOM   1314  N   ARG A 139      26.488  33.018  23.307  1.00  0.00      RA0  N
ATOM   1315  H   ARG A 139      26.673  32.628  22.409  1.00  0.00      RA0  H
ATOM   1316  CA  ARG A 139      27.450  33.974  23.874  1.00  0.00      RA0  C
ATOM   1317  CB  ARG A 139      28.872  33.478  23.643  1.00  0.00      RA0  C
ATOM   1318  CG  ARG A 139      29.074  32.058  24.174  1.00  0.00      RA0  C
ATOM   1319  CD  ARG A 139      28.615  31.915  25.627  1.00  0.00      RA0  C
ATOM   1320  NE  ARG A 139      29.091  33.047  26.414  1.00  0.00      RA0  N
ATOM   1321  HE  ARG A 139      28.570  33.912  26.370  1.00  0.00      RA0  H
ATOM   1322  CZ  ARG A 139      30.279  32.994  27.061  1.00  0.00      RA0  C
ATOM   1323  NH1 ARG A 139      30.954  31.822  27.121  1.00  0.00      RA0  N
ATOM   1324 HH11 ARG A 139      31.797  31.707  27.644  1.00  0.00      RA0  H
ATOM   1325 HH12 ARG A 139      30.631  30.994  26.628  1.00  0.00      RA0  H
ATOM   1326  NH2 ARG A 139      30.743  34.131  27.619  1.00  0.00      RA0  N
ATOM   1327 HH21 ARG A 139      31.578  34.225  28.158  1.00  0.00      RA0  H
ATOM   1328 HH22 ARG A 139      30.227  35.003  27.484  1.00  0.00      RA0  H
ATOM   1329  C   ARG A 139      27.259  35.386  23.330  1.00  0.00      RA0  C
ATOM   1330  O   ARG A 139      28.145  35.986  22.706  1.00  0.00      RA0  O
ATOM   1331  N   ASP A 140      26.099  35.947  23.626  1.00  0.00      RA0  N
ATOM   1332  H   ASP A 140      25.417  35.428  24.145  1.00  0.00      RA0  H
ATOM   1333  CA  ASP A 140      25.763  37.288  23.171  1.00  0.00      RA0  C
ATOM   1334  CB  ASP A 140      24.240  37.498  23.143  1.00  0.00      RA0  C
ATOM   1335  CG  ASP A 140      23.530  36.528  22.199  1.00  0.00      RA0  C
ATOM   1336  OD1 ASP A 140      23.941  36.365  21.052  1.00  0.00      RA0  O
ATOM   1337  OD2 ASP A 140      22.527  35.940  22.595  1.00  0.00      RA0  O
ATOM   1338  C   ASP A 140      26.461  38.356  24.001  1.00  0.00      RA0  C
ATOM   1339  O   ASP A 140      26.303  39.538  23.728  1.00  0.00      RA0  O
ATOM   1340  N   ASP A 141      27.195  37.921  25.031  1.00  0.00      RA0  N
ATOM   1341  H   ASP A 141      27.324  36.945  25.205  1.00  0.00      RA0  H
ATOM   1342  CA  ASP A 141      28.079  38.774  25.811  1.00  0.00      RA0  C
ATOM   1343  CB  ASP A 141      28.319  38.135  27.184  1.00  0.00      RA0  C
ATOM   1344  CG  ASP A 141      29.136  36.853  27.066  1.00  0.00      RA0  C
ATOM   1345  OD1 ASP A 141      28.678  35.884  26.462  1.00  0.00      RA0  O
ATOM   1346  OD2 ASP A 141      30.229  36.789  27.618  1.00  0.00      RA0  O
ATOM   1347  C   ASP A 141      29.436  39.080  25.147  1.00  0.00      RA0  C
ATOM   1348  O   ASP A 141      30.193  39.924  25.662  1.00  0.00      RA0  O
ATOM   1349  N   LEU A 142      29.715  38.394  24.033  1.00  0.00      RA0  N
ATOM   1350  H   LEU A 142      29.034  37.792  23.612  1.00  0.00      RA0  H
ATOM   1351  CA  LEU A 142      30.966  38.532  23.283  1.00  0.00      RA0  C
ATOM   1352  CB  LEU A 142      31.614  37.165  23.047  1.00  0.00      RA0  C
ATOM   1353  CG  LEU A 142      31.907  36.377  24.326  1.00  0.00      RA0  C
ATOM   1354  CD1 LEU A 142      32.443  34.979  24.014  1.00  0.00      RA0  C
ATOM   1355  CD2 LEU A 142      32.839  37.133  25.271  1.00  0.00      RA0  C
ATOM   1356  C   LEU A 142      30.768  39.226  21.951  1.00  0.00      RA0  C
ATOM   1357  O   LEU A 142      29.785  38.975  21.236  1.00  0.00      RA0  O
ATOM   1358  N   SER A 143      31.742  40.055  21.608  1.00  0.00      RA0  N
ATOM   1359  H   SER A 143      32.496  40.278  22.223  1.00  0.00      RA0  H
ATOM   1360  CA  SER A 143      31.886  40.617  20.278  1.00  0.00      RA0  C
ATOM   1361  CB  SER A 143      32.142  42.087  20.497  1.00  0.00      RA0  C
ATOM   1362  OG  SER A 143      32.032  42.277  21.903  1.00  0.00      RA0  O
ATOM   1363  HG  SER A 143      31.129  42.042  22.102  1.00  0.00      RA0  H
ATOM   1364  C   SER A 143      33.074  39.904  19.640  1.00  0.00      RA0  C
ATOM   1365  O   SER A 143      33.806  39.158  20.310  1.00  0.00      RA0  O
ATOM   1366  N   MSE A 144      33.253  40.097  18.350  1.00  0.00      RA0  N
ATOM   1367  H   MSE A 144      32.689  40.718  17.801  1.00  0.00      RA0  H
ATOM   1368  CA  MSE A 144      34.328  39.411  17.655  1.00  0.00      RA0  C
ATOM   1369  CB  MSE A 144      33.845  38.030  17.201  1.00  0.00      RA0  C
ATOM   1370  CG  MSE A 144      34.950  37.124  16.654  1.00  0.00      RA0  C
ATOM   1371  SE  MSE A 144      34.394  35.425  16.441  1.00  0.00      RA0  S
ATOM   1372  CE  MSE A 144      32.872  35.766  15.543  1.00  0.00      RA0  C
ATOM   1373  C   MSE A 144      34.823  40.277  16.518  1.00  0.00      RA0  C
ATOM   1374  O   MSE A 144      34.018  40.927  15.822  1.00  0.00      RA0  O
ATOM   1375  N   ILE A 145      36.145  40.281  16.350  1.00  0.00      RA0  N
ATOM   1376  H   ILE A 145      36.722  39.723  16.950  1.00  0.00      RA0  H
ATOM   1377  CA  ILE A 145      36.817  41.057  15.315  1.00  0.00      RA0  C
ATOM   1378  CB  ILE A 145      37.632  42.195  15.943  1.00  0.00      RA0  C
ATOM   1379  CG2 ILE A 145      38.310  43.044  14.865  1.00  0.00      RA0  C
ATOM   1380  CG1 ILE A 145      36.780  43.049  16.886  1.00  0.00      RA0  C
ATOM   1381  CD1 ILE A 145      37.596  44.106  17.632  1.00  0.00      RA0  C
ATOM   1382  C   ILE A 145      37.729  40.128  14.530  1.00  0.00      RA0  C
ATOM   1383  O   ILE A 145      38.504  39.373  15.126  1.00  0.00      RA0  O
ATOM   1384  N   ALA A 146      37.627  40.164  13.204  1.00  0.00      RA0  N
ATOM   1385  H   ALA A 146      37.039  40.863  12.796  1.00  0.00      RA0  H
ATOM   1386  CA  ALA A 146      38.491  39.366  12.339  1.00  0.00      RA0  C
ATOM   1387  CB  ALA A 146      37.701  38.866  11.131  1.00  0.00      RA0  C
ATOM   1388  C   ALA A 146      39.592  40.260  11.825  1.00  0.00      RA0  C
ATOM   1389  O   ALA A 146      39.320  41.270  11.191  1.00  0.00      RA0  O
ATOM   1390  N   VAL A 147      40.832  39.879  12.100  1.00  0.00      RA0  N
ATOM   1391  H   VAL A 147      40.995  39.036  12.599  1.00  0.00      RA0  H
ATOM   1392  CA  VAL A 147      41.994  40.689  11.695  1.00  0.00      RA0  C
ATOM   1393  CB  VAL A 147      42.872  40.977  12.915  1.00  0.00      RA0  C
ATOM   1394  CG1 VAL A 147      44.032  41.906  12.561  1.00  0.00      RA0  C
ATOM   1395  CG2 VAL A 147      42.038  41.525  14.075  1.00  0.00      RA0  C
ATOM   1396  C   VAL A 147      42.735  39.835  10.682  1.00  0.00      RA0  C
ATOM   1397  O   VAL A 147      43.186  38.736  11.015  1.00  0.00      RA0  O
ATOM   1398  N   GLN A 148      42.820  40.325   9.451  1.00  0.00      RA0  N
ATOM   1399  H   GLN A 148      42.574  41.271   9.259  1.00  0.00      RA0  H
ATOM   1400  CA  GLN A 148      43.218  39.503   8.302  1.00  0.00      RA0  C
ATOM   1401  CB  GLN A 148      41.971  39.167   7.476  1.00  0.00      RA0  C
ATOM   1402  CG  GLN A 148      40.688  38.956   8.296  1.00  0.00      RA0  C
ATOM   1403  CD  GLN A 148      40.394  37.489   8.555  1.00  0.00      RA0  C
ATOM   1404  OE1 GLN A 148      39.655  36.873   7.787  1.00  0.00      RA0  O
ATOM   1405  NE2 GLN A 148      40.950  36.983   9.673  1.00  0.00      RA0  N
ATOM   1406 HE21 GLN A 148      41.562  37.510  10.270  1.00  0.00      RA0  H
ATOM   1407 HE22 GLN A 148      40.775  36.046   9.999  1.00  0.00      RA0  H
ATOM   1408  C   GLN A 148      44.283  40.159   7.421  1.00  0.00      RA0  C
ATOM   1409  O   GLN A 148      44.236  41.371   7.132  1.00  0.00      RA0  O
ATOM   1410  N   GLY A 149      45.222  39.347   6.947  1.00  0.00      RA0  N
ATOM   1411  H   GLY A 149      45.306  38.403   7.261  1.00  0.00      RA0  H
ATOM   1412  CA  GLY A 149      46.256  39.825   6.042  1.00  0.00      RA0  C
ATOM   1413  C   GLY A 149      47.621  39.353   6.499  1.00  0.00      RA0  C
ATOM   1414  O   GLY A 149      47.767  38.836   7.614  1.00  0.00      RA0  O
ATOM   1415  N   PRO A 150      48.615  39.532   5.647  1.00  0.00      RA0  N
ATOM   1416  CD  PRO A 150      48.492  40.149   4.333  1.00  0.00      RA0  C
ATOM   1417  CA  PRO A 150      49.959  39.020   5.916  1.00  0.00      RA0  C
ATOM   1418  CB  PRO A 150      50.689  39.248   4.587  1.00  0.00      RA0  C
ATOM   1419  CG  PRO A 150      49.933  40.378   3.898  1.00  0.00      RA0  C
ATOM   1420  C   PRO A 150      50.669  39.625   7.147  1.00  0.00      RA0  C
ATOM   1421  O   PRO A 150      51.533  38.974   7.746  1.00  0.00      RA0  O
ATOM   1422  N   ASN A 151      50.253  40.809   7.565  1.00  0.00      RA0  N
ATOM   1423  H   ASN A 151      49.535  41.287   7.052  1.00  0.00      RA0  H
ATOM   1424  CA  ASN A 151      50.760  41.443   8.778  1.00  0.00      RA0  C
ATOM   1425  CB  ASN A 151      51.186  42.893   8.550  1.00  0.00      RA0  C
ATOM   1426  CG  ASN A 151      52.497  42.984   7.806  1.00  0.00      RA0  C
ATOM   1427  OD1 ASN A 151      53.498  42.386   8.184  1.00  0.00      RA0  O
ATOM   1428  ND2 ASN A 151      52.432  43.767   6.715  1.00  0.00      RA0  N
ATOM   1429 HD21 ASN A 151      51.592  44.286   6.517  1.00  0.00      RA0  H
ATOM   1430 HD22 ASN A 151      53.187  43.879   6.071  1.00  0.00      RA0  H
ATOM   1431  C   ASN A 151      49.733  41.475   9.912  1.00  0.00      RA0  C
ATOM   1432  O   ASN A 151      49.956  42.116  10.946  1.00  0.00      RA0  O
ATOM   1433  N   ALA A 152      48.610  40.780   9.739  1.00  0.00      RA0  N
ATOM   1434  H   ALA A 152      48.500  40.203   8.927  1.00  0.00      RA0  H
ATOM   1435  CA  ALA A 152      47.525  40.831  10.724  1.00  0.00      RA0  C
ATOM   1436  CB  ALA A 152      46.307  40.084  10.210  1.00  0.00      RA0  C
ATOM   1437  C   ALA A 152      47.870  40.232  12.082  1.00  0.00      RA0  C
ATOM   1438  O   ALA A 152      47.643  40.855  13.112  1.00  0.00      RA0  O
ATOM   1439  N   GLN A 153      48.417  39.025  12.076  1.00  0.00      RA0  N
ATOM   1440  H   GLN A 153      48.620  38.601  11.194  1.00  0.00      RA0  H
ATOM   1441  CA  GLN A 153      48.786  38.360  13.322  1.00  0.00      RA0  C
ATOM   1442  CB  GLN A 153      49.246  36.938  13.022  1.00  0.00      RA0  C
ATOM   1443  CG  GLN A 153      48.073  36.157  12.431  1.00  0.00      RA0  C
ATOM   1444  CD  GLN A 153      48.531  34.800  11.954  1.00  0.00      RA0  C
ATOM   1445  OE1 GLN A 153      49.634  34.642  11.447  1.00  0.00      RA0  O
ATOM   1446  NE2 GLN A 153      47.620  33.828  12.139  1.00  0.00      RA0  N
ATOM   1447 HE21 GLN A 153      46.695  34.016  12.485  1.00  0.00      RA0  H
ATOM   1448 HE22 GLN A 153      47.849  32.874  11.947  1.00  0.00      RA0  H
ATOM   1449  C   GLN A 153      49.832  39.187  14.072  1.00  0.00      RA0  C
ATOM   1450  O   GLN A 153      49.689  39.419  15.253  1.00  0.00      RA0  O
ATOM   1451  N   ALA A 154      50.851  39.664  13.363  1.00  0.00      RA0  N
ATOM   1452  H   ALA A 154      50.899  39.474  12.385  1.00  0.00      RA0  H
ATOM   1453  CA  ALA A 154      51.905  40.471  13.987  1.00  0.00      RA0  C
ATOM   1454  CB  ALA A 154      52.976  40.833  12.957  1.00  0.00      RA0  C
ATOM   1455  C   ALA A 154      51.351  41.767  14.598  1.00  0.00      RA0  C
ATOM   1456  O   ALA A 154      51.682  42.119  15.731  1.00  0.00      RA0  O
ATOM   1457  N   LYS A 155      50.525  42.479  13.847  1.00  0.00      RA0  N
ATOM   1458  H   LYS A 155      50.271  42.156  12.933  1.00  0.00      RA0  H
ATOM   1459  CA  LYS A 155      49.955  43.733  14.328  1.00  0.00      RA0  C
ATOM   1460  CB  LYS A 155      49.235  44.476  13.206  1.00  0.00      RA0  C
ATOM   1461  CG  LYS A 155      50.193  45.185  12.248  1.00  0.00      RA0  C
ATOM   1462  CD  LYS A 155      49.439  45.828  11.085  1.00  0.00      RA0  C
ATOM   1463  CE  LYS A 155      50.316  46.694  10.180  1.00  0.00      RA0  C
ATOM   1464  NZ  LYS A 155      49.525  47.097   9.014  1.00  0.00      RA0  N
ATOM   1465  HZ1 LYS A 155      50.060  47.635   8.298  1.00  0.00      RA0  H
ATOM   1466  HZ2 LYS A 155      49.267  46.267   8.440  1.00  0.00      RA0  H
ATOM   1467  HZ3 LYS A 155      48.659  47.624   9.231  1.00  0.00      RA0  H
ATOM   1468  C   LYS A 155      49.019  43.509  15.502  1.00  0.00      RA0  C
ATOM   1469  O   LYS A 155      49.099  44.228  16.516  1.00  0.00      RA0  O
ATOM   1470  N   ALA A 156      48.162  42.490  15.413  1.00  0.00      RA0  N
ATOM   1471  H   ALA A 156      48.142  41.923  14.590  1.00  0.00      RA0  H
ATOM   1472  CA  ALA A 156      47.302  42.150  16.552  1.00  0.00      RA0  C
ATOM   1473  CB  ALA A 156      46.380  40.978  16.209  1.00  0.00      RA0  C
ATOM   1474  C   ALA A 156      48.114  41.792  17.779  1.00  0.00      RA0  C
ATOM   1475  O   ALA A 156      47.756  42.196  18.881  1.00  0.00      RA0  O
ATOM   1476  N   ALA A 157      49.205  41.055  17.580  1.00  0.00      RA0  N
ATOM   1477  H   ALA A 157      49.470  40.791  16.651  1.00  0.00      RA0  H
ATOM   1478  CA  ALA A 157      49.982  40.538  18.704  1.00  0.00      RA0  C
ATOM   1479  CB  ALA A 157      51.042  39.543  18.228  1.00  0.00      RA0  C
ATOM   1480  C   ALA A 157      50.677  41.640  19.516  1.00  0.00      RA0  C
ATOM   1481  O   ALA A 157      50.990  41.430  20.683  1.00  0.00      RA0  O
ATOM   1482  N   THR A 158      50.868  42.824  18.922  1.00  0.00      RA0  N
ATOM   1483  H   THR A 158      50.593  42.961  17.970  1.00  0.00      RA0  H
ATOM   1484  CA  THR A 158      51.429  43.975  19.664  1.00  0.00      RA0  C
ATOM   1485  CB  THR A 158      51.828  45.120  18.719  1.00  0.00      RA0  C
ATOM   1486  OG1 THR A 158      50.708  45.709  18.057  1.00  0.00      RA0  O
ATOM   1487  HG1 THR A 158      50.311  45.056  17.495  1.00  0.00      RA0  H
ATOM   1488  CG2 THR A 158      52.855  44.636  17.695  1.00  0.00      RA0  C
ATOM   1489  C   THR A 158      50.521  44.382  20.809  1.00  0.00      RA0  C
ATOM   1490  O   THR A 158      50.962  45.065  21.722  1.00  0.00      RA0  O
ATOM   1491  N   LEU A 159      49.248  43.993  20.740  1.00  0.00      RA0  N
ATOM   1492  H   LEU A 159      48.926  43.434  19.975  1.00  0.00      RA0  H
ATOM   1493  CA  LEU A 159      48.252  44.320  21.759  1.00  0.00      RA0  C
ATOM   1494  CB  LEU A 159      46.925  44.643  21.084  1.00  0.00      RA0  C
ATOM   1495  CG  LEU A 159      47.124  45.696  19.993  1.00  0.00      RA0  C
ATOM   1496  CD1 LEU A 159      45.869  45.864  19.149  1.00  0.00      RA0  C
ATOM   1497  CD2 LEU A 159      47.626  47.031  20.548  1.00  0.00      RA0  C
ATOM   1498  C   LEU A 159      48.105  43.238  22.813  1.00  0.00      RA0  C
ATOM   1499  O   LEU A 159      47.451  43.472  23.828  1.00  0.00      RA0  O
ATOM   1500  N   PHE A 160      48.698  42.073  22.573  1.00  0.00      RA0  N
ATOM   1501  H   PHE A 160      49.362  42.013  21.828  1.00  0.00      RA0  H
ATOM   1502  CA  PHE A 160      48.603  40.937  23.502  1.00  0.00      RA0  C
ATOM   1503  CB  PHE A 160      48.952  39.617  22.807  1.00  0.00      RA0  C
ATOM   1504  CG  PHE A 160      47.978  39.276  21.699  1.00  0.00      RA0  C
ATOM   1505  CD1 PHE A 160      46.777  39.961  21.554  1.00  0.00      RA0  C
ATOM   1506  CD2 PHE A 160      48.297  38.255  20.811  1.00  0.00      RA0  C
ATOM   1507  CE1 PHE A 160      45.916  39.651  20.507  1.00  0.00      RA0  C
ATOM   1508  CE2 PHE A 160      47.437  37.942  19.764  1.00  0.00      RA0  C
ATOM   1509  CZ  PHE A 160      46.254  38.651  19.603  1.00  0.00      RA0  C
ATOM   1510  C   PHE A 160      49.512  41.150  24.702  1.00  0.00      RA0  C
ATOM   1511  O   PHE A 160      50.613  41.693  24.567  1.00  0.00      RA0  O
ATOM   1512  N   ASN A 161      49.063  40.712  25.872  1.00  0.00      RA0  N
ATOM   1513  H   ASN A 161      48.167  40.272  25.880  1.00  0.00      RA0  H
ATOM   1514  CA  ASN A 161      49.950  40.653  27.032  1.00  0.00      RA0  C
ATOM   1515  CB  ASN A 161      49.201  40.736  28.366  1.00  0.00      RA0  C
ATOM   1516  CG  ASN A 161      48.436  39.465  28.668  1.00  0.00      RA0  C
ATOM   1517  OD1 ASN A 161      48.945  38.351  28.612  1.00  0.00      RA0  O
ATOM   1518  ND2 ASN A 161      47.164  39.700  29.033  1.00  0.00      RA0  N
ATOM   1519 HD21 ASN A 161      46.800  40.634  29.002  1.00  0.00      RA0  H
ATOM   1520 HD22 ASN A 161      46.541  38.979  29.335  1.00  0.00      RA0  H
ATOM   1521  C   ASN A 161      50.853  39.435  26.959  1.00  0.00      RA0  C
ATOM   1522  O   ASN A 161      50.729  38.619  26.053  1.00  0.00      RA0  O
ATOM   1523  N   ASP A 162      51.794  39.296  27.889  1.00  0.00      RA0  N
ATOM   1524  H   ASP A 162      52.005  40.009  28.559  1.00  0.00      RA0  H
ATOM   1525  CA  ASP A 162      52.735  38.177  27.810  1.00  0.00      RA0  C
ATOM   1526  CB  ASP A 162      53.883  38.409  28.784  1.00  0.00      RA0  C
ATOM   1527  CG  ASP A 162      54.662  39.571  28.185  1.00  0.00      RA0  C
ATOM   1528  OD1 ASP A 162      55.728  39.340  27.624  1.00  0.00      RA0  O
ATOM   1529  OD2 ASP A 162      54.162  40.697  28.173  1.00  0.00      RA0  O
ATOM   1530  C   ASP A 162      52.051  36.797  27.793  1.00  0.00      RA0  C
ATOM   1531  O   ASP A 162      52.419  35.931  27.012  1.00  0.00      RA0  O
ATOM   1532  N   ALA A 163      51.038  36.602  28.628  1.00  0.00      RA0  N
ATOM   1533  H   ALA A 163      50.660  37.388  29.118  1.00  0.00      RA0  H
ATOM   1534  CA  ALA A 163      50.345  35.322  28.698  1.00  0.00      RA0  C
ATOM   1535  CB  ALA A 163      49.338  35.305  29.849  1.00  0.00      RA0  C
ATOM   1536  C   ALA A 163      49.621  35.020  27.395  1.00  0.00      RA0  C
ATOM   1537  O   ALA A 163      49.547  33.860  26.982  1.00  0.00      RA0  O
ATOM   1538  N   GLN A 164      49.090  36.067  26.761  1.00  0.00      RA0  N
ATOM   1539  H   GLN A 164      49.264  36.980  27.136  1.00  0.00      RA0  H
ATOM   1540  CA  GLN A 164      48.368  35.918  25.499  1.00  0.00      RA0  C
ATOM   1541  CB  GLN A 164      47.535  37.165  25.232  1.00  0.00      RA0  C
ATOM   1542  CG  GLN A 164      46.503  37.342  26.344  1.00  0.00      RA0  C
ATOM   1543  CD  GLN A 164      45.803  38.668  26.190  1.00  0.00      RA0  C
ATOM   1544  OE1 GLN A 164      46.419  39.677  25.874  1.00  0.00      RA0  O
ATOM   1545  NE2 GLN A 164      44.492  38.621  26.461  1.00  0.00      RA0  N
ATOM   1546 HE21 GLN A 164      44.054  37.745  26.682  1.00  0.00      RA0  H
ATOM   1547 HE22 GLN A 164      43.908  39.433  26.427  1.00  0.00      RA0  H
ATOM   1548  C   GLN A 164      49.346  35.587  24.361  1.00  0.00      RA0  C
ATOM   1549  O   GLN A 164      49.126  34.668  23.565  1.00  0.00      RA0  O
ATOM   1550  N   ARG A 165      50.458  36.308  24.315  1.00  0.00      RA0  N
ATOM   1551  H   ARG A 165      50.612  37.031  24.988  1.00  0.00      RA0  H
ATOM   1552  CA  ARG A 165      51.531  35.935  23.381  1.00  0.00      RA0  C
ATOM   1553  CB  ARG A 165      52.676  36.944  23.480  1.00  0.00      RA0  C
ATOM   1554  CG  ARG A 165      52.488  38.064  22.450  1.00  0.00      RA0  C
ATOM   1555  CD  ARG A 165      53.444  39.251  22.605  1.00  0.00      RA0  C
ATOM   1556  NE  ARG A 165      52.955  40.214  23.592  1.00  0.00      RA0  N
ATOM   1557  HE  ARG A 165      52.134  40.749  23.347  1.00  0.00      RA0  H
ATOM   1558  CZ  ARG A 165      53.589  40.365  24.793  1.00  0.00      RA0  C
ATOM   1559  NH1 ARG A 165      54.666  39.610  25.090  1.00  0.00      RA0  N
ATOM   1560 HH11 ARG A 165      55.113  39.681  26.000  1.00  0.00      RA0  H
ATOM   1561 HH12 ARG A 165      55.066  38.947  24.456  1.00  0.00      RA0  H
ATOM   1562  NH2 ARG A 165      53.122  41.267  25.676  1.00  0.00      RA0  N
ATOM   1563 HH21 ARG A 165      53.558  41.365  26.588  1.00  0.00      RA0  H
ATOM   1564 HH22 ARG A 165      52.324  41.845  25.457  1.00  0.00      RA0  H
ATOM   1565  C   ARG A 165      51.980  34.494  23.535  1.00  0.00      RA0  C
ATOM   1566  O   ARG A 165      52.159  33.776  22.545  1.00  0.00      RA0  O
ATOM   1567  N   GLN A 166      52.157  34.057  24.776  1.00  0.00      RA0  N
ATOM   1568  H   GLN A 166      52.008  34.683  25.542  1.00  0.00      RA0  H
ATOM   1569  CA  GLN A 166      52.576  32.684  25.045  1.00  0.00      RA0  C
ATOM   1570  CB  GLN A 166      52.862  32.529  26.536  1.00  0.00      RA0  C
ATOM   1571  CG  GLN A 166      53.453  31.171  26.909  1.00  0.00      RA0  C
ATOM   1572  CD  GLN A 166      53.793  31.182  28.383  1.00  0.00      RA0  C
ATOM   1573  OE1 GLN A 166      53.214  30.467  29.192  1.00  0.00      RA0  O
ATOM   1574  NE2 GLN A 166      54.773  32.049  28.693  1.00  0.00      RA0  N
ATOM   1575 HE21 GLN A 166      55.211  32.603  27.984  1.00  0.00      RA0  H
ATOM   1576 HE22 GLN A 166      55.083  32.157  29.637  1.00  0.00      RA0  H
ATOM   1577  C   GLN A 166      51.533  31.681  24.562  1.00  0.00      RA0  C
ATOM   1578  O   GLN A 166      51.876  30.670  23.956  1.00  0.00      RA0  O
ATOM   1579  N   ALA A 167      50.258  31.982  24.804  1.00  0.00      RA0  N
ATOM   1580  H   ALA A 167      50.036  32.816  25.310  1.00  0.00      RA0  H
ATOM   1581  CA  ALA A 167      49.158  31.086  24.378  1.00  0.00      RA0  C
ATOM   1582  CB  ALA A 167      47.807  31.660  24.807  1.00  0.00      RA0  C
ATOM   1583  C   ALA A 167      49.116  30.813  22.872  1.00  0.00      RA0  C
ATOM   1584  O   ALA A 167      48.801  29.685  22.428  1.00  0.00      RA0  O
ATOM   1585  N   VAL A 168      49.425  31.834  22.089  1.00  0.00      RA0  N
ATOM   1586  H   VAL A 168      49.769  32.683  22.496  1.00  0.00      RA0  H
ATOM   1587  CA  VAL A 168      49.321  31.743  20.625  1.00  0.00      RA0  C
ATOM   1588  CB  VAL A 168      48.665  33.004  20.059  1.00  0.00      RA0  C
ATOM   1589  CG1 VAL A 168      47.308  33.231  20.721  1.00  0.00      RA0  C
ATOM   1590  CG2 VAL A 168      49.573  34.230  20.187  1.00  0.00      RA0  C
ATOM   1591  C   VAL A 168      50.657  31.484  19.929  1.00  0.00      RA0  C
ATOM   1592  O   VAL A 168      50.715  31.423  18.695  1.00  0.00      RA0  O
ATOM   1593  N   GLU A 169      51.728  31.355  20.708  1.00  0.00      RA0  N
ATOM   1594  H   GLU A 169      51.651  31.323  21.704  1.00  0.00      RA0  H
ATOM   1595  CA  GLU A 169      53.048  31.167  20.125  1.00  0.00      RA0  C
ATOM   1596  CB  GLU A 169      54.148  31.192  21.187  1.00  0.00      RA0  C
ATOM   1597  CG  GLU A 169      55.536  30.975  20.577  1.00  0.00      RA0  C
ATOM   1598  CD  GLU A 169      55.739  31.929  19.414  1.00  0.00      RA0  C
ATOM   1599  OE1 GLU A 169      55.845  33.130  19.648  1.00  0.00      RA0  O
ATOM   1600  OE2 GLU A 169      55.784  31.468  18.273  1.00  0.00      RA0  O
ATOM   1601  C   GLU A 169      53.058  29.870  19.317  1.00  0.00      RA0  C
ATOM   1602  O   GLU A 169      52.779  28.805  19.838  1.00  0.00      RA0  O
ATOM   1603  N   GLY A 170      53.408  29.971  18.043  1.00  0.00      RA0  N
ATOM   1604  H   GLY A 170      53.795  30.861  17.781  1.00  0.00      RA0  H
ATOM   1605  CA  GLY A 170      53.506  28.805  17.182  1.00  0.00      RA0  C
ATOM   1606  C   GLY A 170      52.162  28.201  16.796  1.00  0.00      RA0  C
ATOM   1607  O   GLY A 170      52.104  27.085  16.275  1.00  0.00      RA0  O
ATOM   1608  N   MSE A 171      51.077  28.930  17.048  1.00  0.00      RA0  N
ATOM   1609  H   MSE A 171      51.154  29.872  17.387  1.00  0.00      RA0  H
ATOM   1610  CA  MSE A 171      49.757  28.348  16.869  1.00  0.00      RA0  C
ATOM   1611  CB  MSE A 171      48.683  29.209  17.543  1.00  0.00      RA0  C
ATOM   1612  CG  MSE A 171      47.297  28.564  17.512  1.00  0.00      RA0  C
ATOM   1613  SE  MSE A 171      46.071  29.397  18.536  1.00  0.00      RA0  S
ATOM   1614  CE  MSE A 171      46.003  30.968  17.664  1.00  0.00      RA0  C
ATOM   1615  C   MSE A 171      49.476  28.143  15.389  1.00  0.00      RA0  C
ATOM   1616  O   MSE A 171      49.657  29.058  14.559  1.00  0.00      RA0  O
ATOM   1617  N   LYS A 172      49.040  26.931  15.073  1.00  0.00      RA0  N
ATOM   1618  H   LYS A 172      48.719  26.357  15.824  1.00  0.00      RA0  H
ATOM   1619  CA  LYS A 172      48.779  26.534  13.705  1.00  0.00      RA0  C
ATOM   1620  CB  LYS A 172      48.992  25.013  13.660  1.00  0.00      RA0  C
ATOM   1621  CG  LYS A 172      50.400  24.604  14.105  1.00  0.00      RA0  C
ATOM   1622  CD  LYS A 172      51.501  25.184  13.212  1.00  0.00      RA0  C
ATOM   1623  CE  LYS A 172      52.913  24.780  13.650  1.00  0.00      RA0  C
ATOM   1624  NZ  LYS A 172      53.192  25.296  14.997  1.00  0.00      RA0  N
ATOM   1625  HZ1 LYS A 172      54.179  25.135  15.273  1.00  0.00      RA0  H
ATOM   1626  HZ2 LYS A 172      52.997  26.321  15.036  1.00  0.00      RA0  H
ATOM   1627  HZ3 LYS A 172      52.559  24.881  15.708  1.00  0.00      RA0  H
ATOM   1628  C   LYS A 172      47.375  26.970  13.306  1.00  0.00      RA0  C
ATOM   1629  O   LYS A 172      46.557  27.358  14.161  1.00  0.00      RA0  O
ATOM   1630  N   PRO A 173      47.092  26.928  12.007  1.00  0.00      RA0  N
ATOM   1631  CD  PRO A 173      48.024  26.693  10.905  1.00  0.00      RA0  C
ATOM   1632  CA  PRO A 173      45.761  27.243  11.526  1.00  0.00      RA0  C
ATOM   1633  CB  PRO A 173      45.871  27.080  10.007  1.00  0.00      RA0  C
ATOM   1634  CG  PRO A 173      47.344  27.317   9.696  1.00  0.00      RA0  C
ATOM   1635  C   PRO A 173      44.672  26.386  12.117  1.00  0.00      RA0  C
ATOM   1636  O   PRO A 173      44.882  25.207  12.420  1.00  0.00      RA0  O
ATOM   1637  N   PHE A 174      43.490  26.985  12.253  1.00  0.00      RA0  N
ATOM   1638  H   PHE A 174      43.402  27.956  12.028  1.00  0.00      RA0  H
ATOM   1639  CA  PHE A 174      42.322  26.266  12.761  1.00  0.00      RA0  C
ATOM   1640  CB  PHE A 174      41.799  25.210  11.785  1.00  0.00      RA0  C
ATOM   1641  CG  PHE A 174      40.791  25.829  10.847  1.00  0.00      RA0  C
ATOM   1642  CD1 PHE A 174      41.168  26.845   9.976  1.00  0.00      RA0  C
ATOM   1643  CD2 PHE A 174      39.477  25.377  10.862  1.00  0.00      RA0  C
ATOM   1644  CE1 PHE A 174      40.229  27.411   9.121  1.00  0.00      RA0  C
ATOM   1645  CE2 PHE A 174      38.538  25.941  10.008  1.00  0.00      RA0  C
ATOM   1646  CZ  PHE A 174      38.915  26.958   9.138  1.00  0.00      RA0  C
ATOM   1647  C   PHE A 174      42.534  25.730  14.172  1.00  0.00      RA0  C
ATOM   1648  O   PHE A 174      42.263  24.574  14.453  1.00  0.00      RA0  O
ATOM   1649  N   PHE A 175      42.978  26.638  15.037  1.00  0.00      RA0  N
ATOM   1650  H   PHE A 175      43.192  27.584  14.771  1.00  0.00      RA0  H
ATOM   1651  CA  PHE A 175      42.992  26.464  16.470  1.00  0.00      RA0  C
ATOM   1652  CB  PHE A 175      44.415  26.334  17.015  1.00  0.00      RA0  C
ATOM   1653  CG  PHE A 175      45.002  24.955  16.844  1.00  0.00      RA0  C
ATOM   1654  CD1 PHE A 175      45.703  24.629  15.690  1.00  0.00      RA0  C
ATOM   1655  CD2 PHE A 175      44.875  24.026  17.869  1.00  0.00      RA0  C
ATOM   1656  CE1 PHE A 175      46.322  23.389  15.586  1.00  0.00      RA0  C
ATOM   1657  CE2 PHE A 175      45.493  22.786  17.764  1.00  0.00      RA0  C
ATOM   1658  CZ  PHE A 175      46.235  22.476  16.631  1.00  0.00      RA0  C
ATOM   1659  C   PHE A 175      42.410  27.704  17.092  1.00  0.00      RA0  C
ATOM   1660  O   PHE A 175      42.512  28.793  16.518  1.00  0.00      RA0  O
ATOM   1661  N   GLY A 176      41.847  27.534  18.283  1.00  0.00      RA0  N
ATOM   1662  H   GLY A 176      41.795  26.633  18.719  1.00  0.00      RA0  H
ATOM   1663  CA  GLY A 176      41.388  28.641  19.101  1.00  0.00      RA0  C
ATOM   1664  C   GLY A 176      41.825  28.478  20.534  1.00  0.00      RA0  C
ATOM   1665  O   GLY A 176      41.907  27.354  21.041  1.00  0.00      RA0  O
ATOM   1666  N   VAL A 177      42.139  29.584  21.200  1.00  0.00      RA0  N
ATOM   1667  H   VAL A 177      42.168  30.476  20.742  1.00  0.00      RA0  H
ATOM   1668  CA  VAL A 177      42.519  29.532  22.587  1.00  0.00      RA0  C
ATOM   1669  CB  VAL A 177      44.043  29.344  22.681  1.00  0.00      RA0  C
ATOM   1670  CG1 VAL A 177      44.791  30.476  21.975  1.00  0.00      RA0  C
ATOM   1671  CG2 VAL A 177      44.520  29.129  24.119  1.00  0.00      RA0  C
ATOM   1672  C   VAL A 177      42.041  30.750  23.388  1.00  0.00      RA0  C
ATOM   1673  O   VAL A 177      42.105  31.891  22.928  1.00  0.00      RA0  O
ATOM   1674  N   GLN A 178      41.555  30.479  24.588  1.00  0.00      RA0  N
ATOM   1675  H   GLN A 178      41.657  29.545  24.926  1.00  0.00      RA0  H
ATOM   1676  CA  GLN A 178      41.186  31.500  25.553  1.00  0.00      RA0  C
ATOM   1677  CB  GLN A 178      40.080  30.977  26.470  1.00  0.00      RA0  C
ATOM   1678  CG  GLN A 178      39.307  32.078  27.201  1.00  0.00      RA0  C
ATOM   1679  CD  GLN A 178      38.415  32.813  26.220  1.00  0.00      RA0  C
ATOM   1680  OE1 GLN A 178      37.715  32.208  25.405  1.00  0.00      RA0  O
ATOM   1681  NE2 GLN A 178      38.474  34.151  26.354  1.00  0.00      RA0  N
ATOM   1682 HE21 GLN A 178      39.034  34.571  27.079  1.00  0.00      RA0  H
ATOM   1683 HE22 GLN A 178      37.975  34.794  25.772  1.00  0.00      RA0  H
ATOM   1684  C   GLN A 178      42.415  31.912  26.358  1.00  0.00      RA0  C
ATOM   1685  O   GLN A 178      43.094  31.076  26.975  1.00  0.00      RA0  O
ATOM   1686  N   ALA A 179      42.707  33.204  26.330  1.00  0.00      RA0  N
ATOM   1687  H   ALA A 179      42.170  33.840  25.782  1.00  0.00      RA0  H
ATOM   1688  CA  ALA A 179      43.784  33.759  27.131  1.00  0.00      RA0  C
ATOM   1689  CB  ALA A 179      44.993  34.048  26.247  1.00  0.00      RA0  C
ATOM   1690  C   ALA A 179      43.255  35.042  27.758  1.00  0.00      RA0  C
ATOM   1691  O   ALA A 179      43.239  36.105  27.120  1.00  0.00      RA0  O
ATOM   1692  N   GLY A 180      42.746  34.898  28.984  1.00  0.00      RA0  N
ATOM   1693  H   GLY A 180      42.714  33.978  29.371  1.00  0.00      RA0  H
ATOM   1694  CA  GLY A 180      42.057  35.972  29.670  1.00  0.00      RA0  C
ATOM   1695  C   GLY A 180      40.810  36.407  28.929  1.00  0.00      RA0  C
ATOM   1696  O   GLY A 180      39.985  35.568  28.546  1.00  0.00      RA0  O
ATOM   1697  N   ASP A 181      40.701  37.712  28.683  1.00  0.00      RA0  N
ATOM   1698  H   ASP A 181      41.340  38.362  29.091  1.00  0.00      RA0  H
ATOM   1699  CA  ASP A 181      39.529  38.296  28.017  1.00  0.00      RA0  C
ATOM   1700  CB  ASP A 181      39.475  39.830  28.136  1.00  0.00      RA0  C
ATOM   1701  CG  ASP A 181      38.877  40.287  29.454  1.00  0.00      RA0  C
ATOM   1702  OD1 ASP A 181      39.517  40.090  30.482  1.00  0.00      RA0  O
ATOM   1703  OD2 ASP A 181      37.789  40.872  29.452  1.00  0.00      RA0  O
ATOM   1704  C   ASP A 181      39.459  37.959  26.533  1.00  0.00      RA0  C
ATOM   1705  O   ASP A 181      38.399  38.139  25.930  1.00  0.00      RA0  O
ATOM   1706  N   LEU A 182      40.560  37.449  25.952  1.00  0.00      RA0  N
ATOM   1707  H   LEU A 182      41.333  37.133  26.502  1.00  0.00      RA0  H
ATOM   1708  CA  LEU A 182      40.642  37.233  24.509  1.00  0.00      RA0  C
ATOM   1709  CB  LEU A 182      41.922  37.831  23.922  1.00  0.00      RA0  C
ATOM   1710  CG  LEU A 182      42.089  39.341  24.109  1.00  0.00      RA0  C
ATOM   1711  CD1 LEU A 182      43.359  39.848  23.425  1.00  0.00      RA0  C
ATOM   1712  CD2 LEU A 182      40.868  40.129  23.643  1.00  0.00      RA0  C
ATOM   1713  C   LEU A 182      40.566  35.774  24.165  1.00  0.00      RA0  C
ATOM   1714  O   LEU A 182      41.315  34.957  24.688  1.00  0.00      RA0  O
ATOM   1715  N   PHE A 183      39.626  35.464  23.275  1.00  0.00      RA0  N
ATOM   1716  H   PHE A 183      39.045  36.198  22.915  1.00  0.00      RA0  H
ATOM   1717  CA  PHE A 183      39.596  34.178  22.589  1.00  0.00      RA0  C
ATOM   1718  CB  PHE A 183      38.156  33.689  22.465  1.00  0.00      RA0  C
ATOM   1719  CG  PHE A 183      38.114  32.406  21.670  1.00  0.00      RA0  C
ATOM   1720  CD1 PHE A 183      38.716  31.259  22.171  1.00  0.00      RA0  C
ATOM   1721  CD2 PHE A 183      37.471  32.373  20.437  1.00  0.00      RA0  C
ATOM   1722  CE1 PHE A 183      38.675  30.079  21.440  1.00  0.00      RA0  C
ATOM   1723  CE2 PHE A 183      37.429  31.193  19.705  1.00  0.00      RA0  C
ATOM   1724  CZ  PHE A 183      38.031  30.045  20.208  1.00  0.00      RA0  C
ATOM   1725  C   PHE A 183      40.194  34.416  21.213  1.00  0.00      RA0  C
ATOM   1726  O   PHE A 183      39.650  35.194  20.429  1.00  0.00      RA0  O
ATOM   1727  N   ILE A 184      41.337  33.787  20.943  1.00  0.00      RA0  N
ATOM   1728  H   ILE A 184      41.708  33.091  21.559  1.00  0.00      RA0  H
ATOM   1729  CA  ILE A 184      42.100  34.086  19.731  1.00  0.00      RA0  C
ATOM   1730  CB  ILE A 184      43.507  34.550  20.111  1.00  0.00      RA0  C
ATOM   1731  CG2 ILE A 184      44.305  34.968  18.876  1.00  0.00      RA0  C
ATOM   1732  CG1 ILE A 184      43.447  35.658  21.164  1.00  0.00      RA0  C
ATOM   1733  CD1 ILE A 184      44.807  35.978  21.785  1.00  0.00      RA0  C
ATOM   1734  C   ILE A 184      42.159  32.841  18.879  1.00  0.00      RA0  C
ATOM   1735  O   ILE A 184      42.575  31.784  19.353  1.00  0.00      RA0  O
ATOM   1736  N   ALA A 185      41.710  32.970  17.637  1.00  0.00      RA0  N
ATOM   1737  H   ALA A 185      41.385  33.853  17.291  1.00  0.00      RA0  H
ATOM   1738  CA  ALA A 185      41.616  31.830  16.725  1.00  0.00      RA0  C
ATOM   1739  CB  ALA A 185      40.152  31.453  16.499  1.00  0.00      RA0  C
ATOM   1740  C   ALA A 185      42.277  32.134  15.389  1.00  0.00      RA0  C
ATOM   1741  O   ALA A 185      42.167  33.234  14.874  1.00  0.00      RA0  O
ATOM   1742  N   THR A 186      42.990  31.141  14.862  1.00  0.00      RA0  N
ATOM   1743  H   THR A 186      43.053  30.256  15.330  1.00  0.00      RA0  H
ATOM   1744  CA  THR A 186      43.633  31.230  13.551  1.00  0.00      RA0  C
ATOM   1745  CB  THR A 186      44.840  30.306  13.633  1.00  0.00      RA0  C
ATOM   1746  OG1 THR A 186      44.631  29.351  14.686  1.00  0.00      RA0  O
ATOM   1747  HG1 THR A 186      45.432  28.832  14.741  1.00  0.00      RA0  H
ATOM   1748  CG2 THR A 186      46.155  31.053  13.836  1.00  0.00      RA0  C
ATOM   1749  C   THR A 186      42.669  30.774  12.458  1.00  0.00      RA0  C
ATOM   1750  O   THR A 186      42.839  29.702  11.833  1.00  0.00      RA0  O
ATOM   1751  N   THR A 187      41.649  31.616  12.254  1.00  0.00      RA0  N
ATOM   1752  H   THR A 187      41.528  32.447  12.800  1.00  0.00      RA0  H
ATOM   1753  CA  THR A 187      40.588  31.408  11.282  1.00  0.00      RA0  C
ATOM   1754  CB  THR A 187      39.373  31.002  12.107  1.00  0.00      RA0  C
ATOM   1755  OG1 THR A 187      39.393  31.736  13.336  1.00  0.00      RA0  O
ATOM   1756  HG1 THR A 187      38.804  32.478  13.163  1.00  0.00      RA0  H
ATOM   1757  CG2 THR A 187      39.345  29.501  12.403  1.00  0.00      RA0  C
ATOM   1758  C   THR A 187      40.383  32.686  10.472  1.00  0.00      RA0  C
ATOM   1759  O   THR A 187      40.945  33.751  10.779  1.00  0.00      RA0  O
ATOM   1760  N   GLY A 188      39.570  32.584   9.423  1.00  0.00      RA0  N
ATOM   1761  H   GLY A 188      39.054  31.764   9.169  1.00  0.00      RA0  H
ATOM   1762  CA  GLY A 188      39.319  33.722   8.585  1.00  0.00      RA0  C
ATOM   1763  C   GLY A 188      38.484  33.350   7.377  1.00  0.00      RA0  C
ATOM   1764  O   GLY A 188      38.259  32.169   7.109  1.00  0.00      RA0  O
ATOM   1765  N   TYR A 189      38.034  34.376   6.693  1.00  0.00      RA0  N
ATOM   1766  H   TYR A 189      38.351  35.281   6.989  1.00  0.00      RA0  H
ATOM   1767  CA  TYR A 189      37.176  34.275   5.523  1.00  0.00      RA0  C
ATOM   1768  CB  TYR A 189      35.847  34.869   6.002  1.00  0.00      RA0  C
ATOM   1769  CG  TYR A 189      34.634  34.641   5.130  1.00  0.00      RA0  C
ATOM   1770  CD1 TYR A 189      34.329  33.394   4.594  1.00  0.00      RA0  C
ATOM   1771  CE1 TYR A 189      33.148  33.225   3.873  1.00  0.00      RA0  C
ATOM   1772  CD2 TYR A 189      33.778  35.713   4.915  1.00  0.00      RA0  C
ATOM   1773  CE2 TYR A 189      32.600  35.545   4.203  1.00  0.00      RA0  C
ATOM   1774  CZ  TYR A 189      32.284  34.300   3.677  1.00  0.00      RA0  C
ATOM   1775  OH  TYR A 189      31.122  34.151   2.950  1.00  0.00      RA0  O
ATOM   1776  HH  TYR A 189      30.803  34.999   2.663  1.00  0.00      RA0  H
ATOM   1777  C   TYR A 189      37.773  35.015   4.324  1.00  0.00      RA0  C
ATOM   1778  O   TYR A 189      37.037  35.478   3.454  1.00  0.00      RA0  O
ATOM   1779  N   THR A 190      39.113  35.092   4.246  1.00  0.00      RA0  N
ATOM   1780  H   THR A 190      39.683  34.687   4.958  1.00  0.00      RA0  H
ATOM   1781  CA  THR A 190      39.760  35.962   3.272  1.00  0.00      RA0  C
ATOM   1782  CB  THR A 190      40.395  36.952   4.208  1.00  0.00      RA0  C
ATOM   1783  OG1 THR A 190      40.668  36.197   5.397  1.00  0.00      RA0  O
ATOM   1784  HG1 THR A 190      40.457  36.758   6.140  1.00  0.00      RA0  H
ATOM   1785  CG2 THR A 190      39.463  38.118   4.544  1.00  0.00      RA0  C
ATOM   1786  C   THR A 190      40.745  35.308   2.321  1.00  0.00      RA0  C
ATOM   1787  O   THR A 190      41.059  35.900   1.287  1.00  0.00      RA0  O
ATOM   1788  N   GLY A 191      41.231  34.122   2.655  1.00  0.00      RA0  N
ATOM   1789  H   GLY A 191      40.940  33.718   3.521  1.00  0.00      RA0  H
ATOM   1790  CA  GLY A 191      42.315  33.493   1.897  1.00  0.00      RA0  C
ATOM   1791  C   GLY A 191      43.697  33.959   2.369  1.00  0.00      RA0  C
ATOM   1792  O   GLY A 191      44.704  33.636   1.746  1.00  0.00      RA0  O
ATOM   1793  N   GLU A 192      43.716  34.765   3.436  1.00  0.00      RA0  N
ATOM   1794  H   GLU A 192      42.899  34.949   3.982  1.00  0.00      RA0  H
ATOM   1795  CA  GLU A 192      44.948  35.243   4.050  1.00  0.00      RA0  C
ATOM   1796  CB  GLU A 192      44.963  36.772   4.082  1.00  0.00      RA0  C
ATOM   1797  CG  GLU A 192      44.664  37.388   2.713  1.00  0.00      RA0  C
ATOM   1798  CD  GLU A 192      45.598  36.789   1.682  1.00  0.00      RA0  C
ATOM   1799  OE1 GLU A 192      46.780  36.648   1.973  1.00  0.00      RA0  O
ATOM   1800  OE2 GLU A 192      45.139  36.433   0.597  1.00  0.00      RA0  O
ATOM   1801  C   GLU A 192      45.079  34.658   5.443  1.00  0.00      RA0  C
ATOM   1802  O   GLU A 192      44.120  34.139   6.001  1.00  0.00      RA0  O
ATOM   1803  N   ALA A 193      46.273  34.795   6.018  1.00  0.00      RA0  N
ATOM   1804  H   ALA A 193      46.952  35.327   5.514  1.00  0.00      RA0  H
ATOM   1805  CA  ALA A 193      46.501  34.558   7.441  1.00  0.00      RA0  C
ATOM   1806  CB  ALA A 193      47.996  34.587   7.762  1.00  0.00      RA0  C
ATOM   1807  C   ALA A 193      45.797  35.615   8.278  1.00  0.00      RA0  C
ATOM   1808  O   ALA A 193      45.417  36.662   7.786  1.00  0.00      RA0  O
ATOM   1809  N   GLY A 194      45.619  35.310   9.551  1.00  0.00      RA0  N
ATOM   1810  H   GLY A 194      45.856  34.424   9.951  1.00  0.00      RA0  H
ATOM   1811  CA  GLY A 194      44.989  36.252  10.455  1.00  0.00      RA0  C
ATOM   1812  C   GLY A 194      44.460  35.601  11.697  1.00  0.00      RA0  C
ATOM   1813  O   GLY A 194      44.756  34.437  11.964  1.00  0.00      RA0  O
ATOM   1814  N   TYR A 195      43.694  36.388  12.467  1.00  0.00      RA0  N
ATOM   1815  H   TYR A 195      43.415  37.302  12.173  1.00  0.00      RA0  H
ATOM   1816  CA  TYR A 195      43.018  35.893  13.639  1.00  0.00      RA0  C
ATOM   1817  CB  TYR A 195      43.584  36.522  14.913  1.00  0.00      RA0  C
ATOM   1818  CG  TYR A 195      44.939  35.978  15.285  1.00  0.00      RA0  C
ATOM   1819  CD1 TYR A 195      45.221  34.628  15.122  1.00  0.00      RA0  C
ATOM   1820  CE1 TYR A 195      46.457  34.132  15.514  1.00  0.00      RA0  C
ATOM   1821  CD2 TYR A 195      45.896  36.830  15.825  1.00  0.00      RA0  C
ATOM   1822  CE2 TYR A 195      47.130  36.331  16.222  1.00  0.00      RA0  C
ATOM   1823  CZ  TYR A 195      47.410  34.979  16.064  1.00  0.00      RA0  C
ATOM   1824  OH  TYR A 195      48.632  34.469  16.444  1.00  0.00      RA0  O
ATOM   1825  HH  TYR A 195      49.121  35.109  16.944  1.00  0.00      RA0  H
ATOM   1826  C   TYR A 195      41.549  36.328  13.574  1.00  0.00      RA0  C
ATOM   1827  O   TYR A 195      41.222  37.317  12.900  1.00  0.00      RA0  O
ATOM   1828  N   GLU A 196      40.713  35.591  14.292  1.00  0.00      RA0  N
ATOM   1829  H   GLU A 196      41.029  34.739  14.711  1.00  0.00      RA0  H
ATOM   1830  CA  GLU A 196      39.442  36.110  14.790  1.00  0.00      RA0  C
ATOM   1831  CB  GLU A 196      38.291  35.312  14.151  1.00  0.00      RA0  C
ATOM   1832  CG  GLU A 196      38.330  35.613  12.637  1.00  0.00      RA0  C
ATOM   1833  CD  GLU A 196      37.354  34.812  11.792  1.00  0.00      RA0  C
ATOM   1834  OE1 GLU A 196      37.388  33.586  11.884  1.00  0.00      RA0  O
ATOM   1835  OE2 GLU A 196      36.609  35.414  11.001  1.00  0.00      RA0  O
ATOM   1836  C   GLU A 196      39.548  36.155  16.312  1.00  0.00      RA0  C
ATOM   1837  O   GLU A 196      40.030  35.204  16.966  1.00  0.00      RA0  O
ATOM   1838  N   ILE A 197      39.134  37.269  16.880  1.00  0.00      RA0  N
ATOM   1839  H   ILE A 197      38.680  37.980  16.343  1.00  0.00      RA0  H
ATOM   1840  CA  ILE A 197      39.331  37.519  18.301  1.00  0.00      RA0  C
ATOM   1841  CB  ILE A 197      40.350  38.637  18.533  1.00  0.00      RA0  C
ATOM   1842  CG2 ILE A 197      40.529  38.891  20.030  1.00  0.00      RA0  C
ATOM   1843  CG1 ILE A 197      41.684  38.320  17.853  1.00  0.00      RA0  C
ATOM   1844  CD1 ILE A 197      42.716  39.439  17.990  1.00  0.00      RA0  C
ATOM   1845  C   ILE A 197      37.992  37.864  18.938  1.00  0.00      RA0  C
ATOM   1846  O   ILE A 197      37.379  38.861  18.577  1.00  0.00      RA0  O
ATOM   1847  N   ALA A 198      37.529  37.025  19.869  1.00  0.00      RA0  N
ATOM   1848  H   ALA A 198      38.120  36.286  20.191  1.00  0.00      RA0  H
ATOM   1849  CA  ALA A 198      36.277  37.299  20.579  1.00  0.00      RA0  C
ATOM   1850  CB  ALA A 198      35.434  36.031  20.701  1.00  0.00      RA0  C
ATOM   1851  C   ALA A 198      36.610  37.807  21.973  1.00  0.00      RA0  C
ATOM   1852  O   ALA A 198      37.544  37.323  22.614  1.00  0.00      RA0  O
ATOM   1853  N   LEU A 199      35.836  38.781  22.442  1.00  0.00      RA0  N
ATOM   1854  H   LEU A 199      35.048  39.132  21.924  1.00  0.00      RA0  H
ATOM   1855  CA  LEU A 199      36.077  39.382  23.745  1.00  0.00      RA0  C
ATOM   1856  CB  LEU A 199      37.194  40.427  23.555  1.00  0.00      RA0  C
ATOM   1857  CG  LEU A 199      36.850  41.719  22.794  1.00  0.00      RA0  C
ATOM   1858  CD1 LEU A 199      37.924  42.762  23.069  1.00  0.00      RA0  C
ATOM   1859  CD2 LEU A 199      36.651  41.569  21.281  1.00  0.00      RA0  C
ATOM   1860  C   LEU A 199      34.791  40.024  24.251  1.00  0.00      RA0  C
ATOM   1861  O   LEU A 199      33.848  40.211  23.482  1.00  0.00      RA0  O
ATOM   1862  N   PRO A 200      34.731  40.356  25.543  1.00  0.00      RA0  N
ATOM   1863  CD  PRO A 200      35.720  40.067  26.578  1.00  0.00      RA0  C
ATOM   1864  CA  PRO A 200      33.512  40.955  26.107  1.00  0.00      RA0  C
ATOM   1865  CB  PRO A 200      33.853  41.104  27.587  1.00  0.00      RA0  C
ATOM   1866  CG  PRO A 200      34.907  40.039  27.862  1.00  0.00      RA0  C
ATOM   1867  C   PRO A 200      33.071  42.178  25.358  1.00  0.00      RA0  C
ATOM   1868  O   PRO A 200      33.899  42.999  24.964  1.00  0.00      RA0  O
ATOM   1869  N   ASN A 201      31.760  42.311  25.160  1.00  0.00      RA0  N
ATOM   1870  H   ASN A 201      31.178  41.541  25.430  1.00  0.00      RA0  H
ATOM   1871  CA  ASN A 201      31.212  43.471  24.462  1.00  0.00      RA0  C
ATOM   1872  CB  ASN A 201      29.685  43.516  24.634  1.00  0.00      RA0  C
ATOM   1873  CG  ASN A 201      28.999  42.445  23.804  1.00  0.00      RA0  C
ATOM   1874  OD1 ASN A 201      29.467  42.066  22.739  1.00  0.00      RA0  O
ATOM   1875  ND2 ASN A 201      27.860  41.973  24.345  1.00  0.00      RA0  N
ATOM   1876 HD21 ASN A 201      27.503  42.297  25.220  1.00  0.00      RA0  H
ATOM   1877 HD22 ASN A 201      27.322  41.254  23.886  1.00  0.00      RA0  H
ATOM   1878  C   ASN A 201      31.800  44.788  24.983  1.00  0.00      RA0  C
ATOM   1879  O   ASN A 201      32.125  45.698  24.208  1.00  0.00      RA0  O
ATOM   1880  N   GLU A 202      31.935  44.870  26.299  1.00  0.00      RA0  N
ATOM   1881  H   GLU A 202      31.872  44.054  26.874  1.00  0.00      RA0  H
ATOM   1882  CA  GLU A 202      32.386  46.099  26.965  1.00  0.00      RA0  C
ATOM   1883  CB  GLU A 202      31.961  46.097  28.448  1.00  0.00      RA0  C
ATOM   1884  CG  GLU A 202      33.020  45.927  29.554  1.00  0.00      RA0  C
ATOM   1885  CD  GLU A 202      33.588  44.523  29.629  1.00  0.00      RA0  C
ATOM   1886  OE1 GLU A 202      33.822  43.914  28.598  1.00  0.00      RA0  O
ATOM   1887  OE2 GLU A 202      33.868  44.036  30.722  1.00  0.00      RA0  O
ATOM   1888  C   GLU A 202      33.868  46.439  26.747  1.00  0.00      RA0  C
ATOM   1889  O   GLU A 202      34.297  47.572  27.036  1.00  0.00      RA0  O
ATOM   1890  N   LYS A 203      34.639  45.457  26.281  1.00  0.00      RA0  N
ATOM   1891  H   LYS A 203      34.225  44.560  26.125  1.00  0.00      RA0  H
ATOM   1892  CA  LYS A 203      36.055  45.639  25.902  1.00  0.00      RA0  C
ATOM   1893  CB  LYS A 203      36.945  44.429  26.195  1.00  0.00      RA0  C
ATOM   1894  CG  LYS A 203      36.908  43.792  27.574  1.00  0.00      RA0  C
ATOM   1895  CD  LYS A 203      37.188  44.744  28.730  1.00  0.00      RA0  C
ATOM   1896  CE  LYS A 203      37.160  43.963  30.041  1.00  0.00      RA0  C
ATOM   1897  NZ  LYS A 203      36.072  42.979  29.982  1.00  0.00      RA0  N
ATOM   1898  HZ1 LYS A 203      36.460  42.031  29.768  1.00  0.00      RA0  H
ATOM   1899  HZ2 LYS A 203      35.524  42.984  30.865  1.00  0.00      RA0  H
ATOM   1900  HZ3 LYS A 203      35.343  43.265  29.289  1.00  0.00      RA0  H
ATOM   1901  C   LYS A 203      36.285  45.904  24.414  1.00  0.00      RA0  C
ATOM   1902  O   LYS A 203      37.393  46.235  23.996  1.00  0.00      RA0  O
ATOM   1903  N   ALA A 204      35.250  45.707  23.604  1.00  0.00      RA0  N
ATOM   1904  H   ALA A 204      34.350  45.514  23.999  1.00  0.00      RA0  H
ATOM   1905  CA  ALA A 204      35.403  45.662  22.157  1.00  0.00      RA0  C
ATOM   1906  CB  ALA A 204      34.088  45.253  21.494  1.00  0.00      RA0  C
ATOM   1907  C   ALA A 204      35.881  46.979  21.553  1.00  0.00      RA0  C
ATOM   1908  O   ALA A 204      36.794  46.997  20.704  1.00  0.00      RA0  O
ATOM   1909  N   ALA A 205      35.277  48.078  21.979  1.00  0.00      RA0  N
ATOM   1910  H   ALA A 205      34.668  48.022  22.770  1.00  0.00      RA0  H
ATOM   1911  CA  ALA A 205      35.531  49.388  21.340  1.00  0.00      RA0  C
ATOM   1912  CB  ALA A 205      34.615  50.461  21.930  1.00  0.00      RA0  C
ATOM   1913  C   ALA A 205      36.972  49.794  21.545  1.00  0.00      RA0  C
ATOM   1914  O   ALA A 205      37.616  50.274  20.637  1.00  0.00      RA0  O
ATOM   1915  N   ASP A 206      37.483  49.586  22.747  1.00  0.00      RA0  N
ATOM   1916  H   ASP A 206      36.932  49.276  23.527  1.00  0.00      RA0  H
ATOM   1917  CA  ASP A 206      38.866  49.965  23.032  1.00  0.00      RA0  C
ATOM   1918  CB  ASP A 206      39.161  49.813  24.524  1.00  0.00      RA0  C
ATOM   1919  CG  ASP A 206      38.031  50.407  25.335  1.00  0.00      RA0  C
ATOM   1920  OD1 ASP A 206      38.158  51.548  25.771  1.00  0.00      RA0  O
ATOM   1921  OD2 ASP A 206      37.029  49.720  25.528  1.00  0.00      RA0  O
ATOM   1922  C   ASP A 206      39.848  49.089  22.256  1.00  0.00      RA0  C
ATOM   1923  O   ASP A 206      40.889  49.562  21.834  1.00  0.00      RA0  O
ATOM   1924  N   PHE A 207      39.524  47.812  22.099  1.00  0.00      RA0  N
ATOM   1925  H   PHE A 207      38.659  47.488  22.489  1.00  0.00      RA0  H
ATOM   1926  CA  PHE A 207      40.396  46.894  21.394  1.00  0.00      RA0  C
ATOM   1927  CB  PHE A 207      39.935  45.459  21.620  1.00  0.00      RA0  C
ATOM   1928  CG  PHE A 207      40.925  44.489  21.022  1.00  0.00      RA0  C
ATOM   1929  CD1 PHE A 207      42.282  44.619  21.297  1.00  0.00      RA0  C
ATOM   1930  CD2 PHE A 207      40.476  43.459  20.205  1.00  0.00      RA0  C
ATOM   1931  CE1 PHE A 207      43.189  43.713  20.760  1.00  0.00      RA0  C
ATOM   1932  CE2 PHE A 207      41.383  42.554  19.667  1.00  0.00      RA0  C
ATOM   1933  CZ  PHE A 207      42.739  42.680  19.946  1.00  0.00      RA0  C
ATOM   1934  C   PHE A 207      40.414  47.237  19.906  1.00  0.00      RA0  C
ATOM   1935  O   PHE A 207      41.479  47.299  19.293  1.00  0.00      RA0  O
ATOM   1936  N   TRP A 208      39.238  47.512  19.343  1.00  0.00      RA0  N
ATOM   1937  H   TRP A 208      38.415  47.436  19.906  1.00  0.00      RA0  H
ATOM   1938  CA  TRP A 208      39.124  48.045  17.980  1.00  0.00      RA0  C
ATOM   1939  CB  TRP A 208      37.654  48.364  17.687  1.00  0.00      RA0  C
ATOM   1940  CG  TRP A 208      37.429  48.882  16.282  1.00  0.00      RA0  C
ATOM   1941  CD2 TRP A 208      37.070  48.131  15.102  1.00  0.00      RA0  C
ATOM   1942  CE2 TRP A 208      36.921  49.052  14.037  1.00  0.00      RA0  C
ATOM   1943  CE3 TRP A 208      36.863  46.777  14.871  1.00  0.00      RA0  C
ATOM   1944  CD1 TRP A 208      37.480  50.218  15.856  1.00  0.00      RA0  C
ATOM   1945  NE1 TRP A 208      37.180  50.326  14.535  1.00  0.00      RA0  N
ATOM   1946  HE1 TRP A 208      37.141  51.162  14.023  1.00  0.00      RA0  H
ATOM   1947  CZ2 TRP A 208      36.567  48.589  12.775  1.00  0.00      RA0  C
ATOM   1948  CZ3 TRP A 208      36.509  46.328  13.603  1.00  0.00      RA0  C
ATOM   1949  CH2 TRP A 208      36.361  47.232  12.558  1.00  0.00      RA0  C
ATOM   1950  C   TRP A 208      40.012  49.281  17.774  1.00  0.00      RA0  C
ATOM   1951  O   TRP A 208      40.789  49.361  16.814  1.00  0.00      RA0  O
ATOM   1952  N   ARG A 209      39.881  50.268  18.660  1.00  0.00      RA0  N
ATOM   1953  H   ARG A 209      39.240  50.173  19.426  1.00  0.00      RA0  H
ATOM   1954  CA  ARG A 209      40.678  51.485  18.541  1.00  0.00      RA0  C
ATOM   1955  CB  ARG A 209      40.388  52.360  19.758  1.00  0.00      RA0  C
ATOM   1956  CG  ARG A 209      39.189  53.283  19.623  1.00  0.00      RA0  C
ATOM   1957  CD  ARG A 209      39.642  54.725  19.388  1.00  0.00      RA0  C
ATOM   1958  NE  ARG A 209      40.738  54.795  18.421  1.00  0.00      RA0  N
ATOM   1959  HE  ARG A 209      41.691  54.824  18.775  1.00  0.00      RA0  H
ATOM   1960  CZ  ARG A 209      40.496  54.771  17.079  1.00  0.00      RA0  C
ATOM   1961  NH1 ARG A 209      39.232  54.653  16.606  1.00  0.00      RA0  N
ATOM   1962 HH11 ARG A 209      39.002  54.674  15.632  1.00  0.00      RA0  H
ATOM   1963 HH12 ARG A 209      38.440  54.518  17.223  1.00  0.00      RA0  H
ATOM   1964  NH2 ARG A 209      41.548  54.860  16.246  1.00  0.00      RA0  N
ATOM   1965 HH21 ARG A 209      41.493  54.871  15.249  1.00  0.00      RA0  H
ATOM   1966 HH22 ARG A 209      42.476  54.917  16.655  1.00  0.00      RA0  H
ATOM   1967  C   ARG A 209      42.182  51.183  18.623  1.00  0.00      RA0  C
ATOM   1968  O   ARG A 209      42.974  51.759  17.883  1.00  0.00      RA0  O
ATOM   1969  N   ALA A 210      42.564  50.281  19.527  1.00  0.00      RA0  N
ATOM   1970  H   ALA A 210      41.894  49.880  20.154  1.00  0.00      RA0  H
ATOM   1971  CA  ALA A 210      43.973  49.900  19.650  1.00  0.00      RA0  C
ATOM   1972  CB  ALA A 210      44.159  48.927  20.814  1.00  0.00      RA0  C
ATOM   1973  C   ALA A 210      44.485  49.255  18.351  1.00  0.00      RA0  C
ATOM   1974  O   ALA A 210      45.640  49.465  17.961  1.00  0.00      RA0  O
ATOM   1975  N   LEU A 211      43.615  48.486  17.688  1.00  0.00      RA0  N
ATOM   1976  H   LEU A 211      42.695  48.363  18.064  1.00  0.00      RA0  H
ATOM   1977  CA  LEU A 211      43.980  47.816  16.445  1.00  0.00      RA0  C
ATOM   1978  CB  LEU A 211      42.893  46.823  16.035  1.00  0.00      RA0  C
ATOM   1979  CG  LEU A 211      42.903  45.480  16.760  1.00  0.00      RA0  C
ATOM   1980  CD1 LEU A 211      41.537  44.799  16.688  1.00  0.00      RA0  C
ATOM   1981  CD2 LEU A 211      44.009  44.566  16.231  1.00  0.00      RA0  C
ATOM   1982  C   LEU A 211      44.160  48.818  15.300  1.00  0.00      RA0  C
ATOM   1983  O   LEU A 211      45.096  48.693  14.533  1.00  0.00      RA0  O
ATOM   1984  N   VAL A 212      43.303  49.829  15.232  1.00  0.00      RA0  N
ATOM   1985  H   VAL A 212      42.561  49.856  15.906  1.00  0.00      RA0  H
ATOM   1986  CA  VAL A 212      43.474  50.924  14.281  1.00  0.00      RA0  C
ATOM   1987  CB  VAL A 212      42.413  52.018  14.447  1.00  0.00      RA0  C
ATOM   1988  CG1 VAL A 212      42.633  53.120  13.410  1.00  0.00      RA0  C
ATOM   1989  CG2 VAL A 212      40.985  51.481  14.387  1.00  0.00      RA0  C
ATOM   1990  C   VAL A 212      44.844  51.543  14.477  1.00  0.00      RA0  C
ATOM   1991  O   VAL A 212      45.622  51.698  13.519  1.00  0.00      RA0  O
ATOM   1992  N   GLU A 213      45.154  51.866  15.726  1.00  0.00      RA0  N
ATOM   1993  H   GLU A 213      44.509  51.734  16.485  1.00  0.00      RA0  H
ATOM   1994  CA  GLU A 213      46.448  52.480  16.040  1.00  0.00      RA0  C
ATOM   1995  CB  GLU A 213      46.469  52.982  17.493  1.00  0.00      RA0  C
ATOM   1996  CG  GLU A 213      45.916  54.413  17.652  1.00  0.00      RA0  C
ATOM   1997  CD  GLU A 213      44.542  54.465  18.308  1.00  0.00      RA0  C
ATOM   1998  OE1 GLU A 213      43.690  55.225  17.850  1.00  0.00      RA0  O
ATOM   1999  OE2 GLU A 213      44.321  53.780  19.298  1.00  0.00      RA0  O
ATOM   2000  C   GLU A 213      47.628  51.559  15.686  1.00  0.00      RA0  C
ATOM   2001  O   GLU A 213      48.710  52.037  15.319  1.00  0.00      RA0  O
ATOM   2002  N   ALA A 214      47.415  50.247  15.776  1.00  0.00      RA0  N
ATOM   2003  H   ALA A 214      46.538  49.931  16.142  1.00  0.00      RA0  H
ATOM   2004  CA  ALA A 214      48.424  49.241  15.402  1.00  0.00      RA0  C
ATOM   2005  CB  ALA A 214      48.064  47.869  15.978  1.00  0.00      RA0  C
ATOM   2006  C   ALA A 214      48.627  49.103  13.890  1.00  0.00      RA0  C
ATOM   2007  O   ALA A 214      49.448  48.297  13.454  1.00  0.00      RA0  O
ATOM   2008  N   GLY A 215      47.862  49.854  13.101  1.00  0.00      RA0  N
ATOM   2009  H   GLY A 215      47.132  50.411  13.501  1.00  0.00      RA0  H
ATOM   2010  CA  GLY A 215      48.031  49.877  11.666  1.00  0.00      RA0  C
ATOM   2011  C   GLY A 215      47.119  48.898  10.949  1.00  0.00      RA0  C
ATOM   2012  O   GLY A 215      47.398  48.508   9.817  1.00  0.00      RA0  O
ATOM   2013  N   VAL A 216      46.016  48.507  11.586  1.00  0.00      RA0  N
ATOM   2014  H   VAL A 216      45.762  48.903  12.473  1.00  0.00      RA0  H
ATOM   2015  CA  VAL A 216      45.030  47.614  10.938  1.00  0.00      RA0  C
ATOM   2016  CB  VAL A 216      44.544  46.567  11.936  1.00  0.00      RA0  C
ATOM   2017  CG1 VAL A 216      43.724  45.499  11.226  1.00  0.00      RA0  C
ATOM   2018  CG2 VAL A 216      45.713  45.948  12.702  1.00  0.00      RA0  C
ATOM   2019  C   VAL A 216      43.867  48.464  10.407  1.00  0.00      RA0  C
ATOM   2020  O   VAL A 216      43.235  49.198  11.162  1.00  0.00      RA0  O
ATOM   2021  N   LYS A 217      43.595  48.357   9.112  1.00  0.00      RA0  N
ATOM   2022  H   LYS A 217      44.051  47.645   8.571  1.00  0.00      RA0  H
ATOM   2023  CA  LYS A 217      42.593  49.191   8.446  1.00  0.00      RA0  C
ATOM   2024  CB  LYS A 217      42.910  49.261   6.958  1.00  0.00      RA0  C
ATOM   2025  CG  LYS A 217      42.043  50.238   6.165  1.00  0.00      RA0  C
ATOM   2026  CD  LYS A 217      42.648  50.370   4.774  1.00  0.00      RA0  C
ATOM   2027  CE  LYS A 217      42.159  51.572   3.980  1.00  0.00      RA0  C
ATOM   2028  NZ  LYS A 217      43.185  51.857   2.975  1.00  0.00      RA0  N
ATOM   2029  HZ1 LYS A 217      42.892  52.621   2.327  1.00  0.00      RA0  H
ATOM   2030  HZ2 LYS A 217      44.108  52.089   3.373  1.00  0.00      RA0  H
ATOM   2031  HZ3 LYS A 217      43.294  51.056   2.310  1.00  0.00      RA0  H
ATOM   2032  C   LYS A 217      41.187  48.640   8.645  1.00  0.00      RA0  C
ATOM   2033  O   LYS A 217      40.949  47.459   8.367  1.00  0.00      RA0  O
ATOM   2034  N   PRO A 218      40.240  49.470   9.110  1.00  0.00      RA0  N
ATOM   2035  CD  PRO A 218      40.437  50.798   9.673  1.00  0.00      RA0  C
ATOM   2036  CA  PRO A 218      38.845  49.048   9.072  1.00  0.00      RA0  C
ATOM   2037  CB  PRO A 218      38.121  50.266   9.658  1.00  0.00      RA0  C
ATOM   2038  CG  PRO A 218      39.164  51.025  10.476  1.00  0.00      RA0  C
ATOM   2039  C   PRO A 218      38.347  48.677   7.649  1.00  0.00      RA0  C
ATOM   2040  O   PRO A 218      38.499  49.440   6.697  1.00  0.00      RA0  O
ATOM   2041  N   CYS A 219      37.719  47.510   7.563  1.00  0.00      RA0  N
ATOM   2042  H   CYS A 219      37.576  46.920   8.360  1.00  0.00      RA0  H
ATOM   2043  CA  CYS A 219      37.224  46.966   6.307  1.00  0.00      RA0  C
ATOM   2044  CB  CYS A 219      38.148  45.839   5.858  1.00  0.00      RA0  C
ATOM   2045  SG  CYS A 219      39.883  46.342   5.734  1.00  0.00      RA0  S
ATOM   2046  C   CYS A 219      35.773  46.522   6.465  1.00  0.00      RA0  C
ATOM   2047  O   CYS A 219      35.413  45.922   7.468  1.00  0.00      RA0  O
ATOM   2048  N   GLY A 220      34.983  46.773   5.422  1.00  0.00      RA0  N
ATOM   2049  H   GLY A 220      35.384  47.214   4.613  1.00  0.00      RA0  H
ATOM   2050  CA  GLY A 220      33.552  46.565   5.440  1.00  0.00      RA0  C
ATOM   2051  C   GLY A 220      33.083  45.327   4.699  1.00  0.00      RA0  C
ATOM   2052  O   GLY A 220      33.852  44.474   4.286  1.00  0.00      RA0  O
ATOM   2053  N   LEU A 221      31.771  45.231   4.564  1.00  0.00      RA0  N
ATOM   2054  H   LEU A 221      31.213  45.987   4.910  1.00  0.00      RA0  H
ATOM   2055  CA  LEU A 221      31.127  44.069   3.968  1.00  0.00      RA0  C
ATOM   2056  CB  LEU A 221      29.614  44.148   4.140  1.00  0.00      RA0  C
ATOM   2057  CG  LEU A 221      29.170  44.264   5.596  1.00  0.00      RA0  C
ATOM   2058  CD1 LEU A 221      27.685  44.603   5.681  1.00  0.00      RA0  C
ATOM   2059  CD2 LEU A 221      29.540  43.032   6.423  1.00  0.00      RA0  C
ATOM   2060  C   LEU A 221      31.454  43.911   2.501  1.00  0.00      RA0  C
ATOM   2061  O   LEU A 221      31.499  42.783   1.981  1.00  0.00      RA0  O
ATOM   2062  N   GLY A 222      31.651  45.020   1.799  1.00  0.00      RA0  N
ATOM   2063  H   GLY A 222      31.629  45.920   2.239  1.00  0.00      RA0  H
ATOM   2064  CA  GLY A 222      31.971  44.962   0.369  1.00  0.00      RA0  C
ATOM   2065  C   GLY A 222      33.273  44.205   0.122  1.00  0.00      RA0  C
ATOM   2066  O   GLY A 222      33.332  43.260  -0.639  1.00  0.00      RA0  O
ATOM   2067  N   ALA A 223      34.314  44.594   0.835  1.00  0.00      RA0  N
ATOM   2068  H   ALA A 223      34.198  45.359   1.468  1.00  0.00      RA0  H
ATOM   2069  CA  ALA A 223      35.586  43.875   0.781  1.00  0.00      RA0  C
ATOM   2070  CB  ALA A 223      36.655  44.639   1.559  1.00  0.00      RA0  C
ATOM   2071  C   ALA A 223      35.477  42.455   1.366  1.00  0.00      RA0  C
ATOM   2072  O   ALA A 223      36.089  41.507   0.856  1.00  0.00      RA0  O
ATOM   2073  N   ARG A 224      34.691  42.279   2.425  1.00  0.00      RA0  N
ATOM   2074  H   ARG A 224      34.234  43.067   2.841  1.00  0.00      RA0  H
ATOM   2075  CA  ARG A 224      34.478  40.940   2.972  1.00  0.00      RA0  C
ATOM   2076  CB  ARG A 224      33.627  40.859   4.257  1.00  0.00      RA0  C
ATOM   2077  CG  ARG A 224      33.763  39.485   4.956  1.00  0.00      RA0  C
ATOM   2078  CD  ARG A 224      33.563  39.489   6.488  1.00  0.00      RA0  C
ATOM   2079  NE  ARG A 224      33.466  38.138   7.074  1.00  0.00      RA0  N
ATOM   2080  HE  ARG A 224      32.645  37.626   6.798  1.00  0.00      RA0  H
ATOM   2081  CZ  ARG A 224      34.387  37.660   7.985  1.00  0.00      RA0  C
ATOM   2082  NH1 ARG A 224      35.492  38.388   8.257  1.00  0.00      RA0  N
ATOM   2083 HH11 ARG A 224      36.178  38.065   8.920  1.00  0.00      RA0  H
ATOM   2084 HH12 ARG A 224      35.665  39.269   7.811  1.00  0.00      RA0  H
ATOM   2085  NH2 ARG A 224      34.194  36.473   8.617  1.00  0.00      RA0  N
ATOM   2086 HH21 ARG A 224      34.848  36.098   9.297  1.00  0.00      RA0  H
ATOM   2087 HH22 ARG A 224      33.384  35.903   8.450  1.00  0.00      RA0  H
ATOM   2088  C   ARG A 224      34.041  40.003   1.827  1.00  0.00      RA0  C
ATOM   2089  O   ARG A 224      34.525  38.876   1.697  1.00  0.00      RA0  O
ATOM   2090  N   ASP A 225      33.130  40.476   0.983  1.00  0.00      RA0  N
ATOM   2091  H   ASP A 225      32.744  41.396   1.082  1.00  0.00      RA0  H
ATOM   2092  CA  ASP A 225      32.631  39.627  -0.077  1.00  0.00      RA0  C
ATOM   2093  CB  ASP A 225      31.203  39.859  -0.574  1.00  0.00      RA0  C
ATOM   2094  CG  ASP A 225      30.596  38.467  -0.759  1.00  0.00      RA0  C
ATOM   2095  OD1 ASP A 225      30.321  37.809   0.241  1.00  0.00      RA0  O
ATOM   2096  OD2 ASP A 225      30.436  37.995  -1.885  1.00  0.00      RA0  O
ATOM   2097  C   ASP A 225      33.641  39.385  -1.205  1.00  0.00      RA0  C
ATOM   2098  O   ASP A 225      33.788  38.242  -1.635  1.00  0.00      RA0  O
ATOM   2099  N   THR A 226      34.304  40.433  -1.695  1.00  0.00      RA0  N
ATOM   2100  H   THR A 226      34.191  41.328  -1.265  1.00  0.00      RA0  H
ATOM   2101  CA  THR A 226      35.314  40.237  -2.754  1.00  0.00      RA0  C
ATOM   2102  CB  THR A 226      35.708  41.642  -3.176  1.00  0.00      RA0  C
ATOM   2103  OG1 THR A 226      35.645  42.501  -2.028  1.00  0.00      RA0  O
ATOM   2104  HG1 THR A 226      34.751  42.846  -1.992  1.00  0.00      RA0  H
ATOM   2105  CG2 THR A 226      34.779  42.181  -4.265  1.00  0.00      RA0  C
ATOM   2106  C   THR A 226      36.448  39.327  -2.276  1.00  0.00      RA0  C
ATOM   2107  O   THR A 226      36.926  38.467  -3.028  1.00  0.00      RA0  O
ATOM   2108  N   LEU A 227      36.856  39.517  -1.033  1.00  0.00      RA0  N
ATOM   2109  H   LEU A 227      36.398  40.210  -0.473  1.00  0.00      RA0  H
ATOM   2110  CA  LEU A 227      37.914  38.685  -0.456  1.00  0.00      RA0  C
ATOM   2111  CB  LEU A 227      38.296  39.174   0.939  1.00  0.00      RA0  C
ATOM   2112  CG  LEU A 227      39.069  40.492   0.932  1.00  0.00      RA0  C
ATOM   2113  CD1 LEU A 227      38.916  41.245   2.248  1.00  0.00      RA0  C
ATOM   2114  CD2 LEU A 227      40.538  40.292   0.577  1.00  0.00      RA0  C
ATOM   2115  C   LEU A 227      37.532  37.211  -0.385  1.00  0.00      RA0  C
ATOM   2116  O   LEU A 227      38.288  36.330  -0.819  1.00  0.00      RA0  O
ATOM   2117  N   ARG A 228      36.357  36.916   0.162  1.00  0.00      RA0  N
ATOM   2118  H   ARG A 228      35.730  37.640   0.465  1.00  0.00      RA0  H
ATOM   2119  CA  ARG A 228      35.964  35.525   0.333  1.00  0.00      RA0  C
ATOM   2120  CB  ARG A 228      34.749  35.409   1.264  1.00  0.00      RA0  C
ATOM   2121  CG  ARG A 228      33.387  35.847   0.703  1.00  0.00      RA0  C
ATOM   2122  CD  ARG A 228      32.578  34.749  -0.006  1.00  0.00      RA0  C
ATOM   2123  NE  ARG A 228      31.479  35.344  -0.754  1.00  0.00      RA0  N
ATOM   2124  HE  ARG A 228      31.331  36.342  -0.652  1.00  0.00      RA0  H
ATOM   2125  CZ  ARG A 228      30.635  34.608  -1.529  1.00  0.00      RA0  C
ATOM   2126  NH1 ARG A 228      30.816  33.269  -1.655  1.00  0.00      RA0  N
ATOM   2127 HH11 ARG A 228      30.165  32.683  -2.167  1.00  0.00      RA0  H
ATOM   2128 HH12 ARG A 228      31.597  32.786  -1.234  1.00  0.00      RA0  H
ATOM   2129  NH2 ARG A 228      29.628  35.259  -2.149  1.00  0.00      RA0  N
ATOM   2130 HH21 ARG A 228      28.940  34.803  -2.734  1.00  0.00      RA0  H
ATOM   2131 HH22 ARG A 228      29.556  36.267  -2.029  1.00  0.00      RA0  H
ATOM   2132  C   ARG A 228      35.668  34.814  -1.003  1.00  0.00      RA0  C
ATOM   2133  O   ARG A 228      35.923  33.623  -1.156  1.00  0.00      RA0  O
ATOM   2134  N   LEU A 229      35.145  35.532  -1.977  1.00  0.00      RA0  N
ATOM   2135  H   LEU A 229      34.916  36.498  -1.827  1.00  0.00      RA0  H
ATOM   2136  CA  LEU A 229      34.809  34.909  -3.261  1.00  0.00      RA0  C
ATOM   2137  CB  LEU A 229      33.922  35.828  -4.098  1.00  0.00      RA0  C
ATOM   2138  CG  LEU A 229      33.395  35.081  -5.320  1.00  0.00      RA0  C
ATOM   2139  CD1 LEU A 229      32.634  33.833  -4.892  1.00  0.00      RA0  C
ATOM   2140  CD2 LEU A 229      32.557  35.962  -6.242  1.00  0.00      RA0  C
ATOM   2141  C   LEU A 229      36.111  34.576  -4.022  1.00  0.00      RA0  C
ATOM   2142  O   LEU A 229      36.287  33.467  -4.555  1.00  0.00      RA0  O
ATOM   2143  N   GLU A 230      37.034  35.540  -4.032  1.00  0.00      RA0  N
ATOM   2144  H   GLU A 230      36.834  36.436  -3.627  1.00  0.00      RA0  H
ATOM   2145  CA  GLU A 230      38.381  35.294  -4.562  1.00  0.00      RA0  C
ATOM   2146  CB  GLU A 230      39.307  36.495  -4.410  1.00  0.00      RA0  C
ATOM   2147  CG  GLU A 230      39.000  37.681  -5.324  1.00  0.00      RA0  C
ATOM   2148  CD  GLU A 230      40.064  38.736  -5.109  1.00  0.00      RA0  C
ATOM   2149  OE1 GLU A 230      40.934  38.527  -4.274  1.00  0.00      RA0  O
ATOM   2150  OE2 GLU A 230      40.038  39.768  -5.773  1.00  0.00      RA0  O
ATOM   2151  C   GLU A 230      39.019  34.066  -3.917  1.00  0.00      RA0  C
ATOM   2152  O   GLU A 230      39.668  33.269  -4.598  1.00  0.00      RA0  O
ATOM   2153  N   ALA A 231      38.831  33.907  -2.617  1.00  0.00      RA0  N
ATOM   2154  H   ALA A 231      38.267  34.571  -2.124  1.00  0.00      RA0  H
ATOM   2155  CA  ALA A 231      39.380  32.767  -1.858  1.00  0.00      RA0  C
ATOM   2156  CB  ALA A 231      39.396  33.100  -0.371  1.00  0.00      RA0  C
ATOM   2157  C   ALA A 231      38.647  31.439  -2.040  1.00  0.00      RA0  C
ATOM   2158  O   ALA A 231      39.074  30.408  -1.501  1.00  0.00      RA0  O
ATOM   2159  N   GLY A 232      37.567  31.457  -2.827  1.00  0.00      RA0  N
ATOM   2160  H   GLY A 232      37.240  32.322  -3.206  1.00  0.00      RA0  H
ATOM   2161  CA  GLY A 232      36.742  30.290  -3.072  1.00  0.00      RA0  C
ATOM   2162  C   GLY A 232      35.941  29.830  -1.874  1.00  0.00      RA0  C
ATOM   2163  O   GLY A 232      35.687  28.643  -1.730  1.00  0.00      RA0  O
ATOM   2164  N   MSE A 233      35.543  30.755  -1.019  1.00  0.00      RA0  N
ATOM   2165  H   MSE A 233      35.612  31.724  -1.255  1.00  0.00      RA0  H
ATOM   2166  CA  MSE A 233      34.851  30.396   0.205  1.00  0.00      RA0  C
ATOM   2167  CB  MSE A 233      35.383  31.213   1.379  1.00  0.00      RA0  C
ATOM   2168  CG  MSE A 233      36.842  30.888   1.694  1.00  0.00      RA0  C
ATOM   2169  SE  MSE A 233      37.504  31.894   3.030  1.00  0.00      RA0  S
ATOM   2170  CE  MSE A 233      39.097  31.074   3.196  1.00  0.00      RA0  C
ATOM   2171  C   MSE A 233      33.343  30.613   0.033  1.00  0.00      RA0  C
ATOM   2172  O   MSE A 233      32.922  31.559  -0.633  1.00  0.00      RA0  O
ATOM   2173  N   ASN A 234      32.553  29.646   0.524  1.00  0.00      RA0  N
ATOM   2174  H   ASN A 234      32.934  28.967   1.149  1.00  0.00      RA0  H
ATOM   2175  CA  ASN A 234      31.112  29.673   0.312  1.00  0.00      RA0  C
ATOM   2176  CB  ASN A 234      30.488  28.310   0.624  1.00  0.00      RA0  C
ATOM   2177  CG  ASN A 234      30.846  27.286  -0.431  1.00  0.00      RA0  C
ATOM   2178  OD1 ASN A 234      31.423  27.593  -1.468  1.00  0.00      RA0  O
ATOM   2179  ND2 ASN A 234      30.458  26.042  -0.109  1.00  0.00      RA0  N
ATOM   2180 HD21 ASN A 234      30.029  25.850   0.776  1.00  0.00      RA0  H
ATOM   2181 HD22 ASN A 234      30.604  25.279  -0.745  1.00  0.00      RA0  H
ATOM   2182  C   ASN A 234      30.404  30.690   1.155  1.00  0.00      RA0  C
ATOM   2183  O   ASN A 234      30.860  31.034   2.257  1.00  0.00      RA0  O
ATOM   2184  N   LEU A 235      29.266  31.150   0.627  1.00  0.00      RA0  N
ATOM   2185  H   LEU A 235      28.997  30.878  -0.302  1.00  0.00      RA0  H
ATOM   2186  CA  LEU A 235      28.326  31.974   1.328  1.00  0.00      RA0  C
ATOM   2187  CB  LEU A 235      28.244  33.369   0.714  1.00  0.00      RA0  C
ATOM   2188  CG  LEU A 235      27.361  34.331   1.510  1.00  0.00      RA0  C
ATOM   2189  CD1 LEU A 235      27.753  34.389   2.987  1.00  0.00      RA0  C
ATOM   2190  CD2 LEU A 235      27.347  35.723   0.878  1.00  0.00      RA0  C
ATOM   2191  C   LEU A 235      26.971  31.277   1.303  1.00  0.00      RA0  C
ATOM   2192  O   LEU A 235      26.360  31.076   0.224  1.00  0.00      RA0  O
ATOM   2193  N   TYR A 236      26.522  30.899   2.494  1.00  0.00      RA0  N
ATOM   2194  H   TYR A 236      27.061  31.111   3.309  1.00  0.00      RA0  H
ATOM   2195  CA  TYR A 236      25.247  30.214   2.640  1.00  0.00      RA0  C
ATOM   2196  CB  TYR A 236      24.916  29.899   4.091  1.00  0.00      RA0  C
ATOM   2197  CG  TYR A 236      23.674  29.032   4.162  1.00  0.00      RA0  C
ATOM   2198  CD1 TYR A 236      23.737  27.684   3.823  1.00  0.00      RA0  C
ATOM   2199  CE1 TYR A 236      22.613  26.874   3.957  1.00  0.00      RA0  C
ATOM   2200  CD2 TYR A 236      22.467  29.577   4.586  1.00  0.00      RA0  C
ATOM   2201  CE2 TYR A 236      21.342  28.769   4.710  1.00  0.00      RA0  C
ATOM   2202  CZ  TYR A 236      21.416  27.412   4.422  1.00  0.00      RA0  C
ATOM   2203  OH  TYR A 236      20.302  26.608   4.614  1.00  0.00      RA0  O
ATOM   2204  HH  TYR A 236      20.528  25.709   4.356  1.00  0.00      RA0  H
ATOM   2205  C   TYR A 236      24.144  31.086   2.032  1.00  0.00      RA0  C
ATOM   2206  O   TYR A 236      24.106  32.313   2.217  1.00  0.00      RA0  O
ATOM   2207  N   GLY A 237      23.246  30.435   1.316  1.00  0.00      RA0  N
ATOM   2208  H   GLY A 237      23.350  29.451   1.178  1.00  0.00      RA0  H
ATOM   2209  CA  GLY A 237      22.192  31.105   0.599  1.00  0.00      RA0  C
ATOM   2210  C   GLY A 237      22.547  31.302  -0.857  1.00  0.00      RA0  C
ATOM   2211  O   GLY A 237      21.666  31.439  -1.692  1.00  0.00      RA0  O
ATOM   2212  N   GLN A 238      23.843  31.343  -1.166  1.00  0.00      RA0  N
ATOM   2213  H   GLN A 238      24.542  31.227  -0.461  1.00  0.00      RA0  H
ATOM   2214  CA  GLN A 238      24.307  31.522  -2.538  1.00  0.00      RA0  C
ATOM   2215  CB  GLN A 238      25.231  32.735  -2.647  1.00  0.00      RA0  C
ATOM   2216  CG  GLN A 238      24.423  33.998  -2.348  1.00  0.00      RA0  C
ATOM   2217  CD  GLN A 238      25.242  35.253  -2.554  1.00  0.00      RA0  C
ATOM   2218  OE1 GLN A 238      25.284  36.131  -1.698  1.00  0.00      RA0  O
ATOM   2219  NE2 GLN A 238      25.823  35.333  -3.759  1.00  0.00      RA0  N
ATOM   2220 HE21 GLN A 238      25.886  34.561  -4.402  1.00  0.00      RA0  H
ATOM   2221 HE22 GLN A 238      26.225  36.168  -4.136  1.00  0.00      RA0  H
ATOM   2222  C   GLN A 238      24.942  30.239  -3.057  1.00  0.00      RA0  C
ATOM   2223  O   GLN A 238      24.418  29.622  -3.995  1.00  0.00      RA0  O
ATOM   2224  N   GLU A 239      26.053  29.798  -2.480  1.00  0.00      RA0  N
ATOM   2225  H   GLU A 239      26.495  30.344  -1.764  1.00  0.00      RA0  H
ATOM   2226  CA  GLU A 239      26.675  28.534  -2.930  1.00  0.00      RA0  C
ATOM   2227  CB  GLU A 239      28.123  28.481  -2.450  1.00  0.00      RA0  C
ATOM   2228  CG  GLU A 239      29.141  29.211  -3.334  1.00  0.00      RA0  C
ATOM   2229  CD  GLU A 239      28.856  30.693  -3.458  1.00  0.00      RA0  C
ATOM   2230  OE1 GLU A 239      28.871  31.404  -2.454  1.00  0.00      RA0  O
ATOM   2231  OE2 GLU A 239      28.642  31.144  -4.579  1.00  0.00      RA0  O
ATOM   2232  C   GLU A 239      25.933  27.271  -2.514  1.00  0.00      RA0  C
ATOM   2233  O   GLU A 239      26.139  26.226  -3.112  1.00  0.00      RA0  O
ATOM   2234  N   MSE A 240      25.119  27.368  -1.464  1.00  0.00      RA0  N
ATOM   2235  H   MSE A 240      24.982  28.231  -0.978  1.00  0.00      RA0  H
ATOM   2236  CA  MSE A 240      24.269  26.270  -1.053  1.00  0.00      RA0  C
ATOM   2237  CB  MSE A 240      25.051  25.204  -0.280  1.00  0.00      RA0  C
ATOM   2238  CG  MSE A 240      25.628  25.671   1.059  1.00  0.00      RA0  C
ATOM   2239  SE  MSE A 240      26.942  26.892   0.927  1.00  0.00      RA0  S
ATOM   2240  CE  MSE A 240      27.379  26.948   2.670  1.00  0.00      RA0  C
ATOM   2241  C   MSE A 240      23.074  26.743  -0.209  1.00  0.00      RA0  C
ATOM   2242  O   MSE A 240      23.028  27.868   0.285  1.00  0.00      RA0  O
ATOM   2243  N   ASP A 241      22.115  25.848  -0.068  1.00  0.00      RA0  N
ATOM   2244  H   ASP A 241      22.065  24.962  -0.534  1.00  0.00      RA0  H
ATOM   2245  CA  ASP A 241      20.985  26.060   0.851  1.00  0.00      RA0  C
ATOM   2246  CB  ASP A 241      19.933  26.957   0.194  1.00  0.00      RA0  C
ATOM   2247  CG  ASP A 241      19.080  26.092  -0.713  1.00  0.00      RA0  C
ATOM   2248  OD1 ASP A 241      19.613  25.451  -1.610  1.00  0.00      RA0  O
ATOM   2249  OD2 ASP A 241      17.887  25.967  -0.461  1.00  0.00      RA0  O
ATOM   2250  C   ASP A 241      20.379  24.703   1.105  1.00  0.00      RA0  C
ATOM   2251  O   ASP A 241      20.979  23.675   0.726  1.00  0.00      RA0  O
ATOM   2252  N   GLU A 242      19.212  24.647   1.743  1.00  0.00      RA0  N
ATOM   2253  H   GLU A 242      18.645  25.469   1.788  1.00  0.00      RA0  H
ATOM   2254  CA  GLU A 242      18.651  23.352   2.133  1.00  0.00      RA0  C
ATOM   2255  CB  GLU A 242      17.366  23.586   2.925  1.00  0.00      RA0  C
ATOM   2256  CG  GLU A 242      17.470  24.576   4.084  1.00  0.00      RA0  C
ATOM   2257  CD  GLU A 242      17.933  23.865   5.335  1.00  0.00      RA0  C
ATOM   2258  OE1 GLU A 242      18.239  22.680   5.270  1.00  0.00      RA0  O
ATOM   2259  OE2 GLU A 242      17.963  24.497   6.385  1.00  0.00      RA0  O
ATOM   2260  C   GLU A 242      18.278  22.431   0.982  1.00  0.00      RA0  C
ATOM   2261  O   GLU A 242      18.046  21.243   1.204  1.00  0.00      RA0  O
ATOM   2262  N   THR A 243      18.251  22.974  -0.234  1.00  0.00      RA0  N
ATOM   2263  H   THR A 243      18.481  23.940  -0.378  1.00  0.00      RA0  H
ATOM   2264  CA  THR A 243      17.926  22.200  -1.441  1.00  0.00      RA0  C
ATOM   2265  CB  THR A 243      16.908  22.986  -2.285  1.00  0.00      RA0  C
ATOM   2266  OG1 THR A 243      17.407  24.240  -2.766  1.00  0.00      RA0  O
ATOM   2267  HG1 THR A 243      17.771  24.747  -2.033  1.00  0.00      RA0  H
ATOM   2268  CG2 THR A 243      15.626  23.207  -1.480  1.00  0.00      RA0  C
ATOM   2269  C   THR A 243      19.141  21.692  -2.195  1.00  0.00      RA0  C
ATOM   2270  O   THR A 243      18.994  20.964  -3.182  1.00  0.00      RA0  O
ATOM   2271  N   ILE A 244      20.331  22.094  -1.749  1.00  0.00      RA0  N
ATOM   2272  H   ILE A 244      20.399  22.642  -0.912  1.00  0.00      RA0  H
ATOM   2273  CA  ILE A 244      21.581  21.781  -2.428  1.00  0.00      RA0  C
ATOM   2274  CB  ILE A 244      22.320  23.071  -2.809  1.00  0.00      RA0  C
ATOM   2275  CG2 ILE A 244      23.716  22.809  -3.379  1.00  0.00      RA0  C
ATOM   2276  CG1 ILE A 244      21.471  23.861  -3.802  1.00  0.00      RA0  C
ATOM   2277  CD1 ILE A 244      21.092  23.008  -5.013  1.00  0.00      RA0  C
ATOM   2278  C   ILE A 244      22.465  20.857  -1.601  1.00  0.00      RA0  C
ATOM   2279  O   ILE A 244      22.743  21.144  -0.436  1.00  0.00      RA0  O
ATOM   2280  N   SER A 245      22.978  19.801  -2.244  1.00  0.00      RA0  N
ATOM   2281  H   SER A 245      22.797  19.693  -3.218  1.00  0.00      RA0  H
ATOM   2282  CA  SER A 245      23.866  18.868  -1.601  1.00  0.00      RA0  C
ATOM   2283  CB  SER A 245      23.976  17.659  -2.535  1.00  0.00      RA0  C
ATOM   2284  OG  SER A 245      24.957  16.727  -2.068  1.00  0.00      RA0  O
ATOM   2285  HG  SER A 245      24.448  15.993  -1.719  1.00  0.00      RA0  H
ATOM   2286  C   SER A 245      25.237  19.526  -1.367  1.00  0.00      RA0  C
ATOM   2287  O   SER A 245      25.682  20.283  -2.225  1.00  0.00      RA0  O
ATOM   2288  N   PRO A 246      25.924  19.234  -0.270  1.00  0.00      RA0  N
ATOM   2289  CD  PRO A 246      25.503  18.382   0.832  1.00  0.00      RA0  C
ATOM   2290  CA  PRO A 246      27.298  19.749  -0.108  1.00  0.00      RA0  C
ATOM   2291  CB  PRO A 246      27.702  19.197   1.264  1.00  0.00      RA0  C
ATOM   2292  CG  PRO A 246      26.812  17.980   1.496  1.00  0.00      RA0  C
ATOM   2293  C   PRO A 246      28.197  19.301  -1.264  1.00  0.00      RA0  C
ATOM   2294  O   PRO A 246      29.143  20.032  -1.632  1.00  0.00      RA0  O
ATOM   2295  N   LEU A 247      27.880  18.149  -1.874  1.00  0.00      RA0  N
ATOM   2296  H   LEU A 247      27.051  17.648  -1.612  1.00  0.00      RA0  H
ATOM   2297  CA  LEU A 247      28.665  17.623  -2.980  1.00  0.00      RA0  C
ATOM   2298  CB  LEU A 247      28.189  16.221  -3.357  1.00  0.00      RA0  C
ATOM   2299  CG  LEU A 247      28.180  15.238  -2.185  1.00  0.00      RA0  C
ATOM   2300  CD1 LEU A 247      27.598  13.887  -2.598  1.00  0.00      RA0  C
ATOM   2301  CD2 LEU A 247      29.555  15.088  -1.533  1.00  0.00      RA0  C
ATOM   2302  C   LEU A 247      28.625  18.535  -4.204  1.00  0.00      RA0  C
ATOM   2303  O   LEU A 247      29.546  18.526  -5.009  1.00  0.00      RA0  O
ATOM   2304  N   ALA A 248      27.568  19.327  -4.321  1.00  0.00      RA0  N
ATOM   2305  H   ALA A 248      26.885  19.363  -3.591  1.00  0.00      RA0  H
ATOM   2306  CA  ALA A 248      27.369  20.270  -5.437  1.00  0.00      RA0  C
ATOM   2307  CB  ALA A 248      25.898  20.291  -5.856  1.00  0.00      RA0  C
ATOM   2308  C   ALA A 248      27.794  21.707  -5.074  1.00  0.00      RA0  C
ATOM   2309  O   ALA A 248      27.575  22.639  -5.859  1.00  0.00      RA0  O
ATOM   2310  N   ALA A 249      28.371  21.860  -3.885  1.00  0.00      RA0  N
ATOM   2311  H   ALA A 249      28.528  21.073  -3.289  1.00  0.00      RA0  H
ATOM   2312  CA  ALA A 249      28.788  23.152  -3.359  1.00  0.00      RA0  C
ATOM   2313  CB  ALA A 249      27.959  23.517  -2.129  1.00  0.00      RA0  C
ATOM   2314  C   ALA A 249      30.270  23.147  -2.963  1.00  0.00      RA0  C
ATOM   2315  O   ALA A 249      30.702  23.907  -2.115  1.00  0.00      RA0  O
ATOM   2316  N   ASN A 250      31.036  22.280  -3.607  1.00  0.00      RA0  N
ATOM   2317  H   ASN A 250      30.618  21.700  -4.303  1.00  0.00      RA0  H
ATOM   2318  CA  ASN A 250      32.482  22.179  -3.337  1.00  0.00      RA0  C
ATOM   2319  CB  ASN A 250      33.254  23.406  -3.836  1.00  0.00      RA0  C
ATOM   2320  CG  ASN A 250      34.744  23.173  -3.693  1.00  0.00      RA0  C
ATOM   2321  OD1 ASN A 250      35.253  22.086  -3.957  1.00  0.00      RA0  O
ATOM   2322  ND2 ASN A 250      35.415  24.263  -3.273  1.00  0.00      RA0  N
ATOM   2323 HD21 ASN A 250      34.923  25.112  -3.063  1.00  0.00      RA0  H
ATOM   2324 HD22 ASN A 250      36.405  24.278  -3.142  1.00  0.00      RA0  H
ATOM   2325  C   ASN A 250      32.761  21.910  -1.864  1.00  0.00      RA0  C
ATOM   2326  O   ASN A 250      33.743  22.427  -1.336  1.00  0.00      RA0  O
ATOM   2327  N   MSE A 251      31.903  21.100  -1.211  1.00  0.00      RA0  N
ATOM   2328  H   MSE A 251      31.083  20.755  -1.673  1.00  0.00      RA0  H
ATOM   2329  CA  MSE A 251      32.087  20.727   0.185  1.00  0.00      RA0  C
ATOM   2330  CB  MSE A 251      30.920  21.203   1.048  1.00  0.00      RA0  C
ATOM   2331  CG  MSE A 251      30.719  22.717   1.022  1.00  0.00      RA0  C
ATOM   2332  SE  MSE A 251      29.290  23.237   1.982  1.00  0.00      RA0  S
ATOM   2333  CE  MSE A 251      29.897  22.739   3.600  1.00  0.00      RA0  C
ATOM   2334  C   MSE A 251      32.289  19.230   0.356  1.00  0.00      RA0  C
ATOM   2335  O   MSE A 251      32.310  18.724   1.466  1.00  0.00      RA0  O
ATOM   2336  N   GLY A 252      32.527  18.521  -0.744  1.00  0.00      RA0  N
ATOM   2337  H   GLY A 252      32.520  18.972  -1.634  1.00  0.00      RA0  H
ATOM   2338  CA  GLY A 252      32.811  17.085  -0.658  1.00  0.00      RA0  C
ATOM   2339  C   GLY A 252      33.976  16.799   0.295  1.00  0.00      RA0  C
ATOM   2340  O   GLY A 252      33.971  15.798   1.058  1.00  0.00      RA0  O
ATOM   2341  N   TRP A 253      34.991  17.641   0.210  1.00  0.00      RA0  N
ATOM   2342  H   TRP A 253      34.925  18.405  -0.428  1.00  0.00      RA0  H
ATOM   2343  CA  TRP A 253      36.197  17.479   0.996  1.00  0.00      RA0  C
ATOM   2344  CB  TRP A 253      37.294  18.464   0.568  1.00  0.00      RA0  C
ATOM   2345  CG  TRP A 253      36.859  19.901   0.739  1.00  0.00      RA0  C
ATOM   2346  CD2 TRP A 253      37.256  20.835   1.766  1.00  0.00      RA0  C
ATOM   2347  CE2 TRP A 253      36.592  22.058   1.511  1.00  0.00      RA0  C
ATOM   2348  CE3 TRP A 253      38.109  20.730   2.858  1.00  0.00      RA0  C
ATOM   2349  CD1 TRP A 253      35.980  20.620  -0.081  1.00  0.00      RA0  C
ATOM   2350  NE1 TRP A 253      35.816  21.888   0.369  1.00  0.00      RA0  N
ATOM   2351  HE1 TRP A 253      35.239  22.563  -0.062  1.00  0.00      RA0  H
ATOM   2352  CZ2 TRP A 253      36.798  23.141   2.356  1.00  0.00      RA0  C
ATOM   2353  CZ3 TRP A 253      38.307  21.822   3.696  1.00  0.00      RA0  C
ATOM   2354  CH2 TRP A 253      37.653  23.023   3.446  1.00  0.00      RA0  C
ATOM   2355  C   TRP A 253      35.916  17.534   2.484  1.00  0.00      RA0  C
ATOM   2356  O   TRP A 253      36.757  17.128   3.276  1.00  0.00      RA0  O
ATOM   2357  N   THR A 254      34.758  18.071   2.869  1.00  0.00      RA0  N
ATOM   2358  H   THR A 254      34.045  18.291   2.209  1.00  0.00      RA0  H
ATOM   2359  CA  THR A 254      34.404  18.171   4.283  1.00  0.00      RA0  C
ATOM   2360  CB  THR A 254      33.796  19.537   4.641  1.00  0.00      RA0  C
ATOM   2361  OG1 THR A 254      32.687  19.884   3.808  1.00  0.00      RA0  O
ATOM   2362  HG1 THR A 254      32.909  19.651   2.918  1.00  0.00      RA0  H
ATOM   2363  CG2 THR A 254      34.857  20.628   4.588  1.00  0.00      RA0  C
ATOM   2364  C   THR A 254      33.587  16.989   4.797  1.00  0.00      RA0  C
ATOM   2365  O   THR A 254      33.267  16.939   5.988  1.00  0.00      RA0  O
ATOM   2366  N   ILE A 255      33.257  16.046   3.925  1.00  0.00      RA0  N
ATOM   2367  H   ILE A 255      33.649  16.014   3.004  1.00  0.00      RA0  H
ATOM   2368  CA  ILE A 255      32.444  14.906   4.342  1.00  0.00      RA0  C
ATOM   2369  CB  ILE A 255      31.504  14.424   3.244  1.00  0.00      RA0  C
ATOM   2370  CG2 ILE A 255      30.520  13.421   3.849  1.00  0.00      RA0  C
ATOM   2371  CG1 ILE A 255      30.801  15.591   2.544  1.00  0.00      RA0  C
ATOM   2372  CD1 ILE A 255      29.960  16.456   3.486  1.00  0.00      RA0  C
ATOM   2373  C   ILE A 255      33.352  13.791   4.823  1.00  0.00      RA0  C
ATOM   2374  O   ILE A 255      34.159  13.254   4.058  1.00  0.00      RA0  O
ATOM   2375  N   ALA A 256      33.192  13.431   6.087  1.00  0.00      RA0  N
ATOM   2376  H   ALA A 256      32.430  13.855   6.584  1.00  0.00      RA0  H
ATOM   2377  CA  ALA A 256      33.960  12.356   6.709  1.00  0.00      RA0  C
ATOM   2378  CB  ALA A 256      34.190  12.642   8.182  1.00  0.00      RA0  C
ATOM   2379  C   ALA A 256      33.215  11.032   6.566  1.00  0.00      RA0  C
ATOM   2380  O   ALA A 256      32.539  10.595   7.469  1.00  0.00      RA0  O
ATOM   2381  N   TRP A 257      33.338  10.385   5.405  1.00  0.00      RA0  N
ATOM   2382  H   TRP A 257      33.908  10.793   4.691  1.00  0.00      RA0  H
ATOM   2383  CA  TRP A 257      32.592   9.142   5.141  1.00  0.00      RA0  C
ATOM   2384  CB  TRP A 257      32.780   8.676   3.692  1.00  0.00      RA0  C
ATOM   2385  CG  TRP A 257      32.528   9.783   2.692  1.00  0.00      RA0  C
ATOM   2386  CD2 TRP A 257      31.278  10.183   2.090  1.00  0.00      RA0  C
ATOM   2387  CE2 TRP A 257      31.555  11.235   1.185  1.00  0.00      RA0  C
ATOM   2388  CE3 TRP A 257      29.969   9.743   2.245  1.00  0.00      RA0  C
ATOM   2389  CD1 TRP A 257      33.491  10.625   2.115  1.00  0.00      RA0  C
ATOM   2390  NE1 TRP A 257      32.923  11.483   1.228  1.00  0.00      RA0  N
ATOM   2391  HE1 TRP A 257      33.398  12.176   0.722  1.00  0.00      RA0  H
ATOM   2392  CZ2 TRP A 257      30.520  11.810   0.457  1.00  0.00      RA0  C
ATOM   2393  CZ3 TRP A 257      28.943  10.329   1.512  1.00  0.00      RA0  C
ATOM   2394  CH2 TRP A 257      29.217  11.357   0.619  1.00  0.00      RA0  C
ATOM   2395  C   TRP A 257      33.013   8.009   6.068  1.00  0.00      RA0  C
ATOM   2396  O   TRP A 257      32.180   7.220   6.548  1.00  0.00      RA0  O
ATOM   2397  N   GLU A 258      34.316   7.914   6.324  1.00  0.00      RA0  N
ATOM   2398  H   GLU A 258      34.955   8.616   6.026  1.00  0.00      RA0  H
ATOM   2399  CA  GLU A 258      34.824   6.879   7.215  1.00  0.00      RA0  C
ATOM   2400  CB  GLU A 258      36.084   6.244   6.634  1.00  0.00      RA0  C
ATOM   2401  CG  GLU A 258      35.669   5.424   5.413  1.00  0.00      RA0  C
ATOM   2402  CD  GLU A 258      34.502   4.547   5.823  1.00  0.00      RA0  C
ATOM   2403  OE1 GLU A 258      34.684   3.707   6.704  1.00  0.00      RA0  O
ATOM   2404  OE2 GLU A 258      33.409   4.724   5.286  1.00  0.00      RA0  O
ATOM   2405  C   GLU A 258      35.008   7.492   8.597  1.00  0.00      RA0  C
ATOM   2406  O   GLU A 258      35.400   8.650   8.685  1.00  0.00      RA0  O
ATOM   2407  N   PRO A 259      34.736   6.765   9.685  1.00  0.00      RA0  N
ATOM   2408  CD  PRO A 259      34.884   7.311  11.029  1.00  0.00      RA0  C
ATOM   2409  CA  PRO A 259      34.299   5.371   9.697  1.00  0.00      RA0  C
ATOM   2410  CB  PRO A 259      34.597   4.958  11.138  1.00  0.00      RA0  C
ATOM   2411  CG  PRO A 259      34.360   6.221  11.956  1.00  0.00      RA0  C
ATOM   2412  C   PRO A 259      32.834   5.247   9.296  1.00  0.00      RA0  C
ATOM   2413  O   PRO A 259      32.029   6.113   9.667  1.00  0.00      RA0  O
ATOM   2414  N   ALA A 260      32.529   4.188   8.555  1.00  0.00      RA0  N
ATOM   2415  H   ALA A 260      33.292   3.656   8.176  1.00  0.00      RA0  H
ATOM   2416  CA  ALA A 260      31.192   3.923   8.026  1.00  0.00      RA0  C
ATOM   2417  CB  ALA A 260      31.186   2.641   7.194  1.00  0.00      RA0  C
ATOM   2418  C   ALA A 260      30.138   3.805   9.102  1.00  0.00      RA0  C
ATOM   2419  O   ALA A 260      28.960   4.052   8.837  1.00  0.00      RA0  O
ATOM   2420  N   ASP A 261      30.539   3.435  10.314  1.00  0.00      RA0  N
ATOM   2421  H   ASP A 261      31.507   3.315  10.550  1.00  0.00      RA0  H
ATOM   2422  CA  ASP A 261      29.585   3.218  11.397  1.00  0.00      RA0  C
ATOM   2423  CB  ASP A 261      30.263   2.324  12.429  1.00  0.00      RA0  C
ATOM   2424  CG  ASP A 261      31.581   2.989  12.819  1.00  0.00      RA0  C
ATOM   2425  OD1 ASP A 261      32.592   2.666  12.201  1.00  0.00      RA0  O
ATOM   2426  OD2 ASP A 261      31.605   3.851  13.700  1.00  0.00      RA0  O
ATOM   2427  C   ASP A 261      29.212   4.466  12.159  1.00  0.00      RA0  C
ATOM   2428  O   ASP A 261      28.453   4.397  13.132  1.00  0.00      RA0  O
ATOM   2429  N   ARG A 262      29.736   5.609  11.747  1.00  0.00      RA0  N
ATOM   2430  H   ARG A 262      30.357   5.607  10.964  1.00  0.00      RA0  H
ATOM   2431  CA  ARG A 262      29.318   6.867  12.343  1.00  0.00      RA0  C
ATOM   2432  CB  ARG A 262      30.381   7.957  12.221  1.00  0.00      RA0  C
ATOM   2433  CG  ARG A 262      29.817   9.279  12.757  1.00  0.00      RA0  C
ATOM   2434  CD  ARG A 262      30.706  10.498  12.532  1.00  0.00      RA0  C
ATOM   2435  NE  ARG A 262      30.955  10.755  11.117  1.00  0.00      RA0  N
ATOM   2436  HE  ARG A 262      31.499  10.067  10.626  1.00  0.00      RA0  H
ATOM   2437  CZ  ARG A 262      30.537  11.942  10.585  1.00  0.00      RA0  C
ATOM   2438  NH1 ARG A 262      29.767  12.777  11.327  1.00  0.00      RA0  N
ATOM   2439 HH11 ARG A 262      29.499  13.711  11.044  1.00  0.00      RA0  H
ATOM   2440 HH12 ARG A 262      29.388  12.501  12.223  1.00  0.00      RA0  H
ATOM   2441  NH2 ARG A 262      30.905  12.241   9.316  1.00  0.00      RA0  N
ATOM   2442 HH21 ARG A 262      30.659  13.109   8.865  1.00  0.00      RA0  H
ATOM   2443 HH22 ARG A 262      31.447  11.591   8.764  1.00  0.00      RA0  H
ATOM   2444  C   ARG A 262      28.042   7.389  11.657  1.00  0.00      RA0  C
ATOM   2445  O   ARG A 262      28.080   7.868  10.541  1.00  0.00      RA0  O
ATOM   2446  N   ASP A 263      26.942   7.332  12.388  1.00  0.00      RA0  N
ATOM   2447  H   ASP A 263      26.995   6.971  13.317  1.00  0.00      RA0  H
ATOM   2448  CA  ASP A 263      25.668   7.872  11.955  1.00  0.00      RA0  C
ATOM   2449  CB  ASP A 263      24.506   7.285  12.753  1.00  0.00      RA0  C
ATOM   2450  CG  ASP A 263      23.220   7.876  12.214  1.00  0.00      RA0  C
ATOM   2451  OD1 ASP A 263      23.146   8.116  11.010  1.00  0.00      RA0  O
ATOM   2452  OD2 ASP A 263      22.299   8.099  12.997  1.00  0.00      RA0  O
ATOM   2453  C   ASP A 263      25.683   9.379  12.085  1.00  0.00      RA0  C
ATOM   2454  O   ASP A 263      26.083   9.924  13.117  1.00  0.00      RA0  O
ATOM   2455  N   PHE A 264      25.256  10.062  11.034  1.00  0.00      RA0  N
ATOM   2456  H   PHE A 264      24.735   9.567  10.332  1.00  0.00      RA0  H
ATOM   2457  CA  PHE A 264      25.059  11.496  11.096  1.00  0.00      RA0  C
ATOM   2458  CB  PHE A 264      26.327  12.286  10.744  1.00  0.00      RA0  C
ATOM   2459  CG  PHE A 264      26.779  12.105   9.313  1.00  0.00      RA0  C
ATOM   2460  CD1 PHE A 264      26.304  12.952   8.318  1.00  0.00      RA0  C
ATOM   2461  CD2 PHE A 264      27.703  11.117   8.995  1.00  0.00      RA0  C
ATOM   2462  CE1 PHE A 264      26.784  12.841   7.018  1.00  0.00      RA0  C
ATOM   2463  CE2 PHE A 264      28.190  11.010   7.698  1.00  0.00      RA0  C
ATOM   2464  CZ  PHE A 264      27.747  11.886   6.714  1.00  0.00      RA0  C
ATOM   2465  C   PHE A 264      23.870  11.875  10.224  1.00  0.00      RA0  C
ATOM   2466  O   PHE A 264      23.512  11.145   9.305  1.00  0.00      RA0  O
ATOM   2467  N   ILE A 265      23.266  13.012  10.523  1.00  0.00      RA0  N
ATOM   2468  H   ILE A 265      23.692  13.594  11.219  1.00  0.00      RA0  H
ATOM   2469  CA  ILE A 265      22.069  13.439   9.815  1.00  0.00      RA0  C
ATOM   2470  CB  ILE A 265      21.448  14.657  10.504  1.00  0.00      RA0  C
ATOM   2471  CG2 ILE A 265      20.094  15.012   9.886  1.00  0.00      RA0  C
ATOM   2472  CG1 ILE A 265      21.355  14.463  12.014  1.00  0.00      RA0  C
ATOM   2473  CD1 ILE A 265      20.969  15.752  12.738  1.00  0.00      RA0  C
ATOM   2474  C   ILE A 265      22.411  13.803   8.383  1.00  0.00      RA0  C
ATOM   2475  O   ILE A 265      23.336  14.573   8.142  1.00  0.00      RA0  O
ATOM   2476  N   GLY A 266      21.694  13.189   7.447  1.00  0.00      RA0  N
ATOM   2477  H   GLY A 266      21.035  12.480   7.702  1.00  0.00      RA0  H
ATOM   2478  CA  GLY A 266      21.956  13.377   6.009  1.00  0.00      RA0  C
ATOM   2479  C   GLY A 266      22.772  12.263   5.385  1.00  0.00      RA0  C
ATOM   2480  O   GLY A 266      22.902  12.218   4.166  1.00  0.00      RA0  O
ATOM   2481  N   ARG A 267      23.273  11.338   6.203  1.00  0.00      RA0  N
ATOM   2482  H   ARG A 267      23.031  11.331   7.175  1.00  0.00      RA0  H
ATOM   2483  CA  ARG A 267      24.264  10.372   5.743  1.00  0.00      RA0  C
ATOM   2484  CB  ARG A 267      24.815   9.442   6.837  1.00  0.00      RA0  C
ATOM   2485  CG  ARG A 267      25.921   8.591   6.193  1.00  0.00      RA0  C
ATOM   2486  CD  ARG A 267      26.711   7.589   7.041  1.00  0.00      RA0  C
ATOM   2487  NE  ARG A 267      27.636   6.893   6.143  1.00  0.00      RA0  N
ATOM   2488  HE  ARG A 267      27.249   6.590   5.258  1.00  0.00      RA0  H
ATOM   2489  CZ  ARG A 267      28.964   6.714   6.414  1.00  0.00      RA0  C
ATOM   2490  NH1 ARG A 267      29.458   6.995   7.643  1.00  0.00      RA0  N
ATOM   2491 HH11 ARG A 267      30.449   6.923   7.825  1.00  0.00      RA0  H
ATOM   2492 HH12 ARG A 267      28.864   7.266   8.411  1.00  0.00      RA0  H
ATOM   2493  NH2 ARG A 267      29.769   6.266   5.426  1.00  0.00      RA0  N
ATOM   2494 HH21 ARG A 267      30.757   6.094   5.565  1.00  0.00      RA0  H
ATOM   2495 HH22 ARG A 267      29.389   6.105   4.498  1.00  0.00      RA0  H
ATOM   2496  C   ARG A 267      23.779   9.532   4.586  1.00  0.00      RA0  C
ATOM   2497  O   ARG A 267      24.436   9.471   3.571  1.00  0.00      RA0  O
ATOM   2498  N   GLU A 268      22.630   8.882   4.712  1.00  0.00      RA0  N
ATOM   2499  H   GLU A 268      22.002   9.176   5.436  1.00  0.00      RA0  H
ATOM   2500  CA  GLU A 268      22.198   7.978   3.636  1.00  0.00      RA0  C
ATOM   2501  CB  GLU A 268      21.052   7.064   4.105  1.00  0.00      RA0  C
ATOM   2502  CG  GLU A 268      20.188   7.589   5.263  1.00  0.00      RA0  C
ATOM   2503  CD  GLU A 268      19.654   8.967   4.936  1.00  0.00      RA0  C
ATOM   2504  OE1 GLU A 268      18.811   9.071   4.053  1.00  0.00      RA0  O
ATOM   2505  OE2 GLU A 268      20.137   9.942   5.514  1.00  0.00      RA0  O
ATOM   2506  C   GLU A 268      21.822   8.751   2.370  1.00  0.00      RA0  C
ATOM   2507  O   GLU A 268      22.071   8.283   1.265  1.00  0.00      RA0  O
ATOM   2508  N   ALA A 269      21.224   9.927   2.516  1.00  0.00      RA0  N
ATOM   2509  H   ALA A 269      20.868  10.175   3.424  1.00  0.00      RA0  H
ATOM   2510  CA  ALA A 269      20.878  10.736   1.313  1.00  0.00      RA0  C
ATOM   2511  CB  ALA A 269      20.114  11.984   1.727  1.00  0.00      RA0  C
ATOM   2512  C   ALA A 269      22.157  11.136   0.573  1.00  0.00      RA0  C
ATOM   2513  O   ALA A 269      22.237  11.113  -0.660  1.00  0.00      RA0  O
ATOM   2514  N   LEU A 270      23.169  11.466   1.347  1.00  0.00      RA0  N
ATOM   2515  H   LEU A 270      23.041  11.438   2.342  1.00  0.00      RA0  H
ATOM   2516  CA  LEU A 270      24.458  11.851   0.806  1.00  0.00      RA0  C
ATOM   2517  CB  LEU A 270      25.342  12.375   1.928  1.00  0.00      RA0  C
ATOM   2518  CG  LEU A 270      26.287  13.449   1.419  1.00  0.00      RA0  C
ATOM   2519  CD1 LEU A 270      25.522  14.520   0.646  1.00  0.00      RA0  C
ATOM   2520  CD2 LEU A 270      27.109  14.046   2.554  1.00  0.00      RA0  C
ATOM   2521  C   LEU A 270      25.115  10.691   0.071  1.00  0.00      RA0  C
ATOM   2522  O   LEU A 270      25.678  10.870  -1.011  1.00  0.00      RA0  O
ATOM   2523  N   GLU A 271      25.041   9.490   0.650  1.00  0.00      RA0  N
ATOM   2524  H   GLU A 271      24.575   9.400   1.535  1.00  0.00      RA0  H
ATOM   2525  CA  GLU A 271      25.599   8.306   0.008  1.00  0.00      RA0  C
ATOM   2526  CB  GLU A 271      25.760   7.140   0.992  1.00  0.00      RA0  C
ATOM   2527  CG  GLU A 271      26.651   7.664   2.136  1.00  0.00      RA0  C
ATOM   2528  CD  GLU A 271      27.491   6.611   2.849  1.00  0.00      RA0  C
ATOM   2529  OE1 GLU A 271      26.938   5.728   3.487  1.00  0.00      RA0  O
ATOM   2530  OE2 GLU A 271      28.719   6.705   2.820  1.00  0.00      RA0  O
ATOM   2531  C   GLU A 271      24.949   8.043  -1.335  1.00  0.00      RA0  C
ATOM   2532  O   GLU A 271      25.613   7.631  -2.296  1.00  0.00      RA0  O
ATOM   2533  N   VAL A 272      23.629   8.230  -1.400  1.00  0.00      RA0  N
ATOM   2534  H   VAL A 272      23.133   8.509  -0.574  1.00  0.00      RA0  H
ATOM   2535  CA  VAL A 272      22.913   8.064  -2.654  1.00  0.00      RA0  C
ATOM   2536  CB  VAL A 272      21.402   8.123  -2.417  1.00  0.00      RA0  C
ATOM   2537  CG1 VAL A 272      20.620   8.112  -3.731  1.00  0.00      RA0  C
ATOM   2538  CG2 VAL A 272      20.966   6.988  -1.490  1.00  0.00      RA0  C
ATOM   2539  C   VAL A 272      23.351   9.134  -3.669  1.00  0.00      RA0  C
ATOM   2540  O   VAL A 272      23.580   8.838  -4.844  1.00  0.00      RA0  O
ATOM   2541  N   GLN A 273      23.486  10.370  -3.202  1.00  0.00      RA0  N
ATOM   2542  H   GLN A 273      23.307  10.541  -2.231  1.00  0.00      RA0  H
ATOM   2543  CA  GLN A 273      23.943  11.461  -4.065  1.00  0.00      RA0  C
ATOM   2544  CB  GLN A 273      23.833  12.775  -3.296  1.00  0.00      RA0  C
ATOM   2545  CG  GLN A 273      22.353  13.074  -3.038  1.00  0.00      RA0  C
ATOM   2546  CD  GLN A 273      22.200  14.029  -1.873  1.00  0.00      RA0  C
ATOM   2547  OE1 GLN A 273      23.097  14.804  -1.559  1.00  0.00      RA0  O
ATOM   2548  NE2 GLN A 273      21.005  13.941  -1.261  1.00  0.00      RA0  N
ATOM   2549 HE21 GLN A 273      20.357  13.231  -1.536  1.00  0.00      RA0  H
ATOM   2550 HE22 GLN A 273      20.694  14.537  -0.513  1.00  0.00      RA0  H
ATOM   2551  C   GLN A 273      25.334  11.173  -4.634  1.00  0.00      RA0  C
ATOM   2552  O   GLN A 273      25.568  11.387  -5.817  1.00  0.00      RA0  O
ATOM   2553  N   ARG A 274      26.231  10.646  -3.796  1.00  0.00      RA0  N
ATOM   2554  H   ARG A 274      25.970  10.469  -2.847  1.00  0.00      RA0  H
ATOM   2555  CA  ARG A 274      27.565  10.283  -4.262  1.00  0.00      RA0  C
ATOM   2556  CB  ARG A 274      28.364   9.823  -3.042  1.00  0.00      RA0  C
ATOM   2557  CG  ARG A 274      29.796   9.364  -3.310  1.00  0.00      RA0  C
ATOM   2558  CD  ARG A 274      30.265   8.446  -2.179  1.00  0.00      RA0  C
ATOM   2559  NE  ARG A 274      29.403   7.267  -2.132  1.00  0.00      RA0  N
ATOM   2560  HE  ARG A 274      29.074   6.886  -3.011  1.00  0.00      RA0  H
ATOM   2561  CZ  ARG A 274      29.014   6.688  -0.959  1.00  0.00      RA0  C
ATOM   2562  NH1 ARG A 274      29.496   7.166   0.204  1.00  0.00      RA0  N
ATOM   2563 HH11 ARG A 274      29.197   6.804   1.103  1.00  0.00      RA0  H
ATOM   2564 HH12 ARG A 274      30.163   7.910   0.226  1.00  0.00      RA0  H
ATOM   2565  NH2 ARG A 274      28.151   5.656  -0.988  1.00  0.00      RA0  N
ATOM   2566 HH21 ARG A 274      27.778   5.181  -0.188  1.00  0.00      RA0  H
ATOM   2567 HH22 ARG A 274      27.814   5.314  -1.889  1.00  0.00      RA0  H
ATOM   2568  C   ARG A 274      27.530   9.170  -5.311  1.00  0.00      RA0  C
ATOM   2569  O   ARG A 274      28.216   9.245  -6.333  1.00  0.00      RA0  O
ATOM   2570  N   GLU A 275      26.704   8.163  -5.069  1.00  0.00      RA0  N
ATOM   2571  H   GLU A 275      26.220   8.098  -4.194  1.00  0.00      RA0  H
ATOM   2572  CA  GLU A 275      26.486   7.079  -6.026  1.00  0.00      RA0  C
ATOM   2573  CB  GLU A 275      25.548   6.015  -5.457  1.00  0.00      RA0  C
ATOM   2574  CG  GLU A 275      26.223   4.694  -5.070  1.00  0.00      RA0  C
ATOM   2575  CD  GLU A 275      27.013   4.830  -3.786  1.00  0.00      RA0  C
ATOM   2576  OE1 GLU A 275      26.549   4.352  -2.754  1.00  0.00      RA0  O
ATOM   2577  OE2 GLU A 275      28.105   5.391  -3.800  1.00  0.00      RA0  O
ATOM   2578  C   GLU A 275      25.951   7.572  -7.361  1.00  0.00      RA0  C
ATOM   2579  O   GLU A 275      26.364   7.113  -8.426  1.00  0.00      RA0  O
ATOM   2580  N   HIS A 276      24.971   8.463  -7.308  1.00  0.00      RA0  N
ATOM   2581  H   HIS A 276      24.709   8.840  -6.419  1.00  0.00      RA0  H
ATOM   2582  CA  HIS A 276      24.309   8.917  -8.514  1.00  0.00      RA0  C
ATOM   2583  CB  HIS A 276      22.923   9.485  -8.194  1.00  0.00      RA0  C
ATOM   2584  CG  HIS A 276      21.900   8.387  -8.015  1.00  0.00      RA0  C
ATOM   2585  ND1 HIS A 276      20.669   8.446  -8.554  1.00  0.00      RA0  N
ATOM   2586  HD1 HIS A 276      20.319   9.172  -9.109  1.00  0.00      RA0  H
ATOM   2587  CD2 HIS A 276      22.019   7.192  -7.298  1.00  0.00      RA0  C
ATOM   2588  NE2 HIS A 276      20.839   6.531  -7.413  1.00  0.00      RA0  N
ATOM   2589  CE1 HIS A 276      20.011   7.303  -8.185  1.00  0.00      RA0  C
ATOM   2590  C   HIS A 276      25.104   9.966  -9.265  1.00  0.00      RA0  C
ATOM   2591  O   HIS A 276      24.933  10.098 -10.475  1.00  0.00      RA0  O
ATOM   2592  N   GLY A 277      25.919  10.718  -8.523  1.00  0.00      RA0  N
ATOM   2593  H   GLY A 277      25.927  10.597  -7.531  1.00  0.00      RA0  H
ATOM   2594  CA  GLY A 277      26.588  11.904  -9.048  1.00  0.00      RA0  C
ATOM   2595  C   GLY A 277      25.760  13.145  -8.814  1.00  0.00      RA0  C
ATOM   2596  O   GLY A 277      24.514  13.078  -8.742  1.00  0.00      RA0  O
ATOM   2597  N   THR A 278      26.440  14.288  -8.703  1.00  0.00      RA0  N
ATOM   2598  H   THR A 278      27.435  14.324  -8.744  1.00  0.00      RA0  H
ATOM   2599  CA  THR A 278      25.757  15.568  -8.526  1.00  0.00      RA0  C
ATOM   2600  CB  THR A 278      26.008  15.882  -7.063  1.00  0.00      RA0  C
ATOM   2601  OG1 THR A 278      27.183  15.161  -6.661  1.00  0.00      RA0  O
ATOM   2602  HG1 THR A 278      27.917  15.654  -7.010  1.00  0.00      RA0  H
ATOM   2603  CG2 THR A 278      24.828  15.502  -6.166  1.00  0.00      RA0  C
ATOM   2604  C   THR A 278      26.320  16.617  -9.470  1.00  0.00      RA0  C
ATOM   2605  O   THR A 278      27.309  16.391 -10.188  1.00  0.00      RA0  O
ATOM   2606  N   GLU A 279      25.679  17.769  -9.444  1.00  0.00      RA0  N
ATOM   2607  H   GLU A 279      24.892  17.878  -8.841  1.00  0.00      RA0  H
ATOM   2608  CA  GLU A 279      26.239  18.968 -10.038  1.00  0.00      RA0  C
ATOM   2609  CB  GLU A 279      25.309  20.167  -9.871  1.00  0.00      RA0  C
ATOM   2610  CG  GLU A 279      23.865  20.024 -10.335  1.00  0.00      RA0  C
ATOM   2611  CD  GLU A 279      23.146  21.270  -9.865  1.00  0.00      RA0  C
ATOM   2612  OE1 GLU A 279      21.994  21.187  -9.456  1.00  0.00      RA0  O
ATOM   2613  OE2 GLU A 279      23.751  22.337  -9.857  1.00  0.00      RA0  O
ATOM   2614  C   GLU A 279      27.507  19.356  -9.262  1.00  0.00      RA0  C
ATOM   2615  O   GLU A 279      27.809  18.772  -8.218  1.00  0.00      RA0  O
ATOM   2616  N   LYS A 280      28.275  20.295  -9.804  1.00  0.00      RA0  N
ATOM   2617  H   LYS A 280      28.004  20.779 -10.641  1.00  0.00      RA0  H
ATOM   2618  CA  LYS A 280      29.527  20.680  -9.184  1.00  0.00      RA0  C
ATOM   2619  CB  LYS A 280      30.718  19.961  -9.812  1.00  0.00      RA0  C
ATOM   2620  CG  LYS A 280      30.938  20.242 -11.296  1.00  0.00      RA0  C
ATOM   2621  CD  LYS A 280      32.094  19.382 -11.793  1.00  0.00      RA0  C
ATOM   2622  CE  LYS A 280      32.361  19.474 -13.293  1.00  0.00      RA0  C
ATOM   2623  NZ  LYS A 280      33.159  18.304 -13.680  1.00  0.00      RA0  N
ATOM   2624  HZ1 LYS A 280      33.311  18.248 -14.703  1.00  0.00      RA0  H
ATOM   2625  HZ2 LYS A 280      34.040  18.219 -13.146  1.00  0.00      RA0  H
ATOM   2626  HZ3 LYS A 280      32.591  17.457 -13.450  1.00  0.00      RA0  H
ATOM   2627  C   LYS A 280      29.683  22.178  -9.211  1.00  0.00      RA0  C
ATOM   2628  O   LYS A 280      29.246  22.849 -10.129  1.00  0.00      RA0  O
ATOM   2629  N   LEU A 281      30.353  22.677  -8.200  1.00  0.00      RA0  N
ATOM   2630  H   LEU A 281      30.804  22.060  -7.559  1.00  0.00      RA0  H
ATOM   2631  CA  LEU A 281      30.658  24.089  -8.112  1.00  0.00      RA0  C
ATOM   2632  CB  LEU A 281      30.673  24.522  -6.646  1.00  0.00      RA0  C
ATOM   2633  CG  LEU A 281      30.802  26.031  -6.435  1.00  0.00      RA0  C
ATOM   2634  CD1 LEU A 281      29.525  26.770  -6.831  1.00  0.00      RA0  C
ATOM   2635  CD2 LEU A 281      31.210  26.367  -5.002  1.00  0.00      RA0  C
ATOM   2636  C   LEU A 281      32.011  24.336  -8.760  1.00  0.00      RA0  C
ATOM   2637  O   LEU A 281      33.034  23.759  -8.374  1.00  0.00      RA0  O
ATOM   2638  N   VAL A 282      32.001  25.160  -9.805  1.00  0.00      RA0  N
ATOM   2639  H   VAL A 282      31.163  25.645 -10.041  1.00  0.00      RA0  H
ATOM   2640  CA  VAL A 282      33.204  25.528 -10.522  1.00  0.00      RA0  C
ATOM   2641  CB  VAL A 282      33.128  25.104 -11.990  1.00  0.00      RA0  C
ATOM   2642  CG1 VAL A 282      33.013  23.586 -12.126  1.00  0.00      RA0  C
ATOM   2643  CG2 VAL A 282      32.011  25.854 -12.721  1.00  0.00      RA0  C
ATOM   2644  C   VAL A 282      33.445  27.044 -10.439  1.00  0.00      RA0  C
ATOM   2645  O   VAL A 282      32.574  27.810 -10.004  1.00  0.00      RA0  O
ATOM   2646  N   GLY A 283      34.626  27.468 -10.858  1.00  0.00      RA0  N
ATOM   2647  H   GLY A 283      35.244  26.817 -11.299  1.00  0.00      RA0  H
ATOM   2648  CA  GLY A 283      34.939  28.875 -11.012  1.00  0.00      RA0  C
ATOM   2649  C   GLY A 283      34.754  29.281 -12.453  1.00  0.00      RA0  C
ATOM   2650  O   GLY A 283      34.875  28.456 -13.373  1.00  0.00      RA0  O
ATOM   2651  N   LEU A 284      34.425  30.550 -12.656  1.00  0.00      RA0  N
ATOM   2652  H   LEU A 284      34.307  31.168 -11.876  1.00  0.00      RA0  H
ATOM   2653  CA  LEU A 284      34.368  31.156 -13.992  1.00  0.00      RA0  C
ATOM   2654  CB  LEU A 284      32.943  31.551 -14.376  1.00  0.00      RA0  C
ATOM   2655  CG  LEU A 284      31.933  30.408 -14.453  1.00  0.00      RA0  C
ATOM   2656  CD1 LEU A 284      30.537  30.949 -14.755  1.00  0.00      RA0  C
ATOM   2657  CD2 LEU A 284      32.345  29.326 -15.450  1.00  0.00      RA0  C
ATOM   2658  C   LEU A 284      35.194  32.425 -13.939  1.00  0.00      RA0  C
ATOM   2659  O   LEU A 284      35.170  33.133 -12.939  1.00  0.00      RA0  O
ATOM   2660  N   VAL A 285      35.932  32.657 -15.018  1.00  0.00      RA0  N
ATOM   2661  H   VAL A 285      35.893  32.011 -15.783  1.00  0.00      RA0  H
ATOM   2662  CA  VAL A 285      36.717  33.865 -15.231  1.00  0.00      RA0  C
ATOM   2663  CB  VAL A 285      38.199  33.476 -15.267  1.00  0.00      RA0  C
ATOM   2664  CG1 VAL A 285      39.080  34.586 -15.842  1.00  0.00      RA0  C
ATOM   2665  CG2 VAL A 285      38.669  33.003 -13.890  1.00  0.00      RA0  C
ATOM   2666  C   VAL A 285      36.307  34.525 -16.554  1.00  0.00      RA0  C
ATOM   2667  O   VAL A 285      36.271  33.894 -17.616  1.00  0.00      RA0  O
ATOM   2668  N   MSE A 286      36.020  35.818 -16.490  1.00  0.00      RA0  N
ATOM   2669  H   MSE A 286      36.104  36.318 -15.622  1.00  0.00      RA0  H
ATOM   2670  CA  MSE A 286      35.698  36.579 -17.670  1.00  0.00      RA0  C
ATOM   2671  CB  MSE A 286      34.250  37.048 -17.608  1.00  0.00      RA0  C
ATOM   2672  CG  MSE A 286      33.791  37.714 -18.902  1.00  0.00      RA0  C
ATOM   2673  SE  MSE A 286      32.073  38.223 -18.787  1.00  0.00      RA0  S
ATOM   2674  CE  MSE A 286      32.299  39.485 -17.535  1.00  0.00      RA0  C
ATOM   2675  C   MSE A 286      36.644  37.771 -17.754  1.00  0.00      RA0  C
ATOM   2676  O   MSE A 286      36.491  38.724 -17.011  1.00  0.00      RA0  O
ATOM   2677  N   THR A 287      37.660  37.670 -18.609  1.00  0.00      RA0  N
ATOM   2678  H   THR A 287      37.823  36.828 -19.123  1.00  0.00      RA0  H
ATOM   2679  CA  THR A 287      38.602  38.789 -18.835  1.00  0.00      RA0  C
ATOM   2680  CB  THR A 287      39.807  38.111 -19.433  1.00  0.00      RA0  C
ATOM   2681  OG1 THR A 287      39.700  36.716 -19.102  1.00  0.00      RA0  O
ATOM   2682  HG1 THR A 287      40.534  36.320 -19.325  1.00  0.00      RA0  H
ATOM   2683  CG2 THR A 287      41.127  38.705 -18.939  1.00  0.00      RA0  C
ATOM   2684  C   THR A 287      38.007  39.900 -19.698  1.00  0.00      RA0  C
ATOM   2685  O   THR A 287      38.496  41.041 -19.694  1.00  0.00      RA0  O
ATOM   2686  N   GLU A 288      36.976  39.563 -20.459  1.00  0.00      RA0  N
ATOM   2687  H   GLU A 288      36.600  38.645 -20.368  1.00  0.00      RA0  H
ATOM   2688  CA  GLU A 288      36.258  40.542 -21.252  1.00  0.00      RA0  C
ATOM   2689  CB  GLU A 288      35.260  39.992 -22.315  1.00  0.00      RA0  C
ATOM   2690  CG  GLU A 288      34.857  41.035 -23.407  1.00  0.00      RA0  C
ATOM   2691  CD  GLU A 288      33.671  40.652 -24.302  1.00  0.00      RA0  C
ATOM   2692  OE1 GLU A 288      32.712  41.426 -24.439  1.00  0.00      RA0  O
ATOM   2693  OE2 GLU A 288      33.685  39.578 -24.889  1.00  0.00      RA0  O
ATOM   2694  C   GLU A 288      35.578  41.524 -20.326  1.00  0.00      RA0  C
ATOM   2695  O   GLU A 288      35.261  41.196 -19.186  1.00  0.00      RA0  O
ATOM   2696  N   LYS A 289      35.355  42.734 -20.814  1.00  0.00      RA0  N
ATOM   2697  H   LYS A 289      35.594  42.923 -21.769  1.00  0.00      RA0  H
ATOM   2698  CA  LYS A 289      34.808  43.781 -19.965  1.00  0.00      RA0  C
ATOM   2699  CB  LYS A 289      35.039  45.221 -20.385  1.00  0.00      RA0  C
ATOM   2700  CG  LYS A 289      36.527  45.576 -20.352  1.00  0.00      RA0  C
ATOM   2701  CD  LYS A 289      37.309  44.974 -19.178  1.00  0.00      RA0  C
ATOM   2702  CE  LYS A 289      38.746  44.621 -19.581  1.00  0.00      RA0  C
ATOM   2703  NZ  LYS A 289      38.736  43.656 -20.693  1.00  0.00      RA0  N
ATOM   2704  HZ1 LYS A 289      39.642  43.659 -21.192  1.00  0.00      RA0  H
ATOM   2705  HZ2 LYS A 289      38.493  42.691 -20.383  1.00  0.00      RA0  H
ATOM   2706  HZ3 LYS A 289      38.075  43.976 -21.441  1.00  0.00      RA0  H
ATOM   2707  C   LYS A 289      33.379  43.426 -19.595  1.00  0.00      RA0  C
ATOM   2708  O   LYS A 289      32.632  42.874 -20.400  1.00  0.00      RA0  O
ATOM   2709  N   GLY A 290      33.013  43.721 -18.356  1.00  0.00      RA0  N
ATOM   2710  H   GLY A 290      33.608  44.212 -17.715  1.00  0.00      RA0  H
ATOM   2711  CA  GLY A 290      31.687  43.389 -17.865  1.00  0.00      RA0  C
ATOM   2712  C   GLY A 290      31.833  42.752 -16.507  1.00  0.00      RA0  C
ATOM   2713  O   GLY A 290      32.950  42.444 -16.062  1.00  0.00      RA0  O
ATOM   2714  N   VAL A 291      30.708  42.562 -15.838  1.00  0.00      RA0  N
ATOM   2715  H   VAL A 291      29.867  42.956 -16.206  1.00  0.00      RA0  H
ATOM   2716  CA  VAL A 291      30.709  41.920 -14.517  1.00  0.00      RA0  C
ATOM   2717  CB  VAL A 291      30.473  42.922 -13.367  1.00  0.00      RA0  C
ATOM   2718  CG1 VAL A 291      30.359  42.254 -11.992  1.00  0.00      RA0  C
ATOM   2719  CG2 VAL A 291      31.577  43.977 -13.323  1.00  0.00      RA0  C
ATOM   2720  C   VAL A 291      29.698  40.769 -14.489  1.00  0.00      RA0  C
ATOM   2721  O   VAL A 291      28.548  40.905 -14.924  1.00  0.00      RA0  O
ATOM   2722  N   LEU A 292      30.166  39.625 -14.000  1.00  0.00      RA0  N
ATOM   2723  H   LEU A 292      31.059  39.670 -13.556  1.00  0.00      RA0  H
ATOM   2724  CA  LEU A 292      29.327  38.462 -13.794  1.00  0.00      RA0  C
ATOM   2725  CB  LEU A 292      30.202  37.230 -13.563  1.00  0.00      RA0  C
ATOM   2726  CG  LEU A 292      31.050  36.866 -14.782  1.00  0.00      RA0  C
ATOM   2727  CD1 LEU A 292      32.091  35.790 -14.463  1.00  0.00      RA0  C
ATOM   2728  CD2 LEU A 292      30.176  36.481 -15.976  1.00  0.00      RA0  C
ATOM   2729  C   LEU A 292      28.431  38.707 -12.569  1.00  0.00      RA0  C
ATOM   2730  O   LEU A 292      28.914  39.162 -11.524  1.00  0.00      RA0  O
ATOM   2731  N   ARG A 293      27.134  38.411 -12.709  1.00  0.00      RA0  N
ATOM   2732  H   ARG A 293      26.803  37.906 -13.506  1.00  0.00      RA0  H
ATOM   2733  CA  ARG A 293      26.157  38.651 -11.644  1.00  0.00      RA0  C
ATOM   2734  CB  ARG A 293      25.075  39.587 -12.159  1.00  0.00      RA0  C
ATOM   2735  CG  ARG A 293      25.592  41.023 -12.107  1.00  0.00      RA0  C
ATOM   2736  CD  ARG A 293      25.063  41.881 -13.248  1.00  0.00      RA0  C
ATOM   2737  NE  ARG A 293      25.684  41.499 -14.515  1.00  0.00      RA0  N
ATOM   2738  HE  ARG A 293      26.613  41.121 -14.502  1.00  0.00      RA0  H
ATOM   2739  CZ  ARG A 293      25.067  41.750 -15.688  1.00  0.00      RA0  C
ATOM   2740  NH1 ARG A 293      23.913  42.403 -15.746  1.00  0.00      RA0  N
ATOM   2741 HH11 ARG A 293      23.408  42.514 -16.602  1.00  0.00      RA0  H
ATOM   2742 HH12 ARG A 293      23.491  42.862 -14.945  1.00  0.00      RA0  H
ATOM   2743  NH2 ARG A 293      25.641  41.330 -16.806  1.00  0.00      RA0  N
ATOM   2744 HH21 ARG A 293      25.193  41.491 -17.696  1.00  0.00      RA0  H
ATOM   2745 HH22 ARG A 293      26.518  40.857 -16.799  1.00  0.00      RA0  H
ATOM   2746  C   ARG A 293      25.599  37.355 -11.079  1.00  0.00      RA0  C
ATOM   2747  O   ARG A 293      25.424  36.381 -11.806  1.00  0.00      RA0  O
ATOM   2748  N   ASN A 294      25.240  37.378  -9.799  1.00  0.00      RA0  N
ATOM   2749  H   ASN A 294      25.380  38.206  -9.260  1.00  0.00      RA0  H
ATOM   2750  CA  ASN A 294      24.497  36.266  -9.191  1.00  0.00      RA0  C
ATOM   2751  CB  ASN A 294      23.910  36.779  -7.886  1.00  0.00      RA0  C
ATOM   2752  CG  ASN A 294      24.567  36.126  -6.711  1.00  0.00      RA0  C
ATOM   2753  OD1 ASN A 294      25.726  36.407  -6.399  1.00  0.00      RA0  O
ATOM   2754  ND2 ASN A 294      23.763  35.259  -6.089  1.00  0.00      RA0  N
ATOM   2755 HD21 ASN A 294      22.834  35.079  -6.445  1.00  0.00      RA0  H
ATOM   2756 HD22 ASN A 294      24.022  34.654  -5.340  1.00  0.00      RA0  H
ATOM   2757  C   ASN A 294      23.291  35.885 -10.049  1.00  0.00      RA0  C
ATOM   2758  O   ASN A 294      22.611  36.762 -10.617  1.00  0.00      RA0  O
ATOM   2759  N   GLU A 295      23.046  34.590 -10.131  1.00  0.00      RA0  N
ATOM   2760  H   GLU A 295      23.535  33.967  -9.516  1.00  0.00      RA0  H
ATOM   2761  CA  GLU A 295      21.881  34.003 -10.797  1.00  0.00      RA0  C
ATOM   2762  CB  GLU A 295      20.542  34.518 -10.238  1.00  0.00      RA0  C
ATOM   2763  CG  GLU A 295      20.130  33.937  -8.877  1.00  0.00      RA0  C
ATOM   2764  CD  GLU A 295      21.145  34.280  -7.809  1.00  0.00      RA0  C
ATOM   2765  OE1 GLU A 295      21.042  35.351  -7.217  1.00  0.00      RA0  O
ATOM   2766  OE2 GLU A 295      22.047  33.482  -7.569  1.00  0.00      RA0  O
ATOM   2767  C   GLU A 295      21.911  34.023 -12.341  1.00  0.00      RA0  C
ATOM   2768  O   GLU A 295      20.986  33.530 -12.981  1.00  0.00      RA0  O
ATOM   2769  N   LEU A 296      22.949  34.586 -12.954  1.00  0.00      RA0  N
ATOM   2770  H   LEU A 296      23.672  34.990 -12.392  1.00  0.00      RA0  H
ATOM   2771  CA  LEU A 296      23.110  34.493 -14.398  1.00  0.00      RA0  C
ATOM   2772  CB  LEU A 296      24.351  35.309 -14.782  1.00  0.00      RA0  C
ATOM   2773  CG  LEU A 296      24.536  35.651 -16.262  1.00  0.00      RA0  C
ATOM   2774  CD1 LEU A 296      23.416  36.543 -16.799  1.00  0.00      RA0  C
ATOM   2775  CD2 LEU A 296      25.902  36.294 -16.507  1.00  0.00      RA0  C
ATOM   2776  C   LEU A 296      23.217  33.013 -14.834  1.00  0.00      RA0  C
ATOM   2777  O   LEU A 296      23.923  32.228 -14.197  1.00  0.00      RA0  O
ATOM   2778  N   PRO A 297      22.509  32.611 -15.885  1.00  0.00      RA0  N
ATOM   2779  CD  PRO A 297      21.463  33.366 -16.558  1.00  0.00      RA0  C
ATOM   2780  CA  PRO A 297      22.690  31.265 -16.443  1.00  0.00      RA0  C
ATOM   2781  CB  PRO A 297      21.584  31.185 -17.498  1.00  0.00      RA0  C
ATOM   2782  CG  PRO A 297      20.578  32.281 -17.151  1.00  0.00      RA0  C
ATOM   2783  C   PRO A 297      24.068  31.043 -17.084  1.00  0.00      RA0  C
ATOM   2784  O   PRO A 297      24.695  31.984 -17.585  1.00  0.00      RA0  O
ATOM   2785  N   VAL A 298      24.496  29.790 -17.072  1.00  0.00      RA0  N
ATOM   2786  H   VAL A 298      23.909  29.076 -16.678  1.00  0.00      RA0  H
ATOM   2787  CA  VAL A 298      25.767  29.376 -17.650  1.00  0.00      RA0  C
ATOM   2788  CB  VAL A 298      26.715  28.918 -16.538  1.00  0.00      RA0  C
ATOM   2789  CG1 VAL A 298      28.073  28.513 -17.106  1.00  0.00      RA0  C
ATOM   2790  CG2 VAL A 298      26.839  29.960 -15.429  1.00  0.00      RA0  C
ATOM   2791  C   VAL A 298      25.457  28.200 -18.559  1.00  0.00      RA0  C
ATOM   2792  O   VAL A 298      24.972  27.172 -18.079  1.00  0.00      RA0  O
ATOM   2793  N   ARG A 299      25.730  28.330 -19.853  1.00  0.00      RA0  N
ATOM   2794  H   ARG A 299      26.211  29.130 -20.205  1.00  0.00      RA0  H
ATOM   2795  CA  ARG A 299      25.339  27.304 -20.783  1.00  0.00      RA0  C
ATOM   2796  CB  ARG A 299      24.362  27.850 -21.818  1.00  0.00      RA0  C
ATOM   2797  CG  ARG A 299      23.026  28.155 -21.159  1.00  0.00      RA0  C
ATOM   2798  CD  ARG A 299      21.945  28.595 -22.136  1.00  0.00      RA0  C
ATOM   2799  NE  ARG A 299      20.689  28.665 -21.404  1.00  0.00      RA0  N
ATOM   2800  HE  ARG A 299      20.543  27.978 -20.675  1.00  0.00      RA0  H
ATOM   2801  CZ  ARG A 299      19.735  29.596 -21.652  1.00  0.00      RA0  C
ATOM   2802  NH1 ARG A 299      19.905  30.461 -22.678  1.00  0.00      RA0  N
ATOM   2803 HH11 ARG A 299      19.239  31.176 -22.899  1.00  0.00      RA0  H
ATOM   2804 HH12 ARG A 299      20.724  30.407 -23.259  1.00  0.00      RA0  H
ATOM   2805  NH2 ARG A 299      18.650  29.624 -20.853  1.00  0.00      RA0  N
ATOM   2806 HH21 ARG A 299      17.858  30.225 -20.947  1.00  0.00      RA0  H
ATOM   2807 HH22 ARG A 299      18.638  28.983 -20.055  1.00  0.00      RA0  H
ATOM   2808  C   ARG A 299      26.519  26.656 -21.488  1.00  0.00      RA0  C
ATOM   2809  O   ARG A 299      27.532  27.302 -21.806  1.00  0.00      RA0  O
ATOM   2810  N   PHE A 300      26.362  25.362 -21.718  1.00  0.00      RA0  N
ATOM   2811  H   PHE A 300      25.521  24.875 -21.457  1.00  0.00      RA0  H
ATOM   2812  CA  PHE A 300      27.330  24.589 -22.461  1.00  0.00      RA0  C
ATOM   2813  CB  PHE A 300      28.557  24.257 -21.597  1.00  0.00      RA0  C
ATOM   2814  CG  PHE A 300      28.183  23.440 -20.377  1.00  0.00      RA0  C
ATOM   2815  CD1 PHE A 300      27.728  24.070 -19.223  1.00  0.00      RA0  C
ATOM   2816  CD2 PHE A 300      28.310  22.055 -20.401  1.00  0.00      RA0  C
ATOM   2817  CE1 PHE A 300      27.420  23.322 -18.093  1.00  0.00      RA0  C
ATOM   2818  CE2 PHE A 300      28.003  21.306 -19.271  1.00  0.00      RA0  C
ATOM   2819  CZ  PHE A 300      27.571  21.940 -18.112  1.00  0.00      RA0  C
ATOM   2820  C   PHE A 300      26.674  23.306 -22.983  1.00  0.00      RA0  C
ATOM   2821  O   PHE A 300      25.535  22.967 -22.621  1.00  0.00      RA0  O
ATOM   2822  N   THR A 301      27.376  22.629 -23.884  1.00  0.00      RA0  N
ATOM   2823  H   THR A 301      28.277  22.913 -24.203  1.00  0.00      RA0  H
ATOM   2824  CA  THR A 301      26.934  21.344 -24.416  1.00  0.00      RA0  C
ATOM   2825  CB  THR A 301      26.795  21.604 -25.898  1.00  0.00      RA0  C
ATOM   2826  OG1 THR A 301      26.375  22.968 -26.061  1.00  0.00      RA0  O
ATOM   2827  HG1 THR A 301      26.282  23.111 -26.993  1.00  0.00      RA0  H
ATOM   2828  CG2 THR A 301      25.847  20.627 -26.591  1.00  0.00      RA0  C
ATOM   2829  C   THR A 301      27.989  20.306 -24.065  1.00  0.00      RA0  C
ATOM   2830  O   THR A 301      29.174  20.558 -24.288  1.00  0.00      RA0  O
ATOM   2831  N   ASP A 302      27.580  19.152 -23.528  1.00  0.00      RA0  N
ATOM   2832  H   ASP A 302      26.609  18.912 -23.479  1.00  0.00      RA0  H
ATOM   2833  CA  ASP A 302      28.564  18.123 -23.156  1.00  0.00      RA0  C
ATOM   2834  CB  ASP A 302      27.981  17.210 -22.072  1.00  0.00      RA0  C
ATOM   2835  CG  ASP A 302      27.504  15.917 -22.700  1.00  0.00      RA0  C
ATOM   2836  OD1 ASP A 302      26.587  15.938 -23.510  1.00  0.00      RA0  O
ATOM   2837  OD2 ASP A 302      28.102  14.881 -22.438  1.00  0.00      RA0  O
ATOM   2838  C   ASP A 302      28.993  17.345 -24.374  1.00  0.00      RA0  C
ATOM   2839  O   ASP A 302      28.489  17.576 -25.474  1.00  0.00      RA0  O
ATOM   2840  N   ALA A 303      29.948  16.438 -24.178  1.00  0.00      RA0  N
ATOM   2841  H   ALA A 303      30.075  16.115 -23.239  1.00  0.00      RA0  H
ATOM   2842  CA  ALA A 303      30.554  15.735 -25.303  1.00  0.00      RA0  C
ATOM   2843  CB  ALA A 303      31.693  14.837 -24.821  1.00  0.00      RA0  C
ATOM   2844  C   ALA A 303      29.544  14.886 -26.056  1.00  0.00      RA0  C
ATOM   2845  O   ALA A 303      29.715  14.642 -27.238  1.00  0.00      RA0  O
ATOM   2846  N   GLN A 304      28.482  14.467 -25.370  1.00  0.00      RA0  N
ATOM   2847  H   GLN A 304      28.325  14.778 -24.428  1.00  0.00      RA0  H
ATOM   2848  CA  GLN A 304      27.435  13.648 -25.963  1.00  0.00      RA0  C
ATOM   2849  CB  GLN A 304      26.870  12.646 -24.959  1.00  0.00      RA0  C
ATOM   2850  CG  GLN A 304      27.414  11.230 -25.196  1.00  0.00      RA0  C
ATOM   2851  CD  GLN A 304      28.907  11.127 -24.918  1.00  0.00      RA0  C
ATOM   2852  OE1 GLN A 304      29.327  10.670 -23.861  1.00  0.00      RA0  O
ATOM   2853  NE2 GLN A 304      29.700  11.496 -25.944  1.00  0.00      RA0  N
ATOM   2854 HE21 GLN A 304      29.322  11.910 -26.774  1.00  0.00      RA0  H
ATOM   2855 HE22 GLN A 304      30.692  11.389 -25.891  1.00  0.00      RA0  H
ATOM   2856  C   GLN A 304      26.352  14.498 -26.663  1.00  0.00      RA0  C
ATOM   2857  O   GLN A 304      25.423  13.951 -27.245  1.00  0.00      RA0  O
ATOM   2858  N   GLY A 305      26.476  15.823 -26.599  1.00  0.00      RA0  N
ATOM   2859  H   GLY A 305      27.161  16.212 -25.979  1.00  0.00      RA0  H
ATOM   2860  CA  GLY A 305      25.537  16.742 -27.241  1.00  0.00      RA0  C
ATOM   2861  C   GLY A 305      24.366  17.210 -26.386  1.00  0.00      RA0  C
ATOM   2862  O   GLY A 305      23.473  17.922 -26.886  1.00  0.00      RA0  O
ATOM   2863  N   ASN A 306      24.350  16.828 -25.110  1.00  0.00      RA0  N
ATOM   2864  H   ASN A 306      25.163  16.390 -24.727  1.00  0.00      RA0  H
ATOM   2865  CA  ASN A 306      23.293  17.265 -24.215  1.00  0.00      RA0  C
ATOM   2866  CB  ASN A 306      23.329  16.526 -22.876  1.00  0.00      RA0  C
ATOM   2867  CG  ASN A 306      23.102  15.041 -23.030  1.00  0.00      RA0  C
ATOM   2868  OD1 ASN A 306      21.979  14.576 -23.209  1.00  0.00      RA0  O
ATOM   2869  ND2 ASN A 306      24.230  14.316 -22.920  1.00  0.00      RA0  N
ATOM   2870 HD21 ASN A 306      25.119  14.779 -22.795  1.00  0.00      RA0  H
ATOM   2871 HD22 ASN A 306      24.260  13.320 -22.962  1.00  0.00      RA0  H
ATOM   2872  C   ASN A 306      23.555  18.737 -23.892  1.00  0.00      RA0  C
ATOM   2873  O   ASN A 306      24.662  19.087 -23.502  1.00  0.00      RA0  O
ATOM   2874  N   GLN A 307      22.558  19.592 -24.094  1.00  0.00      RA0  N
ATOM   2875  H   GLN A 307      21.655  19.227 -24.310  1.00  0.00      RA0  H
ATOM   2876  CA  GLN A 307      22.691  21.008 -23.702  1.00  0.00      RA0  C
ATOM   2877  CB  GLN A 307      21.758  21.845 -24.565  1.00  0.00      RA0  C
ATOM   2878  CG  GLN A 307      22.113  21.624 -26.034  1.00  0.00      RA0  C
ATOM   2879  CD  GLN A 307      21.034  22.195 -26.921  1.00  0.00      RA0  C
ATOM   2880  OE1 GLN A 307      20.491  23.268 -26.684  1.00  0.00      RA0  O
ATOM   2881  NE2 GLN A 307      20.745  21.398 -27.965  1.00  0.00      RA0  N
ATOM   2882 HE21 GLN A 307      21.236  20.533 -28.083  1.00  0.00      RA0  H
ATOM   2883 HE22 GLN A 307      20.042  21.645 -28.631  1.00  0.00      RA0  H
ATOM   2884  C   GLN A 307      22.391  21.139 -22.219  1.00  0.00      RA0  C
ATOM   2885  O   GLN A 307      21.406  20.566 -21.713  1.00  0.00      RA0  O
ATOM   2886  N   HIS A 308      23.245  21.895 -21.530  1.00  0.00      RA0  N
ATOM   2887  H   HIS A 308      23.928  22.440 -22.011  1.00  0.00      RA0  H
ATOM   2888  CA  HIS A 308      23.174  22.063 -20.094  1.00  0.00      RA0  C
ATOM   2889  CB  HIS A 308      24.331  21.333 -19.425  1.00  0.00      RA0  C
ATOM   2890  CG  HIS A 308      24.073  19.842 -19.438  1.00  0.00      RA0  C
ATOM   2891  ND1 HIS A 308      22.873  19.284 -19.697  1.00  0.00      RA0  N
ATOM   2892  HD1 HIS A 308      22.048  19.741 -19.982  1.00  0.00      RA0  H
ATOM   2893  CD2 HIS A 308      24.990  18.822 -19.164  1.00  0.00      RA0  C
ATOM   2894  NE2 HIS A 308      24.323  17.646 -19.254  1.00  0.00      RA0  N
ATOM   2895  CE1 HIS A 308      23.024  17.928 -19.581  1.00  0.00      RA0  C
ATOM   2896  C   HIS A 308      23.109  23.530 -19.723  1.00  0.00      RA0  C
ATOM   2897  O   HIS A 308      23.609  24.399 -20.439  1.00  0.00      RA0  O
ATOM   2898  N   GLU A 309      22.458  23.777 -18.599  1.00  0.00      RA0  N
ATOM   2899  H   GLU A 309      22.042  23.056 -18.044  1.00  0.00      RA0  H
ATOM   2900  CA  GLU A 309      22.377  25.103 -18.018  1.00  0.00      RA0  C
ATOM   2901  CB  GLU A 309      21.019  25.727 -18.354  1.00  0.00      RA0  C
ATOM   2902  CG  GLU A 309      20.826  27.160 -17.850  1.00  0.00      RA0  C
ATOM   2903  CD  GLU A 309      19.658  27.788 -18.586  1.00  0.00      RA0  C
ATOM   2904  OE1 GLU A 309      19.138  27.183 -19.517  1.00  0.00      RA0  O
ATOM   2905  OE2 GLU A 309      19.302  28.926 -18.305  1.00  0.00      RA0  O
ATOM   2906  C   GLU A 309      22.650  25.033 -16.528  1.00  0.00      RA0  C
ATOM   2907  O   GLU A 309      21.931  24.375 -15.789  1.00  0.00      RA0  O
ATOM   2908  N   GLY A 310      23.709  25.710 -16.106  1.00  0.00      RA0  N
ATOM   2909  H   GLY A 310      24.196  26.264 -16.769  1.00  0.00      RA0  H
ATOM   2910  CA  GLY A 310      23.991  25.941 -14.712  1.00  0.00      RA0  C
ATOM   2911  C   GLY A 310      23.645  27.360 -14.335  1.00  0.00      RA0  C
ATOM   2912  O   GLY A 310      22.960  28.061 -15.068  1.00  0.00      RA0  O
ATOM   2913  N   ILE A 311      24.158  27.787 -13.192  1.00  0.00      RA0  N
ATOM   2914  H   ILE A 311      24.730  27.189 -12.623  1.00  0.00      RA0  H
ATOM   2915  CA  ILE A 311      23.850  29.107 -12.679  1.00  0.00      RA0  C
ATOM   2916  CB  ILE A 311      22.548  29.009 -11.870  1.00  0.00      RA0  C
ATOM   2917  CG2 ILE A 311      22.668  27.984 -10.738  1.00  0.00      RA0  C
ATOM   2918  CG1 ILE A 311      22.064  30.369 -11.378  1.00  0.00      RA0  C
ATOM   2919  CD1 ILE A 311      20.742  30.266 -10.619  1.00  0.00      RA0  C
ATOM   2920  C   ILE A 311      24.996  29.670 -11.857  1.00  0.00      RA0  C
ATOM   2921  O   ILE A 311      25.632  28.948 -11.116  1.00  0.00      RA0  O
ATOM   2922  N   ILE A 312      25.275  30.961 -12.016  1.00  0.00      RA0  N
ATOM   2923  H   ILE A 312      24.687  31.502 -12.618  1.00  0.00      RA0  H
ATOM   2924  CA  ILE A 312      26.184  31.649 -11.097  1.00  0.00      RA0  C
ATOM   2925  CB  ILE A 312      26.553  33.019 -11.666  1.00  0.00      RA0  C
ATOM   2926  CG2 ILE A 312      27.363  33.855 -10.677  1.00  0.00      RA0  C
ATOM   2927  CG1 ILE A 312      27.297  32.841 -12.988  1.00  0.00      RA0  C
ATOM   2928  CD1 ILE A 312      27.773  34.166 -13.578  1.00  0.00      RA0  C
ATOM   2929  C   ILE A 312      25.583  31.771  -9.706  1.00  0.00      RA0  C
ATOM   2930  O   ILE A 312      24.445  32.273  -9.526  1.00  0.00      RA0  O
ATOM   2931  N   THR A 313      26.355  31.344  -8.720  1.00  0.00      RA0  N
ATOM   2932  H   THR A 313      27.267  30.957  -8.863  1.00  0.00      RA0  H
ATOM   2933  CA  THR A 313      25.942  31.436  -7.336  1.00  0.00      RA0  C
ATOM   2934  CB  THR A 313      26.459  30.171  -6.668  1.00  0.00      RA0  C
ATOM   2935  OG1 THR A 313      27.814  29.938  -7.069  1.00  0.00      RA0  O
ATOM   2936  HG1 THR A 313      28.322  30.205  -6.298  1.00  0.00      RA0  H
ATOM   2937  CG2 THR A 313      25.604  28.967  -7.066  1.00  0.00      RA0  C
ATOM   2938  C   THR A 313      26.412  32.753  -6.728  1.00  0.00      RA0  C
ATOM   2939  O   THR A 313      25.665  33.424  -5.992  1.00  0.00      RA0  O
ATOM   2940  N   SER A 314      27.657  33.130  -7.030  1.00  0.00      RA0  N
ATOM   2941  H   SER A 314      28.263  32.540  -7.567  1.00  0.00      RA0  H
ATOM   2942  CA  SER A 314      28.190  34.438  -6.623  1.00  0.00      RA0  C
ATOM   2943  CB  SER A 314      28.982  34.317  -5.316  1.00  0.00      RA0  C
ATOM   2944  OG  SER A 314      28.189  33.889  -4.199  1.00  0.00      RA0  O
ATOM   2945  HG  SER A 314      28.176  32.927  -4.232  1.00  0.00      RA0  H
ATOM   2946  C   SER A 314      29.105  34.945  -7.690  1.00  0.00      RA0  C
ATOM   2947  O   SER A 314      29.994  34.209  -8.140  1.00  0.00      RA0  O
ATOM   2948  N   GLY A 315      28.901  36.186  -8.097  1.00  0.00      RA0  N
ATOM   2949  H   GLY A 315      28.208  36.759  -7.653  1.00  0.00      RA0  H
ATOM   2950  CA  GLY A 315      29.794  36.828  -9.023  1.00  0.00      RA0  C
ATOM   2951  C   GLY A 315      30.290  38.164  -8.514  1.00  0.00      RA0  C
ATOM   2952  O   GLY A 315      29.679  38.787  -7.626  1.00  0.00      RA0  O
ATOM   2953  N   THR A 316      31.434  38.590  -9.028  1.00  0.00      RA0  N
ATOM   2954  H   THR A 316      31.965  38.062  -9.697  1.00  0.00      RA0  H
ATOM   2955  CA  THR A 316      31.988  39.885  -8.655  1.00  0.00      RA0  C
ATOM   2956  CB  THR A 316      32.488  39.779  -7.203  1.00  0.00      RA0  C
ATOM   2957  OG1 THR A 316      32.261  40.998  -6.495  1.00  0.00      RA0  O
ATOM   2958  HG1 THR A 316      31.326  41.036  -6.317  1.00  0.00      RA0  H
ATOM   2959  CG2 THR A 316      33.948  39.329  -7.100  1.00  0.00      RA0  C
ATOM   2960  C   THR A 316      33.059  40.335  -9.637  1.00  0.00      RA0  C
ATOM   2961  O   THR A 316      33.493  39.572 -10.521  1.00  0.00      RA0  O
ATOM   2962  N   PHE A 317      33.474  41.591  -9.496  1.00  0.00      RA0  N
ATOM   2963  H   PHE A 317      33.136  42.132  -8.722  1.00  0.00      RA0  H
ATOM   2964  CA  PHE A 317      34.704  42.043 -10.130  1.00  0.00      RA0  C
ATOM   2965  CB  PHE A 317      34.547  43.497 -10.578  1.00  0.00      RA0  C
ATOM   2966  CG  PHE A 317      35.630  43.885 -11.557  1.00  0.00      RA0  C
ATOM   2967  CD1 PHE A 317      36.838  44.440 -11.080  1.00  0.00      RA0  C
ATOM   2968  CD2 PHE A 317      35.406  43.698 -12.939  1.00  0.00      RA0  C
ATOM   2969  CE1 PHE A 317      37.831  44.829 -12.000  1.00  0.00      RA0  C
ATOM   2970  CE2 PHE A 317      36.396  44.087 -13.860  1.00  0.00      RA0  C
ATOM   2971  CZ  PHE A 317      37.594  44.657 -13.381  1.00  0.00      RA0  C
ATOM   2972  C   PHE A 317      35.833  41.884  -9.098  1.00  0.00      RA0  C
ATOM   2973  O   PHE A 317      35.757  42.443  -7.987  1.00  0.00      RA0  O
ATOM   2974  N   SER A 318      36.827  41.062  -9.440  1.00  0.00      RA0  N
ATOM   2975  H   SER A 318      36.891  40.709 -10.374  1.00  0.00      RA0  H
ATOM   2976  CA  SER A 318      37.974  40.804  -8.559  1.00  0.00      RA0  C
ATOM   2977  CB  SER A 318      38.612  39.504  -9.066  1.00  0.00      RA0  C
ATOM   2978  OG  SER A 318      39.873  39.221  -8.452  1.00  0.00      RA0  O
ATOM   2979  HG  SER A 318      39.716  39.138  -7.510  1.00  0.00      RA0  H
ATOM   2980  C   SER A 318      38.959  41.989  -8.500  1.00  0.00      RA0  C
ATOM   2981  O   SER A 318      39.617  42.278  -9.506  1.00  0.00      RA0  O
ATOM   2982  N   PRO A 319      39.077  42.671  -7.354  1.00  0.00      RA0  N
ATOM   2983  CD  PRO A 319      38.279  42.507  -6.149  1.00  0.00      RA0  C
ATOM   2984  CA  PRO A 319      40.064  43.743  -7.245  1.00  0.00      RA0  C
ATOM   2985  CB  PRO A 319      39.789  44.315  -5.849  1.00  0.00      RA0  C
ATOM   2986  CG  PRO A 319      38.369  43.877  -5.495  1.00  0.00      RA0  C
ATOM   2987  C   PRO A 319      41.499  43.247  -7.414  1.00  0.00      RA0  C
ATOM   2988  O   PRO A 319      42.308  43.949  -7.980  1.00  0.00      RA0  O
ATOM   2989  N   THR A 320      41.809  42.052  -6.922  1.00  0.00      RA0  N
ATOM   2990  H   THR A 320      41.155  41.475  -6.427  1.00  0.00      RA0  H
ATOM   2991  CA  THR A 320      43.177  41.529  -7.035  1.00  0.00      RA0  C
ATOM   2992  CB  THR A 320      43.269  40.372  -6.054  1.00  0.00      RA0  C
ATOM   2993  OG1 THR A 320      42.607  40.760  -4.846  1.00  0.00      RA0  O
ATOM   2994  HG1 THR A 320      41.767  40.285  -4.833  1.00  0.00      RA0  H
ATOM   2995  CG2 THR A 320      44.713  39.947  -5.781  1.00  0.00      RA0  C
ATOM   2996  C   THR A 320      43.516  41.153  -8.466  1.00  0.00      RA0  C
ATOM   2997  O   THR A 320      44.624  41.454  -8.958  1.00  0.00      RA0  O
ATOM   2998  N   LEU A 321      42.585  40.511  -9.159  1.00  0.00      RA0  N
ATOM   2999  H   LEU A 321      41.677  40.338  -8.769  1.00  0.00      RA0  H
ATOM   3000  CA  LEU A 321      42.878  40.035 -10.511  1.00  0.00      RA0  C
ATOM   3001  CB  LEU A 321      42.068  38.778 -10.803  1.00  0.00      RA0  C
ATOM   3002  CG  LEU A 321      42.399  37.641  -9.841  1.00  0.00      RA0  C
ATOM   3003  CD1 LEU A 321      41.435  36.465  -9.982  1.00  0.00      RA0  C
ATOM   3004  CD2 LEU A 321      43.856  37.211  -9.981  1.00  0.00      RA0  C
ATOM   3005  C   LEU A 321      42.640  41.067 -11.603  1.00  0.00      RA0  C
ATOM   3006  O   LEU A 321      43.277  41.029 -12.647  1.00  0.00      RA0  O
ATOM   3007  N   GLY A 322      41.710  41.986 -11.366  1.00  0.00      RA0  N
ATOM   3008  H   GLY A 322      41.199  41.952 -10.508  1.00  0.00      RA0  H
ATOM   3009  CA  GLY A 322      41.354  43.001 -12.326  1.00  0.00      RA0  C
ATOM   3010  C   GLY A 322      40.411  42.552 -13.429  1.00  0.00      RA0  C
ATOM   3011  O   GLY A 322      40.387  43.142 -14.494  1.00  0.00      RA0  O
ATOM   3012  N   TYR A 323      39.611  41.518 -13.164  1.00  0.00      RA0  N
ATOM   3013  H   TYR A 323      39.604  41.070 -12.268  1.00  0.00      RA0  H
ATOM   3014  CA  TYR A 323      38.576  41.082 -14.083  1.00  0.00      RA0  C
ATOM   3015  CB  TYR A 323      39.142  40.208 -15.212  1.00  0.00      RA0  C
ATOM   3016  CG  TYR A 323      40.009  39.081 -14.696  1.00  0.00      RA0  C
ATOM   3017  CD1 TYR A 323      39.449  37.998 -14.026  1.00  0.00      RA0  C
ATOM   3018  CE1 TYR A 323      40.255  36.952 -13.595  1.00  0.00      RA0  C
ATOM   3019  CD2 TYR A 323      41.382  39.118 -14.916  1.00  0.00      RA0  C
ATOM   3020  CE2 TYR A 323      42.188  38.066 -14.496  1.00  0.00      RA0  C
ATOM   3021  CZ  TYR A 323      41.623  36.977 -13.842  1.00  0.00      RA0  C
ATOM   3022  OH  TYR A 323      42.414  35.921 -13.437  1.00  0.00      RA0  O
ATOM   3023  HH  TYR A 323      43.326  36.127 -13.603  1.00  0.00      RA0  H
ATOM   3024  C   TYR A 323      37.495  40.349 -13.273  1.00  0.00      RA0  C
ATOM   3025  O   TYR A 323      37.658  40.139 -12.075  1.00  0.00      RA0  O
ATOM   3026  N   SER A 324      36.418  39.952 -13.952  1.00  0.00      RA0  N
ATOM   3027  H   SER A 324      36.396  39.970 -14.953  1.00  0.00      RA0  H
ATOM   3028  CA  SER A 324      35.267  39.346 -13.283  1.00  0.00      RA0  C
ATOM   3029  CB  SER A 324      34.010  39.626 -14.096  1.00  0.00      RA0  C
ATOM   3030  OG  SER A 324      33.621  40.985 -13.887  1.00  0.00      RA0  O
ATOM   3031  HG  SER A 324      33.710  41.450 -14.720  1.00  0.00      RA0  H
ATOM   3032  C   SER A 324      35.474  37.865 -12.982  1.00  0.00      RA0  C
ATOM   3033  O   SER A 324      36.028  37.139 -13.800  1.00  0.00      RA0  O
ATOM   3034  N   ILE A 325      35.016  37.433 -11.809  1.00  0.00      RA0  N
ATOM   3035  H   ILE A 325      34.509  38.045 -11.195  1.00  0.00      RA0  H
ATOM   3036  CA  ILE A 325      35.057  36.023 -11.440  1.00  0.00      RA0  C
ATOM   3037  CB  ILE A 325      36.157  35.742 -10.414  1.00  0.00      RA0  C
ATOM   3038  CG2 ILE A 325      37.561  35.921 -10.995  1.00  0.00      RA0  C
ATOM   3039  CG1 ILE A 325      35.921  36.583  -9.161  1.00  0.00      RA0  C
ATOM   3040  CD1 ILE A 325      36.832  36.186  -8.005  1.00  0.00      RA0  C
ATOM   3041  C   ILE A 325      33.720  35.598 -10.854  1.00  0.00      RA0  C
ATOM   3042  O   ILE A 325      32.936  36.431 -10.374  1.00  0.00      RA0  O
ATOM   3043  N   ALA A 326      33.504  34.293 -10.824  1.00  0.00      RA0  N
ATOM   3044  H   ALA A 326      34.141  33.637 -11.238  1.00  0.00      RA0  H
ATOM   3045  CA  ALA A 326      32.285  33.768 -10.225  1.00  0.00      RA0  C
ATOM   3046  CB  ALA A 326      31.140  33.809 -11.236  1.00  0.00      RA0  C
ATOM   3047  C   ALA A 326      32.440  32.346  -9.779  1.00  0.00      RA0  C
ATOM   3048  O   ALA A 326      33.253  31.591 -10.332  1.00  0.00      RA0  O
ATOM   3049  N   LEU A 327      31.649  31.977  -8.775  1.00  0.00      RA0  N
ATOM   3050  H   LEU A 327      31.004  32.648  -8.410  1.00  0.00      RA0  H
ATOM   3051  CA  LEU A 327      31.360  30.590  -8.485  1.00  0.00      RA0  C
ATOM   3052  CB  LEU A 327      31.274  30.330  -6.982  1.00  0.00      RA0  C
ATOM   3053  CG  LEU A 327      32.637  30.478  -6.304  1.00  0.00      RA0  C
ATOM   3054  CD1 LEU A 327      32.605  30.061  -4.831  1.00  0.00      RA0  C
ATOM   3055  CD2 LEU A 327      33.731  29.745  -7.076  1.00  0.00      RA0  C
ATOM   3056  C   LEU A 327      30.035  30.255  -9.205  1.00  0.00      RA0  C
ATOM   3057  O   LEU A 327      29.129  31.098  -9.287  1.00  0.00      RA0  O
ATOM   3058  N   ALA A 328      29.974  29.054  -9.764  1.00  0.00      RA0  N
ATOM   3059  H   ALA A 328      30.745  28.416  -9.689  1.00  0.00      RA0  H
ATOM   3060  CA  ALA A 328      28.781  28.571 -10.476  1.00  0.00      RA0  C
ATOM   3061  CB  ALA A 328      28.922  28.807 -11.979  1.00  0.00      RA0  C
ATOM   3062  C   ALA A 328      28.548  27.092 -10.243  1.00  0.00      RA0  C
ATOM   3063  O   ALA A 328      29.489  26.294 -10.209  1.00  0.00      RA0  O
ATOM   3064  N   ARG A 329      27.274  26.747 -10.086  1.00  0.00      RA0  N
ATOM   3065  H   ARG A 329      26.577  27.454 -10.223  1.00  0.00      RA0  H
ATOM   3066  CA  ARG A 329      26.834  25.349 -10.011  1.00  0.00      RA0  C
ATOM   3067  CB  ARG A 329      25.653  25.223  -9.067  1.00  0.00      RA0  C
ATOM   3068  CG  ARG A 329      26.038  24.961  -7.614  1.00  0.00      RA0  C
ATOM   3069  CD  ARG A 329      24.769  24.782  -6.788  1.00  0.00      RA0  C
ATOM   3070  NE  ARG A 329      23.808  24.001  -7.564  1.00  0.00      RA0  N
ATOM   3071  HE  ARG A 329      24.122  23.157  -8.027  1.00  0.00      RA0  H
ATOM   3072  CZ  ARG A 329      22.545  24.468  -7.775  1.00  0.00      RA0  C
ATOM   3073  NH1 ARG A 329      22.149  25.605  -7.156  1.00  0.00      RA0  N
ATOM   3074 HH11 ARG A 329      21.234  25.996  -7.278  1.00  0.00      RA0  H
ATOM   3075 HH12 ARG A 329      22.768  26.100  -6.538  1.00  0.00      RA0  H
ATOM   3076  NH2 ARG A 329      21.728  23.781  -8.599  1.00  0.00      RA0  N
ATOM   3077 HH21 ARG A 329      20.777  24.008  -8.807  1.00  0.00      RA0  H
ATOM   3078 HH22 ARG A 329      22.091  22.947  -9.065  1.00  0.00      RA0  H
ATOM   3079  C   ARG A 329      26.426  24.886 -11.388  1.00  0.00      RA0  C
ATOM   3080  O   ARG A 329      25.532  25.466 -11.999  1.00  0.00      RA0  O
ATOM   3081  N   VAL A 330      27.076  23.837 -11.877  1.00  0.00      RA0  N
ATOM   3082  H   VAL A 330      27.745  23.342 -11.316  1.00  0.00      RA0  H
ATOM   3083  CA  VAL A 330      26.872  23.373 -13.250  1.00  0.00      RA0  C
ATOM   3084  CB  VAL A 330      28.030  23.818 -14.159  1.00  0.00      RA0  C
ATOM   3085  CG1 VAL A 330      28.072  25.337 -14.343  1.00  0.00      RA0  C
ATOM   3086  CG2 VAL A 330      29.361  23.250 -13.666  1.00  0.00      RA0  C
ATOM   3087  C   VAL A 330      26.727  21.859 -13.287  1.00  0.00      RA0  C
ATOM   3088  O   VAL A 330      27.312  21.162 -12.449  1.00  0.00      RA0  O
ATOM   3089  N   PRO A 331      25.943  21.344 -14.233  1.00  0.00      RA0  N
ATOM   3090  CD  PRO A 331      25.023  22.078 -15.090  1.00  0.00      RA0  C
ATOM   3091  CA  PRO A 331      25.950  19.905 -14.494  1.00  0.00      RA0  C
ATOM   3092  CB  PRO A 331      24.981  19.774 -15.671  1.00  0.00      RA0  C
ATOM   3093  CG  PRO A 331      24.071  20.999 -15.584  1.00  0.00      RA0  C
ATOM   3094  C   PRO A 331      27.348  19.347 -14.784  1.00  0.00      RA0  C
ATOM   3095  O   PRO A 331      28.232  20.051 -15.286  1.00  0.00      RA0  O
ATOM   3096  N   GLU A 332      27.531  18.066 -14.471  1.00  0.00      RA0  N
ATOM   3097  H   GLU A 332      26.766  17.549 -14.096  1.00  0.00      RA0  H
ATOM   3098  CA  GLU A 332      28.723  17.330 -14.878  1.00  0.00      RA0  C
ATOM   3099  CB  GLU A 332      28.804  15.897 -14.345  1.00  0.00      RA0  C
ATOM   3100  CG  GLU A 332      29.716  15.739 -13.119  1.00  0.00      RA0  C
ATOM   3101  CD  GLU A 332      31.167  16.123 -13.404  1.00  0.00      RA0  C
ATOM   3102  OE1 GLU A 332      31.961  16.183 -12.471  1.00  0.00      RA0  O
ATOM   3103  OE2 GLU A 332      31.542  16.443 -14.532  1.00  0.00      RA0  O
ATOM   3104  C   GLU A 332      28.862  17.352 -16.391  1.00  0.00      RA0  C
ATOM   3105  O   GLU A 332      27.873  17.349 -17.132  1.00  0.00      RA0  O
ATOM   3106  N   GLY A 333      30.109  17.367 -16.828  1.00  0.00      RA0  N
ATOM   3107  H   GLY A 333      30.837  17.328 -16.146  1.00  0.00      RA0  H
ATOM   3108  CA  GLY A 333      30.447  17.276 -18.229  1.00  0.00      RA0  C
ATOM   3109  C   GLY A 333      30.902  18.586 -18.822  1.00  0.00      RA0  C
ATOM   3110  O   GLY A 333      31.150  18.640 -20.008  1.00  0.00      RA0  O
ATOM   3111  N   ILE A 334      31.018  19.642 -18.012  1.00  0.00      RA0  N
ATOM   3112  H   ILE A 334      30.754  19.550 -17.055  1.00  0.00      RA0  H
ATOM   3113  CA  ILE A 334      31.517  20.923 -18.524  1.00  0.00      RA0  C
ATOM   3114  CB  ILE A 334      31.319  22.025 -17.470  1.00  0.00      RA0  C
ATOM   3115  CG2 ILE A 334      32.254  21.844 -16.275  1.00  0.00      RA0  C
ATOM   3116  CG1 ILE A 334      31.402  23.427 -18.076  1.00  0.00      RA0  C
ATOM   3117  CD1 ILE A 334      30.958  24.507 -17.089  1.00  0.00      RA0  C
ATOM   3118  C   ILE A 334      32.975  20.818 -19.015  1.00  0.00      RA0  C
ATOM   3119  O   ILE A 334      33.771  20.034 -18.478  1.00  0.00      RA0  O
ATOM   3120  N   GLY A 335      33.296  21.587 -20.051  1.00  0.00      RA0  N
ATOM   3121  H   GLY A 335      32.608  22.226 -20.390  1.00  0.00      RA0  H
ATOM   3122  CA  GLY A 335      34.659  21.696 -20.582  1.00  0.00      RA0  C
ATOM   3123  C   GLY A 335      35.442  22.889 -20.041  1.00  0.00      RA0  C
ATOM   3124  O   GLY A 335      35.270  23.319 -18.883  1.00  0.00      RA0  O
ATOM   3125  N   GLU A 336      36.312  23.417 -20.896  1.00  0.00      RA0  N
ATOM   3126  H   GLU A 336      36.343  23.083 -21.836  1.00  0.00      RA0  H
ATOM   3127  CA  GLU A 336      37.242  24.464 -20.519  1.00  0.00      RA0  C
ATOM   3128  CB  GLU A 336      38.441  24.400 -21.461  1.00  0.00      RA0  C
ATOM   3129  CG  GLU A 336      39.695  23.878 -20.765  1.00  0.00      RA0  C
ATOM   3130  CD  GLU A 336      40.264  24.994 -19.920  1.00  0.00      RA0  C
ATOM   3131  OE1 GLU A 336      40.272  26.133 -20.381  1.00  0.00      RA0  O
ATOM   3132  OE2 GLU A 336      40.688  24.746 -18.793  1.00  0.00      RA0  O
ATOM   3133  C   GLU A 336      36.572  25.829 -20.582  1.00  0.00      RA0  C
ATOM   3134  O   GLU A 336      37.055  26.778 -19.986  1.00  0.00      RA0  O
ATOM   3135  N   THR A 337      35.461  25.909 -21.305  1.00  0.00      RA0  N
ATOM   3136  H   THR A 337      35.072  25.132 -21.792  1.00  0.00      RA0  H
ATOM   3137  CA  THR A 337      34.717  27.161 -21.467  1.00  0.00      RA0  C
ATOM   3138  CB  THR A 337      35.173  27.573 -22.862  1.00  0.00      RA0  C
ATOM   3139  OG1 THR A 337      36.521  27.117 -23.022  1.00  0.00      RA0  O
ATOM   3140  HG1 THR A 337      37.003  27.463 -22.278  1.00  0.00      RA0  H
ATOM   3141  CG2 THR A 337      35.032  29.050 -23.227  1.00  0.00      RA0  C
ATOM   3142  C   THR A 337      33.204  26.953 -21.365  1.00  0.00      RA0  C
ATOM   3143  O   THR A 337      32.696  25.840 -21.477  1.00  0.00      RA0  O
ATOM   3144  N   ALA A 338      32.487  28.051 -21.176  1.00  0.00      RA0  N
ATOM   3145  H   ALA A 338      32.915  28.956 -21.092  1.00  0.00      RA0  H
ATOM   3146  CA  ALA A 338      31.041  28.030 -21.187  1.00  0.00      RA0  C
ATOM   3147  CB  ALA A 338      30.492  27.752 -19.789  1.00  0.00      RA0  C
ATOM   3148  C   ALA A 338      30.565  29.390 -21.661  1.00  0.00      RA0  C
ATOM   3149  O   ALA A 338      31.390  30.274 -21.979  1.00  0.00      RA0  O
ATOM   3150  N   ILE A 339      29.248  29.554 -21.759  1.00  0.00      RA0  N
ATOM   3151  H   ILE A 339      28.601  28.838 -21.492  1.00  0.00      RA0  H
ATOM   3152  CA  ILE A 339      28.680  30.798 -22.271  1.00  0.00      RA0  C
ATOM   3153  CB  ILE A 339      27.883  30.493 -23.541  1.00  0.00      RA0  C
ATOM   3154  CG2 ILE A 339      27.093  31.717 -23.990  1.00  0.00      RA0  C
ATOM   3155  CG1 ILE A 339      28.756  29.932 -24.662  1.00  0.00      RA0  C
ATOM   3156  CD1 ILE A 339      29.660  30.999 -25.274  1.00  0.00      RA0  C
ATOM   3157  C   ILE A 339      27.754  31.433 -21.261  1.00  0.00      RA0  C
ATOM   3158  O   ILE A 339      26.894  30.753 -20.693  1.00  0.00      RA0  O
ATOM   3159  N   VAL A 340      27.913  32.744 -21.070  1.00  0.00      RA0  N
ATOM   3160  H   VAL A 340      28.608  33.253 -21.583  1.00  0.00      RA0  H
ATOM   3161  CA  VAL A 340      26.991  33.543 -20.267  1.00  0.00      RA0  C
ATOM   3162  CB  VAL A 340      27.648  34.069 -18.989  1.00  0.00      RA0  C
ATOM   3163  CG1 VAL A 340      28.091  32.928 -18.070  1.00  0.00      RA0  C
ATOM   3164  CG2 VAL A 340      28.786  35.030 -19.314  1.00  0.00      RA0  C
ATOM   3165  C   VAL A 340      26.496  34.702 -21.155  1.00  0.00      RA0  C
ATOM   3166  O   VAL A 340      27.145  35.050 -22.142  1.00  0.00      RA0  O
ATOM   3167  N   GLN A 341      25.339  35.269 -20.835  1.00  0.00      RA0  N
ATOM   3168  H   GLN A 341      24.910  35.031 -19.965  1.00  0.00      RA0  H
ATOM   3169  CA  GLN A 341      24.821  36.437 -21.565  1.00  0.00      RA0  C
ATOM   3170  CB  GLN A 341      23.297  36.442 -21.532  1.00  0.00      RA0  C
ATOM   3171  CG  GLN A 341      22.724  35.271 -22.318  1.00  0.00      RA0  C
ATOM   3172  CD  GLN A 341      23.152  35.416 -23.761  1.00  0.00      RA0  C
ATOM   3173  OE1 GLN A 341      23.049  36.480 -24.360  1.00  0.00      RA0  O
ATOM   3174  NE2 GLN A 341      23.607  34.271 -24.285  1.00  0.00      RA0  N
ATOM   3175 HE21 GLN A 341      23.747  33.414 -23.792  1.00  0.00      RA0  H
ATOM   3176 HE22 GLN A 341      23.844  34.140 -25.254  1.00  0.00      RA0  H
ATOM   3177  C   GLN A 341      25.349  37.761 -20.982  1.00  0.00      RA0  C
ATOM   3178  O   GLN A 341      25.161  38.040 -19.801  1.00  0.00      RA0  O
ATOM   3179  N   ILE A 342      26.028  38.563 -21.807  1.00  0.00      RA0  N
ATOM   3180  H   ILE A 342      26.180  38.264 -22.743  1.00  0.00      RA0  H
ATOM   3181  CA  ILE A 342      26.585  39.864 -21.359  1.00  0.00      RA0  C
ATOM   3182  CB  ILE A 342      28.085  39.824 -21.017  1.00  0.00      RA0  C
ATOM   3183  CG2 ILE A 342      28.604  41.212 -20.618  1.00  0.00      RA0  C
ATOM   3184  CG1 ILE A 342      28.407  38.815 -19.906  1.00  0.00      RA0  C
ATOM   3185  CD1 ILE A 342      27.957  39.238 -18.504  1.00  0.00      RA0  C
ATOM   3186  C   ILE A 342      26.260  40.925 -22.412  1.00  0.00      RA0  C
ATOM   3187  O   ILE A 342      26.634  40.773 -23.577  1.00  0.00      RA0  O
ATOM   3188  N   ARG A 343      25.548  41.979 -22.001  1.00  0.00      RA0  N
ATOM   3189  H   ARG A 343      25.176  41.984 -21.067  1.00  0.00      RA0  H
ATOM   3190  CA  ARG A 343      25.081  43.025 -22.916  1.00  0.00      RA0  C
ATOM   3191  CB  ARG A 343      26.254  43.833 -23.487  1.00  0.00      RA0  C
ATOM   3192  CG  ARG A 343      27.098  44.513 -22.417  1.00  0.00      RA0  C
ATOM   3193  CD  ARG A 343      28.363  45.182 -22.957  1.00  0.00      RA0  C
ATOM   3194  NE  ARG A 343      29.395  44.198 -23.288  1.00  0.00      RA0  N
ATOM   3195  HE  ARG A 343      29.325  43.780 -24.195  1.00  0.00      RA0  H
ATOM   3196  CZ  ARG A 343      30.323  43.854 -22.364  1.00  0.00      RA0  C
ATOM   3197  NH1 ARG A 343      30.296  44.393 -21.142  1.00  0.00      RA0  N
ATOM   3198 HH11 ARG A 343      30.979  44.122 -20.459  1.00  0.00      RA0  H
ATOM   3199 HH12 ARG A 343      29.594  45.067 -20.876  1.00  0.00      RA0  H
ATOM   3200  NH2 ARG A 343      31.275  42.970 -22.662  1.00  0.00      RA0  N
ATOM   3201 HH21 ARG A 343      31.935  42.685 -21.957  1.00  0.00      RA0  H
ATOM   3202 HH22 ARG A 343      31.410  42.541 -23.563  1.00  0.00      RA0  H
ATOM   3203  C   ARG A 343      24.265  42.442 -24.067  1.00  0.00      RA0  C
ATOM   3204  O   ARG A 343      24.450  42.807 -25.229  1.00  0.00      RA0  O
ATOM   3205  N   ASN A 344      23.366  41.521 -23.721  1.00  0.00      RA0  N
ATOM   3206  H   ASN A 344      23.242  41.412 -22.731  1.00  0.00      RA0  H
ATOM   3207  CA  ASN A 344      22.421  40.918 -24.669  1.00  0.00      RA0  C
ATOM   3208  CB  ASN A 344      21.485  41.990 -25.252  1.00  0.00      RA0  C
ATOM   3209  CG  ASN A 344      20.391  41.447 -26.143  1.00  0.00      RA0  C
ATOM   3210  OD1 ASN A 344      19.645  40.533 -25.814  1.00  0.00      RA0  O
ATOM   3211  ND2 ASN A 344      20.316  42.086 -27.313  1.00  0.00      RA0  N
ATOM   3212 HD21 ASN A 344      20.935  42.859 -27.484  1.00  0.00      RA0  H
ATOM   3213 HD22 ASN A 344      19.654  41.795 -27.993  1.00  0.00      RA0  H
ATOM   3214  C   ASN A 344      23.093  40.014 -25.721  1.00  0.00      RA0  C
ATOM   3215  O   ASN A 344      22.540  39.768 -26.793  1.00  0.00      RA0  O
ATOM   3216  N   ARG A 345      24.282  39.515 -25.398  1.00  0.00      RA0  N
ATOM   3217  H   ARG A 345      24.681  39.736 -24.509  1.00  0.00      RA0  H
ATOM   3218  CA  ARG A 345      25.063  38.723 -26.332  1.00  0.00      RA0  C
ATOM   3219  CB  ARG A 345      26.142  39.658 -26.895  1.00  0.00      RA0  C
ATOM   3220  CG  ARG A 345      26.975  39.157 -28.076  1.00  0.00      RA0  C
ATOM   3221  CD  ARG A 345      28.357  39.819 -28.123  1.00  0.00      RA0  C
ATOM   3222  NE  ARG A 345      29.195  39.319 -27.034  1.00  0.00      RA0  N
ATOM   3223  HE  ARG A 345      28.930  38.419 -26.678  1.00  0.00      RA0  H
ATOM   3224  CZ  ARG A 345      30.322  39.937 -26.595  1.00  0.00      RA0  C
ATOM   3225  NH1 ARG A 345      31.095  39.362 -25.670  1.00  0.00      RA0  N
ATOM   3226 HH11 ARG A 345      31.944  39.807 -25.324  1.00  0.00      RA0  H
ATOM   3227 HH12 ARG A 345      30.894  38.464 -25.280  1.00  0.00      RA0  H
ATOM   3228  NH2 ARG A 345      30.681  41.121 -27.085  1.00  0.00      RA0  N
ATOM   3229 HH21 ARG A 345      31.532  41.539 -26.757  1.00  0.00      RA0  H
ATOM   3230 HH22 ARG A 345      30.120  41.595 -27.776  1.00  0.00      RA0  H
ATOM   3231  C   ARG A 345      25.727  37.587 -25.583  1.00  0.00      RA0  C
ATOM   3232  O   ARG A 345      25.883  37.655 -24.383  1.00  0.00      RA0  O
ATOM   3233  N   GLU A 346      26.084  36.536 -26.309  1.00  0.00      RA0  N
ATOM   3234  H   GLU A 346      25.920  36.548 -27.292  1.00  0.00      RA0  H
ATOM   3235  CA  GLU A 346      26.852  35.451 -25.729  1.00  0.00      RA0  C
ATOM   3236  CB  GLU A 346      26.899  34.294 -26.725  1.00  0.00      RA0  C
ATOM   3237  CG  GLU A 346      25.526  33.897 -27.273  1.00  0.00      RA0  C
ATOM   3238  CD  GLU A 346      25.185  32.498 -26.805  1.00  0.00      RA0  C
ATOM   3239  OE1 GLU A 346      25.952  31.585 -27.097  1.00  0.00      RA0  O
ATOM   3240  OE2 GLU A 346      24.165  32.325 -26.139  1.00  0.00      RA0  O
ATOM   3241  C   GLU A 346      28.269  35.924 -25.459  1.00  0.00      RA0  C
ATOM   3242  O   GLU A 346      28.894  36.633 -26.287  1.00  0.00      RA0  O
ATOM   3243  N   MSE A 347      28.756  35.515 -24.305  1.00  0.00      RA0  N
ATOM   3244  H   MSE A 347      28.189  34.954 -23.699  1.00  0.00      RA0  H
ATOM   3245  CA  MSE A 347      30.084  35.818 -23.850  1.00  0.00      RA0  C
ATOM   3246  CB  MSE A 347      29.976  36.772 -22.669  1.00  0.00      RA0  C
ATOM   3247  CG  MSE A 347      31.246  36.814 -21.825  1.00  0.00      RA0  C
ATOM   3248  SE  MSE A 347      32.456  37.940 -22.493  1.00  0.00      RA0  S
ATOM   3249  CE  MSE A 347      31.590  39.433 -21.996  1.00  0.00      RA0  C
ATOM   3250  C   MSE A 347      30.685  34.509 -23.359  1.00  0.00      RA0  C
ATOM   3251  O   MSE A 347      30.230  33.957 -22.361  1.00  0.00      RA0  O
ATOM   3252  N   PRO A 348      31.711  34.019 -24.045  1.00  0.00      RA0  N
ATOM   3253  CD  PRO A 348      32.209  34.525 -25.314  1.00  0.00      RA0  C
ATOM   3254  CA  PRO A 348      32.458  32.885 -23.541  1.00  0.00      RA0  C
ATOM   3255  CB  PRO A 348      33.430  32.575 -24.686  1.00  0.00      RA0  C
ATOM   3256  CG  PRO A 348      32.902  33.312 -25.918  1.00  0.00      RA0  C
ATOM   3257  C   PRO A 348      33.202  33.247 -22.267  1.00  0.00      RA0  C
ATOM   3258  O   PRO A 348      33.696  34.375 -22.104  1.00  0.00      RA0  O
ATOM   3259  N   VAL A 349      33.222  32.312 -21.336  1.00  0.00      RA0  N
ATOM   3260  H   VAL A 349      32.828  31.409 -21.512  1.00  0.00      RA0  H
ATOM   3261  CA  VAL A 349      33.948  32.492 -20.109  1.00  0.00      RA0  C
ATOM   3262  CB  VAL A 349      33.014  32.640 -18.903  1.00  0.00      RA0  C
ATOM   3263  CG1 VAL A 349      32.307  33.992 -18.911  1.00  0.00      RA0  C
ATOM   3264  CG2 VAL A 349      32.029  31.474 -18.806  1.00  0.00      RA0  C
ATOM   3265  C   VAL A 349      34.827  31.280 -19.931  1.00  0.00      RA0  C
ATOM   3266  O   VAL A 349      34.558  30.225 -20.490  1.00  0.00      RA0  O
ATOM   3267  N   LYS A 350      35.887  31.447 -19.159  1.00  0.00      RA0  N
ATOM   3268  H   LYS A 350      35.999  32.304 -18.652  1.00  0.00      RA0  H
ATOM   3269  CA  LYS A 350      36.790  30.350 -18.882  1.00  0.00      RA0  C
ATOM   3270  CB  LYS A 350      38.271  30.743 -18.761  1.00  0.00      RA0  C
ATOM   3271  CG  LYS A 350      39.032  29.574 -18.114  1.00  0.00      RA0  C
ATOM   3272  CD  LYS A 350      40.536  29.450 -18.334  1.00  0.00      RA0  C
ATOM   3273  CE  LYS A 350      41.080  28.220 -17.598  1.00  0.00      RA0  C
ATOM   3274  NZ  LYS A 350      40.232  27.066 -17.904  1.00  0.00      RA0  N
ATOM   3275  HZ1 LYS A 350      39.313  27.065 -17.427  1.00  0.00      RA0  H
ATOM   3276  HZ2 LYS A 350      40.060  26.986 -18.926  1.00  0.00      RA0  H
ATOM   3277  HZ3 LYS A 350      40.692  26.152 -17.710  1.00  0.00      RA0  H
ATOM   3278  C   LYS A 350      36.316  29.641 -17.614  1.00  0.00      RA0  C
ATOM   3279  O   LYS A 350      35.999  30.274 -16.601  1.00  0.00      RA0  O
ATOM   3280  N   VAL A 351      36.255  28.318 -17.676  1.00  0.00      RA0  N
ATOM   3281  H   VAL A 351      36.585  27.848 -18.496  1.00  0.00      RA0  H
ATOM   3282  CA  VAL A 351      35.904  27.497 -16.539  1.00  0.00      RA0  C
ATOM   3283  CB  VAL A 351      35.116  26.273 -16.999  1.00  0.00      RA0  C
ATOM   3284  CG1 VAL A 351      34.713  25.378 -15.826  1.00  0.00      RA0  C
ATOM   3285  CG2 VAL A 351      33.914  26.716 -17.827  1.00  0.00      RA0  C
ATOM   3286  C   VAL A 351      37.164  27.076 -15.787  1.00  0.00      RA0  C
ATOM   3287  O   VAL A 351      38.088  26.550 -16.388  1.00  0.00      RA0  O
ATOM   3288  N   THR A 352      37.174  27.295 -14.482  1.00  0.00      RA0  N
ATOM   3289  H   THR A 352      36.341  27.567 -14.004  1.00  0.00      RA0  H
ATOM   3290  CA  THR A 352      38.346  27.051 -13.661  1.00  0.00      RA0  C
ATOM   3291  CB  THR A 352      38.922  28.456 -13.496  1.00  0.00      RA0  C
ATOM   3292  OG1 THR A 352      38.534  29.230 -14.643  1.00  0.00      RA0  O
ATOM   3293  HG1 THR A 352      37.614  29.448 -14.532  1.00  0.00      RA0  H
ATOM   3294  CG2 THR A 352      40.444  28.485 -13.331  1.00  0.00      RA0  C
ATOM   3295  C   THR A 352      37.972  26.343 -12.384  1.00  0.00      RA0  C
ATOM   3296  O   THR A 352      36.804  26.043 -12.109  1.00  0.00      RA0  O
ATOM   3297  N   LYS A 353      38.988  26.084 -11.576  1.00  0.00      RA0  N
ATOM   3298  H   LYS A 353      39.892  26.423 -11.822  1.00  0.00      RA0  H
ATOM   3299  CA  LYS A 353      38.787  25.613 -10.208  1.00  0.00      RA0  C
ATOM   3300  CB  LYS A 353      40.139  25.238  -9.588  1.00  0.00      RA0  C
ATOM   3301  CG  LYS A 353      40.698  23.980 -10.258  1.00  0.00      RA0  C
ATOM   3302  CD  LYS A 353      41.915  23.384  -9.547  1.00  0.00      RA0  C
ATOM   3303  CE  LYS A 353      42.368  22.074 -10.201  1.00  0.00      RA0  C
ATOM   3304  NZ  LYS A 353      43.462  21.469  -9.426  1.00  0.00      RA0  N
ATOM   3305  HZ1 LYS A 353      43.755  20.580  -9.881  1.00  0.00      RA0  H
ATOM   3306  HZ2 LYS A 353      44.272  22.120  -9.389  1.00  0.00      RA0  H
ATOM   3307  HZ3 LYS A 353      43.134  21.266  -8.460  1.00  0.00      RA0  H
ATOM   3308  C   LYS A 353      38.029  26.695  -9.424  1.00  0.00      RA0  C
ATOM   3309  O   LYS A 353      38.202  27.881  -9.719  1.00  0.00      RA0  O
ATOM   3310  N   PRO A 354      37.258  26.302  -8.410  1.00  0.00      RA0  N
ATOM   3311  CD  PRO A 354      36.986  24.916  -8.036  1.00  0.00      RA0  C
ATOM   3312  CA  PRO A 354      36.501  27.253  -7.598  1.00  0.00      RA0  C
ATOM   3313  CB  PRO A 354      35.412  26.359  -6.997  1.00  0.00      RA0  C
ATOM   3314  CG  PRO A 354      36.097  25.011  -6.804  1.00  0.00      RA0  C
ATOM   3315  C   PRO A 354      37.339  27.971  -6.530  1.00  0.00      RA0  C
ATOM   3316  O   PRO A 354      37.011  27.956  -5.349  1.00  0.00      RA0  O
ATOM   3317  N   VAL A 355      38.428  28.601  -6.960  1.00  0.00      RA0  N
ATOM   3318  H   VAL A 355      38.679  28.668  -7.931  1.00  0.00      RA0  H
ATOM   3319  CA  VAL A 355      39.315  29.351  -6.064  1.00  0.00      RA0  C
ATOM   3320  CB  VAL A 355      40.161  28.399  -5.200  1.00  0.00      RA0  C
ATOM   3321  CG1 VAL A 355      40.972  27.420  -6.053  1.00  0.00      RA0  C
ATOM   3322  CG2 VAL A 355      41.020  29.160  -4.188  1.00  0.00      RA0  C
ATOM   3323  C   VAL A 355      40.171  30.197  -7.002  1.00  0.00      RA0  C
ATOM   3324  O   VAL A 355      40.488  29.763  -8.113  1.00  0.00      RA0  O
ATOM   3325  N   PHE A 356      40.529  31.393  -6.555  1.00  0.00      RA0  N
ATOM   3326  H   PHE A 356      40.255  31.700  -5.641  1.00  0.00      RA0  H
ATOM   3327  CA  PHE A 356      41.155  32.376  -7.446  1.00  0.00      RA0  C
ATOM   3328  CB  PHE A 356      40.146  33.457  -7.848  1.00  0.00      RA0  C
ATOM   3329  CG  PHE A 356      38.873  32.841  -8.385  1.00  0.00      RA0  C
ATOM   3330  CD1 PHE A 356      37.752  32.741  -7.569  1.00  0.00      RA0  C
ATOM   3331  CD2 PHE A 356      38.820  32.375  -9.694  1.00  0.00      RA0  C
ATOM   3332  CE1 PHE A 356      36.577  32.187  -8.061  1.00  0.00      RA0  C
ATOM   3333  CE2 PHE A 356      37.646  31.820 -10.188  1.00  0.00      RA0  C
ATOM   3334  CZ  PHE A 356      36.523  31.732  -9.373  1.00  0.00      RA0  C
ATOM   3335  C   PHE A 356      42.409  33.037  -6.865  1.00  0.00      RA0  C
ATOM   3336  O   PHE A 356      43.353  33.247  -7.599  1.00  0.00      RA0  O
ATOM   3337  N   VAL A 357      42.399  33.345  -5.575  1.00  0.00      RA0  N
ATOM   3338  H   VAL A 357      41.607  33.143  -4.993  1.00  0.00      RA0  H
ATOM   3339  CA  VAL A 357      43.499  34.057  -4.912  1.00  0.00      RA0  C
ATOM   3340  CB  VAL A 357      43.202  35.562  -4.785  1.00  0.00      RA0  C
ATOM   3341  CG1 VAL A 357      44.300  36.278  -3.995  1.00  0.00      RA0  C
ATOM   3342  CG2 VAL A 357      42.988  36.238  -6.140  1.00  0.00      RA0  C
ATOM   3343  C   VAL A 357      43.699  33.458  -3.520  1.00  0.00      RA0  C
ATOM   3344  O   VAL A 357      42.740  33.229  -2.797  1.00  0.00      RA0  O
ATOM   3345  N   ARG A 358      44.946  33.183  -3.150  1.00  0.00      RA0  N
ATOM   3346  H   ARG A 358      45.728  33.391  -3.748  1.00  0.00      RA0  H
ATOM   3347  CA  ARG A 358      45.290  32.775  -1.790  1.00  0.00      RA0  C
ATOM   3348  CB  ARG A 358      45.513  31.261  -1.783  1.00  0.00      RA0  C
ATOM   3349  CG  ARG A 358      44.413  30.429  -1.121  1.00  0.00      RA0  C
ATOM   3350  CD  ARG A 358      44.854  29.889   0.242  1.00  0.00      RA0  C
ATOM   3351  NE  ARG A 358      45.213  30.985   1.136  1.00  0.00      RA0  N
ATOM   3352  HE  ARG A 358      44.542  31.732   1.213  1.00  0.00      RA0  H
ATOM   3353  CZ  ARG A 358      46.418  31.033   1.775  1.00  0.00      RA0  C
ATOM   3354  NH1 ARG A 358      47.316  30.038   1.611  1.00  0.00      RA0  N
ATOM   3355 HH11 ARG A 358      48.224  30.081   2.043  1.00  0.00      RA0  H
ATOM   3356 HH12 ARG A 358      47.114  29.232   1.048  1.00  0.00      RA0  H
ATOM   3357  NH2 ARG A 358      46.700  32.098   2.547  1.00  0.00      RA0  N
ATOM   3358 HH21 ARG A 358      47.579  32.204   3.035  1.00  0.00      RA0  H
ATOM   3359 HH22 ARG A 358      46.046  32.864   2.621  1.00  0.00      RA0  H
ATOM   3360  C   ARG A 358      46.601  33.472  -1.436  1.00  0.00      RA0  C
ATOM   3361  O   ARG A 358      47.474  33.559  -2.291  1.00  0.00      RA0  O
ATOM   3362  N   ASN A 359      46.729  33.924  -0.197  1.00  0.00      RA0  N
ATOM   3363  H   ASN A 359      45.906  34.134   0.335  1.00  0.00      RA0  H
ATOM   3364  CA  ASN A 359      47.998  34.501   0.307  1.00  0.00      RA0  C
ATOM   3365  CB  ASN A 359      49.078  33.448   0.517  1.00  0.00      RA0  C
ATOM   3366  CG  ASN A 359      49.536  33.498   1.957  1.00  0.00      RA0  C
ATOM   3367  OD1 ASN A 359      49.282  32.562   2.721  1.00  0.00      RA0  O
ATOM   3368  ND2 ASN A 359      50.190  34.622   2.300  1.00  0.00      RA0  N
ATOM   3369 HD21 ASN A 359      50.348  35.339   1.613  1.00  0.00      RA0  H
ATOM   3370 HD22 ASN A 359      50.524  34.803   3.225  1.00  0.00      RA0  H
ATOM   3371  C   ASN A 359      48.561  35.541  -0.626  1.00  0.00      RA0  C
ATOM   3372  O   ASN A 359      49.753  35.507  -1.003  1.00  0.00      RA0  O
ATOM   3373  N   GLY A 360      47.702  36.480  -1.005  1.00  0.00      RA0  N
ATOM   3374  H   GLY A 360      46.816  36.484  -0.533  1.00  0.00      RA0  H
ATOM   3375  CA  GLY A 360      48.109  37.622  -1.768  1.00  0.00      RA0  C
ATOM   3376  C   GLY A 360      48.455  37.393  -3.200  1.00  0.00      RA0  C
ATOM   3377  O   GLY A 360      48.970  38.312  -3.858  1.00  0.00      RA0  O
ATOM   3378  N   LYS A 361      48.157  36.206  -3.727  1.00  0.00      RA0  N
ATOM   3379  H   LYS A 361      47.745  35.467  -3.190  1.00  0.00      RA0  H
ATOM   3380  CA  LYS A 361      48.555  35.894  -5.075  1.00  0.00      RA0  C
ATOM   3381  CB  LYS A 361      49.893  35.149  -5.039  1.00  0.00      RA0  C
ATOM   3382  CG  LYS A 361      50.413  34.773  -6.426  1.00  0.00      RA0  C
ATOM   3383  CD  LYS A 361      51.586  33.798  -6.404  1.00  0.00      RA0  C
ATOM   3384  CE  LYS A 361      51.863  33.241  -7.801  1.00  0.00      RA0  C
ATOM   3385  NZ  LYS A 361      50.693  32.476  -8.259  1.00  0.00      RA0  N
ATOM   3386  HZ1 LYS A 361      50.824  32.132  -9.231  1.00  0.00      RA0  H
ATOM   3387  HZ2 LYS A 361      50.514  31.677  -7.624  1.00  0.00      RA0  H
ATOM   3388  HZ3 LYS A 361      49.827  33.057  -8.240  1.00  0.00      RA0  H
ATOM   3389  C   LYS A 361      47.501  35.067  -5.793  1.00  0.00      RA0  C
ATOM   3390  O   LYS A 361      46.890  34.198  -5.193  1.00  0.00      RA0  O
ATOM   3391  N   ALA A 362      47.345  35.328  -7.092  1.00  0.00      RA0  N
ATOM   3392  H   ALA A 362      47.832  36.115  -7.466  1.00  0.00      RA0  H
ATOM   3393  CA  ALA A 362      46.536  34.514  -7.970  1.00  0.00      RA0  C
ATOM   3394  CB  ALA A 362      46.689  34.967  -9.420  1.00  0.00      RA0  C
ATOM   3395  C   ALA A 362      47.009  33.070  -7.892  1.00  0.00      RA0  C
ATOM   3396  O   ALA A 362      48.212  32.796  -7.850  1.00  0.00      RA0  O
ATOM   3397  N   VAL A 363      46.048  32.154  -7.859  1.00  0.00      RA0  N
ATOM   3398  H   VAL A 363      45.103  32.479  -7.944  1.00  0.00      RA0  H
ATOM   3399  CA  VAL A 363      46.343  30.718  -7.868  1.00  0.00      RA0  C
ATOM   3400  CB  VAL A 363      45.085  29.873  -7.651  1.00  0.00      RA0  C
ATOM   3401  CG1 VAL A 363      44.489  30.146  -6.269  1.00  0.00      RA0  C
ATOM   3402  CG2 VAL A 363      44.074  30.056  -8.786  1.00  0.00      RA0  C
ATOM   3403  C   VAL A 363      47.023  30.360  -9.192  1.00  0.00      RA0  C
ATOM   3404  O   VAL A 363      46.891  31.065 -10.242  1.00  0.00      RA0  O
ATOM   3405  N   ALA A 364      47.768  29.261  -9.159  1.00  0.00      RA0  N
ATOM   3406  H   ALA A 364      47.783  28.717  -8.322  1.00  0.00      RA0  H
ATOM   3407  CA  ALA A 364      48.611  28.868 -10.295  1.00  0.00      RA0  C
ATOM   3408  CB  ALA A 364      49.230  27.492 -10.047  1.00  0.00      RA0  C
ATOM   3409  C   ALA A 364      47.902  28.848 -11.638  1.00  0.00      RA0  C
ATOM   3410  O   ALA A 364      48.486  29.249 -12.620  1.00  0.00      RA0  O
ATOM   3411  N   GLY A 365      46.645  28.411 -11.692  1.00  0.00      RA0  N
ATOM   3412  H   GLY A 365      46.162  28.188 -10.850  1.00  0.00      RA0  H
ATOM   3413  CA  GLY A 365      45.936  28.351 -12.980  1.00  0.00      RA0  C
ATOM   3414  C   GLY A 365      45.653  29.709 -13.591  1.00  0.00      RA0  C
ATOM   3415  O   GLY A 365      45.342  29.814 -14.775  1.00  0.00      RA0  O
ATOM   3416  N   LEU A 366      45.784  30.757 -12.792  1.00  0.00      RA0  N
ATOM   3417  H   LEU A 366      46.119  30.656 -11.861  1.00  0.00      RA0  H
ATOM   3418  CA  LEU A 366      45.544  32.127 -13.278  1.00  0.00      RA0  C
ATOM   3419  CB  LEU A 366      44.562  32.851 -12.356  1.00  0.00      RA0  C
ATOM   3420  CG  LEU A 366      43.192  32.175 -12.310  1.00  0.00      RA0  C
ATOM   3421  CD1 LEU A 366      42.274  32.828 -11.278  1.00  0.00      RA0  C
ATOM   3422  CD2 LEU A 366      42.542  32.113 -13.694  1.00  0.00      RA0  C
ATOM   3423  C   LEU A 366      46.807  32.966 -13.459  1.00  0.00      RA0  C
ATOM   3424  O   LEU A 366      46.720  34.191 -13.624  1.00  0.00      RA0  O
ATOM   3425  N   CYS A 367      47.976  32.332 -13.390  1.00  0.00      RA0  N
ATOM   3426  H   CYS A 367      48.055  31.338 -13.268  1.00  0.00      RA0  H
ATOM   3427  CA  CYS A 367      49.235  33.019 -13.722  1.00  0.00      RA0  C
ATOM   3428  CB  CYS A 367      49.742  33.761 -12.485  1.00  0.00      RA0  C
ATOM   3429  SG  CYS A 367      49.890  32.714 -11.009  1.00  0.00      RA0  S
ATOM   3430  C   CYS A 367      50.294  32.088 -14.318  1.00  0.00      RA0  C
ATOM   3431  O   CYS A 367      50.122  30.864 -14.369  1.00  0.00      RA0  O
END
HEADER lig.004.03.pdb
ATOM      1  N   ASN A   2      15.700  66.921 -11.025  1.00  0.00      LA0  N
ATOM      2  H   ASN A   2      15.941  66.027 -10.642  1.00  0.00      LA0  H
ATOM      3  CA  ASN A   2      16.484  67.443 -12.144  1.00  0.00      LA0  C
ATOM      4  CB  ASN A   2      17.949  67.617 -11.727  1.00  0.00      LA0  C
ATOM      5  CG  ASN A   2      18.761  68.230 -12.853  1.00  0.00      LA0  C
ATOM      6  OD1 ASN A   2      18.244  68.890 -13.746  1.00  0.00      LA0  O
ATOM      7  ND2 ASN A   2      20.068  67.986 -12.774  1.00  0.00      LA0  N
ATOM      8 HD21 ASN A   2      20.422  67.381 -12.051  1.00  0.00      LA0  H
ATOM      9 HD22 ASN A   2      20.707  68.373 -13.431  1.00  0.00      LA0  H
ATOM     10  C   ASN A   2      16.371  66.575 -13.384  1.00  0.00      LA0  C
ATOM     11  O   ASN A   2      17.008  65.534 -13.504  1.00  0.00      LA0  O
ATOM     12  N   VAL A   3      15.522  67.054 -14.302  1.00  0.00      LA0  N
ATOM     13  H   VAL A   3      15.022  67.903 -14.136  1.00  0.00      LA0  H
ATOM     14  CA  VAL A   3      15.388  66.352 -15.578  1.00  0.00      LA0  C
ATOM     15  CB  VAL A   3      13.956  65.794 -15.714  1.00  0.00      LA0  C
ATOM     16  CG1 VAL A   3      13.743  65.010 -17.009  1.00  0.00      LA0  C
ATOM     17  CG2 VAL A   3      13.580  64.923 -14.511  1.00  0.00      LA0  C
ATOM     18  C   VAL A   3      15.762  67.274 -16.739  1.00  0.00      LA0  C
ATOM     19  O   VAL A   3      14.941  68.003 -17.282  1.00  0.00      LA0  O
ATOM     20  N   PRO A   4      17.069  67.260 -17.092  1.00  0.00      LA0  N
ATOM     21  CD  PRO A   4      18.150  66.513 -16.469  1.00  0.00      LA0  C
ATOM     22  CA  PRO A   4      17.540  68.117 -18.185  1.00  0.00      LA0  C
ATOM     23  CB  PRO A   4      19.044  67.837 -18.217  1.00  0.00      LA0  C
ATOM     24  CG  PRO A   4      19.387  67.325 -16.823  1.00  0.00      LA0  C
ATOM     25  C   PRO A   4      16.836  67.882 -19.513  1.00  0.00      LA0  C
ATOM     26  O   PRO A   4      16.617  66.764 -19.974  1.00  0.00      LA0  O
ATOM     27  N   ALA A   5      16.453  69.026 -20.096  1.00  0.00      LA0  N
ATOM     28  H   ALA A   5      16.760  69.889 -19.700  1.00  0.00      LA0  H
ATOM     29  CA  ALA A   5      15.551  68.980 -21.244  1.00  0.00      LA0  C
ATOM     30  CB  ALA A   5      14.996  70.374 -21.539  1.00  0.00      LA0  C
ATOM     31  C   ALA A   5      16.132  68.407 -22.525  1.00  0.00      LA0  C
ATOM     32  O   ALA A   5      15.414  68.002 -23.429  1.00  0.00      LA0  O
ATOM     33  N   GLU A   6      17.469  68.398 -22.576  1.00  0.00      LA0  N
ATOM     34  H   GLU A   6      18.051  68.650 -21.800  1.00  0.00      LA0  H
ATOM     35  CA  GLU A   6      18.101  67.912 -23.798  1.00  0.00      LA0  C
ATOM     36  CB  GLU A   6      19.455  68.615 -24.003  1.00  0.00      LA0  C
ATOM     37  CG  GLU A   6      20.714  68.041 -23.322  1.00  0.00      LA0  C
ATOM     38  CD  GLU A   6      20.768  68.145 -21.800  1.00  0.00      LA0  C
ATOM     39  OE1 GLU A   6      21.682  67.555 -21.217  1.00  0.00      LA0  O
ATOM     40  OE2 GLU A   6      19.931  68.813 -21.196  1.00  0.00      LA0  O
ATOM     41  C   GLU A   6      18.203  66.398 -23.920  1.00  0.00      LA0  C
ATOM     42  O   GLU A   6      18.694  65.851 -24.903  1.00  0.00      LA0  O
ATOM     43  N   LEU A   7      17.735  65.731 -22.857  1.00  0.00      LA0  N
ATOM     44  H   LEU A   7      17.257  66.187 -22.106  1.00  0.00      LA0  H
ATOM     45  CA  LEU A   7      17.974  64.297 -22.833  1.00  0.00      LA0  C
ATOM     46  CB  LEU A   7      18.387  63.863 -21.433  1.00  0.00      LA0  C
ATOM     47  CG  LEU A   7      19.568  64.651 -20.885  1.00  0.00      LA0  C
ATOM     48  CD1 LEU A   7      19.773  64.405 -19.401  1.00  0.00      LA0  C
ATOM     49  CD2 LEU A   7      20.837  64.354 -21.660  1.00  0.00      LA0  C
ATOM     50  C   LEU A   7      16.815  63.448 -23.299  1.00  0.00      LA0  C
ATOM     51  O   LEU A   7      15.646  63.713 -23.047  1.00  0.00      LA0  O
ATOM     52  N   LYS A   8      17.226  62.362 -23.956  1.00  0.00      LA0  N
ATOM     53  H   LYS A   8      18.203  62.273 -24.151  1.00  0.00      LA0  H
ATOM     54  CA  LYS A   8      16.343  61.205 -24.009  1.00  0.00      LA0  C
ATOM     55  CB  LYS A   8      16.630  60.438 -25.297  1.00  0.00      LA0  C
ATOM     56  CG  LYS A   8      15.868  61.038 -26.479  1.00  0.00      LA0  C
ATOM     57  CD  LYS A   8      14.441  60.497 -26.520  1.00  0.00      LA0  C
ATOM     58  CE  LYS A   8      13.517  61.159 -27.536  1.00  0.00      LA0  C
ATOM     59  NZ  LYS A   8      12.557  60.161 -28.023  1.00  0.00      LA0  N
ATOM     60  HZ1 LYS A   8      11.930  60.580 -28.748  1.00  0.00      LA0  H
ATOM     61  HZ2 LYS A   8      13.070  59.441 -28.572  1.00  0.00      LA0  H
ATOM     62  HZ3 LYS A   8      12.004  59.689 -27.279  1.00  0.00      LA0  H
ATOM     63  C   LYS A   8      16.579  60.366 -22.767  1.00  0.00      LA0  C
ATOM     64  O   LYS A   8      17.572  60.551 -22.074  1.00  0.00      LA0  O
ATOM     65  N   TYR A   9      15.638  59.464 -22.491  1.00  0.00      LA0  N
ATOM     66  H   TYR A   9      14.827  59.379 -23.070  1.00  0.00      LA0  H
ATOM     67  CA  TYR A   9      15.723  58.712 -21.241  1.00  0.00      LA0  C
ATOM     68  CB  TYR A   9      14.818  59.328 -20.169  1.00  0.00      LA0  C
ATOM     69  CG  TYR A   9      15.285  60.699 -19.739  1.00  0.00      LA0  C
ATOM     70  CD1 TYR A   9      14.763  61.842 -20.378  1.00  0.00      LA0  C
ATOM     71  CE1 TYR A   9      15.189  63.112 -19.956  1.00  0.00      LA0  C
ATOM     72  CD2 TYR A   9      16.222  60.795 -18.693  1.00  0.00      LA0  C
ATOM     73  CE2 TYR A   9      16.641  62.065 -18.268  1.00  0.00      LA0  C
ATOM     74  CZ  TYR A   9      16.123  63.207 -18.906  1.00  0.00      LA0  C
ATOM     75  OH  TYR A   9      16.555  64.448 -18.483  1.00  0.00      LA0  O
ATOM     76  HH  TYR A   9      16.379  65.100 -19.160  1.00  0.00      LA0  H
ATOM     77  C   TYR A   9      15.276  57.289 -21.463  1.00  0.00      LA0  C
ATOM     78  O   TYR A   9      14.427  57.021 -22.309  1.00  0.00      LA0  O
ATOM     79  N   SER A  10      15.863  56.383 -20.677  1.00  0.00      LA0  N
ATOM     80  H   SER A  10      16.524  56.634 -19.965  1.00  0.00      LA0  H
ATOM     81  CA  SER A  10      15.252  55.062 -20.689  1.00  0.00      LA0  C
ATOM     82  CB  SER A  10      16.319  53.990 -20.442  1.00  0.00      LA0  C
ATOM     83  OG  SER A  10      16.857  54.111 -19.123  1.00  0.00      LA0  O
ATOM     84  HG  SER A  10      17.626  53.523 -19.122  1.00  0.00      LA0  H
ATOM     85  C   SER A  10      14.106  55.011 -19.690  1.00  0.00      LA0  C
ATOM     86  O   SER A  10      13.741  56.014 -19.088  1.00  0.00      LA0  O
ATOM     87  N   LYS A  11      13.554  53.803 -19.525  1.00  0.00      LA0  N
ATOM     88  H   LYS A  11      13.916  53.004 -20.008  1.00  0.00      LA0  H
ATOM     89  CA  LYS A  11      12.700  53.635 -18.347  1.00  0.00      LA0  C
ATOM     90  CB  LYS A  11      11.599  52.608 -18.632  1.00  0.00      LA0  C
ATOM     91  CG  LYS A  11      11.086  52.689 -20.075  1.00  0.00      LA0  C
ATOM     92  CD  LYS A  11      10.134  51.566 -20.502  1.00  0.00      LA0  C
ATOM     93  CE  LYS A  11      10.656  50.149 -20.232  1.00  0.00      LA0  C
ATOM     94  NZ  LYS A  11      12.025  49.964 -20.734  1.00  0.00      LA0  N
ATOM     95  HZ1 LYS A  11      12.434  49.094 -20.324  1.00  0.00      LA0  H
ATOM     96  HZ2 LYS A  11      12.148  49.986 -21.760  1.00  0.00      LA0  H
ATOM     97  HZ3 LYS A  11      12.673  50.649 -20.285  1.00  0.00      LA0  H
ATOM     98  C   LYS A  11      13.534  53.198 -17.149  1.00  0.00      LA0  C
ATOM     99  O   LYS A  11      13.225  53.440 -15.992  1.00  0.00      LA0  O
ATOM    100  N   GLU A  12      14.629  52.534 -17.540  1.00  0.00      LA0  N
ATOM    101  H   GLU A  12      14.795  52.379 -18.511  1.00  0.00      LA0  H
ATOM    102  CA  GLU A  12      15.574  51.842 -16.678  1.00  0.00      LA0  C
ATOM    103  CB  GLU A  12      16.374  50.903 -17.589  1.00  0.00      LA0  C
ATOM    104  CG  GLU A  12      15.655  49.685 -18.209  1.00  0.00      LA0  C
ATOM    105  CD  GLU A  12      14.387  49.994 -19.007  1.00  0.00      LA0  C
ATOM    106  OE1 GLU A  12      14.358  50.880 -19.868  1.00  0.00      LA0  O
ATOM    107  OE2 GLU A  12      13.388  49.323 -18.776  1.00  0.00      LA0  O
ATOM    108  C   GLU A  12      16.474  52.756 -15.848  1.00  0.00      LA0  C
ATOM    109  O   GLU A  12      17.100  52.318 -14.890  1.00  0.00      LA0  O
ATOM    110  N   HIS A  13      16.437  54.053 -16.241  1.00  0.00      LA0  N
ATOM    111  H   HIS A  13      16.113  54.178 -17.179  1.00  0.00      LA0  H
ATOM    112  CA  HIS A  13      16.910  55.240 -15.505  1.00  0.00      LA0  C
ATOM    113  CB  HIS A  13      17.047  55.101 -13.975  1.00  0.00      LA0  C
ATOM    114  CG  HIS A  13      15.726  54.775 -13.318  1.00  0.00      LA0  C
ATOM    115  ND1 HIS A  13      14.603  55.494 -13.485  1.00  0.00      LA0  N
ATOM    116  HD1 HIS A  13      14.505  56.302 -14.035  1.00  0.00      LA0  H
ATOM    117  CD2 HIS A  13      15.455  53.720 -12.443  1.00  0.00      LA0  C
ATOM    118  NE2 HIS A  13      14.152  53.816 -12.088  1.00  0.00      LA0  N
ATOM    119  CE1 HIS A  13      13.624  54.906 -12.730  1.00  0.00      LA0  C
ATOM    120  C   HIS A  13      18.162  55.912 -16.034  1.00  0.00      LA0  C
ATOM    121  O   HIS A  13      18.702  56.826 -15.409  1.00  0.00      LA0  O
ATOM    122  N   GLU A  14      18.595  55.463 -17.216  1.00  0.00      LA0  N
ATOM    123  H   GLU A  14      18.191  54.657 -17.654  1.00  0.00      LA0  H
ATOM    124  CA  GLU A  14      19.653  56.221 -17.875  1.00  0.00      LA0  C
ATOM    125  CB  GLU A  14      20.492  55.399 -18.865  1.00  0.00      LA0  C
ATOM    126  CG  GLU A  14      20.868  53.968 -18.482  1.00  0.00      LA0  C
ATOM    127  CD  GLU A  14      19.681  53.077 -18.761  1.00  0.00      LA0  C
ATOM    128  OE1 GLU A  14      19.027  52.662 -17.816  1.00  0.00      LA0  O
ATOM    129  OE2 GLU A  14      19.354  52.852 -19.923  1.00  0.00      LA0  O
ATOM    130  C   GLU A  14      19.119  57.419 -18.627  1.00  0.00      LA0  C
ATOM    131  O   GLU A  14      17.934  57.543 -18.926  1.00  0.00      LA0  O
ATOM    132  N   TRP A  15      20.073  58.294 -18.942  1.00  0.00      LA0  N
ATOM    133  H   TRP A  15      21.013  58.116 -18.653  1.00  0.00      LA0  H
ATOM    134  CA  TRP A  15      19.791  59.341 -19.908  1.00  0.00      LA0  C
ATOM    135  CB  TRP A  15      19.972  60.734 -19.301  1.00  0.00      LA0  C
ATOM    136  CG  TRP A  15      21.358  60.932 -18.728  1.00  0.00      LA0  C
ATOM    137  CD2 TRP A  15      22.571  61.355 -19.385  1.00  0.00      LA0  C
ATOM    138  CE2 TRP A  15      23.602  61.403 -18.389  1.00  0.00      LA0  C
ATOM    139  CE3 TRP A  15      22.882  61.698 -20.720  1.00  0.00      LA0  C
ATOM    140  CD1 TRP A  15      21.719  60.746 -17.389  1.00  0.00      LA0  C
ATOM    141  NE1 TRP A  15      23.031  61.022 -17.180  1.00  0.00      LA0  N
ATOM    142  HE1 TRP A  15      23.499  60.969 -16.313  1.00  0.00      LA0  H
ATOM    143  CZ2 TRP A  15      24.912  61.785 -18.741  1.00  0.00      LA0  C
ATOM    144  CZ3 TRP A  15      24.195  62.081 -21.060  1.00  0.00      LA0  C
ATOM    145  CH2 TRP A  15      25.206  62.124 -20.078  1.00  0.00      LA0  C
ATOM    146  C   TRP A  15      20.671  59.171 -21.120  1.00  0.00      LA0  C
ATOM    147  O   TRP A  15      21.670  58.459 -21.095  1.00  0.00      LA0  O
ATOM    148  N   LEU A  16      20.254  59.881 -22.166  1.00  0.00      LA0  N
ATOM    149  H   LEU A  16      19.427  60.438 -22.090  1.00  0.00      LA0  H
ATOM    150  CA  LEU A  16      20.962  59.797 -23.427  1.00  0.00      LA0  C
ATOM    151  CB  LEU A  16      20.241  58.825 -24.353  1.00  0.00      LA0  C
ATOM    152  CG  LEU A  16      21.166  58.339 -25.458  1.00  0.00      LA0  C
ATOM    153  CD1 LEU A  16      22.289  57.493 -24.875  1.00  0.00      LA0  C
ATOM    154  CD2 LEU A  16      20.421  57.600 -26.559  1.00  0.00      LA0  C
ATOM    155  C   LEU A  16      21.050  61.157 -24.074  1.00  0.00      LA0  C
ATOM    156  O   LEU A  16      20.042  61.769 -24.408  1.00  0.00      LA0  O
ATOM    157  N   ARG A  17      22.292  61.611 -24.235  1.00  0.00      LA0  N
ATOM    158  H   ARG A  17      23.072  61.051 -23.951  1.00  0.00      LA0  H
ATOM    159  CA  ARG A  17      22.446  62.886 -24.920  1.00  0.00      LA0  C
ATOM    160  CB  ARG A  17      23.326  63.821 -24.089  1.00  0.00      LA0  C
ATOM    161  CG  ARG A  17      23.433  65.259 -24.609  1.00  0.00      LA0  C
ATOM    162  CD  ARG A  17      23.873  66.253 -23.531  1.00  0.00      LA0  C
ATOM    163  NE  ARG A  17      25.047  65.776 -22.813  1.00  0.00      LA0  N
ATOM    164  HE  ARG A  17      25.841  65.443 -23.332  1.00  0.00      LA0  H
ATOM    165  CZ  ARG A  17      25.090  65.744 -21.467  1.00  0.00      LA0  C
ATOM    166  NH1 ARG A  17      24.082  66.201 -20.723  1.00  0.00      LA0  N
ATOM    167 HH11 ARG A  17      24.116  66.146 -19.726  1.00  0.00      LA0  H
ATOM    168 HH12 ARG A  17      23.255  66.623 -21.131  1.00  0.00      LA0  H
ATOM    169  NH2 ARG A  17      26.175  65.235 -20.897  1.00  0.00      LA0  N
ATOM    170 HH21 ARG A  17      26.261  65.166 -19.896  1.00  0.00      LA0  H
ATOM    171 HH22 ARG A  17      26.925  64.905 -21.489  1.00  0.00      LA0  H
ATOM    172  C   ARG A  17      23.006  62.704 -26.307  1.00  0.00      LA0  C
ATOM    173  O   ARG A  17      23.966  61.972 -26.511  1.00  0.00      LA0  O
ATOM    174  N   LYS A  18      22.379  63.432 -27.242  1.00  0.00      LA0  N
ATOM    175  H   LYS A  18      21.592  63.988 -26.979  1.00  0.00      LA0  H
ATOM    176  CA  LYS A  18      23.088  63.675 -28.495  1.00  0.00      LA0  C
ATOM    177  CB  LYS A  18      22.109  64.145 -29.574  1.00  0.00      LA0  C
ATOM    178  CG  LYS A  18      22.728  64.302 -30.968  1.00  0.00      LA0  C
ATOM    179  CD  LYS A  18      23.310  62.983 -31.465  1.00  0.00      LA0  C
ATOM    180  CE  LYS A  18      23.667  62.971 -32.948  1.00  0.00      LA0  C
ATOM    181  NZ  LYS A  18      23.915  61.582 -33.344  1.00  0.00      LA0  N
ATOM    182  HZ1 LYS A  18      23.939  61.482 -34.384  1.00  0.00      LA0  H
ATOM    183  HZ2 LYS A  18      24.778  61.177 -32.928  1.00  0.00      LA0  H
ATOM    184  HZ3 LYS A  18      23.086  60.987 -33.123  1.00  0.00      LA0  H
ATOM    185  C   LYS A  18      24.163  64.715 -28.252  1.00  0.00      LA0  C
ATOM    186  O   LYS A  18      23.908  65.912 -28.229  1.00  0.00      LA0  O
ATOM    187  N   GLU A  19      25.364  64.199 -27.998  1.00  0.00      LA0  N
ATOM    188  H   GLU A  19      25.553  63.223 -28.139  1.00  0.00      LA0  H
ATOM    189  CA  GLU A  19      26.374  65.170 -27.612  1.00  0.00      LA0  C
ATOM    190  CB  GLU A  19      27.303  64.545 -26.576  1.00  0.00      LA0  C
ATOM    191  CG  GLU A  19      27.557  65.479 -25.389  1.00  0.00      LA0  C
ATOM    192  CD  GLU A  19      28.203  64.690 -24.274  1.00  0.00      LA0  C
ATOM    193  OE1 GLU A  19      27.579  64.494 -23.235  1.00  0.00      LA0  O
ATOM    194  OE2 GLU A  19      29.305  64.192 -24.467  1.00  0.00      LA0  O
ATOM    195  C   GLU A  19      27.080  65.773 -28.810  1.00  0.00      LA0  C
ATOM    196  O   GLU A  19      26.865  65.362 -29.943  1.00  0.00      LA0  O
ATOM    197  N   ALA A  20      27.921  66.781 -28.522  1.00  0.00      LA0  N
ATOM    198  H   ALA A  20      28.069  67.031 -27.567  1.00  0.00      LA0  H
ATOM    199  CA  ALA A  20      28.541  67.544 -29.610  1.00  0.00      LA0  C
ATOM    200  CB  ALA A  20      29.352  68.709 -29.041  1.00  0.00      LA0  C
ATOM    201  C   ALA A  20      29.431  66.749 -30.554  1.00  0.00      LA0  C
ATOM    202  O   ALA A  20      29.632  67.099 -31.708  1.00  0.00      LA0  O
ATOM    203  N   ASP A  21      29.953  65.649 -30.000  1.00  0.00      LA0  N
ATOM    204  H   ASP A  21      29.703  65.342 -29.082  1.00  0.00      LA0  H
ATOM    205  CA  ASP A  21      30.769  64.742 -30.804  1.00  0.00      LA0  C
ATOM    206  CB  ASP A  21      31.680  63.924 -29.877  1.00  0.00      LA0  C
ATOM    207  CG  ASP A  21      30.920  63.006 -28.922  1.00  0.00      LA0  C
ATOM    208  OD1 ASP A  21      29.740  63.199 -28.641  1.00  0.00      LA0  O
ATOM    209  OD2 ASP A  21      31.511  62.061 -28.426  1.00  0.00      LA0  O
ATOM    210  C   ASP A  21      29.986  63.838 -31.749  1.00  0.00      LA0  C
ATOM    211  O   ASP A  21      30.533  63.106 -32.564  1.00  0.00      LA0  O
ATOM    212  N   GLY A  22      28.657  63.912 -31.601  1.00  0.00      LA0  N
ATOM    213  H   GLY A  22      28.260  64.467 -30.874  1.00  0.00      LA0  H
ATOM    214  CA  GLY A  22      27.817  63.077 -32.446  1.00  0.00      LA0  C
ATOM    215  C   GLY A  22      27.332  61.817 -31.758  1.00  0.00      LA0  C
ATOM    216  O   GLY A  22      26.337  61.214 -32.163  1.00  0.00      LA0  O
ATOM    217  N   THR A  23      28.079  61.434 -30.708  1.00  0.00      LA0  N
ATOM    218  H   THR A  23      28.768  62.040 -30.306  1.00  0.00      LA0  H
ATOM    219  CA  THR A  23      27.708  60.187 -30.054  1.00  0.00      LA0  C
ATOM    220  CB  THR A  23      28.888  59.589 -29.275  1.00  0.00      LA0  C
ATOM    221  OG1 THR A  23      29.299  60.457 -28.213  1.00  0.00      LA0  O
ATOM    222  HG1 THR A  23      29.842  61.126 -28.636  1.00  0.00      LA0  H
ATOM    223  CG2 THR A  23      30.065  59.255 -30.193  1.00  0.00      LA0  C
ATOM    224  C   THR A  23      26.502  60.340 -29.154  1.00  0.00      LA0  C
ATOM    225  O   THR A  23      25.944  61.419 -28.973  1.00  0.00      LA0  O
ATOM    226  N   TYR A  24      26.140  59.188 -28.589  1.00  0.00      LA0  N
ATOM    227  H   TYR A  24      26.596  58.319 -28.790  1.00  0.00      LA0  H
ATOM    228  CA  TYR A  24      25.142  59.231 -27.541  1.00  0.00      LA0  C
ATOM    229  CB  TYR A  24      24.047  58.219 -27.863  1.00  0.00      LA0  C
ATOM    230  CG  TYR A  24      23.297  58.691 -29.080  1.00  0.00      LA0  C
ATOM    231  CD1 TYR A  24      23.597  58.121 -30.333  1.00  0.00      LA0  C
ATOM    232  CE1 TYR A  24      22.977  58.644 -31.477  1.00  0.00      LA0  C
ATOM    233  CD2 TYR A  24      22.341  59.712 -28.925  1.00  0.00      LA0  C
ATOM    234  CE2 TYR A  24      21.722  60.232 -30.069  1.00  0.00      LA0  C
ATOM    235  CZ  TYR A  24      22.082  59.721 -31.330  1.00  0.00      LA0  C
ATOM    236  OH  TYR A  24      21.571  60.338 -32.452  1.00  0.00      LA0  O
ATOM    237  HH  TYR A  24      21.588  59.734 -33.200  1.00  0.00      LA0  H
ATOM    238  C   TYR A  24      25.792  58.981 -26.204  1.00  0.00      LA0  C
ATOM    239  O   TYR A  24      26.216  57.877 -25.881  1.00  0.00      LA0  O
ATOM    240  N   THR A  25      25.884  60.066 -25.440  1.00  0.00      LA0  N
ATOM    241  H   THR A  25      25.496  60.938 -25.741  1.00  0.00      LA0  H
ATOM    242  CA  THR A  25      26.447  59.866 -24.112  1.00  0.00      LA0  C
ATOM    243  CB  THR A  25      27.076  61.172 -23.632  1.00  0.00      LA0  C
ATOM    244  OG1 THR A  25      27.903  61.732 -24.659  1.00  0.00      LA0  O
ATOM    245  HG1 THR A  25      28.091  62.611 -24.312  1.00  0.00      LA0  H
ATOM    246  CG2 THR A  25      27.896  60.997 -22.354  1.00  0.00      LA0  C
ATOM    247  C   THR A  25      25.399  59.344 -23.144  1.00  0.00      LA0  C
ATOM    248  O   THR A  25      24.264  59.805 -23.127  1.00  0.00      LA0  O
ATOM    249  N   VAL A  26      25.830  58.341 -22.375  1.00  0.00      LA0  N
ATOM    250  H   VAL A  26      26.784  58.051 -22.431  1.00  0.00      LA0  H
ATOM    251  CA  VAL A  26      24.949  57.687 -21.416  1.00  0.00      LA0  C
ATOM    252  CB  VAL A  26      24.967  56.168 -21.643  1.00  0.00      LA0  C
ATOM    253  CG1 VAL A  26      23.917  55.436 -20.804  1.00  0.00      LA0  C
ATOM    254  CG2 VAL A  26      24.851  55.819 -23.122  1.00  0.00      LA0  C
ATOM    255  C   VAL A  26      25.447  57.975 -20.018  1.00  0.00      LA0  C
ATOM    256  O   VAL A  26      26.648  58.007 -19.776  1.00  0.00      LA0  O
ATOM    257  N   GLY A  27      24.485  58.145 -19.113  1.00  0.00      LA0  N
ATOM    258  H   GLY A  27      23.523  58.163 -19.399  1.00  0.00      LA0  H
ATOM    259  CA  GLY A  27      24.806  58.165 -17.689  1.00  0.00      LA0  C
ATOM    260  C   GLY A  27      23.528  57.836 -16.957  1.00  0.00      LA0  C
ATOM    261  O   GLY A  27      22.497  57.669 -17.593  1.00  0.00      LA0  O
ATOM    262  N   ILE A  28      23.605  57.742 -15.625  1.00  0.00      LA0  N
ATOM    263  H   ILE A  28      24.435  57.999 -15.134  1.00  0.00      LA0  H
ATOM    264  CA  ILE A  28      22.314  57.557 -14.961  1.00  0.00      LA0  C
ATOM    265  CB  ILE A  28      22.406  56.589 -13.776  1.00  0.00      LA0  C
ATOM    266  CG2 ILE A  28      22.724  55.174 -14.266  1.00  0.00      LA0  C
ATOM    267  CG1 ILE A  28      23.373  57.090 -12.701  1.00  0.00      LA0  C
ATOM    268  CD1 ILE A  28      23.332  56.242 -11.432  1.00  0.00      LA0  C
ATOM    269  C   ILE A  28      21.712  58.882 -14.544  1.00  0.00      LA0  C
ATOM    270  O   ILE A  28      22.387  59.904 -14.527  1.00  0.00      LA0  O
ATOM    271  N   THR A  29      20.413  58.831 -14.240  1.00  0.00      LA0  N
ATOM    272  H   THR A  29      19.920  57.961 -14.243  1.00  0.00      LA0  H
ATOM    273  CA  THR A  29      19.767  60.087 -13.875  1.00  0.00      LA0  C
ATOM    274  CB  THR A  29      18.295  60.036 -14.281  1.00  0.00      LA0  C
ATOM    275  OG1 THR A  29      17.661  58.854 -13.774  1.00  0.00      LA0  O
ATOM    276  HG1 THR A  29      17.958  58.135 -14.334  1.00  0.00      LA0  H
ATOM    277  CG2 THR A  29      18.157  60.084 -15.799  1.00  0.00      LA0  C
ATOM    278  C   THR A  29      19.928  60.459 -12.412  1.00  0.00      LA0  C
ATOM    279  O   THR A  29      20.341  59.651 -11.586  1.00  0.00      LA0  O
ATOM    280  N   GLU A  30      19.549  61.718 -12.133  1.00  0.00      LA0  N
ATOM    281  H   GLU A  30      19.265  62.310 -12.885  1.00  0.00      LA0  H
ATOM    282  CA  GLU A  30      19.622  62.283 -10.784  1.00  0.00      LA0  C
ATOM    283  CB  GLU A  30      18.947  63.657 -10.768  1.00  0.00      LA0  C
ATOM    284  CG  GLU A  30      19.521  64.629  -9.734  1.00  0.00      LA0  C
ATOM    285  CD  GLU A  30      20.917  65.044 -10.155  1.00  0.00      LA0  C
ATOM    286  OE1 GLU A  30      21.873  64.619  -9.517  1.00  0.00      LA0  O
ATOM    287  OE2 GLU A  30      21.050  65.787 -11.125  1.00  0.00      LA0  O
ATOM    288  C   GLU A  30      19.022  61.373  -9.730  1.00  0.00      LA0  C
ATOM    289  O   GLU A  30      19.701  60.828  -8.872  1.00  0.00      LA0  O
ATOM    290  N   HIS A  31      17.709  61.143  -9.907  1.00  0.00      LA0  N
ATOM    291  H   HIS A  31      17.200  61.696 -10.562  1.00  0.00      LA0  H
ATOM    292  CA  HIS A  31      17.024  60.295  -8.932  1.00  0.00      LA0  C
ATOM    293  CB  HIS A  31      15.523  60.244  -9.227  1.00  0.00      LA0  C
ATOM    294  CG  HIS A  31      14.768  60.004  -7.940  1.00  0.00      LA0  C
ATOM    295  ND1 HIS A  31      14.946  60.730  -6.821  1.00  0.00      LA0  N
ATOM    296  HD1 HIS A  31      15.575  61.483  -6.677  1.00  0.00      LA0  H
ATOM    297  CD2 HIS A  31      13.796  59.032  -7.690  1.00  0.00      LA0  C
ATOM    298  NE2 HIS A  31      13.394  59.184  -6.404  1.00  0.00      LA0  N
ATOM    299  CE1 HIS A  31      14.103  60.230  -5.869  1.00  0.00      LA0  C
ATOM    300  C   HIS A  31      17.613  58.907  -8.731  1.00  0.00      LA0  C
ATOM    301  O   HIS A  31      17.584  58.322  -7.656  1.00  0.00      LA0  O
ATOM    302  N   ALA A  32      18.204  58.403  -9.828  1.00  0.00      LA0  N
ATOM    303  H   ALA A  32      18.291  58.954 -10.656  1.00  0.00      LA0  H
ATOM    304  CA  ALA A  32      18.924  57.145  -9.665  1.00  0.00      LA0  C
ATOM    305  CB  ALA A  32      19.369  56.591 -11.020  1.00  0.00      LA0  C
ATOM    306  C   ALA A  32      20.122  57.268  -8.736  1.00  0.00      LA0  C
ATOM    307  O   ALA A  32      20.290  56.485  -7.810  1.00  0.00      LA0  O
ATOM    308  N   GLN A  33      20.940  58.303  -8.992  1.00  0.00      LA0  N
ATOM    309  H   GLN A  33      20.696  58.987  -9.685  1.00  0.00      LA0  H
ATOM    310  CA  GLN A  33      22.100  58.467  -8.115  1.00  0.00      LA0  C
ATOM    311  CB  GLN A  33      23.134  59.418  -8.745  1.00  0.00      LA0  C
ATOM    312  CG  GLN A  33      22.807  60.915  -8.782  1.00  0.00      LA0  C
ATOM    313  CD  GLN A  33      23.416  61.619  -7.588  1.00  0.00      LA0  C
ATOM    314  OE1 GLN A  33      23.842  61.002  -6.618  1.00  0.00      LA0  O
ATOM    315  NE2 GLN A  33      23.533  62.937  -7.743  1.00  0.00      LA0  N
ATOM    316 HE21 GLN A  33      23.035  63.435  -8.461  1.00  0.00      LA0  H
ATOM    317 HE22 GLN A  33      24.145  63.473  -7.160  1.00  0.00      LA0  H
ATOM    318  C   GLN A  33      21.756  58.758  -6.657  1.00  0.00      LA0  C
ATOM    319  O   GLN A  33      22.351  58.198  -5.742  1.00  0.00      LA0  O
ATOM    320  N   GLU A  34      20.690  59.565  -6.486  1.00  0.00      LA0  N
ATOM    321  H   GLU A  34      20.319  60.054  -7.276  1.00  0.00      LA0  H
ATOM    322  CA  GLU A  34      20.083  59.755  -5.162  1.00  0.00      LA0  C
ATOM    323  CB  GLU A  34      18.767  60.529  -5.274  1.00  0.00      LA0  C
ATOM    324  CG  GLU A  34      18.845  61.958  -5.821  1.00  0.00      LA0  C
ATOM    325  CD  GLU A  34      17.430  62.474  -6.030  1.00  0.00      LA0  C
ATOM    326  OE1 GLU A  34      16.634  62.442  -5.094  1.00  0.00      LA0  O
ATOM    327  OE2 GLU A  34      17.095  62.862  -7.147  1.00  0.00      LA0  O
ATOM    328  C   GLU A  34      19.791  58.437  -4.459  1.00  0.00      LA0  C
ATOM    329  O   GLU A  34      20.222  58.154  -3.347  1.00  0.00      LA0  O
ATOM    330  N   LEU A  35      19.051  57.599  -5.199  1.00  0.00      LA0  N
ATOM    331  H   LEU A  35      18.723  57.882  -6.103  1.00  0.00      LA0  H
ATOM    332  CA  LEU A  35      18.732  56.287  -4.642  1.00  0.00      LA0  C
ATOM    333  CB  LEU A  35      17.596  55.625  -5.423  1.00  0.00      LA0  C
ATOM    334  CG  LEU A  35      16.285  56.416  -5.406  1.00  0.00      LA0  C
ATOM    335  CD1 LEU A  35      15.242  55.778  -6.323  1.00  0.00      LA0  C
ATOM    336  CD2 LEU A  35      15.749  56.633  -3.989  1.00  0.00      LA0  C
ATOM    337  C   LEU A  35      19.901  55.321  -4.524  1.00  0.00      LA0  C
ATOM    338  O   LEU A  35      19.798  54.277  -3.881  1.00  0.00      LA0  O
ATOM    339  N   LEU A  36      21.009  55.686  -5.174  1.00  0.00      LA0  N
ATOM    340  H   LEU A  36      21.040  56.537  -5.700  1.00  0.00      LA0  H
ATOM    341  CA  LEU A  36      22.152  54.786  -5.146  1.00  0.00      LA0  C
ATOM    342  CB  LEU A  36      22.774  54.676  -6.537  1.00  0.00      LA0  C
ATOM    343  CG  LEU A  36      21.944  53.793  -7.474  1.00  0.00      LA0  C
ATOM    344  CD1 LEU A  36      22.601  53.652  -8.845  1.00  0.00      LA0  C
ATOM    345  CD2 LEU A  36      21.634  52.424  -6.866  1.00  0.00      LA0  C
ATOM    346  C   LEU A  36      23.197  55.056  -4.080  1.00  0.00      LA0  C
ATOM    347  O   LEU A  36      23.853  54.127  -3.614  1.00  0.00      LA0  O
ATOM    348  N   GLY A  37      23.305  56.335  -3.684  1.00  0.00      LA0  N
ATOM    349  H   GLY A  37      22.822  57.054  -4.190  1.00  0.00      LA0  H
ATOM    350  CA  GLY A  37      24.328  56.669  -2.689  1.00  0.00      LA0  C
ATOM    351  C   GLY A  37      25.722  56.650  -3.292  1.00  0.00      LA0  C
ATOM    352  O   GLY A  37      25.854  56.574  -4.508  1.00  0.00      LA0  O
ATOM    353  N   ASP A  38      26.738  56.699  -2.404  1.00  0.00      LA0  N
ATOM    354  H   ASP A  38      26.588  56.822  -1.420  1.00  0.00      LA0  H
ATOM    355  CA  ASP A  38      28.144  56.667  -2.838  1.00  0.00      LA0  C
ATOM    356  CB  ASP A  38      29.115  56.315  -1.699  1.00  0.00      LA0  C
ATOM    357  CG  ASP A  38      28.998  57.192  -0.468  1.00  0.00      LA0  C
ATOM    358  OD1 ASP A  38      27.983  57.131   0.220  1.00  0.00      LA0  O
ATOM    359  OD2 ASP A  38      29.961  57.880  -0.138  1.00  0.00      LA0  O
ATOM    360  C   ASP A  38      28.416  55.636  -3.913  1.00  0.00      LA0  C
ATOM    361  O   ASP A  38      28.312  54.435  -3.678  1.00  0.00      LA0  O
ATOM    362  N   MET A  39      28.766  56.145  -5.097  1.00  0.00      LA0  N
ATOM    363  H   MET A  39      28.814  57.137  -5.225  1.00  0.00      LA0  H
ATOM    364  CA  MET A  39      29.179  55.217  -6.139  1.00  0.00      LA0  C
ATOM    365  CB  MET A  39      29.070  55.886  -7.512  1.00  0.00      LA0  C
ATOM    366  CG  MET A  39      29.282  54.925  -8.685  1.00  0.00      LA0  C
ATOM    367  SD  MET A  39      28.049  53.616  -8.769  1.00  0.00      LA0  S
ATOM    368  CE  MET A  39      26.599  54.637  -9.079  1.00  0.00      LA0  C
ATOM    369  C   MET A  39      30.578  54.712  -5.866  1.00  0.00      LA0  C
ATOM    370  O   MET A  39      31.529  55.475  -5.786  1.00  0.00      LA0  O
ATOM    371  N   VAL A  40      30.650  53.392  -5.683  1.00  0.00      LA0  N
ATOM    372  H   VAL A  40      29.835  52.828  -5.807  1.00  0.00      LA0  H
ATOM    373  CA  VAL A  40      31.949  52.830  -5.328  1.00  0.00      LA0  C
ATOM    374  CB  VAL A  40      31.829  51.826  -4.170  1.00  0.00      LA0  C
ATOM    375  CG1 VAL A  40      33.195  51.620  -3.513  1.00  0.00      LA0  C
ATOM    376  CG2 VAL A  40      30.791  52.246  -3.126  1.00  0.00      LA0  C
ATOM    377  C   VAL A  40      32.686  52.210  -6.506  1.00  0.00      LA0  C
ATOM    378  O   VAL A  40      33.906  52.246  -6.595  1.00  0.00      LA0  O
ATOM    379  N   PHE A  41      31.888  51.639  -7.420  1.00  0.00      LA0  N
ATOM    380  H   PHE A  41      30.893  51.601  -7.306  1.00  0.00      LA0  H
ATOM    381  CA  PHE A  41      32.530  50.990  -8.559  1.00  0.00      LA0  C
ATOM    382  CB  PHE A  41      32.792  49.509  -8.230  1.00  0.00      LA0  C
ATOM    383  CG  PHE A  41      33.377  48.750  -9.402  1.00  0.00      LA0  C
ATOM    384  CD1 PHE A  41      34.717  48.973  -9.789  1.00  0.00      LA0  C
ATOM    385  CD2 PHE A  41      32.560  47.830 -10.096  1.00  0.00      LA0  C
ATOM    386  CE1 PHE A  41      35.243  48.278 -10.896  1.00  0.00      LA0  C
ATOM    387  CE2 PHE A  41      33.084  47.134 -11.202  1.00  0.00      LA0  C
ATOM    388  CZ  PHE A  41      34.418  47.371 -11.595  1.00  0.00      LA0  C
ATOM    389  C   PHE A  41      31.697  51.145  -9.813  1.00  0.00      LA0  C
ATOM    390  O   PHE A  41      30.479  51.023  -9.785  1.00  0.00      LA0  O
ATOM    391  N   VAL A  42      32.409  51.412 -10.915  1.00  0.00      LA0  N
ATOM    392  H   VAL A  42      33.402  51.534 -10.884  1.00  0.00      LA0  H
ATOM    393  CA  VAL A  42      31.735  51.366 -12.208  1.00  0.00      LA0  C
ATOM    394  CB  VAL A  42      31.651  52.768 -12.841  1.00  0.00      LA0  C
ATOM    395  CG1 VAL A  42      30.805  52.758 -14.117  1.00  0.00      LA0  C
ATOM    396  CG2 VAL A  42      31.122  53.817 -11.860  1.00  0.00      LA0  C
ATOM    397  C   VAL A  42      32.489  50.411 -13.116  1.00  0.00      LA0  C
ATOM    398  O   VAL A  42      33.703  50.500 -13.251  1.00  0.00      LA0  O
ATOM    399  N   ASP A  43      31.725  49.493 -13.711  1.00  0.00      LA0  N
ATOM    400  H   ASP A  43      30.737  49.499 -13.562  1.00  0.00      LA0  H
ATOM    401  CA  ASP A  43      32.286  48.651 -14.764  1.00  0.00      LA0  C
ATOM    402  CB  ASP A  43      31.496  47.333 -14.783  1.00  0.00      LA0  C
ATOM    403  CG  ASP A  43      31.611  46.501 -16.053  1.00  0.00      LA0  C
ATOM    404  OD1 ASP A  43      32.715  46.308 -16.565  1.00  0.00      LA0  O
ATOM    405  OD2 ASP A  43      30.574  46.036 -16.522  1.00  0.00      LA0  O
ATOM    406  C   ASP A  43      32.269  49.415 -16.073  1.00  0.00      LA0  C
ATOM    407  O   ASP A  43      31.428  50.276 -16.314  1.00  0.00      LA0  O
ATOM    408  N   LEU A  44      33.287  49.106 -16.876  1.00  0.00      LA0  N
ATOM    409  H   LEU A  44      33.784  48.260 -16.677  1.00  0.00      LA0  H
ATOM    410  CA  LEU A  44      33.491  49.864 -18.102  1.00  0.00      LA0  C
ATOM    411  CB  LEU A  44      34.705  50.791 -17.963  1.00  0.00      LA0  C
ATOM    412  CG  LEU A  44      34.552  51.891 -16.902  1.00  0.00      LA0  C
ATOM    413  CD1 LEU A  44      35.880  52.596 -16.627  1.00  0.00      LA0  C
ATOM    414  CD2 LEU A  44      33.442  52.890 -17.241  1.00  0.00      LA0  C
ATOM    415  C   LEU A  44      33.661  48.914 -19.269  1.00  0.00      LA0  C
ATOM    416  O   LEU A  44      34.690  48.268 -19.426  1.00  0.00      LA0  O
ATOM    417  N   PRO A  45      32.592  48.831 -20.093  1.00  0.00      LA0  N
ATOM    418  CD  PRO A  45      31.344  49.576 -19.983  1.00  0.00      LA0  C
ATOM    419  CA  PRO A  45      32.614  47.894 -21.221  1.00  0.00      LA0  C
ATOM    420  CB  PRO A  45      31.187  48.003 -21.774  1.00  0.00      LA0  C
ATOM    421  CG  PRO A  45      30.669  49.371 -21.330  1.00  0.00      LA0  C
ATOM    422  C   PRO A  45      33.720  48.163 -22.235  1.00  0.00      LA0  C
ATOM    423  O   PRO A  45      34.192  49.278 -22.417  1.00  0.00      LA0  O
ATOM    424  N   GLU A  46      34.121  47.048 -22.875  1.00  0.00      LA0  N
ATOM    425  H   GLU A  46      33.649  46.190 -22.699  1.00  0.00      LA0  H
ATOM    426  CA  GLU A  46      35.261  47.075 -23.795  1.00  0.00      LA0  C
ATOM    427  CB  GLU A  46      35.523  45.647 -24.310  1.00  0.00      LA0  C
ATOM    428  CG  GLU A  46      36.985  45.242 -24.581  1.00  0.00      LA0  C
ATOM    429  CD  GLU A  46      37.629  44.594 -23.359  1.00  0.00      LA0  C
ATOM    430  OE1 GLU A  46      37.140  43.576 -22.872  1.00  0.00      LA0  O
ATOM    431  OE2 GLU A  46      38.635  45.090 -22.861  1.00  0.00      LA0  O
ATOM    432  C   GLU A  46      34.994  48.018 -24.957  1.00  0.00      LA0  C
ATOM    433  O   GLU A  46      33.855  48.191 -25.378  1.00  0.00      LA0  O
ATOM    434  N   VAL A  47      36.075  48.614 -25.474  1.00  0.00      LA0  N
ATOM    435  H   VAL A  47      36.989  48.364 -25.162  1.00  0.00      LA0  H
ATOM    436  CA  VAL A  47      35.832  49.388 -26.690  1.00  0.00      LA0  C
ATOM    437  CB  VAL A  47      37.001  50.349 -26.964  1.00  0.00      LA0  C
ATOM    438  CG1 VAL A  47      36.764  51.216 -28.208  1.00  0.00      LA0  C
ATOM    439  CG2 VAL A  47      37.260  51.226 -25.733  1.00  0.00      LA0  C
ATOM    440  C   VAL A  47      35.580  48.432 -27.846  1.00  0.00      LA0  C
ATOM    441  O   VAL A  47      36.291  47.452 -28.026  1.00  0.00      LA0  O
ATOM    442  N   GLY A  48      34.501  48.730 -28.574  1.00  0.00      LA0  N
ATOM    443  H   GLY A  48      33.985  49.562 -28.370  1.00  0.00      LA0  H
ATOM    444  CA  GLY A  48      34.025  47.747 -29.540  1.00  0.00      LA0  C
ATOM    445  C   GLY A  48      33.061  46.723 -28.957  1.00  0.00      LA0  C
ATOM    446  O   GLY A  48      32.661  45.764 -29.609  1.00  0.00      LA0  O
ATOM    447  N   ALA A  49      32.679  46.948 -27.687  1.00  0.00      LA0  N
ATOM    448  H   ALA A  49      32.993  47.737 -27.156  1.00  0.00      LA0  H
ATOM    449  CA  ALA A  49      31.700  46.005 -27.159  1.00  0.00      LA0  C
ATOM    450  CB  ALA A  49      31.613  46.046 -25.632  1.00  0.00      LA0  C
ATOM    451  C   ALA A  49      30.317  46.218 -27.731  1.00  0.00      LA0  C
ATOM    452  O   ALA A  49      29.857  47.328 -27.966  1.00  0.00      LA0  O
ATOM    453  N   THR A  50      29.696  45.060 -27.949  1.00  0.00      LA0  N
ATOM    454  H   THR A  50      30.167  44.207 -27.744  1.00  0.00      LA0  H
ATOM    455  CA  THR A  50      28.333  44.992 -28.460  1.00  0.00      LA0  C
ATOM    456  CB  THR A  50      28.059  43.512 -28.727  1.00  0.00      LA0  C
ATOM    457  OG1 THR A  50      29.304  42.811 -28.966  1.00  0.00      LA0  O
ATOM    458  HG1 THR A  50      29.628  43.172 -29.790  1.00  0.00      LA0  H
ATOM    459  CG2 THR A  50      27.067  43.305 -29.875  1.00  0.00      LA0  C
ATOM    460  C   THR A  50      27.335  45.543 -27.453  1.00  0.00      LA0  C
ATOM    461  O   THR A  50      27.530  45.331 -26.261  1.00  0.00      LA0  O
ATOM    462  N   VAL A  51      26.299  46.227 -27.978  1.00  0.00      LA0  N
ATOM    463  H   VAL A  51      26.280  46.490 -28.947  1.00  0.00      LA0  H
ATOM    464  CA  VAL A  51      25.155  46.644 -27.158  1.00  0.00      LA0  C
ATOM    465  CB  VAL A  51      25.426  47.932 -26.361  1.00  0.00      LA0  C
ATOM    466  CG1 VAL A  51      25.871  47.645 -24.929  1.00  0.00      LA0  C
ATOM    467  CG2 VAL A  51      26.372  48.871 -27.106  1.00  0.00      LA0  C
ATOM    468  C   VAL A  51      23.905  46.844 -28.000  1.00  0.00      LA0  C
ATOM    469  O   VAL A  51      23.965  46.923 -29.224  1.00  0.00      LA0  O
ATOM    470  N   SER A  52      22.788  46.963 -27.280  1.00  0.00      LA0  N
ATOM    471  H   SER A  52      22.825  46.794 -26.294  1.00  0.00      LA0  H
ATOM    472  CA  SER A  52      21.462  47.107 -27.861  1.00  0.00      LA0  C
ATOM    473  CB  SER A  52      20.844  45.753 -28.259  1.00  0.00      LA0  C
ATOM    474  OG  SER A  52      21.721  44.656 -27.962  1.00  0.00      LA0  O
ATOM    475  HG  SER A  52      21.929  44.748 -27.022  1.00  0.00      LA0  H
ATOM    476  C   SER A  52      20.540  47.882 -26.933  1.00  0.00      LA0  C
ATOM    477  O   SER A  52      20.851  48.143 -25.775  1.00  0.00      LA0  O
ATOM    478  N   ALA A  53      19.382  48.259 -27.500  1.00  0.00      LA0  N
ATOM    479  H   ALA A  53      19.246  48.095 -28.479  1.00  0.00      LA0  H
ATOM    480  CA  ALA A  53      18.401  48.994 -26.702  1.00  0.00      LA0  C
ATOM    481  CB  ALA A  53      17.326  49.592 -27.612  1.00  0.00      LA0  C
ATOM    482  C   ALA A  53      17.738  48.184 -25.594  1.00  0.00      LA0  C
ATOM    483  O   ALA A  53      16.669  47.606 -25.752  1.00  0.00      LA0  O
ATOM    484  N   GLY A  54      18.427  48.196 -24.451  1.00  0.00      LA0  N
ATOM    485  H   GLY A  54      19.301  48.687 -24.462  1.00  0.00      LA0  H
ATOM    486  CA  GLY A  54      17.911  47.553 -23.247  1.00  0.00      LA0  C
ATOM    487  C   GLY A  54      18.958  46.782 -22.458  1.00  0.00      LA0  C
ATOM    488  O   GLY A  54      18.679  46.203 -21.416  1.00  0.00      LA0  O
ATOM    489  N   ASP A  55      20.180  46.801 -23.004  1.00  0.00      LA0  N
ATOM    490  H   ASP A  55      20.342  47.200 -23.908  1.00  0.00      LA0  H
ATOM    491  CA  ASP A  55      21.192  45.864 -22.517  1.00  0.00      LA0  C
ATOM    492  CB  ASP A  55      22.398  45.868 -23.430  1.00  0.00      LA0  C
ATOM    493  CG  ASP A  55      22.086  45.297 -24.783  1.00  0.00      LA0  C
ATOM    494  OD1 ASP A  55      20.929  45.180 -25.178  1.00  0.00      LA0  O
ATOM    495  OD2 ASP A  55      23.035  44.991 -25.477  1.00  0.00      LA0  O
ATOM    496  C   ASP A  55      21.755  46.108 -21.151  1.00  0.00      LA0  C
ATOM    497  O   ASP A  55      21.881  47.236 -20.695  1.00  0.00      LA0  O
ATOM    498  N   ASP A  56      22.184  44.984 -20.568  1.00  0.00      LA0  N
ATOM    499  H   ASP A  56      22.051  44.103 -21.028  1.00  0.00      LA0  H
ATOM    500  CA  ASP A  56      23.006  44.983 -19.361  1.00  0.00      LA0  C
ATOM    501  CB  ASP A  56      22.920  43.588 -18.714  1.00  0.00      LA0  C
ATOM    502  CG  ASP A  56      23.450  42.457 -19.598  1.00  0.00      LA0  C
ATOM    503  OD1 ASP A  56      22.916  42.221 -20.680  1.00  0.00      LA0  O
ATOM    504  OD2 ASP A  56      24.405  41.796 -19.198  1.00  0.00      LA0  O
ATOM    505  C   ASP A  56      24.445  45.441 -19.604  1.00  0.00      LA0  C
ATOM    506  O   ASP A  56      25.419  44.703 -19.510  1.00  0.00      LA0  O
ATOM    507  N   CYS A  57      24.544  46.727 -19.968  1.00  0.00      LA0  N
ATOM    508  H   CYS A  57      23.743  47.323 -19.850  1.00  0.00      LA0  H
ATOM    509  CA  CYS A  57      25.801  47.186 -20.558  1.00  0.00      LA0  C
ATOM    510  CB  CYS A  57      25.637  48.581 -21.160  1.00  0.00      LA0  C
ATOM    511  SG  CYS A  57      25.324  49.869 -19.931  1.00  0.00      LA0  S
ATOM    512  C   CYS A  57      27.029  47.115 -19.663  1.00  0.00      LA0  C
ATOM    513  O   CYS A  57      28.116  46.701 -20.069  1.00  0.00      LA0  O
ATOM    514  N   ALA A  58      26.783  47.549 -18.423  1.00  0.00      LA0  N
ATOM    515  H   ALA A  58      25.858  47.834 -18.158  1.00  0.00      LA0  H
ATOM    516  CA  ALA A  58      27.846  47.598 -17.430  1.00  0.00      LA0  C
ATOM    517  CB  ALA A  58      28.588  48.933 -17.499  1.00  0.00      LA0  C
ATOM    518  C   ALA A  58      27.211  47.472 -16.069  1.00  0.00      LA0  C
ATOM    519  O   ALA A  58      26.006  47.633 -15.934  1.00  0.00      LA0  O
ATOM    520  N   VAL A  59      28.041  47.171 -15.072  1.00  0.00      LA0  N
ATOM    521  H   VAL A  59      29.013  47.026 -15.271  1.00  0.00      LA0  H
ATOM    522  CA  VAL A  59      27.482  47.068 -13.723  1.00  0.00      LA0  C
ATOM    523  CB  VAL A  59      27.793  45.666 -13.166  1.00  0.00      LA0  C
ATOM    524  CG1 VAL A  59      27.157  45.370 -11.803  1.00  0.00      LA0  C
ATOM    525  CG2 VAL A  59      27.377  44.606 -14.189  1.00  0.00      LA0  C
ATOM    526  C   VAL A  59      28.020  48.187 -12.840  1.00  0.00      LA0  C
ATOM    527  O   VAL A  59      29.112  48.691 -13.060  1.00  0.00      LA0  O
ATOM    528  N   ALA A  60      27.223  48.579 -11.842  1.00  0.00      LA0  N
ATOM    529  H   ALA A  60      26.324  48.163 -11.705  1.00  0.00      LA0  H
ATOM    530  CA  ALA A  60      27.735  49.566 -10.900  1.00  0.00      LA0  C
ATOM    531  CB  ALA A  60      27.110  50.939 -11.152  1.00  0.00      LA0  C
ATOM    532  C   ALA A  60      27.437  49.158  -9.476  1.00  0.00      LA0  C
ATOM    533  O   ALA A  60      26.360  48.663  -9.165  1.00  0.00      LA0  O
ATOM    534  N   GLU A  61      28.438  49.386  -8.624  1.00  0.00      LA0  N
ATOM    535  H   GLU A  61      29.279  49.821  -8.944  1.00  0.00      LA0  H
ATOM    536  CA  GLU A  61      28.189  49.197  -7.201  1.00  0.00      LA0  C
ATOM    537  CB  GLU A  61      29.326  48.448  -6.512  1.00  0.00      LA0  C
ATOM    538  CG  GLU A  61      29.690  47.077  -7.076  1.00  0.00      LA0  C
ATOM    539  CD  GLU A  61      30.772  46.498  -6.188  1.00  0.00      LA0  C
ATOM    540  OE1 GLU A  61      31.945  46.812  -6.389  1.00  0.00      LA0  O
ATOM    541  OE2 GLU A  61      30.438  45.760  -5.264  1.00  0.00      LA0  O
ATOM    542  C   GLU A  61      28.090  50.538  -6.520  1.00  0.00      LA0  C
ATOM    543  O   GLU A  61      28.978  51.374  -6.652  1.00  0.00      LA0  O
ATOM    544  N   SER A  62      27.012  50.701  -5.757  1.00  0.00      LA0  N
ATOM    545  H   SER A  62      26.217  50.090  -5.759  1.00  0.00      LA0  H
ATOM    546  CA  SER A  62      27.007  51.846  -4.862  1.00  0.00      LA0  C
ATOM    547  CB  SER A  62      26.227  52.995  -5.502  1.00  0.00      LA0  C
ATOM    548  OG  SER A  62      24.900  52.580  -5.820  1.00  0.00      LA0  O
ATOM    549  HG  SER A  62      24.376  52.809  -5.060  1.00  0.00      LA0  H
ATOM    550  C   SER A  62      26.467  51.435  -3.511  1.00  0.00      LA0  C
ATOM    551  O   SER A  62      25.860  50.378  -3.369  1.00  0.00      LA0  O
ATOM    552  N   VAL A  63      26.701  52.292  -2.505  1.00  0.00      LA0  N
ATOM    553  H   VAL A  63      27.219  53.132  -2.682  1.00  0.00      LA0  H
ATOM    554  CA  VAL A  63      26.347  51.831  -1.158  1.00  0.00      LA0  C
ATOM    555  CB  VAL A  63      26.800  52.813  -0.068  1.00  0.00      LA0  C
ATOM    556  CG1 VAL A  63      28.320  52.948  -0.090  1.00  0.00      LA0  C
ATOM    557  CG2 VAL A  63      26.083  54.163  -0.135  1.00  0.00      LA0  C
ATOM    558  C   VAL A  63      24.904  51.402  -0.932  1.00  0.00      LA0  C
ATOM    559  O   VAL A  63      24.607  50.520  -0.140  1.00  0.00      LA0  O
ATOM    560  N   LYS A  64      24.001  52.054  -1.673  1.00  0.00      LA0  N
ATOM    561  H   LYS A  64      24.277  52.744  -2.342  1.00  0.00      LA0  H
ATOM    562  CA  LYS A  64      22.619  51.672  -1.430  1.00  0.00      LA0  C
ATOM    563  CB  LYS A  64      21.722  52.907  -1.324  1.00  0.00      LA0  C
ATOM    564  CG  LYS A  64      20.649  52.773  -0.236  1.00  0.00      LA0  C
ATOM    565  CD  LYS A  64      19.360  53.540  -0.549  1.00  0.00      LA0  C
ATOM    566  CE  LYS A  64      18.306  52.738  -1.333  1.00  0.00      LA0  C
ATOM    567  NZ  LYS A  64      18.843  52.211  -2.596  1.00  0.00      LA0  N
ATOM    568  HZ1 LYS A  64      18.084  51.978  -3.261  1.00  0.00      LA0  H
ATOM    569  HZ2 LYS A  64      19.455  52.929  -3.033  1.00  0.00      LA0  H
ATOM    570  HZ3 LYS A  64      19.420  51.362  -2.418  1.00  0.00      LA0  H
ATOM    571  C   LYS A  64      22.020  50.659  -2.396  1.00  0.00      LA0  C
ATOM    572  O   LYS A  64      20.804  50.468  -2.380  1.00  0.00      LA0  O
ATOM    573  N   ALA A  65      22.894  50.060  -3.232  1.00  0.00      LA0  N
ATOM    574  H   ALA A  65      23.865  50.313  -3.201  1.00  0.00      LA0  H
ATOM    575  CA  ALA A  65      22.562  48.940  -4.125  1.00  0.00      LA0  C
ATOM    576  CB  ALA A  65      21.268  49.132  -4.933  1.00  0.00      LA0  C
ATOM    577  C   ALA A  65      23.640  48.739  -5.167  1.00  0.00      LA0  C
ATOM    578  O   ALA A  65      24.269  49.682  -5.622  1.00  0.00      LA0  O
ATOM    579  N   ALA A  66      23.794  47.471  -5.560  1.00  0.00      LA0  N
ATOM    580  H   ALA A  66      23.231  46.744  -5.174  1.00  0.00      LA0  H
ATOM    581  CA  ALA A  66      24.434  47.288  -6.858  1.00  0.00      LA0  C
ATOM    582  CB  ALA A  66      25.227  45.980  -6.899  1.00  0.00      LA0  C
ATOM    583  C   ALA A  66      23.332  47.246  -7.896  1.00  0.00      LA0  C
ATOM    584  O   ALA A  66      22.191  46.942  -7.564  1.00  0.00      LA0  O
ATOM    585  N   SER A  67      23.702  47.575  -9.134  1.00  0.00      LA0  N
ATOM    586  H   SER A  67      24.650  47.827  -9.345  1.00  0.00      LA0  H
ATOM    587  CA  SER A  67      22.696  47.628 -10.187  1.00  0.00      LA0  C
ATOM    588  CB  SER A  67      22.013  49.005 -10.190  1.00  0.00      LA0  C
ATOM    589  OG  SER A  67      20.929  49.047 -11.128  1.00  0.00      LA0  O
ATOM    590  HG  SER A  67      21.289  49.339 -11.968  1.00  0.00      LA0  H
ATOM    591  C   SER A  67      23.371  47.374 -11.512  1.00  0.00      LA0  C
ATOM    592  O   SER A  67      24.577  47.550 -11.645  1.00  0.00      LA0  O
ATOM    593  N   ASP A  68      22.542  47.001 -12.491  1.00  0.00      LA0  N
ATOM    594  H   ASP A  68      21.567  46.862 -12.328  1.00  0.00      LA0  H
ATOM    595  CA  ASP A  68      23.065  47.126 -13.846  1.00  0.00      LA0  C
ATOM    596  CB  ASP A  68      22.297  46.262 -14.853  1.00  0.00      LA0  C
ATOM    597  CG  ASP A  68      22.417  44.768 -14.615  1.00  0.00      LA0  C
ATOM    598  OD1 ASP A  68      23.262  44.332 -13.841  1.00  0.00      LA0  O
ATOM    599  OD2 ASP A  68      21.677  44.016 -15.242  1.00  0.00      LA0  O
ATOM    600  C   ASP A  68      22.948  48.569 -14.279  1.00  0.00      LA0  C
ATOM    601  O   ASP A  68      22.289  49.382 -13.634  1.00  0.00      LA0  O
ATOM    602  N   ILE A  69      23.610  48.834 -15.402  1.00  0.00      LA0  N
ATOM    603  H   ILE A  69      24.167  48.111 -15.816  1.00  0.00      LA0  H
ATOM    604  CA  ILE A  69      23.413  50.067 -16.150  1.00  0.00      LA0  C
ATOM    605  CB  ILE A  69      24.748  50.814 -16.281  1.00  0.00      LA0  C
ATOM    606  CG2 ILE A  69      24.606  52.120 -17.072  1.00  0.00      LA0  C
ATOM    607  CG1 ILE A  69      25.396  51.029 -14.910  1.00  0.00      LA0  C
ATOM    608  CD1 ILE A  69      26.884  51.366 -15.001  1.00  0.00      LA0  C
ATOM    609  C   ILE A  69      22.929  49.600 -17.503  1.00  0.00      LA0  C
ATOM    610  O   ILE A  69      23.473  48.643 -18.048  1.00  0.00      LA0  O
ATOM    611  N   TYR A  70      21.875  50.257 -17.992  1.00  0.00      LA0  N
ATOM    612  H   TYR A  70      21.464  51.081 -17.599  1.00  0.00      LA0  H
ATOM    613  CA  TYR A  70      21.383  49.741 -19.257  1.00  0.00      LA0  C
ATOM    614  CB  TYR A  70      19.867  49.499 -19.189  1.00  0.00      LA0  C
ATOM    615  CG  TYR A  70      19.589  48.405 -18.177  1.00  0.00      LA0  C
ATOM    616  CD1 TYR A  70      19.737  47.060 -18.572  1.00  0.00      LA0  C
ATOM    617  CE1 TYR A  70      19.546  46.038 -17.628  1.00  0.00      LA0  C
ATOM    618  CD2 TYR A  70      19.208  48.750 -16.863  1.00  0.00      LA0  C
ATOM    619  CE2 TYR A  70      19.006  47.728 -15.919  1.00  0.00      LA0  C
ATOM    620  CZ  TYR A  70      19.198  46.386 -16.308  1.00  0.00      LA0  C
ATOM    621  OH  TYR A  70      19.058  45.387 -15.366  1.00  0.00      LA0  O
ATOM    622  HH  TYR A  70      19.853  44.847 -15.367  1.00  0.00      LA0  H
ATOM    623  C   TYR A  70      21.846  50.549 -20.452  1.00  0.00      LA0  C
ATOM    624  O   TYR A  70      22.466  51.600 -20.329  1.00  0.00      LA0  O
ATOM    625  N   ALA A  71      21.565  49.982 -21.631  1.00  0.00      LA0  N
ATOM    626  H   ALA A  71      21.121  49.085 -21.650  1.00  0.00      LA0  H
ATOM    627  CA  ALA A  71      21.918  50.728 -22.833  1.00  0.00      LA0  C
ATOM    628  CB  ALA A  71      22.760  49.871 -23.779  1.00  0.00      LA0  C
ATOM    629  C   ALA A  71      20.688  51.229 -23.563  1.00  0.00      LA0  C
ATOM    630  O   ALA A  71      19.870  50.465 -24.053  1.00  0.00      LA0  O
ATOM    631  N   PRO A  72      20.563  52.570 -23.614  1.00  0.00      LA0  N
ATOM    632  CD  PRO A  72      21.441  53.553 -22.991  1.00  0.00      LA0  C
ATOM    633  CA  PRO A  72      19.390  53.174 -24.255  1.00  0.00      LA0  C
ATOM    634  CB  PRO A  72      19.621  54.670 -24.018  1.00  0.00      LA0  C
ATOM    635  CG  PRO A  72      20.534  54.759 -22.799  1.00  0.00      LA0  C
ATOM    636  C   PRO A  72      19.154  52.823 -25.724  1.00  0.00      LA0  C
ATOM    637  O   PRO A  72      18.024  52.649 -26.163  1.00  0.00      LA0  O
ATOM    638  N   VAL A  73      20.264  52.772 -26.477  1.00  0.00      LA0  N
ATOM    639  H   VAL A  73      21.170  52.789 -26.058  1.00  0.00      LA0  H
ATOM    640  CA  VAL A  73      20.151  52.481 -27.910  1.00  0.00      LA0  C
ATOM    641  CB  VAL A  73      20.469  53.720 -28.762  1.00  0.00      LA0  C
ATOM    642  CG1 VAL A  73      19.344  54.750 -28.676  1.00  0.00      LA0  C
ATOM    643  CG2 VAL A  73      21.827  54.333 -28.417  1.00  0.00      LA0  C
ATOM    644  C   VAL A  73      21.065  51.329 -28.271  1.00  0.00      LA0  C
ATOM    645  O   VAL A  73      21.798  50.844 -27.416  1.00  0.00      LA0  O
ATOM    646  N   SER A  74      21.003  50.907 -29.538  1.00  0.00      LA0  N
ATOM    647  H   SER A  74      20.478  51.365 -30.263  1.00  0.00      LA0  H
ATOM    648  CA  SER A  74      21.900  49.811 -29.882  1.00  0.00      LA0  C
ATOM    649  CB  SER A  74      21.182  48.816 -30.797  1.00  0.00      LA0  C
ATOM    650  OG  SER A  74      19.831  48.651 -30.340  1.00  0.00      LA0  O
ATOM    651  HG  SER A  74      19.360  49.355 -30.795  1.00  0.00      LA0  H
ATOM    652  C   SER A  74      23.222  50.284 -30.450  1.00  0.00      LA0  C
ATOM    653  O   SER A  74      23.448  51.476 -30.618  1.00  0.00      LA0  O
ATOM    654  N   GLY A  75      24.093  49.308 -30.731  1.00  0.00      LA0  N
ATOM    655  H   GLY A  75      23.922  48.352 -30.488  1.00  0.00      LA0  H
ATOM    656  CA  GLY A  75      25.331  49.690 -31.388  1.00  0.00      LA0  C
ATOM    657  C   GLY A  75      26.569  49.220 -30.658  1.00  0.00      LA0  C
ATOM    658  O   GLY A  75      26.764  48.041 -30.377  1.00  0.00      LA0  O
ATOM    659  N   GLU A  76      27.420  50.217 -30.397  1.00  0.00      LA0  N
ATOM    660  H   GLU A  76      27.129  51.161 -30.563  1.00  0.00      LA0  H
ATOM    661  CA  GLU A  76      28.809  49.905 -30.086  1.00  0.00      LA0  C
ATOM    662  CB  GLU A  76      29.587  50.031 -31.395  1.00  0.00      LA0  C
ATOM    663  CG  GLU A  76      31.066  49.640 -31.423  1.00  0.00      LA0  C
ATOM    664  CD  GLU A  76      31.561  49.892 -32.835  1.00  0.00      LA0  C
ATOM    665  OE1 GLU A  76      31.174  49.166 -33.749  1.00  0.00      LA0  O
ATOM    666  OE2 GLU A  76      32.259  50.875 -33.067  1.00  0.00      LA0  O
ATOM    667  C   GLU A  76      29.354  50.831 -29.017  1.00  0.00      LA0  C
ATOM    668  O   GLU A  76      29.169  52.043 -29.058  1.00  0.00      LA0  O
ATOM    669  N   ILE A  77      30.038  50.217 -28.046  1.00  0.00      LA0  N
ATOM    670  H   ILE A  77      30.149  49.223 -28.084  1.00  0.00      LA0  H
ATOM    671  CA  ILE A  77      30.710  51.049 -27.048  1.00  0.00      LA0  C
ATOM    672  CB  ILE A  77      31.080  50.225 -25.805  1.00  0.00      LA0  C
ATOM    673  CG2 ILE A  77      31.739  51.093 -24.725  1.00  0.00      LA0  C
ATOM    674  CG1 ILE A  77      29.881  49.447 -25.259  1.00  0.00      LA0  C
ATOM    675  CD1 ILE A  77      28.792  50.340 -24.671  1.00  0.00      LA0  C
ATOM    676  C   ILE A  77      31.954  51.688 -27.634  1.00  0.00      LA0  C
ATOM    677  O   ILE A  77      32.957  51.023 -27.864  1.00  0.00      LA0  O
ATOM    678  N   VAL A  78      31.853  52.998 -27.878  1.00  0.00      LA0  N
ATOM    679  H   VAL A  78      31.025  53.505 -27.630  1.00  0.00      LA0  H
ATOM    680  CA  VAL A  78      33.062  53.616 -28.417  1.00  0.00      LA0  C
ATOM    681  CB  VAL A  78      32.756  54.574 -29.575  1.00  0.00      LA0  C
ATOM    682  CG1 VAL A  78      32.355  53.765 -30.807  1.00  0.00      LA0  C
ATOM    683  CG2 VAL A  78      31.732  55.655 -29.215  1.00  0.00      LA0  C
ATOM    684  C   VAL A  78      33.962  54.261 -27.383  1.00  0.00      LA0  C
ATOM    685  O   VAL A  78      35.172  54.346 -27.548  1.00  0.00      LA0  O
ATOM    686  N   ALA A  79      33.326  54.701 -26.291  1.00  0.00      LA0  N
ATOM    687  H   ALA A  79      32.333  54.628 -26.180  1.00  0.00      LA0  H
ATOM    688  CA  ALA A  79      34.155  55.267 -25.234  1.00  0.00      LA0  C
ATOM    689  CB  ALA A  79      34.249  56.790 -25.362  1.00  0.00      LA0  C
ATOM    690  C   ALA A  79      33.567  54.928 -23.892  1.00  0.00      LA0  C
ATOM    691  O   ALA A  79      32.384  54.628 -23.784  1.00  0.00      LA0  O
ATOM    692  N   VAL A  80      34.431  54.993 -22.879  1.00  0.00      LA0  N
ATOM    693  H   VAL A  80      35.379  55.283 -23.010  1.00  0.00      LA0  H
ATOM    694  CA  VAL A  80      33.944  54.845 -21.513  1.00  0.00      LA0  C
ATOM    695  CB  VAL A  80      34.361  53.497 -20.908  1.00  0.00      LA0  C
ATOM    696  CG1 VAL A  80      33.550  52.356 -21.518  1.00  0.00      LA0  C
ATOM    697  CG2 VAL A  80      35.871  53.249 -21.002  1.00  0.00      LA0  C
ATOM    698  C   VAL A  80      34.510  55.986 -20.706  1.00  0.00      LA0  C
ATOM    699  O   VAL A  80      35.429  56.654 -21.158  1.00  0.00      LA0  O
ATOM    700  N   ASN A  81      33.940  56.182 -19.518  1.00  0.00      LA0  N
ATOM    701  H   ASN A  81      33.170  55.621 -19.208  1.00  0.00      LA0  H
ATOM    702  CA  ASN A  81      34.576  57.153 -18.634  1.00  0.00      LA0  C
ATOM    703  CB  ASN A  81      33.517  57.824 -17.764  1.00  0.00      LA0  C
ATOM    704  CG  ASN A  81      34.090  58.941 -16.907  1.00  0.00      LA0  C
ATOM    705  OD1 ASN A  81      35.286  59.068 -16.691  1.00  0.00      LA0  O
ATOM    706  ND2 ASN A  81      33.156  59.757 -16.420  1.00  0.00      LA0  N
ATOM    707 HD21 ASN A  81      32.192  59.569 -16.614  1.00  0.00      LA0  H
ATOM    708 HD22 ASN A  81      33.349  60.557 -15.852  1.00  0.00      LA0  H
ATOM    709  C   ASN A  81      35.641  56.485 -17.794  1.00  0.00      LA0  C
ATOM    710  O   ASN A  81      35.375  55.961 -16.718  1.00  0.00      LA0  O
ATOM    711  N   ASP A  82      36.856  56.518 -18.348  1.00  0.00      LA0  N
ATOM    712  H   ASP A  82      37.023  57.030 -19.197  1.00  0.00      LA0  H
ATOM    713  CA  ASP A  82      38.016  55.949 -17.657  1.00  0.00      LA0  C
ATOM    714  CB  ASP A  82      39.286  56.187 -18.488  1.00  0.00      LA0  C
ATOM    715  CG  ASP A  82      39.387  57.647 -18.900  1.00  0.00      LA0  C
ATOM    716  OD1 ASP A  82      39.974  58.431 -18.161  1.00  0.00      LA0  O
ATOM    717  OD2 ASP A  82      38.834  58.000 -19.939  1.00  0.00      LA0  O
ATOM    718  C   ASP A  82      38.179  56.429 -16.221  1.00  0.00      LA0  C
ATOM    719  O   ASP A  82      38.334  55.644 -15.290  1.00  0.00      LA0  O
ATOM    720  N   ALA A  83      38.049  57.757 -16.080  1.00  0.00      LA0  N
ATOM    721  H   ALA A  83      38.107  58.294 -16.926  1.00  0.00      LA0  H
ATOM    722  CA  ALA A  83      38.117  58.393 -14.765  1.00  0.00      LA0  C
ATOM    723  CB  ALA A  83      37.873  59.899 -14.880  1.00  0.00      LA0  C
ATOM    724  C   ALA A  83      37.198  57.833 -13.690  1.00  0.00      LA0  C
ATOM    725  O   ALA A  83      37.493  57.916 -12.505  1.00  0.00      LA0  O
ATOM    726  N   LEU A  84      36.082  57.220 -14.125  1.00  0.00      LA0  N
ATOM    727  H   LEU A  84      35.890  57.161 -15.107  1.00  0.00      LA0  H
ATOM    728  CA  LEU A  84      35.220  56.595 -13.115  1.00  0.00      LA0  C
ATOM    729  CB  LEU A  84      33.895  56.111 -13.704  1.00  0.00      LA0  C
ATOM    730  CG  LEU A  84      32.915  57.235 -14.037  1.00  0.00      LA0  C
ATOM    731  CD1 LEU A  84      31.601  56.678 -14.582  1.00  0.00      LA0  C
ATOM    732  CD2 LEU A  84      32.679  58.176 -12.856  1.00  0.00      LA0  C
ATOM    733  C   LEU A  84      35.833  55.468 -12.296  1.00  0.00      LA0  C
ATOM    734  O   LEU A  84      35.301  55.076 -11.266  1.00  0.00      LA0  O
ATOM    735  N   SER A  85      36.979  54.970 -12.781  1.00  0.00      LA0  N
ATOM    736  H   SER A  85      37.348  55.292 -13.652  1.00  0.00      LA0  H
ATOM    737  CA  SER A  85      37.720  54.014 -11.963  1.00  0.00      LA0  C
ATOM    738  CB  SER A  85      38.838  53.385 -12.800  1.00  0.00      LA0  C
ATOM    739  OG  SER A  85      38.349  53.098 -14.118  1.00  0.00      LA0  O
ATOM    740  HG  SER A  85      38.477  53.900 -14.620  1.00  0.00      LA0  H
ATOM    741  C   SER A  85      38.282  54.627 -10.687  1.00  0.00      LA0  C
ATOM    742  O   SER A  85      38.044  54.172  -9.574  1.00  0.00      LA0  O
ATOM    743  N   ASP A  86      39.030  55.710 -10.919  1.00  0.00      LA0  N
ATOM    744  H   ASP A  86      39.271  55.999 -11.847  1.00  0.00      LA0  H
ATOM    745  CA  ASP A  86      39.736  56.363  -9.818  1.00  0.00      LA0  C
ATOM    746  CB  ASP A  86      40.970  57.099 -10.354  1.00  0.00      LA0  C
ATOM    747  CG  ASP A  86      41.855  56.155 -11.153  1.00  0.00      LA0  C
ATOM    748  OD1 ASP A  86      41.509  55.850 -12.295  1.00  0.00      LA0  O
ATOM    749  OD2 ASP A  86      42.883  55.729 -10.632  1.00  0.00      LA0  O
ATOM    750  C   ASP A  86      38.866  57.312  -9.018  1.00  0.00      LA0  C
ATOM    751  O   ASP A  86      39.114  57.623  -7.858  1.00  0.00      LA0  O
ATOM    752  N   SER A  87      37.808  57.768  -9.697  1.00  0.00      LA0  N
ATOM    753  H   SER A  87      37.722  57.579 -10.673  1.00  0.00      LA0  H
ATOM    754  CA  SER A  87      36.860  58.650  -9.025  1.00  0.00      LA0  C
ATOM    755  CB  SER A  87      37.286  60.102  -9.259  1.00  0.00      LA0  C
ATOM    756  OG  SER A  87      38.681  60.235  -8.938  1.00  0.00      LA0  O
ATOM    757  HG  SER A  87      38.824  59.620  -8.221  1.00  0.00      LA0  H
ATOM    758  C   SER A  87      35.412  58.377  -9.422  1.00  0.00      LA0  C
ATOM    759  O   SER A  87      34.812  59.025 -10.275  1.00  0.00      LA0  O
ATOM    760  N   PRO A  88      34.852  57.319  -8.787  1.00  0.00      LA0  N
ATOM    761  CD  PRO A  88      35.479  56.450  -7.792  1.00  0.00      LA0  C
ATOM    762  CA  PRO A  88      33.484  56.915  -9.130  1.00  0.00      LA0  C
ATOM    763  CB  PRO A  88      33.407  55.509  -8.527  1.00  0.00      LA0  C
ATOM    764  CG  PRO A  88      34.359  55.531  -7.331  1.00  0.00      LA0  C
ATOM    765  C   PRO A  88      32.398  57.870  -8.642  1.00  0.00      LA0  C
ATOM    766  O   PRO A  88      31.311  57.960  -9.209  1.00  0.00      LA0  O
ATOM    767  N   GLU A  89      32.733  58.596  -7.568  1.00  0.00      LA0  N
ATOM    768  H   GLU A  89      33.673  58.583  -7.215  1.00  0.00      LA0  H
ATOM    769  CA  GLU A  89      31.795  59.547  -6.972  1.00  0.00      LA0  C
ATOM    770  CB  GLU A  89      32.338  60.060  -5.628  1.00  0.00      LA0  C
ATOM    771  CG  GLU A  89      33.480  61.090  -5.693  1.00  0.00      LA0  C
ATOM    772  CD  GLU A  89      34.584  60.602  -6.610  1.00  0.00      LA0  C
ATOM    773  OE1 GLU A  89      35.258  59.632  -6.274  1.00  0.00      LA0  O
ATOM    774  OE2 GLU A  89      34.706  61.138  -7.704  1.00  0.00      LA0  O
ATOM    775  C   GLU A  89      31.351  60.686  -7.880  1.00  0.00      LA0  C
ATOM    776  O   GLU A  89      30.333  61.326  -7.641  1.00  0.00      LA0  O
ATOM    777  N   LEU A  90      32.095  60.858  -8.988  1.00  0.00      LA0  N
ATOM    778  H   LEU A  90      33.043  60.526  -8.950  1.00  0.00      LA0  H
ATOM    779  CA  LEU A  90      31.617  61.731 -10.067  1.00  0.00      LA0  C
ATOM    780  CB  LEU A  90      32.538  61.650 -11.284  1.00  0.00      LA0  C
ATOM    781  CG  LEU A  90      33.945  62.195 -11.035  1.00  0.00      LA0  C
ATOM    782  CD1 LEU A  90      34.860  61.952 -12.237  1.00  0.00      LA0  C
ATOM    783  CD2 LEU A  90      33.923  63.667 -10.617  1.00  0.00      LA0  C
ATOM    784  C   LEU A  90      30.170  61.515 -10.502  1.00  0.00      LA0  C
ATOM    785  O   LEU A  90      29.447  62.428 -10.884  1.00  0.00      LA0  O
ATOM    786  N   VAL A  91      29.750  60.240 -10.405  1.00  0.00      LA0  N
ATOM    787  H   VAL A  91      30.381  59.535 -10.071  1.00  0.00      LA0  H
ATOM    788  CA  VAL A  91      28.341  59.954 -10.696  1.00  0.00      LA0  C
ATOM    789  CB  VAL A  91      28.098  58.436 -10.712  1.00  0.00      LA0  C
ATOM    790  CG1 VAL A  91      26.655  58.083 -11.073  1.00  0.00      LA0  C
ATOM    791  CG2 VAL A  91      29.062  57.733 -11.668  1.00  0.00      LA0  C
ATOM    792  C   VAL A  91      27.369  60.666  -9.756  1.00  0.00      LA0  C
ATOM    793  O   VAL A  91      26.291  61.105 -10.131  1.00  0.00      LA0  O
ATOM    794  N   ASN A  92      27.818  60.762  -8.501  1.00  0.00      LA0  N
ATOM    795  H   ASN A  92      28.737  60.448  -8.268  1.00  0.00      LA0  H
ATOM    796  CA  ASN A  92      27.011  61.479  -7.517  1.00  0.00      LA0  C
ATOM    797  CB  ASN A  92      27.312  61.033  -6.083  1.00  0.00      LA0  C
ATOM    798  CG  ASN A  92      27.134  59.540  -5.922  1.00  0.00      LA0  C
ATOM    799  OD1 ASN A  92      28.095  58.784  -5.886  1.00  0.00      LA0  O
ATOM    800  ND2 ASN A  92      25.869  59.136  -5.804  1.00  0.00      LA0  N
ATOM    801 HD21 ASN A  92      25.098  59.775  -5.880  1.00  0.00      LA0  H
ATOM    802 HD22 ASN A  92      25.687  58.167  -5.634  1.00  0.00      LA0  H
ATOM    803  C   ASN A  92      27.135  62.988  -7.586  1.00  0.00      LA0  C
ATOM    804  O   ASN A  92      26.243  63.709  -7.159  1.00  0.00      LA0  O
ATOM    805  N   SER A  93      28.275  63.450  -8.127  1.00  0.00      LA0  N
ATOM    806  H   SER A  93      29.015  62.858  -8.452  1.00  0.00      LA0  H
ATOM    807  CA  SER A  93      28.383  64.898  -8.277  1.00  0.00      LA0  C
ATOM    808  CB  SER A  93      29.852  65.328  -8.337  1.00  0.00      LA0  C
ATOM    809  OG  SER A  93      30.599  64.439  -9.171  1.00  0.00      LA0  O
ATOM    810  HG  SER A  93      30.662  64.857 -10.035  1.00  0.00      LA0  H
ATOM    811  C   SER A  93      27.563  65.449  -9.429  1.00  0.00      LA0  C
ATOM    812  O   SER A  93      26.665  66.260  -9.243  1.00  0.00      LA0  O
ATOM    813  N   GLU A  94      27.877  64.946 -10.629  1.00  0.00      LA0  N
ATOM    814  H   GLU A  94      28.726  64.432 -10.795  1.00  0.00      LA0  H
ATOM    815  CA  GLU A  94      26.979  65.270 -11.728  1.00  0.00      LA0  C
ATOM    816  CB  GLU A  94      27.345  66.542 -12.519  1.00  0.00      LA0  C
ATOM    817  CG  GLU A  94      28.543  67.369 -12.041  1.00  0.00      LA0  C
ATOM    818  CD  GLU A  94      29.842  66.691 -12.428  1.00  0.00      LA0  C
ATOM    819  OE1 GLU A  94      30.430  67.108 -13.418  1.00  0.00      LA0  O
ATOM    820  OE2 GLU A  94      30.267  65.754 -11.754  1.00  0.00      LA0  O
ATOM    821  C   GLU A  94      26.772  64.111 -12.670  1.00  0.00      LA0  C
ATOM    822  O   GLU A  94      27.522  63.864 -13.610  1.00  0.00      LA0  O
ATOM    823  N   PRO A  95      25.645  63.410 -12.423  1.00  0.00      LA0  N
ATOM    824  CD  PRO A  95      24.647  63.690 -11.394  1.00  0.00      LA0  C
ATOM    825  CA  PRO A  95      25.308  62.247 -13.253  1.00  0.00      LA0  C
ATOM    826  CB  PRO A  95      24.067  61.697 -12.544  1.00  0.00      LA0  C
ATOM    827  CG  PRO A  95      23.431  62.903 -11.861  1.00  0.00      LA0  C
ATOM    828  C   PRO A  95      25.070  62.604 -14.716  1.00  0.00      LA0  C
ATOM    829  O   PRO A  95      25.221  61.791 -15.617  1.00  0.00      LA0  O
ATOM    830  N   TYR A  96      24.700  63.881 -14.919  1.00  0.00      LA0  N
ATOM    831  H   TYR A  96      24.559  64.482 -14.133  1.00  0.00      LA0  H
ATOM    832  CA  TYR A  96      24.498  64.360 -16.284  1.00  0.00      LA0  C
ATOM    833  CB  TYR A  96      23.411  65.440 -16.294  1.00  0.00      LA0  C
ATOM    834  CG  TYR A  96      22.120  64.889 -15.729  1.00  0.00      LA0  C
ATOM    835  CD1 TYR A  96      21.437  63.893 -16.451  1.00  0.00      LA0  C
ATOM    836  CE1 TYR A  96      20.235  63.378 -15.944  1.00  0.00      LA0  C
ATOM    837  CD2 TYR A  96      21.630  65.383 -14.503  1.00  0.00      LA0  C
ATOM    838  CE2 TYR A  96      20.421  64.871 -13.999  1.00  0.00      LA0  C
ATOM    839  CZ  TYR A  96      19.739  63.877 -14.728  1.00  0.00      LA0  C
ATOM    840  OH  TYR A  96      18.549  63.368 -14.248  1.00  0.00      LA0  O
ATOM    841  HH  TYR A  96      18.032  64.097 -13.903  1.00  0.00      LA0  H
ATOM    842  C   TYR A  96      25.749  64.855 -16.999  1.00  0.00      LA0  C
ATOM    843  O   TYR A  96      25.726  65.173 -18.189  1.00  0.00      LA0  O
ATOM    844  N   ALA A  97      26.835  64.934 -16.214  1.00  0.00      LA0  N
ATOM    845  H   ALA A  97      26.832  64.595 -15.273  1.00  0.00      LA0  H
ATOM    846  CA  ALA A  97      28.081  65.458 -16.760  1.00  0.00      LA0  C
ATOM    847  CB  ALA A  97      28.282  66.923 -16.353  1.00  0.00      LA0  C
ATOM    848  C   ALA A  97      29.278  64.595 -16.390  1.00  0.00      LA0  C
ATOM    849  O   ALA A  97      29.558  63.626 -17.083  1.00  0.00      LA0  O
ATOM    850  N   GLY A  98      29.975  64.950 -15.295  1.00  0.00      LA0  N
ATOM    851  H   GLY A  98      29.721  65.699 -14.677  1.00  0.00      LA0  H
ATOM    852  CA  GLY A  98      31.218  64.245 -14.968  1.00  0.00      LA0  C
ATOM    853  C   GLY A  98      31.063  62.751 -14.769  1.00  0.00      LA0  C
ATOM    854  O   GLY A  98      31.876  61.943 -15.202  1.00  0.00      LA0  O
ATOM    855  N   GLY A  99      29.940  62.411 -14.129  1.00  0.00      LA0  N
ATOM    856  H   GLY A  99      29.333  63.128 -13.779  1.00  0.00      LA0  H
ATOM    857  CA  GLY A  99      29.625  60.995 -13.987  1.00  0.00      LA0  C
ATOM    858  C   GLY A  99      28.886  60.357 -15.148  1.00  0.00      LA0  C
ATOM    859  O   GLY A  99      28.068  59.459 -14.971  1.00  0.00      LA0  O
ATOM    860  N   TRP A 100      29.225  60.824 -16.361  1.00  0.00      LA0  N
ATOM    861  H   TRP A 100      29.863  61.588 -16.458  1.00  0.00      LA0  H
ATOM    862  CA  TRP A 100      28.804  60.036 -17.516  1.00  0.00      LA0  C
ATOM    863  CB  TRP A 100      29.046  60.798 -18.829  1.00  0.00      LA0  C
ATOM    864  CG  TRP A 100      30.519  60.927 -19.175  1.00  0.00      LA0  C
ATOM    865  CD2 TRP A 100      31.273  60.158 -20.138  1.00  0.00      LA0  C
ATOM    866  CE2 TRP A 100      32.623  60.646 -20.115  1.00  0.00      LA0  C
ATOM    867  CE3 TRP A 100      30.925  59.103 -21.009  1.00  0.00      LA0  C
ATOM    868  CD1 TRP A 100      31.447  61.828 -18.630  1.00  0.00      LA0  C
ATOM    869  NE1 TRP A 100      32.682  61.667 -19.175  1.00  0.00      LA0  N
ATOM    870  HE1 TRP A 100      33.483  62.177 -18.929  1.00  0.00      LA0  H
ATOM    871  CZ2 TRP A 100      33.593  60.075 -20.966  1.00  0.00      LA0  C
ATOM    872  CZ3 TRP A 100      31.906  58.540 -21.852  1.00  0.00      LA0  C
ATOM    873  CH2 TRP A 100      33.231  59.024 -21.833  1.00  0.00      LA0  C
ATOM    874  C   TRP A 100      29.500  58.689 -17.512  1.00  0.00      LA0  C
ATOM    875  O   TRP A 100      30.625  58.572 -17.052  1.00  0.00      LA0  O
ATOM    876  N   ILE A 101      28.786  57.680 -18.003  1.00  0.00      LA0  N
ATOM    877  H   ILE A 101      27.895  57.861 -18.415  1.00  0.00      LA0  H
ATOM    878  CA  ILE A 101      29.371  56.349 -17.908  1.00  0.00      LA0  C
ATOM    879  CB  ILE A 101      28.309  55.359 -17.406  1.00  0.00      LA0  C
ATOM    880  CG2 ILE A 101      28.848  53.930 -17.272  1.00  0.00      LA0  C
ATOM    881  CG1 ILE A 101      27.734  55.879 -16.082  1.00  0.00      LA0  C
ATOM    882  CD1 ILE A 101      26.487  55.141 -15.602  1.00  0.00      LA0  C
ATOM    883  C   ILE A 101      30.049  55.902 -19.192  1.00  0.00      LA0  C
ATOM    884  O   ILE A 101      31.207  55.502 -19.206  1.00  0.00      LA0  O
ATOM    885  N   PHE A 102      29.282  56.002 -20.288  1.00  0.00      LA0  N
ATOM    886  H   PHE A 102      28.358  56.388 -20.263  1.00  0.00      LA0  H
ATOM    887  CA  PHE A 102      29.885  55.588 -21.552  1.00  0.00      LA0  C
ATOM    888  CB  PHE A 102      29.814  54.061 -21.759  1.00  0.00      LA0  C
ATOM    889  CG  PHE A 102      28.402  53.533 -21.893  1.00  0.00      LA0  C
ATOM    890  CD1 PHE A 102      27.670  53.197 -20.734  1.00  0.00      LA0  C
ATOM    891  CD2 PHE A 102      27.851  53.356 -23.181  1.00  0.00      LA0  C
ATOM    892  CE1 PHE A 102      26.381  52.649 -20.865  1.00  0.00      LA0  C
ATOM    893  CE2 PHE A 102      26.563  52.801 -23.314  1.00  0.00      LA0  C
ATOM    894  CZ  PHE A 102      25.846  52.440 -22.154  1.00  0.00      LA0  C
ATOM    895  C   PHE A 102      29.325  56.349 -22.730  1.00  0.00      LA0  C
ATOM    896  O   PHE A 102      28.269  56.959 -22.647  1.00  0.00      LA0  O
ATOM    897  N   LYS A 103      30.080  56.294 -23.827  1.00  0.00      LA0  N
ATOM    898  H   LYS A 103      30.913  55.744 -23.826  1.00  0.00      LA0  H
ATOM    899  CA  LYS A 103      29.560  56.840 -25.071  1.00  0.00      LA0  C
ATOM    900  CB  LYS A 103      30.530  57.846 -25.679  1.00  0.00      LA0  C
ATOM    901  CG  LYS A 103      30.350  59.253 -25.119  1.00  0.00      LA0  C
ATOM    902  CD  LYS A 103      31.440  60.201 -25.615  1.00  0.00      LA0  C
ATOM    903  CE  LYS A 103      31.166  61.668 -25.279  1.00  0.00      LA0  C
ATOM    904  NZ  LYS A 103      30.044  62.180 -26.078  1.00  0.00      LA0  N
ATOM    905  HZ1 LYS A 103      29.845  63.159 -25.789  1.00  0.00      LA0  H
ATOM    906  HZ2 LYS A 103      30.278  62.186 -27.098  1.00  0.00      LA0  H
ATOM    907  HZ3 LYS A 103      29.175  61.629 -25.922  1.00  0.00      LA0  H
ATOM    908  C   LYS A 103      29.299  55.725 -26.049  1.00  0.00      LA0  C
ATOM    909  O   LYS A 103      30.172  54.931 -26.390  1.00  0.00      LA0  O
ATOM    910  N   ILE A 104      28.037  55.704 -26.469  1.00  0.00      LA0  N
ATOM    911  H   ILE A 104      27.393  56.414 -26.177  1.00  0.00      LA0  H
ATOM    912  CA  ILE A 104      27.662  54.712 -27.460  1.00  0.00      LA0  C
ATOM    913  CB  ILE A 104      26.399  53.964 -26.985  1.00  0.00      LA0  C
ATOM    914  CG2 ILE A 104      25.216  54.906 -26.764  1.00  0.00      LA0  C
ATOM    915  CG1 ILE A 104      26.032  52.783 -27.883  1.00  0.00      LA0  C
ATOM    916  CD1 ILE A 104      24.777  52.064 -27.393  1.00  0.00      LA0  C
ATOM    917  C   ILE A 104      27.519  55.338 -28.838  1.00  0.00      LA0  C
ATOM    918  O   ILE A 104      26.977  56.422 -29.033  1.00  0.00      LA0  O
ATOM    919  N   LYS A 105      28.062  54.590 -29.795  1.00  0.00      LA0  N
ATOM    920  H   LYS A 105      28.495  53.727 -29.530  1.00  0.00      LA0  H
ATOM    921  CA  LYS A 105      27.716  54.807 -31.191  1.00  0.00      LA0  C
ATOM    922  CB  LYS A 105      28.889  54.280 -32.011  1.00  0.00      LA0  C
ATOM    923  CG  LYS A 105      28.692  53.934 -33.486  1.00  0.00      LA0  C
ATOM    924  CD  LYS A 105      29.864  53.032 -33.857  1.00  0.00      LA0  C
ATOM    925  CE  LYS A 105      29.819  52.345 -35.219  1.00  0.00      LA0  C
ATOM    926  NZ  LYS A 105      30.824  51.275 -35.193  1.00  0.00      LA0  N
ATOM    927  HZ1 LYS A 105      31.157  50.955 -36.116  1.00  0.00      LA0  H
ATOM    928  HZ2 LYS A 105      31.640  51.519 -34.587  1.00  0.00      LA0  H
ATOM    929  HZ3 LYS A 105      30.460  50.445 -34.674  1.00  0.00      LA0  H
ATOM    930  C   LYS A 105      26.450  54.016 -31.440  1.00  0.00      LA0  C
ATOM    931  O   LYS A 105      26.443  52.800 -31.294  1.00  0.00      LA0  O
ATOM    932  N   ALA A 106      25.390  54.762 -31.772  1.00  0.00      LA0  N
ATOM    933  H   ALA A 106      25.487  55.736 -31.957  1.00  0.00      LA0  H
ATOM    934  CA  ALA A 106      24.138  54.056 -32.028  1.00  0.00      LA0  C
ATOM    935  CB  ALA A 106      22.962  55.032 -32.063  1.00  0.00      LA0  C
ATOM    936  C   ALA A 106      24.177  53.300 -33.338  1.00  0.00      LA0  C
ATOM    937  O   ALA A 106      25.053  53.520 -34.169  1.00  0.00      LA0  O
ATOM    938  N   SER A 107      23.176  52.431 -33.494  1.00  0.00      LA0  N
ATOM    939  H   SER A 107      22.542  52.249 -32.739  1.00  0.00      LA0  H
ATOM    940  CA  SER A 107      22.949  51.851 -34.814  1.00  0.00      LA0  C
ATOM    941  CB  SER A 107      21.986  50.667 -34.726  1.00  0.00      LA0  C
ATOM    942  OG  SER A 107      21.905  50.206 -33.373  1.00  0.00      LA0  O
ATOM    943  HG  SER A 107      21.191  50.715 -32.971  1.00  0.00      LA0  H
ATOM    944  C   SER A 107      22.403  52.871 -35.795  1.00  0.00      LA0  C
ATOM    945  O   SER A 107      22.866  53.006 -36.922  1.00  0.00      LA0  O
ATOM    946  N   ASP A 108      21.396  53.593 -35.283  1.00  0.00      LA0  N
ATOM    947  H   ASP A 108      21.053  53.429 -34.352  1.00  0.00      LA0  H
ATOM    948  CA  ASP A 108      20.750  54.615 -36.098  1.00  0.00      LA0  C
ATOM    949  CB  ASP A 108      19.549  53.993 -36.838  1.00  0.00      LA0  C
ATOM    950  CG  ASP A 108      18.879  54.893 -37.878  1.00  0.00      LA0  C
ATOM    951  OD1 ASP A 108      19.117  56.095 -37.922  1.00  0.00      LA0  O
ATOM    952  OD2 ASP A 108      18.052  54.389 -38.630  1.00  0.00      LA0  O
ATOM    953  C   ASP A 108      20.330  55.745 -35.182  1.00  0.00      LA0  C
ATOM    954  O   ASP A 108      19.960  55.542 -34.032  1.00  0.00      LA0  O
ATOM    955  N   GLU A 109      20.396  56.960 -35.734  1.00  0.00      LA0  N
ATOM    956  H   GLU A 109      20.563  56.973 -36.721  1.00  0.00      LA0  H
ATOM    957  CA  GLU A 109      19.858  58.114 -35.015  1.00  0.00      LA0  C
ATOM    958  CB  GLU A 109      20.045  59.374 -35.869  1.00  0.00      LA0  C
ATOM    959  CG  GLU A 109      21.453  59.562 -36.459  1.00  0.00      LA0  C
ATOM    960  CD  GLU A 109      22.410  60.210 -35.474  1.00  0.00      LA0  C
ATOM    961  OE1 GLU A 109      22.665  61.403 -35.598  1.00  0.00      LA0  O
ATOM    962  OE2 GLU A 109      22.933  59.543 -34.584  1.00  0.00      LA0  O
ATOM    963  C   GLU A 109      18.387  57.933 -34.637  1.00  0.00      LA0  C
ATOM    964  O   GLU A 109      17.916  58.367 -33.591  1.00  0.00      LA0  O
ATOM    965  N   SER A 110      17.673  57.225 -35.534  1.00  0.00      LA0  N
ATOM    966  H   SER A 110      18.116  56.847 -36.351  1.00  0.00      LA0  H
ATOM    967  CA  SER A 110      16.247  56.993 -35.300  1.00  0.00      LA0  C
ATOM    968  CB  SER A 110      15.623  56.287 -36.508  1.00  0.00      LA0  C
ATOM    969  OG  SER A 110      16.124  54.953 -36.611  1.00  0.00      LA0  O
ATOM    970  HG  SER A 110      16.746  54.933 -37.345  1.00  0.00      LA0  H
ATOM    971  C   SER A 110      15.894  56.271 -34.004  1.00  0.00      LA0  C
ATOM    972  O   SER A 110      14.811  56.433 -33.446  1.00  0.00      LA0  O
ATOM    973  N   GLU A 111      16.878  55.493 -33.509  1.00  0.00      LA0  N
ATOM    974  H   GLU A 111      17.740  55.396 -34.011  1.00  0.00      LA0  H
ATOM    975  CA  GLU A 111      16.656  54.749 -32.266  1.00  0.00      LA0  C
ATOM    976  CB  GLU A 111      17.877  53.915 -31.889  1.00  0.00      LA0  C
ATOM    977  CG  GLU A 111      18.295  52.869 -32.920  1.00  0.00      LA0  C
ATOM    978  CD  GLU A 111      19.421  52.038 -32.341  1.00  0.00      LA0  C
ATOM    979  OE1 GLU A 111      20.558  52.492 -32.308  1.00  0.00      LA0  O
ATOM    980  OE2 GLU A 111      19.171  50.918 -31.918  1.00  0.00      LA0  O
ATOM    981  C   GLU A 111      16.222  55.579 -31.065  1.00  0.00      LA0  C
ATOM    982  O   GLU A 111      15.636  55.074 -30.112  1.00  0.00      LA0  O
ATOM    983  N   LEU A 112      16.487  56.896 -31.162  1.00  0.00      LA0  N
ATOM    984  H   LEU A 112      17.005  57.233 -31.953  1.00  0.00      LA0  H
ATOM    985  CA  LEU A 112      15.971  57.832 -30.161  1.00  0.00      LA0  C
ATOM    986  CB  LEU A 112      16.301  59.270 -30.557  1.00  0.00      LA0  C
ATOM    987  CG  LEU A 112      17.797  59.580 -30.510  1.00  0.00      LA0  C
ATOM    988  CD1 LEU A 112      18.110  60.957 -31.096  1.00  0.00      LA0  C
ATOM    989  CD2 LEU A 112      18.358  59.419 -29.098  1.00  0.00      LA0  C
ATOM    990  C   LEU A 112      14.489  57.726 -29.823  1.00  0.00      LA0  C
ATOM    991  O   LEU A 112      14.067  58.020 -28.705  1.00  0.00      LA0  O
ATOM    992  N   GLU A 113      13.696  57.276 -30.806  1.00  0.00      LA0  N
ATOM    993  H   GLU A 113      14.043  57.044 -31.718  1.00  0.00      LA0  H
ATOM    994  CA  GLU A 113      12.279  57.205 -30.458  1.00  0.00      LA0  C
ATOM    995  CB  GLU A 113      11.384  57.665 -31.613  1.00  0.00      LA0  C
ATOM    996  CG  GLU A 113      11.709  59.103 -32.054  1.00  0.00      LA0  C
ATOM    997  CD  GLU A 113      11.867  60.015 -30.844  1.00  0.00      LA0  C
ATOM    998  OE1 GLU A 113      10.904  60.251 -30.119  1.00  0.00      LA0  O
ATOM    999  OE2 GLU A 113      12.984  60.438 -30.564  1.00  0.00      LA0  O
ATOM   1000  C   GLU A 113      11.798  55.943 -29.771  1.00  0.00      LA0  C
ATOM   1001  O   GLU A 113      10.624  55.745 -29.491  1.00  0.00      LA0  O
ATOM   1002  N   SER A 114      12.793  55.124 -29.416  1.00  0.00      LA0  N
ATOM   1003  H   SER A 114      13.719  55.234 -29.775  1.00  0.00      LA0  H
ATOM   1004  CA  SER A 114      12.521  54.120 -28.391  1.00  0.00      LA0  C
ATOM   1005  CB  SER A 114      13.580  53.018 -28.469  1.00  0.00      LA0  C
ATOM   1006  OG  SER A 114      13.985  52.837 -29.833  1.00  0.00      LA0  O
ATOM   1007  HG  SER A 114      14.763  53.377 -29.951  1.00  0.00      LA0  H
ATOM   1008  C   SER A 114      12.476  54.697 -26.978  1.00  0.00      LA0  C
ATOM   1009  O   SER A 114      12.096  54.044 -26.012  1.00  0.00      LA0  O
ATOM   1010  N   LEU A 115      12.938  55.956 -26.890  1.00  0.00      LA0  N
ATOM   1011  H   LEU A 115      13.143  56.509 -27.696  1.00  0.00      LA0  H
ATOM   1012  CA  LEU A 115      13.211  56.503 -25.569  1.00  0.00      LA0  C
ATOM   1013  CB  LEU A 115      14.680  56.901 -25.488  1.00  0.00      LA0  C
ATOM   1014  CG  LEU A 115      15.636  55.755 -25.797  1.00  0.00      LA0  C
ATOM   1015  CD1 LEU A 115      17.023  56.294 -26.112  1.00  0.00      LA0  C
ATOM   1016  CD2 LEU A 115      15.643  54.689 -24.700  1.00  0.00      LA0  C
ATOM   1017  C   LEU A 115      12.342  57.686 -25.211  1.00  0.00      LA0  C
ATOM   1018  O   LEU A 115      11.873  58.442 -26.061  1.00  0.00      LA0  O
ATOM   1019  N   LEU A 116      12.174  57.803 -23.888  1.00  0.00      LA0  N
ATOM   1020  H   LEU A 116      12.737  57.224 -23.296  1.00  0.00      LA0  H
ATOM   1021  CA  LEU A 116      11.372  58.877 -23.304  1.00  0.00      LA0  C
ATOM   1022  CB  LEU A 116      11.204  58.672 -21.791  1.00  0.00      LA0  C
ATOM   1023  CG  LEU A 116      10.294  57.532 -21.307  1.00  0.00      LA0  C
ATOM   1024  CD1 LEU A 116      10.849  56.130 -21.565  1.00  0.00      LA0  C
ATOM   1025  CD2 LEU A 116       9.967  57.702 -19.824  1.00  0.00      LA0  C
ATOM   1026  C   LEU A 116      12.041  60.215 -23.527  1.00  0.00      LA0  C
ATOM   1027  O   LEU A 116      13.259  60.297 -23.621  1.00  0.00      LA0  O
ATOM   1028  N   ASP A 117      11.209  61.249 -23.614  1.00  0.00      LA0  N
ATOM   1029  H   ASP A 117      10.210  61.179 -23.555  1.00  0.00      LA0  H
ATOM   1030  CA  ASP A 117      11.776  62.592 -23.575  1.00  0.00      LA0  C
ATOM   1031  CB  ASP A 117      10.913  63.529 -24.432  1.00  0.00      LA0  C
ATOM   1032  CG  ASP A 117       9.522  63.638 -23.835  1.00  0.00      LA0  C
ATOM   1033  OD1 ASP A 117       9.265  64.609 -23.137  1.00  0.00      LA0  O
ATOM   1034  OD2 ASP A 117       8.722  62.730 -24.019  1.00  0.00      LA0  O
ATOM   1035  C   ASP A 117      11.880  63.066 -22.133  1.00  0.00      LA0  C
ATOM   1036  O   ASP A 117      11.578  62.323 -21.203  1.00  0.00      LA0  O
ATOM   1037  N   ALA A 118      12.292  64.337 -21.986  1.00  0.00      LA0  N
ATOM   1038  H   ALA A 118      12.543  64.867 -22.793  1.00  0.00      LA0  H
ATOM   1039  CA  ALA A 118      12.332  64.924 -20.647  1.00  0.00      LA0  C
ATOM   1040  CB  ALA A 118      12.805  66.378 -20.711  1.00  0.00      LA0  C
ATOM   1041  C   ALA A 118      11.009  64.852 -19.901  1.00  0.00      LA0  C
ATOM   1042  O   ALA A 118      10.901  64.245 -18.843  1.00  0.00      LA0  O
ATOM   1043  N   THR A 119       9.993  65.456 -20.531  1.00  0.00      LA0  N
ATOM   1044  H   THR A 119      10.104  65.859 -21.439  1.00  0.00      LA0  H
ATOM   1045  CA  THR A 119       8.669  65.480 -19.912  1.00  0.00      LA0  C
ATOM   1046  CB  THR A 119       7.684  66.262 -20.788  1.00  0.00      LA0  C
ATOM   1047  OG1 THR A 119       8.359  66.926 -21.871  1.00  0.00      LA0  O
ATOM   1048  HG1 THR A 119       8.537  66.240 -22.516  1.00  0.00      LA0  H
ATOM   1049  CG2 THR A 119       6.860  67.247 -19.959  1.00  0.00      LA0  C
ATOM   1050  C   THR A 119       8.105  64.105 -19.584  1.00  0.00      LA0  C
ATOM   1051  O   THR A 119       7.532  63.858 -18.528  1.00  0.00      LA0  O
ATOM   1052  N   ALA A 120       8.332  63.177 -20.531  1.00  0.00      LA0  N
ATOM   1053  H   ALA A 120       8.737  63.428 -21.417  1.00  0.00      LA0  H
ATOM   1054  CA  ALA A 120       7.916  61.809 -20.221  1.00  0.00      LA0  C
ATOM   1055  CB  ALA A 120       8.074  60.892 -21.431  1.00  0.00      LA0  C
ATOM   1056  C   ALA A 120       8.636  61.185 -19.035  1.00  0.00      LA0  C
ATOM   1057  O   ALA A 120       8.066  60.429 -18.258  1.00  0.00      LA0  O
ATOM   1058  N   TYR A 121       9.920  61.552 -18.903  1.00  0.00      LA0  N
ATOM   1059  H   TYR A 121      10.347  62.188 -19.551  1.00  0.00      LA0  H
ATOM   1060  CA  TYR A 121      10.638  61.071 -17.726  1.00  0.00      LA0  C
ATOM   1061  CB  TYR A 121      12.143  61.276 -17.899  1.00  0.00      LA0  C
ATOM   1062  CG  TYR A 121      12.924  60.424 -16.924  1.00  0.00      LA0  C
ATOM   1063  CD1 TYR A 121      12.887  59.020 -17.056  1.00  0.00      LA0  C
ATOM   1064  CE1 TYR A 121      13.631  58.231 -16.166  1.00  0.00      LA0  C
ATOM   1065  CD2 TYR A 121      13.677  61.058 -15.915  1.00  0.00      LA0  C
ATOM   1066  CE2 TYR A 121      14.423  60.269 -15.024  1.00  0.00      LA0  C
ATOM   1067  CZ  TYR A 121      14.393  58.866 -15.165  1.00  0.00      LA0  C
ATOM   1068  OH  TYR A 121      15.129  58.081 -14.301  1.00  0.00      LA0  O
ATOM   1069  HH  TYR A 121      15.825  58.600 -13.902  1.00  0.00      LA0  H
ATOM   1070  C   TYR A 121      10.144  61.661 -16.415  1.00  0.00      LA0  C
ATOM   1071  O   TYR A 121      10.058  60.981 -15.399  1.00  0.00      LA0  O
ATOM   1072  N   GLU A 122       9.783  62.954 -16.493  1.00  0.00      LA0  N
ATOM   1073  H   GLU A 122       9.927  63.470 -17.340  1.00  0.00      LA0  H
ATOM   1074  CA  GLU A 122       9.152  63.583 -15.330  1.00  0.00      LA0  C
ATOM   1075  CB  GLU A 122       8.830  65.053 -15.598  1.00  0.00      LA0  C
ATOM   1076  CG  GLU A 122      10.057  65.884 -15.968  1.00  0.00      LA0  C
ATOM   1077  CD  GLU A 122       9.652  67.324 -16.198  1.00  0.00      LA0  C
ATOM   1078  OE1 GLU A 122       9.037  67.607 -17.225  1.00  0.00      LA0  O
ATOM   1079  OE2 GLU A 122       9.960  68.161 -15.351  1.00  0.00      LA0  O
ATOM   1080  C   GLU A 122       7.895  62.851 -14.899  1.00  0.00      LA0  C
ATOM   1081  O   GLU A 122       7.733  62.455 -13.751  1.00  0.00      LA0  O
ATOM   1082  N   ALA A 123       7.039  62.626 -15.915  1.00  0.00      LA0  N
ATOM   1083  H   ALA A 123       7.239  63.038 -16.806  1.00  0.00      LA0  H
ATOM   1084  CA  ALA A 123       5.832  61.828 -15.696  1.00  0.00      LA0  C
ATOM   1085  CB  ALA A 123       5.115  61.549 -17.019  1.00  0.00      LA0  C
ATOM   1086  C   ALA A 123       6.108  60.518 -14.979  1.00  0.00      LA0  C
ATOM   1087  O   ALA A 123       5.600  60.279 -13.896  1.00  0.00      LA0  O
ATOM   1088  N   LEU A 124       7.023  59.740 -15.589  1.00  0.00      LA0  N
ATOM   1089  H   LEU A 124       7.339  60.011 -16.498  1.00  0.00      LA0  H
ATOM   1090  CA  LEU A 124       7.435  58.455 -15.015  1.00  0.00      LA0  C
ATOM   1091  CB  LEU A 124       8.649  57.925 -15.788  1.00  0.00      LA0  C
ATOM   1092  CG  LEU A 124       9.030  56.472 -15.481  1.00  0.00      LA0  C
ATOM   1093  CD1 LEU A 124       7.926  55.491 -15.881  1.00  0.00      LA0  C
ATOM   1094  CD2 LEU A 124      10.380  56.099 -16.095  1.00  0.00      LA0  C
ATOM   1095  C   LEU A 124       7.707  58.451 -13.512  1.00  0.00      LA0  C
ATOM   1096  O   LEU A 124       7.373  57.523 -12.783  1.00  0.00      LA0  O
ATOM   1097  N   LEU A 125       8.341  59.550 -13.072  1.00  0.00      LA0  N
ATOM   1098  H   LEU A 125       8.520  60.311 -13.700  1.00  0.00      LA0  H
ATOM   1099  CA  LEU A 125       8.606  59.651 -11.637  1.00  0.00      LA0  C
ATOM   1100  CB  LEU A 125       9.507  60.856 -11.349  1.00  0.00      LA0  C
ATOM   1101  CG  LEU A 125      10.821  60.832 -12.140  1.00  0.00      LA0  C
ATOM   1102  CD1 LEU A 125      11.577  62.155 -12.026  1.00  0.00      LA0  C
ATOM   1103  CD2 LEU A 125      11.703  59.632 -11.780  1.00  0.00      LA0  C
ATOM   1104  C   LEU A 125       7.343  59.681 -10.787  1.00  0.00      LA0  C
ATOM   1105  O   LEU A 125       7.211  58.964  -9.801  1.00  0.00      LA0  O
ATOM   1106  N   GLU A 126       6.404  60.517 -11.254  1.00  0.00      LA0  N
ATOM   1107  H   GLU A 126       6.556  61.012 -12.111  1.00  0.00      LA0  H
ATOM   1108  CA  GLU A 126       5.104  60.587 -10.585  1.00  0.00      LA0  C
ATOM   1109  CB  GLU A 126       4.291  61.768 -11.129  1.00  0.00      LA0  C
ATOM   1110  CG  GLU A 126       4.958  63.141 -10.959  1.00  0.00      LA0  C
ATOM   1111  CD  GLU A 126       4.978  63.566  -9.500  1.00  0.00      LA0  C
ATOM   1112  OE1 GLU A 126       6.027  63.458  -8.866  1.00  0.00      LA0  O
ATOM   1113  OE2 GLU A 126       3.949  64.030  -9.008  1.00  0.00      LA0  O
ATOM   1114  C   GLU A 126       4.303  59.295 -10.682  1.00  0.00      LA0  C
ATOM   1115  O   GLU A 126       3.686  58.846  -9.723  1.00  0.00      LA0  O
ATOM   1116  N   ASP A 127       4.380  58.682 -11.881  1.00  0.00      LA0  N
ATOM   1117  H   ASP A 127       4.803  59.150 -12.655  1.00  0.00      LA0  H
ATOM   1118  CA  ASP A 127       3.746  57.378 -12.112  1.00  0.00      LA0  C
ATOM   1119  CB  ASP A 127       4.070  56.830 -13.512  1.00  0.00      LA0  C
ATOM   1120  CG  ASP A 127       3.442  57.654 -14.627  1.00  0.00      LA0  C
ATOM   1121  OD1 ASP A 127       2.232  57.876 -14.597  1.00  0.00      LA0  O
ATOM   1122  OD2 ASP A 127       4.161  58.046 -15.546  1.00  0.00      LA0  O
ATOM   1123  C   ASP A 127       4.117  56.337 -11.068  1.00  0.00      LA0  C
ATOM   1124  O   ASP A 127       3.286  55.592 -10.558  1.00  0.00      LA0  O
ATOM   1125  N   GLU A 128       5.420  56.348 -10.740  1.00  0.00      LA0  N
ATOM   1126  H   GLU A 128       6.062  56.922 -11.253  1.00  0.00      LA0  H
ATOM   1127  CA  GLU A 128       5.779  55.684  -9.490  1.00  0.00      LA0  C
ATOM   1128  CB  GLU A 128       7.013  54.791  -9.661  1.00  0.00      LA0  C
ATOM   1129  CG  GLU A 128       7.187  53.834  -8.474  1.00  0.00      LA0  C
ATOM   1130  CD  GLU A 128       8.386  52.928  -8.672  1.00  0.00      LA0  C
ATOM   1131  OE1 GLU A 128       8.222  51.850  -9.242  1.00  0.00      LA0  O
ATOM   1132  OE2 GLU A 128       9.475  53.291  -8.230  1.00  0.00      LA0  O
ATOM   1133  C   GLU A 128       5.954  56.669  -8.344  1.00  0.00      LA0  C
ATOM   1134  O   GLU A 128       5.462  56.494  -7.231  1.00  0.00      LA0  O
END
