# Supplementary material for: Large scale analyses of genotype-phenotype relationships of glycine decarboxylase mutations and neurological disease severity
Source: PLoS Comput Biol. 2020 May 18;16(5):e1007871. doi: 10.1371/journal.pcbi.1007871 (PMC7259800; doi:10.1371/journal.pcbi.1007871)
Supplement: S1 Appendix — (ZIP) [file pcbi.1007871.s011.zip › S1_Appendix/cluspro.TH.ecoli/model.004.04.pdb]

HEADER rec.pdb
REMARK original generated coordinate pdb file
ATOM      1  N   GLN A   4      22.318  45.643  17.313  1.00  0.00      RA0  N
ATOM      2  H   GLN A   4      21.353  45.820  17.133  1.00  0.00      RA0  H
ATOM      3  CA  GLN A   4      23.356  46.702  17.078  1.00  0.00      RA0  C
ATOM      4  CB  GLN A   4      22.869  48.052  17.603  1.00  0.00      RA0  C
ATOM      5  CG  GLN A   4      23.786  49.205  17.198  1.00  0.00      RA0  C
ATOM      6  CD  GLN A   4      23.187  50.516  17.657  1.00  0.00      RA0  C
ATOM      7  OE1 GLN A   4      22.903  50.724  18.829  1.00  0.00      RA0  O
ATOM      8  NE2 GLN A   4      23.006  51.397  16.657  1.00  0.00      RA0  N
ATOM      9 HE21 GLN A   4      23.252  51.173  15.715  1.00  0.00      RA0  H
ATOM     10 HE22 GLN A   4      22.615  52.299  16.840  1.00  0.00      RA0  H
ATOM     11  C   GLN A   4      24.669  46.292  17.706  1.00  0.00      RA0  C
ATOM     12  O   GLN A   4      24.709  45.892  18.876  1.00  0.00      RA0  O
ATOM     13  N   THR A   5      25.745  46.374  16.923  1.00  0.00      RA0  N
ATOM     14  H   THR A   5      25.674  46.794  16.023  1.00  0.00      RA0  H
ATOM     15  CA  THR A   5      27.040  45.928  17.398  1.00  0.00      RA0  C
ATOM     16  CB  THR A   5      27.993  45.733  16.193  1.00  0.00      RA0  C
ATOM     17  OG1 THR A   5      29.302  45.343  16.625  1.00  0.00      RA0  O
ATOM     18  HG1 THR A   5      29.762  44.995  15.851  1.00  0.00      RA0  H
ATOM     19  CG2 THR A   5      28.081  46.973  15.302  1.00  0.00      RA0  C
ATOM     20  C   THR A   5      27.567  46.895  18.439  1.00  0.00      RA0  C
ATOM     21  O   THR A   5      27.394  48.098  18.287  1.00  0.00      RA0  O
ATOM     22  N   PRO A   6      28.258  46.395  19.466  1.00  0.00      RA0  N
ATOM     23  CD  PRO A   6      28.411  44.983  19.788  1.00  0.00      RA0  C
ATOM     24  CA  PRO A   6      28.957  47.285  20.399  1.00  0.00      RA0  C
ATOM     25  CB  PRO A   6      29.666  46.298  21.334  1.00  0.00      RA0  C
ATOM     26  CG  PRO A   6      28.859  45.005  21.239  1.00  0.00      RA0  C
ATOM     27  C   PRO A   6      29.941  48.233  19.721  1.00  0.00      RA0  C
ATOM     28  O   PRO A   6      30.283  49.284  20.285  1.00  0.00      RA0  O
ATOM     29  N   LEU A   7      30.378  47.879  18.514  1.00  0.00      RA0  N
ATOM     30  H   LEU A   7      30.058  47.036  18.076  1.00  0.00      RA0  H
ATOM     31  CA  LEU A   7      31.322  48.712  17.757  1.00  0.00      RA0  C
ATOM     32  CB  LEU A   7      32.175  47.819  16.861  1.00  0.00      RA0  C
ATOM     33  CG  LEU A   7      33.074  46.900  17.676  1.00  0.00      RA0  C
ATOM     34  CD1 LEU A   7      33.837  45.901  16.811  1.00  0.00      RA0  C
ATOM     35  CD2 LEU A   7      34.019  47.727  18.535  1.00  0.00      RA0  C
ATOM     36  C   LEU A   7      30.719  49.845  16.928  1.00  0.00      RA0  C
ATOM     37  O   LEU A   7      31.447  50.554  16.256  1.00  0.00      RA0  O
ATOM     38  N   TYR A   8      29.406  50.055  17.033  1.00  0.00      RA0  N
ATOM     39  H   TYR A   8      28.875  49.477  17.656  1.00  0.00      RA0  H
ATOM     40  CA  TYR A   8      28.697  50.975  16.166  1.00  0.00      RA0  C
ATOM     41  CB  TYR A   8      27.232  51.034  16.582  1.00  0.00      RA0  C
ATOM     42  CG  TYR A   8      26.399  51.548  15.437  1.00  0.00      RA0  C
ATOM     43  CD1 TYR A   8      26.010  52.882  15.389  1.00  0.00      RA0  C
ATOM     44  CE1 TYR A   8      25.223  53.335  14.337  1.00  0.00      RA0  C
ATOM     45  CD2 TYR A   8      26.018  50.671  14.430  1.00  0.00      RA0  C
ATOM     46  CE2 TYR A   8      25.230  51.125  13.383  1.00  0.00      RA0  C
ATOM     47  CZ  TYR A   8      24.828  52.454  13.337  1.00  0.00      RA0  C
ATOM     48  OH  TYR A   8      24.034  52.894  12.299  1.00  0.00      RA0  O
ATOM     49  HH  TYR A   8      23.973  52.217  11.637  1.00  0.00      RA0  H
ATOM     50  C   TYR A   8      29.324  52.367  16.213  1.00  0.00      RA0  C
ATOM     51  O   TYR A   8      29.574  52.947  15.173  1.00  0.00      RA0  O
ATOM     52  N   GLU A   9      29.592  52.896  17.409  1.00  0.00      RA0  N
ATOM     53  H   GLU A   9      29.481  52.343  18.233  1.00  0.00      RA0  H
ATOM     54  CA  GLU A   9      30.170  54.230  17.533  1.00  0.00      RA0  C
ATOM     55  CB  GLU A   9      30.098  54.622  19.015  1.00  0.00      RA0  C
ATOM     56  CG  GLU A   9      30.989  55.773  19.482  1.00  0.00      RA0  C
ATOM     57  CD  GLU A   9      32.336  55.220  19.889  1.00  0.00      RA0  C
ATOM     58  OE1 GLU A   9      32.510  54.004  19.870  1.00  0.00      RA0  O
ATOM     59  OE2 GLU A   9      33.219  56.002  20.219  1.00  0.00      RA0  O
ATOM     60  C   GLU A   9      31.558  54.315  16.916  1.00  0.00      RA0  C
ATOM     61  O   GLU A   9      31.888  55.305  16.257  1.00  0.00      RA0  O
ATOM     62  N   GLN A  10      32.378  53.293  17.147  1.00  0.00      RA0  N
ATOM     63  H   GLN A  10      32.122  52.641  17.860  1.00  0.00      RA0  H
ATOM     64  CA  GLN A  10      33.695  53.234  16.494  1.00  0.00      RA0  C
ATOM     65  CB  GLN A  10      34.521  52.057  17.003  1.00  0.00      RA0  C
ATOM     66  CG  GLN A  10      35.132  52.370  18.364  1.00  0.00      RA0  C
ATOM     67  CD  GLN A  10      35.872  53.688  18.260  1.00  0.00      RA0  C
ATOM     68  OE1 GLN A  10      36.846  53.840  17.518  1.00  0.00      RA0  O
ATOM     69  NE2 GLN A  10      35.362  54.636  19.053  1.00  0.00      RA0  N
ATOM     70 HE21 GLN A  10      34.506  54.473  19.571  1.00  0.00      RA0  H
ATOM     71 HE22 GLN A  10      35.663  55.576  19.203  1.00  0.00      RA0  H
ATOM     72  C   GLN A  10      33.576  53.174  14.974  1.00  0.00      RA0  C
ATOM     73  O   GLN A  10      34.322  53.856  14.263  1.00  0.00      RA0  O
ATOM     74  N   HIS A  11      32.625  52.393  14.458  1.00  0.00      RA0  N
ATOM     75  H   HIS A  11      32.025  51.880  15.072  1.00  0.00      RA0  H
ATOM     76  CA  HIS A  11      32.386  52.402  13.014  1.00  0.00      RA0  C
ATOM     77  CB  HIS A  11      31.223  51.504  12.620  1.00  0.00      RA0  C
ATOM     78  CG  HIS A  11      31.496  50.057  12.925  1.00  0.00      RA0  C
ATOM     79  ND1 HIS A  11      32.632  49.407  12.614  1.00  0.00      RA0  N
ATOM     80  HD1 HIS A  11      33.407  49.745  12.110  1.00  0.00      RA0  H
ATOM     81  CD2 HIS A  11      30.619  49.167  13.544  1.00  0.00      RA0  C
ATOM     82  NE2 HIS A  11      31.240  47.969  13.607  1.00  0.00      RA0  N
ATOM     83  CE1 HIS A  11      32.478  48.116  13.037  1.00  0.00      RA0  C
ATOM     84  C   HIS A  11      32.086  53.799  12.504  1.00  0.00      RA0  C
ATOM     85  O   HIS A  11      32.635  54.214  11.489  1.00  0.00      RA0  O
ATOM     86  N   THR A  12      31.245  54.553  13.210  1.00  0.00      RA0  N
ATOM     87  H   THR A  12      30.755  54.206  14.015  1.00  0.00      RA0  H
ATOM     88  CA  THR A  12      30.918  55.903  12.727  1.00  0.00      RA0  C
ATOM     89  CB  THR A  12      29.741  56.405  13.543  1.00  0.00      RA0  C
ATOM     90  OG1 THR A  12      29.646  55.619  14.731  1.00  0.00      RA0  O
ATOM     91  HG1 THR A  12      30.385  55.862  15.284  1.00  0.00      RA0  H
ATOM     92  CG2 THR A  12      28.438  56.294  12.751  1.00  0.00      RA0  C
ATOM     93  C   THR A  12      32.141  56.811  12.783  1.00  0.00      RA0  C
ATOM     94  O   THR A  12      32.362  57.626  11.882  1.00  0.00      RA0  O
ATOM     95  N   LEU A  13      32.932  56.679  13.840  1.00  0.00      RA0  N
ATOM     96  H   LEU A  13      32.730  55.994  14.544  1.00  0.00      RA0  H
ATOM     97  CA  LEU A  13      34.150  57.471  13.973  1.00  0.00      RA0  C
ATOM     98  CB  LEU A  13      34.779  57.310  15.355  1.00  0.00      RA0  C
ATOM     99  CG  LEU A  13      33.911  57.909  16.461  1.00  0.00      RA0  C
ATOM    100  CD1 LEU A  13      34.626  57.866  17.810  1.00  0.00      RA0  C
ATOM    101  CD2 LEU A  13      33.441  59.324  16.119  1.00  0.00      RA0  C
ATOM    102  C   LEU A  13      35.166  57.137  12.881  1.00  0.00      RA0  C
ATOM    103  O   LEU A  13      35.982  57.983  12.507  1.00  0.00      RA0  O
ATOM    104  N   CYS A  14      35.106  55.903  12.378  1.00  0.00      RA0  N
ATOM    105  H   CYS A  14      34.453  55.248  12.762  1.00  0.00      RA0  H
ATOM    106  CA  CYS A  14      35.954  55.426  11.284  1.00  0.00      RA0  C
ATOM    107  CB  CYS A  14      36.264  53.944  11.490  1.00  0.00      RA0  C
ATOM    108  SG  CYS A  14      37.170  53.621  13.030  1.00  0.00      RA0  S
ATOM    109  C   CYS A  14      35.397  55.732   9.892  1.00  0.00      RA0  C
ATOM    110  O   CYS A  14      35.986  55.323   8.897  1.00  0.00      RA0  O
ATOM    111  N   GLY A  15      34.279  56.453   9.826  1.00  0.00      RA0  N
ATOM    112  H   GLY A  15      33.791  56.709  10.662  1.00  0.00      RA0  H
ATOM    113  CA  GLY A  15      33.716  56.889   8.549  1.00  0.00      RA0  C
ATOM    114  C   GLY A  15      32.884  55.831   7.838  1.00  0.00      RA0  C
ATOM    115  O   GLY A  15      32.760  55.840   6.615  1.00  0.00      RA0  O
ATOM    116  N   ALA A  16      32.291  54.925   8.598  1.00  0.00      RA0  N
ATOM    117  H   ALA A  16      32.394  54.966   9.593  1.00  0.00      RA0  H
ATOM    118  CA  ALA A  16      31.456  53.867   8.003  1.00  0.00      RA0  C
ATOM    119  CB  ALA A  16      30.861  52.977   9.084  1.00  0.00      RA0  C
ATOM    120  C   ALA A  16      30.290  54.405   7.149  1.00  0.00      RA0  C
ATOM    121  O   ALA A  16      29.627  55.384   7.501  1.00  0.00      RA0  O
ATOM    122  N   ARG A  17      30.083  53.784   5.991  1.00  0.00      RA0  N
ATOM    123  H   ARG A  17      30.671  53.014   5.740  1.00  0.00      RA0  H
ATOM    124  CA  ARG A  17      28.847  53.954   5.233  1.00  0.00      RA0  C
ATOM    125  CB  ARG A  17      29.105  54.030   3.726  1.00  0.00      RA0  C
ATOM    126  CG  ARG A  17      29.650  55.357   3.181  1.00  0.00      RA0  C
ATOM    127  CD  ARG A  17      31.060  55.729   3.648  1.00  0.00      RA0  C
ATOM    128  NE  ARG A  17      31.613  56.800   2.822  1.00  0.00      RA0  N
ATOM    129  HE  ARG A  17      31.094  56.990   1.980  1.00  0.00      RA0  H
ATOM    130  CZ  ARG A  17      32.811  57.355   3.175  1.00  0.00      RA0  C
ATOM    131  NH1 ARG A  17      33.392  56.997   4.341  1.00  0.00      RA0  N
ATOM    132 HH11 ARG A  17      34.315  57.275   4.625  1.00  0.00      RA0  H
ATOM    133 HH12 ARG A  17      32.919  56.408   5.015  1.00  0.00      RA0  H
ATOM    134  NH2 ARG A  17      33.402  58.243   2.343  1.00  0.00      RA0  N
ATOM    135 HH21 ARG A  17      34.279  58.681   2.560  1.00  0.00      RA0  H
ATOM    136 HH22 ARG A  17      32.980  58.496   1.466  1.00  0.00      RA0  H
ATOM    137  C   ARG A  17      28.052  52.692   5.551  1.00  0.00      RA0  C
ATOM    138  O   ARG A  17      28.424  51.601   5.152  1.00  0.00      RA0  O
ATOM    139  N   MSE A  18      26.942  52.849   6.263  1.00  0.00      RA0  N
ATOM    140  H   MSE A  18      26.561  53.766   6.372  1.00  0.00      RA0  H
ATOM    141  CA  MSE A  18      26.193  51.711   6.787  1.00  0.00      RA0  C
ATOM    142  CB  MSE A  18      25.445  52.093   8.063  1.00  0.00      RA0  C
ATOM    143  CG  MSE A  18      26.320  52.610   9.202  1.00  0.00      RA0  C
ATOM    144  SE  MSE A  18      27.430  51.364   9.863  1.00  0.00      RA0  S
ATOM    145  CE  MSE A  18      27.927  52.280  11.327  1.00  0.00      RA0  C
ATOM    146  C   MSE A  18      25.153  51.143   5.804  1.00  0.00      RA0  C
ATOM    147  O   MSE A  18      24.553  51.880   5.013  1.00  0.00      RA0  O
ATOM    148  N   VAL A  19      24.946  49.837   5.891  1.00  0.00      RA0  N
ATOM    149  H   VAL A  19      25.464  49.259   6.528  1.00  0.00      RA0  H
ATOM    150  CA  VAL A  19      23.825  49.171   5.232  1.00  0.00      RA0  C
ATOM    151  CB  VAL A  19      24.296  48.465   3.950  1.00  0.00      RA0  C
ATOM    152  CG1 VAL A  19      24.692  49.467   2.862  1.00  0.00      RA0  C
ATOM    153  CG2 VAL A  19      25.408  47.447   4.229  1.00  0.00      RA0  C
ATOM    154  C   VAL A  19      23.218  48.169   6.201  1.00  0.00      RA0  C
ATOM    155  O   VAL A  19      23.788  47.884   7.248  1.00  0.00      RA0  O
ATOM    156  N   ASP A  20      22.059  47.624   5.854  1.00  0.00      RA0  N
ATOM    157  H   ASP A  20      21.646  47.819   4.970  1.00  0.00      RA0  H
ATOM    158  CA  ASP A  20      21.501  46.561   6.663  1.00  0.00      RA0  C
ATOM    159  CB  ASP A  20      19.978  46.438   6.521  1.00  0.00      RA0  C
ATOM    160  CG  ASP A  20      19.481  45.302   7.407  1.00  0.00      RA0  C
ATOM    161  OD1 ASP A  20      19.207  45.552   8.573  1.00  0.00      RA0  O
ATOM    162  OD2 ASP A  20      19.435  44.159   6.948  1.00  0.00      RA0  O
ATOM    163  C   ASP A  20      22.132  45.251   6.279  1.00  0.00      RA0  C
ATOM    164  O   ASP A  20      22.216  44.922   5.097  1.00  0.00      RA0  O
ATOM    165  N   PHE A  21      22.592  44.496   7.272  1.00  0.00      RA0  N
ATOM    166  H   PHE A  21      22.341  44.768   8.195  1.00  0.00      RA0  H
ATOM    167  CA  PHE A  21      23.096  43.151   7.053  1.00  0.00      RA0  C
ATOM    168  CB  PHE A  21      24.582  43.110   7.389  1.00  0.00      RA0  C
ATOM    169  CG  PHE A  21      25.235  41.912   6.747  1.00  0.00      RA0  C
ATOM    170  CD1 PHE A  21      24.973  41.614   5.415  1.00  0.00      RA0  C
ATOM    171  CD2 PHE A  21      26.113  41.123   7.478  1.00  0.00      RA0  C
ATOM    172  CE1 PHE A  21      25.609  40.539   4.806  1.00  0.00      RA0  C
ATOM    173  CE2 PHE A  21      26.749  40.048   6.868  1.00  0.00      RA0  C
ATOM    174  CZ  PHE A  21      26.505  39.763   5.531  1.00  0.00      RA0  C
ATOM    175  C   PHE A  21      22.320  42.193   7.937  1.00  0.00      RA0  C
ATOM    176  O   PHE A  21      22.596  42.069   9.137  1.00  0.00      RA0  O
ATOM    177  N   HIS A  22      21.303  41.559   7.363  1.00  0.00      RA0  N
ATOM    178  H   HIS A  22      20.998  41.922   6.482  1.00  0.00      RA0  H
ATOM    179  CA  HIS A  22      20.471  40.614   8.117  1.00  0.00      RA0  C
ATOM    180  CB  HIS A  22      21.196  39.306   8.448  1.00  0.00      RA0  C
ATOM    181  CG  HIS A  22      22.019  38.791   7.294  1.00  0.00      RA0  C
ATOM    182  ND1 HIS A  22      21.570  38.640   6.034  1.00  0.00      RA0  N
ATOM    183  HD1 HIS A  22      20.672  38.853   5.702  1.00  0.00      RA0  H
ATOM    184  CD2 HIS A  22      23.352  38.377   7.353  1.00  0.00      RA0  C
ATOM    185  NE2 HIS A  22      23.703  37.970   6.111  1.00  0.00      RA0  N
ATOM    186  CE1 HIS A  22      22.610  38.132   5.296  1.00  0.00      RA0  C
ATOM    187  C   HIS A  22      19.960  41.183   9.440  1.00  0.00      RA0  C
ATOM    188  O   HIS A  22      19.955  40.491  10.463  1.00  0.00      RA0  O
ATOM    189  N   GLY A  23      19.505  42.437   9.388  1.00  0.00      RA0  N
ATOM    190  H   GLY A  23      19.584  43.010   8.565  1.00  0.00      RA0  H
ATOM    191  CA  GLY A  23      18.932  43.124  10.542  1.00  0.00      RA0  C
ATOM    192  C   GLY A  23      19.890  43.995  11.343  1.00  0.00      RA0  C
ATOM    193  O   GLY A  23      19.437  44.796  12.172  1.00  0.00      RA0  O
ATOM    194  N   TRP A  24      21.199  43.837  11.104  1.00  0.00      RA0  N
ATOM    195  H   TRP A  24      21.479  43.244  10.348  1.00  0.00      RA0  H
ATOM    196  CA  TRP A  24      22.255  44.642  11.761  1.00  0.00      RA0  C
ATOM    197  CB  TRP A  24      23.522  43.824  12.013  1.00  0.00      RA0  C
ATOM    198  CG  TRP A  24      23.333  42.671  12.965  1.00  0.00      RA0  C
ATOM    199  CD2 TRP A  24      23.850  42.551  14.307  1.00  0.00      RA0  C
ATOM    200  CE2 TRP A  24      23.486  41.274  14.792  1.00  0.00      RA0  C
ATOM    201  CE3 TRP A  24      24.592  43.406  15.112  1.00  0.00      RA0  C
ATOM    202  CD1 TRP A  24      22.680  41.457  12.713  1.00  0.00      RA0  C
ATOM    203  NE1 TRP A  24      22.772  40.631  13.788  1.00  0.00      RA0  N
ATOM    204  HE1 TRP A  24      22.428  39.711  13.823  1.00  0.00      RA0  H
ATOM    205  CZ2 TRP A  24      23.872  40.886  16.069  1.00  0.00      RA0  C
ATOM    206  CZ3 TRP A  24      24.973  43.004  16.386  1.00  0.00      RA0  C
ATOM    207  CH2 TRP A  24      24.614  41.750  16.865  1.00  0.00      RA0  C
ATOM    208  C   TRP A  24      22.688  45.819  10.866  1.00  0.00      RA0  C
ATOM    209  O   TRP A  24      22.888  45.636   9.658  1.00  0.00      RA0  O
ATOM    210  N   MSE A  25      22.893  46.987  11.457  1.00  0.00      RA0  N
ATOM    211  H   MSE A  25      22.785  47.045  12.446  1.00  0.00      RA0  H
ATOM    212  CA  MSE A  25      23.476  48.111  10.726  1.00  0.00      RA0  C
ATOM    213  CB  MSE A  25      22.978  49.440  11.283  1.00  0.00      RA0  C
ATOM    214  CG  MSE A  25      21.493  49.622  10.980  1.00  0.00      RA0  C
ATOM    215  SE  MSE A  25      21.180  49.658   9.208  1.00  0.00      RA0  S
ATOM    216  CE  MSE A  25      19.403  49.382   9.264  1.00  0.00      RA0  C
ATOM    217  C   MSE A  25      24.996  47.992  10.758  1.00  0.00      RA0  C
ATOM    218  O   MSE A  25      25.620  48.212  11.805  1.00  0.00      RA0  O
ATOM    219  N   MSE A  26      25.570  47.665   9.596  1.00  0.00      RA0  N
ATOM    220  H   MSE A  26      25.005  47.599   8.768  1.00  0.00      RA0  H
ATOM    221  CA  MSE A  26      26.991  47.305   9.476  1.00  0.00      RA0  C
ATOM    222  CB  MSE A  26      27.116  45.805   9.183  1.00  0.00      RA0  C
ATOM    223  CG  MSE A  26      26.559  44.889  10.269  1.00  0.00      RA0  C
ATOM    224  SE  MSE A  26      27.442  45.029  11.827  1.00  0.00      RA0  S
ATOM    225  CE  MSE A  26      29.011  44.353  11.261  1.00  0.00      RA0  C
ATOM    226  C   MSE A  26      27.654  48.087   8.358  1.00  0.00      RA0  C
ATOM    227  O   MSE A  26      27.010  48.437   7.362  1.00  0.00      RA0  O
ATOM    228  N   PRO A  27      28.947  48.385   8.499  1.00  0.00      RA0  N
ATOM    229  CD  PRO A  27      29.790  48.116   9.654  1.00  0.00      RA0  C
ATOM    230  CA  PRO A  27      29.642  49.103   7.432  1.00  0.00      RA0  C
ATOM    231  CB  PRO A  27      31.017  49.386   8.039  1.00  0.00      RA0  C
ATOM    232  CG  PRO A  27      30.865  49.182   9.544  1.00  0.00      RA0  C
ATOM    233  C   PRO A  27      29.809  48.337   6.132  1.00  0.00      RA0  C
ATOM    234  O   PRO A  27      30.370  47.255   6.112  1.00  0.00      RA0  O
ATOM    235  N   LEU A  28      29.304  48.907   5.043  1.00  0.00      RA0  N
ATOM    236  H   LEU A  28      28.787  49.759   5.150  1.00  0.00      RA0  H
ATOM    237  CA  LEU A  28      29.578  48.382   3.716  1.00  0.00      RA0  C
ATOM    238  CB  LEU A  28      28.637  49.038   2.716  1.00  0.00      RA0  C
ATOM    239  CG  LEU A  28      28.711  48.442   1.315  1.00  0.00      RA0  C
ATOM    240  CD1 LEU A  28      28.351  46.955   1.283  1.00  0.00      RA0  C
ATOM    241  CD2 LEU A  28      27.851  49.261   0.365  1.00  0.00      RA0  C
ATOM    242  C   LEU A  28      31.047  48.677   3.374  1.00  0.00      RA0  C
ATOM    243  O   LEU A  28      31.740  47.875   2.750  1.00  0.00      RA0  O
ATOM    244  N   HIS A  29      31.473  49.864   3.749  1.00  0.00      RA0  N
ATOM    245  H   HIS A  29      30.876  50.525   4.203  1.00  0.00      RA0  H
ATOM    246  CA  HIS A  29      32.866  50.280   3.592  1.00  0.00      RA0  C
ATOM    247  CB  HIS A  29      33.250  50.508   2.110  1.00  0.00      RA0  C
ATOM    248  CG  HIS A  29      32.340  51.475   1.383  1.00  0.00      RA0  C
ATOM    249  ND1 HIS A  29      31.509  51.138   0.375  1.00  0.00      RA0  N
ATOM    250  HD1 HIS A  29      31.364  50.256  -0.055  1.00  0.00      RA0  H
ATOM    251  CD2 HIS A  29      32.227  52.849   1.605  1.00  0.00      RA0  C
ATOM    252  NE2 HIS A  29      31.325  53.341   0.728  1.00  0.00      RA0  N
ATOM    253  CE1 HIS A  29      30.880  52.286  -0.032  1.00  0.00      RA0  C
ATOM    254  C   HIS A  29      33.078  51.495   4.461  1.00  0.00      RA0  C
ATOM    255  O   HIS A  29      32.143  52.009   5.054  1.00  0.00      RA0  O
ATOM    256  N   TYR A  30      34.310  51.984   4.483  1.00  0.00      RA0  N
ATOM    257  H   TYR A  30      35.062  51.471   4.044  1.00  0.00      RA0  H
ATOM    258  CA  TYR A  30      34.651  53.153   5.285  1.00  0.00      RA0  C
ATOM    259  CB  TYR A  30      35.693  52.802   6.348  1.00  0.00      RA0  C
ATOM    260  CG  TYR A  30      35.188  51.807   7.364  1.00  0.00      RA0  C
ATOM    261  CD1 TYR A  30      35.235  50.441   7.102  1.00  0.00      RA0  C
ATOM    262  CE1 TYR A  30      34.868  49.535   8.091  1.00  0.00      RA0  C
ATOM    263  CD2 TYR A  30      34.712  52.266   8.586  1.00  0.00      RA0  C
ATOM    264  CE2 TYR A  30      34.351  51.361   9.576  1.00  0.00      RA0  C
ATOM    265  CZ  TYR A  30      34.459  49.996   9.338  1.00  0.00      RA0  C
ATOM    266  OH  TYR A  30      34.166  49.103  10.349  1.00  0.00      RA0  O
ATOM    267  HH  TYR A  30      34.291  48.218  10.020  1.00  0.00      RA0  H
ATOM    268  C   TYR A  30      35.253  54.249   4.414  1.00  0.00      RA0  C
ATOM    269  O   TYR A  30      35.986  55.144   4.908  1.00  0.00      RA0  O
ATOM    270  N   GLY A  31      34.939  54.191   3.122  1.00  0.00      RA0  N
ATOM    271  H   GLY A  31      34.417  53.412   2.779  1.00  0.00      RA0  H
ATOM    272  CA  GLY A  31      35.396  55.192   2.164  1.00  0.00      RA0  C
ATOM    273  C   GLY A  31      35.870  54.611   0.843  1.00  0.00      RA0  C
ATOM    274  O   GLY A  31      35.830  55.287  -0.186  1.00  0.00      RA0  O
ATOM    275  N   SER A  32      36.371  53.386   0.873  1.00  0.00      RA0  N
ATOM    276  H   SER A  32      36.516  52.845   1.706  1.00  0.00      RA0  H
ATOM    277  CA  SER A  32      36.822  52.713  -0.340  1.00  0.00      RA0  C
ATOM    278  CB  SER A  32      38.172  53.290  -0.778  1.00  0.00      RA0  C
ATOM    279  OG  SER A  32      38.521  52.865  -2.104  1.00  0.00      RA0  O
ATOM    280  HG  SER A  32      39.417  53.153  -2.226  1.00  0.00      RA0  H
ATOM    281  C   SER A  32      36.839  51.207  -0.179  1.00  0.00      RA0  C
ATOM    282  O   SER A  32      37.762  50.674   0.427  1.00  0.00      RA0  O
ATOM    283  N   GLN A  33      35.845  50.502  -0.721  1.00  0.00      RA0  N
ATOM    284  H   GLN A  33      35.105  50.977  -1.195  1.00  0.00      RA0  H
ATOM    285  CA  GLN A  33      35.849  49.061  -0.607  1.00  0.00      RA0  C
ATOM    286  CB  GLN A  33      34.490  48.590  -1.121  1.00  0.00      RA0  C
ATOM    287  CG  GLN A  33      34.346  47.090  -1.328  1.00  0.00      RA0  C
ATOM    288  CD  GLN A  33      34.444  46.760  -2.796  1.00  0.00      RA0  C
ATOM    289  OE1 GLN A  33      35.505  46.498  -3.342  1.00  0.00      RA0  O
ATOM    290  NE2 GLN A  33      33.265  46.780  -3.412  1.00  0.00      RA0  N
ATOM    291 HE21 GLN A  33      32.453  47.040  -2.878  1.00  0.00      RA0  H
ATOM    292 HE22 GLN A  33      33.184  46.557  -4.380  1.00  0.00      RA0  H
ATOM    293  C   GLN A  33      37.031  48.413  -1.333  1.00  0.00      RA0  C
ATOM    294  O   GLN A  33      37.523  47.372  -0.893  1.00  0.00      RA0  O
ATOM    295  N   ILE A  34      37.509  49.068  -2.395  1.00  0.00      RA0  N
ATOM    296  H   ILE A  34      37.092  49.934  -2.663  1.00  0.00      RA0  H
ATOM    297  CA  ILE A  34      38.654  48.569  -3.148  1.00  0.00      RA0  C
ATOM    298  CB  ILE A  34      38.819  49.365  -4.448  1.00  0.00      RA0  C
ATOM    299  CG2 ILE A  34      40.050  48.900  -5.227  1.00  0.00      RA0  C
ATOM    300  CG1 ILE A  34      37.546  49.328  -5.306  1.00  0.00      RA0  C
ATOM    301  CD1 ILE A  34      37.208  47.942  -5.866  1.00  0.00      RA0  C
ATOM    302  C   ILE A  34      39.923  48.647  -2.283  1.00  0.00      RA0  C
ATOM    303  O   ILE A  34      40.670  47.668  -2.171  1.00  0.00      RA0  O
ATOM    304  N   ASP A  35      40.147  49.782  -1.638  1.00  0.00      RA0  N
ATOM    305  H   ASP A  35      39.439  50.486  -1.575  1.00  0.00      RA0  H
ATOM    306  CA  ASP A  35      41.325  49.899  -0.740  1.00  0.00      RA0  C
ATOM    307  CB  ASP A  35      41.744  51.332  -0.347  1.00  0.00      RA0  C
ATOM    308  CG  ASP A  35      41.093  51.801   0.939  1.00  0.00      RA0  C
ATOM    309  OD1 ASP A  35      41.672  52.535   1.726  1.00  0.00      RA0  O
ATOM    310  OD2 ASP A  35      39.970  51.454   1.182  1.00  0.00      RA0  O
ATOM    311  C   ASP A  35      41.294  48.934   0.434  1.00  0.00      RA0  C
ATOM    312  O   ASP A  35      42.322  48.467   0.867  1.00  0.00      RA0  O
ATOM    313  N   GLU A  36      40.101  48.658   0.971  1.00  0.00      RA0  N
ATOM    314  H   GLU A  36      39.338  49.246   0.685  1.00  0.00      RA0  H
ATOM    315  CA  GLU A  36      39.930  47.753   2.067  1.00  0.00      RA0  C
ATOM    316  CB  GLU A  36      38.471  47.897   2.542  1.00  0.00      RA0  C
ATOM    317  CG  GLU A  36      38.387  49.112   3.471  1.00  0.00      RA0  C
ATOM    318  CD  GLU A  36      37.050  49.843   3.537  1.00  0.00      RA0  C
ATOM    319  OE1 GLU A  36      36.014  49.198   3.698  1.00  0.00      RA0  O
ATOM    320  OE2 GLU A  36      37.059  51.081   3.481  1.00  0.00      RA0  O
ATOM    321  C   GLU A  36      40.307  46.333   1.615  1.00  0.00      RA0  C
ATOM    322  O   GLU A  36      41.005  45.602   2.312  1.00  0.00      RA0  O
ATOM    323  N   HIS A  37      39.879  45.973   0.420  1.00  0.00      RA0  N
ATOM    324  H   HIS A  37      39.301  46.608  -0.100  1.00  0.00      RA0  H
ATOM    325  CA  HIS A  37      40.215  44.681  -0.162  1.00  0.00      RA0  C
ATOM    326  CB  HIS A  37      39.551  44.563  -1.534  1.00  0.00      RA0  C
ATOM    327  CG  HIS A  37      39.746  43.177  -2.095  1.00  0.00      RA0  C
ATOM    328  ND1 HIS A  37      38.748  42.283  -2.193  1.00  0.00      RA0  N
ATOM    329  HD1 HIS A  37      37.810  42.430  -1.926  1.00  0.00      RA0  H
ATOM    330  CD2 HIS A  37      40.920  42.604  -2.592  1.00  0.00      RA0  C
ATOM    331  NE2 HIS A  37      40.618  41.350  -2.988  1.00  0.00      RA0  N
ATOM    332  CE1 HIS A  37      39.286  41.151  -2.750  1.00  0.00      RA0  C
ATOM    333  C   HIS A  37      41.729  44.562  -0.269  1.00  0.00      RA0  C
ATOM    334  O   HIS A  37      42.311  43.566   0.198  1.00  0.00      RA0  O
ATOM    335  N   HIS A  38      42.358  45.585  -0.838  1.00  0.00      RA0  N
ATOM    336  H   HIS A  38      41.828  46.381  -1.144  1.00  0.00      RA0  H
ATOM    337  CA  HIS A  38      43.808  45.520  -1.079  1.00  0.00      RA0  C
ATOM    338  CB  HIS A  38      44.279  46.659  -1.977  1.00  0.00      RA0  C
ATOM    339  CG  HIS A  38      43.790  46.471  -3.391  1.00  0.00      RA0  C
ATOM    340  ND1 HIS A  38      43.731  45.286  -4.030  1.00  0.00      RA0  N
ATOM    341  HD1 HIS A  38      43.970  44.401  -3.679  1.00  0.00      RA0  H
ATOM    342  CD2 HIS A  38      43.354  47.474  -4.259  1.00  0.00      RA0  C
ATOM    343  NE2 HIS A  38      43.033  46.883  -5.433  1.00  0.00      RA0  N
ATOM    344  CE1 HIS A  38      43.265  45.538  -5.295  1.00  0.00      RA0  C
ATOM    345  C   HIS A  38      44.615  45.560   0.230  1.00  0.00      RA0  C
ATOM    346  O   HIS A  38      45.719  44.999   0.309  1.00  0.00      RA0  O
ATOM    347  N   ALA A  39      44.057  46.171   1.266  1.00  0.00      RA0  N
ATOM    348  H   ALA A  39      43.193  46.665   1.147  1.00  0.00      RA0  H
ATOM    349  CA  ALA A  39      44.681  46.177   2.596  1.00  0.00      RA0  C
ATOM    350  CB  ALA A  39      43.874  47.030   3.577  1.00  0.00      RA0  C
ATOM    351  C   ALA A  39      44.804  44.774   3.160  1.00  0.00      RA0  C
ATOM    352  O   ALA A  39      45.803  44.428   3.774  1.00  0.00      RA0  O
ATOM    353  N   VAL A  40      43.775  43.962   2.980  1.00  0.00      RA0  N
ATOM    354  H   VAL A  40      42.981  44.274   2.452  1.00  0.00      RA0  H
ATOM    355  CA  VAL A  40      43.819  42.610   3.499  1.00  0.00      RA0  C
ATOM    356  CB  VAL A  40      42.426  41.993   3.511  1.00  0.00      RA0  C
ATOM    357  CG1 VAL A  40      42.464  40.536   3.967  1.00  0.00      RA0  C
ATOM    358  CG2 VAL A  40      41.501  42.841   4.386  1.00  0.00      RA0  C
ATOM    359  C   VAL A  40      44.815  41.795   2.686  1.00  0.00      RA0  C
ATOM    360  O   VAL A  40      45.540  40.958   3.235  1.00  0.00      RA0  O
ATOM    361  N   ARG A  41      44.833  42.021   1.384  1.00  0.00      RA0  N
ATOM    362  H   ARG A  41      44.208  42.700   0.995  1.00  0.00      RA0  H
ATOM    363  CA  ARG A  41      45.711  41.256   0.514  1.00  0.00      RA0  C
ATOM    364  CB  ARG A  41      45.377  41.518  -0.955  1.00  0.00      RA0  C
ATOM    365  CG  ARG A  41      44.056  40.914  -1.427  1.00  0.00      RA0  C
ATOM    366  CD  ARG A  41      44.072  39.385  -1.490  1.00  0.00      RA0  C
ATOM    367  NE  ARG A  41      42.798  38.888  -2.009  1.00  0.00      RA0  N
ATOM    368  HE  ARG A  41      42.415  39.334  -2.836  1.00  0.00      RA0  H
ATOM    369  CZ  ARG A  41      42.150  37.883  -1.353  1.00  0.00      RA0  C
ATOM    370  NH1 ARG A  41      42.740  37.265  -0.312  1.00  0.00      RA0  N
ATOM    371 HH11 ARG A  41      42.246  36.594   0.251  1.00  0.00      RA0  H
ATOM    372 HH12 ARG A  41      43.705  37.412  -0.042  1.00  0.00      RA0  H
ATOM    373  NH2 ARG A  41      40.915  37.523  -1.753  1.00  0.00      RA0  N
ATOM    374 HH21 ARG A  41      40.330  36.853  -1.280  1.00  0.00      RA0  H
ATOM    375 HH22 ARG A  41      40.548  37.943  -2.600  1.00  0.00      RA0  H
ATOM    376  C   ARG A  41      47.191  41.564   0.743  1.00  0.00      RA0  C
ATOM    377  O   ARG A  41      48.022  40.713   0.488  1.00  0.00      RA0  O
ATOM    378  N   THR A  42      47.504  42.765   1.203  1.00  0.00      RA0  N
ATOM    379  H   THR A  42      46.802  43.441   1.426  1.00  0.00      RA0  H
ATOM    380  CA  THR A  42      48.920  43.214   1.247  1.00  0.00      RA0  C
ATOM    381  CB  THR A  42      49.231  44.246   0.155  1.00  0.00      RA0  C
ATOM    382  OG1 THR A  42      48.281  45.310   0.151  1.00  0.00      RA0  O
ATOM    383  HG1 THR A  42      47.443  44.925  -0.071  1.00  0.00      RA0  H
ATOM    384  CG2 THR A  42      49.288  43.595  -1.228  1.00  0.00      RA0  C
ATOM    385  C   THR A  42      49.447  43.592   2.627  1.00  0.00      RA0  C
ATOM    386  O   THR A  42      50.678  43.744   2.797  1.00  0.00      RA0  O
ATOM    387  N   ASP A  43      48.563  43.801   3.601  1.00  0.00      RA0  N
ATOM    388  H   ASP A  43      47.579  43.658   3.492  1.00  0.00      RA0  H
ATOM    389  CA  ASP A  43      49.004  44.310   4.898  1.00  0.00      RA0  C
ATOM    390  CB  ASP A  43      49.092  45.838   4.902  1.00  0.00      RA0  C
ATOM    391  CG  ASP A  43      49.609  46.325   6.243  1.00  0.00      RA0  C
ATOM    392  OD1 ASP A  43      50.079  45.522   7.040  1.00  0.00      RA0  O
ATOM    393  OD2 ASP A  43      49.507  47.510   6.538  1.00  0.00      RA0  O
ATOM    394  C   ASP A  43      48.089  43.764   6.004  1.00  0.00      RA0  C
ATOM    395  O   ASP A  43      48.233  42.591   6.395  1.00  0.00      RA0  O
ATOM    396  N   ALA A  44      47.140  44.565   6.489  1.00  0.00      RA0  N
ATOM    397  H   ALA A  44      46.989  45.498   6.159  1.00  0.00      RA0  H
ATOM    398  CA  ALA A  44      46.194  44.086   7.503  1.00  0.00      RA0  C
ATOM    399  CB  ALA A  44      46.793  44.192   8.905  1.00  0.00      RA0  C
ATOM    400  C   ALA A  44      44.907  44.912   7.458  1.00  0.00      RA0  C
ATOM    401  O   ALA A  44      44.949  46.151   7.470  1.00  0.00      RA0  O
ATOM    402  N   GLY A  45      43.784  44.199   7.443  1.00  0.00      RA0  N
ATOM    403  H   GLY A  45      43.811  43.197   7.427  1.00  0.00      RA0  H
ATOM    404  CA  GLY A  45      42.471  44.813   7.598  1.00  0.00      RA0  C
ATOM    405  C   GLY A  45      41.689  44.078   8.662  1.00  0.00      RA0  C
ATOM    406  O   GLY A  45      42.001  42.941   8.989  1.00  0.00      RA0  O
ATOM    407  N   MSE A  46      40.634  44.695   9.171  1.00  0.00      RA0  N
ATOM    408  H   MSE A  46      40.382  45.620   8.872  1.00  0.00      RA0  H
ATOM    409  CA  MSE A  46      39.783  44.020  10.113  1.00  0.00      RA0  C
ATOM    410  CB  MSE A  46      40.166  44.380  11.545  1.00  0.00      RA0  C
ATOM    411  CG  MSE A  46      39.997  45.870  11.818  1.00  0.00      RA0  C
ATOM    412  SE  MSE A  46      40.452  46.308  13.495  1.00  0.00      RA0  S
ATOM    413  CE  MSE A  46      40.464  48.084  13.247  1.00  0.00      RA0  C
ATOM    414  C   MSE A  46      38.309  44.298   9.904  1.00  0.00      RA0  C
ATOM    415  O   MSE A  46      37.922  45.360   9.435  1.00  0.00      RA0  O
ATOM    416  N   PHE A  47      37.522  43.309  10.307  1.00  0.00      RA0  N
ATOM    417  H   PHE A  47      37.929  42.541  10.804  1.00  0.00      RA0  H
ATOM    418  CA  PHE A  47      36.079  43.300  10.121  1.00  0.00      RA0  C
ATOM    419  CB  PHE A  47      35.640  42.153   9.208  1.00  0.00      RA0  C
ATOM    420  CG  PHE A  47      36.375  42.149   7.890  1.00  0.00      RA0  C
ATOM    421  CD1 PHE A  47      37.568  41.447   7.760  1.00  0.00      RA0  C
ATOM    422  CD2 PHE A  47      35.845  42.828   6.801  1.00  0.00      RA0  C
ATOM    423  CE1 PHE A  47      38.226  41.413   6.538  1.00  0.00      RA0  C
ATOM    424  CE2 PHE A  47      36.501  42.791   5.578  1.00  0.00      RA0  C
ATOM    425  CZ  PHE A  47      37.687  42.081   5.446  1.00  0.00      RA0  C
ATOM    426  C   PHE A  47      35.406  43.063  11.465  1.00  0.00      RA0  C
ATOM    427  O   PHE A  47      35.855  42.232  12.288  1.00  0.00      RA0  O
ATOM    428  N   ASP A  48      34.328  43.799  11.710  1.00  0.00      RA0  N
ATOM    429  H   ASP A  48      33.951  44.389  10.999  1.00  0.00      RA0  H
ATOM    430  CA  ASP A  48      33.477  43.515  12.842  1.00  0.00      RA0  C
ATOM    431  CB  ASP A  48      32.502  44.626  13.193  1.00  0.00      RA0  C
ATOM    432  CG  ASP A  48      31.657  44.041  14.302  1.00  0.00      RA0  C
ATOM    433  OD1 ASP A  48      32.243  43.437  15.182  1.00  0.00      RA0  O
ATOM    434  OD2 ASP A  48      30.433  44.121  14.279  1.00  0.00      RA0  O
ATOM    435  C   ASP A  48      32.610  42.324  12.472  1.00  0.00      RA0  C
ATOM    436  O   ASP A  48      31.790  42.437  11.560  1.00  0.00      RA0  O
ATOM    437  N   VAL A  49      32.811  41.207  13.143  1.00  0.00      RA0  N
ATOM    438  H   VAL A  49      33.379  41.265  13.969  1.00  0.00      RA0  H
ATOM    439  CA  VAL A  49      31.989  40.024  12.914  1.00  0.00      RA0  C
ATOM    440  CB  VAL A  49      32.838  38.859  12.405  1.00  0.00      RA0  C
ATOM    441  CG1 VAL A  49      33.157  39.066  10.926  1.00  0.00      RA0  C
ATOM    442  CG2 VAL A  49      34.112  38.679  13.228  1.00  0.00      RA0  C
ATOM    443  C   VAL A  49      31.198  39.673  14.179  1.00  0.00      RA0  C
ATOM    444  O   VAL A  49      30.904  38.514  14.425  1.00  0.00      RA0  O
ATOM    445  N   SER A  50      30.753  40.704  14.897  1.00  0.00      RA0  N
ATOM    446  H   SER A  50      31.007  41.652  14.670  1.00  0.00      RA0  H
ATOM    447  CA  SER A  50      29.992  40.524  16.126  1.00  0.00      RA0  C
ATOM    448  CB  SER A  50      30.058  41.781  16.987  1.00  0.00      RA0  C
ATOM    449  OG  SER A  50      31.418  41.998  17.373  1.00  0.00      RA0  O
ATOM    450  HG  SER A  50      31.788  42.545  16.680  1.00  0.00      RA0  H
ATOM    451  C   SER A  50      28.561  40.100  15.828  1.00  0.00      RA0  C
ATOM    452  O   SER A  50      27.840  39.673  16.732  1.00  0.00      RA0  O
ATOM    453  N   HIS A  51      28.182  40.234  14.568  1.00  0.00      RA0  N
ATOM    454  H   HIS A  51      28.822  40.658  13.930  1.00  0.00      RA0  H
ATOM    455  CA  HIS A  51      26.905  39.713  14.046  1.00  0.00      RA0  C
ATOM    456  CB  HIS A  51      26.574  40.331  12.683  1.00  0.00      RA0  C
ATOM    457  CG  HIS A  51      27.303  39.613  11.573  1.00  0.00      RA0  C
ATOM    458  ND1 HIS A  51      26.676  38.854  10.656  1.00  0.00      RA0  N
ATOM    459  HD1 HIS A  51      25.707  38.724  10.593  1.00  0.00      RA0  H
ATOM    460  CD2 HIS A  51      28.675  39.605  11.303  1.00  0.00      RA0  C
ATOM    461  NE2 HIS A  51      28.866  38.825  10.211  1.00  0.00      RA0  N
ATOM    462  CE1 HIS A  51      27.639  38.363   9.812  1.00  0.00      RA0  C
ATOM    463  C   HIS A  51      26.854  38.188  14.001  1.00  0.00      RA0  C
ATOM    464  O   HIS A  51      25.781  37.616  13.793  1.00  0.00      RA0  O
ATOM    465  N   MSE A  52      27.981  37.529  14.208  1.00  0.00      RA0  N
ATOM    466  H   MSE A  52      28.813  37.987  14.526  1.00  0.00      RA0  H
ATOM    467  CA  MSE A  52      27.973  36.092  14.266  1.00  0.00      RA0  C
ATOM    468  CB  MSE A  52      29.262  35.504  13.690  1.00  0.00      RA0  C
ATOM    469  CG  MSE A  52      29.496  35.935  12.243  1.00  0.00      RA0  C
ATOM    470  SE  MSE A  52      30.942  35.168  11.494  1.00  0.00      RA0  S
ATOM    471  CE  MSE A  52      30.291  33.495  11.363  1.00  0.00      RA0  C
ATOM    472  C   MSE A  52      27.752  35.628  15.676  1.00  0.00      RA0  C
ATOM    473  O   MSE A  52      28.115  36.314  16.642  1.00  0.00      RA0  O
ATOM    474  N   THR A  53      27.146  34.449  15.781  1.00  0.00      RA0  N
ATOM    475  H   THR A  53      26.971  33.886  14.996  1.00  0.00      RA0  H
ATOM    476  CA  THR A  53      26.714  33.896  17.062  1.00  0.00      RA0  C
ATOM    477  CB  THR A  53      25.291  33.441  16.821  1.00  0.00      RA0  C
ATOM    478  OG1 THR A  53      24.511  34.600  16.482  1.00  0.00      RA0  O
ATOM    479  HG1 THR A  53      24.965  35.014  15.754  1.00  0.00      RA0  H
ATOM    480  CG2 THR A  53      24.698  32.673  17.999  1.00  0.00      RA0  C
ATOM    481  C   THR A  53      27.675  32.794  17.498  1.00  0.00      RA0  C
ATOM    482  O   THR A  53      27.947  31.852  16.754  1.00  0.00      RA0  O
ATOM    483  N   ILE A  54      28.219  32.942  18.699  1.00  0.00      RA0  N
ATOM    484  H   ILE A  54      27.928  33.701  19.283  1.00  0.00      RA0  H
ATOM    485  CA  ILE A  54      29.060  31.923  19.308  1.00  0.00      RA0  C
ATOM    486  CB  ILE A  54      30.194  32.598  20.070  1.00  0.00      RA0  C
ATOM    487  CG2 ILE A  54      31.088  31.575  20.766  1.00  0.00      RA0  C
ATOM    488  CG1 ILE A  54      30.978  33.521  19.136  1.00  0.00      RA0  C
ATOM    489  CD1 ILE A  54      32.049  34.324  19.873  1.00  0.00      RA0  C
ATOM    490  C   ILE A  54      28.161  31.103  20.242  1.00  0.00      RA0  C
ATOM    491  O   ILE A  54      27.425  31.665  21.073  1.00  0.00      RA0  O
ATOM    492  N   VAL A  55      28.184  29.787  20.052  1.00  0.00      RA0  N
ATOM    493  H   VAL A  55      28.854  29.374  19.434  1.00  0.00      RA0  H
ATOM    494  CA  VAL A  55      27.349  28.884  20.811  1.00  0.00      RA0  C
ATOM    495  CB  VAL A  55      26.453  28.087  19.864  1.00  0.00      RA0  C
ATOM    496  CG1 VAL A  55      25.564  27.118  20.638  1.00  0.00      RA0  C
ATOM    497  CG2 VAL A  55      25.652  29.007  18.943  1.00  0.00      RA0  C
ATOM    498  C   VAL A  55      28.281  27.951  21.538  1.00  0.00      RA0  C
ATOM    499  O   VAL A  55      29.040  27.205  20.907  1.00  0.00      RA0  O
ATOM    500  N   ASP A  56      28.211  27.986  22.860  1.00  0.00      RA0  N
ATOM    501  H   ASP A  56      27.577  28.598  23.319  1.00  0.00      RA0  H
ATOM    502  CA  ASP A  56      28.956  27.048  23.671  1.00  0.00      RA0  C
ATOM    503  CB  ASP A  56      29.438  27.725  24.973  1.00  0.00      RA0  C
ATOM    504  CG  ASP A  56      30.529  28.781  24.776  1.00  0.00      RA0  C
ATOM    505  OD1 ASP A  56      30.968  29.002  23.657  1.00  0.00      RA0  O
ATOM    506  OD2 ASP A  56      30.977  29.399  25.746  1.00  0.00      RA0  O
ATOM    507  C   ASP A  56      28.116  25.828  24.017  1.00  0.00      RA0  C
ATOM    508  O   ASP A  56      26.960  25.950  24.410  1.00  0.00      RA0  O
ATOM    509  N   LEU A  57      28.729  24.659  23.855  1.00  0.00      RA0  N
ATOM    510  H   LEU A  57      29.703  24.643  23.624  1.00  0.00      RA0  H
ATOM    511  CA  LEU A  57      28.103  23.379  24.134  1.00  0.00      RA0  C
ATOM    512  CB  LEU A  57      28.128  22.490  22.895  1.00  0.00      RA0  C
ATOM    513  CG  LEU A  57      27.406  23.063  21.679  1.00  0.00      RA0  C
ATOM    514  CD1 LEU A  57      27.517  22.109  20.493  1.00  0.00      RA0  C
ATOM    515  CD2 LEU A  57      25.950  23.413  21.978  1.00  0.00      RA0  C
ATOM    516  C   LEU A  57      28.813  22.653  25.271  1.00  0.00      RA0  C
ATOM    517  O   LEU A  57      30.009  22.434  25.190  1.00  0.00      RA0  O
ATOM    518  N   ARG A  58      28.069  22.237  26.300  1.00  0.00      RA0  N
ATOM    519  H   ARG A  58      27.080  22.404  26.317  1.00  0.00      RA0  H
ATOM    520  CA  ARG A  58      28.656  21.606  27.470  1.00  0.00      RA0  C
ATOM    521  CB  ARG A  58      28.548  22.588  28.615  1.00  0.00      RA0  C
ATOM    522  CG  ARG A  58      29.806  23.407  28.885  1.00  0.00      RA0  C
ATOM    523  CD  ARG A  58      30.005  23.513  30.399  1.00  0.00      RA0  C
ATOM    524  NE  ARG A  58      30.138  22.168  30.957  1.00  0.00      RA0  N
ATOM    525  HE  ARG A  58      30.986  21.659  30.748  1.00  0.00      RA0  H
ATOM    526  CZ  ARG A  58      29.086  21.557  31.578  1.00  0.00      RA0  C
ATOM    527  NH1 ARG A  58      27.962  22.262  31.810  1.00  0.00      RA0  N
ATOM    528 HH11 ARG A  58      27.111  21.935  32.238  1.00  0.00      RA0  H
ATOM    529 HH12 ARG A  58      27.834  23.216  31.496  1.00  0.00      RA0  H
ATOM    530  NH2 ARG A  58      29.182  20.254  31.899  1.00  0.00      RA0  N
ATOM    531 HH21 ARG A  58      28.469  19.739  32.370  1.00  0.00      RA0  H
ATOM    532 HH22 ARG A  58      30.021  19.739  31.626  1.00  0.00      RA0  H
ATOM    533  C   ARG A  58      27.929  20.296  27.806  1.00  0.00      RA0  C
ATOM    534  O   ARG A  58      26.718  20.205  27.682  1.00  0.00      RA0  O
ATOM    535  N   GLY A  59      28.672  19.309  28.271  1.00  0.00      RA0  N
ATOM    536  H   GLY A  59      29.661  19.429  28.408  1.00  0.00      RA0  H
ATOM    537  CA  GLY A  59      28.104  18.014  28.623  1.00  0.00      RA0  C
ATOM    538  C   GLY A  59      29.040  16.897  28.203  1.00  0.00      RA0  C
ATOM    539  O   GLY A  59      29.740  17.010  27.195  1.00  0.00      RA0  O
ATOM    540  N   SER A  60      29.039  15.806  28.966  1.00  0.00      RA0  N
ATOM    541  H   SER A  60      28.428  15.760  29.756  1.00  0.00      RA0  H
ATOM    542  CA  SER A  60      29.957  14.700  28.725  1.00  0.00      RA0  C
ATOM    543  CB  SER A  60      29.786  13.849  29.960  1.00  0.00      RA0  C
ATOM    544  OG  SER A  60      29.424  14.790  30.982  1.00  0.00      RA0  O
ATOM    545  HG  SER A  60      30.095  15.472  30.963  1.00  0.00      RA0  H
ATOM    546  C   SER A  60      29.752  14.043  27.361  1.00  0.00      RA0  C
ATOM    547  O   SER A  60      30.701  13.465  26.814  1.00  0.00      RA0  O
ATOM    548  N   ARG A  61      28.539  14.152  26.803  1.00  0.00      RA0  N
ATOM    549  H   ARG A  61      27.846  14.723  27.239  1.00  0.00      RA0  H
ATOM    550  CA  ARG A  61      28.235  13.580  25.491  1.00  0.00      RA0  C
ATOM    551  CB  ARG A  61      26.829  12.991  25.543  1.00  0.00      RA0  C
ATOM    552  CG  ARG A  61      26.640  12.139  26.802  1.00  0.00      RA0  C
ATOM    553  CD  ARG A  61      25.264  11.480  26.861  1.00  0.00      RA0  C
ATOM    554  NE  ARG A  61      25.062  10.706  25.644  1.00  0.00      RA0  N
ATOM    555  HE  ARG A  61      25.887  10.390  25.151  1.00  0.00      RA0  H
ATOM    556  CZ  ARG A  61      23.826  10.515  25.111  1.00  0.00      RA0  C
ATOM    557  NH1 ARG A  61      22.738  10.929  25.802  1.00  0.00      RA0  N
ATOM    558 HH11 ARG A  61      21.793  10.906  25.441  1.00  0.00      RA0  H
ATOM    559 HH12 ARG A  61      22.833  11.318  26.721  1.00  0.00      RA0  H
ATOM    560  NH2 ARG A  61      23.738   9.931  23.901  1.00  0.00      RA0  N
ATOM    561 HH21 ARG A  61      22.888   9.706  23.425  1.00  0.00      RA0  H
ATOM    562 HH22 ARG A  61      24.594   9.701  23.393  1.00  0.00      RA0  H
ATOM    563  C   ARG A  61      28.377  14.586  24.343  1.00  0.00      RA0  C
ATOM    564  O   ARG A  61      27.883  14.349  23.255  1.00  0.00      RA0  O
ATOM    565  N   THR A  62      29.068  15.696  24.556  1.00  0.00      RA0  N
ATOM    566  H   THR A  62      29.508  15.909  25.431  1.00  0.00      RA0  H
ATOM    567  CA  THR A  62      29.125  16.716  23.498  1.00  0.00      RA0  C
ATOM    568  CB  THR A  62      29.753  18.001  24.033  1.00  0.00      RA0  C
ATOM    569  OG1 THR A  62      29.006  18.445  25.166  1.00  0.00      RA0  O
ATOM    570  HG1 THR A  62      29.538  18.229  25.925  1.00  0.00      RA0  H
ATOM    571  CG2 THR A  62      29.769  19.097  22.969  1.00  0.00      RA0  C
ATOM    572  C   THR A  62      29.753  16.227  22.195  1.00  0.00      RA0  C
ATOM    573  O   THR A  62      29.208  16.500  21.115  1.00  0.00      RA0  O
ATOM    574  N   ARG A  63      30.862  15.494  22.279  1.00  0.00      RA0  N
ATOM    575  H   ARG A  63      31.248  15.288  23.179  1.00  0.00      RA0  H
ATOM    576  CA  ARG A  63      31.512  14.989  21.056  1.00  0.00      RA0  C
ATOM    577  CB  ARG A  63      32.854  14.315  21.350  1.00  0.00      RA0  C
ATOM    578  CG  ARG A  63      33.624  14.105  20.043  1.00  0.00      RA0  C
ATOM    579  CD  ARG A  63      34.915  13.299  20.175  1.00  0.00      RA0  C
ATOM    580  NE  ARG A  63      35.858  13.910  21.107  1.00  0.00      RA0  N
ATOM    581  HE  ARG A  63      35.764  13.764  22.109  1.00  0.00      RA0  H
ATOM    582  CZ  ARG A  63      36.923  14.642  20.674  1.00  0.00      RA0  C
ATOM    583  NH1 ARG A  63      37.051  14.967  19.372  1.00  0.00      RA0  N
ATOM    584 HH11 ARG A  63      37.859  15.472  19.050  1.00  0.00      RA0  H
ATOM    585 HH12 ARG A  63      36.365  14.750  18.671  1.00  0.00      RA0  H
ATOM    586  NH2 ARG A  63      37.846  15.032  21.566  1.00  0.00      RA0  N
ATOM    587 HH21 ARG A  63      38.680  15.534  21.341  1.00  0.00      RA0  H
ATOM    588 HH22 ARG A  63      37.670  14.803  22.545  1.00  0.00      RA0  H
ATOM    589  C   ARG A  63      30.575  14.030  20.331  1.00  0.00      RA0  C
ATOM    590  O   ARG A  63      30.398  14.108  19.117  1.00  0.00      RA0  O
ATOM    591  N   GLU A  64      29.966  13.136  21.094  1.00  0.00      RA0  N
ATOM    592  H   GLU A  64      30.095  13.169  22.083  1.00  0.00      RA0  H
ATOM    593  CA  GLU A  64      29.007  12.179  20.558  1.00  0.00      RA0  C
ATOM    594  CB  GLU A  64      28.369  11.350  21.675  1.00  0.00      RA0  C
ATOM    595  CG  GLU A  64      27.357  10.335  21.129  1.00  0.00      RA0  C
ATOM    596  CD  GLU A  64      26.445   9.863  22.243  1.00  0.00      RA0  C
ATOM    597  OE1 GLU A  64      26.637  10.266  23.382  1.00  0.00      RA0  O
ATOM    598  OE2 GLU A  64      25.505   9.119  21.979  1.00  0.00      RA0  O
ATOM    599  C   GLU A  64      27.896  12.887  19.786  1.00  0.00      RA0  C
ATOM    600  O   GLU A  64      27.583  12.517  18.641  1.00  0.00      RA0  O
ATOM    601  N   PHE A  65      27.315  13.903  20.412  1.00  0.00      RA0  N
ATOM    602  H   PHE A  65      27.592  14.105  21.353  1.00  0.00      RA0  H
ATOM    603  CA  PHE A  65      26.271  14.717  19.787  1.00  0.00      RA0  C
ATOM    604  CB  PHE A  65      25.862  15.845  20.739  1.00  0.00      RA0  C
ATOM    605  CG  PHE A  65      24.977  16.851  20.040  1.00  0.00      RA0  C
ATOM    606  CD1 PHE A  65      23.863  16.438  19.319  1.00  0.00      RA0  C
ATOM    607  CD2 PHE A  65      25.288  18.203  20.119  1.00  0.00      RA0  C
ATOM    608  CE1 PHE A  65      23.078  17.374  18.659  1.00  0.00      RA0  C
ATOM    609  CE2 PHE A  65      24.498  19.141  19.465  1.00  0.00      RA0  C
ATOM    610  CZ  PHE A  65      23.397  18.724  18.727  1.00  0.00      RA0  C
ATOM    611  C   PHE A  65      26.731  15.273  18.458  1.00  0.00      RA0  C
ATOM    612  O   PHE A  65      26.046  15.148  17.451  1.00  0.00      RA0  O
ATOM    613  N   LEU A  66      27.892  15.922  18.460  1.00  0.00      RA0  N
ATOM    614  H   LEU A  66      28.440  15.950  19.300  1.00  0.00      RA0  H
ATOM    615  CA  LEU A  66      28.377  16.573  17.243  1.00  0.00      RA0  C
ATOM    616  CB  LEU A  66      29.518  17.529  17.568  1.00  0.00      RA0  C
ATOM    617  CG  LEU A  66      29.019  18.732  18.363  1.00  0.00      RA0  C
ATOM    618  CD1 LEU A  66      30.167  19.640  18.787  1.00  0.00      RA0  C
ATOM    619  CD2 LEU A  66      27.942  19.499  17.596  1.00  0.00      RA0  C
ATOM    620  C   LEU A  66      28.764  15.604  16.132  1.00  0.00      RA0  C
ATOM    621  O   LEU A  66      28.697  15.968  14.960  1.00  0.00      RA0  O
ATOM    622  N   ARG A  67      29.192  14.397  16.484  1.00  0.00      RA0  N
ATOM    623  H   ARG A  67      29.252  14.163  17.457  1.00  0.00      RA0  H
ATOM    624  CA  ARG A  67      29.454  13.340  15.473  1.00  0.00      RA0  C
ATOM    625  CB  ARG A  67      30.072  12.065  16.058  1.00  0.00      RA0  C
ATOM    626  CG  ARG A  67      31.428  12.197  16.747  1.00  0.00      RA0  C
ATOM    627  CD  ARG A  67      32.088  10.829  16.957  1.00  0.00      RA0  C
ATOM    628  NE  ARG A  67      32.613  10.304  15.695  1.00  0.00      RA0  N
ATOM    629  HE  ARG A  67      33.070  10.966  15.078  1.00  0.00      RA0  H
ATOM    630  CZ  ARG A  67      32.551   8.981  15.363  1.00  0.00      RA0  C
ATOM    631  NH1 ARG A  67      31.872   8.115  16.150  1.00  0.00      RA0  N
ATOM    632 HH11 ARG A  67      31.798   7.135  15.929  1.00  0.00      RA0  H
ATOM    633 HH12 ARG A  67      31.406   8.427  16.982  1.00  0.00      RA0  H
ATOM    634  NH2 ARG A  67      33.170   8.565  14.240  1.00  0.00      RA0  N
ATOM    635 HH21 ARG A  67      33.176   7.613  13.919  1.00  0.00      RA0  H
ATOM    636 HH22 ARG A  67      33.659   9.245  13.667  1.00  0.00      RA0  H
ATOM    637  C   ARG A  67      28.188  12.911  14.731  1.00  0.00      RA0  C
ATOM    638  O   ARG A  67      28.254  12.355  13.637  1.00  0.00      RA0  O
ATOM    639  N   TYR A  68      27.042  13.117  15.373  1.00  0.00      RA0  N
ATOM    640  H   TYR A  68      27.043  13.518  16.290  1.00  0.00      RA0  H
ATOM    641  CA  TYR A  68      25.729  12.846  14.764  1.00  0.00      RA0  C
ATOM    642  CB  TYR A  68      24.782  12.377  15.869  1.00  0.00      RA0  C
ATOM    643  CG  TYR A  68      23.393  12.167  15.322  1.00  0.00      RA0  C
ATOM    644  CD1 TYR A  68      23.184  11.265  14.287  1.00  0.00      RA0  C
ATOM    645  CE1 TYR A  68      21.902  11.072  13.790  1.00  0.00      RA0  C
ATOM    646  CD2 TYR A  68      22.326  12.877  15.861  1.00  0.00      RA0  C
ATOM    647  CE2 TYR A  68      21.043  12.677  15.367  1.00  0.00      RA0  C
ATOM    648  CZ  TYR A  68      20.833  11.773  14.332  1.00  0.00      RA0  C
ATOM    649  OH  TYR A  68      19.561  11.572  13.838  1.00  0.00      RA0  O
ATOM    650  HH  TYR A  68      19.611  10.830  13.242  1.00  0.00      RA0  H
ATOM    651  C   TYR A  68      25.182  14.082  14.049  1.00  0.00      RA0  C
ATOM    652  O   TYR A  68      24.587  14.004  12.970  1.00  0.00      RA0  O
ATOM    653  N   LEU A  69      25.409  15.257  14.618  1.00  0.00      RA0  N
ATOM    654  H   LEU A  69      25.886  15.288  15.497  1.00  0.00      RA0  H
ATOM    655  CA  LEU A  69      24.885  16.493  14.010  1.00  0.00      RA0  C
ATOM    656  CB  LEU A  69      24.988  17.622  15.037  1.00  0.00      RA0  C
ATOM    657  CG  LEU A  69      24.235  18.891  14.637  1.00  0.00      RA0  C
ATOM    658  CD1 LEU A  69      22.723  18.679  14.682  1.00  0.00      RA0  C
ATOM    659  CD2 LEU A  69      24.665  20.101  15.467  1.00  0.00      RA0  C
ATOM    660  C   LEU A  69      25.563  16.920  12.701  1.00  0.00      RA0  C
ATOM    661  O   LEU A  69      24.902  17.411  11.761  1.00  0.00      RA0  O
ATOM    662  N   LEU A  70      26.889  16.776  12.653  1.00  0.00      RA0  N
ATOM    663  H   LEU A  70      27.367  16.244  13.355  1.00  0.00      RA0  H
ATOM    664  CA  LEU A  70      27.696  17.335  11.584  1.00  0.00      RA0  C
ATOM    665  CB  LEU A  70      28.893  18.084  12.169  1.00  0.00      RA0  C
ATOM    666  CG  LEU A  70      28.494  19.190  13.146  1.00  0.00      RA0  C
ATOM    667  CD1 LEU A  70      29.709  19.779  13.862  1.00  0.00      RA0  C
ATOM    668  CD2 LEU A  70      27.653  20.269  12.466  1.00  0.00      RA0  C
ATOM    669  C   LEU A  70      28.190  16.294  10.605  1.00  0.00      RA0  C
ATOM    670  O   LEU A  70      28.403  15.156  10.966  1.00  0.00      RA0  O
ATOM    671  N   ALA A  71      28.416  16.706   9.355  1.00  0.00      RA0  N
ATOM    672  H   ALA A  71      28.282  17.674   9.131  1.00  0.00      RA0  H
ATOM    673  CA  ALA A  71      28.853  15.767   8.340  1.00  0.00      RA0  C
ATOM    674  CB  ALA A  71      28.327  16.197   6.973  1.00  0.00      RA0  C
ATOM    675  C   ALA A  71      30.368  15.588   8.235  1.00  0.00      RA0  C
ATOM    676  O   ALA A  71      30.833  14.540   7.759  1.00  0.00      RA0  O
ATOM    677  N   ASN A  72      31.134  16.589   8.665  1.00  0.00      RA0  N
ATOM    678  H   ASN A  72      30.711  17.405   9.062  1.00  0.00      RA0  H
ATOM    679  CA  ASN A  72      32.539  16.342   8.981  1.00  0.00      RA0  C
ATOM    680  CB  ASN A  72      33.356  17.623   9.091  1.00  0.00      RA0  C
ATOM    681  CG  ASN A  72      34.812  17.375   8.745  1.00  0.00      RA0  C
ATOM    682  OD1 ASN A  72      35.367  16.277   8.871  1.00  0.00      RA0  O
ATOM    683  ND2 ASN A  72      35.417  18.483   8.281  1.00  0.00      RA0  N
ATOM    684 HD21 ASN A  72      34.880  19.334   8.202  1.00  0.00      RA0  H
ATOM    685 HD22 ASN A  72      36.365  18.563   7.979  1.00  0.00      RA0  H
ATOM    686  C   ASN A  72      32.503  15.581  10.309  1.00  0.00      RA0  C
ATOM    687  O   ASN A  72      31.427  15.435  10.899  1.00  0.00      RA0  O
ATOM    688  N   ASP A  73      33.647  15.069  10.759  1.00  0.00      RA0  N
ATOM    689  H   ASP A  73      34.515  15.307  10.329  1.00  0.00      RA0  H
ATOM    690  CA  ASP A  73      33.706  14.238  11.957  1.00  0.00      RA0  C
ATOM    691  CB  ASP A  73      34.157  12.798  11.725  1.00  0.00      RA0  C
ATOM    692  CG  ASP A  73      33.887  11.990  12.985  1.00  0.00      RA0  C
ATOM    693  OD1 ASP A  73      33.341  12.529  13.941  1.00  0.00      RA0  O
ATOM    694  OD2 ASP A  73      34.200  10.805  13.016  1.00  0.00      RA0  O
ATOM    695  C   ASP A  73      34.573  14.867  13.033  1.00  0.00      RA0  C
ATOM    696  O   ASP A  73      35.803  14.869  12.924  1.00  0.00      RA0  O
ATOM    697  N   VAL A  74      33.951  15.352  14.101  1.00  0.00      RA0  N
ATOM    698  H   VAL A  74      32.985  15.115  14.207  1.00  0.00      RA0  H
ATOM    699  CA  VAL A  74      34.717  16.007  15.148  1.00  0.00      RA0  C
ATOM    700  CB  VAL A  74      33.791  16.799  16.068  1.00  0.00      RA0  C
ATOM    701  CG1 VAL A  74      33.051  17.880  15.280  1.00  0.00      RA0  C
ATOM    702  CG2 VAL A  74      32.832  15.870  16.810  1.00  0.00      RA0  C
ATOM    703  C   VAL A  74      35.604  15.060  15.948  1.00  0.00      RA0  C
ATOM    704  O   VAL A  74      36.333  15.528  16.833  1.00  0.00      RA0  O
ATOM    705  N   ALA A  75      35.537  13.750  15.655  1.00  0.00      RA0  N
ATOM    706  H   ALA A  75      34.886  13.414  14.968  1.00  0.00      RA0  H
ATOM    707  CA  ALA A  75      36.504  12.790  16.211  1.00  0.00      RA0  C
ATOM    708  CB  ALA A  75      36.229  11.371  15.716  1.00  0.00      RA0  C
ATOM    709  C   ALA A  75      37.930  13.195  15.816  1.00  0.00      RA0  C
ATOM    710  O   ALA A  75      38.893  12.833  16.499  1.00  0.00      RA0  O
ATOM    711  N   LYS A  76      38.038  13.933  14.713  1.00  0.00      RA0  N
ATOM    712  H   LYS A  76      37.212  14.172  14.198  1.00  0.00      RA0  H
ATOM    713  CA  LYS A  76      39.319  14.412  14.204  1.00  0.00      RA0  C
ATOM    714  CB  LYS A  76      39.178  14.899  12.764  1.00  0.00      RA0  C
ATOM    715  CG  LYS A  76      38.626  13.880  11.768  1.00  0.00      RA0  C
ATOM    716  CD  LYS A  76      38.293  14.580  10.449  1.00  0.00      RA0  C
ATOM    717  CE  LYS A  76      37.645  13.665   9.412  1.00  0.00      RA0  C
ATOM    718  NZ  LYS A  76      37.247  14.471   8.249  1.00  0.00      RA0  N
ATOM    719  HZ1 LYS A  76      36.777  13.875   7.542  1.00  0.00      RA0  H
ATOM    720  HZ2 LYS A  76      36.577  15.209   8.556  1.00  0.00      RA0  H
ATOM    721  HZ3 LYS A  76      38.075  14.929   7.824  1.00  0.00      RA0  H
ATOM    722  C   LYS A  76      39.898  15.565  15.013  1.00  0.00      RA0  C
ATOM    723  O   LYS A  76      41.055  15.924  14.815  1.00  0.00      RA0  O
ATOM    724  N   LEU A  77      39.123  16.143  15.923  1.00  0.00      RA0  N
ATOM    725  H   LEU A  77      38.209  15.782  16.110  1.00  0.00      RA0  H
ATOM    726  CA  LEU A  77      39.623  17.176  16.810  1.00  0.00      RA0  C
ATOM    727  CB  LEU A  77      38.500  18.145  17.167  1.00  0.00      RA0  C
ATOM    728  CG  LEU A  77      37.835  18.785  15.950  1.00  0.00      RA0  C
ATOM    729  CD1 LEU A  77      36.699  19.732  16.343  1.00  0.00      RA0  C
ATOM    730  CD2 LEU A  77      38.857  19.470  15.049  1.00  0.00      RA0  C
ATOM    731  C   LEU A  77      40.167  16.489  18.054  1.00  0.00      RA0  C
ATOM    732  O   LEU A  77      39.427  16.189  18.980  1.00  0.00      RA0  O
ATOM    733  N   THR A  78      41.473  16.235  18.068  1.00  0.00      RA0  N
ATOM    734  H   THR A  78      42.037  16.493  17.286  1.00  0.00      RA0  H
ATOM    735  CA  THR A  78      42.107  15.488  19.185  1.00  0.00      RA0  C
ATOM    736  CB  THR A  78      42.831  14.371  18.449  1.00  0.00      RA0  C
ATOM    737  OG1 THR A  78      43.360  14.905  17.209  1.00  0.00      RA0  O
ATOM    738  HG1 THR A  78      42.663  14.735  16.571  1.00  0.00      RA0  H
ATOM    739  CG2 THR A  78      41.909  13.188  18.153  1.00  0.00      RA0  C
ATOM    740  C   THR A  78      43.078  16.304  20.027  1.00  0.00      RA0  C
ATOM    741  O   THR A  78      43.410  15.889  21.155  1.00  0.00      RA0  O
ATOM    742  N   LYS A  79      43.528  17.453  19.501  1.00  0.00      RA0  N
ATOM    743  H   LYS A  79      43.093  17.825  18.684  1.00  0.00      RA0  H
ATOM    744  CA  LYS A  79      44.312  18.401  20.272  1.00  0.00      RA0  C
ATOM    745  CB  LYS A  79      45.444  18.845  19.352  1.00  0.00      RA0  C
ATOM    746  CG  LYS A  79      46.058  17.545  18.821  1.00  0.00      RA0  C
ATOM    747  CD  LYS A  79      46.767  17.622  17.472  1.00  0.00      RA0  C
ATOM    748  CE  LYS A  79      47.157  16.221  16.983  1.00  0.00      RA0  C
ATOM    749  NZ  LYS A  79      45.966  15.368  16.805  1.00  0.00      RA0  N
ATOM    750  HZ1 LYS A  79      46.262  14.424  16.489  1.00  0.00      RA0  H
ATOM    751  HZ2 LYS A  79      45.419  15.260  17.684  1.00  0.00      RA0  H
ATOM    752  HZ3 LYS A  79      45.321  15.767  16.095  1.00  0.00      RA0  H
ATOM    753  C   LYS A  79      43.414  19.517  20.757  1.00  0.00      RA0  C
ATOM    754  O   LYS A  79      42.652  20.118  19.980  1.00  0.00      RA0  O
ATOM    755  N   SER A  80      43.494  19.801  22.042  1.00  0.00      RA0  N
ATOM    756  H   SER A  80      44.169  19.352  22.622  1.00  0.00      RA0  H
ATOM    757  CA  SER A  80      42.700  20.851  22.634  1.00  0.00      RA0  C
ATOM    758  CB  SER A  80      43.131  20.919  24.108  1.00  0.00      RA0  C
ATOM    759  OG  SER A  80      42.236  21.689  24.912  1.00  0.00      RA0  O
ATOM    760  HG  SER A  80      41.461  21.158  25.079  1.00  0.00      RA0  H
ATOM    761  C   SER A  80      42.842  22.179  21.880  1.00  0.00      RA0  C
ATOM    762  O   SER A  80      43.950  22.597  21.542  1.00  0.00      RA0  O
ATOM    763  N   GLY A  81      41.709  22.810  21.592  1.00  0.00      RA0  N
ATOM    764  H   GLY A  81      40.841  22.399  21.863  1.00  0.00      RA0  H
ATOM    765  CA  GLY A  81      41.659  24.027  20.776  1.00  0.00      RA0  C
ATOM    766  C   GLY A  81      41.477  23.854  19.277  1.00  0.00      RA0  C
ATOM    767  O   GLY A  81      41.195  24.831  18.591  1.00  0.00      RA0  O
ATOM    768  N   LYS A  82      41.617  22.633  18.765  1.00  0.00      RA0  N
ATOM    769  H   LYS A  82      41.736  21.865  19.396  1.00  0.00      RA0  H
ATOM    770  CA  LYS A  82      41.534  22.380  17.344  1.00  0.00      RA0  C
ATOM    771  CB  LYS A  82      42.048  20.962  17.047  1.00  0.00      RA0  C
ATOM    772  CG  LYS A  82      42.294  20.648  15.570  1.00  0.00      RA0  C
ATOM    773  CD  LYS A  82      43.217  21.684  14.941  1.00  0.00      RA0  C
ATOM    774  CE  LYS A  82      43.394  21.569  13.429  1.00  0.00      RA0  C
ATOM    775  NZ  LYS A  82      43.679  22.915  12.916  1.00  0.00      RA0  N
ATOM    776  HZ1 LYS A  82      43.641  22.946  11.880  1.00  0.00      RA0  H
ATOM    777  HZ2 LYS A  82      42.934  23.536  13.292  1.00  0.00      RA0  H
ATOM    778  HZ3 LYS A  82      44.587  23.319  13.225  1.00  0.00      RA0  H
ATOM    779  C   LYS A  82      40.106  22.609  16.820  1.00  0.00      RA0  C
ATOM    780  O   LYS A  82      39.126  22.282  17.484  1.00  0.00      RA0  O
ATOM    781  N   ALA A  83      40.029  23.199  15.641  1.00  0.00      RA0  N
ATOM    782  H   ALA A  83      40.860  23.438  15.143  1.00  0.00      RA0  H
ATOM    783  CA  ALA A  83      38.765  23.489  14.979  1.00  0.00      RA0  C
ATOM    784  CB  ALA A  83      38.620  24.991  14.748  1.00  0.00      RA0  C
ATOM    785  C   ALA A  83      38.671  22.791  13.623  1.00  0.00      RA0  C
ATOM    786  O   ALA A  83      39.659  22.429  13.001  1.00  0.00      RA0  O
ATOM    787  N   LEU A  84      37.443  22.581  13.172  1.00  0.00      RA0  N
ATOM    788  H   LEU A  84      36.640  22.834  13.720  1.00  0.00      RA0  H
ATOM    789  CA  LEU A  84      37.234  22.187  11.795  1.00  0.00      RA0  C
ATOM    790  CB  LEU A  84      37.206  20.656  11.591  1.00  0.00      RA0  C
ATOM    791  CG  LEU A  84      36.133  19.796  12.276  1.00  0.00      RA0  C
ATOM    792  CD1 LEU A  84      34.748  19.932  11.651  1.00  0.00      RA0  C
ATOM    793  CD2 LEU A  84      36.538  18.321  12.272  1.00  0.00      RA0  C
ATOM    794  C   LEU A  84      36.040  22.924  11.189  1.00  0.00      RA0  C
ATOM    795  O   LEU A  84      35.225  23.529  11.883  1.00  0.00      RA0  O
ATOM    796  N   TYR A  85      35.998  22.850   9.877  1.00  0.00      RA0  N
ATOM    797  H   TYR A  85      36.644  22.267   9.390  1.00  0.00      RA0  H
ATOM    798  CA  TYR A  85      34.907  23.412   9.072  1.00  0.00      RA0  C
ATOM    799  CB  TYR A  85      35.552  24.058   7.837  1.00  0.00      RA0  C
ATOM    800  CG  TYR A  85      34.572  24.646   6.841  1.00  0.00      RA0  C
ATOM    801  CD1 TYR A  85      34.385  26.022   6.789  1.00  0.00      RA0  C
ATOM    802  CE1 TYR A  85      33.553  26.579   5.823  1.00  0.00      RA0  C
ATOM    803  CD2 TYR A  85      33.893  23.829   5.943  1.00  0.00      RA0  C
ATOM    804  CE2 TYR A  85      33.051  24.383   4.984  1.00  0.00      RA0  C
ATOM    805  CZ  TYR A  85      32.885  25.761   4.918  1.00  0.00      RA0  C
ATOM    806  OH  TYR A  85      32.059  26.309   3.956  1.00  0.00      RA0  O
ATOM    807  HH  TYR A  85      31.434  26.885   4.415  1.00  0.00      RA0  H
ATOM    808  C   TYR A  85      33.967  22.272   8.678  1.00  0.00      RA0  C
ATOM    809  O   TYR A  85      34.404  21.226   8.177  1.00  0.00      RA0  O
ATOM    810  N   SER A  86      32.653  22.482   8.855  1.00  0.00      RA0  N
ATOM    811  H   SER A  86      32.286  23.354   9.198  1.00  0.00      RA0  H
ATOM    812  CA  SER A  86      31.685  21.431   8.538  1.00  0.00      RA0  C
ATOM    813  CB  SER A  86      31.445  20.593   9.805  1.00  0.00      RA0  C
ATOM    814  OG  SER A  86      30.672  19.406   9.532  1.00  0.00      RA0  O
ATOM    815  HG  SER A  86      29.757  19.689   9.496  1.00  0.00      RA0  H
ATOM    816  C   SER A  86      30.361  21.981   8.001  1.00  0.00      RA0  C
ATOM    817  O   SER A  86      29.965  23.107   8.309  1.00  0.00      RA0  O
ATOM    818  N   GLY A  87      29.716  21.168   7.167  1.00  0.00      RA0  N
ATOM    819  H   GLY A  87      30.151  20.301   6.932  1.00  0.00      RA0  H
ATOM    820  CA  GLY A  87      28.287  21.302   6.928  1.00  0.00      RA0  C
ATOM    821  C   GLY A  87      27.473  20.679   8.039  1.00  0.00      RA0  C
ATOM    822  O   GLY A  87      27.917  19.744   8.707  1.00  0.00      RA0  O
ATOM    823  N   MSE A  88      26.250  21.194   8.186  1.00  0.00      RA0  N
ATOM    824  H   MSE A  88      25.969  21.984   7.632  1.00  0.00      RA0  H
ATOM    825  CA  MSE A  88      25.238  20.667   9.074  1.00  0.00      RA0  C
ATOM    826  CB  MSE A  88      24.886  21.679  10.162  1.00  0.00      RA0  C
ATOM    827  CG  MSE A  88      23.739  21.200  11.055  1.00  0.00      RA0  C
ATOM    828  SE  MSE A  88      23.484  22.276  12.476  1.00  0.00      RA0  S
ATOM    829  CE  MSE A  88      23.350  23.838  11.589  1.00  0.00      RA0  C
ATOM    830  C   MSE A  88      24.063  20.421   8.138  1.00  0.00      RA0  C
ATOM    831  O   MSE A  88      23.555  21.362   7.509  1.00  0.00      RA0  O
ATOM    832  N   LEU A  89      23.687  19.165   8.001  1.00  0.00      RA0  N
ATOM    833  H   LEU A  89      23.955  18.467   8.666  1.00  0.00      RA0  H
ATOM    834  CA  LEU A  89      22.754  18.756   6.944  1.00  0.00      RA0  C
ATOM    835  CB  LEU A  89      23.297  17.565   6.155  1.00  0.00      RA0  C
ATOM    836  CG  LEU A  89      24.714  17.727   5.608  1.00  0.00      RA0  C
ATOM    837  CD1 LEU A  89      25.131  16.478   4.834  1.00  0.00      RA0  C
ATOM    838  CD2 LEU A  89      24.884  18.996   4.774  1.00  0.00      RA0  C
ATOM    839  C   LEU A  89      21.370  18.368   7.461  1.00  0.00      RA0  C
ATOM    840  O   LEU A  89      21.208  17.885   8.590  1.00  0.00      RA0  O
ATOM    841  N   ASN A  90      20.384  18.489   6.575  1.00  0.00      RA0  N
ATOM    842  H   ASN A  90      20.623  18.782   5.647  1.00  0.00      RA0  H
ATOM    843  CA  ASN A  90      19.064  17.944   6.872  1.00  0.00      RA0  C
ATOM    844  CB  ASN A  90      17.972  18.778   6.184  1.00  0.00      RA0  C
ATOM    845  CG  ASN A  90      18.147  18.786   4.673  1.00  0.00      RA0  C
ATOM    846  OD1 ASN A  90      18.359  17.760   4.035  1.00  0.00      RA0  O
ATOM    847  ND2 ASN A  90      18.030  20.007   4.123  1.00  0.00      RA0  N
ATOM    848 HD21 ASN A  90      17.943  20.834   4.695  1.00  0.00      RA0  H
ATOM    849 HD22 ASN A  90      18.034  20.218   3.141  1.00  0.00      RA0  H
ATOM    850  C   ASN A  90      19.018  16.487   6.403  1.00  0.00      RA0  C
ATOM    851  O   ASN A  90      19.973  15.979   5.830  1.00  0.00      RA0  O
ATOM    852  N   ALA A  91      17.918  15.791   6.668  1.00  0.00      RA0  N
ATOM    853  H   ALA A  91      17.129  16.247   7.072  1.00  0.00      RA0  H
ATOM    854  CA  ALA A  91      17.838  14.369   6.357  1.00  0.00      RA0  C
ATOM    855  CB  ALA A  91      16.558  13.765   6.935  1.00  0.00      RA0  C
ATOM    856  C   ALA A  91      17.886  14.091   4.858  1.00  0.00      RA0  C
ATOM    857  O   ALA A  91      18.229  12.989   4.455  1.00  0.00      RA0  O
ATOM    858  N   SER A  92      17.542  15.083   4.027  1.00  0.00      RA0  N
ATOM    859  H   SER A  92      17.306  15.998   4.350  1.00  0.00      RA0  H
ATOM    860  CA  SER A  92      17.594  14.959   2.575  1.00  0.00      RA0  C
ATOM    861  CB  SER A  92      16.541  15.949   2.128  1.00  0.00      RA0  C
ATOM    862  OG  SER A  92      15.732  16.207   3.290  1.00  0.00      RA0  O
ATOM    863  HG  SER A  92      15.113  16.875   3.026  1.00  0.00      RA0  H
ATOM    864  C   SER A  92      18.997  15.185   2.018  1.00  0.00      RA0  C
ATOM    865  O   SER A  92      19.215  15.090   0.808  1.00  0.00      RA0  O
ATOM    866  N   GLY A  93      19.932  15.485   2.901  1.00  0.00      RA0  N
ATOM    867  H   GLY A  93      19.695  15.647   3.861  1.00  0.00      RA0  H
ATOM    868  CA  GLY A  93      21.322  15.742   2.489  1.00  0.00      RA0  C
ATOM    869  C   GLY A  93      21.556  17.152   1.966  1.00  0.00      RA0  C
ATOM    870  O   GLY A  93      22.609  17.446   1.413  1.00  0.00      RA0  O
ATOM    871  N   GLY A  94      20.597  18.049   2.151  1.00  0.00      RA0  N
ATOM    872  H   GLY A  94      19.809  17.803   2.715  1.00  0.00      RA0  H
ATOM    873  CA  GLY A  94      20.797  19.454   1.844  1.00  0.00      RA0  C
ATOM    874  C   GLY A  94      21.469  20.174   3.011  1.00  0.00      RA0  C
ATOM    875  O   GLY A  94      21.515  19.672   4.143  1.00  0.00      RA0  O
ATOM    876  N   VAL A  95      22.004  21.355   2.748  1.00  0.00      RA0  N
ATOM    877  H   VAL A  95      21.820  21.815   1.875  1.00  0.00      RA0  H
ATOM    878  CA  VAL A  95      22.779  22.059   3.750  1.00  0.00      RA0  C
ATOM    879  CB  VAL A  95      23.939  22.807   3.094  1.00  0.00      RA0  C
ATOM    880  CG1 VAL A  95      24.865  23.416   4.143  1.00  0.00      RA0  C
ATOM    881  CG2 VAL A  95      24.702  21.902   2.130  1.00  0.00      RA0  C
ATOM    882  C   VAL A  95      21.909  23.021   4.523  1.00  0.00      RA0  C
ATOM    883  O   VAL A  95      21.337  23.957   3.934  1.00  0.00      RA0  O
ATOM    884  N   ILE A  96      21.837  22.795   5.828  1.00  0.00      RA0  N
ATOM    885  H   ILE A  96      22.350  22.025   6.204  1.00  0.00      RA0  H
ATOM    886  CA  ILE A  96      21.205  23.724   6.764  1.00  0.00      RA0  C
ATOM    887  CB  ILE A  96      20.925  23.007   8.088  1.00  0.00      RA0  C
ATOM    888  CG2 ILE A  96      20.336  23.931   9.151  1.00  0.00      RA0  C
ATOM    889  CG1 ILE A  96      20.037  21.792   7.865  1.00  0.00      RA0  C
ATOM    890  CD1 ILE A  96      19.692  21.109   9.183  1.00  0.00      RA0  C
ATOM    891  C   ILE A  96      22.105  24.922   7.010  1.00  0.00      RA0  C
ATOM    892  O   ILE A  96      21.636  26.055   7.018  1.00  0.00      RA0  O
ATOM    893  N   ASP A  97      23.403  24.677   7.207  1.00  0.00      RA0  N
ATOM    894  H   ASP A  97      23.795  23.757   7.259  1.00  0.00      RA0  H
ATOM    895  CA  ASP A  97      24.364  25.760   7.328  1.00  0.00      RA0  C
ATOM    896  CB  ASP A  97      24.229  26.772   8.496  1.00  0.00      RA0  C
ATOM    897  CG  ASP A  97      24.667  28.146   7.958  1.00  0.00      RA0  C
ATOM    898  OD1 ASP A  97      24.934  28.221   6.766  1.00  0.00      RA0  O
ATOM    899  OD2 ASP A  97      24.745  29.143   8.685  1.00  0.00      RA0  O
ATOM    900  C   ASP A  97      25.776  25.150   7.217  1.00  0.00      RA0  C
ATOM    901  O   ASP A  97      25.940  23.916   7.271  1.00  0.00      RA0  O
ATOM    902  N   ASP A  98      26.755  26.031   7.049  1.00  0.00      RA0  N
ATOM    903  H   ASP A  98      26.540  27.013   7.023  1.00  0.00      RA0  H
ATOM    904  CA  ASP A  98      28.135  25.692   7.330  1.00  0.00      RA0  C
ATOM    905  CB  ASP A  98      29.035  25.755   6.085  1.00  0.00      RA0  C
ATOM    906  CG  ASP A  98      29.883  27.007   5.973  1.00  0.00      RA0  C
ATOM    907  OD1 ASP A  98      29.730  27.736   4.996  1.00  0.00      RA0  O
ATOM    908  OD2 ASP A  98      30.783  27.196   6.785  1.00  0.00      RA0  O
ATOM    909  C   ASP A  98      28.626  26.441   8.568  1.00  0.00      RA0  C
ATOM    910  O   ASP A  98      28.047  27.450   8.983  1.00  0.00      RA0  O
ATOM    911  N   LEU A  99      29.680  25.920   9.185  1.00  0.00      RA0  N
ATOM    912  H   LEU A  99      30.201  25.172   8.770  1.00  0.00      RA0  H
ATOM    913  CA  LEU A  99      30.116  26.463  10.453  1.00  0.00      RA0  C
ATOM    914  CB  LEU A  99      29.138  26.064  11.572  1.00  0.00      RA0  C
ATOM    915  CG  LEU A  99      28.691  24.591  11.592  1.00  0.00      RA0  C
ATOM    916  CD1 LEU A  99      29.738  23.624  12.153  1.00  0.00      RA0  C
ATOM    917  CD2 LEU A  99      27.359  24.438  12.328  1.00  0.00      RA0  C
ATOM    918  C   LEU A  99      31.535  26.002  10.793  1.00  0.00      RA0  C
ATOM    919  O   LEU A  99      32.080  25.076  10.152  1.00  0.00      RA0  O
ATOM    920  N   ILE A 100      32.117  26.674  11.778  1.00  0.00      RA0  N
ATOM    921  H   ILE A 100      31.590  27.394  12.232  1.00  0.00      RA0  H
ATOM    922  CA  ILE A 100      33.357  26.250  12.405  1.00  0.00      RA0  C
ATOM    923  CB  ILE A 100      34.325  27.434  12.511  1.00  0.00      RA0  C
ATOM    924  CG2 ILE A 100      35.697  26.993  13.026  1.00  0.00      RA0  C
ATOM    925  CG1 ILE A 100      34.436  28.190  11.187  1.00  0.00      RA0  C
ATOM    926  CD1 ILE A 100      35.131  27.369  10.102  1.00  0.00      RA0  C
ATOM    927  C   ILE A 100      33.032  25.724  13.796  1.00  0.00      RA0  C
ATOM    928  O   ILE A 100      32.209  26.305  14.514  1.00  0.00      RA0  O
ATOM    929  N   VAL A 101      33.655  24.612  14.165  1.00  0.00      RA0  N
ATOM    930  H   VAL A 101      34.331  24.195  13.553  1.00  0.00      RA0  H
ATOM    931  CA  VAL A 101      33.464  24.010  15.481  1.00  0.00      RA0  C
ATOM    932  CB  VAL A 101      32.662  22.708  15.375  1.00  0.00      RA0  C
ATOM    933  CG1 VAL A 101      33.148  21.844  14.219  1.00  0.00      RA0  C
ATOM    934  CG2 VAL A 101      32.626  21.944  16.701  1.00  0.00      RA0  C
ATOM    935  C   VAL A 101      34.820  23.781  16.126  1.00  0.00      RA0  C
ATOM    936  O   VAL A 101      35.731  23.291  15.460  1.00  0.00      RA0  O
ATOM    937  N   TYR A 102      34.922  24.184  17.397  1.00  0.00      RA0  N
ATOM    938  H   TYR A 102      34.095  24.472  17.869  1.00  0.00      RA0  H
ATOM    939  CA  TYR A 102      36.137  24.019  18.230  1.00  0.00      RA0  C
ATOM    940  CB  TYR A 102      36.494  25.322  18.955  1.00  0.00      RA0  C
ATOM    941  CG  TYR A 102      36.673  26.494  18.015  1.00  0.00      RA0  C
ATOM    942  CD1 TYR A 102      35.563  27.163  17.511  1.00  0.00      RA0  C
ATOM    943  CE1 TYR A 102      35.728  28.246  16.658  1.00  0.00      RA0  C
ATOM    944  CD2 TYR A 102      37.951  26.920  17.668  1.00  0.00      RA0  C
ATOM    945  CE2 TYR A 102      38.117  28.008  16.816  1.00  0.00      RA0  C
ATOM    946  CZ  TYR A 102      37.004  28.668  16.306  1.00  0.00      RA0  C
ATOM    947  OH  TYR A 102      37.147  29.740  15.449  1.00  0.00      RA0  O
ATOM    948  HH  TYR A 102      38.062  29.942  15.294  1.00  0.00      RA0  H
ATOM    949  C   TYR A 102      35.944  22.933  19.282  1.00  0.00      RA0  C
ATOM    950  O   TYR A 102      34.884  22.843  19.913  1.00  0.00      RA0  O
ATOM    951  N   TYR A 103      36.987  22.137  19.493  1.00  0.00      RA0  N
ATOM    952  H   TYR A 103      37.828  22.287  18.966  1.00  0.00      RA0  H
ATOM    953  CA  TYR A 103      37.063  21.205  20.621  1.00  0.00      RA0  C
ATOM    954  CB  TYR A 103      37.660  19.889  20.125  1.00  0.00      RA0  C
ATOM    955  CG  TYR A 103      38.318  19.095  21.228  1.00  0.00      RA0  C
ATOM    956  CD1 TYR A 103      37.571  18.597  22.288  1.00  0.00      RA0  C
ATOM    957  CE1 TYR A 103      38.200  17.867  23.289  1.00  0.00      RA0  C
ATOM    958  CD2 TYR A 103      39.686  18.857  21.167  1.00  0.00      RA0  C
ATOM    959  CE2 TYR A 103      40.311  18.124  22.168  1.00  0.00      RA0  C
ATOM    960  CZ  TYR A 103      39.568  17.633  23.234  1.00  0.00      RA0  C
ATOM    961  OH  TYR A 103      40.185  16.913  24.236  1.00  0.00      RA0  O
ATOM    962  HH  TYR A 103      41.088  16.737  24.004  1.00  0.00      RA0  H
ATOM    963  C   TYR A 103      37.952  21.838  21.675  1.00  0.00      RA0  C
ATOM    964  O   TYR A 103      39.070  22.255  21.346  1.00  0.00      RA0  O
ATOM    965  N   PHE A 104      37.469  21.916  22.917  1.00  0.00      RA0  N
ATOM    966  H   PHE A 104      36.545  21.587  23.132  1.00  0.00      RA0  H
ATOM    967  CA  PHE A 104      38.297  22.371  24.068  1.00  0.00      RA0  C
ATOM    968  CB  PHE A 104      37.655  23.569  24.762  1.00  0.00      RA0  C
ATOM    969  CG  PHE A 104      37.587  24.727  23.798  1.00  0.00      RA0  C
ATOM    970  CD1 PHE A 104      38.760  25.279  23.297  1.00  0.00      RA0  C
ATOM    971  CD2 PHE A 104      36.355  25.243  23.417  1.00  0.00      RA0  C
ATOM    972  CE1 PHE A 104      38.702  26.361  22.427  1.00  0.00      RA0  C
ATOM    973  CE2 PHE A 104      36.298  26.327  22.551  1.00  0.00      RA0  C
ATOM    974  CZ  PHE A 104      37.471  26.891  22.063  1.00  0.00      RA0  C
ATOM    975  C   PHE A 104      38.549  21.234  25.057  1.00  0.00      RA0  C
ATOM    976  O   PHE A 104      39.695  20.881  25.318  1.00  0.00      RA0  O
ATOM    977  N   THR A 105      37.473  20.666  25.599  1.00  0.00      RA0  N
ATOM    978  H   THR A 105      36.551  21.026  25.448  1.00  0.00      RA0  H
ATOM    979  CA  THR A 105      37.528  19.428  26.379  1.00  0.00      RA0  C
ATOM    980  CB  THR A 105      37.442  19.953  27.794  1.00  0.00      RA0  C
ATOM    981  OG1 THR A 105      37.280  21.377  27.697  1.00  0.00      RA0  O
ATOM    982  HG1 THR A 105      37.378  21.723  28.575  1.00  0.00      RA0  H
ATOM    983  CG2 THR A 105      38.679  19.601  28.623  1.00  0.00      RA0  C
ATOM    984  C   THR A 105      36.371  18.515  25.975  1.00  0.00      RA0  C
ATOM    985  O   THR A 105      35.486  18.910  25.222  1.00  0.00      RA0  O
ATOM    986  N   GLU A 106      36.339  17.300  26.515  1.00  0.00      RA0  N
ATOM    987  H   GLU A 106      37.098  16.960  27.066  1.00  0.00      RA0  H
ATOM    988  CA  GLU A 106      35.233  16.397  26.204  1.00  0.00      RA0  C
ATOM    989  CB  GLU A 106      35.556  14.945  26.556  1.00  0.00      RA0  C
ATOM    990  CG  GLU A 106      36.814  14.435  25.827  1.00  0.00      RA0  C
ATOM    991  CD  GLU A 106      36.653  14.345  24.310  1.00  0.00      RA0  C
ATOM    992  OE1 GLU A 106      36.114  15.245  23.673  1.00  0.00      RA0  O
ATOM    993  OE2 GLU A 106      37.127  13.384  23.717  1.00  0.00      RA0  O
ATOM    994  C   GLU A 106      33.906  16.919  26.732  1.00  0.00      RA0  C
ATOM    995  O   GLU A 106      32.848  16.421  26.346  1.00  0.00      RA0  O
ATOM    996  N   ASP A 107      33.960  17.891  27.637  1.00  0.00      RA0  N
ATOM    997  H   ASP A 107      34.836  18.275  27.907  1.00  0.00      RA0  H
ATOM    998  CA  ASP A 107      32.769  18.505  28.199  1.00  0.00      RA0  C
ATOM    999  CB  ASP A 107      32.955  18.501  29.725  1.00  0.00      RA0  C
ATOM   1000  CG  ASP A 107      31.737  18.952  30.514  1.00  0.00      RA0  C
ATOM   1001  OD1 ASP A 107      30.691  18.310  30.463  1.00  0.00      RA0  O
ATOM   1002  OD2 ASP A 107      31.847  19.930  31.243  1.00  0.00      RA0  O
ATOM   1003  C   ASP A 107      32.470  19.884  27.594  1.00  0.00      RA0  C
ATOM   1004  O   ASP A 107      31.556  20.554  28.051  1.00  0.00      RA0  O
ATOM   1005  N   PHE A 108      33.236  20.316  26.583  1.00  0.00      RA0  N
ATOM   1006  H   PHE A 108      33.901  19.727  26.119  1.00  0.00      RA0  H
ATOM   1007  CA  PHE A 108      33.162  21.700  26.101  1.00  0.00      RA0  C
ATOM   1008  CB  PHE A 108      33.929  22.634  27.040  1.00  0.00      RA0  C
ATOM   1009  CG  PHE A 108      33.721  24.064  26.606  1.00  0.00      RA0  C
ATOM   1010  CD1 PHE A 108      32.477  24.480  26.147  1.00  0.00      RA0  C
ATOM   1011  CD2 PHE A 108      34.776  24.966  26.665  1.00  0.00      RA0  C
ATOM   1012  CE1 PHE A 108      32.298  25.790  25.723  1.00  0.00      RA0  C
ATOM   1013  CE2 PHE A 108      34.595  26.278  26.244  1.00  0.00      RA0  C
ATOM   1014  CZ  PHE A 108      33.358  26.687  25.761  1.00  0.00      RA0  C
ATOM   1015  C   PHE A 108      33.666  21.852  24.650  1.00  0.00      RA0  C
ATOM   1016  O   PHE A 108      34.880  21.753  24.368  1.00  0.00      RA0  O
ATOM   1017  N   PHE A 109      32.701  22.061  23.750  1.00  0.00      RA0  N
ATOM   1018  H   PHE A 109      31.761  22.162  24.093  1.00  0.00      RA0  H
ATOM   1019  CA  PHE A 109      32.924  22.476  22.360  1.00  0.00      RA0  C
ATOM   1020  CB  PHE A 109      32.342  21.448  21.384  1.00  0.00      RA0  C
ATOM   1021  CG  PHE A 109      33.133  20.157  21.299  1.00  0.00      RA0  C
ATOM   1022  CD1 PHE A 109      33.355  19.365  22.421  1.00  0.00      RA0  C
ATOM   1023  CD2 PHE A 109      33.615  19.741  20.063  1.00  0.00      RA0  C
ATOM   1024  CE1 PHE A 109      34.027  18.155  22.305  1.00  0.00      RA0  C
ATOM   1025  CE2 PHE A 109      34.285  18.529  19.943  1.00  0.00      RA0  C
ATOM   1026  CZ  PHE A 109      34.482  17.731  21.062  1.00  0.00      RA0  C
ATOM   1027  C   PHE A 109      32.241  23.819  22.089  1.00  0.00      RA0  C
ATOM   1028  O   PHE A 109      31.394  24.282  22.856  1.00  0.00      RA0  O
ATOM   1029  N   ARG A 110      32.585  24.424  20.962  1.00  0.00      RA0  N
ATOM   1030  H   ARG A 110      33.240  23.992  20.336  1.00  0.00      RA0  H
ATOM   1031  CA  ARG A 110      32.041  25.717  20.583  1.00  0.00      RA0  C
ATOM   1032  CB  ARG A 110      33.062  26.775  21.003  1.00  0.00      RA0  C
ATOM   1033  CG  ARG A 110      33.068  28.098  20.237  1.00  0.00      RA0  C
ATOM   1034  CD  ARG A 110      33.963  29.105  20.961  1.00  0.00      RA0  C
ATOM   1035  NE  ARG A 110      33.408  29.312  22.294  1.00  0.00      RA0  N
ATOM   1036  HE  ARG A 110      32.445  29.028  22.418  1.00  0.00      RA0  H
ATOM   1037  CZ  ARG A 110      34.084  29.866  23.337  1.00  0.00      RA0  C
ATOM   1038  NH1 ARG A 110      35.355  30.303  23.168  1.00  0.00      RA0  N
ATOM   1039 HH11 ARG A 110      35.894  30.728  23.905  1.00  0.00      RA0  H
ATOM   1040 HH12 ARG A 110      35.808  30.217  22.277  1.00  0.00      RA0  H
ATOM   1041  NH2 ARG A 110      33.452  29.958  24.525  1.00  0.00      RA0  N
ATOM   1042 HH21 ARG A 110      33.863  30.320  25.360  1.00  0.00      RA0  H
ATOM   1043 HH22 ARG A 110      32.484  29.635  24.608  1.00  0.00      RA0  H
ATOM   1044  C   ARG A 110      31.746  25.749  19.088  1.00  0.00      RA0  C
ATOM   1045  O   ARG A 110      32.562  25.276  18.300  1.00  0.00      RA0  O
ATOM   1046  N   LEU A 111      30.580  26.287  18.710  1.00  0.00      RA0  N
ATOM   1047  H   LEU A 111      29.993  26.715  19.397  1.00  0.00      RA0  H
ATOM   1048  CA  LEU A 111      30.212  26.506  17.300  1.00  0.00      RA0  C
ATOM   1049  CB  LEU A 111      28.812  25.960  17.023  1.00  0.00      RA0  C
ATOM   1050  CG  LEU A 111      28.628  24.457  17.210  1.00  0.00      RA0  C
ATOM   1051  CD1 LEU A 111      27.151  24.094  17.337  1.00  0.00      RA0  C
ATOM   1052  CD2 LEU A 111      29.282  23.662  16.087  1.00  0.00      RA0  C
ATOM   1053  C   LEU A 111      30.144  27.988  17.047  1.00  0.00      RA0  C
ATOM   1054  O   LEU A 111      29.820  28.761  17.961  1.00  0.00      RA0  O
ATOM   1055  N   VAL A 112      30.389  28.387  15.807  1.00  0.00      RA0  N
ATOM   1056  H   VAL A 112      30.679  27.732  15.104  1.00  0.00      RA0  H
ATOM   1057  CA  VAL A 112      30.190  29.775  15.392  1.00  0.00      RA0  C
ATOM   1058  CB  VAL A 112      31.527  30.473  15.118  1.00  0.00      RA0  C
ATOM   1059  CG1 VAL A 112      31.300  31.946  14.774  1.00  0.00      RA0  C
ATOM   1060  CG2 VAL A 112      32.505  30.322  16.286  1.00  0.00      RA0  C
ATOM   1061  C   VAL A 112      29.307  29.795  14.147  1.00  0.00      RA0  C
ATOM   1062  O   VAL A 112      29.639  29.175  13.139  1.00  0.00      RA0  O
ATOM   1063  N   VAL A 113      28.195  30.511  14.213  1.00  0.00      RA0  N
ATOM   1064  H   VAL A 113      27.979  31.043  15.033  1.00  0.00      RA0  H
ATOM   1065  CA  VAL A 113      27.286  30.606  13.069  1.00  0.00      RA0  C
ATOM   1066  CB  VAL A 113      26.022  29.759  13.285  1.00  0.00      RA0  C
ATOM   1067  CG1 VAL A 113      26.322  28.260  13.341  1.00  0.00      RA0  C
ATOM   1068  CG2 VAL A 113      25.242  30.239  14.510  1.00  0.00      RA0  C
ATOM   1069  C   VAL A 113      26.872  32.037  12.745  1.00  0.00      RA0  C
ATOM   1070  O   VAL A 113      26.968  32.956  13.570  1.00  0.00      RA0  O
ATOM   1071  N   ASN A 114      26.368  32.203  11.529  1.00  0.00      RA0  N
ATOM   1072  H   ASN A 114      26.149  31.378  11.002  1.00  0.00      RA0  H
ATOM   1073  CA  ASN A 114      25.969  33.509  11.022  1.00  0.00      RA0  C
ATOM   1074  CB  ASN A 114      25.813  33.430   9.498  1.00  0.00      RA0  C
ATOM   1075  CG  ASN A 114      27.030  32.821   8.833  1.00  0.00      RA0  C
ATOM   1076  OD1 ASN A 114      28.042  33.496   8.666  1.00  0.00      RA0  O
ATOM   1077  ND2 ASN A 114      26.884  31.523   8.476  1.00  0.00      RA0  N
ATOM   1078 HD21 ASN A 114      26.054  30.955   8.583  1.00  0.00      RA0  H
ATOM   1079 HD22 ASN A 114      27.615  30.978   8.058  1.00  0.00      RA0  H
ATOM   1080  C   ASN A 114      24.621  33.987  11.529  1.00  0.00      RA0  C
ATOM   1081  O   ASN A 114      23.769  33.189  11.905  1.00  0.00      RA0  O
ATOM   1082  N   SER A 115      24.446  35.308  11.508  1.00  0.00      RA0  N
ATOM   1083  H   SER A 115      25.218  35.898  11.282  1.00  0.00      RA0  H
ATOM   1084  CA  SER A 115      23.211  35.933  11.928  1.00  0.00      RA0  C
ATOM   1085  CB  SER A 115      23.334  37.459  11.884  1.00  0.00      RA0  C
ATOM   1086  OG  SER A 115      22.486  38.051  12.875  1.00  0.00      RA0  O
ATOM   1087  HG  SER A 115      21.607  37.716  12.723  1.00  0.00      RA0  H
ATOM   1088  C   SER A 115      22.004  35.426  11.128  1.00  0.00      RA0  C
ATOM   1089  O   SER A 115      20.951  35.137  11.684  1.00  0.00      RA0  O
ATOM   1090  N   ALA A 116      22.161  35.353   9.815  1.00  0.00      RA0  N
ATOM   1091  H   ALA A 116      23.061  35.499   9.412  1.00  0.00      RA0  H
ATOM   1092  CA  ALA A 116      21.043  35.018   8.928  1.00  0.00      RA0  C
ATOM   1093  CB  ALA A 116      21.510  34.978   7.473  1.00  0.00      RA0  C
ATOM   1094  C   ALA A 116      20.420  33.676   9.263  1.00  0.00      RA0  C
ATOM   1095  O   ALA A 116      19.203  33.489   9.107  1.00  0.00      RA0  O
ATOM   1096  N   THR A 117      21.240  32.742   9.737  1.00  0.00      RA0  N
ATOM   1097  H   THR A 117      22.226  32.869   9.837  1.00  0.00      RA0  H
ATOM   1098  CA  THR A 117      20.803  31.366  10.039  1.00  0.00      RA0  C
ATOM   1099  CB  THR A 117      21.821  30.527   9.297  1.00  0.00      RA0  C
ATOM   1100  OG1 THR A 117      22.890  31.384   8.860  1.00  0.00      RA0  O
ATOM   1101  HG1 THR A 117      23.570  30.729   8.655  1.00  0.00      RA0  H
ATOM   1102  CG2 THR A 117      21.200  29.831   8.093  1.00  0.00      RA0  C
ATOM   1103  C   THR A 117      20.765  31.032  11.528  1.00  0.00      RA0  C
ATOM   1104  O   THR A 117      20.453  29.895  11.901  1.00  0.00      RA0  O
ATOM   1105  N   ARG A 118      21.031  32.024  12.371  1.00  0.00      RA0  N
ATOM   1106  H   ARG A 118      21.284  32.915  11.997  1.00  0.00      RA0  H
ATOM   1107  CA  ARG A 118      21.119  31.830  13.819  1.00  0.00      RA0  C
ATOM   1108  CB  ARG A 118      21.347  33.197  14.471  1.00  0.00      RA0  C
ATOM   1109  CG  ARG A 118      21.226  33.221  15.993  1.00  0.00      RA0  C
ATOM   1110  CD  ARG A 118      21.374  34.638  16.552  1.00  0.00      RA0  C
ATOM   1111  NE  ARG A 118      20.920  34.708  17.939  1.00  0.00      RA0  N
ATOM   1112  HE  ARG A 118      19.953  34.423  18.054  1.00  0.00      RA0  H
ATOM   1113  CZ  ARG A 118      21.753  35.192  18.912  1.00  0.00      RA0  C
ATOM   1114  NH1 ARG A 118      23.023  35.525  18.610  1.00  0.00      RA0  N
ATOM   1115 HH11 ARG A 118      23.613  35.935  19.326  1.00  0.00      RA0  H
ATOM   1116 HH12 ARG A 118      23.435  35.372  17.701  1.00  0.00      RA0  H
ATOM   1117  NH2 ARG A 118      21.310  35.333  20.177  1.00  0.00      RA0  N
ATOM   1118 HH21 ARG A 118      21.933  35.668  20.913  1.00  0.00      RA0  H
ATOM   1119 HH22 ARG A 118      20.373  35.116  20.451  1.00  0.00      RA0  H
ATOM   1120  C   ARG A 118      19.916  31.116  14.423  1.00  0.00      RA0  C
ATOM   1121  O   ARG A 118      20.052  30.100  15.112  1.00  0.00      RA0  O
ATOM   1122  N   GLU A 119      18.728  31.646  14.183  1.00  0.00      RA0  N
ATOM   1123  H   GLU A 119      18.662  32.472  13.628  1.00  0.00      RA0  H
ATOM   1124  CA  GLU A 119      17.547  31.080  14.828  1.00  0.00      RA0  C
ATOM   1125  CB  GLU A 119      16.390  32.078  14.817  1.00  0.00      RA0  C
ATOM   1126  CG  GLU A 119      16.791  33.438  15.408  1.00  0.00      RA0  C
ATOM   1127  CD  GLU A 119      17.302  33.299  16.835  1.00  0.00      RA0  C
ATOM   1128  OE1 GLU A 119      16.838  32.419  17.555  1.00  0.00      RA0  O
ATOM   1129  OE2 GLU A 119      18.166  34.081  17.230  1.00  0.00      RA0  O
ATOM   1130  C   GLU A 119      17.167  29.693  14.294  1.00  0.00      RA0  C
ATOM   1131  O   GLU A 119      16.825  28.813  15.062  1.00  0.00      RA0  O
ATOM   1132  N   LYS A 120      17.286  29.493  12.992  1.00  0.00      RA0  N
ATOM   1133  H   LYS A 120      17.705  30.217  12.448  1.00  0.00      RA0  H
ATOM   1134  CA  LYS A 120      17.100  28.161  12.407  1.00  0.00      RA0  C
ATOM   1135  CB  LYS A 120      17.270  28.233  10.885  1.00  0.00      RA0  C
ATOM   1136  CG  LYS A 120      17.034  26.881  10.207  1.00  0.00      RA0  C
ATOM   1137  CD  LYS A 120      17.359  26.841   8.709  1.00  0.00      RA0  C
ATOM   1138  CE  LYS A 120      18.825  27.156   8.401  1.00  0.00      RA0  C
ATOM   1139  NZ  LYS A 120      19.192  26.666   7.064  1.00  0.00      RA0  N
ATOM   1140  HZ1 LYS A 120      20.197  26.849   6.856  1.00  0.00      RA0  H
ATOM   1141  HZ2 LYS A 120      19.080  25.631   7.038  1.00  0.00      RA0  H
ATOM   1142  HZ3 LYS A 120      18.624  27.027   6.277  1.00  0.00      RA0  H
ATOM   1143  C   LYS A 120      18.073  27.158  12.976  1.00  0.00      RA0  C
ATOM   1144  O   LYS A 120      17.715  26.044  13.303  1.00  0.00      RA0  O
ATOM   1145  N   ASP A 121      19.339  27.552  13.045  1.00  0.00      RA0  N
ATOM   1146  H   ASP A 121      19.663  28.410  12.650  1.00  0.00      RA0  H
ATOM   1147  CA  ASP A 121      20.385  26.683  13.575  1.00  0.00      RA0  C
ATOM   1148  CB  ASP A 121      21.774  27.260  13.345  1.00  0.00      RA0  C
ATOM   1149  CG  ASP A 121      22.004  27.408  11.858  1.00  0.00      RA0  C
ATOM   1150  OD1 ASP A 121      21.301  26.767  11.072  1.00  0.00      RA0  O
ATOM   1151  OD2 ASP A 121      22.875  28.190  11.494  1.00  0.00      RA0  O
ATOM   1152  C   ASP A 121      20.154  26.364  15.050  1.00  0.00      RA0  C
ATOM   1153  O   ASP A 121      20.295  25.218  15.483  1.00  0.00      RA0  O
ATOM   1154  N   LEU A 122      19.828  27.387  15.828  1.00  0.00      RA0  N
ATOM   1155  H   LEU A 122      19.744  28.295  15.416  1.00  0.00      RA0  H
ATOM   1156  CA  LEU A 122      19.602  27.193  17.256  1.00  0.00      RA0  C
ATOM   1157  CB  LEU A 122      19.361  28.517  17.979  1.00  0.00      RA0  C
ATOM   1158  CG  LEU A 122      20.638  29.345  18.120  1.00  0.00      RA0  C
ATOM   1159  CD1 LEU A 122      20.369  30.693  18.790  1.00  0.00      RA0  C
ATOM   1160  CD2 LEU A 122      21.744  28.557  18.822  1.00  0.00      RA0  C
ATOM   1161  C   LEU A 122      18.452  26.245  17.509  1.00  0.00      RA0  C
ATOM   1162  O   LEU A 122      18.522  25.412  18.398  1.00  0.00      RA0  O
ATOM   1163  N   SER A 123      17.383  26.364  16.730  1.00  0.00      RA0  N
ATOM   1164  H   SER A 123      17.359  27.059  16.009  1.00  0.00      RA0  H
ATOM   1165  CA  SER A 123      16.226  25.489  16.918  1.00  0.00      RA0  C
ATOM   1166  CB  SER A 123      15.087  26.071  16.092  1.00  0.00      RA0  C
ATOM   1167  OG  SER A 123      14.900  27.433  16.496  1.00  0.00      RA0  O
ATOM   1168  HG  SER A 123      15.583  27.959  16.089  1.00  0.00      RA0  H
ATOM   1169  C   SER A 123      16.595  24.052  16.582  1.00  0.00      RA0  C
ATOM   1170  O   SER A 123      16.212  23.125  17.291  1.00  0.00      RA0  O
ATOM   1171  N   TRP A 124      17.343  23.880  15.498  1.00  0.00      RA0  N
ATOM   1172  H   TRP A 124      17.647  24.674  14.964  1.00  0.00      RA0  H
ATOM   1173  CA  TRP A 124      17.787  22.548  15.055  1.00  0.00      RA0  C
ATOM   1174  CB  TRP A 124      18.419  22.677  13.665  1.00  0.00      RA0  C
ATOM   1175  CG  TRP A 124      18.817  21.330  13.110  1.00  0.00      RA0  C
ATOM   1176  CD2 TRP A 124      17.969  20.325  12.515  1.00  0.00      RA0  C
ATOM   1177  CE2 TRP A 124      18.798  19.254  12.108  1.00  0.00      RA0  C
ATOM   1178  CE3 TRP A 124      16.599  20.257  12.295  1.00  0.00      RA0  C
ATOM   1179  CD1 TRP A 124      20.115  20.804  13.031  1.00  0.00      RA0  C
ATOM   1180  NE1 TRP A 124      20.109  19.579  12.439  1.00  0.00      RA0  N
ATOM   1181  HE1 TRP A 124      20.896  19.023  12.257  1.00  0.00      RA0  H
ATOM   1182  CZ2 TRP A 124      18.235  18.146  11.486  1.00  0.00      RA0  C
ATOM   1183  CZ3 TRP A 124      16.049  19.142  11.673  1.00  0.00      RA0  C
ATOM   1184  CH2 TRP A 124      16.863  18.091  11.269  1.00  0.00      RA0  C
ATOM   1185  C   TRP A 124      18.760  21.909  16.045  1.00  0.00      RA0  C
ATOM   1186  O   TRP A 124      18.593  20.764  16.438  1.00  0.00      RA0  O
ATOM   1187  N   ILE A 125      19.761  22.681  16.455  1.00  0.00      RA0  N
ATOM   1188  H   ILE A 125      19.820  23.605  16.091  1.00  0.00      RA0  H
ATOM   1189  CA  ILE A 125      20.746  22.218  17.430  1.00  0.00      RA0  C
ATOM   1190  CB  ILE A 125      21.849  23.256  17.656  1.00  0.00      RA0  C
ATOM   1191  CG2 ILE A 125      22.771  22.872  18.814  1.00  0.00      RA0  C
ATOM   1192  CG1 ILE A 125      22.651  23.461  16.371  1.00  0.00      RA0  C
ATOM   1193  CD1 ILE A 125      23.550  24.696  16.437  1.00  0.00      RA0  C
ATOM   1194  C   ILE A 125      20.050  21.835  18.742  1.00  0.00      RA0  C
ATOM   1195  O   ILE A 125      20.290  20.760  19.269  1.00  0.00      RA0  O
ATOM   1196  N   THR A 126      19.185  22.715  19.246  1.00  0.00      RA0  N
ATOM   1197  H   THR A 126      19.021  23.584  18.781  1.00  0.00      RA0  H
ATOM   1198  CA  THR A 126      18.413  22.427  20.459  1.00  0.00      RA0  C
ATOM   1199  CB  THR A 126      17.576  23.644  20.843  1.00  0.00      RA0  C
ATOM   1200  OG1 THR A 126      18.449  24.768  21.012  1.00  0.00      RA0  O
ATOM   1201  HG1 THR A 126      18.612  25.117  20.145  1.00  0.00      RA0  H
ATOM   1202  CG2 THR A 126      16.766  23.409  22.119  1.00  0.00      RA0  C
ATOM   1203  C   THR A 126      17.638  21.140  20.388  1.00  0.00      RA0  C
ATOM   1204  O   THR A 126      17.679  20.344  21.333  1.00  0.00      RA0  O
ATOM   1205  N   GLN A 127      16.919  20.950  19.285  1.00  0.00      RA0  N
ATOM   1206  H   GLN A 127      16.931  21.647  18.565  1.00  0.00      RA0  H
ATOM   1207  CA  GLN A 127      16.103  19.760  19.063  1.00  0.00      RA0  C
ATOM   1208  CB  GLN A 127      15.406  19.879  17.707  1.00  0.00      RA0  C
ATOM   1209  CG  GLN A 127      14.535  18.679  17.336  1.00  0.00      RA0  C
ATOM   1210  CD  GLN A 127      13.853  18.963  16.013  1.00  0.00      RA0  C
ATOM   1211  OE1 GLN A 127      12.817  19.616  15.951  1.00  0.00      RA0  O
ATOM   1212  NE2 GLN A 127      14.490  18.441  14.951  1.00  0.00      RA0  N
ATOM   1213 HE21 GLN A 127      15.330  17.902  15.047  1.00  0.00      RA0  H
ATOM   1214 HE22 GLN A 127      14.152  18.575  14.020  1.00  0.00      RA0  H
ATOM   1215  C   GLN A 127      16.927  18.464  19.147  1.00  0.00      RA0  C
ATOM   1216  O   GLN A 127      16.596  17.540  19.877  1.00  0.00      RA0  O
ATOM   1217  N   HIS A 128      18.018  18.419  18.397  1.00  0.00      RA0  N
ATOM   1218  H   HIS A 128      18.299  19.240  17.892  1.00  0.00      RA0  H
ATOM   1219  CA  HIS A 128      18.844  17.228  18.341  1.00  0.00      RA0  C
ATOM   1220  CB  HIS A 128      19.639  17.156  17.034  1.00  0.00      RA0  C
ATOM   1221  CG  HIS A 128      18.688  16.788  15.924  1.00  0.00      RA0  C
ATOM   1222  ND1 HIS A 128      18.527  15.536  15.456  1.00  0.00      RA0  N
ATOM   1223  HD1 HIS A 128      19.010  14.731  15.744  1.00  0.00      RA0  H
ATOM   1224  CD2 HIS A 128      17.814  17.637  15.244  1.00  0.00      RA0  C
ATOM   1225  NE2 HIS A 128      17.114  16.882  14.364  1.00  0.00      RA0  N
ATOM   1226  CE1 HIS A 128      17.555  15.588  14.492  1.00  0.00      RA0  C
ATOM   1227  C   HIS A 128      19.769  17.062  19.563  1.00  0.00      RA0  C
ATOM   1228  O   HIS A 128      20.225  15.953  19.833  1.00  0.00      RA0  O
ATOM   1229  N   ALA A 129      20.027  18.136  20.308  1.00  0.00      RA0  N
ATOM   1230  H   ALA A 129      19.633  19.024  20.066  1.00  0.00      RA0  H
ATOM   1231  CA  ALA A 129      20.873  18.057  21.500  1.00  0.00      RA0  C
ATOM   1232  CB  ALA A 129      21.303  19.444  21.974  1.00  0.00      RA0  C
ATOM   1233  C   ALA A 129      20.202  17.338  22.680  1.00  0.00      RA0  C
ATOM   1234  O   ALA A 129      20.880  16.738  23.501  1.00  0.00      RA0  O
ATOM   1235  N   GLU A 130      18.881  17.425  22.754  1.00  0.00      RA0  N
ATOM   1236  H   GLU A 130      18.372  17.866  22.013  1.00  0.00      RA0  H
ATOM   1237  CA  GLU A 130      18.113  17.027  23.947  1.00  0.00      RA0  C
ATOM   1238  CB  GLU A 130      16.623  17.367  23.738  1.00  0.00      RA0  C
ATOM   1239  CG  GLU A 130      15.688  17.117  24.926  1.00  0.00      RA0  C
ATOM   1240  CD  GLU A 130      15.349  15.644  25.034  1.00  0.00      RA0  C
ATOM   1241  OE1 GLU A 130      15.298  14.977  24.004  1.00  0.00      RA0  O
ATOM   1242  OE2 GLU A 130      15.145  15.166  26.146  1.00  0.00      RA0  O
ATOM   1243  C   GLU A 130      18.400  15.609  24.440  1.00  0.00      RA0  C
ATOM   1244  O   GLU A 130      18.651  15.430  25.640  1.00  0.00      RA0  O
ATOM   1245  N   PRO A 131      18.393  14.603  23.570  1.00  0.00      RA0  N
ATOM   1246  CD  PRO A 131      18.043  14.605  22.145  1.00  0.00      RA0  C
ATOM   1247  CA  PRO A 131      18.648  13.234  24.018  1.00  0.00      RA0  C
ATOM   1248  CB  PRO A 131      18.323  12.359  22.801  1.00  0.00      RA0  C
ATOM   1249  CG  PRO A 131      17.473  13.223  21.882  1.00  0.00      RA0  C
ATOM   1250  C   PRO A 131      20.074  12.993  24.479  1.00  0.00      RA0  C
ATOM   1251  O   PRO A 131      20.319  12.039  25.221  1.00  0.00      RA0  O
ATOM   1252  N   PHE A 132      20.994  13.857  24.056  1.00  0.00      RA0  N
ATOM   1253  H   PHE A 132      20.708  14.667  23.540  1.00  0.00      RA0  H
ATOM   1254  CA  PHE A 132      22.381  13.799  24.487  1.00  0.00      RA0  C
ATOM   1255  CB  PHE A 132      23.314  14.295  23.381  1.00  0.00      RA0  C
ATOM   1256  CG  PHE A 132      23.126  13.528  22.094  1.00  0.00      RA0  C
ATOM   1257  CD1 PHE A 132      23.930  12.429  21.820  1.00  0.00      RA0  C
ATOM   1258  CD2 PHE A 132      22.167  13.929  21.171  1.00  0.00      RA0  C
ATOM   1259  CE1 PHE A 132      23.781  11.739  20.623  1.00  0.00      RA0  C
ATOM   1260  CE2 PHE A 132      22.016  13.239  19.975  1.00  0.00      RA0  C
ATOM   1261  CZ  PHE A 132      22.827  12.145  19.698  1.00  0.00      RA0  C
ATOM   1262  C   PHE A 132      22.668  14.592  25.770  1.00  0.00      RA0  C
ATOM   1263  O   PHE A 132      23.759  14.469  26.353  1.00  0.00      RA0  O
ATOM   1264  N   GLY A 133      21.702  15.400  26.203  1.00  0.00      RA0  N
ATOM   1265  H   GLY A 133      20.862  15.515  25.668  1.00  0.00      RA0  H
ATOM   1266  CA  GLY A 133      21.820  16.178  27.431  1.00  0.00      RA0  C
ATOM   1267  C   GLY A 133      22.832  17.306  27.350  1.00  0.00      RA0  C
ATOM   1268  O   GLY A 133      23.558  17.570  28.316  1.00  0.00      RA0  O
ATOM   1269  N   ILE A 134      22.864  17.993  26.212  1.00  0.00      RA0  N
ATOM   1270  H   ILE A 134      22.135  17.870  25.539  1.00  0.00      RA0  H
ATOM   1271  CA  ILE A 134      23.862  19.032  25.986  1.00  0.00      RA0  C
ATOM   1272  CB  ILE A 134      24.286  19.069  24.519  1.00  0.00      RA0  C
ATOM   1273  CG2 ILE A 134      25.363  20.125  24.269  1.00  0.00      RA0  C
ATOM   1274  CG1 ILE A 134      24.751  17.682  24.087  1.00  0.00      RA0  C
ATOM   1275  CD1 ILE A 134      25.854  17.144  24.998  1.00  0.00      RA0  C
ATOM   1276  C   ILE A 134      23.293  20.373  26.433  1.00  0.00      RA0  C
ATOM   1277  O   ILE A 134      22.166  20.722  26.075  1.00  0.00      RA0  O
ATOM   1278  N   GLU A 135      24.065  21.094  27.242  1.00  0.00      RA0  N
ATOM   1279  H   GLU A 135      24.976  20.752  27.464  1.00  0.00      RA0  H
ATOM   1280  CA  GLU A 135      23.728  22.449  27.678  1.00  0.00      RA0  C
ATOM   1281  CB  GLU A 135      24.496  22.595  29.001  1.00  0.00      RA0  C
ATOM   1282  CG  GLU A 135      24.637  23.954  29.688  1.00  0.00      RA0  C
ATOM   1283  CD  GLU A 135      25.591  23.775  30.862  1.00  0.00      RA0  C
ATOM   1284  OE1 GLU A 135      26.593  24.486  30.939  1.00  0.00      RA0  O
ATOM   1285  OE2 GLU A 135      25.373  22.886  31.686  1.00  0.00      RA0  O
ATOM   1286  C   GLU A 135      24.204  23.447  26.613  1.00  0.00      RA0  C
ATOM   1287  O   GLU A 135      25.387  23.508  26.304  1.00  0.00      RA0  O
ATOM   1288  N   ILE A 136      23.267  24.219  26.067  1.00  0.00      RA0  N
ATOM   1289  H   ILE A 136      22.356  24.246  26.475  1.00  0.00      RA0  H
ATOM   1290  CA  ILE A 136      23.543  25.167  24.980  1.00  0.00      RA0  C
ATOM   1291  CB  ILE A 136      22.476  25.002  23.902  1.00  0.00      RA0  C
ATOM   1292  CG2 ILE A 136      22.673  25.979  22.742  1.00  0.00      RA0  C
ATOM   1293  CG1 ILE A 136      22.428  23.545  23.446  1.00  0.00      RA0  C
ATOM   1294  CD1 ILE A 136      21.335  23.310  22.412  1.00  0.00      RA0  C
ATOM   1295  C   ILE A 136      23.525  26.578  25.545  1.00  0.00      RA0  C
ATOM   1296  O   ILE A 136      22.514  26.993  26.112  1.00  0.00      RA0  O
ATOM   1297  N   THR A 137      24.636  27.308  25.390  1.00  0.00      RA0  N
ATOM   1298  H   THR A 137      25.458  26.901  24.994  1.00  0.00      RA0  H
ATOM   1299  CA  THR A 137      24.751  28.675  25.878  1.00  0.00      RA0  C
ATOM   1300  CB  THR A 137      25.775  28.550  26.989  1.00  0.00      RA0  C
ATOM   1301  OG1 THR A 137      25.450  27.363  27.726  1.00  0.00      RA0  O
ATOM   1302  HG1 THR A 137      26.206  27.117  28.247  1.00  0.00      RA0  H
ATOM   1303  CG2 THR A 137      25.844  29.781  27.894  1.00  0.00      RA0  C
ATOM   1304  C   THR A 137      25.140  29.591  24.728  1.00  0.00      RA0  C
ATOM   1305  O   THR A 137      26.202  29.420  24.130  1.00  0.00      RA0  O
ATOM   1306  N   VAL A 138      24.276  30.548  24.409  1.00  0.00      RA0  N
ATOM   1307  H   VAL A 138      23.496  30.726  25.006  1.00  0.00      RA0  H
ATOM   1308  CA  VAL A 138      24.569  31.510  23.345  1.00  0.00      RA0  C
ATOM   1309  CB  VAL A 138      23.271  31.978  22.696  1.00  0.00      RA0  C
ATOM   1310  CG1 VAL A 138      23.557  32.879  21.499  1.00  0.00      RA0  C
ATOM   1311  CG2 VAL A 138      22.410  30.775  22.306  1.00  0.00      RA0  C
ATOM   1312  C   VAL A 138      25.368  32.678  23.936  1.00  0.00      RA0  C
ATOM   1313  O   VAL A 138      24.944  33.289  24.920  1.00  0.00      RA0  O
ATOM   1314  N   ARG A 139      26.488  33.018  23.307  1.00  0.00      RA0  N
ATOM   1315  H   ARG A 139      26.673  32.628  22.409  1.00  0.00      RA0  H
ATOM   1316  CA  ARG A 139      27.450  33.974  23.874  1.00  0.00      RA0  C
ATOM   1317  CB  ARG A 139      28.872  33.479  23.642  1.00  0.00      RA0  C
ATOM   1318  CG  ARG A 139      29.075  32.059  24.173  1.00  0.00      RA0  C
ATOM   1319  CD  ARG A 139      28.615  31.916  25.626  1.00  0.00      RA0  C
ATOM   1320  NE  ARG A 139      29.093  33.047  26.413  1.00  0.00      RA0  N
ATOM   1321  HE  ARG A 139      28.571  33.912  26.369  1.00  0.00      RA0  H
ATOM   1322  CZ  ARG A 139      30.281  32.995  27.060  1.00  0.00      RA0  C
ATOM   1323  NH1 ARG A 139      30.957  31.823  27.120  1.00  0.00      RA0  N
ATOM   1324 HH11 ARG A 139      31.800  31.709  27.643  1.00  0.00      RA0  H
ATOM   1325 HH12 ARG A 139      30.635  30.995  26.626  1.00  0.00      RA0  H
ATOM   1326  NH2 ARG A 139      30.744  34.132  27.617  1.00  0.00      RA0  N
ATOM   1327 HH21 ARG A 139      31.579  34.227  28.157  1.00  0.00      RA0  H
ATOM   1328 HH22 ARG A 139      30.227  35.004  27.482  1.00  0.00      RA0  H
ATOM   1329  C   ARG A 139      27.259  35.386  23.330  1.00  0.00      RA0  C
ATOM   1330  O   ARG A 139      28.145  35.986  22.706  1.00  0.00      RA0  O
ATOM   1331  N   ASP A 140      26.099  35.947  23.626  1.00  0.00      RA0  N
ATOM   1332  H   ASP A 140      25.417  35.428  24.145  1.00  0.00      RA0  H
ATOM   1333  CA  ASP A 140      25.763  37.288  23.171  1.00  0.00      RA0  C
ATOM   1334  CB  ASP A 140      24.240  37.498  23.143  1.00  0.00      RA0  C
ATOM   1335  CG  ASP A 140      23.530  36.528  22.200  1.00  0.00      RA0  C
ATOM   1336  OD1 ASP A 140      23.942  36.364  21.053  1.00  0.00      RA0  O
ATOM   1337  OD2 ASP A 140      22.526  35.941  22.595  1.00  0.00      RA0  O
ATOM   1338  C   ASP A 140      26.461  38.356  24.001  1.00  0.00      RA0  C
ATOM   1339  O   ASP A 140      26.303  39.538  23.728  1.00  0.00      RA0  O
ATOM   1340  N   ASP A 141      27.195  37.921  25.031  1.00  0.00      RA0  N
ATOM   1341  H   ASP A 141      27.324  36.945  25.205  1.00  0.00      RA0  H
ATOM   1342  CA  ASP A 141      28.079  38.774  25.811  1.00  0.00      RA0  C
ATOM   1343  CB  ASP A 141      28.319  38.135  27.183  1.00  0.00      RA0  C
ATOM   1344  CG  ASP A 141      29.136  36.853  27.066  1.00  0.00      RA0  C
ATOM   1345  OD1 ASP A 141      28.678  35.885  26.461  1.00  0.00      RA0  O
ATOM   1346  OD2 ASP A 141      30.229  36.789  27.618  1.00  0.00      RA0  O
ATOM   1347  C   ASP A 141      29.436  39.080  25.147  1.00  0.00      RA0  C
ATOM   1348  O   ASP A 141      30.193  39.924  25.662  1.00  0.00      RA0  O
ATOM   1349  N   LEU A 142      29.715  38.394  24.033  1.00  0.00      RA0  N
ATOM   1350  H   LEU A 142      29.034  37.792  23.612  1.00  0.00      RA0  H
ATOM   1351  CA  LEU A 142      30.966  38.532  23.283  1.00  0.00      RA0  C
ATOM   1352  CB  LEU A 142      31.614  37.166  23.048  1.00  0.00      RA0  C
ATOM   1353  CG  LEU A 142      31.907  36.377  24.326  1.00  0.00      RA0  C
ATOM   1354  CD1 LEU A 142      32.443  34.979  24.014  1.00  0.00      RA0  C
ATOM   1355  CD2 LEU A 142      32.840  37.133  25.271  1.00  0.00      RA0  C
ATOM   1356  C   LEU A 142      30.768  39.226  21.951  1.00  0.00      RA0  C
ATOM   1357  O   LEU A 142      29.785  38.975  21.236  1.00  0.00      RA0  O
ATOM   1358  N   SER A 143      31.742  40.055  21.608  1.00  0.00      RA0  N
ATOM   1359  H   SER A 143      32.496  40.278  22.223  1.00  0.00      RA0  H
ATOM   1360  CA  SER A 143      31.886  40.617  20.278  1.00  0.00      RA0  C
ATOM   1361  CB  SER A 143      32.143  42.086  20.496  1.00  0.00      RA0  C
ATOM   1362  OG  SER A 143      32.032  42.279  21.902  1.00  0.00      RA0  O
ATOM   1363  HG  SER A 143      31.129  42.043  22.099  1.00  0.00      RA0  H
ATOM   1364  C   SER A 143      33.074  39.904  19.640  1.00  0.00      RA0  C
ATOM   1365  O   SER A 143      33.806  39.158  20.310  1.00  0.00      RA0  O
ATOM   1366  N   MSE A 144      33.253  40.097  18.350  1.00  0.00      RA0  N
ATOM   1367  H   MSE A 144      32.690  40.718  17.800  1.00  0.00      RA0  H
ATOM   1368  CA  MSE A 144      34.328  39.411  17.655  1.00  0.00      RA0  C
ATOM   1369  CB  MSE A 144      33.845  38.030  17.198  1.00  0.00      RA0  C
ATOM   1370  CG  MSE A 144      34.950  37.128  16.646  1.00  0.00      RA0  C
ATOM   1371  SE  MSE A 144      34.396  35.429  16.428  1.00  0.00      RA0  S
ATOM   1372  CE  MSE A 144      32.873  35.772  15.532  1.00  0.00      RA0  C
ATOM   1373  C   MSE A 144      34.823  40.277  16.518  1.00  0.00      RA0  C
ATOM   1374  O   MSE A 144      34.018  40.927  15.822  1.00  0.00      RA0  O
ATOM   1375  N   ILE A 145      36.145  40.281  16.350  1.00  0.00      RA0  N
ATOM   1376  H   ILE A 145      36.722  39.723  16.951  1.00  0.00      RA0  H
ATOM   1377  CA  ILE A 145      36.817  41.057  15.315  1.00  0.00      RA0  C
ATOM   1378  CB  ILE A 145      37.632  42.196  15.942  1.00  0.00      RA0  C
ATOM   1379  CG2 ILE A 145      38.310  43.044  14.865  1.00  0.00      RA0  C
ATOM   1380  CG1 ILE A 145      36.780  43.050  16.886  1.00  0.00      RA0  C
ATOM   1381  CD1 ILE A 145      37.597  44.106  17.633  1.00  0.00      RA0  C
ATOM   1382  C   ILE A 145      37.729  40.128  14.530  1.00  0.00      RA0  C
ATOM   1383  O   ILE A 145      38.504  39.373  15.126  1.00  0.00      RA0  O
ATOM   1384  N   ALA A 146      37.627  40.164  13.204  1.00  0.00      RA0  N
ATOM   1385  H   ALA A 146      37.039  40.863  12.798  1.00  0.00      RA0  H
ATOM   1386  CA  ALA A 146      38.491  39.366  12.339  1.00  0.00      RA0  C
ATOM   1387  CB  ALA A 146      37.704  38.889  11.127  1.00  0.00      RA0  C
ATOM   1388  C   ALA A 146      39.592  40.260  11.825  1.00  0.00      RA0  C
ATOM   1389  O   ALA A 146      39.320  41.270  11.191  1.00  0.00      RA0  O
ATOM   1390  N   VAL A 147      40.832  39.879  12.100  1.00  0.00      RA0  N
ATOM   1391  H   VAL A 147      40.996  39.037  12.600  1.00  0.00      RA0  H
ATOM   1392  CA  VAL A 147      41.994  40.689  11.695  1.00  0.00      RA0  C
ATOM   1393  CB  VAL A 147      42.872  40.978  12.915  1.00  0.00      RA0  C
ATOM   1394  CG1 VAL A 147      44.032  41.906  12.561  1.00  0.00      RA0  C
ATOM   1395  CG2 VAL A 147      42.038  41.525  14.075  1.00  0.00      RA0  C
ATOM   1396  C   VAL A 147      42.735  39.835  10.682  1.00  0.00      RA0  C
ATOM   1397  O   VAL A 147      43.186  38.736  11.015  1.00  0.00      RA0  O
ATOM   1398  N   GLN A 148      42.820  40.325   9.451  1.00  0.00      RA0  N
ATOM   1399  H   GLN A 148      42.577  41.272   9.259  1.00  0.00      RA0  H
ATOM   1400  CA  GLN A 148      43.218  39.503   8.302  1.00  0.00      RA0  C
ATOM   1401  CB  GLN A 148      41.972  39.167   7.475  1.00  0.00      RA0  C
ATOM   1402  CG  GLN A 148      40.685  38.971   8.293  1.00  0.00      RA0  C
ATOM   1403  CD  GLN A 148      40.375  37.509   8.553  1.00  0.00      RA0  C
ATOM   1404  OE1 GLN A 148      39.613  36.905   7.797  1.00  0.00      RA0  O
ATOM   1405  NE2 GLN A 148      40.942  36.992   9.661  1.00  0.00      RA0  N
ATOM   1406 HE21 GLN A 148      41.571  37.511  10.247  1.00  0.00      RA0  H
ATOM   1407 HE22 GLN A 148      40.761  36.058   9.990  1.00  0.00      RA0  H
ATOM   1408  C   GLN A 148      44.283  40.159   7.421  1.00  0.00      RA0  C
ATOM   1409  O   GLN A 148      44.236  41.371   7.132  1.00  0.00      RA0  O
ATOM   1410  N   GLY A 149      45.222  39.347   6.947  1.00  0.00      RA0  N
ATOM   1411  H   GLY A 149      45.307  38.403   7.261  1.00  0.00      RA0  H
ATOM   1412  CA  GLY A 149      46.256  39.825   6.042  1.00  0.00      RA0  C
ATOM   1413  C   GLY A 149      47.621  39.353   6.499  1.00  0.00      RA0  C
ATOM   1414  O   GLY A 149      47.767  38.836   7.614  1.00  0.00      RA0  O
ATOM   1415  N   PRO A 150      48.615  39.532   5.647  1.00  0.00      RA0  N
ATOM   1416  CD  PRO A 150      48.492  40.149   4.333  1.00  0.00      RA0  C
ATOM   1417  CA  PRO A 150      49.959  39.020   5.916  1.00  0.00      RA0  C
ATOM   1418  CB  PRO A 150      50.689  39.247   4.587  1.00  0.00      RA0  C
ATOM   1419  CG  PRO A 150      49.933  40.378   3.898  1.00  0.00      RA0  C
ATOM   1420  C   PRO A 150      50.669  39.625   7.147  1.00  0.00      RA0  C
ATOM   1421  O   PRO A 150      51.533  38.974   7.746  1.00  0.00      RA0  O
ATOM   1422  N   ASN A 151      50.253  40.809   7.565  1.00  0.00      RA0  N
ATOM   1423  H   ASN A 151      49.535  41.287   7.052  1.00  0.00      RA0  H
ATOM   1424  CA  ASN A 151      50.760  41.443   8.778  1.00  0.00      RA0  C
ATOM   1425  CB  ASN A 151      51.189  42.892   8.550  1.00  0.00      RA0  C
ATOM   1426  CG  ASN A 151      52.500  42.980   7.806  1.00  0.00      RA0  C
ATOM   1427  OD1 ASN A 151      53.501  42.380   8.183  1.00  0.00      RA0  O
ATOM   1428  ND2 ASN A 151      52.436  43.765   6.716  1.00  0.00      RA0  N
ATOM   1429 HD21 ASN A 151      51.596  44.284   6.518  1.00  0.00      RA0  H
ATOM   1430 HD22 ASN A 151      53.192  43.876   6.072  1.00  0.00      RA0  H
ATOM   1431  C   ASN A 151      49.733  41.475   9.912  1.00  0.00      RA0  C
ATOM   1432  O   ASN A 151      49.956  42.116  10.946  1.00  0.00      RA0  O
ATOM   1433  N   ALA A 152      48.610  40.780   9.739  1.00  0.00      RA0  N
ATOM   1434  H   ALA A 152      48.501  40.203   8.927  1.00  0.00      RA0  H
ATOM   1435  CA  ALA A 152      47.525  40.831  10.724  1.00  0.00      RA0  C
ATOM   1436  CB  ALA A 152      46.308  40.084  10.210  1.00  0.00      RA0  C
ATOM   1437  C   ALA A 152      47.870  40.232  12.082  1.00  0.00      RA0  C
ATOM   1438  O   ALA A 152      47.643  40.855  13.112  1.00  0.00      RA0  O
ATOM   1439  N   GLN A 153      48.417  39.025  12.076  1.00  0.00      RA0  N
ATOM   1440  H   GLN A 153      48.620  38.602  11.194  1.00  0.00      RA0  H
ATOM   1441  CA  GLN A 153      48.786  38.360  13.322  1.00  0.00      RA0  C
ATOM   1442  CB  GLN A 153      49.246  36.938  13.023  1.00  0.00      RA0  C
ATOM   1443  CG  GLN A 153      48.074  36.157  12.431  1.00  0.00      RA0  C
ATOM   1444  CD  GLN A 153      48.532  34.800  11.953  1.00  0.00      RA0  C
ATOM   1445  OE1 GLN A 153      49.635  34.643  11.447  1.00  0.00      RA0  O
ATOM   1446  NE2 GLN A 153      47.622  33.828  12.138  1.00  0.00      RA0  N
ATOM   1447 HE21 GLN A 153      46.696  34.016  12.485  1.00  0.00      RA0  H
ATOM   1448 HE22 GLN A 153      47.852  32.874  11.946  1.00  0.00      RA0  H
ATOM   1449  C   GLN A 153      49.832  39.187  14.072  1.00  0.00      RA0  C
ATOM   1450  O   GLN A 153      49.689  39.419  15.253  1.00  0.00      RA0  O
ATOM   1451  N   ALA A 154      50.851  39.664  13.363  1.00  0.00      RA0  N
ATOM   1452  H   ALA A 154      50.899  39.474  12.385  1.00  0.00      RA0  H
ATOM   1453  CA  ALA A 154      51.905  40.471  13.987  1.00  0.00      RA0  C
ATOM   1454  CB  ALA A 154      52.976  40.832  12.957  1.00  0.00      RA0  C
ATOM   1455  C   ALA A 154      51.351  41.767  14.598  1.00  0.00      RA0  C
ATOM   1456  O   ALA A 154      51.682  42.119  15.731  1.00  0.00      RA0  O
ATOM   1457  N   LYS A 155      50.525  42.479  13.847  1.00  0.00      RA0  N
ATOM   1458  H   LYS A 155      50.271  42.156  12.933  1.00  0.00      RA0  H
ATOM   1459  CA  LYS A 155      49.955  43.733  14.328  1.00  0.00      RA0  C
ATOM   1460  CB  LYS A 155      49.236  44.477  13.206  1.00  0.00      RA0  C
ATOM   1461  CG  LYS A 155      50.191  45.186  12.245  1.00  0.00      RA0  C
ATOM   1462  CD  LYS A 155      49.438  45.829  11.082  1.00  0.00      RA0  C
ATOM   1463  CE  LYS A 155      50.315  46.696  10.178  1.00  0.00      RA0  C
ATOM   1464  NZ  LYS A 155      49.527  47.102   9.010  1.00  0.00      RA0  N
ATOM   1465  HZ1 LYS A 155      50.066  47.640   8.297  1.00  0.00      RA0  H
ATOM   1466  HZ2 LYS A 155      49.269  46.273   8.434  1.00  0.00      RA0  H
ATOM   1467  HZ3 LYS A 155      48.662  47.632   9.225  1.00  0.00      RA0  H
ATOM   1468  C   LYS A 155      49.019  43.509  15.502  1.00  0.00      RA0  C
ATOM   1469  O   LYS A 155      49.099  44.228  16.516  1.00  0.00      RA0  O
ATOM   1470  N   ALA A 156      48.162  42.490  15.413  1.00  0.00      RA0  N
ATOM   1471  H   ALA A 156      48.142  41.923  14.590  1.00  0.00      RA0  H
ATOM   1472  CA  ALA A 156      47.302  42.150  16.552  1.00  0.00      RA0  C
ATOM   1473  CB  ALA A 156      46.379  40.978  16.209  1.00  0.00      RA0  C
ATOM   1474  C   ALA A 156      48.114  41.792  17.779  1.00  0.00      RA0  C
ATOM   1475  O   ALA A 156      47.756  42.196  18.881  1.00  0.00      RA0  O
ATOM   1476  N   ALA A 157      49.205  41.055  17.580  1.00  0.00      RA0  N
ATOM   1477  H   ALA A 157      49.470  40.791  16.651  1.00  0.00      RA0  H
ATOM   1478  CA  ALA A 157      49.982  40.538  18.704  1.00  0.00      RA0  C
ATOM   1479  CB  ALA A 157      51.041  39.543  18.229  1.00  0.00      RA0  C
ATOM   1480  C   ALA A 157      50.677  41.640  19.516  1.00  0.00      RA0  C
ATOM   1481  O   ALA A 157      50.990  41.430  20.683  1.00  0.00      RA0  O
ATOM   1482  N   THR A 158      50.868  42.824  18.922  1.00  0.00      RA0  N
ATOM   1483  H   THR A 158      50.593  42.961  17.970  1.00  0.00      RA0  H
ATOM   1484  CA  THR A 158      51.429  43.975  19.664  1.00  0.00      RA0  C
ATOM   1485  CB  THR A 158      51.828  45.119  18.719  1.00  0.00      RA0  C
ATOM   1486  OG1 THR A 158      50.708  45.709  18.057  1.00  0.00      RA0  O
ATOM   1487  HG1 THR A 158      50.311  45.056  17.495  1.00  0.00      RA0  H
ATOM   1488  CG2 THR A 158      52.855  44.636  17.695  1.00  0.00      RA0  C
ATOM   1489  C   THR A 158      50.521  44.382  20.809  1.00  0.00      RA0  C
ATOM   1490  O   THR A 158      50.962  45.065  21.722  1.00  0.00      RA0  O
ATOM   1491  N   LEU A 159      49.248  43.993  20.740  1.00  0.00      RA0  N
ATOM   1492  H   LEU A 159      48.926  43.433  19.975  1.00  0.00      RA0  H
ATOM   1493  CA  LEU A 159      48.252  44.320  21.759  1.00  0.00      RA0  C
ATOM   1494  CB  LEU A 159      46.926  44.644  21.084  1.00  0.00      RA0  C
ATOM   1495  CG  LEU A 159      47.125  45.696  19.992  1.00  0.00      RA0  C
ATOM   1496  CD1 LEU A 159      45.870  45.864  19.149  1.00  0.00      RA0  C
ATOM   1497  CD2 LEU A 159      47.626  47.031  20.548  1.00  0.00      RA0  C
ATOM   1498  C   LEU A 159      48.105  43.238  22.813  1.00  0.00      RA0  C
ATOM   1499  O   LEU A 159      47.451  43.472  23.828  1.00  0.00      RA0  O
ATOM   1500  N   PHE A 160      48.698  42.073  22.573  1.00  0.00      RA0  N
ATOM   1501  H   PHE A 160      49.362  42.014  21.829  1.00  0.00      RA0  H
ATOM   1502  CA  PHE A 160      48.603  40.937  23.502  1.00  0.00      RA0  C
ATOM   1503  CB  PHE A 160      48.954  39.618  22.808  1.00  0.00      RA0  C
ATOM   1504  CG  PHE A 160      47.981  39.274  21.700  1.00  0.00      RA0  C
ATOM   1505  CD1 PHE A 160      46.776  39.956  21.558  1.00  0.00      RA0  C
ATOM   1506  CD2 PHE A 160      48.302  38.255  20.811  1.00  0.00      RA0  C
ATOM   1507  CE1 PHE A 160      45.915  39.643  20.513  1.00  0.00      RA0  C
ATOM   1508  CE2 PHE A 160      47.441  37.939  19.767  1.00  0.00      RA0  C
ATOM   1509  CZ  PHE A 160      46.254  38.644  19.608  1.00  0.00      RA0  C
ATOM   1510  C   PHE A 160      49.512  41.150  24.702  1.00  0.00      RA0  C
ATOM   1511  O   PHE A 160      50.613  41.693  24.567  1.00  0.00      RA0  O
ATOM   1512  N   ASN A 161      49.063  40.712  25.872  1.00  0.00      RA0  N
ATOM   1513  H   ASN A 161      48.167  40.272  25.880  1.00  0.00      RA0  H
ATOM   1514  CA  ASN A 161      49.950  40.653  27.032  1.00  0.00      RA0  C
ATOM   1515  CB  ASN A 161      49.200  40.734  28.366  1.00  0.00      RA0  C
ATOM   1516  CG  ASN A 161      48.435  39.464  28.669  1.00  0.00      RA0  C
ATOM   1517  OD1 ASN A 161      48.944  38.350  28.610  1.00  0.00      RA0  O
ATOM   1518  ND2 ASN A 161      47.166  39.700  29.036  1.00  0.00      RA0  N
ATOM   1519 HD21 ASN A 161      46.802  40.633  29.008  1.00  0.00      RA0  H
ATOM   1520 HD22 ASN A 161      46.543  38.978  29.338  1.00  0.00      RA0  H
ATOM   1521  C   ASN A 161      50.853  39.435  26.959  1.00  0.00      RA0  C
ATOM   1522  O   ASN A 161      50.729  38.619  26.053  1.00  0.00      RA0  O
ATOM   1523  N   ASP A 162      51.794  39.296  27.889  1.00  0.00      RA0  N
ATOM   1524  H   ASP A 162      52.003  40.012  28.557  1.00  0.00      RA0  H
ATOM   1525  CA  ASP A 162      52.735  38.177  27.810  1.00  0.00      RA0  C
ATOM   1526  CB  ASP A 162      53.888  38.416  28.776  1.00  0.00      RA0  C
ATOM   1527  CG  ASP A 162      54.655  39.581  28.166  1.00  0.00      RA0  C
ATOM   1528  OD1 ASP A 162      55.711  39.353  27.585  1.00  0.00      RA0  O
ATOM   1529  OD2 ASP A 162      54.156  40.707  28.171  1.00  0.00      RA0  O
ATOM   1530  C   ASP A 162      52.051  36.797  27.793  1.00  0.00      RA0  C
ATOM   1531  O   ASP A 162      52.419  35.931  27.012  1.00  0.00      RA0  O
ATOM   1532  N   ALA A 163      51.038  36.602  28.628  1.00  0.00      RA0  N
ATOM   1533  H   ALA A 163      50.660  37.388  29.118  1.00  0.00      RA0  H
ATOM   1534  CA  ALA A 163      50.345  35.322  28.698  1.00  0.00      RA0  C
ATOM   1535  CB  ALA A 163      49.339  35.305  29.850  1.00  0.00      RA0  C
ATOM   1536  C   ALA A 163      49.621  35.020  27.395  1.00  0.00      RA0  C
ATOM   1537  O   ALA A 163      49.547  33.860  26.982  1.00  0.00      RA0  O
ATOM   1538  N   GLN A 164      49.090  36.067  26.761  1.00  0.00      RA0  N
ATOM   1539  H   GLN A 164      49.264  36.980  27.136  1.00  0.00      RA0  H
ATOM   1540  CA  GLN A 164      48.368  35.918  25.499  1.00  0.00      RA0  C
ATOM   1541  CB  GLN A 164      47.534  37.165  25.232  1.00  0.00      RA0  C
ATOM   1542  CG  GLN A 164      46.504  37.342  26.345  1.00  0.00      RA0  C
ATOM   1543  CD  GLN A 164      45.803  38.668  26.190  1.00  0.00      RA0  C
ATOM   1544  OE1 GLN A 164      46.419  39.678  25.873  1.00  0.00      RA0  O
ATOM   1545  NE2 GLN A 164      44.491  38.621  26.460  1.00  0.00      RA0  N
ATOM   1546 HE21 GLN A 164      44.054  37.744  26.681  1.00  0.00      RA0  H
ATOM   1547 HE22 GLN A 164      43.908  39.432  26.425  1.00  0.00      RA0  H
ATOM   1548  C   GLN A 164      49.346  35.587  24.361  1.00  0.00      RA0  C
ATOM   1549  O   GLN A 164      49.126  34.668  23.565  1.00  0.00      RA0  O
ATOM   1550  N   ARG A 165      50.458  36.308  24.315  1.00  0.00      RA0  N
ATOM   1551  H   ARG A 165      50.612  37.032  24.988  1.00  0.00      RA0  H
ATOM   1552  CA  ARG A 165      51.531  35.935  23.381  1.00  0.00      RA0  C
ATOM   1553  CB  ARG A 165      52.673  36.946  23.474  1.00  0.00      RA0  C
ATOM   1554  CG  ARG A 165      52.479  38.052  22.432  1.00  0.00      RA0  C
ATOM   1555  CD  ARG A 165      53.436  39.240  22.564  1.00  0.00      RA0  C
ATOM   1556  NE  ARG A 165      52.968  40.207  23.557  1.00  0.00      RA0  N
ATOM   1557  HE  ARG A 165      52.155  40.756  23.316  1.00  0.00      RA0  H
ATOM   1558  CZ  ARG A 165      53.609  40.341  24.757  1.00  0.00      RA0  C
ATOM   1559  NH1 ARG A 165      54.676  39.569  25.044  1.00  0.00      RA0  N
ATOM   1560 HH11 ARG A 165      55.129  39.635  25.952  1.00  0.00      RA0  H
ATOM   1561 HH12 ARG A 165      55.061  38.898  24.410  1.00  0.00      RA0  H
ATOM   1562  NH2 ARG A 165      53.162  41.244  25.649  1.00  0.00      RA0  N
ATOM   1563 HH21 ARG A 165      53.607  41.331  26.557  1.00  0.00      RA0  H
ATOM   1564 HH22 ARG A 165      52.372  41.836  25.444  1.00  0.00      RA0  H
ATOM   1565  C   ARG A 165      51.980  34.494  23.535  1.00  0.00      RA0  C
ATOM   1566  O   ARG A 165      52.159  33.776  22.545  1.00  0.00      RA0  O
ATOM   1567  N   GLN A 166      52.157  34.057  24.776  1.00  0.00      RA0  N
ATOM   1568  H   GLN A 166      52.007  34.683  25.542  1.00  0.00      RA0  H
ATOM   1569  CA  GLN A 166      52.576  32.684  25.045  1.00  0.00      RA0  C
ATOM   1570  CB  GLN A 166      52.862  32.529  26.536  1.00  0.00      RA0  C
ATOM   1571  CG  GLN A 166      53.455  31.173  26.909  1.00  0.00      RA0  C
ATOM   1572  CD  GLN A 166      53.794  31.183  28.383  1.00  0.00      RA0  C
ATOM   1573  OE1 GLN A 166      53.218  30.464  29.191  1.00  0.00      RA0  O
ATOM   1574  NE2 GLN A 166      54.769  32.057  28.696  1.00  0.00      RA0  N
ATOM   1575 HE21 GLN A 166      55.204  32.615  27.988  1.00  0.00      RA0  H
ATOM   1576 HE22 GLN A 166      55.077  32.166  29.640  1.00  0.00      RA0  H
ATOM   1577  C   GLN A 166      51.533  31.681  24.562  1.00  0.00      RA0  C
ATOM   1578  O   GLN A 166      51.876  30.670  23.956  1.00  0.00      RA0  O
ATOM   1579  N   ALA A 167      50.258  31.982  24.804  1.00  0.00      RA0  N
ATOM   1580  H   ALA A 167      50.036  32.816  25.310  1.00  0.00      RA0  H
ATOM   1581  CA  ALA A 167      49.158  31.086  24.378  1.00  0.00      RA0  C
ATOM   1582  CB  ALA A 167      47.807  31.660  24.807  1.00  0.00      RA0  C
ATOM   1583  C   ALA A 167      49.116  30.813  22.872  1.00  0.00      RA0  C
ATOM   1584  O   ALA A 167      48.801  29.685  22.428  1.00  0.00      RA0  O
ATOM   1585  N   VAL A 168      49.425  31.834  22.089  1.00  0.00      RA0  N
ATOM   1586  H   VAL A 168      49.768  32.683  22.496  1.00  0.00      RA0  H
ATOM   1587  CA  VAL A 168      49.321  31.743  20.625  1.00  0.00      RA0  C
ATOM   1588  CB  VAL A 168      48.665  33.005  20.059  1.00  0.00      RA0  C
ATOM   1589  CG1 VAL A 168      47.308  33.231  20.721  1.00  0.00      RA0  C
ATOM   1590  CG2 VAL A 168      49.573  34.230  20.186  1.00  0.00      RA0  C
ATOM   1591  C   VAL A 168      50.657  31.484  19.929  1.00  0.00      RA0  C
ATOM   1592  O   VAL A 168      50.715  31.423  18.695  1.00  0.00      RA0  O
ATOM   1593  N   GLU A 169      51.728  31.355  20.708  1.00  0.00      RA0  N
ATOM   1594  H   GLU A 169      51.651  31.323  21.704  1.00  0.00      RA0  H
ATOM   1595  CA  GLU A 169      53.048  31.167  20.125  1.00  0.00      RA0  C
ATOM   1596  CB  GLU A 169      54.147  31.191  21.188  1.00  0.00      RA0  C
ATOM   1597  CG  GLU A 169      55.536  30.971  20.579  1.00  0.00      RA0  C
ATOM   1598  CD  GLU A 169      55.741  31.922  19.415  1.00  0.00      RA0  C
ATOM   1599  OE1 GLU A 169      55.843  33.123  19.645  1.00  0.00      RA0  O
ATOM   1600  OE2 GLU A 169      55.791  31.458  18.276  1.00  0.00      RA0  O
ATOM   1601  C   GLU A 169      53.058  29.870  19.317  1.00  0.00      RA0  C
ATOM   1602  O   GLU A 169      52.779  28.805  19.838  1.00  0.00      RA0  O
ATOM   1603  N   GLY A 170      53.408  29.971  18.043  1.00  0.00      RA0  N
ATOM   1604  H   GLY A 170      53.797  30.860  17.783  1.00  0.00      RA0  H
ATOM   1605  CA  GLY A 170      53.506  28.805  17.182  1.00  0.00      RA0  C
ATOM   1606  C   GLY A 170      52.162  28.201  16.796  1.00  0.00      RA0  C
ATOM   1607  O   GLY A 170      52.104  27.085  16.275  1.00  0.00      RA0  O
ATOM   1608  N   MSE A 171      51.077  28.930  17.048  1.00  0.00      RA0  N
ATOM   1609  H   MSE A 171      51.154  29.872  17.387  1.00  0.00      RA0  H
ATOM   1610  CA  MSE A 171      49.757  28.348  16.869  1.00  0.00      RA0  C
ATOM   1611  CB  MSE A 171      48.683  29.209  17.542  1.00  0.00      RA0  C
ATOM   1612  CG  MSE A 171      47.297  28.564  17.510  1.00  0.00      RA0  C
ATOM   1613  SE  MSE A 171      46.070  29.397  18.535  1.00  0.00      RA0  S
ATOM   1614  CE  MSE A 171      46.004  30.969  17.664  1.00  0.00      RA0  C
ATOM   1615  C   MSE A 171      49.476  28.143  15.389  1.00  0.00      RA0  C
ATOM   1616  O   MSE A 171      49.657  29.058  14.559  1.00  0.00      RA0  O
ATOM   1617  N   LYS A 172      49.040  26.931  15.073  1.00  0.00      RA0  N
ATOM   1618  H   LYS A 172      48.719  26.358  15.824  1.00  0.00      RA0  H
ATOM   1619  CA  LYS A 172      48.779  26.534  13.705  1.00  0.00      RA0  C
ATOM   1620  CB  LYS A 172      48.992  25.013  13.659  1.00  0.00      RA0  C
ATOM   1621  CG  LYS A 172      50.399  24.604  14.107  1.00  0.00      RA0  C
ATOM   1622  CD  LYS A 172      51.501  25.182  13.214  1.00  0.00      RA0  C
ATOM   1623  CE  LYS A 172      52.913  24.777  13.653  1.00  0.00      RA0  C
ATOM   1624  NZ  LYS A 172      53.192  25.293  15.000  1.00  0.00      RA0  N
ATOM   1625  HZ1 LYS A 172      54.178  25.130  15.278  1.00  0.00      RA0  H
ATOM   1626  HZ2 LYS A 172      52.998  26.318  15.039  1.00  0.00      RA0  H
ATOM   1627  HZ3 LYS A 172      52.557  24.879  15.710  1.00  0.00      RA0  H
ATOM   1628  C   LYS A 172      47.375  26.970  13.306  1.00  0.00      RA0  C
ATOM   1629  O   LYS A 172      46.557  27.358  14.161  1.00  0.00      RA0  O
ATOM   1630  N   PRO A 173      47.092  26.928  12.007  1.00  0.00      RA0  N
ATOM   1631  CD  PRO A 173      48.025  26.693  10.906  1.00  0.00      RA0  C
ATOM   1632  CA  PRO A 173      45.761  27.243  11.526  1.00  0.00      RA0  C
ATOM   1633  CB  PRO A 173      45.871  27.080  10.006  1.00  0.00      RA0  C
ATOM   1634  CG  PRO A 173      47.345  27.316   9.696  1.00  0.00      RA0  C
ATOM   1635  C   PRO A 173      44.672  26.386  12.117  1.00  0.00      RA0  C
ATOM   1636  O   PRO A 173      44.882  25.207  12.420  1.00  0.00      RA0  O
ATOM   1637  N   PHE A 174      43.490  26.985  12.253  1.00  0.00      RA0  N
ATOM   1638  H   PHE A 174      43.403  27.956  12.028  1.00  0.00      RA0  H
ATOM   1639  CA  PHE A 174      42.322  26.266  12.761  1.00  0.00      RA0  C
ATOM   1640  CB  PHE A 174      41.797  25.211  11.783  1.00  0.00      RA0  C
ATOM   1641  CG  PHE A 174      40.786  25.833  10.851  1.00  0.00      RA0  C
ATOM   1642  CD1 PHE A 174      41.158  26.854   9.985  1.00  0.00      RA0  C
ATOM   1643  CD2 PHE A 174      39.474  25.377  10.865  1.00  0.00      RA0  C
ATOM   1644  CE1 PHE A 174      40.216  27.421   9.135  1.00  0.00      RA0  C
ATOM   1645  CE2 PHE A 174      38.532  25.943  10.015  1.00  0.00      RA0  C
ATOM   1646  CZ  PHE A 174      38.903  26.966   9.151  1.00  0.00      RA0  C
ATOM   1647  C   PHE A 174      42.534  25.730  14.172  1.00  0.00      RA0  C
ATOM   1648  O   PHE A 174      42.263  24.574  14.453  1.00  0.00      RA0  O
ATOM   1649  N   PHE A 175      42.978  26.638  15.037  1.00  0.00      RA0  N
ATOM   1650  H   PHE A 175      43.193  27.584  14.770  1.00  0.00      RA0  H
ATOM   1651  CA  PHE A 175      42.992  26.464  16.470  1.00  0.00      RA0  C
ATOM   1652  CB  PHE A 175      44.412  26.333  17.014  1.00  0.00      RA0  C
ATOM   1653  CG  PHE A 175      45.002  24.956  16.844  1.00  0.00      RA0  C
ATOM   1654  CD1 PHE A 175      45.704  24.629  15.691  1.00  0.00      RA0  C
ATOM   1655  CD2 PHE A 175      44.875  24.027  17.869  1.00  0.00      RA0  C
ATOM   1656  CE1 PHE A 175      46.322  23.389  15.586  1.00  0.00      RA0  C
ATOM   1657  CE2 PHE A 175      45.492  22.786  17.764  1.00  0.00      RA0  C
ATOM   1658  CZ  PHE A 175      46.235  22.477  16.632  1.00  0.00      RA0  C
ATOM   1659  C   PHE A 175      42.410  27.704  17.092  1.00  0.00      RA0  C
ATOM   1660  O   PHE A 175      42.512  28.793  16.518  1.00  0.00      RA0  O
ATOM   1661  N   GLY A 176      41.847  27.534  18.283  1.00  0.00      RA0  N
ATOM   1662  H   GLY A 176      41.795  26.633  18.719  1.00  0.00      RA0  H
ATOM   1663  CA  GLY A 176      41.388  28.641  19.101  1.00  0.00      RA0  C
ATOM   1664  C   GLY A 176      41.825  28.478  20.534  1.00  0.00      RA0  C
ATOM   1665  O   GLY A 176      41.907  27.354  21.041  1.00  0.00      RA0  O
ATOM   1666  N   VAL A 177      42.139  29.584  21.200  1.00  0.00      RA0  N
ATOM   1667  H   VAL A 177      42.168  30.476  20.742  1.00  0.00      RA0  H
ATOM   1668  CA  VAL A 177      42.519  29.532  22.587  1.00  0.00      RA0  C
ATOM   1669  CB  VAL A 177      44.043  29.344  22.681  1.00  0.00      RA0  C
ATOM   1670  CG1 VAL A 177      44.792  30.477  21.975  1.00  0.00      RA0  C
ATOM   1671  CG2 VAL A 177      44.520  29.129  24.119  1.00  0.00      RA0  C
ATOM   1672  C   VAL A 177      42.041  30.750  23.388  1.00  0.00      RA0  C
ATOM   1673  O   VAL A 177      42.105  31.891  22.928  1.00  0.00      RA0  O
ATOM   1674  N   GLN A 178      41.555  30.479  24.588  1.00  0.00      RA0  N
ATOM   1675  H   GLN A 178      41.657  29.545  24.926  1.00  0.00      RA0  H
ATOM   1676  CA  GLN A 178      41.186  31.500  25.553  1.00  0.00      RA0  C
ATOM   1677  CB  GLN A 178      40.079  30.978  26.470  1.00  0.00      RA0  C
ATOM   1678  CG  GLN A 178      39.308  32.078  27.202  1.00  0.00      RA0  C
ATOM   1679  CD  GLN A 178      38.415  32.813  26.220  1.00  0.00      RA0  C
ATOM   1680  OE1 GLN A 178      37.714  32.208  25.406  1.00  0.00      RA0  O
ATOM   1681  NE2 GLN A 178      38.474  34.151  26.355  1.00  0.00      RA0  N
ATOM   1682 HE21 GLN A 178      39.035  34.571  27.079  1.00  0.00      RA0  H
ATOM   1683 HE22 GLN A 178      37.974  34.795  25.774  1.00  0.00      RA0  H
ATOM   1684  C   GLN A 178      42.415  31.912  26.358  1.00  0.00      RA0  C
ATOM   1685  O   GLN A 178      43.094  31.076  26.975  1.00  0.00      RA0  O
ATOM   1686  N   ALA A 179      42.707  33.204  26.330  1.00  0.00      RA0  N
ATOM   1687  H   ALA A 179      42.170  33.840  25.782  1.00  0.00      RA0  H
ATOM   1688  CA  ALA A 179      43.784  33.759  27.131  1.00  0.00      RA0  C
ATOM   1689  CB  ALA A 179      44.993  34.049  26.247  1.00  0.00      RA0  C
ATOM   1690  C   ALA A 179      43.255  35.042  27.758  1.00  0.00      RA0  C
ATOM   1691  O   ALA A 179      43.239  36.105  27.120  1.00  0.00      RA0  O
ATOM   1692  N   GLY A 180      42.746  34.898  28.984  1.00  0.00      RA0  N
ATOM   1693  H   GLY A 180      42.714  33.978  29.371  1.00  0.00      RA0  H
ATOM   1694  CA  GLY A 180      42.057  35.972  29.670  1.00  0.00      RA0  C
ATOM   1695  C   GLY A 180      40.810  36.407  28.929  1.00  0.00      RA0  C
ATOM   1696  O   GLY A 180      39.985  35.568  28.546  1.00  0.00      RA0  O
ATOM   1697  N   ASP A 181      40.701  37.712  28.683  1.00  0.00      RA0  N
ATOM   1698  H   ASP A 181      41.342  38.363  29.085  1.00  0.00      RA0  H
ATOM   1699  CA  ASP A 181      39.529  38.296  28.017  1.00  0.00      RA0  C
ATOM   1700  CB  ASP A 181      39.484  39.828  28.142  1.00  0.00      RA0  C
ATOM   1701  CG  ASP A 181      38.879  40.296  29.455  1.00  0.00      RA0  C
ATOM   1702  OD1 ASP A 181      39.513  40.106  30.488  1.00  0.00      RA0  O
ATOM   1703  OD2 ASP A 181      37.789  40.878  29.447  1.00  0.00      RA0  O
ATOM   1704  C   ASP A 181      39.459  37.959  26.533  1.00  0.00      RA0  C
ATOM   1705  O   ASP A 181      38.399  38.139  25.930  1.00  0.00      RA0  O
ATOM   1706  N   LEU A 182      40.560  37.449  25.952  1.00  0.00      RA0  N
ATOM   1707  H   LEU A 182      41.333  37.134  26.502  1.00  0.00      RA0  H
ATOM   1708  CA  LEU A 182      40.642  37.233  24.509  1.00  0.00      RA0  C
ATOM   1709  CB  LEU A 182      41.922  37.832  23.922  1.00  0.00      RA0  C
ATOM   1710  CG  LEU A 182      42.086  39.343  24.108  1.00  0.00      RA0  C
ATOM   1711  CD1 LEU A 182      43.354  39.854  23.423  1.00  0.00      RA0  C
ATOM   1712  CD2 LEU A 182      40.862  40.127  23.643  1.00  0.00      RA0  C
ATOM   1713  C   LEU A 182      40.566  35.774  24.165  1.00  0.00      RA0  C
ATOM   1714  O   LEU A 182      41.315  34.957  24.688  1.00  0.00      RA0  O
ATOM   1715  N   PHE A 183      39.626  35.464  23.275  1.00  0.00      RA0  N
ATOM   1716  H   PHE A 183      39.045  36.198  22.916  1.00  0.00      RA0  H
ATOM   1717  CA  PHE A 183      39.596  34.178  22.589  1.00  0.00      RA0  C
ATOM   1718  CB  PHE A 183      38.156  33.688  22.464  1.00  0.00      RA0  C
ATOM   1719  CG  PHE A 183      38.114  32.406  21.670  1.00  0.00      RA0  C
ATOM   1720  CD1 PHE A 183      38.716  31.260  22.171  1.00  0.00      RA0  C
ATOM   1721  CD2 PHE A 183      37.471  32.373  20.438  1.00  0.00      RA0  C
ATOM   1722  CE1 PHE A 183      38.675  30.080  21.439  1.00  0.00      RA0  C
ATOM   1723  CE2 PHE A 183      37.430  31.193  19.705  1.00  0.00      RA0  C
ATOM   1724  CZ  PHE A 183      38.031  30.046  20.208  1.00  0.00      RA0  C
ATOM   1725  C   PHE A 183      40.194  34.416  21.213  1.00  0.00      RA0  C
ATOM   1726  O   PHE A 183      39.650  35.194  20.429  1.00  0.00      RA0  O
ATOM   1727  N   ILE A 184      41.337  33.787  20.943  1.00  0.00      RA0  N
ATOM   1728  H   ILE A 184      41.708  33.092  21.559  1.00  0.00      RA0  H
ATOM   1729  CA  ILE A 184      42.100  34.086  19.731  1.00  0.00      RA0  C
ATOM   1730  CB  ILE A 184      43.507  34.550  20.111  1.00  0.00      RA0  C
ATOM   1731  CG2 ILE A 184      44.306  34.967  18.877  1.00  0.00      RA0  C
ATOM   1732  CG1 ILE A 184      43.448  35.656  21.165  1.00  0.00      RA0  C
ATOM   1733  CD1 ILE A 184      44.807  35.973  21.789  1.00  0.00      RA0  C
ATOM   1734  C   ILE A 184      42.159  32.841  18.879  1.00  0.00      RA0  C
ATOM   1735  O   ILE A 184      42.575  31.784  19.353  1.00  0.00      RA0  O
ATOM   1736  N   ALA A 185      41.710  32.970  17.637  1.00  0.00      RA0  N
ATOM   1737  H   ALA A 185      41.386  33.854  17.292  1.00  0.00      RA0  H
ATOM   1738  CA  ALA A 185      41.616  31.830  16.725  1.00  0.00      RA0  C
ATOM   1739  CB  ALA A 185      40.152  31.453  16.499  1.00  0.00      RA0  C
ATOM   1740  C   ALA A 185      42.277  32.134  15.389  1.00  0.00      RA0  C
ATOM   1741  O   ALA A 185      42.167  33.234  14.874  1.00  0.00      RA0  O
ATOM   1742  N   THR A 186      42.990  31.141  14.862  1.00  0.00      RA0  N
ATOM   1743  H   THR A 186      43.054  30.256  15.330  1.00  0.00      RA0  H
ATOM   1744  CA  THR A 186      43.633  31.230  13.551  1.00  0.00      RA0  C
ATOM   1745  CB  THR A 186      44.841  30.305  13.632  1.00  0.00      RA0  C
ATOM   1746  OG1 THR A 186      44.631  29.350  14.686  1.00  0.00      RA0  O
ATOM   1747  HG1 THR A 186      45.432  28.832  14.740  1.00  0.00      RA0  H
ATOM   1748  CG2 THR A 186      46.155  31.053  13.837  1.00  0.00      RA0  C
ATOM   1749  C   THR A 186      42.669  30.774  12.458  1.00  0.00      RA0  C
ATOM   1750  O   THR A 186      42.839  29.702  11.833  1.00  0.00      RA0  O
ATOM   1751  N   THR A 187      41.649  31.616  12.254  1.00  0.00      RA0  N
ATOM   1752  H   THR A 187      41.532  32.448  12.800  1.00  0.00      RA0  H
ATOM   1753  CA  THR A 187      40.588  31.408  11.282  1.00  0.00      RA0  C
ATOM   1754  CB  THR A 187      39.369  31.018  12.112  1.00  0.00      RA0  C
ATOM   1755  OG1 THR A 187      39.409  31.752  13.341  1.00  0.00      RA0  O
ATOM   1756  HG1 THR A 187      38.837  32.506  13.173  1.00  0.00      RA0  H
ATOM   1757  CG2 THR A 187      39.329  29.516  12.410  1.00  0.00      RA0  C
ATOM   1758  C   THR A 187      40.383  32.686  10.472  1.00  0.00      RA0  C
ATOM   1759  O   THR A 187      40.945  33.751  10.779  1.00  0.00      RA0  O
ATOM   1760  N   GLY A 188      39.570  32.584   9.423  1.00  0.00      RA0  N
ATOM   1761  H   GLY A 188      39.059  31.763   9.163  1.00  0.00      RA0  H
ATOM   1762  CA  GLY A 188      39.319  33.722   8.585  1.00  0.00      RA0  C
ATOM   1763  C   GLY A 188      38.484  33.350   7.377  1.00  0.00      RA0  C
ATOM   1764  O   GLY A 188      38.259  32.169   7.109  1.00  0.00      RA0  O
ATOM   1765  N   TYR A 189      38.034  34.376   6.693  1.00  0.00      RA0  N
ATOM   1766  H   TYR A 189      38.349  35.281   6.989  1.00  0.00      RA0  H
ATOM   1767  CA  TYR A 189      37.176  34.275   5.523  1.00  0.00      RA0  C
ATOM   1768  CB  TYR A 189      35.844  34.866   5.998  1.00  0.00      RA0  C
ATOM   1769  CG  TYR A 189      34.630  34.622   5.131  1.00  0.00      RA0  C
ATOM   1770  CD1 TYR A 189      34.354  33.380   4.571  1.00  0.00      RA0  C
ATOM   1771  CE1 TYR A 189      33.175  33.195   3.851  1.00  0.00      RA0  C
ATOM   1772  CD2 TYR A 189      33.743  35.675   4.946  1.00  0.00      RA0  C
ATOM   1773  CE2 TYR A 189      32.567  35.492   4.234  1.00  0.00      RA0  C
ATOM   1774  CZ  TYR A 189      32.283  34.251   3.681  1.00  0.00      RA0  C
ATOM   1775  OH  TYR A 189      31.123  34.090   2.952  1.00  0.00      RA0  O
ATOM   1776  HH  TYR A 189      30.742  34.936   2.754  1.00  0.00      RA0  H
ATOM   1777  C   TYR A 189      37.773  35.015   4.324  1.00  0.00      RA0  C
ATOM   1778  O   TYR A 189      37.037  35.478   3.454  1.00  0.00      RA0  O
ATOM   1779  N   THR A 190      39.113  35.092   4.246  1.00  0.00      RA0  N
ATOM   1780  H   THR A 190      39.683  34.683   4.956  1.00  0.00      RA0  H
ATOM   1781  CA  THR A 190      39.760  35.962   3.272  1.00  0.00      RA0  C
ATOM   1782  CB  THR A 190      40.389  36.953   4.212  1.00  0.00      RA0  C
ATOM   1783  OG1 THR A 190      40.637  36.205   5.412  1.00  0.00      RA0  O
ATOM   1784  HG1 THR A 190      40.418  36.770   6.148  1.00  0.00      RA0  H
ATOM   1785  CG2 THR A 190      39.463  38.129   4.528  1.00  0.00      RA0  C
ATOM   1786  C   THR A 190      40.745  35.308   2.321  1.00  0.00      RA0  C
ATOM   1787  O   THR A 190      41.059  35.900   1.287  1.00  0.00      RA0  O
ATOM   1788  N   GLY A 191      41.231  34.122   2.655  1.00  0.00      RA0  N
ATOM   1789  H   GLY A 191      40.939  33.716   3.519  1.00  0.00      RA0  H
ATOM   1790  CA  GLY A 191      42.315  33.493   1.897  1.00  0.00      RA0  C
ATOM   1791  C   GLY A 191      43.697  33.959   2.369  1.00  0.00      RA0  C
ATOM   1792  O   GLY A 191      44.704  33.636   1.746  1.00  0.00      RA0  O
ATOM   1793  N   GLU A 192      43.716  34.765   3.436  1.00  0.00      RA0  N
ATOM   1794  H   GLU A 192      42.899  34.947   3.982  1.00  0.00      RA0  H
ATOM   1795  CA  GLU A 192      44.948  35.243   4.050  1.00  0.00      RA0  C
ATOM   1796  CB  GLU A 192      44.964  36.771   4.082  1.00  0.00      RA0  C
ATOM   1797  CG  GLU A 192      44.668  37.389   2.714  1.00  0.00      RA0  C
ATOM   1798  CD  GLU A 192      45.600  36.788   1.683  1.00  0.00      RA0  C
ATOM   1799  OE1 GLU A 192      46.782  36.648   1.972  1.00  0.00      RA0  O
ATOM   1800  OE2 GLU A 192      45.140  36.431   0.599  1.00  0.00      RA0  O
ATOM   1801  C   GLU A 192      45.079  34.658   5.443  1.00  0.00      RA0  C
ATOM   1802  O   GLU A 192      44.120  34.139   6.001  1.00  0.00      RA0  O
ATOM   1803  N   ALA A 193      46.273  34.795   6.018  1.00  0.00      RA0  N
ATOM   1804  H   ALA A 193      46.953  35.326   5.514  1.00  0.00      RA0  H
ATOM   1805  CA  ALA A 193      46.501  34.558   7.441  1.00  0.00      RA0  C
ATOM   1806  CB  ALA A 193      47.996  34.587   7.762  1.00  0.00      RA0  C
ATOM   1807  C   ALA A 193      45.797  35.615   8.278  1.00  0.00      RA0  C
ATOM   1808  O   ALA A 193      45.417  36.662   7.786  1.00  0.00      RA0  O
ATOM   1809  N   GLY A 194      45.619  35.310   9.551  1.00  0.00      RA0  N
ATOM   1810  H   GLY A 194      45.857  34.424   9.951  1.00  0.00      RA0  H
ATOM   1811  CA  GLY A 194      44.989  36.252  10.455  1.00  0.00      RA0  C
ATOM   1812  C   GLY A 194      44.460  35.601  11.697  1.00  0.00      RA0  C
ATOM   1813  O   GLY A 194      44.756  34.437  11.964  1.00  0.00      RA0  O
ATOM   1814  N   TYR A 195      43.694  36.388  12.467  1.00  0.00      RA0  N
ATOM   1815  H   TYR A 195      43.417  37.303  12.174  1.00  0.00      RA0  H
ATOM   1816  CA  TYR A 195      43.018  35.893  13.639  1.00  0.00      RA0  C
ATOM   1817  CB  TYR A 195      43.582  36.521  14.912  1.00  0.00      RA0  C
ATOM   1818  CG  TYR A 195      44.939  35.979  15.284  1.00  0.00      RA0  C
ATOM   1819  CD1 TYR A 195      45.223  34.630  15.123  1.00  0.00      RA0  C
ATOM   1820  CE1 TYR A 195      46.459  34.134  15.513  1.00  0.00      RA0  C
ATOM   1821  CD2 TYR A 195      45.896  36.830  15.825  1.00  0.00      RA0  C
ATOM   1822  CE2 TYR A 195      47.131  36.333  16.223  1.00  0.00      RA0  C
ATOM   1823  CZ  TYR A 195      47.410  34.982  16.063  1.00  0.00      RA0  C
ATOM   1824  OH  TYR A 195      48.632  34.473  16.443  1.00  0.00      RA0  O
ATOM   1825  HH  TYR A 195      49.122  35.111  16.945  1.00  0.00      RA0  H
ATOM   1826  C   TYR A 195      41.549  36.328  13.574  1.00  0.00      RA0  C
ATOM   1827  O   TYR A 195      41.222  37.317  12.900  1.00  0.00      RA0  O
ATOM   1828  N   GLU A 196      40.713  35.591  14.292  1.00  0.00      RA0  N
ATOM   1829  H   GLU A 196      41.031  34.741  14.714  1.00  0.00      RA0  H
ATOM   1830  CA  GLU A 196      39.442  36.110  14.790  1.00  0.00      RA0  C
ATOM   1831  CB  GLU A 196      38.279  35.342  14.117  1.00  0.00      RA0  C
ATOM   1832  CG  GLU A 196      38.322  35.687  12.607  1.00  0.00      RA0  C
ATOM   1833  CD  GLU A 196      37.320  34.966  11.713  1.00  0.00      RA0  C
ATOM   1834  OE1 GLU A 196      37.296  33.738  11.754  1.00  0.00      RA0  O
ATOM   1835  OE2 GLU A 196      36.619  35.626  10.925  1.00  0.00      RA0  O
ATOM   1836  C   GLU A 196      39.548  36.155  16.312  1.00  0.00      RA0  C
ATOM   1837  O   GLU A 196      40.030  35.204  16.966  1.00  0.00      RA0  O
ATOM   1838  N   ILE A 197      39.134  37.269  16.880  1.00  0.00      RA0  N
ATOM   1839  H   ILE A 197      38.680  37.980  16.344  1.00  0.00      RA0  H
ATOM   1840  CA  ILE A 197      39.331  37.519  18.301  1.00  0.00      RA0  C
ATOM   1841  CB  ILE A 197      40.350  38.637  18.533  1.00  0.00      RA0  C
ATOM   1842  CG2 ILE A 197      40.530  38.891  20.030  1.00  0.00      RA0  C
ATOM   1843  CG1 ILE A 197      41.684  38.323  17.851  1.00  0.00      RA0  C
ATOM   1844  CD1 ILE A 197      42.714  39.443  17.989  1.00  0.00      RA0  C
ATOM   1845  C   ILE A 197      37.992  37.864  18.938  1.00  0.00      RA0  C
ATOM   1846  O   ILE A 197      37.379  38.861  18.577  1.00  0.00      RA0  O
ATOM   1847  N   ALA A 198      37.529  37.025  19.869  1.00  0.00      RA0  N
ATOM   1848  H   ALA A 198      38.121  36.286  20.192  1.00  0.00      RA0  H
ATOM   1849  CA  ALA A 198      36.277  37.299  20.579  1.00  0.00      RA0  C
ATOM   1850  CB  ALA A 198      35.435  36.030  20.702  1.00  0.00      RA0  C
ATOM   1851  C   ALA A 198      36.610  37.807  21.973  1.00  0.00      RA0  C
ATOM   1852  O   ALA A 198      37.544  37.323  22.614  1.00  0.00      RA0  O
ATOM   1853  N   LEU A 199      35.836  38.781  22.442  1.00  0.00      RA0  N
ATOM   1854  H   LEU A 199      35.048  39.132  21.924  1.00  0.00      RA0  H
ATOM   1855  CA  LEU A 199      36.077  39.382  23.745  1.00  0.00      RA0  C
ATOM   1856  CB  LEU A 199      37.192  40.426  23.551  1.00  0.00      RA0  C
ATOM   1857  CG  LEU A 199      36.848  41.718  22.789  1.00  0.00      RA0  C
ATOM   1858  CD1 LEU A 199      37.926  42.756  23.065  1.00  0.00      RA0  C
ATOM   1859  CD2 LEU A 199      36.647  41.571  21.275  1.00  0.00      RA0  C
ATOM   1860  C   LEU A 199      34.791  40.024  24.251  1.00  0.00      RA0  C
ATOM   1861  O   LEU A 199      33.848  40.211  23.482  1.00  0.00      RA0  O
ATOM   1862  N   PRO A 200      34.731  40.356  25.543  1.00  0.00      RA0  N
ATOM   1863  CD  PRO A 200      35.721  40.068  26.576  1.00  0.00      RA0  C
ATOM   1864  CA  PRO A 200      33.512  40.955  26.107  1.00  0.00      RA0  C
ATOM   1865  CB  PRO A 200      33.855  41.101  27.587  1.00  0.00      RA0  C
ATOM   1866  CG  PRO A 200      34.908  40.035  27.860  1.00  0.00      RA0  C
ATOM   1867  C   PRO A 200      33.071  42.178  25.358  1.00  0.00      RA0  C
ATOM   1868  O   PRO A 200      33.899  42.999  24.964  1.00  0.00      RA0  O
ATOM   1869  N   ASN A 201      31.760  42.311  25.160  1.00  0.00      RA0  N
ATOM   1870  H   ASN A 201      31.178  41.541  25.429  1.00  0.00      RA0  H
ATOM   1871  CA  ASN A 201      31.212  43.471  24.462  1.00  0.00      RA0  C
ATOM   1872  CB  ASN A 201      29.684  43.513  24.631  1.00  0.00      RA0  C
ATOM   1873  CG  ASN A 201      28.998  42.443  23.806  1.00  0.00      RA0  C
ATOM   1874  OD1 ASN A 201      29.466  42.068  22.740  1.00  0.00      RA0  O
ATOM   1875  ND2 ASN A 201      27.860  41.973  24.344  1.00  0.00      RA0  N
ATOM   1876 HD21 ASN A 201      27.505  42.295  25.218  1.00  0.00      RA0  H
ATOM   1877 HD22 ASN A 201      27.323  41.254  23.888  1.00  0.00      RA0  H
ATOM   1878  C   ASN A 201      31.800  44.788  24.983  1.00  0.00      RA0  C
ATOM   1879  O   ASN A 201      32.125  45.698  24.208  1.00  0.00      RA0  O
ATOM   1880  N   GLU A 202      31.935  44.870  26.299  1.00  0.00      RA0  N
ATOM   1881  H   GLU A 202      31.873  44.055  26.874  1.00  0.00      RA0  H
ATOM   1882  CA  GLU A 202      32.386  46.099  26.965  1.00  0.00      RA0  C
ATOM   1883  CB  GLU A 202      31.957  46.090  28.446  1.00  0.00      RA0  C
ATOM   1884  CG  GLU A 202      33.025  45.935  29.544  1.00  0.00      RA0  C
ATOM   1885  CD  GLU A 202      33.579  44.523  29.629  1.00  0.00      RA0  C
ATOM   1886  OE1 GLU A 202      33.818  43.907  28.602  1.00  0.00      RA0  O
ATOM   1887  OE2 GLU A 202      33.837  44.034  30.727  1.00  0.00      RA0  O
ATOM   1888  C   GLU A 202      33.868  46.439  26.747  1.00  0.00      RA0  C
ATOM   1889  O   GLU A 202      34.297  47.572  27.036  1.00  0.00      RA0  O
ATOM   1890  N   LYS A 203      34.639  45.457  26.281  1.00  0.00      RA0  N
ATOM   1891  H   LYS A 203      34.223  44.561  26.125  1.00  0.00      RA0  H
ATOM   1892  CA  LYS A 203      36.055  45.639  25.902  1.00  0.00      RA0  C
ATOM   1893  CB  LYS A 203      36.956  44.436  26.198  1.00  0.00      RA0  C
ATOM   1894  CG  LYS A 203      36.915  43.790  27.573  1.00  0.00      RA0  C
ATOM   1895  CD  LYS A 203      37.164  44.747  28.731  1.00  0.00      RA0  C
ATOM   1896  CE  LYS A 203      37.143  43.977  30.047  1.00  0.00      RA0  C
ATOM   1897  NZ  LYS A 203      36.070  42.978  29.990  1.00  0.00      RA0  N
ATOM   1898  HZ1 LYS A 203      36.470  42.036  29.776  1.00  0.00      RA0  H
ATOM   1899  HZ2 LYS A 203      35.526  42.978  30.874  1.00  0.00      RA0  H
ATOM   1900  HZ3 LYS A 203      35.342  43.250  29.292  1.00  0.00      RA0  H
ATOM   1901  C   LYS A 203      36.285  45.904  24.414  1.00  0.00      RA0  C
ATOM   1902  O   LYS A 203      37.393  46.235  23.996  1.00  0.00      RA0  O
ATOM   1903  N   ALA A 204      35.250  45.707  23.604  1.00  0.00      RA0  N
ATOM   1904  H   ALA A 204      34.350  45.515  24.000  1.00  0.00      RA0  H
ATOM   1905  CA  ALA A 204      35.403  45.662  22.157  1.00  0.00      RA0  C
ATOM   1906  CB  ALA A 204      34.089  45.252  21.494  1.00  0.00      RA0  C
ATOM   1907  C   ALA A 204      35.881  46.979  21.553  1.00  0.00      RA0  C
ATOM   1908  O   ALA A 204      36.794  46.997  20.704  1.00  0.00      RA0  O
ATOM   1909  N   ALA A 205      35.277  48.078  21.979  1.00  0.00      RA0  N
ATOM   1910  H   ALA A 205      34.669  48.022  22.770  1.00  0.00      RA0  H
ATOM   1911  CA  ALA A 205      35.531  49.388  21.340  1.00  0.00      RA0  C
ATOM   1912  CB  ALA A 205      34.617  50.462  21.931  1.00  0.00      RA0  C
ATOM   1913  C   ALA A 205      36.972  49.794  21.545  1.00  0.00      RA0  C
ATOM   1914  O   ALA A 205      37.616  50.274  20.637  1.00  0.00      RA0  O
ATOM   1915  N   ASP A 206      37.483  49.586  22.747  1.00  0.00      RA0  N
ATOM   1916  H   ASP A 206      36.939  49.273  23.530  1.00  0.00      RA0  H
ATOM   1917  CA  ASP A 206      38.866  49.965  23.032  1.00  0.00      RA0  C
ATOM   1918  CB  ASP A 206      39.158  49.812  24.523  1.00  0.00      RA0  C
ATOM   1919  CG  ASP A 206      38.022  50.390  25.337  1.00  0.00      RA0  C
ATOM   1920  OD1 ASP A 206      38.136  51.530  25.781  1.00  0.00      RA0  O
ATOM   1921  OD2 ASP A 206      37.024  49.694  25.521  1.00  0.00      RA0  O
ATOM   1922  C   ASP A 206      39.848  49.089  22.256  1.00  0.00      RA0  C
ATOM   1923  O   ASP A 206      40.889  49.562  21.834  1.00  0.00      RA0  O
ATOM   1924  N   PHE A 207      39.524  47.812  22.099  1.00  0.00      RA0  N
ATOM   1925  H   PHE A 207      38.659  47.489  22.490  1.00  0.00      RA0  H
ATOM   1926  CA  PHE A 207      40.396  46.894  21.394  1.00  0.00      RA0  C
ATOM   1927  CB  PHE A 207      39.936  45.458  21.620  1.00  0.00      RA0  C
ATOM   1928  CG  PHE A 207      40.926  44.488  21.023  1.00  0.00      RA0  C
ATOM   1929  CD1 PHE A 207      42.282  44.618  21.299  1.00  0.00      RA0  C
ATOM   1930  CD2 PHE A 207      40.478  43.457  20.207  1.00  0.00      RA0  C
ATOM   1931  CE1 PHE A 207      43.190  43.713  20.762  1.00  0.00      RA0  C
ATOM   1932  CE2 PHE A 207      41.386  42.553  19.671  1.00  0.00      RA0  C
ATOM   1933  CZ  PHE A 207      42.741  42.679  19.950  1.00  0.00      RA0  C
ATOM   1934  C   PHE A 207      40.414  47.237  19.906  1.00  0.00      RA0  C
ATOM   1935  O   PHE A 207      41.479  47.299  19.293  1.00  0.00      RA0  O
ATOM   1936  N   TRP A 208      39.238  47.512  19.343  1.00  0.00      RA0  N
ATOM   1937  H   TRP A 208      38.416  47.436  19.906  1.00  0.00      RA0  H
ATOM   1938  CA  TRP A 208      39.124  48.045  17.980  1.00  0.00      RA0  C
ATOM   1939  CB  TRP A 208      37.654  48.363  17.688  1.00  0.00      RA0  C
ATOM   1940  CG  TRP A 208      37.428  48.883  16.285  1.00  0.00      RA0  C
ATOM   1941  CD2 TRP A 208      37.070  48.134  15.103  1.00  0.00      RA0  C
ATOM   1942  CE2 TRP A 208      36.918  49.056  14.040  1.00  0.00      RA0  C
ATOM   1943  CE3 TRP A 208      36.864  46.779  14.870  1.00  0.00      RA0  C
ATOM   1944  CD1 TRP A 208      37.476  50.220  15.861  1.00  0.00      RA0  C
ATOM   1945  NE1 TRP A 208      37.176  50.329  14.539  1.00  0.00      RA0  N
ATOM   1946  HE1 TRP A 208      37.134  51.167  14.030  1.00  0.00      RA0  H
ATOM   1947  CZ2 TRP A 208      36.564  48.596  12.777  1.00  0.00      RA0  C
ATOM   1948  CZ3 TRP A 208      36.510  46.333  13.602  1.00  0.00      RA0  C
ATOM   1949  CH2 TRP A 208      36.360  47.238  12.558  1.00  0.00      RA0  C
ATOM   1950  C   TRP A 208      40.012  49.281  17.774  1.00  0.00      RA0  C
ATOM   1951  O   TRP A 208      40.789  49.361  16.814  1.00  0.00      RA0  O
ATOM   1952  N   ARG A 209      39.881  50.268  18.660  1.00  0.00      RA0  N
ATOM   1953  H   ARG A 209      39.239  50.173  19.426  1.00  0.00      RA0  H
ATOM   1954  CA  ARG A 209      40.678  51.485  18.541  1.00  0.00      RA0  C
ATOM   1955  CB  ARG A 209      40.388  52.359  19.759  1.00  0.00      RA0  C
ATOM   1956  CG  ARG A 209      39.207  53.302  19.615  1.00  0.00      RA0  C
ATOM   1957  CD  ARG A 209      39.678  54.732  19.341  1.00  0.00      RA0  C
ATOM   1958  NE  ARG A 209      40.766  54.770  18.363  1.00  0.00      RA0  N
ATOM   1959  HE  ARG A 209      41.723  54.799  18.707  1.00  0.00      RA0  H
ATOM   1960  CZ  ARG A 209      40.507  54.718  17.025  1.00  0.00      RA0  C
ATOM   1961  NH1 ARG A 209      39.236  54.595  16.569  1.00  0.00      RA0  N
ATOM   1962 HH11 ARG A 209      38.992  54.592  15.598  1.00  0.00      RA0  H
ATOM   1963 HH12 ARG A 209      38.451  54.478  17.199  1.00  0.00      RA0  H
ATOM   1964  NH2 ARG A 209      41.551  54.786  16.181  1.00  0.00      RA0  N
ATOM   1965 HH21 ARG A 209      41.487  54.773  15.184  1.00  0.00      RA0  H
ATOM   1966 HH22 ARG A 209      42.485  54.850  16.577  1.00  0.00      RA0  H
ATOM   1967  C   ARG A 209      42.182  51.183  18.623  1.00  0.00      RA0  C
ATOM   1968  O   ARG A 209      42.974  51.759  17.883  1.00  0.00      RA0  O
ATOM   1969  N   ALA A 210      42.564  50.281  19.527  1.00  0.00      RA0  N
ATOM   1970  H   ALA A 210      41.894  49.880  20.154  1.00  0.00      RA0  H
ATOM   1971  CA  ALA A 210      43.973  49.900  19.650  1.00  0.00      RA0  C
ATOM   1972  CB  ALA A 210      44.158  48.927  20.815  1.00  0.00      RA0  C
ATOM   1973  C   ALA A 210      44.485  49.255  18.351  1.00  0.00      RA0  C
ATOM   1974  O   ALA A 210      45.640  49.465  17.961  1.00  0.00      RA0  O
ATOM   1975  N   LEU A 211      43.615  48.486  17.688  1.00  0.00      RA0  N
ATOM   1976  H   LEU A 211      42.695  48.363  18.064  1.00  0.00      RA0  H
ATOM   1977  CA  LEU A 211      43.980  47.816  16.445  1.00  0.00      RA0  C
ATOM   1978  CB  LEU A 211      42.893  46.823  16.035  1.00  0.00      RA0  C
ATOM   1979  CG  LEU A 211      42.902  45.480  16.760  1.00  0.00      RA0  C
ATOM   1980  CD1 LEU A 211      41.536  44.799  16.686  1.00  0.00      RA0  C
ATOM   1981  CD2 LEU A 211      44.009  44.566  16.232  1.00  0.00      RA0  C
ATOM   1982  C   LEU A 211      44.160  48.818  15.300  1.00  0.00      RA0  C
ATOM   1983  O   LEU A 211      45.096  48.693  14.533  1.00  0.00      RA0  O
ATOM   1984  N   VAL A 212      43.303  49.829  15.232  1.00  0.00      RA0  N
ATOM   1985  H   VAL A 212      42.562  49.856  15.907  1.00  0.00      RA0  H
ATOM   1986  CA  VAL A 212      43.474  50.924  14.281  1.00  0.00      RA0  C
ATOM   1987  CB  VAL A 212      42.411  52.015  14.431  1.00  0.00      RA0  C
ATOM   1988  CG1 VAL A 212      42.625  53.095  13.369  1.00  0.00      RA0  C
ATOM   1989  CG2 VAL A 212      40.984  51.477  14.389  1.00  0.00      RA0  C
ATOM   1990  C   VAL A 212      44.844  51.543  14.477  1.00  0.00      RA0  C
ATOM   1991  O   VAL A 212      45.622  51.698  13.519  1.00  0.00      RA0  O
ATOM   1992  N   GLU A 213      45.154  51.866  15.726  1.00  0.00      RA0  N
ATOM   1993  H   GLU A 213      44.507  51.740  16.484  1.00  0.00      RA0  H
ATOM   1994  CA  GLU A 213      46.448  52.480  16.040  1.00  0.00      RA0  C
ATOM   1995  CB  GLU A 213      46.516  52.961  17.503  1.00  0.00      RA0  C
ATOM   1996  CG  GLU A 213      46.023  54.398  17.773  1.00  0.00      RA0  C
ATOM   1997  CD  GLU A 213      44.575  54.472  18.242  1.00  0.00      RA0  C
ATOM   1998  OE1 GLU A 213      43.793  55.213  17.649  1.00  0.00      RA0  O
ATOM   1999  OE2 GLU A 213      44.232  53.831  19.228  1.00  0.00      RA0  O
ATOM   2000  C   GLU A 213      47.628  51.559  15.686  1.00  0.00      RA0  C
ATOM   2001  O   GLU A 213      48.710  52.037  15.319  1.00  0.00      RA0  O
ATOM   2002  N   ALA A 214      47.415  50.247  15.776  1.00  0.00      RA0  N
ATOM   2003  H   ALA A 214      46.538  49.932  16.142  1.00  0.00      RA0  H
ATOM   2004  CA  ALA A 214      48.424  49.241  15.402  1.00  0.00      RA0  C
ATOM   2005  CB  ALA A 214      48.064  47.869  15.979  1.00  0.00      RA0  C
ATOM   2006  C   ALA A 214      48.627  49.103  13.890  1.00  0.00      RA0  C
ATOM   2007  O   ALA A 214      49.448  48.297  13.454  1.00  0.00      RA0  O
ATOM   2008  N   GLY A 215      47.862  49.854  13.101  1.00  0.00      RA0  N
ATOM   2009  H   GLY A 215      47.133  50.412  13.500  1.00  0.00      RA0  H
ATOM   2010  CA  GLY A 215      48.031  49.877  11.666  1.00  0.00      RA0  C
ATOM   2011  C   GLY A 215      47.119  48.898  10.949  1.00  0.00      RA0  C
ATOM   2012  O   GLY A 215      47.398  48.508   9.817  1.00  0.00      RA0  O
ATOM   2013  N   VAL A 216      46.016  48.507  11.586  1.00  0.00      RA0  N
ATOM   2014  H   VAL A 216      45.762  48.904  12.472  1.00  0.00      RA0  H
ATOM   2015  CA  VAL A 216      45.030  47.614  10.938  1.00  0.00      RA0  C
ATOM   2016  CB  VAL A 216      44.544  46.567  11.936  1.00  0.00      RA0  C
ATOM   2017  CG1 VAL A 216      43.724  45.499  11.227  1.00  0.00      RA0  C
ATOM   2018  CG2 VAL A 216      45.713  45.948  12.703  1.00  0.00      RA0  C
ATOM   2019  C   VAL A 216      43.867  48.464  10.407  1.00  0.00      RA0  C
ATOM   2020  O   VAL A 216      43.235  49.198  11.162  1.00  0.00      RA0  O
ATOM   2021  N   LYS A 217      43.595  48.357   9.112  1.00  0.00      RA0  N
ATOM   2022  H   LYS A 217      44.056  47.652   8.567  1.00  0.00      RA0  H
ATOM   2023  CA  LYS A 217      42.593  49.191   8.446  1.00  0.00      RA0  C
ATOM   2024  CB  LYS A 217      42.892  49.396   6.951  1.00  0.00      RA0  C
ATOM   2025  CG  LYS A 217      42.259  50.689   6.406  1.00  0.00      RA0  C
ATOM   2026  CD  LYS A 217      41.325  50.533   5.198  1.00  0.00      RA0  C
ATOM   2027  CE  LYS A 217      40.725  51.885   4.779  1.00  0.00      RA0  C
ATOM   2028  NZ  LYS A 217      39.856  51.760   3.602  1.00  0.00      RA0  N
ATOM   2029  HZ1 LYS A 217      38.833  51.633   3.784  1.00  0.00      RA0  H
ATOM   2030  HZ2 LYS A 217      40.029  52.522   2.908  1.00  0.00      RA0  H
ATOM   2031  HZ3 LYS A 217      40.146  50.972   2.986  1.00  0.00      RA0  H
ATOM   2032  C   LYS A 217      41.187  48.640   8.645  1.00  0.00      RA0  C
ATOM   2033  O   LYS A 217      40.949  47.459   8.367  1.00  0.00      RA0  O
ATOM   2034  N   PRO A 218      40.240  49.470   9.110  1.00  0.00      RA0  N
ATOM   2035  CD  PRO A 218      40.436  50.793   9.687  1.00  0.00      RA0  C
ATOM   2036  CA  PRO A 218      38.845  49.048   9.072  1.00  0.00      RA0  C
ATOM   2037  CB  PRO A 218      38.120  50.266   9.657  1.00  0.00      RA0  C
ATOM   2038  CG  PRO A 218      39.160  51.019  10.484  1.00  0.00      RA0  C
ATOM   2039  C   PRO A 218      38.347  48.677   7.649  1.00  0.00      RA0  C
ATOM   2040  O   PRO A 218      38.499  49.440   6.697  1.00  0.00      RA0  O
ATOM   2041  N   CYS A 219      37.719  47.510   7.563  1.00  0.00      RA0  N
ATOM   2042  H   CYS A 219      37.578  46.920   8.361  1.00  0.00      RA0  H
ATOM   2043  CA  CYS A 219      37.224  46.966   6.307  1.00  0.00      RA0  C
ATOM   2044  CB  CYS A 219      38.147  45.834   5.866  1.00  0.00      RA0  C
ATOM   2045  SG  CYS A 219      39.880  46.340   5.740  1.00  0.00      RA0  S
ATOM   2046  C   CYS A 219      35.773  46.522   6.465  1.00  0.00      RA0  C
ATOM   2047  O   CYS A 219      35.413  45.922   7.468  1.00  0.00      RA0  O
ATOM   2048  N   GLY A 220      34.983  46.773   5.422  1.00  0.00      RA0  N
ATOM   2049  H   GLY A 220      35.379  47.245   4.628  1.00  0.00      RA0  H
ATOM   2050  CA  GLY A 220      33.552  46.565   5.440  1.00  0.00      RA0  C
ATOM   2051  C   GLY A 220      33.083  45.327   4.699  1.00  0.00      RA0  C
ATOM   2052  O   GLY A 220      33.852  44.474   4.286  1.00  0.00      RA0  O
ATOM   2053  N   LEU A 221      31.771  45.231   4.564  1.00  0.00      RA0  N
ATOM   2054  H   LEU A 221      31.212  45.987   4.909  1.00  0.00      RA0  H
ATOM   2055  CA  LEU A 221      31.127  44.069   3.968  1.00  0.00      RA0  C
ATOM   2056  CB  LEU A 221      29.613  44.153   4.133  1.00  0.00      RA0  C
ATOM   2057  CG  LEU A 221      29.163  44.275   5.586  1.00  0.00      RA0  C
ATOM   2058  CD1 LEU A 221      27.678  44.615   5.663  1.00  0.00      RA0  C
ATOM   2059  CD2 LEU A 221      29.529  43.045   6.418  1.00  0.00      RA0  C
ATOM   2060  C   LEU A 221      31.454  43.911   2.501  1.00  0.00      RA0  C
ATOM   2061  O   LEU A 221      31.499  42.783   1.981  1.00  0.00      RA0  O
ATOM   2062  N   GLY A 222      31.651  45.020   1.799  1.00  0.00      RA0  N
ATOM   2063  H   GLY A 222      31.587  45.917   2.241  1.00  0.00      RA0  H
ATOM   2064  CA  GLY A 222      31.971  44.962   0.369  1.00  0.00      RA0  C
ATOM   2065  C   GLY A 222      33.273  44.205   0.122  1.00  0.00      RA0  C
ATOM   2066  O   GLY A 222      33.332  43.260  -0.639  1.00  0.00      RA0  O
ATOM   2067  N   ALA A 223      34.314  44.594   0.835  1.00  0.00      RA0  N
ATOM   2068  H   ALA A 223      34.192  45.382   1.437  1.00  0.00      RA0  H
ATOM   2069  CA  ALA A 223      35.586  43.875   0.781  1.00  0.00      RA0  C
ATOM   2070  CB  ALA A 223      36.654  44.639   1.560  1.00  0.00      RA0  C
ATOM   2071  C   ALA A 223      35.477  42.455   1.366  1.00  0.00      RA0  C
ATOM   2072  O   ALA A 223      36.089  41.507   0.856  1.00  0.00      RA0  O
ATOM   2073  N   ARG A 224      34.691  42.279   2.425  1.00  0.00      RA0  N
ATOM   2074  H   ARG A 224      34.229  43.066   2.837  1.00  0.00      RA0  H
ATOM   2075  CA  ARG A 224      34.478  40.940   2.972  1.00  0.00      RA0  C
ATOM   2076  CB  ARG A 224      33.688  40.816   4.299  1.00  0.00      RA0  C
ATOM   2077  CG  ARG A 224      33.916  39.445   5.002  1.00  0.00      RA0  C
ATOM   2078  CD  ARG A 224      33.879  39.438   6.554  1.00  0.00      RA0  C
ATOM   2079  NE  ARG A 224      33.888  38.091   7.169  1.00  0.00      RA0  N
ATOM   2080  HE  ARG A 224      33.105  37.511   6.916  1.00  0.00      RA0  H
ATOM   2081  CZ  ARG A 224      34.832  37.712   8.109  1.00  0.00      RA0  C
ATOM   2082  NH1 ARG A 224      35.879  38.524   8.343  1.00  0.00      RA0  N
ATOM   2083 HH11 ARG A 224      36.585  38.267   9.013  1.00  0.00      RA0  H
ATOM   2084 HH12 ARG A 224      35.991  39.399   7.867  1.00  0.00      RA0  H
ATOM   2085  NH2 ARG A 224      34.727  36.545   8.804  1.00  0.00      RA0  N
ATOM   2086 HH21 ARG A 224      35.402  36.246   9.510  1.00  0.00      RA0  H
ATOM   2087 HH22 ARG A 224      33.966  35.905   8.672  1.00  0.00      RA0  H
ATOM   2088  C   ARG A 224      34.041  40.003   1.827  1.00  0.00      RA0  C
ATOM   2089  O   ARG A 224      34.525  38.876   1.697  1.00  0.00      RA0  O
ATOM   2090  N   ASP A 225      33.130  40.476   0.983  1.00  0.00      RA0  N
ATOM   2091  H   ASP A 225      32.744  41.396   1.084  1.00  0.00      RA0  H
ATOM   2092  CA  ASP A 225      32.631  39.627  -0.077  1.00  0.00      RA0  C
ATOM   2093  CB  ASP A 225      31.211  39.884  -0.598  1.00  0.00      RA0  C
ATOM   2094  CG  ASP A 225      30.612  38.508  -0.910  1.00  0.00      RA0  C
ATOM   2095  OD1 ASP A 225      30.200  37.818   0.019  1.00  0.00      RA0  O
ATOM   2096  OD2 ASP A 225      30.577  38.085  -2.065  1.00  0.00      RA0  O
ATOM   2097  C   ASP A 225      33.641  39.385  -1.205  1.00  0.00      RA0  C
ATOM   2098  O   ASP A 225      33.788  38.242  -1.635  1.00  0.00      RA0  O
ATOM   2099  N   THR A 226      34.304  40.433  -1.695  1.00  0.00      RA0  N
ATOM   2100  H   THR A 226      34.202  41.325  -1.257  1.00  0.00      RA0  H
ATOM   2101  CA  THR A 226      35.314  40.237  -2.754  1.00  0.00      RA0  C
ATOM   2102  CB  THR A 226      35.710  41.647  -3.158  1.00  0.00      RA0  C
ATOM   2103  OG1 THR A 226      35.670  42.479  -1.990  1.00  0.00      RA0  O
ATOM   2104  HG1 THR A 226      34.800  42.877  -1.963  1.00  0.00      RA0  H
ATOM   2105  CG2 THR A 226      34.773  42.226  -4.220  1.00  0.00      RA0  C
ATOM   2106  C   THR A 226      36.448  39.327  -2.276  1.00  0.00      RA0  C
ATOM   2107  O   THR A 226      36.926  38.467  -3.028  1.00  0.00      RA0  O
ATOM   2108  N   LEU A 227      36.856  39.517  -1.033  1.00  0.00      RA0  N
ATOM   2109  H   LEU A 227      36.403  40.216  -0.478  1.00  0.00      RA0  H
ATOM   2110  CA  LEU A 227      37.914  38.685  -0.456  1.00  0.00      RA0  C
ATOM   2111  CB  LEU A 227      38.295  39.177   0.938  1.00  0.00      RA0  C
ATOM   2112  CG  LEU A 227      39.070  40.493   0.928  1.00  0.00      RA0  C
ATOM   2113  CD1 LEU A 227      38.917  41.249   2.241  1.00  0.00      RA0  C
ATOM   2114  CD2 LEU A 227      40.540  40.290   0.575  1.00  0.00      RA0  C
ATOM   2115  C   LEU A 227      37.532  37.211  -0.385  1.00  0.00      RA0  C
ATOM   2116  O   LEU A 227      38.288  36.330  -0.819  1.00  0.00      RA0  O
ATOM   2117  N   ARG A 228      36.357  36.916   0.162  1.00  0.00      RA0  N
ATOM   2118  H   ARG A 228      35.732  37.641   0.465  1.00  0.00      RA0  H
ATOM   2119  CA  ARG A 228      35.964  35.525   0.333  1.00  0.00      RA0  C
ATOM   2120  CB  ARG A 228      34.761  35.407   1.280  1.00  0.00      RA0  C
ATOM   2121  CG  ARG A 228      33.401  35.861   0.734  1.00  0.00      RA0  C
ATOM   2122  CD  ARG A 228      32.593  34.770   0.019  1.00  0.00      RA0  C
ATOM   2123  NE  ARG A 228      31.525  35.383  -0.758  1.00  0.00      RA0  N
ATOM   2124  HE  ARG A 228      31.398  36.386  -0.674  1.00  0.00      RA0  H
ATOM   2125  CZ  ARG A 228      30.678  34.655  -1.534  1.00  0.00      RA0  C
ATOM   2126  NH1 ARG A 228      30.830  33.310  -1.641  1.00  0.00      RA0  N
ATOM   2127 HH11 ARG A 228      30.173  32.728  -2.151  1.00  0.00      RA0  H
ATOM   2128 HH12 ARG A 228      31.598  32.817  -1.206  1.00  0.00      RA0  H
ATOM   2129  NH2 ARG A 228      29.698  35.324  -2.176  1.00  0.00      RA0  N
ATOM   2130 HH21 ARG A 228      29.009  34.873  -2.763  1.00  0.00      RA0  H
ATOM   2131 HH22 ARG A 228      29.655  36.336  -2.066  1.00  0.00      RA0  H
ATOM   2132  C   ARG A 228      35.668  34.814  -1.003  1.00  0.00      RA0  C
ATOM   2133  O   ARG A 228      35.923  33.623  -1.156  1.00  0.00      RA0  O
ATOM   2134  N   LEU A 229      35.145  35.532  -1.977  1.00  0.00      RA0  N
ATOM   2135  H   LEU A 229      34.918  36.499  -1.828  1.00  0.00      RA0  H
ATOM   2136  CA  LEU A 229      34.809  34.909  -3.261  1.00  0.00      RA0  C
ATOM   2137  CB  LEU A 229      33.919  35.824  -4.099  1.00  0.00      RA0  C
ATOM   2138  CG  LEU A 229      33.390  35.066  -5.314  1.00  0.00      RA0  C
ATOM   2139  CD1 LEU A 229      32.647  33.811  -4.871  1.00  0.00      RA0  C
ATOM   2140  CD2 LEU A 229      32.533  35.931  -6.233  1.00  0.00      RA0  C
ATOM   2141  C   LEU A 229      36.111  34.576  -4.022  1.00  0.00      RA0  C
ATOM   2142  O   LEU A 229      36.287  33.467  -4.555  1.00  0.00      RA0  O
ATOM   2143  N   GLU A 230      37.034  35.540  -4.032  1.00  0.00      RA0  N
ATOM   2144  H   GLU A 230      36.834  36.436  -3.628  1.00  0.00      RA0  H
ATOM   2145  CA  GLU A 230      38.381  35.294  -4.562  1.00  0.00      RA0  C
ATOM   2146  CB  GLU A 230      39.310  36.497  -4.407  1.00  0.00      RA0  C
ATOM   2147  CG  GLU A 230      39.004  37.680  -5.324  1.00  0.00      RA0  C
ATOM   2148  CD  GLU A 230      40.069  38.734  -5.109  1.00  0.00      RA0  C
ATOM   2149  OE1 GLU A 230      40.939  38.526  -4.274  1.00  0.00      RA0  O
ATOM   2150  OE2 GLU A 230      40.046  39.763  -5.773  1.00  0.00      RA0  O
ATOM   2151  C   GLU A 230      39.019  34.066  -3.917  1.00  0.00      RA0  C
ATOM   2152  O   GLU A 230      39.668  33.269  -4.598  1.00  0.00      RA0  O
ATOM   2153  N   ALA A 231      38.831  33.907  -2.617  1.00  0.00      RA0  N
ATOM   2154  H   ALA A 231      38.267  34.571  -2.124  1.00  0.00      RA0  H
ATOM   2155  CA  ALA A 231      39.380  32.767  -1.858  1.00  0.00      RA0  C
ATOM   2156  CB  ALA A 231      39.395  33.100  -0.370  1.00  0.00      RA0  C
ATOM   2157  C   ALA A 231      38.647  31.439  -2.040  1.00  0.00      RA0  C
ATOM   2158  O   ALA A 231      39.074  30.408  -1.501  1.00  0.00      RA0  O
ATOM   2159  N   GLY A 232      37.567  31.457  -2.827  1.00  0.00      RA0  N
ATOM   2160  H   GLY A 232      37.241  32.322  -3.206  1.00  0.00      RA0  H
ATOM   2161  CA  GLY A 232      36.742  30.290  -3.072  1.00  0.00      RA0  C
ATOM   2162  C   GLY A 232      35.941  29.830  -1.874  1.00  0.00      RA0  C
ATOM   2163  O   GLY A 232      35.687  28.643  -1.730  1.00  0.00      RA0  O
ATOM   2164  N   MSE A 233      35.543  30.755  -1.019  1.00  0.00      RA0  N
ATOM   2165  H   MSE A 233      35.613  31.724  -1.255  1.00  0.00      RA0  H
ATOM   2166  CA  MSE A 233      34.851  30.396   0.205  1.00  0.00      RA0  C
ATOM   2167  CB  MSE A 233      35.384  31.213   1.379  1.00  0.00      RA0  C
ATOM   2168  CG  MSE A 233      36.844  30.887   1.692  1.00  0.00      RA0  C
ATOM   2169  SE  MSE A 233      37.508  31.892   3.028  1.00  0.00      RA0  S
ATOM   2170  CE  MSE A 233      39.100  31.072   3.193  1.00  0.00      RA0  C
ATOM   2171  C   MSE A 233      33.343  30.613   0.033  1.00  0.00      RA0  C
ATOM   2172  O   MSE A 233      32.922  31.559  -0.633  1.00  0.00      RA0  O
ATOM   2173  N   ASN A 234      32.553  29.646   0.524  1.00  0.00      RA0  N
ATOM   2174  H   ASN A 234      32.934  28.968   1.150  1.00  0.00      RA0  H
ATOM   2175  CA  ASN A 234      31.112  29.673   0.312  1.00  0.00      RA0  C
ATOM   2176  CB  ASN A 234      30.489  28.311   0.623  1.00  0.00      RA0  C
ATOM   2177  CG  ASN A 234      30.845  27.289  -0.434  1.00  0.00      RA0  C
ATOM   2178  OD1 ASN A 234      31.400  27.601  -1.482  1.00  0.00      RA0  O
ATOM   2179  ND2 ASN A 234      30.483  26.038  -0.103  1.00  0.00      RA0  N
ATOM   2180 HD21 ASN A 234      30.075  25.842   0.791  1.00  0.00      RA0  H
ATOM   2181 HD22 ASN A 234      30.626  25.277  -0.742  1.00  0.00      RA0  H
ATOM   2182  C   ASN A 234      30.404  30.690   1.155  1.00  0.00      RA0  C
ATOM   2183  O   ASN A 234      30.860  31.034   2.257  1.00  0.00      RA0  O
ATOM   2184  N   LEU A 235      29.266  31.150   0.627  1.00  0.00      RA0  N
ATOM   2185  H   LEU A 235      28.998  30.877  -0.302  1.00  0.00      RA0  H
ATOM   2186  CA  LEU A 235      28.326  31.974   1.328  1.00  0.00      RA0  C
ATOM   2187  CB  LEU A 235      28.236  33.355   0.685  1.00  0.00      RA0  C
ATOM   2188  CG  LEU A 235      27.300  34.316   1.419  1.00  0.00      RA0  C
ATOM   2189  CD1 LEU A 235      27.697  34.497   2.885  1.00  0.00      RA0  C
ATOM   2190  CD2 LEU A 235      27.192  35.654   0.688  1.00  0.00      RA0  C
ATOM   2191  C   LEU A 235      26.971  31.277   1.303  1.00  0.00      RA0  C
ATOM   2192  O   LEU A 235      26.360  31.076   0.224  1.00  0.00      RA0  O
ATOM   2193  N   TYR A 236      26.522  30.899   2.494  1.00  0.00      RA0  N
ATOM   2194  H   TYR A 236      27.061  31.110   3.309  1.00  0.00      RA0  H
ATOM   2195  CA  TYR A 236      25.247  30.214   2.640  1.00  0.00      RA0  C
ATOM   2196  CB  TYR A 236      24.916  29.899   4.092  1.00  0.00      RA0  C
ATOM   2197  CG  TYR A 236      23.674  29.032   4.163  1.00  0.00      RA0  C
ATOM   2198  CD1 TYR A 236      23.738  27.684   3.824  1.00  0.00      RA0  C
ATOM   2199  CE1 TYR A 236      22.613  26.875   3.956  1.00  0.00      RA0  C
ATOM   2200  CD2 TYR A 236      22.467  29.576   4.587  1.00  0.00      RA0  C
ATOM   2201  CE2 TYR A 236      21.342  28.768   4.710  1.00  0.00      RA0  C
ATOM   2202  CZ  TYR A 236      21.417  27.412   4.421  1.00  0.00      RA0  C
ATOM   2203  OH  TYR A 236      20.303  26.608   4.613  1.00  0.00      RA0  O
ATOM   2204  HH  TYR A 236      20.529  25.709   4.354  1.00  0.00      RA0  H
ATOM   2205  C   TYR A 236      24.144  31.086   2.032  1.00  0.00      RA0  C
ATOM   2206  O   TYR A 236      24.106  32.313   2.217  1.00  0.00      RA0  O
ATOM   2207  N   GLY A 237      23.246  30.435   1.316  1.00  0.00      RA0  N
ATOM   2208  H   GLY A 237      23.348  29.451   1.182  1.00  0.00      RA0  H
ATOM   2209  CA  GLY A 237      22.192  31.105   0.599  1.00  0.00      RA0  C
ATOM   2210  C   GLY A 237      22.547  31.302  -0.857  1.00  0.00      RA0  C
ATOM   2211  O   GLY A 237      21.666  31.439  -1.692  1.00  0.00      RA0  O
ATOM   2212  N   GLN A 238      23.843  31.343  -1.166  1.00  0.00      RA0  N
ATOM   2213  H   GLN A 238      24.540  31.224  -0.460  1.00  0.00      RA0  H
ATOM   2214  CA  GLN A 238      24.307  31.522  -2.538  1.00  0.00      RA0  C
ATOM   2215  CB  GLN A 238      25.196  32.757  -2.652  1.00  0.00      RA0  C
ATOM   2216  CG  GLN A 238      24.310  33.998  -2.499  1.00  0.00      RA0  C
ATOM   2217  CD  GLN A 238      25.102  35.274  -2.675  1.00  0.00      RA0  C
ATOM   2218  OE1 GLN A 238      24.966  36.225  -1.913  1.00  0.00      RA0  O
ATOM   2219  NE2 GLN A 238      25.941  35.255  -3.719  1.00  0.00      RA0  N
ATOM   2220 HE21 GLN A 238      25.985  34.482  -4.362  1.00  0.00      RA0  H
ATOM   2221 HE22 GLN A 238      26.596  35.981  -3.914  1.00  0.00      RA0  H
ATOM   2222  C   GLN A 238      24.942  30.239  -3.057  1.00  0.00      RA0  C
ATOM   2223  O   GLN A 238      24.418  29.622  -3.995  1.00  0.00      RA0  O
ATOM   2224  N   GLU A 239      26.053  29.798  -2.480  1.00  0.00      RA0  N
ATOM   2225  H   GLU A 239      26.491  30.340  -1.759  1.00  0.00      RA0  H
ATOM   2226  CA  GLU A 239      26.675  28.534  -2.930  1.00  0.00      RA0  C
ATOM   2227  CB  GLU A 239      28.125  28.493  -2.451  1.00  0.00      RA0  C
ATOM   2228  CG  GLU A 239      29.137  29.246  -3.325  1.00  0.00      RA0  C
ATOM   2229  CD  GLU A 239      28.827  30.724  -3.465  1.00  0.00      RA0  C
ATOM   2230  OE1 GLU A 239      28.870  31.456  -2.476  1.00  0.00      RA0  O
ATOM   2231  OE2 GLU A 239      28.567  31.153  -4.584  1.00  0.00      RA0  O
ATOM   2232  C   GLU A 239      25.933  27.271  -2.514  1.00  0.00      RA0  C
ATOM   2233  O   GLU A 239      26.139  26.226  -3.112  1.00  0.00      RA0  O
ATOM   2234  N   MSE A 240      25.119  27.368  -1.464  1.00  0.00      RA0  N
ATOM   2235  H   MSE A 240      24.985  28.229  -0.974  1.00  0.00      RA0  H
ATOM   2236  CA  MSE A 240      24.269  26.270  -1.053  1.00  0.00      RA0  C
ATOM   2237  CB  MSE A 240      25.054  25.206  -0.280  1.00  0.00      RA0  C
ATOM   2238  CG  MSE A 240      25.629  25.675   1.059  1.00  0.00      RA0  C
ATOM   2239  SE  MSE A 240      26.939  26.902   0.929  1.00  0.00      RA0  S
ATOM   2240  CE  MSE A 240      27.388  26.948   2.670  1.00  0.00      RA0  C
ATOM   2241  C   MSE A 240      23.074  26.743  -0.209  1.00  0.00      RA0  C
ATOM   2242  O   MSE A 240      23.028  27.868   0.285  1.00  0.00      RA0  O
ATOM   2243  N   ASP A 241      22.115  25.848  -0.068  1.00  0.00      RA0  N
ATOM   2244  H   ASP A 241      22.066  24.962  -0.533  1.00  0.00      RA0  H
ATOM   2245  CA  ASP A 241      20.985  26.060   0.851  1.00  0.00      RA0  C
ATOM   2246  CB  ASP A 241      19.933  26.959   0.196  1.00  0.00      RA0  C
ATOM   2247  CG  ASP A 241      19.081  26.096  -0.714  1.00  0.00      RA0  C
ATOM   2248  OD1 ASP A 241      19.614  25.457  -1.612  1.00  0.00      RA0  O
ATOM   2249  OD2 ASP A 241      17.886  25.972  -0.464  1.00  0.00      RA0  O
ATOM   2250  C   ASP A 241      20.379  24.703   1.105  1.00  0.00      RA0  C
ATOM   2251  O   ASP A 241      20.979  23.675   0.726  1.00  0.00      RA0  O
ATOM   2252  N   GLU A 242      19.212  24.647   1.743  1.00  0.00      RA0  N
ATOM   2253  H   GLU A 242      18.645  25.469   1.789  1.00  0.00      RA0  H
ATOM   2254  CA  GLU A 242      18.651  23.352   2.133  1.00  0.00      RA0  C
ATOM   2255  CB  GLU A 242      17.366  23.587   2.926  1.00  0.00      RA0  C
ATOM   2256  CG  GLU A 242      17.470  24.576   4.086  1.00  0.00      RA0  C
ATOM   2257  CD  GLU A 242      17.933  23.865   5.336  1.00  0.00      RA0  C
ATOM   2258  OE1 GLU A 242      18.241  22.681   5.268  1.00  0.00      RA0  O
ATOM   2259  OE2 GLU A 242      17.961  24.494   6.388  1.00  0.00      RA0  O
ATOM   2260  C   GLU A 242      18.278  22.431   0.982  1.00  0.00      RA0  C
ATOM   2261  O   GLU A 242      18.046  21.243   1.204  1.00  0.00      RA0  O
ATOM   2262  N   THR A 243      18.251  22.974  -0.234  1.00  0.00      RA0  N
ATOM   2263  H   THR A 243      18.481  23.941  -0.378  1.00  0.00      RA0  H
ATOM   2264  CA  THR A 243      17.926  22.200  -1.441  1.00  0.00      RA0  C
ATOM   2265  CB  THR A 243      16.908  22.987  -2.284  1.00  0.00      RA0  C
ATOM   2266  OG1 THR A 243      17.410  24.239  -2.767  1.00  0.00      RA0  O
ATOM   2267  HG1 THR A 243      17.773  24.747  -2.035  1.00  0.00      RA0  H
ATOM   2268  CG2 THR A 243      15.627  23.211  -1.480  1.00  0.00      RA0  C
ATOM   2269  C   THR A 243      19.141  21.692  -2.195  1.00  0.00      RA0  C
ATOM   2270  O   THR A 243      18.994  20.964  -3.182  1.00  0.00      RA0  O
ATOM   2271  N   ILE A 244      20.331  22.094  -1.749  1.00  0.00      RA0  N
ATOM   2272  H   ILE A 244      20.398  22.643  -0.913  1.00  0.00      RA0  H
ATOM   2273  CA  ILE A 244      21.581  21.781  -2.428  1.00  0.00      RA0  C
ATOM   2274  CB  ILE A 244      22.321  23.070  -2.811  1.00  0.00      RA0  C
ATOM   2275  CG2 ILE A 244      23.716  22.806  -3.383  1.00  0.00      RA0  C
ATOM   2276  CG1 ILE A 244      21.470  23.859  -3.803  1.00  0.00      RA0  C
ATOM   2277  CD1 ILE A 244      21.076  23.000  -5.005  1.00  0.00      RA0  C
ATOM   2278  C   ILE A 244      22.465  20.857  -1.601  1.00  0.00      RA0  C
ATOM   2279  O   ILE A 244      22.743  21.144  -0.436  1.00  0.00      RA0  O
ATOM   2280  N   SER A 245      22.978  19.801  -2.244  1.00  0.00      RA0  N
ATOM   2281  H   SER A 245      22.798  19.693  -3.218  1.00  0.00      RA0  H
ATOM   2282  CA  SER A 245      23.866  18.868  -1.601  1.00  0.00      RA0  C
ATOM   2283  CB  SER A 245      23.975  17.658  -2.534  1.00  0.00      RA0  C
ATOM   2284  OG  SER A 245      24.960  16.728  -2.070  1.00  0.00      RA0  O
ATOM   2285  HG  SER A 245      24.453  15.993  -1.719  1.00  0.00      RA0  H
ATOM   2286  C   SER A 245      25.237  19.526  -1.367  1.00  0.00      RA0  C
ATOM   2287  O   SER A 245      25.682  20.283  -2.225  1.00  0.00      RA0  O
ATOM   2288  N   PRO A 246      25.924  19.234  -0.270  1.00  0.00      RA0  N
ATOM   2289  CD  PRO A 246      25.503  18.382   0.832  1.00  0.00      RA0  C
ATOM   2290  CA  PRO A 246      27.298  19.749  -0.108  1.00  0.00      RA0  C
ATOM   2291  CB  PRO A 246      27.703  19.196   1.264  1.00  0.00      RA0  C
ATOM   2292  CG  PRO A 246      26.813  17.979   1.495  1.00  0.00      RA0  C
ATOM   2293  C   PRO A 246      28.197  19.301  -1.264  1.00  0.00      RA0  C
ATOM   2294  O   PRO A 246      29.143  20.032  -1.632  1.00  0.00      RA0  O
ATOM   2295  N   LEU A 247      27.880  18.149  -1.874  1.00  0.00      RA0  N
ATOM   2296  H   LEU A 247      27.052  17.648  -1.611  1.00  0.00      RA0  H
ATOM   2297  CA  LEU A 247      28.665  17.623  -2.980  1.00  0.00      RA0  C
ATOM   2298  CB  LEU A 247      28.189  16.221  -3.359  1.00  0.00      RA0  C
ATOM   2299  CG  LEU A 247      28.187  15.235  -2.189  1.00  0.00      RA0  C
ATOM   2300  CD1 LEU A 247      27.612  13.882  -2.607  1.00  0.00      RA0  C
ATOM   2301  CD2 LEU A 247      29.565  15.090  -1.542  1.00  0.00      RA0  C
ATOM   2302  C   LEU A 247      28.625  18.535  -4.204  1.00  0.00      RA0  C
ATOM   2303  O   LEU A 247      29.546  18.526  -5.009  1.00  0.00      RA0  O
ATOM   2304  N   ALA A 248      27.568  19.327  -4.321  1.00  0.00      RA0  N
ATOM   2305  H   ALA A 248      26.885  19.363  -3.591  1.00  0.00      RA0  H
ATOM   2306  CA  ALA A 248      27.369  20.270  -5.437  1.00  0.00      RA0  C
ATOM   2307  CB  ALA A 248      25.897  20.291  -5.854  1.00  0.00      RA0  C
ATOM   2308  C   ALA A 248      27.794  21.707  -5.074  1.00  0.00      RA0  C
ATOM   2309  O   ALA A 248      27.575  22.639  -5.859  1.00  0.00      RA0  O
ATOM   2310  N   ALA A 249      28.371  21.860  -3.885  1.00  0.00      RA0  N
ATOM   2311  H   ALA A 249      28.528  21.072  -3.290  1.00  0.00      RA0  H
ATOM   2312  CA  ALA A 249      28.788  23.152  -3.359  1.00  0.00      RA0  C
ATOM   2313  CB  ALA A 249      27.960  23.516  -2.129  1.00  0.00      RA0  C
ATOM   2314  C   ALA A 249      30.270  23.147  -2.963  1.00  0.00      RA0  C
ATOM   2315  O   ALA A 249      30.702  23.907  -2.115  1.00  0.00      RA0  O
ATOM   2316  N   ASN A 250      31.036  22.280  -3.607  1.00  0.00      RA0  N
ATOM   2317  H   ASN A 250      30.618  21.700  -4.303  1.00  0.00      RA0  H
ATOM   2318  CA  ASN A 250      32.482  22.179  -3.337  1.00  0.00      RA0  C
ATOM   2319  CB  ASN A 250      33.255  23.405  -3.836  1.00  0.00      RA0  C
ATOM   2320  CG  ASN A 250      34.745  23.172  -3.693  1.00  0.00      RA0  C
ATOM   2321  OD1 ASN A 250      35.252  22.085  -3.957  1.00  0.00      RA0  O
ATOM   2322  ND2 ASN A 250      35.416  24.261  -3.273  1.00  0.00      RA0  N
ATOM   2323 HD21 ASN A 250      34.926  25.111  -3.063  1.00  0.00      RA0  H
ATOM   2324 HD22 ASN A 250      36.406  24.275  -3.142  1.00  0.00      RA0  H
ATOM   2325  C   ASN A 250      32.761  21.910  -1.864  1.00  0.00      RA0  C
ATOM   2326  O   ASN A 250      33.743  22.427  -1.336  1.00  0.00      RA0  O
ATOM   2327  N   MSE A 251      31.903  21.100  -1.211  1.00  0.00      RA0  N
ATOM   2328  H   MSE A 251      31.083  20.755  -1.673  1.00  0.00      RA0  H
ATOM   2329  CA  MSE A 251      32.087  20.727   0.185  1.00  0.00      RA0  C
ATOM   2330  CB  MSE A 251      30.918  21.203   1.046  1.00  0.00      RA0  C
ATOM   2331  CG  MSE A 251      30.715  22.717   1.021  1.00  0.00      RA0  C
ATOM   2332  SE  MSE A 251      29.277  23.234   1.969  1.00  0.00      RA0  S
ATOM   2333  CE  MSE A 251      29.863  22.720   3.590  1.00  0.00      RA0  C
ATOM   2334  C   MSE A 251      32.289  19.230   0.356  1.00  0.00      RA0  C
ATOM   2335  O   MSE A 251      32.310  18.724   1.466  1.00  0.00      RA0  O
ATOM   2336  N   GLY A 252      32.527  18.521  -0.744  1.00  0.00      RA0  N
ATOM   2337  H   GLY A 252      32.520  18.972  -1.634  1.00  0.00      RA0  H
ATOM   2338  CA  GLY A 252      32.811  17.085  -0.658  1.00  0.00      RA0  C
ATOM   2339  C   GLY A 252      33.976  16.799   0.295  1.00  0.00      RA0  C
ATOM   2340  O   GLY A 252      33.971  15.798   1.058  1.00  0.00      RA0  O
ATOM   2341  N   TRP A 253      34.991  17.641   0.210  1.00  0.00      RA0  N
ATOM   2342  H   TRP A 253      34.925  18.405  -0.428  1.00  0.00      RA0  H
ATOM   2343  CA  TRP A 253      36.197  17.479   0.996  1.00  0.00      RA0  C
ATOM   2344  CB  TRP A 253      37.295  18.464   0.567  1.00  0.00      RA0  C
ATOM   2345  CG  TRP A 253      36.860  19.901   0.739  1.00  0.00      RA0  C
ATOM   2346  CD2 TRP A 253      37.258  20.835   1.764  1.00  0.00      RA0  C
ATOM   2347  CE2 TRP A 253      36.594  22.058   1.509  1.00  0.00      RA0  C
ATOM   2348  CE3 TRP A 253      38.113  20.730   2.855  1.00  0.00      RA0  C
ATOM   2349  CD1 TRP A 253      35.980  20.619  -0.081  1.00  0.00      RA0  C
ATOM   2350  NE1 TRP A 253      35.817  21.888   0.368  1.00  0.00      RA0  N
ATOM   2351  HE1 TRP A 253      35.239  22.562  -0.062  1.00  0.00      RA0  H
ATOM   2352  CZ2 TRP A 253      36.801  23.142   2.353  1.00  0.00      RA0  C
ATOM   2353  CZ3 TRP A 253      38.312  21.823   3.691  1.00  0.00      RA0  C
ATOM   2354  CH2 TRP A 253      37.657  23.024   3.442  1.00  0.00      RA0  C
ATOM   2355  C   TRP A 253      35.916  17.534   2.484  1.00  0.00      RA0  C
ATOM   2356  O   TRP A 253      36.757  17.128   3.276  1.00  0.00      RA0  O
ATOM   2357  N   THR A 254      34.758  18.071   2.869  1.00  0.00      RA0  N
ATOM   2358  H   THR A 254      34.045  18.291   2.209  1.00  0.00      RA0  H
ATOM   2359  CA  THR A 254      34.404  18.171   4.283  1.00  0.00      RA0  C
ATOM   2360  CB  THR A 254      33.796  19.537   4.639  1.00  0.00      RA0  C
ATOM   2361  OG1 THR A 254      32.682  19.880   3.811  1.00  0.00      RA0  O
ATOM   2362  HG1 THR A 254      32.902  19.652   2.920  1.00  0.00      RA0  H
ATOM   2363  CG2 THR A 254      34.855  20.630   4.579  1.00  0.00      RA0  C
ATOM   2364  C   THR A 254      33.587  16.989   4.797  1.00  0.00      RA0  C
ATOM   2365  O   THR A 254      33.267  16.939   5.988  1.00  0.00      RA0  O
ATOM   2366  N   ILE A 255      33.257  16.046   3.925  1.00  0.00      RA0  N
ATOM   2367  H   ILE A 255      33.649  16.014   3.004  1.00  0.00      RA0  H
ATOM   2368  CA  ILE A 255      32.444  14.906   4.342  1.00  0.00      RA0  C
ATOM   2369  CB  ILE A 255      31.502  14.425   3.246  1.00  0.00      RA0  C
ATOM   2370  CG2 ILE A 255      30.516  13.426   3.854  1.00  0.00      RA0  C
ATOM   2371  CG1 ILE A 255      30.800  15.593   2.545  1.00  0.00      RA0  C
ATOM   2372  CD1 ILE A 255      29.961  16.461   3.486  1.00  0.00      RA0  C
ATOM   2373  C   ILE A 255      33.352  13.791   4.823  1.00  0.00      RA0  C
ATOM   2374  O   ILE A 255      34.159  13.254   4.058  1.00  0.00      RA0  O
ATOM   2375  N   ALA A 256      33.192  13.431   6.087  1.00  0.00      RA0  N
ATOM   2376  H   ALA A 256      32.430  13.854   6.584  1.00  0.00      RA0  H
ATOM   2377  CA  ALA A 256      33.960  12.356   6.709  1.00  0.00      RA0  C
ATOM   2378  CB  ALA A 256      34.192  12.643   8.182  1.00  0.00      RA0  C
ATOM   2379  C   ALA A 256      33.215  11.032   6.566  1.00  0.00      RA0  C
ATOM   2380  O   ALA A 256      32.539  10.595   7.469  1.00  0.00      RA0  O
ATOM   2381  N   TRP A 257      33.338  10.385   5.405  1.00  0.00      RA0  N
ATOM   2382  H   TRP A 257      33.910  10.793   4.692  1.00  0.00      RA0  H
ATOM   2383  CA  TRP A 257      32.592   9.142   5.141  1.00  0.00      RA0  C
ATOM   2384  CB  TRP A 257      32.777   8.682   3.691  1.00  0.00      RA0  C
ATOM   2385  CG  TRP A 257      32.536   9.797   2.695  1.00  0.00      RA0  C
ATOM   2386  CD2 TRP A 257      31.290  10.206   2.089  1.00  0.00      RA0  C
ATOM   2387  CE2 TRP A 257      31.578  11.261   1.190  1.00  0.00      RA0  C
ATOM   2388  CE3 TRP A 257      29.980   9.770   2.231  1.00  0.00      RA0  C
ATOM   2389  CD1 TRP A 257      33.505  10.638   2.129  1.00  0.00      RA0  C
ATOM   2390  NE1 TRP A 257      32.946  11.503   1.244  1.00  0.00      RA0  N
ATOM   2391  HE1 TRP A 257      33.429  12.197   0.744  1.00  0.00      RA0  H
ATOM   2392  CZ2 TRP A 257      30.551  11.843   0.457  1.00  0.00      RA0  C
ATOM   2393  CZ3 TRP A 257      28.961  10.363   1.494  1.00  0.00      RA0  C
ATOM   2394  CH2 TRP A 257      29.245  11.394   0.607  1.00  0.00      RA0  C
ATOM   2395  C   TRP A 257      33.013   8.009   6.068  1.00  0.00      RA0  C
ATOM   2396  O   TRP A 257      32.180   7.220   6.548  1.00  0.00      RA0  O
ATOM   2397  N   GLU A 258      34.316   7.914   6.324  1.00  0.00      RA0  N
ATOM   2398  H   GLU A 258      34.954   8.617   6.028  1.00  0.00      RA0  H
ATOM   2399  CA  GLU A 258      34.824   6.879   7.215  1.00  0.00      RA0  C
ATOM   2400  CB  GLU A 258      36.089   6.251   6.637  1.00  0.00      RA0  C
ATOM   2401  CG  GLU A 258      35.680   5.409   5.430  1.00  0.00      RA0  C
ATOM   2402  CD  GLU A 258      34.529   4.520   5.858  1.00  0.00      RA0  C
ATOM   2403  OE1 GLU A 258      34.725   3.696   6.750  1.00  0.00      RA0  O
ATOM   2404  OE2 GLU A 258      33.430   4.675   5.324  1.00  0.00      RA0  O
ATOM   2405  C   GLU A 258      35.008   7.492   8.597  1.00  0.00      RA0  C
ATOM   2406  O   GLU A 258      35.400   8.650   8.685  1.00  0.00      RA0  O
ATOM   2407  N   PRO A 259      34.736   6.765   9.685  1.00  0.00      RA0  N
ATOM   2408  CD  PRO A 259      34.883   7.311  11.030  1.00  0.00      RA0  C
ATOM   2409  CA  PRO A 259      34.299   5.371   9.697  1.00  0.00      RA0  C
ATOM   2410  CB  PRO A 259      34.597   4.958  11.138  1.00  0.00      RA0  C
ATOM   2411  CG  PRO A 259      34.358   6.221  11.955  1.00  0.00      RA0  C
ATOM   2412  C   PRO A 259      32.834   5.247   9.296  1.00  0.00      RA0  C
ATOM   2413  O   PRO A 259      32.029   6.113   9.667  1.00  0.00      RA0  O
ATOM   2414  N   ALA A 260      32.529   4.188   8.555  1.00  0.00      RA0  N
ATOM   2415  H   ALA A 260      33.293   3.656   8.178  1.00  0.00      RA0  H
ATOM   2416  CA  ALA A 260      31.192   3.923   8.026  1.00  0.00      RA0  C
ATOM   2417  CB  ALA A 260      31.186   2.640   7.195  1.00  0.00      RA0  C
ATOM   2418  C   ALA A 260      30.138   3.805   9.102  1.00  0.00      RA0  C
ATOM   2419  O   ALA A 260      28.960   4.052   8.837  1.00  0.00      RA0  O
ATOM   2420  N   ASP A 261      30.539   3.435  10.314  1.00  0.00      RA0  N
ATOM   2421  H   ASP A 261      31.507   3.315  10.550  1.00  0.00      RA0  H
ATOM   2422  CA  ASP A 261      29.585   3.218  11.397  1.00  0.00      RA0  C
ATOM   2423  CB  ASP A 261      30.261   2.321  12.429  1.00  0.00      RA0  C
ATOM   2424  CG  ASP A 261      31.576   2.990  12.822  1.00  0.00      RA0  C
ATOM   2425  OD1 ASP A 261      32.588   2.672  12.205  1.00  0.00      RA0  O
ATOM   2426  OD2 ASP A 261      31.596   3.847  13.709  1.00  0.00      RA0  O
ATOM   2427  C   ASP A 261      29.212   4.466  12.159  1.00  0.00      RA0  C
ATOM   2428  O   ASP A 261      28.453   4.397  13.132  1.00  0.00      RA0  O
ATOM   2429  N   ARG A 262      29.736   5.609  11.747  1.00  0.00      RA0  N
ATOM   2430  H   ARG A 262      30.354   5.607  10.962  1.00  0.00      RA0  H
ATOM   2431  CA  ARG A 262      29.318   6.867  12.343  1.00  0.00      RA0  C
ATOM   2432  CB  ARG A 262      30.381   7.957  12.220  1.00  0.00      RA0  C
ATOM   2433  CG  ARG A 262      29.816   9.278  12.757  1.00  0.00      RA0  C
ATOM   2434  CD  ARG A 262      30.706  10.498  12.535  1.00  0.00      RA0  C
ATOM   2435  NE  ARG A 262      30.955  10.755  11.119  1.00  0.00      RA0  N
ATOM   2436  HE  ARG A 262      31.499  10.067  10.628  1.00  0.00      RA0  H
ATOM   2437  CZ  ARG A 262      30.537  11.942  10.586  1.00  0.00      RA0  C
ATOM   2438  NH1 ARG A 262      29.767  12.777  11.327  1.00  0.00      RA0  N
ATOM   2439 HH11 ARG A 262      29.500  13.711  11.043  1.00  0.00      RA0  H
ATOM   2440 HH12 ARG A 262      29.387  12.501  12.224  1.00  0.00      RA0  H
ATOM   2441  NH2 ARG A 262      30.906  12.241   9.318  1.00  0.00      RA0  N
ATOM   2442 HH21 ARG A 262      30.660  13.109   8.867  1.00  0.00      RA0  H
ATOM   2443 HH22 ARG A 262      31.448  11.591   8.765  1.00  0.00      RA0  H
ATOM   2444  C   ARG A 262      28.042   7.389  11.657  1.00  0.00      RA0  C
ATOM   2445  O   ARG A 262      28.080   7.868  10.541  1.00  0.00      RA0  O
ATOM   2446  N   ASP A 263      26.942   7.332  12.388  1.00  0.00      RA0  N
ATOM   2447  H   ASP A 263      26.996   6.971  13.316  1.00  0.00      RA0  H
ATOM   2448  CA  ASP A 263      25.668   7.872  11.955  1.00  0.00      RA0  C
ATOM   2449  CB  ASP A 263      24.505   7.287  12.750  1.00  0.00      RA0  C
ATOM   2450  CG  ASP A 263      23.220   7.871  12.202  1.00  0.00      RA0  C
ATOM   2451  OD1 ASP A 263      23.153   8.106  10.998  1.00  0.00      RA0  O
ATOM   2452  OD2 ASP A 263      22.295   8.098  12.978  1.00  0.00      RA0  O
ATOM   2453  C   ASP A 263      25.683   9.379  12.085  1.00  0.00      RA0  C
ATOM   2454  O   ASP A 263      26.083   9.924  13.117  1.00  0.00      RA0  O
ATOM   2455  N   PHE A 264      25.256  10.062  11.034  1.00  0.00      RA0  N
ATOM   2456  H   PHE A 264      24.736   9.566  10.331  1.00  0.00      RA0  H
ATOM   2457  CA  PHE A 264      25.059  11.496  11.096  1.00  0.00      RA0  C
ATOM   2458  CB  PHE A 264      26.328  12.286  10.744  1.00  0.00      RA0  C
ATOM   2459  CG  PHE A 264      26.776  12.109   9.311  1.00  0.00      RA0  C
ATOM   2460  CD1 PHE A 264      26.298  12.959   8.319  1.00  0.00      RA0  C
ATOM   2461  CD2 PHE A 264      27.699  11.122   8.988  1.00  0.00      RA0  C
ATOM   2462  CE1 PHE A 264      26.774  12.850   7.018  1.00  0.00      RA0  C
ATOM   2463  CE2 PHE A 264      28.182  11.018   7.689  1.00  0.00      RA0  C
ATOM   2464  CZ  PHE A 264      27.734  11.895   6.708  1.00  0.00      RA0  C
ATOM   2465  C   PHE A 264      23.870  11.875  10.224  1.00  0.00      RA0  C
ATOM   2466  O   PHE A 264      23.512  11.145   9.305  1.00  0.00      RA0  O
ATOM   2467  N   ILE A 265      23.266  13.012  10.523  1.00  0.00      RA0  N
ATOM   2468  H   ILE A 265      23.693  13.594  11.219  1.00  0.00      RA0  H
ATOM   2469  CA  ILE A 265      22.069  13.439   9.815  1.00  0.00      RA0  C
ATOM   2470  CB  ILE A 265      21.448  14.657  10.504  1.00  0.00      RA0  C
ATOM   2471  CG2 ILE A 265      20.094  15.011   9.885  1.00  0.00      RA0  C
ATOM   2472  CG1 ILE A 265      21.354  14.463  12.014  1.00  0.00      RA0  C
ATOM   2473  CD1 ILE A 265      20.969  15.752  12.737  1.00  0.00      RA0  C
ATOM   2474  C   ILE A 265      22.411  13.803   8.383  1.00  0.00      RA0  C
ATOM   2475  O   ILE A 265      23.336  14.573   8.142  1.00  0.00      RA0  O
ATOM   2476  N   GLY A 266      21.694  13.189   7.447  1.00  0.00      RA0  N
ATOM   2477  H   GLY A 266      21.036  12.480   7.702  1.00  0.00      RA0  H
ATOM   2478  CA  GLY A 266      21.956  13.377   6.009  1.00  0.00      RA0  C
ATOM   2479  C   GLY A 266      22.772  12.263   5.385  1.00  0.00      RA0  C
ATOM   2480  O   GLY A 266      22.902  12.218   4.166  1.00  0.00      RA0  O
ATOM   2481  N   ARG A 267      23.273  11.338   6.203  1.00  0.00      RA0  N
ATOM   2482  H   ARG A 267      23.030  11.331   7.175  1.00  0.00      RA0  H
ATOM   2483  CA  ARG A 267      24.264  10.372   5.743  1.00  0.00      RA0  C
ATOM   2484  CB  ARG A 267      24.820   9.442   6.834  1.00  0.00      RA0  C
ATOM   2485  CG  ARG A 267      25.922   8.590   6.185  1.00  0.00      RA0  C
ATOM   2486  CD  ARG A 267      26.715   7.582   7.026  1.00  0.00      RA0  C
ATOM   2487  NE  ARG A 267      27.632   6.882   6.123  1.00  0.00      RA0  N
ATOM   2488  HE  ARG A 267      27.242   6.572   5.240  1.00  0.00      RA0  H
ATOM   2489  CZ  ARG A 267      28.961   6.708   6.388  1.00  0.00      RA0  C
ATOM   2490  NH1 ARG A 267      29.465   7.005   7.609  1.00  0.00      RA0  N
ATOM   2491 HH11 ARG A 267      30.458   6.938   7.781  1.00  0.00      RA0  H
ATOM   2492 HH12 ARG A 267      28.879   7.283   8.381  1.00  0.00      RA0  H
ATOM   2493  NH2 ARG A 267      29.759   6.248   5.398  1.00  0.00      RA0  N
ATOM   2494 HH21 ARG A 267      30.744   6.064   5.533  1.00  0.00      RA0  H
ATOM   2495 HH22 ARG A 267      29.373   6.089   4.472  1.00  0.00      RA0  H
ATOM   2496  C   ARG A 267      23.779   9.532   4.586  1.00  0.00      RA0  C
ATOM   2497  O   ARG A 267      24.436   9.471   3.571  1.00  0.00      RA0  O
ATOM   2498  N   GLU A 268      22.630   8.882   4.712  1.00  0.00      RA0  N
ATOM   2499  H   GLU A 268      22.005   9.161   5.445  1.00  0.00      RA0  H
ATOM   2500  CA  GLU A 268      22.198   7.978   3.636  1.00  0.00      RA0  C
ATOM   2501  CB  GLU A 268      21.054   7.060   4.099  1.00  0.00      RA0  C
ATOM   2502  CG  GLU A 268      20.188   7.574   5.260  1.00  0.00      RA0  C
ATOM   2503  CD  GLU A 268      19.652   8.952   4.933  1.00  0.00      RA0  C
ATOM   2504  OE1 GLU A 268      18.824   9.057   4.036  1.00  0.00      RA0  O
ATOM   2505  OE2 GLU A 268      20.119   9.926   5.527  1.00  0.00      RA0  O
ATOM   2506  C   GLU A 268      21.822   8.751   2.370  1.00  0.00      RA0  C
ATOM   2507  O   GLU A 268      22.071   8.283   1.265  1.00  0.00      RA0  O
ATOM   2508  N   ALA A 269      21.224   9.927   2.516  1.00  0.00      RA0  N
ATOM   2509  H   ALA A 269      20.869  10.171   3.426  1.00  0.00      RA0  H
ATOM   2510  CA  ALA A 269      20.878  10.736   1.313  1.00  0.00      RA0  C
ATOM   2511  CB  ALA A 269      20.115  11.984   1.729  1.00  0.00      RA0  C
ATOM   2512  C   ALA A 269      22.157  11.136   0.573  1.00  0.00      RA0  C
ATOM   2513  O   ALA A 269      22.237  11.113  -0.660  1.00  0.00      RA0  O
ATOM   2514  N   LEU A 270      23.169  11.466   1.347  1.00  0.00      RA0  N
ATOM   2515  H   LEU A 270      23.039  11.439   2.342  1.00  0.00      RA0  H
ATOM   2516  CA  LEU A 270      24.458  11.851   0.806  1.00  0.00      RA0  C
ATOM   2517  CB  LEU A 270      25.340  12.375   1.929  1.00  0.00      RA0  C
ATOM   2518  CG  LEU A 270      26.296  13.441   1.422  1.00  0.00      RA0  C
ATOM   2519  CD1 LEU A 270      25.544  14.512   0.636  1.00  0.00      RA0  C
ATOM   2520  CD2 LEU A 270      27.109  14.041   2.563  1.00  0.00      RA0  C
ATOM   2521  C   LEU A 270      25.115  10.691   0.071  1.00  0.00      RA0  C
ATOM   2522  O   LEU A 270      25.678  10.870  -1.011  1.00  0.00      RA0  O
ATOM   2523  N   GLU A 271      25.041   9.490   0.650  1.00  0.00      RA0  N
ATOM   2524  H   GLU A 271      24.575   9.400   1.534  1.00  0.00      RA0  H
ATOM   2525  CA  GLU A 271      25.599   8.306   0.008  1.00  0.00      RA0  C
ATOM   2526  CB  GLU A 271      25.772   7.144   0.996  1.00  0.00      RA0  C
ATOM   2527  CG  GLU A 271      26.628   7.680   2.160  1.00  0.00      RA0  C
ATOM   2528  CD  GLU A 271      27.521   6.635   2.813  1.00  0.00      RA0  C
ATOM   2529  OE1 GLU A 271      27.018   5.715   3.438  1.00  0.00      RA0  O
ATOM   2530  OE2 GLU A 271      28.742   6.765   2.753  1.00  0.00      RA0  O
ATOM   2531  C   GLU A 271      24.949   8.043  -1.335  1.00  0.00      RA0  C
ATOM   2532  O   GLU A 271      25.613   7.631  -2.296  1.00  0.00      RA0  O
ATOM   2533  N   VAL A 272      23.629   8.230  -1.400  1.00  0.00      RA0  N
ATOM   2534  H   VAL A 272      23.133   8.508  -0.574  1.00  0.00      RA0  H
ATOM   2535  CA  VAL A 272      22.913   8.064  -2.654  1.00  0.00      RA0  C
ATOM   2536  CB  VAL A 272      21.402   8.124  -2.416  1.00  0.00      RA0  C
ATOM   2537  CG1 VAL A 272      20.619   8.115  -3.730  1.00  0.00      RA0  C
ATOM   2538  CG2 VAL A 272      20.965   6.988  -1.490  1.00  0.00      RA0  C
ATOM   2539  C   VAL A 272      23.351   9.134  -3.669  1.00  0.00      RA0  C
ATOM   2540  O   VAL A 272      23.580   8.838  -4.844  1.00  0.00      RA0  O
ATOM   2541  N   GLN A 273      23.486  10.370  -3.202  1.00  0.00      RA0  N
ATOM   2542  H   GLN A 273      23.306  10.541  -2.232  1.00  0.00      RA0  H
ATOM   2543  CA  GLN A 273      23.943  11.461  -4.065  1.00  0.00      RA0  C
ATOM   2544  CB  GLN A 273      23.835  12.775  -3.294  1.00  0.00      RA0  C
ATOM   2545  CG  GLN A 273      22.356  13.078  -3.037  1.00  0.00      RA0  C
ATOM   2546  CD  GLN A 273      22.206  14.030  -1.870  1.00  0.00      RA0  C
ATOM   2547  OE1 GLN A 273      23.107  14.797  -1.552  1.00  0.00      RA0  O
ATOM   2548  NE2 GLN A 273      21.009  13.948  -1.261  1.00  0.00      RA0  N
ATOM   2549 HE21 GLN A 273      20.355  13.246  -1.540  1.00  0.00      RA0  H
ATOM   2550 HE22 GLN A 273      20.702  14.543  -0.511  1.00  0.00      RA0  H
ATOM   2551  C   GLN A 273      25.334  11.173  -4.634  1.00  0.00      RA0  C
ATOM   2552  O   GLN A 273      25.568  11.387  -5.817  1.00  0.00      RA0  O
ATOM   2553  N   ARG A 274      26.231  10.646  -3.796  1.00  0.00      RA0  N
ATOM   2554  H   ARG A 274      25.969  10.469  -2.848  1.00  0.00      RA0  H
ATOM   2555  CA  ARG A 274      27.565  10.283  -4.262  1.00  0.00      RA0  C
ATOM   2556  CB  ARG A 274      28.369   9.815  -3.052  1.00  0.00      RA0  C
ATOM   2557  CG  ARG A 274      29.798   9.366  -3.348  1.00  0.00      RA0  C
ATOM   2558  CD  ARG A 274      30.283   8.418  -2.250  1.00  0.00      RA0  C
ATOM   2559  NE  ARG A 274      29.427   7.234  -2.194  1.00  0.00      RA0  N
ATOM   2560  HE  ARG A 274      29.144   6.798  -3.062  1.00  0.00      RA0  H
ATOM   2561  CZ  ARG A 274      29.034   6.687  -1.007  1.00  0.00      RA0  C
ATOM   2562  NH1 ARG A 274      29.443   7.245   0.145  1.00  0.00      RA0  N
ATOM   2563 HH11 ARG A 274      29.149   6.886   1.046  1.00  0.00      RA0  H
ATOM   2564 HH12 ARG A 274      30.044   8.042   0.166  1.00  0.00      RA0  H
ATOM   2565  NH2 ARG A 274      28.243   5.604  -1.005  1.00  0.00      RA0  N
ATOM   2566 HH21 ARG A 274      27.888   5.143  -0.188  1.00  0.00      RA0  H
ATOM   2567 HH22 ARG A 274      27.945   5.206  -1.895  1.00  0.00      RA0  H
ATOM   2568  C   ARG A 274      27.530   9.170  -5.311  1.00  0.00      RA0  C
ATOM   2569  O   ARG A 274      28.216   9.245  -6.333  1.00  0.00      RA0  O
ATOM   2570  N   GLU A 275      26.704   8.163  -5.069  1.00  0.00      RA0  N
ATOM   2571  H   GLU A 275      26.212   8.107  -4.198  1.00  0.00      RA0  H
ATOM   2572  CA  GLU A 275      26.486   7.079  -6.026  1.00  0.00      RA0  C
ATOM   2573  CB  GLU A 275      25.597   5.996  -5.408  1.00  0.00      RA0  C
ATOM   2574  CG  GLU A 275      26.319   4.683  -5.063  1.00  0.00      RA0  C
ATOM   2575  CD  GLU A 275      27.143   4.777  -3.790  1.00  0.00      RA0  C
ATOM   2576  OE1 GLU A 275      26.674   4.322  -2.751  1.00  0.00      RA0  O
ATOM   2577  OE2 GLU A 275      28.274   5.255  -3.823  1.00  0.00      RA0  O
ATOM   2578  C   GLU A 275      25.951   7.572  -7.361  1.00  0.00      RA0  C
ATOM   2579  O   GLU A 275      26.364   7.113  -8.426  1.00  0.00      RA0  O
ATOM   2580  N   HIS A 276      24.971   8.463  -7.308  1.00  0.00      RA0  N
ATOM   2581  H   HIS A 276      24.710   8.842  -6.420  1.00  0.00      RA0  H
ATOM   2582  CA  HIS A 276      24.309   8.917  -8.514  1.00  0.00      RA0  C
ATOM   2583  CB  HIS A 276      22.923   9.480  -8.195  1.00  0.00      RA0  C
ATOM   2584  CG  HIS A 276      21.902   8.383  -8.001  1.00  0.00      RA0  C
ATOM   2585  ND1 HIS A 276      20.667   8.436  -8.529  1.00  0.00      RA0  N
ATOM   2586  HD1 HIS A 276      20.310   9.158  -9.085  1.00  0.00      RA0  H
ATOM   2587  CD2 HIS A 276      22.029   7.193  -7.281  1.00  0.00      RA0  C
ATOM   2588  NE2 HIS A 276      20.852   6.527  -7.381  1.00  0.00      RA0  N
ATOM   2589  CE1 HIS A 276      20.015   7.293  -8.149  1.00  0.00      RA0  C
ATOM   2590  C   HIS A 276      25.104   9.966  -9.265  1.00  0.00      RA0  C
ATOM   2591  O   HIS A 276      24.933  10.098 -10.475  1.00  0.00      RA0  O
ATOM   2592  N   GLY A 277      25.919  10.718  -8.523  1.00  0.00      RA0  N
ATOM   2593  H   GLY A 277      25.926  10.598  -7.531  1.00  0.00      RA0  H
ATOM   2594  CA  GLY A 277      26.588  11.904  -9.048  1.00  0.00      RA0  C
ATOM   2595  C   GLY A 277      25.760  13.145  -8.814  1.00  0.00      RA0  C
ATOM   2596  O   GLY A 277      24.514  13.078  -8.742  1.00  0.00      RA0  O
ATOM   2597  N   THR A 278      26.440  14.288  -8.703  1.00  0.00      RA0  N
ATOM   2598  H   THR A 278      27.435  14.324  -8.745  1.00  0.00      RA0  H
ATOM   2599  CA  THR A 278      25.757  15.568  -8.526  1.00  0.00      RA0  C
ATOM   2600  CB  THR A 278      26.009  15.882  -7.062  1.00  0.00      RA0  C
ATOM   2601  OG1 THR A 278      27.179  15.154  -6.660  1.00  0.00      RA0  O
ATOM   2602  HG1 THR A 278      27.916  15.642  -7.010  1.00  0.00      RA0  H
ATOM   2603  CG2 THR A 278      24.824  15.508  -6.168  1.00  0.00      RA0  C
ATOM   2604  C   THR A 278      26.320  16.617  -9.470  1.00  0.00      RA0  C
ATOM   2605  O   THR A 278      27.309  16.391 -10.188  1.00  0.00      RA0  O
ATOM   2606  N   GLU A 279      25.679  17.769  -9.444  1.00  0.00      RA0  N
ATOM   2607  H   GLU A 279      24.892  17.879  -8.841  1.00  0.00      RA0  H
ATOM   2608  CA  GLU A 279      26.239  18.968 -10.038  1.00  0.00      RA0  C
ATOM   2609  CB  GLU A 279      25.310  20.162  -9.869  1.00  0.00      RA0  C
ATOM   2610  CG  GLU A 279      23.882  20.028 -10.377  1.00  0.00      RA0  C
ATOM   2611  CD  GLU A 279      23.159  21.269  -9.903  1.00  0.00      RA0  C
ATOM   2612  OE1 GLU A 279      21.961  21.219  -9.649  1.00  0.00      RA0  O
ATOM   2613  OE2 GLU A 279      23.807  22.296  -9.734  1.00  0.00      RA0  O
ATOM   2614  C   GLU A 279      27.507  19.356  -9.262  1.00  0.00      RA0  C
ATOM   2615  O   GLU A 279      27.809  18.772  -8.218  1.00  0.00      RA0  O
ATOM   2616  N   LYS A 280      28.275  20.295  -9.804  1.00  0.00      RA0  N
ATOM   2617  H   LYS A 280      28.005  20.779 -10.641  1.00  0.00      RA0  H
ATOM   2618  CA  LYS A 280      29.527  20.680  -9.184  1.00  0.00      RA0  C
ATOM   2619  CB  LYS A 280      30.718  19.964  -9.814  1.00  0.00      RA0  C
ATOM   2620  CG  LYS A 280      30.935  20.243 -11.298  1.00  0.00      RA0  C
ATOM   2621  CD  LYS A 280      32.091  19.380 -11.791  1.00  0.00      RA0  C
ATOM   2622  CE  LYS A 280      32.361  19.477 -13.289  1.00  0.00      RA0  C
ATOM   2623  NZ  LYS A 280      33.157  18.305 -13.679  1.00  0.00      RA0  N
ATOM   2624  HZ1 LYS A 280      33.308  18.256 -14.702  1.00  0.00      RA0  H
ATOM   2625  HZ2 LYS A 280      34.040  18.218 -13.148  1.00  0.00      RA0  H
ATOM   2626  HZ3 LYS A 280      32.589  17.455 -13.452  1.00  0.00      RA0  H
ATOM   2627  C   LYS A 280      29.683  22.178  -9.211  1.00  0.00      RA0  C
ATOM   2628  O   LYS A 280      29.246  22.849 -10.129  1.00  0.00      RA0  O
ATOM   2629  N   LEU A 281      30.353  22.677  -8.200  1.00  0.00      RA0  N
ATOM   2630  H   LEU A 281      30.804  22.060  -7.560  1.00  0.00      RA0  H
ATOM   2631  CA  LEU A 281      30.658  24.089  -8.112  1.00  0.00      RA0  C
ATOM   2632  CB  LEU A 281      30.672  24.521  -6.646  1.00  0.00      RA0  C
ATOM   2633  CG  LEU A 281      30.805  26.029  -6.431  1.00  0.00      RA0  C
ATOM   2634  CD1 LEU A 281      29.536  26.775  -6.838  1.00  0.00      RA0  C
ATOM   2635  CD2 LEU A 281      31.199  26.362  -4.993  1.00  0.00      RA0  C
ATOM   2636  C   LEU A 281      32.011  24.336  -8.760  1.00  0.00      RA0  C
ATOM   2637  O   LEU A 281      33.034  23.759  -8.374  1.00  0.00      RA0  O
ATOM   2638  N   VAL A 282      32.001  25.160  -9.805  1.00  0.00      RA0  N
ATOM   2639  H   VAL A 282      31.162  25.645 -10.041  1.00  0.00      RA0  H
ATOM   2640  CA  VAL A 282      33.204  25.528 -10.522  1.00  0.00      RA0  C
ATOM   2641  CB  VAL A 282      33.128  25.104 -11.990  1.00  0.00      RA0  C
ATOM   2642  CG1 VAL A 282      33.013  23.586 -12.126  1.00  0.00      RA0  C
ATOM   2643  CG2 VAL A 282      32.012  25.854 -12.721  1.00  0.00      RA0  C
ATOM   2644  C   VAL A 282      33.445  27.044 -10.439  1.00  0.00      RA0  C
ATOM   2645  O   VAL A 282      32.574  27.810 -10.004  1.00  0.00      RA0  O
ATOM   2646  N   GLY A 283      34.626  27.468 -10.858  1.00  0.00      RA0  N
ATOM   2647  H   GLY A 283      35.244  26.817 -11.299  1.00  0.00      RA0  H
ATOM   2648  CA  GLY A 283      34.939  28.875 -11.012  1.00  0.00      RA0  C
ATOM   2649  C   GLY A 283      34.754  29.281 -12.453  1.00  0.00      RA0  C
ATOM   2650  O   GLY A 283      34.875  28.456 -13.373  1.00  0.00      RA0  O
ATOM   2651  N   LEU A 284      34.425  30.550 -12.656  1.00  0.00      RA0  N
ATOM   2652  H   LEU A 284      34.306  31.168 -11.876  1.00  0.00      RA0  H
ATOM   2653  CA  LEU A 284      34.368  31.156 -13.992  1.00  0.00      RA0  C
ATOM   2654  CB  LEU A 284      32.943  31.551 -14.376  1.00  0.00      RA0  C
ATOM   2655  CG  LEU A 284      31.932  30.409 -14.451  1.00  0.00      RA0  C
ATOM   2656  CD1 LEU A 284      30.537  30.951 -14.754  1.00  0.00      RA0  C
ATOM   2657  CD2 LEU A 284      32.344  29.327 -15.449  1.00  0.00      RA0  C
ATOM   2658  C   LEU A 284      35.194  32.425 -13.939  1.00  0.00      RA0  C
ATOM   2659  O   LEU A 284      35.170  33.133 -12.939  1.00  0.00      RA0  O
ATOM   2660  N   VAL A 285      35.932  32.657 -15.018  1.00  0.00      RA0  N
ATOM   2661  H   VAL A 285      35.893  32.011 -15.783  1.00  0.00      RA0  H
ATOM   2662  CA  VAL A 285      36.717  33.865 -15.231  1.00  0.00      RA0  C
ATOM   2663  CB  VAL A 285      38.199  33.477 -15.266  1.00  0.00      RA0  C
ATOM   2664  CG1 VAL A 285      39.080  34.585 -15.842  1.00  0.00      RA0  C
ATOM   2665  CG2 VAL A 285      38.669  33.005 -13.889  1.00  0.00      RA0  C
ATOM   2666  C   VAL A 285      36.307  34.525 -16.554  1.00  0.00      RA0  C
ATOM   2667  O   VAL A 285      36.271  33.894 -17.616  1.00  0.00      RA0  O
ATOM   2668  N   MSE A 286      36.020  35.818 -16.490  1.00  0.00      RA0  N
ATOM   2669  H   MSE A 286      36.103  36.318 -15.622  1.00  0.00      RA0  H
ATOM   2670  CA  MSE A 286      35.698  36.579 -17.670  1.00  0.00      RA0  C
ATOM   2671  CB  MSE A 286      34.248  37.044 -17.617  1.00  0.00      RA0  C
ATOM   2672  CG  MSE A 286      33.789  37.700 -18.917  1.00  0.00      RA0  C
ATOM   2673  SE  MSE A 286      32.063  38.189 -18.821  1.00  0.00      RA0  S
ATOM   2674  CE  MSE A 286      32.254  39.460 -17.570  1.00  0.00      RA0  C
ATOM   2675  C   MSE A 286      36.644  37.771 -17.754  1.00  0.00      RA0  C
ATOM   2676  O   MSE A 286      36.491  38.724 -17.011  1.00  0.00      RA0  O
ATOM   2677  N   THR A 287      37.660  37.670 -18.609  1.00  0.00      RA0  N
ATOM   2678  H   THR A 287      37.824  36.829 -19.123  1.00  0.00      RA0  H
ATOM   2679  CA  THR A 287      38.602  38.789 -18.835  1.00  0.00      RA0  C
ATOM   2680  CB  THR A 287      39.807  38.113 -19.438  1.00  0.00      RA0  C
ATOM   2681  OG1 THR A 287      39.698  36.715 -19.120  1.00  0.00      RA0  O
ATOM   2682  HG1 THR A 287      40.537  36.326 -19.337  1.00  0.00      RA0  H
ATOM   2683  CG2 THR A 287      41.127  38.701 -18.934  1.00  0.00      RA0  C
ATOM   2684  C   THR A 287      38.007  39.900 -19.698  1.00  0.00      RA0  C
ATOM   2685  O   THR A 287      38.496  41.041 -19.694  1.00  0.00      RA0  O
ATOM   2686  N   GLU A 288      36.976  39.563 -20.459  1.00  0.00      RA0  N
ATOM   2687  H   GLU A 288      36.597  38.649 -20.352  1.00  0.00      RA0  H
ATOM   2688  CA  GLU A 288      36.258  40.542 -21.252  1.00  0.00      RA0  C
ATOM   2689  CB  GLU A 288      35.258  39.971 -22.288  1.00  0.00      RA0  C
ATOM   2690  CG  GLU A 288      35.024  40.804 -23.588  1.00  0.00      RA0  C
ATOM   2691  CD  GLU A 288      33.741  41.661 -23.665  1.00  0.00      RA0  C
ATOM   2692  OE1 GLU A 288      33.693  42.760 -23.124  1.00  0.00      RA0  O
ATOM   2693  OE2 GLU A 288      32.789  41.283 -24.350  1.00  0.00      RA0  O
ATOM   2694  C   GLU A 288      35.578  41.524 -20.326  1.00  0.00      RA0  C
ATOM   2695  O   GLU A 288      35.261  41.196 -19.186  1.00  0.00      RA0  O
ATOM   2696  N   LYS A 289      35.355  42.734 -20.814  1.00  0.00      RA0  N
ATOM   2697  H   LYS A 289      35.317  42.837 -21.809  1.00  0.00      RA0  H
ATOM   2698  CA  LYS A 289      34.808  43.781 -19.965  1.00  0.00      RA0  C
ATOM   2699  CB  LYS A 289      35.025  45.130 -20.638  1.00  0.00      RA0  C
ATOM   2700  CG  LYS A 289      36.518  45.441 -20.851  1.00  0.00      RA0  C
ATOM   2701  CD  LYS A 289      37.358  45.758 -19.598  1.00  0.00      RA0  C
ATOM   2702  CE  LYS A 289      37.845  44.622 -18.674  1.00  0.00      RA0  C
ATOM   2703  NZ  LYS A 289      38.608  45.187 -17.546  1.00  0.00      RA0  N
ATOM   2704  HZ1 LYS A 289      39.178  44.505 -17.016  1.00  0.00      RA0  H
ATOM   2705  HZ2 LYS A 289      39.219  45.977 -17.860  1.00  0.00      RA0  H
ATOM   2706  HZ3 LYS A 289      38.001  45.696 -16.863  1.00  0.00      RA0  H
ATOM   2707  C   LYS A 289      33.379  43.426 -19.595  1.00  0.00      RA0  C
ATOM   2708  O   LYS A 289      32.632  42.874 -20.400  1.00  0.00      RA0  O
ATOM   2709  N   GLY A 290      33.013  43.721 -18.356  1.00  0.00      RA0  N
ATOM   2710  H   GLY A 290      33.672  44.155 -17.737  1.00  0.00      RA0  H
ATOM   2711  CA  GLY A 290      31.687  43.389 -17.865  1.00  0.00      RA0  C
ATOM   2712  C   GLY A 290      31.833  42.752 -16.507  1.00  0.00      RA0  C
ATOM   2713  O   GLY A 290      32.950  42.444 -16.062  1.00  0.00      RA0  O
ATOM   2714  N   VAL A 291      30.708  42.562 -15.838  1.00  0.00      RA0  N
ATOM   2715  H   VAL A 291      29.829  42.818 -16.239  1.00  0.00      RA0  H
ATOM   2716  CA  VAL A 291      30.709  41.920 -14.517  1.00  0.00      RA0  C
ATOM   2717  CB  VAL A 291      30.634  42.884 -13.325  1.00  0.00      RA0  C
ATOM   2718  CG1 VAL A 291      30.925  42.151 -12.015  1.00  0.00      RA0  C
ATOM   2719  CG2 VAL A 291      31.618  44.050 -13.476  1.00  0.00      RA0  C
ATOM   2720  C   VAL A 291      29.698  40.769 -14.489  1.00  0.00      RA0  C
ATOM   2721  O   VAL A 291      28.548  40.905 -14.924  1.00  0.00      RA0  O
ATOM   2722  N   LEU A 292      30.166  39.625 -14.000  1.00  0.00      RA0  N
ATOM   2723  H   LEU A 292      31.080  39.666 -13.599  1.00  0.00      RA0  H
ATOM   2724  CA  LEU A 292      29.327  38.462 -13.794  1.00  0.00      RA0  C
ATOM   2725  CB  LEU A 292      30.201  37.226 -13.569  1.00  0.00      RA0  C
ATOM   2726  CG  LEU A 292      31.050  36.844 -14.785  1.00  0.00      RA0  C
ATOM   2727  CD1 LEU A 292      32.107  35.793 -14.441  1.00  0.00      RA0  C
ATOM   2728  CD2 LEU A 292      30.185  36.416 -15.971  1.00  0.00      RA0  C
ATOM   2729  C   LEU A 292      28.431  38.707 -12.569  1.00  0.00      RA0  C
ATOM   2730  O   LEU A 292      28.914  39.162 -11.524  1.00  0.00      RA0  O
ATOM   2731  N   ARG A 293      27.134  38.411 -12.709  1.00  0.00      RA0  N
ATOM   2732  H   ARG A 293      26.821  37.990 -13.558  1.00  0.00      RA0  H
ATOM   2733  CA  ARG A 293      26.157  38.651 -11.644  1.00  0.00      RA0  C
ATOM   2734  CB  ARG A 293      25.085  39.581 -12.212  1.00  0.00      RA0  C
ATOM   2735  CG  ARG A 293      25.701  40.913 -12.669  1.00  0.00      RA0  C
ATOM   2736  CD  ARG A 293      24.756  41.896 -13.371  1.00  0.00      RA0  C
ATOM   2737  NE  ARG A 293      24.418  41.496 -14.738  1.00  0.00      RA0  N
ATOM   2738  HE  ARG A 293      25.080  41.647 -15.482  1.00  0.00      RA0  H
ATOM   2739  CZ  ARG A 293      23.193  41.023 -15.040  1.00  0.00      RA0  C
ATOM   2740  NH1 ARG A 293      22.284  40.829 -14.093  1.00  0.00      RA0  N
ATOM   2741 HH11 ARG A 293      21.347  40.523 -14.241  1.00  0.00      RA0  H
ATOM   2742 HH12 ARG A 293      22.470  41.027 -13.117  1.00  0.00      RA0  H
ATOM   2743  NH2 ARG A 293      22.906  40.771 -16.311  1.00  0.00      RA0  N
ATOM   2744 HH21 ARG A 293      22.040  40.381 -16.605  1.00  0.00      RA0  H
ATOM   2745 HH22 ARG A 293      23.595  41.007 -17.013  1.00  0.00      RA0  H
ATOM   2746  C   ARG A 293      25.599  37.355 -11.079  1.00  0.00      RA0  C
ATOM   2747  O   ARG A 293      25.424  36.381 -11.806  1.00  0.00      RA0  O
ATOM   2748  N   ASN A 294      25.240  37.378  -9.799  1.00  0.00      RA0  N
ATOM   2749  H   ASN A 294      25.430  38.203  -9.271  1.00  0.00      RA0  H
ATOM   2750  CA  ASN A 294      24.497  36.266  -9.191  1.00  0.00      RA0  C
ATOM   2751  CB  ASN A 294      23.938  36.613  -7.812  1.00  0.00      RA0  C
ATOM   2752  CG  ASN A 294      25.027  36.874  -6.801  1.00  0.00      RA0  C
ATOM   2753  OD1 ASN A 294      26.223  36.822  -7.074  1.00  0.00      RA0  O
ATOM   2754  ND2 ASN A 294      24.540  37.190  -5.595  1.00  0.00      RA0  N
ATOM   2755 HD21 ASN A 294      23.552  37.204  -5.426  1.00  0.00      RA0  H
ATOM   2756 HD22 ASN A 294      25.152  37.411  -4.839  1.00  0.00      RA0  H
ATOM   2757  C   ASN A 294      23.291  35.885 -10.049  1.00  0.00      RA0  C
ATOM   2758  O   ASN A 294      22.611  36.762 -10.617  1.00  0.00      RA0  O
ATOM   2759  N   GLU A 295      23.046  34.590 -10.131  1.00  0.00      RA0  N
ATOM   2760  H   GLU A 295      23.664  33.967  -9.660  1.00  0.00      RA0  H
ATOM   2761  CA  GLU A 295      21.881  34.003 -10.797  1.00  0.00      RA0  C
ATOM   2762  CB  GLU A 295      20.562  34.495 -10.190  1.00  0.00      RA0  C
ATOM   2763  CG  GLU A 295      20.500  34.109  -8.708  1.00  0.00      RA0  C
ATOM   2764  CD  GLU A 295      19.202  34.581  -8.090  1.00  0.00      RA0  C
ATOM   2765  OE1 GLU A 295      18.151  34.059  -8.459  1.00  0.00      RA0  O
ATOM   2766  OE2 GLU A 295      19.249  35.456  -7.227  1.00  0.00      RA0  O
ATOM   2767  C   GLU A 295      21.911  34.023 -12.341  1.00  0.00      RA0  C
ATOM   2768  O   GLU A 295      20.986  33.530 -12.981  1.00  0.00      RA0  O
ATOM   2769  N   LEU A 296      22.949  34.586 -12.954  1.00  0.00      RA0  N
ATOM   2770  H   LEU A 296      23.661  35.022 -12.402  1.00  0.00      RA0  H
ATOM   2771  CA  LEU A 296      23.110  34.493 -14.398  1.00  0.00      RA0  C
ATOM   2772  CB  LEU A 296      24.350  35.308 -14.786  1.00  0.00      RA0  C
ATOM   2773  CG  LEU A 296      24.494  35.694 -16.259  1.00  0.00      RA0  C
ATOM   2774  CD1 LEU A 296      23.370  36.620 -16.726  1.00  0.00      RA0  C
ATOM   2775  CD2 LEU A 296      25.862  36.320 -16.532  1.00  0.00      RA0  C
ATOM   2776  C   LEU A 296      23.217  33.013 -14.834  1.00  0.00      RA0  C
ATOM   2777  O   LEU A 296      23.923  32.228 -14.197  1.00  0.00      RA0  O
ATOM   2778  N   PRO A 297      22.509  32.611 -15.885  1.00  0.00      RA0  N
ATOM   2779  CD  PRO A 297      21.467  33.369 -16.560  1.00  0.00      RA0  C
ATOM   2780  CA  PRO A 297      22.690  31.265 -16.443  1.00  0.00      RA0  C
ATOM   2781  CB  PRO A 297      21.585  31.187 -17.501  1.00  0.00      RA0  C
ATOM   2782  CG  PRO A 297      20.581  32.286 -17.156  1.00  0.00      RA0  C
ATOM   2783  C   PRO A 297      24.068  31.043 -17.084  1.00  0.00      RA0  C
ATOM   2784  O   PRO A 297      24.695  31.984 -17.585  1.00  0.00      RA0  O
ATOM   2785  N   VAL A 298      24.496  29.790 -17.072  1.00  0.00      RA0  N
ATOM   2786  H   VAL A 298      23.909  29.075 -16.681  1.00  0.00      RA0  H
ATOM   2787  CA  VAL A 298      25.767  29.376 -17.650  1.00  0.00      RA0  C
ATOM   2788  CB  VAL A 298      26.715  28.918 -16.539  1.00  0.00      RA0  C
ATOM   2789  CG1 VAL A 298      28.072  28.513 -17.106  1.00  0.00      RA0  C
ATOM   2790  CG2 VAL A 298      26.840  29.960 -15.430  1.00  0.00      RA0  C
ATOM   2791  C   VAL A 298      25.457  28.200 -18.559  1.00  0.00      RA0  C
ATOM   2792  O   VAL A 298      24.972  27.172 -18.079  1.00  0.00      RA0  O
ATOM   2793  N   ARG A 299      25.730  28.330 -19.853  1.00  0.00      RA0  N
ATOM   2794  H   ARG A 299      26.210  29.132 -20.203  1.00  0.00      RA0  H
ATOM   2795  CA  ARG A 299      25.339  27.304 -20.783  1.00  0.00      RA0  C
ATOM   2796  CB  ARG A 299      24.387  27.855 -21.835  1.00  0.00      RA0  C
ATOM   2797  CG  ARG A 299      23.062  28.233 -21.201  1.00  0.00      RA0  C
ATOM   2798  CD  ARG A 299      22.015  28.679 -22.211  1.00  0.00      RA0  C
ATOM   2799  NE  ARG A 299      20.755  28.801 -21.499  1.00  0.00      RA0  N
ATOM   2800  HE  ARG A 299      20.472  28.010 -20.936  1.00  0.00      RA0  H
ATOM   2801  CZ  ARG A 299      20.046  29.956 -21.476  1.00  0.00      RA0  C
ATOM   2802  NH1 ARG A 299      20.416  30.980 -22.281  1.00  0.00      RA0  N
ATOM   2803 HH11 ARG A 299      19.935  31.859 -22.298  1.00  0.00      RA0  H
ATOM   2804 HH12 ARG A 299      21.203  30.891 -22.900  1.00  0.00      RA0  H
ATOM   2805  NH2 ARG A 299      18.997  30.038 -20.635  1.00  0.00      RA0  N
ATOM   2806 HH21 ARG A 299      18.352  30.797 -20.569  1.00  0.00      RA0  H
ATOM   2807 HH22 ARG A 299      18.852  29.271 -19.972  1.00  0.00      RA0  H
ATOM   2808  C   ARG A 299      26.519  26.656 -21.488  1.00  0.00      RA0  C
ATOM   2809  O   ARG A 299      27.532  27.302 -21.806  1.00  0.00      RA0  O
ATOM   2810  N   PHE A 300      26.362  25.362 -21.718  1.00  0.00      RA0  N
ATOM   2811  H   PHE A 300      25.522  24.874 -21.454  1.00  0.00      RA0  H
ATOM   2812  CA  PHE A 300      27.330  24.589 -22.461  1.00  0.00      RA0  C
ATOM   2813  CB  PHE A 300      28.558  24.258 -21.598  1.00  0.00      RA0  C
ATOM   2814  CG  PHE A 300      28.184  23.441 -20.379  1.00  0.00      RA0  C
ATOM   2815  CD1 PHE A 300      27.727  24.070 -19.225  1.00  0.00      RA0  C
ATOM   2816  CD2 PHE A 300      28.314  22.057 -20.402  1.00  0.00      RA0  C
ATOM   2817  CE1 PHE A 300      27.419  23.322 -18.095  1.00  0.00      RA0  C
ATOM   2818  CE2 PHE A 300      28.007  21.307 -19.272  1.00  0.00      RA0  C
ATOM   2819  CZ  PHE A 300      27.572  21.941 -18.114  1.00  0.00      RA0  C
ATOM   2820  C   PHE A 300      26.674  23.306 -22.983  1.00  0.00      RA0  C
ATOM   2821  O   PHE A 300      25.535  22.967 -22.621  1.00  0.00      RA0  O
ATOM   2822  N   THR A 301      27.376  22.629 -23.884  1.00  0.00      RA0  N
ATOM   2823  H   THR A 301      28.280  22.908 -24.199  1.00  0.00      RA0  H
ATOM   2824  CA  THR A 301      26.934  21.344 -24.416  1.00  0.00      RA0  C
ATOM   2825  CB  THR A 301      26.796  21.600 -25.900  1.00  0.00      RA0  C
ATOM   2826  OG1 THR A 301      26.371  22.962 -26.069  1.00  0.00      RA0  O
ATOM   2827  HG1 THR A 301      26.251  23.089 -27.001  1.00  0.00      RA0  H
ATOM   2828  CG2 THR A 301      25.853  20.616 -26.590  1.00  0.00      RA0  C
ATOM   2829  C   THR A 301      27.989  20.306 -24.065  1.00  0.00      RA0  C
ATOM   2830  O   THR A 301      29.174  20.558 -24.288  1.00  0.00      RA0  O
ATOM   2831  N   ASP A 302      27.580  19.152 -23.528  1.00  0.00      RA0  N
ATOM   2832  H   ASP A 302      26.608  18.912 -23.479  1.00  0.00      RA0  H
ATOM   2833  CA  ASP A 302      28.564  18.123 -23.156  1.00  0.00      RA0  C
ATOM   2834  CB  ASP A 302      27.981  17.209 -22.072  1.00  0.00      RA0  C
ATOM   2835  CG  ASP A 302      27.505  15.915 -22.698  1.00  0.00      RA0  C
ATOM   2836  OD1 ASP A 302      26.588  15.936 -23.509  1.00  0.00      RA0  O
ATOM   2837  OD2 ASP A 302      28.104  14.881 -22.435  1.00  0.00      RA0  O
ATOM   2838  C   ASP A 302      28.993  17.345 -24.374  1.00  0.00      RA0  C
ATOM   2839  O   ASP A 302      28.489  17.576 -25.474  1.00  0.00      RA0  O
ATOM   2840  N   ALA A 303      29.948  16.438 -24.178  1.00  0.00      RA0  N
ATOM   2841  H   ALA A 303      30.074  16.113 -23.240  1.00  0.00      RA0  H
ATOM   2842  CA  ALA A 303      30.554  15.735 -25.303  1.00  0.00      RA0  C
ATOM   2843  CB  ALA A 303      31.694  14.837 -24.821  1.00  0.00      RA0  C
ATOM   2844  C   ALA A 303      29.544  14.886 -26.056  1.00  0.00      RA0  C
ATOM   2845  O   ALA A 303      29.715  14.642 -27.238  1.00  0.00      RA0  O
ATOM   2846  N   GLN A 304      28.482  14.467 -25.370  1.00  0.00      RA0  N
ATOM   2847  H   GLN A 304      28.325  14.780 -24.429  1.00  0.00      RA0  H
ATOM   2848  CA  GLN A 304      27.435  13.648 -25.963  1.00  0.00      RA0  C
ATOM   2849  CB  GLN A 304      26.869  12.648 -24.957  1.00  0.00      RA0  C
ATOM   2850  CG  GLN A 304      27.416  11.232 -25.188  1.00  0.00      RA0  C
ATOM   2851  CD  GLN A 304      28.908  11.132 -24.906  1.00  0.00      RA0  C
ATOM   2852  OE1 GLN A 304      29.328  10.680 -23.847  1.00  0.00      RA0  O
ATOM   2853  NE2 GLN A 304      29.702  11.498 -25.933  1.00  0.00      RA0  N
ATOM   2854 HE21 GLN A 304      29.324  11.907 -26.766  1.00  0.00      RA0  H
ATOM   2855 HE22 GLN A 304      30.694  11.393 -25.877  1.00  0.00      RA0  H
ATOM   2856  C   GLN A 304      26.352  14.498 -26.663  1.00  0.00      RA0  C
ATOM   2857  O   GLN A 304      25.423  13.951 -27.245  1.00  0.00      RA0  O
ATOM   2858  N   GLY A 305      26.476  15.823 -26.599  1.00  0.00      RA0  N
ATOM   2859  H   GLY A 305      27.162  16.213 -25.980  1.00  0.00      RA0  H
ATOM   2860  CA  GLY A 305      25.537  16.742 -27.241  1.00  0.00      RA0  C
ATOM   2861  C   GLY A 305      24.366  17.210 -26.386  1.00  0.00      RA0  C
ATOM   2862  O   GLY A 305      23.473  17.922 -26.886  1.00  0.00      RA0  O
ATOM   2863  N   ASN A 306      24.350  16.828 -25.110  1.00  0.00      RA0  N
ATOM   2864  H   ASN A 306      25.163  16.390 -24.726  1.00  0.00      RA0  H
ATOM   2865  CA  ASN A 306      23.293  17.265 -24.215  1.00  0.00      RA0  C
ATOM   2866  CB  ASN A 306      23.328  16.524 -22.877  1.00  0.00      RA0  C
ATOM   2867  CG  ASN A 306      23.102  15.040 -23.031  1.00  0.00      RA0  C
ATOM   2868  OD1 ASN A 306      21.980  14.576 -23.213  1.00  0.00      RA0  O
ATOM   2869  ND2 ASN A 306      24.229  14.315 -22.921  1.00  0.00      RA0  N
ATOM   2870 HD21 ASN A 306      25.118  14.777 -22.792  1.00  0.00      RA0  H
ATOM   2871 HD22 ASN A 306      24.259  13.320 -22.963  1.00  0.00      RA0  H
ATOM   2872  C   ASN A 306      23.555  18.737 -23.892  1.00  0.00      RA0  C
ATOM   2873  O   ASN A 306      24.662  19.087 -23.502  1.00  0.00      RA0  O
ATOM   2874  N   GLN A 307      22.558  19.592 -24.094  1.00  0.00      RA0  N
ATOM   2875  H   GLN A 307      21.655  19.227 -24.309  1.00  0.00      RA0  H
ATOM   2876  CA  GLN A 307      22.691  21.008 -23.702  1.00  0.00      RA0  C
ATOM   2877  CB  GLN A 307      21.763  21.847 -24.570  1.00  0.00      RA0  C
ATOM   2878  CG  GLN A 307      22.132  21.620 -26.035  1.00  0.00      RA0  C
ATOM   2879  CD  GLN A 307      21.074  22.208 -26.937  1.00  0.00      RA0  C
ATOM   2880  OE1 GLN A 307      20.576  23.308 -26.732  1.00  0.00      RA0  O
ATOM   2881  NE2 GLN A 307      20.748  21.392 -27.955  1.00  0.00      RA0  N
ATOM   2882 HE21 GLN A 307      21.208  20.506 -28.051  1.00  0.00      RA0  H
ATOM   2883 HE22 GLN A 307      20.055  21.646 -28.628  1.00  0.00      RA0  H
ATOM   2884  C   GLN A 307      22.391  21.139 -22.219  1.00  0.00      RA0  C
ATOM   2885  O   GLN A 307      21.406  20.566 -21.713  1.00  0.00      RA0  O
ATOM   2886  N   HIS A 308      23.245  21.895 -21.530  1.00  0.00      RA0  N
ATOM   2887  H   HIS A 308      23.929  22.439 -22.011  1.00  0.00      RA0  H
ATOM   2888  CA  HIS A 308      23.174  22.063 -20.094  1.00  0.00      RA0  C
ATOM   2889  CB  HIS A 308      24.332  21.331 -19.425  1.00  0.00      RA0  C
ATOM   2890  CG  HIS A 308      24.071  19.842 -19.439  1.00  0.00      RA0  C
ATOM   2891  ND1 HIS A 308      22.871  19.283 -19.697  1.00  0.00      RA0  N
ATOM   2892  HD1 HIS A 308      22.046  19.740 -19.982  1.00  0.00      RA0  H
ATOM   2893  CD2 HIS A 308      24.987  18.822 -19.165  1.00  0.00      RA0  C
ATOM   2894  NE2 HIS A 308      24.321  17.645 -19.254  1.00  0.00      RA0  N
ATOM   2895  CE1 HIS A 308      23.023  17.928 -19.581  1.00  0.00      RA0  C
ATOM   2896  C   HIS A 308      23.109  23.530 -19.723  1.00  0.00      RA0  C
ATOM   2897  O   HIS A 308      23.609  24.399 -20.439  1.00  0.00      RA0  O
ATOM   2898  N   GLU A 309      22.458  23.777 -18.599  1.00  0.00      RA0  N
ATOM   2899  H   GLU A 309      22.043  23.056 -18.044  1.00  0.00      RA0  H
ATOM   2900  CA  GLU A 309      22.377  25.103 -18.018  1.00  0.00      RA0  C
ATOM   2901  CB  GLU A 309      21.028  25.746 -18.365  1.00  0.00      RA0  C
ATOM   2902  CG  GLU A 309      20.893  27.204 -17.915  1.00  0.00      RA0  C
ATOM   2903  CD  GLU A 309      19.702  27.851 -18.604  1.00  0.00      RA0  C
ATOM   2904  OE1 GLU A 309      19.231  27.337 -19.613  1.00  0.00      RA0  O
ATOM   2905  OE2 GLU A 309      19.267  28.917 -18.184  1.00  0.00      RA0  O
ATOM   2906  C   GLU A 309      22.650  25.033 -16.528  1.00  0.00      RA0  C
ATOM   2907  O   GLU A 309      21.931  24.375 -15.789  1.00  0.00      RA0  O
ATOM   2908  N   GLY A 310      23.709  25.710 -16.106  1.00  0.00      RA0  N
ATOM   2909  H   GLY A 310      24.195  26.265 -16.769  1.00  0.00      RA0  H
ATOM   2910  CA  GLY A 310      23.991  25.941 -14.712  1.00  0.00      RA0  C
ATOM   2911  C   GLY A 310      23.645  27.360 -14.335  1.00  0.00      RA0  C
ATOM   2912  O   GLY A 310      22.960  28.061 -15.068  1.00  0.00      RA0  O
ATOM   2913  N   ILE A 311      24.158  27.787 -13.192  1.00  0.00      RA0  N
ATOM   2914  H   ILE A 311      24.730  27.187 -12.625  1.00  0.00      RA0  H
ATOM   2915  CA  ILE A 311      23.850  29.107 -12.679  1.00  0.00      RA0  C
ATOM   2916  CB  ILE A 311      22.547  29.011 -11.872  1.00  0.00      RA0  C
ATOM   2917  CG2 ILE A 311      22.665  27.991 -10.735  1.00  0.00      RA0  C
ATOM   2918  CG1 ILE A 311      22.060  30.373 -11.389  1.00  0.00      RA0  C
ATOM   2919  CD1 ILE A 311      20.731  30.276 -10.640  1.00  0.00      RA0  C
ATOM   2920  C   ILE A 311      24.996  29.670 -11.857  1.00  0.00      RA0  C
ATOM   2921  O   ILE A 311      25.632  28.948 -11.116  1.00  0.00      RA0  O
ATOM   2922  N   ILE A 312      25.275  30.961 -12.016  1.00  0.00      RA0  N
ATOM   2923  H   ILE A 312      24.697  31.499 -12.631  1.00  0.00      RA0  H
ATOM   2924  CA  ILE A 312      26.184  31.649 -11.097  1.00  0.00      RA0  C
ATOM   2925  CB  ILE A 312      26.552  33.020 -11.666  1.00  0.00      RA0  C
ATOM   2926  CG2 ILE A 312      27.363  33.856 -10.678  1.00  0.00      RA0  C
ATOM   2927  CG1 ILE A 312      27.294  32.842 -12.989  1.00  0.00      RA0  C
ATOM   2928  CD1 ILE A 312      27.765  34.168 -13.582  1.00  0.00      RA0  C
ATOM   2929  C   ILE A 312      25.583  31.771  -9.706  1.00  0.00      RA0  C
ATOM   2930  O   ILE A 312      24.445  32.273  -9.526  1.00  0.00      RA0  O
ATOM   2931  N   THR A 313      26.355  31.344  -8.720  1.00  0.00      RA0  N
ATOM   2932  H   THR A 313      27.267  30.955  -8.864  1.00  0.00      RA0  H
ATOM   2933  CA  THR A 313      25.942  31.436  -7.336  1.00  0.00      RA0  C
ATOM   2934  CB  THR A 313      26.456  30.169  -6.672  1.00  0.00      RA0  C
ATOM   2935  OG1 THR A 313      27.807  29.933  -7.082  1.00  0.00      RA0  O
ATOM   2936  HG1 THR A 313      28.319  30.182  -6.307  1.00  0.00      RA0  H
ATOM   2937  CG2 THR A 313      25.595  28.969  -7.068  1.00  0.00      RA0  C
ATOM   2938  C   THR A 313      26.412  32.753  -6.728  1.00  0.00      RA0  C
ATOM   2939  O   THR A 313      25.665  33.424  -5.992  1.00  0.00      RA0  O
ATOM   2940  N   SER A 314      27.657  33.130  -7.030  1.00  0.00      RA0  N
ATOM   2941  H   SER A 314      28.268  32.541  -7.563  1.00  0.00      RA0  H
ATOM   2942  CA  SER A 314      28.190  34.438  -6.623  1.00  0.00      RA0  C
ATOM   2943  CB  SER A 314      29.008  34.309  -5.334  1.00  0.00      RA0  C
ATOM   2944  OG  SER A 314      28.230  33.914  -4.195  1.00  0.00      RA0  O
ATOM   2945  HG  SER A 314      28.236  32.950  -4.187  1.00  0.00      RA0  H
ATOM   2946  C   SER A 314      29.105  34.945  -7.690  1.00  0.00      RA0  C
ATOM   2947  O   SER A 314      29.994  34.209  -8.140  1.00  0.00      RA0  O
ATOM   2948  N   GLY A 315      28.901  36.186  -8.097  1.00  0.00      RA0  N
ATOM   2949  H   GLY A 315      28.142  36.712  -7.697  1.00  0.00      RA0  H
ATOM   2950  CA  GLY A 315      29.794  36.828  -9.023  1.00  0.00      RA0  C
ATOM   2951  C   GLY A 315      30.290  38.164  -8.514  1.00  0.00      RA0  C
ATOM   2952  O   GLY A 315      29.679  38.787  -7.626  1.00  0.00      RA0  O
ATOM   2953  N   THR A 316      31.434  38.590  -9.028  1.00  0.00      RA0  N
ATOM   2954  H   THR A 316      31.928  38.024  -9.693  1.00  0.00      RA0  H
ATOM   2955  CA  THR A 316      31.988  39.885  -8.655  1.00  0.00      RA0  C
ATOM   2956  CB  THR A 316      32.492  39.897  -7.195  1.00  0.00      RA0  C
ATOM   2957  OG1 THR A 316      32.434  41.229  -6.679  1.00  0.00      RA0  O
ATOM   2958  HG1 THR A 316      31.567  41.318  -6.298  1.00  0.00      RA0  H
ATOM   2959  CG2 THR A 316      33.883  39.281  -6.993  1.00  0.00      RA0  C
ATOM   2960  C   THR A 316      33.059  40.335  -9.637  1.00  0.00      RA0  C
ATOM   2961  O   THR A 316      33.493  39.572 -10.521  1.00  0.00      RA0  O
ATOM   2962  N   PHE A 317      33.474  41.591  -9.496  1.00  0.00      RA0  N
ATOM   2963  H   PHE A 317      33.098  42.121  -8.734  1.00  0.00      RA0  H
ATOM   2964  CA  PHE A 317      34.704  42.043 -10.130  1.00  0.00      RA0  C
ATOM   2965  CB  PHE A 317      34.553  43.496 -10.588  1.00  0.00      RA0  C
ATOM   2966  CG  PHE A 317      35.600  43.852 -11.620  1.00  0.00      RA0  C
ATOM   2967  CD1 PHE A 317      36.807  44.460 -11.212  1.00  0.00      RA0  C
ATOM   2968  CD2 PHE A 317      35.343  43.579 -12.982  1.00  0.00      RA0  C
ATOM   2969  CE1 PHE A 317      37.765  44.814 -12.182  1.00  0.00      RA0  C
ATOM   2970  CE2 PHE A 317      36.299  43.931 -13.953  1.00  0.00      RA0  C
ATOM   2971  CZ  PHE A 317      37.498  44.551 -13.542  1.00  0.00      RA0  C
ATOM   2972  C   PHE A 317      35.833  41.884  -9.098  1.00  0.00      RA0  C
ATOM   2973  O   PHE A 317      35.757  42.443  -7.987  1.00  0.00      RA0  O
ATOM   2974  N   SER A 318      36.827  41.062  -9.440  1.00  0.00      RA0  N
ATOM   2975  H   SER A 318      36.897  40.709 -10.374  1.00  0.00      RA0  H
ATOM   2976  CA  SER A 318      37.974  40.804  -8.559  1.00  0.00      RA0  C
ATOM   2977  CB  SER A 318      38.610  39.504  -9.067  1.00  0.00      RA0  C
ATOM   2978  OG  SER A 318      39.873  39.219  -8.454  1.00  0.00      RA0  O
ATOM   2979  HG  SER A 318      39.716  39.139  -7.512  1.00  0.00      RA0  H
ATOM   2980  C   SER A 318      38.959  41.989  -8.500  1.00  0.00      RA0  C
ATOM   2981  O   SER A 318      39.617  42.278  -9.506  1.00  0.00      RA0  O
ATOM   2982  N   PRO A 319      39.077  42.671  -7.354  1.00  0.00      RA0  N
ATOM   2983  CD  PRO A 319      38.278  42.508  -6.150  1.00  0.00      RA0  C
ATOM   2984  CA  PRO A 319      40.064  43.743  -7.245  1.00  0.00      RA0  C
ATOM   2985  CB  PRO A 319      39.788  44.315  -5.848  1.00  0.00      RA0  C
ATOM   2986  CG  PRO A 319      38.367  43.879  -5.496  1.00  0.00      RA0  C
ATOM   2987  C   PRO A 319      41.499  43.247  -7.414  1.00  0.00      RA0  C
ATOM   2988  O   PRO A 319      42.308  43.949  -7.980  1.00  0.00      RA0  O
ATOM   2989  N   THR A 320      41.809  42.052  -6.922  1.00  0.00      RA0  N
ATOM   2990  H   THR A 320      41.154  41.477  -6.426  1.00  0.00      RA0  H
ATOM   2991  CA  THR A 320      43.177  41.529  -7.035  1.00  0.00      RA0  C
ATOM   2992  CB  THR A 320      43.271  40.372  -6.054  1.00  0.00      RA0  C
ATOM   2993  OG1 THR A 320      42.613  40.759  -4.844  1.00  0.00      RA0  O
ATOM   2994  HG1 THR A 320      41.770  40.289  -4.832  1.00  0.00      RA0  H
ATOM   2995  CG2 THR A 320      44.716  39.947  -5.785  1.00  0.00      RA0  C
ATOM   2996  C   THR A 320      43.516  41.153  -8.466  1.00  0.00      RA0  C
ATOM   2997  O   THR A 320      44.624  41.454  -8.958  1.00  0.00      RA0  O
ATOM   2998  N   LEU A 321      42.585  40.511  -9.159  1.00  0.00      RA0  N
ATOM   2999  H   LEU A 321      41.677  40.338  -8.768  1.00  0.00      RA0  H
ATOM   3000  CA  LEU A 321      42.878  40.035 -10.511  1.00  0.00      RA0  C
ATOM   3001  CB  LEU A 321      42.069  38.777 -10.805  1.00  0.00      RA0  C
ATOM   3002  CG  LEU A 321      42.400  37.641  -9.842  1.00  0.00      RA0  C
ATOM   3003  CD1 LEU A 321      41.435  36.463  -9.982  1.00  0.00      RA0  C
ATOM   3004  CD2 LEU A 321      43.857  37.212  -9.982  1.00  0.00      RA0  C
ATOM   3005  C   LEU A 321      42.640  41.067 -11.603  1.00  0.00      RA0  C
ATOM   3006  O   LEU A 321      43.277  41.029 -12.647  1.00  0.00      RA0  O
ATOM   3007  N   GLY A 322      41.710  41.986 -11.366  1.00  0.00      RA0  N
ATOM   3008  H   GLY A 322      41.200  41.956 -10.507  1.00  0.00      RA0  H
ATOM   3009  CA  GLY A 322      41.354  43.001 -12.326  1.00  0.00      RA0  C
ATOM   3010  C   GLY A 322      40.411  42.552 -13.429  1.00  0.00      RA0  C
ATOM   3011  O   GLY A 322      40.387  43.142 -14.494  1.00  0.00      RA0  O
ATOM   3012  N   TYR A 323      39.611  41.518 -13.164  1.00  0.00      RA0  N
ATOM   3013  H   TYR A 323      39.601  41.075 -12.266  1.00  0.00      RA0  H
ATOM   3014  CA  TYR A 323      38.576  41.082 -14.083  1.00  0.00      RA0  C
ATOM   3015  CB  TYR A 323      39.142  40.209 -15.213  1.00  0.00      RA0  C
ATOM   3016  CG  TYR A 323      40.008  39.081 -14.697  1.00  0.00      RA0  C
ATOM   3017  CD1 TYR A 323      39.447  37.999 -14.028  1.00  0.00      RA0  C
ATOM   3018  CE1 TYR A 323      40.253  36.953 -13.597  1.00  0.00      RA0  C
ATOM   3019  CD2 TYR A 323      41.381  39.118 -14.919  1.00  0.00      RA0  C
ATOM   3020  CE2 TYR A 323      42.186  38.066 -14.498  1.00  0.00      RA0  C
ATOM   3021  CZ  TYR A 323      41.621  36.977 -13.844  1.00  0.00      RA0  C
ATOM   3022  OH  TYR A 323      42.412  35.920 -13.440  1.00  0.00      RA0  O
ATOM   3023  HH  TYR A 323      43.323  36.123 -13.611  1.00  0.00      RA0  H
ATOM   3024  C   TYR A 323      37.495  40.349 -13.273  1.00  0.00      RA0  C
ATOM   3025  O   TYR A 323      37.658  40.139 -12.075  1.00  0.00      RA0  O
ATOM   3026  N   SER A 324      36.418  39.952 -13.952  1.00  0.00      RA0  N
ATOM   3027  H   SER A 324      36.395  39.968 -14.953  1.00  0.00      RA0  H
ATOM   3028  CA  SER A 324      35.267  39.346 -13.283  1.00  0.00      RA0  C
ATOM   3029  CB  SER A 324      34.014  39.619 -14.100  1.00  0.00      RA0  C
ATOM   3030  OG  SER A 324      33.643  40.986 -13.917  1.00  0.00      RA0  O
ATOM   3031  HG  SER A 324      33.731  41.431 -14.759  1.00  0.00      RA0  H
ATOM   3032  C   SER A 324      35.474  37.865 -12.982  1.00  0.00      RA0  C
ATOM   3033  O   SER A 324      36.028  37.139 -13.800  1.00  0.00      RA0  O
ATOM   3034  N   ILE A 325      35.016  37.433 -11.809  1.00  0.00      RA0  N
ATOM   3035  H   ILE A 325      34.507  38.044 -11.197  1.00  0.00      RA0  H
ATOM   3036  CA  ILE A 325      35.057  36.023 -11.440  1.00  0.00      RA0  C
ATOM   3037  CB  ILE A 325      36.155  35.745 -10.412  1.00  0.00      RA0  C
ATOM   3038  CG2 ILE A 325      37.560  35.922 -10.990  1.00  0.00      RA0  C
ATOM   3039  CG1 ILE A 325      35.917  36.588  -9.160  1.00  0.00      RA0  C
ATOM   3040  CD1 ILE A 325      36.822  36.191  -8.000  1.00  0.00      RA0  C
ATOM   3041  C   ILE A 325      33.720  35.598 -10.854  1.00  0.00      RA0  C
ATOM   3042  O   ILE A 325      32.936  36.431 -10.374  1.00  0.00      RA0  O
ATOM   3043  N   ALA A 326      33.504  34.293 -10.824  1.00  0.00      RA0  N
ATOM   3044  H   ALA A 326      34.141  33.637 -11.239  1.00  0.00      RA0  H
ATOM   3045  CA  ALA A 326      32.285  33.768 -10.225  1.00  0.00      RA0  C
ATOM   3046  CB  ALA A 326      31.139  33.809 -11.236  1.00  0.00      RA0  C
ATOM   3047  C   ALA A 326      32.440  32.346  -9.779  1.00  0.00      RA0  C
ATOM   3048  O   ALA A 326      33.253  31.591 -10.332  1.00  0.00      RA0  O
ATOM   3049  N   LEU A 327      31.649  31.977  -8.775  1.00  0.00      RA0  N
ATOM   3050  H   LEU A 327      31.006  32.650  -8.410  1.00  0.00      RA0  H
ATOM   3051  CA  LEU A 327      31.360  30.590  -8.485  1.00  0.00      RA0  C
ATOM   3052  CB  LEU A 327      31.273  30.330  -6.982  1.00  0.00      RA0  C
ATOM   3053  CG  LEU A 327      32.636  30.472  -6.304  1.00  0.00      RA0  C
ATOM   3054  CD1 LEU A 327      32.603  30.045  -4.835  1.00  0.00      RA0  C
ATOM   3055  CD2 LEU A 327      33.728  29.742  -7.080  1.00  0.00      RA0  C
ATOM   3056  C   LEU A 327      30.035  30.255  -9.205  1.00  0.00      RA0  C
ATOM   3057  O   LEU A 327      29.129  31.098  -9.287  1.00  0.00      RA0  O
ATOM   3058  N   ALA A 328      29.974  29.054  -9.764  1.00  0.00      RA0  N
ATOM   3059  H   ALA A 328      30.746  28.417  -9.690  1.00  0.00      RA0  H
ATOM   3060  CA  ALA A 328      28.781  28.571 -10.476  1.00  0.00      RA0  C
ATOM   3061  CB  ALA A 328      28.922  28.807 -11.979  1.00  0.00      RA0  C
ATOM   3062  C   ALA A 328      28.548  27.092 -10.243  1.00  0.00      RA0  C
ATOM   3063  O   ALA A 328      29.489  26.294 -10.209  1.00  0.00      RA0  O
ATOM   3064  N   ARG A 329      27.274  26.747 -10.086  1.00  0.00      RA0  N
ATOM   3065  H   ARG A 329      26.577  27.453 -10.227  1.00  0.00      RA0  H
ATOM   3066  CA  ARG A 329      26.834  25.349 -10.011  1.00  0.00      RA0  C
ATOM   3067  CB  ARG A 329      25.658  25.216  -9.058  1.00  0.00      RA0  C
ATOM   3068  CG  ARG A 329      26.037  25.032  -7.590  1.00  0.00      RA0  C
ATOM   3069  CD  ARG A 329      24.764  24.872  -6.764  1.00  0.00      RA0  C
ATOM   3070  NE  ARG A 329      23.822  24.042  -7.511  1.00  0.00      RA0  N
ATOM   3071  HE  ARG A 329      24.165  23.195  -7.948  1.00  0.00      RA0  H
ATOM   3072  CZ  ARG A 329      22.547  24.466  -7.745  1.00  0.00      RA0  C
ATOM   3073  NH1 ARG A 329      22.104  25.594  -7.140  1.00  0.00      RA0  N
ATOM   3074 HH11 ARG A 329      21.178  25.954  -7.282  1.00  0.00      RA0  H
ATOM   3075 HH12 ARG A 329      22.698  26.109  -6.514  1.00  0.00      RA0  H
ATOM   3076  NH2 ARG A 329      21.757  23.754  -8.574  1.00  0.00      RA0  N
ATOM   3077 HH21 ARG A 329      20.797  23.950  -8.769  1.00  0.00      RA0  H
ATOM   3078 HH22 ARG A 329      22.142  22.940  -9.060  1.00  0.00      RA0  H
ATOM   3079  C   ARG A 329      26.426  24.886 -11.388  1.00  0.00      RA0  C
ATOM   3080  O   ARG A 329      25.532  25.466 -11.999  1.00  0.00      RA0  O
ATOM   3081  N   VAL A 330      27.076  23.837 -11.877  1.00  0.00      RA0  N
ATOM   3082  H   VAL A 330      27.745  23.343 -11.316  1.00  0.00      RA0  H
ATOM   3083  CA  VAL A 330      26.872  23.373 -13.250  1.00  0.00      RA0  C
ATOM   3084  CB  VAL A 330      28.030  23.818 -14.158  1.00  0.00      RA0  C
ATOM   3085  CG1 VAL A 330      28.073  25.337 -14.344  1.00  0.00      RA0  C
ATOM   3086  CG2 VAL A 330      29.361  23.250 -13.667  1.00  0.00      RA0  C
ATOM   3087  C   VAL A 330      26.727  21.859 -13.287  1.00  0.00      RA0  C
ATOM   3088  O   VAL A 330      27.312  21.162 -12.449  1.00  0.00      RA0  O
ATOM   3089  N   PRO A 331      25.943  21.344 -14.233  1.00  0.00      RA0  N
ATOM   3090  CD  PRO A 331      25.024  22.078 -15.091  1.00  0.00      RA0  C
ATOM   3091  CA  PRO A 331      25.950  19.905 -14.494  1.00  0.00      RA0  C
ATOM   3092  CB  PRO A 331      24.981  19.774 -15.671  1.00  0.00      RA0  C
ATOM   3093  CG  PRO A 331      24.072  21.000 -15.585  1.00  0.00      RA0  C
ATOM   3094  C   PRO A 331      27.348  19.347 -14.784  1.00  0.00      RA0  C
ATOM   3095  O   PRO A 331      28.232  20.051 -15.286  1.00  0.00      RA0  O
ATOM   3096  N   GLU A 332      27.531  18.066 -14.471  1.00  0.00      RA0  N
ATOM   3097  H   GLU A 332      26.766  17.548 -14.097  1.00  0.00      RA0  H
ATOM   3098  CA  GLU A 332      28.723  17.330 -14.878  1.00  0.00      RA0  C
ATOM   3099  CB  GLU A 332      28.801  15.899 -14.345  1.00  0.00      RA0  C
ATOM   3100  CG  GLU A 332      29.715  15.745 -13.119  1.00  0.00      RA0  C
ATOM   3101  CD  GLU A 332      31.168  16.124 -13.402  1.00  0.00      RA0  C
ATOM   3102  OE1 GLU A 332      31.962  16.179 -12.470  1.00  0.00      RA0  O
ATOM   3103  OE2 GLU A 332      31.545  16.445 -14.529  1.00  0.00      RA0  O
ATOM   3104  C   GLU A 332      28.862  17.352 -16.391  1.00  0.00      RA0  C
ATOM   3105  O   GLU A 332      27.873  17.349 -17.132  1.00  0.00      RA0  O
ATOM   3106  N   GLY A 333      30.109  17.367 -16.828  1.00  0.00      RA0  N
ATOM   3107  H   GLY A 333      30.834  17.328 -16.142  1.00  0.00      RA0  H
ATOM   3108  CA  GLY A 333      30.447  17.276 -18.229  1.00  0.00      RA0  C
ATOM   3109  C   GLY A 333      30.902  18.586 -18.822  1.00  0.00      RA0  C
ATOM   3110  O   GLY A 333      31.150  18.640 -20.008  1.00  0.00      RA0  O
ATOM   3111  N   ILE A 334      31.018  19.642 -18.012  1.00  0.00      RA0  N
ATOM   3112  H   ILE A 334      30.754  19.550 -17.056  1.00  0.00      RA0  H
ATOM   3113  CA  ILE A 334      31.517  20.923 -18.524  1.00  0.00      RA0  C
ATOM   3114  CB  ILE A 334      31.320  22.026 -17.471  1.00  0.00      RA0  C
ATOM   3115  CG2 ILE A 334      32.255  21.847 -16.276  1.00  0.00      RA0  C
ATOM   3116  CG1 ILE A 334      31.400  23.428 -18.077  1.00  0.00      RA0  C
ATOM   3117  CD1 ILE A 334      30.958  24.508 -17.091  1.00  0.00      RA0  C
ATOM   3118  C   ILE A 334      32.975  20.818 -19.015  1.00  0.00      RA0  C
ATOM   3119  O   ILE A 334      33.771  20.034 -18.478  1.00  0.00      RA0  O
ATOM   3120  N   GLY A 335      33.296  21.587 -20.051  1.00  0.00      RA0  N
ATOM   3121  H   GLY A 335      32.609  22.227 -20.388  1.00  0.00      RA0  H
ATOM   3122  CA  GLY A 335      34.659  21.696 -20.582  1.00  0.00      RA0  C
ATOM   3123  C   GLY A 335      35.442  22.889 -20.041  1.00  0.00      RA0  C
ATOM   3124  O   GLY A 335      35.270  23.319 -18.883  1.00  0.00      RA0  O
ATOM   3125  N   GLU A 336      36.312  23.417 -20.896  1.00  0.00      RA0  N
ATOM   3126  H   GLU A 336      36.345  23.082 -21.835  1.00  0.00      RA0  H
ATOM   3127  CA  GLU A 336      37.242  24.464 -20.519  1.00  0.00      RA0  C
ATOM   3128  CB  GLU A 336      38.480  24.349 -21.399  1.00  0.00      RA0  C
ATOM   3129  CG  GLU A 336      39.683  23.799 -20.632  1.00  0.00      RA0  C
ATOM   3130  CD  GLU A 336      40.197  24.929 -19.779  1.00  0.00      RA0  C
ATOM   3131  OE1 GLU A 336      40.196  26.054 -20.265  1.00  0.00      RA0  O
ATOM   3132  OE2 GLU A 336      40.594  24.719 -18.636  1.00  0.00      RA0  O
ATOM   3133  C   GLU A 336      36.572  25.829 -20.582  1.00  0.00      RA0  C
ATOM   3134  O   GLU A 336      37.055  26.778 -19.986  1.00  0.00      RA0  O
ATOM   3135  N   THR A 337      35.461  25.909 -21.305  1.00  0.00      RA0  N
ATOM   3136  H   THR A 337      35.074  25.132 -21.794  1.00  0.00      RA0  H
ATOM   3137  CA  THR A 337      34.717  27.161 -21.467  1.00  0.00      RA0  C
ATOM   3138  CB  THR A 337      35.177  27.571 -22.863  1.00  0.00      RA0  C
ATOM   3139  OG1 THR A 337      36.526  27.115 -23.019  1.00  0.00      RA0  O
ATOM   3140  HG1 THR A 337      37.003  27.434 -22.258  1.00  0.00      RA0  H
ATOM   3141  CG2 THR A 337      35.037  29.049 -23.224  1.00  0.00      RA0  C
ATOM   3142  C   THR A 337      33.204  26.953 -21.365  1.00  0.00      RA0  C
ATOM   3143  O   THR A 337      32.696  25.840 -21.477  1.00  0.00      RA0  O
ATOM   3144  N   ALA A 338      32.487  28.051 -21.176  1.00  0.00      RA0  N
ATOM   3145  H   ALA A 338      32.917  28.955 -21.088  1.00  0.00      RA0  H
ATOM   3146  CA  ALA A 338      31.041  28.030 -21.187  1.00  0.00      RA0  C
ATOM   3147  CB  ALA A 338      30.492  27.751 -19.789  1.00  0.00      RA0  C
ATOM   3148  C   ALA A 338      30.565  29.390 -21.661  1.00  0.00      RA0  C
ATOM   3149  O   ALA A 338      31.390  30.274 -21.979  1.00  0.00      RA0  O
ATOM   3150  N   ILE A 339      29.248  29.554 -21.759  1.00  0.00      RA0  N
ATOM   3151  H   ILE A 339      28.602  28.840 -21.483  1.00  0.00      RA0  H
ATOM   3152  CA  ILE A 339      28.680  30.798 -22.271  1.00  0.00      RA0  C
ATOM   3153  CB  ILE A 339      27.882  30.491 -23.542  1.00  0.00      RA0  C
ATOM   3154  CG2 ILE A 339      27.167  31.736 -24.053  1.00  0.00      RA0  C
ATOM   3155  CG1 ILE A 339      28.732  29.832 -24.629  1.00  0.00      RA0  C
ATOM   3156  CD1 ILE A 339      29.772  30.780 -25.222  1.00  0.00      RA0  C
ATOM   3157  C   ILE A 339      27.754  31.433 -21.261  1.00  0.00      RA0  C
ATOM   3158  O   ILE A 339      26.894  30.753 -20.693  1.00  0.00      RA0  O
ATOM   3159  N   VAL A 340      27.913  32.744 -21.070  1.00  0.00      RA0  N
ATOM   3160  H   VAL A 340      28.601  33.260 -21.587  1.00  0.00      RA0  H
ATOM   3161  CA  VAL A 340      26.991  33.543 -20.267  1.00  0.00      RA0  C
ATOM   3162  CB  VAL A 340      27.653  34.074 -18.994  1.00  0.00      RA0  C
ATOM   3163  CG1 VAL A 340      28.104  32.938 -18.073  1.00  0.00      RA0  C
ATOM   3164  CG2 VAL A 340      28.786  35.040 -19.328  1.00  0.00      RA0  C
ATOM   3165  C   VAL A 340      26.496  34.702 -21.155  1.00  0.00      RA0  C
ATOM   3166  O   VAL A 340      27.145  35.050 -22.142  1.00  0.00      RA0  O
ATOM   3167  N   GLN A 341      25.339  35.269 -20.835  1.00  0.00      RA0  N
ATOM   3168  H   GLN A 341      24.903  35.019 -19.973  1.00  0.00      RA0  H
ATOM   3169  CA  GLN A 341      24.821  36.437 -21.565  1.00  0.00      RA0  C
ATOM   3170  CB  GLN A 341      23.305  36.360 -21.489  1.00  0.00      RA0  C
ATOM   3171  CG  GLN A 341      22.736  35.713 -22.741  1.00  0.00      RA0  C
ATOM   3172  CD  GLN A 341      22.727  36.773 -23.811  1.00  0.00      RA0  C
ATOM   3173  OE1 GLN A 341      22.620  37.962 -23.515  1.00  0.00      RA0  O
ATOM   3174  NE2 GLN A 341      22.785  36.283 -25.054  1.00  0.00      RA0  N
ATOM   3175 HE21 GLN A 341      23.018  35.306 -25.171  1.00  0.00      RA0  H
ATOM   3176 HE22 GLN A 341      22.627  36.782 -25.904  1.00  0.00      RA0  H
ATOM   3177  C   GLN A 341      25.349  37.761 -20.982  1.00  0.00      RA0  C
ATOM   3178  O   GLN A 341      25.161  38.040 -19.801  1.00  0.00      RA0  O
ATOM   3179  N   ILE A 342      26.028  38.563 -21.807  1.00  0.00      RA0  N
ATOM   3180  H   ILE A 342      26.182  38.313 -22.758  1.00  0.00      RA0  H
ATOM   3181  CA  ILE A 342      26.585  39.864 -21.359  1.00  0.00      RA0  C
ATOM   3182  CB  ILE A 342      28.088  39.814 -21.020  1.00  0.00      RA0  C
ATOM   3183  CG2 ILE A 342      28.640  41.202 -20.667  1.00  0.00      RA0  C
ATOM   3184  CG1 ILE A 342      28.389  38.841 -19.871  1.00  0.00      RA0  C
ATOM   3185  CD1 ILE A 342      27.914  39.322 -18.495  1.00  0.00      RA0  C
ATOM   3186  C   ILE A 342      26.260  40.925 -22.412  1.00  0.00      RA0  C
ATOM   3187  O   ILE A 342      26.634  40.773 -23.577  1.00  0.00      RA0  O
ATOM   3188  N   ARG A 343      25.548  41.979 -22.001  1.00  0.00      RA0  N
ATOM   3189  H   ARG A 343      25.338  42.082 -21.022  1.00  0.00      RA0  H
ATOM   3190  CA  ARG A 343      25.081  43.025 -22.916  1.00  0.00      RA0  C
ATOM   3191  CB  ARG A 343      26.287  43.876 -23.383  1.00  0.00      RA0  C
ATOM   3192  CG  ARG A 343      27.220  44.263 -22.221  1.00  0.00      RA0  C
ATOM   3193  CD  ARG A 343      28.418  45.172 -22.537  1.00  0.00      RA0  C
ATOM   3194  NE  ARG A 343      29.291  44.659 -23.597  1.00  0.00      RA0  N
ATOM   3195  HE  ARG A 343      28.979  44.843 -24.542  1.00  0.00      RA0  H
ATOM   3196  CZ  ARG A 343      30.483  44.058 -23.370  1.00  0.00      RA0  C
ATOM   3197  NH1 ARG A 343      30.882  43.755 -22.141  1.00  0.00      RA0  N
ATOM   3198 HH11 ARG A 343      31.771  43.296 -21.970  1.00  0.00      RA0  H
ATOM   3199 HH12 ARG A 343      30.319  43.976 -21.348  1.00  0.00      RA0  H
ATOM   3200  NH2 ARG A 343      31.275  43.770 -24.395  1.00  0.00      RA0  N
ATOM   3201 HH21 ARG A 343      32.135  43.247 -24.241  1.00  0.00      RA0  H
ATOM   3202 HH22 ARG A 343      31.028  44.088 -25.313  1.00  0.00      RA0  H
ATOM   3203  C   ARG A 343      24.265  42.442 -24.067  1.00  0.00      RA0  C
ATOM   3204  O   ARG A 343      24.450  42.807 -25.229  1.00  0.00      RA0  O
ATOM   3205  N   ASN A 344      23.366  41.521 -23.721  1.00  0.00      RA0  N
ATOM   3206  H   ASN A 344      23.327  41.270 -22.756  1.00  0.00      RA0  H
ATOM   3207  CA  ASN A 344      22.421  40.918 -24.669  1.00  0.00      RA0  C
ATOM   3208  CB  ASN A 344      21.483  41.957 -25.308  1.00  0.00      RA0  C
ATOM   3209  CG  ASN A 344      20.131  41.344 -25.633  1.00  0.00      RA0  C
ATOM   3210  OD1 ASN A 344      19.199  41.403 -24.843  1.00  0.00      RA0  O
ATOM   3211  ND2 ASN A 344      20.042  40.805 -26.857  1.00  0.00      RA0  N
ATOM   3212 HD21 ASN A 344      20.895  40.692 -27.372  1.00  0.00      RA0  H
ATOM   3213 HD22 ASN A 344      19.187  40.482 -27.256  1.00  0.00      RA0  H
ATOM   3214  C   ASN A 344      23.093  40.014 -25.721  1.00  0.00      RA0  C
ATOM   3215  O   ASN A 344      22.540  39.768 -26.793  1.00  0.00      RA0  O
ATOM   3216  N   ARG A 345      24.282  39.515 -25.398  1.00  0.00      RA0  N
ATOM   3217  H   ARG A 345      24.678  39.632 -24.489  1.00  0.00      RA0  H
ATOM   3218  CA  ARG A 345      25.063  38.723 -26.332  1.00  0.00      RA0  C
ATOM   3219  CB  ARG A 345      26.127  39.677 -26.867  1.00  0.00      RA0  C
ATOM   3220  CG  ARG A 345      26.953  39.241 -28.068  1.00  0.00      RA0  C
ATOM   3221  CD  ARG A 345      28.296  39.965 -28.035  1.00  0.00      RA0  C
ATOM   3222  NE  ARG A 345      29.145  39.387 -26.993  1.00  0.00      RA0  N
ATOM   3223  HE  ARG A 345      29.214  38.381 -26.997  1.00  0.00      RA0  H
ATOM   3224  CZ  ARG A 345      29.850  40.184 -26.136  1.00  0.00      RA0  C
ATOM   3225  NH1 ARG A 345      30.791  39.622 -25.346  1.00  0.00      RA0  N
ATOM   3226 HH11 ARG A 345      31.426  40.173 -24.777  1.00  0.00      RA0  H
ATOM   3227 HH12 ARG A 345      30.911  38.628 -25.301  1.00  0.00      RA0  H
ATOM   3228  NH2 ARG A 345      29.613  41.509 -26.091  1.00  0.00      RA0  N
ATOM   3229 HH21 ARG A 345      30.125  42.121 -25.488  1.00  0.00      RA0  H
ATOM   3230 HH22 ARG A 345      28.903  41.991 -26.629  1.00  0.00      RA0  H
ATOM   3231  C   ARG A 345      25.727  37.587 -25.583  1.00  0.00      RA0  C
ATOM   3232  O   ARG A 345      25.883  37.655 -24.383  1.00  0.00      RA0  O
ATOM   3233  N   GLU A 346      26.084  36.536 -26.309  1.00  0.00      RA0  N
ATOM   3234  H   GLU A 346      25.927  36.546 -27.293  1.00  0.00      RA0  H
ATOM   3235  CA  GLU A 346      26.852  35.451 -25.729  1.00  0.00      RA0  C
ATOM   3236  CB  GLU A 346      26.745  34.217 -26.623  1.00  0.00      RA0  C
ATOM   3237  CG  GLU A 346      25.334  33.963 -27.189  1.00  0.00      RA0  C
ATOM   3238  CD  GLU A 346      24.252  33.764 -26.127  1.00  0.00      RA0  C
ATOM   3239  OE1 GLU A 346      23.085  33.666 -26.500  1.00  0.00      RA0  O
ATOM   3240  OE2 GLU A 346      24.538  33.743 -24.932  1.00  0.00      RA0  O
ATOM   3241  C   GLU A 346      28.269  35.924 -25.459  1.00  0.00      RA0  C
ATOM   3242  O   GLU A 346      28.894  36.633 -26.287  1.00  0.00      RA0  O
ATOM   3243  N   MSE A 347      28.756  35.515 -24.305  1.00  0.00      RA0  N
ATOM   3244  H   MSE A 347      28.175  34.969 -23.698  1.00  0.00      RA0  H
ATOM   3245  CA  MSE A 347      30.084  35.818 -23.850  1.00  0.00      RA0  C
ATOM   3246  CB  MSE A 347      30.004  36.765 -22.663  1.00  0.00      RA0  C
ATOM   3247  CG  MSE A 347      31.358  36.915 -21.980  1.00  0.00      RA0  C
ATOM   3248  SE  MSE A 347      32.368  38.139 -22.798  1.00  0.00      RA0  S
ATOM   3249  CE  MSE A 347      31.633  39.548 -21.959  1.00  0.00      RA0  C
ATOM   3250  C   MSE A 347      30.685  34.509 -23.359  1.00  0.00      RA0  C
ATOM   3251  O   MSE A 347      30.230  33.957 -22.361  1.00  0.00      RA0  O
ATOM   3252  N   PRO A 348      31.711  34.019 -24.045  1.00  0.00      RA0  N
ATOM   3253  CD  PRO A 348      32.205  34.520 -25.318  1.00  0.00      RA0  C
ATOM   3254  CA  PRO A 348      32.458  32.885 -23.541  1.00  0.00      RA0  C
ATOM   3255  CB  PRO A 348      33.430  32.573 -24.687  1.00  0.00      RA0  C
ATOM   3256  CG  PRO A 348      32.893  33.304 -25.920  1.00  0.00      RA0  C
ATOM   3257  C   PRO A 348      33.202  33.247 -22.267  1.00  0.00      RA0  C
ATOM   3258  O   PRO A 348      33.696  34.375 -22.104  1.00  0.00      RA0  O
ATOM   3259  N   VAL A 349      33.222  32.312 -21.336  1.00  0.00      RA0  N
ATOM   3260  H   VAL A 349      32.829  31.408 -21.510  1.00  0.00      RA0  H
ATOM   3261  CA  VAL A 349      33.948  32.492 -20.109  1.00  0.00      RA0  C
ATOM   3262  CB  VAL A 349      33.013  32.641 -18.904  1.00  0.00      RA0  C
ATOM   3263  CG1 VAL A 349      32.304  33.991 -18.917  1.00  0.00      RA0  C
ATOM   3264  CG2 VAL A 349      32.030  31.474 -18.805  1.00  0.00      RA0  C
ATOM   3265  C   VAL A 349      34.827  31.280 -19.931  1.00  0.00      RA0  C
ATOM   3266  O   VAL A 349      34.558  30.225 -20.490  1.00  0.00      RA0  O
ATOM   3267  N   LYS A 350      35.887  31.447 -19.159  1.00  0.00      RA0  N
ATOM   3268  H   LYS A 350      35.995  32.301 -18.647  1.00  0.00      RA0  H
ATOM   3269  CA  LYS A 350      36.790  30.350 -18.882  1.00  0.00      RA0  C
ATOM   3270  CB  LYS A 350      38.256  30.784 -18.760  1.00  0.00      RA0  C
ATOM   3271  CG  LYS A 350      39.058  29.742 -17.974  1.00  0.00      RA0  C
ATOM   3272  CD  LYS A 350      40.449  29.446 -18.512  1.00  0.00      RA0  C
ATOM   3273  CE  LYS A 350      41.112  28.264 -17.800  1.00  0.00      RA0  C
ATOM   3274  NZ  LYS A 350      40.251  27.078 -17.864  1.00  0.00      RA0  N
ATOM   3275  HZ1 LYS A 350      39.402  27.063 -17.266  1.00  0.00      RA0  H
ATOM   3276  HZ2 LYS A 350      39.934  26.909 -18.841  1.00  0.00      RA0  H
ATOM   3277  HZ3 LYS A 350      40.800  26.209 -17.693  1.00  0.00      RA0  H
ATOM   3278  C   LYS A 350      36.316  29.641 -17.614  1.00  0.00      RA0  C
ATOM   3279  O   LYS A 350      35.999  30.274 -16.601  1.00  0.00      RA0  O
ATOM   3280  N   VAL A 351      36.255  28.318 -17.676  1.00  0.00      RA0  N
ATOM   3281  H   VAL A 351      36.595  27.846 -18.491  1.00  0.00      RA0  H
ATOM   3282  CA  VAL A 351      35.904  27.497 -16.539  1.00  0.00      RA0  C
ATOM   3283  CB  VAL A 351      35.117  26.273 -16.999  1.00  0.00      RA0  C
ATOM   3284  CG1 VAL A 351      34.716  25.377 -15.826  1.00  0.00      RA0  C
ATOM   3285  CG2 VAL A 351      33.915  26.716 -17.827  1.00  0.00      RA0  C
ATOM   3286  C   VAL A 351      37.164  27.076 -15.787  1.00  0.00      RA0  C
ATOM   3287  O   VAL A 351      38.088  26.550 -16.388  1.00  0.00      RA0  O
ATOM   3288  N   THR A 352      37.174  27.295 -14.482  1.00  0.00      RA0  N
ATOM   3289  H   THR A 352      36.342  27.569 -14.005  1.00  0.00      RA0  H
ATOM   3290  CA  THR A 352      38.346  27.051 -13.661  1.00  0.00      RA0  C
ATOM   3291  CB  THR A 352      38.919  28.459 -13.486  1.00  0.00      RA0  C
ATOM   3292  OG1 THR A 352      38.534  29.234 -14.634  1.00  0.00      RA0  O
ATOM   3293  HG1 THR A 352      37.615  29.454 -14.524  1.00  0.00      RA0  H
ATOM   3294  CG2 THR A 352      40.441  28.494 -13.310  1.00  0.00      RA0  C
ATOM   3295  C   THR A 352      37.972  26.343 -12.384  1.00  0.00      RA0  C
ATOM   3296  O   THR A 352      36.804  26.043 -12.109  1.00  0.00      RA0  O
ATOM   3297  N   LYS A 353      38.988  26.084 -11.576  1.00  0.00      RA0  N
ATOM   3298  H   LYS A 353      39.893  26.419 -11.824  1.00  0.00      RA0  H
ATOM   3299  CA  LYS A 353      38.787  25.613 -10.208  1.00  0.00      RA0  C
ATOM   3300  CB  LYS A 353      40.139  25.239  -9.586  1.00  0.00      RA0  C
ATOM   3301  CG  LYS A 353      40.700  23.978 -10.248  1.00  0.00      RA0  C
ATOM   3302  CD  LYS A 353      41.915  23.387  -9.529  1.00  0.00      RA0  C
ATOM   3303  CE  LYS A 353      42.371  22.073 -10.173  1.00  0.00      RA0  C
ATOM   3304  NZ  LYS A 353      43.463  21.474  -9.389  1.00  0.00      RA0  N
ATOM   3305  HZ1 LYS A 353      43.757  20.582  -9.836  1.00  0.00      RA0  H
ATOM   3306  HZ2 LYS A 353      44.273  22.125  -9.355  1.00  0.00      RA0  H
ATOM   3307  HZ3 LYS A 353      43.132  21.279  -8.423  1.00  0.00      RA0  H
ATOM   3308  C   LYS A 353      38.029  26.695  -9.424  1.00  0.00      RA0  C
ATOM   3309  O   LYS A 353      38.202  27.881  -9.719  1.00  0.00      RA0  O
ATOM   3310  N   PRO A 354      37.258  26.302  -8.410  1.00  0.00      RA0  N
ATOM   3311  CD  PRO A 354      36.986  24.916  -8.037  1.00  0.00      RA0  C
ATOM   3312  CA  PRO A 354      36.501  27.253  -7.598  1.00  0.00      RA0  C
ATOM   3313  CB  PRO A 354      35.412  26.359  -6.997  1.00  0.00      RA0  C
ATOM   3314  CG  PRO A 354      36.098  25.010  -6.804  1.00  0.00      RA0  C
ATOM   3315  C   PRO A 354      37.339  27.971  -6.530  1.00  0.00      RA0  C
ATOM   3316  O   PRO A 354      37.011  27.956  -5.349  1.00  0.00      RA0  O
ATOM   3317  N   VAL A 355      38.428  28.601  -6.960  1.00  0.00      RA0  N
ATOM   3318  H   VAL A 355      38.678  28.668  -7.931  1.00  0.00      RA0  H
ATOM   3319  CA  VAL A 355      39.315  29.351  -6.064  1.00  0.00      RA0  C
ATOM   3320  CB  VAL A 355      40.161  28.399  -5.201  1.00  0.00      RA0  C
ATOM   3321  CG1 VAL A 355      40.972  27.420  -6.053  1.00  0.00      RA0  C
ATOM   3322  CG2 VAL A 355      41.020  29.161  -4.188  1.00  0.00      RA0  C
ATOM   3323  C   VAL A 355      40.171  30.197  -7.002  1.00  0.00      RA0  C
ATOM   3324  O   VAL A 355      40.488  29.763  -8.113  1.00  0.00      RA0  O
ATOM   3325  N   PHE A 356      40.529  31.393  -6.555  1.00  0.00      RA0  N
ATOM   3326  H   PHE A 356      40.255  31.699  -5.641  1.00  0.00      RA0  H
ATOM   3327  CA  PHE A 356      41.155  32.376  -7.446  1.00  0.00      RA0  C
ATOM   3328  CB  PHE A 356      40.145  33.457  -7.848  1.00  0.00      RA0  C
ATOM   3329  CG  PHE A 356      38.873  32.841  -8.385  1.00  0.00      RA0  C
ATOM   3330  CD1 PHE A 356      37.751  32.744  -7.569  1.00  0.00      RA0  C
ATOM   3331  CD2 PHE A 356      38.820  32.374  -9.693  1.00  0.00      RA0  C
ATOM   3332  CE1 PHE A 356      36.576  32.191  -8.061  1.00  0.00      RA0  C
ATOM   3333  CE2 PHE A 356      37.645  31.820 -10.187  1.00  0.00      RA0  C
ATOM   3334  CZ  PHE A 356      36.522  31.735  -9.373  1.00  0.00      RA0  C
ATOM   3335  C   PHE A 356      42.409  33.037  -6.865  1.00  0.00      RA0  C
ATOM   3336  O   PHE A 356      43.353  33.247  -7.599  1.00  0.00      RA0  O
ATOM   3337  N   VAL A 357      42.399  33.345  -5.575  1.00  0.00      RA0  N
ATOM   3338  H   VAL A 357      41.607  33.143  -4.993  1.00  0.00      RA0  H
ATOM   3339  CA  VAL A 357      43.499  34.057  -4.912  1.00  0.00      RA0  C
ATOM   3340  CB  VAL A 357      43.203  35.562  -4.786  1.00  0.00      RA0  C
ATOM   3341  CG1 VAL A 357      44.299  36.277  -3.995  1.00  0.00      RA0  C
ATOM   3342  CG2 VAL A 357      42.989  36.238  -6.140  1.00  0.00      RA0  C
ATOM   3343  C   VAL A 357      43.699  33.458  -3.520  1.00  0.00      RA0  C
ATOM   3344  O   VAL A 357      42.740  33.229  -2.797  1.00  0.00      RA0  O
ATOM   3345  N   ARG A 358      44.946  33.183  -3.150  1.00  0.00      RA0  N
ATOM   3346  H   ARG A 358      45.728  33.390  -3.748  1.00  0.00      RA0  H
ATOM   3347  CA  ARG A 358      45.290  32.775  -1.790  1.00  0.00      RA0  C
ATOM   3348  CB  ARG A 358      45.508  31.259  -1.772  1.00  0.00      RA0  C
ATOM   3349  CG  ARG A 358      44.422  30.436  -1.073  1.00  0.00      RA0  C
ATOM   3350  CD  ARG A 358      44.891  29.903   0.285  1.00  0.00      RA0  C
ATOM   3351  NE  ARG A 358      45.260  31.005   1.167  1.00  0.00      RA0  N
ATOM   3352  HE  ARG A 358      44.604  31.766   1.220  1.00  0.00      RA0  H
ATOM   3353  CZ  ARG A 358      46.457  31.043   1.823  1.00  0.00      RA0  C
ATOM   3354  NH1 ARG A 358      47.324  30.014   1.709  1.00  0.00      RA0  N
ATOM   3355 HH11 ARG A 358      48.227  30.039   2.152  1.00  0.00      RA0  H
ATOM   3356 HH12 ARG A 358      47.100  29.195   1.175  1.00  0.00      RA0  H
ATOM   3357  NH2 ARG A 358      46.757  32.129   2.559  1.00  0.00      RA0  N
ATOM   3358 HH21 ARG A 358      47.636  32.240   3.050  1.00  0.00      RA0  H
ATOM   3359 HH22 ARG A 358      46.116  32.908   2.602  1.00  0.00      RA0  H
ATOM   3360  C   ARG A 358      46.601  33.472  -1.436  1.00  0.00      RA0  C
ATOM   3361  O   ARG A 358      47.474  33.559  -2.291  1.00  0.00      RA0  O
ATOM   3362  N   ASN A 359      46.729  33.924  -0.197  1.00  0.00      RA0  N
ATOM   3363  H   ASN A 359      45.905  34.137   0.333  1.00  0.00      RA0  H
ATOM   3364  CA  ASN A 359      47.998  34.501   0.307  1.00  0.00      RA0  C
ATOM   3365  CB  ASN A 359      49.083  33.461   0.547  1.00  0.00      RA0  C
ATOM   3366  CG  ASN A 359      49.566  33.605   1.972  1.00  0.00      RA0  C
ATOM   3367  OD1 ASN A 359      49.331  32.719   2.796  1.00  0.00      RA0  O
ATOM   3368  ND2 ASN A 359      50.210  34.756   2.235  1.00  0.00      RA0  N
ATOM   3369 HD21 ASN A 359      50.347  35.437   1.510  1.00  0.00      RA0  H
ATOM   3370 HD22 ASN A 359      50.556  35.001   3.141  1.00  0.00      RA0  H
ATOM   3371  C   ASN A 359      48.561  35.541  -0.626  1.00  0.00      RA0  C
ATOM   3372  O   ASN A 359      49.753  35.507  -1.003  1.00  0.00      RA0  O
ATOM   3373  N   GLY A 360      47.702  36.480  -1.005  1.00  0.00      RA0  N
ATOM   3374  H   GLY A 360      46.816  36.484  -0.534  1.00  0.00      RA0  H
ATOM   3375  CA  GLY A 360      48.109  37.622  -1.768  1.00  0.00      RA0  C
ATOM   3376  C   GLY A 360      48.455  37.393  -3.200  1.00  0.00      RA0  C
ATOM   3377  O   GLY A 360      48.970  38.312  -3.858  1.00  0.00      RA0  O
ATOM   3378  N   LYS A 361      48.157  36.206  -3.727  1.00  0.00      RA0  N
ATOM   3379  H   LYS A 361      47.744  35.467  -3.190  1.00  0.00      RA0  H
ATOM   3380  CA  LYS A 361      48.555  35.894  -5.075  1.00  0.00      RA0  C
ATOM   3381  CB  LYS A 361      49.891  35.143  -5.033  1.00  0.00      RA0  C
ATOM   3382  CG  LYS A 361      50.404  34.752  -6.418  1.00  0.00      RA0  C
ATOM   3383  CD  LYS A 361      51.582  33.783  -6.398  1.00  0.00      RA0  C
ATOM   3384  CE  LYS A 361      51.863  33.232  -7.798  1.00  0.00      RA0  C
ATOM   3385  NZ  LYS A 361      50.697  32.470  -8.268  1.00  0.00      RA0  N
ATOM   3386  HZ1 LYS A 361      50.838  32.130  -9.239  1.00  0.00      RA0  H
ATOM   3387  HZ2 LYS A 361      50.510  31.668  -7.638  1.00  0.00      RA0  H
ATOM   3388  HZ3 LYS A 361      49.833  33.054  -8.260  1.00  0.00      RA0  H
ATOM   3389  C   LYS A 361      47.501  35.067  -5.793  1.00  0.00      RA0  C
ATOM   3390  O   LYS A 361      46.890  34.198  -5.193  1.00  0.00      RA0  O
ATOM   3391  N   ALA A 362      47.345  35.328  -7.092  1.00  0.00      RA0  N
ATOM   3392  H   ALA A 362      47.833  36.114  -7.466  1.00  0.00      RA0  H
ATOM   3393  CA  ALA A 362      46.536  34.514  -7.970  1.00  0.00      RA0  C
ATOM   3394  CB  ALA A 362      46.690  34.967  -9.420  1.00  0.00      RA0  C
ATOM   3395  C   ALA A 362      47.009  33.070  -7.892  1.00  0.00      RA0  C
ATOM   3396  O   ALA A 362      48.212  32.796  -7.850  1.00  0.00      RA0  O
ATOM   3397  N   VAL A 363      46.048  32.154  -7.859  1.00  0.00      RA0  N
ATOM   3398  H   VAL A 363      45.103  32.480  -7.944  1.00  0.00      RA0  H
ATOM   3399  CA  VAL A 363      46.343  30.718  -7.868  1.00  0.00      RA0  C
ATOM   3400  CB  VAL A 363      45.085  29.874  -7.652  1.00  0.00      RA0  C
ATOM   3401  CG1 VAL A 363      44.488  30.146  -6.270  1.00  0.00      RA0  C
ATOM   3402  CG2 VAL A 363      44.075  30.055  -8.786  1.00  0.00      RA0  C
ATOM   3403  C   VAL A 363      47.023  30.360  -9.192  1.00  0.00      RA0  C
ATOM   3404  O   VAL A 363      46.891  31.065 -10.242  1.00  0.00      RA0  O
ATOM   3405  N   ALA A 364      47.768  29.261  -9.159  1.00  0.00      RA0  N
ATOM   3406  H   ALA A 364      47.784  28.718  -8.321  1.00  0.00      RA0  H
ATOM   3407  CA  ALA A 364      48.611  28.868 -10.295  1.00  0.00      RA0  C
ATOM   3408  CB  ALA A 364      49.230  27.492 -10.047  1.00  0.00      RA0  C
ATOM   3409  C   ALA A 364      47.902  28.848 -11.638  1.00  0.00      RA0  C
ATOM   3410  O   ALA A 364      48.486  29.249 -12.620  1.00  0.00      RA0  O
ATOM   3411  N   GLY A 365      46.645  28.411 -11.692  1.00  0.00      RA0  N
ATOM   3412  H   GLY A 365      46.162  28.188 -10.850  1.00  0.00      RA0  H
ATOM   3413  CA  GLY A 365      45.936  28.351 -12.980  1.00  0.00      RA0  C
ATOM   3414  C   GLY A 365      45.653  29.709 -13.591  1.00  0.00      RA0  C
ATOM   3415  O   GLY A 365      45.342  29.814 -14.775  1.00  0.00      RA0  O
ATOM   3416  N   LEU A 366      45.784  30.757 -12.792  1.00  0.00      RA0  N
ATOM   3417  H   LEU A 366      46.119  30.656 -11.861  1.00  0.00      RA0  H
ATOM   3418  CA  LEU A 366      45.544  32.127 -13.278  1.00  0.00      RA0  C
ATOM   3419  CB  LEU A 366      44.562  32.851 -12.356  1.00  0.00      RA0  C
ATOM   3420  CG  LEU A 366      43.191  32.176 -12.311  1.00  0.00      RA0  C
ATOM   3421  CD1 LEU A 366      42.273  32.828 -11.278  1.00  0.00      RA0  C
ATOM   3422  CD2 LEU A 366      42.542  32.117 -13.695  1.00  0.00      RA0  C
ATOM   3423  C   LEU A 366      46.807  32.966 -13.459  1.00  0.00      RA0  C
ATOM   3424  O   LEU A 366      46.720  34.191 -13.624  1.00  0.00      RA0  O
ATOM   3425  N   CYS A 367      47.976  32.332 -13.390  1.00  0.00      RA0  N
ATOM   3426  H   CYS A 367      48.056  31.338 -13.265  1.00  0.00      RA0  H
ATOM   3427  CA  CYS A 367      49.235  33.019 -13.722  1.00  0.00      RA0  C
ATOM   3428  CB  CYS A 367      49.742  33.742 -12.475  1.00  0.00      RA0  C
ATOM   3429  SG  CYS A 367      49.871  32.667 -11.017  1.00  0.00      RA0  S
ATOM   3430  C   CYS A 367      50.294  32.088 -14.318  1.00  0.00      RA0  C
ATOM   3431  O   CYS A 367      50.122  30.864 -14.369  1.00  0.00      RA0  O
END
HEADER lig.004.04.pdb
ATOM      1  N   ASN A   2      23.949  65.128  -3.229  1.00  0.00      LA0  N
ATOM      2  H   ASN A   2      23.691  64.160  -3.247  1.00  0.00      LA0  H
ATOM      3  CA  ASN A   2      24.494  65.728  -4.446  1.00  0.00      LA0  C
ATOM      4  CB  ASN A   2      25.808  65.038  -4.828  1.00  0.00      LA0  C
ATOM      5  CG  ASN A   2      26.428  65.691  -6.050  1.00  0.00      LA0  C
ATOM      6  OD1 ASN A   2      26.176  66.845  -6.373  1.00  0.00      LA0  O
ATOM      7  ND2 ASN A   2      27.263  64.899  -6.721  1.00  0.00      LA0  N
ATOM      8 HD21 ASN A   2      27.362  63.938  -6.435  1.00  0.00      LA0  H
ATOM      9 HD22 ASN A   2      27.773  65.230  -7.508  1.00  0.00      LA0  H
ATOM     10  C   ASN A   2      23.506  65.696  -5.596  1.00  0.00      LA0  C
ATOM     11  O   ASN A   2      23.276  64.668  -6.224  1.00  0.00      LA0  O
ATOM     12  N   VAL A   3      22.921  66.876  -5.837  1.00  0.00      LA0  N
ATOM     13  H   VAL A   3      23.140  67.675  -5.277  1.00  0.00      LA0  H
ATOM     14  CA  VAL A   3      21.998  66.990  -6.965  1.00  0.00      LA0  C
ATOM     15  CB  VAL A   3      20.565  67.232  -6.443  1.00  0.00      LA0  C
ATOM     16  CG1 VAL A   3      19.533  67.320  -7.566  1.00  0.00      LA0  C
ATOM     17  CG2 VAL A   3      20.143  66.156  -5.436  1.00  0.00      LA0  C
ATOM     18  C   VAL A   3      22.455  68.089  -7.926  1.00  0.00      LA0  C
ATOM     19  O   VAL A   3      22.103  69.254  -7.799  1.00  0.00      LA0  O
ATOM     20  N   PRO A   4      23.309  67.688  -8.897  1.00  0.00      LA0  N
ATOM     21  CD  PRO A   4      23.875  66.363  -9.092  1.00  0.00      LA0  C
ATOM     22  CA  PRO A   4      23.815  68.659  -9.873  1.00  0.00      LA0  C
ATOM     23  CB  PRO A   4      24.743  67.814 -10.750  1.00  0.00      LA0  C
ATOM     24  CG  PRO A   4      25.151  66.636  -9.873  1.00  0.00      LA0  C
ATOM     25  C   PRO A   4      22.733  69.397 -10.647  1.00  0.00      LA0  C
ATOM     26  O   PRO A   4      21.751  68.839 -11.132  1.00  0.00      LA0  O
ATOM     27  N   ALA A   5      22.956  70.716 -10.702  1.00  0.00      LA0  N
ATOM     28  H   ALA A   5      23.831  71.065 -10.374  1.00  0.00      LA0  H
ATOM     29  CA  ALA A   5      21.900  71.604 -11.182  1.00  0.00      LA0  C
ATOM     30  CB  ALA A   5      22.243  73.059 -10.859  1.00  0.00      LA0  C
ATOM     31  C   ALA A   5      21.563  71.500 -12.659  1.00  0.00      LA0  C
ATOM     32  O   ALA A   5      20.499  71.907 -13.105  1.00  0.00      LA0  O
ATOM     33  N   GLU A   6      22.521  70.944 -13.409  1.00  0.00      LA0  N
ATOM     34  H   GLU A   6      23.349  70.533 -13.023  1.00  0.00      LA0  H
ATOM     35  CA  GLU A   6      22.304  70.868 -14.849  1.00  0.00      LA0  C
ATOM     36  CB  GLU A   6      23.656  70.934 -15.583  1.00  0.00      LA0  C
ATOM     37  CG  GLU A   6      24.469  69.639 -15.786  1.00  0.00      LA0  C
ATOM     38  CD  GLU A   6      25.047  68.997 -14.526  1.00  0.00      LA0  C
ATOM     39  OE1 GLU A   6      25.524  67.865 -14.627  1.00  0.00      LA0  O
ATOM     40  OE2 GLU A   6      25.043  69.613 -13.461  1.00  0.00      LA0  O
ATOM     41  C   GLU A   6      21.436  69.709 -15.320  1.00  0.00      LA0  C
ATOM     42  O   GLU A   6      21.180  69.519 -16.505  1.00  0.00      LA0  O
ATOM     43  N   LEU A   7      21.003  68.913 -14.333  1.00  0.00      LA0  N
ATOM     44  H   LEU A   7      21.143  69.133 -13.368  1.00  0.00      LA0  H
ATOM     45  CA  LEU A   7      20.334  67.687 -14.736  1.00  0.00      LA0  C
ATOM     46  CB  LEU A   7      20.829  66.523 -13.888  1.00  0.00      LA0  C
ATOM     47  CG  LEU A   7      22.343  66.382 -13.896  1.00  0.00      LA0  C
ATOM     48  CD1 LEU A   7      22.829  65.406 -12.840  1.00  0.00      LA0  C
ATOM     49  CD2 LEU A   7      22.850  65.983 -15.268  1.00  0.00      LA0  C
ATOM     50  C   LEU A   7      18.826  67.735 -14.688  1.00  0.00      LA0  C
ATOM     51  O   LEU A   7      18.201  68.319 -13.811  1.00  0.00      LA0  O
ATOM     52  N   LYS A   8      18.274  67.022 -15.673  1.00  0.00      LA0  N
ATOM     53  H   LYS A   8      18.879  66.624 -16.363  1.00  0.00      LA0  H
ATOM     54  CA  LYS A   8      16.919  66.519 -15.491  1.00  0.00      LA0  C
ATOM     55  CB  LYS A   8      16.275  66.352 -16.865  1.00  0.00      LA0  C
ATOM     56  CG  LYS A   8      15.675  67.667 -17.364  1.00  0.00      LA0  C
ATOM     57  CD  LYS A   8      14.235  67.815 -16.880  1.00  0.00      LA0  C
ATOM     58  CE  LYS A   8      13.596  69.174 -17.145  1.00  0.00      LA0  C
ATOM     59  NZ  LYS A   8      12.139  69.012 -17.203  1.00  0.00      LA0  N
ATOM     60  HZ1 LYS A   8      11.680  69.919 -17.452  1.00  0.00      LA0  H
ATOM     61  HZ2 LYS A   8      11.895  68.415 -18.019  1.00  0.00      LA0  H
ATOM     62  HZ3 LYS A   8      11.712  68.603 -16.347  1.00  0.00      LA0  H
ATOM     63  C   LYS A   8      16.996  65.208 -14.730  1.00  0.00      LA0  C
ATOM     64  O   LYS A   8      18.058  64.605 -14.636  1.00  0.00      LA0  O
ATOM     65  N   TYR A   9      15.856  64.798 -14.176  1.00  0.00      LA0  N
ATOM     66  H   TYR A   9      15.024  65.349 -14.254  1.00  0.00      LA0  H
ATOM     67  CA  TYR A   9      15.866  63.600 -13.342  1.00  0.00      LA0  C
ATOM     68  CB  TYR A   9      15.916  63.970 -11.856  1.00  0.00      LA0  C
ATOM     69  CG  TYR A   9      17.225  64.618 -11.472  1.00  0.00      LA0  C
ATOM     70  CD1 TYR A   9      17.342  66.023 -11.506  1.00  0.00      LA0  C
ATOM     71  CE1 TYR A   9      18.558  66.614 -11.129  1.00  0.00      LA0  C
ATOM     72  CD2 TYR A   9      18.294  63.794 -11.073  1.00  0.00      LA0  C
ATOM     73  CE2 TYR A   9      19.507  64.387 -10.690  1.00  0.00      LA0  C
ATOM     74  CZ  TYR A   9      19.626  65.788 -10.727  1.00  0.00      LA0  C
ATOM     75  OH  TYR A   9      20.829  66.356 -10.360  1.00  0.00      LA0  O
ATOM     76  HH  TYR A   9      20.875  67.255 -10.682  1.00  0.00      LA0  H
ATOM     77  C   TYR A   9      14.609  62.805 -13.586  1.00  0.00      LA0  C
ATOM     78  O   TYR A   9      13.566  63.368 -13.906  1.00  0.00      LA0  O
ATOM     79  N   SER A  10      14.724  61.486 -13.425  1.00  0.00      LA0  N
ATOM     80  H   SER A  10      15.572  61.048 -13.119  1.00  0.00      LA0  H
ATOM     81  CA  SER A  10      13.458  60.770 -13.408  1.00  0.00      LA0  C
ATOM     82  CB  SER A  10      13.632  59.374 -14.017  1.00  0.00      LA0  C
ATOM     83  OG  SER A  10      14.483  58.571 -13.197  1.00  0.00      LA0  O
ATOM     84  HG  SER A  10      14.648  57.777 -13.727  1.00  0.00      LA0  H
ATOM     85  C   SER A  10      12.888  60.748 -11.999  1.00  0.00      LA0  C
ATOM     86  O   SER A  10      13.439  61.340 -11.078  1.00  0.00      LA0  O
ATOM     87  N   LYS A  11      11.764  60.034 -11.861  1.00  0.00      LA0  N
ATOM     88  H   LYS A  11      11.391  59.525 -12.638  1.00  0.00      LA0  H
ATOM     89  CA  LYS A  11      11.359  59.704 -10.492  1.00  0.00      LA0  C
ATOM     90  CB  LYS A  11       9.836  59.542 -10.420  1.00  0.00      LA0  C
ATOM     91  CG  LYS A  11       9.106  60.539 -11.329  1.00  0.00      LA0  C
ATOM     92  CD  LYS A  11       7.598  60.322 -11.487  1.00  0.00      LA0  C
ATOM     93  CE  LYS A  11       7.194  58.904 -11.909  1.00  0.00      LA0  C
ATOM     94  NZ  LYS A  11       7.975  58.433 -13.063  1.00  0.00      LA0  N
ATOM     95  HZ1 LYS A  11       7.865  57.398 -13.161  1.00  0.00      LA0  H
ATOM     96  HZ2 LYS A  11       7.809  58.916 -13.961  1.00  0.00      LA0  H
ATOM     97  HZ3 LYS A  11       8.995  58.443 -12.837  1.00  0.00      LA0  H
ATOM     98  C   LYS A  11      12.053  58.427 -10.033  1.00  0.00      LA0  C
ATOM     99  O   LYS A  11      12.303  58.180  -8.863  1.00  0.00      LA0  O
ATOM    100  N   GLU A  12      12.348  57.642 -11.077  1.00  0.00      LA0  N
ATOM    101  H   GLU A  12      12.095  57.928 -11.998  1.00  0.00      LA0  H
ATOM    102  CA  GLU A  12      12.882  56.289 -11.027  1.00  0.00      LA0  C
ATOM    103  CB  GLU A  12      12.648  55.692 -12.419  1.00  0.00      LA0  C
ATOM    104  CG  GLU A  12      11.198  55.404 -12.867  1.00  0.00      LA0  C
ATOM    105  CD  GLU A  12      10.228  56.585 -12.808  1.00  0.00      LA0  C
ATOM    106  OE1 GLU A  12      10.510  57.687 -13.293  1.00  0.00      LA0  O
ATOM    107  OE2 GLU A  12       9.142  56.407 -12.271  1.00  0.00      LA0  O
ATOM    108  C   GLU A  12      14.342  56.195 -10.586  1.00  0.00      LA0  C
ATOM    109  O   GLU A  12      14.810  55.135 -10.191  1.00  0.00      LA0  O
ATOM    110  N   HIS A  13      14.995  57.382 -10.622  1.00  0.00      LA0  N
ATOM    111  H   HIS A  13      14.553  58.064 -11.205  1.00  0.00      LA0  H
ATOM    112  CA  HIS A  13      16.294  57.725 -10.015  1.00  0.00      LA0  C
ATOM    113  CB  HIS A  13      16.780  56.830  -8.857  1.00  0.00      LA0  C
ATOM    114  CG  HIS A  13      15.832  56.857  -7.679  1.00  0.00      LA0  C
ATOM    115  ND1 HIS A  13      15.416  57.981  -7.070  1.00  0.00      LA0  N
ATOM    116  HD1 HIS A  13      15.674  58.899  -7.302  1.00  0.00      LA0  H
ATOM    117  CD2 HIS A  13      15.261  55.760  -7.030  1.00  0.00      LA0  C
ATOM    118  NE2 HIS A  13      14.496  56.242  -6.021  1.00  0.00      LA0  N
ATOM    119  CE1 HIS A  13      14.588  57.609  -6.046  1.00  0.00      LA0  C
ATOM    120  C   HIS A  13      17.454  57.935 -10.971  1.00  0.00      LA0  C
ATOM    121  O   HIS A  13      18.598  58.116 -10.550  1.00  0.00      LA0  O
ATOM    122  N   GLU A  14      17.129  57.946 -12.268  1.00  0.00      LA0  N
ATOM    123  H   GLU A  14      16.216  57.672 -12.579  1.00  0.00      LA0  H
ATOM    124  CA  GLU A  14      18.140  58.384 -13.225  1.00  0.00      LA0  C
ATOM    125  CB  GLU A  14      17.837  57.966 -14.671  1.00  0.00      LA0  C
ATOM    126  CG  GLU A  14      17.430  56.515 -14.933  1.00  0.00      LA0  C
ATOM    127  CD  GLU A  14      15.959  56.349 -14.631  1.00  0.00      LA0  C
ATOM    128  OE1 GLU A  14      15.633  55.799 -13.589  1.00  0.00      LA0  O
ATOM    129  OE2 GLU A  14      15.128  56.827 -15.398  1.00  0.00      LA0  O
ATOM    130  C   GLU A  14      18.330  59.888 -13.226  1.00  0.00      LA0  C
ATOM    131  O   GLU A  14      17.473  60.663 -12.811  1.00  0.00      LA0  O
ATOM    132  N   TRP A  15      19.498  60.265 -13.749  1.00  0.00      LA0  N
ATOM    133  H   TRP A  15      20.135  59.565 -14.064  1.00  0.00      LA0  H
ATOM    134  CA  TRP A  15      19.668  61.645 -14.172  1.00  0.00      LA0  C
ATOM    135  CB  TRP A  15      20.839  62.336 -13.465  1.00  0.00      LA0  C
ATOM    136  CG  TRP A  15      22.167  61.656 -13.716  1.00  0.00      LA0  C
ATOM    137  CD2 TRP A  15      23.087  61.815 -14.821  1.00  0.00      LA0  C
ATOM    138  CE2 TRP A  15      24.214  60.966 -14.560  1.00  0.00      LA0  C
ATOM    139  CE3 TRP A  15      23.061  62.591 -15.998  1.00  0.00      LA0  C
ATOM    140  CD1 TRP A  15      22.781  60.731 -12.867  1.00  0.00      LA0  C
ATOM    141  NE1 TRP A  15      23.982  60.322 -13.352  1.00  0.00      LA0  N
ATOM    142  HE1 TRP A  15      24.596  59.682 -12.920  1.00  0.00      LA0  H
ATOM    143  CZ2 TRP A  15      25.284  60.907 -15.478  1.00  0.00      LA0  C
ATOM    144  CZ3 TRP A  15      24.138  62.524 -16.906  1.00  0.00      LA0  C
ATOM    145  CH2 TRP A  15      25.242  61.687 -16.649  1.00  0.00      LA0  C
ATOM    146  C   TRP A  15      19.844  61.697 -15.668  1.00  0.00      LA0  C
ATOM    147  O   TRP A  15      20.181  60.708 -16.312  1.00  0.00      LA0  O
ATOM    148  N   LEU A  16      19.612  62.907 -16.174  1.00  0.00      LA0  N
ATOM    149  H   LEU A  16      19.355  63.659 -15.568  1.00  0.00      LA0  H
ATOM    150  CA  LEU A  16      19.649  63.105 -17.608  1.00  0.00      LA0  C
ATOM    151  CB  LEU A  16      18.229  63.064 -18.163  1.00  0.00      LA0  C
ATOM    152  CG  LEU A  16      18.237  62.809 -19.661  1.00  0.00      LA0  C
ATOM    153  CD1 LEU A  16      18.788  61.423 -19.956  1.00  0.00      LA0  C
ATOM    154  CD2 LEU A  16      16.869  63.010 -20.293  1.00  0.00      LA0  C
ATOM    155  C   LEU A  16      20.303  64.421 -17.949  1.00  0.00      LA0  C
ATOM    156  O   LEU A  16      19.798  65.489 -17.623  1.00  0.00      LA0  O
ATOM    157  N   ARG A  17      21.450  64.306 -18.618  1.00  0.00      LA0  N
ATOM    158  H   ARG A  17      21.802  63.402 -18.868  1.00  0.00      LA0  H
ATOM    159  CA  ARG A  17      22.083  65.545 -19.045  1.00  0.00      LA0  C
ATOM    160  CB  ARG A  17      23.569  65.522 -18.681  1.00  0.00      LA0  C
ATOM    161  CG  ARG A  17      24.312  66.852 -18.850  1.00  0.00      LA0  C
ATOM    162  CD  ARG A  17      25.558  66.950 -17.965  1.00  0.00      LA0  C
ATOM    163  NE  ARG A  17      26.384  65.753 -18.070  1.00  0.00      LA0  N
ATOM    164  HE  ARG A  17      26.601  65.389 -18.981  1.00  0.00      LA0  H
ATOM    165  CZ  ARG A  17      26.831  65.094 -16.984  1.00  0.00      LA0  C
ATOM    166  NH1 ARG A  17      26.606  65.542 -15.748  1.00  0.00      LA0  N
ATOM    167 HH11 ARG A  17      26.916  65.020 -14.954  1.00  0.00      LA0  H
ATOM    168 HH12 ARG A  17      26.127  66.416 -15.567  1.00  0.00      LA0  H
ATOM    169  NH2 ARG A  17      27.505  63.966 -17.178  1.00  0.00      LA0  N
ATOM    170 HH21 ARG A  17      27.843  63.419 -16.404  1.00  0.00      LA0  H
ATOM    171 HH22 ARG A  17      27.666  63.655 -18.126  1.00  0.00      LA0  H
ATOM    172  C   ARG A  17      21.883  65.792 -20.517  1.00  0.00      LA0  C
ATOM    173  O   ARG A  17      22.066  64.905 -21.341  1.00  0.00      LA0  O
ATOM    174  N   LYS A  18      21.529  67.053 -20.806  1.00  0.00      LA0  N
ATOM    175  H   LYS A  18      21.381  67.699 -20.059  1.00  0.00      LA0  H
ATOM    176  CA  LYS A  18      21.752  67.519 -22.171  1.00  0.00      LA0  C
ATOM    177  CB  LYS A  18      20.931  68.783 -22.439  1.00  0.00      LA0  C
ATOM    178  CG  LYS A  18      20.997  69.292 -23.884  1.00  0.00      LA0  C
ATOM    179  CD  LYS A  18      20.489  68.243 -24.868  1.00  0.00      LA0  C
ATOM    180  CE  LYS A  18      20.246  68.768 -26.278  1.00  0.00      LA0  C
ATOM    181  NZ  LYS A  18      19.494  67.751 -27.020  1.00  0.00      LA0  N
ATOM    182  HZ1 LYS A  18      19.099  68.140 -27.906  1.00  0.00      LA0  H
ATOM    183  HZ2 LYS A  18      20.042  66.891 -27.221  1.00  0.00      LA0  H
ATOM    184  HZ3 LYS A  18      18.611  67.515 -26.517  1.00  0.00      LA0  H
ATOM    185  C   LYS A  18      23.232  67.786 -22.348  1.00  0.00      LA0  C
ATOM    186  O   LYS A  18      23.747  68.836 -21.986  1.00  0.00      LA0  O
ATOM    187  N   GLU A  19      23.908  66.753 -22.848  1.00  0.00      LA0  N
ATOM    188  H   GLU A  19      23.431  65.963 -23.243  1.00  0.00      LA0  H
ATOM    189  CA  GLU A  19      25.352  66.920 -22.866  1.00  0.00      LA0  C
ATOM    190  CB  GLU A  19      26.019  65.567 -22.641  1.00  0.00      LA0  C
ATOM    191  CG  GLU A  19      27.123  65.641 -21.581  1.00  0.00      LA0  C
ATOM    192  CD  GLU A  19      27.512  64.240 -21.168  1.00  0.00      LA0  C
ATOM    193  OE1 GLU A  19      27.283  63.862 -20.022  1.00  0.00      LA0  O
ATOM    194  OE2 GLU A  19      27.980  63.488 -22.012  1.00  0.00      LA0  O
ATOM    195  C   GLU A  19      25.827  67.664 -24.098  1.00  0.00      LA0  C
ATOM    196  O   GLU A  19      25.050  67.954 -24.999  1.00  0.00      LA0  O
ATOM    197  N   ALA A  20      27.133  67.982 -24.098  1.00  0.00      LA0  N
ATOM    198  H   ALA A  20      27.706  67.677 -23.340  1.00  0.00      LA0  H
ATOM    199  CA  ALA A  20      27.670  68.839 -25.160  1.00  0.00      LA0  C
ATOM    200  CB  ALA A  20      29.141  69.158 -24.887  1.00  0.00      LA0  C
ATOM    201  C   ALA A  20      27.547  68.296 -26.577  1.00  0.00      LA0  C
ATOM    202  O   ALA A  20      27.511  69.030 -27.554  1.00  0.00      LA0  O
ATOM    203  N   ASP A  21      27.479  66.962 -26.634  1.00  0.00      LA0  N
ATOM    204  H   ASP A  21      27.423  66.395 -25.812  1.00  0.00      LA0  H
ATOM    205  CA  ASP A  21      27.283  66.291 -27.917  1.00  0.00      LA0  C
ATOM    206  CB  ASP A  21      27.782  64.842 -27.812  1.00  0.00      LA0  C
ATOM    207  CG  ASP A  21      27.001  63.993 -26.811  1.00  0.00      LA0  C
ATOM    208  OD1 ASP A  21      26.344  64.500 -25.905  1.00  0.00      LA0  O
ATOM    209  OD2 ASP A  21      27.040  62.780 -26.920  1.00  0.00      LA0  O
ATOM    210  C   ASP A  21      25.860  66.346 -28.462  1.00  0.00      LA0  C
ATOM    211  O   ASP A  21      25.571  65.966 -29.590  1.00  0.00      LA0  O
ATOM    212  N   GLY A  22      24.964  66.838 -27.599  1.00  0.00      LA0  N
ATOM    213  H   GLY A  22      25.237  67.068 -26.667  1.00  0.00      LA0  H
ATOM    214  CA  GLY A  22      23.572  66.923 -28.014  1.00  0.00      LA0  C
ATOM    215  C   GLY A  22      22.707  65.809 -27.459  1.00  0.00      LA0  C
ATOM    216  O   GLY A  22      21.483  65.928 -27.393  1.00  0.00      LA0  O
ATOM    217  N   THR A  23      23.389  64.717 -27.073  1.00  0.00      LA0  N
ATOM    218  H   THR A  23      24.387  64.727 -26.981  1.00  0.00      LA0  H
ATOM    219  CA  THR A  23      22.604  63.584 -26.598  1.00  0.00      LA0  C
ATOM    220  CB  THR A  23      23.396  62.272 -26.686  1.00  0.00      LA0  C
ATOM    221  OG1 THR A  23      24.561  62.314 -25.855  1.00  0.00      LA0  O
ATOM    222  HG1 THR A  23      25.206  62.816 -26.358  1.00  0.00      LA0  H
ATOM    223  CG2 THR A  23      23.767  61.925 -28.129  1.00  0.00      LA0  C
ATOM    224  C   THR A  23      22.078  63.785 -25.195  1.00  0.00      LA0  C
ATOM    225  O   THR A  23      22.364  64.767 -24.514  1.00  0.00      LA0  O
ATOM    226  N   TYR A  24      21.297  62.781 -24.797  1.00  0.00      LA0  N
ATOM    227  H   TYR A  24      21.058  62.013 -25.394  1.00  0.00      LA0  H
ATOM    228  CA  TYR A  24      20.928  62.725 -23.398  1.00  0.00      LA0  C
ATOM    229  CB  TYR A  24      19.422  62.511 -23.287  1.00  0.00      LA0  C
ATOM    230  CG  TYR A  24      18.737  63.755 -23.786  1.00  0.00      LA0  C
ATOM    231  CD1 TYR A  24      18.188  63.760 -25.083  1.00  0.00      LA0  C
ATOM    232  CE1 TYR A  24      17.663  64.959 -25.589  1.00  0.00      LA0  C
ATOM    233  CD2 TYR A  24      18.702  64.886 -22.948  1.00  0.00      LA0  C
ATOM    234  CE2 TYR A  24      18.179  66.081 -23.456  1.00  0.00      LA0  C
ATOM    235  CZ  TYR A  24      17.710  66.111 -24.782  1.00  0.00      LA0  C
ATOM    236  OH  TYR A  24      17.329  67.326 -25.311  1.00  0.00      LA0  O
ATOM    237  HH  TYR A  24      16.742  67.193 -26.062  1.00  0.00      LA0  H
ATOM    238  C   TYR A  24      21.723  61.652 -22.702  1.00  0.00      LA0  C
ATOM    239  O   TYR A  24      21.495  60.459 -22.867  1.00  0.00      LA0  O
ATOM    240  N   THR A  25      22.694  62.125 -21.925  1.00  0.00      LA0  N
ATOM    241  H   THR A  25      22.824  63.111 -21.804  1.00  0.00      LA0  H
ATOM    242  CA  THR A  25      23.418  61.129 -21.150  1.00  0.00      LA0  C
ATOM    243  CB  THR A  25      24.808  61.657 -20.799  1.00  0.00      LA0  C
ATOM    244  OG1 THR A  25      25.457  62.189 -21.964  1.00  0.00      LA0  O
ATOM    245  HG1 THR A  25      26.223  62.635 -21.585  1.00  0.00      LA0  H
ATOM    246  CG2 THR A  25      25.688  60.581 -20.162  1.00  0.00      LA0  C
ATOM    247  C   THR A  25      22.635  60.726 -19.912  1.00  0.00      LA0  C
ATOM    248  O   THR A  25      22.263  61.554 -19.090  1.00  0.00      LA0  O
ATOM    249  N   VAL A  26      22.379  59.419 -19.850  1.00  0.00      LA0  N
ATOM    250  H   VAL A  26      22.746  58.820 -20.559  1.00  0.00      LA0  H
ATOM    251  CA  VAL A  26      21.704  58.847 -18.692  1.00  0.00      LA0  C
ATOM    252  CB  VAL A  26      20.775  57.710 -19.136  1.00  0.00      LA0  C
ATOM    253  CG1 VAL A  26      19.914  57.167 -17.991  1.00  0.00      LA0  C
ATOM    254  CG2 VAL A  26      19.922  58.128 -20.327  1.00  0.00      LA0  C
ATOM    255  C   VAL A  26      22.736  58.296 -17.735  1.00  0.00      LA0  C
ATOM    256  O   VAL A  26      23.704  57.666 -18.148  1.00  0.00      LA0  O
ATOM    257  N   GLY A  27      22.473  58.529 -16.452  1.00  0.00      LA0  N
ATOM    258  H   GLY A  27      21.685  59.100 -16.199  1.00  0.00      LA0  H
ATOM    259  CA  GLY A  27      23.211  57.805 -15.423  1.00  0.00      LA0  C
ATOM    260  C   GLY A  27      22.273  57.626 -14.256  1.00  0.00      LA0  C
ATOM    261  O   GLY A  27      21.124  58.034 -14.342  1.00  0.00      LA0  O
ATOM    262  N   ILE A  28      22.766  57.028 -13.170  1.00  0.00      LA0  N
ATOM    263  H   ILE A  28      23.731  56.776 -13.101  1.00  0.00      LA0  H
ATOM    264  CA  ILE A  28      21.877  57.045 -12.007  1.00  0.00      LA0  C
ATOM    265  CB  ILE A  28      21.649  55.647 -11.427  1.00  0.00      LA0  C
ATOM    266  CG2 ILE A  28      20.609  54.905 -12.270  1.00  0.00      LA0  C
ATOM    267  CG1 ILE A  28      22.960  54.874 -11.252  1.00  0.00      LA0  C
ATOM    268  CD1 ILE A  28      22.741  53.435 -10.788  1.00  0.00      LA0  C
ATOM    269  C   ILE A  28      22.366  58.018 -10.962  1.00  0.00      LA0  C
ATOM    270  O   ILE A  28      23.502  58.470 -11.009  1.00  0.00      LA0  O
ATOM    271  N   THR A  29      21.452  58.370 -10.056  1.00  0.00      LA0  N
ATOM    272  H   THR A  29      20.555  57.929 -10.032  1.00  0.00      LA0  H
ATOM    273  CA  THR A  29      21.826  59.429  -9.124  1.00  0.00      LA0  C
ATOM    274  CB  THR A  29      20.575  60.193  -8.700  1.00  0.00      LA0  C
ATOM    275  OG1 THR A  29      19.575  59.296  -8.194  1.00  0.00      LA0  O
ATOM    276  HG1 THR A  29      19.178  58.884  -8.963  1.00  0.00      LA0  H
ATOM    277  CG2 THR A  29      20.012  60.994  -9.868  1.00  0.00      LA0  C
ATOM    278  C   THR A  29      22.605  58.953  -7.914  1.00  0.00      LA0  C
ATOM    279  O   THR A  29      22.692  57.762  -7.634  1.00  0.00      LA0  O
ATOM    280  N   GLU A  30      23.122  59.956  -7.184  1.00  0.00      LA0  N
ATOM    281  H   GLU A  30      23.053  60.890  -7.528  1.00  0.00      LA0  H
ATOM    282  CA  GLU A  30      23.837  59.721  -5.930  1.00  0.00      LA0  C
ATOM    283  CB  GLU A  30      24.153  61.064  -5.264  1.00  0.00      LA0  C
ATOM    284  CG  GLU A  30      25.498  61.104  -4.535  1.00  0.00      LA0  C
ATOM    285  CD  GLU A  30      26.621  61.035  -5.551  1.00  0.00      LA0  C
ATOM    286  OE1 GLU A  30      27.169  59.958  -5.743  1.00  0.00      LA0  O
ATOM    287  OE2 GLU A  30      26.944  62.055  -6.154  1.00  0.00      LA0  O
ATOM    288  C   GLU A  30      23.069  58.818  -4.984  1.00  0.00      LA0  C
ATOM    289  O   GLU A  30      23.459  57.702  -4.672  1.00  0.00      LA0  O
ATOM    290  N   HIS A  31      21.874  59.318  -4.626  1.00  0.00      LA0  N
ATOM    291  H   HIS A  31      21.652  60.267  -4.831  1.00  0.00      LA0  H
ATOM    292  CA  HIS A  31      21.067  58.510  -3.713  1.00  0.00      LA0  C
ATOM    293  CB  HIS A  31      19.827  59.279  -3.258  1.00  0.00      LA0  C
ATOM    294  CG  HIS A  31      19.418  58.792  -1.887  1.00  0.00      LA0  C
ATOM    295  ND1 HIS A  31      20.256  58.720  -0.837  1.00  0.00      LA0  N
ATOM    296  HD1 HIS A  31      21.221  58.947  -0.807  1.00  0.00      LA0  H
ATOM    297  CD2 HIS A  31      18.157  58.347  -1.483  1.00  0.00      LA0  C
ATOM    298  NE2 HIS A  31      18.251  58.004  -0.175  1.00  0.00      LA0  N
ATOM    299  CE1 HIS A  31      19.544  58.234   0.223  1.00  0.00      LA0  C
ATOM    300  C   HIS A  31      20.729  57.109  -4.197  1.00  0.00      LA0  C
ATOM    301  O   HIS A  31      20.621  56.159  -3.433  1.00  0.00      LA0  O
ATOM    302  N   ALA A  32      20.611  56.997  -5.532  1.00  0.00      LA0  N
ATOM    303  H   ALA A  32      20.766  57.785  -6.125  1.00  0.00      LA0  H
ATOM    304  CA  ALA A  32      20.453  55.649  -6.072  1.00  0.00      LA0  C
ATOM    305  CB  ALA A  32      20.196  55.685  -7.580  1.00  0.00      LA0  C
ATOM    306  C   ALA A  32      21.647  54.748  -5.793  1.00  0.00      LA0  C
ATOM    307  O   ALA A  32      21.506  53.617  -5.342  1.00  0.00      LA0  O
ATOM    308  N   GLN A  33      22.842  55.303  -6.056  1.00  0.00      LA0  N
ATOM    309  H   GLN A  33      22.913  56.267  -6.326  1.00  0.00      LA0  H
ATOM    310  CA  GLN A  33      24.029  54.492  -5.793  1.00  0.00      LA0  C
ATOM    311  CB  GLN A  33      25.260  55.062  -6.521  1.00  0.00      LA0  C
ATOM    312  CG  GLN A  33      25.845  56.395  -6.037  1.00  0.00      LA0  C
ATOM    313  CD  GLN A  33      26.959  56.168  -5.036  1.00  0.00      LA0  C
ATOM    314  OE1 GLN A  33      27.106  55.101  -4.451  1.00  0.00      LA0  O
ATOM    315  NE2 GLN A  33      27.805  57.192  -4.936  1.00  0.00      LA0  N
ATOM    316 HE21 GLN A  33      27.582  58.091  -5.330  1.00  0.00      LA0  H
ATOM    317 HE22 GLN A  33      28.694  57.100  -4.488  1.00  0.00      LA0  H
ATOM    318  C   GLN A  33      24.254  54.154  -4.326  1.00  0.00      LA0  C
ATOM    319  O   GLN A  33      24.675  53.053  -3.993  1.00  0.00      LA0  O
ATOM    320  N   GLU A  34      23.857  55.108  -3.464  1.00  0.00      LA0  N
ATOM    321  H   GLU A  34      23.626  56.016  -3.814  1.00  0.00      LA0  H
ATOM    322  CA  GLU A  34      23.799  54.833  -2.026  1.00  0.00      LA0  C
ATOM    323  CB  GLU A  34      23.287  56.062  -1.271  1.00  0.00      LA0  C
ATOM    324  CG  GLU A  34      24.140  57.328  -1.397  1.00  0.00      LA0  C
ATOM    325  CD  GLU A  34      23.375  58.498  -0.803  1.00  0.00      LA0  C
ATOM    326  OE1 GLU A  34      23.115  59.464  -1.517  1.00  0.00      LA0  O
ATOM    327  OE2 GLU A  34      22.986  58.432   0.361  1.00  0.00      LA0  O
ATOM    328  C   GLU A  34      22.913  53.640  -1.687  1.00  0.00      LA0  C
ATOM    329  O   GLU A  34      23.322  52.651  -1.087  1.00  0.00      LA0  O
ATOM    330  N   LEU A  35      21.653  53.761  -2.142  1.00  0.00      LA0  N
ATOM    331  H   LEU A  35      21.387  54.606  -2.612  1.00  0.00      LA0  H
ATOM    332  CA  LEU A  35      20.683  52.693  -1.884  1.00  0.00      LA0  C
ATOM    333  CB  LEU A  35      19.313  53.045  -2.468  1.00  0.00      LA0  C
ATOM    334  CG  LEU A  35      18.669  54.283  -1.837  1.00  0.00      LA0  C
ATOM    335  CD1 LEU A  35      17.399  54.694  -2.584  1.00  0.00      LA0  C
ATOM    336  CD2 LEU A  35      18.432  54.118  -0.334  1.00  0.00      LA0  C
ATOM    337  C   LEU A  35      21.118  51.327  -2.385  1.00  0.00      LA0  C
ATOM    338  O   LEU A  35      20.920  50.290  -1.753  1.00  0.00      LA0  O
ATOM    339  N   LEU A  36      21.761  51.372  -3.558  1.00  0.00      LA0  N
ATOM    340  H   LEU A  36      21.862  52.251  -4.027  1.00  0.00      LA0  H
ATOM    341  CA  LEU A  36      22.367  50.153  -4.080  1.00  0.00      LA0  C
ATOM    342  CB  LEU A  36      22.907  50.401  -5.489  1.00  0.00      LA0  C
ATOM    343  CG  LEU A  36      21.801  50.575  -6.529  1.00  0.00      LA0  C
ATOM    344  CD1 LEU A  36      22.282  51.373  -7.734  1.00  0.00      LA0  C
ATOM    345  CD2 LEU A  36      21.193  49.238  -6.946  1.00  0.00      LA0  C
ATOM    346  C   LEU A  36      23.447  49.587  -3.173  1.00  0.00      LA0  C
ATOM    347  O   LEU A  36      23.340  48.464  -2.676  1.00  0.00      LA0  O
ATOM    348  N   GLY A  37      24.480  50.404  -2.979  1.00  0.00      LA0  N
ATOM    349  H   GLY A  37      24.472  51.330  -3.358  1.00  0.00      LA0  H
ATOM    350  CA  GLY A  37      25.728  49.884  -2.441  1.00  0.00      LA0  C
ATOM    351  C   GLY A  37      26.689  49.615  -3.577  1.00  0.00      LA0  C
ATOM    352  O   GLY A  37      26.349  49.823  -4.738  1.00  0.00      LA0  O
ATOM    353  N   ASP A  38      27.880  49.128  -3.200  1.00  0.00      LA0  N
ATOM    354  H   ASP A  38      28.166  49.105  -2.241  1.00  0.00      LA0  H
ATOM    355  CA  ASP A  38      28.937  48.836  -4.173  1.00  0.00      LA0  C
ATOM    356  CB  ASP A  38      30.075  48.025  -3.543  1.00  0.00      LA0  C
ATOM    357  CG  ASP A  38      30.560  48.548  -2.197  1.00  0.00      LA0  C
ATOM    358  OD1 ASP A  38      30.382  49.722  -1.887  1.00  0.00      LA0  O
ATOM    359  OD2 ASP A  38      31.121  47.761  -1.443  1.00  0.00      LA0  O
ATOM    360  C   ASP A  38      28.457  48.079  -5.395  1.00  0.00      LA0  C
ATOM    361  O   ASP A  38      27.806  47.043  -5.297  1.00  0.00      LA0  O
ATOM    362  N   MET A  39      28.772  48.656  -6.555  1.00  0.00      LA0  N
ATOM    363  H   MET A  39      29.335  49.484  -6.559  1.00  0.00      LA0  H
ATOM    364  CA  MET A  39      28.251  48.074  -7.785  1.00  0.00      LA0  C
ATOM    365  CB  MET A  39      28.361  49.117  -8.906  1.00  0.00      LA0  C
ATOM    366  CG  MET A  39      27.688  48.739 -10.230  1.00  0.00      LA0  C
ATOM    367  SD  MET A  39      25.942  48.329 -10.057  1.00  0.00      LA0  S
ATOM    368  CE  MET A  39      25.367  49.882  -9.359  1.00  0.00      LA0  C
ATOM    369  C   MET A  39      28.915  46.759  -8.154  1.00  0.00      LA0  C
ATOM    370  O   MET A  39      30.132  46.631  -8.161  1.00  0.00      LA0  O
ATOM    371  N   VAL A  40      28.044  45.789  -8.480  1.00  0.00      LA0  N
ATOM    372  H   VAL A  40      27.062  45.977  -8.492  1.00  0.00      LA0  H
ATOM    373  CA  VAL A  40      28.579  44.630  -9.186  1.00  0.00      LA0  C
ATOM    374  CB  VAL A  40      27.756  43.363  -8.878  1.00  0.00      LA0  C
ATOM    375  CG1 VAL A  40      28.114  42.153  -9.744  1.00  0.00      LA0  C
ATOM    376  CG2 VAL A  40      27.923  42.993  -7.407  1.00  0.00      LA0  C
ATOM    377  C   VAL A  40      28.632  44.964 -10.664  1.00  0.00      LA0  C
ATOM    378  O   VAL A  40      29.698  45.103 -11.238  1.00  0.00      LA0  O
ATOM    379  N   PHE A  41      27.444  45.147 -11.254  1.00  0.00      LA0  N
ATOM    380  H   PHE A  41      26.574  45.043 -10.765  1.00  0.00      LA0  H
ATOM    381  CA  PHE A  41      27.458  45.563 -12.651  1.00  0.00      LA0  C
ATOM    382  CB  PHE A  41      27.555  44.355 -13.595  1.00  0.00      LA0  C
ATOM    383  CG  PHE A  41      27.970  44.714 -15.012  1.00  0.00      LA0  C
ATOM    384  CD1 PHE A  41      28.874  45.775 -15.262  1.00  0.00      LA0  C
ATOM    385  CD2 PHE A  41      27.444  43.950 -16.075  1.00  0.00      LA0  C
ATOM    386  CE1 PHE A  41      29.234  46.087 -16.587  1.00  0.00      LA0  C
ATOM    387  CE2 PHE A  41      27.807  44.257 -17.401  1.00  0.00      LA0  C
ATOM    388  CZ  PHE A  41      28.688  45.331 -17.645  1.00  0.00      LA0  C
ATOM    389  C   PHE A  41      26.231  46.363 -12.988  1.00  0.00      LA0  C
ATOM    390  O   PHE A  41      25.131  46.063 -12.546  1.00  0.00      LA0  O
ATOM    391  N   VAL A  42      26.468  47.376 -13.823  1.00  0.00      LA0  N
ATOM    392  H   VAL A  42      27.398  47.600 -14.108  1.00  0.00      LA0  H
ATOM    393  CA  VAL A  42      25.331  47.815 -14.614  1.00  0.00      LA0  C
ATOM    394  CB  VAL A  42      25.354  49.333 -14.812  1.00  0.00      LA0  C
ATOM    395  CG1 VAL A  42      24.156  49.789 -15.643  1.00  0.00      LA0  C
ATOM    396  CG2 VAL A  42      25.406  50.069 -13.472  1.00  0.00      LA0  C
ATOM    397  C   VAL A  42      25.391  47.086 -15.942  1.00  0.00      LA0  C
ATOM    398  O   VAL A  42      26.233  47.388 -16.777  1.00  0.00      LA0  O
ATOM    399  N   ASP A  43      24.501  46.095 -16.090  1.00  0.00      LA0  N
ATOM    400  H   ASP A  43      23.822  45.926 -15.376  1.00  0.00      LA0  H
ATOM    401  CA  ASP A  43      24.478  45.432 -17.392  1.00  0.00      LA0  C
ATOM    402  CB  ASP A  43      23.740  44.094 -17.341  1.00  0.00      LA0  C
ATOM    403  CG  ASP A  43      24.478  43.061 -18.183  1.00  0.00      LA0  C
ATOM    404  OD1 ASP A  43      24.615  43.248 -19.390  1.00  0.00      LA0  O
ATOM    405  OD2 ASP A  43      24.914  42.056 -17.626  1.00  0.00      LA0  O
ATOM    406  C   ASP A  43      23.913  46.345 -18.458  1.00  0.00      LA0  C
ATOM    407  O   ASP A  43      23.031  47.161 -18.196  1.00  0.00      LA0  O
ATOM    408  N   LEU A  44      24.531  46.229 -19.634  1.00  0.00      LA0  N
ATOM    409  H   LEU A  44      25.024  45.374 -19.820  1.00  0.00      LA0  H
ATOM    410  CA  LEU A  44      24.406  47.312 -20.602  1.00  0.00      LA0  C
ATOM    411  CB  LEU A  44      25.786  47.901 -20.919  1.00  0.00      LA0  C
ATOM    412  CG  LEU A  44      26.431  48.675 -19.768  1.00  0.00      LA0  C
ATOM    413  CD1 LEU A  44      27.874  49.063 -20.080  1.00  0.00      LA0  C
ATOM    414  CD2 LEU A  44      25.604  49.896 -19.369  1.00  0.00      LA0  C
ATOM    415  C   LEU A  44      23.749  46.869 -21.888  1.00  0.00      LA0  C
ATOM    416  O   LEU A  44      24.028  45.808 -22.425  1.00  0.00      LA0  O
ATOM    417  N   PRO A  45      22.865  47.736 -22.414  1.00  0.00      LA0  N
ATOM    418  CD  PRO A  45      22.315  48.945 -21.808  1.00  0.00      LA0  C
ATOM    419  CA  PRO A  45      22.382  47.474 -23.770  1.00  0.00      LA0  C
ATOM    420  CB  PRO A  45      21.193  48.440 -23.860  1.00  0.00      LA0  C
ATOM    421  CG  PRO A  45      21.540  49.612 -22.937  1.00  0.00      LA0  C
ATOM    422  C   PRO A  45      23.478  47.734 -24.799  1.00  0.00      LA0  C
ATOM    423  O   PRO A  45      23.701  48.869 -25.204  1.00  0.00      LA0  O
ATOM    424  N   GLU A  46      24.149  46.636 -25.216  1.00  0.00      LA0  N
ATOM    425  H   GLU A  46      24.015  45.773 -24.727  1.00  0.00      LA0  H
ATOM    426  CA  GLU A  46      25.128  46.740 -26.312  1.00  0.00      LA0  C
ATOM    427  CB  GLU A  46      25.557  45.341 -26.789  1.00  0.00      LA0  C
ATOM    428  CG  GLU A  46      26.899  45.193 -27.537  1.00  0.00      LA0  C
ATOM    429  CD  GLU A  46      28.093  45.084 -26.591  1.00  0.00      LA0  C
ATOM    430  OE1 GLU A  46      28.632  43.989 -26.409  1.00  0.00      LA0  O
ATOM    431  OE2 GLU A  46      28.515  46.096 -26.042  1.00  0.00      LA0  O
ATOM    432  C   GLU A  46      24.566  47.564 -27.467  1.00  0.00      LA0  C
ATOM    433  O   GLU A  46      23.396  47.449 -27.819  1.00  0.00      LA0  O
ATOM    434  N   VAL A  47      25.429  48.467 -27.958  1.00  0.00      LA0  N
ATOM    435  H   VAL A  47      26.378  48.383 -27.658  1.00  0.00      LA0  H
ATOM    436  CA  VAL A  47      24.938  49.598 -28.757  1.00  0.00      LA0  C
ATOM    437  CB  VAL A  47      26.135  50.415 -29.280  1.00  0.00      LA0  C
ATOM    438  CG1 VAL A  47      25.728  51.596 -30.167  1.00  0.00      LA0  C
ATOM    439  CG2 VAL A  47      27.003  50.891 -28.112  1.00  0.00      LA0  C
ATOM    440  C   VAL A  47      23.971  49.231 -29.882  1.00  0.00      LA0  C
ATOM    441  O   VAL A  47      24.245  48.370 -30.709  1.00  0.00      LA0  O
ATOM    442  N   GLY A  48      22.826  49.935 -29.864  1.00  0.00      LA0  N
ATOM    443  H   GLY A  48      22.705  50.685 -29.210  1.00  0.00      LA0  H
ATOM    444  CA  GLY A  48      21.862  49.659 -30.927  1.00  0.00      LA0  C
ATOM    445  C   GLY A  48      20.481  49.206 -30.483  1.00  0.00      LA0  C
ATOM    446  O   GLY A  48      19.611  48.918 -31.296  1.00  0.00      LA0  O
ATOM    447  N   ALA A  49      20.293  49.153 -29.155  1.00  0.00      LA0  N
ATOM    448  H   ALA A  49      21.034  49.383 -28.529  1.00  0.00      LA0  H
ATOM    449  CA  ALA A  49      18.920  48.918 -28.707  1.00  0.00      LA0  C
ATOM    450  CB  ALA A  49      18.913  48.316 -27.300  1.00  0.00      LA0  C
ATOM    451  C   ALA A  49      18.112  50.205 -28.707  1.00  0.00      LA0  C
ATOM    452  O   ALA A  49      18.678  51.287 -28.768  1.00  0.00      LA0  O
ATOM    453  N   THR A  50      16.786  50.046 -28.607  1.00  0.00      LA0  N
ATOM    454  H   THR A  50      16.358  49.145 -28.586  1.00  0.00      LA0  H
ATOM    455  CA  THR A  50      15.923  51.227 -28.602  1.00  0.00      LA0  C
ATOM    456  CB  THR A  50      15.433  51.484 -30.035  1.00  0.00      LA0  C
ATOM    457  OG1 THR A  50      16.555  51.496 -30.925  1.00  0.00      LA0  O
ATOM    458  HG1 THR A  50      16.255  51.804 -31.770  1.00  0.00      LA0  H
ATOM    459  CG2 THR A  50      14.610  52.767 -30.191  1.00  0.00      LA0  C
ATOM    460  C   THR A  50      14.767  50.986 -27.648  1.00  0.00      LA0  C
ATOM    461  O   THR A  50      14.183  49.910 -27.665  1.00  0.00      LA0  O
ATOM    462  N   VAL A  51      14.501  51.991 -26.798  1.00  0.00      LA0  N
ATOM    463  H   VAL A  51      14.963  52.876 -26.899  1.00  0.00      LA0  H
ATOM    464  CA  VAL A  51      13.492  51.827 -25.744  1.00  0.00      LA0  C
ATOM    465  CB  VAL A  51      14.156  51.507 -24.392  1.00  0.00      LA0  C
ATOM    466  CG1 VAL A  51      14.628  50.053 -24.315  1.00  0.00      LA0  C
ATOM    467  CG2 VAL A  51      15.282  52.494 -24.070  1.00  0.00      LA0  C
ATOM    468  C   VAL A  51      12.631  53.074 -25.628  1.00  0.00      LA0  C
ATOM    469  O   VAL A  51      12.896  54.075 -26.287  1.00  0.00      LA0  O
ATOM    470  N   SER A  52      11.608  52.990 -24.775  1.00  0.00      LA0  N
ATOM    471  H   SER A  52      11.396  52.150 -24.271  1.00  0.00      LA0  H
ATOM    472  CA  SER A  52      10.751  54.160 -24.610  1.00  0.00      LA0  C
ATOM    473  CB  SER A  52       9.290  53.794 -24.888  1.00  0.00      LA0  C
ATOM    474  OG  SER A  52       9.227  52.640 -25.736  1.00  0.00      LA0  O
ATOM    475  HG  SER A  52       9.338  51.899 -25.128  1.00  0.00      LA0  H
ATOM    476  C   SER A  52      10.899  54.821 -23.250  1.00  0.00      LA0  C
ATOM    477  O   SER A  52      11.506  54.283 -22.332  1.00  0.00      LA0  O
ATOM    478  N   ALA A  53      10.317  56.025 -23.147  1.00  0.00      LA0  N
ATOM    479  H   ALA A  53       9.879  56.447 -23.942  1.00  0.00      LA0  H
ATOM    480  CA  ALA A  53      10.341  56.714 -21.860  1.00  0.00      LA0  C
ATOM    481  CB  ALA A  53       9.866  58.161 -22.009  1.00  0.00      LA0  C
ATOM    482  C   ALA A  53       9.483  56.020 -20.822  1.00  0.00      LA0  C
ATOM    483  O   ALA A  53       8.260  56.110 -20.822  1.00  0.00      LA0  O
ATOM    484  N   GLY A  54      10.187  55.307 -19.942  1.00  0.00      LA0  N
ATOM    485  H   GLY A  54      11.187  55.297 -20.016  1.00  0.00      LA0  H
ATOM    486  CA  GLY A  54       9.448  54.506 -18.974  1.00  0.00      LA0  C
ATOM    487  C   GLY A  54       9.704  53.015 -19.086  1.00  0.00      LA0  C
ATOM    488  O   GLY A  54       9.430  52.258 -18.162  1.00  0.00      LA0  O
ATOM    489  N   ASP A  55      10.268  52.633 -20.241  1.00  0.00      LA0  N
ATOM    490  H   ASP A  55      10.441  53.263 -20.996  1.00  0.00      LA0  H
ATOM    491  CA  ASP A  55      10.757  51.259 -20.361  1.00  0.00      LA0  C
ATOM    492  CB  ASP A  55      11.104  50.889 -21.814  1.00  0.00      LA0  C
ATOM    493  CG  ASP A  55       9.965  51.012 -22.822  1.00  0.00      LA0  C
ATOM    494  OD1 ASP A  55       8.921  51.589 -22.527  1.00  0.00      LA0  O
ATOM    495  OD2 ASP A  55      10.151  50.571 -23.955  1.00  0.00      LA0  O
ATOM    496  C   ASP A  55      12.022  51.134 -19.538  1.00  0.00      LA0  C
ATOM    497  O   ASP A  55      12.581  52.137 -19.097  1.00  0.00      LA0  O
ATOM    498  N   ASP A  56      12.462  49.886 -19.346  1.00  0.00      LA0  N
ATOM    499  H   ASP A  56      12.061  49.072 -19.769  1.00  0.00      LA0  H
ATOM    500  CA  ASP A  56      13.784  49.771 -18.744  1.00  0.00      LA0  C
ATOM    501  CB  ASP A  56      13.943  48.421 -18.021  1.00  0.00      LA0  C
ATOM    502  CG  ASP A  56      14.088  47.275 -19.006  1.00  0.00      LA0  C
ATOM    503  OD1 ASP A  56      13.084  46.862 -19.584  1.00  0.00      LA0  O
ATOM    504  OD2 ASP A  56      15.214  46.819 -19.200  1.00  0.00      LA0  O
ATOM    505  C   ASP A  56      14.873  50.039 -19.774  1.00  0.00      LA0  C
ATOM    506  O   ASP A  56      14.608  50.400 -20.917  1.00  0.00      LA0  O
ATOM    507  N   CYS A  57      16.117  49.866 -19.321  1.00  0.00      LA0  N
ATOM    508  H   CYS A  57      16.233  49.643 -18.353  1.00  0.00      LA0  H
ATOM    509  CA  CYS A  57      17.218  50.035 -20.261  1.00  0.00      LA0  C
ATOM    510  CB  CYS A  57      17.500  51.518 -20.503  1.00  0.00      LA0  C
ATOM    511  SG  CYS A  57      17.921  52.394 -18.976  1.00  0.00      LA0  S
ATOM    512  C   CYS A  57      18.484  49.332 -19.831  1.00  0.00      LA0  C
ATOM    513  O   CYS A  57      19.236  48.796 -20.636  1.00  0.00      LA0  O
ATOM    514  N   ALA A  58      18.712  49.383 -18.512  1.00  0.00      LA0  N
ATOM    515  H   ALA A  58      18.062  49.812 -17.881  1.00  0.00      LA0  H
ATOM    516  CA  ALA A  58      19.951  48.808 -18.006  1.00  0.00      LA0  C
ATOM    517  CB  ALA A  58      21.042  49.877 -17.931  1.00  0.00      LA0  C
ATOM    518  C   ALA A  58      19.709  48.237 -16.631  1.00  0.00      LA0  C
ATOM    519  O   ALA A  58      18.733  48.577 -15.975  1.00  0.00      LA0  O
ATOM    520  N   VAL A  59      20.614  47.341 -16.222  1.00  0.00      LA0  N
ATOM    521  H   VAL A  59      21.424  47.136 -16.776  1.00  0.00      LA0  H
ATOM    522  CA  VAL A  59      20.341  46.696 -14.938  1.00  0.00      LA0  C
ATOM    523  CB  VAL A  59      20.165  45.179 -15.116  1.00  0.00      LA0  C
ATOM    524  CG1 VAL A  59      19.624  44.540 -13.837  1.00  0.00      LA0  C
ATOM    525  CG2 VAL A  59      19.272  44.831 -16.311  1.00  0.00      LA0  C
ATOM    526  C   VAL A  59      21.434  46.992 -13.929  1.00  0.00      LA0  C
ATOM    527  O   VAL A  59      22.578  46.611 -14.124  1.00  0.00      LA0  O
ATOM    528  N   ALA A  60      21.056  47.702 -12.863  1.00  0.00      LA0  N
ATOM    529  H   ALA A  60      20.082  47.884 -12.721  1.00  0.00      LA0  H
ATOM    530  CA  ALA A  60      22.042  47.948 -11.814  1.00  0.00      LA0  C
ATOM    531  CB  ALA A  60      21.867  49.337 -11.203  1.00  0.00      LA0  C
ATOM    532  C   ALA A  60      21.965  46.937 -10.692  1.00  0.00      LA0  C
ATOM    533  O   ALA A  60      21.145  47.028  -9.785  1.00  0.00      LA0  O
ATOM    534  N   GLU A  61      22.874  45.969 -10.778  1.00  0.00      LA0  N
ATOM    535  H   GLU A  61      23.517  45.930 -11.547  1.00  0.00      LA0  H
ATOM    536  CA  GLU A  61      22.969  45.048  -9.654  1.00  0.00      LA0  C
ATOM    537  CB  GLU A  61      22.919  43.610 -10.159  1.00  0.00      LA0  C
ATOM    538  CG  GLU A  61      21.533  43.311 -10.742  1.00  0.00      LA0  C
ATOM    539  CD  GLU A  61      21.481  41.979 -11.464  1.00  0.00      LA0  C
ATOM    540  OE1 GLU A  61      20.561  41.770 -12.248  1.00  0.00      LA0  O
ATOM    541  OE2 GLU A  61      22.379  41.158 -11.304  1.00  0.00      LA0  O
ATOM    542  C   GLU A  61      24.198  45.322  -8.817  1.00  0.00      LA0  C
ATOM    543  O   GLU A  61      25.318  45.443  -9.304  1.00  0.00      LA0  O
ATOM    544  N   SER A  62      23.935  45.464  -7.520  1.00  0.00      LA0  N
ATOM    545  H   SER A  62      23.022  45.264  -7.166  1.00  0.00      LA0  H
ATOM    546  CA  SER A  62      25.039  45.723  -6.612  1.00  0.00      LA0  C
ATOM    547  CB  SER A  62      24.732  46.978  -5.789  1.00  0.00      LA0  C
ATOM    548  OG  SER A  62      23.656  46.732  -4.870  1.00  0.00      LA0  O
ATOM    549  HG  SER A  62      23.617  47.495  -4.304  1.00  0.00      LA0  H
ATOM    550  C   SER A  62      25.289  44.520  -5.727  1.00  0.00      LA0  C
ATOM    551  O   SER A  62      24.595  43.515  -5.806  1.00  0.00      LA0  O
ATOM    552  N   VAL A  63      26.259  44.683  -4.814  1.00  0.00      LA0  N
ATOM    553  H   VAL A  63      26.859  45.483  -4.849  1.00  0.00      LA0  H
ATOM    554  CA  VAL A  63      26.399  43.683  -3.752  1.00  0.00      LA0  C
ATOM    555  CB  VAL A  63      27.678  43.937  -2.936  1.00  0.00      LA0  C
ATOM    556  CG1 VAL A  63      28.929  43.802  -3.805  1.00  0.00      LA0  C
ATOM    557  CG2 VAL A  63      27.641  45.284  -2.204  1.00  0.00      LA0  C
ATOM    558  C   VAL A  63      25.193  43.568  -2.819  1.00  0.00      LA0  C
ATOM    559  O   VAL A  63      25.090  42.669  -1.997  1.00  0.00      LA0  O
ATOM    560  N   LYS A  64      24.284  44.548  -2.954  1.00  0.00      LA0  N
ATOM    561  H   LYS A  64      24.367  45.244  -3.666  1.00  0.00      LA0  H
ATOM    562  CA  LYS A  64      23.215  44.618  -1.971  1.00  0.00      LA0  C
ATOM    563  CB  LYS A  64      23.649  45.582  -0.863  1.00  0.00      LA0  C
ATOM    564  CG  LYS A  64      22.890  45.461   0.461  1.00  0.00      LA0  C
ATOM    565  CD  LYS A  64      22.747  46.817   1.154  1.00  0.00      LA0  C
ATOM    566  CE  LYS A  64      21.592  47.724   0.689  1.00  0.00      LA0  C
ATOM    567  NZ  LYS A  64      21.610  48.000  -0.754  1.00  0.00      LA0  N
ATOM    568  HZ1 LYS A  64      21.036  48.841  -0.968  1.00  0.00      LA0  H
ATOM    569  HZ2 LYS A  64      22.567  48.180  -1.125  1.00  0.00      LA0  H
ATOM    570  HZ3 LYS A  64      21.208  47.192  -1.271  1.00  0.00      LA0  H
ATOM    571  C   LYS A  64      21.880  45.042  -2.570  1.00  0.00      LA0  C
ATOM    572  O   LYS A  64      21.059  45.663  -1.897  1.00  0.00      LA0  O
ATOM    573  N   ALA A  65      21.701  44.727  -3.861  1.00  0.00      LA0  N
ATOM    574  H   ALA A  65      22.418  44.285  -4.408  1.00  0.00      LA0  H
ATOM    575  CA  ALA A  65      20.431  45.048  -4.516  1.00  0.00      LA0  C
ATOM    576  CB  ALA A  65      20.158  46.558  -4.582  1.00  0.00      LA0  C
ATOM    577  C   ALA A  65      20.440  44.572  -5.944  1.00  0.00      LA0  C
ATOM    578  O   ALA A  65      21.489  44.412  -6.548  1.00  0.00      LA0  O
ATOM    579  N   ALA A  66      19.224  44.397  -6.460  1.00  0.00      LA0  N
ATOM    580  H   ALA A  66      18.386  44.512  -5.928  1.00  0.00      LA0  H
ATOM    581  CA  ALA A  66      19.104  44.339  -7.908  1.00  0.00      LA0  C
ATOM    582  CB  ALA A  66      18.520  42.997  -8.351  1.00  0.00      LA0  C
ATOM    583  C   ALA A  66      18.145  45.442  -8.272  1.00  0.00      LA0  C
ATOM    584  O   ALA A  66      17.171  45.657  -7.560  1.00  0.00      LA0  O
ATOM    585  N   SER A  67      18.466  46.137  -9.361  1.00  0.00      LA0  N
ATOM    586  H   SER A  67      19.328  46.000  -9.854  1.00  0.00      LA0  H
ATOM    587  CA  SER A  67      17.566  47.200  -9.785  1.00  0.00      LA0  C
ATOM    588  CB  SER A  67      18.031  48.549  -9.222  1.00  0.00      LA0  C
ATOM    589  OG  SER A  67      16.996  49.539  -9.292  1.00  0.00      LA0  O
ATOM    590  HG  SER A  67      16.879  49.790 -10.212  1.00  0.00      LA0  H
ATOM    591  C   SER A  67      17.558  47.246 -11.288  1.00  0.00      LA0  C
ATOM    592  O   SER A  67      18.577  47.033 -11.934  1.00  0.00      LA0  O
ATOM    593  N   ASP A  68      16.378  47.552 -11.814  1.00  0.00      LA0  N
ATOM    594  H   ASP A  68      15.554  47.738 -11.273  1.00  0.00      LA0  H
ATOM    595  CA  ASP A  68      16.368  48.047 -13.183  1.00  0.00      LA0  C
ATOM    596  CB  ASP A  68      15.000  47.792 -13.847  1.00  0.00      LA0  C
ATOM    597  CG  ASP A  68      13.832  48.025 -12.896  1.00  0.00      LA0  C
ATOM    598  OD1 ASP A  68      12.875  47.261 -12.938  1.00  0.00      LA0  O
ATOM    599  OD2 ASP A  68      13.877  48.952 -12.094  1.00  0.00      LA0  O
ATOM    600  C   ASP A  68      16.755  49.516 -13.178  1.00  0.00      LA0  C
ATOM    601  O   ASP A  68      16.955  50.120 -12.126  1.00  0.00      LA0  O
ATOM    602  N   ILE A  69      16.912  50.036 -14.400  1.00  0.00      LA0  N
ATOM    603  H   ILE A  69      16.835  49.431 -15.195  1.00  0.00      LA0  H
ATOM    604  CA  ILE A  69      17.178  51.452 -14.641  1.00  0.00      LA0  C
ATOM    605  CB  ILE A  69      18.664  51.671 -14.980  1.00  0.00      LA0  C
ATOM    606  CG2 ILE A  69      18.981  53.095 -15.451  1.00  0.00      LA0  C
ATOM    607  CG1 ILE A  69      19.559  51.262 -13.813  1.00  0.00      LA0  C
ATOM    608  CD1 ILE A  69      21.017  51.146 -14.236  1.00  0.00      LA0  C
ATOM    609  C   ILE A  69      16.320  51.795 -15.834  1.00  0.00      LA0  C
ATOM    610  O   ILE A  69      16.264  51.015 -16.781  1.00  0.00      LA0  O
ATOM    611  N   TYR A  70      15.633  52.936 -15.737  1.00  0.00      LA0  N
ATOM    612  H   TYR A  70      15.788  53.625 -15.023  1.00  0.00      LA0  H
ATOM    613  CA  TYR A  70      14.678  53.201 -16.801  1.00  0.00      LA0  C
ATOM    614  CB  TYR A  70      13.354  53.694 -16.203  1.00  0.00      LA0  C
ATOM    615  CG  TYR A  70      12.730  52.595 -15.368  1.00  0.00      LA0  C
ATOM    616  CD1 TYR A  70      11.822  51.705 -15.975  1.00  0.00      LA0  C
ATOM    617  CE1 TYR A  70      11.256  50.673 -15.207  1.00  0.00      LA0  C
ATOM    618  CD2 TYR A  70      13.076  52.484 -14.005  1.00  0.00      LA0  C
ATOM    619  CE2 TYR A  70      12.509  51.457 -13.236  1.00  0.00      LA0  C
ATOM    620  CZ  TYR A  70      11.612  50.559 -13.848  1.00  0.00      LA0  C
ATOM    621  OH  TYR A  70      11.067  49.539 -13.095  1.00  0.00      LA0  O
ATOM    622  HH  TYR A  70      11.798  48.984 -12.792  1.00  0.00      LA0  H
ATOM    623  C   TYR A  70      15.226  54.143 -17.851  1.00  0.00      LA0  C
ATOM    624  O   TYR A  70      16.322  54.682 -17.742  1.00  0.00      LA0  O
ATOM    625  N   ALA A  71      14.414  54.312 -18.899  1.00  0.00      LA0  N
ATOM    626  H   ALA A  71      13.562  53.790 -18.964  1.00  0.00      LA0  H
ATOM    627  CA  ALA A  71      14.770  55.340 -19.865  1.00  0.00      LA0  C
ATOM    628  CB  ALA A  71      14.544  54.842 -21.290  1.00  0.00      LA0  C
ATOM    629  C   ALA A  71      13.961  56.601 -19.639  1.00  0.00      LA0  C
ATOM    630  O   ALA A  71      12.743  56.619 -19.779  1.00  0.00      LA0  O
ATOM    631  N   PRO A  72      14.689  57.679 -19.263  1.00  0.00      LA0  N
ATOM    632  CD  PRO A  72      16.124  57.714 -19.007  1.00  0.00      LA0  C
ATOM    633  CA  PRO A  72      14.031  58.965 -19.004  1.00  0.00      LA0  C
ATOM    634  CB  PRO A  72      15.198  59.856 -18.563  1.00  0.00      LA0  C
ATOM    635  CG  PRO A  72      16.293  58.910 -18.083  1.00  0.00      LA0  C
ATOM    636  C   PRO A  72      13.278  59.543 -20.197  1.00  0.00      LA0  C
ATOM    637  O   PRO A  72      12.196  60.103 -20.079  1.00  0.00      LA0  O
ATOM    638  N   VAL A  73      13.938  59.402 -21.354  1.00  0.00      LA0  N
ATOM    639  H   VAL A  73      14.770  58.853 -21.397  1.00  0.00      LA0  H
ATOM    640  CA  VAL A  73      13.324  59.809 -22.616  1.00  0.00      LA0  C
ATOM    641  CB  VAL A  73      14.110  60.962 -23.258  1.00  0.00      LA0  C
ATOM    642  CG1 VAL A  73      13.958  62.248 -22.447  1.00  0.00      LA0  C
ATOM    643  CG2 VAL A  73      15.585  60.614 -23.469  1.00  0.00      LA0  C
ATOM    644  C   VAL A  73      13.311  58.592 -23.514  1.00  0.00      LA0  C
ATOM    645  O   VAL A  73      13.970  57.605 -23.197  1.00  0.00      LA0  O
ATOM    646  N   SER A  74      12.557  58.676 -24.613  1.00  0.00      LA0  N
ATOM    647  H   SER A  74      12.126  59.533 -24.914  1.00  0.00      LA0  H
ATOM    648  CA  SER A  74      12.622  57.517 -25.495  1.00  0.00      LA0  C
ATOM    649  CB  SER A  74      11.313  57.351 -26.270  1.00  0.00      LA0  C
ATOM    650  OG  SER A  74      10.198  57.636 -25.415  1.00  0.00      LA0  O
ATOM    651  HG  SER A  74      10.119  58.594 -25.441  1.00  0.00      LA0  H
ATOM    652  C   SER A  74      13.806  57.603 -26.436  1.00  0.00      LA0  C
ATOM    653  O   SER A  74      14.512  58.604 -26.485  1.00  0.00      LA0  O
ATOM    654  N   GLY A  75      13.995  56.519 -27.191  1.00  0.00      LA0  N
ATOM    655  H   GLY A  75      13.489  55.671 -27.037  1.00  0.00      LA0  H
ATOM    656  CA  GLY A  75      14.982  56.627 -28.249  1.00  0.00      LA0  C
ATOM    657  C   GLY A  75      16.039  55.548 -28.230  1.00  0.00      LA0  C
ATOM    658  O   GLY A  75      15.872  54.445 -27.718  1.00  0.00      LA0  O
ATOM    659  N   GLU A  76      17.134  55.931 -28.884  1.00  0.00      LA0  N
ATOM    660  H   GLU A  76      17.244  56.909 -29.064  1.00  0.00      LA0  H
ATOM    661  CA  GLU A  76      18.114  54.966 -29.361  1.00  0.00      LA0  C
ATOM    662  CB  GLU A  76      18.364  55.343 -30.817  1.00  0.00      LA0  C
ATOM    663  CG  GLU A  76      19.123  54.396 -31.743  1.00  0.00      LA0  C
ATOM    664  CD  GLU A  76      19.099  55.046 -33.114  1.00  0.00      LA0  C
ATOM    665  OE1 GLU A  76      18.054  55.048 -33.762  1.00  0.00      LA0  O
ATOM    666  OE2 GLU A  76      20.089  55.654 -33.517  1.00  0.00      LA0  O
ATOM    667  C   GLU A  76      19.373  54.985 -28.518  1.00  0.00      LA0  C
ATOM    668  O   GLU A  76      19.925  56.035 -28.206  1.00  0.00      LA0  O
ATOM    669  N   ILE A  77      19.798  53.778 -28.135  1.00  0.00      LA0  N
ATOM    670  H   ILE A  77      19.346  52.972 -28.513  1.00  0.00      LA0  H
ATOM    671  CA  ILE A  77      20.999  53.678 -27.309  1.00  0.00      LA0  C
ATOM    672  CB  ILE A  77      21.017  52.395 -26.460  1.00  0.00      LA0  C
ATOM    673  CG2 ILE A  77      22.143  52.466 -25.424  1.00  0.00      LA0  C
ATOM    674  CG1 ILE A  77      19.661  52.063 -25.822  1.00  0.00      LA0  C
ATOM    675  CD1 ILE A  77      19.117  53.116 -24.859  1.00  0.00      LA0  C
ATOM    676  C   ILE A  77      22.247  53.755 -28.166  1.00  0.00      LA0  C
ATOM    677  O   ILE A  77      22.757  52.760 -28.673  1.00  0.00      LA0  O
ATOM    678  N   VAL A  78      22.695  55.005 -28.319  1.00  0.00      LA0  N
ATOM    679  H   VAL A  78      22.261  55.740 -27.793  1.00  0.00      LA0  H
ATOM    680  CA  VAL A  78      23.811  55.225 -29.234  1.00  0.00      LA0  C
ATOM    681  CB  VAL A  78      23.719  56.607 -29.896  1.00  0.00      LA0  C
ATOM    682  CG1 VAL A  78      22.489  56.668 -30.802  1.00  0.00      LA0  C
ATOM    683  CG2 VAL A  78      23.749  57.759 -28.885  1.00  0.00      LA0  C
ATOM    684  C   VAL A  78      25.193  54.976 -28.654  1.00  0.00      LA0  C
ATOM    685  O   VAL A  78      26.166  54.802 -29.374  1.00  0.00      LA0  O
ATOM    686  N   ALA A  79      25.244  54.951 -27.314  1.00  0.00      LA0  N
ATOM    687  H   ALA A  79      24.440  55.155 -26.753  1.00  0.00      LA0  H
ATOM    688  CA  ALA A  79      26.518  54.603 -26.691  1.00  0.00      LA0  C
ATOM    689  CB  ALA A  79      27.408  55.838 -26.520  1.00  0.00      LA0  C
ATOM    690  C   ALA A  79      26.271  54.012 -25.328  1.00  0.00      LA0  C
ATOM    691  O   ALA A  79      25.265  54.318 -24.703  1.00  0.00      LA0  O
ATOM    692  N   VAL A  80      27.218  53.178 -24.890  1.00  0.00      LA0  N
ATOM    693  H   VAL A  80      28.035  52.983 -25.433  1.00  0.00      LA0  H
ATOM    694  CA  VAL A  80      27.186  52.743 -23.495  1.00  0.00      LA0  C
ATOM    695  CB  VAL A  80      26.839  51.254 -23.352  1.00  0.00      LA0  C
ATOM    696  CG1 VAL A  80      25.354  51.023 -23.610  1.00  0.00      LA0  C
ATOM    697  CG2 VAL A  80      27.735  50.345 -24.200  1.00  0.00      LA0  C
ATOM    698  C   VAL A  80      28.528  53.032 -22.869  1.00  0.00      LA0  C
ATOM    699  O   VAL A  80      29.488  53.312 -23.573  1.00  0.00      LA0  O
ATOM    700  N   ASN A  81      28.554  52.963 -21.536  1.00  0.00      LA0  N
ATOM    701  H   ASN A  81      27.722  52.760 -21.015  1.00  0.00      LA0  H
ATOM    702  CA  ASN A  81      29.832  53.213 -20.876  1.00  0.00      LA0  C
ATOM    703  CB  ASN A  81      29.580  53.771 -19.473  1.00  0.00      LA0  C
ATOM    704  CG  ASN A  81      30.865  54.281 -18.849  1.00  0.00      LA0  C
ATOM    705  OD1 ASN A  81      31.956  54.088 -19.360  1.00  0.00      LA0  O
ATOM    706  ND2 ASN A  81      30.700  54.914 -17.692  1.00  0.00      LA0  N
ATOM    707 HD21 ASN A  81      29.784  55.037 -17.311  1.00  0.00      LA0  H
ATOM    708 HD22 ASN A  81      31.446  55.305 -17.151  1.00  0.00      LA0  H
ATOM    709  C   ASN A  81      30.759  52.007 -20.861  1.00  0.00      LA0  C
ATOM    710  O   ASN A  81      30.653  51.100 -20.039  1.00  0.00      LA0  O
ATOM    711  N   ASP A  82      31.693  52.050 -21.817  1.00  0.00      LA0  N
ATOM    712  H   ASP A  82      31.796  52.853 -22.410  1.00  0.00      LA0  H
ATOM    713  CA  ASP A  82      32.736  51.027 -21.871  1.00  0.00      LA0  C
ATOM    714  CB  ASP A  82      33.584  51.202 -23.142  1.00  0.00      LA0  C
ATOM    715  CG  ASP A  82      34.387  52.494 -23.110  1.00  0.00      LA0  C
ATOM    716  OD1 ASP A  82      35.605  52.422 -23.224  1.00  0.00      LA0  O
ATOM    717  OD2 ASP A  82      33.799  53.558 -22.921  1.00  0.00      LA0  O
ATOM    718  C   ASP A  82      33.588  50.974 -20.610  1.00  0.00      LA0  C
ATOM    719  O   ASP A  82      33.823  49.918 -20.030  1.00  0.00      LA0  O
ATOM    720  N   ALA A  83      33.961  52.178 -20.149  1.00  0.00      LA0  N
ATOM    721  H   ALA A  83      33.829  52.958 -20.769  1.00  0.00      LA0  H
ATOM    722  CA  ALA A  83      34.682  52.284 -18.881  1.00  0.00      LA0  C
ATOM    723  CB  ALA A  83      35.005  53.744 -18.551  1.00  0.00      LA0  C
ATOM    724  C   ALA A  83      33.978  51.641 -17.693  1.00  0.00      LA0  C
ATOM    725  O   ALA A  83      34.606  51.017 -16.851  1.00  0.00      LA0  O
ATOM    726  N   LEU A  84      32.636  51.751 -17.680  1.00  0.00      LA0  N
ATOM    727  H   LEU A  84      32.207  52.291 -18.405  1.00  0.00      LA0  H
ATOM    728  CA  LEU A  84      31.889  51.013 -16.650  1.00  0.00      LA0  C
ATOM    729  CB  LEU A  84      30.391  51.306 -16.686  1.00  0.00      LA0  C
ATOM    730  CG  LEU A  84      29.927  52.341 -15.665  1.00  0.00      LA0  C
ATOM    731  CD1 LEU A  84      28.405  52.483 -15.676  1.00  0.00      LA0  C
ATOM    732  CD2 LEU A  84      30.453  52.036 -14.265  1.00  0.00      LA0  C
ATOM    733  C   LEU A  84      32.057  49.507 -16.710  1.00  0.00      LA0  C
ATOM    734  O   LEU A  84      32.072  48.798 -15.713  1.00  0.00      LA0  O
ATOM    735  N   SER A  85      32.195  49.045 -17.957  1.00  0.00      LA0  N
ATOM    736  H   SER A  85      32.254  49.680 -18.727  1.00  0.00      LA0  H
ATOM    737  CA  SER A  85      32.486  47.627 -18.125  1.00  0.00      LA0  C
ATOM    738  CB  SER A  85      32.153  47.206 -19.554  1.00  0.00      LA0  C
ATOM    739  OG  SER A  85      30.793  47.540 -19.853  1.00  0.00      LA0  O
ATOM    740  HG  SER A  85      30.726  48.490 -19.801  1.00  0.00      LA0  H
ATOM    741  C   SER A  85      33.900  47.216 -17.726  1.00  0.00      LA0  C
ATOM    742  O   SER A  85      34.207  46.035 -17.579  1.00  0.00      LA0  O
ATOM    743  N   ASP A  86      34.757  48.225 -17.522  1.00  0.00      LA0  N
ATOM    744  H   ASP A  86      34.517  49.182 -17.688  1.00  0.00      LA0  H
ATOM    745  CA  ASP A  86      35.956  47.876 -16.772  1.00  0.00      LA0  C
ATOM    746  CB  ASP A  86      37.181  48.701 -17.203  1.00  0.00      LA0  C
ATOM    747  CG  ASP A  86      38.436  47.871 -16.984  1.00  0.00      LA0  C
ATOM    748  OD1 ASP A  86      38.552  47.199 -15.963  1.00  0.00      LA0  O
ATOM    749  OD2 ASP A  86      39.251  47.752 -17.895  1.00  0.00      LA0  O
ATOM    750  C   ASP A  86      35.727  47.977 -15.276  1.00  0.00      LA0  C
ATOM    751  O   ASP A  86      35.705  46.993 -14.549  1.00  0.00      LA0  O
ATOM    752  N   SER A  87      35.528  49.229 -14.863  1.00  0.00      LA0  N
ATOM    753  H   SER A  87      35.500  49.994 -15.505  1.00  0.00      LA0  H
ATOM    754  CA  SER A  87      35.445  49.510 -13.438  1.00  0.00      LA0  C
ATOM    755  CB  SER A  87      36.527  50.545 -13.128  1.00  0.00      LA0  C
ATOM    756  OG  SER A  87      37.695  50.273 -13.925  1.00  0.00      LA0  O
ATOM    757  HG  SER A  87      37.809  49.328 -13.923  1.00  0.00      LA0  H
ATOM    758  C   SER A  87      34.043  49.939 -13.014  1.00  0.00      LA0  C
ATOM    759  O   SER A  87      33.577  51.041 -13.281  1.00  0.00      LA0  O
ATOM    760  N   PRO A  88      33.330  48.984 -12.371  1.00  0.00      LA0  N
ATOM    761  CD  PRO A  88      33.780  47.648 -11.988  1.00  0.00      LA0  C
ATOM    762  CA  PRO A  88      31.922  49.237 -12.042  1.00  0.00      LA0  C
ATOM    763  CB  PRO A  88      31.424  47.836 -11.675  1.00  0.00      LA0  C
ATOM    764  CG  PRO A  88      32.648  47.105 -11.124  1.00  0.00      LA0  C
ATOM    765  C   PRO A  88      31.697  50.275 -10.947  1.00  0.00      LA0  C
ATOM    766  O   PRO A  88      30.682  50.967 -10.897  1.00  0.00      LA0  O
ATOM    767  N   GLU A  89      32.689  50.350 -10.052  1.00  0.00      LA0  N
ATOM    768  H   GLU A  89      33.562  49.881 -10.218  1.00  0.00      LA0  H
ATOM    769  CA  GLU A  89      32.601  51.243  -8.900  1.00  0.00      LA0  C
ATOM    770  CB  GLU A  89      33.692  50.894  -7.871  1.00  0.00      LA0  C
ATOM    771  CG  GLU A  89      35.127  51.332  -8.209  1.00  0.00      LA0  C
ATOM    772  CD  GLU A  89      35.476  50.931  -9.626  1.00  0.00      LA0  C
ATOM    773  OE1 GLU A  89      35.643  49.743  -9.893  1.00  0.00      LA0  O
ATOM    774  OE2 GLU A  89      35.475  51.803 -10.486  1.00  0.00      LA0  O
ATOM    775  C   GLU A  89      32.563  52.730  -9.222  1.00  0.00      LA0  C
ATOM    776  O   GLU A  89      32.214  53.538  -8.372  1.00  0.00      LA0  O
ATOM    777  N   LEU A  90      32.828  53.054 -10.502  1.00  0.00      LA0  N
ATOM    778  H   LEU A  90      33.411  52.416 -11.013  1.00  0.00      LA0  H
ATOM    779  CA  LEU A  90      32.514  54.399 -11.005  1.00  0.00      LA0  C
ATOM    780  CB  LEU A  90      32.717  54.479 -12.517  1.00  0.00      LA0  C
ATOM    781  CG  LEU A  90      34.166  54.306 -12.973  1.00  0.00      LA0  C
ATOM    782  CD1 LEU A  90      34.261  54.213 -14.497  1.00  0.00      LA0  C
ATOM    783  CD2 LEU A  90      35.078  55.396 -12.406  1.00  0.00      LA0  C
ATOM    784  C   LEU A  90      31.123  54.921 -10.656  1.00  0.00      LA0  C
ATOM    785  O   LEU A  90      30.892  56.098 -10.400  1.00  0.00      LA0  O
ATOM    786  N   VAL A  91      30.175  53.966 -10.624  1.00  0.00      LA0  N
ATOM    787  H   VAL A  91      30.424  53.017 -10.833  1.00  0.00      LA0  H
ATOM    788  CA  VAL A  91      28.837  54.352 -10.166  1.00  0.00      LA0  C
ATOM    789  CB  VAL A  91      27.851  53.185 -10.339  1.00  0.00      LA0  C
ATOM    790  CG1 VAL A  91      26.436  53.534  -9.875  1.00  0.00      LA0  C
ATOM    791  CG2 VAL A  91      27.820  52.716 -11.791  1.00  0.00      LA0  C
ATOM    792  C   VAL A  91      28.815  54.875  -8.733  1.00  0.00      LA0  C
ATOM    793  O   VAL A  91      28.090  55.792  -8.382  1.00  0.00      LA0  O
ATOM    794  N   ASN A  92      29.653  54.236  -7.915  1.00  0.00      LA0  N
ATOM    795  H   ASN A  92      30.287  53.548  -8.263  1.00  0.00      LA0  H
ATOM    796  CA  ASN A  92      29.712  54.665  -6.521  1.00  0.00      LA0  C
ATOM    797  CB  ASN A  92      30.010  53.498  -5.571  1.00  0.00      LA0  C
ATOM    798  CG  ASN A  92      29.049  52.349  -5.802  1.00  0.00      LA0  C
ATOM    799  OD1 ASN A  92      29.355  51.398  -6.510  1.00  0.00      LA0  O
ATOM    800  ND2 ASN A  92      27.875  52.452  -5.173  1.00  0.00      LA0  N
ATOM    801 HD21 ASN A  92      27.638  53.275  -4.649  1.00  0.00      LA0  H
ATOM    802 HD22 ASN A  92      27.207  51.709  -5.224  1.00  0.00      LA0  H
ATOM    803  C   ASN A  92      30.671  55.810  -6.245  1.00  0.00      LA0  C
ATOM    804  O   ASN A  92      30.611  56.434  -5.193  1.00  0.00      LA0  O
ATOM    805  N   SER A  93      31.562  56.070  -7.218  1.00  0.00      LA0  N
ATOM    806  H   SER A  93      31.651  55.521  -8.051  1.00  0.00      LA0  H
ATOM    807  CA  SER A  93      32.425  57.235  -7.044  1.00  0.00      LA0  C
ATOM    808  CB  SER A  93      33.733  57.045  -7.820  1.00  0.00      LA0  C
ATOM    809  OG  SER A  93      33.456  56.535  -9.129  1.00  0.00      LA0  O
ATOM    810  HG  SER A  93      33.480  57.269  -9.751  1.00  0.00      LA0  H
ATOM    811  C   SER A  93      31.750  58.537  -7.423  1.00  0.00      LA0  C
ATOM    812  O   SER A  93      31.621  59.456  -6.624  1.00  0.00      LA0  O
ATOM    813  N   GLU A  94      31.330  58.564  -8.696  1.00  0.00      LA0  N
ATOM    814  H   GLU A  94      31.536  57.803  -9.319  1.00  0.00      LA0  H
ATOM    815  CA  GLU A  94      30.639  59.738  -9.220  1.00  0.00      LA0  C
ATOM    816  CB  GLU A  94      31.592  60.906  -9.551  1.00  0.00      LA0  C
ATOM    817  CG  GLU A  94      33.073  60.578  -9.798  1.00  0.00      LA0  C
ATOM    818  CD  GLU A  94      33.272  59.831 -11.098  1.00  0.00      LA0  C
ATOM    819  OE1 GLU A  94      33.625  60.474 -12.082  1.00  0.00      LA0  O
ATOM    820  OE2 GLU A  94      33.093  58.614 -11.125  1.00  0.00      LA0  O
ATOM    821  C   GLU A  94      29.744  59.398 -10.396  1.00  0.00      LA0  C
ATOM    822  O   GLU A  94      30.074  59.518 -11.573  1.00  0.00      LA0  O
ATOM    823  N   PRO A  95      28.505  59.001 -10.039  1.00  0.00      LA0  N
ATOM    824  CD  PRO A  95      27.936  58.965  -8.695  1.00  0.00      LA0  C
ATOM    825  CA  PRO A  95      27.567  58.547 -11.070  1.00  0.00      LA0  C
ATOM    826  CB  PRO A  95      26.423  57.979 -10.230  1.00  0.00      LA0  C
ATOM    827  CG  PRO A  95      26.443  58.791  -8.939  1.00  0.00      LA0  C
ATOM    828  C   PRO A  95      27.145  59.636 -12.050  1.00  0.00      LA0  C
ATOM    829  O   PRO A  95      26.626  59.371 -13.125  1.00  0.00      LA0  O
ATOM    830  N   TYR A  96      27.405  60.890 -11.642  1.00  0.00      LA0  N
ATOM    831  H   TYR A  96      27.795  61.036 -10.735  1.00  0.00      LA0  H
ATOM    832  CA  TYR A  96      27.131  62.012 -12.538  1.00  0.00      LA0  C
ATOM    833  CB  TYR A  96      26.944  63.287 -11.713  1.00  0.00      LA0  C
ATOM    834  CG  TYR A  96      25.823  63.097 -10.716  1.00  0.00      LA0  C
ATOM    835  CD1 TYR A  96      24.506  62.978 -11.194  1.00  0.00      LA0  C
ATOM    836  CE1 TYR A  96      23.451  62.823 -10.282  1.00  0.00      LA0  C
ATOM    837  CD2 TYR A  96      26.117  63.050  -9.338  1.00  0.00      LA0  C
ATOM    838  CE2 TYR A  96      25.061  62.901  -8.423  1.00  0.00      LA0  C
ATOM    839  CZ  TYR A  96      23.742  62.796  -8.908  1.00  0.00      LA0  C
ATOM    840  OH  TYR A  96      22.695  62.663  -8.017  1.00  0.00      LA0  O
ATOM    841  HH  TYR A  96      22.858  63.268  -7.291  1.00  0.00      LA0  H
ATOM    842  C   TYR A  96      28.154  62.230 -13.646  1.00  0.00      LA0  C
ATOM    843  O   TYR A  96      27.916  62.942 -14.625  1.00  0.00      LA0  O
ATOM    844  N   ALA A  97      29.317  61.596 -13.433  1.00  0.00      LA0  N
ATOM    845  H   ALA A  97      29.468  61.016 -12.632  1.00  0.00      LA0  H
ATOM    846  CA  ALA A  97      30.368  61.675 -14.435  1.00  0.00      LA0  C
ATOM    847  CB  ALA A  97      31.543  62.515 -13.921  1.00  0.00      LA0  C
ATOM    848  C   ALA A  97      30.820  60.293 -14.876  1.00  0.00      LA0  C
ATOM    849  O   ALA A  97      30.325  59.770 -15.866  1.00  0.00      LA0  O
ATOM    850  N   GLY A  98      31.757  59.705 -14.116  1.00  0.00      LA0  N
ATOM    851  H   GLY A  98      32.084  60.085 -13.245  1.00  0.00      LA0  H
ATOM    852  CA  GLY A  98      32.318  58.418 -14.527  1.00  0.00      LA0  C
ATOM    853  C   GLY A  98      31.297  57.302 -14.556  1.00  0.00      LA0  C
ATOM    854  O   GLY A  98      31.267  56.463 -15.448  1.00  0.00      LA0  O
ATOM    855  N   GLY A  99      30.407  57.364 -13.558  1.00  0.00      LA0  N
ATOM    856  H   GLY A  99      30.545  58.046 -12.835  1.00  0.00      LA0  H
ATOM    857  CA  GLY A  99      29.306  56.404 -13.553  1.00  0.00      LA0  C
ATOM    858  C   GLY A  99      28.124  56.714 -14.463  1.00  0.00      LA0  C
ATOM    859  O   GLY A  99      26.994  56.325 -14.184  1.00  0.00      LA0  O
ATOM    860  N   TRP A 100      28.414  57.407 -15.582  1.00  0.00      LA0  N
ATOM    861  H   TRP A 100      29.346  57.711 -15.781  1.00  0.00      LA0  H
ATOM    862  CA  TRP A 100      27.359  57.487 -16.589  1.00  0.00      LA0  C
ATOM    863  CB  TRP A 100      27.676  58.542 -17.665  1.00  0.00      LA0  C
ATOM    864  CG  TRP A 100      28.757  58.107 -18.638  1.00  0.00      LA0  C
ATOM    865  CD2 TRP A 100      28.587  57.615 -19.987  1.00  0.00      LA0  C
ATOM    866  CE2 TRP A 100      29.896  57.348 -20.513  1.00  0.00      LA0  C
ATOM    867  CE3 TRP A 100      27.450  57.378 -20.789  1.00  0.00      LA0  C
ATOM    868  CD1 TRP A 100      30.144  58.109 -18.427  1.00  0.00      LA0  C
ATOM    869  NE1 TRP A 100      30.817  57.663 -19.522  1.00  0.00      LA0  N
ATOM    870  HE1 TRP A 100      31.791  57.562 -19.594  1.00  0.00      LA0  H
ATOM    871  CZ2 TRP A 100      30.041  56.852 -21.827  1.00  0.00      LA0  C
ATOM    872  CZ3 TRP A 100      27.609  56.881 -22.100  1.00  0.00      LA0  C
ATOM    873  CH2 TRP A 100      28.896  56.621 -22.618  1.00  0.00      LA0  C
ATOM    874  C   TRP A 100      27.081  56.121 -17.189  1.00  0.00      LA0  C
ATOM    875  O   TRP A 100      27.947  55.261 -17.229  1.00  0.00      LA0  O
ATOM    876  N   ILE A 101      25.838  55.936 -17.620  1.00  0.00      LA0  N
ATOM    877  H   ILE A 101      25.188  56.693 -17.621  1.00  0.00      LA0  H
ATOM    878  CA  ILE A 101      25.501  54.592 -18.073  1.00  0.00      LA0  C
ATOM    879  CB  ILE A 101      24.201  54.140 -17.397  1.00  0.00      LA0  C
ATOM    880  CG2 ILE A 101      23.739  52.755 -17.853  1.00  0.00      LA0  C
ATOM    881  CG1 ILE A 101      24.380  54.187 -15.878  1.00  0.00      LA0  C
ATOM    882  CD1 ILE A 101      23.069  53.974 -15.132  1.00  0.00      LA0  C
ATOM    883  C   ILE A 101      25.450  54.478 -19.584  1.00  0.00      LA0  C
ATOM    884  O   ILE A 101      26.136  53.665 -20.196  1.00  0.00      LA0  O
ATOM    885  N   PHE A 102      24.606  55.340 -20.165  1.00  0.00      LA0  N
ATOM    886  H   PHE A 102      24.105  56.035 -19.644  1.00  0.00      LA0  H
ATOM    887  CA  PHE A 102      24.485  55.276 -21.617  1.00  0.00      LA0  C
ATOM    888  CB  PHE A 102      23.535  54.147 -22.068  1.00  0.00      LA0  C
ATOM    889  CG  PHE A 102      22.095  54.368 -21.667  1.00  0.00      LA0  C
ATOM    890  CD1 PHE A 102      21.643  53.885 -20.422  1.00  0.00      LA0  C
ATOM    891  CD2 PHE A 102      21.221  55.032 -22.554  1.00  0.00      LA0  C
ATOM    892  CE1 PHE A 102      20.293  54.048 -20.066  1.00  0.00      LA0  C
ATOM    893  CE2 PHE A 102      19.868  55.193 -22.200  1.00  0.00      LA0  C
ATOM    894  CZ  PHE A 102      19.415  54.687 -20.964  1.00  0.00      LA0  C
ATOM    895  C   PHE A 102      24.098  56.612 -22.203  1.00  0.00      LA0  C
ATOM    896  O   PHE A 102      23.599  57.486 -21.509  1.00  0.00      LA0  O
ATOM    897  N   LYS A 103      24.352  56.739 -23.504  1.00  0.00      LA0  N
ATOM    898  H   LYS A 103      24.715  55.964 -24.019  1.00  0.00      LA0  H
ATOM    899  CA  LYS A 103      23.844  57.921 -24.182  1.00  0.00      LA0  C
ATOM    900  CB  LYS A 103      24.936  58.584 -25.010  1.00  0.00      LA0  C
ATOM    901  CG  LYS A 103      25.810  59.503 -24.165  1.00  0.00      LA0  C
ATOM    902  CD  LYS A 103      26.983  60.061 -24.965  1.00  0.00      LA0  C
ATOM    903  CE  LYS A 103      27.708  61.193 -24.238  1.00  0.00      LA0  C
ATOM    904  NZ  LYS A 103      26.856  62.389 -24.175  1.00  0.00      LA0  N
ATOM    905  HZ1 LYS A 103      27.345  63.117 -23.614  1.00  0.00      LA0  H
ATOM    906  HZ2 LYS A 103      26.681  62.777 -25.130  1.00  0.00      LA0  H
ATOM    907  HZ3 LYS A 103      25.949  62.195 -23.703  1.00  0.00      LA0  H
ATOM    908  C   LYS A 103      22.678  57.553 -25.057  1.00  0.00      LA0  C
ATOM    909  O   LYS A 103      22.751  56.662 -25.899  1.00  0.00      LA0  O
ATOM    910  N   ILE A 104      21.594  58.285 -24.802  1.00  0.00      LA0  N
ATOM    911  H   ILE A 104      21.603  59.003 -24.104  1.00  0.00      LA0  H
ATOM    912  CA  ILE A 104      20.429  58.071 -25.639  1.00  0.00      LA0  C
ATOM    913  CB  ILE A 104      19.217  57.697 -24.761  1.00  0.00      LA0  C
ATOM    914  CG2 ILE A 104      18.812  58.825 -23.814  1.00  0.00      LA0  C
ATOM    915  CG1 ILE A 104      18.036  57.159 -25.567  1.00  0.00      LA0  C
ATOM    916  CD1 ILE A 104      16.943  56.565 -24.676  1.00  0.00      LA0  C
ATOM    917  C   ILE A 104      20.186  59.255 -26.561  1.00  0.00      LA0  C
ATOM    918  O   ILE A 104      20.266  60.425 -26.197  1.00  0.00      LA0  O
ATOM    919  N   LYS A 105      19.911  58.876 -27.806  1.00  0.00      LA0  N
ATOM    920  H   LYS A 105      19.885  57.895 -27.997  1.00  0.00      LA0  H
ATOM    921  CA  LYS A 105      19.348  59.813 -28.765  1.00  0.00      LA0  C
ATOM    922  CB  LYS A 105      19.729  59.282 -30.144  1.00  0.00      LA0  C
ATOM    923  CG  LYS A 105      18.947  59.742 -31.375  1.00  0.00      LA0  C
ATOM    924  CD  LYS A 105      19.230  58.710 -32.462  1.00  0.00      LA0  C
ATOM    925  CE  LYS A 105      18.381  58.785 -33.728  1.00  0.00      LA0  C
ATOM    926  NZ  LYS A 105      18.537  57.506 -34.431  1.00  0.00      LA0  N
ATOM    927  HZ1 LYS A 105      18.280  57.514 -35.430  1.00  0.00      LA0  H
ATOM    928  HZ2 LYS A 105      19.497  57.109 -34.315  1.00  0.00      LA0  H
ATOM    929  HZ3 LYS A 105      17.977  56.761 -33.959  1.00  0.00      LA0  H
ATOM    930  C   LYS A 105      17.851  59.807 -28.534  1.00  0.00      LA0  C
ATOM    931  O   LYS A 105      17.199  58.796 -28.755  1.00  0.00      LA0  O
ATOM    932  N   ALA A 106      17.362  60.950 -28.037  1.00  0.00      LA0  N
ATOM    933  H   ALA A 106      17.942  61.756 -27.949  1.00  0.00      LA0  H
ATOM    934  CA  ALA A 106      15.935  61.002 -27.729  1.00  0.00      LA0  C
ATOM    935  CB  ALA A 106      15.597  62.262 -26.934  1.00  0.00      LA0  C
ATOM    936  C   ALA A 106      15.068  60.980 -28.969  1.00  0.00      LA0  C
ATOM    937  O   ALA A 106      15.550  61.159 -30.083  1.00  0.00      LA0  O
ATOM    938  N   SER A 107      13.770  60.790 -28.717  1.00  0.00      LA0  N
ATOM    939  H   SER A 107      13.448  60.598 -27.786  1.00  0.00      LA0  H
ATOM    940  CA  SER A 107      12.810  61.018 -29.792  1.00  0.00      LA0  C
ATOM    941  CB  SER A 107      11.452  60.413 -29.439  1.00  0.00      LA0  C
ATOM    942  OG  SER A 107      11.605  59.478 -28.367  1.00  0.00      LA0  O
ATOM    943  HG  SER A 107      11.462  59.987 -27.559  1.00  0.00      LA0  H
ATOM    944  C   SER A 107      12.641  62.494 -30.100  1.00  0.00      LA0  C
ATOM    945  O   SER A 107      12.688  62.930 -31.243  1.00  0.00      LA0  O
ATOM    946  N   ASP A 108      12.456  63.236 -28.998  1.00  0.00      LA0  N
ATOM    947  H   ASP A 108      12.418  62.821 -28.082  1.00  0.00      LA0  H
ATOM    948  CA  ASP A 108      12.261  64.675 -29.125  1.00  0.00      LA0  C
ATOM    949  CB  ASP A 108      10.754  64.979 -29.249  1.00  0.00      LA0  C
ATOM    950  CG  ASP A 108      10.402  66.429 -29.585  1.00  0.00      LA0  C
ATOM    951  OD1 ASP A 108      11.242  67.320 -29.503  1.00  0.00      LA0  O
ATOM    952  OD2 ASP A 108       9.242  66.687 -29.885  1.00  0.00      LA0  O
ATOM    953  C   ASP A 108      12.876  65.342 -27.914  1.00  0.00      LA0  C
ATOM    954  O   ASP A 108      12.859  64.819 -26.806  1.00  0.00      LA0  O
ATOM    955  N   GLU A 109      13.424  66.535 -28.159  1.00  0.00      LA0  N
ATOM    956  H   GLU A 109      13.233  66.917 -29.065  1.00  0.00      LA0  H
ATOM    957  CA  GLU A 109      13.895  67.358 -27.045  1.00  0.00      LA0  C
ATOM    958  CB  GLU A 109      14.460  68.675 -27.589  1.00  0.00      LA0  C
ATOM    959  CG  GLU A 109      15.457  68.529 -28.752  1.00  0.00      LA0  C
ATOM    960  CD  GLU A 109      16.866  68.229 -28.272  1.00  0.00      LA0  C
ATOM    961  OE1 GLU A 109      17.683  69.142 -28.230  1.00  0.00      LA0  O
ATOM    962  OE2 GLU A 109      17.183  67.085 -27.952  1.00  0.00      LA0  O
ATOM    963  C   GLU A 109      12.798  67.627 -26.014  1.00  0.00      LA0  C
ATOM    964  O   GLU A 109      13.029  67.701 -24.812  1.00  0.00      LA0  O
ATOM    965  N   SER A 110      11.562  67.735 -26.539  1.00  0.00      LA0  N
ATOM    966  H   SER A 110      11.417  67.617 -27.526  1.00  0.00      LA0  H
ATOM    967  CA  SER A 110      10.426  68.009 -25.659  1.00  0.00      LA0  C
ATOM    968  CB  SER A 110       9.155  68.224 -26.486  1.00  0.00      LA0  C
ATOM    969  OG  SER A 110       8.752  66.998 -27.098  1.00  0.00      LA0  O
ATOM    970  HG  SER A 110       8.971  67.057 -28.033  1.00  0.00      LA0  H
ATOM    971  C   SER A 110      10.186  66.998 -24.543  1.00  0.00      LA0  C
ATOM    972  O   SER A 110       9.647  67.318 -23.487  1.00  0.00      LA0  O
ATOM    973  N   GLU A 111      10.655  65.757 -24.795  1.00  0.00      LA0  N
ATOM    974  H   GLU A 111      11.081  65.553 -25.679  1.00  0.00      LA0  H
ATOM    975  CA  GLU A 111      10.496  64.705 -23.786  1.00  0.00      LA0  C
ATOM    976  CB  GLU A 111      11.080  63.376 -24.274  1.00  0.00      LA0  C
ATOM    977  CG  GLU A 111      10.468  62.820 -25.564  1.00  0.00      LA0  C
ATOM    978  CD  GLU A 111      11.103  61.481 -25.904  1.00  0.00      LA0  C
ATOM    979  OE1 GLU A 111      12.249  61.440 -26.337  1.00  0.00      LA0  O
ATOM    980  OE2 GLU A 111      10.449  60.456 -25.763  1.00  0.00      LA0  O
ATOM    981  C   GLU A 111      11.043  65.044 -22.401  1.00  0.00      LA0  C
ATOM    982  O   GLU A 111      10.614  64.504 -21.385  1.00  0.00      LA0  O
ATOM    983  N   LEU A 112      11.980  66.014 -22.391  1.00  0.00      LA0  N
ATOM    984  H   LEU A 112      12.302  66.387 -23.265  1.00  0.00      LA0  H
ATOM    985  CA  LEU A 112      12.479  66.567 -21.129  1.00  0.00      LA0  C
ATOM    986  CB  LEU A 112      13.412  67.748 -21.392  1.00  0.00      LA0  C
ATOM    987  CG  LEU A 112      14.746  67.346 -22.016  1.00  0.00      LA0  C
ATOM    988  CD1 LEU A 112      15.568  68.570 -22.420  1.00  0.00      LA0  C
ATOM    989  CD2 LEU A 112      15.530  66.409 -21.099  1.00  0.00      LA0  C
ATOM    990  C   LEU A 112      11.444  66.984 -20.093  1.00  0.00      LA0  C
ATOM    991  O   LEU A 112      11.691  66.930 -18.889  1.00  0.00      LA0  O
ATOM    992  N   GLU A 113      10.262  67.393 -20.577  1.00  0.00      LA0  N
ATOM    993  H   GLU A 113      10.063  67.434 -21.559  1.00  0.00      LA0  H
ATOM    994  CA  GLU A 113       9.308  67.820 -19.556  1.00  0.00      LA0  C
ATOM    995  CB  GLU A 113       8.534  69.071 -19.981  1.00  0.00      LA0  C
ATOM    996  CG  GLU A 113       9.473  70.253 -20.287  1.00  0.00      LA0  C
ATOM    997  CD  GLU A 113      10.540  70.388 -19.208  1.00  0.00      LA0  C
ATOM    998  OE1 GLU A 113      10.223  70.670 -18.055  1.00  0.00      LA0  O
ATOM    999  OE2 GLU A 113      11.706  70.135 -19.494  1.00  0.00      LA0  O
ATOM   1000  C   GLU A 113       8.446  66.743 -18.928  1.00  0.00      LA0  C
ATOM   1001  O   GLU A 113       7.559  66.986 -18.123  1.00  0.00      LA0  O
ATOM   1002  N   SER A 114       8.825  65.506 -19.266  1.00  0.00      LA0  N
ATOM   1003  H   SER A 114       9.449  65.335 -20.027  1.00  0.00      LA0  H
ATOM   1004  CA  SER A 114       8.388  64.401 -18.417  1.00  0.00      LA0  C
ATOM   1005  CB  SER A 114       8.485  63.095 -19.206  1.00  0.00      LA0  C
ATOM   1006  OG  SER A 114       8.191  63.344 -20.587  1.00  0.00      LA0  O
ATOM   1007  HG  SER A 114       9.032  63.491 -21.015  1.00  0.00      LA0  H
ATOM   1008  C   SER A 114       9.181  64.285 -17.116  1.00  0.00      LA0  C
ATOM   1009  O   SER A 114       8.879  63.492 -16.231  1.00  0.00      LA0  O
ATOM   1010  N   LEU A 115      10.261  65.084 -17.064  1.00  0.00      LA0  N
ATOM   1011  H   LEU A 115      10.434  65.797 -17.742  1.00  0.00      LA0  H
ATOM   1012  CA  LEU A 115      11.267  64.833 -16.042  1.00  0.00      LA0  C
ATOM   1013  CB  LEU A 115      12.581  64.465 -16.726  1.00  0.00      LA0  C
ATOM   1014  CG  LEU A 115      12.441  63.300 -17.703  1.00  0.00      LA0  C
ATOM   1015  CD1 LEU A 115      13.589  63.283 -18.702  1.00  0.00      LA0  C
ATOM   1016  CD2 LEU A 115      12.243  61.963 -16.989  1.00  0.00      LA0  C
ATOM   1017  C   LEU A 115      11.474  66.001 -15.101  1.00  0.00      LA0  C
ATOM   1018  O   LEU A 115      11.300  67.167 -15.452  1.00  0.00      LA0  O
ATOM   1019  N   LEU A 116      11.862  65.606 -13.883  1.00  0.00      LA0  N
ATOM   1020  H   LEU A 116      12.120  64.646 -13.773  1.00  0.00      LA0  H
ATOM   1021  CA  LEU A 116      12.103  66.548 -12.791  1.00  0.00      LA0  C
ATOM   1022  CB  LEU A 116      12.348  65.800 -11.471  1.00  0.00      LA0  C
ATOM   1023  CG  LEU A 116      11.152  65.127 -10.779  1.00  0.00      LA0  C
ATOM   1024  CD1 LEU A 116      10.563  63.943 -11.547  1.00  0.00      LA0  C
ATOM   1025  CD2 LEU A 116      11.528  64.697  -9.362  1.00  0.00      LA0  C
ATOM   1026  C   LEU A 116      13.319  67.404 -13.075  1.00  0.00      LA0  C
ATOM   1027  O   LEU A 116      14.200  67.012 -13.830  1.00  0.00      LA0  O
ATOM   1028  N   ASP A 117      13.331  68.575 -12.442  1.00  0.00      LA0  N
ATOM   1029  H   ASP A 117      12.591  68.905 -11.852  1.00  0.00      LA0  H
ATOM   1030  CA  ASP A 117      14.564  69.352 -12.435  1.00  0.00      LA0  C
ATOM   1031  CB  ASP A 117      14.218  70.847 -12.486  1.00  0.00      LA0  C
ATOM   1032  CG  ASP A 117      13.466  71.248 -11.229  1.00  0.00      LA0  C
ATOM   1033  OD1 ASP A 117      14.090  71.787 -10.325  1.00  0.00      LA0  O
ATOM   1034  OD2 ASP A 117      12.277  70.972 -11.134  1.00  0.00      LA0  O
ATOM   1035  C   ASP A 117      15.391  69.000 -11.206  1.00  0.00      LA0  C
ATOM   1036  O   ASP A 117      15.025  68.121 -10.429  1.00  0.00      LA0  O
ATOM   1037  N   ALA A 118      16.503  69.739 -11.047  1.00  0.00      LA0  N
ATOM   1038  H   ALA A 118      16.742  70.417 -11.739  1.00  0.00      LA0  H
ATOM   1039  CA  ALA A 118      17.321  69.554  -9.848  1.00  0.00      LA0  C
ATOM   1040  CB  ALA A 118      18.524  70.498  -9.869  1.00  0.00      LA0  C
ATOM   1041  C   ALA A 118      16.560  69.730  -8.544  1.00  0.00      LA0  C
ATOM   1042  O   ALA A 118      16.459  68.817  -7.733  1.00  0.00      LA0  O
ATOM   1043  N   THR A 119      15.987  70.931  -8.402  1.00  0.00      LA0  N
ATOM   1044  H   THR A 119      16.015  71.615  -9.130  1.00  0.00      LA0  H
ATOM   1045  CA  THR A 119      15.251  71.244  -7.177  1.00  0.00      LA0  C
ATOM   1046  CB  THR A 119      14.720  72.680  -7.229  1.00  0.00      LA0  C
ATOM   1047  OG1 THR A 119      15.251  73.394  -8.358  1.00  0.00      LA0  O
ATOM   1048  HG1 THR A 119      14.752  73.081  -9.113  1.00  0.00      LA0  H
ATOM   1049  CG2 THR A 119      14.992  73.424  -5.921  1.00  0.00      LA0  C
ATOM   1050  C   THR A 119      14.119  70.275  -6.864  1.00  0.00      LA0  C
ATOM   1051  O   THR A 119      13.911  69.837  -5.737  1.00  0.00      LA0  O
ATOM   1052  N   ALA A 120      13.401  69.906  -7.940  1.00  0.00      LA0  N
ATOM   1053  H   ALA A 120      13.552  70.335  -8.837  1.00  0.00      LA0  H
ATOM   1054  CA  ALA A 120      12.371  68.889  -7.725  1.00  0.00      LA0  C
ATOM   1055  CB  ALA A 120      11.533  68.675  -8.982  1.00  0.00      LA0  C
ATOM   1056  C   ALA A 120      12.906  67.544  -7.257  1.00  0.00      LA0  C
ATOM   1057  O   ALA A 120      12.293  66.849  -6.456  1.00  0.00      LA0  O
ATOM   1058  N   TYR A 121      14.098  67.208  -7.769  1.00  0.00      LA0  N
ATOM   1059  H   TYR A 121      14.581  67.812  -8.409  1.00  0.00      LA0  H
ATOM   1060  CA  TYR A 121      14.712  65.978  -7.278  1.00  0.00      LA0  C
ATOM   1061  CB  TYR A 121      15.861  65.549  -8.191  1.00  0.00      LA0  C
ATOM   1062  CG  TYR A 121      16.204  64.094  -7.967  1.00  0.00      LA0  C
ATOM   1063  CD1 TYR A 121      15.273  63.105  -8.347  1.00  0.00      LA0  C
ATOM   1064  CE1 TYR A 121      15.594  61.754  -8.148  1.00  0.00      LA0  C
ATOM   1065  CD2 TYR A 121      17.448  63.766  -7.390  1.00  0.00      LA0  C
ATOM   1066  CE2 TYR A 121      17.769  62.414  -7.191  1.00  0.00      LA0  C
ATOM   1067  CZ  TYR A 121      16.838  61.427  -7.575  1.00  0.00      LA0  C
ATOM   1068  OH  TYR A 121      17.143  60.095  -7.389  1.00  0.00      LA0  O
ATOM   1069  HH  TYR A 121      18.090  59.982  -7.336  1.00  0.00      LA0  H
ATOM   1070  C   TYR A 121      15.152  66.036  -5.824  1.00  0.00      LA0  C
ATOM   1071  O   TYR A 121      15.013  65.074  -5.078  1.00  0.00      LA0  O
ATOM   1072  N   GLU A 122      15.656  67.224  -5.444  1.00  0.00      LA0  N
ATOM   1073  H   GLU A 122      15.791  67.955  -6.116  1.00  0.00      LA0  H
ATOM   1074  CA  GLU A 122      15.972  67.437  -4.029  1.00  0.00      LA0  C
ATOM   1075  CB  GLU A 122      16.524  68.842  -3.783  1.00  0.00      LA0  C
ATOM   1076  CG  GLU A 122      17.782  69.158  -4.589  1.00  0.00      LA0  C
ATOM   1077  CD  GLU A 122      18.269  70.551  -4.254  1.00  0.00      LA0  C
ATOM   1078  OE1 GLU A 122      17.650  71.515  -4.701  1.00  0.00      LA0  O
ATOM   1079  OE2 GLU A 122      19.271  70.667  -3.551  1.00  0.00      LA0  O
ATOM   1080  C   GLU A 122      14.768  67.202  -3.137  1.00  0.00      LA0  C
ATOM   1081  O   GLU A 122      14.796  66.418  -2.197  1.00  0.00      LA0  O
ATOM   1082  N   ALA A 123      13.675  67.879  -3.541  1.00  0.00      LA0  N
ATOM   1083  H   ALA A 123      13.769  68.534  -4.293  1.00  0.00      LA0  H
ATOM   1084  CA  ALA A 123      12.394  67.675  -2.862  1.00  0.00      LA0  C
ATOM   1085  CB  ALA A 123      11.265  68.395  -3.603  1.00  0.00      LA0  C
ATOM   1086  C   ALA A 123      12.039  66.208  -2.691  1.00  0.00      LA0  C
ATOM   1087  O   ALA A 123      11.908  65.722  -1.580  1.00  0.00      LA0  O
ATOM   1088  N   LEU A 124      12.003  65.514  -3.845  1.00  0.00      LA0  N
ATOM   1089  H   LEU A 124      12.084  66.022  -4.702  1.00  0.00      LA0  H
ATOM   1090  CA  LEU A 124      11.697  64.079  -3.863  1.00  0.00      LA0  C
ATOM   1091  CB  LEU A 124      11.983  63.520  -5.262  1.00  0.00      LA0  C
ATOM   1092  CG  LEU A 124      11.462  62.100  -5.512  1.00  0.00      LA0  C
ATOM   1093  CD1 LEU A 124       9.937  62.022  -5.416  1.00  0.00      LA0  C
ATOM   1094  CD2 LEU A 124      11.983  61.528  -6.832  1.00  0.00      LA0  C
ATOM   1095  C   LEU A 124      12.385  63.235  -2.793  1.00  0.00      LA0  C
ATOM   1096  O   LEU A 124      11.815  62.323  -2.204  1.00  0.00      LA0  O
ATOM   1097  N   LEU A 125      13.662  63.583  -2.565  1.00  0.00      LA0  N
ATOM   1098  H   LEU A 125      14.053  64.387  -3.017  1.00  0.00      LA0  H
ATOM   1099  CA  LEU A 125      14.387  62.843  -1.532  1.00  0.00      LA0  C
ATOM   1100  CB  LEU A 125      15.874  63.208  -1.563  1.00  0.00      LA0  C
ATOM   1101  CG  LEU A 125      16.518  63.005  -2.941  1.00  0.00      LA0  C
ATOM   1102  CD1 LEU A 125      17.946  63.547  -2.985  1.00  0.00      LA0  C
ATOM   1103  CD2 LEU A 125      16.439  61.553  -3.422  1.00  0.00      LA0  C
ATOM   1104  C   LEU A 125      13.794  63.007  -0.139  1.00  0.00      LA0  C
ATOM   1105  O   LEU A 125      13.575  62.042   0.585  1.00  0.00      LA0  O
ATOM   1106  N   GLU A 126      13.503  64.278   0.173  1.00  0.00      LA0  N
ATOM   1107  H   GLU A 126      13.636  65.003  -0.506  1.00  0.00      LA0  H
ATOM   1108  CA  GLU A 126      12.852  64.578   1.450  1.00  0.00      LA0  C
ATOM   1109  CB  GLU A 126      12.841  66.091   1.695  1.00  0.00      LA0  C
ATOM   1110  CG  GLU A 126      14.228  66.748   1.745  1.00  0.00      LA0  C
ATOM   1111  CD  GLU A 126      14.976  66.357   3.009  1.00  0.00      LA0  C
ATOM   1112  OE1 GLU A 126      15.853  65.497   2.936  1.00  0.00      LA0  O
ATOM   1113  OE2 GLU A 126      14.698  66.934   4.061  1.00  0.00      LA0  O
ATOM   1114  C   GLU A 126      11.444  64.008   1.561  1.00  0.00      LA0  C
ATOM   1115  O   GLU A 126      11.039  63.487   2.593  1.00  0.00      LA0  O
ATOM   1116  N   ASP A 127      10.723  64.088   0.425  1.00  0.00      LA0  N
ATOM   1117  H   ASP A 127      11.064  64.622  -0.347  1.00  0.00      LA0  H
ATOM   1118  CA  ASP A 127       9.378  63.506   0.334  1.00  0.00      LA0  C
ATOM   1119  CB  ASP A 127       8.801  63.629  -1.087  1.00  0.00      LA0  C
ATOM   1120  CG  ASP A 127       8.518  65.071  -1.486  1.00  0.00      LA0  C
ATOM   1121  OD1 ASP A 127       7.840  65.776  -0.740  1.00  0.00      LA0  O
ATOM   1122  OD2 ASP A 127       8.950  65.478  -2.564  1.00  0.00      LA0  O
ATOM   1123  C   ASP A 127       9.324  62.051   0.771  1.00  0.00      LA0  C
ATOM   1124  O   ASP A 127       8.442  61.617   1.505  1.00  0.00      LA0  O
ATOM   1125  N   GLU A 128      10.347  61.315   0.307  1.00  0.00      LA0  N
ATOM   1126  H   GLU A 128      10.988  61.707  -0.356  1.00  0.00      LA0  H
ATOM   1127  CA  GLU A 128      10.574  60.030   0.963  1.00  0.00      LA0  C
ATOM   1128  CB  GLU A 128      10.667  58.888  -0.056  1.00  0.00      LA0  C
ATOM   1129  CG  GLU A 128      10.526  57.516   0.618  1.00  0.00      LA0  C
ATOM   1130  CD  GLU A 128      10.567  56.399  -0.406  1.00  0.00      LA0  C
ATOM   1131  OE1 GLU A 128       9.512  56.044  -0.932  1.00  0.00      LA0  O
ATOM   1132  OE2 GLU A 128      11.648  55.868  -0.653  1.00  0.00      LA0  O
ATOM   1133  C   GLU A 128      11.778  60.057   1.891  1.00  0.00      LA0  C
ATOM   1134  O   GLU A 128      11.752  59.600   3.033  1.00  0.00      LA0  O
END
