# Supplementary material for: Large scale analyses of genotype-phenotype relationships of glycine decarboxylase mutations and neurological disease severity
Source: PLoS Comput Biol. 2020 May 18;16(5):e1007871. doi: 10.1371/journal.pcbi.1007871 (PMC7259800; doi:10.1371/journal.pcbi.1007871)
Supplement: S1 Appendix — (ZIP) [file pcbi.1007871.s011.zip › S1_Appendix/cluspro.TH.ecoli/model.004.05.pdb]

HEADER rec.pdb
REMARK original generated coordinate pdb file
ATOM      1  N   GLN A   4      22.318  45.643  17.313  1.00  0.00      RA0  N
ATOM      2  H   GLN A   4      21.358  45.807  17.101  1.00  0.00      RA0  H
ATOM      3  CA  GLN A   4      23.356  46.702  17.078  1.00  0.00      RA0  C
ATOM      4  CB  GLN A   4      22.870  48.055  17.598  1.00  0.00      RA0  C
ATOM      5  CG  GLN A   4      23.787  49.204  17.179  1.00  0.00      RA0  C
ATOM      6  CD  GLN A   4      23.191  50.519  17.631  1.00  0.00      RA0  C
ATOM      7  OE1 GLN A   4      22.933  50.746  18.806  1.00  0.00      RA0  O
ATOM      8  NE2 GLN A   4      22.982  51.383  16.621  1.00  0.00      RA0  N
ATOM      9 HE21 GLN A   4      23.207  51.143  15.677  1.00  0.00      RA0  H
ATOM     10 HE22 GLN A   4      22.593  52.287  16.799  1.00  0.00      RA0  H
ATOM     11  C   GLN A   4      24.669  46.292  17.706  1.00  0.00      RA0  C
ATOM     12  O   GLN A   4      24.709  45.892  18.876  1.00  0.00      RA0  O
ATOM     13  N   THR A   5      25.745  46.374  16.923  1.00  0.00      RA0  N
ATOM     14  H   THR A   5      25.674  46.794  16.023  1.00  0.00      RA0  H
ATOM     15  CA  THR A   5      27.040  45.928  17.398  1.00  0.00      RA0  C
ATOM     16  CB  THR A   5      27.993  45.734  16.193  1.00  0.00      RA0  C
ATOM     17  OG1 THR A   5      29.301  45.339  16.624  1.00  0.00      RA0  O
ATOM     18  HG1 THR A   5      29.759  44.993  15.849  1.00  0.00      RA0  H
ATOM     19  CG2 THR A   5      28.082  46.974  15.301  1.00  0.00      RA0  C
ATOM     20  C   THR A   5      27.567  46.895  18.439  1.00  0.00      RA0  C
ATOM     21  O   THR A   5      27.394  48.098  18.287  1.00  0.00      RA0  O
ATOM     22  N   PRO A   6      28.258  46.395  19.466  1.00  0.00      RA0  N
ATOM     23  CD  PRO A   6      28.411  44.983  19.788  1.00  0.00      RA0  C
ATOM     24  CA  PRO A   6      28.957  47.285  20.399  1.00  0.00      RA0  C
ATOM     25  CB  PRO A   6      29.665  46.299  21.334  1.00  0.00      RA0  C
ATOM     26  CG  PRO A   6      28.859  45.005  21.239  1.00  0.00      RA0  C
ATOM     27  C   PRO A   6      29.941  48.233  19.721  1.00  0.00      RA0  C
ATOM     28  O   PRO A   6      30.283  49.284  20.285  1.00  0.00      RA0  O
ATOM     29  N   LEU A   7      30.378  47.879  18.514  1.00  0.00      RA0  N
ATOM     30  H   LEU A   7      30.058  47.036  18.075  1.00  0.00      RA0  H
ATOM     31  CA  LEU A   7      31.322  48.712  17.757  1.00  0.00      RA0  C
ATOM     32  CB  LEU A   7      32.175  47.818  16.861  1.00  0.00      RA0  C
ATOM     33  CG  LEU A   7      33.074  46.900  17.676  1.00  0.00      RA0  C
ATOM     34  CD1 LEU A   7      33.834  45.900  16.811  1.00  0.00      RA0  C
ATOM     35  CD2 LEU A   7      34.020  47.726  18.535  1.00  0.00      RA0  C
ATOM     36  C   LEU A   7      30.719  49.845  16.928  1.00  0.00      RA0  C
ATOM     37  O   LEU A   7      31.447  50.554  16.256  1.00  0.00      RA0  O
ATOM     38  N   TYR A   8      29.406  50.055  17.033  1.00  0.00      RA0  N
ATOM     39  H   TYR A   8      28.875  49.478  17.656  1.00  0.00      RA0  H
ATOM     40  CA  TYR A   8      28.697  50.975  16.166  1.00  0.00      RA0  C
ATOM     41  CB  TYR A   8      27.231  51.032  16.578  1.00  0.00      RA0  C
ATOM     42  CG  TYR A   8      26.401  51.558  15.436  1.00  0.00      RA0  C
ATOM     43  CD1 TYR A   8      26.003  52.889  15.407  1.00  0.00      RA0  C
ATOM     44  CE1 TYR A   8      25.216  53.353  14.360  1.00  0.00      RA0  C
ATOM     45  CD2 TYR A   8      26.029  50.694  14.414  1.00  0.00      RA0  C
ATOM     46  CE2 TYR A   8      25.241  51.159  13.371  1.00  0.00      RA0  C
ATOM     47  CZ  TYR A   8      24.829  52.485  13.345  1.00  0.00      RA0  C
ATOM     48  OH  TYR A   8      24.032  52.938  12.315  1.00  0.00      RA0  O
ATOM     49  HH  TYR A   8      23.971  52.274  11.639  1.00  0.00      RA0  H
ATOM     50  C   TYR A   8      29.324  52.367  16.213  1.00  0.00      RA0  C
ATOM     51  O   TYR A   8      29.574  52.947  15.173  1.00  0.00      RA0  O
ATOM     52  N   GLU A   9      29.592  52.896  17.409  1.00  0.00      RA0  N
ATOM     53  H   GLU A   9      29.480  52.344  18.234  1.00  0.00      RA0  H
ATOM     54  CA  GLU A   9      30.170  54.230  17.533  1.00  0.00      RA0  C
ATOM     55  CB  GLU A   9      30.097  54.620  19.015  1.00  0.00      RA0  C
ATOM     56  CG  GLU A   9      30.985  55.772  19.487  1.00  0.00      RA0  C
ATOM     57  CD  GLU A   9      32.333  55.220  19.892  1.00  0.00      RA0  C
ATOM     58  OE1 GLU A   9      32.508  54.004  19.866  1.00  0.00      RA0  O
ATOM     59  OE2 GLU A   9      33.215  56.001  20.228  1.00  0.00      RA0  O
ATOM     60  C   GLU A   9      31.558  54.315  16.916  1.00  0.00      RA0  C
ATOM     61  O   GLU A   9      31.888  55.305  16.257  1.00  0.00      RA0  O
ATOM     62  N   GLN A  10      32.378  53.293  17.147  1.00  0.00      RA0  N
ATOM     63  H   GLN A  10      32.124  52.645  17.864  1.00  0.00      RA0  H
ATOM     64  CA  GLN A  10      33.695  53.234  16.494  1.00  0.00      RA0  C
ATOM     65  CB  GLN A  10      34.522  52.060  17.005  1.00  0.00      RA0  C
ATOM     66  CG  GLN A  10      35.131  52.379  18.365  1.00  0.00      RA0  C
ATOM     67  CD  GLN A  10      35.871  53.696  18.259  1.00  0.00      RA0  C
ATOM     68  OE1 GLN A  10      36.842  53.850  17.513  1.00  0.00      RA0  O
ATOM     69  NE2 GLN A  10      35.361  54.643  19.052  1.00  0.00      RA0  N
ATOM     70 HE21 GLN A  10      34.505  54.476  19.570  1.00  0.00      RA0  H
ATOM     71 HE22 GLN A  10      35.660  55.582  19.203  1.00  0.00      RA0  H
ATOM     72  C   GLN A  10      33.576  53.174  14.974  1.00  0.00      RA0  C
ATOM     73  O   GLN A  10      34.322  53.856  14.263  1.00  0.00      RA0  O
ATOM     74  N   HIS A  11      32.625  52.393  14.458  1.00  0.00      RA0  N
ATOM     75  H   HIS A  11      32.024  51.880  15.072  1.00  0.00      RA0  H
ATOM     76  CA  HIS A  11      32.386  52.402  13.014  1.00  0.00      RA0  C
ATOM     77  CB  HIS A  11      31.223  51.504  12.619  1.00  0.00      RA0  C
ATOM     78  CG  HIS A  11      31.498  50.058  12.924  1.00  0.00      RA0  C
ATOM     79  ND1 HIS A  11      32.633  49.409  12.608  1.00  0.00      RA0  N
ATOM     80  HD1 HIS A  11      33.407  49.747  12.102  1.00  0.00      RA0  H
ATOM     81  CD2 HIS A  11      30.623  49.167  13.546  1.00  0.00      RA0  C
ATOM     82  NE2 HIS A  11      31.246  47.969  13.606  1.00  0.00      RA0  N
ATOM     83  CE1 HIS A  11      32.482  48.117  13.032  1.00  0.00      RA0  C
ATOM     84  C   HIS A  11      32.086  53.799  12.504  1.00  0.00      RA0  C
ATOM     85  O   HIS A  11      32.635  54.214  11.489  1.00  0.00      RA0  O
ATOM     86  N   THR A  12      31.245  54.553  13.210  1.00  0.00      RA0  N
ATOM     87  H   THR A  12      30.753  54.205  14.014  1.00  0.00      RA0  H
ATOM     88  CA  THR A  12      30.918  55.903  12.727  1.00  0.00      RA0  C
ATOM     89  CB  THR A  12      29.742  56.405  13.543  1.00  0.00      RA0  C
ATOM     90  OG1 THR A  12      29.645  55.619  14.731  1.00  0.00      RA0  O
ATOM     91  HG1 THR A  12      30.387  55.857  15.280  1.00  0.00      RA0  H
ATOM     92  CG2 THR A  12      28.439  56.298  12.750  1.00  0.00      RA0  C
ATOM     93  C   THR A  12      32.141  56.811  12.783  1.00  0.00      RA0  C
ATOM     94  O   THR A  12      32.362  57.626  11.882  1.00  0.00      RA0  O
ATOM     95  N   LEU A  13      32.932  56.679  13.840  1.00  0.00      RA0  N
ATOM     96  H   LEU A  13      32.731  55.993  14.543  1.00  0.00      RA0  H
ATOM     97  CA  LEU A  13      34.150  57.471  13.973  1.00  0.00      RA0  C
ATOM     98  CB  LEU A  13      34.778  57.308  15.355  1.00  0.00      RA0  C
ATOM     99  CG  LEU A  13      33.911  57.906  16.462  1.00  0.00      RA0  C
ATOM    100  CD1 LEU A  13      34.624  57.860  17.812  1.00  0.00      RA0  C
ATOM    101  CD2 LEU A  13      33.443  59.323  16.122  1.00  0.00      RA0  C
ATOM    102  C   LEU A  13      35.166  57.137  12.881  1.00  0.00      RA0  C
ATOM    103  O   LEU A  13      35.982  57.983  12.507  1.00  0.00      RA0  O
ATOM    104  N   CYS A  14      35.106  55.903  12.378  1.00  0.00      RA0  N
ATOM    105  H   CYS A  14      34.451  55.248  12.758  1.00  0.00      RA0  H
ATOM    106  CA  CYS A  14      35.954  55.426  11.284  1.00  0.00      RA0  C
ATOM    107  CB  CYS A  14      36.264  53.943  11.489  1.00  0.00      RA0  C
ATOM    108  SG  CYS A  14      37.162  53.619  13.033  1.00  0.00      RA0  S
ATOM    109  C   CYS A  14      35.397  55.732   9.892  1.00  0.00      RA0  C
ATOM    110  O   CYS A  14      35.986  55.323   8.897  1.00  0.00      RA0  O
ATOM    111  N   GLY A  15      34.279  56.453   9.826  1.00  0.00      RA0  N
ATOM    112  H   GLY A  15      33.789  56.710  10.660  1.00  0.00      RA0  H
ATOM    113  CA  GLY A  15      33.716  56.889   8.549  1.00  0.00      RA0  C
ATOM    114  C   GLY A  15      32.884  55.831   7.838  1.00  0.00      RA0  C
ATOM    115  O   GLY A  15      32.760  55.840   6.615  1.00  0.00      RA0  O
ATOM    116  N   ALA A  16      32.291  54.925   8.598  1.00  0.00      RA0  N
ATOM    117  H   ALA A  16      32.400  54.966   9.592  1.00  0.00      RA0  H
ATOM    118  CA  ALA A  16      31.456  53.867   8.003  1.00  0.00      RA0  C
ATOM    119  CB  ALA A  16      30.863  52.976   9.084  1.00  0.00      RA0  C
ATOM    120  C   ALA A  16      30.290  54.405   7.149  1.00  0.00      RA0  C
ATOM    121  O   ALA A  16      29.627  55.384   7.501  1.00  0.00      RA0  O
ATOM    122  N   ARG A  17      30.083  53.784   5.991  1.00  0.00      RA0  N
ATOM    123  H   ARG A  17      30.680  53.023   5.734  1.00  0.00      RA0  H
ATOM    124  CA  ARG A  17      28.847  53.954   5.233  1.00  0.00      RA0  C
ATOM    125  CB  ARG A  17      29.007  53.950   3.716  1.00  0.00      RA0  C
ATOM    126  CG  ARG A  17      29.428  55.250   3.039  1.00  0.00      RA0  C
ATOM    127  CD  ARG A  17      30.922  55.524   3.136  1.00  0.00      RA0  C
ATOM    128  NE  ARG A  17      31.402  56.046   1.859  1.00  0.00      RA0  N
ATOM    129  HE  ARG A  17      31.000  55.691   1.005  1.00  0.00      RA0  H
ATOM    130  CZ  ARG A  17      32.452  56.896   1.824  1.00  0.00      RA0  C
ATOM    131  NH1 ARG A  17      32.982  57.330   2.989  1.00  0.00      RA0  N
ATOM    132 HH11 ARG A  17      33.759  57.962   3.021  1.00  0.00      RA0  H
ATOM    133 HH12 ARG A  17      32.622  57.020   3.878  1.00  0.00      RA0  H
ATOM    134  NH2 ARG A  17      32.942  57.263   0.623  1.00  0.00      RA0  N
ATOM    135 HH21 ARG A  17      33.710  57.888   0.472  1.00  0.00      RA0  H
ATOM    136 HH22 ARG A  17      32.534  56.882  -0.226  1.00  0.00      RA0  H
ATOM    137  C   ARG A  17      28.052  52.692   5.551  1.00  0.00      RA0  C
ATOM    138  O   ARG A  17      28.424  51.601   5.152  1.00  0.00      RA0  O
ATOM    139  N   MSE A  18      26.942  52.849   6.263  1.00  0.00      RA0  N
ATOM    140  H   MSE A  18      26.581  53.773   6.389  1.00  0.00      RA0  H
ATOM    141  CA  MSE A  18      26.193  51.711   6.787  1.00  0.00      RA0  C
ATOM    142  CB  MSE A  18      25.448  52.093   8.066  1.00  0.00      RA0  C
ATOM    143  CG  MSE A  18      26.316  52.630   9.201  1.00  0.00      RA0  C
ATOM    144  SE  MSE A  18      27.441  51.407   9.884  1.00  0.00      RA0  S
ATOM    145  CE  MSE A  18      27.929  52.357  11.330  1.00  0.00      RA0  C
ATOM    146  C   MSE A  18      25.153  51.143   5.804  1.00  0.00      RA0  C
ATOM    147  O   MSE A  18      24.553  51.880   5.013  1.00  0.00      RA0  O
ATOM    148  N   VAL A  19      24.946  49.837   5.891  1.00  0.00      RA0  N
ATOM    149  H   VAL A  19      25.499  49.277   6.509  1.00  0.00      RA0  H
ATOM    150  CA  VAL A  19      23.825  49.171   5.232  1.00  0.00      RA0  C
ATOM    151  CB  VAL A  19      24.302  48.426   3.970  1.00  0.00      RA0  C
ATOM    152  CG1 VAL A  19      24.825  49.384   2.902  1.00  0.00      RA0  C
ATOM    153  CG2 VAL A  19      25.338  47.342   4.289  1.00  0.00      RA0  C
ATOM    154  C   VAL A  19      23.218  48.169   6.201  1.00  0.00      RA0  C
ATOM    155  O   VAL A  19      23.788  47.884   7.248  1.00  0.00      RA0  O
ATOM    156  N   ASP A  20      22.059  47.624   5.854  1.00  0.00      RA0  N
ATOM    157  H   ASP A  20      21.559  48.001   5.073  1.00  0.00      RA0  H
ATOM    158  CA  ASP A  20      21.501  46.561   6.663  1.00  0.00      RA0  C
ATOM    159  CB  ASP A  20      20.001  46.344   6.512  1.00  0.00      RA0  C
ATOM    160  CG  ASP A  20      19.707  45.110   7.348  1.00  0.00      RA0  C
ATOM    161  OD1 ASP A  20      19.882  45.190   8.557  1.00  0.00      RA0  O
ATOM    162  OD2 ASP A  20      19.390  44.046   6.812  1.00  0.00      RA0  O
ATOM    163  C   ASP A  20      22.132  45.251   6.279  1.00  0.00      RA0  C
ATOM    164  O   ASP A  20      22.216  44.922   5.097  1.00  0.00      RA0  O
ATOM    165  N   PHE A  21      22.592  44.496   7.272  1.00  0.00      RA0  N
ATOM    166  H   PHE A  21      22.300  44.778   8.182  1.00  0.00      RA0  H
ATOM    167  CA  PHE A  21      23.096  43.151   7.053  1.00  0.00      RA0  C
ATOM    168  CB  PHE A  21      24.582  43.113   7.391  1.00  0.00      RA0  C
ATOM    169  CG  PHE A  21      25.236  41.911   6.759  1.00  0.00      RA0  C
ATOM    170  CD1 PHE A  21      24.988  41.611   5.425  1.00  0.00      RA0  C
ATOM    171  CD2 PHE A  21      26.104  41.122   7.502  1.00  0.00      RA0  C
ATOM    172  CE1 PHE A  21      25.629  40.534   4.825  1.00  0.00      RA0  C
ATOM    173  CE2 PHE A  21      26.744  40.046   6.901  1.00  0.00      RA0  C
ATOM    174  CZ  PHE A  21      26.516  39.757   5.561  1.00  0.00      RA0  C
ATOM    175  C   PHE A  21      22.320  42.193   7.937  1.00  0.00      RA0  C
ATOM    176  O   PHE A  21      22.596  42.069   9.137  1.00  0.00      RA0  O
ATOM    177  N   HIS A  22      21.303  41.559   7.363  1.00  0.00      RA0  N
ATOM    178  H   HIS A  22      20.975  41.969   6.509  1.00  0.00      RA0  H
ATOM    179  CA  HIS A  22      20.471  40.614   8.117  1.00  0.00      RA0  C
ATOM    180  CB  HIS A  22      21.198  39.306   8.451  1.00  0.00      RA0  C
ATOM    181  CG  HIS A  22      22.040  38.802   7.307  1.00  0.00      RA0  C
ATOM    182  ND1 HIS A  22      21.634  38.719   6.026  1.00  0.00      RA0  N
ATOM    183  HD1 HIS A  22      20.762  38.992   5.668  1.00  0.00      RA0  H
ATOM    184  CD2 HIS A  22      23.350  38.326   7.397  1.00  0.00      RA0  C
ATOM    185  NE2 HIS A  22      23.731  37.951   6.154  1.00  0.00      RA0  N
ATOM    186  CE1 HIS A  22      22.678  38.193   5.307  1.00  0.00      RA0  C
ATOM    187  C   HIS A  22      19.960  41.183   9.440  1.00  0.00      RA0  C
ATOM    188  O   HIS A  22      19.955  40.491  10.463  1.00  0.00      RA0  O
ATOM    189  N   GLY A  23      19.505  42.437   9.388  1.00  0.00      RA0  N
ATOM    190  H   GLY A  23      19.618  43.023   8.575  1.00  0.00      RA0  H
ATOM    191  CA  GLY A  23      18.932  43.124  10.542  1.00  0.00      RA0  C
ATOM    192  C   GLY A  23      19.890  43.995  11.343  1.00  0.00      RA0  C
ATOM    193  O   GLY A  23      19.437  44.796  12.172  1.00  0.00      RA0  O
ATOM    194  N   TRP A  24      21.199  43.837  11.104  1.00  0.00      RA0  N
ATOM    195  H   TRP A  24      21.470  43.285  10.315  1.00  0.00      RA0  H
ATOM    196  CA  TRP A  24      22.255  44.642  11.761  1.00  0.00      RA0  C
ATOM    197  CB  TRP A  24      23.523  43.824  12.013  1.00  0.00      RA0  C
ATOM    198  CG  TRP A  24      23.334  42.671  12.965  1.00  0.00      RA0  C
ATOM    199  CD2 TRP A  24      23.853  42.551  14.306  1.00  0.00      RA0  C
ATOM    200  CE2 TRP A  24      23.488  41.276  14.792  1.00  0.00      RA0  C
ATOM    201  CE3 TRP A  24      24.593  43.408  15.111  1.00  0.00      RA0  C
ATOM    202  CD1 TRP A  24      22.682  41.457  12.713  1.00  0.00      RA0  C
ATOM    203  NE1 TRP A  24      22.775  40.632  13.789  1.00  0.00      RA0  N
ATOM    204  HE1 TRP A  24      22.432  39.711  13.824  1.00  0.00      RA0  H
ATOM    205  CZ2 TRP A  24      23.877  40.886  16.069  1.00  0.00      RA0  C
ATOM    206  CZ3 TRP A  24      24.976  43.006  16.385  1.00  0.00      RA0  C
ATOM    207  CH2 TRP A  24      24.619  41.751  16.864  1.00  0.00      RA0  C
ATOM    208  C   TRP A  24      22.688  45.819  10.866  1.00  0.00      RA0  C
ATOM    209  O   TRP A  24      22.888  45.636   9.658  1.00  0.00      RA0  O
ATOM    210  N   MSE A  25      22.893  46.987  11.457  1.00  0.00      RA0  N
ATOM    211  H   MSE A  25      22.780  47.047  12.445  1.00  0.00      RA0  H
ATOM    212  CA  MSE A  25      23.476  48.111  10.726  1.00  0.00      RA0  C
ATOM    213  CB  MSE A  25      22.993  49.440  11.299  1.00  0.00      RA0  C
ATOM    214  CG  MSE A  25      21.650  49.845  10.696  1.00  0.00      RA0  C
ATOM    215  SE  MSE A  25      21.814  50.214   8.944  1.00  0.00      RA0  S
ATOM    216  CE  MSE A  25      20.063  50.274   8.533  1.00  0.00      RA0  C
ATOM    217  C   MSE A  25      24.996  47.992  10.758  1.00  0.00      RA0  C
ATOM    218  O   MSE A  25      25.620  48.212  11.805  1.00  0.00      RA0  O
ATOM    219  N   MSE A  26      25.570  47.665   9.596  1.00  0.00      RA0  N
ATOM    220  H   MSE A  26      25.003  47.608   8.767  1.00  0.00      RA0  H
ATOM    221  CA  MSE A  26      26.991  47.305   9.476  1.00  0.00      RA0  C
ATOM    222  CB  MSE A  26      27.115  45.805   9.184  1.00  0.00      RA0  C
ATOM    223  CG  MSE A  26      26.561  44.890  10.273  1.00  0.00      RA0  C
ATOM    224  SE  MSE A  26      27.449  45.026  11.828  1.00  0.00      RA0  S
ATOM    225  CE  MSE A  26      29.014  44.352  11.253  1.00  0.00      RA0  C
ATOM    226  C   MSE A  26      27.654  48.087   8.358  1.00  0.00      RA0  C
ATOM    227  O   MSE A  26      27.010  48.437   7.362  1.00  0.00      RA0  O
ATOM    228  N   PRO A  27      28.947  48.385   8.499  1.00  0.00      RA0  N
ATOM    229  CD  PRO A  27      29.790  48.117   9.655  1.00  0.00      RA0  C
ATOM    230  CA  PRO A  27      29.642  49.103   7.432  1.00  0.00      RA0  C
ATOM    231  CB  PRO A  27      31.016  49.385   8.040  1.00  0.00      RA0  C
ATOM    232  CG  PRO A  27      30.864  49.183   9.544  1.00  0.00      RA0  C
ATOM    233  C   PRO A  27      29.809  48.337   6.132  1.00  0.00      RA0  C
ATOM    234  O   PRO A  27      30.370  47.255   6.112  1.00  0.00      RA0  O
ATOM    235  N   LEU A  28      29.304  48.907   5.043  1.00  0.00      RA0  N
ATOM    236  H   LEU A  28      28.802  49.768   5.128  1.00  0.00      RA0  H
ATOM    237  CA  LEU A  28      29.578  48.382   3.716  1.00  0.00      RA0  C
ATOM    238  CB  LEU A  28      28.617  48.943   2.675  1.00  0.00      RA0  C
ATOM    239  CG  LEU A  28      28.627  48.125   1.381  1.00  0.00      RA0  C
ATOM    240  CD1 LEU A  28      28.345  46.640   1.617  1.00  0.00      RA0  C
ATOM    241  CD2 LEU A  28      27.645  48.692   0.367  1.00  0.00      RA0  C
ATOM    242  C   LEU A  28      31.047  48.677   3.374  1.00  0.00      RA0  C
ATOM    243  O   LEU A  28      31.740  47.875   2.750  1.00  0.00      RA0  O
ATOM    244  N   HIS A  29      31.473  49.864   3.749  1.00  0.00      RA0  N
ATOM    245  H   HIS A  29      30.886  50.533   4.210  1.00  0.00      RA0  H
ATOM    246  CA  HIS A  29      32.866  50.280   3.592  1.00  0.00      RA0  C
ATOM    247  CB  HIS A  29      33.239  50.545   2.114  1.00  0.00      RA0  C
ATOM    248  CG  HIS A  29      32.440  51.645   1.444  1.00  0.00      RA0  C
ATOM    249  ND1 HIS A  29      32.988  52.537   0.597  1.00  0.00      RA0  N
ATOM    250  HD1 HIS A  29      33.914  52.591   0.289  1.00  0.00      RA0  H
ATOM    251  CD2 HIS A  29      31.070  51.909   1.533  1.00  0.00      RA0  C
ATOM    252  NE2 HIS A  29      30.803  52.967   0.734  1.00  0.00      RA0  N
ATOM    253  CE1 HIS A  29      31.981  53.351   0.153  1.00  0.00      RA0  C
ATOM    254  C   HIS A  29      33.078  51.495   4.461  1.00  0.00      RA0  C
ATOM    255  O   HIS A  29      32.143  52.009   5.054  1.00  0.00      RA0  O
ATOM    256  N   TYR A  30      34.310  51.984   4.483  1.00  0.00      RA0  N
ATOM    257  H   TYR A  30      35.047  51.481   4.021  1.00  0.00      RA0  H
ATOM    258  CA  TYR A  30      34.651  53.153   5.285  1.00  0.00      RA0  C
ATOM    259  CB  TYR A  30      35.693  52.801   6.347  1.00  0.00      RA0  C
ATOM    260  CG  TYR A  30      35.187  51.806   7.364  1.00  0.00      RA0  C
ATOM    261  CD1 TYR A  30      35.232  50.441   7.103  1.00  0.00      RA0  C
ATOM    262  CE1 TYR A  30      34.865  49.535   8.091  1.00  0.00      RA0  C
ATOM    263  CD2 TYR A  30      34.713  52.264   8.586  1.00  0.00      RA0  C
ATOM    264  CE2 TYR A  30      34.352  51.359   9.576  1.00  0.00      RA0  C
ATOM    265  CZ  TYR A  30      34.458  49.995   9.337  1.00  0.00      RA0  C
ATOM    266  OH  TYR A  30      34.166  49.099  10.344  1.00  0.00      RA0  O
ATOM    267  HH  TYR A  30      34.298  48.216  10.014  1.00  0.00      RA0  H
ATOM    268  C   TYR A  30      35.253  54.249   4.414  1.00  0.00      RA0  C
ATOM    269  O   TYR A  30      35.986  55.144   4.908  1.00  0.00      RA0  O
ATOM    270  N   GLY A  31      34.939  54.191   3.122  1.00  0.00      RA0  N
ATOM    271  H   GLY A  31      34.395  53.423   2.786  1.00  0.00      RA0  H
ATOM    272  CA  GLY A  31      35.396  55.192   2.164  1.00  0.00      RA0  C
ATOM    273  C   GLY A  31      35.870  54.611   0.843  1.00  0.00      RA0  C
ATOM    274  O   GLY A  31      35.830  55.287  -0.186  1.00  0.00      RA0  O
ATOM    275  N   SER A  32      36.371  53.386   0.873  1.00  0.00      RA0  N
ATOM    276  H   SER A  32      36.495  52.835   1.706  1.00  0.00      RA0  H
ATOM    277  CA  SER A  32      36.822  52.713  -0.340  1.00  0.00      RA0  C
ATOM    278  CB  SER A  32      38.201  53.308  -0.690  1.00  0.00      RA0  C
ATOM    279  OG  SER A  32      38.834  52.676  -1.817  1.00  0.00      RA0  O
ATOM    280  HG  SER A  32      39.746  52.983  -1.791  1.00  0.00      RA0  H
ATOM    281  C   SER A  32      36.839  51.207  -0.179  1.00  0.00      RA0  C
ATOM    282  O   SER A  32      37.762  50.674   0.427  1.00  0.00      RA0  O
ATOM    283  N   GLN A  33      35.845  50.502  -0.721  1.00  0.00      RA0  N
ATOM    284  H   GLN A  33      35.116  50.984  -1.205  1.00  0.00      RA0  H
ATOM    285  CA  GLN A  33      35.849  49.061  -0.607  1.00  0.00      RA0  C
ATOM    286  CB  GLN A  33      34.515  48.384  -0.956  1.00  0.00      RA0  C
ATOM    287  CG  GLN A  33      34.362  47.849  -2.386  1.00  0.00      RA0  C
ATOM    288  CD  GLN A  33      33.173  46.915  -2.435  1.00  0.00      RA0  C
ATOM    289  OE1 GLN A  33      32.100  47.205  -1.933  1.00  0.00      RA0  O
ATOM    290  NE2 GLN A  33      33.414  45.749  -3.040  1.00  0.00      RA0  N
ATOM    291 HE21 GLN A  33      34.297  45.518  -3.443  1.00  0.00      RA0  H
ATOM    292 HE22 GLN A  33      32.658  45.097  -3.105  1.00  0.00      RA0  H
ATOM    293  C   GLN A  33      37.031  48.413  -1.333  1.00  0.00      RA0  C
ATOM    294  O   GLN A  33      37.523  47.372  -0.893  1.00  0.00      RA0  O
ATOM    295  N   ILE A  34      37.509  49.068  -2.395  1.00  0.00      RA0  N
ATOM    296  H   ILE A  34      37.143  49.969  -2.621  1.00  0.00      RA0  H
ATOM    297  CA  ILE A  34      38.654  48.569  -3.148  1.00  0.00      RA0  C
ATOM    298  CB  ILE A  34      38.790  49.348  -4.465  1.00  0.00      RA0  C
ATOM    299  CG2 ILE A  34      40.052  48.985  -5.255  1.00  0.00      RA0  C
ATOM    300  CG1 ILE A  34      37.535  49.130  -5.313  1.00  0.00      RA0  C
ATOM    301  CD1 ILE A  34      37.354  47.659  -5.701  1.00  0.00      RA0  C
ATOM    302  C   ILE A  34      39.923  48.647  -2.283  1.00  0.00      RA0  C
ATOM    303  O   ILE A  34      40.670  47.668  -2.171  1.00  0.00      RA0  O
ATOM    304  N   ASP A  35      40.147  49.782  -1.638  1.00  0.00      RA0  N
ATOM    305  H   ASP A  35      39.541  50.576  -1.729  1.00  0.00      RA0  H
ATOM    306  CA  ASP A  35      41.325  49.899  -0.740  1.00  0.00      RA0  C
ATOM    307  CB  ASP A  35      41.172  51.235  -0.046  1.00  0.00      RA0  C
ATOM    308  CG  ASP A  35      42.228  52.230  -0.411  1.00  0.00      RA0  C
ATOM    309  OD1 ASP A  35      41.913  53.140  -1.167  1.00  0.00      RA0  O
ATOM    310  OD2 ASP A  35      43.331  52.132   0.125  1.00  0.00      RA0  O
ATOM    311  C   ASP A  35      41.294  48.934   0.434  1.00  0.00      RA0  C
ATOM    312  O   ASP A  35      42.322  48.467   0.867  1.00  0.00      RA0  O
ATOM    313  N   GLU A  36      40.101  48.658   0.971  1.00  0.00      RA0  N
ATOM    314  H   GLU A  36      39.282  49.110   0.605  1.00  0.00      RA0  H
ATOM    315  CA  GLU A  36      39.930  47.753   2.067  1.00  0.00      RA0  C
ATOM    316  CB  GLU A  36      38.488  47.905   2.571  1.00  0.00      RA0  C
ATOM    317  CG  GLU A  36      38.261  49.298   3.186  1.00  0.00      RA0  C
ATOM    318  CD  GLU A  36      36.784  49.672   3.223  1.00  0.00      RA0  C
ATOM    319  OE1 GLU A  36      35.959  48.819   3.547  1.00  0.00      RA0  O
ATOM    320  OE2 GLU A  36      36.457  50.824   2.921  1.00  0.00      RA0  O
ATOM    321  C   GLU A  36      40.307  46.333   1.615  1.00  0.00      RA0  C
ATOM    322  O   GLU A  36      41.005  45.602   2.312  1.00  0.00      RA0  O
ATOM    323  N   HIS A  37      39.879  45.973   0.420  1.00  0.00      RA0  N
ATOM    324  H   HIS A  37      39.290  46.601  -0.095  1.00  0.00      RA0  H
ATOM    325  CA  HIS A  37      40.215  44.681  -0.162  1.00  0.00      RA0  C
ATOM    326  CB  HIS A  37      39.548  44.558  -1.531  1.00  0.00      RA0  C
ATOM    327  CG  HIS A  37      39.743  43.173  -2.092  1.00  0.00      RA0  C
ATOM    328  ND1 HIS A  37      38.751  42.272  -2.185  1.00  0.00      RA0  N
ATOM    329  HD1 HIS A  37      37.814  42.406  -1.909  1.00  0.00      RA0  H
ATOM    330  CD2 HIS A  37      40.918  42.609  -2.596  1.00  0.00      RA0  C
ATOM    331  NE2 HIS A  37      40.623  41.353  -2.991  1.00  0.00      RA0  N
ATOM    332  CE1 HIS A  37      39.295  41.144  -2.745  1.00  0.00      RA0  C
ATOM    333  C   HIS A  37      41.729  44.562  -0.269  1.00  0.00      RA0  C
ATOM    334  O   HIS A  37      42.311  43.566   0.198  1.00  0.00      RA0  O
ATOM    335  N   HIS A  38      42.358  45.585  -0.838  1.00  0.00      RA0  N
ATOM    336  H   HIS A  38      41.828  46.370  -1.167  1.00  0.00      RA0  H
ATOM    337  CA  HIS A  38      43.808  45.520  -1.079  1.00  0.00      RA0  C
ATOM    338  CB  HIS A  38      44.278  46.648  -1.991  1.00  0.00      RA0  C
ATOM    339  CG  HIS A  38      43.779  46.430  -3.397  1.00  0.00      RA0  C
ATOM    340  ND1 HIS A  38      43.828  45.252  -4.049  1.00  0.00      RA0  N
ATOM    341  HD1 HIS A  38      44.168  44.394  -3.716  1.00  0.00      RA0  H
ATOM    342  CD2 HIS A  38      43.218  47.390  -4.242  1.00  0.00      RA0  C
ATOM    343  NE2 HIS A  38      42.930  46.778  -5.415  1.00  0.00      RA0  N
ATOM    344  CE1 HIS A  38      43.305  45.465  -5.299  1.00  0.00      RA0  C
ATOM    345  C   HIS A  38      44.615  45.560   0.230  1.00  0.00      RA0  C
ATOM    346  O   HIS A  38      45.719  44.999   0.309  1.00  0.00      RA0  O
ATOM    347  N   ALA A  39      44.057  46.171   1.266  1.00  0.00      RA0  N
ATOM    348  H   ALA A  39      43.172  46.624   1.146  1.00  0.00      RA0  H
ATOM    349  CA  ALA A  39      44.681  46.177   2.596  1.00  0.00      RA0  C
ATOM    350  CB  ALA A  39      43.862  47.005   3.581  1.00  0.00      RA0  C
ATOM    351  C   ALA A  39      44.804  44.774   3.160  1.00  0.00      RA0  C
ATOM    352  O   ALA A  39      45.803  44.428   3.774  1.00  0.00      RA0  O
ATOM    353  N   VAL A  40      43.775  43.962   2.980  1.00  0.00      RA0  N
ATOM    354  H   VAL A  40      42.980  44.266   2.449  1.00  0.00      RA0  H
ATOM    355  CA  VAL A  40      43.819  42.610   3.499  1.00  0.00      RA0  C
ATOM    356  CB  VAL A  40      42.427  41.993   3.511  1.00  0.00      RA0  C
ATOM    357  CG1 VAL A  40      42.464  40.536   3.970  1.00  0.00      RA0  C
ATOM    358  CG2 VAL A  40      41.501  42.842   4.384  1.00  0.00      RA0  C
ATOM    359  C   VAL A  40      44.815  41.795   2.686  1.00  0.00      RA0  C
ATOM    360  O   VAL A  40      45.540  40.958   3.235  1.00  0.00      RA0  O
ATOM    361  N   ARG A  41      44.833  42.021   1.384  1.00  0.00      RA0  N
ATOM    362  H   ARG A  41      44.205  42.696   0.993  1.00  0.00      RA0  H
ATOM    363  CA  ARG A  41      45.711  41.256   0.514  1.00  0.00      RA0  C
ATOM    364  CB  ARG A  41      45.377  41.517  -0.955  1.00  0.00      RA0  C
ATOM    365  CG  ARG A  41      44.056  40.911  -1.427  1.00  0.00      RA0  C
ATOM    366  CD  ARG A  41      44.073  39.382  -1.486  1.00  0.00      RA0  C
ATOM    367  NE  ARG A  41      42.801  38.881  -2.004  1.00  0.00      RA0  N
ATOM    368  HE  ARG A  41      42.418  39.324  -2.832  1.00  0.00      RA0  H
ATOM    369  CZ  ARG A  41      42.156  37.875  -1.345  1.00  0.00      RA0  C
ATOM    370  NH1 ARG A  41      42.750  37.263  -0.303  1.00  0.00      RA0  N
ATOM    371 HH11 ARG A  41      42.258  36.591   0.263  1.00  0.00      RA0  H
ATOM    372 HH12 ARG A  41      43.714  37.414  -0.033  1.00  0.00      RA0  H
ATOM    373  NH2 ARG A  41      40.923  37.508  -1.745  1.00  0.00      RA0  N
ATOM    374 HH21 ARG A  41      40.342  36.837  -1.269  1.00  0.00      RA0  H
ATOM    375 HH22 ARG A  41      40.554  37.925  -2.592  1.00  0.00      RA0  H
ATOM    376  C   ARG A  41      47.191  41.564   0.743  1.00  0.00      RA0  C
ATOM    377  O   ARG A  41      48.022  40.713   0.488  1.00  0.00      RA0  O
ATOM    378  N   THR A  42      47.504  42.765   1.203  1.00  0.00      RA0  N
ATOM    379  H   THR A  42      46.803  43.442   1.427  1.00  0.00      RA0  H
ATOM    380  CA  THR A  42      48.920  43.214   1.247  1.00  0.00      RA0  C
ATOM    381  CB  THR A  42      49.228  44.251   0.159  1.00  0.00      RA0  C
ATOM    382  OG1 THR A  42      48.269  45.307   0.157  1.00  0.00      RA0  O
ATOM    383  HG1 THR A  42      47.441  44.916  -0.089  1.00  0.00      RA0  H
ATOM    384  CG2 THR A  42      49.293  43.605  -1.226  1.00  0.00      RA0  C
ATOM    385  C   THR A  42      49.447  43.592   2.627  1.00  0.00      RA0  C
ATOM    386  O   THR A  42      50.678  43.744   2.797  1.00  0.00      RA0  O
ATOM    387  N   ASP A  43      48.563  43.801   3.601  1.00  0.00      RA0  N
ATOM    388  H   ASP A  43      47.579  43.651   3.494  1.00  0.00      RA0  H
ATOM    389  CA  ASP A  43      49.004  44.310   4.898  1.00  0.00      RA0  C
ATOM    390  CB  ASP A  43      49.087  45.840   4.889  1.00  0.00      RA0  C
ATOM    391  CG  ASP A  43      49.563  46.338   6.240  1.00  0.00      RA0  C
ATOM    392  OD1 ASP A  43      50.091  45.559   7.025  1.00  0.00      RA0  O
ATOM    393  OD2 ASP A  43      49.369  47.507   6.553  1.00  0.00      RA0  O
ATOM    394  C   ASP A  43      48.089  43.764   6.004  1.00  0.00      RA0  C
ATOM    395  O   ASP A  43      48.233  42.591   6.395  1.00  0.00      RA0  O
ATOM    396  N   ALA A  44      47.140  44.565   6.489  1.00  0.00      RA0  N
ATOM    397  H   ALA A  44      46.998  45.502   6.168  1.00  0.00      RA0  H
ATOM    398  CA  ALA A  44      46.194  44.086   7.503  1.00  0.00      RA0  C
ATOM    399  CB  ALA A  44      46.794  44.191   8.905  1.00  0.00      RA0  C
ATOM    400  C   ALA A  44      44.907  44.912   7.458  1.00  0.00      RA0  C
ATOM    401  O   ALA A  44      44.949  46.151   7.470  1.00  0.00      RA0  O
ATOM    402  N   GLY A  45      43.784  44.199   7.443  1.00  0.00      RA0  N
ATOM    403  H   GLY A  45      43.809  43.197   7.431  1.00  0.00      RA0  H
ATOM    404  CA  GLY A  45      42.471  44.813   7.598  1.00  0.00      RA0  C
ATOM    405  C   GLY A  45      41.689  44.078   8.662  1.00  0.00      RA0  C
ATOM    406  O   GLY A  45      42.001  42.941   8.989  1.00  0.00      RA0  O
ATOM    407  N   MSE A  46      40.634  44.695   9.171  1.00  0.00      RA0  N
ATOM    408  H   MSE A  46      40.379  45.620   8.873  1.00  0.00      RA0  H
ATOM    409  CA  MSE A  46      39.783  44.020  10.113  1.00  0.00      RA0  C
ATOM    410  CB  MSE A  46      40.166  44.380  11.545  1.00  0.00      RA0  C
ATOM    411  CG  MSE A  46      39.998  45.872  11.816  1.00  0.00      RA0  C
ATOM    412  SE  MSE A  46      40.453  46.311  13.493  1.00  0.00      RA0  S
ATOM    413  CE  MSE A  46      40.465  48.087  13.242  1.00  0.00      RA0  C
ATOM    414  C   MSE A  46      38.309  44.298   9.904  1.00  0.00      RA0  C
ATOM    415  O   MSE A  46      37.922  45.360   9.435  1.00  0.00      RA0  O
ATOM    416  N   PHE A  47      37.522  43.309  10.307  1.00  0.00      RA0  N
ATOM    417  H   PHE A  47      37.929  42.537  10.800  1.00  0.00      RA0  H
ATOM    418  CA  PHE A  47      36.079  43.300  10.121  1.00  0.00      RA0  C
ATOM    419  CB  PHE A  47      35.637  42.150   9.212  1.00  0.00      RA0  C
ATOM    420  CG  PHE A  47      36.361  42.146   7.888  1.00  0.00      RA0  C
ATOM    421  CD1 PHE A  47      37.555  41.447   7.749  1.00  0.00      RA0  C
ATOM    422  CD2 PHE A  47      35.821  42.825   6.804  1.00  0.00      RA0  C
ATOM    423  CE1 PHE A  47      38.207  41.421   6.523  1.00  0.00      RA0  C
ATOM    424  CE2 PHE A  47      36.470  42.795   5.576  1.00  0.00      RA0  C
ATOM    425  CZ  PHE A  47      37.660  42.093   5.437  1.00  0.00      RA0  C
ATOM    426  C   PHE A  47      35.406  43.063  11.465  1.00  0.00      RA0  C
ATOM    427  O   PHE A  47      35.855  42.232  12.288  1.00  0.00      RA0  O
ATOM    428  N   ASP A  48      34.328  43.799  11.710  1.00  0.00      RA0  N
ATOM    429  H   ASP A  48      33.952  44.390  11.000  1.00  0.00      RA0  H
ATOM    430  CA  ASP A  48      33.477  43.515  12.842  1.00  0.00      RA0  C
ATOM    431  CB  ASP A  48      32.501  44.626  13.193  1.00  0.00      RA0  C
ATOM    432  CG  ASP A  48      31.655  44.040  14.300  1.00  0.00      RA0  C
ATOM    433  OD1 ASP A  48      32.239  43.436  15.181  1.00  0.00      RA0  O
ATOM    434  OD2 ASP A  48      30.431  44.119  14.275  1.00  0.00      RA0  O
ATOM    435  C   ASP A  48      32.610  42.324  12.472  1.00  0.00      RA0  C
ATOM    436  O   ASP A  48      31.790  42.437  11.560  1.00  0.00      RA0  O
ATOM    437  N   VAL A  49      32.811  41.207  13.143  1.00  0.00      RA0  N
ATOM    438  H   VAL A  49      33.380  41.265  13.969  1.00  0.00      RA0  H
ATOM    439  CA  VAL A  49      31.989  40.024  12.914  1.00  0.00      RA0  C
ATOM    440  CB  VAL A  49      32.842  38.861  12.410  1.00  0.00      RA0  C
ATOM    441  CG1 VAL A  49      33.191  39.090  10.943  1.00  0.00      RA0  C
ATOM    442  CG2 VAL A  49      34.102  38.669  13.252  1.00  0.00      RA0  C
ATOM    443  C   VAL A  49      31.198  39.673  14.179  1.00  0.00      RA0  C
ATOM    444  O   VAL A  49      30.904  38.514  14.425  1.00  0.00      RA0  O
ATOM    445  N   SER A  50      30.753  40.704  14.897  1.00  0.00      RA0  N
ATOM    446  H   SER A  50      31.007  41.652  14.672  1.00  0.00      RA0  H
ATOM    447  CA  SER A  50      29.992  40.524  16.126  1.00  0.00      RA0  C
ATOM    448  CB  SER A  50      30.058  41.782  16.986  1.00  0.00      RA0  C
ATOM    449  OG  SER A  50      31.418  42.000  17.373  1.00  0.00      RA0  O
ATOM    450  HG  SER A  50      31.788  42.545  16.680  1.00  0.00      RA0  H
ATOM    451  C   SER A  50      28.561  40.100  15.828  1.00  0.00      RA0  C
ATOM    452  O   SER A  50      27.840  39.673  16.732  1.00  0.00      RA0  O
ATOM    453  N   HIS A  51      28.182  40.234  14.568  1.00  0.00      RA0  N
ATOM    454  H   HIS A  51      28.821  40.660  13.931  1.00  0.00      RA0  H
ATOM    455  CA  HIS A  51      26.905  39.713  14.046  1.00  0.00      RA0  C
ATOM    456  CB  HIS A  51      26.579  40.330  12.681  1.00  0.00      RA0  C
ATOM    457  CG  HIS A  51      27.300  39.604  11.571  1.00  0.00      RA0  C
ATOM    458  ND1 HIS A  51      26.668  38.845  10.658  1.00  0.00      RA0  N
ATOM    459  HD1 HIS A  51      25.697  38.725  10.600  1.00  0.00      RA0  H
ATOM    460  CD2 HIS A  51      28.671  39.587  11.299  1.00  0.00      RA0  C
ATOM    461  NE2 HIS A  51      28.859  38.802  10.210  1.00  0.00      RA0  N
ATOM    462  CE1 HIS A  51      27.627  38.345   9.815  1.00  0.00      RA0  C
ATOM    463  C   HIS A  51      26.854  38.188  14.001  1.00  0.00      RA0  C
ATOM    464  O   HIS A  51      25.781  37.616  13.793  1.00  0.00      RA0  O
ATOM    465  N   MSE A  52      27.981  37.529  14.208  1.00  0.00      RA0  N
ATOM    466  H   MSE A  52      28.812  37.987  14.528  1.00  0.00      RA0  H
ATOM    467  CA  MSE A  52      27.973  36.092  14.266  1.00  0.00      RA0  C
ATOM    468  CB  MSE A  52      29.261  35.504  13.687  1.00  0.00      RA0  C
ATOM    469  CG  MSE A  52      29.487  35.931  12.237  1.00  0.00      RA0  C
ATOM    470  SE  MSE A  52      30.932  35.172  11.479  1.00  0.00      RA0  S
ATOM    471  CE  MSE A  52      30.297  33.492  11.370  1.00  0.00      RA0  C
ATOM    472  C   MSE A  52      27.752  35.628  15.676  1.00  0.00      RA0  C
ATOM    473  O   MSE A  52      28.115  36.314  16.642  1.00  0.00      RA0  O
ATOM    474  N   THR A  53      27.146  34.449  15.781  1.00  0.00      RA0  N
ATOM    475  H   THR A  53      26.970  33.887  14.995  1.00  0.00      RA0  H
ATOM    476  CA  THR A  53      26.714  33.896  17.062  1.00  0.00      RA0  C
ATOM    477  CB  THR A  53      25.290  33.441  16.821  1.00  0.00      RA0  C
ATOM    478  OG1 THR A  53      24.512  34.601  16.482  1.00  0.00      RA0  O
ATOM    479  HG1 THR A  53      24.965  35.013  15.752  1.00  0.00      RA0  H
ATOM    480  CG2 THR A  53      24.697  32.672  18.000  1.00  0.00      RA0  C
ATOM    481  C   THR A  53      27.675  32.794  17.498  1.00  0.00      RA0  C
ATOM    482  O   THR A  53      27.947  31.852  16.754  1.00  0.00      RA0  O
ATOM    483  N   ILE A  54      28.219  32.942  18.699  1.00  0.00      RA0  N
ATOM    484  H   ILE A  54      27.928  33.701  19.283  1.00  0.00      RA0  H
ATOM    485  CA  ILE A  54      29.060  31.923  19.308  1.00  0.00      RA0  C
ATOM    486  CB  ILE A  54      30.195  32.598  20.071  1.00  0.00      RA0  C
ATOM    487  CG2 ILE A  54      31.089  31.574  20.767  1.00  0.00      RA0  C
ATOM    488  CG1 ILE A  54      30.979  33.521  19.137  1.00  0.00      RA0  C
ATOM    489  CD1 ILE A  54      32.049  34.324  19.874  1.00  0.00      RA0  C
ATOM    490  C   ILE A  54      28.161  31.103  20.242  1.00  0.00      RA0  C
ATOM    491  O   ILE A  54      27.425  31.665  21.073  1.00  0.00      RA0  O
ATOM    492  N   VAL A  55      28.184  29.787  20.052  1.00  0.00      RA0  N
ATOM    493  H   VAL A  55      28.853  29.373  19.434  1.00  0.00      RA0  H
ATOM    494  CA  VAL A  55      27.349  28.884  20.811  1.00  0.00      RA0  C
ATOM    495  CB  VAL A  55      26.453  28.087  19.864  1.00  0.00      RA0  C
ATOM    496  CG1 VAL A  55      25.564  27.117  20.638  1.00  0.00      RA0  C
ATOM    497  CG2 VAL A  55      25.652  29.007  18.943  1.00  0.00      RA0  C
ATOM    498  C   VAL A  55      28.281  27.951  21.538  1.00  0.00      RA0  C
ATOM    499  O   VAL A  55      29.040  27.205  20.907  1.00  0.00      RA0  O
ATOM    500  N   ASP A  56      28.211  27.986  22.860  1.00  0.00      RA0  N
ATOM    501  H   ASP A  56      27.577  28.598  23.319  1.00  0.00      RA0  H
ATOM    502  CA  ASP A  56      28.956  27.048  23.671  1.00  0.00      RA0  C
ATOM    503  CB  ASP A  56      29.438  27.726  24.974  1.00  0.00      RA0  C
ATOM    504  CG  ASP A  56      30.529  28.782  24.776  1.00  0.00      RA0  C
ATOM    505  OD1 ASP A  56      30.968  29.002  23.656  1.00  0.00      RA0  O
ATOM    506  OD2 ASP A  56      30.977  29.400  25.745  1.00  0.00      RA0  O
ATOM    507  C   ASP A  56      28.116  25.828  24.017  1.00  0.00      RA0  C
ATOM    508  O   ASP A  56      26.960  25.950  24.410  1.00  0.00      RA0  O
ATOM    509  N   LEU A  57      28.729  24.659  23.855  1.00  0.00      RA0  N
ATOM    510  H   LEU A  57      29.703  24.642  23.624  1.00  0.00      RA0  H
ATOM    511  CA  LEU A  57      28.103  23.379  24.134  1.00  0.00      RA0  C
ATOM    512  CB  LEU A  57      28.128  22.490  22.896  1.00  0.00      RA0  C
ATOM    513  CG  LEU A  57      27.406  23.063  21.679  1.00  0.00      RA0  C
ATOM    514  CD1 LEU A  57      27.517  22.108  20.493  1.00  0.00      RA0  C
ATOM    515  CD2 LEU A  57      25.949  23.413  21.978  1.00  0.00      RA0  C
ATOM    516  C   LEU A  57      28.813  22.653  25.271  1.00  0.00      RA0  C
ATOM    517  O   LEU A  57      30.009  22.434  25.190  1.00  0.00      RA0  O
ATOM    518  N   ARG A  58      28.069  22.237  26.300  1.00  0.00      RA0  N
ATOM    519  H   ARG A  58      27.080  22.407  26.319  1.00  0.00      RA0  H
ATOM    520  CA  ARG A  58      28.656  21.606  27.470  1.00  0.00      RA0  C
ATOM    521  CB  ARG A  58      28.545  22.583  28.617  1.00  0.00      RA0  C
ATOM    522  CG  ARG A  58      29.775  23.443  28.858  1.00  0.00      RA0  C
ATOM    523  CD  ARG A  58      30.012  23.532  30.362  1.00  0.00      RA0  C
ATOM    524  NE  ARG A  58      30.135  22.187  30.922  1.00  0.00      RA0  N
ATOM    525  HE  ARG A  58      30.961  21.651  30.701  1.00  0.00      RA0  H
ATOM    526  CZ  ARG A  58      29.096  21.589  31.578  1.00  0.00      RA0  C
ATOM    527  NH1 ARG A  58      27.973  22.293  31.826  1.00  0.00      RA0  N
ATOM    528 HH11 ARG A  58      27.127  21.969  32.265  1.00  0.00      RA0  H
ATOM    529 HH12 ARG A  58      27.831  23.243  31.509  1.00  0.00      RA0  H
ATOM    530  NH2 ARG A  58      29.203  20.290  31.917  1.00  0.00      RA0  N
ATOM    531 HH21 ARG A  58      28.509  19.775  32.414  1.00  0.00      RA0  H
ATOM    532 HH22 ARG A  58      30.035  19.770  31.639  1.00  0.00      RA0  H
ATOM    533  C   ARG A  58      27.929  20.296  27.806  1.00  0.00      RA0  C
ATOM    534  O   ARG A  58      26.718  20.205  27.682  1.00  0.00      RA0  O
ATOM    535  N   GLY A  59      28.672  19.309  28.271  1.00  0.00      RA0  N
ATOM    536  H   GLY A  59      29.662  19.427  28.403  1.00  0.00      RA0  H
ATOM    537  CA  GLY A  59      28.104  18.014  28.623  1.00  0.00      RA0  C
ATOM    538  C   GLY A  59      29.040  16.897  28.203  1.00  0.00      RA0  C
ATOM    539  O   GLY A  59      29.740  17.010  27.195  1.00  0.00      RA0  O
ATOM    540  N   SER A  60      29.039  15.806  28.966  1.00  0.00      RA0  N
ATOM    541  H   SER A  60      28.432  15.752  29.758  1.00  0.00      RA0  H
ATOM    542  CA  SER A  60      29.957  14.700  28.725  1.00  0.00      RA0  C
ATOM    543  CB  SER A  60      29.785  13.848  29.962  1.00  0.00      RA0  C
ATOM    544  OG  SER A  60      29.436  14.787  30.991  1.00  0.00      RA0  O
ATOM    545  HG  SER A  60      30.120  15.455  30.977  1.00  0.00      RA0  H
ATOM    546  C   SER A  60      29.752  14.043  27.361  1.00  0.00      RA0  C
ATOM    547  O   SER A  60      30.701  13.465  26.814  1.00  0.00      RA0  O
ATOM    548  N   ARG A  61      28.539  14.152  26.803  1.00  0.00      RA0  N
ATOM    549  H   ARG A  61      27.846  14.723  27.240  1.00  0.00      RA0  H
ATOM    550  CA  ARG A  61      28.235  13.580  25.491  1.00  0.00      RA0  C
ATOM    551  CB  ARG A  61      26.830  12.991  25.543  1.00  0.00      RA0  C
ATOM    552  CG  ARG A  61      26.640  12.140  26.802  1.00  0.00      RA0  C
ATOM    553  CD  ARG A  61      25.264  11.480  26.860  1.00  0.00      RA0  C
ATOM    554  NE  ARG A  61      25.062  10.705  25.644  1.00  0.00      RA0  N
ATOM    555  HE  ARG A  61      25.887  10.390  25.152  1.00  0.00      RA0  H
ATOM    556  CZ  ARG A  61      23.827  10.515  25.112  1.00  0.00      RA0  C
ATOM    557  NH1 ARG A  61      22.738  10.929  25.802  1.00  0.00      RA0  N
ATOM    558 HH11 ARG A  61      21.794  10.906  25.441  1.00  0.00      RA0  H
ATOM    559 HH12 ARG A  61      22.832  11.318  26.722  1.00  0.00      RA0  H
ATOM    560  NH2 ARG A  61      23.738   9.931  23.901  1.00  0.00      RA0  N
ATOM    561 HH21 ARG A  61      22.889   9.705  23.424  1.00  0.00      RA0  H
ATOM    562 HH22 ARG A  61      24.594   9.701  23.394  1.00  0.00      RA0  H
ATOM    563  C   ARG A  61      28.377  14.586  24.343  1.00  0.00      RA0  C
ATOM    564  O   ARG A  61      27.883  14.349  23.255  1.00  0.00      RA0  O
ATOM    565  N   THR A  62      29.068  15.696  24.556  1.00  0.00      RA0  N
ATOM    566  H   THR A  62      29.507  15.909  25.431  1.00  0.00      RA0  H
ATOM    567  CA  THR A  62      29.125  16.716  23.498  1.00  0.00      RA0  C
ATOM    568  CB  THR A  62      29.752  17.999  24.034  1.00  0.00      RA0  C
ATOM    569  OG1 THR A  62      29.006  18.442  25.169  1.00  0.00      RA0  O
ATOM    570  HG1 THR A  62      29.540  18.232  25.927  1.00  0.00      RA0  H
ATOM    571  CG2 THR A  62      29.770  19.098  22.974  1.00  0.00      RA0  C
ATOM    572  C   THR A  62      29.753  16.227  22.195  1.00  0.00      RA0  C
ATOM    573  O   THR A  62      29.208  16.500  21.115  1.00  0.00      RA0  O
ATOM    574  N   ARG A  63      30.862  15.494  22.279  1.00  0.00      RA0  N
ATOM    575  H   ARG A  63      31.249  15.288  23.179  1.00  0.00      RA0  H
ATOM    576  CA  ARG A  63      31.512  14.989  21.056  1.00  0.00      RA0  C
ATOM    577  CB  ARG A  63      32.853  14.315  21.350  1.00  0.00      RA0  C
ATOM    578  CG  ARG A  63      33.624  14.105  20.044  1.00  0.00      RA0  C
ATOM    579  CD  ARG A  63      34.916  13.300  20.175  1.00  0.00      RA0  C
ATOM    580  NE  ARG A  63      35.859  13.911  21.107  1.00  0.00      RA0  N
ATOM    581  HE  ARG A  63      35.764  13.766  22.108  1.00  0.00      RA0  H
ATOM    582  CZ  ARG A  63      36.924  14.641  20.673  1.00  0.00      RA0  C
ATOM    583  NH1 ARG A  63      37.052  14.965  19.371  1.00  0.00      RA0  N
ATOM    584 HH11 ARG A  63      37.861  15.469  19.048  1.00  0.00      RA0  H
ATOM    585 HH12 ARG A  63      36.367  14.748  18.670  1.00  0.00      RA0  H
ATOM    586  NH2 ARG A  63      37.848  15.032  21.565  1.00  0.00      RA0  N
ATOM    587 HH21 ARG A  63      38.683  15.533  21.340  1.00  0.00      RA0  H
ATOM    588 HH22 ARG A  63      37.671  14.803  22.543  1.00  0.00      RA0  H
ATOM    589  C   ARG A  63      30.575  14.030  20.331  1.00  0.00      RA0  C
ATOM    590  O   ARG A  63      30.398  14.108  19.117  1.00  0.00      RA0  O
ATOM    591  N   GLU A  64      29.966  13.136  21.094  1.00  0.00      RA0  N
ATOM    592  H   GLU A  64      30.094  13.168  22.083  1.00  0.00      RA0  H
ATOM    593  CA  GLU A  64      29.007  12.179  20.558  1.00  0.00      RA0  C
ATOM    594  CB  GLU A  64      28.368  11.350  21.675  1.00  0.00      RA0  C
ATOM    595  CG  GLU A  64      27.357  10.336  21.130  1.00  0.00      RA0  C
ATOM    596  CD  GLU A  64      26.445   9.863  22.243  1.00  0.00      RA0  C
ATOM    597  OE1 GLU A  64      26.637  10.266  23.382  1.00  0.00      RA0  O
ATOM    598  OE2 GLU A  64      25.506   9.118  21.980  1.00  0.00      RA0  O
ATOM    599  C   GLU A  64      27.896  12.887  19.786  1.00  0.00      RA0  C
ATOM    600  O   GLU A  64      27.583  12.517  18.641  1.00  0.00      RA0  O
ATOM    601  N   PHE A  65      27.315  13.903  20.412  1.00  0.00      RA0  N
ATOM    602  H   PHE A  65      27.592  14.105  21.353  1.00  0.00      RA0  H
ATOM    603  CA  PHE A  65      26.271  14.717  19.787  1.00  0.00      RA0  C
ATOM    604  CB  PHE A  65      25.862  15.844  20.739  1.00  0.00      RA0  C
ATOM    605  CG  PHE A  65      24.977  16.851  20.040  1.00  0.00      RA0  C
ATOM    606  CD1 PHE A  65      23.863  16.437  19.319  1.00  0.00      RA0  C
ATOM    607  CD2 PHE A  65      25.288  18.204  20.119  1.00  0.00      RA0  C
ATOM    608  CE1 PHE A  65      23.078  17.373  18.658  1.00  0.00      RA0  C
ATOM    609  CE2 PHE A  65      24.498  19.141  19.464  1.00  0.00      RA0  C
ATOM    610  CZ  PHE A  65      23.397  18.724  18.726  1.00  0.00      RA0  C
ATOM    611  C   PHE A  65      26.731  15.273  18.458  1.00  0.00      RA0  C
ATOM    612  O   PHE A  65      26.046  15.148  17.451  1.00  0.00      RA0  O
ATOM    613  N   LEU A  66      27.892  15.922  18.460  1.00  0.00      RA0  N
ATOM    614  H   LEU A  66      28.440  15.950  19.300  1.00  0.00      RA0  H
ATOM    615  CA  LEU A  66      28.377  16.573  17.243  1.00  0.00      RA0  C
ATOM    616  CB  LEU A  66      29.518  17.529  17.567  1.00  0.00      RA0  C
ATOM    617  CG  LEU A  66      29.019  18.731  18.363  1.00  0.00      RA0  C
ATOM    618  CD1 LEU A  66      30.168  19.640  18.787  1.00  0.00      RA0  C
ATOM    619  CD2 LEU A  66      27.941  19.499  17.597  1.00  0.00      RA0  C
ATOM    620  C   LEU A  66      28.764  15.604  16.132  1.00  0.00      RA0  C
ATOM    621  O   LEU A  66      28.697  15.968  14.960  1.00  0.00      RA0  O
ATOM    622  N   ARG A  67      29.192  14.397  16.484  1.00  0.00      RA0  N
ATOM    623  H   ARG A  67      29.252  14.163  17.457  1.00  0.00      RA0  H
ATOM    624  CA  ARG A  67      29.454  13.340  15.473  1.00  0.00      RA0  C
ATOM    625  CB  ARG A  67      30.072  12.065  16.058  1.00  0.00      RA0  C
ATOM    626  CG  ARG A  67      31.427  12.197  16.747  1.00  0.00      RA0  C
ATOM    627  CD  ARG A  67      32.088  10.829  16.956  1.00  0.00      RA0  C
ATOM    628  NE  ARG A  67      32.613  10.305  15.694  1.00  0.00      RA0  N
ATOM    629  HE  ARG A  67      33.071  10.968  15.079  1.00  0.00      RA0  H
ATOM    630  CZ  ARG A  67      32.550   8.982  15.362  1.00  0.00      RA0  C
ATOM    631  NH1 ARG A  67      31.870   8.115  16.147  1.00  0.00      RA0  N
ATOM    632 HH11 ARG A  67      31.795   7.136  15.925  1.00  0.00      RA0  H
ATOM    633 HH12 ARG A  67      31.404   8.425  16.980  1.00  0.00      RA0  H
ATOM    634  NH2 ARG A  67      33.169   8.565  14.239  1.00  0.00      RA0  N
ATOM    635 HH21 ARG A  67      33.176   7.613  13.917  1.00  0.00      RA0  H
ATOM    636 HH22 ARG A  67      33.660   9.244  13.665  1.00  0.00      RA0  H
ATOM    637  C   ARG A  67      28.188  12.911  14.731  1.00  0.00      RA0  C
ATOM    638  O   ARG A  67      28.254  12.355  13.637  1.00  0.00      RA0  O
ATOM    639  N   TYR A  68      27.042  13.117  15.373  1.00  0.00      RA0  N
ATOM    640  H   TYR A  68      27.043  13.518  16.290  1.00  0.00      RA0  H
ATOM    641  CA  TYR A  68      25.729  12.846  14.764  1.00  0.00      RA0  C
ATOM    642  CB  TYR A  68      24.784  12.375  15.869  1.00  0.00      RA0  C
ATOM    643  CG  TYR A  68      23.391  12.178  15.329  1.00  0.00      RA0  C
ATOM    644  CD1 TYR A  68      23.167  11.277  14.297  1.00  0.00      RA0  C
ATOM    645  CE1 TYR A  68      21.881  11.094  13.808  1.00  0.00      RA0  C
ATOM    646  CD2 TYR A  68      22.333  12.898  15.872  1.00  0.00      RA0  C
ATOM    647  CE2 TYR A  68      21.045  12.710  15.387  1.00  0.00      RA0  C
ATOM    648  CZ  TYR A  68      20.822  11.806  14.355  1.00  0.00      RA0  C
ATOM    649  OH  TYR A  68      19.546  11.617  13.866  1.00  0.00      RA0  O
ATOM    650  HH  TYR A  68      19.584  10.877  13.268  1.00  0.00      RA0  H
ATOM    651  C   TYR A  68      25.182  14.082  14.049  1.00  0.00      RA0  C
ATOM    652  O   TYR A  68      24.587  14.004  12.970  1.00  0.00      RA0  O
ATOM    653  N   LEU A  69      25.409  15.257  14.618  1.00  0.00      RA0  N
ATOM    654  H   LEU A  69      25.886  15.288  15.497  1.00  0.00      RA0  H
ATOM    655  CA  LEU A  69      24.885  16.493  14.010  1.00  0.00      RA0  C
ATOM    656  CB  LEU A  69      24.988  17.622  15.037  1.00  0.00      RA0  C
ATOM    657  CG  LEU A  69      24.235  18.891  14.637  1.00  0.00      RA0  C
ATOM    658  CD1 LEU A  69      22.722  18.679  14.681  1.00  0.00      RA0  C
ATOM    659  CD2 LEU A  69      24.665  20.100  15.468  1.00  0.00      RA0  C
ATOM    660  C   LEU A  69      25.563  16.920  12.701  1.00  0.00      RA0  C
ATOM    661  O   LEU A  69      24.902  17.411  11.761  1.00  0.00      RA0  O
ATOM    662  N   LEU A  70      26.889  16.776  12.653  1.00  0.00      RA0  N
ATOM    663  H   LEU A  70      27.367  16.244  13.355  1.00  0.00      RA0  H
ATOM    664  CA  LEU A  70      27.696  17.335  11.584  1.00  0.00      RA0  C
ATOM    665  CB  LEU A  70      28.892  18.083  12.170  1.00  0.00      RA0  C
ATOM    666  CG  LEU A  70      28.493  19.190  13.146  1.00  0.00      RA0  C
ATOM    667  CD1 LEU A  70      29.708  19.779  13.862  1.00  0.00      RA0  C
ATOM    668  CD2 LEU A  70      27.653  20.270  12.465  1.00  0.00      RA0  C
ATOM    669  C   LEU A  70      28.190  16.294  10.605  1.00  0.00      RA0  C
ATOM    670  O   LEU A  70      28.403  15.156  10.966  1.00  0.00      RA0  O
ATOM    671  N   ALA A  71      28.416  16.706   9.355  1.00  0.00      RA0  N
ATOM    672  H   ALA A  71      28.282  17.674   9.131  1.00  0.00      RA0  H
ATOM    673  CA  ALA A  71      28.853  15.767   8.340  1.00  0.00      RA0  C
ATOM    674  CB  ALA A  71      28.328  16.198   6.973  1.00  0.00      RA0  C
ATOM    675  C   ALA A  71      30.368  15.588   8.235  1.00  0.00      RA0  C
ATOM    676  O   ALA A  71      30.833  14.540   7.759  1.00  0.00      RA0  O
ATOM    677  N   ASN A  72      31.134  16.589   8.665  1.00  0.00      RA0  N
ATOM    678  H   ASN A  72      30.711  17.405   9.063  1.00  0.00      RA0  H
ATOM    679  CA  ASN A  72      32.539  16.342   8.981  1.00  0.00      RA0  C
ATOM    680  CB  ASN A  72      33.354  17.625   9.088  1.00  0.00      RA0  C
ATOM    681  CG  ASN A  72      34.811  17.375   8.744  1.00  0.00      RA0  C
ATOM    682  OD1 ASN A  72      35.364  16.277   8.873  1.00  0.00      RA0  O
ATOM    683  ND2 ASN A  72      35.417  18.482   8.280  1.00  0.00      RA0  N
ATOM    684 HD21 ASN A  72      34.882  19.334   8.201  1.00  0.00      RA0  H
ATOM    685 HD22 ASN A  72      36.367  18.562   7.980  1.00  0.00      RA0  H
ATOM    686  C   ASN A  72      32.503  15.581  10.309  1.00  0.00      RA0  C
ATOM    687  O   ASN A  72      31.427  15.435  10.899  1.00  0.00      RA0  O
ATOM    688  N   ASP A  73      33.647  15.069  10.759  1.00  0.00      RA0  N
ATOM    689  H   ASP A  73      34.516  15.306  10.330  1.00  0.00      RA0  H
ATOM    690  CA  ASP A  73      33.706  14.238  11.957  1.00  0.00      RA0  C
ATOM    691  CB  ASP A  73      34.159  12.797  11.725  1.00  0.00      RA0  C
ATOM    692  CG  ASP A  73      33.887  11.989  12.984  1.00  0.00      RA0  C
ATOM    693  OD1 ASP A  73      33.340  12.528  13.942  1.00  0.00      RA0  O
ATOM    694  OD2 ASP A  73      34.200  10.805  13.015  1.00  0.00      RA0  O
ATOM    695  C   ASP A  73      34.573  14.867  13.033  1.00  0.00      RA0  C
ATOM    696  O   ASP A  73      35.803  14.869  12.924  1.00  0.00      RA0  O
ATOM    697  N   VAL A  74      33.951  15.352  14.101  1.00  0.00      RA0  N
ATOM    698  H   VAL A  74      32.985  15.115  14.207  1.00  0.00      RA0  H
ATOM    699  CA  VAL A  74      34.717  16.007  15.148  1.00  0.00      RA0  C
ATOM    700  CB  VAL A  74      33.791  16.799  16.068  1.00  0.00      RA0  C
ATOM    701  CG1 VAL A  74      33.051  17.880  15.280  1.00  0.00      RA0  C
ATOM    702  CG2 VAL A  74      32.832  15.871  16.811  1.00  0.00      RA0  C
ATOM    703  C   VAL A  74      35.604  15.060  15.948  1.00  0.00      RA0  C
ATOM    704  O   VAL A  74      36.333  15.528  16.833  1.00  0.00      RA0  O
ATOM    705  N   ALA A  75      35.537  13.750  15.655  1.00  0.00      RA0  N
ATOM    706  H   ALA A  75      34.886  13.414  14.968  1.00  0.00      RA0  H
ATOM    707  CA  ALA A  75      36.504  12.790  16.211  1.00  0.00      RA0  C
ATOM    708  CB  ALA A  75      36.229  11.371  15.715  1.00  0.00      RA0  C
ATOM    709  C   ALA A  75      37.930  13.195  15.816  1.00  0.00      RA0  C
ATOM    710  O   ALA A  75      38.893  12.833  16.499  1.00  0.00      RA0  O
ATOM    711  N   LYS A  76      38.038  13.933  14.713  1.00  0.00      RA0  N
ATOM    712  H   LYS A  76      37.212  14.172  14.198  1.00  0.00      RA0  H
ATOM    713  CA  LYS A  76      39.319  14.412  14.204  1.00  0.00      RA0  C
ATOM    714  CB  LYS A  76      39.179  14.900  12.764  1.00  0.00      RA0  C
ATOM    715  CG  LYS A  76      38.624  13.883  11.768  1.00  0.00      RA0  C
ATOM    716  CD  LYS A  76      38.287  14.583  10.451  1.00  0.00      RA0  C
ATOM    717  CE  LYS A  76      37.643  13.667   9.413  1.00  0.00      RA0  C
ATOM    718  NZ  LYS A  76      37.244  14.474   8.252  1.00  0.00      RA0  N
ATOM    719  HZ1 LYS A  76      36.774  13.880   7.542  1.00  0.00      RA0  H
ATOM    720  HZ2 LYS A  76      36.574  15.209   8.563  1.00  0.00      RA0  H
ATOM    721  HZ3 LYS A  76      38.072  14.935   7.828  1.00  0.00      RA0  H
ATOM    722  C   LYS A  76      39.898  15.565  15.013  1.00  0.00      RA0  C
ATOM    723  O   LYS A  76      41.055  15.924  14.815  1.00  0.00      RA0  O
ATOM    724  N   LEU A  77      39.123  16.143  15.923  1.00  0.00      RA0  N
ATOM    725  H   LEU A  77      38.209  15.782  16.110  1.00  0.00      RA0  H
ATOM    726  CA  LEU A  77      39.623  17.176  16.810  1.00  0.00      RA0  C
ATOM    727  CB  LEU A  77      38.501  18.144  17.167  1.00  0.00      RA0  C
ATOM    728  CG  LEU A  77      37.834  18.784  15.950  1.00  0.00      RA0  C
ATOM    729  CD1 LEU A  77      36.698  19.732  16.343  1.00  0.00      RA0  C
ATOM    730  CD2 LEU A  77      38.856  19.469  15.049  1.00  0.00      RA0  C
ATOM    731  C   LEU A  77      40.167  16.489  18.054  1.00  0.00      RA0  C
ATOM    732  O   LEU A  77      39.427  16.189  18.980  1.00  0.00      RA0  O
ATOM    733  N   THR A  78      41.473  16.235  18.068  1.00  0.00      RA0  N
ATOM    734  H   THR A  78      42.039  16.486  17.284  1.00  0.00      RA0  H
ATOM    735  CA  THR A  78      42.107  15.488  19.185  1.00  0.00      RA0  C
ATOM    736  CB  THR A  78      42.820  14.368  18.448  1.00  0.00      RA0  C
ATOM    737  OG1 THR A  78      43.306  14.894  17.190  1.00  0.00      RA0  O
ATOM    738  HG1 THR A  78      42.602  14.703  16.566  1.00  0.00      RA0  H
ATOM    739  CG2 THR A  78      41.900  13.173  18.191  1.00  0.00      RA0  C
ATOM    740  C   THR A  78      43.078  16.304  20.027  1.00  0.00      RA0  C
ATOM    741  O   THR A  78      43.410  15.889  21.155  1.00  0.00      RA0  O
ATOM    742  N   LYS A  79      43.528  17.453  19.501  1.00  0.00      RA0  N
ATOM    743  H   LYS A  79      43.096  17.821  18.680  1.00  0.00      RA0  H
ATOM    744  CA  LYS A  79      44.312  18.401  20.272  1.00  0.00      RA0  C
ATOM    745  CB  LYS A  79      45.447  18.854  19.361  1.00  0.00      RA0  C
ATOM    746  CG  LYS A  79      46.092  17.566  18.840  1.00  0.00      RA0  C
ATOM    747  CD  LYS A  79      46.884  17.682  17.541  1.00  0.00      RA0  C
ATOM    748  CE  LYS A  79      47.348  16.299  17.066  1.00  0.00      RA0  C
ATOM    749  NZ  LYS A  79      46.194  15.407  16.839  1.00  0.00      RA0  N
ATOM    750  HZ1 LYS A  79      46.540  14.481  16.518  1.00  0.00      RA0  H
ATOM    751  HZ2 LYS A  79      45.636  15.270  17.706  1.00  0.00      RA0  H
ATOM    752  HZ3 LYS A  79      45.562  15.798  16.112  1.00  0.00      RA0  H
ATOM    753  C   LYS A  79      43.414  19.517  20.757  1.00  0.00      RA0  C
ATOM    754  O   LYS A  79      42.652  20.118  19.980  1.00  0.00      RA0  O
ATOM    755  N   SER A  80      43.494  19.801  22.042  1.00  0.00      RA0  N
ATOM    756  H   SER A  80      44.168  19.351  22.623  1.00  0.00      RA0  H
ATOM    757  CA  SER A  80      42.700  20.851  22.634  1.00  0.00      RA0  C
ATOM    758  CB  SER A  80      43.131  20.918  24.108  1.00  0.00      RA0  C
ATOM    759  OG  SER A  80      42.236  21.687  24.912  1.00  0.00      RA0  O
ATOM    760  HG  SER A  80      41.461  21.156  25.080  1.00  0.00      RA0  H
ATOM    761  C   SER A  80      42.842  22.179  21.880  1.00  0.00      RA0  C
ATOM    762  O   SER A  80      43.950  22.597  21.542  1.00  0.00      RA0  O
ATOM    763  N   GLY A  81      41.709  22.810  21.592  1.00  0.00      RA0  N
ATOM    764  H   GLY A  81      40.841  22.398  21.863  1.00  0.00      RA0  H
ATOM    765  CA  GLY A  81      41.659  24.027  20.776  1.00  0.00      RA0  C
ATOM    766  C   GLY A  81      41.477  23.854  19.277  1.00  0.00      RA0  C
ATOM    767  O   GLY A  81      41.195  24.831  18.591  1.00  0.00      RA0  O
ATOM    768  N   LYS A  82      41.617  22.633  18.765  1.00  0.00      RA0  N
ATOM    769  H   LYS A  82      41.736  21.864  19.395  1.00  0.00      RA0  H
ATOM    770  CA  LYS A  82      41.534  22.380  17.344  1.00  0.00      RA0  C
ATOM    771  CB  LYS A  82      42.046  20.962  17.046  1.00  0.00      RA0  C
ATOM    772  CG  LYS A  82      42.294  20.647  15.569  1.00  0.00      RA0  C
ATOM    773  CD  LYS A  82      43.217  21.683  14.942  1.00  0.00      RA0  C
ATOM    774  CE  LYS A  82      43.393  21.568  13.430  1.00  0.00      RA0  C
ATOM    775  NZ  LYS A  82      43.679  22.913  12.917  1.00  0.00      RA0  N
ATOM    776  HZ1 LYS A  82      43.641  22.944  11.881  1.00  0.00      RA0  H
ATOM    777  HZ2 LYS A  82      42.934  23.535  13.293  1.00  0.00      RA0  H
ATOM    778  HZ3 LYS A  82      44.588  23.317  13.226  1.00  0.00      RA0  H
ATOM    779  C   LYS A  82      40.106  22.609  16.820  1.00  0.00      RA0  C
ATOM    780  O   LYS A  82      39.126  22.282  17.484  1.00  0.00      RA0  O
ATOM    781  N   ALA A  83      40.029  23.199  15.641  1.00  0.00      RA0  N
ATOM    782  H   ALA A  83      40.859  23.439  15.143  1.00  0.00      RA0  H
ATOM    783  CA  ALA A  83      38.765  23.489  14.979  1.00  0.00      RA0  C
ATOM    784  CB  ALA A  83      38.620  24.991  14.747  1.00  0.00      RA0  C
ATOM    785  C   ALA A  83      38.671  22.791  13.623  1.00  0.00      RA0  C
ATOM    786  O   ALA A  83      39.659  22.429  13.001  1.00  0.00      RA0  O
ATOM    787  N   LEU A  84      37.443  22.581  13.172  1.00  0.00      RA0  N
ATOM    788  H   LEU A  84      36.640  22.834  13.720  1.00  0.00      RA0  H
ATOM    789  CA  LEU A  84      37.234  22.187  11.795  1.00  0.00      RA0  C
ATOM    790  CB  LEU A  84      37.205  20.656  11.591  1.00  0.00      RA0  C
ATOM    791  CG  LEU A  84      36.133  19.796  12.277  1.00  0.00      RA0  C
ATOM    792  CD1 LEU A  84      34.747  19.930  11.653  1.00  0.00      RA0  C
ATOM    793  CD2 LEU A  84      36.538  18.321  12.272  1.00  0.00      RA0  C
ATOM    794  C   LEU A  84      36.040  22.924  11.189  1.00  0.00      RA0  C
ATOM    795  O   LEU A  84      35.225  23.529  11.883  1.00  0.00      RA0  O
ATOM    796  N   TYR A  85      35.998  22.850   9.877  1.00  0.00      RA0  N
ATOM    797  H   TYR A  85      36.644  22.267   9.389  1.00  0.00      RA0  H
ATOM    798  CA  TYR A  85      34.907  23.412   9.072  1.00  0.00      RA0  C
ATOM    799  CB  TYR A  85      35.553  24.057   7.838  1.00  0.00      RA0  C
ATOM    800  CG  TYR A  85      34.571  24.649   6.847  1.00  0.00      RA0  C
ATOM    801  CD1 TYR A  85      34.338  26.020   6.840  1.00  0.00      RA0  C
ATOM    802  CE1 TYR A  85      33.508  26.583   5.877  1.00  0.00      RA0  C
ATOM    803  CD2 TYR A  85      33.935  23.844   5.908  1.00  0.00      RA0  C
ATOM    804  CE2 TYR A  85      33.095  24.404   4.952  1.00  0.00      RA0  C
ATOM    805  CZ  TYR A  85      32.886  25.778   4.930  1.00  0.00      RA0  C
ATOM    806  OH  TYR A  85      32.066  26.334   3.969  1.00  0.00      RA0  O
ATOM    807  HH  TYR A  85      31.437  26.909   4.423  1.00  0.00      RA0  H
ATOM    808  C   TYR A  85      33.967  22.272   8.678  1.00  0.00      RA0  C
ATOM    809  O   TYR A  85      34.404  21.226   8.177  1.00  0.00      RA0  O
ATOM    810  N   SER A  86      32.653  22.482   8.855  1.00  0.00      RA0  N
ATOM    811  H   SER A  86      32.286  23.353   9.199  1.00  0.00      RA0  H
ATOM    812  CA  SER A  86      31.685  21.431   8.538  1.00  0.00      RA0  C
ATOM    813  CB  SER A  86      31.443  20.594   9.805  1.00  0.00      RA0  C
ATOM    814  OG  SER A  86      30.672  19.407   9.531  1.00  0.00      RA0  O
ATOM    815  HG  SER A  86      29.757  19.689   9.497  1.00  0.00      RA0  H
ATOM    816  C   SER A  86      30.361  21.981   8.001  1.00  0.00      RA0  C
ATOM    817  O   SER A  86      29.965  23.107   8.309  1.00  0.00      RA0  O
ATOM    818  N   GLY A  87      29.716  21.168   7.167  1.00  0.00      RA0  N
ATOM    819  H   GLY A  87      30.150  20.301   6.933  1.00  0.00      RA0  H
ATOM    820  CA  GLY A  87      28.287  21.302   6.928  1.00  0.00      RA0  C
ATOM    821  C   GLY A  87      27.473  20.679   8.039  1.00  0.00      RA0  C
ATOM    822  O   GLY A  87      27.917  19.744   8.707  1.00  0.00      RA0  O
ATOM    823  N   MSE A  88      26.250  21.194   8.186  1.00  0.00      RA0  N
ATOM    824  H   MSE A  88      25.969  21.984   7.632  1.00  0.00      RA0  H
ATOM    825  CA  MSE A  88      25.238  20.667   9.074  1.00  0.00      RA0  C
ATOM    826  CB  MSE A  88      24.886  21.679  10.163  1.00  0.00      RA0  C
ATOM    827  CG  MSE A  88      23.740  21.201  11.056  1.00  0.00      RA0  C
ATOM    828  SE  MSE A  88      23.484  22.276  12.475  1.00  0.00      RA0  S
ATOM    829  CE  MSE A  88      23.349  23.837  11.590  1.00  0.00      RA0  C
ATOM    830  C   MSE A  88      24.063  20.421   8.138  1.00  0.00      RA0  C
ATOM    831  O   MSE A  88      23.555  21.362   7.509  1.00  0.00      RA0  O
ATOM    832  N   LEU A  89      23.687  19.165   8.001  1.00  0.00      RA0  N
ATOM    833  H   LEU A  89      23.954  18.466   8.665  1.00  0.00      RA0  H
ATOM    834  CA  LEU A  89      22.754  18.756   6.944  1.00  0.00      RA0  C
ATOM    835  CB  LEU A  89      23.297  17.565   6.155  1.00  0.00      RA0  C
ATOM    836  CG  LEU A  89      24.713  17.727   5.608  1.00  0.00      RA0  C
ATOM    837  CD1 LEU A  89      25.131  16.477   4.834  1.00  0.00      RA0  C
ATOM    838  CD2 LEU A  89      24.882  18.996   4.772  1.00  0.00      RA0  C
ATOM    839  C   LEU A  89      21.370  18.368   7.461  1.00  0.00      RA0  C
ATOM    840  O   LEU A  89      21.208  17.885   8.590  1.00  0.00      RA0  O
ATOM    841  N   ASN A  90      20.384  18.489   6.575  1.00  0.00      RA0  N
ATOM    842  H   ASN A  90      20.622  18.782   5.647  1.00  0.00      RA0  H
ATOM    843  CA  ASN A  90      19.064  17.944   6.872  1.00  0.00      RA0  C
ATOM    844  CB  ASN A  90      17.974  18.781   6.186  1.00  0.00      RA0  C
ATOM    845  CG  ASN A  90      18.148  18.788   4.675  1.00  0.00      RA0  C
ATOM    846  OD1 ASN A  90      18.359  17.762   4.037  1.00  0.00      RA0  O
ATOM    847  ND2 ASN A  90      18.030  20.008   4.124  1.00  0.00      RA0  N
ATOM    848 HD21 ASN A  90      17.943  20.834   4.698  1.00  0.00      RA0  H
ATOM    849 HD22 ASN A  90      18.034  20.218   3.142  1.00  0.00      RA0  H
ATOM    850  C   ASN A  90      19.018  16.487   6.403  1.00  0.00      RA0  C
ATOM    851  O   ASN A  90      19.973  15.979   5.830  1.00  0.00      RA0  O
ATOM    852  N   ALA A  91      17.918  15.791   6.668  1.00  0.00      RA0  N
ATOM    853  H   ALA A  91      17.129  16.247   7.072  1.00  0.00      RA0  H
ATOM    854  CA  ALA A  91      17.838  14.369   6.357  1.00  0.00      RA0  C
ATOM    855  CB  ALA A  91      16.558  13.765   6.935  1.00  0.00      RA0  C
ATOM    856  C   ALA A  91      17.886  14.091   4.858  1.00  0.00      RA0  C
ATOM    857  O   ALA A  91      18.229  12.989   4.455  1.00  0.00      RA0  O
ATOM    858  N   SER A  92      17.542  15.083   4.027  1.00  0.00      RA0  N
ATOM    859  H   SER A  92      17.301  15.997   4.349  1.00  0.00      RA0  H
ATOM    860  CA  SER A  92      17.594  14.959   2.575  1.00  0.00      RA0  C
ATOM    861  CB  SER A  92      16.542  15.951   2.128  1.00  0.00      RA0  C
ATOM    862  OG  SER A  92      15.731  16.210   3.290  1.00  0.00      RA0  O
ATOM    863  HG  SER A  92      15.110  16.876   3.024  1.00  0.00      RA0  H
ATOM    864  C   SER A  92      18.997  15.185   2.018  1.00  0.00      RA0  C
ATOM    865  O   SER A  92      19.215  15.090   0.808  1.00  0.00      RA0  O
ATOM    866  N   GLY A  93      19.932  15.485   2.901  1.00  0.00      RA0  N
ATOM    867  H   GLY A  93      19.695  15.646   3.861  1.00  0.00      RA0  H
ATOM    868  CA  GLY A  93      21.322  15.742   2.489  1.00  0.00      RA0  C
ATOM    869  C   GLY A  93      21.556  17.152   1.966  1.00  0.00      RA0  C
ATOM    870  O   GLY A  93      22.609  17.446   1.413  1.00  0.00      RA0  O
ATOM    871  N   GLY A  94      20.597  18.049   2.151  1.00  0.00      RA0  N
ATOM    872  H   GLY A  94      19.808  17.802   2.714  1.00  0.00      RA0  H
ATOM    873  CA  GLY A  94      20.797  19.454   1.844  1.00  0.00      RA0  C
ATOM    874  C   GLY A  94      21.469  20.174   3.011  1.00  0.00      RA0  C
ATOM    875  O   GLY A  94      21.515  19.672   4.143  1.00  0.00      RA0  O
ATOM    876  N   VAL A  95      22.004  21.355   2.748  1.00  0.00      RA0  N
ATOM    877  H   VAL A  95      21.820  21.815   1.875  1.00  0.00      RA0  H
ATOM    878  CA  VAL A  95      22.779  22.059   3.750  1.00  0.00      RA0  C
ATOM    879  CB  VAL A  95      23.938  22.807   3.094  1.00  0.00      RA0  C
ATOM    880  CG1 VAL A  95      24.865  23.416   4.144  1.00  0.00      RA0  C
ATOM    881  CG2 VAL A  95      24.701  21.902   2.130  1.00  0.00      RA0  C
ATOM    882  C   VAL A  95      21.909  23.021   4.523  1.00  0.00      RA0  C
ATOM    883  O   VAL A  95      21.337  23.957   3.934  1.00  0.00      RA0  O
ATOM    884  N   ILE A  96      21.837  22.795   5.828  1.00  0.00      RA0  N
ATOM    885  H   ILE A  96      22.351  22.025   6.204  1.00  0.00      RA0  H
ATOM    886  CA  ILE A  96      21.205  23.724   6.764  1.00  0.00      RA0  C
ATOM    887  CB  ILE A  96      20.925  23.007   8.088  1.00  0.00      RA0  C
ATOM    888  CG2 ILE A  96      20.335  23.932   9.150  1.00  0.00      RA0  C
ATOM    889  CG1 ILE A  96      20.038  21.791   7.865  1.00  0.00      RA0  C
ATOM    890  CD1 ILE A  96      19.692  21.110   9.184  1.00  0.00      RA0  C
ATOM    891  C   ILE A  96      22.105  24.922   7.010  1.00  0.00      RA0  C
ATOM    892  O   ILE A  96      21.636  26.055   7.018  1.00  0.00      RA0  O
ATOM    893  N   ASP A  97      23.403  24.677   7.207  1.00  0.00      RA0  N
ATOM    894  H   ASP A  97      23.797  23.757   7.259  1.00  0.00      RA0  H
ATOM    895  CA  ASP A  97      24.364  25.760   7.328  1.00  0.00      RA0  C
ATOM    896  CB  ASP A  97      24.226  26.773   8.499  1.00  0.00      RA0  C
ATOM    897  CG  ASP A  97      24.668  28.145   7.957  1.00  0.00      RA0  C
ATOM    898  OD1 ASP A  97      24.934  28.220   6.763  1.00  0.00      RA0  O
ATOM    899  OD2 ASP A  97      24.748  29.141   8.685  1.00  0.00      RA0  O
ATOM    900  C   ASP A  97      25.776  25.150   7.217  1.00  0.00      RA0  C
ATOM    901  O   ASP A  97      25.940  23.916   7.271  1.00  0.00      RA0  O
ATOM    902  N   ASP A  98      26.755  26.031   7.049  1.00  0.00      RA0  N
ATOM    903  H   ASP A  98      26.541  27.013   7.023  1.00  0.00      RA0  H
ATOM    904  CA  ASP A  98      28.135  25.692   7.330  1.00  0.00      RA0  C
ATOM    905  CB  ASP A  98      29.042  25.762   6.090  1.00  0.00      RA0  C
ATOM    906  CG  ASP A  98      29.865  27.030   5.970  1.00  0.00      RA0  C
ATOM    907  OD1 ASP A  98      29.710  27.740   4.980  1.00  0.00      RA0  O
ATOM    908  OD2 ASP A  98      30.750  27.252   6.791  1.00  0.00      RA0  O
ATOM    909  C   ASP A  98      28.626  26.441   8.568  1.00  0.00      RA0  C
ATOM    910  O   ASP A  98      28.047  27.450   8.983  1.00  0.00      RA0  O
ATOM    911  N   LEU A  99      29.680  25.920   9.185  1.00  0.00      RA0  N
ATOM    912  H   LEU A  99      30.199  25.169   8.774  1.00  0.00      RA0  H
ATOM    913  CA  LEU A  99      30.116  26.463  10.453  1.00  0.00      RA0  C
ATOM    914  CB  LEU A  99      29.138  26.064  11.572  1.00  0.00      RA0  C
ATOM    915  CG  LEU A  99      28.690  24.591  11.592  1.00  0.00      RA0  C
ATOM    916  CD1 LEU A  99      29.738  23.623  12.154  1.00  0.00      RA0  C
ATOM    917  CD2 LEU A  99      27.359  24.439  12.329  1.00  0.00      RA0  C
ATOM    918  C   LEU A  99      31.535  26.002  10.793  1.00  0.00      RA0  C
ATOM    919  O   LEU A  99      32.080  25.076  10.152  1.00  0.00      RA0  O
ATOM    920  N   ILE A 100      32.117  26.674  11.778  1.00  0.00      RA0  N
ATOM    921  H   ILE A 100      31.591  27.395  12.233  1.00  0.00      RA0  H
ATOM    922  CA  ILE A 100      33.357  26.250  12.405  1.00  0.00      RA0  C
ATOM    923  CB  ILE A 100      34.323  27.435  12.514  1.00  0.00      RA0  C
ATOM    924  CG2 ILE A 100      35.694  26.996  13.034  1.00  0.00      RA0  C
ATOM    925  CG1 ILE A 100      34.439  28.192  11.191  1.00  0.00      RA0  C
ATOM    926  CD1 ILE A 100      35.151  27.377  10.113  1.00  0.00      RA0  C
ATOM    927  C   ILE A 100      33.032  25.724  13.796  1.00  0.00      RA0  C
ATOM    928  O   ILE A 100      32.209  26.305  14.514  1.00  0.00      RA0  O
ATOM    929  N   VAL A 101      33.655  24.612  14.165  1.00  0.00      RA0  N
ATOM    930  H   VAL A 101      34.332  24.195  13.553  1.00  0.00      RA0  H
ATOM    931  CA  VAL A 101      33.464  24.010  15.481  1.00  0.00      RA0  C
ATOM    932  CB  VAL A 101      32.661  22.708  15.375  1.00  0.00      RA0  C
ATOM    933  CG1 VAL A 101      33.147  21.843  14.219  1.00  0.00      RA0  C
ATOM    934  CG2 VAL A 101      32.626  21.944  16.702  1.00  0.00      RA0  C
ATOM    935  C   VAL A 101      34.820  23.781  16.126  1.00  0.00      RA0  C
ATOM    936  O   VAL A 101      35.731  23.291  15.460  1.00  0.00      RA0  O
ATOM    937  N   TYR A 102      34.922  24.184  17.397  1.00  0.00      RA0  N
ATOM    938  H   TYR A 102      34.095  24.472  17.869  1.00  0.00      RA0  H
ATOM    939  CA  TYR A 102      36.137  24.019  18.230  1.00  0.00      RA0  C
ATOM    940  CB  TYR A 102      36.495  25.322  18.955  1.00  0.00      RA0  C
ATOM    941  CG  TYR A 102      36.674  26.494  18.015  1.00  0.00      RA0  C
ATOM    942  CD1 TYR A 102      35.563  27.164  17.514  1.00  0.00      RA0  C
ATOM    943  CE1 TYR A 102      35.726  28.247  16.661  1.00  0.00      RA0  C
ATOM    944  CD2 TYR A 102      37.951  26.921  17.666  1.00  0.00      RA0  C
ATOM    945  CE2 TYR A 102      38.116  28.009  16.813  1.00  0.00      RA0  C
ATOM    946  CZ  TYR A 102      37.001  28.669  16.306  1.00  0.00      RA0  C
ATOM    947  OH  TYR A 102      37.140  29.741  15.450  1.00  0.00      RA0  O
ATOM    948  HH  TYR A 102      38.054  29.943  15.282  1.00  0.00      RA0  H
ATOM    949  C   TYR A 102      35.944  22.933  19.282  1.00  0.00      RA0  C
ATOM    950  O   TYR A 102      34.884  22.843  19.913  1.00  0.00      RA0  O
ATOM    951  N   TYR A 103      36.987  22.137  19.493  1.00  0.00      RA0  N
ATOM    952  H   TYR A 103      37.828  22.287  18.966  1.00  0.00      RA0  H
ATOM    953  CA  TYR A 103      37.063  21.205  20.621  1.00  0.00      RA0  C
ATOM    954  CB  TYR A 103      37.659  19.890  20.126  1.00  0.00      RA0  C
ATOM    955  CG  TYR A 103      38.318  19.096  21.228  1.00  0.00      RA0  C
ATOM    956  CD1 TYR A 103      37.573  18.597  22.288  1.00  0.00      RA0  C
ATOM    957  CE1 TYR A 103      38.201  17.867  23.289  1.00  0.00      RA0  C
ATOM    958  CD2 TYR A 103      39.686  18.856  21.166  1.00  0.00      RA0  C
ATOM    959  CE2 TYR A 103      40.311  18.123  22.167  1.00  0.00      RA0  C
ATOM    960  CZ  TYR A 103      39.569  17.634  23.233  1.00  0.00      RA0  C
ATOM    961  OH  TYR A 103      40.187  16.914  24.235  1.00  0.00      RA0  O
ATOM    962  HH  TYR A 103      41.088  16.733  24.001  1.00  0.00      RA0  H
ATOM    963  C   TYR A 103      37.952  21.838  21.675  1.00  0.00      RA0  C
ATOM    964  O   TYR A 103      39.070  22.255  21.346  1.00  0.00      RA0  O
ATOM    965  N   PHE A 104      37.469  21.916  22.917  1.00  0.00      RA0  N
ATOM    966  H   PHE A 104      36.545  21.587  23.132  1.00  0.00      RA0  H
ATOM    967  CA  PHE A 104      38.297  22.371  24.068  1.00  0.00      RA0  C
ATOM    968  CB  PHE A 104      37.656  23.567  24.762  1.00  0.00      RA0  C
ATOM    969  CG  PHE A 104      37.587  24.726  23.798  1.00  0.00      RA0  C
ATOM    970  CD1 PHE A 104      38.760  25.278  23.295  1.00  0.00      RA0  C
ATOM    971  CD2 PHE A 104      36.355  25.243  23.418  1.00  0.00      RA0  C
ATOM    972  CE1 PHE A 104      38.702  26.360  22.426  1.00  0.00      RA0  C
ATOM    973  CE2 PHE A 104      36.297  26.327  22.553  1.00  0.00      RA0  C
ATOM    974  CZ  PHE A 104      37.470  26.891  22.065  1.00  0.00      RA0  C
ATOM    975  C   PHE A 104      38.549  21.234  25.057  1.00  0.00      RA0  C
ATOM    976  O   PHE A 104      39.695  20.881  25.318  1.00  0.00      RA0  O
ATOM    977  N   THR A 105      37.473  20.666  25.599  1.00  0.00      RA0  N
ATOM    978  H   THR A 105      36.550  21.026  25.448  1.00  0.00      RA0  H
ATOM    979  CA  THR A 105      37.528  19.428  26.379  1.00  0.00      RA0  C
ATOM    980  CB  THR A 105      37.445  19.954  27.792  1.00  0.00      RA0  C
ATOM    981  OG1 THR A 105      37.283  21.379  27.695  1.00  0.00      RA0  O
ATOM    982  HG1 THR A 105      37.377  21.722  28.574  1.00  0.00      RA0  H
ATOM    983  CG2 THR A 105      38.682  19.602  28.622  1.00  0.00      RA0  C
ATOM    984  C   THR A 105      36.371  18.515  25.975  1.00  0.00      RA0  C
ATOM    985  O   THR A 105      35.486  18.910  25.222  1.00  0.00      RA0  O
ATOM    986  N   GLU A 106      36.339  17.300  26.515  1.00  0.00      RA0  N
ATOM    987  H   GLU A 106      37.098  16.959  27.065  1.00  0.00      RA0  H
ATOM    988  CA  GLU A 106      35.233  16.397  26.204  1.00  0.00      RA0  C
ATOM    989  CB  GLU A 106      35.555  14.945  26.554  1.00  0.00      RA0  C
ATOM    990  CG  GLU A 106      36.814  14.436  25.828  1.00  0.00      RA0  C
ATOM    991  CD  GLU A 106      36.652  14.347  24.309  1.00  0.00      RA0  C
ATOM    992  OE1 GLU A 106      36.116  15.249  23.672  1.00  0.00      RA0  O
ATOM    993  OE2 GLU A 106      37.125  13.383  23.716  1.00  0.00      RA0  O
ATOM    994  C   GLU A 106      33.906  16.919  26.732  1.00  0.00      RA0  C
ATOM    995  O   GLU A 106      32.848  16.421  26.346  1.00  0.00      RA0  O
ATOM    996  N   ASP A 107      33.960  17.891  27.637  1.00  0.00      RA0  N
ATOM    997  H   ASP A 107      34.836  18.276  27.907  1.00  0.00      RA0  H
ATOM    998  CA  ASP A 107      32.769  18.505  28.199  1.00  0.00      RA0  C
ATOM    999  CB  ASP A 107      32.966  18.526  29.722  1.00  0.00      RA0  C
ATOM   1000  CG  ASP A 107      31.749  18.980  30.507  1.00  0.00      RA0  C
ATOM   1001  OD1 ASP A 107      30.701  18.340  30.456  1.00  0.00      RA0  O
ATOM   1002  OD2 ASP A 107      31.860  19.961  31.232  1.00  0.00      RA0  O
ATOM   1003  C   ASP A 107      32.470  19.884  27.594  1.00  0.00      RA0  C
ATOM   1004  O   ASP A 107      31.556  20.554  28.051  1.00  0.00      RA0  O
ATOM   1005  N   PHE A 108      33.236  20.316  26.583  1.00  0.00      RA0  N
ATOM   1006  H   PHE A 108      33.901  19.728  26.118  1.00  0.00      RA0  H
ATOM   1007  CA  PHE A 108      33.162  21.700  26.101  1.00  0.00      RA0  C
ATOM   1008  CB  PHE A 108      33.927  22.634  27.041  1.00  0.00      RA0  C
ATOM   1009  CG  PHE A 108      33.721  24.065  26.607  1.00  0.00      RA0  C
ATOM   1010  CD1 PHE A 108      32.478  24.482  26.146  1.00  0.00      RA0  C
ATOM   1011  CD2 PHE A 108      34.777  24.966  26.667  1.00  0.00      RA0  C
ATOM   1012  CE1 PHE A 108      32.300  25.791  25.720  1.00  0.00      RA0  C
ATOM   1013  CE2 PHE A 108      34.597  26.277  26.244  1.00  0.00      RA0  C
ATOM   1014  CZ  PHE A 108      33.362  26.687  25.758  1.00  0.00      RA0  C
ATOM   1015  C   PHE A 108      33.666  21.852  24.650  1.00  0.00      RA0  C
ATOM   1016  O   PHE A 108      34.880  21.753  24.368  1.00  0.00      RA0  O
ATOM   1017  N   PHE A 109      32.701  22.061  23.750  1.00  0.00      RA0  N
ATOM   1018  H   PHE A 109      31.761  22.162  24.093  1.00  0.00      RA0  H
ATOM   1019  CA  PHE A 109      32.924  22.476  22.360  1.00  0.00      RA0  C
ATOM   1020  CB  PHE A 109      32.341  21.447  21.384  1.00  0.00      RA0  C
ATOM   1021  CG  PHE A 109      33.134  20.158  21.300  1.00  0.00      RA0  C
ATOM   1022  CD1 PHE A 109      33.355  19.365  22.422  1.00  0.00      RA0  C
ATOM   1023  CD2 PHE A 109      33.616  19.741  20.064  1.00  0.00      RA0  C
ATOM   1024  CE1 PHE A 109      34.028  18.155  22.305  1.00  0.00      RA0  C
ATOM   1025  CE2 PHE A 109      34.286  18.530  19.943  1.00  0.00      RA0  C
ATOM   1026  CZ  PHE A 109      34.483  17.731  21.062  1.00  0.00      RA0  C
ATOM   1027  C   PHE A 109      32.241  23.819  22.089  1.00  0.00      RA0  C
ATOM   1028  O   PHE A 109      31.394  24.282  22.856  1.00  0.00      RA0  O
ATOM   1029  N   ARG A 110      32.585  24.424  20.962  1.00  0.00      RA0  N
ATOM   1030  H   ARG A 110      33.240  23.992  20.336  1.00  0.00      RA0  H
ATOM   1031  CA  ARG A 110      32.041  25.717  20.583  1.00  0.00      RA0  C
ATOM   1032  CB  ARG A 110      33.062  26.775  21.003  1.00  0.00      RA0  C
ATOM   1033  CG  ARG A 110      33.068  28.099  20.238  1.00  0.00      RA0  C
ATOM   1034  CD  ARG A 110      33.962  29.105  20.962  1.00  0.00      RA0  C
ATOM   1035  NE  ARG A 110      33.407  29.310  22.295  1.00  0.00      RA0  N
ATOM   1036  HE  ARG A 110      32.444  29.026  22.417  1.00  0.00      RA0  H
ATOM   1037  CZ  ARG A 110      34.083  29.865  23.338  1.00  0.00      RA0  C
ATOM   1038  NH1 ARG A 110      35.354  30.303  23.168  1.00  0.00      RA0  N
ATOM   1039 HH11 ARG A 110      35.892  30.730  23.905  1.00  0.00      RA0  H
ATOM   1040 HH12 ARG A 110      35.808  30.218  22.277  1.00  0.00      RA0  H
ATOM   1041  NH2 ARG A 110      33.451  29.959  24.525  1.00  0.00      RA0  N
ATOM   1042 HH21 ARG A 110      33.860  30.323  25.360  1.00  0.00      RA0  H
ATOM   1043 HH22 ARG A 110      32.484  29.636  24.606  1.00  0.00      RA0  H
ATOM   1044  C   ARG A 110      31.746  25.749  19.088  1.00  0.00      RA0  C
ATOM   1045  O   ARG A 110      32.562  25.276  18.300  1.00  0.00      RA0  O
ATOM   1046  N   LEU A 111      30.580  26.287  18.710  1.00  0.00      RA0  N
ATOM   1047  H   LEU A 111      29.992  26.716  19.397  1.00  0.00      RA0  H
ATOM   1048  CA  LEU A 111      30.212  26.506  17.300  1.00  0.00      RA0  C
ATOM   1049  CB  LEU A 111      28.812  25.961  17.023  1.00  0.00      RA0  C
ATOM   1050  CG  LEU A 111      28.629  24.457  17.212  1.00  0.00      RA0  C
ATOM   1051  CD1 LEU A 111      27.150  24.094  17.337  1.00  0.00      RA0  C
ATOM   1052  CD2 LEU A 111      29.283  23.661  16.086  1.00  0.00      RA0  C
ATOM   1053  C   LEU A 111      30.144  27.988  17.047  1.00  0.00      RA0  C
ATOM   1054  O   LEU A 111      29.820  28.761  17.961  1.00  0.00      RA0  O
ATOM   1055  N   VAL A 112      30.389  28.387  15.807  1.00  0.00      RA0  N
ATOM   1056  H   VAL A 112      30.680  27.733  15.104  1.00  0.00      RA0  H
ATOM   1057  CA  VAL A 112      30.190  29.775  15.392  1.00  0.00      RA0  C
ATOM   1058  CB  VAL A 112      31.527  30.473  15.118  1.00  0.00      RA0  C
ATOM   1059  CG1 VAL A 112      31.300  31.947  14.778  1.00  0.00      RA0  C
ATOM   1060  CG2 VAL A 112      32.506  30.319  16.285  1.00  0.00      RA0  C
ATOM   1061  C   VAL A 112      29.307  29.795  14.147  1.00  0.00      RA0  C
ATOM   1062  O   VAL A 112      29.639  29.175  13.139  1.00  0.00      RA0  O
ATOM   1063  N   VAL A 113      28.195  30.511  14.213  1.00  0.00      RA0  N
ATOM   1064  H   VAL A 113      27.979  31.043  15.033  1.00  0.00      RA0  H
ATOM   1065  CA  VAL A 113      27.286  30.606  13.069  1.00  0.00      RA0  C
ATOM   1066  CB  VAL A 113      26.022  29.759  13.284  1.00  0.00      RA0  C
ATOM   1067  CG1 VAL A 113      26.323  28.260  13.341  1.00  0.00      RA0  C
ATOM   1068  CG2 VAL A 113      25.242  30.239  14.510  1.00  0.00      RA0  C
ATOM   1069  C   VAL A 113      26.872  32.037  12.745  1.00  0.00      RA0  C
ATOM   1070  O   VAL A 113      26.968  32.956  13.570  1.00  0.00      RA0  O
ATOM   1071  N   ASN A 114      26.368  32.203  11.529  1.00  0.00      RA0  N
ATOM   1072  H   ASN A 114      26.148  31.378  11.002  1.00  0.00      RA0  H
ATOM   1073  CA  ASN A 114      25.969  33.509  11.022  1.00  0.00      RA0  C
ATOM   1074  CB  ASN A 114      25.819  33.433   9.496  1.00  0.00      RA0  C
ATOM   1075  CG  ASN A 114      27.044  32.835   8.837  1.00  0.00      RA0  C
ATOM   1076  OD1 ASN A 114      28.054  33.517   8.682  1.00  0.00      RA0  O
ATOM   1077  ND2 ASN A 114      26.907  31.538   8.472  1.00  0.00      RA0  N
ATOM   1078 HD21 ASN A 114      26.078  30.968   8.572  1.00  0.00      RA0  H
ATOM   1079 HD22 ASN A 114      27.642  30.997   8.055  1.00  0.00      RA0  H
ATOM   1080  C   ASN A 114      24.621  33.987  11.529  1.00  0.00      RA0  C
ATOM   1081  O   ASN A 114      23.769  33.189  11.905  1.00  0.00      RA0  O
ATOM   1082  N   SER A 115      24.446  35.308  11.508  1.00  0.00      RA0  N
ATOM   1083  H   SER A 115      25.218  35.898  11.282  1.00  0.00      RA0  H
ATOM   1084  CA  SER A 115      23.211  35.933  11.928  1.00  0.00      RA0  C
ATOM   1085  CB  SER A 115      23.336  37.458  11.881  1.00  0.00      RA0  C
ATOM   1086  OG  SER A 115      22.480  38.058  12.860  1.00  0.00      RA0  O
ATOM   1087  HG  SER A 115      21.595  37.762  12.672  1.00  0.00      RA0  H
ATOM   1088  C   SER A 115      22.004  35.426  11.128  1.00  0.00      RA0  C
ATOM   1089  O   SER A 115      20.951  35.137  11.684  1.00  0.00      RA0  O
ATOM   1090  N   ALA A 116      22.161  35.353   9.815  1.00  0.00      RA0  N
ATOM   1091  H   ALA A 116      23.061  35.500   9.411  1.00  0.00      RA0  H
ATOM   1092  CA  ALA A 116      21.043  35.018   8.928  1.00  0.00      RA0  C
ATOM   1093  CB  ALA A 116      21.508  34.978   7.472  1.00  0.00      RA0  C
ATOM   1094  C   ALA A 116      20.420  33.676   9.263  1.00  0.00      RA0  C
ATOM   1095  O   ALA A 116      19.203  33.489   9.107  1.00  0.00      RA0  O
ATOM   1096  N   THR A 117      21.240  32.742   9.737  1.00  0.00      RA0  N
ATOM   1097  H   THR A 117      22.227  32.863   9.840  1.00  0.00      RA0  H
ATOM   1098  CA  THR A 117      20.803  31.366  10.039  1.00  0.00      RA0  C
ATOM   1099  CB  THR A 117      21.819  30.527   9.298  1.00  0.00      RA0  C
ATOM   1100  OG1 THR A 117      22.894  31.382   8.869  1.00  0.00      RA0  O
ATOM   1101  HG1 THR A 117      23.571  30.726   8.656  1.00  0.00      RA0  H
ATOM   1102  CG2 THR A 117      21.206  29.836   8.089  1.00  0.00      RA0  C
ATOM   1103  C   THR A 117      20.765  31.032  11.528  1.00  0.00      RA0  C
ATOM   1104  O   THR A 117      20.453  29.895  11.901  1.00  0.00      RA0  O
ATOM   1105  N   ARG A 118      21.031  32.024  12.371  1.00  0.00      RA0  N
ATOM   1106  H   ARG A 118      21.284  32.916  11.998  1.00  0.00      RA0  H
ATOM   1107  CA  ARG A 118      21.119  31.830  13.819  1.00  0.00      RA0  C
ATOM   1108  CB  ARG A 118      21.347  33.197  14.470  1.00  0.00      RA0  C
ATOM   1109  CG  ARG A 118      21.227  33.221  15.992  1.00  0.00      RA0  C
ATOM   1110  CD  ARG A 118      21.376  34.638  16.553  1.00  0.00      RA0  C
ATOM   1111  NE  ARG A 118      20.921  34.705  17.940  1.00  0.00      RA0  N
ATOM   1112  HE  ARG A 118      19.954  34.421  18.055  1.00  0.00      RA0  H
ATOM   1113  CZ  ARG A 118      21.753  35.190  18.912  1.00  0.00      RA0  C
ATOM   1114  NH1 ARG A 118      23.022  35.525  18.609  1.00  0.00      RA0  N
ATOM   1115 HH11 ARG A 118      23.612  35.935  19.325  1.00  0.00      RA0  H
ATOM   1116 HH12 ARG A 118      23.434  35.373  17.701  1.00  0.00      RA0  H
ATOM   1117  NH2 ARG A 118      21.311  35.331  20.177  1.00  0.00      RA0  N
ATOM   1118 HH21 ARG A 118      21.933  35.667  20.913  1.00  0.00      RA0  H
ATOM   1119 HH22 ARG A 118      20.373  35.114  20.453  1.00  0.00      RA0  H
ATOM   1120  C   ARG A 118      19.916  31.116  14.423  1.00  0.00      RA0  C
ATOM   1121  O   ARG A 118      20.052  30.100  15.112  1.00  0.00      RA0  O
ATOM   1122  N   GLU A 119      18.728  31.646  14.183  1.00  0.00      RA0  N
ATOM   1123  H   GLU A 119      18.661  32.472  13.627  1.00  0.00      RA0  H
ATOM   1124  CA  GLU A 119      17.547  31.080  14.828  1.00  0.00      RA0  C
ATOM   1125  CB  GLU A 119      16.389  32.078  14.818  1.00  0.00      RA0  C
ATOM   1126  CG  GLU A 119      16.792  33.436  15.413  1.00  0.00      RA0  C
ATOM   1127  CD  GLU A 119      17.300  33.293  16.839  1.00  0.00      RA0  C
ATOM   1128  OE1 GLU A 119      16.832  32.415  17.556  1.00  0.00      RA0  O
ATOM   1129  OE2 GLU A 119      18.166  34.070  17.237  1.00  0.00      RA0  O
ATOM   1130  C   GLU A 119      17.167  29.693  14.294  1.00  0.00      RA0  C
ATOM   1131  O   GLU A 119      16.825  28.813  15.062  1.00  0.00      RA0  O
ATOM   1132  N   LYS A 120      17.286  29.493  12.992  1.00  0.00      RA0  N
ATOM   1133  H   LYS A 120      17.704  30.217  12.448  1.00  0.00      RA0  H
ATOM   1134  CA  LYS A 120      17.100  28.161  12.407  1.00  0.00      RA0  C
ATOM   1135  CB  LYS A 120      17.266  28.233  10.884  1.00  0.00      RA0  C
ATOM   1136  CG  LYS A 120      17.036  26.880  10.205  1.00  0.00      RA0  C
ATOM   1137  CD  LYS A 120      17.359  26.845   8.707  1.00  0.00      RA0  C
ATOM   1138  CE  LYS A 120      18.827  27.158   8.402  1.00  0.00      RA0  C
ATOM   1139  NZ  LYS A 120      19.193  26.668   7.064  1.00  0.00      RA0  N
ATOM   1140  HZ1 LYS A 120      20.198  26.852   6.859  1.00  0.00      RA0  H
ATOM   1141  HZ2 LYS A 120      19.082  25.633   7.037  1.00  0.00      RA0  H
ATOM   1142  HZ3 LYS A 120      18.625  27.029   6.278  1.00  0.00      RA0  H
ATOM   1143  C   LYS A 120      18.073  27.158  12.976  1.00  0.00      RA0  C
ATOM   1144  O   LYS A 120      17.715  26.044  13.303  1.00  0.00      RA0  O
ATOM   1145  N   ASP A 121      19.339  27.552  13.045  1.00  0.00      RA0  N
ATOM   1146  H   ASP A 121      19.664  28.410  12.650  1.00  0.00      RA0  H
ATOM   1147  CA  ASP A 121      20.385  26.683  13.575  1.00  0.00      RA0  C
ATOM   1148  CB  ASP A 121      21.775  27.258  13.345  1.00  0.00      RA0  C
ATOM   1149  CG  ASP A 121      22.003  27.407  11.858  1.00  0.00      RA0  C
ATOM   1150  OD1 ASP A 121      21.300  26.766  11.072  1.00  0.00      RA0  O
ATOM   1151  OD2 ASP A 121      22.874  28.189  11.494  1.00  0.00      RA0  O
ATOM   1152  C   ASP A 121      20.154  26.364  15.050  1.00  0.00      RA0  C
ATOM   1153  O   ASP A 121      20.295  25.218  15.483  1.00  0.00      RA0  O
ATOM   1154  N   LEU A 122      19.828  27.387  15.828  1.00  0.00      RA0  N
ATOM   1155  H   LEU A 122      19.743  28.295  15.416  1.00  0.00      RA0  H
ATOM   1156  CA  LEU A 122      19.602  27.193  17.256  1.00  0.00      RA0  C
ATOM   1157  CB  LEU A 122      19.361  28.517  17.979  1.00  0.00      RA0  C
ATOM   1158  CG  LEU A 122      20.637  29.345  18.120  1.00  0.00      RA0  C
ATOM   1159  CD1 LEU A 122      20.368  30.693  18.791  1.00  0.00      RA0  C
ATOM   1160  CD2 LEU A 122      21.744  28.557  18.822  1.00  0.00      RA0  C
ATOM   1161  C   LEU A 122      18.452  26.245  17.509  1.00  0.00      RA0  C
ATOM   1162  O   LEU A 122      18.522  25.412  18.398  1.00  0.00      RA0  O
ATOM   1163  N   SER A 123      17.383  26.364  16.730  1.00  0.00      RA0  N
ATOM   1164  H   SER A 123      17.358  27.059  16.009  1.00  0.00      RA0  H
ATOM   1165  CA  SER A 123      16.226  25.489  16.918  1.00  0.00      RA0  C
ATOM   1166  CB  SER A 123      15.086  26.072  16.093  1.00  0.00      RA0  C
ATOM   1167  OG  SER A 123      14.899  27.434  16.495  1.00  0.00      RA0  O
ATOM   1168  HG  SER A 123      15.583  27.959  16.089  1.00  0.00      RA0  H
ATOM   1169  C   SER A 123      16.595  24.052  16.582  1.00  0.00      RA0  C
ATOM   1170  O   SER A 123      16.212  23.125  17.291  1.00  0.00      RA0  O
ATOM   1171  N   TRP A 124      17.343  23.880  15.498  1.00  0.00      RA0  N
ATOM   1172  H   TRP A 124      17.647  24.674  14.964  1.00  0.00      RA0  H
ATOM   1173  CA  TRP A 124      17.787  22.548  15.055  1.00  0.00      RA0  C
ATOM   1174  CB  TRP A 124      18.419  22.676  13.666  1.00  0.00      RA0  C
ATOM   1175  CG  TRP A 124      18.817  21.331  13.109  1.00  0.00      RA0  C
ATOM   1176  CD2 TRP A 124      17.968  20.322  12.522  1.00  0.00      RA0  C
ATOM   1177  CE2 TRP A 124      18.797  19.255  12.104  1.00  0.00      RA0  C
ATOM   1178  CE3 TRP A 124      16.598  20.257  12.295  1.00  0.00      RA0  C
ATOM   1179  CD1 TRP A 124      20.115  20.804  13.030  1.00  0.00      RA0  C
ATOM   1180  NE1 TRP A 124      20.108  19.578  12.441  1.00  0.00      RA0  N
ATOM   1181  HE1 TRP A 124      20.895  19.022  12.257  1.00  0.00      RA0  H
ATOM   1182  CZ2 TRP A 124      18.233  18.144  11.491  1.00  0.00      RA0  C
ATOM   1183  CZ3 TRP A 124      16.047  19.140  11.679  1.00  0.00      RA0  C
ATOM   1184  CH2 TRP A 124      16.862  18.091  11.270  1.00  0.00      RA0  C
ATOM   1185  C   TRP A 124      18.760  21.909  16.045  1.00  0.00      RA0  C
ATOM   1186  O   TRP A 124      18.593  20.764  16.438  1.00  0.00      RA0  O
ATOM   1187  N   ILE A 125      19.761  22.681  16.455  1.00  0.00      RA0  N
ATOM   1188  H   ILE A 125      19.820  23.605  16.092  1.00  0.00      RA0  H
ATOM   1189  CA  ILE A 125      20.746  22.218  17.430  1.00  0.00      RA0  C
ATOM   1190  CB  ILE A 125      21.849  23.258  17.656  1.00  0.00      RA0  C
ATOM   1191  CG2 ILE A 125      22.771  22.872  18.815  1.00  0.00      RA0  C
ATOM   1192  CG1 ILE A 125      22.652  23.461  16.370  1.00  0.00      RA0  C
ATOM   1193  CD1 ILE A 125      23.550  24.696  16.437  1.00  0.00      RA0  C
ATOM   1194  C   ILE A 125      20.050  21.835  18.742  1.00  0.00      RA0  C
ATOM   1195  O   ILE A 125      20.290  20.760  19.269  1.00  0.00      RA0  O
ATOM   1196  N   THR A 126      19.185  22.715  19.246  1.00  0.00      RA0  N
ATOM   1197  H   THR A 126      19.020  23.584  18.781  1.00  0.00      RA0  H
ATOM   1198  CA  THR A 126      18.413  22.427  20.459  1.00  0.00      RA0  C
ATOM   1199  CB  THR A 126      17.577  23.644  20.843  1.00  0.00      RA0  C
ATOM   1200  OG1 THR A 126      18.449  24.768  21.012  1.00  0.00      RA0  O
ATOM   1201  HG1 THR A 126      18.613  25.118  20.145  1.00  0.00      RA0  H
ATOM   1202  CG2 THR A 126      16.766  23.409  22.119  1.00  0.00      RA0  C
ATOM   1203  C   THR A 126      17.638  21.140  20.388  1.00  0.00      RA0  C
ATOM   1204  O   THR A 126      17.679  20.344  21.333  1.00  0.00      RA0  O
ATOM   1205  N   GLN A 127      16.919  20.950  19.285  1.00  0.00      RA0  N
ATOM   1206  H   GLN A 127      16.931  21.647  18.564  1.00  0.00      RA0  H
ATOM   1207  CA  GLN A 127      16.103  19.760  19.063  1.00  0.00      RA0  C
ATOM   1208  CB  GLN A 127      15.406  19.879  17.707  1.00  0.00      RA0  C
ATOM   1209  CG  GLN A 127      14.535  18.678  17.336  1.00  0.00      RA0  C
ATOM   1210  CD  GLN A 127      13.853  18.960  16.014  1.00  0.00      RA0  C
ATOM   1211  OE1 GLN A 127      12.820  19.616  15.949  1.00  0.00      RA0  O
ATOM   1212  NE2 GLN A 127      14.490  18.434  14.953  1.00  0.00      RA0  N
ATOM   1213 HE21 GLN A 127      15.328  17.893  15.051  1.00  0.00      RA0  H
ATOM   1214 HE22 GLN A 127      14.151  18.568  14.022  1.00  0.00      RA0  H
ATOM   1215  C   GLN A 127      16.927  18.464  19.147  1.00  0.00      RA0  C
ATOM   1216  O   GLN A 127      16.596  17.540  19.877  1.00  0.00      RA0  O
ATOM   1217  N   HIS A 128      18.018  18.419  18.397  1.00  0.00      RA0  N
ATOM   1218  H   HIS A 128      18.299  19.240  17.892  1.00  0.00      RA0  H
ATOM   1219  CA  HIS A 128      18.844  17.228  18.341  1.00  0.00      RA0  C
ATOM   1220  CB  HIS A 128      19.639  17.157  17.033  1.00  0.00      RA0  C
ATOM   1221  CG  HIS A 128      18.689  16.784  15.924  1.00  0.00      RA0  C
ATOM   1222  ND1 HIS A 128      18.531  15.532  15.456  1.00  0.00      RA0  N
ATOM   1223  HD1 HIS A 128      19.018  14.729  15.743  1.00  0.00      RA0  H
ATOM   1224  CD2 HIS A 128      17.813  17.631  15.246  1.00  0.00      RA0  C
ATOM   1225  NE2 HIS A 128      17.113  16.875  14.365  1.00  0.00      RA0  N
ATOM   1226  CE1 HIS A 128      17.558  15.583  14.493  1.00  0.00      RA0  C
ATOM   1227  C   HIS A 128      19.769  17.062  19.563  1.00  0.00      RA0  C
ATOM   1228  O   HIS A 128      20.225  15.953  19.833  1.00  0.00      RA0  O
ATOM   1229  N   ALA A 129      20.027  18.136  20.308  1.00  0.00      RA0  N
ATOM   1230  H   ALA A 129      19.633  19.024  20.066  1.00  0.00      RA0  H
ATOM   1231  CA  ALA A 129      20.873  18.057  21.500  1.00  0.00      RA0  C
ATOM   1232  CB  ALA A 129      21.303  19.445  21.974  1.00  0.00      RA0  C
ATOM   1233  C   ALA A 129      20.202  17.338  22.680  1.00  0.00      RA0  C
ATOM   1234  O   ALA A 129      20.880  16.738  23.501  1.00  0.00      RA0  O
ATOM   1235  N   GLU A 130      18.881  17.425  22.754  1.00  0.00      RA0  N
ATOM   1236  H   GLU A 130      18.372  17.866  22.013  1.00  0.00      RA0  H
ATOM   1237  CA  GLU A 130      18.113  17.027  23.947  1.00  0.00      RA0  C
ATOM   1238  CB  GLU A 130      16.623  17.367  23.739  1.00  0.00      RA0  C
ATOM   1239  CG  GLU A 130      15.687  17.118  24.927  1.00  0.00      RA0  C
ATOM   1240  CD  GLU A 130      15.349  15.644  25.035  1.00  0.00      RA0  C
ATOM   1241  OE1 GLU A 130      15.298  14.977  24.005  1.00  0.00      RA0  O
ATOM   1242  OE2 GLU A 130      15.145  15.166  26.148  1.00  0.00      RA0  O
ATOM   1243  C   GLU A 130      18.400  15.609  24.440  1.00  0.00      RA0  C
ATOM   1244  O   GLU A 130      18.651  15.430  25.640  1.00  0.00      RA0  O
ATOM   1245  N   PRO A 131      18.393  14.603  23.570  1.00  0.00      RA0  N
ATOM   1246  CD  PRO A 131      18.043  14.604  22.145  1.00  0.00      RA0  C
ATOM   1247  CA  PRO A 131      18.648  13.234  24.018  1.00  0.00      RA0  C
ATOM   1248  CB  PRO A 131      18.322  12.358  22.802  1.00  0.00      RA0  C
ATOM   1249  CG  PRO A 131      17.473  13.223  21.882  1.00  0.00      RA0  C
ATOM   1250  C   PRO A 131      20.074  12.993  24.479  1.00  0.00      RA0  C
ATOM   1251  O   PRO A 131      20.319  12.039  25.221  1.00  0.00      RA0  O
ATOM   1252  N   PHE A 132      20.994  13.857  24.056  1.00  0.00      RA0  N
ATOM   1253  H   PHE A 132      20.708  14.667  23.540  1.00  0.00      RA0  H
ATOM   1254  CA  PHE A 132      22.381  13.799  24.487  1.00  0.00      RA0  C
ATOM   1255  CB  PHE A 132      23.314  14.295  23.381  1.00  0.00      RA0  C
ATOM   1256  CG  PHE A 132      23.126  13.527  22.094  1.00  0.00      RA0  C
ATOM   1257  CD1 PHE A 132      23.930  12.428  21.821  1.00  0.00      RA0  C
ATOM   1258  CD2 PHE A 132      22.167  13.928  21.171  1.00  0.00      RA0  C
ATOM   1259  CE1 PHE A 132      23.781  11.738  20.624  1.00  0.00      RA0  C
ATOM   1260  CE2 PHE A 132      22.016  13.238  19.975  1.00  0.00      RA0  C
ATOM   1261  CZ  PHE A 132      22.828  12.145  19.698  1.00  0.00      RA0  C
ATOM   1262  C   PHE A 132      22.668  14.592  25.770  1.00  0.00      RA0  C
ATOM   1263  O   PHE A 132      23.759  14.469  26.353  1.00  0.00      RA0  O
ATOM   1264  N   GLY A 133      21.702  15.400  26.203  1.00  0.00      RA0  N
ATOM   1265  H   GLY A 133      20.862  15.516  25.669  1.00  0.00      RA0  H
ATOM   1266  CA  GLY A 133      21.820  16.178  27.431  1.00  0.00      RA0  C
ATOM   1267  C   GLY A 133      22.832  17.306  27.350  1.00  0.00      RA0  C
ATOM   1268  O   GLY A 133      23.558  17.570  28.316  1.00  0.00      RA0  O
ATOM   1269  N   ILE A 134      22.864  17.993  26.212  1.00  0.00      RA0  N
ATOM   1270  H   ILE A 134      22.136  17.870  25.538  1.00  0.00      RA0  H
ATOM   1271  CA  ILE A 134      23.862  19.032  25.986  1.00  0.00      RA0  C
ATOM   1272  CB  ILE A 134      24.285  19.069  24.518  1.00  0.00      RA0  C
ATOM   1273  CG2 ILE A 134      25.363  20.125  24.269  1.00  0.00      RA0  C
ATOM   1274  CG1 ILE A 134      24.750  17.683  24.087  1.00  0.00      RA0  C
ATOM   1275  CD1 ILE A 134      25.852  17.145  24.998  1.00  0.00      RA0  C
ATOM   1276  C   ILE A 134      23.293  20.373  26.433  1.00  0.00      RA0  C
ATOM   1277  O   ILE A 134      22.166  20.722  26.075  1.00  0.00      RA0  O
ATOM   1278  N   GLU A 135      24.065  21.094  27.242  1.00  0.00      RA0  N
ATOM   1279  H   GLU A 135      24.977  20.753  27.463  1.00  0.00      RA0  H
ATOM   1280  CA  GLU A 135      23.728  22.449  27.678  1.00  0.00      RA0  C
ATOM   1281  CB  GLU A 135      24.485  22.611  29.003  1.00  0.00      RA0  C
ATOM   1282  CG  GLU A 135      24.639  23.975  29.680  1.00  0.00      RA0  C
ATOM   1283  CD  GLU A 135      25.593  23.799  30.851  1.00  0.00      RA0  C
ATOM   1284  OE1 GLU A 135      26.617  24.478  30.901  1.00  0.00      RA0  O
ATOM   1285  OE2 GLU A 135      25.351  22.939  31.697  1.00  0.00      RA0  O
ATOM   1286  C   GLU A 135      24.204  23.447  26.613  1.00  0.00      RA0  C
ATOM   1287  O   GLU A 135      25.387  23.508  26.304  1.00  0.00      RA0  O
ATOM   1288  N   ILE A 136      23.267  24.219  26.067  1.00  0.00      RA0  N
ATOM   1289  H   ILE A 136      22.356  24.246  26.475  1.00  0.00      RA0  H
ATOM   1290  CA  ILE A 136      23.543  25.167  24.980  1.00  0.00      RA0  C
ATOM   1291  CB  ILE A 136      22.477  25.002  23.902  1.00  0.00      RA0  C
ATOM   1292  CG2 ILE A 136      22.673  25.979  22.742  1.00  0.00      RA0  C
ATOM   1293  CG1 ILE A 136      22.428  23.545  23.446  1.00  0.00      RA0  C
ATOM   1294  CD1 ILE A 136      21.335  23.309  22.412  1.00  0.00      RA0  C
ATOM   1295  C   ILE A 136      23.525  26.578  25.545  1.00  0.00      RA0  C
ATOM   1296  O   ILE A 136      22.514  26.993  26.112  1.00  0.00      RA0  O
ATOM   1297  N   THR A 137      24.636  27.308  25.390  1.00  0.00      RA0  N
ATOM   1298  H   THR A 137      25.458  26.902  24.993  1.00  0.00      RA0  H
ATOM   1299  CA  THR A 137      24.751  28.675  25.878  1.00  0.00      RA0  C
ATOM   1300  CB  THR A 137      25.772  28.552  26.992  1.00  0.00      RA0  C
ATOM   1301  OG1 THR A 137      25.447  27.366  27.730  1.00  0.00      RA0  O
ATOM   1302  HG1 THR A 137      26.204  27.115  28.246  1.00  0.00      RA0  H
ATOM   1303  CG2 THR A 137      25.834  29.787  27.893  1.00  0.00      RA0  C
ATOM   1304  C   THR A 137      25.140  29.591  24.728  1.00  0.00      RA0  C
ATOM   1305  O   THR A 137      26.202  29.420  24.130  1.00  0.00      RA0  O
ATOM   1306  N   VAL A 138      24.276  30.548  24.409  1.00  0.00      RA0  N
ATOM   1307  H   VAL A 138      23.496  30.727  25.006  1.00  0.00      RA0  H
ATOM   1308  CA  VAL A 138      24.569  31.510  23.345  1.00  0.00      RA0  C
ATOM   1309  CB  VAL A 138      23.271  31.978  22.696  1.00  0.00      RA0  C
ATOM   1310  CG1 VAL A 138      23.557  32.879  21.499  1.00  0.00      RA0  C
ATOM   1311  CG2 VAL A 138      22.410  30.775  22.307  1.00  0.00      RA0  C
ATOM   1312  C   VAL A 138      25.368  32.678  23.936  1.00  0.00      RA0  C
ATOM   1313  O   VAL A 138      24.944  33.289  24.920  1.00  0.00      RA0  O
ATOM   1314  N   ARG A 139      26.488  33.018  23.307  1.00  0.00      RA0  N
ATOM   1315  H   ARG A 139      26.673  32.628  22.409  1.00  0.00      RA0  H
ATOM   1316  CA  ARG A 139      27.450  33.974  23.874  1.00  0.00      RA0  C
ATOM   1317  CB  ARG A 139      28.872  33.478  23.642  1.00  0.00      RA0  C
ATOM   1318  CG  ARG A 139      29.075  32.058  24.174  1.00  0.00      RA0  C
ATOM   1319  CD  ARG A 139      28.616  31.915  25.626  1.00  0.00      RA0  C
ATOM   1320  NE  ARG A 139      29.092  33.046  26.413  1.00  0.00      RA0  N
ATOM   1321  HE  ARG A 139      28.572  33.912  26.369  1.00  0.00      RA0  H
ATOM   1322  CZ  ARG A 139      30.280  32.995  27.060  1.00  0.00      RA0  C
ATOM   1323  NH1 ARG A 139      30.955  31.823  27.121  1.00  0.00      RA0  N
ATOM   1324 HH11 ARG A 139      31.798  31.708  27.644  1.00  0.00      RA0  H
ATOM   1325 HH12 ARG A 139      30.633  30.995  26.627  1.00  0.00      RA0  H
ATOM   1326  NH2 ARG A 139      30.743  34.131  27.618  1.00  0.00      RA0  N
ATOM   1327 HH21 ARG A 139      31.578  34.226  28.158  1.00  0.00      RA0  H
ATOM   1328 HH22 ARG A 139      30.227  35.003  27.483  1.00  0.00      RA0  H
ATOM   1329  C   ARG A 139      27.259  35.386  23.330  1.00  0.00      RA0  C
ATOM   1330  O   ARG A 139      28.145  35.986  22.706  1.00  0.00      RA0  O
ATOM   1331  N   ASP A 140      26.099  35.947  23.626  1.00  0.00      RA0  N
ATOM   1332  H   ASP A 140      25.418  35.428  24.145  1.00  0.00      RA0  H
ATOM   1333  CA  ASP A 140      25.763  37.288  23.171  1.00  0.00      RA0  C
ATOM   1334  CB  ASP A 140      24.240  37.498  23.142  1.00  0.00      RA0  C
ATOM   1335  CG  ASP A 140      23.530  36.528  22.199  1.00  0.00      RA0  C
ATOM   1336  OD1 ASP A 140      23.940  36.365  21.052  1.00  0.00      RA0  O
ATOM   1337  OD2 ASP A 140      22.527  35.940  22.595  1.00  0.00      RA0  O
ATOM   1338  C   ASP A 140      26.461  38.356  24.001  1.00  0.00      RA0  C
ATOM   1339  O   ASP A 140      26.303  39.538  23.728  1.00  0.00      RA0  O
ATOM   1340  N   ASP A 141      27.195  37.921  25.031  1.00  0.00      RA0  N
ATOM   1341  H   ASP A 141      27.324  36.945  25.205  1.00  0.00      RA0  H
ATOM   1342  CA  ASP A 141      28.079  38.774  25.811  1.00  0.00      RA0  C
ATOM   1343  CB  ASP A 141      28.320  38.135  27.184  1.00  0.00      RA0  C
ATOM   1344  CG  ASP A 141      29.136  36.853  27.066  1.00  0.00      RA0  C
ATOM   1345  OD1 ASP A 141      28.678  35.885  26.462  1.00  0.00      RA0  O
ATOM   1346  OD2 ASP A 141      30.229  36.789  27.619  1.00  0.00      RA0  O
ATOM   1347  C   ASP A 141      29.436  39.080  25.147  1.00  0.00      RA0  C
ATOM   1348  O   ASP A 141      30.193  39.924  25.662  1.00  0.00      RA0  O
ATOM   1349  N   LEU A 142      29.715  38.394  24.033  1.00  0.00      RA0  N
ATOM   1350  H   LEU A 142      29.034  37.792  23.612  1.00  0.00      RA0  H
ATOM   1351  CA  LEU A 142      30.966  38.532  23.283  1.00  0.00      RA0  C
ATOM   1352  CB  LEU A 142      31.614  37.166  23.048  1.00  0.00      RA0  C
ATOM   1353  CG  LEU A 142      31.907  36.377  24.326  1.00  0.00      RA0  C
ATOM   1354  CD1 LEU A 142      32.443  34.979  24.014  1.00  0.00      RA0  C
ATOM   1355  CD2 LEU A 142      32.840  37.133  25.272  1.00  0.00      RA0  C
ATOM   1356  C   LEU A 142      30.768  39.226  21.951  1.00  0.00      RA0  C
ATOM   1357  O   LEU A 142      29.785  38.975  21.236  1.00  0.00      RA0  O
ATOM   1358  N   SER A 143      31.742  40.055  21.608  1.00  0.00      RA0  N
ATOM   1359  H   SER A 143      32.496  40.278  22.223  1.00  0.00      RA0  H
ATOM   1360  CA  SER A 143      31.886  40.617  20.278  1.00  0.00      RA0  C
ATOM   1361  CB  SER A 143      32.142  42.086  20.497  1.00  0.00      RA0  C
ATOM   1362  OG  SER A 143      32.033  42.276  21.904  1.00  0.00      RA0  O
ATOM   1363  HG  SER A 143      31.130  42.042  22.102  1.00  0.00      RA0  H
ATOM   1364  C   SER A 143      33.074  39.904  19.640  1.00  0.00      RA0  C
ATOM   1365  O   SER A 143      33.806  39.158  20.310  1.00  0.00      RA0  O
ATOM   1366  N   MSE A 144      33.253  40.097  18.350  1.00  0.00      RA0  N
ATOM   1367  H   MSE A 144      32.690  40.718  17.800  1.00  0.00      RA0  H
ATOM   1368  CA  MSE A 144      34.328  39.411  17.655  1.00  0.00      RA0  C
ATOM   1369  CB  MSE A 144      33.844  38.030  17.201  1.00  0.00      RA0  C
ATOM   1370  CG  MSE A 144      34.949  37.123  16.657  1.00  0.00      RA0  C
ATOM   1371  SE  MSE A 144      34.393  35.424  16.446  1.00  0.00      RA0  S
ATOM   1372  CE  MSE A 144      32.872  35.764  15.547  1.00  0.00      RA0  C
ATOM   1373  C   MSE A 144      34.823  40.277  16.518  1.00  0.00      RA0  C
ATOM   1374  O   MSE A 144      34.018  40.927  15.822  1.00  0.00      RA0  O
ATOM   1375  N   ILE A 145      36.145  40.281  16.350  1.00  0.00      RA0  N
ATOM   1376  H   ILE A 145      36.722  39.722  16.950  1.00  0.00      RA0  H
ATOM   1377  CA  ILE A 145      36.817  41.057  15.315  1.00  0.00      RA0  C
ATOM   1378  CB  ILE A 145      37.632  42.195  15.943  1.00  0.00      RA0  C
ATOM   1379  CG2 ILE A 145      38.310  43.044  14.865  1.00  0.00      RA0  C
ATOM   1380  CG1 ILE A 145      36.781  43.049  16.886  1.00  0.00      RA0  C
ATOM   1381  CD1 ILE A 145      37.597  44.106  17.633  1.00  0.00      RA0  C
ATOM   1382  C   ILE A 145      37.729  40.128  14.530  1.00  0.00      RA0  C
ATOM   1383  O   ILE A 145      38.504  39.373  15.126  1.00  0.00      RA0  O
ATOM   1384  N   ALA A 146      37.627  40.164  13.204  1.00  0.00      RA0  N
ATOM   1385  H   ALA A 146      37.039  40.863  12.795  1.00  0.00      RA0  H
ATOM   1386  CA  ALA A 146      38.491  39.366  12.339  1.00  0.00      RA0  C
ATOM   1387  CB  ALA A 146      37.700  38.861  11.132  1.00  0.00      RA0  C
ATOM   1388  C   ALA A 146      39.592  40.260  11.825  1.00  0.00      RA0  C
ATOM   1389  O   ALA A 146      39.320  41.270  11.191  1.00  0.00      RA0  O
ATOM   1390  N   VAL A 147      40.832  39.879  12.100  1.00  0.00      RA0  N
ATOM   1391  H   VAL A 147      40.995  39.036  12.599  1.00  0.00      RA0  H
ATOM   1392  CA  VAL A 147      41.994  40.689  11.695  1.00  0.00      RA0  C
ATOM   1393  CB  VAL A 147      42.872  40.977  12.915  1.00  0.00      RA0  C
ATOM   1394  CG1 VAL A 147      44.032  41.906  12.561  1.00  0.00      RA0  C
ATOM   1395  CG2 VAL A 147      42.038  41.525  14.075  1.00  0.00      RA0  C
ATOM   1396  C   VAL A 147      42.735  39.835  10.682  1.00  0.00      RA0  C
ATOM   1397  O   VAL A 147      43.186  38.736  11.015  1.00  0.00      RA0  O
ATOM   1398  N   GLN A 148      42.820  40.325   9.451  1.00  0.00      RA0  N
ATOM   1399  H   GLN A 148      42.573  41.271   9.259  1.00  0.00      RA0  H
ATOM   1400  CA  GLN A 148      43.218  39.503   8.302  1.00  0.00      RA0  C
ATOM   1401  CB  GLN A 148      41.971  39.167   7.477  1.00  0.00      RA0  C
ATOM   1402  CG  GLN A 148      40.689  38.951   8.297  1.00  0.00      RA0  C
ATOM   1403  CD  GLN A 148      40.401  37.483   8.555  1.00  0.00      RA0  C
ATOM   1404  OE1 GLN A 148      39.668  36.863   7.785  1.00  0.00      RA0  O
ATOM   1405  NE2 GLN A 148      40.952  36.980   9.678  1.00  0.00      RA0  N
ATOM   1406 HE21 GLN A 148      41.559  37.511  10.277  1.00  0.00      RA0  H
ATOM   1407 HE22 GLN A 148      40.779  36.043  10.003  1.00  0.00      RA0  H
ATOM   1408  C   GLN A 148      44.283  40.159   7.421  1.00  0.00      RA0  C
ATOM   1409  O   GLN A 148      44.236  41.371   7.132  1.00  0.00      RA0  O
ATOM   1410  N   GLY A 149      45.222  39.347   6.947  1.00  0.00      RA0  N
ATOM   1411  H   GLY A 149      45.307  38.403   7.261  1.00  0.00      RA0  H
ATOM   1412  CA  GLY A 149      46.256  39.825   6.042  1.00  0.00      RA0  C
ATOM   1413  C   GLY A 149      47.621  39.353   6.499  1.00  0.00      RA0  C
ATOM   1414  O   GLY A 149      47.767  38.836   7.614  1.00  0.00      RA0  O
ATOM   1415  N   PRO A 150      48.615  39.532   5.647  1.00  0.00      RA0  N
ATOM   1416  CD  PRO A 150      48.492  40.149   4.333  1.00  0.00      RA0  C
ATOM   1417  CA  PRO A 150      49.959  39.020   5.916  1.00  0.00      RA0  C
ATOM   1418  CB  PRO A 150      50.689  39.248   4.587  1.00  0.00      RA0  C
ATOM   1419  CG  PRO A 150      49.933  40.378   3.898  1.00  0.00      RA0  C
ATOM   1420  C   PRO A 150      50.669  39.625   7.147  1.00  0.00      RA0  C
ATOM   1421  O   PRO A 150      51.533  38.974   7.746  1.00  0.00      RA0  O
ATOM   1422  N   ASN A 151      50.253  40.809   7.565  1.00  0.00      RA0  N
ATOM   1423  H   ASN A 151      49.535  41.287   7.052  1.00  0.00      RA0  H
ATOM   1424  CA  ASN A 151      50.760  41.443   8.778  1.00  0.00      RA0  C
ATOM   1425  CB  ASN A 151      51.182  42.894   8.548  1.00  0.00      RA0  C
ATOM   1426  CG  ASN A 151      52.494  42.987   7.805  1.00  0.00      RA0  C
ATOM   1427  OD1 ASN A 151      53.496  42.389   8.182  1.00  0.00      RA0  O
ATOM   1428  ND2 ASN A 151      52.428  43.771   6.715  1.00  0.00      RA0  N
ATOM   1429 HD21 ASN A 151      51.588  44.290   6.517  1.00  0.00      RA0  H
ATOM   1430 HD22 ASN A 151      53.183  43.884   6.071  1.00  0.00      RA0  H
ATOM   1431  C   ASN A 151      49.733  41.475   9.912  1.00  0.00      RA0  C
ATOM   1432  O   ASN A 151      49.956  42.116  10.946  1.00  0.00      RA0  O
ATOM   1433  N   ALA A 152      48.610  40.780   9.739  1.00  0.00      RA0  N
ATOM   1434  H   ALA A 152      48.500  40.202   8.927  1.00  0.00      RA0  H
ATOM   1435  CA  ALA A 152      47.525  40.831  10.724  1.00  0.00      RA0  C
ATOM   1436  CB  ALA A 152      46.308  40.084  10.210  1.00  0.00      RA0  C
ATOM   1437  C   ALA A 152      47.870  40.232  12.082  1.00  0.00      RA0  C
ATOM   1438  O   ALA A 152      47.643  40.855  13.112  1.00  0.00      RA0  O
ATOM   1439  N   GLN A 153      48.417  39.025  12.076  1.00  0.00      RA0  N
ATOM   1440  H   GLN A 153      48.620  38.601  11.194  1.00  0.00      RA0  H
ATOM   1441  CA  GLN A 153      48.786  38.360  13.322  1.00  0.00      RA0  C
ATOM   1442  CB  GLN A 153      49.246  36.937  13.022  1.00  0.00      RA0  C
ATOM   1443  CG  GLN A 153      48.073  36.159  12.430  1.00  0.00      RA0  C
ATOM   1444  CD  GLN A 153      48.531  34.801  11.952  1.00  0.00      RA0  C
ATOM   1445  OE1 GLN A 153      49.633  34.644  11.443  1.00  0.00      RA0  O
ATOM   1446  NE2 GLN A 153      47.620  33.829  12.136  1.00  0.00      RA0  N
ATOM   1447 HE21 GLN A 153      46.695  34.017  12.485  1.00  0.00      RA0  H
ATOM   1448 HE22 GLN A 153      47.850  32.875  11.944  1.00  0.00      RA0  H
ATOM   1449  C   GLN A 153      49.832  39.187  14.072  1.00  0.00      RA0  C
ATOM   1450  O   GLN A 153      49.689  39.419  15.253  1.00  0.00      RA0  O
ATOM   1451  N   ALA A 154      50.851  39.664  13.363  1.00  0.00      RA0  N
ATOM   1452  H   ALA A 154      50.899  39.474  12.385  1.00  0.00      RA0  H
ATOM   1453  CA  ALA A 154      51.905  40.471  13.987  1.00  0.00      RA0  C
ATOM   1454  CB  ALA A 154      52.976  40.833  12.957  1.00  0.00      RA0  C
ATOM   1455  C   ALA A 154      51.351  41.767  14.598  1.00  0.00      RA0  C
ATOM   1456  O   ALA A 154      51.682  42.119  15.731  1.00  0.00      RA0  O
ATOM   1457  N   LYS A 155      50.525  42.479  13.847  1.00  0.00      RA0  N
ATOM   1458  H   LYS A 155      50.271  42.156  12.933  1.00  0.00      RA0  H
ATOM   1459  CA  LYS A 155      49.955  43.733  14.328  1.00  0.00      RA0  C
ATOM   1460  CB  LYS A 155      49.236  44.476  13.206  1.00  0.00      RA0  C
ATOM   1461  CG  LYS A 155      50.194  45.184  12.247  1.00  0.00      RA0  C
ATOM   1462  CD  LYS A 155      49.440  45.828  11.085  1.00  0.00      RA0  C
ATOM   1463  CE  LYS A 155      50.317  46.693  10.179  1.00  0.00      RA0  C
ATOM   1464  NZ  LYS A 155      49.524  47.097   9.014  1.00  0.00      RA0  N
ATOM   1465  HZ1 LYS A 155      50.055  47.637   8.297  1.00  0.00      RA0  H
ATOM   1466  HZ2 LYS A 155      49.263  46.269   8.438  1.00  0.00      RA0  H
ATOM   1467  HZ3 LYS A 155      48.659  47.625   9.233  1.00  0.00      RA0  H
ATOM   1468  C   LYS A 155      49.019  43.509  15.502  1.00  0.00      RA0  C
ATOM   1469  O   LYS A 155      49.099  44.228  16.516  1.00  0.00      RA0  O
ATOM   1470  N   ALA A 156      48.162  42.490  15.413  1.00  0.00      RA0  N
ATOM   1471  H   ALA A 156      48.142  41.923  14.590  1.00  0.00      RA0  H
ATOM   1472  CA  ALA A 156      47.302  42.150  16.552  1.00  0.00      RA0  C
ATOM   1473  CB  ALA A 156      46.380  40.978  16.209  1.00  0.00      RA0  C
ATOM   1474  C   ALA A 156      48.114  41.792  17.779  1.00  0.00      RA0  C
ATOM   1475  O   ALA A 156      47.756  42.196  18.881  1.00  0.00      RA0  O
ATOM   1476  N   ALA A 157      49.205  41.055  17.580  1.00  0.00      RA0  N
ATOM   1477  H   ALA A 157      49.470  40.791  16.651  1.00  0.00      RA0  H
ATOM   1478  CA  ALA A 157      49.982  40.538  18.704  1.00  0.00      RA0  C
ATOM   1479  CB  ALA A 157      51.042  39.544  18.228  1.00  0.00      RA0  C
ATOM   1480  C   ALA A 157      50.677  41.640  19.516  1.00  0.00      RA0  C
ATOM   1481  O   ALA A 157      50.990  41.430  20.683  1.00  0.00      RA0  O
ATOM   1482  N   THR A 158      50.868  42.824  18.922  1.00  0.00      RA0  N
ATOM   1483  H   THR A 158      50.594  42.961  17.970  1.00  0.00      RA0  H
ATOM   1484  CA  THR A 158      51.429  43.975  19.664  1.00  0.00      RA0  C
ATOM   1485  CB  THR A 158      51.828  45.120  18.719  1.00  0.00      RA0  C
ATOM   1486  OG1 THR A 158      50.708  45.710  18.056  1.00  0.00      RA0  O
ATOM   1487  HG1 THR A 158      50.311  45.056  17.496  1.00  0.00      RA0  H
ATOM   1488  CG2 THR A 158      52.855  44.636  17.695  1.00  0.00      RA0  C
ATOM   1489  C   THR A 158      50.521  44.382  20.809  1.00  0.00      RA0  C
ATOM   1490  O   THR A 158      50.962  45.065  21.722  1.00  0.00      RA0  O
ATOM   1491  N   LEU A 159      49.248  43.993  20.740  1.00  0.00      RA0  N
ATOM   1492  H   LEU A 159      48.926  43.433  19.976  1.00  0.00      RA0  H
ATOM   1493  CA  LEU A 159      48.252  44.320  21.759  1.00  0.00      RA0  C
ATOM   1494  CB  LEU A 159      46.926  44.643  21.084  1.00  0.00      RA0  C
ATOM   1495  CG  LEU A 159      47.124  45.696  19.992  1.00  0.00      RA0  C
ATOM   1496  CD1 LEU A 159      45.868  45.864  19.149  1.00  0.00      RA0  C
ATOM   1497  CD2 LEU A 159      47.626  47.030  20.548  1.00  0.00      RA0  C
ATOM   1498  C   LEU A 159      48.105  43.238  22.813  1.00  0.00      RA0  C
ATOM   1499  O   LEU A 159      47.451  43.472  23.828  1.00  0.00      RA0  O
ATOM   1500  N   PHE A 160      48.698  42.073  22.573  1.00  0.00      RA0  N
ATOM   1501  H   PHE A 160      49.363  42.014  21.829  1.00  0.00      RA0  H
ATOM   1502  CA  PHE A 160      48.603  40.937  23.502  1.00  0.00      RA0  C
ATOM   1503  CB  PHE A 160      48.952  39.618  22.806  1.00  0.00      RA0  C
ATOM   1504  CG  PHE A 160      47.975  39.278  21.701  1.00  0.00      RA0  C
ATOM   1505  CD1 PHE A 160      46.770  39.959  21.567  1.00  0.00      RA0  C
ATOM   1506  CD2 PHE A 160      48.294  38.263  20.805  1.00  0.00      RA0  C
ATOM   1507  CE1 PHE A 160      45.905  39.652  20.522  1.00  0.00      RA0  C
ATOM   1508  CE2 PHE A 160      47.430  37.954  19.761  1.00  0.00      RA0  C
ATOM   1509  CZ  PHE A 160      46.242  38.659  19.610  1.00  0.00      RA0  C
ATOM   1510  C   PHE A 160      49.512  41.150  24.702  1.00  0.00      RA0  C
ATOM   1511  O   PHE A 160      50.613  41.693  24.567  1.00  0.00      RA0  O
ATOM   1512  N   ASN A 161      49.063  40.712  25.872  1.00  0.00      RA0  N
ATOM   1513  H   ASN A 161      48.166  40.272  25.880  1.00  0.00      RA0  H
ATOM   1514  CA  ASN A 161      49.950  40.653  27.032  1.00  0.00      RA0  C
ATOM   1515  CB  ASN A 161      49.200  40.736  28.366  1.00  0.00      RA0  C
ATOM   1516  CG  ASN A 161      48.436  39.464  28.669  1.00  0.00      RA0  C
ATOM   1517  OD1 ASN A 161      48.945  38.351  28.610  1.00  0.00      RA0  O
ATOM   1518  ND2 ASN A 161      47.165  39.700  29.035  1.00  0.00      RA0  N
ATOM   1519 HD21 ASN A 161      46.801  40.633  29.007  1.00  0.00      RA0  H
ATOM   1520 HD22 ASN A 161      46.542  38.979  29.337  1.00  0.00      RA0  H
ATOM   1521  C   ASN A 161      50.853  39.435  26.959  1.00  0.00      RA0  C
ATOM   1522  O   ASN A 161      50.729  38.619  26.053  1.00  0.00      RA0  O
ATOM   1523  N   ASP A 162      51.794  39.296  27.889  1.00  0.00      RA0  N
ATOM   1524  H   ASP A 162      52.005  40.008  28.561  1.00  0.00      RA0  H
ATOM   1525  CA  ASP A 162      52.735  38.177  27.810  1.00  0.00      RA0  C
ATOM   1526  CB  ASP A 162      53.876  38.407  28.793  1.00  0.00      RA0  C
ATOM   1527  CG  ASP A 162      54.643  39.587  28.217  1.00  0.00      RA0  C
ATOM   1528  OD1 ASP A 162      55.710  39.376  27.653  1.00  0.00      RA0  O
ATOM   1529  OD2 ASP A 162      54.134  40.709  28.230  1.00  0.00      RA0  O
ATOM   1530  C   ASP A 162      52.051  36.797  27.793  1.00  0.00      RA0  C
ATOM   1531  O   ASP A 162      52.419  35.931  27.012  1.00  0.00      RA0  O
ATOM   1532  N   ALA A 163      51.038  36.602  28.628  1.00  0.00      RA0  N
ATOM   1533  H   ALA A 163      50.660  37.388  29.118  1.00  0.00      RA0  H
ATOM   1534  CA  ALA A 163      50.345  35.322  28.698  1.00  0.00      RA0  C
ATOM   1535  CB  ALA A 163      49.338  35.305  29.849  1.00  0.00      RA0  C
ATOM   1536  C   ALA A 163      49.621  35.020  27.395  1.00  0.00      RA0  C
ATOM   1537  O   ALA A 163      49.547  33.860  26.982  1.00  0.00      RA0  O
ATOM   1538  N   GLN A 164      49.090  36.067  26.761  1.00  0.00      RA0  N
ATOM   1539  H   GLN A 164      49.264  36.980  27.136  1.00  0.00      RA0  H
ATOM   1540  CA  GLN A 164      48.368  35.918  25.499  1.00  0.00      RA0  C
ATOM   1541  CB  GLN A 164      47.535  37.165  25.232  1.00  0.00      RA0  C
ATOM   1542  CG  GLN A 164      46.504  37.342  26.345  1.00  0.00      RA0  C
ATOM   1543  CD  GLN A 164      45.803  38.668  26.190  1.00  0.00      RA0  C
ATOM   1544  OE1 GLN A 164      46.419  39.678  25.875  1.00  0.00      RA0  O
ATOM   1545  NE2 GLN A 164      44.491  38.620  26.459  1.00  0.00      RA0  N
ATOM   1546 HE21 GLN A 164      44.055  37.743  26.680  1.00  0.00      RA0  H
ATOM   1547 HE22 GLN A 164      43.907  39.431  26.424  1.00  0.00      RA0  H
ATOM   1548  C   GLN A 164      49.346  35.587  24.361  1.00  0.00      RA0  C
ATOM   1549  O   GLN A 164      49.126  34.668  23.565  1.00  0.00      RA0  O
ATOM   1550  N   ARG A 165      50.458  36.308  24.315  1.00  0.00      RA0  N
ATOM   1551  H   ARG A 165      50.612  37.031  24.988  1.00  0.00      RA0  H
ATOM   1552  CA  ARG A 165      51.531  35.935  23.381  1.00  0.00      RA0  C
ATOM   1553  CB  ARG A 165      52.678  36.936  23.496  1.00  0.00      RA0  C
ATOM   1554  CG  ARG A 165      52.503  38.053  22.463  1.00  0.00      RA0  C
ATOM   1555  CD  ARG A 165      53.464  39.234  22.621  1.00  0.00      RA0  C
ATOM   1556  NE  ARG A 165      52.974  40.198  23.607  1.00  0.00      RA0  N
ATOM   1557  HE  ARG A 165      52.158  40.736  23.356  1.00  0.00      RA0  H
ATOM   1558  CZ  ARG A 165      53.602  40.344  24.810  1.00  0.00      RA0  C
ATOM   1559  NH1 ARG A 165      54.680  39.590  25.106  1.00  0.00      RA0  N
ATOM   1560 HH11 ARG A 165      55.124  39.659  26.017  1.00  0.00      RA0  H
ATOM   1561 HH12 ARG A 165      55.081  38.930  24.470  1.00  0.00      RA0  H
ATOM   1562  NH2 ARG A 165      53.131  41.242  25.694  1.00  0.00      RA0  N
ATOM   1563 HH21 ARG A 165      53.558  41.341  26.611  1.00  0.00      RA0  H
ATOM   1564 HH22 ARG A 165      52.334  41.820  25.467  1.00  0.00      RA0  H
ATOM   1565  C   ARG A 165      51.980  34.494  23.535  1.00  0.00      RA0  C
ATOM   1566  O   ARG A 165      52.159  33.776  22.545  1.00  0.00      RA0  O
ATOM   1567  N   GLN A 166      52.157  34.057  24.776  1.00  0.00      RA0  N
ATOM   1568  H   GLN A 166      52.007  34.683  25.542  1.00  0.00      RA0  H
ATOM   1569  CA  GLN A 166      52.576  32.684  25.045  1.00  0.00      RA0  C
ATOM   1570  CB  GLN A 166      52.862  32.529  26.536  1.00  0.00      RA0  C
ATOM   1571  CG  GLN A 166      53.454  31.172  26.908  1.00  0.00      RA0  C
ATOM   1572  CD  GLN A 166      53.794  31.183  28.383  1.00  0.00      RA0  C
ATOM   1573  OE1 GLN A 166      53.216  30.467  29.192  1.00  0.00      RA0  O
ATOM   1574  NE2 GLN A 166      54.774  32.051  28.693  1.00  0.00      RA0  N
ATOM   1575 HE21 GLN A 166      55.211  32.605  27.983  1.00  0.00      RA0  H
ATOM   1576 HE22 GLN A 166      55.083  32.160  29.637  1.00  0.00      RA0  H
ATOM   1577  C   GLN A 166      51.533  31.681  24.562  1.00  0.00      RA0  C
ATOM   1578  O   GLN A 166      51.876  30.670  23.956  1.00  0.00      RA0  O
ATOM   1579  N   ALA A 167      50.258  31.982  24.804  1.00  0.00      RA0  N
ATOM   1580  H   ALA A 167      50.036  32.816  25.310  1.00  0.00      RA0  H
ATOM   1581  CA  ALA A 167      49.158  31.086  24.378  1.00  0.00      RA0  C
ATOM   1582  CB  ALA A 167      47.807  31.660  24.807  1.00  0.00      RA0  C
ATOM   1583  C   ALA A 167      49.116  30.813  22.872  1.00  0.00      RA0  C
ATOM   1584  O   ALA A 167      48.801  29.685  22.428  1.00  0.00      RA0  O
ATOM   1585  N   VAL A 168      49.425  31.834  22.089  1.00  0.00      RA0  N
ATOM   1586  H   VAL A 168      49.768  32.683  22.496  1.00  0.00      RA0  H
ATOM   1587  CA  VAL A 168      49.321  31.743  20.625  1.00  0.00      RA0  C
ATOM   1588  CB  VAL A 168      48.665  33.004  20.059  1.00  0.00      RA0  C
ATOM   1589  CG1 VAL A 168      47.308  33.231  20.721  1.00  0.00      RA0  C
ATOM   1590  CG2 VAL A 168      49.573  34.230  20.187  1.00  0.00      RA0  C
ATOM   1591  C   VAL A 168      50.657  31.484  19.929  1.00  0.00      RA0  C
ATOM   1592  O   VAL A 168      50.715  31.423  18.695  1.00  0.00      RA0  O
ATOM   1593  N   GLU A 169      51.728  31.355  20.708  1.00  0.00      RA0  N
ATOM   1594  H   GLU A 169      51.651  31.323  21.704  1.00  0.00      RA0  H
ATOM   1595  CA  GLU A 169      53.048  31.167  20.125  1.00  0.00      RA0  C
ATOM   1596  CB  GLU A 169      54.147  31.191  21.188  1.00  0.00      RA0  C
ATOM   1597  CG  GLU A 169      55.536  30.968  20.580  1.00  0.00      RA0  C
ATOM   1598  CD  GLU A 169      55.743  31.916  19.414  1.00  0.00      RA0  C
ATOM   1599  OE1 GLU A 169      55.843  33.117  19.641  1.00  0.00      RA0  O
ATOM   1600  OE2 GLU A 169      55.796  31.449  18.277  1.00  0.00      RA0  O
ATOM   1601  C   GLU A 169      53.058  29.870  19.317  1.00  0.00      RA0  C
ATOM   1602  O   GLU A 169      52.779  28.805  19.838  1.00  0.00      RA0  O
ATOM   1603  N   GLY A 170      53.408  29.971  18.043  1.00  0.00      RA0  N
ATOM   1604  H   GLY A 170      53.797  30.860  17.782  1.00  0.00      RA0  H
ATOM   1605  CA  GLY A 170      53.506  28.805  17.182  1.00  0.00      RA0  C
ATOM   1606  C   GLY A 170      52.162  28.201  16.796  1.00  0.00      RA0  C
ATOM   1607  O   GLY A 170      52.104  27.085  16.275  1.00  0.00      RA0  O
ATOM   1608  N   MSE A 171      51.077  28.930  17.048  1.00  0.00      RA0  N
ATOM   1609  H   MSE A 171      51.154  29.872  17.387  1.00  0.00      RA0  H
ATOM   1610  CA  MSE A 171      49.757  28.348  16.869  1.00  0.00      RA0  C
ATOM   1611  CB  MSE A 171      48.682  29.209  17.542  1.00  0.00      RA0  C
ATOM   1612  CG  MSE A 171      47.297  28.565  17.512  1.00  0.00      RA0  C
ATOM   1613  SE  MSE A 171      46.071  29.397  18.535  1.00  0.00      RA0  S
ATOM   1614  CE  MSE A 171      46.003  30.968  17.663  1.00  0.00      RA0  C
ATOM   1615  C   MSE A 171      49.476  28.143  15.389  1.00  0.00      RA0  C
ATOM   1616  O   MSE A 171      49.657  29.058  14.559  1.00  0.00      RA0  O
ATOM   1617  N   LYS A 172      49.040  26.931  15.073  1.00  0.00      RA0  N
ATOM   1618  H   LYS A 172      48.719  26.357  15.823  1.00  0.00      RA0  H
ATOM   1619  CA  LYS A 172      48.779  26.534  13.705  1.00  0.00      RA0  C
ATOM   1620  CB  LYS A 172      48.993  25.013  13.661  1.00  0.00      RA0  C
ATOM   1621  CG  LYS A 172      50.401  24.604  14.105  1.00  0.00      RA0  C
ATOM   1622  CD  LYS A 172      51.501  25.185  13.212  1.00  0.00      RA0  C
ATOM   1623  CE  LYS A 172      52.914  24.781  13.650  1.00  0.00      RA0  C
ATOM   1624  NZ  LYS A 172      53.194  25.298  14.996  1.00  0.00      RA0  N
ATOM   1625  HZ1 LYS A 172      54.181  25.137  15.272  1.00  0.00      RA0  H
ATOM   1626  HZ2 LYS A 172      52.999  26.323  15.035  1.00  0.00      RA0  H
ATOM   1627  HZ3 LYS A 172      52.561  24.884  15.708  1.00  0.00      RA0  H
ATOM   1628  C   LYS A 172      47.375  26.970  13.306  1.00  0.00      RA0  C
ATOM   1629  O   LYS A 172      46.557  27.358  14.161  1.00  0.00      RA0  O
ATOM   1630  N   PRO A 173      47.092  26.928  12.007  1.00  0.00      RA0  N
ATOM   1631  CD  PRO A 173      48.024  26.692  10.905  1.00  0.00      RA0  C
ATOM   1632  CA  PRO A 173      45.761  27.243  11.526  1.00  0.00      RA0  C
ATOM   1633  CB  PRO A 173      45.871  27.079  10.007  1.00  0.00      RA0  C
ATOM   1634  CG  PRO A 173      47.344  27.317   9.697  1.00  0.00      RA0  C
ATOM   1635  C   PRO A 173      44.672  26.386  12.117  1.00  0.00      RA0  C
ATOM   1636  O   PRO A 173      44.882  25.207  12.420  1.00  0.00      RA0  O
ATOM   1637  N   PHE A 174      43.490  26.985  12.253  1.00  0.00      RA0  N
ATOM   1638  H   PHE A 174      43.402  27.956  12.028  1.00  0.00      RA0  H
ATOM   1639  CA  PHE A 174      42.322  26.266  12.761  1.00  0.00      RA0  C
ATOM   1640  CB  PHE A 174      41.799  25.209  11.785  1.00  0.00      RA0  C
ATOM   1641  CG  PHE A 174      40.793  25.829  10.846  1.00  0.00      RA0  C
ATOM   1642  CD1 PHE A 174      41.171  26.842   9.973  1.00  0.00      RA0  C
ATOM   1643  CD2 PHE A 174      39.477  25.379  10.862  1.00  0.00      RA0  C
ATOM   1644  CE1 PHE A 174      40.233  27.407   9.117  1.00  0.00      RA0  C
ATOM   1645  CE2 PHE A 174      38.540  25.943  10.006  1.00  0.00      RA0  C
ATOM   1646  CZ  PHE A 174      38.918  26.957   9.134  1.00  0.00      RA0  C
ATOM   1647  C   PHE A 174      42.534  25.730  14.172  1.00  0.00      RA0  C
ATOM   1648  O   PHE A 174      42.263  24.574  14.453  1.00  0.00      RA0  O
ATOM   1649  N   PHE A 175      42.978  26.638  15.037  1.00  0.00      RA0  N
ATOM   1650  H   PHE A 175      43.192  27.584  14.771  1.00  0.00      RA0  H
ATOM   1651  CA  PHE A 175      42.992  26.464  16.470  1.00  0.00      RA0  C
ATOM   1652  CB  PHE A 175      44.414  26.333  17.014  1.00  0.00      RA0  C
ATOM   1653  CG  PHE A 175      45.002  24.955  16.844  1.00  0.00      RA0  C
ATOM   1654  CD1 PHE A 175      45.703  24.629  15.690  1.00  0.00      RA0  C
ATOM   1655  CD2 PHE A 175      44.875  24.026  17.869  1.00  0.00      RA0  C
ATOM   1656  CE1 PHE A 175      46.321  23.389  15.586  1.00  0.00      RA0  C
ATOM   1657  CE2 PHE A 175      45.493  22.786  17.764  1.00  0.00      RA0  C
ATOM   1658  CZ  PHE A 175      46.235  22.475  16.631  1.00  0.00      RA0  C
ATOM   1659  C   PHE A 175      42.410  27.704  17.092  1.00  0.00      RA0  C
ATOM   1660  O   PHE A 175      42.512  28.793  16.518  1.00  0.00      RA0  O
ATOM   1661  N   GLY A 176      41.847  27.534  18.283  1.00  0.00      RA0  N
ATOM   1662  H   GLY A 176      41.795  26.633  18.719  1.00  0.00      RA0  H
ATOM   1663  CA  GLY A 176      41.388  28.641  19.101  1.00  0.00      RA0  C
ATOM   1664  C   GLY A 176      41.825  28.478  20.534  1.00  0.00      RA0  C
ATOM   1665  O   GLY A 176      41.907  27.354  21.041  1.00  0.00      RA0  O
ATOM   1666  N   VAL A 177      42.139  29.584  21.200  1.00  0.00      RA0  N
ATOM   1667  H   VAL A 177      42.168  30.476  20.742  1.00  0.00      RA0  H
ATOM   1668  CA  VAL A 177      42.519  29.532  22.587  1.00  0.00      RA0  C
ATOM   1669  CB  VAL A 177      44.043  29.344  22.681  1.00  0.00      RA0  C
ATOM   1670  CG1 VAL A 177      44.791  30.477  21.975  1.00  0.00      RA0  C
ATOM   1671  CG2 VAL A 177      44.520  29.129  24.119  1.00  0.00      RA0  C
ATOM   1672  C   VAL A 177      42.041  30.750  23.388  1.00  0.00      RA0  C
ATOM   1673  O   VAL A 177      42.105  31.891  22.928  1.00  0.00      RA0  O
ATOM   1674  N   GLN A 178      41.555  30.479  24.588  1.00  0.00      RA0  N
ATOM   1675  H   GLN A 178      41.657  29.545  24.927  1.00  0.00      RA0  H
ATOM   1676  CA  GLN A 178      41.186  31.500  25.553  1.00  0.00      RA0  C
ATOM   1677  CB  GLN A 178      40.079  30.977  26.470  1.00  0.00      RA0  C
ATOM   1678  CG  GLN A 178      39.307  32.078  27.201  1.00  0.00      RA0  C
ATOM   1679  CD  GLN A 178      38.415  32.813  26.219  1.00  0.00      RA0  C
ATOM   1680  OE1 GLN A 178      37.715  32.208  25.406  1.00  0.00      RA0  O
ATOM   1681  NE2 GLN A 178      38.473  34.151  26.355  1.00  0.00      RA0  N
ATOM   1682 HE21 GLN A 178      39.033  34.571  27.079  1.00  0.00      RA0  H
ATOM   1683 HE22 GLN A 178      37.973  34.794  25.773  1.00  0.00      RA0  H
ATOM   1684  C   GLN A 178      42.415  31.912  26.358  1.00  0.00      RA0  C
ATOM   1685  O   GLN A 178      43.094  31.076  26.975  1.00  0.00      RA0  O
ATOM   1686  N   ALA A 179      42.707  33.204  26.330  1.00  0.00      RA0  N
ATOM   1687  H   ALA A 179      42.170  33.840  25.782  1.00  0.00      RA0  H
ATOM   1688  CA  ALA A 179      43.784  33.759  27.131  1.00  0.00      RA0  C
ATOM   1689  CB  ALA A 179      44.994  34.049  26.246  1.00  0.00      RA0  C
ATOM   1690  C   ALA A 179      43.255  35.042  27.758  1.00  0.00      RA0  C
ATOM   1691  O   ALA A 179      43.239  36.105  27.120  1.00  0.00      RA0  O
ATOM   1692  N   GLY A 180      42.746  34.898  28.984  1.00  0.00      RA0  N
ATOM   1693  H   GLY A 180      42.714  33.978  29.372  1.00  0.00      RA0  H
ATOM   1694  CA  GLY A 180      42.057  35.972  29.670  1.00  0.00      RA0  C
ATOM   1695  C   GLY A 180      40.810  36.407  28.929  1.00  0.00      RA0  C
ATOM   1696  O   GLY A 180      39.985  35.568  28.546  1.00  0.00      RA0  O
ATOM   1697  N   ASP A 181      40.701  37.712  28.683  1.00  0.00      RA0  N
ATOM   1698  H   ASP A 181      41.343  38.361  29.086  1.00  0.00      RA0  H
ATOM   1699  CA  ASP A 181      39.529  38.296  28.017  1.00  0.00      RA0  C
ATOM   1700  CB  ASP A 181      39.481  39.830  28.142  1.00  0.00      RA0  C
ATOM   1701  CG  ASP A 181      38.883  40.280  29.461  1.00  0.00      RA0  C
ATOM   1702  OD1 ASP A 181      39.521  40.075  30.487  1.00  0.00      RA0  O
ATOM   1703  OD2 ASP A 181      37.796  40.862  29.465  1.00  0.00      RA0  O
ATOM   1704  C   ASP A 181      39.459  37.959  26.533  1.00  0.00      RA0  C
ATOM   1705  O   ASP A 181      38.399  38.139  25.930  1.00  0.00      RA0  O
ATOM   1706  N   LEU A 182      40.560  37.449  25.952  1.00  0.00      RA0  N
ATOM   1707  H   LEU A 182      41.332  37.133  26.503  1.00  0.00      RA0  H
ATOM   1708  CA  LEU A 182      40.642  37.233  24.509  1.00  0.00      RA0  C
ATOM   1709  CB  LEU A 182      41.922  37.831  23.922  1.00  0.00      RA0  C
ATOM   1710  CG  LEU A 182      42.087  39.342  24.109  1.00  0.00      RA0  C
ATOM   1711  CD1 LEU A 182      43.358  39.850  23.425  1.00  0.00      RA0  C
ATOM   1712  CD2 LEU A 182      40.866  40.129  23.644  1.00  0.00      RA0  C
ATOM   1713  C   LEU A 182      40.566  35.774  24.165  1.00  0.00      RA0  C
ATOM   1714  O   LEU A 182      41.315  34.957  24.688  1.00  0.00      RA0  O
ATOM   1715  N   PHE A 183      39.626  35.464  23.275  1.00  0.00      RA0  N
ATOM   1716  H   PHE A 183      39.045  36.198  22.915  1.00  0.00      RA0  H
ATOM   1717  CA  PHE A 183      39.596  34.178  22.589  1.00  0.00      RA0  C
ATOM   1718  CB  PHE A 183      38.156  33.688  22.465  1.00  0.00      RA0  C
ATOM   1719  CG  PHE A 183      38.114  32.406  21.670  1.00  0.00      RA0  C
ATOM   1720  CD1 PHE A 183      38.716  31.259  22.171  1.00  0.00      RA0  C
ATOM   1721  CD2 PHE A 183      37.471  32.374  20.437  1.00  0.00      RA0  C
ATOM   1722  CE1 PHE A 183      38.675  30.080  21.439  1.00  0.00      RA0  C
ATOM   1723  CE2 PHE A 183      37.430  31.193  19.705  1.00  0.00      RA0  C
ATOM   1724  CZ  PHE A 183      38.031  30.046  20.208  1.00  0.00      RA0  C
ATOM   1725  C   PHE A 183      40.194  34.416  21.213  1.00  0.00      RA0  C
ATOM   1726  O   PHE A 183      39.650  35.194  20.429  1.00  0.00      RA0  O
ATOM   1727  N   ILE A 184      41.337  33.787  20.943  1.00  0.00      RA0  N
ATOM   1728  H   ILE A 184      41.708  33.091  21.558  1.00  0.00      RA0  H
ATOM   1729  CA  ILE A 184      42.100  34.086  19.731  1.00  0.00      RA0  C
ATOM   1730  CB  ILE A 184      43.507  34.551  20.111  1.00  0.00      RA0  C
ATOM   1731  CG2 ILE A 184      44.305  34.968  18.875  1.00  0.00      RA0  C
ATOM   1732  CG1 ILE A 184      43.447  35.659  21.163  1.00  0.00      RA0  C
ATOM   1733  CD1 ILE A 184      44.807  35.979  21.785  1.00  0.00      RA0  C
ATOM   1734  C   ILE A 184      42.159  32.841  18.879  1.00  0.00      RA0  C
ATOM   1735  O   ILE A 184      42.575  31.784  19.353  1.00  0.00      RA0  O
ATOM   1736  N   ALA A 185      41.710  32.970  17.637  1.00  0.00      RA0  N
ATOM   1737  H   ALA A 185      41.385  33.853  17.291  1.00  0.00      RA0  H
ATOM   1738  CA  ALA A 185      41.616  31.830  16.725  1.00  0.00      RA0  C
ATOM   1739  CB  ALA A 185      40.152  31.453  16.499  1.00  0.00      RA0  C
ATOM   1740  C   ALA A 185      42.277  32.134  15.389  1.00  0.00      RA0  C
ATOM   1741  O   ALA A 185      42.167  33.234  14.874  1.00  0.00      RA0  O
ATOM   1742  N   THR A 186      42.990  31.141  14.862  1.00  0.00      RA0  N
ATOM   1743  H   THR A 186      43.053  30.256  15.330  1.00  0.00      RA0  H
ATOM   1744  CA  THR A 186      43.633  31.230  13.551  1.00  0.00      RA0  C
ATOM   1745  CB  THR A 186      44.841  30.305  13.632  1.00  0.00      RA0  C
ATOM   1746  OG1 THR A 186      44.631  29.351  14.687  1.00  0.00      RA0  O
ATOM   1747  HG1 THR A 186      45.432  28.832  14.741  1.00  0.00      RA0  H
ATOM   1748  CG2 THR A 186      46.155  31.054  13.835  1.00  0.00      RA0  C
ATOM   1749  C   THR A 186      42.669  30.774  12.458  1.00  0.00      RA0  C
ATOM   1750  O   THR A 186      42.839  29.702  11.833  1.00  0.00      RA0  O
ATOM   1751  N   THR A 187      41.649  31.616  12.254  1.00  0.00      RA0  N
ATOM   1752  H   THR A 187      41.527  32.447  12.800  1.00  0.00      RA0  H
ATOM   1753  CA  THR A 187      40.588  31.408  11.282  1.00  0.00      RA0  C
ATOM   1754  CB  THR A 187      39.371  30.998  12.107  1.00  0.00      RA0  C
ATOM   1755  OG1 THR A 187      39.398  31.726  13.340  1.00  0.00      RA0  O
ATOM   1756  HG1 THR A 187      38.803  32.464  13.169  1.00  0.00      RA0  H
ATOM   1757  CG2 THR A 187      39.348  29.493  12.396  1.00  0.00      RA0  C
ATOM   1758  C   THR A 187      40.383  32.686  10.472  1.00  0.00      RA0  C
ATOM   1759  O   THR A 187      40.945  33.751  10.779  1.00  0.00      RA0  O
ATOM   1760  N   GLY A 188      39.570  32.584   9.423  1.00  0.00      RA0  N
ATOM   1761  H   GLY A 188      39.053  31.765   9.170  1.00  0.00      RA0  H
ATOM   1762  CA  GLY A 188      39.319  33.722   8.585  1.00  0.00      RA0  C
ATOM   1763  C   GLY A 188      38.484  33.350   7.377  1.00  0.00      RA0  C
ATOM   1764  O   GLY A 188      38.259  32.169   7.109  1.00  0.00      RA0  O
ATOM   1765  N   TYR A 189      38.034  34.376   6.693  1.00  0.00      RA0  N
ATOM   1766  H   TYR A 189      38.351  35.280   6.990  1.00  0.00      RA0  H
ATOM   1767  CA  TYR A 189      37.176  34.275   5.523  1.00  0.00      RA0  C
ATOM   1768  CB  TYR A 189      35.847  34.870   6.004  1.00  0.00      RA0  C
ATOM   1769  CG  TYR A 189      34.635  34.651   5.130  1.00  0.00      RA0  C
ATOM   1770  CD1 TYR A 189      34.314  33.404   4.605  1.00  0.00      RA0  C
ATOM   1771  CE1 TYR A 189      33.131  33.245   3.886  1.00  0.00      RA0  C
ATOM   1772  CD2 TYR A 189      33.795  35.734   4.904  1.00  0.00      RA0  C
ATOM   1773  CE2 TYR A 189      32.614  35.575   4.194  1.00  0.00      RA0  C
ATOM   1774  CZ  TYR A 189      32.281  34.329   3.681  1.00  0.00      RA0  C
ATOM   1775  OH  TYR A 189      31.115  34.190   2.957  1.00  0.00      RA0  O
ATOM   1776  HH  TYR A 189      30.821  35.037   2.641  1.00  0.00      RA0  H
ATOM   1777  C   TYR A 189      37.773  35.015   4.324  1.00  0.00      RA0  C
ATOM   1778  O   TYR A 189      37.037  35.478   3.454  1.00  0.00      RA0  O
ATOM   1779  N   THR A 190      39.113  35.092   4.246  1.00  0.00      RA0  N
ATOM   1780  H   THR A 190      39.683  34.689   4.959  1.00  0.00      RA0  H
ATOM   1781  CA  THR A 190      39.760  35.962   3.272  1.00  0.00      RA0  C
ATOM   1782  CB  THR A 190      40.397  36.952   4.206  1.00  0.00      RA0  C
ATOM   1783  OG1 THR A 190      40.678  36.195   5.392  1.00  0.00      RA0  O
ATOM   1784  HG1 THR A 190      40.467  36.753   6.137  1.00  0.00      RA0  H
ATOM   1785  CG2 THR A 190      39.464  38.116   4.551  1.00  0.00      RA0  C
ATOM   1786  C   THR A 190      40.745  35.308   2.321  1.00  0.00      RA0  C
ATOM   1787  O   THR A 190      41.059  35.900   1.287  1.00  0.00      RA0  O
ATOM   1788  N   GLY A 191      41.231  34.122   2.655  1.00  0.00      RA0  N
ATOM   1789  H   GLY A 191      40.941  33.718   3.521  1.00  0.00      RA0  H
ATOM   1790  CA  GLY A 191      42.315  33.493   1.897  1.00  0.00      RA0  C
ATOM   1791  C   GLY A 191      43.697  33.959   2.369  1.00  0.00      RA0  C
ATOM   1792  O   GLY A 191      44.704  33.636   1.746  1.00  0.00      RA0  O
ATOM   1793  N   GLU A 192      43.716  34.765   3.436  1.00  0.00      RA0  N
ATOM   1794  H   GLU A 192      42.900  34.948   3.982  1.00  0.00      RA0  H
ATOM   1795  CA  GLU A 192      44.948  35.243   4.050  1.00  0.00      RA0  C
ATOM   1796  CB  GLU A 192      44.964  36.771   4.085  1.00  0.00      RA0  C
ATOM   1797  CG  GLU A 192      44.674  37.390   2.715  1.00  0.00      RA0  C
ATOM   1798  CD  GLU A 192      45.609  36.786   1.689  1.00  0.00      RA0  C
ATOM   1799  OE1 GLU A 192      46.790  36.642   1.983  1.00  0.00      RA0  O
ATOM   1800  OE2 GLU A 192      45.152  36.429   0.604  1.00  0.00      RA0  O
ATOM   1801  C   GLU A 192      45.079  34.658   5.443  1.00  0.00      RA0  C
ATOM   1802  O   GLU A 192      44.120  34.139   6.001  1.00  0.00      RA0  O
ATOM   1803  N   ALA A 193      46.273  34.795   6.018  1.00  0.00      RA0  N
ATOM   1804  H   ALA A 193      46.951  35.328   5.515  1.00  0.00      RA0  H
ATOM   1805  CA  ALA A 193      46.501  34.558   7.441  1.00  0.00      RA0  C
ATOM   1806  CB  ALA A 193      47.996  34.587   7.762  1.00  0.00      RA0  C
ATOM   1807  C   ALA A 193      45.797  35.615   8.278  1.00  0.00      RA0  C
ATOM   1808  O   ALA A 193      45.417  36.662   7.786  1.00  0.00      RA0  O
ATOM   1809  N   GLY A 194      45.619  35.310   9.551  1.00  0.00      RA0  N
ATOM   1810  H   GLY A 194      45.855  34.424   9.951  1.00  0.00      RA0  H
ATOM   1811  CA  GLY A 194      44.989  36.252  10.455  1.00  0.00      RA0  C
ATOM   1812  C   GLY A 194      44.460  35.601  11.697  1.00  0.00      RA0  C
ATOM   1813  O   GLY A 194      44.756  34.437  11.964  1.00  0.00      RA0  O
ATOM   1814  N   TYR A 195      43.694  36.388  12.467  1.00  0.00      RA0  N
ATOM   1815  H   TYR A 195      43.415  37.302  12.173  1.00  0.00      RA0  H
ATOM   1816  CA  TYR A 195      43.018  35.893  13.639  1.00  0.00      RA0  C
ATOM   1817  CB  TYR A 195      43.583  36.522  14.913  1.00  0.00      RA0  C
ATOM   1818  CG  TYR A 195      44.939  35.979  15.284  1.00  0.00      RA0  C
ATOM   1819  CD1 TYR A 195      45.223  34.630  15.121  1.00  0.00      RA0  C
ATOM   1820  CE1 TYR A 195      46.459  34.134  15.512  1.00  0.00      RA0  C
ATOM   1821  CD2 TYR A 195      45.896  36.831  15.825  1.00  0.00      RA0  C
ATOM   1822  CE2 TYR A 195      47.131  36.333  16.222  1.00  0.00      RA0  C
ATOM   1823  CZ  TYR A 195      47.410  34.982  16.063  1.00  0.00      RA0  C
ATOM   1824  OH  TYR A 195      48.633  34.473  16.442  1.00  0.00      RA0  O
ATOM   1825  HH  TYR A 195      49.122  35.112  16.944  1.00  0.00      RA0  H
ATOM   1826  C   TYR A 195      41.549  36.328  13.574  1.00  0.00      RA0  C
ATOM   1827  O   TYR A 195      41.222  37.317  12.900  1.00  0.00      RA0  O
ATOM   1828  N   GLU A 196      40.713  35.591  14.292  1.00  0.00      RA0  N
ATOM   1829  H   GLU A 196      41.028  34.738  14.710  1.00  0.00      RA0  H
ATOM   1830  CA  GLU A 196      39.442  36.110  14.790  1.00  0.00      RA0  C
ATOM   1831  CB  GLU A 196      38.294  35.304  14.160  1.00  0.00      RA0  C
ATOM   1832  CG  GLU A 196      38.334  35.591  12.645  1.00  0.00      RA0  C
ATOM   1833  CD  GLU A 196      37.363  34.772  11.814  1.00  0.00      RA0  C
ATOM   1834  OE1 GLU A 196      37.405  33.548  11.924  1.00  0.00      RA0  O
ATOM   1835  OE2 GLU A 196      36.611  35.358  11.020  1.00  0.00      RA0  O
ATOM   1836  C   GLU A 196      39.548  36.155  16.312  1.00  0.00      RA0  C
ATOM   1837  O   GLU A 196      40.030  35.204  16.966  1.00  0.00      RA0  O
ATOM   1838  N   ILE A 197      39.134  37.269  16.880  1.00  0.00      RA0  N
ATOM   1839  H   ILE A 197      38.680  37.980  16.344  1.00  0.00      RA0  H
ATOM   1840  CA  ILE A 197      39.331  37.519  18.301  1.00  0.00      RA0  C
ATOM   1841  CB  ILE A 197      40.350  38.638  18.533  1.00  0.00      RA0  C
ATOM   1842  CG2 ILE A 197      40.531  38.890  20.030  1.00  0.00      RA0  C
ATOM   1843  CG1 ILE A 197      41.683  38.323  17.849  1.00  0.00      RA0  C
ATOM   1844  CD1 ILE A 197      42.713  39.444  17.982  1.00  0.00      RA0  C
ATOM   1845  C   ILE A 197      37.992  37.864  18.938  1.00  0.00      RA0  C
ATOM   1846  O   ILE A 197      37.379  38.861  18.577  1.00  0.00      RA0  O
ATOM   1847  N   ALA A 198      37.529  37.025  19.869  1.00  0.00      RA0  N
ATOM   1848  H   ALA A 198      38.120  36.285  20.191  1.00  0.00      RA0  H
ATOM   1849  CA  ALA A 198      36.277  37.299  20.579  1.00  0.00      RA0  C
ATOM   1850  CB  ALA A 198      35.434  36.031  20.701  1.00  0.00      RA0  C
ATOM   1851  C   ALA A 198      36.610  37.807  21.973  1.00  0.00      RA0  C
ATOM   1852  O   ALA A 198      37.544  37.323  22.614  1.00  0.00      RA0  O
ATOM   1853  N   LEU A 199      35.836  38.781  22.442  1.00  0.00      RA0  N
ATOM   1854  H   LEU A 199      35.048  39.132  21.924  1.00  0.00      RA0  H
ATOM   1855  CA  LEU A 199      36.077  39.382  23.745  1.00  0.00      RA0  C
ATOM   1856  CB  LEU A 199      37.192  40.429  23.554  1.00  0.00      RA0  C
ATOM   1857  CG  LEU A 199      36.850  41.720  22.790  1.00  0.00      RA0  C
ATOM   1858  CD1 LEU A 199      37.926  42.762  23.061  1.00  0.00      RA0  C
ATOM   1859  CD2 LEU A 199      36.647  41.566  21.277  1.00  0.00      RA0  C
ATOM   1860  C   LEU A 199      34.791  40.024  24.251  1.00  0.00      RA0  C
ATOM   1861  O   LEU A 199      33.848  40.211  23.482  1.00  0.00      RA0  O
ATOM   1862  N   PRO A 200      34.731  40.356  25.543  1.00  0.00      RA0  N
ATOM   1863  CD  PRO A 200      35.718  40.066  26.577  1.00  0.00      RA0  C
ATOM   1864  CA  PRO A 200      33.512  40.955  26.107  1.00  0.00      RA0  C
ATOM   1865  CB  PRO A 200      33.852  41.100  27.589  1.00  0.00      RA0  C
ATOM   1866  CG  PRO A 200      34.908  40.038  27.863  1.00  0.00      RA0  C
ATOM   1867  C   PRO A 200      33.071  42.178  25.358  1.00  0.00      RA0  C
ATOM   1868  O   PRO A 200      33.899  42.999  24.964  1.00  0.00      RA0  O
ATOM   1869  N   ASN A 201      31.760  42.311  25.160  1.00  0.00      RA0  N
ATOM   1870  H   ASN A 201      31.179  41.541  25.430  1.00  0.00      RA0  H
ATOM   1871  CA  ASN A 201      31.212  43.471  24.462  1.00  0.00      RA0  C
ATOM   1872  CB  ASN A 201      29.685  43.515  24.633  1.00  0.00      RA0  C
ATOM   1873  CG  ASN A 201      28.999  42.444  23.805  1.00  0.00      RA0  C
ATOM   1874  OD1 ASN A 201      29.466  42.068  22.739  1.00  0.00      RA0  O
ATOM   1875  ND2 ASN A 201      27.861  41.973  24.345  1.00  0.00      RA0  N
ATOM   1876 HD21 ASN A 201      27.506  42.295  25.220  1.00  0.00      RA0  H
ATOM   1877 HD22 ASN A 201      27.323  41.253  23.888  1.00  0.00      RA0  H
ATOM   1878  C   ASN A 201      31.800  44.788  24.983  1.00  0.00      RA0  C
ATOM   1879  O   ASN A 201      32.125  45.698  24.208  1.00  0.00      RA0  O
ATOM   1880  N   GLU A 202      31.935  44.870  26.299  1.00  0.00      RA0  N
ATOM   1881  H   GLU A 202      31.873  44.053  26.872  1.00  0.00      RA0  H
ATOM   1882  CA  GLU A 202      32.386  46.099  26.965  1.00  0.00      RA0  C
ATOM   1883  CB  GLU A 202      31.966  46.096  28.449  1.00  0.00      RA0  C
ATOM   1884  CG  GLU A 202      33.030  45.920  29.550  1.00  0.00      RA0  C
ATOM   1885  CD  GLU A 202      33.589  44.508  29.619  1.00  0.00      RA0  C
ATOM   1886  OE1 GLU A 202      33.821  43.904  28.580  1.00  0.00      RA0  O
ATOM   1887  OE2 GLU A 202      33.860  44.013  30.713  1.00  0.00      RA0  O
ATOM   1888  C   GLU A 202      33.868  46.439  26.747  1.00  0.00      RA0  C
ATOM   1889  O   GLU A 202      34.297  47.572  27.036  1.00  0.00      RA0  O
ATOM   1890  N   LYS A 203      34.639  45.457  26.281  1.00  0.00      RA0  N
ATOM   1891  H   LYS A 203      34.224  44.560  26.128  1.00  0.00      RA0  H
ATOM   1892  CA  LYS A 203      36.055  45.639  25.902  1.00  0.00      RA0  C
ATOM   1893  CB  LYS A 203      36.955  44.443  26.198  1.00  0.00      RA0  C
ATOM   1894  CG  LYS A 203      36.918  43.802  27.573  1.00  0.00      RA0  C
ATOM   1895  CD  LYS A 203      37.169  44.759  28.730  1.00  0.00      RA0  C
ATOM   1896  CE  LYS A 203      37.150  43.984  30.044  1.00  0.00      RA0  C
ATOM   1897  NZ  LYS A 203      36.079  42.983  29.976  1.00  0.00      RA0  N
ATOM   1898  HZ1 LYS A 203      36.480  42.042  29.762  1.00  0.00      RA0  H
ATOM   1899  HZ2 LYS A 203      35.517  42.972  30.850  1.00  0.00      RA0  H
ATOM   1900  HZ3 LYS A 203      35.361  43.266  29.272  1.00  0.00      RA0  H
ATOM   1901  C   LYS A 203      36.285  45.904  24.414  1.00  0.00      RA0  C
ATOM   1902  O   LYS A 203      37.393  46.235  23.996  1.00  0.00      RA0  O
ATOM   1903  N   ALA A 204      35.250  45.707  23.604  1.00  0.00      RA0  N
ATOM   1904  H   ALA A 204      34.350  45.514  23.999  1.00  0.00      RA0  H
ATOM   1905  CA  ALA A 204      35.403  45.662  22.157  1.00  0.00      RA0  C
ATOM   1906  CB  ALA A 204      34.088  45.253  21.495  1.00  0.00      RA0  C
ATOM   1907  C   ALA A 204      35.881  46.979  21.553  1.00  0.00      RA0  C
ATOM   1908  O   ALA A 204      36.794  46.997  20.704  1.00  0.00      RA0  O
ATOM   1909  N   ALA A 205      35.277  48.078  21.979  1.00  0.00      RA0  N
ATOM   1910  H   ALA A 205      34.669  48.023  22.770  1.00  0.00      RA0  H
ATOM   1911  CA  ALA A 205      35.531  49.388  21.340  1.00  0.00      RA0  C
ATOM   1912  CB  ALA A 205      34.615  50.461  21.930  1.00  0.00      RA0  C
ATOM   1913  C   ALA A 205      36.972  49.794  21.545  1.00  0.00      RA0  C
ATOM   1914  O   ALA A 205      37.616  50.274  20.637  1.00  0.00      RA0  O
ATOM   1915  N   ASP A 206      37.483  49.586  22.747  1.00  0.00      RA0  N
ATOM   1916  H   ASP A 206      36.937  49.273  23.529  1.00  0.00      RA0  H
ATOM   1917  CA  ASP A 206      38.866  49.965  23.032  1.00  0.00      RA0  C
ATOM   1918  CB  ASP A 206      39.159  49.817  24.522  1.00  0.00      RA0  C
ATOM   1919  CG  ASP A 206      38.017  50.397  25.329  1.00  0.00      RA0  C
ATOM   1920  OD1 ASP A 206      38.125  51.537  25.771  1.00  0.00      RA0  O
ATOM   1921  OD2 ASP A 206      37.018  49.703  25.515  1.00  0.00      RA0  O
ATOM   1922  C   ASP A 206      39.848  49.089  22.256  1.00  0.00      RA0  C
ATOM   1923  O   ASP A 206      40.889  49.562  21.834  1.00  0.00      RA0  O
ATOM   1924  N   PHE A 207      39.524  47.812  22.099  1.00  0.00      RA0  N
ATOM   1925  H   PHE A 207      38.659  47.489  22.490  1.00  0.00      RA0  H
ATOM   1926  CA  PHE A 207      40.396  46.894  21.394  1.00  0.00      RA0  C
ATOM   1927  CB  PHE A 207      39.935  45.459  21.620  1.00  0.00      RA0  C
ATOM   1928  CG  PHE A 207      40.925  44.489  21.023  1.00  0.00      RA0  C
ATOM   1929  CD1 PHE A 207      42.281  44.619  21.300  1.00  0.00      RA0  C
ATOM   1930  CD2 PHE A 207      40.477  43.459  20.205  1.00  0.00      RA0  C
ATOM   1931  CE1 PHE A 207      43.189  43.714  20.763  1.00  0.00      RA0  C
ATOM   1932  CE2 PHE A 207      41.385  42.555  19.669  1.00  0.00      RA0  C
ATOM   1933  CZ  PHE A 207      42.741  42.681  19.949  1.00  0.00      RA0  C
ATOM   1934  C   PHE A 207      40.414  47.237  19.906  1.00  0.00      RA0  C
ATOM   1935  O   PHE A 207      41.479  47.299  19.293  1.00  0.00      RA0  O
ATOM   1936  N   TRP A 208      39.238  47.512  19.343  1.00  0.00      RA0  N
ATOM   1937  H   TRP A 208      38.415  47.436  19.906  1.00  0.00      RA0  H
ATOM   1938  CA  TRP A 208      39.124  48.045  17.980  1.00  0.00      RA0  C
ATOM   1939  CB  TRP A 208      37.654  48.364  17.687  1.00  0.00      RA0  C
ATOM   1940  CG  TRP A 208      37.429  48.882  16.282  1.00  0.00      RA0  C
ATOM   1941  CD2 TRP A 208      37.070  48.131  15.102  1.00  0.00      RA0  C
ATOM   1942  CE2 TRP A 208      36.921  49.051  14.037  1.00  0.00      RA0  C
ATOM   1943  CE3 TRP A 208      36.864  46.776  14.871  1.00  0.00      RA0  C
ATOM   1944  CD1 TRP A 208      37.479  50.218  15.856  1.00  0.00      RA0  C
ATOM   1945  NE1 TRP A 208      37.180  50.325  14.534  1.00  0.00      RA0  N
ATOM   1946  HE1 TRP A 208      37.140  51.161  14.023  1.00  0.00      RA0  H
ATOM   1947  CZ2 TRP A 208      36.566  48.589  12.775  1.00  0.00      RA0  C
ATOM   1948  CZ3 TRP A 208      36.510  46.328  13.604  1.00  0.00      RA0  C
ATOM   1949  CH2 TRP A 208      36.361  47.231  12.558  1.00  0.00      RA0  C
ATOM   1950  C   TRP A 208      40.012  49.281  17.774  1.00  0.00      RA0  C
ATOM   1951  O   TRP A 208      40.789  49.361  16.814  1.00  0.00      RA0  O
ATOM   1952  N   ARG A 209      39.881  50.268  18.660  1.00  0.00      RA0  N
ATOM   1953  H   ARG A 209      39.240  50.172  19.426  1.00  0.00      RA0  H
ATOM   1954  CA  ARG A 209      40.678  51.485  18.541  1.00  0.00      RA0  C
ATOM   1955  CB  ARG A 209      40.387  52.362  19.755  1.00  0.00      RA0  C
ATOM   1956  CG  ARG A 209      39.178  53.271  19.622  1.00  0.00      RA0  C
ATOM   1957  CD  ARG A 209      39.612  54.718  19.377  1.00  0.00      RA0  C
ATOM   1958  NE  ARG A 209      40.722  54.792  18.426  1.00  0.00      RA0  N
ATOM   1959  HE  ARG A 209      41.670  54.833  18.793  1.00  0.00      RA0  H
ATOM   1960  CZ  ARG A 209      40.502  54.751  17.081  1.00  0.00      RA0  C
ATOM   1961  NH1 ARG A 209      39.245  54.619  16.591  1.00  0.00      RA0  N
ATOM   1962 HH11 ARG A 209      39.029  54.623  15.613  1.00  0.00      RA0  H
ATOM   1963 HH12 ARG A 209      38.444  54.491  17.198  1.00  0.00      RA0  H
ATOM   1964  NH2 ARG A 209      41.567  54.836  16.263  1.00  0.00      RA0  N
ATOM   1965 HH21 ARG A 209      41.531  54.833  15.266  1.00  0.00      RA0  H
ATOM   1966 HH22 ARG A 209      42.488  54.904  16.687  1.00  0.00      RA0  H
ATOM   1967  C   ARG A 209      42.182  51.183  18.623  1.00  0.00      RA0  C
ATOM   1968  O   ARG A 209      42.974  51.759  17.883  1.00  0.00      RA0  O
ATOM   1969  N   ALA A 210      42.564  50.281  19.527  1.00  0.00      RA0  N
ATOM   1970  H   ALA A 210      41.894  49.880  20.155  1.00  0.00      RA0  H
ATOM   1971  CA  ALA A 210      43.973  49.900  19.650  1.00  0.00      RA0  C
ATOM   1972  CB  ALA A 210      44.159  48.927  20.814  1.00  0.00      RA0  C
ATOM   1973  C   ALA A 210      44.485  49.255  18.351  1.00  0.00      RA0  C
ATOM   1974  O   ALA A 210      45.640  49.465  17.961  1.00  0.00      RA0  O
ATOM   1975  N   LEU A 211      43.615  48.486  17.688  1.00  0.00      RA0  N
ATOM   1976  H   LEU A 211      42.695  48.362  18.065  1.00  0.00      RA0  H
ATOM   1977  CA  LEU A 211      43.980  47.816  16.445  1.00  0.00      RA0  C
ATOM   1978  CB  LEU A 211      42.893  46.823  16.035  1.00  0.00      RA0  C
ATOM   1979  CG  LEU A 211      42.903  45.480  16.760  1.00  0.00      RA0  C
ATOM   1980  CD1 LEU A 211      41.537  44.799  16.689  1.00  0.00      RA0  C
ATOM   1981  CD2 LEU A 211      44.008  44.565  16.230  1.00  0.00      RA0  C
ATOM   1982  C   LEU A 211      44.160  48.818  15.300  1.00  0.00      RA0  C
ATOM   1983  O   LEU A 211      45.096  48.693  14.533  1.00  0.00      RA0  O
ATOM   1984  N   VAL A 212      43.303  49.829  15.232  1.00  0.00      RA0  N
ATOM   1985  H   VAL A 212      42.561  49.855  15.906  1.00  0.00      RA0  H
ATOM   1986  CA  VAL A 212      43.474  50.924  14.281  1.00  0.00      RA0  C
ATOM   1987  CB  VAL A 212      42.412  52.017  14.444  1.00  0.00      RA0  C
ATOM   1988  CG1 VAL A 212      42.631  53.116  13.403  1.00  0.00      RA0  C
ATOM   1989  CG2 VAL A 212      40.985  51.481  14.387  1.00  0.00      RA0  C
ATOM   1990  C   VAL A 212      44.844  51.543  14.477  1.00  0.00      RA0  C
ATOM   1991  O   VAL A 212      45.622  51.698  13.519  1.00  0.00      RA0  O
ATOM   1992  N   GLU A 213      45.154  51.866  15.726  1.00  0.00      RA0  N
ATOM   1993  H   GLU A 213      44.510  51.730  16.485  1.00  0.00      RA0  H
ATOM   1994  CA  GLU A 213      46.448  52.480  16.040  1.00  0.00      RA0  C
ATOM   1995  CB  GLU A 213      46.457  52.991  17.489  1.00  0.00      RA0  C
ATOM   1996  CG  GLU A 213      45.870  54.412  17.607  1.00  0.00      RA0  C
ATOM   1997  CD  GLU A 213      44.526  54.459  18.327  1.00  0.00      RA0  C
ATOM   1998  OE1 GLU A 213      43.658  55.229  17.916  1.00  0.00      RA0  O
ATOM   1999  OE2 GLU A 213      44.349  53.759  19.317  1.00  0.00      RA0  O
ATOM   2000  C   GLU A 213      47.628  51.559  15.686  1.00  0.00      RA0  C
ATOM   2001  O   GLU A 213      48.710  52.037  15.319  1.00  0.00      RA0  O
ATOM   2002  N   ALA A 214      47.415  50.247  15.776  1.00  0.00      RA0  N
ATOM   2003  H   ALA A 214      46.538  49.931  16.143  1.00  0.00      RA0  H
ATOM   2004  CA  ALA A 214      48.424  49.241  15.402  1.00  0.00      RA0  C
ATOM   2005  CB  ALA A 214      48.064  47.868  15.978  1.00  0.00      RA0  C
ATOM   2006  C   ALA A 214      48.627  49.103  13.890  1.00  0.00      RA0  C
ATOM   2007  O   ALA A 214      49.448  48.297  13.454  1.00  0.00      RA0  O
ATOM   2008  N   GLY A 215      47.862  49.854  13.101  1.00  0.00      RA0  N
ATOM   2009  H   GLY A 215      47.132  50.411  13.501  1.00  0.00      RA0  H
ATOM   2010  CA  GLY A 215      48.031  49.877  11.666  1.00  0.00      RA0  C
ATOM   2011  C   GLY A 215      47.119  48.898  10.949  1.00  0.00      RA0  C
ATOM   2012  O   GLY A 215      47.398  48.508   9.817  1.00  0.00      RA0  O
ATOM   2013  N   VAL A 216      46.016  48.507  11.586  1.00  0.00      RA0  N
ATOM   2014  H   VAL A 216      45.762  48.903  12.472  1.00  0.00      RA0  H
ATOM   2015  CA  VAL A 216      45.030  47.614  10.938  1.00  0.00      RA0  C
ATOM   2016  CB  VAL A 216      44.544  46.567  11.936  1.00  0.00      RA0  C
ATOM   2017  CG1 VAL A 216      43.724  45.499  11.227  1.00  0.00      RA0  C
ATOM   2018  CG2 VAL A 216      45.713  45.948  12.702  1.00  0.00      RA0  C
ATOM   2019  C   VAL A 216      43.867  48.464  10.407  1.00  0.00      RA0  C
ATOM   2020  O   VAL A 216      43.235  49.198  11.162  1.00  0.00      RA0  O
ATOM   2021  N   LYS A 217      43.595  48.357   9.112  1.00  0.00      RA0  N
ATOM   2022  H   LYS A 217      44.052  47.644   8.573  1.00  0.00      RA0  H
ATOM   2023  CA  LYS A 217      42.593  49.191   8.446  1.00  0.00      RA0  C
ATOM   2024  CB  LYS A 217      42.982  49.284   6.967  1.00  0.00      RA0  C
ATOM   2025  CG  LYS A 217      42.211  50.272   6.088  1.00  0.00      RA0  C
ATOM   2026  CD  LYS A 217      42.884  50.347   4.715  1.00  0.00      RA0  C
ATOM   2027  CE  LYS A 217      42.269  51.321   3.711  1.00  0.00      RA0  C
ATOM   2028  NZ  LYS A 217      43.076  51.285   2.482  1.00  0.00      RA0  N
ATOM   2029  HZ1 LYS A 217      42.750  51.992   1.782  1.00  0.00      RA0  H
ATOM   2030  HZ2 LYS A 217      44.075  51.504   2.648  1.00  0.00      RA0  H
ATOM   2031  HZ3 LYS A 217      43.013  50.366   1.998  1.00  0.00      RA0  H
ATOM   2032  C   LYS A 217      41.187  48.640   8.645  1.00  0.00      RA0  C
ATOM   2033  O   LYS A 217      40.949  47.459   8.367  1.00  0.00      RA0  O
ATOM   2034  N   PRO A 218      40.240  49.470   9.110  1.00  0.00      RA0  N
ATOM   2035  CD  PRO A 218      40.438  50.802   9.662  1.00  0.00      RA0  C
ATOM   2036  CA  PRO A 218      38.845  49.048   9.072  1.00  0.00      RA0  C
ATOM   2037  CB  PRO A 218      38.122  50.267   9.659  1.00  0.00      RA0  C
ATOM   2038  CG  PRO A 218      39.169  51.031  10.470  1.00  0.00      RA0  C
ATOM   2039  C   PRO A 218      38.347  48.677   7.649  1.00  0.00      RA0  C
ATOM   2040  O   PRO A 218      38.499  49.440   6.697  1.00  0.00      RA0  O
ATOM   2041  N   CYS A 219      37.719  47.510   7.563  1.00  0.00      RA0  N
ATOM   2042  H   CYS A 219      37.574  46.920   8.360  1.00  0.00      RA0  H
ATOM   2043  CA  CYS A 219      37.224  46.966   6.307  1.00  0.00      RA0  C
ATOM   2044  CB  CYS A 219      38.150  45.840   5.858  1.00  0.00      RA0  C
ATOM   2045  SG  CYS A 219      39.880  46.354   5.708  1.00  0.00      RA0  S
ATOM   2046  C   CYS A 219      35.773  46.522   6.465  1.00  0.00      RA0  C
ATOM   2047  O   CYS A 219      35.413  45.922   7.468  1.00  0.00      RA0  O
ATOM   2048  N   GLY A 220      34.983  46.773   5.422  1.00  0.00      RA0  N
ATOM   2049  H   GLY A 220      35.383  47.214   4.612  1.00  0.00      RA0  H
ATOM   2050  CA  GLY A 220      33.552  46.565   5.440  1.00  0.00      RA0  C
ATOM   2051  C   GLY A 220      33.083  45.327   4.699  1.00  0.00      RA0  C
ATOM   2052  O   GLY A 220      33.852  44.474   4.286  1.00  0.00      RA0  O
ATOM   2053  N   LEU A 221      31.771  45.231   4.564  1.00  0.00      RA0  N
ATOM   2054  H   LEU A 221      31.212  45.987   4.909  1.00  0.00      RA0  H
ATOM   2055  CA  LEU A 221      31.127  44.069   3.968  1.00  0.00      RA0  C
ATOM   2056  CB  LEU A 221      29.615  44.135   4.152  1.00  0.00      RA0  C
ATOM   2057  CG  LEU A 221      29.183  44.252   5.611  1.00  0.00      RA0  C
ATOM   2058  CD1 LEU A 221      27.697  44.584   5.705  1.00  0.00      RA0  C
ATOM   2059  CD2 LEU A 221      29.565  43.022   6.436  1.00  0.00      RA0  C
ATOM   2060  C   LEU A 221      31.454  43.911   2.501  1.00  0.00      RA0  C
ATOM   2061  O   LEU A 221      31.499  42.783   1.981  1.00  0.00      RA0  O
ATOM   2062  N   GLY A 222      31.651  45.020   1.799  1.00  0.00      RA0  N
ATOM   2063  H   GLY A 222      31.621  45.917   2.245  1.00  0.00      RA0  H
ATOM   2064  CA  GLY A 222      31.971  44.962   0.369  1.00  0.00      RA0  C
ATOM   2065  C   GLY A 222      33.273  44.205   0.122  1.00  0.00      RA0  C
ATOM   2066  O   GLY A 222      33.332  43.260  -0.639  1.00  0.00      RA0  O
ATOM   2067  N   ALA A 223      34.314  44.594   0.835  1.00  0.00      RA0  N
ATOM   2068  H   ALA A 223      34.195  45.344   1.486  1.00  0.00      RA0  H
ATOM   2069  CA  ALA A 223      35.586  43.875   0.781  1.00  0.00      RA0  C
ATOM   2070  CB  ALA A 223      36.655  44.640   1.559  1.00  0.00      RA0  C
ATOM   2071  C   ALA A 223      35.477  42.455   1.366  1.00  0.00      RA0  C
ATOM   2072  O   ALA A 223      36.089  41.507   0.856  1.00  0.00      RA0  O
ATOM   2073  N   ARG A 224      34.691  42.279   2.425  1.00  0.00      RA0  N
ATOM   2074  H   ARG A 224      34.240  43.066   2.849  1.00  0.00      RA0  H
ATOM   2075  CA  ARG A 224      34.478  40.940   2.972  1.00  0.00      RA0  C
ATOM   2076  CB  ARG A 224      33.610  40.872   4.244  1.00  0.00      RA0  C
ATOM   2077  CG  ARG A 224      33.714  39.496   4.942  1.00  0.00      RA0  C
ATOM   2078  CD  ARG A 224      33.454  39.504   6.463  1.00  0.00      RA0  C
ATOM   2079  NE  ARG A 224      33.320  38.154   7.038  1.00  0.00      RA0  N
ATOM   2080  HE  ARG A 224      32.485  37.667   6.758  1.00  0.00      RA0  H
ATOM   2081  CZ  ARG A 224      34.233  37.642   7.936  1.00  0.00      RA0  C
ATOM   2082  NH1 ARG A 224      35.357  38.337   8.215  1.00  0.00      RA0  N
ATOM   2083 HH11 ARG A 224      36.037  37.990   8.873  1.00  0.00      RA0  H
ATOM   2084 HH12 ARG A 224      35.551  39.219   7.781  1.00  0.00      RA0  H
ATOM   2085  NH2 ARG A 224      34.007  36.451   8.549  1.00  0.00      RA0  N
ATOM   2086 HH21 ARG A 224      34.652  36.048   9.219  1.00  0.00      RA0  H
ATOM   2087 HH22 ARG A 224      33.181  35.906   8.374  1.00  0.00      RA0  H
ATOM   2088  C   ARG A 224      34.041  40.003   1.827  1.00  0.00      RA0  C
ATOM   2089  O   ARG A 224      34.525  38.876   1.697  1.00  0.00      RA0  O
ATOM   2090  N   ASP A 225      33.130  40.476   0.983  1.00  0.00      RA0  N
ATOM   2091  H   ASP A 225      32.733  41.389   1.093  1.00  0.00      RA0  H
ATOM   2092  CA  ASP A 225      32.631  39.627  -0.077  1.00  0.00      RA0  C
ATOM   2093  CB  ASP A 225      31.197  39.847  -0.561  1.00  0.00      RA0  C
ATOM   2094  CG  ASP A 225      30.593  38.447  -0.679  1.00  0.00      RA0  C
ATOM   2095  OD1 ASP A 225      30.392  37.808   0.351  1.00  0.00      RA0  O
ATOM   2096  OD2 ASP A 225      30.370  37.952  -1.783  1.00  0.00      RA0  O
ATOM   2097  C   ASP A 225      33.641  39.385  -1.205  1.00  0.00      RA0  C
ATOM   2098  O   ASP A 225      33.788  38.242  -1.635  1.00  0.00      RA0  O
ATOM   2099  N   THR A 226      34.304  40.433  -1.695  1.00  0.00      RA0  N
ATOM   2100  H   THR A 226      34.202  41.317  -1.243  1.00  0.00      RA0  H
ATOM   2101  CA  THR A 226      35.314  40.237  -2.754  1.00  0.00      RA0  C
ATOM   2102  CB  THR A 226      35.707  41.643  -3.183  1.00  0.00      RA0  C
ATOM   2103  OG1 THR A 226      35.622  42.521  -2.048  1.00  0.00      RA0  O
ATOM   2104  HG1 THR A 226      34.707  42.787  -1.962  1.00  0.00      RA0  H
ATOM   2105  CG2 THR A 226      34.802  42.165  -4.301  1.00  0.00      RA0  C
ATOM   2106  C   THR A 226      36.448  39.327  -2.276  1.00  0.00      RA0  C
ATOM   2107  O   THR A 226      36.926  38.467  -3.028  1.00  0.00      RA0  O
ATOM   2108  N   LEU A 227      36.856  39.517  -1.033  1.00  0.00      RA0  N
ATOM   2109  H   LEU A 227      36.396  40.202  -0.467  1.00  0.00      RA0  H
ATOM   2110  CA  LEU A 227      37.914  38.685  -0.456  1.00  0.00      RA0  C
ATOM   2111  CB  LEU A 227      38.296  39.175   0.939  1.00  0.00      RA0  C
ATOM   2112  CG  LEU A 227      39.072  40.490   0.934  1.00  0.00      RA0  C
ATOM   2113  CD1 LEU A 227      38.918  41.243   2.246  1.00  0.00      RA0  C
ATOM   2114  CD2 LEU A 227      40.538  40.288   0.578  1.00  0.00      RA0  C
ATOM   2115  C   LEU A 227      37.532  37.211  -0.385  1.00  0.00      RA0  C
ATOM   2116  O   LEU A 227      38.288  36.330  -0.819  1.00  0.00      RA0  O
ATOM   2117  N   ARG A 228      36.357  36.916   0.162  1.00  0.00      RA0  N
ATOM   2118  H   ARG A 228      35.730  37.638   0.467  1.00  0.00      RA0  H
ATOM   2119  CA  ARG A 228      35.964  35.525   0.333  1.00  0.00      RA0  C
ATOM   2120  CB  ARG A 228      34.747  35.407   1.262  1.00  0.00      RA0  C
ATOM   2121  CG  ARG A 228      33.385  35.842   0.697  1.00  0.00      RA0  C
ATOM   2122  CD  ARG A 228      32.575  34.739  -0.003  1.00  0.00      RA0  C
ATOM   2123  NE  ARG A 228      31.463  35.327  -0.740  1.00  0.00      RA0  N
ATOM   2124  HE  ARG A 228      31.303  36.322  -0.626  1.00  0.00      RA0  H
ATOM   2125  CZ  ARG A 228      30.626  34.587  -1.520  1.00  0.00      RA0  C
ATOM   2126  NH1 ARG A 228      30.819  33.250  -1.651  1.00  0.00      RA0  N
ATOM   2127 HH11 ARG A 228      30.173  32.662  -2.168  1.00  0.00      RA0  H
ATOM   2128 HH12 ARG A 228      31.603  32.771  -1.230  1.00  0.00      RA0  H
ATOM   2129  NH2 ARG A 228      29.614  35.230  -2.139  1.00  0.00      RA0  N
ATOM   2130 HH21 ARG A 228      28.932  34.770  -2.728  1.00  0.00      RA0  H
ATOM   2131 HH22 ARG A 228      29.530  36.237  -2.015  1.00  0.00      RA0  H
ATOM   2132  C   ARG A 228      35.668  34.814  -1.003  1.00  0.00      RA0  C
ATOM   2133  O   ARG A 228      35.923  33.623  -1.156  1.00  0.00      RA0  O
ATOM   2134  N   LEU A 229      35.145  35.532  -1.977  1.00  0.00      RA0  N
ATOM   2135  H   LEU A 229      34.915  36.498  -1.828  1.00  0.00      RA0  H
ATOM   2136  CA  LEU A 229      34.809  34.909  -3.261  1.00  0.00      RA0  C
ATOM   2137  CB  LEU A 229      33.914  35.815  -4.101  1.00  0.00      RA0  C
ATOM   2138  CG  LEU A 229      33.373  35.028  -5.295  1.00  0.00      RA0  C
ATOM   2139  CD1 LEU A 229      32.623  33.789  -4.810  1.00  0.00      RA0  C
ATOM   2140  CD2 LEU A 229      32.510  35.873  -6.232  1.00  0.00      RA0  C
ATOM   2141  C   LEU A 229      36.111  34.576  -4.022  1.00  0.00      RA0  C
ATOM   2142  O   LEU A 229      36.287  33.467  -4.555  1.00  0.00      RA0  O
ATOM   2143  N   GLU A 230      37.034  35.540  -4.032  1.00  0.00      RA0  N
ATOM   2144  H   GLU A 230      36.832  36.437  -3.631  1.00  0.00      RA0  H
ATOM   2145  CA  GLU A 230      38.381  35.294  -4.562  1.00  0.00      RA0  C
ATOM   2146  CB  GLU A 230      39.309  36.495  -4.406  1.00  0.00      RA0  C
ATOM   2147  CG  GLU A 230      39.006  37.681  -5.320  1.00  0.00      RA0  C
ATOM   2148  CD  GLU A 230      40.069  38.735  -5.099  1.00  0.00      RA0  C
ATOM   2149  OE1 GLU A 230      40.936  38.525  -4.261  1.00  0.00      RA0  O
ATOM   2150  OE2 GLU A 230      40.046  39.768  -5.759  1.00  0.00      RA0  O
ATOM   2151  C   GLU A 230      39.019  34.066  -3.917  1.00  0.00      RA0  C
ATOM   2152  O   GLU A 230      39.668  33.269  -4.598  1.00  0.00      RA0  O
ATOM   2153  N   ALA A 231      38.831  33.907  -2.617  1.00  0.00      RA0  N
ATOM   2154  H   ALA A 231      38.266  34.571  -2.124  1.00  0.00      RA0  H
ATOM   2155  CA  ALA A 231      39.380  32.767  -1.858  1.00  0.00      RA0  C
ATOM   2156  CB  ALA A 231      39.396  33.100  -0.370  1.00  0.00      RA0  C
ATOM   2157  C   ALA A 231      38.647  31.439  -2.040  1.00  0.00      RA0  C
ATOM   2158  O   ALA A 231      39.074  30.408  -1.501  1.00  0.00      RA0  O
ATOM   2159  N   GLY A 232      37.567  31.457  -2.827  1.00  0.00      RA0  N
ATOM   2160  H   GLY A 232      37.240  32.322  -3.206  1.00  0.00      RA0  H
ATOM   2161  CA  GLY A 232      36.742  30.290  -3.072  1.00  0.00      RA0  C
ATOM   2162  C   GLY A 232      35.941  29.830  -1.874  1.00  0.00      RA0  C
ATOM   2163  O   GLY A 232      35.687  28.643  -1.730  1.00  0.00      RA0  O
ATOM   2164  N   MSE A 233      35.543  30.755  -1.019  1.00  0.00      RA0  N
ATOM   2165  H   MSE A 233      35.613  31.724  -1.255  1.00  0.00      RA0  H
ATOM   2166  CA  MSE A 233      34.851  30.396   0.205  1.00  0.00      RA0  C
ATOM   2167  CB  MSE A 233      35.382  31.213   1.380  1.00  0.00      RA0  C
ATOM   2168  CG  MSE A 233      36.842  30.889   1.694  1.00  0.00      RA0  C
ATOM   2169  SE  MSE A 233      37.503  31.894   3.031  1.00  0.00      RA0  S
ATOM   2170  CE  MSE A 233      39.095  31.075   3.197  1.00  0.00      RA0  C
ATOM   2171  C   MSE A 233      33.343  30.613   0.033  1.00  0.00      RA0  C
ATOM   2172  O   MSE A 233      32.922  31.559  -0.633  1.00  0.00      RA0  O
ATOM   2173  N   ASN A 234      32.553  29.646   0.524  1.00  0.00      RA0  N
ATOM   2174  H   ASN A 234      32.934  28.966   1.148  1.00  0.00      RA0  H
ATOM   2175  CA  ASN A 234      31.112  29.673   0.312  1.00  0.00      RA0  C
ATOM   2176  CB  ASN A 234      30.489  28.310   0.624  1.00  0.00      RA0  C
ATOM   2177  CG  ASN A 234      30.847  27.286  -0.430  1.00  0.00      RA0  C
ATOM   2178  OD1 ASN A 234      31.425  27.592  -1.467  1.00  0.00      RA0  O
ATOM   2179  ND2 ASN A 234      30.462  26.041  -0.106  1.00  0.00      RA0  N
ATOM   2180 HD21 ASN A 234      30.034  25.849   0.779  1.00  0.00      RA0  H
ATOM   2181 HD22 ASN A 234      30.605  25.278  -0.744  1.00  0.00      RA0  H
ATOM   2182  C   ASN A 234      30.404  30.690   1.155  1.00  0.00      RA0  C
ATOM   2183  O   ASN A 234      30.860  31.034   2.257  1.00  0.00      RA0  O
ATOM   2184  N   LEU A 235      29.266  31.150   0.627  1.00  0.00      RA0  N
ATOM   2185  H   LEU A 235      28.997  30.878  -0.302  1.00  0.00      RA0  H
ATOM   2186  CA  LEU A 235      28.326  31.974   1.328  1.00  0.00      RA0  C
ATOM   2187  CB  LEU A 235      28.250  33.375   0.728  1.00  0.00      RA0  C
ATOM   2188  CG  LEU A 235      27.391  34.340   1.547  1.00  0.00      RA0  C
ATOM   2189  CD1 LEU A 235      27.769  34.337   3.029  1.00  0.00      RA0  C
ATOM   2190  CD2 LEU A 235      27.432  35.751   0.963  1.00  0.00      RA0  C
ATOM   2191  C   LEU A 235      26.971  31.277   1.303  1.00  0.00      RA0  C
ATOM   2192  O   LEU A 235      26.360  31.076   0.224  1.00  0.00      RA0  O
ATOM   2193  N   TYR A 236      26.522  30.899   2.494  1.00  0.00      RA0  N
ATOM   2194  H   TYR A 236      27.060  31.112   3.309  1.00  0.00      RA0  H
ATOM   2195  CA  TYR A 236      25.247  30.214   2.640  1.00  0.00      RA0  C
ATOM   2196  CB  TYR A 236      24.916  29.899   4.092  1.00  0.00      RA0  C
ATOM   2197  CG  TYR A 236      23.674  29.033   4.162  1.00  0.00      RA0  C
ATOM   2198  CD1 TYR A 236      23.737  27.685   3.824  1.00  0.00      RA0  C
ATOM   2199  CE1 TYR A 236      22.613  26.875   3.958  1.00  0.00      RA0  C
ATOM   2200  CD2 TYR A 236      22.467  29.577   4.585  1.00  0.00      RA0  C
ATOM   2201  CE2 TYR A 236      21.342  28.769   4.710  1.00  0.00      RA0  C
ATOM   2202  CZ  TYR A 236      21.417  27.412   4.423  1.00  0.00      RA0  C
ATOM   2203  OH  TYR A 236      20.303  26.609   4.615  1.00  0.00      RA0  O
ATOM   2204  HH  TYR A 236      20.528  25.710   4.356  1.00  0.00      RA0  H
ATOM   2205  C   TYR A 236      24.144  31.086   2.032  1.00  0.00      RA0  C
ATOM   2206  O   TYR A 236      24.106  32.313   2.217  1.00  0.00      RA0  O
ATOM   2207  N   GLY A 237      23.246  30.435   1.316  1.00  0.00      RA0  N
ATOM   2208  H   GLY A 237      23.350  29.451   1.178  1.00  0.00      RA0  H
ATOM   2209  CA  GLY A 237      22.192  31.105   0.599  1.00  0.00      RA0  C
ATOM   2210  C   GLY A 237      22.547  31.302  -0.857  1.00  0.00      RA0  C
ATOM   2211  O   GLY A 237      21.666  31.439  -1.692  1.00  0.00      RA0  O
ATOM   2212  N   GLN A 238      23.843  31.343  -1.166  1.00  0.00      RA0  N
ATOM   2213  H   GLN A 238      24.542  31.226  -0.461  1.00  0.00      RA0  H
ATOM   2214  CA  GLN A 238      24.307  31.522  -2.538  1.00  0.00      RA0  C
ATOM   2215  CB  GLN A 238      25.244  32.723  -2.642  1.00  0.00      RA0  C
ATOM   2216  CG  GLN A 238      24.458  33.996  -2.330  1.00  0.00      RA0  C
ATOM   2217  CD  GLN A 238      25.308  35.233  -2.512  1.00  0.00      RA0  C
ATOM   2218  OE1 GLN A 238      25.397  36.077  -1.626  1.00  0.00      RA0  O
ATOM   2219  NE2 GLN A 238      25.867  35.337  -3.726  1.00  0.00      RA0  N
ATOM   2220 HE21 GLN A 238      25.900  34.582  -4.390  1.00  0.00      RA0  H
ATOM   2221 HE22 GLN A 238      26.294  36.172  -4.071  1.00  0.00      RA0  H
ATOM   2222  C   GLN A 238      24.942  30.239  -3.057  1.00  0.00      RA0  C
ATOM   2223  O   GLN A 238      24.418  29.622  -3.995  1.00  0.00      RA0  O
ATOM   2224  N   GLU A 239      26.053  29.798  -2.480  1.00  0.00      RA0  N
ATOM   2225  H   GLU A 239      26.494  30.342  -1.762  1.00  0.00      RA0  H
ATOM   2226  CA  GLU A 239      26.675  28.534  -2.930  1.00  0.00      RA0  C
ATOM   2227  CB  GLU A 239      28.122  28.479  -2.447  1.00  0.00      RA0  C
ATOM   2228  CG  GLU A 239      29.145  29.198  -3.333  1.00  0.00      RA0  C
ATOM   2229  CD  GLU A 239      28.864  30.681  -3.469  1.00  0.00      RA0  C
ATOM   2230  OE1 GLU A 239      28.871  31.397  -2.467  1.00  0.00      RA0  O
ATOM   2231  OE2 GLU A 239      28.661  31.127  -4.593  1.00  0.00      RA0  O
ATOM   2232  C   GLU A 239      25.933  27.271  -2.514  1.00  0.00      RA0  C
ATOM   2233  O   GLU A 239      26.139  26.226  -3.112  1.00  0.00      RA0  O
ATOM   2234  N   MSE A 240      25.119  27.368  -1.464  1.00  0.00      RA0  N
ATOM   2235  H   MSE A 240      24.983  28.231  -0.977  1.00  0.00      RA0  H
ATOM   2236  CA  MSE A 240      24.269  26.270  -1.053  1.00  0.00      RA0  C
ATOM   2237  CB  MSE A 240      25.051  25.205  -0.278  1.00  0.00      RA0  C
ATOM   2238  CG  MSE A 240      25.628  25.673   1.061  1.00  0.00      RA0  C
ATOM   2239  SE  MSE A 240      26.939  26.897   0.930  1.00  0.00      RA0  S
ATOM   2240  CE  MSE A 240      27.380  26.946   2.673  1.00  0.00      RA0  C
ATOM   2241  C   MSE A 240      23.074  26.743  -0.209  1.00  0.00      RA0  C
ATOM   2242  O   MSE A 240      23.028  27.868   0.285  1.00  0.00      RA0  O
ATOM   2243  N   ASP A 241      22.115  25.848  -0.068  1.00  0.00      RA0  N
ATOM   2244  H   ASP A 241      22.065  24.962  -0.533  1.00  0.00      RA0  H
ATOM   2245  CA  ASP A 241      20.985  26.060   0.851  1.00  0.00      RA0  C
ATOM   2246  CB  ASP A 241      19.933  26.959   0.193  1.00  0.00      RA0  C
ATOM   2247  CG  ASP A 241      19.080  26.094  -0.716  1.00  0.00      RA0  C
ATOM   2248  OD1 ASP A 241      19.615  25.455  -1.611  1.00  0.00      RA0  O
ATOM   2249  OD2 ASP A 241      17.887  25.963  -0.466  1.00  0.00      RA0  O
ATOM   2250  C   ASP A 241      20.379  24.703   1.105  1.00  0.00      RA0  C
ATOM   2251  O   ASP A 241      20.979  23.675   0.726  1.00  0.00      RA0  O
ATOM   2252  N   GLU A 242      19.212  24.647   1.743  1.00  0.00      RA0  N
ATOM   2253  H   GLU A 242      18.644  25.468   1.787  1.00  0.00      RA0  H
ATOM   2254  CA  GLU A 242      18.651  23.352   2.133  1.00  0.00      RA0  C
ATOM   2255  CB  GLU A 242      17.365  23.585   2.925  1.00  0.00      RA0  C
ATOM   2256  CG  GLU A 242      17.470  24.575   4.084  1.00  0.00      RA0  C
ATOM   2257  CD  GLU A 242      17.932  23.865   5.334  1.00  0.00      RA0  C
ATOM   2258  OE1 GLU A 242      18.238  22.680   5.269  1.00  0.00      RA0  O
ATOM   2259  OE2 GLU A 242      17.961  24.496   6.385  1.00  0.00      RA0  O
ATOM   2260  C   GLU A 242      18.278  22.431   0.982  1.00  0.00      RA0  C
ATOM   2261  O   GLU A 242      18.046  21.243   1.204  1.00  0.00      RA0  O
ATOM   2262  N   THR A 243      18.251  22.974  -0.234  1.00  0.00      RA0  N
ATOM   2263  H   THR A 243      18.481  23.940  -0.378  1.00  0.00      RA0  H
ATOM   2264  CA  THR A 243      17.926  22.200  -1.441  1.00  0.00      RA0  C
ATOM   2265  CB  THR A 243      16.909  22.987  -2.286  1.00  0.00      RA0  C
ATOM   2266  OG1 THR A 243      17.411  24.239  -2.769  1.00  0.00      RA0  O
ATOM   2267  HG1 THR A 243      17.771  24.747  -2.035  1.00  0.00      RA0  H
ATOM   2268  CG2 THR A 243      15.627  23.210  -1.481  1.00  0.00      RA0  C
ATOM   2269  C   THR A 243      19.141  21.692  -2.195  1.00  0.00      RA0  C
ATOM   2270  O   THR A 243      18.994  20.964  -3.182  1.00  0.00      RA0  O
ATOM   2271  N   ILE A 244      20.331  22.094  -1.749  1.00  0.00      RA0  N
ATOM   2272  H   ILE A 244      20.399  22.642  -0.912  1.00  0.00      RA0  H
ATOM   2273  CA  ILE A 244      21.581  21.781  -2.428  1.00  0.00      RA0  C
ATOM   2274  CB  ILE A 244      22.319  23.071  -2.811  1.00  0.00      RA0  C
ATOM   2275  CG2 ILE A 244      23.715  22.808  -3.384  1.00  0.00      RA0  C
ATOM   2276  CG1 ILE A 244      21.468  23.860  -3.803  1.00  0.00      RA0  C
ATOM   2277  CD1 ILE A 244      21.073  23.002  -5.005  1.00  0.00      RA0  C
ATOM   2278  C   ILE A 244      22.465  20.857  -1.601  1.00  0.00      RA0  C
ATOM   2279  O   ILE A 244      22.743  21.144  -0.436  1.00  0.00      RA0  O
ATOM   2280  N   SER A 245      22.978  19.801  -2.244  1.00  0.00      RA0  N
ATOM   2281  H   SER A 245      22.798  19.692  -3.218  1.00  0.00      RA0  H
ATOM   2282  CA  SER A 245      23.866  18.868  -1.601  1.00  0.00      RA0  C
ATOM   2283  CB  SER A 245      23.975  17.658  -2.533  1.00  0.00      RA0  C
ATOM   2284  OG  SER A 245      24.958  16.726  -2.067  1.00  0.00      RA0  O
ATOM   2285  HG  SER A 245      24.450  15.992  -1.717  1.00  0.00      RA0  H
ATOM   2286  C   SER A 245      25.237  19.526  -1.367  1.00  0.00      RA0  C
ATOM   2287  O   SER A 245      25.682  20.283  -2.225  1.00  0.00      RA0  O
ATOM   2288  N   PRO A 246      25.924  19.234  -0.270  1.00  0.00      RA0  N
ATOM   2289  CD  PRO A 246      25.503  18.381   0.831  1.00  0.00      RA0  C
ATOM   2290  CA  PRO A 246      27.298  19.749  -0.108  1.00  0.00      RA0  C
ATOM   2291  CB  PRO A 246      27.701  19.197   1.264  1.00  0.00      RA0  C
ATOM   2292  CG  PRO A 246      26.812  17.979   1.496  1.00  0.00      RA0  C
ATOM   2293  C   PRO A 246      28.197  19.301  -1.264  1.00  0.00      RA0  C
ATOM   2294  O   PRO A 246      29.143  20.032  -1.632  1.00  0.00      RA0  O
ATOM   2295  N   LEU A 247      27.880  18.149  -1.874  1.00  0.00      RA0  N
ATOM   2296  H   LEU A 247      27.052  17.648  -1.612  1.00  0.00      RA0  H
ATOM   2297  CA  LEU A 247      28.665  17.623  -2.980  1.00  0.00      RA0  C
ATOM   2298  CB  LEU A 247      28.189  16.221  -3.359  1.00  0.00      RA0  C
ATOM   2299  CG  LEU A 247      28.183  15.235  -2.189  1.00  0.00      RA0  C
ATOM   2300  CD1 LEU A 247      27.606  13.882  -2.607  1.00  0.00      RA0  C
ATOM   2301  CD2 LEU A 247      29.559  15.088  -1.539  1.00  0.00      RA0  C
ATOM   2302  C   LEU A 247      28.625  18.535  -4.204  1.00  0.00      RA0  C
ATOM   2303  O   LEU A 247      29.546  18.526  -5.009  1.00  0.00      RA0  O
ATOM   2304  N   ALA A 248      27.568  19.327  -4.321  1.00  0.00      RA0  N
ATOM   2305  H   ALA A 248      26.885  19.363  -3.591  1.00  0.00      RA0  H
ATOM   2306  CA  ALA A 248      27.369  20.270  -5.437  1.00  0.00      RA0  C
ATOM   2307  CB  ALA A 248      25.897  20.293  -5.856  1.00  0.00      RA0  C
ATOM   2308  C   ALA A 248      27.794  21.707  -5.074  1.00  0.00      RA0  C
ATOM   2309  O   ALA A 248      27.575  22.639  -5.859  1.00  0.00      RA0  O
ATOM   2310  N   ALA A 249      28.371  21.860  -3.885  1.00  0.00      RA0  N
ATOM   2311  H   ALA A 249      28.528  21.073  -3.289  1.00  0.00      RA0  H
ATOM   2312  CA  ALA A 249      28.788  23.152  -3.359  1.00  0.00      RA0  C
ATOM   2313  CB  ALA A 249      27.959  23.517  -2.129  1.00  0.00      RA0  C
ATOM   2314  C   ALA A 249      30.270  23.147  -2.963  1.00  0.00      RA0  C
ATOM   2315  O   ALA A 249      30.702  23.907  -2.115  1.00  0.00      RA0  O
ATOM   2316  N   ASN A 250      31.036  22.280  -3.607  1.00  0.00      RA0  N
ATOM   2317  H   ASN A 250      30.618  21.700  -4.303  1.00  0.00      RA0  H
ATOM   2318  CA  ASN A 250      32.482  22.179  -3.337  1.00  0.00      RA0  C
ATOM   2319  CB  ASN A 250      33.255  23.405  -3.836  1.00  0.00      RA0  C
ATOM   2320  CG  ASN A 250      34.745  23.172  -3.692  1.00  0.00      RA0  C
ATOM   2321  OD1 ASN A 250      35.253  22.085  -3.957  1.00  0.00      RA0  O
ATOM   2322  ND2 ASN A 250      35.416  24.261  -3.273  1.00  0.00      RA0  N
ATOM   2323 HD21 ASN A 250      34.926  25.111  -3.063  1.00  0.00      RA0  H
ATOM   2324 HD22 ASN A 250      36.406  24.275  -3.142  1.00  0.00      RA0  H
ATOM   2325  C   ASN A 250      32.761  21.910  -1.864  1.00  0.00      RA0  C
ATOM   2326  O   ASN A 250      33.743  22.427  -1.336  1.00  0.00      RA0  O
ATOM   2327  N   MSE A 251      31.903  21.100  -1.211  1.00  0.00      RA0  N
ATOM   2328  H   MSE A 251      31.083  20.755  -1.673  1.00  0.00      RA0  H
ATOM   2329  CA  MSE A 251      32.087  20.727   0.185  1.00  0.00      RA0  C
ATOM   2330  CB  MSE A 251      30.920  21.204   1.049  1.00  0.00      RA0  C
ATOM   2331  CG  MSE A 251      30.718  22.717   1.023  1.00  0.00      RA0  C
ATOM   2332  SE  MSE A 251      29.287  23.235   1.980  1.00  0.00      RA0  S
ATOM   2333  CE  MSE A 251      29.892  22.735   3.599  1.00  0.00      RA0  C
ATOM   2334  C   MSE A 251      32.289  19.230   0.356  1.00  0.00      RA0  C
ATOM   2335  O   MSE A 251      32.310  18.724   1.466  1.00  0.00      RA0  O
ATOM   2336  N   GLY A 252      32.527  18.521  -0.744  1.00  0.00      RA0  N
ATOM   2337  H   GLY A 252      32.520  18.972  -1.634  1.00  0.00      RA0  H
ATOM   2338  CA  GLY A 252      32.811  17.085  -0.658  1.00  0.00      RA0  C
ATOM   2339  C   GLY A 252      33.976  16.799   0.295  1.00  0.00      RA0  C
ATOM   2340  O   GLY A 252      33.971  15.798   1.058  1.00  0.00      RA0  O
ATOM   2341  N   TRP A 253      34.991  17.641   0.210  1.00  0.00      RA0  N
ATOM   2342  H   TRP A 253      34.925  18.405  -0.428  1.00  0.00      RA0  H
ATOM   2343  CA  TRP A 253      36.197  17.479   0.996  1.00  0.00      RA0  C
ATOM   2344  CB  TRP A 253      37.295  18.464   0.567  1.00  0.00      RA0  C
ATOM   2345  CG  TRP A 253      36.858  19.901   0.741  1.00  0.00      RA0  C
ATOM   2346  CD2 TRP A 253      37.261  20.837   1.763  1.00  0.00      RA0  C
ATOM   2347  CE2 TRP A 253      36.588  22.056   1.514  1.00  0.00      RA0  C
ATOM   2348  CE3 TRP A 253      38.108  20.729   2.859  1.00  0.00      RA0  C
ATOM   2349  CD1 TRP A 253      35.980  20.620  -0.080  1.00  0.00      RA0  C
ATOM   2350  NE1 TRP A 253      35.818  21.889   0.368  1.00  0.00      RA0  N
ATOM   2351  HE1 TRP A 253      35.239  22.562  -0.062  1.00  0.00      RA0  H
ATOM   2352  CZ2 TRP A 253      36.800  23.143   2.354  1.00  0.00      RA0  C
ATOM   2353  CZ3 TRP A 253      38.310  21.822   3.693  1.00  0.00      RA0  C
ATOM   2354  CH2 TRP A 253      37.653  23.023   3.446  1.00  0.00      RA0  C
ATOM   2355  C   TRP A 253      35.916  17.534   2.484  1.00  0.00      RA0  C
ATOM   2356  O   TRP A 253      36.757  17.128   3.276  1.00  0.00      RA0  O
ATOM   2357  N   THR A 254      34.758  18.071   2.869  1.00  0.00      RA0  N
ATOM   2358  H   THR A 254      34.045  18.291   2.209  1.00  0.00      RA0  H
ATOM   2359  CA  THR A 254      34.404  18.171   4.283  1.00  0.00      RA0  C
ATOM   2360  CB  THR A 254      33.796  19.537   4.641  1.00  0.00      RA0  C
ATOM   2361  OG1 THR A 254      32.686  19.883   3.809  1.00  0.00      RA0  O
ATOM   2362  HG1 THR A 254      32.908  19.652   2.918  1.00  0.00      RA0  H
ATOM   2363  CG2 THR A 254      34.858  20.628   4.585  1.00  0.00      RA0  C
ATOM   2364  C   THR A 254      33.587  16.989   4.797  1.00  0.00      RA0  C
ATOM   2365  O   THR A 254      33.267  16.939   5.988  1.00  0.00      RA0  O
ATOM   2366  N   ILE A 255      33.257  16.046   3.925  1.00  0.00      RA0  N
ATOM   2367  H   ILE A 255      33.649  16.014   3.004  1.00  0.00      RA0  H
ATOM   2368  CA  ILE A 255      32.444  14.906   4.342  1.00  0.00      RA0  C
ATOM   2369  CB  ILE A 255      31.504  14.424   3.244  1.00  0.00      RA0  C
ATOM   2370  CG2 ILE A 255      30.520  13.421   3.849  1.00  0.00      RA0  C
ATOM   2371  CG1 ILE A 255      30.800  15.591   2.545  1.00  0.00      RA0  C
ATOM   2372  CD1 ILE A 255      29.959  16.456   3.487  1.00  0.00      RA0  C
ATOM   2373  C   ILE A 255      33.352  13.791   4.823  1.00  0.00      RA0  C
ATOM   2374  O   ILE A 255      34.159  13.254   4.058  1.00  0.00      RA0  O
ATOM   2375  N   ALA A 256      33.192  13.431   6.087  1.00  0.00      RA0  N
ATOM   2376  H   ALA A 256      32.430  13.855   6.584  1.00  0.00      RA0  H
ATOM   2377  CA  ALA A 256      33.960  12.356   6.709  1.00  0.00      RA0  C
ATOM   2378  CB  ALA A 256      34.191  12.642   8.183  1.00  0.00      RA0  C
ATOM   2379  C   ALA A 256      33.215  11.032   6.566  1.00  0.00      RA0  C
ATOM   2380  O   ALA A 256      32.539  10.595   7.469  1.00  0.00      RA0  O
ATOM   2381  N   TRP A 257      33.338  10.385   5.405  1.00  0.00      RA0  N
ATOM   2382  H   TRP A 257      33.910  10.793   4.693  1.00  0.00      RA0  H
ATOM   2383  CA  TRP A 257      32.592   9.142   5.141  1.00  0.00      RA0  C
ATOM   2384  CB  TRP A 257      32.776   8.682   3.690  1.00  0.00      RA0  C
ATOM   2385  CG  TRP A 257      32.525   9.794   2.695  1.00  0.00      RA0  C
ATOM   2386  CD2 TRP A 257      31.278  10.187   2.082  1.00  0.00      RA0  C
ATOM   2387  CE2 TRP A 257      31.555  11.249   1.188  1.00  0.00      RA0  C
ATOM   2388  CE3 TRP A 257      29.973   9.734   2.219  1.00  0.00      RA0  C
ATOM   2389  CD1 TRP A 257      33.486  10.649   2.135  1.00  0.00      RA0  C
ATOM   2390  NE1 TRP A 257      32.920  11.509   1.248  1.00  0.00      RA0  N
ATOM   2391  HE1 TRP A 257      33.395  12.211   0.755  1.00  0.00      RA0  H
ATOM   2392  CZ2 TRP A 257      30.524  11.818   0.451  1.00  0.00      RA0  C
ATOM   2393  CZ3 TRP A 257      28.950  10.315   1.478  1.00  0.00      RA0  C
ATOM   2394  CH2 TRP A 257      29.223  11.352   0.595  1.00  0.00      RA0  C
ATOM   2395  C   TRP A 257      33.013   8.009   6.068  1.00  0.00      RA0  C
ATOM   2396  O   TRP A 257      32.180   7.220   6.548  1.00  0.00      RA0  O
ATOM   2397  N   GLU A 258      34.316   7.914   6.324  1.00  0.00      RA0  N
ATOM   2398  H   GLU A 258      34.955   8.616   6.026  1.00  0.00      RA0  H
ATOM   2399  CA  GLU A 258      34.824   6.879   7.215  1.00  0.00      RA0  C
ATOM   2400  CB  GLU A 258      36.088   6.248   6.636  1.00  0.00      RA0  C
ATOM   2401  CG  GLU A 258      35.678   5.420   5.421  1.00  0.00      RA0  C
ATOM   2402  CD  GLU A 258      34.518   4.537   5.836  1.00  0.00      RA0  C
ATOM   2403  OE1 GLU A 258      34.704   3.706   6.723  1.00  0.00      RA0  O
ATOM   2404  OE2 GLU A 258      33.424   4.703   5.297  1.00  0.00      RA0  O
ATOM   2405  C   GLU A 258      35.008   7.492   8.597  1.00  0.00      RA0  C
ATOM   2406  O   GLU A 258      35.400   8.650   8.685  1.00  0.00      RA0  O
ATOM   2407  N   PRO A 259      34.736   6.765   9.685  1.00  0.00      RA0  N
ATOM   2408  CD  PRO A 259      34.883   7.311  11.029  1.00  0.00      RA0  C
ATOM   2409  CA  PRO A 259      34.299   5.371   9.697  1.00  0.00      RA0  C
ATOM   2410  CB  PRO A 259      34.595   4.958  11.139  1.00  0.00      RA0  C
ATOM   2411  CG  PRO A 259      34.358   6.222  11.956  1.00  0.00      RA0  C
ATOM   2412  C   PRO A 259      32.834   5.247   9.296  1.00  0.00      RA0  C
ATOM   2413  O   PRO A 259      32.029   6.113   9.667  1.00  0.00      RA0  O
ATOM   2414  N   ALA A 260      32.529   4.188   8.555  1.00  0.00      RA0  N
ATOM   2415  H   ALA A 260      33.292   3.656   8.177  1.00  0.00      RA0  H
ATOM   2416  CA  ALA A 260      31.192   3.923   8.026  1.00  0.00      RA0  C
ATOM   2417  CB  ALA A 260      31.186   2.641   7.194  1.00  0.00      RA0  C
ATOM   2418  C   ALA A 260      30.138   3.805   9.102  1.00  0.00      RA0  C
ATOM   2419  O   ALA A 260      28.960   4.052   8.837  1.00  0.00      RA0  O
ATOM   2420  N   ASP A 261      30.539   3.435  10.314  1.00  0.00      RA0  N
ATOM   2421  H   ASP A 261      31.507   3.314  10.549  1.00  0.00      RA0  H
ATOM   2422  CA  ASP A 261      29.585   3.218  11.397  1.00  0.00      RA0  C
ATOM   2423  CB  ASP A 261      30.265   2.324  12.429  1.00  0.00      RA0  C
ATOM   2424  CG  ASP A 261      31.584   2.990  12.814  1.00  0.00      RA0  C
ATOM   2425  OD1 ASP A 261      32.594   2.659  12.199  1.00  0.00      RA0  O
ATOM   2426  OD2 ASP A 261      31.610   3.859  13.689  1.00  0.00      RA0  O
ATOM   2427  C   ASP A 261      29.212   4.466  12.159  1.00  0.00      RA0  C
ATOM   2428  O   ASP A 261      28.453   4.397  13.132  1.00  0.00      RA0  O
ATOM   2429  N   ARG A 262      29.736   5.609  11.747  1.00  0.00      RA0  N
ATOM   2430  H   ARG A 262      30.358   5.607  10.964  1.00  0.00      RA0  H
ATOM   2431  CA  ARG A 262      29.318   6.867  12.343  1.00  0.00      RA0  C
ATOM   2432  CB  ARG A 262      30.381   7.957  12.220  1.00  0.00      RA0  C
ATOM   2433  CG  ARG A 262      29.818   9.278  12.756  1.00  0.00      RA0  C
ATOM   2434  CD  ARG A 262      30.706  10.499  12.532  1.00  0.00      RA0  C
ATOM   2435  NE  ARG A 262      30.955  10.755  11.117  1.00  0.00      RA0  N
ATOM   2436  HE  ARG A 262      31.498  10.066  10.626  1.00  0.00      RA0  H
ATOM   2437  CZ  ARG A 262      30.536  11.942  10.585  1.00  0.00      RA0  C
ATOM   2438  NH1 ARG A 262      29.766  12.776  11.327  1.00  0.00      RA0  N
ATOM   2439 HH11 ARG A 262      29.498  13.710  11.044  1.00  0.00      RA0  H
ATOM   2440 HH12 ARG A 262      29.387  12.500  12.223  1.00  0.00      RA0  H
ATOM   2441  NH2 ARG A 262      30.905  12.241   9.316  1.00  0.00      RA0  N
ATOM   2442 HH21 ARG A 262      30.658  13.108   8.866  1.00  0.00      RA0  H
ATOM   2443 HH22 ARG A 262      31.446  11.591   8.764  1.00  0.00      RA0  H
ATOM   2444  C   ARG A 262      28.042   7.389  11.657  1.00  0.00      RA0  C
ATOM   2445  O   ARG A 262      28.080   7.868  10.541  1.00  0.00      RA0  O
ATOM   2446  N   ASP A 263      26.942   7.332  12.388  1.00  0.00      RA0  N
ATOM   2447  H   ASP A 263      26.995   6.971  13.317  1.00  0.00      RA0  H
ATOM   2448  CA  ASP A 263      25.668   7.872  11.955  1.00  0.00      RA0  C
ATOM   2449  CB  ASP A 263      24.505   7.287  12.750  1.00  0.00      RA0  C
ATOM   2450  CG  ASP A 263      23.222   7.880  12.207  1.00  0.00      RA0  C
ATOM   2451  OD1 ASP A 263      23.150   8.109  11.001  1.00  0.00      RA0  O
ATOM   2452  OD2 ASP A 263      22.305   8.120  12.987  1.00  0.00      RA0  O
ATOM   2453  C   ASP A 263      25.683   9.379  12.085  1.00  0.00      RA0  C
ATOM   2454  O   ASP A 263      26.083   9.924  13.117  1.00  0.00      RA0  O
ATOM   2455  N   PHE A 264      25.256  10.062  11.034  1.00  0.00      RA0  N
ATOM   2456  H   PHE A 264      24.735   9.568  10.331  1.00  0.00      RA0  H
ATOM   2457  CA  PHE A 264      25.059  11.496  11.096  1.00  0.00      RA0  C
ATOM   2458  CB  PHE A 264      26.328  12.286  10.744  1.00  0.00      RA0  C
ATOM   2459  CG  PHE A 264      26.776  12.109   9.311  1.00  0.00      RA0  C
ATOM   2460  CD1 PHE A 264      26.298  12.957   8.319  1.00  0.00      RA0  C
ATOM   2461  CD2 PHE A 264      27.701  11.122   8.989  1.00  0.00      RA0  C
ATOM   2462  CE1 PHE A 264      26.775  12.848   7.018  1.00  0.00      RA0  C
ATOM   2463  CE2 PHE A 264      28.185  11.018   7.691  1.00  0.00      RA0  C
ATOM   2464  CZ  PHE A 264      27.738  11.895   6.709  1.00  0.00      RA0  C
ATOM   2465  C   PHE A 264      23.870  11.875  10.224  1.00  0.00      RA0  C
ATOM   2466  O   PHE A 264      23.512  11.145   9.305  1.00  0.00      RA0  O
ATOM   2467  N   ILE A 265      23.266  13.012  10.523  1.00  0.00      RA0  N
ATOM   2468  H   ILE A 265      23.693  13.593  11.219  1.00  0.00      RA0  H
ATOM   2469  CA  ILE A 265      22.069  13.439   9.815  1.00  0.00      RA0  C
ATOM   2470  CB  ILE A 265      21.448  14.657  10.503  1.00  0.00      RA0  C
ATOM   2471  CG2 ILE A 265      20.094  15.011   9.885  1.00  0.00      RA0  C
ATOM   2472  CG1 ILE A 265      21.356  14.466  12.014  1.00  0.00      RA0  C
ATOM   2473  CD1 ILE A 265      20.971  15.757  12.735  1.00  0.00      RA0  C
ATOM   2474  C   ILE A 265      22.411  13.803   8.383  1.00  0.00      RA0  C
ATOM   2475  O   ILE A 265      23.336  14.573   8.142  1.00  0.00      RA0  O
ATOM   2476  N   GLY A 266      21.694  13.189   7.447  1.00  0.00      RA0  N
ATOM   2477  H   GLY A 266      21.035  12.481   7.702  1.00  0.00      RA0  H
ATOM   2478  CA  GLY A 266      21.956  13.377   6.009  1.00  0.00      RA0  C
ATOM   2479  C   GLY A 266      22.772  12.263   5.385  1.00  0.00      RA0  C
ATOM   2480  O   GLY A 266      22.902  12.218   4.166  1.00  0.00      RA0  O
ATOM   2481  N   ARG A 267      23.273  11.338   6.203  1.00  0.00      RA0  N
ATOM   2482  H   ARG A 267      23.030  11.331   7.175  1.00  0.00      RA0  H
ATOM   2483  CA  ARG A 267      24.264  10.372   5.743  1.00  0.00      RA0  C
ATOM   2484  CB  ARG A 267      24.815   9.439   6.835  1.00  0.00      RA0  C
ATOM   2485  CG  ARG A 267      25.921   8.588   6.193  1.00  0.00      RA0  C
ATOM   2486  CD  ARG A 267      26.710   7.582   7.039  1.00  0.00      RA0  C
ATOM   2487  NE  ARG A 267      27.632   6.887   6.138  1.00  0.00      RA0  N
ATOM   2488  HE  ARG A 267      27.239   6.583   5.256  1.00  0.00      RA0  H
ATOM   2489  CZ  ARG A 267      28.962   6.717   6.397  1.00  0.00      RA0  C
ATOM   2490  NH1 ARG A 267      29.463   7.003   7.622  1.00  0.00      RA0  N
ATOM   2491 HH11 ARG A 267      30.454   6.939   7.802  1.00  0.00      RA0  H
ATOM   2492 HH12 ARG A 267      28.870   7.270   8.391  1.00  0.00      RA0  H
ATOM   2493  NH2 ARG A 267      29.761   6.271   5.403  1.00  0.00      RA0  N
ATOM   2494 HH21 ARG A 267      30.749   6.100   5.532  1.00  0.00      RA0  H
ATOM   2495 HH22 ARG A 267      29.374   6.107   4.478  1.00  0.00      RA0  H
ATOM   2496  C   ARG A 267      23.779   9.532   4.586  1.00  0.00      RA0  C
ATOM   2497  O   ARG A 267      24.436   9.471   3.571  1.00  0.00      RA0  O
ATOM   2498  N   GLU A 268      22.630   8.882   4.712  1.00  0.00      RA0  N
ATOM   2499  H   GLU A 268      22.000   9.180   5.432  1.00  0.00      RA0  H
ATOM   2500  CA  GLU A 268      22.198   7.978   3.636  1.00  0.00      RA0  C
ATOM   2501  CB  GLU A 268      21.054   7.059   4.101  1.00  0.00      RA0  C
ATOM   2502  CG  GLU A 268      20.188   7.580   5.259  1.00  0.00      RA0  C
ATOM   2503  CD  GLU A 268      19.653   8.955   4.933  1.00  0.00      RA0  C
ATOM   2504  OE1 GLU A 268      18.821   9.059   4.043  1.00  0.00      RA0  O
ATOM   2505  OE2 GLU A 268      20.124   9.928   5.519  1.00  0.00      RA0  O
ATOM   2506  C   GLU A 268      21.822   8.751   2.370  1.00  0.00      RA0  C
ATOM   2507  O   GLU A 268      22.071   8.283   1.265  1.00  0.00      RA0  O
ATOM   2508  N   ALA A 269      21.224   9.927   2.516  1.00  0.00      RA0  N
ATOM   2509  H   ALA A 269      20.879  10.182   3.426  1.00  0.00      RA0  H
ATOM   2510  CA  ALA A 269      20.878  10.736   1.313  1.00  0.00      RA0  C
ATOM   2511  CB  ALA A 269      20.113  11.983   1.727  1.00  0.00      RA0  C
ATOM   2512  C   ALA A 269      22.157  11.136   0.573  1.00  0.00      RA0  C
ATOM   2513  O   ALA A 269      22.237  11.113  -0.660  1.00  0.00      RA0  O
ATOM   2514  N   LEU A 270      23.169  11.466   1.347  1.00  0.00      RA0  N
ATOM   2515  H   LEU A 270      23.041  11.438   2.342  1.00  0.00      RA0  H
ATOM   2516  CA  LEU A 270      24.458  11.851   0.806  1.00  0.00      RA0  C
ATOM   2517  CB  LEU A 270      25.340  12.374   1.929  1.00  0.00      RA0  C
ATOM   2518  CG  LEU A 270      26.297  13.440   1.418  1.00  0.00      RA0  C
ATOM   2519  CD1 LEU A 270      25.542  14.513   0.637  1.00  0.00      RA0  C
ATOM   2520  CD2 LEU A 270      27.115  14.038   2.557  1.00  0.00      RA0  C
ATOM   2521  C   LEU A 270      25.115  10.691   0.071  1.00  0.00      RA0  C
ATOM   2522  O   LEU A 270      25.678  10.870  -1.011  1.00  0.00      RA0  O
ATOM   2523  N   GLU A 271      25.041   9.490   0.650  1.00  0.00      RA0  N
ATOM   2524  H   GLU A 271      24.573   9.401   1.534  1.00  0.00      RA0  H
ATOM   2525  CA  GLU A 271      25.599   8.306   0.008  1.00  0.00      RA0  C
ATOM   2526  CB  GLU A 271      25.763   7.139   0.993  1.00  0.00      RA0  C
ATOM   2527  CG  GLU A 271      26.626   7.663   2.159  1.00  0.00      RA0  C
ATOM   2528  CD  GLU A 271      27.501   6.621   2.842  1.00  0.00      RA0  C
ATOM   2529  OE1 GLU A 271      26.982   5.733   3.499  1.00  0.00      RA0  O
ATOM   2530  OE2 GLU A 271      28.725   6.725   2.769  1.00  0.00      RA0  O
ATOM   2531  C   GLU A 271      24.949   8.043  -1.335  1.00  0.00      RA0  C
ATOM   2532  O   GLU A 271      25.613   7.631  -2.296  1.00  0.00      RA0  O
ATOM   2533  N   VAL A 272      23.629   8.230  -1.400  1.00  0.00      RA0  N
ATOM   2534  H   VAL A 272      23.133   8.509  -0.574  1.00  0.00      RA0  H
ATOM   2535  CA  VAL A 272      22.913   8.064  -2.654  1.00  0.00      RA0  C
ATOM   2536  CB  VAL A 272      21.402   8.123  -2.416  1.00  0.00      RA0  C
ATOM   2537  CG1 VAL A 272      20.619   8.114  -3.730  1.00  0.00      RA0  C
ATOM   2538  CG2 VAL A 272      20.966   6.988  -1.490  1.00  0.00      RA0  C
ATOM   2539  C   VAL A 272      23.351   9.134  -3.669  1.00  0.00      RA0  C
ATOM   2540  O   VAL A 272      23.580   8.838  -4.844  1.00  0.00      RA0  O
ATOM   2541  N   GLN A 273      23.486  10.370  -3.202  1.00  0.00      RA0  N
ATOM   2542  H   GLN A 273      23.308  10.541  -2.231  1.00  0.00      RA0  H
ATOM   2543  CA  GLN A 273      23.943  11.461  -4.065  1.00  0.00      RA0  C
ATOM   2544  CB  GLN A 273      23.835  12.776  -3.295  1.00  0.00      RA0  C
ATOM   2545  CG  GLN A 273      22.355  13.076  -3.038  1.00  0.00      RA0  C
ATOM   2546  CD  GLN A 273      22.204  14.028  -1.870  1.00  0.00      RA0  C
ATOM   2547  OE1 GLN A 273      23.103  14.798  -1.552  1.00  0.00      RA0  O
ATOM   2548  NE2 GLN A 273      21.007  13.944  -1.261  1.00  0.00      RA0  N
ATOM   2549 HE21 GLN A 273      20.355  13.240  -1.540  1.00  0.00      RA0  H
ATOM   2550 HE22 GLN A 273      20.699  14.538  -0.510  1.00  0.00      RA0  H
ATOM   2551  C   GLN A 273      25.334  11.173  -4.634  1.00  0.00      RA0  C
ATOM   2552  O   GLN A 273      25.568  11.387  -5.817  1.00  0.00      RA0  O
ATOM   2553  N   ARG A 274      26.231  10.646  -3.796  1.00  0.00      RA0  N
ATOM   2554  H   ARG A 274      25.968  10.466  -2.849  1.00  0.00      RA0  H
ATOM   2555  CA  ARG A 274      27.565  10.283  -4.262  1.00  0.00      RA0  C
ATOM   2556  CB  ARG A 274      28.374   9.814  -3.051  1.00  0.00      RA0  C
ATOM   2557  CG  ARG A 274      29.802   9.352  -3.345  1.00  0.00      RA0  C
ATOM   2558  CD  ARG A 274      30.297   8.422  -2.235  1.00  0.00      RA0  C
ATOM   2559  NE  ARG A 274      29.448   7.232  -2.188  1.00  0.00      RA0  N
ATOM   2560  HE  ARG A 274      29.155   6.813  -3.062  1.00  0.00      RA0  H
ATOM   2561  CZ  ARG A 274      29.037   6.678  -1.013  1.00  0.00      RA0  C
ATOM   2562  NH1 ARG A 274      29.446   7.207   0.161  1.00  0.00      RA0  N
ATOM   2563 HH11 ARG A 274      29.128   6.846   1.053  1.00  0.00      RA0  H
ATOM   2564 HH12 ARG A 274      30.068   7.988   0.214  1.00  0.00      RA0  H
ATOM   2565  NH2 ARG A 274      28.216   5.615  -1.048  1.00  0.00      RA0  N
ATOM   2566 HH21 ARG A 274      27.883   5.144  -0.230  1.00  0.00      RA0  H
ATOM   2567 HH22 ARG A 274      27.882   5.249  -1.943  1.00  0.00      RA0  H
ATOM   2568  C   ARG A 274      27.530   9.170  -5.311  1.00  0.00      RA0  C
ATOM   2569  O   ARG A 274      28.216   9.245  -6.333  1.00  0.00      RA0  O
ATOM   2570  N   GLU A 275      26.704   8.163  -5.069  1.00  0.00      RA0  N
ATOM   2571  H   GLU A 275      26.234   8.086  -4.187  1.00  0.00      RA0  H
ATOM   2572  CA  GLU A 275      26.486   7.079  -6.026  1.00  0.00      RA0  C
ATOM   2573  CB  GLU A 275      25.569   5.999  -5.453  1.00  0.00      RA0  C
ATOM   2574  CG  GLU A 275      26.269   4.668  -5.155  1.00  0.00      RA0  C
ATOM   2575  CD  GLU A 275      27.134   4.756  -3.909  1.00  0.00      RA0  C
ATOM   2576  OE1 GLU A 275      26.727   4.248  -2.873  1.00  0.00      RA0  O
ATOM   2577  OE2 GLU A 275      28.230   5.307  -3.946  1.00  0.00      RA0  O
ATOM   2578  C   GLU A 275      25.951   7.572  -7.361  1.00  0.00      RA0  C
ATOM   2579  O   GLU A 275      26.364   7.113  -8.426  1.00  0.00      RA0  O
ATOM   2580  N   HIS A 276      24.971   8.463  -7.308  1.00  0.00      RA0  N
ATOM   2581  H   HIS A 276      24.709   8.839  -6.419  1.00  0.00      RA0  H
ATOM   2582  CA  HIS A 276      24.309   8.917  -8.514  1.00  0.00      RA0  C
ATOM   2583  CB  HIS A 276      22.922   9.481  -8.193  1.00  0.00      RA0  C
ATOM   2584  CG  HIS A 276      21.902   8.384  -8.003  1.00  0.00      RA0  C
ATOM   2585  ND1 HIS A 276      20.667   8.438  -8.532  1.00  0.00      RA0  N
ATOM   2586  HD1 HIS A 276      20.311   9.162  -9.087  1.00  0.00      RA0  H
ATOM   2587  CD2 HIS A 276      22.026   7.192  -7.284  1.00  0.00      RA0  C
ATOM   2588  NE2 HIS A 276      20.849   6.528  -7.386  1.00  0.00      RA0  N
ATOM   2589  CE1 HIS A 276      20.014   7.295  -8.155  1.00  0.00      RA0  C
ATOM   2590  C   HIS A 276      25.104   9.966  -9.265  1.00  0.00      RA0  C
ATOM   2591  O   HIS A 276      24.933  10.098 -10.475  1.00  0.00      RA0  O
ATOM   2592  N   GLY A 277      25.919  10.718  -8.523  1.00  0.00      RA0  N
ATOM   2593  H   GLY A 277      25.927  10.596  -7.532  1.00  0.00      RA0  H
ATOM   2594  CA  GLY A 277      26.588  11.904  -9.048  1.00  0.00      RA0  C
ATOM   2595  C   GLY A 277      25.760  13.145  -8.814  1.00  0.00      RA0  C
ATOM   2596  O   GLY A 277      24.514  13.078  -8.742  1.00  0.00      RA0  O
ATOM   2597  N   THR A 278      26.440  14.288  -8.703  1.00  0.00      RA0  N
ATOM   2598  H   THR A 278      27.435  14.324  -8.744  1.00  0.00      RA0  H
ATOM   2599  CA  THR A 278      25.757  15.568  -8.526  1.00  0.00      RA0  C
ATOM   2600  CB  THR A 278      26.008  15.882  -7.062  1.00  0.00      RA0  C
ATOM   2601  OG1 THR A 278      27.179  15.156  -6.660  1.00  0.00      RA0  O
ATOM   2602  HG1 THR A 278      27.916  15.645  -7.009  1.00  0.00      RA0  H
ATOM   2603  CG2 THR A 278      24.824  15.506  -6.168  1.00  0.00      RA0  C
ATOM   2604  C   THR A 278      26.320  16.617  -9.470  1.00  0.00      RA0  C
ATOM   2605  O   THR A 278      27.309  16.391 -10.188  1.00  0.00      RA0  O
ATOM   2606  N   GLU A 279      25.679  17.769  -9.444  1.00  0.00      RA0  N
ATOM   2607  H   GLU A 279      24.893  17.880  -8.841  1.00  0.00      RA0  H
ATOM   2608  CA  GLU A 279      26.239  18.968 -10.038  1.00  0.00      RA0  C
ATOM   2609  CB  GLU A 279      25.314  20.174  -9.898  1.00  0.00      RA0  C
ATOM   2610  CG  GLU A 279      23.864  20.025 -10.339  1.00  0.00      RA0  C
ATOM   2611  CD  GLU A 279      23.152  21.277  -9.886  1.00  0.00      RA0  C
ATOM   2612  OE1 GLU A 279      21.953  21.240  -9.637  1.00  0.00      RA0  O
ATOM   2613  OE2 GLU A 279      23.808  22.298  -9.724  1.00  0.00      RA0  O
ATOM   2614  C   GLU A 279      27.507  19.356  -9.262  1.00  0.00      RA0  C
ATOM   2615  O   GLU A 279      27.809  18.772  -8.218  1.00  0.00      RA0  O
ATOM   2616  N   LYS A 280      28.275  20.295  -9.804  1.00  0.00      RA0  N
ATOM   2617  H   LYS A 280      28.005  20.780 -10.640  1.00  0.00      RA0  H
ATOM   2618  CA  LYS A 280      29.527  20.680  -9.184  1.00  0.00      RA0  C
ATOM   2619  CB  LYS A 280      30.719  19.960  -9.808  1.00  0.00      RA0  C
ATOM   2620  CG  LYS A 280      30.939  20.237 -11.293  1.00  0.00      RA0  C
ATOM   2621  CD  LYS A 280      32.095  19.377 -11.792  1.00  0.00      RA0  C
ATOM   2622  CE  LYS A 280      32.362  19.475 -13.291  1.00  0.00      RA0  C
ATOM   2623  NZ  LYS A 280      33.157  18.304 -13.679  1.00  0.00      RA0  N
ATOM   2624  HZ1 LYS A 280      33.316  18.250 -14.701  1.00  0.00      RA0  H
ATOM   2625  HZ2 LYS A 280      34.037  18.223 -13.143  1.00  0.00      RA0  H
ATOM   2626  HZ3 LYS A 280      32.590  17.454 -13.453  1.00  0.00      RA0  H
ATOM   2627  C   LYS A 280      29.683  22.178  -9.211  1.00  0.00      RA0  C
ATOM   2628  O   LYS A 280      29.246  22.849 -10.129  1.00  0.00      RA0  O
ATOM   2629  N   LEU A 281      30.353  22.677  -8.200  1.00  0.00      RA0  N
ATOM   2630  H   LEU A 281      30.804  22.060  -7.559  1.00  0.00      RA0  H
ATOM   2631  CA  LEU A 281      30.658  24.089  -8.112  1.00  0.00      RA0  C
ATOM   2632  CB  LEU A 281      30.673  24.520  -6.646  1.00  0.00      RA0  C
ATOM   2633  CG  LEU A 281      30.816  26.028  -6.432  1.00  0.00      RA0  C
ATOM   2634  CD1 LEU A 281      29.551  26.780  -6.840  1.00  0.00      RA0  C
ATOM   2635  CD2 LEU A 281      31.212  26.358  -4.993  1.00  0.00      RA0  C
ATOM   2636  C   LEU A 281      32.011  24.336  -8.760  1.00  0.00      RA0  C
ATOM   2637  O   LEU A 281      33.034  23.759  -8.374  1.00  0.00      RA0  O
ATOM   2638  N   VAL A 282      32.001  25.160  -9.805  1.00  0.00      RA0  N
ATOM   2639  H   VAL A 282      31.163  25.645 -10.042  1.00  0.00      RA0  H
ATOM   2640  CA  VAL A 282      33.204  25.528 -10.522  1.00  0.00      RA0  C
ATOM   2641  CB  VAL A 282      33.129  25.105 -11.991  1.00  0.00      RA0  C
ATOM   2642  CG1 VAL A 282      33.015  23.587 -12.127  1.00  0.00      RA0  C
ATOM   2643  CG2 VAL A 282      32.013  25.855 -12.721  1.00  0.00      RA0  C
ATOM   2644  C   VAL A 282      33.445  27.044 -10.439  1.00  0.00      RA0  C
ATOM   2645  O   VAL A 282      32.574  27.810 -10.004  1.00  0.00      RA0  O
ATOM   2646  N   GLY A 283      34.626  27.468 -10.858  1.00  0.00      RA0  N
ATOM   2647  H   GLY A 283      35.243  26.817 -11.300  1.00  0.00      RA0  H
ATOM   2648  CA  GLY A 283      34.939  28.875 -11.012  1.00  0.00      RA0  C
ATOM   2649  C   GLY A 283      34.754  29.281 -12.453  1.00  0.00      RA0  C
ATOM   2650  O   GLY A 283      34.875  28.456 -13.373  1.00  0.00      RA0  O
ATOM   2651  N   LEU A 284      34.425  30.550 -12.656  1.00  0.00      RA0  N
ATOM   2652  H   LEU A 284      34.307  31.169 -11.876  1.00  0.00      RA0  H
ATOM   2653  CA  LEU A 284      34.368  31.156 -13.992  1.00  0.00      RA0  C
ATOM   2654  CB  LEU A 284      32.942  31.550 -14.376  1.00  0.00      RA0  C
ATOM   2655  CG  LEU A 284      31.933  30.408 -14.453  1.00  0.00      RA0  C
ATOM   2656  CD1 LEU A 284      30.537  30.948 -14.755  1.00  0.00      RA0  C
ATOM   2657  CD2 LEU A 284      32.346  29.327 -15.451  1.00  0.00      RA0  C
ATOM   2658  C   LEU A 284      35.194  32.425 -13.939  1.00  0.00      RA0  C
ATOM   2659  O   LEU A 284      35.170  33.133 -12.939  1.00  0.00      RA0  O
ATOM   2660  N   VAL A 285      35.932  32.657 -15.018  1.00  0.00      RA0  N
ATOM   2661  H   VAL A 285      35.893  32.012 -15.784  1.00  0.00      RA0  H
ATOM   2662  CA  VAL A 285      36.717  33.865 -15.231  1.00  0.00      RA0  C
ATOM   2663  CB  VAL A 285      38.199  33.477 -15.266  1.00  0.00      RA0  C
ATOM   2664  CG1 VAL A 285      39.080  34.584 -15.845  1.00  0.00      RA0  C
ATOM   2665  CG2 VAL A 285      38.669  33.007 -13.888  1.00  0.00      RA0  C
ATOM   2666  C   VAL A 285      36.307  34.525 -16.554  1.00  0.00      RA0  C
ATOM   2667  O   VAL A 285      36.271  33.894 -17.616  1.00  0.00      RA0  O
ATOM   2668  N   MSE A 286      36.020  35.818 -16.490  1.00  0.00      RA0  N
ATOM   2669  H   MSE A 286      36.107  36.323 -15.625  1.00  0.00      RA0  H
ATOM   2670  CA  MSE A 286      35.698  36.579 -17.670  1.00  0.00      RA0  C
ATOM   2671  CB  MSE A 286      34.249  37.055 -17.657  1.00  0.00      RA0  C
ATOM   2672  CG  MSE A 286      33.872  37.715 -18.983  1.00  0.00      RA0  C
ATOM   2673  SE  MSE A 286      32.164  38.269 -19.009  1.00  0.00      RA0  S
ATOM   2674  CE  MSE A 286      32.298  39.485 -17.696  1.00  0.00      RA0  C
ATOM   2675  C   MSE A 286      36.644  37.771 -17.754  1.00  0.00      RA0  C
ATOM   2676  O   MSE A 286      36.491  38.724 -17.011  1.00  0.00      RA0  O
ATOM   2677  N   THR A 287      37.660  37.670 -18.609  1.00  0.00      RA0  N
ATOM   2678  H   THR A 287      37.824  36.828 -19.121  1.00  0.00      RA0  H
ATOM   2679  CA  THR A 287      38.602  38.789 -18.835  1.00  0.00      RA0  C
ATOM   2680  CB  THR A 287      39.805  38.097 -19.432  1.00  0.00      RA0  C
ATOM   2681  OG1 THR A 287      39.693  36.705 -19.090  1.00  0.00      RA0  O
ATOM   2682  HG1 THR A 287      40.525  36.307 -19.316  1.00  0.00      RA0  H
ATOM   2683  CG2 THR A 287      41.128  38.690 -18.946  1.00  0.00      RA0  C
ATOM   2684  C   THR A 287      38.007  39.900 -19.698  1.00  0.00      RA0  C
ATOM   2685  O   THR A 287      38.496  41.041 -19.694  1.00  0.00      RA0  O
ATOM   2686  N   GLU A 288      36.976  39.563 -20.459  1.00  0.00      RA0  N
ATOM   2687  H   GLU A 288      36.572  38.659 -20.355  1.00  0.00      RA0  H
ATOM   2688  CA  GLU A 288      36.258  40.542 -21.252  1.00  0.00      RA0  C
ATOM   2689  CB  GLU A 288      35.439  40.009 -22.419  1.00  0.00      RA0  C
ATOM   2690  CG  GLU A 288      36.363  40.166 -23.634  1.00  0.00      RA0  C
ATOM   2691  CD  GLU A 288      37.188  41.438 -23.474  1.00  0.00      RA0  C
ATOM   2692  OE1 GLU A 288      36.626  42.530 -23.409  1.00  0.00      RA0  O
ATOM   2693  OE2 GLU A 288      38.407  41.350 -23.334  1.00  0.00      RA0  O
ATOM   2694  C   GLU A 288      35.578  41.524 -20.326  1.00  0.00      RA0  C
ATOM   2695  O   GLU A 288      35.261  41.196 -19.186  1.00  0.00      RA0  O
ATOM   2696  N   LYS A 289      35.355  42.734 -20.814  1.00  0.00      RA0  N
ATOM   2697  H   LYS A 289      35.392  42.830 -21.813  1.00  0.00      RA0  H
ATOM   2698  CA  LYS A 289      34.808  43.781 -19.965  1.00  0.00      RA0  C
ATOM   2699  CB  LYS A 289      34.992  45.139 -20.654  1.00  0.00      RA0  C
ATOM   2700  CG  LYS A 289      36.365  45.200 -21.347  1.00  0.00      RA0  C
ATOM   2701  CD  LYS A 289      37.589  45.045 -20.431  1.00  0.00      RA0  C
ATOM   2702  CE  LYS A 289      38.805  44.452 -21.157  1.00  0.00      RA0  C
ATOM   2703  NZ  LYS A 289      38.528  43.058 -21.519  1.00  0.00      RA0  N
ATOM   2704  HZ1 LYS A 289      39.197  42.647 -22.203  1.00  0.00      RA0  H
ATOM   2705  HZ2 LYS A 289      38.486  42.413 -20.704  1.00  0.00      RA0  H
ATOM   2706  HZ3 LYS A 289      37.641  42.970 -22.060  1.00  0.00      RA0  H
ATOM   2707  C   LYS A 289      33.379  43.426 -19.595  1.00  0.00      RA0  C
ATOM   2708  O   LYS A 289      32.632  42.874 -20.400  1.00  0.00      RA0  O
ATOM   2709  N   GLY A 290      33.013  43.721 -18.356  1.00  0.00      RA0  N
ATOM   2710  H   GLY A 290      33.695  44.039 -17.698  1.00  0.00      RA0  H
ATOM   2711  CA  GLY A 290      31.687  43.389 -17.865  1.00  0.00      RA0  C
ATOM   2712  C   GLY A 290      31.833  42.752 -16.507  1.00  0.00      RA0  C
ATOM   2713  O   GLY A 290      32.950  42.444 -16.062  1.00  0.00      RA0  O
ATOM   2714  N   VAL A 291      30.708  42.562 -15.838  1.00  0.00      RA0  N
ATOM   2715  H   VAL A 291      29.831  42.831 -16.236  1.00  0.00      RA0  H
ATOM   2716  CA  VAL A 291      30.709  41.920 -14.517  1.00  0.00      RA0  C
ATOM   2717  CB  VAL A 291      30.411  42.948 -13.407  1.00  0.00      RA0  C
ATOM   2718  CG1 VAL A 291      30.361  42.321 -12.009  1.00  0.00      RA0  C
ATOM   2719  CG2 VAL A 291      31.425  44.092 -13.434  1.00  0.00      RA0  C
ATOM   2720  C   VAL A 291      29.698  40.769 -14.489  1.00  0.00      RA0  C
ATOM   2721  O   VAL A 291      28.548  40.905 -14.924  1.00  0.00      RA0  O
ATOM   2722  N   LEU A 292      30.166  39.625 -14.000  1.00  0.00      RA0  N
ATOM   2723  H   LEU A 292      31.035  39.667 -13.514  1.00  0.00      RA0  H
ATOM   2724  CA  LEU A 292      29.327  38.462 -13.794  1.00  0.00      RA0  C
ATOM   2725  CB  LEU A 292      30.205  37.231 -13.569  1.00  0.00      RA0  C
ATOM   2726  CG  LEU A 292      31.076  36.894 -14.780  1.00  0.00      RA0  C
ATOM   2727  CD1 LEU A 292      32.116  35.819 -14.463  1.00  0.00      RA0  C
ATOM   2728  CD2 LEU A 292      30.226  36.527 -15.996  1.00  0.00      RA0  C
ATOM   2729  C   LEU A 292      28.431  38.707 -12.569  1.00  0.00      RA0  C
ATOM   2730  O   LEU A 292      28.914  39.162 -11.524  1.00  0.00      RA0  O
ATOM   2731  N   ARG A 293      27.134  38.411 -12.709  1.00  0.00      RA0  N
ATOM   2732  H   ARG A 293      26.816  37.934 -13.524  1.00  0.00      RA0  H
ATOM   2733  CA  ARG A 293      26.157  38.651 -11.644  1.00  0.00      RA0  C
ATOM   2734  CB  ARG A 293      25.090  39.610 -12.182  1.00  0.00      RA0  C
ATOM   2735  CG  ARG A 293      25.698  41.007 -12.377  1.00  0.00      RA0  C
ATOM   2736  CD  ARG A 293      24.827  42.010 -13.139  1.00  0.00      RA0  C
ATOM   2737  NE  ARG A 293      24.875  41.805 -14.587  1.00  0.00      RA0  N
ATOM   2738  HE  ARG A 293      25.703  41.411 -14.998  1.00  0.00      RA0  H
ATOM   2739  CZ  ARG A 293      23.890  42.290 -15.378  1.00  0.00      RA0  C
ATOM   2740  NH1 ARG A 293      22.815  42.892 -14.874  1.00  0.00      RA0  N
ATOM   2741 HH11 ARG A 293      22.129  43.278 -15.511  1.00  0.00      RA0  H
ATOM   2742 HH12 ARG A 293      22.661  43.025 -13.888  1.00  0.00      RA0  H
ATOM   2743  NH2 ARG A 293      24.001  42.194 -16.694  1.00  0.00      RA0  N
ATOM   2744 HH21 ARG A 293      23.230  42.481 -17.277  1.00  0.00      RA0  H
ATOM   2745 HH22 ARG A 293      24.834  41.868 -17.161  1.00  0.00      RA0  H
ATOM   2746  C   ARG A 293      25.599  37.355 -11.079  1.00  0.00      RA0  C
ATOM   2747  O   ARG A 293      25.424  36.381 -11.806  1.00  0.00      RA0  O
ATOM   2748  N   ASN A 294      25.240  37.378  -9.799  1.00  0.00      RA0  N
ATOM   2749  H   ASN A 294      25.402  38.198  -9.254  1.00  0.00      RA0  H
ATOM   2750  CA  ASN A 294      24.497  36.266  -9.191  1.00  0.00      RA0  C
ATOM   2751  CB  ASN A 294      23.902  36.794  -7.903  1.00  0.00      RA0  C
ATOM   2752  CG  ASN A 294      24.577  36.158  -6.732  1.00  0.00      RA0  C
ATOM   2753  OD1 ASN A 294      25.759  36.397  -6.479  1.00  0.00      RA0  O
ATOM   2754  ND2 ASN A 294      23.770  35.330  -6.061  1.00  0.00      RA0  N
ATOM   2755 HD21 ASN A 294      22.803  35.205  -6.340  1.00  0.00      RA0  H
ATOM   2756 HD22 ASN A 294      24.088  34.707  -5.348  1.00  0.00      RA0  H
ATOM   2757  C   ASN A 294      23.291  35.885 -10.049  1.00  0.00      RA0  C
ATOM   2758  O   ASN A 294      22.611  36.762 -10.617  1.00  0.00      RA0  O
ATOM   2759  N   GLU A 295      23.046  34.590 -10.131  1.00  0.00      RA0  N
ATOM   2760  H   GLU A 295      23.554  33.969  -9.532  1.00  0.00      RA0  H
ATOM   2761  CA  GLU A 295      21.881  34.003 -10.797  1.00  0.00      RA0  C
ATOM   2762  CB  GLU A 295      20.548  34.558 -10.275  1.00  0.00      RA0  C
ATOM   2763  CG  GLU A 295      20.085  34.071  -8.894  1.00  0.00      RA0  C
ATOM   2764  CD  GLU A 295      21.061  34.496  -7.807  1.00  0.00      RA0  C
ATOM   2765  OE1 GLU A 295      20.921  35.594  -7.265  1.00  0.00      RA0  O
ATOM   2766  OE2 GLU A 295      21.961  33.718  -7.490  1.00  0.00      RA0  O
ATOM   2767  C   GLU A 295      21.911  34.023 -12.341  1.00  0.00      RA0  C
ATOM   2768  O   GLU A 295      20.986  33.530 -12.981  1.00  0.00      RA0  O
ATOM   2769  N   LEU A 296      22.949  34.586 -12.954  1.00  0.00      RA0  N
ATOM   2770  H   LEU A 296      23.672  34.992 -12.394  1.00  0.00      RA0  H
ATOM   2771  CA  LEU A 296      23.110  34.493 -14.398  1.00  0.00      RA0  C
ATOM   2772  CB  LEU A 296      24.351  35.308 -14.783  1.00  0.00      RA0  C
ATOM   2773  CG  LEU A 296      24.541  35.645 -16.264  1.00  0.00      RA0  C
ATOM   2774  CD1 LEU A 296      23.420  36.534 -16.805  1.00  0.00      RA0  C
ATOM   2775  CD2 LEU A 296      25.907  36.288 -16.509  1.00  0.00      RA0  C
ATOM   2776  C   LEU A 296      23.217  33.013 -14.834  1.00  0.00      RA0  C
ATOM   2777  O   LEU A 296      23.923  32.228 -14.197  1.00  0.00      RA0  O
ATOM   2778  N   PRO A 297      22.509  32.611 -15.885  1.00  0.00      RA0  N
ATOM   2779  CD  PRO A 297      21.464  33.367 -16.558  1.00  0.00      RA0  C
ATOM   2780  CA  PRO A 297      22.690  31.265 -16.443  1.00  0.00      RA0  C
ATOM   2781  CB  PRO A 297      21.585  31.187 -17.501  1.00  0.00      RA0  C
ATOM   2782  CG  PRO A 297      20.579  32.283 -17.155  1.00  0.00      RA0  C
ATOM   2783  C   PRO A 297      24.068  31.043 -17.084  1.00  0.00      RA0  C
ATOM   2784  O   PRO A 297      24.695  31.984 -17.585  1.00  0.00      RA0  O
ATOM   2785  N   VAL A 298      24.496  29.790 -17.072  1.00  0.00      RA0  N
ATOM   2786  H   VAL A 298      23.909  29.075 -16.680  1.00  0.00      RA0  H
ATOM   2787  CA  VAL A 298      25.767  29.376 -17.650  1.00  0.00      RA0  C
ATOM   2788  CB  VAL A 298      26.715  28.918 -16.538  1.00  0.00      RA0  C
ATOM   2789  CG1 VAL A 298      28.072  28.511 -17.105  1.00  0.00      RA0  C
ATOM   2790  CG2 VAL A 298      26.841  29.961 -15.430  1.00  0.00      RA0  C
ATOM   2791  C   VAL A 298      25.457  28.200 -18.559  1.00  0.00      RA0  C
ATOM   2792  O   VAL A 298      24.972  27.172 -18.079  1.00  0.00      RA0  O
ATOM   2793  N   ARG A 299      25.730  28.330 -19.853  1.00  0.00      RA0  N
ATOM   2794  H   ARG A 299      26.207  29.133 -20.205  1.00  0.00      RA0  H
ATOM   2795  CA  ARG A 299      25.339  27.304 -20.783  1.00  0.00      RA0  C
ATOM   2796  CB  ARG A 299      24.392  27.850 -21.841  1.00  0.00      RA0  C
ATOM   2797  CG  ARG A 299      23.060  28.220 -21.218  1.00  0.00      RA0  C
ATOM   2798  CD  ARG A 299      22.012  28.627 -22.243  1.00  0.00      RA0  C
ATOM   2799  NE  ARG A 299      20.752  28.778 -21.536  1.00  0.00      RA0  N
ATOM   2800  HE  ARG A 299      20.437  27.985 -20.992  1.00  0.00      RA0  H
ATOM   2801  CZ  ARG A 299      20.112  29.971 -21.464  1.00  0.00      RA0  C
ATOM   2802  NH1 ARG A 299      20.528  30.996 -22.246  1.00  0.00      RA0  N
ATOM   2803 HH11 ARG A 299      20.101  31.901 -22.228  1.00  0.00      RA0  H
ATOM   2804 HH12 ARG A 299      21.298  30.882 -22.884  1.00  0.00      RA0  H
ATOM   2805  NH2 ARG A 299      19.085  30.088 -20.600  1.00  0.00      RA0  N
ATOM   2806 HH21 ARG A 299      18.487  30.881 -20.500  1.00  0.00      RA0  H
ATOM   2807 HH22 ARG A 299      18.909  29.315 -19.952  1.00  0.00      RA0  H
ATOM   2808  C   ARG A 299      26.519  26.656 -21.488  1.00  0.00      RA0  C
ATOM   2809  O   ARG A 299      27.532  27.302 -21.806  1.00  0.00      RA0  O
ATOM   2810  N   PHE A 300      26.362  25.362 -21.718  1.00  0.00      RA0  N
ATOM   2811  H   PHE A 300      25.522  24.874 -21.454  1.00  0.00      RA0  H
ATOM   2812  CA  PHE A 300      27.330  24.589 -22.461  1.00  0.00      RA0  C
ATOM   2813  CB  PHE A 300      28.557  24.257 -21.598  1.00  0.00      RA0  C
ATOM   2814  CG  PHE A 300      28.183  23.440 -20.378  1.00  0.00      RA0  C
ATOM   2815  CD1 PHE A 300      27.728  24.070 -19.223  1.00  0.00      RA0  C
ATOM   2816  CD2 PHE A 300      28.312  22.055 -20.402  1.00  0.00      RA0  C
ATOM   2817  CE1 PHE A 300      27.420  23.321 -18.093  1.00  0.00      RA0  C
ATOM   2818  CE2 PHE A 300      28.005  21.306 -19.272  1.00  0.00      RA0  C
ATOM   2819  CZ  PHE A 300      27.572  21.940 -18.113  1.00  0.00      RA0  C
ATOM   2820  C   PHE A 300      26.674  23.306 -22.983  1.00  0.00      RA0  C
ATOM   2821  O   PHE A 300      25.535  22.967 -22.621  1.00  0.00      RA0  O
ATOM   2822  N   THR A 301      27.376  22.629 -23.884  1.00  0.00      RA0  N
ATOM   2823  H   THR A 301      28.280  22.908 -24.200  1.00  0.00      RA0  H
ATOM   2824  CA  THR A 301      26.934  21.344 -24.416  1.00  0.00      RA0  C
ATOM   2825  CB  THR A 301      26.797  21.600 -25.900  1.00  0.00      RA0  C
ATOM   2826  OG1 THR A 301      26.372  22.962 -26.069  1.00  0.00      RA0  O
ATOM   2827  HG1 THR A 301      26.253  23.091 -27.000  1.00  0.00      RA0  H
ATOM   2828  CG2 THR A 301      25.851  20.620 -26.590  1.00  0.00      RA0  C
ATOM   2829  C   THR A 301      27.989  20.306 -24.065  1.00  0.00      RA0  C
ATOM   2830  O   THR A 301      29.174  20.558 -24.288  1.00  0.00      RA0  O
ATOM   2831  N   ASP A 302      27.580  19.152 -23.528  1.00  0.00      RA0  N
ATOM   2832  H   ASP A 302      26.609  18.912 -23.479  1.00  0.00      RA0  H
ATOM   2833  CA  ASP A 302      28.564  18.123 -23.156  1.00  0.00      RA0  C
ATOM   2834  CB  ASP A 302      27.981  17.210 -22.072  1.00  0.00      RA0  C
ATOM   2835  CG  ASP A 302      27.503  15.917 -22.700  1.00  0.00      RA0  C
ATOM   2836  OD1 ASP A 302      26.587  15.939 -23.510  1.00  0.00      RA0  O
ATOM   2837  OD2 ASP A 302      28.101  14.881 -22.439  1.00  0.00      RA0  O
ATOM   2838  C   ASP A 302      28.993  17.345 -24.374  1.00  0.00      RA0  C
ATOM   2839  O   ASP A 302      28.489  17.576 -25.474  1.00  0.00      RA0  O
ATOM   2840  N   ALA A 303      29.948  16.438 -24.178  1.00  0.00      RA0  N
ATOM   2841  H   ALA A 303      30.076  16.115 -23.239  1.00  0.00      RA0  H
ATOM   2842  CA  ALA A 303      30.554  15.735 -25.303  1.00  0.00      RA0  C
ATOM   2843  CB  ALA A 303      31.694  14.837 -24.821  1.00  0.00      RA0  C
ATOM   2844  C   ALA A 303      29.544  14.886 -26.056  1.00  0.00      RA0  C
ATOM   2845  O   ALA A 303      29.715  14.642 -27.238  1.00  0.00      RA0  O
ATOM   2846  N   GLN A 304      28.482  14.467 -25.370  1.00  0.00      RA0  N
ATOM   2847  H   GLN A 304      28.325  14.779 -24.428  1.00  0.00      RA0  H
ATOM   2848  CA  GLN A 304      27.435  13.648 -25.963  1.00  0.00      RA0  C
ATOM   2849  CB  GLN A 304      26.869  12.648 -24.957  1.00  0.00      RA0  C
ATOM   2850  CG  GLN A 304      27.422  11.234 -25.181  1.00  0.00      RA0  C
ATOM   2851  CD  GLN A 304      28.913  11.139 -24.890  1.00  0.00      RA0  C
ATOM   2852  OE1 GLN A 304      29.328  10.689 -23.829  1.00  0.00      RA0  O
ATOM   2853  NE2 GLN A 304      29.712  11.505 -25.913  1.00  0.00      RA0  N
ATOM   2854 HE21 GLN A 304      29.337  11.912 -26.749  1.00  0.00      RA0  H
ATOM   2855 HE22 GLN A 304      30.704  11.402 -25.852  1.00  0.00      RA0  H
ATOM   2856  C   GLN A 304      26.352  14.498 -26.663  1.00  0.00      RA0  C
ATOM   2857  O   GLN A 304      25.423  13.951 -27.245  1.00  0.00      RA0  O
ATOM   2858  N   GLY A 305      26.476  15.823 -26.599  1.00  0.00      RA0  N
ATOM   2859  H   GLY A 305      27.162  16.212 -25.980  1.00  0.00      RA0  H
ATOM   2860  CA  GLY A 305      25.537  16.742 -27.241  1.00  0.00      RA0  C
ATOM   2861  C   GLY A 305      24.366  17.210 -26.386  1.00  0.00      RA0  C
ATOM   2862  O   GLY A 305      23.473  17.922 -26.886  1.00  0.00      RA0  O
ATOM   2863  N   ASN A 306      24.350  16.828 -25.110  1.00  0.00      RA0  N
ATOM   2864  H   ASN A 306      25.163  16.389 -24.727  1.00  0.00      RA0  H
ATOM   2865  CA  ASN A 306      23.293  17.265 -24.215  1.00  0.00      RA0  C
ATOM   2866  CB  ASN A 306      23.328  16.526 -22.876  1.00  0.00      RA0  C
ATOM   2867  CG  ASN A 306      23.101  15.041 -23.028  1.00  0.00      RA0  C
ATOM   2868  OD1 ASN A 306      21.979  14.577 -23.207  1.00  0.00      RA0  O
ATOM   2869  ND2 ASN A 306      24.229  14.316 -22.919  1.00  0.00      RA0  N
ATOM   2870 HD21 ASN A 306      25.118  14.779 -22.794  1.00  0.00      RA0  H
ATOM   2871 HD22 ASN A 306      24.259  13.320 -22.960  1.00  0.00      RA0  H
ATOM   2872  C   ASN A 306      23.555  18.737 -23.892  1.00  0.00      RA0  C
ATOM   2873  O   ASN A 306      24.662  19.087 -23.502  1.00  0.00      RA0  O
ATOM   2874  N   GLN A 307      22.558  19.592 -24.094  1.00  0.00      RA0  N
ATOM   2875  H   GLN A 307      21.655  19.227 -24.309  1.00  0.00      RA0  H
ATOM   2876  CA  GLN A 307      22.691  21.008 -23.702  1.00  0.00      RA0  C
ATOM   2877  CB  GLN A 307      21.762  21.845 -24.570  1.00  0.00      RA0  C
ATOM   2878  CG  GLN A 307      22.128  21.619 -26.036  1.00  0.00      RA0  C
ATOM   2879  CD  GLN A 307      21.062  22.196 -26.935  1.00  0.00      RA0  C
ATOM   2880  OE1 GLN A 307      20.552  23.290 -26.727  1.00  0.00      RA0  O
ATOM   2881  NE2 GLN A 307      20.747  21.379 -27.955  1.00  0.00      RA0  N
ATOM   2882 HE21 GLN A 307      21.216  20.499 -28.053  1.00  0.00      RA0  H
ATOM   2883 HE22 GLN A 307      20.048  21.628 -28.626  1.00  0.00      RA0  H
ATOM   2884  C   GLN A 307      22.391  21.139 -22.219  1.00  0.00      RA0  C
ATOM   2885  O   GLN A 307      21.406  20.566 -21.713  1.00  0.00      RA0  O
ATOM   2886  N   HIS A 308      23.245  21.895 -21.530  1.00  0.00      RA0  N
ATOM   2887  H   HIS A 308      23.928  22.440 -22.011  1.00  0.00      RA0  H
ATOM   2888  CA  HIS A 308      23.174  22.063 -20.094  1.00  0.00      RA0  C
ATOM   2889  CB  HIS A 308      24.332  21.335 -19.425  1.00  0.00      RA0  C
ATOM   2890  CG  HIS A 308      24.073  19.844 -19.438  1.00  0.00      RA0  C
ATOM   2891  ND1 HIS A 308      22.870  19.285 -19.692  1.00  0.00      RA0  N
ATOM   2892  HD1 HIS A 308      22.044  19.744 -19.974  1.00  0.00      RA0  H
ATOM   2893  CD2 HIS A 308      24.991  18.823 -19.169  1.00  0.00      RA0  C
ATOM   2894  NE2 HIS A 308      24.323  17.647 -19.257  1.00  0.00      RA0  N
ATOM   2895  CE1 HIS A 308      23.022  17.929 -19.578  1.00  0.00      RA0  C
ATOM   2896  C   HIS A 308      23.109  23.530 -19.723  1.00  0.00      RA0  C
ATOM   2897  O   HIS A 308      23.609  24.399 -20.439  1.00  0.00      RA0  O
ATOM   2898  N   GLU A 309      22.458  23.777 -18.599  1.00  0.00      RA0  N
ATOM   2899  H   GLU A 309      22.043  23.056 -18.044  1.00  0.00      RA0  H
ATOM   2900  CA  GLU A 309      22.377  25.103 -18.018  1.00  0.00      RA0  C
ATOM   2901  CB  GLU A 309      21.028  25.749 -18.361  1.00  0.00      RA0  C
ATOM   2902  CG  GLU A 309      20.898  27.208 -17.912  1.00  0.00      RA0  C
ATOM   2903  CD  GLU A 309      19.706  27.859 -18.594  1.00  0.00      RA0  C
ATOM   2904  OE1 GLU A 309      19.239  27.355 -19.610  1.00  0.00      RA0  O
ATOM   2905  OE2 GLU A 309      19.265  28.917 -18.162  1.00  0.00      RA0  O
ATOM   2906  C   GLU A 309      22.650  25.033 -16.528  1.00  0.00      RA0  C
ATOM   2907  O   GLU A 309      21.931  24.375 -15.789  1.00  0.00      RA0  O
ATOM   2908  N   GLY A 310      23.709  25.710 -16.106  1.00  0.00      RA0  N
ATOM   2909  H   GLY A 310      24.195  26.265 -16.769  1.00  0.00      RA0  H
ATOM   2910  CA  GLY A 310      23.991  25.941 -14.712  1.00  0.00      RA0  C
ATOM   2911  C   GLY A 310      23.645  27.360 -14.335  1.00  0.00      RA0  C
ATOM   2912  O   GLY A 310      22.960  28.061 -15.068  1.00  0.00      RA0  O
ATOM   2913  N   ILE A 311      24.158  27.787 -13.192  1.00  0.00      RA0  N
ATOM   2914  H   ILE A 311      24.730  27.189 -12.623  1.00  0.00      RA0  H
ATOM   2915  CA  ILE A 311      23.850  29.107 -12.679  1.00  0.00      RA0  C
ATOM   2916  CB  ILE A 311      22.547  29.014 -11.871  1.00  0.00      RA0  C
ATOM   2917  CG2 ILE A 311      22.663  27.995 -10.734  1.00  0.00      RA0  C
ATOM   2918  CG1 ILE A 311      22.067  30.379 -11.387  1.00  0.00      RA0  C
ATOM   2919  CD1 ILE A 311      20.746  30.286 -10.623  1.00  0.00      RA0  C
ATOM   2920  C   ILE A 311      24.996  29.670 -11.857  1.00  0.00      RA0  C
ATOM   2921  O   ILE A 311      25.632  28.948 -11.116  1.00  0.00      RA0  O
ATOM   2922  N   ILE A 312      25.275  30.961 -12.016  1.00  0.00      RA0  N
ATOM   2923  H   ILE A 312      24.690  31.502 -12.621  1.00  0.00      RA0  H
ATOM   2924  CA  ILE A 312      26.184  31.649 -11.097  1.00  0.00      RA0  C
ATOM   2925  CB  ILE A 312      26.554  33.019 -11.666  1.00  0.00      RA0  C
ATOM   2926  CG2 ILE A 312      27.363  33.855 -10.677  1.00  0.00      RA0  C
ATOM   2927  CG1 ILE A 312      27.298  32.841 -12.987  1.00  0.00      RA0  C
ATOM   2928  CD1 ILE A 312      27.777  34.166 -13.577  1.00  0.00      RA0  C
ATOM   2929  C   ILE A 312      25.583  31.771  -9.706  1.00  0.00      RA0  C
ATOM   2930  O   ILE A 312      24.445  32.273  -9.526  1.00  0.00      RA0  O
ATOM   2931  N   THR A 313      26.355  31.344  -8.720  1.00  0.00      RA0  N
ATOM   2932  H   THR A 313      27.267  30.957  -8.862  1.00  0.00      RA0  H
ATOM   2933  CA  THR A 313      25.942  31.436  -7.336  1.00  0.00      RA0  C
ATOM   2934  CB  THR A 313      26.459  30.171  -6.669  1.00  0.00      RA0  C
ATOM   2935  OG1 THR A 313      27.810  29.931  -7.080  1.00  0.00      RA0  O
ATOM   2936  HG1 THR A 313      28.325  30.189  -6.311  1.00  0.00      RA0  H
ATOM   2937  CG2 THR A 313      25.597  28.971  -7.060  1.00  0.00      RA0  C
ATOM   2938  C   THR A 313      26.412  32.753  -6.728  1.00  0.00      RA0  C
ATOM   2939  O   THR A 313      25.665  33.424  -5.992  1.00  0.00      RA0  O
ATOM   2940  N   SER A 314      27.657  33.130  -7.030  1.00  0.00      RA0  N
ATOM   2941  H   SER A 314      28.265  32.542  -7.567  1.00  0.00      RA0  H
ATOM   2942  CA  SER A 314      28.190  34.438  -6.623  1.00  0.00      RA0  C
ATOM   2943  CB  SER A 314      28.981  34.315  -5.316  1.00  0.00      RA0  C
ATOM   2944  OG  SER A 314      28.190  33.867  -4.205  1.00  0.00      RA0  O
ATOM   2945  HG  SER A 314      28.198  32.905  -4.239  1.00  0.00      RA0  H
ATOM   2946  C   SER A 314      29.105  34.945  -7.690  1.00  0.00      RA0  C
ATOM   2947  O   SER A 314      29.994  34.209  -8.140  1.00  0.00      RA0  O
ATOM   2948  N   GLY A 315      28.901  36.186  -8.097  1.00  0.00      RA0  N
ATOM   2949  H   GLY A 315      28.172  36.727  -7.667  1.00  0.00      RA0  H
ATOM   2950  CA  GLY A 315      29.794  36.828  -9.023  1.00  0.00      RA0  C
ATOM   2951  C   GLY A 315      30.290  38.164  -8.514  1.00  0.00      RA0  C
ATOM   2952  O   GLY A 315      29.679  38.787  -7.626  1.00  0.00      RA0  O
ATOM   2953  N   THR A 316      31.434  38.590  -9.028  1.00  0.00      RA0  N
ATOM   2954  H   THR A 316      31.931  38.029  -9.693  1.00  0.00      RA0  H
ATOM   2955  CA  THR A 316      31.988  39.885  -8.655  1.00  0.00      RA0  C
ATOM   2956  CB  THR A 316      32.470  39.941  -7.187  1.00  0.00      RA0  C
ATOM   2957  OG1 THR A 316      32.541  41.295  -6.726  1.00  0.00      RA0  O
ATOM   2958  HG1 THR A 316      31.729  41.723  -7.020  1.00  0.00      RA0  H
ATOM   2959  CG2 THR A 316      33.801  39.219  -6.951  1.00  0.00      RA0  C
ATOM   2960  C   THR A 316      33.059  40.335  -9.637  1.00  0.00      RA0  C
ATOM   2961  O   THR A 316      33.493  39.572 -10.521  1.00  0.00      RA0  O
ATOM   2962  N   PHE A 317      33.474  41.591  -9.496  1.00  0.00      RA0  N
ATOM   2963  H   PHE A 317      32.983  42.190  -8.852  1.00  0.00      RA0  H
ATOM   2964  CA  PHE A 317      34.704  42.043 -10.130  1.00  0.00      RA0  C
ATOM   2965  CB  PHE A 317      34.563  43.486 -10.626  1.00  0.00      RA0  C
ATOM   2966  CG  PHE A 317      35.855  44.014 -11.206  1.00  0.00      RA0  C
ATOM   2967  CD1 PHE A 317      36.741  44.734 -10.373  1.00  0.00      RA0  C
ATOM   2968  CD2 PHE A 317      36.154  43.780 -12.565  1.00  0.00      RA0  C
ATOM   2969  CE1 PHE A 317      37.949  45.223 -10.904  1.00  0.00      RA0  C
ATOM   2970  CE2 PHE A 317      37.361  44.271 -13.098  1.00  0.00      RA0  C
ATOM   2971  CZ  PHE A 317      38.246  44.984 -12.262  1.00  0.00      RA0  C
ATOM   2972  C   PHE A 317      35.833  41.884  -9.098  1.00  0.00      RA0  C
ATOM   2973  O   PHE A 317      35.757  42.443  -7.987  1.00  0.00      RA0  O
ATOM   2974  N   SER A 318      36.827  41.062  -9.440  1.00  0.00      RA0  N
ATOM   2975  H   SER A 318      36.886  40.711 -10.373  1.00  0.00      RA0  H
ATOM   2976  CA  SER A 318      37.974  40.804  -8.559  1.00  0.00      RA0  C
ATOM   2977  CB  SER A 318      38.621  39.504  -9.062  1.00  0.00      RA0  C
ATOM   2978  OG  SER A 318      39.879  39.224  -8.438  1.00  0.00      RA0  O
ATOM   2979  HG  SER A 318      39.714  39.145  -7.498  1.00  0.00      RA0  H
ATOM   2980  C   SER A 318      38.959  41.989  -8.500  1.00  0.00      RA0  C
ATOM   2981  O   SER A 318      39.617  42.278  -9.506  1.00  0.00      RA0  O
ATOM   2982  N   PRO A 319      39.077  42.671  -7.354  1.00  0.00      RA0  N
ATOM   2983  CD  PRO A 319      38.281  42.500  -6.150  1.00  0.00      RA0  C
ATOM   2984  CA  PRO A 319      40.064  43.743  -7.245  1.00  0.00      RA0  C
ATOM   2985  CB  PRO A 319      39.791  44.309  -5.846  1.00  0.00      RA0  C
ATOM   2986  CG  PRO A 319      38.374  43.866  -5.487  1.00  0.00      RA0  C
ATOM   2987  C   PRO A 319      41.499  43.247  -7.414  1.00  0.00      RA0  C
ATOM   2988  O   PRO A 319      42.308  43.949  -7.980  1.00  0.00      RA0  O
ATOM   2989  N   THR A 320      41.809  42.052  -6.922  1.00  0.00      RA0  N
ATOM   2990  H   THR A 320      41.154  41.474  -6.429  1.00  0.00      RA0  H
ATOM   2991  CA  THR A 320      43.177  41.529  -7.035  1.00  0.00      RA0  C
ATOM   2992  CB  THR A 320      43.272  40.373  -6.055  1.00  0.00      RA0  C
ATOM   2993  OG1 THR A 320      42.615  40.759  -4.843  1.00  0.00      RA0  O
ATOM   2994  HG1 THR A 320      41.774  40.287  -4.827  1.00  0.00      RA0  H
ATOM   2995  CG2 THR A 320      44.716  39.945  -5.788  1.00  0.00      RA0  C
ATOM   2996  C   THR A 320      43.516  41.153  -8.466  1.00  0.00      RA0  C
ATOM   2997  O   THR A 320      44.624  41.454  -8.958  1.00  0.00      RA0  O
ATOM   2998  N   LEU A 321      42.585  40.511  -9.159  1.00  0.00      RA0  N
ATOM   2999  H   LEU A 321      41.676  40.340  -8.770  1.00  0.00      RA0  H
ATOM   3000  CA  LEU A 321      42.878  40.035 -10.511  1.00  0.00      RA0  C
ATOM   3001  CB  LEU A 321      42.068  38.778 -10.803  1.00  0.00      RA0  C
ATOM   3002  CG  LEU A 321      42.399  37.641  -9.840  1.00  0.00      RA0  C
ATOM   3003  CD1 LEU A 321      41.434  36.465  -9.983  1.00  0.00      RA0  C
ATOM   3004  CD2 LEU A 321      43.856  37.211  -9.981  1.00  0.00      RA0  C
ATOM   3005  C   LEU A 321      42.640  41.067 -11.603  1.00  0.00      RA0  C
ATOM   3006  O   LEU A 321      43.277  41.029 -12.647  1.00  0.00      RA0  O
ATOM   3007  N   GLY A 322      41.710  41.986 -11.366  1.00  0.00      RA0  N
ATOM   3008  H   GLY A 322      41.196  41.951 -10.510  1.00  0.00      RA0  H
ATOM   3009  CA  GLY A 322      41.354  43.001 -12.326  1.00  0.00      RA0  C
ATOM   3010  C   GLY A 322      40.411  42.552 -13.429  1.00  0.00      RA0  C
ATOM   3011  O   GLY A 322      40.387  43.142 -14.494  1.00  0.00      RA0  O
ATOM   3012  N   TYR A 323      39.611  41.518 -13.164  1.00  0.00      RA0  N
ATOM   3013  H   TYR A 323      39.605  41.077 -12.267  1.00  0.00      RA0  H
ATOM   3014  CA  TYR A 323      38.576  41.082 -14.083  1.00  0.00      RA0  C
ATOM   3015  CB  TYR A 323      39.140  40.208 -15.213  1.00  0.00      RA0  C
ATOM   3016  CG  TYR A 323      40.008  39.080 -14.697  1.00  0.00      RA0  C
ATOM   3017  CD1 TYR A 323      39.448  37.997 -14.029  1.00  0.00      RA0  C
ATOM   3018  CE1 TYR A 323      40.255  36.952 -13.598  1.00  0.00      RA0  C
ATOM   3019  CD2 TYR A 323      41.380  39.118 -14.918  1.00  0.00      RA0  C
ATOM   3020  CE2 TYR A 323      42.186  38.067 -14.497  1.00  0.00      RA0  C
ATOM   3021  CZ  TYR A 323      41.622  36.977 -13.845  1.00  0.00      RA0  C
ATOM   3022  OH  TYR A 323      42.415  35.922 -13.441  1.00  0.00      RA0  O
ATOM   3023  HH  TYR A 323      43.326  36.130 -13.606  1.00  0.00      RA0  H
ATOM   3024  C   TYR A 323      37.495  40.349 -13.273  1.00  0.00      RA0  C
ATOM   3025  O   TYR A 323      37.658  40.139 -12.075  1.00  0.00      RA0  O
ATOM   3026  N   SER A 324      36.418  39.952 -13.952  1.00  0.00      RA0  N
ATOM   3027  H   SER A 324      36.371  40.011 -14.950  1.00  0.00      RA0  H
ATOM   3028  CA  SER A 324      35.267  39.346 -13.283  1.00  0.00      RA0  C
ATOM   3029  CB  SER A 324      34.183  39.750 -14.238  1.00  0.00      RA0  C
ATOM   3030  OG  SER A 324      34.759  40.907 -14.860  1.00  0.00      RA0  O
ATOM   3031  HG  SER A 324      34.114  41.255 -15.465  1.00  0.00      RA0  H
ATOM   3032  C   SER A 324      35.474  37.865 -12.982  1.00  0.00      RA0  C
ATOM   3033  O   SER A 324      36.028  37.139 -13.800  1.00  0.00      RA0  O
ATOM   3034  N   ILE A 325      35.016  37.433 -11.809  1.00  0.00      RA0  N
ATOM   3035  H   ILE A 325      34.513  38.044 -11.191  1.00  0.00      RA0  H
ATOM   3036  CA  ILE A 325      35.057  36.023 -11.440  1.00  0.00      RA0  C
ATOM   3037  CB  ILE A 325      36.155  35.746 -10.411  1.00  0.00      RA0  C
ATOM   3038  CG2 ILE A 325      37.560  35.922 -10.990  1.00  0.00      RA0  C
ATOM   3039  CG1 ILE A 325      35.917  36.592  -9.161  1.00  0.00      RA0  C
ATOM   3040  CD1 ILE A 325      36.822  36.196  -8.000  1.00  0.00      RA0  C
ATOM   3041  C   ILE A 325      33.720  35.598 -10.854  1.00  0.00      RA0  C
ATOM   3042  O   ILE A 325      32.936  36.431 -10.374  1.00  0.00      RA0  O
ATOM   3043  N   ALA A 326      33.504  34.293 -10.824  1.00  0.00      RA0  N
ATOM   3044  H   ALA A 326      34.141  33.637 -11.239  1.00  0.00      RA0  H
ATOM   3045  CA  ALA A 326      32.285  33.768 -10.225  1.00  0.00      RA0  C
ATOM   3046  CB  ALA A 326      31.140  33.810 -11.237  1.00  0.00      RA0  C
ATOM   3047  C   ALA A 326      32.440  32.346  -9.779  1.00  0.00      RA0  C
ATOM   3048  O   ALA A 326      33.253  31.591 -10.332  1.00  0.00      RA0  O
ATOM   3049  N   LEU A 327      31.649  31.977  -8.775  1.00  0.00      RA0  N
ATOM   3050  H   LEU A 327      31.005  32.649  -8.409  1.00  0.00      RA0  H
ATOM   3051  CA  LEU A 327      31.360  30.590  -8.485  1.00  0.00      RA0  C
ATOM   3052  CB  LEU A 327      31.276  30.329  -6.982  1.00  0.00      RA0  C
ATOM   3053  CG  LEU A 327      32.640  30.469  -6.306  1.00  0.00      RA0  C
ATOM   3054  CD1 LEU A 327      32.612  30.036  -4.840  1.00  0.00      RA0  C
ATOM   3055  CD2 LEU A 327      33.732  29.745  -7.087  1.00  0.00      RA0  C
ATOM   3056  C   LEU A 327      30.035  30.255  -9.205  1.00  0.00      RA0  C
ATOM   3057  O   LEU A 327      29.129  31.098  -9.287  1.00  0.00      RA0  O
ATOM   3058  N   ALA A 328      29.974  29.054  -9.764  1.00  0.00      RA0  N
ATOM   3059  H   ALA A 328      30.745  28.416  -9.690  1.00  0.00      RA0  H
ATOM   3060  CA  ALA A 328      28.781  28.571 -10.476  1.00  0.00      RA0  C
ATOM   3061  CB  ALA A 328      28.922  28.807 -11.980  1.00  0.00      RA0  C
ATOM   3062  C   ALA A 328      28.548  27.092 -10.243  1.00  0.00      RA0  C
ATOM   3063  O   ALA A 328      29.489  26.294 -10.209  1.00  0.00      RA0  O
ATOM   3064  N   ARG A 329      27.274  26.747 -10.086  1.00  0.00      RA0  N
ATOM   3065  H   ARG A 329      26.577  27.454 -10.223  1.00  0.00      RA0  H
ATOM   3066  CA  ARG A 329      26.834  25.349 -10.011  1.00  0.00      RA0  C
ATOM   3067  CB  ARG A 329      25.656  25.226  -9.061  1.00  0.00      RA0  C
ATOM   3068  CG  ARG A 329      26.050  25.023  -7.601  1.00  0.00      RA0  C
ATOM   3069  CD  ARG A 329      24.788  24.853  -6.760  1.00  0.00      RA0  C
ATOM   3070  NE  ARG A 329      23.834  24.040  -7.510  1.00  0.00      RA0  N
ATOM   3071  HE  ARG A 329      24.165  23.194  -7.957  1.00  0.00      RA0  H
ATOM   3072  CZ  ARG A 329      22.561  24.476  -7.719  1.00  0.00      RA0  C
ATOM   3073  NH1 ARG A 329      22.143  25.610  -7.109  1.00  0.00      RA0  N
ATOM   3074 HH11 ARG A 329      21.216  25.973  -7.224  1.00  0.00      RA0  H
ATOM   3075 HH12 ARG A 329      22.755  26.133  -6.506  1.00  0.00      RA0  H
ATOM   3076  NH2 ARG A 329      21.755  23.763  -8.533  1.00  0.00      RA0  N
ATOM   3077 HH21 ARG A 329      20.795  23.958  -8.729  1.00  0.00      RA0  H
ATOM   3078 HH22 ARG A 329      22.131  22.943  -9.014  1.00  0.00      RA0  H
ATOM   3079  C   ARG A 329      26.426  24.886 -11.388  1.00  0.00      RA0  C
ATOM   3080  O   ARG A 329      25.532  25.466 -11.999  1.00  0.00      RA0  O
ATOM   3081  N   VAL A 330      27.076  23.837 -11.877  1.00  0.00      RA0  N
ATOM   3082  H   VAL A 330      27.745  23.342 -11.315  1.00  0.00      RA0  H
ATOM   3083  CA  VAL A 330      26.872  23.373 -13.250  1.00  0.00      RA0  C
ATOM   3084  CB  VAL A 330      28.030  23.818 -14.159  1.00  0.00      RA0  C
ATOM   3085  CG1 VAL A 330      28.072  25.337 -14.343  1.00  0.00      RA0  C
ATOM   3086  CG2 VAL A 330      29.361  23.250 -13.668  1.00  0.00      RA0  C
ATOM   3087  C   VAL A 330      26.727  21.859 -13.287  1.00  0.00      RA0  C
ATOM   3088  O   VAL A 330      27.312  21.162 -12.449  1.00  0.00      RA0  O
ATOM   3089  N   PRO A 331      25.943  21.344 -14.233  1.00  0.00      RA0  N
ATOM   3090  CD  PRO A 331      25.024  22.079 -15.091  1.00  0.00      RA0  C
ATOM   3091  CA  PRO A 331      25.950  19.905 -14.494  1.00  0.00      RA0  C
ATOM   3092  CB  PRO A 331      24.981  19.774 -15.672  1.00  0.00      RA0  C
ATOM   3093  CG  PRO A 331      24.072  21.000 -15.586  1.00  0.00      RA0  C
ATOM   3094  C   PRO A 331      27.348  19.347 -14.784  1.00  0.00      RA0  C
ATOM   3095  O   PRO A 331      28.232  20.051 -15.286  1.00  0.00      RA0  O
ATOM   3096  N   GLU A 332      27.531  18.066 -14.471  1.00  0.00      RA0  N
ATOM   3097  H   GLU A 332      26.766  17.548 -14.096  1.00  0.00      RA0  H
ATOM   3098  CA  GLU A 332      28.723  17.330 -14.878  1.00  0.00      RA0  C
ATOM   3099  CB  GLU A 332      28.797  15.898 -14.342  1.00  0.00      RA0  C
ATOM   3100  CG  GLU A 332      29.716  15.737 -13.120  1.00  0.00      RA0  C
ATOM   3101  CD  GLU A 332      31.165  16.120 -13.403  1.00  0.00      RA0  C
ATOM   3102  OE1 GLU A 332      31.960  16.179 -12.474  1.00  0.00      RA0  O
ATOM   3103  OE2 GLU A 332      31.541  16.439 -14.528  1.00  0.00      RA0  O
ATOM   3104  C   GLU A 332      28.862  17.352 -16.391  1.00  0.00      RA0  C
ATOM   3105  O   GLU A 332      27.873  17.349 -17.132  1.00  0.00      RA0  O
ATOM   3106  N   GLY A 333      30.109  17.367 -16.828  1.00  0.00      RA0  N
ATOM   3107  H   GLY A 333      30.830  17.328 -16.138  1.00  0.00      RA0  H
ATOM   3108  CA  GLY A 333      30.447  17.276 -18.229  1.00  0.00      RA0  C
ATOM   3109  C   GLY A 333      30.902  18.586 -18.822  1.00  0.00      RA0  C
ATOM   3110  O   GLY A 333      31.150  18.640 -20.008  1.00  0.00      RA0  O
ATOM   3111  N   ILE A 334      31.018  19.642 -18.012  1.00  0.00      RA0  N
ATOM   3112  H   ILE A 334      30.754  19.548 -17.056  1.00  0.00      RA0  H
ATOM   3113  CA  ILE A 334      31.517  20.923 -18.524  1.00  0.00      RA0  C
ATOM   3114  CB  ILE A 334      31.320  22.025 -17.471  1.00  0.00      RA0  C
ATOM   3115  CG2 ILE A 334      32.254  21.844 -16.276  1.00  0.00      RA0  C
ATOM   3116  CG1 ILE A 334      31.401  23.427 -18.077  1.00  0.00      RA0  C
ATOM   3117  CD1 ILE A 334      30.958  24.508 -17.091  1.00  0.00      RA0  C
ATOM   3118  C   ILE A 334      32.975  20.818 -19.015  1.00  0.00      RA0  C
ATOM   3119  O   ILE A 334      33.771  20.034 -18.478  1.00  0.00      RA0  O
ATOM   3120  N   GLY A 335      33.296  21.587 -20.051  1.00  0.00      RA0  N
ATOM   3121  H   GLY A 335      32.609  22.227 -20.389  1.00  0.00      RA0  H
ATOM   3122  CA  GLY A 335      34.659  21.696 -20.582  1.00  0.00      RA0  C
ATOM   3123  C   GLY A 335      35.442  22.889 -20.041  1.00  0.00      RA0  C
ATOM   3124  O   GLY A 335      35.270  23.319 -18.883  1.00  0.00      RA0  O
ATOM   3125  N   GLU A 336      36.312  23.417 -20.896  1.00  0.00      RA0  N
ATOM   3126  H   GLU A 336      36.343  23.081 -21.835  1.00  0.00      RA0  H
ATOM   3127  CA  GLU A 336      37.242  24.464 -20.519  1.00  0.00      RA0  C
ATOM   3128  CB  GLU A 336      38.405  24.368 -21.490  1.00  0.00      RA0  C
ATOM   3129  CG  GLU A 336      39.650  23.845 -20.790  1.00  0.00      RA0  C
ATOM   3130  CD  GLU A 336      40.148  24.956 -19.890  1.00  0.00      RA0  C
ATOM   3131  OE1 GLU A 336      40.077  26.118 -20.284  1.00  0.00      RA0  O
ATOM   3132  OE2 GLU A 336      40.620  24.686 -18.789  1.00  0.00      RA0  O
ATOM   3133  C   GLU A 336      36.572  25.829 -20.582  1.00  0.00      RA0  C
ATOM   3134  O   GLU A 336      37.055  26.778 -19.986  1.00  0.00      RA0  O
ATOM   3135  N   THR A 337      35.461  25.909 -21.305  1.00  0.00      RA0  N
ATOM   3136  H   THR A 337      35.072  25.132 -21.792  1.00  0.00      RA0  H
ATOM   3137  CA  THR A 337      34.717  27.161 -21.467  1.00  0.00      RA0  C
ATOM   3138  CB  THR A 337      35.177  27.582 -22.861  1.00  0.00      RA0  C
ATOM   3139  OG1 THR A 337      36.538  27.160 -23.011  1.00  0.00      RA0  O
ATOM   3140  HG1 THR A 337      37.010  27.505 -22.259  1.00  0.00      RA0  H
ATOM   3141  CG2 THR A 337      35.002  29.055 -23.227  1.00  0.00      RA0  C
ATOM   3142  C   THR A 337      33.204  26.953 -21.365  1.00  0.00      RA0  C
ATOM   3143  O   THR A 337      32.696  25.840 -21.477  1.00  0.00      RA0  O
ATOM   3144  N   ALA A 338      32.487  28.051 -21.176  1.00  0.00      RA0  N
ATOM   3145  H   ALA A 338      32.916  28.955 -21.089  1.00  0.00      RA0  H
ATOM   3146  CA  ALA A 338      31.041  28.030 -21.187  1.00  0.00      RA0  C
ATOM   3147  CB  ALA A 338      30.492  27.752 -19.788  1.00  0.00      RA0  C
ATOM   3148  C   ALA A 338      30.565  29.390 -21.661  1.00  0.00      RA0  C
ATOM   3149  O   ALA A 338      31.390  30.274 -21.979  1.00  0.00      RA0  O
ATOM   3150  N   ILE A 339      29.248  29.554 -21.759  1.00  0.00      RA0  N
ATOM   3151  H   ILE A 339      28.601  28.841 -21.484  1.00  0.00      RA0  H
ATOM   3152  CA  ILE A 339      28.680  30.798 -22.271  1.00  0.00      RA0  C
ATOM   3153  CB  ILE A 339      27.904  30.440 -23.538  1.00  0.00      RA0  C
ATOM   3154  CG2 ILE A 339      27.122  31.632 -24.054  1.00  0.00      RA0  C
ATOM   3155  CG1 ILE A 339      28.800  29.848 -24.626  1.00  0.00      RA0  C
ATOM   3156  CD1 ILE A 339      29.711  30.902 -25.252  1.00  0.00      RA0  C
ATOM   3157  C   ILE A 339      27.754  31.433 -21.261  1.00  0.00      RA0  C
ATOM   3158  O   ILE A 339      26.894  30.753 -20.693  1.00  0.00      RA0  O
ATOM   3159  N   VAL A 340      27.913  32.744 -21.070  1.00  0.00      RA0  N
ATOM   3160  H   VAL A 340      28.592  33.262 -21.595  1.00  0.00      RA0  H
ATOM   3161  CA  VAL A 340      26.991  33.543 -20.267  1.00  0.00      RA0  C
ATOM   3162  CB  VAL A 340      27.660  34.076 -18.999  1.00  0.00      RA0  C
ATOM   3163  CG1 VAL A 340      28.102  32.941 -18.072  1.00  0.00      RA0  C
ATOM   3164  CG2 VAL A 340      28.803  35.027 -19.343  1.00  0.00      RA0  C
ATOM   3165  C   VAL A 340      26.496  34.702 -21.155  1.00  0.00      RA0  C
ATOM   3166  O   VAL A 340      27.145  35.050 -22.142  1.00  0.00      RA0  O
ATOM   3167  N   GLN A 341      25.339  35.269 -20.835  1.00  0.00      RA0  N
ATOM   3168  H   GLN A 341      24.901  35.017 -19.975  1.00  0.00      RA0  H
ATOM   3169  CA  GLN A 341      24.821  36.437 -21.565  1.00  0.00      RA0  C
ATOM   3170  CB  GLN A 341      23.300  36.412 -21.481  1.00  0.00      RA0  C
ATOM   3171  CG  GLN A 341      22.656  35.710 -22.670  1.00  0.00      RA0  C
ATOM   3172  CD  GLN A 341      22.686  36.661 -23.840  1.00  0.00      RA0  C
ATOM   3173  OE1 GLN A 341      22.511  37.866 -23.682  1.00  0.00      RA0  O
ATOM   3174  NE2 GLN A 341      22.871  36.056 -25.015  1.00  0.00      RA0  N
ATOM   3175 HE21 GLN A 341      23.098  35.072 -25.019  1.00  0.00      RA0  H
ATOM   3176 HE22 GLN A 341      22.834  36.483 -25.914  1.00  0.00      RA0  H
ATOM   3177  C   GLN A 341      25.349  37.761 -20.982  1.00  0.00      RA0  C
ATOM   3178  O   GLN A 341      25.161  38.040 -19.801  1.00  0.00      RA0  O
ATOM   3179  N   ILE A 342      26.028  38.563 -21.807  1.00  0.00      RA0  N
ATOM   3180  H   ILE A 342      26.212  38.244 -22.732  1.00  0.00      RA0  H
ATOM   3181  CA  ILE A 342      26.585  39.864 -21.359  1.00  0.00      RA0  C
ATOM   3182  CB  ILE A 342      28.106  39.680 -21.151  1.00  0.00      RA0  C
ATOM   3183  CG2 ILE A 342      28.890  40.983 -21.057  1.00  0.00      RA0  C
ATOM   3184  CG1 ILE A 342      28.419  38.781 -19.947  1.00  0.00      RA0  C
ATOM   3185  CD1 ILE A 342      28.099  39.393 -18.580  1.00  0.00      RA0  C
ATOM   3186  C   ILE A 342      26.260  40.925 -22.412  1.00  0.00      RA0  C
ATOM   3187  O   ILE A 342      26.634  40.773 -23.577  1.00  0.00      RA0  O
ATOM   3188  N   ARG A 343      25.548  41.979 -22.001  1.00  0.00      RA0  N
ATOM   3189  H   ARG A 343      25.494  42.104 -21.006  1.00  0.00      RA0  H
ATOM   3190  CA  ARG A 343      25.081  43.025 -22.916  1.00  0.00      RA0  C
ATOM   3191  CB  ARG A 343      26.229  43.922 -23.412  1.00  0.00      RA0  C
ATOM   3192  CG  ARG A 343      26.754  44.807 -22.283  1.00  0.00      RA0  C
ATOM   3193  CD  ARG A 343      27.972  45.679 -22.611  1.00  0.00      RA0  C
ATOM   3194  NE  ARG A 343      29.171  44.919 -22.981  1.00  0.00      RA0  N
ATOM   3195  HE  ARG A 343      29.483  44.927 -23.942  1.00  0.00      RA0  H
ATOM   3196  CZ  ARG A 343      29.966  44.267 -22.103  1.00  0.00      RA0  C
ATOM   3197  NH1 ARG A 343      29.633  44.107 -20.829  1.00  0.00      RA0  N
ATOM   3198 HH11 ARG A 343      30.269  43.699 -20.179  1.00  0.00      RA0  H
ATOM   3199 HH12 ARG A 343      28.710  44.339 -20.489  1.00  0.00      RA0  H
ATOM   3200  NH2 ARG A 343      31.114  43.762 -22.528  1.00  0.00      RA0  N
ATOM   3201 HH21 ARG A 343      31.741  43.251 -21.933  1.00  0.00      RA0  H
ATOM   3202 HH22 ARG A 343      31.358  43.921 -23.500  1.00  0.00      RA0  H
ATOM   3203  C   ARG A 343      24.265  42.442 -24.067  1.00  0.00      RA0  C
ATOM   3204  O   ARG A 343      24.450  42.807 -25.229  1.00  0.00      RA0  O
ATOM   3205  N   ASN A 344      23.366  41.521 -23.721  1.00  0.00      RA0  N
ATOM   3206  H   ASN A 344      23.347  41.241 -22.764  1.00  0.00      RA0  H
ATOM   3207  CA  ASN A 344      22.421  40.918 -24.669  1.00  0.00      RA0  C
ATOM   3208  CB  ASN A 344      21.508  41.961 -25.322  1.00  0.00      RA0  C
ATOM   3209  CG  ASN A 344      20.107  41.416 -25.484  1.00  0.00      RA0  C
ATOM   3210  OD1 ASN A 344      19.225  41.681 -24.679  1.00  0.00      RA0  O
ATOM   3211  ND2 ASN A 344      19.916  40.680 -26.581  1.00  0.00      RA0  N
ATOM   3212 HD21 ASN A 344      20.709  40.436 -27.146  1.00  0.00      RA0  H
ATOM   3213 HD22 ASN A 344      18.996  40.378 -26.818  1.00  0.00      RA0  H
ATOM   3214  C   ASN A 344      23.093  40.014 -25.721  1.00  0.00      RA0  C
ATOM   3215  O   ASN A 344      22.540  39.768 -26.793  1.00  0.00      RA0  O
ATOM   3216  N   ARG A 345      24.282  39.515 -25.398  1.00  0.00      RA0  N
ATOM   3217  H   ARG A 345      24.712  39.652 -24.506  1.00  0.00      RA0  H
ATOM   3218  CA  ARG A 345      25.063  38.723 -26.332  1.00  0.00      RA0  C
ATOM   3219  CB  ARG A 345      26.089  39.634 -27.002  1.00  0.00      RA0  C
ATOM   3220  CG  ARG A 345      26.668  39.098 -28.311  1.00  0.00      RA0  C
ATOM   3221  CD  ARG A 345      27.815  39.974 -28.811  1.00  0.00      RA0  C
ATOM   3222  NE  ARG A 345      28.904  39.986 -27.838  1.00  0.00      RA0  N
ATOM   3223  HE  ARG A 345      29.293  39.088 -27.614  1.00  0.00      RA0  H
ATOM   3224  CZ  ARG A 345      29.283  41.172 -27.269  1.00  0.00      RA0  C
ATOM   3225  NH1 ARG A 345      30.301  41.176 -26.390  1.00  0.00      RA0  N
ATOM   3226 HH11 ARG A 345      30.575  42.047 -25.955  1.00  0.00      RA0  H
ATOM   3227 HH12 ARG A 345      30.807  40.353 -26.135  1.00  0.00      RA0  H
ATOM   3228  NH2 ARG A 345      28.657  42.325 -27.568  1.00  0.00      RA0  N
ATOM   3229 HH21 ARG A 345      28.891  43.195 -27.123  1.00  0.00      RA0  H
ATOM   3230 HH22 ARG A 345      27.896  42.400 -28.244  1.00  0.00      RA0  H
ATOM   3231  C   ARG A 345      25.727  37.587 -25.583  1.00  0.00      RA0  C
ATOM   3232  O   ARG A 345      25.883  37.655 -24.383  1.00  0.00      RA0  O
ATOM   3233  N   GLU A 346      26.084  36.536 -26.309  1.00  0.00      RA0  N
ATOM   3234  H   GLU A 346      25.956  36.554 -27.297  1.00  0.00      RA0  H
ATOM   3235  CA  GLU A 346      26.852  35.451 -25.729  1.00  0.00      RA0  C
ATOM   3236  CB  GLU A 346      26.746  34.181 -26.575  1.00  0.00      RA0  C
ATOM   3237  CG  GLU A 346      25.308  33.768 -26.951  1.00  0.00      RA0  C
ATOM   3238  CD  GLU A 346      24.374  33.522 -25.763  1.00  0.00      RA0  C
ATOM   3239  OE1 GLU A 346      23.196  33.258 -25.991  1.00  0.00      RA0  O
ATOM   3240  OE2 GLU A 346      24.766  33.651 -24.607  1.00  0.00      RA0  O
ATOM   3241  C   GLU A 346      28.269  35.924 -25.459  1.00  0.00      RA0  C
ATOM   3242  O   GLU A 346      28.894  36.633 -26.287  1.00  0.00      RA0  O
ATOM   3243  N   MSE A 347      28.756  35.515 -24.305  1.00  0.00      RA0  N
ATOM   3244  H   MSE A 347      28.171  34.971 -23.699  1.00  0.00      RA0  H
ATOM   3245  CA  MSE A 347      30.084  35.818 -23.850  1.00  0.00      RA0  C
ATOM   3246  CB  MSE A 347      30.065  36.852 -22.729  1.00  0.00      RA0  C
ATOM   3247  CG  MSE A 347      31.475  37.178 -22.242  1.00  0.00      RA0  C
ATOM   3248  SE  MSE A 347      32.469  37.990 -23.500  1.00  0.00      RA0  S
ATOM   3249  CE  MSE A 347      31.591  39.559 -23.525  1.00  0.00      RA0  C
ATOM   3250  C   MSE A 347      30.685  34.509 -23.359  1.00  0.00      RA0  C
ATOM   3251  O   MSE A 347      30.230  33.957 -22.361  1.00  0.00      RA0  O
ATOM   3252  N   PRO A 348      31.711  34.019 -24.045  1.00  0.00      RA0  N
ATOM   3253  CD  PRO A 348      32.204  34.519 -25.319  1.00  0.00      RA0  C
ATOM   3254  CA  PRO A 348      32.458  32.885 -23.541  1.00  0.00      RA0  C
ATOM   3255  CB  PRO A 348      33.430  32.574 -24.686  1.00  0.00      RA0  C
ATOM   3256  CG  PRO A 348      32.895  33.304 -25.919  1.00  0.00      RA0  C
ATOM   3257  C   PRO A 348      33.202  33.247 -22.267  1.00  0.00      RA0  C
ATOM   3258  O   PRO A 348      33.696  34.375 -22.104  1.00  0.00      RA0  O
ATOM   3259  N   VAL A 349      33.222  32.312 -21.336  1.00  0.00      RA0  N
ATOM   3260  H   VAL A 349      32.826  31.410 -21.510  1.00  0.00      RA0  H
ATOM   3261  CA  VAL A 349      33.948  32.492 -20.109  1.00  0.00      RA0  C
ATOM   3262  CB  VAL A 349      33.014  32.642 -18.904  1.00  0.00      RA0  C
ATOM   3263  CG1 VAL A 349      32.310  33.995 -18.915  1.00  0.00      RA0  C
ATOM   3264  CG2 VAL A 349      32.028  31.478 -18.805  1.00  0.00      RA0  C
ATOM   3265  C   VAL A 349      34.827  31.280 -19.931  1.00  0.00      RA0  C
ATOM   3266  O   VAL A 349      34.558  30.225 -20.490  1.00  0.00      RA0  O
ATOM   3267  N   LYS A 350      35.887  31.447 -19.159  1.00  0.00      RA0  N
ATOM   3268  H   LYS A 350      36.000  32.303 -18.652  1.00  0.00      RA0  H
ATOM   3269  CA  LYS A 350      36.790  30.350 -18.882  1.00  0.00      RA0  C
ATOM   3270  CB  LYS A 350      38.273  30.785 -18.735  1.00  0.00      RA0  C
ATOM   3271  CG  LYS A 350      39.082  29.667 -18.036  1.00  0.00      RA0  C
ATOM   3272  CD  LYS A 350      40.576  29.477 -18.343  1.00  0.00      RA0  C
ATOM   3273  CE  LYS A 350      41.154  28.222 -17.645  1.00  0.00      RA0  C
ATOM   3274  NZ  LYS A 350      40.275  27.052 -17.840  1.00  0.00      RA0  N
ATOM   3275  HZ1 LYS A 350      39.451  27.032 -17.203  1.00  0.00      RA0  H
ATOM   3276  HZ2 LYS A 350      39.934  26.984 -18.824  1.00  0.00      RA0  H
ATOM   3277  HZ3 LYS A 350      40.771  26.136 -17.756  1.00  0.00      RA0  H
ATOM   3278  C   LYS A 350      36.316  29.641 -17.614  1.00  0.00      RA0  C
ATOM   3279  O   LYS A 350      35.999  30.274 -16.601  1.00  0.00      RA0  O
ATOM   3280  N   VAL A 351      36.255  28.318 -17.676  1.00  0.00      RA0  N
ATOM   3281  H   VAL A 351      36.597  27.851 -18.493  1.00  0.00      RA0  H
ATOM   3282  CA  VAL A 351      35.904  27.497 -16.539  1.00  0.00      RA0  C
ATOM   3283  CB  VAL A 351      35.117  26.273 -16.999  1.00  0.00      RA0  C
ATOM   3284  CG1 VAL A 351      34.713  25.378 -15.826  1.00  0.00      RA0  C
ATOM   3285  CG2 VAL A 351      33.915  26.716 -17.828  1.00  0.00      RA0  C
ATOM   3286  C   VAL A 351      37.164  27.076 -15.787  1.00  0.00      RA0  C
ATOM   3287  O   VAL A 351      38.088  26.550 -16.388  1.00  0.00      RA0  O
ATOM   3288  N   THR A 352      37.174  27.295 -14.482  1.00  0.00      RA0  N
ATOM   3289  H   THR A 352      36.342  27.570 -14.004  1.00  0.00      RA0  H
ATOM   3290  CA  THR A 352      38.346  27.051 -13.661  1.00  0.00      RA0  C
ATOM   3291  CB  THR A 352      38.931  28.453 -13.499  1.00  0.00      RA0  C
ATOM   3292  OG1 THR A 352      38.555  29.223 -14.653  1.00  0.00      RA0  O
ATOM   3293  HG1 THR A 352      37.636  29.444 -14.548  1.00  0.00      RA0  H
ATOM   3294  CG2 THR A 352      40.453  28.469 -13.330  1.00  0.00      RA0  C
ATOM   3295  C   THR A 352      37.972  26.343 -12.384  1.00  0.00      RA0  C
ATOM   3296  O   THR A 352      36.804  26.043 -12.109  1.00  0.00      RA0  O
ATOM   3297  N   LYS A 353      38.988  26.084 -11.576  1.00  0.00      RA0  N
ATOM   3298  H   LYS A 353      39.891  26.424 -11.823  1.00  0.00      RA0  H
ATOM   3299  CA  LYS A 353      38.787  25.613 -10.208  1.00  0.00      RA0  C
ATOM   3300  CB  LYS A 353      40.139  25.240  -9.587  1.00  0.00      RA0  C
ATOM   3301  CG  LYS A 353      40.702  23.982 -10.253  1.00  0.00      RA0  C
ATOM   3302  CD  LYS A 353      41.921  23.392  -9.537  1.00  0.00      RA0  C
ATOM   3303  CE  LYS A 353      42.379  22.081 -10.185  1.00  0.00      RA0  C
ATOM   3304  NZ  LYS A 353      43.473  21.483  -9.405  1.00  0.00      RA0  N
ATOM   3305  HZ1 LYS A 353      43.769  20.593  -9.855  1.00  0.00      RA0  H
ATOM   3306  HZ2 LYS A 353      44.281  22.137  -9.371  1.00  0.00      RA0  H
ATOM   3307  HZ3 LYS A 353      43.144  21.285  -8.439  1.00  0.00      RA0  H
ATOM   3308  C   LYS A 353      38.029  26.695  -9.424  1.00  0.00      RA0  C
ATOM   3309  O   LYS A 353      38.202  27.881  -9.719  1.00  0.00      RA0  O
ATOM   3310  N   PRO A 354      37.258  26.302  -8.410  1.00  0.00      RA0  N
ATOM   3311  CD  PRO A 354      36.986  24.916  -8.036  1.00  0.00      RA0  C
ATOM   3312  CA  PRO A 354      36.501  27.253  -7.598  1.00  0.00      RA0  C
ATOM   3313  CB  PRO A 354      35.412  26.359  -6.997  1.00  0.00      RA0  C
ATOM   3314  CG  PRO A 354      36.097  25.011  -6.804  1.00  0.00      RA0  C
ATOM   3315  C   PRO A 354      37.339  27.971  -6.530  1.00  0.00      RA0  C
ATOM   3316  O   PRO A 354      37.011  27.956  -5.349  1.00  0.00      RA0  O
ATOM   3317  N   VAL A 355      38.428  28.601  -6.960  1.00  0.00      RA0  N
ATOM   3318  H   VAL A 355      38.679  28.668  -7.931  1.00  0.00      RA0  H
ATOM   3319  CA  VAL A 355      39.315  29.351  -6.064  1.00  0.00      RA0  C
ATOM   3320  CB  VAL A 355      40.161  28.399  -5.200  1.00  0.00      RA0  C
ATOM   3321  CG1 VAL A 355      40.972  27.420  -6.053  1.00  0.00      RA0  C
ATOM   3322  CG2 VAL A 355      41.020  29.161  -4.188  1.00  0.00      RA0  C
ATOM   3323  C   VAL A 355      40.171  30.197  -7.002  1.00  0.00      RA0  C
ATOM   3324  O   VAL A 355      40.488  29.763  -8.113  1.00  0.00      RA0  O
ATOM   3325  N   PHE A 356      40.529  31.393  -6.555  1.00  0.00      RA0  N
ATOM   3326  H   PHE A 356      40.255  31.700  -5.641  1.00  0.00      RA0  H
ATOM   3327  CA  PHE A 356      41.155  32.376  -7.446  1.00  0.00      RA0  C
ATOM   3328  CB  PHE A 356      40.146  33.457  -7.848  1.00  0.00      RA0  C
ATOM   3329  CG  PHE A 356      38.873  32.842  -8.386  1.00  0.00      RA0  C
ATOM   3330  CD1 PHE A 356      37.750  32.747  -7.570  1.00  0.00      RA0  C
ATOM   3331  CD2 PHE A 356      38.822  32.374  -9.693  1.00  0.00      RA0  C
ATOM   3332  CE1 PHE A 356      36.575  32.193  -8.063  1.00  0.00      RA0  C
ATOM   3333  CE2 PHE A 356      37.647  31.819 -10.188  1.00  0.00      RA0  C
ATOM   3334  CZ  PHE A 356      36.523  31.735  -9.374  1.00  0.00      RA0  C
ATOM   3335  C   PHE A 356      42.409  33.037  -6.865  1.00  0.00      RA0  C
ATOM   3336  O   PHE A 356      43.353  33.247  -7.599  1.00  0.00      RA0  O
ATOM   3337  N   VAL A 357      42.399  33.345  -5.575  1.00  0.00      RA0  N
ATOM   3338  H   VAL A 357      41.608  33.143  -4.992  1.00  0.00      RA0  H
ATOM   3339  CA  VAL A 357      43.499  34.057  -4.912  1.00  0.00      RA0  C
ATOM   3340  CB  VAL A 357      43.203  35.562  -4.785  1.00  0.00      RA0  C
ATOM   3341  CG1 VAL A 357      44.301  36.278  -3.997  1.00  0.00      RA0  C
ATOM   3342  CG2 VAL A 357      42.986  36.237  -6.139  1.00  0.00      RA0  C
ATOM   3343  C   VAL A 357      43.699  33.458  -3.520  1.00  0.00      RA0  C
ATOM   3344  O   VAL A 357      42.740  33.229  -2.797  1.00  0.00      RA0  O
ATOM   3345  N   ARG A 358      44.946  33.183  -3.150  1.00  0.00      RA0  N
ATOM   3346  H   ARG A 358      45.728  33.390  -3.748  1.00  0.00      RA0  H
ATOM   3347  CA  ARG A 358      45.290  32.775  -1.790  1.00  0.00      RA0  C
ATOM   3348  CB  ARG A 358      45.511  31.258  -1.774  1.00  0.00      RA0  C
ATOM   3349  CG  ARG A 358      44.404  30.436  -1.109  1.00  0.00      RA0  C
ATOM   3350  CD  ARG A 358      44.840  29.895   0.257  1.00  0.00      RA0  C
ATOM   3351  NE  ARG A 358      45.208  30.992   1.147  1.00  0.00      RA0  N
ATOM   3352  HE  ARG A 358      44.548  31.749   1.214  1.00  0.00      RA0  H
ATOM   3353  CZ  ARG A 358      46.413  31.030   1.787  1.00  0.00      RA0  C
ATOM   3354  NH1 ARG A 358      47.291  30.014   1.646  1.00  0.00      RA0  N
ATOM   3355 HH11 ARG A 358      48.201  30.047   2.073  1.00  0.00      RA0  H
ATOM   3356 HH12 ARG A 358      47.068  29.197   1.106  1.00  0.00      RA0  H
ATOM   3357  NH2 ARG A 358      46.714  32.106   2.538  1.00  0.00      RA0  N
ATOM   3358 HH21 ARG A 358      47.593  32.204   3.028  1.00  0.00      RA0  H
ATOM   3359 HH22 ARG A 358      46.075  32.886   2.593  1.00  0.00      RA0  H
ATOM   3360  C   ARG A 358      46.601  33.472  -1.436  1.00  0.00      RA0  C
ATOM   3361  O   ARG A 358      47.474  33.559  -2.291  1.00  0.00      RA0  O
ATOM   3362  N   ASN A 359      46.729  33.924  -0.197  1.00  0.00      RA0  N
ATOM   3363  H   ASN A 359      45.905  34.137   0.333  1.00  0.00      RA0  H
ATOM   3364  CA  ASN A 359      47.998  34.501   0.307  1.00  0.00      RA0  C
ATOM   3365  CB  ASN A 359      49.083  33.460   0.537  1.00  0.00      RA0  C
ATOM   3366  CG  ASN A 359      49.512  33.509   1.984  1.00  0.00      RA0  C
ATOM   3367  OD1 ASN A 359      49.299  32.548   2.730  1.00  0.00      RA0  O
ATOM   3368  ND2 ASN A 359      50.083  34.666   2.359  1.00  0.00      RA0  N
ATOM   3369 HD21 ASN A 359      50.212  35.409   1.694  1.00  0.00      RA0  H
ATOM   3370 HD22 ASN A 359      50.393  34.847   3.292  1.00  0.00      RA0  H
ATOM   3371  C   ASN A 359      48.561  35.541  -0.626  1.00  0.00      RA0  C
ATOM   3372  O   ASN A 359      49.753  35.507  -1.003  1.00  0.00      RA0  O
ATOM   3373  N   GLY A 360      47.702  36.480  -1.005  1.00  0.00      RA0  N
ATOM   3374  H   GLY A 360      46.815  36.483  -0.535  1.00  0.00      RA0  H
ATOM   3375  CA  GLY A 360      48.109  37.622  -1.768  1.00  0.00      RA0  C
ATOM   3376  C   GLY A 360      48.455  37.393  -3.200  1.00  0.00      RA0  C
ATOM   3377  O   GLY A 360      48.970  38.312  -3.858  1.00  0.00      RA0  O
ATOM   3378  N   LYS A 361      48.157  36.206  -3.727  1.00  0.00      RA0  N
ATOM   3379  H   LYS A 361      47.745  35.466  -3.190  1.00  0.00      RA0  H
ATOM   3380  CA  LYS A 361      48.555  35.894  -5.075  1.00  0.00      RA0  C
ATOM   3381  CB  LYS A 361      49.898  35.161  -5.007  1.00  0.00      RA0  C
ATOM   3382  CG  LYS A 361      50.424  34.754  -6.379  1.00  0.00      RA0  C
ATOM   3383  CD  LYS A 361      51.592  33.776  -6.354  1.00  0.00      RA0  C
ATOM   3384  CE  LYS A 361      51.865  33.232  -7.755  1.00  0.00      RA0  C
ATOM   3385  NZ  LYS A 361      50.704  32.478  -8.242  1.00  0.00      RA0  N
ATOM   3386  HZ1 LYS A 361      50.848  32.162  -9.218  1.00  0.00      RA0  H
ATOM   3387  HZ2 LYS A 361      50.515  31.664  -7.633  1.00  0.00      RA0  H
ATOM   3388  HZ3 LYS A 361      49.840  33.057  -8.229  1.00  0.00      RA0  H
ATOM   3389  C   LYS A 361      47.501  35.067  -5.793  1.00  0.00      RA0  C
ATOM   3390  O   LYS A 361      46.890  34.198  -5.193  1.00  0.00      RA0  O
ATOM   3391  N   ALA A 362      47.345  35.328  -7.092  1.00  0.00      RA0  N
ATOM   3392  H   ALA A 362      47.833  36.114  -7.466  1.00  0.00      RA0  H
ATOM   3393  CA  ALA A 362      46.536  34.514  -7.970  1.00  0.00      RA0  C
ATOM   3394  CB  ALA A 362      46.689  34.968  -9.421  1.00  0.00      RA0  C
ATOM   3395  C   ALA A 362      47.009  33.070  -7.892  1.00  0.00      RA0  C
ATOM   3396  O   ALA A 362      48.212  32.796  -7.850  1.00  0.00      RA0  O
ATOM   3397  N   VAL A 363      46.048  32.154  -7.859  1.00  0.00      RA0  N
ATOM   3398  H   VAL A 363      45.103  32.479  -7.944  1.00  0.00      RA0  H
ATOM   3399  CA  VAL A 363      46.343  30.718  -7.868  1.00  0.00      RA0  C
ATOM   3400  CB  VAL A 363      45.085  29.874  -7.652  1.00  0.00      RA0  C
ATOM   3401  CG1 VAL A 363      44.489  30.146  -6.270  1.00  0.00      RA0  C
ATOM   3402  CG2 VAL A 363      44.074  30.056  -8.786  1.00  0.00      RA0  C
ATOM   3403  C   VAL A 363      47.023  30.360  -9.192  1.00  0.00      RA0  C
ATOM   3404  O   VAL A 363      46.891  31.065 -10.242  1.00  0.00      RA0  O
ATOM   3405  N   ALA A 364      47.768  29.261  -9.159  1.00  0.00      RA0  N
ATOM   3406  H   ALA A 364      47.785  28.718  -8.321  1.00  0.00      RA0  H
ATOM   3407  CA  ALA A 364      48.611  28.868 -10.295  1.00  0.00      RA0  C
ATOM   3408  CB  ALA A 364      49.230  27.492 -10.047  1.00  0.00      RA0  C
ATOM   3409  C   ALA A 364      47.902  28.848 -11.638  1.00  0.00      RA0  C
ATOM   3410  O   ALA A 364      48.486  29.249 -12.620  1.00  0.00      RA0  O
ATOM   3411  N   GLY A 365      46.645  28.411 -11.692  1.00  0.00      RA0  N
ATOM   3412  H   GLY A 365      46.161  28.188 -10.850  1.00  0.00      RA0  H
ATOM   3413  CA  GLY A 365      45.936  28.351 -12.980  1.00  0.00      RA0  C
ATOM   3414  C   GLY A 365      45.653  29.709 -13.591  1.00  0.00      RA0  C
ATOM   3415  O   GLY A 365      45.342  29.814 -14.775  1.00  0.00      RA0  O
ATOM   3416  N   LEU A 366      45.784  30.757 -12.792  1.00  0.00      RA0  N
ATOM   3417  H   LEU A 366      46.119  30.656 -11.861  1.00  0.00      RA0  H
ATOM   3418  CA  LEU A 366      45.544  32.127 -13.278  1.00  0.00      RA0  C
ATOM   3419  CB  LEU A 366      44.562  32.851 -12.356  1.00  0.00      RA0  C
ATOM   3420  CG  LEU A 366      43.191  32.176 -12.311  1.00  0.00      RA0  C
ATOM   3421  CD1 LEU A 366      42.274  32.829 -11.279  1.00  0.00      RA0  C
ATOM   3422  CD2 LEU A 366      42.542  32.117 -13.695  1.00  0.00      RA0  C
ATOM   3423  C   LEU A 366      46.807  32.966 -13.459  1.00  0.00      RA0  C
ATOM   3424  O   LEU A 366      46.720  34.191 -13.624  1.00  0.00      RA0  O
ATOM   3425  N   CYS A 367      47.976  32.332 -13.390  1.00  0.00      RA0  N
ATOM   3426  H   CYS A 367      48.056  31.338 -13.268  1.00  0.00      RA0  H
ATOM   3427  CA  CYS A 367      49.235  33.019 -13.722  1.00  0.00      RA0  C
ATOM   3428  CB  CYS A 367      49.743  33.771 -12.491  1.00  0.00      RA0  C
ATOM   3429  SG  CYS A 367      49.932  32.730 -11.015  1.00  0.00      RA0  S
ATOM   3430  C   CYS A 367      50.294  32.088 -14.318  1.00  0.00      RA0  C
ATOM   3431  O   CYS A 367      50.122  30.864 -14.369  1.00  0.00      RA0  O
END
HEADER lig.004.05.pdb
ATOM      1  N   ASN A   2      17.380  42.922 -22.785  1.00  0.00      LA0  N
ATOM      2  H   ASN A   2      18.228  42.783 -23.307  1.00  0.00      LA0  H
ATOM      3  CA  ASN A   2      17.282  43.757 -21.587  1.00  0.00      LA0  C
ATOM      4  CB  ASN A   2      18.306  43.349 -20.522  1.00  0.00      LA0  C
ATOM      5  CG  ASN A   2      17.827  43.838 -19.166  1.00  0.00      LA0  C
ATOM      6  OD1 ASN A   2      16.687  44.250 -18.988  1.00  0.00      LA0  O
ATOM      7  ND2 ASN A   2      18.745  43.771 -18.201  1.00  0.00      LA0  N
ATOM      8 HD21 ASN A   2      19.681  43.434 -18.345  1.00  0.00      LA0  H
ATOM      9 HD22 ASN A   2      18.535  44.068 -17.274  1.00  0.00      LA0  H
ATOM     10  C   ASN A   2      17.319  45.253 -21.860  1.00  0.00      LA0  C
ATOM     11  O   ASN A   2      17.987  46.048 -21.204  1.00  0.00      LA0  O
ATOM     12  N   VAL A   3      16.538  45.592 -22.893  1.00  0.00      LA0  N
ATOM     13  H   VAL A   3      16.106  44.871 -23.435  1.00  0.00      LA0  H
ATOM     14  CA  VAL A   3      16.243  47.000 -23.150  1.00  0.00      LA0  C
ATOM     15  CB  VAL A   3      16.826  47.435 -24.509  1.00  0.00      LA0  C
ATOM     16  CG1 VAL A   3      16.547  48.906 -24.823  1.00  0.00      LA0  C
ATOM     17  CG2 VAL A   3      18.329  47.161 -24.583  1.00  0.00      LA0  C
ATOM     18  C   VAL A   3      14.734  47.216 -23.090  1.00  0.00      LA0  C
ATOM     19  O   VAL A   3      14.013  47.043 -24.064  1.00  0.00      LA0  O
ATOM     20  N   PRO A   4      14.249  47.557 -21.875  1.00  0.00      LA0  N
ATOM     21  CD  PRO A   4      14.986  47.681 -20.627  1.00  0.00      LA0  C
ATOM     22  CA  PRO A   4      12.812  47.795 -21.706  1.00  0.00      LA0  C
ATOM     23  CB  PRO A   4      12.700  48.139 -20.220  1.00  0.00      LA0  C
ATOM     24  CG  PRO A   4      13.911  47.481 -19.570  1.00  0.00      LA0  C
ATOM     25  C   PRO A   4      12.253  48.861 -22.637  1.00  0.00      LA0  C
ATOM     26  O   PRO A   4      12.741  49.984 -22.737  1.00  0.00      LA0  O
ATOM     27  N   ALA A   5      11.206  48.426 -23.351  1.00  0.00      LA0  N
ATOM     28  H   ALA A   5      10.835  47.521 -23.157  1.00  0.00      LA0  H
ATOM     29  CA  ALA A   5      10.688  49.249 -24.442  1.00  0.00      LA0  C
ATOM     30  CB  ALA A   5       9.688  48.452 -25.280  1.00  0.00      LA0  C
ATOM     31  C   ALA A   5      10.037  50.557 -24.030  1.00  0.00      LA0  C
ATOM     32  O   ALA A   5       9.880  51.476 -24.824  1.00  0.00      LA0  O
ATOM     33  N   GLU A   6       9.649  50.600 -22.750  1.00  0.00      LA0  N
ATOM     34  H   GLU A   6       9.851  49.870 -22.093  1.00  0.00      LA0  H
ATOM     35  CA  GLU A   6       8.977  51.795 -22.259  1.00  0.00      LA0  C
ATOM     36  CB  GLU A   6       8.004  51.407 -21.130  1.00  0.00      LA0  C
ATOM     37  CG  GLU A   6       8.525  51.280 -19.682  1.00  0.00      LA0  C
ATOM     38  CD  GLU A   6       9.548  50.171 -19.430  1.00  0.00      LA0  C
ATOM     39  OE1 GLU A   6      10.239  50.244 -18.413  1.00  0.00      LA0  O
ATOM     40  OE2 GLU A   6       9.649  49.230 -20.217  1.00  0.00      LA0  O
ATOM     41  C   GLU A   6       9.899  52.944 -21.877  1.00  0.00      LA0  C
ATOM     42  O   GLU A   6       9.470  54.038 -21.525  1.00  0.00      LA0  O
ATOM     43  N   LEU A   7      11.204  52.648 -21.948  1.00  0.00      LA0  N
ATOM     44  H   LEU A   7      11.536  51.778 -22.315  1.00  0.00      LA0  H
ATOM     45  CA  LEU A   7      12.123  53.675 -21.484  1.00  0.00      LA0  C
ATOM     46  CB  LEU A   7      13.340  53.044 -20.820  1.00  0.00      LA0  C
ATOM     47  CG  LEU A   7      12.995  52.102 -19.677  1.00  0.00      LA0  C
ATOM     48  CD1 LEU A   7      14.222  51.363 -19.170  1.00  0.00      LA0  C
ATOM     49  CD2 LEU A   7      12.307  52.840 -18.544  1.00  0.00      LA0  C
ATOM     50  C   LEU A   7      12.592  54.635 -22.550  1.00  0.00      LA0  C
ATOM     51  O   LEU A   7      12.900  54.280 -23.681  1.00  0.00      LA0  O
ATOM     52  N   LYS A   8      12.694  55.885 -22.094  1.00  0.00      LA0  N
ATOM     53  H   LYS A   8      12.375  56.074 -21.164  1.00  0.00      LA0  H
ATOM     54  CA  LYS A   8      13.620  56.781 -22.776  1.00  0.00      LA0  C
ATOM     55  CB  LYS A   8      13.173  58.220 -22.532  1.00  0.00      LA0  C
ATOM     56  CG  LYS A   8      12.127  58.661 -23.555  1.00  0.00      LA0  C
ATOM     57  CD  LYS A   8      12.807  59.144 -24.834  1.00  0.00      LA0  C
ATOM     58  CE  LYS A   8      11.869  59.421 -26.004  1.00  0.00      LA0  C
ATOM     59  NZ  LYS A   8      12.462  60.461 -26.852  1.00  0.00      LA0  N
ATOM     60  HZ1 LYS A   8      11.812  60.704 -27.636  1.00  0.00      LA0  H
ATOM     61  HZ2 LYS A   8      12.499  61.352 -26.316  1.00  0.00      LA0  H
ATOM     62  HZ3 LYS A   8      13.413  60.239 -27.209  1.00  0.00      LA0  H
ATOM     63  C   LYS A   8      15.013  56.519 -22.239  1.00  0.00      LA0  C
ATOM     64  O   LYS A   8      15.171  55.980 -21.151  1.00  0.00      LA0  O
ATOM     65  N   TYR A   9      16.016  56.893 -23.029  1.00  0.00      LA0  N
ATOM     66  H   TYR A   9      15.843  57.308 -23.923  1.00  0.00      LA0  H
ATOM     67  CA  TYR A   9      17.379  56.632 -22.575  1.00  0.00      LA0  C
ATOM     68  CB  TYR A   9      18.004  55.491 -23.383  1.00  0.00      LA0  C
ATOM     69  CG  TYR A   9      17.306  54.175 -23.119  1.00  0.00      LA0  C
ATOM     70  CD1 TYR A   9      16.216  53.786 -23.925  1.00  0.00      LA0  C
ATOM     71  CE1 TYR A   9      15.573  52.564 -23.664  1.00  0.00      LA0  C
ATOM     72  CD2 TYR A   9      17.774  53.363 -22.068  1.00  0.00      LA0  C
ATOM     73  CE2 TYR A   9      17.137  52.139 -21.810  1.00  0.00      LA0  C
ATOM     74  CZ  TYR A   9      16.037  51.760 -22.603  1.00  0.00      LA0  C
ATOM     75  OH  TYR A   9      15.400  50.570 -22.315  1.00  0.00      LA0  O
ATOM     76  HH  TYR A   9      14.512  50.585 -22.672  1.00  0.00      LA0  H
ATOM     77  C   TYR A   9      18.198  57.886 -22.737  1.00  0.00      LA0  C
ATOM     78  O   TYR A   9      17.942  58.678 -23.637  1.00  0.00      LA0  O
ATOM     79  N   SER A  10      19.171  58.073 -21.841  1.00  0.00      LA0  N
ATOM     80  H   SER A  10      19.449  57.371 -21.184  1.00  0.00      LA0  H
ATOM     81  CA  SER A  10      20.003  59.235 -22.116  1.00  0.00      LA0  C
ATOM     82  CB  SER A  10      20.576  59.821 -20.819  1.00  0.00      LA0  C
ATOM     83  OG  SER A  10      21.585  58.969 -20.274  1.00  0.00      LA0  O
ATOM     84  HG  SER A  10      21.853  59.402 -19.449  1.00  0.00      LA0  H
ATOM     85  C   SER A  10      21.060  58.907 -23.155  1.00  0.00      LA0  C
ATOM     86  O   SER A  10      21.118  57.803 -23.684  1.00  0.00      LA0  O
ATOM     87  N   LYS A  11      21.896  59.913 -23.427  1.00  0.00      LA0  N
ATOM     88  H   LYS A  11      21.866  60.762 -22.897  1.00  0.00      LA0  H
ATOM     89  CA  LYS A  11      23.083  59.597 -24.220  1.00  0.00      LA0  C
ATOM     90  CB  LYS A  11      23.479  60.825 -25.052  1.00  0.00      LA0  C
ATOM     91  CG  LYS A  11      22.249  61.630 -25.503  1.00  0.00      LA0  C
ATOM     92  CD  LYS A  11      22.524  63.008 -26.116  1.00  0.00      LA0  C
ATOM     93  CE  LYS A  11      23.418  63.927 -25.273  1.00  0.00      LA0  C
ATOM     94  NZ  LYS A  11      22.991  63.982 -23.867  1.00  0.00      LA0  N
ATOM     95  HZ1 LYS A  11      23.771  64.354 -23.280  1.00  0.00      LA0  H
ATOM     96  HZ2 LYS A  11      22.105  64.478 -23.671  1.00  0.00      LA0  H
ATOM     97  HZ3 LYS A  11      22.960  63.020 -23.459  1.00  0.00      LA0  H
ATOM     98  C   LYS A  11      24.227  59.142 -23.316  1.00  0.00      LA0  C
ATOM     99  O   LYS A  11      25.210  58.550 -23.738  1.00  0.00      LA0  O
ATOM    100  N   GLU A  12      24.014  59.475 -22.035  1.00  0.00      LA0  N
ATOM    101  H   GLU A  12      23.196  59.975 -21.760  1.00  0.00      LA0  H
ATOM    102  CA  GLU A  12      25.001  59.362 -20.974  1.00  0.00      LA0  C
ATOM    103  CB  GLU A  12      24.749  60.536 -20.021  1.00  0.00      LA0  C
ATOM    104  CG  GLU A  12      25.031  61.970 -20.516  1.00  0.00      LA0  C
ATOM    105  CD  GLU A  12      24.272  62.407 -21.768  1.00  0.00      LA0  C
ATOM    106  OE1 GLU A  12      23.062  62.198 -21.907  1.00  0.00      LA0  O
ATOM    107  OE2 GLU A  12      24.900  62.996 -22.640  1.00  0.00      LA0  O
ATOM    108  C   GLU A  12      24.991  58.017 -20.247  1.00  0.00      LA0  C
ATOM    109  O   GLU A  12      25.943  57.678 -19.555  1.00  0.00      LA0  O
ATOM    110  N   HIS A  13      23.891  57.262 -20.503  1.00  0.00      LA0  N
ATOM    111  H   HIS A  13      23.133  57.781 -20.896  1.00  0.00      LA0  H
ATOM    112  CA  HIS A  13      23.647  55.845 -20.159  1.00  0.00      LA0  C
ATOM    113  CB  HIS A  13      24.889  54.974 -19.882  1.00  0.00      LA0  C
ATOM    114  CG  HIS A  13      25.776  54.839 -21.100  1.00  0.00      LA0  C
ATOM    115  ND1 HIS A  13      25.383  54.281 -22.259  1.00  0.00      LA0  N
ATOM    116  HD1 HIS A  13      24.498  53.902 -22.454  1.00  0.00      LA0  H
ATOM    117  CD2 HIS A  13      27.112  55.229 -21.226  1.00  0.00      LA0  C
ATOM    118  NE2 HIS A  13      27.516  54.896 -22.476  1.00  0.00      LA0  N
ATOM    119  CE1 HIS A  13      26.452  54.314 -23.113  1.00  0.00      LA0  C
ATOM    120  C   HIS A  13      22.612  55.571 -19.074  1.00  0.00      LA0  C
ATOM    121  O   HIS A  13      22.429  54.434 -18.631  1.00  0.00      LA0  O
ATOM    122  N   GLU A  14      21.907  56.638 -18.687  1.00  0.00      LA0  N
ATOM    123  H   GLU A  14      22.186  57.560 -18.962  1.00  0.00      LA0  H
ATOM    124  CA  GLU A  14      20.715  56.441 -17.866  1.00  0.00      LA0  C
ATOM    125  CB  GLU A  14      20.310  57.700 -17.079  1.00  0.00      LA0  C
ATOM    126  CG  GLU A  14      21.392  58.475 -16.325  1.00  0.00      LA0  C
ATOM    127  CD  GLU A  14      22.134  59.352 -17.306  1.00  0.00      LA0  C
ATOM    128  OE1 GLU A  14      23.240  58.996 -17.685  1.00  0.00      LA0  O
ATOM    129  OE2 GLU A  14      21.582  60.353 -17.755  1.00  0.00      LA0  O
ATOM    130  C   GLU A  14      19.517  56.005 -18.692  1.00  0.00      LA0  C
ATOM    131  O   GLU A  14      19.553  55.930 -19.916  1.00  0.00      LA0  O
ATOM    132  N   TRP A  15      18.433  55.747 -17.957  1.00  0.00      LA0  N
ATOM    133  H   TRP A  15      18.481  55.814 -16.962  1.00  0.00      LA0  H
ATOM    134  CA  TRP A  15      17.128  55.592 -18.577  1.00  0.00      LA0  C
ATOM    135  CB  TRP A  15      16.678  54.127 -18.627  1.00  0.00      LA0  C
ATOM    136  CG  TRP A  15      16.649  53.481 -17.260  1.00  0.00      LA0  C
ATOM    137  CD2 TRP A  15      15.629  53.537 -16.235  1.00  0.00      LA0  C
ATOM    138  CE2 TRP A  15      16.089  52.737 -15.138  1.00  0.00      LA0  C
ATOM    139  CE3 TRP A  15      14.384  54.195 -16.140  1.00  0.00      LA0  C
ATOM    140  CD1 TRP A  15      17.649  52.659 -16.733  1.00  0.00      LA0  C
ATOM    141  NE1 TRP A  15      17.329  52.216 -15.490  1.00  0.00      LA0  N
ATOM    142  HE1 TRP A  15      17.890  51.630 -14.926  1.00  0.00      LA0  H
ATOM    143  CZ2 TRP A  15      15.295  52.603 -13.979  1.00  0.00      LA0  C
ATOM    144  CZ3 TRP A  15      13.599  54.055 -14.977  1.00  0.00      LA0  C
ATOM    145  CH2 TRP A  15      14.054  53.266 -13.900  1.00  0.00      LA0  C
ATOM    146  C   TRP A  15      16.126  56.435 -17.828  1.00  0.00      LA0  C
ATOM    147  O   TRP A  15      16.400  56.934 -16.740  1.00  0.00      LA0  O
ATOM    148  N   LEU A  16      14.961  56.557 -18.462  1.00  0.00      LA0  N
ATOM    149  H   LEU A  16      14.808  56.087 -19.331  1.00  0.00      LA0  H
ATOM    150  CA  LEU A  16      13.945  57.449 -17.940  1.00  0.00      LA0  C
ATOM    151  CB  LEU A  16      14.072  58.799 -18.636  1.00  0.00      LA0  C
ATOM    152  CG  LEU A  16      13.476  59.917 -17.799  1.00  0.00      LA0  C
ATOM    153  CD1 LEU A  16      14.276  60.112 -16.519  1.00  0.00      LA0  C
ATOM    154  CD2 LEU A  16      13.355  61.216 -18.580  1.00  0.00      LA0  C
ATOM    155  C   LEU A  16      12.567  56.875 -18.167  1.00  0.00      LA0  C
ATOM    156  O   LEU A  16      12.198  56.548 -19.289  1.00  0.00      LA0  O
ATOM    157  N   ARG A  17      11.821  56.768 -17.066  1.00  0.00      LA0  N
ATOM    158  H   ARG A  17      12.198  57.018 -16.172  1.00  0.00      LA0  H
ATOM    159  CA  ARG A  17      10.461  56.272 -17.235  1.00  0.00      LA0  C
ATOM    160  CB  ARG A  17      10.310  54.925 -16.526  1.00  0.00      LA0  C
ATOM    161  CG  ARG A  17       9.010  54.168 -16.823  1.00  0.00      LA0  C
ATOM    162  CD  ARG A  17       9.081  52.684 -16.453  1.00  0.00      LA0  C
ATOM    163  NE  ARG A  17       9.637  52.494 -15.121  1.00  0.00      LA0  N
ATOM    164  HE  ARG A  17       9.297  53.063 -14.367  1.00  0.00      LA0  H
ATOM    165  CZ  ARG A  17      10.634  51.623 -14.880  1.00  0.00      LA0  C
ATOM    166  NH1 ARG A  17      11.096  50.803 -15.824  1.00  0.00      LA0  N
ATOM    167 HH11 ARG A  17      11.861  50.188 -15.634  1.00  0.00      LA0  H
ATOM    168 HH12 ARG A  17      10.691  50.767 -16.753  1.00  0.00      LA0  H
ATOM    169  NH2 ARG A  17      11.160  51.607 -13.661  1.00  0.00      LA0  N
ATOM    170 HH21 ARG A  17      11.921  50.992 -13.429  1.00  0.00      LA0  H
ATOM    171 HH22 ARG A  17      10.786  52.237 -12.965  1.00  0.00      LA0  H
ATOM    172  C   ARG A  17       9.426  57.264 -16.763  1.00  0.00      LA0  C
ATOM    173  O   ARG A  17       9.583  57.921 -15.742  1.00  0.00      LA0  O
ATOM    174  N   LYS A  18       8.350  57.327 -17.558  1.00  0.00      LA0  N
ATOM    175  H   LYS A  18       8.308  56.738 -18.364  1.00  0.00      LA0  H
ATOM    176  CA  LYS A  18       7.151  57.997 -17.066  1.00  0.00      LA0  C
ATOM    177  CB  LYS A  18       6.277  58.412 -18.252  1.00  0.00      LA0  C
ATOM    178  CG  LYS A  18       5.080  59.305 -17.906  1.00  0.00      LA0  C
ATOM    179  CD  LYS A  18       5.534  60.652 -17.354  1.00  0.00      LA0  C
ATOM    180  CE  LYS A  18       4.444  61.720 -17.366  1.00  0.00      LA0  C
ATOM    181  NZ  LYS A  18       5.070  63.019 -17.102  1.00  0.00      LA0  N
ATOM    182  HZ1 LYS A  18       4.424  63.812 -17.316  1.00  0.00      LA0  H
ATOM    183  HZ2 LYS A  18       5.441  63.120 -16.137  1.00  0.00      LA0  H
ATOM    184  HZ3 LYS A  18       5.824  63.213 -17.796  1.00  0.00      LA0  H
ATOM    185  C   LYS A  18       6.392  57.054 -16.156  1.00  0.00      LA0  C
ATOM    186  O   LYS A  18       5.660  56.184 -16.610  1.00  0.00      LA0  O
ATOM    187  N   GLU A  19       6.627  57.229 -14.855  1.00  0.00      LA0  N
ATOM    188  H   GLU A  19       7.172  58.002 -14.523  1.00  0.00      LA0  H
ATOM    189  CA  GLU A  19       5.855  56.352 -13.982  1.00  0.00      LA0  C
ATOM    190  CB  GLU A  19       6.719  55.890 -12.814  1.00  0.00      LA0  C
ATOM    191  CG  GLU A  19       7.547  54.661 -13.208  1.00  0.00      LA0  C
ATOM    192  CD  GLU A  19       8.646  54.360 -12.198  1.00  0.00      LA0  C
ATOM    193  OE1 GLU A  19       9.653  53.764 -12.574  1.00  0.00      LA0  O
ATOM    194  OE2 GLU A  19       8.552  54.784 -11.050  1.00  0.00      LA0  O
ATOM    195  C   GLU A  19       4.533  56.979 -13.582  1.00  0.00      LA0  C
ATOM    196  O   GLU A  19       4.229  58.102 -13.964  1.00  0.00      LA0  O
ATOM    197  N   ALA A  20       3.739  56.195 -12.831  1.00  0.00      LA0  N
ATOM    198  H   ALA A  20       4.103  55.329 -12.493  1.00  0.00      LA0  H
ATOM    199  CA  ALA A  20       2.350  56.597 -12.574  1.00  0.00      LA0  C
ATOM    200  CB  ALA A  20       1.610  55.491 -11.821  1.00  0.00      LA0  C
ATOM    201  C   ALA A  20       2.177  57.904 -11.811  1.00  0.00      LA0  C
ATOM    202  O   ALA A  20       1.223  58.650 -11.985  1.00  0.00      LA0  O
ATOM    203  N   ASP A  21       3.185  58.146 -10.967  1.00  0.00      LA0  N
ATOM    204  H   ASP A  21       3.931  57.483 -10.881  1.00  0.00      LA0  H
ATOM    205  CA  ASP A  21       3.332  59.409 -10.238  1.00  0.00      LA0  C
ATOM    206  CB  ASP A  21       4.534  59.308  -9.287  1.00  0.00      LA0  C
ATOM    207  CG  ASP A  21       5.741  58.736 -10.017  1.00  0.00      LA0  C
ATOM    208  OD1 ASP A  21       6.592  59.482 -10.480  1.00  0.00      LA0  O
ATOM    209  OD2 ASP A  21       5.839  57.521 -10.138  1.00  0.00      LA0  O
ATOM    210  C   ASP A  21       3.467  60.654 -11.105  1.00  0.00      LA0  C
ATOM    211  O   ASP A  21       3.270  61.782 -10.669  1.00  0.00      LA0  O
ATOM    212  N   GLY A  22       3.822  60.408 -12.370  1.00  0.00      LA0  N
ATOM    213  H   GLY A  22       4.062  59.482 -12.657  1.00  0.00      LA0  H
ATOM    214  CA  GLY A  22       3.918  61.535 -13.285  1.00  0.00      LA0  C
ATOM    215  C   GLY A  22       5.333  62.033 -13.483  1.00  0.00      LA0  C
ATOM    216  O   GLY A  22       5.650  62.659 -14.495  1.00  0.00      LA0  O
ATOM    217  N   THR A  23       6.173  61.745 -12.479  1.00  0.00      LA0  N
ATOM    218  H   THR A  23       5.934  61.094 -11.756  1.00  0.00      LA0  H
ATOM    219  CA  THR A  23       7.537  62.217 -12.653  1.00  0.00      LA0  C
ATOM    220  CB  THR A  23       8.170  62.635 -11.313  1.00  0.00      LA0  C
ATOM    221  OG1 THR A  23       8.467  61.517 -10.471  1.00  0.00      LA0  O
ATOM    222  HG1 THR A  23       7.651  61.035 -10.338  1.00  0.00      LA0  H
ATOM    223  CG2 THR A  23       7.289  63.648 -10.580  1.00  0.00      LA0  C
ATOM    224  C   THR A  23       8.381  61.226 -13.430  1.00  0.00      LA0  C
ATOM    225  O   THR A  23       7.912  60.184 -13.882  1.00  0.00      LA0  O
ATOM    226  N   TYR A  24       9.643  61.619 -13.595  1.00  0.00      LA0  N
ATOM    227  H   TYR A  24      10.010  62.446 -13.168  1.00  0.00      LA0  H
ATOM    228  CA  TYR A  24      10.511  60.776 -14.392  1.00  0.00      LA0  C
ATOM    229  CB  TYR A  24      11.213  61.641 -15.433  1.00  0.00      LA0  C
ATOM    230  CG  TYR A  24      10.197  62.090 -16.450  1.00  0.00      LA0  C
ATOM    231  CD1 TYR A  24       9.683  63.400 -16.375  1.00  0.00      LA0  C
ATOM    232  CE1 TYR A  24       8.662  63.777 -17.260  1.00  0.00      LA0  C
ATOM    233  CD2 TYR A  24       9.775  61.171 -17.430  1.00  0.00      LA0  C
ATOM    234  CE2 TYR A  24       8.756  61.549 -18.313  1.00  0.00      LA0  C
ATOM    235  CZ  TYR A  24       8.187  62.831 -18.188  1.00  0.00      LA0  C
ATOM    236  OH  TYR A  24       7.100  63.138 -18.979  1.00  0.00      LA0  O
ATOM    237  HH  TYR A  24       6.996  64.093 -19.048  1.00  0.00      LA0  H
ATOM    238  C   TYR A  24      11.487  60.014 -13.539  1.00  0.00      LA0  C
ATOM    239  O   TYR A  24      12.376  60.573 -12.909  1.00  0.00      LA0  O
ATOM    240  N   THR A  25      11.284  58.700 -13.541  1.00  0.00      LA0  N
ATOM    241  H   THR A  25      10.538  58.290 -14.069  1.00  0.00      LA0  H
ATOM    242  CA  THR A  25      12.265  57.896 -12.830  1.00  0.00      LA0  C
ATOM    243  CB  THR A  25      11.642  56.560 -12.451  1.00  0.00      LA0  C
ATOM    244  OG1 THR A  25      10.361  56.758 -11.841  1.00  0.00      LA0  O
ATOM    245  HG1 THR A  25      10.028  55.856 -11.779  1.00  0.00      LA0  H
ATOM    246  CG2 THR A  25      12.538  55.755 -11.517  1.00  0.00      LA0  C
ATOM    247  C   THR A  25      13.536  57.700 -13.637  1.00  0.00      LA0  C
ATOM    248  O   THR A  25      13.522  57.167 -14.740  1.00  0.00      LA0  O
ATOM    249  N   VAL A  26      14.622  58.175 -13.026  1.00  0.00      LA0  N
ATOM    250  H   VAL A  26      14.507  58.590 -12.125  1.00  0.00      LA0  H
ATOM    251  CA  VAL A  26      15.959  57.935 -13.553  1.00  0.00      LA0  C
ATOM    252  CB  VAL A  26      16.868  59.125 -13.215  1.00  0.00      LA0  C
ATOM    253  CG1 VAL A  26      18.262  59.001 -13.836  1.00  0.00      LA0  C
ATOM    254  CG2 VAL A  26      16.202  60.450 -13.573  1.00  0.00      LA0  C
ATOM    255  C   VAL A  26      16.526  56.684 -12.919  1.00  0.00      LA0  C
ATOM    256  O   VAL A  26      16.396  56.473 -11.718  1.00  0.00      LA0  O
ATOM    257  N   GLY A  27      17.185  55.890 -13.761  1.00  0.00      LA0  N
ATOM    258  H   GLY A  27      17.186  56.099 -14.744  1.00  0.00      LA0  H
ATOM    259  CA  GLY A  27      18.040  54.824 -13.248  1.00  0.00      LA0  C
ATOM    260  C   GLY A  27      19.134  54.628 -14.268  1.00  0.00      LA0  C
ATOM    261  O   GLY A  27      19.100  55.274 -15.304  1.00  0.00      LA0  O
ATOM    262  N   ILE A  28      20.100  53.750 -13.980  1.00  0.00      LA0  N
ATOM    263  H   ILE A  28      20.061  53.157 -13.176  1.00  0.00      LA0  H
ATOM    264  CA  ILE A  28      21.039  53.535 -15.082  1.00  0.00      LA0  C
ATOM    265  CB  ILE A  28      22.502  53.722 -14.665  1.00  0.00      LA0  C
ATOM    266  CG2 ILE A  28      22.804  55.206 -14.448  1.00  0.00      LA0  C
ATOM    267  CG1 ILE A  28      22.888  52.853 -13.470  1.00  0.00      LA0  C
ATOM    268  CD1 ILE A  28      24.365  52.991 -13.097  1.00  0.00      LA0  C
ATOM    269  C   ILE A  28      20.809  52.214 -15.781  1.00  0.00      LA0  C
ATOM    270  O   ILE A  28      20.125  51.335 -15.274  1.00  0.00      LA0  O
ATOM    271  N   THR A  29      21.361  52.135 -16.995  1.00  0.00      LA0  N
ATOM    272  H   THR A  29      21.956  52.865 -17.334  1.00  0.00      LA0  H
ATOM    273  CA  THR A  29      21.038  50.961 -17.803  1.00  0.00      LA0  C
ATOM    274  CB  THR A  29      21.197  51.315 -19.277  1.00  0.00      LA0  C
ATOM    275  OG1 THR A  29      22.526  51.797 -19.536  1.00  0.00      LA0  O
ATOM    276  HG1 THR A  29      22.515  52.728 -19.297  1.00  0.00      LA0  H
ATOM    277  CG2 THR A  29      20.157  52.344 -19.710  1.00  0.00      LA0  C
ATOM    278  C   THR A  29      21.857  49.729 -17.473  1.00  0.00      LA0  C
ATOM    279  O   THR A  29      22.827  49.787 -16.726  1.00  0.00      LA0  O
ATOM    280  N   GLU A  30      21.459  48.622 -18.130  1.00  0.00      LA0  N
ATOM    281  H   GLU A  30      20.614  48.632 -18.667  1.00  0.00      LA0  H
ATOM    282  CA  GLU A  30      22.272  47.403 -18.102  1.00  0.00      LA0  C
ATOM    283  CB  GLU A  30      21.637  46.331 -18.998  1.00  0.00      LA0  C
ATOM    284  CG  GLU A  30      22.275  44.936 -18.931  1.00  0.00      LA0  C
ATOM    285  CD  GLU A  30      21.828  44.163 -17.703  1.00  0.00      LA0  C
ATOM    286  OE1 GLU A  30      21.719  44.722 -16.623  1.00  0.00      LA0  O
ATOM    287  OE2 GLU A  30      21.595  42.967 -17.814  1.00  0.00      LA0  O
ATOM    288  C   GLU A  30      23.705  47.672 -18.528  1.00  0.00      LA0  C
ATOM    289  O   GLU A  30      24.660  47.424 -17.805  1.00  0.00      LA0  O
ATOM    290  N   HIS A  31      23.784  48.280 -19.733  1.00  0.00      LA0  N
ATOM    291  H   HIS A  31      22.939  48.370 -20.256  1.00  0.00      LA0  H
ATOM    292  CA  HIS A  31      25.057  48.767 -20.280  1.00  0.00      LA0  C
ATOM    293  CB  HIS A  31      24.751  49.686 -21.482  1.00  0.00      LA0  C
ATOM    294  CG  HIS A  31      25.969  50.095 -22.293  1.00  0.00      LA0  C
ATOM    295  ND1 HIS A  31      26.038  49.991 -23.636  1.00  0.00      LA0  N
ATOM    296  HD1 HIS A  31      25.352  49.687 -24.273  1.00  0.00      LA0  H
ATOM    297  CD2 HIS A  31      27.168  50.656 -21.842  1.00  0.00      LA0  C
ATOM    298  NE2 HIS A  31      27.952  50.882 -22.921  1.00  0.00      LA0  N
ATOM    299  CE1 HIS A  31      27.258  50.473 -24.028  1.00  0.00      LA0  C
ATOM    300  C   HIS A  31      25.909  49.466 -19.228  1.00  0.00      LA0  C
ATOM    301  O   HIS A  31      27.037  49.084 -18.936  1.00  0.00      LA0  O
ATOM    302  N   ALA A  32      25.276  50.501 -18.646  1.00  0.00      LA0  N
ATOM    303  H   ALA A  32      24.344  50.745 -18.916  1.00  0.00      LA0  H
ATOM    304  CA  ALA A  32      25.986  51.266 -17.626  1.00  0.00      LA0  C
ATOM    305  CB  ALA A  32      25.099  52.382 -17.074  1.00  0.00      LA0  C
ATOM    306  C   ALA A  32      26.516  50.426 -16.478  1.00  0.00      LA0  C
ATOM    307  O   ALA A  32      27.717  50.335 -16.261  1.00  0.00      LA0  O
ATOM    308  N   GLN A  33      25.581  49.789 -15.752  1.00  0.00      LA0  N
ATOM    309  H   GLN A  33      24.620  49.807 -16.034  1.00  0.00      LA0  H
ATOM    310  CA  GLN A  33      26.035  49.078 -14.554  1.00  0.00      LA0  C
ATOM    311  CB  GLN A  33      24.839  48.597 -13.709  1.00  0.00      LA0  C
ATOM    312  CG  GLN A  33      23.858  47.576 -14.309  1.00  0.00      LA0  C
ATOM    313  CD  GLN A  33      24.499  46.206 -14.397  1.00  0.00      LA0  C
ATOM    314  OE1 GLN A  33      25.321  45.810 -13.580  1.00  0.00      LA0  O
ATOM    315  NE2 GLN A  33      24.171  45.527 -15.489  1.00  0.00      LA0  N
ATOM    316 HE21 GLN A  33      23.388  45.780 -16.062  1.00  0.00      LA0  H
ATOM    317 HE22 GLN A  33      24.701  44.730 -15.766  1.00  0.00      LA0  H
ATOM    318  C   GLN A  33      27.089  48.005 -14.796  1.00  0.00      LA0  C
ATOM    319  O   GLN A  33      28.056  47.865 -14.056  1.00  0.00      LA0  O
ATOM    320  N   GLU A  34      26.886  47.288 -15.912  1.00  0.00      LA0  N
ATOM    321  H   GLU A  34      26.108  47.487 -16.511  1.00  0.00      LA0  H
ATOM    322  CA  GLU A  34      27.783  46.177 -16.210  1.00  0.00      LA0  C
ATOM    323  CB  GLU A  34      27.164  45.303 -17.296  1.00  0.00      LA0  C
ATOM    324  CG  GLU A  34      27.564  43.831 -17.207  1.00  0.00      LA0  C
ATOM    325  CD  GLU A  34      27.018  43.098 -18.412  1.00  0.00      LA0  C
ATOM    326  OE1 GLU A  34      27.396  43.446 -19.522  1.00  0.00      LA0  O
ATOM    327  OE2 GLU A  34      26.219  42.184 -18.247  1.00  0.00      LA0  O
ATOM    328  C   GLU A  34      29.185  46.615 -16.592  1.00  0.00      LA0  C
ATOM    329  O   GLU A  34      30.183  45.958 -16.314  1.00  0.00      LA0  O
ATOM    330  N   LEU A  35      29.224  47.794 -17.231  1.00  0.00      LA0  N
ATOM    331  H   LEU A  35      28.390  48.298 -17.472  1.00  0.00      LA0  H
ATOM    332  CA  LEU A  35      30.553  48.337 -17.486  1.00  0.00      LA0  C
ATOM    333  CB  LEU A  35      30.587  49.110 -18.804  1.00  0.00      LA0  C
ATOM    334  CG  LEU A  35      30.421  48.180 -20.012  1.00  0.00      LA0  C
ATOM    335  CD1 LEU A  35      30.422  48.953 -21.330  1.00  0.00      LA0  C
ATOM    336  CD2 LEU A  35      31.467  47.063 -20.027  1.00  0.00      LA0  C
ATOM    337  C   LEU A  35      31.149  49.133 -16.340  1.00  0.00      LA0  C
ATOM    338  O   LEU A  35      32.363  49.316 -16.252  1.00  0.00      LA0  O
ATOM    339  N   LEU A  36      30.270  49.574 -15.428  1.00  0.00      LA0  N
ATOM    340  H   LEU A  36      29.287  49.432 -15.553  1.00  0.00      LA0  H
ATOM    341  CA  LEU A  36      30.805  50.190 -14.215  1.00  0.00      LA0  C
ATOM    342  CB  LEU A  36      29.757  51.031 -13.476  1.00  0.00      LA0  C
ATOM    343  CG  LEU A  36      29.173  52.196 -14.281  1.00  0.00      LA0  C
ATOM    344  CD1 LEU A  36      28.177  52.996 -13.443  1.00  0.00      LA0  C
ATOM    345  CD2 LEU A  36      30.240  53.092 -14.913  1.00  0.00      LA0  C
ATOM    346  C   LEU A  36      31.427  49.164 -13.289  1.00  0.00      LA0  C
ATOM    347  O   LEU A  36      32.647  49.095 -13.152  1.00  0.00      LA0  O
ATOM    348  N   GLY A  37      30.549  48.345 -12.706  1.00  0.00      LA0  N
ATOM    349  H   GLY A  37      29.564  48.401 -12.889  1.00  0.00      LA0  H
ATOM    350  CA  GLY A  37      31.019  47.325 -11.780  1.00  0.00      LA0  C
ATOM    351  C   GLY A  37      30.011  47.137 -10.673  1.00  0.00      LA0  C
ATOM    352  O   GLY A  37      28.991  47.817 -10.627  1.00  0.00      LA0  O
ATOM    353  N   ASP A  38      30.358  46.209  -9.773  1.00  0.00      LA0  N
ATOM    354  H   ASP A  38      31.135  45.593  -9.920  1.00  0.00      LA0  H
ATOM    355  CA  ASP A  38      29.577  45.987  -8.553  1.00  0.00      LA0  C
ATOM    356  CB  ASP A  38      30.275  44.995  -7.604  1.00  0.00      LA0  C
ATOM    357  CG  ASP A  38      30.793  43.742  -8.300  1.00  0.00      LA0  C
ATOM    358  OD1 ASP A  38      31.693  43.843  -9.129  1.00  0.00      LA0  O
ATOM    359  OD2 ASP A  38      30.329  42.653  -7.986  1.00  0.00      LA0  O
ATOM    360  C   ASP A  38      29.360  47.291  -7.806  1.00  0.00      LA0  C
ATOM    361  O   ASP A  38      30.288  48.068  -7.584  1.00  0.00      LA0  O
ATOM    362  N   MET A  39      28.090  47.531  -7.473  1.00  0.00      LA0  N
ATOM    363  H   MET A  39      27.369  46.855  -7.642  1.00  0.00      LA0  H
ATOM    364  CA  MET A  39      27.800  48.833  -6.891  1.00  0.00      LA0  C
ATOM    365  CB  MET A  39      26.378  49.262  -7.251  1.00  0.00      LA0  C
ATOM    366  CG  MET A  39      26.162  50.772  -7.143  1.00  0.00      LA0  C
ATOM    367  SD  MET A  39      27.223  51.711  -8.254  1.00  0.00      LA0  S
ATOM    368  CE  MET A  39      26.652  51.023  -9.819  1.00  0.00      LA0  C
ATOM    369  C   MET A  39      28.050  48.896  -5.400  1.00  0.00      LA0  C
ATOM    370  O   MET A  39      27.438  48.194  -4.610  1.00  0.00      LA0  O
ATOM    371  N   VAL A  40      28.999  49.776  -5.065  1.00  0.00      LA0  N
ATOM    372  H   VAL A  40      29.397  50.360  -5.771  1.00  0.00      LA0  H
ATOM    373  CA  VAL A  40      29.322  49.979  -3.655  1.00  0.00      LA0  C
ATOM    374  CB  VAL A  40      30.765  50.479  -3.493  1.00  0.00      LA0  C
ATOM    375  CG1 VAL A  40      31.206  50.465  -2.029  1.00  0.00      LA0  C
ATOM    376  CG2 VAL A  40      31.734  49.707  -4.385  1.00  0.00      LA0  C
ATOM    377  C   VAL A  40      28.358  50.945  -2.988  1.00  0.00      LA0  C
ATOM    378  O   VAL A  40      27.831  50.698  -1.915  1.00  0.00      LA0  O
ATOM    379  N   PHE A  41      28.140  52.071  -3.677  1.00  0.00      LA0  N
ATOM    380  H   PHE A  41      28.617  52.268  -4.534  1.00  0.00      LA0  H
ATOM    381  CA  PHE A  41      27.242  53.052  -3.079  1.00  0.00      LA0  C
ATOM    382  CB  PHE A  41      27.989  53.898  -2.034  1.00  0.00      LA0  C
ATOM    383  CG  PHE A  41      27.014  54.633  -1.142  1.00  0.00      LA0  C
ATOM    384  CD1 PHE A  41      26.218  53.903  -0.230  1.00  0.00      LA0  C
ATOM    385  CD2 PHE A  41      26.912  56.037  -1.241  1.00  0.00      LA0  C
ATOM    386  CE1 PHE A  41      25.298  54.587   0.586  1.00  0.00      LA0  C
ATOM    387  CE2 PHE A  41      25.990  56.722  -0.425  1.00  0.00      LA0  C
ATOM    388  CZ  PHE A  41      25.189  55.989   0.475  1.00  0.00      LA0  C
ATOM    389  C   PHE A  41      26.622  53.928  -4.141  1.00  0.00      LA0  C
ATOM    390  O   PHE A  41      27.266  54.284  -5.122  1.00  0.00      LA0  O
ATOM    391  N   VAL A  42      25.346  54.258  -3.909  1.00  0.00      LA0  N
ATOM    392  H   VAL A  42      24.847  53.913  -3.113  1.00  0.00      LA0  H
ATOM    393  CA  VAL A  42      24.764  55.289  -4.760  1.00  0.00      LA0  C
ATOM    394  CB  VAL A  42      23.505  54.795  -5.486  1.00  0.00      LA0  C
ATOM    395  CG1 VAL A  42      23.050  55.813  -6.537  1.00  0.00      LA0  C
ATOM    396  CG2 VAL A  42      23.709  53.416  -6.113  1.00  0.00      LA0  C
ATOM    397  C   VAL A  42      24.450  56.520  -3.937  1.00  0.00      LA0  C
ATOM    398  O   VAL A  42      23.494  56.549  -3.173  1.00  0.00      LA0  O
ATOM    399  N   ASP A  43      25.311  57.523  -4.118  1.00  0.00      LA0  N
ATOM    400  H   ASP A  43      26.035  57.428  -4.797  1.00  0.00      LA0  H
ATOM    401  CA  ASP A  43      25.025  58.815  -3.502  1.00  0.00      LA0  C
ATOM    402  CB  ASP A  43      26.313  59.642  -3.445  1.00  0.00      LA0  C
ATOM    403  CG  ASP A  43      26.092  60.950  -2.711  1.00  0.00      LA0  C
ATOM    404  OD1 ASP A  43      25.416  60.946  -1.683  1.00  0.00      LA0  O
ATOM    405  OD2 ASP A  43      26.576  61.970  -3.190  1.00  0.00      LA0  O
ATOM    406  C   ASP A  43      23.896  59.522  -4.233  1.00  0.00      LA0  C
ATOM    407  O   ASP A  43      23.704  59.340  -5.434  1.00  0.00      LA0  O
ATOM    408  N   LEU A  44      23.114  60.262  -3.441  1.00  0.00      LA0  N
ATOM    409  H   LEU A  44      23.510  60.572  -2.569  1.00  0.00      LA0  H
ATOM    410  CA  LEU A  44      21.774  60.623  -3.892  1.00  0.00      LA0  C
ATOM    411  CB  LEU A  44      20.728  59.935  -3.004  1.00  0.00      LA0  C
ATOM    412  CG  LEU A  44      20.694  58.408  -3.142  1.00  0.00      LA0  C
ATOM    413  CD1 LEU A  44      19.894  57.752  -2.016  1.00  0.00      LA0  C
ATOM    414  CD2 LEU A  44      20.203  57.962  -4.521  1.00  0.00      LA0  C
ATOM    415  C   LEU A  44      21.525  62.121  -3.939  1.00  0.00      LA0  C
ATOM    416  O   LEU A  44      21.780  62.855  -2.994  1.00  0.00      LA0  O
ATOM    417  N   PRO A  45      20.979  62.570  -5.093  1.00  0.00      LA0  N
ATOM    418  CD  PRO A  45      20.647  61.792  -6.283  1.00  0.00      LA0  C
ATOM    419  CA  PRO A  45      20.654  63.994  -5.221  1.00  0.00      LA0  C
ATOM    420  CB  PRO A  45      20.267  64.112  -6.699  1.00  0.00      LA0  C
ATOM    421  CG  PRO A  45      19.771  62.725  -7.108  1.00  0.00      LA0  C
ATOM    422  C   PRO A  45      19.544  64.424  -4.274  1.00  0.00      LA0  C
ATOM    423  O   PRO A  45      18.404  63.990  -4.383  1.00  0.00      LA0  O
ATOM    424  N   GLU A  46      19.935  65.313  -3.350  1.00  0.00      LA0  N
ATOM    425  H   GLU A  46      20.912  65.487  -3.247  1.00  0.00      LA0  H
ATOM    426  CA  GLU A  46      18.969  65.832  -2.379  1.00  0.00      LA0  C
ATOM    427  CB  GLU A  46      19.662  66.868  -1.480  1.00  0.00      LA0  C
ATOM    428  CG  GLU A  46      18.853  67.373  -0.275  1.00  0.00      LA0  C
ATOM    429  CD  GLU A  46      18.509  66.228   0.661  1.00  0.00      LA0  C
ATOM    430  OE1 GLU A  46      19.275  65.980   1.589  1.00  0.00      LA0  O
ATOM    431  OE2 GLU A  46      17.471  65.594   0.468  1.00  0.00      LA0  O
ATOM    432  C   GLU A  46      17.684  66.386  -2.986  1.00  0.00      LA0  C
ATOM    433  O   GLU A  46      17.675  67.037  -4.030  1.00  0.00      LA0  O
ATOM    434  N   VAL A  47      16.586  66.077  -2.286  1.00  0.00      LA0  N
ATOM    435  H   VAL A  47      16.729  65.691  -1.370  1.00  0.00      LA0  H
ATOM    436  CA  VAL A  47      15.286  66.570  -2.726  1.00  0.00      LA0  C
ATOM    437  CB  VAL A  47      14.181  65.896  -1.894  1.00  0.00      LA0  C
ATOM    438  CG1 VAL A  47      12.770  66.387  -2.236  1.00  0.00      LA0  C
ATOM    439  CG2 VAL A  47      14.283  64.374  -2.033  1.00  0.00      LA0  C
ATOM    440  C   VAL A  47      15.221  68.090  -2.665  1.00  0.00      LA0  C
ATOM    441  O   VAL A  47      15.589  68.725  -1.686  1.00  0.00      LA0  O
ATOM    442  N   GLY A  48      14.768  68.652  -3.789  1.00  0.00      LA0  N
ATOM    443  H   GLY A  48      14.475  68.071  -4.549  1.00  0.00      LA0  H
ATOM    444  CA  GLY A  48      14.783  70.109  -3.866  1.00  0.00      LA0  C
ATOM    445  C   GLY A  48      16.000  70.687  -4.569  1.00  0.00      LA0  C
ATOM    446  O   GLY A  48      16.098  71.886  -4.796  1.00  0.00      LA0  O
ATOM    447  N   ALA A  49      16.932  69.789  -4.932  1.00  0.00      LA0  N
ATOM    448  H   ALA A  49      16.858  68.816  -4.711  1.00  0.00      LA0  H
ATOM    449  CA  ALA A  49      17.961  70.282  -5.841  1.00  0.00      LA0  C
ATOM    450  CB  ALA A  49      19.207  69.395  -5.788  1.00  0.00      LA0  C
ATOM    451  C   ALA A  49      17.439  70.318  -7.263  1.00  0.00      LA0  C
ATOM    452  O   ALA A  49      16.556  69.552  -7.631  1.00  0.00      LA0  O
ATOM    453  N   THR A  50      18.025  71.227  -8.042  1.00  0.00      LA0  N
ATOM    454  H   THR A  50      18.731  71.845  -7.703  1.00  0.00      LA0  H
ATOM    455  CA  THR A  50      17.557  71.344  -9.416  1.00  0.00      LA0  C
ATOM    456  CB  THR A  50      16.766  72.648  -9.555  1.00  0.00      LA0  C
ATOM    457  OG1 THR A  50      15.813  72.735  -8.489  1.00  0.00      LA0  O
ATOM    458  HG1 THR A  50      15.317  73.533  -8.607  1.00  0.00      LA0  H
ATOM    459  CG2 THR A  50      16.075  72.805 -10.913  1.00  0.00      LA0  C
ATOM    460  C   THR A  50      18.733  71.288 -10.365  1.00  0.00      LA0  C
ATOM    461  O   THR A  50      19.708  72.007 -10.188  1.00  0.00      LA0  O
ATOM    462  N   VAL A  51      18.615  70.378 -11.338  1.00  0.00      LA0  N
ATOM    463  H   VAL A  51      17.749  69.886 -11.457  1.00  0.00      LA0  H
ATOM    464  CA  VAL A  51      19.714  70.174 -12.283  1.00  0.00      LA0  C
ATOM    465  CB  VAL A  51      20.383  68.810 -12.045  1.00  0.00      LA0  C
ATOM    466  CG1 VAL A  51      21.248  68.827 -10.782  1.00  0.00      LA0  C
ATOM    467  CG2 VAL A  51      19.357  67.673 -12.016  1.00  0.00      LA0  C
ATOM    468  C   VAL A  51      19.203  70.287 -13.706  1.00  0.00      LA0  C
ATOM    469  O   VAL A  51      17.999  70.390 -13.923  1.00  0.00      LA0  O
ATOM    470  N   SER A  52      20.139  70.258 -14.653  1.00  0.00      LA0  N
ATOM    471  H   SER A  52      21.117  70.219 -14.438  1.00  0.00      LA0  H
ATOM    472  CA  SER A  52      19.708  70.339 -16.044  1.00  0.00      LA0  C
ATOM    473  CB  SER A  52      20.385  71.521 -16.745  1.00  0.00      LA0  C
ATOM    474  OG  SER A  52      20.731  72.526 -15.784  1.00  0.00      LA0  O
ATOM    475  HG  SER A  52      21.564  72.215 -15.412  1.00  0.00      LA0  H
ATOM    476  C   SER A  52      19.919  69.045 -16.811  1.00  0.00      LA0  C
ATOM    477  O   SER A  52      20.580  68.121 -16.352  1.00  0.00      LA0  O
ATOM    478  N   ALA A  53      19.326  69.014 -18.015  1.00  0.00      LA0  N
ATOM    479  H   ALA A  53      18.721  69.768 -18.275  1.00  0.00      LA0  H
ATOM    480  CA  ALA A  53      19.494  67.855 -18.890  1.00  0.00      LA0  C
ATOM    481  CB  ALA A  53      18.524  67.940 -20.071  1.00  0.00      LA0  C
ATOM    482  C   ALA A  53      20.909  67.697 -19.422  1.00  0.00      LA0  C
ATOM    483  O   ALA A  53      21.269  68.192 -20.486  1.00  0.00      LA0  O
ATOM    484  N   GLY A  54      21.700  66.984 -18.621  1.00  0.00      LA0  N
ATOM    485  H   GLY A  54      21.303  66.580 -17.792  1.00  0.00      LA0  H
ATOM    486  CA  GLY A  54      23.109  66.844 -18.967  1.00  0.00      LA0  C
ATOM    487  C   GLY A  54      24.050  67.141 -17.816  1.00  0.00      LA0  C
ATOM    488  O   GLY A  54      25.228  66.805 -17.858  1.00  0.00      LA0  O
ATOM    489  N   ASP A  55      23.475  67.769 -16.780  1.00  0.00      LA0  N
ATOM    490  H   ASP A  55      22.523  68.071 -16.788  1.00  0.00      LA0  H
ATOM    491  CA  ASP A  55      24.252  67.972 -15.558  1.00  0.00      LA0  C
ATOM    492  CB  ASP A  55      23.569  68.962 -14.599  1.00  0.00      LA0  C
ATOM    493  CG  ASP A  55      23.311  70.355 -15.168  1.00  0.00      LA0  C
ATOM    494  OD1 ASP A  55      23.457  70.583 -16.366  1.00  0.00      LA0  O
ATOM    495  OD2 ASP A  55      22.895  71.219 -14.401  1.00  0.00      LA0  O
ATOM    496  C   ASP A  55      24.399  66.645 -14.843  1.00  0.00      LA0  C
ATOM    497  O   ASP A  55      23.749  65.663 -15.198  1.00  0.00      LA0  O
ATOM    498  N   ASP A  56      25.265  66.642 -13.825  1.00  0.00      LA0  N
ATOM    499  H   ASP A  56      25.732  67.458 -13.479  1.00  0.00      LA0  H
ATOM    500  CA  ASP A  56      25.301  65.436 -13.008  1.00  0.00      LA0  C
ATOM    501  CB  ASP A  56      26.652  65.318 -12.284  1.00  0.00      LA0  C
ATOM    502  CG  ASP A  56      26.808  66.408 -11.238  1.00  0.00      LA0  C
ATOM    503  OD1 ASP A  56      27.132  67.536 -11.604  1.00  0.00      LA0  O
ATOM    504  OD2 ASP A  56      26.585  66.120 -10.064  1.00  0.00      LA0  O
ATOM    505  C   ASP A  56      24.114  65.377 -12.057  1.00  0.00      LA0  C
ATOM    506  O   ASP A  56      23.246  66.246 -12.042  1.00  0.00      LA0  O
ATOM    507  N   CYS A  57      24.101  64.296 -11.273  1.00  0.00      LA0  N
ATOM    508  H   CYS A  57      24.797  63.595 -11.424  1.00  0.00      LA0  H
ATOM    509  CA  CYS A  57      23.056  64.193 -10.263  1.00  0.00      LA0  C
ATOM    510  CB  CYS A  57      21.722  63.776 -10.889  1.00  0.00      LA0  C
ATOM    511  SG  CYS A  57      21.785  62.139 -11.658  1.00  0.00      LA0  S
ATOM    512  C   CYS A  57      23.405  63.260  -9.126  1.00  0.00      LA0  C
ATOM    513  O   CYS A  57      23.118  63.521  -7.965  1.00  0.00      LA0  O
ATOM    514  N   ALA A  58      24.013  62.130  -9.506  1.00  0.00      LA0  N
ATOM    515  H   ALA A  58      24.278  61.965 -10.459  1.00  0.00      LA0  H
ATOM    516  CA  ALA A  58      24.237  61.126  -8.473  1.00  0.00      LA0  C
ATOM    517  CB  ALA A  58      23.179  60.026  -8.568  1.00  0.00      LA0  C
ATOM    518  C   ALA A  58      25.606  60.512  -8.615  1.00  0.00      LA0  C
ATOM    519  O   ALA A  58      26.200  60.540  -9.686  1.00  0.00      LA0  O
ATOM    520  N   VAL A  59      26.091  59.962  -7.498  1.00  0.00      LA0  N
ATOM    521  H   VAL A  59      25.540  59.912  -6.662  1.00  0.00      LA0  H
ATOM    522  CA  VAL A  59      27.414  59.352  -7.596  1.00  0.00      LA0  C
ATOM    523  CB  VAL A  59      28.374  59.949  -6.552  1.00  0.00      LA0  C
ATOM    524  CG1 VAL A  59      29.789  59.364  -6.653  1.00  0.00      LA0  C
ATOM    525  CG2 VAL A  59      28.402  61.477  -6.641  1.00  0.00      LA0  C
ATOM    526  C   VAL A  59      27.319  57.849  -7.453  1.00  0.00      LA0  C
ATOM    527  O   VAL A  59      26.746  57.325  -6.510  1.00  0.00      LA0  O
ATOM    528  N   ALA A  60      27.901  57.165  -8.434  1.00  0.00      LA0  N
ATOM    529  H   ALA A  60      28.371  57.655  -9.168  1.00  0.00      LA0  H
ATOM    530  CA  ALA A  60      28.022  55.726  -8.258  1.00  0.00      LA0  C
ATOM    531  CB  ALA A  60      27.687  54.999  -9.561  1.00  0.00      LA0  C
ATOM    532  C   ALA A  60      29.421  55.335  -7.828  1.00  0.00      LA0  C
ATOM    533  O   ALA A  60      30.315  55.168  -8.651  1.00  0.00      LA0  O
ATOM    534  N   GLU A  61      29.583  55.154  -6.507  1.00  0.00      LA0  N
ATOM    535  H   GLU A  61      28.793  55.245  -5.897  1.00  0.00      LA0  H
ATOM    536  CA  GLU A  61      30.792  54.425  -6.117  1.00  0.00      LA0  C
ATOM    537  CB  GLU A  61      31.052  54.437  -4.598  1.00  0.00      LA0  C
ATOM    538  CG  GLU A  61      31.434  55.780  -3.953  1.00  0.00      LA0  C
ATOM    539  CD  GLU A  61      32.045  55.564  -2.566  1.00  0.00      LA0  C
ATOM    540  OE1 GLU A  61      31.705  56.298  -1.636  1.00  0.00      LA0  O
ATOM    541  OE2 GLU A  61      32.882  54.675  -2.410  1.00  0.00      LA0  O
ATOM    542  C   GLU A  61      30.661  52.978  -6.564  1.00  0.00      LA0  C
ATOM    543  O   GLU A  61      29.913  52.207  -5.980  1.00  0.00      LA0  O
ATOM    544  N   SER A  62      31.383  52.625  -7.633  1.00  0.00      LA0  N
ATOM    545  H   SER A  62      31.916  53.293  -8.156  1.00  0.00      LA0  H
ATOM    546  CA  SER A  62      31.383  51.204  -7.966  1.00  0.00      LA0  C
ATOM    547  CB  SER A  62      30.597  50.918  -9.256  1.00  0.00      LA0  C
ATOM    548  OG  SER A  62      31.253  51.463 -10.406  1.00  0.00      LA0  O
ATOM    549  HG  SER A  62      31.352  52.398 -10.234  1.00  0.00      LA0  H
ATOM    550  C   SER A  62      32.793  50.664  -8.025  1.00  0.00      LA0  C
ATOM    551  O   SER A  62      33.746  51.413  -8.220  1.00  0.00      LA0  O
ATOM    552  N   VAL A  63      32.904  49.335  -7.854  1.00  0.00      LA0  N
ATOM    553  H   VAL A  63      32.074  48.791  -7.705  1.00  0.00      LA0  H
ATOM    554  CA  VAL A  63      34.243  48.747  -7.728  1.00  0.00      LA0  C
ATOM    555  CB  VAL A  63      34.175  47.227  -7.512  1.00  0.00      LA0  C
ATOM    556  CG1 VAL A  63      33.399  46.880  -6.246  1.00  0.00      LA0  C
ATOM    557  CG2 VAL A  63      33.630  46.487  -8.729  1.00  0.00      LA0  C
ATOM    558  C   VAL A  63      35.231  49.072  -8.841  1.00  0.00      LA0  C
ATOM    559  O   VAL A  63      36.435  49.152  -8.645  1.00  0.00      LA0  O
ATOM    560  N   LYS A  64      34.660  49.260 -10.037  1.00  0.00      LA0  N
ATOM    561  H   LYS A  64      33.668  49.211 -10.145  1.00  0.00      LA0  H
ATOM    562  CA  LYS A  64      35.554  49.523 -11.152  1.00  0.00      LA0  C
ATOM    563  CB  LYS A  64      35.503  48.323 -12.104  1.00  0.00      LA0  C
ATOM    564  CG  LYS A  64      36.638  48.212 -13.127  1.00  0.00      LA0  C
ATOM    565  CD  LYS A  64      36.163  47.557 -14.429  1.00  0.00      LA0  C
ATOM    566  CE  LYS A  64      35.580  48.527 -15.470  1.00  0.00      LA0  C
ATOM    567  NZ  LYS A  64      34.513  49.371 -14.918  1.00  0.00      LA0  N
ATOM    568  HZ1 LYS A  64      33.883  49.712 -15.672  1.00  0.00      LA0  H
ATOM    569  HZ2 LYS A  64      33.910  48.844 -14.253  1.00  0.00      LA0  H
ATOM    570  HZ3 LYS A  64      34.906  50.186 -14.403  1.00  0.00      LA0  H
ATOM    571  C   LYS A  64      35.221  50.837 -11.844  1.00  0.00      LA0  C
ATOM    572  O   LYS A  64      35.428  50.996 -13.047  1.00  0.00      LA0  O
ATOM    573  N   ALA A  65      34.667  51.757 -11.034  1.00  0.00      LA0  N
ATOM    574  H   ALA A  65      34.500  51.542 -10.069  1.00  0.00      LA0  H
ATOM    575  CA  ALA A  65      34.329  53.098 -11.514  1.00  0.00      LA0  C
ATOM    576  CB  ALA A  65      33.304  53.082 -12.655  1.00  0.00      LA0  C
ATOM    577  C   ALA A  65      33.717  53.945 -10.421  1.00  0.00      LA0  C
ATOM    578  O   ALA A  65      32.594  53.720  -9.989  1.00  0.00      LA0  O
ATOM    579  N   ALA A  66      34.478  54.966 -10.015  1.00  0.00      LA0  N
ATOM    580  H   ALA A  66      35.384  55.126 -10.401  1.00  0.00      LA0  H
ATOM    581  CA  ALA A  66      33.786  56.005  -9.257  1.00  0.00      LA0  C
ATOM    582  CB  ALA A  66      34.762  56.772  -8.363  1.00  0.00      LA0  C
ATOM    583  C   ALA A  66      33.115  56.954 -10.232  1.00  0.00      LA0  C
ATOM    584  O   ALA A  66      33.687  57.941 -10.672  1.00  0.00      LA0  O
ATOM    585  N   SER A  67      31.905  56.543 -10.611  1.00  0.00      LA0  N
ATOM    586  H   SER A  67      31.443  55.818 -10.096  1.00  0.00      LA0  H
ATOM    587  CA  SER A  67      31.239  57.261 -11.688  1.00  0.00      LA0  C
ATOM    588  CB  SER A  67      30.411  56.270 -12.511  1.00  0.00      LA0  C
ATOM    589  OG  SER A  67      30.172  56.757 -13.836  1.00  0.00      LA0  O
ATOM    590  HG  SER A  67      29.451  57.391 -13.789  1.00  0.00      LA0  H
ATOM    591  C   SER A  67      30.364  58.369 -11.154  1.00  0.00      LA0  C
ATOM    592  O   SER A  67      29.878  58.317 -10.029  1.00  0.00      LA0  O
ATOM    593  N   ASP A  68      30.150  59.347 -12.030  1.00  0.00      LA0  N
ATOM    594  H   ASP A  68      30.594  59.397 -12.928  1.00  0.00      LA0  H
ATOM    595  CA  ASP A  68      28.963  60.175 -11.869  1.00  0.00      LA0  C
ATOM    596  CB  ASP A  68      29.216  61.590 -12.424  1.00  0.00      LA0  C
ATOM    597  CG  ASP A  68      29.946  61.564 -13.761  1.00  0.00      LA0  C
ATOM    598  OD1 ASP A  68      30.818  62.397 -13.974  1.00  0.00      LA0  O
ATOM    599  OD2 ASP A  68      29.670  60.699 -14.586  1.00  0.00      LA0  O
ATOM    600  C   ASP A  68      27.790  59.487 -12.550  1.00  0.00      LA0  C
ATOM    601  O   ASP A  68      27.937  58.419 -13.143  1.00  0.00      LA0  O
ATOM    602  N   ILE A  69      26.621  60.121 -12.395  1.00  0.00      LA0  N
ATOM    603  H   ILE A  69      26.596  60.917 -11.787  1.00  0.00      LA0  H
ATOM    604  CA  ILE A  69      25.381  59.720 -13.058  1.00  0.00      LA0  C
ATOM    605  CB  ILE A  69      24.487  58.917 -12.088  1.00  0.00      LA0  C
ATOM    606  CG2 ILE A  69      23.083  58.660 -12.649  1.00  0.00      LA0  C
ATOM    607  CG1 ILE A  69      25.161  57.613 -11.647  1.00  0.00      LA0  C
ATOM    608  CD1 ILE A  69      24.501  56.962 -10.432  1.00  0.00      LA0  C
ATOM    609  C   ILE A  69      24.712  61.024 -13.443  1.00  0.00      LA0  C
ATOM    610  O   ILE A  69      24.708  61.957 -12.644  1.00  0.00      LA0  O
ATOM    611  N   TYR A  70      24.200  61.068 -14.680  1.00  0.00      LA0  N
ATOM    612  H   TYR A  70      24.102  60.263 -15.269  1.00  0.00      LA0  H
ATOM    613  CA  TYR A  70      23.697  62.353 -15.154  1.00  0.00      LA0  C
ATOM    614  CB  TYR A  70      24.183  62.611 -16.585  1.00  0.00      LA0  C
ATOM    615  CG  TYR A  70      25.694  62.683 -16.621  1.00  0.00      LA0  C
ATOM    616  CD1 TYR A  70      26.330  63.907 -16.328  1.00  0.00      LA0  C
ATOM    617  CE1 TYR A  70      27.733  63.969 -16.347  1.00  0.00      LA0  C
ATOM    618  CD2 TYR A  70      26.428  61.523 -16.944  1.00  0.00      LA0  C
ATOM    619  CE2 TYR A  70      27.829  61.586 -16.968  1.00  0.00      LA0  C
ATOM    620  CZ  TYR A  70      28.464  62.806 -16.661  1.00  0.00      LA0  C
ATOM    621  OH  TYR A  70      29.842  62.861 -16.664  1.00  0.00      LA0  O
ATOM    622  HH  TYR A  70      30.140  62.408 -15.865  1.00  0.00      LA0  H
ATOM    623  C   TYR A  70      22.191  62.492 -15.039  1.00  0.00      LA0  C
ATOM    624  O   TYR A  70      21.478  61.592 -14.607  1.00  0.00      LA0  O
ATOM    625  N   ALA A  71      21.734  63.688 -15.432  1.00  0.00      LA0  N
ATOM    626  H   ALA A  71      22.379  64.401 -15.712  1.00  0.00      LA0  H
ATOM    627  CA  ALA A  71      20.296  63.912 -15.463  1.00  0.00      LA0  C
ATOM    628  CB  ALA A  71      19.941  65.198 -14.720  1.00  0.00      LA0  C
ATOM    629  C   ALA A  71      19.765  63.999 -16.881  1.00  0.00      LA0  C
ATOM    630  O   ALA A  71      20.081  64.909 -17.639  1.00  0.00      LA0  O
ATOM    631  N   PRO A  72      18.921  62.999 -17.229  1.00  0.00      LA0  N
ATOM    632  CD  PRO A  72      18.555  61.851 -16.409  1.00  0.00      LA0  C
ATOM    633  CA  PRO A  72      18.323  62.957 -18.568  1.00  0.00      LA0  C
ATOM    634  CB  PRO A  72      17.461  61.690 -18.513  1.00  0.00      LA0  C
ATOM    635  CG  PRO A  72      18.074  60.821 -17.421  1.00  0.00      LA0  C
ATOM    636  C   PRO A  72      17.518  64.189 -18.965  1.00  0.00      LA0  C
ATOM    637  O   PRO A  72      17.568  64.659 -20.095  1.00  0.00      LA0  O
ATOM    638  N   VAL A  73      16.738  64.662 -17.983  1.00  0.00      LA0  N
ATOM    639  H   VAL A  73      16.820  64.311 -17.052  1.00  0.00      LA0  H
ATOM    640  CA  VAL A  73      15.929  65.860 -18.199  1.00  0.00      LA0  C
ATOM    641  CB  VAL A  73      14.429  65.530 -18.178  1.00  0.00      LA0  C
ATOM    642  CG1 VAL A  73      14.027  64.742 -19.422  1.00  0.00      LA0  C
ATOM    643  CG2 VAL A  73      14.012  64.811 -16.893  1.00  0.00      LA0  C
ATOM    644  C   VAL A  73      16.272  66.861 -17.119  1.00  0.00      LA0  C
ATOM    645  O   VAL A  73      16.947  66.506 -16.157  1.00  0.00      LA0  O
ATOM    646  N   SER A  74      15.805  68.098 -17.306  1.00  0.00      LA0  N
ATOM    647  H   SER A  74      15.147  68.336 -18.027  1.00  0.00      LA0  H
ATOM    648  CA  SER A  74      16.085  69.039 -16.230  1.00  0.00      LA0  C
ATOM    649  CB  SER A  74      16.235  70.457 -16.787  1.00  0.00      LA0  C
ATOM    650  OG  SER A  74      16.906  70.415 -18.055  1.00  0.00      LA0  O
ATOM    651  HG  SER A  74      16.197  70.248 -18.682  1.00  0.00      LA0  H
ATOM    652  C   SER A  74      15.022  68.971 -15.151  1.00  0.00      LA0  C
ATOM    653  O   SER A  74      14.039  68.248 -15.270  1.00  0.00      LA0  O
ATOM    654  N   GLY A  75      15.248  69.751 -14.092  1.00  0.00      LA0  N
ATOM    655  H   GLY A  75      16.121  70.223 -13.965  1.00  0.00      LA0  H
ATOM    656  CA  GLY A  75      14.175  69.845 -13.120  1.00  0.00      LA0  C
ATOM    657  C   GLY A  75      14.606  69.527 -11.708  1.00  0.00      LA0  C
ATOM    658  O   GLY A  75      15.783  69.500 -11.362  1.00  0.00      LA0  O
ATOM    659  N   GLU A  76      13.559  69.338 -10.906  1.00  0.00      LA0  N
ATOM    660  H   GLU A  76      12.672  69.175 -11.342  1.00  0.00      LA0  H
ATOM    661  CA  GLU A  76      13.688  69.286  -9.456  1.00  0.00      LA0  C
ATOM    662  CB  GLU A  76      12.506  70.085  -8.909  1.00  0.00      LA0  C
ATOM    663  CG  GLU A  76      12.358  70.300  -7.402  1.00  0.00      LA0  C
ATOM    664  CD  GLU A  76      11.045  71.034  -7.193  1.00  0.00      LA0  C
ATOM    665  OE1 GLU A  76      10.926  72.191  -7.594  1.00  0.00      LA0  O
ATOM    666  OE2 GLU A  76      10.083  70.434  -6.719  1.00  0.00      LA0  O
ATOM    667  C   GLU A  76      13.679  67.848  -8.976  1.00  0.00      LA0  C
ATOM    668  O   GLU A  76      12.867  67.036  -9.405  1.00  0.00      LA0  O
ATOM    669  N   ILE A  77      14.617  67.543  -8.077  1.00  0.00      LA0  N
ATOM    670  H   ILE A  77      15.216  68.262  -7.727  1.00  0.00      LA0  H
ATOM    671  CA  ILE A  77      14.616  66.180  -7.549  1.00  0.00      LA0  C
ATOM    672  CB  ILE A  77      15.973  65.801  -6.936  1.00  0.00      LA0  C
ATOM    673  CG2 ILE A  77      16.024  64.295  -6.656  1.00  0.00      LA0  C
ATOM    674  CG1 ILE A  77      17.169  66.289  -7.763  1.00  0.00      LA0  C
ATOM    675  CD1 ILE A  77      17.265  65.697  -9.169  1.00  0.00      LA0  C
ATOM    676  C   ILE A  77      13.527  66.033  -6.507  1.00  0.00      LA0  C
ATOM    677  O   ILE A  77      13.564  66.675  -5.467  1.00  0.00      LA0  O
ATOM    678  N   VAL A  78      12.545  65.188  -6.834  1.00  0.00      LA0  N
ATOM    679  H   VAL A  78      12.594  64.656  -7.680  1.00  0.00      LA0  H
ATOM    680  CA  VAL A  78      11.461  65.072  -5.860  1.00  0.00      LA0  C
ATOM    681  CB  VAL A  78      10.087  65.221  -6.522  1.00  0.00      LA0  C
ATOM    682  CG1 VAL A  78       9.875  66.672  -6.950  1.00  0.00      LA0  C
ATOM    683  CG2 VAL A  78       9.868  64.226  -7.666  1.00  0.00      LA0  C
ATOM    684  C   VAL A  78      11.512  63.846  -4.970  1.00  0.00      LA0  C
ATOM    685  O   VAL A  78      10.935  63.814  -3.892  1.00  0.00      LA0  O
ATOM    686  N   ALA A  79      12.236  62.831  -5.458  1.00  0.00      LA0  N
ATOM    687  H   ALA A  79      12.681  62.871  -6.355  1.00  0.00      LA0  H
ATOM    688  CA  ALA A  79      12.375  61.646  -4.618  1.00  0.00      LA0  C
ATOM    689  CB  ALA A  79      11.235  60.653  -4.868  1.00  0.00      LA0  C
ATOM    690  C   ALA A  79      13.676  60.962  -4.936  1.00  0.00      LA0  C
ATOM    691  O   ALA A  79      14.206  61.122  -6.027  1.00  0.00      LA0  O
ATOM    692  N   VAL A  80      14.161  60.193  -3.960  1.00  0.00      LA0  N
ATOM    693  H   VAL A  80      13.674  60.066  -3.096  1.00  0.00      LA0  H
ATOM    694  CA  VAL A  80      15.315  59.345  -4.245  1.00  0.00      LA0  C
ATOM    695  CB  VAL A  80      16.567  59.818  -3.491  1.00  0.00      LA0  C
ATOM    696  CG1 VAL A  80      17.103  61.114  -4.091  1.00  0.00      LA0  C
ATOM    697  CG2 VAL A  80      16.336  59.932  -1.979  1.00  0.00      LA0  C
ATOM    698  C   VAL A  80      14.966  57.928  -3.860  1.00  0.00      LA0  C
ATOM    699  O   VAL A  80      13.968  57.703  -3.191  1.00  0.00      LA0  O
ATOM    700  N   ASN A  81      15.817  56.998  -4.297  1.00  0.00      LA0  N
ATOM    701  H   ASN A  81      16.600  57.238  -4.874  1.00  0.00      LA0  H
ATOM    702  CA  ASN A  81      15.663  55.646  -3.770  1.00  0.00      LA0  C
ATOM    703  CB  ASN A  81      16.103  54.629  -4.823  1.00  0.00      LA0  C
ATOM    704  CG  ASN A  81      15.872  53.193  -4.379  1.00  0.00      LA0  C
ATOM    705  OD1 ASN A  81      15.591  52.894  -3.229  1.00  0.00      LA0  O
ATOM    706  ND2 ASN A  81      16.010  52.303  -5.363  1.00  0.00      LA0  N
ATOM    707 HD21 ASN A  81      16.263  52.623  -6.277  1.00  0.00      LA0  H
ATOM    708 HD22 ASN A  81      15.882  51.317  -5.249  1.00  0.00      LA0  H
ATOM    709  C   ASN A  81      16.465  55.492  -2.498  1.00  0.00      LA0  C
ATOM    710  O   ASN A  81      17.658  55.217  -2.528  1.00  0.00      LA0  O
ATOM    711  N   ASP A  82      15.758  55.691  -1.382  1.00  0.00      LA0  N
ATOM    712  H   ASP A  82      14.764  55.842  -1.414  1.00  0.00      LA0  H
ATOM    713  CA  ASP A  82      16.381  55.516  -0.068  1.00  0.00      LA0  C
ATOM    714  CB  ASP A  82      15.343  55.768   1.038  1.00  0.00      LA0  C
ATOM    715  CG  ASP A  82      14.077  54.969   0.772  1.00  0.00      LA0  C
ATOM    716  OD1 ASP A  82      13.982  53.840   1.242  1.00  0.00      LA0  O
ATOM    717  OD2 ASP A  82      13.213  55.466   0.055  1.00  0.00      LA0  O
ATOM    718  C   ASP A  82      17.083  54.175   0.107  1.00  0.00      LA0  C
ATOM    719  O   ASP A  82      18.237  54.093   0.520  1.00  0.00      LA0  O
ATOM    720  N   ALA A  83      16.358  53.130  -0.318  1.00  0.00      LA0  N
ATOM    721  H   ALA A  83      15.381  53.302  -0.474  1.00  0.00      LA0  H
ATOM    722  CA  ALA A  83      16.905  51.775  -0.296  1.00  0.00      LA0  C
ATOM    723  CB  ALA A  83      15.870  50.765  -0.792  1.00  0.00      LA0  C
ATOM    724  C   ALA A  83      18.207  51.552  -1.053  1.00  0.00      LA0  C
ATOM    725  O   ALA A  83      18.935  50.608  -0.778  1.00  0.00      LA0  O
ATOM    726  N   LEU A  84      18.522  52.460  -1.995  1.00  0.00      LA0  N
ATOM    727  H   LEU A  84      17.911  53.232  -2.181  1.00  0.00      LA0  H
ATOM    728  CA  LEU A  84      19.840  52.324  -2.626  1.00  0.00      LA0  C
ATOM    729  CB  LEU A  84      19.994  53.192  -3.873  1.00  0.00      LA0  C
ATOM    730  CG  LEU A  84      19.396  52.569  -5.133  1.00  0.00      LA0  C
ATOM    731  CD1 LEU A  84      19.735  53.407  -6.363  1.00  0.00      LA0  C
ATOM    732  CD2 LEU A  84      19.803  51.107  -5.324  1.00  0.00      LA0  C
ATOM    733  C   LEU A  84      21.048  52.540  -1.729  1.00  0.00      LA0  C
ATOM    734  O   LEU A  84      22.174  52.241  -2.105  1.00  0.00      LA0  O
ATOM    735  N   SER A  85      20.765  53.046  -0.521  1.00  0.00      LA0  N
ATOM    736  H   SER A  85      19.842  53.350  -0.292  1.00  0.00      LA0  H
ATOM    737  CA  SER A  85      21.811  53.013   0.495  1.00  0.00      LA0  C
ATOM    738  CB  SER A  85      21.406  53.884   1.688  1.00  0.00      LA0  C
ATOM    739  OG  SER A  85      20.771  55.081   1.215  1.00  0.00      LA0  O
ATOM    740  HG  SER A  85      19.848  54.859   1.104  1.00  0.00      LA0  H
ATOM    741  C   SER A  85      22.130  51.591   0.934  1.00  0.00      LA0  C
ATOM    742  O   SER A  85      23.222  51.076   0.732  1.00  0.00      LA0  O
ATOM    743  N   ASP A  86      21.091  50.972   1.511  1.00  0.00      LA0  N
ATOM    744  H   ASP A  86      20.241  51.449   1.737  1.00  0.00      LA0  H
ATOM    745  CA  ASP A  86      21.257  49.646   2.104  1.00  0.00      LA0  C
ATOM    746  CB  ASP A  86      20.090  49.350   3.044  1.00  0.00      LA0  C
ATOM    747  CG  ASP A  86      20.071  50.397   4.136  1.00  0.00      LA0  C
ATOM    748  OD1 ASP A  86      19.517  51.473   3.910  1.00  0.00      LA0  O
ATOM    749  OD2 ASP A  86      20.632  50.140   5.197  1.00  0.00      LA0  O
ATOM    750  C   ASP A  86      21.452  48.506   1.129  1.00  0.00      LA0  C
ATOM    751  O   ASP A  86      22.036  47.473   1.435  1.00  0.00      LA0  O
ATOM    752  N   SER A  87      20.940  48.734  -0.081  1.00  0.00      LA0  N
ATOM    753  H   SER A  87      20.373  49.537  -0.248  1.00  0.00      LA0  H
ATOM    754  CA  SER A  87      21.148  47.715  -1.102  1.00  0.00      LA0  C
ATOM    755  CB  SER A  87      19.941  46.775  -1.123  1.00  0.00      LA0  C
ATOM    756  OG  SER A  87      19.638  46.376   0.224  1.00  0.00      LA0  O
ATOM    757  HG  SER A  87      20.487  46.284   0.654  1.00  0.00      LA0  H
ATOM    758  C   SER A  87      21.477  48.296  -2.471  1.00  0.00      LA0  C
ATOM    759  O   SER A  87      20.650  48.409  -3.370  1.00  0.00      LA0  O
ATOM    760  N   PRO A  88      22.758  48.717  -2.607  1.00  0.00      LA0  N
ATOM    761  CD  PRO A  88      23.831  48.654  -1.618  1.00  0.00      LA0  C
ATOM    762  CA  PRO A  88      23.169  49.350  -3.864  1.00  0.00      LA0  C
ATOM    763  CB  PRO A  88      24.505  49.990  -3.478  1.00  0.00      LA0  C
ATOM    764  CG  PRO A  88      25.070  49.083  -2.388  1.00  0.00      LA0  C
ATOM    765  C   PRO A  88      23.261  48.386  -5.042  1.00  0.00      LA0  C
ATOM    766  O   PRO A  88      23.126  48.768  -6.201  1.00  0.00      LA0  O
ATOM    767  N   GLU A  89      23.486  47.107  -4.707  1.00  0.00      LA0  N
ATOM    768  H   GLU A  89      23.473  46.815  -3.747  1.00  0.00      LA0  H
ATOM    769  CA  GLU A  89      23.600  46.075  -5.736  1.00  0.00      LA0  C
ATOM    770  CB  GLU A  89      24.103  44.760  -5.117  1.00  0.00      LA0  C
ATOM    771  CG  GLU A  89      23.074  43.916  -4.342  1.00  0.00      LA0  C
ATOM    772  CD  GLU A  89      22.301  44.776  -3.363  1.00  0.00      LA0  C
ATOM    773  OE1 GLU A  89      22.900  45.327  -2.444  1.00  0.00      LA0  O
ATOM    774  OE2 GLU A  89      21.107  44.957  -3.570  1.00  0.00      LA0  O
ATOM    775  C   GLU A  89      22.351  45.876  -6.583  1.00  0.00      LA0  C
ATOM    776  O   GLU A  89      22.417  45.370  -7.698  1.00  0.00      LA0  O
ATOM    777  N   LEU A  90      21.221  46.384  -6.054  1.00  0.00      LA0  N
ATOM    778  H   LEU A  90      21.199  46.499  -5.055  1.00  0.00      LA0  H
ATOM    779  CA  LEU A  90      20.004  46.520  -6.861  1.00  0.00      LA0  C
ATOM    780  CB  LEU A  90      18.927  47.298  -6.108  1.00  0.00      LA0  C
ATOM    781  CG  LEU A  90      18.293  46.536  -4.946  1.00  0.00      LA0  C
ATOM    782  CD1 LEU A  90      17.321  47.425  -4.168  1.00  0.00      LA0  C
ATOM    783  CD2 LEU A  90      17.636  45.232  -5.406  1.00  0.00      LA0  C
ATOM    784  C   LEU A  90      20.196  47.145  -8.233  1.00  0.00      LA0  C
ATOM    785  O   LEU A  90      19.507  46.833  -9.194  1.00  0.00      LA0  O
ATOM    786  N   VAL A  91      21.191  48.041  -8.305  1.00  0.00      LA0  N
ATOM    787  H   VAL A  91      21.721  48.267  -7.485  1.00  0.00      LA0  H
ATOM    788  CA  VAL A  91      21.525  48.582  -9.622  1.00  0.00      LA0  C
ATOM    789  CB  VAL A  91      22.518  49.742  -9.465  1.00  0.00      LA0  C
ATOM    790  CG1 VAL A  91      22.915  50.348 -10.807  1.00  0.00      LA0  C
ATOM    791  CG2 VAL A  91      21.948  50.823  -8.546  1.00  0.00      LA0  C
ATOM    792  C   VAL A  91      22.037  47.527 -10.601  1.00  0.00      LA0  C
ATOM    793  O   VAL A  91      21.699  47.506 -11.776  1.00  0.00      LA0  O
ATOM    794  N   ASN A  92      22.875  46.636 -10.059  1.00  0.00      LA0  N
ATOM    795  H   ASN A  92      23.045  46.637  -9.073  1.00  0.00      LA0  H
ATOM    796  CA  ASN A  92      23.417  45.581 -10.918  1.00  0.00      LA0  C
ATOM    797  CB  ASN A  92      24.668  44.929 -10.315  1.00  0.00      LA0  C
ATOM    798  CG  ASN A  92      25.730  45.959  -9.987  1.00  0.00      LA0  C
ATOM    799  OD1 ASN A  92      25.885  46.373  -8.847  1.00  0.00      LA0  O
ATOM    800  ND2 ASN A  92      26.474  46.350 -11.023  1.00  0.00      LA0  N
ATOM    801 HD21 ASN A  92      26.298  46.015 -11.952  1.00  0.00      LA0  H
ATOM    802 HD22 ASN A  92      27.226  46.996 -10.878  1.00  0.00      LA0  H
ATOM    803  C   ASN A  92      22.415  44.492 -11.259  1.00  0.00      LA0  C
ATOM    804  O   ASN A  92      22.403  43.935 -12.353  1.00  0.00      LA0  O
ATOM    805  N   SER A  93      21.573  44.195 -10.260  1.00  0.00      LA0  N
ATOM    806  H   SER A  93      21.588  44.673  -9.377  1.00  0.00      LA0  H
ATOM    807  CA  SER A  93      20.569  43.156 -10.471  1.00  0.00      LA0  C
ATOM    808  CB  SER A  93      20.142  42.620  -9.105  1.00  0.00      LA0  C
ATOM    809  OG  SER A  93      20.015  43.727  -8.205  1.00  0.00      LA0  O
ATOM    810  HG  SER A  93      19.922  43.370  -7.328  1.00  0.00      LA0  H
ATOM    811  C   SER A  93      19.383  43.630 -11.294  1.00  0.00      LA0  C
ATOM    812  O   SER A  93      19.052  43.080 -12.338  1.00  0.00      LA0  O
ATOM    813  N   GLU A  94      18.771  44.703 -10.781  1.00  0.00      LA0  N
ATOM    814  H   GLU A  94      19.088  45.088  -9.911  1.00  0.00      LA0  H
ATOM    815  CA  GLU A  94      17.643  45.299 -11.491  1.00  0.00      LA0  C
ATOM    816  CB  GLU A  94      16.386  45.306 -10.636  1.00  0.00      LA0  C
ATOM    817  CG  GLU A  94      15.828  44.008 -10.073  1.00  0.00      LA0  C
ATOM    818  CD  GLU A  94      14.605  44.414  -9.278  1.00  0.00      LA0  C
ATOM    819  OE1 GLU A  94      13.615  44.816  -9.885  1.00  0.00      LA0  O
ATOM    820  OE2 GLU A  94      14.662  44.390  -8.053  1.00  0.00      LA0  O
ATOM    821  C   GLU A  94      17.855  46.753 -11.884  1.00  0.00      LA0  C
ATOM    822  O   GLU A  94      17.236  47.654 -11.320  1.00  0.00      LA0  O
ATOM    823  N   PRO A  95      18.686  46.998 -12.924  1.00  0.00      LA0  N
ATOM    824  CD  PRO A  95      19.382  46.042 -13.780  1.00  0.00      LA0  C
ATOM    825  CA  PRO A  95      18.943  48.397 -13.294  1.00  0.00      LA0  C
ATOM    826  CB  PRO A  95      19.932  48.257 -14.458  1.00  0.00      LA0  C
ATOM    827  CG  PRO A  95      19.729  46.853 -15.019  1.00  0.00      LA0  C
ATOM    828  C   PRO A  95      17.690  49.197 -13.639  1.00  0.00      LA0  C
ATOM    829  O   PRO A  95      17.612  50.403 -13.457  1.00  0.00      LA0  O
ATOM    830  N   TYR A  96      16.694  48.457 -14.153  1.00  0.00      LA0  N
ATOM    831  H   TYR A  96      16.796  47.468 -14.222  1.00  0.00      LA0  H
ATOM    832  CA  TYR A  96      15.491  49.136 -14.627  1.00  0.00      LA0  C
ATOM    833  CB  TYR A  96      15.020  48.483 -15.927  1.00  0.00      LA0  C
ATOM    834  CG  TYR A  96      16.154  48.411 -16.925  1.00  0.00      LA0  C
ATOM    835  CD1 TYR A  96      16.613  49.598 -17.527  1.00  0.00      LA0  C
ATOM    836  CE1 TYR A  96      17.627  49.533 -18.495  1.00  0.00      LA0  C
ATOM    837  CD2 TYR A  96      16.715  47.157 -17.239  1.00  0.00      LA0  C
ATOM    838  CE2 TYR A  96      17.731  47.090 -18.206  1.00  0.00      LA0  C
ATOM    839  CZ  TYR A  96      18.160  48.276 -18.834  1.00  0.00      LA0  C
ATOM    840  OH  TYR A  96      19.129  48.210 -19.814  1.00  0.00      LA0  O
ATOM    841  HH  TYR A  96      18.920  47.449 -20.363  1.00  0.00      LA0  H
ATOM    842  C   TYR A  96      14.340  49.242 -13.635  1.00  0.00      LA0  C
ATOM    843  O   TYR A  96      13.301  49.845 -13.914  1.00  0.00      LA0  O
ATOM    844  N   ALA A  97      14.553  48.605 -12.472  1.00  0.00      LA0  N
ATOM    845  H   ALA A  97      15.435  48.191 -12.240  1.00  0.00      LA0  H
ATOM    846  CA  ALA A  97      13.468  48.601 -11.498  1.00  0.00      LA0  C
ATOM    847  CB  ALA A  97      12.628  47.325 -11.612  1.00  0.00      LA0  C
ATOM    848  C   ALA A  97      13.964  48.848 -10.084  1.00  0.00      LA0  C
ATOM    849  O   ALA A  97      14.042  49.999  -9.677  1.00  0.00      LA0  O
ATOM    850  N   GLY A  98      14.333  47.774  -9.359  1.00  0.00      LA0  N
ATOM    851  H   GLY A  98      14.184  46.825  -9.662  1.00  0.00      LA0  H
ATOM    852  CA  GLY A  98      14.836  47.967  -7.993  1.00  0.00      LA0  C
ATOM    853  C   GLY A  98      15.935  49.011  -7.836  1.00  0.00      LA0  C
ATOM    854  O   GLY A  98      15.933  49.842  -6.934  1.00  0.00      LA0  O
ATOM    855  N   GLY A  99      16.870  48.959  -8.795  1.00  0.00      LA0  N
ATOM    856  H   GLY A  99      16.813  48.266  -9.516  1.00  0.00      LA0  H
ATOM    857  CA  GLY A  99      17.939  49.954  -8.789  1.00  0.00      LA0  C
ATOM    858  C   GLY A  99      17.630  51.274  -9.474  1.00  0.00      LA0  C
ATOM    859  O   GLY A  99      18.500  51.915 -10.055  1.00  0.00      LA0  O
ATOM    860  N   TRP A 100      16.356  51.685  -9.366  1.00  0.00      LA0  N
ATOM    861  H   TRP A 100      15.672  51.123  -8.900  1.00  0.00      LA0  H
ATOM    862  CA  TRP A 100      16.063  53.057  -9.770  1.00  0.00      LA0  C
ATOM    863  CB  TRP A 100      14.547  53.293  -9.853  1.00  0.00      LA0  C
ATOM    864  CG  TRP A 100      13.872  53.351  -8.494  1.00  0.00      LA0  C
ATOM    865  CD2 TRP A 100      13.460  54.526  -7.760  1.00  0.00      LA0  C
ATOM    866  CE2 TRP A 100      12.862  54.077  -6.535  1.00  0.00      LA0  C
ATOM    867  CE3 TRP A 100      13.561  55.909  -8.024  1.00  0.00      LA0  C
ATOM    868  CD1 TRP A 100      13.495  52.269  -7.684  1.00  0.00      LA0  C
ATOM    869  NE1 TRP A 100      12.901  52.688  -6.535  1.00  0.00      LA0  N
ATOM    870  HE1 TRP A 100      12.579  52.104  -5.816  1.00  0.00      LA0  H
ATOM    871  CZ2 TRP A 100      12.356  55.018  -5.612  1.00  0.00      LA0  C
ATOM    872  CZ3 TRP A 100      13.055  56.839  -7.091  1.00  0.00      LA0  C
ATOM    873  CH2 TRP A 100      12.459  56.397  -5.891  1.00  0.00      LA0  C
ATOM    874  C   TRP A 100      16.740  54.041  -8.837  1.00  0.00      LA0  C
ATOM    875  O   TRP A 100      16.863  53.784  -7.650  1.00  0.00      LA0  O
ATOM    876  N   ILE A 101      17.204  55.149  -9.411  1.00  0.00      LA0  N
ATOM    877  H   ILE A 101      17.001  55.339 -10.370  1.00  0.00      LA0  H
ATOM    878  CA  ILE A 101      17.990  56.046  -8.571  1.00  0.00      LA0  C
ATOM    879  CB  ILE A 101      19.199  56.570  -9.357  1.00  0.00      LA0  C
ATOM    880  CG2 ILE A 101      20.113  57.460  -8.507  1.00  0.00      LA0  C
ATOM    881  CG1 ILE A 101      19.972  55.390  -9.955  1.00  0.00      LA0  C
ATOM    882  CD1 ILE A 101      21.022  55.819 -10.975  1.00  0.00      LA0  C
ATOM    883  C   ILE A 101      17.172  57.164  -7.951  1.00  0.00      LA0  C
ATOM    884  O   ILE A 101      17.175  57.371  -6.742  1.00  0.00      LA0  O
ATOM    885  N   PHE A 102      16.460  57.883  -8.831  1.00  0.00      LA0  N
ATOM    886  H   PHE A 102      16.426  57.649  -9.805  1.00  0.00      LA0  H
ATOM    887  CA  PHE A 102      15.672  58.993  -8.300  1.00  0.00      LA0  C
ATOM    888  CB  PHE A 102      16.544  60.225  -7.981  1.00  0.00      LA0  C
ATOM    889  CG  PHE A 102      17.155  60.877  -9.200  1.00  0.00      LA0  C
ATOM    890  CD1 PHE A 102      18.380  60.394  -9.706  1.00  0.00      LA0  C
ATOM    891  CD2 PHE A 102      16.505  61.983  -9.790  1.00  0.00      LA0  C
ATOM    892  CE1 PHE A 102      18.981  61.046 -10.797  1.00  0.00      LA0  C
ATOM    893  CE2 PHE A 102      17.107  62.635 -10.883  1.00  0.00      LA0  C
ATOM    894  CZ  PHE A 102      18.348  62.171 -11.364  1.00  0.00      LA0  C
ATOM    895  C   PHE A 102      14.500  59.338  -9.189  1.00  0.00      LA0  C
ATOM    896  O   PHE A 102      14.394  58.856 -10.308  1.00  0.00      LA0  O
ATOM    897  N   LYS A 103      13.626  60.188  -8.648  1.00  0.00      LA0  N
ATOM    898  H   LYS A 103      13.794  60.565  -7.739  1.00  0.00      LA0  H
ATOM    899  CA  LYS A 103      12.549  60.719  -9.469  1.00  0.00      LA0  C
ATOM    900  CB  LYS A 103      11.191  60.400  -8.857  1.00  0.00      LA0  C
ATOM    901  CG  LYS A 103      10.738  58.972  -9.141  1.00  0.00      LA0  C
ATOM    902  CD  LYS A 103       9.435  58.641  -8.418  1.00  0.00      LA0  C
ATOM    903  CE  LYS A 103       8.881  57.270  -8.802  1.00  0.00      LA0  C
ATOM    904  NZ  LYS A 103       8.410  57.290 -10.190  1.00  0.00      LA0  N
ATOM    905  HZ1 LYS A 103       8.022  56.352 -10.425  1.00  0.00      LA0  H
ATOM    906  HZ2 LYS A 103       7.620  57.967 -10.304  1.00  0.00      LA0  H
ATOM    907  HZ3 LYS A 103       9.169  57.491 -10.870  1.00  0.00      LA0  H
ATOM    908  C   LYS A 103      12.702  62.210  -9.619  1.00  0.00      LA0  C
ATOM    909  O   LYS A 103      12.831  62.952  -8.648  1.00  0.00      LA0  O
ATOM    910  N   ILE A 104      12.695  62.607 -10.889  1.00  0.00      LA0  N
ATOM    911  H   ILE A 104      12.576  61.939 -11.625  1.00  0.00      LA0  H
ATOM    912  CA  ILE A 104      12.800  64.027 -11.173  1.00  0.00      LA0  C
ATOM    913  CB  ILE A 104      14.038  64.290 -12.055  1.00  0.00      LA0  C
ATOM    914  CG2 ILE A 104      13.978  63.530 -13.381  1.00  0.00      LA0  C
ATOM    915  CG1 ILE A 104      14.331  65.781 -12.239  1.00  0.00      LA0  C
ATOM    916  CD1 ILE A 104      15.675  66.034 -12.925  1.00  0.00      LA0  C
ATOM    917  C   ILE A 104      11.509  64.579 -11.753  1.00  0.00      LA0  C
ATOM    918  O   ILE A 104      10.907  64.060 -12.687  1.00  0.00      LA0  O
ATOM    919  N   LYS A 105      11.097  65.674 -11.120  1.00  0.00      LA0  N
ATOM    920  H   LYS A 105      11.658  66.019 -10.369  1.00  0.00      LA0  H
ATOM    921  CA  LYS A 105      10.080  66.535 -11.706  1.00  0.00      LA0  C
ATOM    922  CB  LYS A 105       9.569  67.420 -10.574  1.00  0.00      LA0  C
ATOM    923  CG  LYS A 105       8.695  68.636 -10.877  1.00  0.00      LA0  C
ATOM    924  CD  LYS A 105       8.728  69.479  -9.606  1.00  0.00      LA0  C
ATOM    925  CE  LYS A 105       8.100  70.867  -9.656  1.00  0.00      LA0  C
ATOM    926  NZ  LYS A 105       8.562  71.588  -8.464  1.00  0.00      LA0  N
ATOM    927  HZ1 LYS A 105       7.996  72.407  -8.191  1.00  0.00      LA0  H
ATOM    928  HZ2 LYS A 105       8.680  70.950  -7.644  1.00  0.00      LA0  H
ATOM    929  HZ3 LYS A 105       9.550  71.901  -8.590  1.00  0.00      LA0  H
ATOM    930  C   LYS A 105      10.735  67.337 -12.812  1.00  0.00      LA0  C
ATOM    931  O   LYS A 105      11.458  68.292 -12.557  1.00  0.00      LA0  O
ATOM    932  N   ALA A 106      10.475  66.867 -14.039  1.00  0.00      LA0  N
ATOM    933  H   ALA A 106       9.882  66.074 -14.153  1.00  0.00      LA0  H
ATOM    934  CA  ALA A 106      11.071  67.546 -15.187  1.00  0.00      LA0  C
ATOM    935  CB  ALA A 106      10.745  66.804 -16.483  1.00  0.00      LA0  C
ATOM    936  C   ALA A 106      10.603  68.978 -15.333  1.00  0.00      LA0  C
ATOM    937  O   ALA A 106       9.590  69.377 -14.767  1.00  0.00      LA0  O
ATOM    938  N   SER A 107      11.374  69.721 -16.130  1.00  0.00      LA0  N
ATOM    939  H   SER A 107      12.203  69.334 -16.543  1.00  0.00      LA0  H
ATOM    940  CA  SER A 107      10.927  71.063 -16.488  1.00  0.00      LA0  C
ATOM    941  CB  SER A 107      12.054  71.833 -17.178  1.00  0.00      LA0  C
ATOM    942  OG  SER A 107      13.309  71.202 -16.902  1.00  0.00      LA0  O
ATOM    943  HG  SER A 107      13.440  70.572 -17.621  1.00  0.00      LA0  H
ATOM    944  C   SER A 107       9.699  71.050 -17.379  1.00  0.00      LA0  C
ATOM    945  O   SER A 107       8.732  71.771 -17.166  1.00  0.00      LA0  O
ATOM    946  N   ASP A 108       9.797  70.167 -18.383  1.00  0.00      LA0  N
ATOM    947  H   ASP A 108      10.629  69.617 -18.517  1.00  0.00      LA0  H
ATOM    948  CA  ASP A 108       8.697  70.022 -19.330  1.00  0.00      LA0  C
ATOM    949  CB  ASP A 108       8.890  71.015 -20.495  1.00  0.00      LA0  C
ATOM    950  CG  ASP A 108       7.724  71.108 -21.482  1.00  0.00      LA0  C
ATOM    951  OD1 ASP A 108       6.822  70.277 -21.476  1.00  0.00      LA0  O
ATOM    952  OD2 ASP A 108       7.746  72.005 -22.317  1.00  0.00      LA0  O
ATOM    953  C   ASP A 108       8.681  68.585 -19.807  1.00  0.00      LA0  C
ATOM    954  O   ASP A 108       9.713  67.940 -19.949  1.00  0.00      LA0  O
ATOM    955  N   GLU A 109       7.463  68.097 -20.060  1.00  0.00      LA0  N
ATOM    956  H   GLU A 109       6.722  68.771 -20.049  1.00  0.00      LA0  H
ATOM    957  CA  GLU A 109       7.320  66.790 -20.699  1.00  0.00      LA0  C
ATOM    958  CB  GLU A 109       5.834  66.490 -20.920  1.00  0.00      LA0  C
ATOM    959  CG  GLU A 109       4.941  66.661 -19.680  1.00  0.00      LA0  C
ATOM    960  CD  GLU A 109       4.981  65.441 -18.777  1.00  0.00      LA0  C
ATOM    961  OE1 GLU A 109       4.072  64.622 -18.849  1.00  0.00      LA0  O
ATOM    962  OE2 GLU A 109       5.899  65.295 -17.974  1.00  0.00      LA0  O
ATOM    963  C   GLU A 109       8.084  66.697 -22.020  1.00  0.00      LA0  C
ATOM    964  O   GLU A 109       8.637  65.667 -22.389  1.00  0.00      LA0  O
ATOM    965  N   SER A 110       8.124  67.850 -22.716  1.00  0.00      LA0  N
ATOM    966  H   SER A 110       7.694  68.680 -22.348  1.00  0.00      LA0  H
ATOM    967  CA  SER A 110       8.815  67.889 -24.005  1.00  0.00      LA0  C
ATOM    968  CB  SER A 110       8.630  69.259 -24.663  1.00  0.00      LA0  C
ATOM    969  OG  SER A 110       9.326  70.260 -23.919  1.00  0.00      LA0  O
ATOM    970  HG  SER A 110       8.667  70.777 -23.446  1.00  0.00      LA0  H
ATOM    971  C   SER A 110      10.286  67.486 -23.986  1.00  0.00      LA0  C
ATOM    972  O   SER A 110      10.834  66.991 -24.967  1.00  0.00      LA0  O
ATOM    973  N   GLU A 111      10.905  67.672 -22.801  1.00  0.00      LA0  N
ATOM    974  H   GLU A 111      10.407  68.084 -22.035  1.00  0.00      LA0  H
ATOM    975  CA  GLU A 111      12.318  67.311 -22.659  1.00  0.00      LA0  C
ATOM    976  CB  GLU A 111      12.833  67.617 -21.253  1.00  0.00      LA0  C
ATOM    977  CG  GLU A 111      12.747  69.085 -20.830  1.00  0.00      LA0  C
ATOM    978  CD  GLU A 111      13.382  69.252 -19.462  1.00  0.00      LA0  C
ATOM    979  OE1 GLU A 111      12.800  68.838 -18.467  1.00  0.00      LA0  O
ATOM    980  OE2 GLU A 111      14.464  69.815 -19.373  1.00  0.00      LA0  O
ATOM    981  C   GLU A 111      12.672  65.876 -23.036  1.00  0.00      LA0  C
ATOM    982  O   GLU A 111      13.810  65.561 -23.373  1.00  0.00      LA0  O
ATOM    983  N   LEU A 112      11.636  65.015 -23.019  1.00  0.00      LA0  N
ATOM    984  H   LEU A 112      10.739  65.338 -22.705  1.00  0.00      LA0  H
ATOM    985  CA  LEU A 112      11.796  63.645 -23.513  1.00  0.00      LA0  C
ATOM    986  CB  LEU A 112      10.456  62.911 -23.500  1.00  0.00      LA0  C
ATOM    987  CG  LEU A 112       9.913  62.655 -22.095  1.00  0.00      LA0  C
ATOM    988  CD1 LEU A 112       8.488  62.101 -22.132  1.00  0.00      LA0  C
ATOM    989  CD2 LEU A 112      10.850  61.761 -21.285  1.00  0.00      LA0  C
ATOM    990  C   LEU A 112      12.444  63.480 -24.883  1.00  0.00      LA0  C
ATOM    991  O   LEU A 112      13.111  62.484 -25.159  1.00  0.00      LA0  O
ATOM    992  N   GLU A 113      12.256  64.493 -25.741  1.00  0.00      LA0  N
ATOM    993  H   GLU A 113      11.711  65.303 -25.514  1.00  0.00      LA0  H
ATOM    994  CA  GLU A 113      12.874  64.298 -27.051  1.00  0.00      LA0  C
ATOM    995  CB  GLU A 113      11.968  64.782 -28.188  1.00  0.00      LA0  C
ATOM    996  CG  GLU A 113      10.606  64.064 -28.184  1.00  0.00      LA0  C
ATOM    997  CD  GLU A 113      10.788  62.564 -27.984  1.00  0.00      LA0  C
ATOM    998  OE1 GLU A 113      11.366  61.892 -28.833  1.00  0.00      LA0  O
ATOM    999  OE2 GLU A 113      10.419  62.060 -26.928  1.00  0.00      LA0  O
ATOM   1000  C   GLU A 113      14.324  64.712 -27.197  1.00  0.00      LA0  C
ATOM   1001  O   GLU A 113      14.920  64.687 -28.264  1.00  0.00      LA0  O
ATOM   1002  N   SER A 114      14.905  65.005 -26.029  1.00  0.00      LA0  N
ATOM   1003  H   SER A 114      14.370  65.149 -25.199  1.00  0.00      LA0  H
ATOM   1004  CA  SER A 114      16.364  64.997 -25.968  1.00  0.00      LA0  C
ATOM   1005  CB  SER A 114      16.822  65.852 -24.785  1.00  0.00      LA0  C
ATOM   1006  OG  SER A 114      15.919  66.950 -24.605  1.00  0.00      LA0  O
ATOM   1007  HG  SER A 114      15.267  66.656 -23.973  1.00  0.00      LA0  H
ATOM   1008  C   SER A 114      16.959  63.595 -25.856  1.00  0.00      LA0  C
ATOM   1009  O   SER A 114      18.170  63.398 -25.844  1.00  0.00      LA0  O
ATOM   1010  N   LEU A 115      16.042  62.621 -25.708  1.00  0.00      LA0  N
ATOM   1011  H   LEU A 115      15.062  62.785 -25.809  1.00  0.00      LA0  H
ATOM   1012  CA  LEU A 115      16.487  61.305 -25.271  1.00  0.00      LA0  C
ATOM   1013  CB  LEU A 115      15.881  61.004 -23.902  1.00  0.00      LA0  C
ATOM   1014  CG  LEU A 115      16.158  62.074 -22.849  1.00  0.00      LA0  C
ATOM   1015  CD1 LEU A 115      15.269  61.870 -21.631  1.00  0.00      LA0  C
ATOM   1016  CD2 LEU A 115      17.640  62.172 -22.486  1.00  0.00      LA0  C
ATOM   1017  C   LEU A 115      16.150  60.196 -26.246  1.00  0.00      LA0  C
ATOM   1018  O   LEU A 115      15.148  60.235 -26.960  1.00  0.00      LA0  O
ATOM   1019  N   LEU A 116      17.054  59.207 -26.219  1.00  0.00      LA0  N
ATOM   1020  H   LEU A 116      17.732  59.232 -25.484  1.00  0.00      LA0  H
ATOM   1021  CA  LEU A 116      16.982  58.028 -27.083  1.00  0.00      LA0  C
ATOM   1022  CB  LEU A 116      18.226  57.145 -26.905  1.00  0.00      LA0  C
ATOM   1023  CG  LEU A 116      19.538  57.569 -27.582  1.00  0.00      LA0  C
ATOM   1024  CD1 LEU A 116      20.110  58.895 -27.080  1.00  0.00      LA0  C
ATOM   1025  CD2 LEU A 116      20.578  56.453 -27.458  1.00  0.00      LA0  C
ATOM   1026  C   LEU A 116      15.768  57.175 -26.779  1.00  0.00      LA0  C
ATOM   1027  O   LEU A 116      15.174  57.267 -25.710  1.00  0.00      LA0  O
ATOM   1028  N   ASP A 117      15.443  56.339 -27.763  1.00  0.00      LA0  N
ATOM   1029  H   ASP A 117      15.925  56.299 -28.641  1.00  0.00      LA0  H
ATOM   1030  CA  ASP A 117      14.386  55.355 -27.569  1.00  0.00      LA0  C
ATOM   1031  CB  ASP A 117      13.507  55.326 -28.827  1.00  0.00      LA0  C
ATOM   1032  CG  ASP A 117      14.317  54.826 -30.011  1.00  0.00      LA0  C
ATOM   1033  OD1 ASP A 117      14.183  53.659 -30.352  1.00  0.00      LA0  O
ATOM   1034  OD2 ASP A 117      15.119  55.581 -30.548  1.00  0.00      LA0  O
ATOM   1035  C   ASP A 117      14.966  53.983 -27.254  1.00  0.00      LA0  C
ATOM   1036  O   ASP A 117      16.178  53.802 -27.154  1.00  0.00      LA0  O
ATOM   1037  N   ALA A 118      14.041  53.015 -27.126  1.00  0.00      LA0  N
ATOM   1038  H   ALA A 118      13.076  53.249 -27.222  1.00  0.00      LA0  H
ATOM   1039  CA  ALA A 118      14.466  51.635 -26.900  1.00  0.00      LA0  C
ATOM   1040  CB  ALA A 118      13.253  50.719 -26.733  1.00  0.00      LA0  C
ATOM   1041  C   ALA A 118      15.368  51.077 -27.988  1.00  0.00      LA0  C
ATOM   1042  O   ALA A 118      16.488  50.657 -27.728  1.00  0.00      LA0  O
ATOM   1043  N   THR A 119      14.853  51.134 -29.223  1.00  0.00      LA0  N
ATOM   1044  H   THR A 119      13.967  51.557 -29.409  1.00  0.00      LA0  H
ATOM   1045  CA  THR A 119      15.614  50.590 -30.349  1.00  0.00      LA0  C
ATOM   1046  CB  THR A 119      14.815  50.726 -31.650  1.00  0.00      LA0  C
ATOM   1047  OG1 THR A 119      13.473  51.175 -31.396  1.00  0.00      LA0  O
ATOM   1048  HG1 THR A 119      13.548  52.115 -31.231  1.00  0.00      LA0  H
ATOM   1049  CG2 THR A 119      14.825  49.423 -32.451  1.00  0.00      LA0  C
ATOM   1050  C   THR A 119      17.004  51.190 -30.515  1.00  0.00      LA0  C
ATOM   1051  O   THR A 119      18.001  50.515 -30.762  1.00  0.00      LA0  O
ATOM   1052  N   ALA A 120      17.048  52.519 -30.306  1.00  0.00      LA0  N
ATOM   1053  H   ALA A 120      16.200  53.048 -30.189  1.00  0.00      LA0  H
ATOM   1054  CA  ALA A 120      18.365  53.157 -30.287  1.00  0.00      LA0  C
ATOM   1055  CB  ALA A 120      18.239  54.663 -30.072  1.00  0.00      LA0  C
ATOM   1056  C   ALA A 120      19.305  52.591 -29.233  1.00  0.00      LA0  C
ATOM   1057  O   ALA A 120      20.489  52.373 -29.461  1.00  0.00      LA0  O
ATOM   1058  N   TYR A 121      18.716  52.325 -28.061  1.00  0.00      LA0  N
ATOM   1059  H   TYR A 121      17.733  52.474 -27.920  1.00  0.00      LA0  H
ATOM   1060  CA  TYR A 121      19.552  51.706 -27.039  1.00  0.00      LA0  C
ATOM   1061  CB  TYR A 121      18.936  51.879 -25.654  1.00  0.00      LA0  C
ATOM   1062  CG  TYR A 121      20.046  52.087 -24.655  1.00  0.00      LA0  C
ATOM   1063  CD1 TYR A 121      20.619  53.371 -24.547  1.00  0.00      LA0  C
ATOM   1064  CE1 TYR A 121      21.662  53.576 -23.633  1.00  0.00      LA0  C
ATOM   1065  CD2 TYR A 121      20.486  51.001 -23.872  1.00  0.00      LA0  C
ATOM   1066  CE2 TYR A 121      21.538  51.205 -22.966  1.00  0.00      LA0  C
ATOM   1067  CZ  TYR A 121      22.109  52.490 -22.860  1.00  0.00      LA0  C
ATOM   1068  OH  TYR A 121      23.138  52.700 -21.967  1.00  0.00      LA0  O
ATOM   1069  HH  TYR A 121      23.082  52.055 -21.268  1.00  0.00      LA0  H
ATOM   1070  C   TYR A 121      19.958  50.262 -27.298  1.00  0.00      LA0  C
ATOM   1071  O   TYR A 121      21.024  49.824 -26.886  1.00  0.00      LA0  O
ATOM   1072  N   GLU A 122      19.090  49.551 -28.038  1.00  0.00      LA0  N
ATOM   1073  H   GLU A 122      18.197  49.934 -28.279  1.00  0.00      LA0  H
ATOM   1074  CA  GLU A 122      19.483  48.216 -28.499  1.00  0.00      LA0  C
ATOM   1075  CB  GLU A 122      18.351  47.533 -29.265  1.00  0.00      LA0  C
ATOM   1076  CG  GLU A 122      17.101  47.278 -28.423  1.00  0.00      LA0  C
ATOM   1077  CD  GLU A 122      16.052  46.601 -29.279  1.00  0.00      LA0  C
ATOM   1078  OE1 GLU A 122      15.120  47.277 -29.707  1.00  0.00      LA0  O
ATOM   1079  OE2 GLU A 122      16.169  45.398 -29.513  1.00  0.00      LA0  O
ATOM   1080  C   GLU A 122      20.730  48.251 -29.364  1.00  0.00      LA0  C
ATOM   1081  O   GLU A 122      21.682  47.501 -29.179  1.00  0.00      LA0  O
ATOM   1082  N   ALA A 123      20.709  49.227 -30.294  1.00  0.00      LA0  N
ATOM   1083  H   ALA A 123      19.865  49.753 -30.422  1.00  0.00      LA0  H
ATOM   1084  CA  ALA A 123      21.925  49.485 -31.071  1.00  0.00      LA0  C
ATOM   1085  CB  ALA A 123      21.733  50.682 -32.004  1.00  0.00      LA0  C
ATOM   1086  C   ALA A 123      23.142  49.718 -30.187  1.00  0.00      LA0  C
ATOM   1087  O   ALA A 123      24.157  49.043 -30.305  1.00  0.00      LA0  O
ATOM   1088  N   LEU A 124      22.919  50.628 -29.221  1.00  0.00      LA0  N
ATOM   1089  H   LEU A 124      22.051  51.124 -29.231  1.00  0.00      LA0  H
ATOM   1090  CA  LEU A 124      23.926  50.950 -28.205  1.00  0.00      LA0  C
ATOM   1091  CB  LEU A 124      23.506  52.255 -27.510  1.00  0.00      LA0  C
ATOM   1092  CG  LEU A 124      24.618  53.052 -26.815  1.00  0.00      LA0  C
ATOM   1093  CD1 LEU A 124      25.788  53.368 -27.747  1.00  0.00      LA0  C
ATOM   1094  CD2 LEU A 124      24.071  54.322 -26.164  1.00  0.00      LA0  C
ATOM   1095  C   LEU A 124      24.300  49.843 -27.209  1.00  0.00      LA0  C
ATOM   1096  O   LEU A 124      24.889  50.073 -26.156  1.00  0.00      LA0  O
ATOM   1097  N   LEU A 125      23.959  48.603 -27.577  1.00  0.00      LA0  N
ATOM   1098  H   LEU A 125      23.345  48.434 -28.346  1.00  0.00      LA0  H
ATOM   1099  CA  LEU A 125      24.726  47.506 -27.004  1.00  0.00      LA0  C
ATOM   1100  CB  LEU A 125      23.803  46.352 -26.615  1.00  0.00      LA0  C
ATOM   1101  CG  LEU A 125      22.763  46.762 -25.570  1.00  0.00      LA0  C
ATOM   1102  CD1 LEU A 125      21.718  45.670 -25.368  1.00  0.00      LA0  C
ATOM   1103  CD2 LEU A 125      23.403  47.190 -24.247  1.00  0.00      LA0  C
ATOM   1104  C   LEU A 125      25.803  47.050 -27.971  1.00  0.00      LA0  C
ATOM   1105  O   LEU A 125      26.983  46.975 -27.645  1.00  0.00      LA0  O
ATOM   1106  N   GLU A 126      25.342  46.773 -29.201  1.00  0.00      LA0  N
ATOM   1107  H   GLU A 126      24.419  47.035 -29.482  1.00  0.00      LA0  H
ATOM   1108  CA  GLU A 126      26.294  46.191 -30.140  1.00  0.00      LA0  C
ATOM   1109  CB  GLU A 126      25.645  45.157 -31.062  1.00  0.00      LA0  C
ATOM   1110  CG  GLU A 126      25.215  43.884 -30.318  1.00  0.00      LA0  C
ATOM   1111  CD  GLU A 126      26.358  43.282 -29.509  1.00  0.00      LA0  C
ATOM   1112  OE1 GLU A 126      26.147  42.975 -28.345  1.00  0.00      LA0  O
ATOM   1113  OE2 GLU A 126      27.466  43.118 -30.015  1.00  0.00      LA0  O
ATOM   1114  C   GLU A 126      27.209  47.129 -30.900  1.00  0.00      LA0  C
ATOM   1115  O   GLU A 126      27.956  46.714 -31.779  1.00  0.00      LA0  O
ATOM   1116  N   ASP A 127      27.231  48.393 -30.439  1.00  0.00      LA0  N
ATOM   1117  H   ASP A 127      26.416  48.829 -30.049  1.00  0.00      LA0  H
ATOM   1118  CA  ASP A 127      28.458  49.181 -30.623  1.00  0.00      LA0  C
ATOM   1119  CB  ASP A 127      28.364  50.523 -29.889  1.00  0.00      LA0  C
ATOM   1120  CG  ASP A 127      27.393  51.454 -30.591  1.00  0.00      LA0  C
ATOM   1121  OD1 ASP A 127      27.845  52.380 -31.260  1.00  0.00      LA0  O
ATOM   1122  OD2 ASP A 127      26.187  51.262 -30.456  1.00  0.00      LA0  O
ATOM   1123  C   ASP A 127      29.715  48.433 -30.181  1.00  0.00      LA0  C
ATOM   1124  O   ASP A 127      30.788  48.526 -30.765  1.00  0.00      LA0  O
ATOM   1125  N   GLU A 128      29.505  47.611 -29.134  1.00  0.00      LA0  N
ATOM   1126  H   GLU A 128      28.618  47.616 -28.667  1.00  0.00      LA0  H
ATOM   1127  CA  GLU A 128      30.458  46.527 -28.904  1.00  0.00      LA0  C
ATOM   1128  CB  GLU A 128      30.287  45.991 -27.478  1.00  0.00      LA0  C
ATOM   1129  CG  GLU A 128      31.347  44.966 -27.060  1.00  0.00      LA0  C
ATOM   1130  CD  GLU A 128      31.136  44.571 -25.615  1.00  0.00      LA0  C
ATOM   1131  OE1 GLU A 128      31.769  45.145 -24.742  1.00  0.00      LA0  O
ATOM   1132  OE2 GLU A 128      30.345  43.676 -25.340  1.00  0.00      LA0  O
ATOM   1133  C   GLU A 128      30.343  45.412 -29.942  1.00  0.00      LA0  C
ATOM   1134  O   GLU A 128      31.320  44.784 -30.343  1.00  0.00      LA0  O
END
