# Supplementary material for: Large scale analyses of genotype-phenotype relationships of glycine decarboxylase mutations and neurological disease severity
Source: PLoS Comput Biol. 2020 May 18;16(5):e1007871. doi: 10.1371/journal.pcbi.1007871 (PMC7259800; doi:10.1371/journal.pcbi.1007871)
Supplement: S1 Appendix — (ZIP) [file pcbi.1007871.s011.zip › S1_Appendix/cluspro.TH.ecoli/model.004.06.pdb]

HEADER rec.pdb
REMARK original generated coordinate pdb file
ATOM      1  N   GLN A   4      22.318  45.643  17.313  1.00  0.00      RA0  N
ATOM      2  H   GLN A   4      21.384  45.759  16.985  1.00  0.00      RA0  H
ATOM      3  CA  GLN A   4      23.356  46.702  17.078  1.00  0.00      RA0  C
ATOM      4  CB  GLN A   4      22.876  48.079  17.542  1.00  0.00      RA0  C
ATOM      5  CG  GLN A   4      23.680  49.201  16.880  1.00  0.00      RA0  C
ATOM      6  CD  GLN A   4      23.107  50.549  17.266  1.00  0.00      RA0  C
ATOM      7  OE1 GLN A   4      23.027  50.904  18.436  1.00  0.00      RA0  O
ATOM      8  NE2 GLN A   4      22.717  51.287  16.210  1.00  0.00      RA0  N
ATOM      9 HE21 GLN A   4      22.793  50.954  15.269  1.00  0.00      RA0  H
ATOM     10 HE22 GLN A   4      22.342  52.210  16.319  1.00  0.00      RA0  H
ATOM     11  C   GLN A   4      24.669  46.292  17.706  1.00  0.00      RA0  C
ATOM     12  O   GLN A   4      24.709  45.892  18.876  1.00  0.00      RA0  O
ATOM     13  N   THR A   5      25.745  46.374  16.923  1.00  0.00      RA0  N
ATOM     14  H   THR A   5      25.674  46.801  16.026  1.00  0.00      RA0  H
ATOM     15  CA  THR A   5      27.040  45.928  17.398  1.00  0.00      RA0  C
ATOM     16  CB  THR A   5      27.992  45.733  16.193  1.00  0.00      RA0  C
ATOM     17  OG1 THR A   5      29.299  45.335  16.624  1.00  0.00      RA0  O
ATOM     18  HG1 THR A   5      29.758  44.990  15.848  1.00  0.00      RA0  H
ATOM     19  CG2 THR A   5      28.085  46.974  15.302  1.00  0.00      RA0  C
ATOM     20  C   THR A   5      27.567  46.895  18.439  1.00  0.00      RA0  C
ATOM     21  O   THR A   5      27.394  48.098  18.287  1.00  0.00      RA0  O
ATOM     22  N   PRO A   6      28.258  46.395  19.466  1.00  0.00      RA0  N
ATOM     23  CD  PRO A   6      28.411  44.983  19.788  1.00  0.00      RA0  C
ATOM     24  CA  PRO A   6      28.957  47.285  20.399  1.00  0.00      RA0  C
ATOM     25  CB  PRO A   6      29.665  46.299  21.334  1.00  0.00      RA0  C
ATOM     26  CG  PRO A   6      28.859  45.006  21.240  1.00  0.00      RA0  C
ATOM     27  C   PRO A   6      29.941  48.233  19.721  1.00  0.00      RA0  C
ATOM     28  O   PRO A   6      30.283  49.284  20.285  1.00  0.00      RA0  O
ATOM     29  N   LEU A   7      30.378  47.879  18.514  1.00  0.00      RA0  N
ATOM     30  H   LEU A   7      30.058  47.036  18.075  1.00  0.00      RA0  H
ATOM     31  CA  LEU A   7      31.322  48.712  17.757  1.00  0.00      RA0  C
ATOM     32  CB  LEU A   7      32.175  47.819  16.862  1.00  0.00      RA0  C
ATOM     33  CG  LEU A   7      33.075  46.900  17.677  1.00  0.00      RA0  C
ATOM     34  CD1 LEU A   7      33.837  45.902  16.811  1.00  0.00      RA0  C
ATOM     35  CD2 LEU A   7      34.020  47.728  18.536  1.00  0.00      RA0  C
ATOM     36  C   LEU A   7      30.719  49.845  16.928  1.00  0.00      RA0  C
ATOM     37  O   LEU A   7      31.447  50.554  16.256  1.00  0.00      RA0  O
ATOM     38  N   TYR A   8      29.406  50.055  17.033  1.00  0.00      RA0  N
ATOM     39  H   TYR A   8      28.873  49.480  17.657  1.00  0.00      RA0  H
ATOM     40  CA  TYR A   8      28.697  50.975  16.166  1.00  0.00      RA0  C
ATOM     41  CB  TYR A   8      27.226  51.001  16.588  1.00  0.00      RA0  C
ATOM     42  CG  TYR A   8      26.366  51.911  15.735  1.00  0.00      RA0  C
ATOM     43  CD1 TYR A   8      25.996  53.167  16.256  1.00  0.00      RA0  C
ATOM     44  CE1 TYR A   8      25.089  53.964  15.538  1.00  0.00      RA0  C
ATOM     45  CD2 TYR A   8      25.916  51.471  14.473  1.00  0.00      RA0  C
ATOM     46  CE2 TYR A   8      25.009  52.272  13.751  1.00  0.00      RA0  C
ATOM     47  CZ  TYR A   8      24.575  53.491  14.314  1.00  0.00      RA0  C
ATOM     48  OH  TYR A   8      23.598  54.241  13.691  1.00  0.00      RA0  O
ATOM     49  HH  TYR A   8      23.571  54.108  12.742  1.00  0.00      RA0  H
ATOM     50  C   TYR A   8      29.324  52.367  16.213  1.00  0.00      RA0  C
ATOM     51  O   TYR A   8      29.574  52.947  15.173  1.00  0.00      RA0  O
ATOM     52  N   GLU A   9      29.592  52.896  17.409  1.00  0.00      RA0  N
ATOM     53  H   GLU A   9      29.483  52.345  18.234  1.00  0.00      RA0  H
ATOM     54  CA  GLU A   9      30.170  54.230  17.533  1.00  0.00      RA0  C
ATOM     55  CB  GLU A   9      30.096  54.622  19.014  1.00  0.00      RA0  C
ATOM     56  CG  GLU A   9      31.029  55.732  19.498  1.00  0.00      RA0  C
ATOM     57  CD  GLU A   9      32.333  55.118  19.965  1.00  0.00      RA0  C
ATOM     58  OE1 GLU A   9      32.477  53.898  19.895  1.00  0.00      RA0  O
ATOM     59  OE2 GLU A   9      33.210  55.857  20.400  1.00  0.00      RA0  O
ATOM     60  C   GLU A   9      31.558  54.315  16.916  1.00  0.00      RA0  C
ATOM     61  O   GLU A   9      31.888  55.305  16.257  1.00  0.00      RA0  O
ATOM     62  N   GLN A  10      32.378  53.293  17.147  1.00  0.00      RA0  N
ATOM     63  H   GLN A  10      32.126  52.657  17.876  1.00  0.00      RA0  H
ATOM     64  CA  GLN A  10      33.695  53.234  16.494  1.00  0.00      RA0  C
ATOM     65  CB  GLN A  10      34.517  52.052  16.995  1.00  0.00      RA0  C
ATOM     66  CG  GLN A  10      35.111  52.340  18.368  1.00  0.00      RA0  C
ATOM     67  CD  GLN A  10      35.852  53.659  18.299  1.00  0.00      RA0  C
ATOM     68  OE1 GLN A  10      36.819  53.836  17.554  1.00  0.00      RA0  O
ATOM     69  NE2 GLN A  10      35.347  54.579  19.127  1.00  0.00      RA0  N
ATOM     70 HE21 GLN A  10      34.495  54.394  19.644  1.00  0.00      RA0  H
ATOM     71 HE22 GLN A  10      35.646  55.515  19.303  1.00  0.00      RA0  H
ATOM     72  C   GLN A  10      33.576  53.174  14.974  1.00  0.00      RA0  C
ATOM     73  O   GLN A  10      34.322  53.856  14.263  1.00  0.00      RA0  O
ATOM     74  N   HIS A  11      32.625  52.393  14.458  1.00  0.00      RA0  N
ATOM     75  H   HIS A  11      32.013  51.897  15.074  1.00  0.00      RA0  H
ATOM     76  CA  HIS A  11      32.386  52.402  13.014  1.00  0.00      RA0  C
ATOM     77  CB  HIS A  11      31.227  51.500  12.619  1.00  0.00      RA0  C
ATOM     78  CG  HIS A  11      31.511  50.055  12.923  1.00  0.00      RA0  C
ATOM     79  ND1 HIS A  11      32.651  49.414  12.607  1.00  0.00      RA0  N
ATOM     80  HD1 HIS A  11      33.421  49.759  12.100  1.00  0.00      RA0  H
ATOM     81  CD2 HIS A  11      30.644  49.157  13.545  1.00  0.00      RA0  C
ATOM     82  NE2 HIS A  11      31.276  47.964  13.606  1.00  0.00      RA0  N
ATOM     83  CE1 HIS A  11      32.510  48.121  13.031  1.00  0.00      RA0  C
ATOM     84  C   HIS A  11      32.086  53.799  12.504  1.00  0.00      RA0  C
ATOM     85  O   HIS A  11      32.635  54.214  11.489  1.00  0.00      RA0  O
ATOM     86  N   THR A  12      31.245  54.553  13.210  1.00  0.00      RA0  N
ATOM     87  H   THR A  12      30.842  54.260  14.082  1.00  0.00      RA0  H
ATOM     88  CA  THR A  12      30.918  55.903  12.727  1.00  0.00      RA0  C
ATOM     89  CB  THR A  12      29.674  56.445  13.436  1.00  0.00      RA0  C
ATOM     90  OG1 THR A  12      29.874  56.518  14.848  1.00  0.00      RA0  O
ATOM     91  HG1 THR A  12      29.073  56.899  15.185  1.00  0.00      RA0  H
ATOM     92  CG2 THR A  12      28.479  55.530  13.156  1.00  0.00      RA0  C
ATOM     93  C   THR A  12      32.141  56.811  12.783  1.00  0.00      RA0  C
ATOM     94  O   THR A  12      32.362  57.626  11.882  1.00  0.00      RA0  O
ATOM     95  N   LEU A  13      32.932  56.679  13.840  1.00  0.00      RA0  N
ATOM     96  H   LEU A  13      32.629  56.077  14.584  1.00  0.00      RA0  H
ATOM     97  CA  LEU A  13      34.150  57.471  13.973  1.00  0.00      RA0  C
ATOM     98  CB  LEU A  13      34.772  57.301  15.357  1.00  0.00      RA0  C
ATOM     99  CG  LEU A  13      33.881  57.863  16.464  1.00  0.00      RA0  C
ATOM    100  CD1 LEU A  13      34.542  57.737  17.835  1.00  0.00      RA0  C
ATOM    101  CD2 LEU A  13      33.445  59.300  16.174  1.00  0.00      RA0  C
ATOM    102  C   LEU A  13      35.166  57.137  12.881  1.00  0.00      RA0  C
ATOM    103  O   LEU A  13      35.982  57.983  12.507  1.00  0.00      RA0  O
ATOM    104  N   CYS A  14      35.106  55.903  12.378  1.00  0.00      RA0  N
ATOM    105  H   CYS A  14      34.436  55.260  12.755  1.00  0.00      RA0  H
ATOM    106  CA  CYS A  14      35.954  55.426  11.284  1.00  0.00      RA0  C
ATOM    107  CB  CYS A  14      36.259  53.943  11.489  1.00  0.00      RA0  C
ATOM    108  SG  CYS A  14      37.179  53.616  13.020  1.00  0.00      RA0  S
ATOM    109  C   CYS A  14      35.397  55.732   9.892  1.00  0.00      RA0  C
ATOM    110  O   CYS A  14      35.986  55.323   8.897  1.00  0.00      RA0  O
ATOM    111  N   GLY A  15      34.279  56.453   9.826  1.00  0.00      RA0  N
ATOM    112  H   GLY A  15      33.778  56.701  10.657  1.00  0.00      RA0  H
ATOM    113  CA  GLY A  15      33.716  56.889   8.549  1.00  0.00      RA0  C
ATOM    114  C   GLY A  15      32.884  55.831   7.838  1.00  0.00      RA0  C
ATOM    115  O   GLY A  15      32.760  55.840   6.615  1.00  0.00      RA0  O
ATOM    116  N   ALA A  16      32.291  54.925   8.598  1.00  0.00      RA0  N
ATOM    117  H   ALA A  16      32.354  54.995   9.595  1.00  0.00      RA0  H
ATOM    118  CA  ALA A  16      31.456  53.867   8.003  1.00  0.00      RA0  C
ATOM    119  CB  ALA A  16      30.851  52.985   9.087  1.00  0.00      RA0  C
ATOM    120  C   ALA A  16      30.290  54.405   7.149  1.00  0.00      RA0  C
ATOM    121  O   ALA A  16      29.627  55.384   7.501  1.00  0.00      RA0  O
ATOM    122  N   ARG A  17      30.083  53.784   5.991  1.00  0.00      RA0  N
ATOM    123  H   ARG A  17      30.721  53.052   5.758  1.00  0.00      RA0  H
ATOM    124  CA  ARG A  17      28.847  53.954   5.233  1.00  0.00      RA0  C
ATOM    125  CB  ARG A  17      29.074  54.091   3.735  1.00  0.00      RA0  C
ATOM    126  CG  ARG A  17      28.649  55.486   3.282  1.00  0.00      RA0  C
ATOM    127  CD  ARG A  17      29.797  56.488   3.294  1.00  0.00      RA0  C
ATOM    128  NE  ARG A  17      30.634  56.289   2.115  1.00  0.00      RA0  N
ATOM    129  HE  ARG A  17      30.195  55.962   1.261  1.00  0.00      RA0  H
ATOM    130  CZ  ARG A  17      31.924  56.659   2.076  1.00  0.00      RA0  C
ATOM    131  NH1 ARG A  17      32.535  57.052   3.209  1.00  0.00      RA0  N
ATOM    132 HH11 ARG A  17      33.489  57.352   3.247  1.00  0.00      RA0  H
ATOM    133 HH12 ARG A  17      32.030  57.042   4.079  1.00  0.00      RA0  H
ATOM    134  NH2 ARG A  17      32.536  56.605   0.886  1.00  0.00      RA0  N
ATOM    135 HH21 ARG A  17      33.470  56.895   0.679  1.00  0.00      RA0  H
ATOM    136 HH22 ARG A  17      31.993  56.221   0.120  1.00  0.00      RA0  H
ATOM    137  C   ARG A  17      28.052  52.692   5.551  1.00  0.00      RA0  C
ATOM    138  O   ARG A  17      28.424  51.601   5.152  1.00  0.00      RA0  O
ATOM    139  N   MSE A  18      26.942  52.849   6.263  1.00  0.00      RA0  N
ATOM    140  H   MSE A  18      26.585  53.768   6.430  1.00  0.00      RA0  H
ATOM    141  CA  MSE A  18      26.193  51.711   6.787  1.00  0.00      RA0  C
ATOM    142  CB  MSE A  18      25.522  52.110   8.095  1.00  0.00      RA0  C
ATOM    143  CG  MSE A  18      26.452  52.541   9.224  1.00  0.00      RA0  C
ATOM    144  SE  MSE A  18      27.502  51.201   9.793  1.00  0.00      RA0  S
ATOM    145  CE  MSE A  18      27.841  51.882  11.418  1.00  0.00      RA0  C
ATOM    146  C   MSE A  18      25.153  51.143   5.804  1.00  0.00      RA0  C
ATOM    147  O   MSE A  18      24.553  51.880   5.013  1.00  0.00      RA0  O
ATOM    148  N   VAL A  19      24.946  49.837   5.891  1.00  0.00      RA0  N
ATOM    149  H   VAL A  19      25.479  49.290   6.538  1.00  0.00      RA0  H
ATOM    150  CA  VAL A  19      23.825  49.171   5.232  1.00  0.00      RA0  C
ATOM    151  CB  VAL A  19      24.270  48.445   3.949  1.00  0.00      RA0  C
ATOM    152  CG1 VAL A  19      24.660  49.425   2.842  1.00  0.00      RA0  C
ATOM    153  CG2 VAL A  19      25.375  47.420   4.226  1.00  0.00      RA0  C
ATOM    154  C   VAL A  19      23.218  48.169   6.201  1.00  0.00      RA0  C
ATOM    155  O   VAL A  19      23.788  47.884   7.248  1.00  0.00      RA0  O
ATOM    156  N   ASP A  20      22.059  47.624   5.854  1.00  0.00      RA0  N
ATOM    157  H   ASP A  20      21.555  47.991   5.067  1.00  0.00      RA0  H
ATOM    158  CA  ASP A  20      21.501  46.561   6.663  1.00  0.00      RA0  C
ATOM    159  CB  ASP A  20      20.003  46.325   6.498  1.00  0.00      RA0  C
ATOM    160  CG  ASP A  20      19.726  45.070   7.309  1.00  0.00      RA0  C
ATOM    161  OD1 ASP A  20      19.983  45.105   8.505  1.00  0.00      RA0  O
ATOM    162  OD2 ASP A  20      19.348  44.030   6.764  1.00  0.00      RA0  O
ATOM    163  C   ASP A  20      22.132  45.251   6.279  1.00  0.00      RA0  C
ATOM    164  O   ASP A  20      22.216  44.922   5.097  1.00  0.00      RA0  O
ATOM    165  N   PHE A  21      22.592  44.496   7.272  1.00  0.00      RA0  N
ATOM    166  H   PHE A  21      22.296  44.780   8.183  1.00  0.00      RA0  H
ATOM    167  CA  PHE A  21      23.096  43.151   7.053  1.00  0.00      RA0  C
ATOM    168  CB  PHE A  21      24.583  43.110   7.385  1.00  0.00      RA0  C
ATOM    169  CG  PHE A  21      25.219  41.883   6.784  1.00  0.00      RA0  C
ATOM    170  CD1 PHE A  21      24.990  41.570   5.449  1.00  0.00      RA0  C
ATOM    171  CD2 PHE A  21      26.048  41.080   7.557  1.00  0.00      RA0  C
ATOM    172  CE1 PHE A  21      25.608  40.463   4.880  1.00  0.00      RA0  C
ATOM    173  CE2 PHE A  21      26.665  39.973   6.986  1.00  0.00      RA0  C
ATOM    174  CZ  PHE A  21      26.452  39.669   5.647  1.00  0.00      RA0  C
ATOM    175  C   PHE A  21      22.320  42.193   7.937  1.00  0.00      RA0  C
ATOM    176  O   PHE A  21      22.596  42.069   9.137  1.00  0.00      RA0  O
ATOM    177  N   HIS A  22      21.303  41.559   7.363  1.00  0.00      RA0  N
ATOM    178  H   HIS A  22      20.974  41.967   6.509  1.00  0.00      RA0  H
ATOM    179  CA  HIS A  22      20.471  40.614   8.117  1.00  0.00      RA0  C
ATOM    180  CB  HIS A  22      21.205  39.303   8.412  1.00  0.00      RA0  C
ATOM    181  CG  HIS A  22      21.887  38.771   7.177  1.00  0.00      RA0  C
ATOM    182  ND1 HIS A  22      21.286  38.606   5.984  1.00  0.00      RA0  N
ATOM    183  HD1 HIS A  22      20.353  38.817   5.766  1.00  0.00      RA0  H
ATOM    184  CD2 HIS A  22      23.218  38.362   7.073  1.00  0.00      RA0  C
ATOM    185  NE2 HIS A  22      23.414  37.945   5.799  1.00  0.00      RA0  N
ATOM    186  CE1 HIS A  22      22.227  38.095   5.127  1.00  0.00      RA0  C
ATOM    187  C   HIS A  22      19.960  41.183   9.440  1.00  0.00      RA0  C
ATOM    188  O   HIS A  22      19.955  40.491  10.463  1.00  0.00      RA0  O
ATOM    189  N   GLY A  23      19.505  42.437   9.388  1.00  0.00      RA0  N
ATOM    190  H   GLY A  23      19.620  43.021   8.574  1.00  0.00      RA0  H
ATOM    191  CA  GLY A  23      18.932  43.124  10.542  1.00  0.00      RA0  C
ATOM    192  C   GLY A  23      19.890  43.995  11.343  1.00  0.00      RA0  C
ATOM    193  O   GLY A  23      19.437  44.796  12.172  1.00  0.00      RA0  O
ATOM    194  N   TRP A  24      21.199  43.837  11.104  1.00  0.00      RA0  N
ATOM    195  H   TRP A  24      21.468  43.296  10.306  1.00  0.00      RA0  H
ATOM    196  CA  TRP A  24      22.255  44.642  11.761  1.00  0.00      RA0  C
ATOM    197  CB  TRP A  24      23.523  43.824  12.012  1.00  0.00      RA0  C
ATOM    198  CG  TRP A  24      23.335  42.671  12.965  1.00  0.00      RA0  C
ATOM    199  CD2 TRP A  24      23.852  42.552  14.306  1.00  0.00      RA0  C
ATOM    200  CE2 TRP A  24      23.490  41.276  14.792  1.00  0.00      RA0  C
ATOM    201  CE3 TRP A  24      24.595  43.408  15.110  1.00  0.00      RA0  C
ATOM    202  CD1 TRP A  24      22.682  41.457  12.714  1.00  0.00      RA0  C
ATOM    203  NE1 TRP A  24      22.775  40.632  13.790  1.00  0.00      RA0  N
ATOM    204  HE1 TRP A  24      22.432  39.711  13.825  1.00  0.00      RA0  H
ATOM    205  CZ2 TRP A  24      23.878  40.888  16.069  1.00  0.00      RA0  C
ATOM    206  CZ3 TRP A  24      24.977  43.007  16.384  1.00  0.00      RA0  C
ATOM    207  CH2 TRP A  24      24.620  41.752  16.863  1.00  0.00      RA0  C
ATOM    208  C   TRP A  24      22.688  45.819  10.866  1.00  0.00      RA0  C
ATOM    209  O   TRP A  24      22.888  45.636   9.658  1.00  0.00      RA0  O
ATOM    210  N   MSE A  25      22.893  46.987  11.457  1.00  0.00      RA0  N
ATOM    211  H   MSE A  25      22.717  47.059  12.436  1.00  0.00      RA0  H
ATOM    212  CA  MSE A  25      23.476  48.111  10.726  1.00  0.00      RA0  C
ATOM    213  CB  MSE A  25      23.011  49.438  11.330  1.00  0.00      RA0  C
ATOM    214  CG  MSE A  25      21.487  49.533  11.454  1.00  0.00      RA0  C
ATOM    215  SE  MSE A  25      20.630  49.151   9.918  1.00  0.00      RA0  S
ATOM    216  CE  MSE A  25      18.944  49.372  10.500  1.00  0.00      RA0  C
ATOM    217  C   MSE A  25      24.996  47.992  10.758  1.00  0.00      RA0  C
ATOM    218  O   MSE A  25      25.620  48.212  11.805  1.00  0.00      RA0  O
ATOM    219  N   MSE A  26      25.570  47.665   9.596  1.00  0.00      RA0  N
ATOM    220  H   MSE A  26      24.968  47.611   8.792  1.00  0.00      RA0  H
ATOM    221  CA  MSE A  26      26.991  47.305   9.476  1.00  0.00      RA0  C
ATOM    222  CB  MSE A  26      27.116  45.805   9.182  1.00  0.00      RA0  C
ATOM    223  CG  MSE A  26      26.569  44.885  10.271  1.00  0.00      RA0  C
ATOM    224  SE  MSE A  26      27.466  45.015  11.822  1.00  0.00      RA0  S
ATOM    225  CE  MSE A  26      29.029  44.346  11.236  1.00  0.00      RA0  C
ATOM    226  C   MSE A  26      27.654  48.087   8.358  1.00  0.00      RA0  C
ATOM    227  O   MSE A  26      27.010  48.437   7.362  1.00  0.00      RA0  O
ATOM    228  N   PRO A  27      28.947  48.385   8.499  1.00  0.00      RA0  N
ATOM    229  CD  PRO A  27      29.790  48.115   9.654  1.00  0.00      RA0  C
ATOM    230  CA  PRO A  27      29.642  49.103   7.432  1.00  0.00      RA0  C
ATOM    231  CB  PRO A  27      31.017  49.386   8.039  1.00  0.00      RA0  C
ATOM    232  CG  PRO A  27      30.867  49.179   9.543  1.00  0.00      RA0  C
ATOM    233  C   PRO A  27      29.809  48.337   6.132  1.00  0.00      RA0  C
ATOM    234  O   PRO A  27      30.370  47.255   6.112  1.00  0.00      RA0  O
ATOM    235  N   LEU A  28      29.304  48.907   5.043  1.00  0.00      RA0  N
ATOM    236  H   LEU A  28      28.792  49.762   5.137  1.00  0.00      RA0  H
ATOM    237  CA  LEU A  28      29.578  48.382   3.716  1.00  0.00      RA0  C
ATOM    238  CB  LEU A  28      28.627  48.965   2.677  1.00  0.00      RA0  C
ATOM    239  CG  LEU A  28      28.688  48.197   1.355  1.00  0.00      RA0  C
ATOM    240  CD1 LEU A  28      28.295  46.726   1.510  1.00  0.00      RA0  C
ATOM    241  CD2 LEU A  28      27.859  48.883   0.281  1.00  0.00      RA0  C
ATOM    242  C   LEU A  28      31.047  48.677   3.374  1.00  0.00      RA0  C
ATOM    243  O   LEU A  28      31.740  47.875   2.750  1.00  0.00      RA0  O
ATOM    244  N   HIS A  29      31.473  49.864   3.749  1.00  0.00      RA0  N
ATOM    245  H   HIS A  29      30.880  50.521   4.218  1.00  0.00      RA0  H
ATOM    246  CA  HIS A  29      32.866  50.280   3.592  1.00  0.00      RA0  C
ATOM    247  CB  HIS A  29      33.248  50.610   2.142  1.00  0.00      RA0  C
ATOM    248  CG  HIS A  29      32.047  51.066   1.353  1.00  0.00      RA0  C
ATOM    249  ND1 HIS A  29      31.222  52.063   1.726  1.00  0.00      RA0  N
ATOM    250  HD1 HIS A  29      31.279  52.637   2.515  1.00  0.00      RA0  H
ATOM    251  CD2 HIS A  29      31.580  50.506   0.163  1.00  0.00      RA0  C
ATOM    252  NE2 HIS A  29      30.458  51.177  -0.173  1.00  0.00      RA0  N
ATOM    253  CE1 HIS A  29      30.236  52.132   0.782  1.00  0.00      RA0  C
ATOM    254  C   HIS A  29      33.078  51.495   4.461  1.00  0.00      RA0  C
ATOM    255  O   HIS A  29      32.143  52.009   5.054  1.00  0.00      RA0  O
ATOM    256  N   TYR A  30      34.310  51.984   4.483  1.00  0.00      RA0  N
ATOM    257  H   TYR A  30      35.061  51.472   4.042  1.00  0.00      RA0  H
ATOM    258  CA  TYR A  30      34.651  53.153   5.285  1.00  0.00      RA0  C
ATOM    259  CB  TYR A  30      35.693  52.801   6.348  1.00  0.00      RA0  C
ATOM    260  CG  TYR A  30      35.189  51.805   7.363  1.00  0.00      RA0  C
ATOM    261  CD1 TYR A  30      35.235  50.441   7.100  1.00  0.00      RA0  C
ATOM    262  CE1 TYR A  30      34.870  49.533   8.086  1.00  0.00      RA0  C
ATOM    263  CD2 TYR A  30      34.713  52.258   8.585  1.00  0.00      RA0  C
ATOM    264  CE2 TYR A  30      34.354  51.352   9.573  1.00  0.00      RA0  C
ATOM    265  CZ  TYR A  30      34.463  49.989   9.332  1.00  0.00      RA0  C
ATOM    266  OH  TYR A  30      34.175  49.091  10.338  1.00  0.00      RA0  O
ATOM    267  HH  TYR A  30      34.290  48.207  10.006  1.00  0.00      RA0  H
ATOM    268  C   TYR A  30      35.253  54.249   4.414  1.00  0.00      RA0  C
ATOM    269  O   TYR A  30      35.986  55.144   4.908  1.00  0.00      RA0  O
ATOM    270  N   GLY A  31      34.939  54.191   3.122  1.00  0.00      RA0  N
ATOM    271  H   GLY A  31      34.400  53.422   2.782  1.00  0.00      RA0  H
ATOM    272  CA  GLY A  31      35.396  55.192   2.164  1.00  0.00      RA0  C
ATOM    273  C   GLY A  31      35.870  54.611   0.843  1.00  0.00      RA0  C
ATOM    274  O   GLY A  31      35.830  55.287  -0.186  1.00  0.00      RA0  O
ATOM    275  N   SER A  32      36.371  53.386   0.873  1.00  0.00      RA0  N
ATOM    276  H   SER A  32      36.512  52.859   1.713  1.00  0.00      RA0  H
ATOM    277  CA  SER A  32      36.822  52.713  -0.340  1.00  0.00      RA0  C
ATOM    278  CB  SER A  32      38.070  53.424  -0.893  1.00  0.00      RA0  C
ATOM    279  OG  SER A  32      39.009  52.507  -1.440  1.00  0.00      RA0  O
ATOM    280  HG  SER A  32      39.541  52.321  -0.664  1.00  0.00      RA0  H
ATOM    281  C   SER A  32      36.839  51.207  -0.179  1.00  0.00      RA0  C
ATOM    282  O   SER A  32      37.762  50.674   0.427  1.00  0.00      RA0  O
ATOM    283  N   GLN A  33      35.845  50.502  -0.721  1.00  0.00      RA0  N
ATOM    284  H   GLN A  33      35.109  50.971  -1.207  1.00  0.00      RA0  H
ATOM    285  CA  GLN A  33      35.849  49.061  -0.607  1.00  0.00      RA0  C
ATOM    286  CB  GLN A  33      34.545  48.419  -1.103  1.00  0.00      RA0  C
ATOM    287  CG  GLN A  33      34.276  48.562  -2.609  1.00  0.00      RA0  C
ATOM    288  CD  GLN A  33      33.486  47.365  -3.111  1.00  0.00      RA0  C
ATOM    289  OE1 GLN A  33      33.173  46.444  -2.368  1.00  0.00      RA0  O
ATOM    290  NE2 GLN A  33      33.214  47.392  -4.423  1.00  0.00      RA0  N
ATOM    291 HE21 GLN A  33      33.453  48.134  -5.051  1.00  0.00      RA0  H
ATOM    292 HE22 GLN A  33      32.741  46.626  -4.857  1.00  0.00      RA0  H
ATOM    293  C   GLN A  33      37.031  48.413  -1.333  1.00  0.00      RA0  C
ATOM    294  O   GLN A  33      37.523  47.372  -0.893  1.00  0.00      RA0  O
ATOM    295  N   ILE A  34      37.509  49.068  -2.395  1.00  0.00      RA0  N
ATOM    296  H   ILE A  34      37.127  49.960  -2.623  1.00  0.00      RA0  H
ATOM    297  CA  ILE A  34      38.654  48.569  -3.148  1.00  0.00      RA0  C
ATOM    298  CB  ILE A  34      38.803  49.353  -4.452  1.00  0.00      RA0  C
ATOM    299  CG2 ILE A  34      39.992  48.852  -5.271  1.00  0.00      RA0  C
ATOM    300  CG1 ILE A  34      37.502  49.299  -5.257  1.00  0.00      RA0  C
ATOM    301  CD1 ILE A  34      37.138  47.878  -5.696  1.00  0.00      RA0  C
ATOM    302  C   ILE A  34      39.923  48.647  -2.283  1.00  0.00      RA0  C
ATOM    303  O   ILE A  34      40.670  47.668  -2.171  1.00  0.00      RA0  O
ATOM    304  N   ASP A  35      40.147  49.782  -1.638  1.00  0.00      RA0  N
ATOM    305  H   ASP A  35      39.507  50.550  -1.692  1.00  0.00      RA0  H
ATOM    306  CA  ASP A  35      41.325  49.899  -0.740  1.00  0.00      RA0  C
ATOM    307  CB  ASP A  35      41.686  51.324  -0.306  1.00  0.00      RA0  C
ATOM    308  CG  ASP A  35      41.151  51.652   1.077  1.00  0.00      RA0  C
ATOM    309  OD1 ASP A  35      41.760  51.265   2.063  1.00  0.00      RA0  O
ATOM    310  OD2 ASP A  35      40.134  52.325   1.197  1.00  0.00      RA0  O
ATOM    311  C   ASP A  35      41.294  48.934   0.434  1.00  0.00      RA0  C
ATOM    312  O   ASP A  35      42.322  48.467   0.867  1.00  0.00      RA0  O
ATOM    313  N   GLU A  36      40.101  48.658   0.971  1.00  0.00      RA0  N
ATOM    314  H   GLU A  36      39.305  49.159   0.624  1.00  0.00      RA0  H
ATOM    315  CA  GLU A  36      39.930  47.753   2.067  1.00  0.00      RA0  C
ATOM    316  CB  GLU A  36      38.458  47.851   2.503  1.00  0.00      RA0  C
ATOM    317  CG  GLU A  36      38.297  48.982   3.519  1.00  0.00      RA0  C
ATOM    318  CD  GLU A  36      36.967  49.725   3.492  1.00  0.00      RA0  C
ATOM    319  OE1 GLU A  36      35.929  49.092   3.658  1.00  0.00      RA0  O
ATOM    320  OE2 GLU A  36      36.977  50.957   3.358  1.00  0.00      RA0  O
ATOM    321  C   GLU A  36      40.307  46.333   1.615  1.00  0.00      RA0  C
ATOM    322  O   GLU A  36      41.005  45.602   2.312  1.00  0.00      RA0  O
ATOM    323  N   HIS A  37      39.879  45.973   0.420  1.00  0.00      RA0  N
ATOM    324  H   HIS A  37      39.305  46.610  -0.101  1.00  0.00      RA0  H
ATOM    325  CA  HIS A  37      40.215  44.681  -0.162  1.00  0.00      RA0  C
ATOM    326  CB  HIS A  37      39.549  44.560  -1.531  1.00  0.00      RA0  C
ATOM    327  CG  HIS A  37      39.744  43.175  -2.092  1.00  0.00      RA0  C
ATOM    328  ND1 HIS A  37      38.751  42.275  -2.182  1.00  0.00      RA0  N
ATOM    329  HD1 HIS A  37      37.816  42.411  -1.902  1.00  0.00      RA0  H
ATOM    330  CD2 HIS A  37      40.917  42.609  -2.599  1.00  0.00      RA0  C
ATOM    331  NE2 HIS A  37      40.620  41.353  -2.992  1.00  0.00      RA0  N
ATOM    332  CE1 HIS A  37      39.292  41.146  -2.742  1.00  0.00      RA0  C
ATOM    333  C   HIS A  37      41.729  44.562  -0.269  1.00  0.00      RA0  C
ATOM    334  O   HIS A  37      42.311  43.566   0.198  1.00  0.00      RA0  O
ATOM    335  N   HIS A  38      42.358  45.585  -0.838  1.00  0.00      RA0  N
ATOM    336  H   HIS A  38      41.833  46.385  -1.139  1.00  0.00      RA0  H
ATOM    337  CA  HIS A  38      43.808  45.520  -1.079  1.00  0.00      RA0  C
ATOM    338  CB  HIS A  38      44.280  46.656  -1.980  1.00  0.00      RA0  C
ATOM    339  CG  HIS A  38      43.778  46.467  -3.390  1.00  0.00      RA0  C
ATOM    340  ND1 HIS A  38      43.765  45.290  -4.046  1.00  0.00      RA0  N
ATOM    341  HD1 HIS A  38      44.052  44.414  -3.710  1.00  0.00      RA0  H
ATOM    342  CD2 HIS A  38      43.282  47.460  -4.237  1.00  0.00      RA0  C
ATOM    343  NE2 HIS A  38      42.970  46.870  -5.415  1.00  0.00      RA0  N
ATOM    344  CE1 HIS A  38      43.268  45.536  -5.299  1.00  0.00      RA0  C
ATOM    345  C   HIS A  38      44.615  45.560   0.230  1.00  0.00      RA0  C
ATOM    346  O   HIS A  38      45.719  44.999   0.309  1.00  0.00      RA0  O
ATOM    347  N   ALA A  39      44.057  46.171   1.266  1.00  0.00      RA0  N
ATOM    348  H   ALA A  39      43.199  46.675   1.148  1.00  0.00      RA0  H
ATOM    349  CA  ALA A  39      44.681  46.177   2.596  1.00  0.00      RA0  C
ATOM    350  CB  ALA A  39      43.873  47.029   3.577  1.00  0.00      RA0  C
ATOM    351  C   ALA A  39      44.804  44.774   3.160  1.00  0.00      RA0  C
ATOM    352  O   ALA A  39      45.803  44.428   3.774  1.00  0.00      RA0  O
ATOM    353  N   VAL A  40      43.775  43.962   2.980  1.00  0.00      RA0  N
ATOM    354  H   VAL A  40      42.981  44.276   2.453  1.00  0.00      RA0  H
ATOM    355  CA  VAL A  40      43.819  42.610   3.499  1.00  0.00      RA0  C
ATOM    356  CB  VAL A  40      42.427  41.993   3.511  1.00  0.00      RA0  C
ATOM    357  CG1 VAL A  40      42.464  40.536   3.970  1.00  0.00      RA0  C
ATOM    358  CG2 VAL A  40      41.501  42.842   4.384  1.00  0.00      RA0  C
ATOM    359  C   VAL A  40      44.815  41.795   2.686  1.00  0.00      RA0  C
ATOM    360  O   VAL A  40      45.540  40.958   3.235  1.00  0.00      RA0  O
ATOM    361  N   ARG A  41      44.833  42.021   1.384  1.00  0.00      RA0  N
ATOM    362  H   ARG A  41      44.209  42.702   0.995  1.00  0.00      RA0  H
ATOM    363  CA  ARG A  41      45.711  41.256   0.514  1.00  0.00      RA0  C
ATOM    364  CB  ARG A  41      45.377  41.517  -0.955  1.00  0.00      RA0  C
ATOM    365  CG  ARG A  41      44.055  40.913  -1.427  1.00  0.00      RA0  C
ATOM    366  CD  ARG A  41      44.071  39.384  -1.487  1.00  0.00      RA0  C
ATOM    367  NE  ARG A  41      42.799  38.885  -2.005  1.00  0.00      RA0  N
ATOM    368  HE  ARG A  41      42.416  39.330  -2.833  1.00  0.00      RA0  H
ATOM    369  CZ  ARG A  41      42.153  37.878  -1.348  1.00  0.00      RA0  C
ATOM    370  NH1 ARG A  41      42.747  37.263  -0.308  1.00  0.00      RA0  N
ATOM    371 HH11 ARG A  41      42.255  36.591   0.257  1.00  0.00      RA0  H
ATOM    372 HH12 ARG A  41      43.711  37.414  -0.038  1.00  0.00      RA0  H
ATOM    373  NH2 ARG A  41      40.920  37.513  -1.748  1.00  0.00      RA0  N
ATOM    374 HH21 ARG A  41      40.339  36.841  -1.275  1.00  0.00      RA0  H
ATOM    375 HH22 ARG A  41      40.551  37.933  -2.595  1.00  0.00      RA0  H
ATOM    376  C   ARG A  41      47.191  41.564   0.743  1.00  0.00      RA0  C
ATOM    377  O   ARG A  41      48.022  40.713   0.488  1.00  0.00      RA0  O
ATOM    378  N   THR A  42      47.504  42.765   1.203  1.00  0.00      RA0  N
ATOM    379  H   THR A  42      46.802  43.441   1.427  1.00  0.00      RA0  H
ATOM    380  CA  THR A  42      48.920  43.214   1.247  1.00  0.00      RA0  C
ATOM    381  CB  THR A  42      49.232  44.245   0.154  1.00  0.00      RA0  C
ATOM    382  OG1 THR A  42      48.283  45.310   0.150  1.00  0.00      RA0  O
ATOM    383  HG1 THR A  42      47.443  44.926  -0.066  1.00  0.00      RA0  H
ATOM    384  CG2 THR A  42      49.288  43.593  -1.229  1.00  0.00      RA0  C
ATOM    385  C   THR A  42      49.447  43.592   2.627  1.00  0.00      RA0  C
ATOM    386  O   THR A  42      50.678  43.744   2.797  1.00  0.00      RA0  O
ATOM    387  N   ASP A  43      48.563  43.801   3.601  1.00  0.00      RA0  N
ATOM    388  H   ASP A  43      47.578  43.659   3.492  1.00  0.00      RA0  H
ATOM    389  CA  ASP A  43      49.004  44.310   4.898  1.00  0.00      RA0  C
ATOM    390  CB  ASP A  43      49.097  45.839   4.903  1.00  0.00      RA0  C
ATOM    391  CG  ASP A  43      49.623  46.321   6.243  1.00  0.00      RA0  C
ATOM    392  OD1 ASP A  43      50.082  45.514   7.044  1.00  0.00      RA0  O
ATOM    393  OD2 ASP A  43      49.540  47.509   6.532  1.00  0.00      RA0  O
ATOM    394  C   ASP A  43      48.089  43.764   6.004  1.00  0.00      RA0  C
ATOM    395  O   ASP A  43      48.233  42.591   6.395  1.00  0.00      RA0  O
ATOM    396  N   ALA A  44      47.140  44.565   6.489  1.00  0.00      RA0  N
ATOM    397  H   ALA A  44      46.988  45.497   6.156  1.00  0.00      RA0  H
ATOM    398  CA  ALA A  44      46.194  44.086   7.503  1.00  0.00      RA0  C
ATOM    399  CB  ALA A  44      46.794  44.191   8.904  1.00  0.00      RA0  C
ATOM    400  C   ALA A  44      44.907  44.912   7.458  1.00  0.00      RA0  C
ATOM    401  O   ALA A  44      44.949  46.151   7.470  1.00  0.00      RA0  O
ATOM    402  N   GLY A  45      43.784  44.199   7.443  1.00  0.00      RA0  N
ATOM    403  H   GLY A  45      43.811  43.197   7.427  1.00  0.00      RA0  H
ATOM    404  CA  GLY A  45      42.471  44.813   7.598  1.00  0.00      RA0  C
ATOM    405  C   GLY A  45      41.689  44.078   8.662  1.00  0.00      RA0  C
ATOM    406  O   GLY A  45      42.001  42.941   8.989  1.00  0.00      RA0  O
ATOM    407  N   MSE A  46      40.634  44.695   9.171  1.00  0.00      RA0  N
ATOM    408  H   MSE A  46      40.383  45.620   8.872  1.00  0.00      RA0  H
ATOM    409  CA  MSE A  46      39.783  44.020  10.113  1.00  0.00      RA0  C
ATOM    410  CB  MSE A  46      40.166  44.380  11.545  1.00  0.00      RA0  C
ATOM    411  CG  MSE A  46      39.998  45.870  11.819  1.00  0.00      RA0  C
ATOM    412  SE  MSE A  46      40.453  46.306  13.496  1.00  0.00      RA0  S
ATOM    413  CE  MSE A  46      40.463  48.083  13.250  1.00  0.00      RA0  C
ATOM    414  C   MSE A  46      38.309  44.298   9.904  1.00  0.00      RA0  C
ATOM    415  O   MSE A  46      37.922  45.360   9.435  1.00  0.00      RA0  O
ATOM    416  N   PHE A  47      37.522  43.309  10.307  1.00  0.00      RA0  N
ATOM    417  H   PHE A  47      37.929  42.541  10.805  1.00  0.00      RA0  H
ATOM    418  CA  PHE A  47      36.079  43.300  10.121  1.00  0.00      RA0  C
ATOM    419  CB  PHE A  47      35.642  42.156   9.204  1.00  0.00      RA0  C
ATOM    420  CG  PHE A  47      36.382  42.157   7.888  1.00  0.00      RA0  C
ATOM    421  CD1 PHE A  47      37.582  41.465   7.761  1.00  0.00      RA0  C
ATOM    422  CD2 PHE A  47      35.849  42.831   6.797  1.00  0.00      RA0  C
ATOM    423  CE1 PHE A  47      38.241  41.433   6.540  1.00  0.00      RA0  C
ATOM    424  CE2 PHE A  47      36.507  42.796   5.574  1.00  0.00      RA0  C
ATOM    425  CZ  PHE A  47      37.698  42.094   5.446  1.00  0.00      RA0  C
ATOM    426  C   PHE A  47      35.406  43.063  11.465  1.00  0.00      RA0  C
ATOM    427  O   PHE A  47      35.855  42.232  12.288  1.00  0.00      RA0  O
ATOM    428  N   ASP A  48      34.328  43.799  11.710  1.00  0.00      RA0  N
ATOM    429  H   ASP A  48      33.950  44.388  10.999  1.00  0.00      RA0  H
ATOM    430  CA  ASP A  48      33.477  43.515  12.842  1.00  0.00      RA0  C
ATOM    431  CB  ASP A  48      32.502  44.626  13.193  1.00  0.00      RA0  C
ATOM    432  CG  ASP A  48      31.656  44.040  14.300  1.00  0.00      RA0  C
ATOM    433  OD1 ASP A  48      32.241  43.439  15.183  1.00  0.00      RA0  O
ATOM    434  OD2 ASP A  48      30.431  44.118  14.274  1.00  0.00      RA0  O
ATOM    435  C   ASP A  48      32.610  42.324  12.472  1.00  0.00      RA0  C
ATOM    436  O   ASP A  48      31.790  42.437  11.560  1.00  0.00      RA0  O
ATOM    437  N   VAL A  49      32.811  41.207  13.143  1.00  0.00      RA0  N
ATOM    438  H   VAL A  49      33.380  41.265  13.969  1.00  0.00      RA0  H
ATOM    439  CA  VAL A  49      31.989  40.024  12.914  1.00  0.00      RA0  C
ATOM    440  CB  VAL A  49      32.837  38.858  12.405  1.00  0.00      RA0  C
ATOM    441  CG1 VAL A  49      33.152  39.058  10.923  1.00  0.00      RA0  C
ATOM    442  CG2 VAL A  49      34.114  38.683  13.224  1.00  0.00      RA0  C
ATOM    443  C   VAL A  49      31.198  39.673  14.179  1.00  0.00      RA0  C
ATOM    444  O   VAL A  49      30.904  38.514  14.425  1.00  0.00      RA0  O
ATOM    445  N   SER A  50      30.753  40.704  14.897  1.00  0.00      RA0  N
ATOM    446  H   SER A  50      31.007  41.652  14.670  1.00  0.00      RA0  H
ATOM    447  CA  SER A  50      29.992  40.524  16.126  1.00  0.00      RA0  C
ATOM    448  CB  SER A  50      30.058  41.782  16.986  1.00  0.00      RA0  C
ATOM    449  OG  SER A  50      31.418  41.999  17.373  1.00  0.00      RA0  O
ATOM    450  HG  SER A  50      31.788  42.544  16.680  1.00  0.00      RA0  H
ATOM    451  C   SER A  50      28.561  40.100  15.828  1.00  0.00      RA0  C
ATOM    452  O   SER A  50      27.840  39.673  16.732  1.00  0.00      RA0  O
ATOM    453  N   HIS A  51      28.182  40.234  14.568  1.00  0.00      RA0  N
ATOM    454  H   HIS A  51      28.822  40.658  13.931  1.00  0.00      RA0  H
ATOM    455  CA  HIS A  51      26.905  39.713  14.046  1.00  0.00      RA0  C
ATOM    456  CB  HIS A  51      26.581  40.326  12.680  1.00  0.00      RA0  C
ATOM    457  CG  HIS A  51      27.328  39.609  11.581  1.00  0.00      RA0  C
ATOM    458  ND1 HIS A  51      26.728  38.788  10.702  1.00  0.00      RA0  N
ATOM    459  HD1 HIS A  51      25.766  38.608  10.662  1.00  0.00      RA0  H
ATOM    460  CD2 HIS A  51      28.695  39.659  11.290  1.00  0.00      RA0  C
ATOM    461  NE2 HIS A  51      28.910  38.851  10.223  1.00  0.00      RA0  N
ATOM    462  CE1 HIS A  51      27.701  38.315   9.861  1.00  0.00      RA0  C
ATOM    463  C   HIS A  51      26.854  38.188  14.001  1.00  0.00      RA0  C
ATOM    464  O   HIS A  51      25.781  37.616  13.793  1.00  0.00      RA0  O
ATOM    465  N   MSE A  52      27.981  37.529  14.208  1.00  0.00      RA0  N
ATOM    466  H   MSE A  52      28.813  37.987  14.526  1.00  0.00      RA0  H
ATOM    467  CA  MSE A  52      27.973  36.092  14.266  1.00  0.00      RA0  C
ATOM    468  CB  MSE A  52      29.263  35.503  13.694  1.00  0.00      RA0  C
ATOM    469  CG  MSE A  52      29.509  35.941  12.250  1.00  0.00      RA0  C
ATOM    470  SE  MSE A  52      30.952  35.166  11.505  1.00  0.00      RA0  S
ATOM    471  CE  MSE A  52      30.289  33.498  11.362  1.00  0.00      RA0  C
ATOM    472  C   MSE A  52      27.752  35.628  15.676  1.00  0.00      RA0  C
ATOM    473  O   MSE A  52      28.115  36.314  16.642  1.00  0.00      RA0  O
ATOM    474  N   THR A  53      27.146  34.449  15.781  1.00  0.00      RA0  N
ATOM    475  H   THR A  53      26.971  33.886  14.996  1.00  0.00      RA0  H
ATOM    476  CA  THR A  53      26.714  33.896  17.062  1.00  0.00      RA0  C
ATOM    477  CB  THR A  53      25.290  33.441  16.821  1.00  0.00      RA0  C
ATOM    478  OG1 THR A  53      24.511  34.600  16.482  1.00  0.00      RA0  O
ATOM    479  HG1 THR A  53      24.965  35.014  15.753  1.00  0.00      RA0  H
ATOM    480  CG2 THR A  53      24.698  32.671  18.000  1.00  0.00      RA0  C
ATOM    481  C   THR A  53      27.675  32.794  17.498  1.00  0.00      RA0  C
ATOM    482  O   THR A  53      27.947  31.852  16.754  1.00  0.00      RA0  O
ATOM    483  N   ILE A  54      28.219  32.942  18.699  1.00  0.00      RA0  N
ATOM    484  H   ILE A  54      27.928  33.701  19.283  1.00  0.00      RA0  H
ATOM    485  CA  ILE A  54      29.060  31.923  19.308  1.00  0.00      RA0  C
ATOM    486  CB  ILE A  54      30.195  32.599  20.071  1.00  0.00      RA0  C
ATOM    487  CG2 ILE A  54      31.089  31.575  20.767  1.00  0.00      RA0  C
ATOM    488  CG1 ILE A  54      30.979  33.521  19.136  1.00  0.00      RA0  C
ATOM    489  CD1 ILE A  54      32.049  34.324  19.873  1.00  0.00      RA0  C
ATOM    490  C   ILE A  54      28.161  31.103  20.242  1.00  0.00      RA0  C
ATOM    491  O   ILE A  54      27.425  31.665  21.073  1.00  0.00      RA0  O
ATOM    492  N   VAL A  55      28.184  29.787  20.052  1.00  0.00      RA0  N
ATOM    493  H   VAL A  55      28.853  29.374  19.434  1.00  0.00      RA0  H
ATOM    494  CA  VAL A  55      27.349  28.884  20.811  1.00  0.00      RA0  C
ATOM    495  CB  VAL A  55      26.453  28.086  19.863  1.00  0.00      RA0  C
ATOM    496  CG1 VAL A  55      25.564  27.118  20.638  1.00  0.00      RA0  C
ATOM    497  CG2 VAL A  55      25.652  29.007  18.943  1.00  0.00      RA0  C
ATOM    498  C   VAL A  55      28.281  27.951  21.538  1.00  0.00      RA0  C
ATOM    499  O   VAL A  55      29.040  27.205  20.907  1.00  0.00      RA0  O
ATOM    500  N   ASP A  56      28.211  27.986  22.860  1.00  0.00      RA0  N
ATOM    501  H   ASP A  56      27.576  28.598  23.319  1.00  0.00      RA0  H
ATOM    502  CA  ASP A  56      28.956  27.048  23.671  1.00  0.00      RA0  C
ATOM    503  CB  ASP A  56      29.439  27.725  24.975  1.00  0.00      RA0  C
ATOM    504  CG  ASP A  56      30.529  28.781  24.775  1.00  0.00      RA0  C
ATOM    505  OD1 ASP A  56      30.968  29.001  23.655  1.00  0.00      RA0  O
ATOM    506  OD2 ASP A  56      30.977  29.400  25.745  1.00  0.00      RA0  O
ATOM    507  C   ASP A  56      28.116  25.828  24.017  1.00  0.00      RA0  C
ATOM    508  O   ASP A  56      26.960  25.950  24.410  1.00  0.00      RA0  O
ATOM    509  N   LEU A  57      28.729  24.659  23.855  1.00  0.00      RA0  N
ATOM    510  H   LEU A  57      29.703  24.643  23.624  1.00  0.00      RA0  H
ATOM    511  CA  LEU A  57      28.103  23.379  24.134  1.00  0.00      RA0  C
ATOM    512  CB  LEU A  57      28.128  22.490  22.895  1.00  0.00      RA0  C
ATOM    513  CG  LEU A  57      27.406  23.063  21.679  1.00  0.00      RA0  C
ATOM    514  CD1 LEU A  57      27.517  22.109  20.493  1.00  0.00      RA0  C
ATOM    515  CD2 LEU A  57      25.950  23.413  21.978  1.00  0.00      RA0  C
ATOM    516  C   LEU A  57      28.813  22.653  25.271  1.00  0.00      RA0  C
ATOM    517  O   LEU A  57      30.009  22.434  25.190  1.00  0.00      RA0  O
ATOM    518  N   ARG A  58      28.069  22.237  26.300  1.00  0.00      RA0  N
ATOM    519  H   ARG A  58      27.081  22.410  26.320  1.00  0.00      RA0  H
ATOM    520  CA  ARG A  58      28.656  21.606  27.470  1.00  0.00      RA0  C
ATOM    521  CB  ARG A  58      28.556  22.585  28.617  1.00  0.00      RA0  C
ATOM    522  CG  ARG A  58      29.799  23.437  28.849  1.00  0.00      RA0  C
ATOM    523  CD  ARG A  58      30.034  23.562  30.355  1.00  0.00      RA0  C
ATOM    524  NE  ARG A  58      30.162  22.223  30.934  1.00  0.00      RA0  N
ATOM    525  HE  ARG A  58      30.998  21.694  30.724  1.00  0.00      RA0  H
ATOM    526  CZ  ARG A  58      29.120  21.622  31.587  1.00  0.00      RA0  C
ATOM    527  NH1 ARG A  58      27.998  22.329  31.843  1.00  0.00      RA0  N
ATOM    528 HH11 ARG A  58      27.155  21.998  32.283  1.00  0.00      RA0  H
ATOM    529 HH12 ARG A  58      27.864  23.284  31.531  1.00  0.00      RA0  H
ATOM    530  NH2 ARG A  58      29.228  20.318  31.914  1.00  0.00      RA0  N
ATOM    531 HH21 ARG A  58      28.534  19.798  32.410  1.00  0.00      RA0  H
ATOM    532 HH22 ARG A  58      30.062  19.807  31.620  1.00  0.00      RA0  H
ATOM    533  C   ARG A  58      27.929  20.296  27.806  1.00  0.00      RA0  C
ATOM    534  O   ARG A  58      26.718  20.205  27.682  1.00  0.00      RA0  O
ATOM    535  N   GLY A  59      28.672  19.309  28.271  1.00  0.00      RA0  N
ATOM    536  H   GLY A  59      29.662  19.428  28.399  1.00  0.00      RA0  H
ATOM    537  CA  GLY A  59      28.104  18.014  28.623  1.00  0.00      RA0  C
ATOM    538  C   GLY A  59      29.040  16.897  28.203  1.00  0.00      RA0  C
ATOM    539  O   GLY A  59      29.740  17.010  27.195  1.00  0.00      RA0  O
ATOM    540  N   SER A  60      29.039  15.806  28.966  1.00  0.00      RA0  N
ATOM    541  H   SER A  60      28.428  15.751  29.755  1.00  0.00      RA0  H
ATOM    542  CA  SER A  60      29.957  14.700  28.725  1.00  0.00      RA0  C
ATOM    543  CB  SER A  60      29.782  13.847  29.959  1.00  0.00      RA0  C
ATOM    544  OG  SER A  60      29.420  14.783  30.986  1.00  0.00      RA0  O
ATOM    545  HG  SER A  60      30.101  15.455  30.984  1.00  0.00      RA0  H
ATOM    546  C   SER A  60      29.752  14.043  27.361  1.00  0.00      RA0  C
ATOM    547  O   SER A  60      30.701  13.465  26.814  1.00  0.00      RA0  O
ATOM    548  N   ARG A  61      28.539  14.152  26.803  1.00  0.00      RA0  N
ATOM    549  H   ARG A  61      27.847  14.723  27.240  1.00  0.00      RA0  H
ATOM    550  CA  ARG A  61      28.235  13.580  25.491  1.00  0.00      RA0  C
ATOM    551  CB  ARG A  61      26.830  12.991  25.543  1.00  0.00      RA0  C
ATOM    552  CG  ARG A  61      26.640  12.139  26.802  1.00  0.00      RA0  C
ATOM    553  CD  ARG A  61      25.264  11.480  26.860  1.00  0.00      RA0  C
ATOM    554  NE  ARG A  61      25.061  10.706  25.644  1.00  0.00      RA0  N
ATOM    555  HE  ARG A  61      25.887  10.390  25.151  1.00  0.00      RA0  H
ATOM    556  CZ  ARG A  61      23.827  10.515  25.112  1.00  0.00      RA0  C
ATOM    557  NH1 ARG A  61      22.738  10.929  25.802  1.00  0.00      RA0  N
ATOM    558 HH11 ARG A  61      21.794  10.906  25.442  1.00  0.00      RA0  H
ATOM    559 HH12 ARG A  61      22.832  11.318  26.721  1.00  0.00      RA0  H
ATOM    560  NH2 ARG A  61      23.738   9.931  23.902  1.00  0.00      RA0  N
ATOM    561 HH21 ARG A  61      22.889   9.705  23.425  1.00  0.00      RA0  H
ATOM    562 HH22 ARG A  61      24.594   9.701  23.393  1.00  0.00      RA0  H
ATOM    563  C   ARG A  61      28.377  14.586  24.343  1.00  0.00      RA0  C
ATOM    564  O   ARG A  61      27.883  14.349  23.255  1.00  0.00      RA0  O
ATOM    565  N   THR A  62      29.068  15.696  24.556  1.00  0.00      RA0  N
ATOM    566  H   THR A  62      29.507  15.909  25.431  1.00  0.00      RA0  H
ATOM    567  CA  THR A  62      29.125  16.716  23.498  1.00  0.00      RA0  C
ATOM    568  CB  THR A  62      29.751  17.999  24.034  1.00  0.00      RA0  C
ATOM    569  OG1 THR A  62      29.005  18.442  25.168  1.00  0.00      RA0  O
ATOM    570  HG1 THR A  62      29.539  18.231  25.927  1.00  0.00      RA0  H
ATOM    571  CG2 THR A  62      29.770  19.098  22.974  1.00  0.00      RA0  C
ATOM    572  C   THR A  62      29.753  16.227  22.195  1.00  0.00      RA0  C
ATOM    573  O   THR A  62      29.208  16.500  21.115  1.00  0.00      RA0  O
ATOM    574  N   ARG A  63      30.862  15.494  22.279  1.00  0.00      RA0  N
ATOM    575  H   ARG A  63      31.248  15.288  23.179  1.00  0.00      RA0  H
ATOM    576  CA  ARG A  63      31.512  14.989  21.056  1.00  0.00      RA0  C
ATOM    577  CB  ARG A  63      32.853  14.315  21.350  1.00  0.00      RA0  C
ATOM    578  CG  ARG A  63      33.624  14.105  20.044  1.00  0.00      RA0  C
ATOM    579  CD  ARG A  63      34.916  13.300  20.175  1.00  0.00      RA0  C
ATOM    580  NE  ARG A  63      35.859  13.911  21.107  1.00  0.00      RA0  N
ATOM    581  HE  ARG A  63      35.763  13.765  22.108  1.00  0.00      RA0  H
ATOM    582  CZ  ARG A  63      36.924  14.642  20.673  1.00  0.00      RA0  C
ATOM    583  NH1 ARG A  63      37.052  14.966  19.371  1.00  0.00      RA0  N
ATOM    584 HH11 ARG A  63      37.861  15.469  19.048  1.00  0.00      RA0  H
ATOM    585 HH12 ARG A  63      36.367  14.749  18.670  1.00  0.00      RA0  H
ATOM    586  NH2 ARG A  63      37.848  15.032  21.565  1.00  0.00      RA0  N
ATOM    587 HH21 ARG A  63      38.682  15.533  21.340  1.00  0.00      RA0  H
ATOM    588 HH22 ARG A  63      37.671  14.803  22.543  1.00  0.00      RA0  H
ATOM    589  C   ARG A  63      30.575  14.030  20.331  1.00  0.00      RA0  C
ATOM    590  O   ARG A  63      30.398  14.108  19.117  1.00  0.00      RA0  O
ATOM    591  N   GLU A  64      29.966  13.136  21.094  1.00  0.00      RA0  N
ATOM    592  H   GLU A  64      30.095  13.168  22.083  1.00  0.00      RA0  H
ATOM    593  CA  GLU A  64      29.007  12.179  20.558  1.00  0.00      RA0  C
ATOM    594  CB  GLU A  64      28.369  11.350  21.675  1.00  0.00      RA0  C
ATOM    595  CG  GLU A  64      27.357  10.336  21.129  1.00  0.00      RA0  C
ATOM    596  CD  GLU A  64      26.445   9.863  22.243  1.00  0.00      RA0  C
ATOM    597  OE1 GLU A  64      26.637  10.266  23.382  1.00  0.00      RA0  O
ATOM    598  OE2 GLU A  64      25.506   9.118  21.979  1.00  0.00      RA0  O
ATOM    599  C   GLU A  64      27.896  12.887  19.786  1.00  0.00      RA0  C
ATOM    600  O   GLU A  64      27.583  12.517  18.641  1.00  0.00      RA0  O
ATOM    601  N   PHE A  65      27.315  13.903  20.412  1.00  0.00      RA0  N
ATOM    602  H   PHE A  65      27.592  14.105  21.353  1.00  0.00      RA0  H
ATOM    603  CA  PHE A  65      26.271  14.717  19.787  1.00  0.00      RA0  C
ATOM    604  CB  PHE A  65      25.862  15.844  20.739  1.00  0.00      RA0  C
ATOM    605  CG  PHE A  65      24.977  16.851  20.041  1.00  0.00      RA0  C
ATOM    606  CD1 PHE A  65      23.863  16.438  19.319  1.00  0.00      RA0  C
ATOM    607  CD2 PHE A  65      25.288  18.204  20.119  1.00  0.00      RA0  C
ATOM    608  CE1 PHE A  65      23.078  17.374  18.658  1.00  0.00      RA0  C
ATOM    609  CE2 PHE A  65      24.498  19.141  19.464  1.00  0.00      RA0  C
ATOM    610  CZ  PHE A  65      23.397  18.724  18.727  1.00  0.00      RA0  C
ATOM    611  C   PHE A  65      26.731  15.273  18.458  1.00  0.00      RA0  C
ATOM    612  O   PHE A  65      26.046  15.148  17.451  1.00  0.00      RA0  O
ATOM    613  N   LEU A  66      27.892  15.922  18.460  1.00  0.00      RA0  N
ATOM    614  H   LEU A  66      28.440  15.950  19.300  1.00  0.00      RA0  H
ATOM    615  CA  LEU A  66      28.377  16.573  17.243  1.00  0.00      RA0  C
ATOM    616  CB  LEU A  66      29.518  17.529  17.567  1.00  0.00      RA0  C
ATOM    617  CG  LEU A  66      29.019  18.731  18.362  1.00  0.00      RA0  C
ATOM    618  CD1 LEU A  66      30.167  19.640  18.787  1.00  0.00      RA0  C
ATOM    619  CD2 LEU A  66      27.942  19.499  17.597  1.00  0.00      RA0  C
ATOM    620  C   LEU A  66      28.764  15.604  16.132  1.00  0.00      RA0  C
ATOM    621  O   LEU A  66      28.697  15.968  14.960  1.00  0.00      RA0  O
ATOM    622  N   ARG A  67      29.192  14.397  16.484  1.00  0.00      RA0  N
ATOM    623  H   ARG A  67      29.252  14.163  17.457  1.00  0.00      RA0  H
ATOM    624  CA  ARG A  67      29.454  13.340  15.473  1.00  0.00      RA0  C
ATOM    625  CB  ARG A  67      30.072  12.066  16.058  1.00  0.00      RA0  C
ATOM    626  CG  ARG A  67      31.427  12.197  16.748  1.00  0.00      RA0  C
ATOM    627  CD  ARG A  67      32.088  10.830  16.957  1.00  0.00      RA0  C
ATOM    628  NE  ARG A  67      32.613  10.304  15.695  1.00  0.00      RA0  N
ATOM    629  HE  ARG A  67      33.070  10.967  15.079  1.00  0.00      RA0  H
ATOM    630  CZ  ARG A  67      32.551   8.981  15.364  1.00  0.00      RA0  C
ATOM    631  NH1 ARG A  67      31.872   8.115  16.150  1.00  0.00      RA0  N
ATOM    632 HH11 ARG A  67      31.798   7.135  15.929  1.00  0.00      RA0  H
ATOM    633 HH12 ARG A  67      31.407   8.424  16.983  1.00  0.00      RA0  H
ATOM    634  NH2 ARG A  67      33.169   8.565  14.240  1.00  0.00      RA0  N
ATOM    635 HH21 ARG A  67      33.176   7.613  13.919  1.00  0.00      RA0  H
ATOM    636 HH22 ARG A  67      33.659   9.244  13.666  1.00  0.00      RA0  H
ATOM    637  C   ARG A  67      28.188  12.911  14.731  1.00  0.00      RA0  C
ATOM    638  O   ARG A  67      28.254  12.355  13.637  1.00  0.00      RA0  O
ATOM    639  N   TYR A  68      27.042  13.117  15.373  1.00  0.00      RA0  N
ATOM    640  H   TYR A  68      27.043  13.518  16.290  1.00  0.00      RA0  H
ATOM    641  CA  TYR A  68      25.729  12.846  14.764  1.00  0.00      RA0  C
ATOM    642  CB  TYR A  68      24.783  12.376  15.868  1.00  0.00      RA0  C
ATOM    643  CG  TYR A  68      23.393  12.171  15.324  1.00  0.00      RA0  C
ATOM    644  CD1 TYR A  68      23.179  11.270  14.289  1.00  0.00      RA0  C
ATOM    645  CE1 TYR A  68      21.896  11.080  13.795  1.00  0.00      RA0  C
ATOM    646  CD2 TYR A  68      22.328  12.882  15.864  1.00  0.00      RA0  C
ATOM    647  CE2 TYR A  68      21.044  12.686  15.373  1.00  0.00      RA0  C
ATOM    648  CZ  TYR A  68      20.830  11.783  14.339  1.00  0.00      RA0  C
ATOM    649  OH  TYR A  68      19.558  11.585  13.846  1.00  0.00      RA0  O
ATOM    650  HH  TYR A  68      19.603  10.844  13.249  1.00  0.00      RA0  H
ATOM    651  C   TYR A  68      25.182  14.082  14.049  1.00  0.00      RA0  C
ATOM    652  O   TYR A  68      24.587  14.004  12.970  1.00  0.00      RA0  O
ATOM    653  N   LEU A  69      25.409  15.257  14.618  1.00  0.00      RA0  N
ATOM    654  H   LEU A  69      25.886  15.288  15.497  1.00  0.00      RA0  H
ATOM    655  CA  LEU A  69      24.885  16.493  14.010  1.00  0.00      RA0  C
ATOM    656  CB  LEU A  69      24.988  17.622  15.037  1.00  0.00      RA0  C
ATOM    657  CG  LEU A  69      24.235  18.891  14.636  1.00  0.00      RA0  C
ATOM    658  CD1 LEU A  69      22.722  18.679  14.680  1.00  0.00      RA0  C
ATOM    659  CD2 LEU A  69      24.664  20.100  15.468  1.00  0.00      RA0  C
ATOM    660  C   LEU A  69      25.563  16.920  12.701  1.00  0.00      RA0  C
ATOM    661  O   LEU A  69      24.902  17.411  11.761  1.00  0.00      RA0  O
ATOM    662  N   LEU A  70      26.889  16.776  12.653  1.00  0.00      RA0  N
ATOM    663  H   LEU A  70      27.367  16.244  13.355  1.00  0.00      RA0  H
ATOM    664  CA  LEU A  70      27.696  17.335  11.584  1.00  0.00      RA0  C
ATOM    665  CB  LEU A  70      28.893  18.083  12.169  1.00  0.00      RA0  C
ATOM    666  CG  LEU A  70      28.493  19.190  13.146  1.00  0.00      RA0  C
ATOM    667  CD1 LEU A  70      29.708  19.779  13.862  1.00  0.00      RA0  C
ATOM    668  CD2 LEU A  70      27.653  20.270  12.466  1.00  0.00      RA0  C
ATOM    669  C   LEU A  70      28.190  16.294  10.605  1.00  0.00      RA0  C
ATOM    670  O   LEU A  70      28.403  15.156  10.966  1.00  0.00      RA0  O
ATOM    671  N   ALA A  71      28.416  16.706   9.355  1.00  0.00      RA0  N
ATOM    672  H   ALA A  71      28.282  17.674   9.132  1.00  0.00      RA0  H
ATOM    673  CA  ALA A  71      28.853  15.767   8.340  1.00  0.00      RA0  C
ATOM    674  CB  ALA A  71      28.328  16.198   6.973  1.00  0.00      RA0  C
ATOM    675  C   ALA A  71      30.368  15.588   8.235  1.00  0.00      RA0  C
ATOM    676  O   ALA A  71      30.833  14.540   7.759  1.00  0.00      RA0  O
ATOM    677  N   ASN A  72      31.134  16.589   8.665  1.00  0.00      RA0  N
ATOM    678  H   ASN A  72      30.711  17.405   9.062  1.00  0.00      RA0  H
ATOM    679  CA  ASN A  72      32.539  16.342   8.981  1.00  0.00      RA0  C
ATOM    680  CB  ASN A  72      33.355  17.623   9.089  1.00  0.00      RA0  C
ATOM    681  CG  ASN A  72      34.811  17.373   8.744  1.00  0.00      RA0  C
ATOM    682  OD1 ASN A  72      35.364  16.275   8.870  1.00  0.00      RA0  O
ATOM    683  ND2 ASN A  72      35.418  18.481   8.280  1.00  0.00      RA0  N
ATOM    684 HD21 ASN A  72      34.884  19.333   8.204  1.00  0.00      RA0  H
ATOM    685 HD22 ASN A  72      36.368  18.559   7.979  1.00  0.00      RA0  H
ATOM    686  C   ASN A  72      32.503  15.581  10.309  1.00  0.00      RA0  C
ATOM    687  O   ASN A  72      31.427  15.435  10.899  1.00  0.00      RA0  O
ATOM    688  N   ASP A  73      33.647  15.069  10.759  1.00  0.00      RA0  N
ATOM    689  H   ASP A  73      34.516  15.306  10.329  1.00  0.00      RA0  H
ATOM    690  CA  ASP A  73      33.706  14.238  11.957  1.00  0.00      RA0  C
ATOM    691  CB  ASP A  73      34.158  12.797  11.725  1.00  0.00      RA0  C
ATOM    692  CG  ASP A  73      33.887  11.989  12.984  1.00  0.00      RA0  C
ATOM    693  OD1 ASP A  73      33.341  12.528  13.941  1.00  0.00      RA0  O
ATOM    694  OD2 ASP A  73      34.199  10.805  13.015  1.00  0.00      RA0  O
ATOM    695  C   ASP A  73      34.573  14.867  13.033  1.00  0.00      RA0  C
ATOM    696  O   ASP A  73      35.803  14.869  12.924  1.00  0.00      RA0  O
ATOM    697  N   VAL A  74      33.951  15.352  14.101  1.00  0.00      RA0  N
ATOM    698  H   VAL A  74      32.985  15.115  14.207  1.00  0.00      RA0  H
ATOM    699  CA  VAL A  74      34.717  16.007  15.148  1.00  0.00      RA0  C
ATOM    700  CB  VAL A  74      33.791  16.799  16.069  1.00  0.00      RA0  C
ATOM    701  CG1 VAL A  74      33.051  17.880  15.280  1.00  0.00      RA0  C
ATOM    702  CG2 VAL A  74      32.833  15.871  16.811  1.00  0.00      RA0  C
ATOM    703  C   VAL A  74      35.604  15.060  15.948  1.00  0.00      RA0  C
ATOM    704  O   VAL A  74      36.333  15.528  16.833  1.00  0.00      RA0  O
ATOM    705  N   ALA A  75      35.537  13.750  15.655  1.00  0.00      RA0  N
ATOM    706  H   ALA A  75      34.887  13.414  14.968  1.00  0.00      RA0  H
ATOM    707  CA  ALA A  75      36.504  12.790  16.211  1.00  0.00      RA0  C
ATOM    708  CB  ALA A  75      36.229  11.371  15.715  1.00  0.00      RA0  C
ATOM    709  C   ALA A  75      37.930  13.195  15.816  1.00  0.00      RA0  C
ATOM    710  O   ALA A  75      38.893  12.833  16.499  1.00  0.00      RA0  O
ATOM    711  N   LYS A  76      38.038  13.933  14.713  1.00  0.00      RA0  N
ATOM    712  H   LYS A  76      37.212  14.172  14.198  1.00  0.00      RA0  H
ATOM    713  CA  LYS A  76      39.319  14.412  14.204  1.00  0.00      RA0  C
ATOM    714  CB  LYS A  76      39.180  14.899  12.764  1.00  0.00      RA0  C
ATOM    715  CG  LYS A  76      38.624  13.882  11.769  1.00  0.00      RA0  C
ATOM    716  CD  LYS A  76      38.288  14.583  10.451  1.00  0.00      RA0  C
ATOM    717  CE  LYS A  76      37.643  13.666   9.413  1.00  0.00      RA0  C
ATOM    718  NZ  LYS A  76      37.246  14.473   8.250  1.00  0.00      RA0  N
ATOM    719  HZ1 LYS A  76      36.776  13.877   7.541  1.00  0.00      RA0  H
ATOM    720  HZ2 LYS A  76      36.575  15.208   8.560  1.00  0.00      RA0  H
ATOM    721  HZ3 LYS A  76      38.074  14.933   7.828  1.00  0.00      RA0  H
ATOM    722  C   LYS A  76      39.898  15.565  15.013  1.00  0.00      RA0  C
ATOM    723  O   LYS A  76      41.055  15.924  14.815  1.00  0.00      RA0  O
ATOM    724  N   LEU A  77      39.123  16.143  15.923  1.00  0.00      RA0  N
ATOM    725  H   LEU A  77      38.209  15.781  16.110  1.00  0.00      RA0  H
ATOM    726  CA  LEU A  77      39.623  17.176  16.810  1.00  0.00      RA0  C
ATOM    727  CB  LEU A  77      38.501  18.144  17.167  1.00  0.00      RA0  C
ATOM    728  CG  LEU A  77      37.834  18.785  15.950  1.00  0.00      RA0  C
ATOM    729  CD1 LEU A  77      36.698  19.732  16.343  1.00  0.00      RA0  C
ATOM    730  CD2 LEU A  77      38.856  19.470  15.049  1.00  0.00      RA0  C
ATOM    731  C   LEU A  77      40.167  16.489  18.054  1.00  0.00      RA0  C
ATOM    732  O   LEU A  77      39.427  16.189  18.980  1.00  0.00      RA0  O
ATOM    733  N   THR A  78      41.473  16.235  18.068  1.00  0.00      RA0  N
ATOM    734  H   THR A  78      42.039  16.485  17.285  1.00  0.00      RA0  H
ATOM    735  CA  THR A  78      42.107  15.488  19.185  1.00  0.00      RA0  C
ATOM    736  CB  THR A  78      42.819  14.367  18.447  1.00  0.00      RA0  C
ATOM    737  OG1 THR A  78      43.307  14.894  17.189  1.00  0.00      RA0  O
ATOM    738  HG1 THR A  78      42.604  14.703  16.565  1.00  0.00      RA0  H
ATOM    739  CG2 THR A  78      41.899  13.173  18.190  1.00  0.00      RA0  C
ATOM    740  C   THR A  78      43.078  16.304  20.027  1.00  0.00      RA0  C
ATOM    741  O   THR A  78      43.410  15.889  21.155  1.00  0.00      RA0  O
ATOM    742  N   LYS A  79      43.528  17.453  19.501  1.00  0.00      RA0  N
ATOM    743  H   LYS A  79      43.096  17.820  18.680  1.00  0.00      RA0  H
ATOM    744  CA  LYS A  79      44.312  18.401  20.272  1.00  0.00      RA0  C
ATOM    745  CB  LYS A  79      45.447  18.855  19.361  1.00  0.00      RA0  C
ATOM    746  CG  LYS A  79      46.093  17.567  18.840  1.00  0.00      RA0  C
ATOM    747  CD  LYS A  79      46.886  17.681  17.542  1.00  0.00      RA0  C
ATOM    748  CE  LYS A  79      47.351  16.299  17.066  1.00  0.00      RA0  C
ATOM    749  NZ  LYS A  79      46.199  15.404  16.845  1.00  0.00      RA0  N
ATOM    750  HZ1 LYS A  79      46.544  14.478  16.523  1.00  0.00      RA0  H
ATOM    751  HZ2 LYS A  79      45.647  15.266  17.716  1.00  0.00      RA0  H
ATOM    752  HZ3 LYS A  79      45.561  15.792  16.123  1.00  0.00      RA0  H
ATOM    753  C   LYS A  79      43.414  19.517  20.757  1.00  0.00      RA0  C
ATOM    754  O   LYS A  79      42.652  20.118  19.980  1.00  0.00      RA0  O
ATOM    755  N   SER A  80      43.494  19.801  22.042  1.00  0.00      RA0  N
ATOM    756  H   SER A  80      44.168  19.351  22.623  1.00  0.00      RA0  H
ATOM    757  CA  SER A  80      42.700  20.851  22.634  1.00  0.00      RA0  C
ATOM    758  CB  SER A  80      43.131  20.918  24.108  1.00  0.00      RA0  C
ATOM    759  OG  SER A  80      42.236  21.687  24.912  1.00  0.00      RA0  O
ATOM    760  HG  SER A  80      41.461  21.157  25.080  1.00  0.00      RA0  H
ATOM    761  C   SER A  80      42.842  22.179  21.880  1.00  0.00      RA0  C
ATOM    762  O   SER A  80      43.950  22.597  21.542  1.00  0.00      RA0  O
ATOM    763  N   GLY A  81      41.709  22.810  21.592  1.00  0.00      RA0  N
ATOM    764  H   GLY A  81      40.841  22.398  21.863  1.00  0.00      RA0  H
ATOM    765  CA  GLY A  81      41.659  24.027  20.776  1.00  0.00      RA0  C
ATOM    766  C   GLY A  81      41.477  23.854  19.277  1.00  0.00      RA0  C
ATOM    767  O   GLY A  81      41.195  24.831  18.591  1.00  0.00      RA0  O
ATOM    768  N   LYS A  82      41.617  22.633  18.765  1.00  0.00      RA0  N
ATOM    769  H   LYS A  82      41.736  21.864  19.395  1.00  0.00      RA0  H
ATOM    770  CA  LYS A  82      41.534  22.380  17.344  1.00  0.00      RA0  C
ATOM    771  CB  LYS A  82      42.046  20.962  17.046  1.00  0.00      RA0  C
ATOM    772  CG  LYS A  82      42.294  20.647  15.569  1.00  0.00      RA0  C
ATOM    773  CD  LYS A  82      43.217  21.683  14.942  1.00  0.00      RA0  C
ATOM    774  CE  LYS A  82      43.394  21.568  13.430  1.00  0.00      RA0  C
ATOM    775  NZ  LYS A  82      43.678  22.913  12.916  1.00  0.00      RA0  N
ATOM    776  HZ1 LYS A  82      43.638  22.943  11.880  1.00  0.00      RA0  H
ATOM    777  HZ2 LYS A  82      42.933  23.535  13.293  1.00  0.00      RA0  H
ATOM    778  HZ3 LYS A  82      44.587  23.318  13.224  1.00  0.00      RA0  H
ATOM    779  C   LYS A  82      40.106  22.609  16.820  1.00  0.00      RA0  C
ATOM    780  O   LYS A  82      39.126  22.282  17.484  1.00  0.00      RA0  O
ATOM    781  N   ALA A  83      40.029  23.199  15.641  1.00  0.00      RA0  N
ATOM    782  H   ALA A  83      40.860  23.438  15.143  1.00  0.00      RA0  H
ATOM    783  CA  ALA A  83      38.765  23.489  14.979  1.00  0.00      RA0  C
ATOM    784  CB  ALA A  83      38.620  24.991  14.747  1.00  0.00      RA0  C
ATOM    785  C   ALA A  83      38.671  22.791  13.623  1.00  0.00      RA0  C
ATOM    786  O   ALA A  83      39.659  22.429  13.001  1.00  0.00      RA0  O
ATOM    787  N   LEU A  84      37.443  22.581  13.172  1.00  0.00      RA0  N
ATOM    788  H   LEU A  84      36.640  22.834  13.721  1.00  0.00      RA0  H
ATOM    789  CA  LEU A  84      37.234  22.187  11.795  1.00  0.00      RA0  C
ATOM    790  CB  LEU A  84      37.206  20.656  11.591  1.00  0.00      RA0  C
ATOM    791  CG  LEU A  84      36.132  19.796  12.276  1.00  0.00      RA0  C
ATOM    792  CD1 LEU A  84      34.747  19.930  11.651  1.00  0.00      RA0  C
ATOM    793  CD2 LEU A  84      36.538  18.320  12.271  1.00  0.00      RA0  C
ATOM    794  C   LEU A  84      36.040  22.924  11.189  1.00  0.00      RA0  C
ATOM    795  O   LEU A  84      35.225  23.529  11.883  1.00  0.00      RA0  O
ATOM    796  N   TYR A  85      35.998  22.850   9.877  1.00  0.00      RA0  N
ATOM    797  H   TYR A  85      36.644  22.267   9.390  1.00  0.00      RA0  H
ATOM    798  CA  TYR A  85      34.907  23.412   9.072  1.00  0.00      RA0  C
ATOM    799  CB  TYR A  85      35.552  24.059   7.838  1.00  0.00      RA0  C
ATOM    800  CG  TYR A  85      34.568  24.648   6.849  1.00  0.00      RA0  C
ATOM    801  CD1 TYR A  85      34.318  26.014   6.852  1.00  0.00      RA0  C
ATOM    802  CE1 TYR A  85      33.489  26.576   5.889  1.00  0.00      RA0  C
ATOM    803  CD2 TYR A  85      33.946  23.843   5.901  1.00  0.00      RA0  C
ATOM    804  CE2 TYR A  85      33.107  24.401   4.944  1.00  0.00      RA0  C
ATOM    805  CZ  TYR A  85      32.883  25.772   4.932  1.00  0.00      RA0  C
ATOM    806  OH  TYR A  85      32.064  26.326   3.970  1.00  0.00      RA0  O
ATOM    807  HH  TYR A  85      31.437  26.905   4.422  1.00  0.00      RA0  H
ATOM    808  C   TYR A  85      33.967  22.272   8.678  1.00  0.00      RA0  C
ATOM    809  O   TYR A  85      34.404  21.226   8.177  1.00  0.00      RA0  O
ATOM    810  N   SER A  86      32.653  22.482   8.855  1.00  0.00      RA0  N
ATOM    811  H   SER A  86      32.287  23.353   9.199  1.00  0.00      RA0  H
ATOM    812  CA  SER A  86      31.685  21.431   8.538  1.00  0.00      RA0  C
ATOM    813  CB  SER A  86      31.443  20.593   9.805  1.00  0.00      RA0  C
ATOM    814  OG  SER A  86      30.671  19.407   9.531  1.00  0.00      RA0  O
ATOM    815  HG  SER A  86      29.756  19.689   9.496  1.00  0.00      RA0  H
ATOM    816  C   SER A  86      30.361  21.981   8.001  1.00  0.00      RA0  C
ATOM    817  O   SER A  86      29.965  23.107   8.309  1.00  0.00      RA0  O
ATOM    818  N   GLY A  87      29.716  21.168   7.167  1.00  0.00      RA0  N
ATOM    819  H   GLY A  87      30.150  20.301   6.933  1.00  0.00      RA0  H
ATOM    820  CA  GLY A  87      28.287  21.302   6.928  1.00  0.00      RA0  C
ATOM    821  C   GLY A  87      27.473  20.679   8.039  1.00  0.00      RA0  C
ATOM    822  O   GLY A  87      27.917  19.744   8.707  1.00  0.00      RA0  O
ATOM    823  N   MSE A  88      26.250  21.194   8.186  1.00  0.00      RA0  N
ATOM    824  H   MSE A  88      25.969  21.984   7.632  1.00  0.00      RA0  H
ATOM    825  CA  MSE A  88      25.238  20.667   9.074  1.00  0.00      RA0  C
ATOM    826  CB  MSE A  88      24.886  21.679  10.163  1.00  0.00      RA0  C
ATOM    827  CG  MSE A  88      23.740  21.200  11.055  1.00  0.00      RA0  C
ATOM    828  SE  MSE A  88      23.484  22.276  12.475  1.00  0.00      RA0  S
ATOM    829  CE  MSE A  88      23.349  23.837  11.589  1.00  0.00      RA0  C
ATOM    830  C   MSE A  88      24.063  20.421   8.138  1.00  0.00      RA0  C
ATOM    831  O   MSE A  88      23.555  21.362   7.509  1.00  0.00      RA0  O
ATOM    832  N   LEU A  89      23.687  19.165   8.001  1.00  0.00      RA0  N
ATOM    833  H   LEU A  89      23.955  18.466   8.666  1.00  0.00      RA0  H
ATOM    834  CA  LEU A  89      22.754  18.756   6.944  1.00  0.00      RA0  C
ATOM    835  CB  LEU A  89      23.297  17.565   6.155  1.00  0.00      RA0  C
ATOM    836  CG  LEU A  89      24.713  17.727   5.608  1.00  0.00      RA0  C
ATOM    837  CD1 LEU A  89      25.131  16.477   4.834  1.00  0.00      RA0  C
ATOM    838  CD2 LEU A  89      24.883  18.996   4.773  1.00  0.00      RA0  C
ATOM    839  C   LEU A  89      21.370  18.368   7.461  1.00  0.00      RA0  C
ATOM    840  O   LEU A  89      21.208  17.885   8.590  1.00  0.00      RA0  O
ATOM    841  N   ASN A  90      20.384  18.489   6.575  1.00  0.00      RA0  N
ATOM    842  H   ASN A  90      20.622  18.782   5.647  1.00  0.00      RA0  H
ATOM    843  CA  ASN A  90      19.064  17.944   6.872  1.00  0.00      RA0  C
ATOM    844  CB  ASN A  90      17.974  18.780   6.186  1.00  0.00      RA0  C
ATOM    845  CG  ASN A  90      18.148  18.787   4.675  1.00  0.00      RA0  C
ATOM    846  OD1 ASN A  90      18.360  17.761   4.037  1.00  0.00      RA0  O
ATOM    847  ND2 ASN A  90      18.030  20.008   4.124  1.00  0.00      RA0  N
ATOM    848 HD21 ASN A  90      17.942  20.834   4.698  1.00  0.00      RA0  H
ATOM    849 HD22 ASN A  90      18.034  20.217   3.141  1.00  0.00      RA0  H
ATOM    850  C   ASN A  90      19.018  16.487   6.403  1.00  0.00      RA0  C
ATOM    851  O   ASN A  90      19.973  15.979   5.830  1.00  0.00      RA0  O
ATOM    852  N   ALA A  91      17.918  15.791   6.668  1.00  0.00      RA0  N
ATOM    853  H   ALA A  91      17.129  16.247   7.072  1.00  0.00      RA0  H
ATOM    854  CA  ALA A  91      17.838  14.369   6.357  1.00  0.00      RA0  C
ATOM    855  CB  ALA A  91      16.558  13.765   6.935  1.00  0.00      RA0  C
ATOM    856  C   ALA A  91      17.886  14.091   4.858  1.00  0.00      RA0  C
ATOM    857  O   ALA A  91      18.229  12.989   4.455  1.00  0.00      RA0  O
ATOM    858  N   SER A  92      17.542  15.083   4.027  1.00  0.00      RA0  N
ATOM    859  H   SER A  92      17.301  15.996   4.350  1.00  0.00      RA0  H
ATOM    860  CA  SER A  92      17.594  14.959   2.575  1.00  0.00      RA0  C
ATOM    861  CB  SER A  92      16.542  15.951   2.128  1.00  0.00      RA0  C
ATOM    862  OG  SER A  92      15.732  16.210   3.290  1.00  0.00      RA0  O
ATOM    863  HG  SER A  92      15.111  16.876   3.024  1.00  0.00      RA0  H
ATOM    864  C   SER A  92      18.997  15.185   2.018  1.00  0.00      RA0  C
ATOM    865  O   SER A  92      19.215  15.090   0.808  1.00  0.00      RA0  O
ATOM    866  N   GLY A  93      19.932  15.485   2.901  1.00  0.00      RA0  N
ATOM    867  H   GLY A  93      19.695  15.646   3.861  1.00  0.00      RA0  H
ATOM    868  CA  GLY A  93      21.322  15.742   2.489  1.00  0.00      RA0  C
ATOM    869  C   GLY A  93      21.556  17.152   1.966  1.00  0.00      RA0  C
ATOM    870  O   GLY A  93      22.609  17.446   1.413  1.00  0.00      RA0  O
ATOM    871  N   GLY A  94      20.597  18.049   2.151  1.00  0.00      RA0  N
ATOM    872  H   GLY A  94      19.809  17.802   2.714  1.00  0.00      RA0  H
ATOM    873  CA  GLY A  94      20.797  19.454   1.844  1.00  0.00      RA0  C
ATOM    874  C   GLY A  94      21.469  20.174   3.011  1.00  0.00      RA0  C
ATOM    875  O   GLY A  94      21.515  19.672   4.143  1.00  0.00      RA0  O
ATOM    876  N   VAL A  95      22.004  21.355   2.748  1.00  0.00      RA0  N
ATOM    877  H   VAL A  95      21.820  21.815   1.874  1.00  0.00      RA0  H
ATOM    878  CA  VAL A  95      22.779  22.059   3.750  1.00  0.00      RA0  C
ATOM    879  CB  VAL A  95      23.939  22.807   3.094  1.00  0.00      RA0  C
ATOM    880  CG1 VAL A  95      24.865  23.416   4.144  1.00  0.00      RA0  C
ATOM    881  CG2 VAL A  95      24.702  21.902   2.131  1.00  0.00      RA0  C
ATOM    882  C   VAL A  95      21.909  23.021   4.523  1.00  0.00      RA0  C
ATOM    883  O   VAL A  95      21.337  23.957   3.934  1.00  0.00      RA0  O
ATOM    884  N   ILE A  96      21.837  22.795   5.828  1.00  0.00      RA0  N
ATOM    885  H   ILE A  96      22.351  22.025   6.204  1.00  0.00      RA0  H
ATOM    886  CA  ILE A  96      21.205  23.724   6.764  1.00  0.00      RA0  C
ATOM    887  CB  ILE A  96      20.924  23.007   8.088  1.00  0.00      RA0  C
ATOM    888  CG2 ILE A  96      20.335  23.932   9.150  1.00  0.00      RA0  C
ATOM    889  CG1 ILE A  96      20.038  21.792   7.864  1.00  0.00      RA0  C
ATOM    890  CD1 ILE A  96      19.692  21.110   9.183  1.00  0.00      RA0  C
ATOM    891  C   ILE A  96      22.105  24.922   7.010  1.00  0.00      RA0  C
ATOM    892  O   ILE A  96      21.636  26.055   7.018  1.00  0.00      RA0  O
ATOM    893  N   ASP A  97      23.403  24.677   7.207  1.00  0.00      RA0  N
ATOM    894  H   ASP A  97      23.796  23.757   7.259  1.00  0.00      RA0  H
ATOM    895  CA  ASP A  97      24.364  25.760   7.328  1.00  0.00      RA0  C
ATOM    896  CB  ASP A  97      24.227  26.772   8.497  1.00  0.00      RA0  C
ATOM    897  CG  ASP A  97      24.667  28.145   7.958  1.00  0.00      RA0  C
ATOM    898  OD1 ASP A  97      24.934  28.221   6.765  1.00  0.00      RA0  O
ATOM    899  OD2 ASP A  97      24.746  29.142   8.686  1.00  0.00      RA0  O
ATOM    900  C   ASP A  97      25.776  25.150   7.217  1.00  0.00      RA0  C
ATOM    901  O   ASP A  97      25.940  23.916   7.271  1.00  0.00      RA0  O
ATOM    902  N   ASP A  98      26.755  26.031   7.049  1.00  0.00      RA0  N
ATOM    903  H   ASP A  98      26.540  27.013   7.023  1.00  0.00      RA0  H
ATOM    904  CA  ASP A  98      28.135  25.692   7.330  1.00  0.00      RA0  C
ATOM    905  CB  ASP A  98      29.043  25.763   6.091  1.00  0.00      RA0  C
ATOM    906  CG  ASP A  98      29.860  27.036   5.967  1.00  0.00      RA0  C
ATOM    907  OD1 ASP A  98      29.709  27.737   4.969  1.00  0.00      RA0  O
ATOM    908  OD2 ASP A  98      30.737  27.270   6.792  1.00  0.00      RA0  O
ATOM    909  C   ASP A  98      28.626  26.441   8.568  1.00  0.00      RA0  C
ATOM    910  O   ASP A  98      28.047  27.450   8.983  1.00  0.00      RA0  O
ATOM    911  N   LEU A  99      29.680  25.920   9.185  1.00  0.00      RA0  N
ATOM    912  H   LEU A  99      30.198  25.168   8.774  1.00  0.00      RA0  H
ATOM    913  CA  LEU A  99      30.116  26.463  10.453  1.00  0.00      RA0  C
ATOM    914  CB  LEU A  99      29.139  26.063  11.572  1.00  0.00      RA0  C
ATOM    915  CG  LEU A  99      28.690  24.591  11.592  1.00  0.00      RA0  C
ATOM    916  CD1 LEU A  99      29.737  23.623  12.154  1.00  0.00      RA0  C
ATOM    917  CD2 LEU A  99      27.359  24.438  12.329  1.00  0.00      RA0  C
ATOM    918  C   LEU A  99      31.535  26.002  10.793  1.00  0.00      RA0  C
ATOM    919  O   LEU A  99      32.080  25.076  10.152  1.00  0.00      RA0  O
ATOM    920  N   ILE A 100      32.117  26.674  11.778  1.00  0.00      RA0  N
ATOM    921  H   ILE A 100      31.590  27.394  12.233  1.00  0.00      RA0  H
ATOM    922  CA  ILE A 100      33.357  26.250  12.405  1.00  0.00      RA0  C
ATOM    923  CB  ILE A 100      34.324  27.435  12.514  1.00  0.00      RA0  C
ATOM    924  CG2 ILE A 100      35.695  26.995  13.032  1.00  0.00      RA0  C
ATOM    925  CG1 ILE A 100      34.438  28.193  11.192  1.00  0.00      RA0  C
ATOM    926  CD1 ILE A 100      35.149  27.380  10.113  1.00  0.00      RA0  C
ATOM    927  C   ILE A 100      33.032  25.724  13.796  1.00  0.00      RA0  C
ATOM    928  O   ILE A 100      32.209  26.305  14.514  1.00  0.00      RA0  O
ATOM    929  N   VAL A 101      33.655  24.612  14.165  1.00  0.00      RA0  N
ATOM    930  H   VAL A 101      34.332  24.195  13.553  1.00  0.00      RA0  H
ATOM    931  CA  VAL A 101      33.464  24.010  15.481  1.00  0.00      RA0  C
ATOM    932  CB  VAL A 101      32.661  22.708  15.374  1.00  0.00      RA0  C
ATOM    933  CG1 VAL A 101      33.148  21.843  14.219  1.00  0.00      RA0  C
ATOM    934  CG2 VAL A 101      32.626  21.944  16.701  1.00  0.00      RA0  C
ATOM    935  C   VAL A 101      34.820  23.781  16.126  1.00  0.00      RA0  C
ATOM    936  O   VAL A 101      35.731  23.291  15.460  1.00  0.00      RA0  O
ATOM    937  N   TYR A 102      34.922  24.184  17.397  1.00  0.00      RA0  N
ATOM    938  H   TYR A 102      34.095  24.472  17.869  1.00  0.00      RA0  H
ATOM    939  CA  TYR A 102      36.137  24.019  18.230  1.00  0.00      RA0  C
ATOM    940  CB  TYR A 102      36.492  25.322  18.955  1.00  0.00      RA0  C
ATOM    941  CG  TYR A 102      36.674  26.494  18.015  1.00  0.00      RA0  C
ATOM    942  CD1 TYR A 102      35.566  27.164  17.510  1.00  0.00      RA0  C
ATOM    943  CE1 TYR A 102      35.733  28.246  16.657  1.00  0.00      RA0  C
ATOM    944  CD2 TYR A 102      37.952  26.919  17.670  1.00  0.00      RA0  C
ATOM    945  CE2 TYR A 102      38.121  28.006  16.818  1.00  0.00      RA0  C
ATOM    946  CZ  TYR A 102      37.010  28.667  16.307  1.00  0.00      RA0  C
ATOM    947  OH  TYR A 102      37.156  29.739  15.450  1.00  0.00      RA0  O
ATOM    948  HH  TYR A 102      38.073  29.938  15.296  1.00  0.00      RA0  H
ATOM    949  C   TYR A 102      35.944  22.933  19.282  1.00  0.00      RA0  C
ATOM    950  O   TYR A 102      34.884  22.843  19.913  1.00  0.00      RA0  O
ATOM    951  N   TYR A 103      36.987  22.137  19.493  1.00  0.00      RA0  N
ATOM    952  H   TYR A 103      37.827  22.287  18.965  1.00  0.00      RA0  H
ATOM    953  CA  TYR A 103      37.063  21.205  20.621  1.00  0.00      RA0  C
ATOM    954  CB  TYR A 103      37.659  19.890  20.125  1.00  0.00      RA0  C
ATOM    955  CG  TYR A 103      38.318  19.096  21.228  1.00  0.00      RA0  C
ATOM    956  CD1 TYR A 103      37.573  18.597  22.288  1.00  0.00      RA0  C
ATOM    957  CE1 TYR A 103      38.201  17.867  23.289  1.00  0.00      RA0  C
ATOM    958  CD2 TYR A 103      39.686  18.856  21.166  1.00  0.00      RA0  C
ATOM    959  CE2 TYR A 103      40.311  18.123  22.167  1.00  0.00      RA0  C
ATOM    960  CZ  TYR A 103      39.568  17.633  23.233  1.00  0.00      RA0  C
ATOM    961  OH  TYR A 103      40.186  16.914  24.234  1.00  0.00      RA0  O
ATOM    962  HH  TYR A 103      41.087  16.733  24.002  1.00  0.00      RA0  H
ATOM    963  C   TYR A 103      37.952  21.838  21.675  1.00  0.00      RA0  C
ATOM    964  O   TYR A 103      39.070  22.255  21.346  1.00  0.00      RA0  O
ATOM    965  N   PHE A 104      37.469  21.916  22.917  1.00  0.00      RA0  N
ATOM    966  H   PHE A 104      36.545  21.587  23.132  1.00  0.00      RA0  H
ATOM    967  CA  PHE A 104      38.297  22.371  24.068  1.00  0.00      RA0  C
ATOM    968  CB  PHE A 104      37.656  23.568  24.762  1.00  0.00      RA0  C
ATOM    969  CG  PHE A 104      37.587  24.726  23.798  1.00  0.00      RA0  C
ATOM    970  CD1 PHE A 104      38.759  25.278  23.295  1.00  0.00      RA0  C
ATOM    971  CD2 PHE A 104      36.354  25.242  23.418  1.00  0.00      RA0  C
ATOM    972  CE1 PHE A 104      38.701  26.361  22.426  1.00  0.00      RA0  C
ATOM    973  CE2 PHE A 104      36.296  26.327  22.553  1.00  0.00      RA0  C
ATOM    974  CZ  PHE A 104      37.469  26.891  22.065  1.00  0.00      RA0  C
ATOM    975  C   PHE A 104      38.549  21.234  25.057  1.00  0.00      RA0  C
ATOM    976  O   PHE A 104      39.695  20.881  25.318  1.00  0.00      RA0  O
ATOM    977  N   THR A 105      37.473  20.666  25.599  1.00  0.00      RA0  N
ATOM    978  H   THR A 105      36.551  21.026  25.448  1.00  0.00      RA0  H
ATOM    979  CA  THR A 105      37.528  19.428  26.379  1.00  0.00      RA0  C
ATOM    980  CB  THR A 105      37.443  19.953  27.793  1.00  0.00      RA0  C
ATOM    981  OG1 THR A 105      37.281  21.377  27.696  1.00  0.00      RA0  O
ATOM    982  HG1 THR A 105      37.371  21.722  28.575  1.00  0.00      RA0  H
ATOM    983  CG2 THR A 105      38.681  19.604  28.621  1.00  0.00      RA0  C
ATOM    984  C   THR A 105      36.371  18.515  25.975  1.00  0.00      RA0  C
ATOM    985  O   THR A 105      35.486  18.910  25.222  1.00  0.00      RA0  O
ATOM    986  N   GLU A 106      36.339  17.300  26.515  1.00  0.00      RA0  N
ATOM    987  H   GLU A 106      37.098  16.959  27.066  1.00  0.00      RA0  H
ATOM    988  CA  GLU A 106      35.233  16.397  26.204  1.00  0.00      RA0  C
ATOM    989  CB  GLU A 106      35.555  14.945  26.555  1.00  0.00      RA0  C
ATOM    990  CG  GLU A 106      36.814  14.436  25.827  1.00  0.00      RA0  C
ATOM    991  CD  GLU A 106      36.653  14.346  24.309  1.00  0.00      RA0  C
ATOM    992  OE1 GLU A 106      36.116  15.246  23.672  1.00  0.00      RA0  O
ATOM    993  OE2 GLU A 106      37.126  13.384  23.717  1.00  0.00      RA0  O
ATOM    994  C   GLU A 106      33.906  16.919  26.732  1.00  0.00      RA0  C
ATOM    995  O   GLU A 106      32.848  16.421  26.346  1.00  0.00      RA0  O
ATOM    996  N   ASP A 107      33.960  17.891  27.637  1.00  0.00      RA0  N
ATOM    997  H   ASP A 107      34.836  18.276  27.906  1.00  0.00      RA0  H
ATOM    998  CA  ASP A 107      32.769  18.505  28.199  1.00  0.00      RA0  C
ATOM    999  CB  ASP A 107      32.971  18.529  29.722  1.00  0.00      RA0  C
ATOM   1000  CG  ASP A 107      31.760  18.999  30.507  1.00  0.00      RA0  C
ATOM   1001  OD1 ASP A 107      30.713  18.357  30.475  1.00  0.00      RA0  O
ATOM   1002  OD2 ASP A 107      31.877  19.992  31.215  1.00  0.00      RA0  O
ATOM   1003  C   ASP A 107      32.470  19.884  27.594  1.00  0.00      RA0  C
ATOM   1004  O   ASP A 107      31.556  20.554  28.051  1.00  0.00      RA0  O
ATOM   1005  N   PHE A 108      33.236  20.316  26.583  1.00  0.00      RA0  N
ATOM   1006  H   PHE A 108      33.901  19.728  26.119  1.00  0.00      RA0  H
ATOM   1007  CA  PHE A 108      33.162  21.700  26.101  1.00  0.00      RA0  C
ATOM   1008  CB  PHE A 108      33.925  22.634  27.043  1.00  0.00      RA0  C
ATOM   1009  CG  PHE A 108      33.720  24.065  26.609  1.00  0.00      RA0  C
ATOM   1010  CD1 PHE A 108      32.478  24.484  26.146  1.00  0.00      RA0  C
ATOM   1011  CD2 PHE A 108      34.776  24.965  26.671  1.00  0.00      RA0  C
ATOM   1012  CE1 PHE A 108      32.304  25.793  25.719  1.00  0.00      RA0  C
ATOM   1013  CE2 PHE A 108      34.600  26.277  26.247  1.00  0.00      RA0  C
ATOM   1014  CZ  PHE A 108      33.366  26.687  25.758  1.00  0.00      RA0  C
ATOM   1015  C   PHE A 108      33.666  21.852  24.650  1.00  0.00      RA0  C
ATOM   1016  O   PHE A 108      34.880  21.753  24.368  1.00  0.00      RA0  O
ATOM   1017  N   PHE A 109      32.701  22.061  23.750  1.00  0.00      RA0  N
ATOM   1018  H   PHE A 109      31.761  22.162  24.093  1.00  0.00      RA0  H
ATOM   1019  CA  PHE A 109      32.924  22.476  22.360  1.00  0.00      RA0  C
ATOM   1020  CB  PHE A 109      32.341  21.447  21.384  1.00  0.00      RA0  C
ATOM   1021  CG  PHE A 109      33.134  20.158  21.300  1.00  0.00      RA0  C
ATOM   1022  CD1 PHE A 109      33.355  19.365  22.421  1.00  0.00      RA0  C
ATOM   1023  CD2 PHE A 109      33.615  19.741  20.064  1.00  0.00      RA0  C
ATOM   1024  CE1 PHE A 109      34.028  18.155  22.305  1.00  0.00      RA0  C
ATOM   1025  CE2 PHE A 109      34.285  18.530  19.943  1.00  0.00      RA0  C
ATOM   1026  CZ  PHE A 109      34.482  17.731  21.062  1.00  0.00      RA0  C
ATOM   1027  C   PHE A 109      32.241  23.819  22.089  1.00  0.00      RA0  C
ATOM   1028  O   PHE A 109      31.394  24.282  22.856  1.00  0.00      RA0  O
ATOM   1029  N   ARG A 110      32.585  24.424  20.962  1.00  0.00      RA0  N
ATOM   1030  H   ARG A 110      33.240  23.992  20.337  1.00  0.00      RA0  H
ATOM   1031  CA  ARG A 110      32.041  25.717  20.583  1.00  0.00      RA0  C
ATOM   1032  CB  ARG A 110      33.061  26.775  21.003  1.00  0.00      RA0  C
ATOM   1033  CG  ARG A 110      33.068  28.098  20.237  1.00  0.00      RA0  C
ATOM   1034  CD  ARG A 110      33.963  29.105  20.961  1.00  0.00      RA0  C
ATOM   1035  NE  ARG A 110      33.407  29.311  22.294  1.00  0.00      RA0  N
ATOM   1036  HE  ARG A 110      32.444  29.026  22.417  1.00  0.00      RA0  H
ATOM   1037  CZ  ARG A 110      34.083  29.866  23.337  1.00  0.00      RA0  C
ATOM   1038  NH1 ARG A 110      35.354  30.304  23.167  1.00  0.00      RA0  N
ATOM   1039 HH11 ARG A 110      35.892  30.730  23.904  1.00  0.00      RA0  H
ATOM   1040 HH12 ARG A 110      35.808  30.218  22.276  1.00  0.00      RA0  H
ATOM   1041  NH2 ARG A 110      33.451  29.960  24.524  1.00  0.00      RA0  N
ATOM   1042 HH21 ARG A 110      33.861  30.323  25.359  1.00  0.00      RA0  H
ATOM   1043 HH22 ARG A 110      32.484  29.636  24.606  1.00  0.00      RA0  H
ATOM   1044  C   ARG A 110      31.746  25.749  19.088  1.00  0.00      RA0  C
ATOM   1045  O   ARG A 110      32.562  25.276  18.300  1.00  0.00      RA0  O
ATOM   1046  N   LEU A 111      30.580  26.287  18.710  1.00  0.00      RA0  N
ATOM   1047  H   LEU A 111      29.993  26.716  19.397  1.00  0.00      RA0  H
ATOM   1048  CA  LEU A 111      30.212  26.506  17.300  1.00  0.00      RA0  C
ATOM   1049  CB  LEU A 111      28.812  25.960  17.023  1.00  0.00      RA0  C
ATOM   1050  CG  LEU A 111      28.628  24.457  17.210  1.00  0.00      RA0  C
ATOM   1051  CD1 LEU A 111      27.151  24.094  17.337  1.00  0.00      RA0  C
ATOM   1052  CD2 LEU A 111      29.282  23.662  16.086  1.00  0.00      RA0  C
ATOM   1053  C   LEU A 111      30.144  27.988  17.047  1.00  0.00      RA0  C
ATOM   1054  O   LEU A 111      29.820  28.761  17.961  1.00  0.00      RA0  O
ATOM   1055  N   VAL A 112      30.389  28.387  15.807  1.00  0.00      RA0  N
ATOM   1056  H   VAL A 112      30.679  27.732  15.104  1.00  0.00      RA0  H
ATOM   1057  CA  VAL A 112      30.190  29.775  15.392  1.00  0.00      RA0  C
ATOM   1058  CB  VAL A 112      31.527  30.473  15.117  1.00  0.00      RA0  C
ATOM   1059  CG1 VAL A 112      31.300  31.946  14.773  1.00  0.00      RA0  C
ATOM   1060  CG2 VAL A 112      32.505  30.322  16.286  1.00  0.00      RA0  C
ATOM   1061  C   VAL A 112      29.307  29.795  14.147  1.00  0.00      RA0  C
ATOM   1062  O   VAL A 112      29.639  29.175  13.139  1.00  0.00      RA0  O
ATOM   1063  N   VAL A 113      28.195  30.511  14.213  1.00  0.00      RA0  N
ATOM   1064  H   VAL A 113      27.979  31.043  15.033  1.00  0.00      RA0  H
ATOM   1065  CA  VAL A 113      27.286  30.606  13.069  1.00  0.00      RA0  C
ATOM   1066  CB  VAL A 113      26.022  29.759  13.284  1.00  0.00      RA0  C
ATOM   1067  CG1 VAL A 113      26.323  28.260  13.341  1.00  0.00      RA0  C
ATOM   1068  CG2 VAL A 113      25.242  30.239  14.510  1.00  0.00      RA0  C
ATOM   1069  C   VAL A 113      26.872  32.037  12.745  1.00  0.00      RA0  C
ATOM   1070  O   VAL A 113      26.968  32.956  13.570  1.00  0.00      RA0  O
ATOM   1071  N   ASN A 114      26.368  32.203  11.529  1.00  0.00      RA0  N
ATOM   1072  H   ASN A 114      26.149  31.378  11.002  1.00  0.00      RA0  H
ATOM   1073  CA  ASN A 114      25.969  33.509  11.022  1.00  0.00      RA0  C
ATOM   1074  CB  ASN A 114      25.811  33.431   9.497  1.00  0.00      RA0  C
ATOM   1075  CG  ASN A 114      27.029  32.830   8.829  1.00  0.00      RA0  C
ATOM   1076  OD1 ASN A 114      28.034  33.514   8.656  1.00  0.00      RA0  O
ATOM   1077  ND2 ASN A 114      26.891  31.531   8.474  1.00  0.00      RA0  N
ATOM   1078 HD21 ASN A 114      26.065  30.958   8.583  1.00  0.00      RA0  H
ATOM   1079 HD22 ASN A 114      27.625  30.989   8.055  1.00  0.00      RA0  H
ATOM   1080  C   ASN A 114      24.621  33.987  11.529  1.00  0.00      RA0  C
ATOM   1081  O   ASN A 114      23.769  33.189  11.905  1.00  0.00      RA0  O
ATOM   1082  N   SER A 115      24.446  35.308  11.508  1.00  0.00      RA0  N
ATOM   1083  H   SER A 115      25.220  35.897  11.284  1.00  0.00      RA0  H
ATOM   1084  CA  SER A 115      23.211  35.933  11.928  1.00  0.00      RA0  C
ATOM   1085  CB  SER A 115      23.336  37.459  11.879  1.00  0.00      RA0  C
ATOM   1086  OG  SER A 115      22.479  38.059  12.857  1.00  0.00      RA0  O
ATOM   1087  HG  SER A 115      21.591  37.780  12.656  1.00  0.00      RA0  H
ATOM   1088  C   SER A 115      22.004  35.426  11.128  1.00  0.00      RA0  C
ATOM   1089  O   SER A 115      20.951  35.137  11.684  1.00  0.00      RA0  O
ATOM   1090  N   ALA A 116      22.161  35.353   9.815  1.00  0.00      RA0  N
ATOM   1091  H   ALA A 116      23.061  35.499   9.412  1.00  0.00      RA0  H
ATOM   1092  CA  ALA A 116      21.043  35.018   8.928  1.00  0.00      RA0  C
ATOM   1093  CB  ALA A 116      21.510  34.973   7.473  1.00  0.00      RA0  C
ATOM   1094  C   ALA A 116      20.420  33.676   9.263  1.00  0.00      RA0  C
ATOM   1095  O   ALA A 116      19.203  33.489   9.107  1.00  0.00      RA0  O
ATOM   1096  N   THR A 117      21.240  32.742   9.737  1.00  0.00      RA0  N
ATOM   1097  H   THR A 117      22.226  32.865   9.840  1.00  0.00      RA0  H
ATOM   1098  CA  THR A 117      20.803  31.366  10.039  1.00  0.00      RA0  C
ATOM   1099  CB  THR A 117      21.820  30.526   9.298  1.00  0.00      RA0  C
ATOM   1100  OG1 THR A 117      22.893  31.381   8.866  1.00  0.00      RA0  O
ATOM   1101  HG1 THR A 117      23.570  30.725   8.653  1.00  0.00      RA0  H
ATOM   1102  CG2 THR A 117      21.203  29.834   8.090  1.00  0.00      RA0  C
ATOM   1103  C   THR A 117      20.765  31.032  11.528  1.00  0.00      RA0  C
ATOM   1104  O   THR A 117      20.453  29.895  11.901  1.00  0.00      RA0  O
ATOM   1105  N   ARG A 118      21.031  32.024  12.371  1.00  0.00      RA0  N
ATOM   1106  H   ARG A 118      21.284  32.916  11.997  1.00  0.00      RA0  H
ATOM   1107  CA  ARG A 118      21.119  31.830  13.819  1.00  0.00      RA0  C
ATOM   1108  CB  ARG A 118      21.347  33.197  14.471  1.00  0.00      RA0  C
ATOM   1109  CG  ARG A 118      21.227  33.220  15.993  1.00  0.00      RA0  C
ATOM   1110  CD  ARG A 118      21.374  34.637  16.553  1.00  0.00      RA0  C
ATOM   1111  NE  ARG A 118      20.920  34.704  17.941  1.00  0.00      RA0  N
ATOM   1112  HE  ARG A 118      19.953  34.418  18.055  1.00  0.00      RA0  H
ATOM   1113  CZ  ARG A 118      21.752  35.189  18.913  1.00  0.00      RA0  C
ATOM   1114  NH1 ARG A 118      23.022  35.524  18.610  1.00  0.00      RA0  N
ATOM   1115 HH11 ARG A 118      23.612  35.934  19.325  1.00  0.00      RA0  H
ATOM   1116 HH12 ARG A 118      23.434  35.372  17.701  1.00  0.00      RA0  H
ATOM   1117  NH2 ARG A 118      21.311  35.330  20.178  1.00  0.00      RA0  N
ATOM   1118 HH21 ARG A 118      21.933  35.666  20.914  1.00  0.00      RA0  H
ATOM   1119 HH22 ARG A 118      20.373  35.112  20.453  1.00  0.00      RA0  H
ATOM   1120  C   ARG A 118      19.916  31.116  14.423  1.00  0.00      RA0  C
ATOM   1121  O   ARG A 118      20.052  30.100  15.112  1.00  0.00      RA0  O
ATOM   1122  N   GLU A 119      18.728  31.646  14.183  1.00  0.00      RA0  N
ATOM   1123  H   GLU A 119      18.662  32.472  13.628  1.00  0.00      RA0  H
ATOM   1124  CA  GLU A 119      17.547  31.080  14.828  1.00  0.00      RA0  C
ATOM   1125  CB  GLU A 119      16.390  32.078  14.818  1.00  0.00      RA0  C
ATOM   1126  CG  GLU A 119      16.791  33.436  15.413  1.00  0.00      RA0  C
ATOM   1127  CD  GLU A 119      17.299  33.291  16.841  1.00  0.00      RA0  C
ATOM   1128  OE1 GLU A 119      16.828  32.412  17.557  1.00  0.00      RA0  O
ATOM   1129  OE2 GLU A 119      18.166  34.066  17.240  1.00  0.00      RA0  O
ATOM   1130  C   GLU A 119      17.167  29.693  14.294  1.00  0.00      RA0  C
ATOM   1131  O   GLU A 119      16.825  28.813  15.062  1.00  0.00      RA0  O
ATOM   1132  N   LYS A 120      17.286  29.493  12.992  1.00  0.00      RA0  N
ATOM   1133  H   LYS A 120      17.705  30.217  12.448  1.00  0.00      RA0  H
ATOM   1134  CA  LYS A 120      17.100  28.161  12.407  1.00  0.00      RA0  C
ATOM   1135  CB  LYS A 120      17.268  28.232  10.884  1.00  0.00      RA0  C
ATOM   1136  CG  LYS A 120      17.034  26.880  10.205  1.00  0.00      RA0  C
ATOM   1137  CD  LYS A 120      17.359  26.844   8.708  1.00  0.00      RA0  C
ATOM   1138  CE  LYS A 120      18.826  27.157   8.403  1.00  0.00      RA0  C
ATOM   1139  NZ  LYS A 120      19.193  26.667   7.066  1.00  0.00      RA0  N
ATOM   1140  HZ1 LYS A 120      20.198  26.854   6.858  1.00  0.00      RA0  H
ATOM   1141  HZ2 LYS A 120      19.081  25.632   7.037  1.00  0.00      RA0  H
ATOM   1142  HZ3 LYS A 120      18.626  27.029   6.280  1.00  0.00      RA0  H
ATOM   1143  C   LYS A 120      18.073  27.158  12.976  1.00  0.00      RA0  C
ATOM   1144  O   LYS A 120      17.715  26.044  13.303  1.00  0.00      RA0  O
ATOM   1145  N   ASP A 121      19.339  27.552  13.045  1.00  0.00      RA0  N
ATOM   1146  H   ASP A 121      19.664  28.410  12.651  1.00  0.00      RA0  H
ATOM   1147  CA  ASP A 121      20.385  26.683  13.575  1.00  0.00      RA0  C
ATOM   1148  CB  ASP A 121      21.775  27.258  13.346  1.00  0.00      RA0  C
ATOM   1149  CG  ASP A 121      22.004  27.407  11.858  1.00  0.00      RA0  C
ATOM   1150  OD1 ASP A 121      21.300  26.766  11.072  1.00  0.00      RA0  O
ATOM   1151  OD2 ASP A 121      22.874  28.190  11.495  1.00  0.00      RA0  O
ATOM   1152  C   ASP A 121      20.154  26.364  15.050  1.00  0.00      RA0  C
ATOM   1153  O   ASP A 121      20.295  25.218  15.483  1.00  0.00      RA0  O
ATOM   1154  N   LEU A 122      19.828  27.387  15.828  1.00  0.00      RA0  N
ATOM   1155  H   LEU A 122      19.743  28.295  15.416  1.00  0.00      RA0  H
ATOM   1156  CA  LEU A 122      19.602  27.193  17.256  1.00  0.00      RA0  C
ATOM   1157  CB  LEU A 122      19.360  28.517  17.979  1.00  0.00      RA0  C
ATOM   1158  CG  LEU A 122      20.637  29.345  18.120  1.00  0.00      RA0  C
ATOM   1159  CD1 LEU A 122      20.368  30.692  18.792  1.00  0.00      RA0  C
ATOM   1160  CD2 LEU A 122      21.744  28.557  18.822  1.00  0.00      RA0  C
ATOM   1161  C   LEU A 122      18.452  26.245  17.509  1.00  0.00      RA0  C
ATOM   1162  O   LEU A 122      18.522  25.412  18.398  1.00  0.00      RA0  O
ATOM   1163  N   SER A 123      17.383  26.364  16.730  1.00  0.00      RA0  N
ATOM   1164  H   SER A 123      17.359  27.059  16.009  1.00  0.00      RA0  H
ATOM   1165  CA  SER A 123      16.226  25.489  16.918  1.00  0.00      RA0  C
ATOM   1166  CB  SER A 123      15.086  26.071  16.093  1.00  0.00      RA0  C
ATOM   1167  OG  SER A 123      14.899  27.433  16.495  1.00  0.00      RA0  O
ATOM   1168  HG  SER A 123      15.582  27.959  16.090  1.00  0.00      RA0  H
ATOM   1169  C   SER A 123      16.595  24.052  16.582  1.00  0.00      RA0  C
ATOM   1170  O   SER A 123      16.212  23.125  17.291  1.00  0.00      RA0  O
ATOM   1171  N   TRP A 124      17.343  23.880  15.498  1.00  0.00      RA0  N
ATOM   1172  H   TRP A 124      17.647  24.674  14.964  1.00  0.00      RA0  H
ATOM   1173  CA  TRP A 124      17.787  22.548  15.055  1.00  0.00      RA0  C
ATOM   1174  CB  TRP A 124      18.418  22.676  13.667  1.00  0.00      RA0  C
ATOM   1175  CG  TRP A 124      18.817  21.330  13.109  1.00  0.00      RA0  C
ATOM   1176  CD2 TRP A 124      17.968  20.324  12.518  1.00  0.00      RA0  C
ATOM   1177  CE2 TRP A 124      18.797  19.254  12.107  1.00  0.00      RA0  C
ATOM   1178  CE3 TRP A 124      16.598  20.256  12.296  1.00  0.00      RA0  C
ATOM   1179  CD1 TRP A 124      20.115  20.804  13.029  1.00  0.00      RA0  C
ATOM   1180  NE1 TRP A 124      20.108  19.579  12.439  1.00  0.00      RA0  N
ATOM   1181  HE1 TRP A 124      20.895  19.023  12.255  1.00  0.00      RA0  H
ATOM   1182  CZ2 TRP A 124      18.233  18.146  11.488  1.00  0.00      RA0  C
ATOM   1183  CZ3 TRP A 124      16.046  19.141  11.677  1.00  0.00      RA0  C
ATOM   1184  CH2 TRP A 124      16.861  18.091  11.271  1.00  0.00      RA0  C
ATOM   1185  C   TRP A 124      18.760  21.909  16.045  1.00  0.00      RA0  C
ATOM   1186  O   TRP A 124      18.593  20.764  16.438  1.00  0.00      RA0  O
ATOM   1187  N   ILE A 125      19.761  22.681  16.455  1.00  0.00      RA0  N
ATOM   1188  H   ILE A 125      19.820  23.605  16.091  1.00  0.00      RA0  H
ATOM   1189  CA  ILE A 125      20.746  22.218  17.430  1.00  0.00      RA0  C
ATOM   1190  CB  ILE A 125      21.849  23.258  17.656  1.00  0.00      RA0  C
ATOM   1191  CG2 ILE A 125      22.771  22.872  18.815  1.00  0.00      RA0  C
ATOM   1192  CG1 ILE A 125      22.652  23.461  16.370  1.00  0.00      RA0  C
ATOM   1193  CD1 ILE A 125      23.550  24.696  16.437  1.00  0.00      RA0  C
ATOM   1194  C   ILE A 125      20.050  21.835  18.742  1.00  0.00      RA0  C
ATOM   1195  O   ILE A 125      20.290  20.760  19.269  1.00  0.00      RA0  O
ATOM   1196  N   THR A 126      19.185  22.715  19.246  1.00  0.00      RA0  N
ATOM   1197  H   THR A 126      19.020  23.584  18.781  1.00  0.00      RA0  H
ATOM   1198  CA  THR A 126      18.413  22.427  20.459  1.00  0.00      RA0  C
ATOM   1199  CB  THR A 126      17.576  23.644  20.843  1.00  0.00      RA0  C
ATOM   1200  OG1 THR A 126      18.449  24.768  21.012  1.00  0.00      RA0  O
ATOM   1201  HG1 THR A 126      18.612  25.118  20.145  1.00  0.00      RA0  H
ATOM   1202  CG2 THR A 126      16.766  23.409  22.119  1.00  0.00      RA0  C
ATOM   1203  C   THR A 126      17.638  21.140  20.388  1.00  0.00      RA0  C
ATOM   1204  O   THR A 126      17.679  20.344  21.333  1.00  0.00      RA0  O
ATOM   1205  N   GLN A 127      16.919  20.950  19.285  1.00  0.00      RA0  N
ATOM   1206  H   GLN A 127      16.931  21.647  18.565  1.00  0.00      RA0  H
ATOM   1207  CA  GLN A 127      16.103  19.760  19.063  1.00  0.00      RA0  C
ATOM   1208  CB  GLN A 127      15.406  19.879  17.707  1.00  0.00      RA0  C
ATOM   1209  CG  GLN A 127      14.535  18.679  17.336  1.00  0.00      RA0  C
ATOM   1210  CD  GLN A 127      13.854  18.962  16.013  1.00  0.00      RA0  C
ATOM   1211  OE1 GLN A 127      12.820  19.618  15.948  1.00  0.00      RA0  O
ATOM   1212  NE2 GLN A 127      14.489  18.435  14.952  1.00  0.00      RA0  N
ATOM   1213 HE21 GLN A 127      15.328  17.895  15.050  1.00  0.00      RA0  H
ATOM   1214 HE22 GLN A 127      14.150  18.567  14.021  1.00  0.00      RA0  H
ATOM   1215  C   GLN A 127      16.927  18.464  19.147  1.00  0.00      RA0  C
ATOM   1216  O   GLN A 127      16.596  17.540  19.877  1.00  0.00      RA0  O
ATOM   1217  N   HIS A 128      18.018  18.419  18.397  1.00  0.00      RA0  N
ATOM   1218  H   HIS A 128      18.299  19.240  17.892  1.00  0.00      RA0  H
ATOM   1219  CA  HIS A 128      18.844  17.228  18.341  1.00  0.00      RA0  C
ATOM   1220  CB  HIS A 128      19.639  17.157  17.035  1.00  0.00      RA0  C
ATOM   1221  CG  HIS A 128      18.689  16.787  15.924  1.00  0.00      RA0  C
ATOM   1222  ND1 HIS A 128      18.528  15.534  15.457  1.00  0.00      RA0  N
ATOM   1223  HD1 HIS A 128      19.012  14.730  15.745  1.00  0.00      RA0  H
ATOM   1224  CD2 HIS A 128      17.813  17.635  15.244  1.00  0.00      RA0  C
ATOM   1225  NE2 HIS A 128      17.113  16.878  14.364  1.00  0.00      RA0  N
ATOM   1226  CE1 HIS A 128      17.555  15.584  14.493  1.00  0.00      RA0  C
ATOM   1227  C   HIS A 128      19.769  17.062  19.563  1.00  0.00      RA0  C
ATOM   1228  O   HIS A 128      20.225  15.953  19.833  1.00  0.00      RA0  O
ATOM   1229  N   ALA A 129      20.027  18.136  20.308  1.00  0.00      RA0  N
ATOM   1230  H   ALA A 129      19.633  19.024  20.066  1.00  0.00      RA0  H
ATOM   1231  CA  ALA A 129      20.873  18.057  21.500  1.00  0.00      RA0  C
ATOM   1232  CB  ALA A 129      21.303  19.444  21.974  1.00  0.00      RA0  C
ATOM   1233  C   ALA A 129      20.202  17.338  22.680  1.00  0.00      RA0  C
ATOM   1234  O   ALA A 129      20.880  16.738  23.501  1.00  0.00      RA0  O
ATOM   1235  N   GLU A 130      18.881  17.425  22.754  1.00  0.00      RA0  N
ATOM   1236  H   GLU A 130      18.372  17.866  22.013  1.00  0.00      RA0  H
ATOM   1237  CA  GLU A 130      18.113  17.027  23.947  1.00  0.00      RA0  C
ATOM   1238  CB  GLU A 130      16.623  17.367  23.738  1.00  0.00      RA0  C
ATOM   1239  CG  GLU A 130      15.688  17.116  24.926  1.00  0.00      RA0  C
ATOM   1240  CD  GLU A 130      15.349  15.644  25.034  1.00  0.00      RA0  C
ATOM   1241  OE1 GLU A 130      15.298  14.977  24.004  1.00  0.00      RA0  O
ATOM   1242  OE2 GLU A 130      15.145  15.165  26.145  1.00  0.00      RA0  O
ATOM   1243  C   GLU A 130      18.400  15.609  24.440  1.00  0.00      RA0  C
ATOM   1244  O   GLU A 130      18.651  15.430  25.640  1.00  0.00      RA0  O
ATOM   1245  N   PRO A 131      18.393  14.603  23.570  1.00  0.00      RA0  N
ATOM   1246  CD  PRO A 131      18.043  14.605  22.144  1.00  0.00      RA0  C
ATOM   1247  CA  PRO A 131      18.648  13.234  24.018  1.00  0.00      RA0  C
ATOM   1248  CB  PRO A 131      18.323  12.359  22.802  1.00  0.00      RA0  C
ATOM   1249  CG  PRO A 131      17.473  13.223  21.882  1.00  0.00      RA0  C
ATOM   1250  C   PRO A 131      20.074  12.993  24.479  1.00  0.00      RA0  C
ATOM   1251  O   PRO A 131      20.319  12.039  25.221  1.00  0.00      RA0  O
ATOM   1252  N   PHE A 132      20.994  13.857  24.056  1.00  0.00      RA0  N
ATOM   1253  H   PHE A 132      20.708  14.667  23.540  1.00  0.00      RA0  H
ATOM   1254  CA  PHE A 132      22.381  13.799  24.487  1.00  0.00      RA0  C
ATOM   1255  CB  PHE A 132      23.315  14.295  23.381  1.00  0.00      RA0  C
ATOM   1256  CG  PHE A 132      23.126  13.527  22.094  1.00  0.00      RA0  C
ATOM   1257  CD1 PHE A 132      23.930  12.428  21.821  1.00  0.00      RA0  C
ATOM   1258  CD2 PHE A 132      22.167  13.928  21.171  1.00  0.00      RA0  C
ATOM   1259  CE1 PHE A 132      23.781  11.738  20.624  1.00  0.00      RA0  C
ATOM   1260  CE2 PHE A 132      22.017  13.238  19.975  1.00  0.00      RA0  C
ATOM   1261  CZ  PHE A 132      22.828  12.145  19.698  1.00  0.00      RA0  C
ATOM   1262  C   PHE A 132      22.668  14.592  25.770  1.00  0.00      RA0  C
ATOM   1263  O   PHE A 132      23.759  14.469  26.353  1.00  0.00      RA0  O
ATOM   1264  N   GLY A 133      21.702  15.400  26.203  1.00  0.00      RA0  N
ATOM   1265  H   GLY A 133      20.862  15.516  25.669  1.00  0.00      RA0  H
ATOM   1266  CA  GLY A 133      21.820  16.178  27.431  1.00  0.00      RA0  C
ATOM   1267  C   GLY A 133      22.832  17.306  27.350  1.00  0.00      RA0  C
ATOM   1268  O   GLY A 133      23.558  17.570  28.316  1.00  0.00      RA0  O
ATOM   1269  N   ILE A 134      22.864  17.993  26.212  1.00  0.00      RA0  N
ATOM   1270  H   ILE A 134      22.136  17.870  25.538  1.00  0.00      RA0  H
ATOM   1271  CA  ILE A 134      23.862  19.032  25.986  1.00  0.00      RA0  C
ATOM   1272  CB  ILE A 134      24.285  19.069  24.518  1.00  0.00      RA0  C
ATOM   1273  CG2 ILE A 134      25.363  20.125  24.269  1.00  0.00      RA0  C
ATOM   1274  CG1 ILE A 134      24.750  17.682  24.087  1.00  0.00      RA0  C
ATOM   1275  CD1 ILE A 134      25.852  17.144  24.998  1.00  0.00      RA0  C
ATOM   1276  C   ILE A 134      23.293  20.373  26.433  1.00  0.00      RA0  C
ATOM   1277  O   ILE A 134      22.166  20.722  26.075  1.00  0.00      RA0  O
ATOM   1278  N   GLU A 135      24.065  21.094  27.242  1.00  0.00      RA0  N
ATOM   1279  H   GLU A 135      24.978  20.754  27.462  1.00  0.00      RA0  H
ATOM   1280  CA  GLU A 135      23.728  22.449  27.678  1.00  0.00      RA0  C
ATOM   1281  CB  GLU A 135      24.470  22.591  29.011  1.00  0.00      RA0  C
ATOM   1282  CG  GLU A 135      24.635  23.959  29.669  1.00  0.00      RA0  C
ATOM   1283  CD  GLU A 135      25.593  23.786  30.840  1.00  0.00      RA0  C
ATOM   1284  OE1 GLU A 135      26.618  24.468  30.879  1.00  0.00      RA0  O
ATOM   1285  OE2 GLU A 135      25.355  22.930  31.695  1.00  0.00      RA0  O
ATOM   1286  C   GLU A 135      24.204  23.447  26.613  1.00  0.00      RA0  C
ATOM   1287  O   GLU A 135      25.387  23.508  26.304  1.00  0.00      RA0  O
ATOM   1288  N   ILE A 136      23.267  24.219  26.067  1.00  0.00      RA0  N
ATOM   1289  H   ILE A 136      22.357  24.247  26.476  1.00  0.00      RA0  H
ATOM   1290  CA  ILE A 136      23.543  25.167  24.980  1.00  0.00      RA0  C
ATOM   1291  CB  ILE A 136      22.476  25.002  23.902  1.00  0.00      RA0  C
ATOM   1292  CG2 ILE A 136      22.673  25.979  22.742  1.00  0.00      RA0  C
ATOM   1293  CG1 ILE A 136      22.428  23.545  23.446  1.00  0.00      RA0  C
ATOM   1294  CD1 ILE A 136      21.335  23.309  22.412  1.00  0.00      RA0  C
ATOM   1295  C   ILE A 136      23.525  26.578  25.545  1.00  0.00      RA0  C
ATOM   1296  O   ILE A 136      22.514  26.993  26.112  1.00  0.00      RA0  O
ATOM   1297  N   THR A 137      24.636  27.308  25.390  1.00  0.00      RA0  N
ATOM   1298  H   THR A 137      25.458  26.900  24.995  1.00  0.00      RA0  H
ATOM   1299  CA  THR A 137      24.751  28.675  25.878  1.00  0.00      RA0  C
ATOM   1300  CB  THR A 137      25.773  28.550  26.991  1.00  0.00      RA0  C
ATOM   1301  OG1 THR A 137      25.447  27.361  27.726  1.00  0.00      RA0  O
ATOM   1302  HG1 THR A 137      26.199  27.118  28.252  1.00  0.00      RA0  H
ATOM   1303  CG2 THR A 137      25.836  29.780  27.897  1.00  0.00      RA0  C
ATOM   1304  C   THR A 137      25.140  29.591  24.728  1.00  0.00      RA0  C
ATOM   1305  O   THR A 137      26.202  29.420  24.130  1.00  0.00      RA0  O
ATOM   1306  N   VAL A 138      24.276  30.548  24.409  1.00  0.00      RA0  N
ATOM   1307  H   VAL A 138      23.496  30.726  25.006  1.00  0.00      RA0  H
ATOM   1308  CA  VAL A 138      24.569  31.510  23.345  1.00  0.00      RA0  C
ATOM   1309  CB  VAL A 138      23.271  31.978  22.696  1.00  0.00      RA0  C
ATOM   1310  CG1 VAL A 138      23.557  32.878  21.499  1.00  0.00      RA0  C
ATOM   1311  CG2 VAL A 138      22.410  30.775  22.307  1.00  0.00      RA0  C
ATOM   1312  C   VAL A 138      25.368  32.678  23.936  1.00  0.00      RA0  C
ATOM   1313  O   VAL A 138      24.944  33.289  24.920  1.00  0.00      RA0  O
ATOM   1314  N   ARG A 139      26.488  33.018  23.307  1.00  0.00      RA0  N
ATOM   1315  H   ARG A 139      26.673  32.628  22.409  1.00  0.00      RA0  H
ATOM   1316  CA  ARG A 139      27.450  33.974  23.874  1.00  0.00      RA0  C
ATOM   1317  CB  ARG A 139      28.872  33.478  23.642  1.00  0.00      RA0  C
ATOM   1318  CG  ARG A 139      29.075  32.058  24.173  1.00  0.00      RA0  C
ATOM   1319  CD  ARG A 139      28.616  31.915  25.626  1.00  0.00      RA0  C
ATOM   1320  NE  ARG A 139      29.093  33.047  26.413  1.00  0.00      RA0  N
ATOM   1321  HE  ARG A 139      28.572  33.912  26.369  1.00  0.00      RA0  H
ATOM   1322  CZ  ARG A 139      30.280  32.995  27.061  1.00  0.00      RA0  C
ATOM   1323  NH1 ARG A 139      30.956  31.823  27.121  1.00  0.00      RA0  N
ATOM   1324 HH11 ARG A 139      31.799  31.708  27.645  1.00  0.00      RA0  H
ATOM   1325 HH12 ARG A 139      30.634  30.995  26.627  1.00  0.00      RA0  H
ATOM   1326  NH2 ARG A 139      30.743  34.131  27.619  1.00  0.00      RA0  N
ATOM   1327 HH21 ARG A 139      31.578  34.226  28.160  1.00  0.00      RA0  H
ATOM   1328 HH22 ARG A 139      30.227  35.003  27.484  1.00  0.00      RA0  H
ATOM   1329  C   ARG A 139      27.259  35.386  23.330  1.00  0.00      RA0  C
ATOM   1330  O   ARG A 139      28.145  35.986  22.706  1.00  0.00      RA0  O
ATOM   1331  N   ASP A 140      26.099  35.947  23.626  1.00  0.00      RA0  N
ATOM   1332  H   ASP A 140      25.418  35.428  24.145  1.00  0.00      RA0  H
ATOM   1333  CA  ASP A 140      25.763  37.288  23.171  1.00  0.00      RA0  C
ATOM   1334  CB  ASP A 140      24.240  37.498  23.143  1.00  0.00      RA0  C
ATOM   1335  CG  ASP A 140      23.531  36.528  22.200  1.00  0.00      RA0  C
ATOM   1336  OD1 ASP A 140      23.941  36.364  21.053  1.00  0.00      RA0  O
ATOM   1337  OD2 ASP A 140      22.528  35.940  22.596  1.00  0.00      RA0  O
ATOM   1338  C   ASP A 140      26.461  38.356  24.001  1.00  0.00      RA0  C
ATOM   1339  O   ASP A 140      26.303  39.538  23.728  1.00  0.00      RA0  O
ATOM   1340  N   ASP A 141      27.195  37.921  25.031  1.00  0.00      RA0  N
ATOM   1341  H   ASP A 141      27.324  36.945  25.205  1.00  0.00      RA0  H
ATOM   1342  CA  ASP A 141      28.079  38.774  25.811  1.00  0.00      RA0  C
ATOM   1343  CB  ASP A 141      28.319  38.135  27.184  1.00  0.00      RA0  C
ATOM   1344  CG  ASP A 141      29.136  36.853  27.066  1.00  0.00      RA0  C
ATOM   1345  OD1 ASP A 141      28.678  35.884  26.462  1.00  0.00      RA0  O
ATOM   1346  OD2 ASP A 141      30.229  36.790  27.619  1.00  0.00      RA0  O
ATOM   1347  C   ASP A 141      29.436  39.080  25.147  1.00  0.00      RA0  C
ATOM   1348  O   ASP A 141      30.193  39.924  25.662  1.00  0.00      RA0  O
ATOM   1349  N   LEU A 142      29.715  38.394  24.033  1.00  0.00      RA0  N
ATOM   1350  H   LEU A 142      29.034  37.792  23.612  1.00  0.00      RA0  H
ATOM   1351  CA  LEU A 142      30.966  38.532  23.283  1.00  0.00      RA0  C
ATOM   1352  CB  LEU A 142      31.614  37.166  23.048  1.00  0.00      RA0  C
ATOM   1353  CG  LEU A 142      31.907  36.377  24.326  1.00  0.00      RA0  C
ATOM   1354  CD1 LEU A 142      32.443  34.979  24.013  1.00  0.00      RA0  C
ATOM   1355  CD2 LEU A 142      32.840  37.133  25.271  1.00  0.00      RA0  C
ATOM   1356  C   LEU A 142      30.768  39.226  21.951  1.00  0.00      RA0  C
ATOM   1357  O   LEU A 142      29.785  38.975  21.236  1.00  0.00      RA0  O
ATOM   1358  N   SER A 143      31.742  40.055  21.608  1.00  0.00      RA0  N
ATOM   1359  H   SER A 143      32.496  40.277  22.223  1.00  0.00      RA0  H
ATOM   1360  CA  SER A 143      31.886  40.617  20.278  1.00  0.00      RA0  C
ATOM   1361  CB  SER A 143      32.142  42.086  20.498  1.00  0.00      RA0  C
ATOM   1362  OG  SER A 143      32.032  42.275  21.905  1.00  0.00      RA0  O
ATOM   1363  HG  SER A 143      31.128  42.041  22.102  1.00  0.00      RA0  H
ATOM   1364  C   SER A 143      33.074  39.904  19.640  1.00  0.00      RA0  C
ATOM   1365  O   SER A 143      33.806  39.158  20.310  1.00  0.00      RA0  O
ATOM   1366  N   MSE A 144      33.253  40.097  18.350  1.00  0.00      RA0  N
ATOM   1367  H   MSE A 144      32.689  40.718  17.801  1.00  0.00      RA0  H
ATOM   1368  CA  MSE A 144      34.328  39.411  17.655  1.00  0.00      RA0  C
ATOM   1369  CB  MSE A 144      33.845  38.030  17.197  1.00  0.00      RA0  C
ATOM   1370  CG  MSE A 144      34.950  37.128  16.644  1.00  0.00      RA0  C
ATOM   1371  SE  MSE A 144      34.396  35.430  16.423  1.00  0.00      RA0  S
ATOM   1372  CE  MSE A 144      32.875  35.775  15.525  1.00  0.00      RA0  C
ATOM   1373  C   MSE A 144      34.823  40.277  16.518  1.00  0.00      RA0  C
ATOM   1374  O   MSE A 144      34.018  40.927  15.822  1.00  0.00      RA0  O
ATOM   1375  N   ILE A 145      36.145  40.281  16.350  1.00  0.00      RA0  N
ATOM   1376  H   ILE A 145      36.722  39.723  16.951  1.00  0.00      RA0  H
ATOM   1377  CA  ILE A 145      36.817  41.057  15.315  1.00  0.00      RA0  C
ATOM   1378  CB  ILE A 145      37.632  42.196  15.942  1.00  0.00      RA0  C
ATOM   1379  CG2 ILE A 145      38.310  43.044  14.865  1.00  0.00      RA0  C
ATOM   1380  CG1 ILE A 145      36.780  43.050  16.886  1.00  0.00      RA0  C
ATOM   1381  CD1 ILE A 145      37.596  44.106  17.632  1.00  0.00      RA0  C
ATOM   1382  C   ILE A 145      37.729  40.128  14.530  1.00  0.00      RA0  C
ATOM   1383  O   ILE A 145      38.504  39.373  15.126  1.00  0.00      RA0  O
ATOM   1384  N   ALA A 146      37.627  40.164  13.204  1.00  0.00      RA0  N
ATOM   1385  H   ALA A 146      37.038  40.863  12.798  1.00  0.00      RA0  H
ATOM   1386  CA  ALA A 146      38.491  39.366  12.339  1.00  0.00      RA0  C
ATOM   1387  CB  ALA A 146      37.704  38.898  11.126  1.00  0.00      RA0  C
ATOM   1388  C   ALA A 146      39.592  40.260  11.825  1.00  0.00      RA0  C
ATOM   1389  O   ALA A 146      39.320  41.270  11.191  1.00  0.00      RA0  O
ATOM   1390  N   VAL A 147      40.832  39.879  12.100  1.00  0.00      RA0  N
ATOM   1391  H   VAL A 147      40.996  39.037  12.600  1.00  0.00      RA0  H
ATOM   1392  CA  VAL A 147      41.994  40.689  11.695  1.00  0.00      RA0  C
ATOM   1393  CB  VAL A 147      42.872  40.977  12.915  1.00  0.00      RA0  C
ATOM   1394  CG1 VAL A 147      44.032  41.906  12.561  1.00  0.00      RA0  C
ATOM   1395  CG2 VAL A 147      42.038  41.525  14.075  1.00  0.00      RA0  C
ATOM   1396  C   VAL A 147      42.735  39.835  10.682  1.00  0.00      RA0  C
ATOM   1397  O   VAL A 147      43.186  38.736  11.015  1.00  0.00      RA0  O
ATOM   1398  N   GLN A 148      42.820  40.325   9.451  1.00  0.00      RA0  N
ATOM   1399  H   GLN A 148      42.578  41.272   9.259  1.00  0.00      RA0  H
ATOM   1400  CA  GLN A 148      43.218  39.503   8.302  1.00  0.00      RA0  C
ATOM   1401  CB  GLN A 148      41.973  39.166   7.474  1.00  0.00      RA0  C
ATOM   1402  CG  GLN A 148      40.685  38.977   8.291  1.00  0.00      RA0  C
ATOM   1403  CD  GLN A 148      40.370  37.515   8.553  1.00  0.00      RA0  C
ATOM   1404  OE1 GLN A 148      39.601  36.916   7.801  1.00  0.00      RA0  O
ATOM   1405  NE2 GLN A 148      40.940  36.996   9.658  1.00  0.00      RA0  N
ATOM   1406 HE21 GLN A 148      41.575  37.512  10.241  1.00  0.00      RA0  H
ATOM   1407 HE22 GLN A 148      40.756  36.062   9.987  1.00  0.00      RA0  H
ATOM   1408  C   GLN A 148      44.283  40.159   7.421  1.00  0.00      RA0  C
ATOM   1409  O   GLN A 148      44.236  41.371   7.132  1.00  0.00      RA0  O
ATOM   1410  N   GLY A 149      45.222  39.347   6.947  1.00  0.00      RA0  N
ATOM   1411  H   GLY A 149      45.307  38.403   7.261  1.00  0.00      RA0  H
ATOM   1412  CA  GLY A 149      46.256  39.825   6.042  1.00  0.00      RA0  C
ATOM   1413  C   GLY A 149      47.621  39.353   6.499  1.00  0.00      RA0  C
ATOM   1414  O   GLY A 149      47.767  38.836   7.614  1.00  0.00      RA0  O
ATOM   1415  N   PRO A 150      48.615  39.532   5.647  1.00  0.00      RA0  N
ATOM   1416  CD  PRO A 150      48.492  40.149   4.333  1.00  0.00      RA0  C
ATOM   1417  CA  PRO A 150      49.959  39.020   5.916  1.00  0.00      RA0  C
ATOM   1418  CB  PRO A 150      50.689  39.248   4.587  1.00  0.00      RA0  C
ATOM   1419  CG  PRO A 150      49.933  40.379   3.899  1.00  0.00      RA0  C
ATOM   1420  C   PRO A 150      50.669  39.625   7.147  1.00  0.00      RA0  C
ATOM   1421  O   PRO A 150      51.533  38.974   7.746  1.00  0.00      RA0  O
ATOM   1422  N   ASN A 151      50.253  40.809   7.565  1.00  0.00      RA0  N
ATOM   1423  H   ASN A 151      49.535  41.287   7.052  1.00  0.00      RA0  H
ATOM   1424  CA  ASN A 151      50.760  41.443   8.778  1.00  0.00      RA0  C
ATOM   1425  CB  ASN A 151      51.189  42.891   8.552  1.00  0.00      RA0  C
ATOM   1426  CG  ASN A 151      52.502  42.980   7.810  1.00  0.00      RA0  C
ATOM   1427  OD1 ASN A 151      53.502  42.380   8.188  1.00  0.00      RA0  O
ATOM   1428  ND2 ASN A 151      52.439  43.763   6.717  1.00  0.00      RA0  N
ATOM   1429 HD21 ASN A 151      51.599  44.283   6.519  1.00  0.00      RA0  H
ATOM   1430 HD22 ASN A 151      53.195  43.874   6.074  1.00  0.00      RA0  H
ATOM   1431  C   ASN A 151      49.733  41.475   9.912  1.00  0.00      RA0  C
ATOM   1432  O   ASN A 151      49.956  42.116  10.946  1.00  0.00      RA0  O
ATOM   1433  N   ALA A 152      48.610  40.780   9.739  1.00  0.00      RA0  N
ATOM   1434  H   ALA A 152      48.500  40.203   8.927  1.00  0.00      RA0  H
ATOM   1435  CA  ALA A 152      47.525  40.831  10.724  1.00  0.00      RA0  C
ATOM   1436  CB  ALA A 152      46.307  40.084  10.210  1.00  0.00      RA0  C
ATOM   1437  C   ALA A 152      47.870  40.232  12.082  1.00  0.00      RA0  C
ATOM   1438  O   ALA A 152      47.643  40.855  13.112  1.00  0.00      RA0  O
ATOM   1439  N   GLN A 153      48.417  39.025  12.076  1.00  0.00      RA0  N
ATOM   1440  H   GLN A 153      48.620  38.602  11.194  1.00  0.00      RA0  H
ATOM   1441  CA  GLN A 153      48.786  38.360  13.322  1.00  0.00      RA0  C
ATOM   1442  CB  GLN A 153      49.246  36.938  13.023  1.00  0.00      RA0  C
ATOM   1443  CG  GLN A 153      48.073  36.158  12.430  1.00  0.00      RA0  C
ATOM   1444  CD  GLN A 153      48.530  34.801  11.950  1.00  0.00      RA0  C
ATOM   1445  OE1 GLN A 153      49.632  34.645  11.439  1.00  0.00      RA0  O
ATOM   1446  NE2 GLN A 153      47.622  33.828  12.140  1.00  0.00      RA0  N
ATOM   1447 HE21 GLN A 153      46.698  34.016  12.489  1.00  0.00      RA0  H
ATOM   1448 HE22 GLN A 153      47.852  32.875  11.947  1.00  0.00      RA0  H
ATOM   1449  C   GLN A 153      49.832  39.187  14.072  1.00  0.00      RA0  C
ATOM   1450  O   GLN A 153      49.689  39.419  15.253  1.00  0.00      RA0  O
ATOM   1451  N   ALA A 154      50.851  39.664  13.363  1.00  0.00      RA0  N
ATOM   1452  H   ALA A 154      50.899  39.474  12.385  1.00  0.00      RA0  H
ATOM   1453  CA  ALA A 154      51.905  40.471  13.987  1.00  0.00      RA0  C
ATOM   1454  CB  ALA A 154      52.975  40.833  12.957  1.00  0.00      RA0  C
ATOM   1455  C   ALA A 154      51.351  41.767  14.598  1.00  0.00      RA0  C
ATOM   1456  O   ALA A 154      51.682  42.119  15.731  1.00  0.00      RA0  O
ATOM   1457  N   LYS A 155      50.525  42.479  13.847  1.00  0.00      RA0  N
ATOM   1458  H   LYS A 155      50.271  42.156  12.933  1.00  0.00      RA0  H
ATOM   1459  CA  LYS A 155      49.955  43.733  14.328  1.00  0.00      RA0  C
ATOM   1460  CB  LYS A 155      49.235  44.476  13.206  1.00  0.00      RA0  C
ATOM   1461  CG  LYS A 155      50.190  45.186  12.244  1.00  0.00      RA0  C
ATOM   1462  CD  LYS A 155      49.435  45.829  11.081  1.00  0.00      RA0  C
ATOM   1463  CE  LYS A 155      50.311  46.698  10.177  1.00  0.00      RA0  C
ATOM   1464  NZ  LYS A 155      49.524  47.101   9.007  1.00  0.00      RA0  N
ATOM   1465  HZ1 LYS A 155      50.064  47.643   8.298  1.00  0.00      RA0  H
ATOM   1466  HZ2 LYS A 155      49.268  46.271   8.431  1.00  0.00      RA0  H
ATOM   1467  HZ3 LYS A 155      48.660  47.633   9.221  1.00  0.00      RA0  H
ATOM   1468  C   LYS A 155      49.019  43.509  15.502  1.00  0.00      RA0  C
ATOM   1469  O   LYS A 155      49.099  44.228  16.516  1.00  0.00      RA0  O
ATOM   1470  N   ALA A 156      48.162  42.490  15.413  1.00  0.00      RA0  N
ATOM   1471  H   ALA A 156      48.142  41.923  14.590  1.00  0.00      RA0  H
ATOM   1472  CA  ALA A 156      47.302  42.150  16.552  1.00  0.00      RA0  C
ATOM   1473  CB  ALA A 156      46.380  40.978  16.209  1.00  0.00      RA0  C
ATOM   1474  C   ALA A 156      48.114  41.792  17.779  1.00  0.00      RA0  C
ATOM   1475  O   ALA A 156      47.756  42.196  18.881  1.00  0.00      RA0  O
ATOM   1476  N   ALA A 157      49.205  41.055  17.580  1.00  0.00      RA0  N
ATOM   1477  H   ALA A 157      49.470  40.792  16.651  1.00  0.00      RA0  H
ATOM   1478  CA  ALA A 157      49.982  40.538  18.704  1.00  0.00      RA0  C
ATOM   1479  CB  ALA A 157      51.042  39.544  18.228  1.00  0.00      RA0  C
ATOM   1480  C   ALA A 157      50.677  41.640  19.516  1.00  0.00      RA0  C
ATOM   1481  O   ALA A 157      50.990  41.430  20.683  1.00  0.00      RA0  O
ATOM   1482  N   THR A 158      50.868  42.824  18.922  1.00  0.00      RA0  N
ATOM   1483  H   THR A 158      50.593  42.960  17.970  1.00  0.00      RA0  H
ATOM   1484  CA  THR A 158      51.429  43.975  19.664  1.00  0.00      RA0  C
ATOM   1485  CB  THR A 158      51.828  45.120  18.719  1.00  0.00      RA0  C
ATOM   1486  OG1 THR A 158      50.708  45.709  18.057  1.00  0.00      RA0  O
ATOM   1487  HG1 THR A 158      50.311  45.056  17.496  1.00  0.00      RA0  H
ATOM   1488  CG2 THR A 158      52.855  44.636  17.695  1.00  0.00      RA0  C
ATOM   1489  C   THR A 158      50.521  44.382  20.809  1.00  0.00      RA0  C
ATOM   1490  O   THR A 158      50.962  45.065  21.722  1.00  0.00      RA0  O
ATOM   1491  N   LEU A 159      49.248  43.993  20.740  1.00  0.00      RA0  N
ATOM   1492  H   LEU A 159      48.926  43.433  19.975  1.00  0.00      RA0  H
ATOM   1493  CA  LEU A 159      48.252  44.320  21.759  1.00  0.00      RA0  C
ATOM   1494  CB  LEU A 159      46.926  44.643  21.083  1.00  0.00      RA0  C
ATOM   1495  CG  LEU A 159      47.124  45.696  19.992  1.00  0.00      RA0  C
ATOM   1496  CD1 LEU A 159      45.869  45.864  19.149  1.00  0.00      RA0  C
ATOM   1497  CD2 LEU A 159      47.626  47.030  20.548  1.00  0.00      RA0  C
ATOM   1498  C   LEU A 159      48.105  43.238  22.813  1.00  0.00      RA0  C
ATOM   1499  O   LEU A 159      47.451  43.472  23.828  1.00  0.00      RA0  O
ATOM   1500  N   PHE A 160      48.698  42.073  22.573  1.00  0.00      RA0  N
ATOM   1501  H   PHE A 160      49.362  42.013  21.829  1.00  0.00      RA0  H
ATOM   1502  CA  PHE A 160      48.603  40.937  23.502  1.00  0.00      RA0  C
ATOM   1503  CB  PHE A 160      48.950  39.617  22.806  1.00  0.00      RA0  C
ATOM   1504  CG  PHE A 160      47.975  39.277  21.700  1.00  0.00      RA0  C
ATOM   1505  CD1 PHE A 160      46.771  39.960  21.561  1.00  0.00      RA0  C
ATOM   1506  CD2 PHE A 160      48.293  38.260  20.807  1.00  0.00      RA0  C
ATOM   1507  CE1 PHE A 160      45.908  39.651  20.516  1.00  0.00      RA0  C
ATOM   1508  CE2 PHE A 160      47.431  37.949  19.762  1.00  0.00      RA0  C
ATOM   1509  CZ  PHE A 160      46.245  38.655  19.608  1.00  0.00      RA0  C
ATOM   1510  C   PHE A 160      49.512  41.150  24.702  1.00  0.00      RA0  C
ATOM   1511  O   PHE A 160      50.613  41.693  24.567  1.00  0.00      RA0  O
ATOM   1512  N   ASN A 161      49.063  40.712  25.872  1.00  0.00      RA0  N
ATOM   1513  H   ASN A 161      48.167  40.272  25.880  1.00  0.00      RA0  H
ATOM   1514  CA  ASN A 161      49.950  40.653  27.032  1.00  0.00      RA0  C
ATOM   1515  CB  ASN A 161      49.201  40.736  28.366  1.00  0.00      RA0  C
ATOM   1516  CG  ASN A 161      48.436  39.464  28.669  1.00  0.00      RA0  C
ATOM   1517  OD1 ASN A 161      48.944  38.350  28.610  1.00  0.00      RA0  O
ATOM   1518  ND2 ASN A 161      47.165  39.700  29.035  1.00  0.00      RA0  N
ATOM   1519 HD21 ASN A 161      46.800  40.634  29.007  1.00  0.00      RA0  H
ATOM   1520 HD22 ASN A 161      46.542  38.979  29.337  1.00  0.00      RA0  H
ATOM   1521  C   ASN A 161      50.853  39.435  26.959  1.00  0.00      RA0  C
ATOM   1522  O   ASN A 161      50.729  38.619  26.053  1.00  0.00      RA0  O
ATOM   1523  N   ASP A 162      51.794  39.296  27.889  1.00  0.00      RA0  N
ATOM   1524  H   ASP A 162      52.004  40.010  28.559  1.00  0.00      RA0  H
ATOM   1525  CA  ASP A 162      52.735  38.177  27.810  1.00  0.00      RA0  C
ATOM   1526  CB  ASP A 162      53.880  38.408  28.788  1.00  0.00      RA0  C
ATOM   1527  CG  ASP A 162      54.647  39.585  28.205  1.00  0.00      RA0  C
ATOM   1528  OD1 ASP A 162      55.713  39.372  27.639  1.00  0.00      RA0  O
ATOM   1529  OD2 ASP A 162      54.138  40.707  28.213  1.00  0.00      RA0  O
ATOM   1530  C   ASP A 162      52.051  36.797  27.793  1.00  0.00      RA0  C
ATOM   1531  O   ASP A 162      52.419  35.931  27.012  1.00  0.00      RA0  O
ATOM   1532  N   ALA A 163      51.038  36.602  28.628  1.00  0.00      RA0  N
ATOM   1533  H   ALA A 163      50.660  37.388  29.118  1.00  0.00      RA0  H
ATOM   1534  CA  ALA A 163      50.345  35.322  28.698  1.00  0.00      RA0  C
ATOM   1535  CB  ALA A 163      49.338  35.305  29.849  1.00  0.00      RA0  C
ATOM   1536  C   ALA A 163      49.621  35.020  27.395  1.00  0.00      RA0  C
ATOM   1537  O   ALA A 163      49.547  33.860  26.982  1.00  0.00      RA0  O
ATOM   1538  N   GLN A 164      49.090  36.067  26.761  1.00  0.00      RA0  N
ATOM   1539  H   GLN A 164      49.264  36.980  27.136  1.00  0.00      RA0  H
ATOM   1540  CA  GLN A 164      48.368  35.918  25.499  1.00  0.00      RA0  C
ATOM   1541  CB  GLN A 164      47.535  37.165  25.232  1.00  0.00      RA0  C
ATOM   1542  CG  GLN A 164      46.503  37.342  26.344  1.00  0.00      RA0  C
ATOM   1543  CD  GLN A 164      45.803  38.668  26.190  1.00  0.00      RA0  C
ATOM   1544  OE1 GLN A 164      46.419  39.678  25.875  1.00  0.00      RA0  O
ATOM   1545  NE2 GLN A 164      44.491  38.621  26.459  1.00  0.00      RA0  N
ATOM   1546 HE21 GLN A 164      44.054  37.744  26.680  1.00  0.00      RA0  H
ATOM   1547 HE22 GLN A 164      43.907  39.433  26.424  1.00  0.00      RA0  H
ATOM   1548  C   GLN A 164      49.346  35.587  24.361  1.00  0.00      RA0  C
ATOM   1549  O   GLN A 164      49.126  34.668  23.565  1.00  0.00      RA0  O
ATOM   1550  N   ARG A 165      50.458  36.308  24.315  1.00  0.00      RA0  N
ATOM   1551  H   ARG A 165      50.611  37.032  24.988  1.00  0.00      RA0  H
ATOM   1552  CA  ARG A 165      51.531  35.935  23.381  1.00  0.00      RA0  C
ATOM   1553  CB  ARG A 165      52.677  36.945  23.479  1.00  0.00      RA0  C
ATOM   1554  CG  ARG A 165      52.484  38.075  22.461  1.00  0.00      RA0  C
ATOM   1555  CD  ARG A 165      53.449  39.256  22.611  1.00  0.00      RA0  C
ATOM   1556  NE  ARG A 165      52.974  40.224  23.600  1.00  0.00      RA0  N
ATOM   1557  HE  ARG A 165      52.160  40.769  23.353  1.00  0.00      RA0  H
ATOM   1558  CZ  ARG A 165      53.608  40.365  24.802  1.00  0.00      RA0  C
ATOM   1559  NH1 ARG A 165      54.681  39.603  25.093  1.00  0.00      RA0  N
ATOM   1560 HH11 ARG A 165      55.126  39.666  26.005  1.00  0.00      RA0  H
ATOM   1561 HH12 ARG A 165      55.079  38.945  24.454  1.00  0.00      RA0  H
ATOM   1562  NH2 ARG A 165      53.146  41.266  25.689  1.00  0.00      RA0  N
ATOM   1563 HH21 ARG A 165      53.579  41.356  26.603  1.00  0.00      RA0  H
ATOM   1564 HH22 ARG A 165      52.354  41.851  25.470  1.00  0.00      RA0  H
ATOM   1565  C   ARG A 165      51.980  34.494  23.535  1.00  0.00      RA0  C
ATOM   1566  O   ARG A 165      52.159  33.776  22.545  1.00  0.00      RA0  O
ATOM   1567  N   GLN A 166      52.157  34.057  24.776  1.00  0.00      RA0  N
ATOM   1568  H   GLN A 166      52.007  34.683  25.542  1.00  0.00      RA0  H
ATOM   1569  CA  GLN A 166      52.576  32.684  25.045  1.00  0.00      RA0  C
ATOM   1570  CB  GLN A 166      52.862  32.529  26.536  1.00  0.00      RA0  C
ATOM   1571  CG  GLN A 166      53.456  31.173  26.908  1.00  0.00      RA0  C
ATOM   1572  CD  GLN A 166      53.796  31.184  28.382  1.00  0.00      RA0  C
ATOM   1573  OE1 GLN A 166      53.220  30.466  29.191  1.00  0.00      RA0  O
ATOM   1574  NE2 GLN A 166      54.772  32.055  28.693  1.00  0.00      RA0  N
ATOM   1575 HE21 GLN A 166      55.208  32.611  27.984  1.00  0.00      RA0  H
ATOM   1576 HE22 GLN A 166      55.082  32.164  29.637  1.00  0.00      RA0  H
ATOM   1577  C   GLN A 166      51.533  31.681  24.562  1.00  0.00      RA0  C
ATOM   1578  O   GLN A 166      51.876  30.670  23.956  1.00  0.00      RA0  O
ATOM   1579  N   ALA A 167      50.258  31.982  24.804  1.00  0.00      RA0  N
ATOM   1580  H   ALA A 167      50.036  32.816  25.310  1.00  0.00      RA0  H
ATOM   1581  CA  ALA A 167      49.158  31.086  24.378  1.00  0.00      RA0  C
ATOM   1582  CB  ALA A 167      47.807  31.660  24.807  1.00  0.00      RA0  C
ATOM   1583  C   ALA A 167      49.116  30.813  22.872  1.00  0.00      RA0  C
ATOM   1584  O   ALA A 167      48.801  29.685  22.428  1.00  0.00      RA0  O
ATOM   1585  N   VAL A 168      49.425  31.834  22.089  1.00  0.00      RA0  N
ATOM   1586  H   VAL A 168      49.769  32.683  22.496  1.00  0.00      RA0  H
ATOM   1587  CA  VAL A 168      49.321  31.743  20.625  1.00  0.00      RA0  C
ATOM   1588  CB  VAL A 168      48.665  33.005  20.059  1.00  0.00      RA0  C
ATOM   1589  CG1 VAL A 168      47.308  33.231  20.721  1.00  0.00      RA0  C
ATOM   1590  CG2 VAL A 168      49.573  34.230  20.187  1.00  0.00      RA0  C
ATOM   1591  C   VAL A 168      50.657  31.484  19.929  1.00  0.00      RA0  C
ATOM   1592  O   VAL A 168      50.715  31.423  18.695  1.00  0.00      RA0  O
ATOM   1593  N   GLU A 169      51.728  31.355  20.708  1.00  0.00      RA0  N
ATOM   1594  H   GLU A 169      51.651  31.323  21.704  1.00  0.00      RA0  H
ATOM   1595  CA  GLU A 169      53.048  31.167  20.125  1.00  0.00      RA0  C
ATOM   1596  CB  GLU A 169      54.147  31.191  21.188  1.00  0.00      RA0  C
ATOM   1597  CG  GLU A 169      55.536  30.967  20.581  1.00  0.00      RA0  C
ATOM   1598  CD  GLU A 169      55.743  31.917  19.414  1.00  0.00      RA0  C
ATOM   1599  OE1 GLU A 169      55.843  33.119  19.642  1.00  0.00      RA0  O
ATOM   1600  OE2 GLU A 169      55.795  31.449  18.275  1.00  0.00      RA0  O
ATOM   1601  C   GLU A 169      53.058  29.870  19.317  1.00  0.00      RA0  C
ATOM   1602  O   GLU A 169      52.779  28.805  19.838  1.00  0.00      RA0  O
ATOM   1603  N   GLY A 170      53.408  29.971  18.043  1.00  0.00      RA0  N
ATOM   1604  H   GLY A 170      53.798  30.860  17.782  1.00  0.00      RA0  H
ATOM   1605  CA  GLY A 170      53.506  28.805  17.182  1.00  0.00      RA0  C
ATOM   1606  C   GLY A 170      52.162  28.201  16.796  1.00  0.00      RA0  C
ATOM   1607  O   GLY A 170      52.104  27.085  16.275  1.00  0.00      RA0  O
ATOM   1608  N   MSE A 171      51.077  28.930  17.048  1.00  0.00      RA0  N
ATOM   1609  H   MSE A 171      51.154  29.872  17.388  1.00  0.00      RA0  H
ATOM   1610  CA  MSE A 171      49.757  28.348  16.869  1.00  0.00      RA0  C
ATOM   1611  CB  MSE A 171      48.682  29.209  17.542  1.00  0.00      RA0  C
ATOM   1612  CG  MSE A 171      47.296  28.564  17.510  1.00  0.00      RA0  C
ATOM   1613  SE  MSE A 171      46.071  29.397  18.535  1.00  0.00      RA0  S
ATOM   1614  CE  MSE A 171      46.004  30.969  17.664  1.00  0.00      RA0  C
ATOM   1615  C   MSE A 171      49.476  28.143  15.389  1.00  0.00      RA0  C
ATOM   1616  O   MSE A 171      49.657  29.058  14.559  1.00  0.00      RA0  O
ATOM   1617  N   LYS A 172      49.040  26.931  15.073  1.00  0.00      RA0  N
ATOM   1618  H   LYS A 172      48.719  26.357  15.824  1.00  0.00      RA0  H
ATOM   1619  CA  LYS A 172      48.779  26.534  13.705  1.00  0.00      RA0  C
ATOM   1620  CB  LYS A 172      48.993  25.013  13.660  1.00  0.00      RA0  C
ATOM   1621  CG  LYS A 172      50.401  24.605  14.105  1.00  0.00      RA0  C
ATOM   1622  CD  LYS A 172      51.501  25.185  13.211  1.00  0.00      RA0  C
ATOM   1623  CE  LYS A 172      52.914  24.782  13.649  1.00  0.00      RA0  C
ATOM   1624  NZ  LYS A 172      53.194  25.299  14.995  1.00  0.00      RA0  N
ATOM   1625  HZ1 LYS A 172      54.181  25.138  15.271  1.00  0.00      RA0  H
ATOM   1626  HZ2 LYS A 172      52.999  26.324  15.034  1.00  0.00      RA0  H
ATOM   1627  HZ3 LYS A 172      52.562  24.884  15.707  1.00  0.00      RA0  H
ATOM   1628  C   LYS A 172      47.375  26.970  13.306  1.00  0.00      RA0  C
ATOM   1629  O   LYS A 172      46.557  27.358  14.161  1.00  0.00      RA0  O
ATOM   1630  N   PRO A 173      47.092  26.928  12.007  1.00  0.00      RA0  N
ATOM   1631  CD  PRO A 173      48.024  26.693  10.905  1.00  0.00      RA0  C
ATOM   1632  CA  PRO A 173      45.761  27.243  11.526  1.00  0.00      RA0  C
ATOM   1633  CB  PRO A 173      45.871  27.080  10.007  1.00  0.00      RA0  C
ATOM   1634  CG  PRO A 173      47.344  27.317   9.696  1.00  0.00      RA0  C
ATOM   1635  C   PRO A 173      44.672  26.386  12.117  1.00  0.00      RA0  C
ATOM   1636  O   PRO A 173      44.882  25.207  12.420  1.00  0.00      RA0  O
ATOM   1637  N   PHE A 174      43.490  26.985  12.253  1.00  0.00      RA0  N
ATOM   1638  H   PHE A 174      43.403  27.956  12.028  1.00  0.00      RA0  H
ATOM   1639  CA  PHE A 174      42.322  26.266  12.761  1.00  0.00      RA0  C
ATOM   1640  CB  PHE A 174      41.798  25.210  11.783  1.00  0.00      RA0  C
ATOM   1641  CG  PHE A 174      40.788  25.831  10.850  1.00  0.00      RA0  C
ATOM   1642  CD1 PHE A 174      41.159  26.856   9.987  1.00  0.00      RA0  C
ATOM   1643  CD2 PHE A 174      39.476  25.372  10.861  1.00  0.00      RA0  C
ATOM   1644  CE1 PHE A 174      40.218  27.422   9.136  1.00  0.00      RA0  C
ATOM   1645  CE2 PHE A 174      38.535  25.936  10.009  1.00  0.00      RA0  C
ATOM   1646  CZ  PHE A 174      38.906  26.963   9.148  1.00  0.00      RA0  C
ATOM   1647  C   PHE A 174      42.534  25.730  14.172  1.00  0.00      RA0  C
ATOM   1648  O   PHE A 174      42.263  24.574  14.453  1.00  0.00      RA0  O
ATOM   1649  N   PHE A 175      42.978  26.638  15.037  1.00  0.00      RA0  N
ATOM   1650  H   PHE A 175      43.193  27.584  14.770  1.00  0.00      RA0  H
ATOM   1651  CA  PHE A 175      42.992  26.464  16.470  1.00  0.00      RA0  C
ATOM   1652  CB  PHE A 175      44.413  26.333  17.014  1.00  0.00      RA0  C
ATOM   1653  CG  PHE A 175      45.002  24.955  16.843  1.00  0.00      RA0  C
ATOM   1654  CD1 PHE A 175      45.703  24.628  15.690  1.00  0.00      RA0  C
ATOM   1655  CD2 PHE A 175      44.875  24.026  17.869  1.00  0.00      RA0  C
ATOM   1656  CE1 PHE A 175      46.321  23.388  15.586  1.00  0.00      RA0  C
ATOM   1657  CE2 PHE A 175      45.492  22.786  17.764  1.00  0.00      RA0  C
ATOM   1658  CZ  PHE A 175      46.235  22.476  16.631  1.00  0.00      RA0  C
ATOM   1659  C   PHE A 175      42.410  27.704  17.092  1.00  0.00      RA0  C
ATOM   1660  O   PHE A 175      42.512  28.793  16.518  1.00  0.00      RA0  O
ATOM   1661  N   GLY A 176      41.847  27.534  18.283  1.00  0.00      RA0  N
ATOM   1662  H   GLY A 176      41.796  26.633  18.718  1.00  0.00      RA0  H
ATOM   1663  CA  GLY A 176      41.388  28.641  19.101  1.00  0.00      RA0  C
ATOM   1664  C   GLY A 176      41.825  28.478  20.534  1.00  0.00      RA0  C
ATOM   1665  O   GLY A 176      41.907  27.354  21.041  1.00  0.00      RA0  O
ATOM   1666  N   VAL A 177      42.139  29.584  21.200  1.00  0.00      RA0  N
ATOM   1667  H   VAL A 177      42.168  30.476  20.742  1.00  0.00      RA0  H
ATOM   1668  CA  VAL A 177      42.519  29.532  22.587  1.00  0.00      RA0  C
ATOM   1669  CB  VAL A 177      44.043  29.344  22.681  1.00  0.00      RA0  C
ATOM   1670  CG1 VAL A 177      44.791  30.477  21.975  1.00  0.00      RA0  C
ATOM   1671  CG2 VAL A 177      44.520  29.129  24.119  1.00  0.00      RA0  C
ATOM   1672  C   VAL A 177      42.041  30.750  23.388  1.00  0.00      RA0  C
ATOM   1673  O   VAL A 177      42.105  31.891  22.928  1.00  0.00      RA0  O
ATOM   1674  N   GLN A 178      41.555  30.479  24.588  1.00  0.00      RA0  N
ATOM   1675  H   GLN A 178      41.657  29.545  24.927  1.00  0.00      RA0  H
ATOM   1676  CA  GLN A 178      41.186  31.500  25.553  1.00  0.00      RA0  C
ATOM   1677  CB  GLN A 178      40.079  30.977  26.470  1.00  0.00      RA0  C
ATOM   1678  CG  GLN A 178      39.307  32.078  27.200  1.00  0.00      RA0  C
ATOM   1679  CD  GLN A 178      38.416  32.813  26.219  1.00  0.00      RA0  C
ATOM   1680  OE1 GLN A 178      37.716  32.208  25.405  1.00  0.00      RA0  O
ATOM   1681  NE2 GLN A 178      38.474  34.151  26.355  1.00  0.00      RA0  N
ATOM   1682 HE21 GLN A 178      39.034  34.571  27.079  1.00  0.00      RA0  H
ATOM   1683 HE22 GLN A 178      37.975  34.794  25.773  1.00  0.00      RA0  H
ATOM   1684  C   GLN A 178      42.415  31.912  26.358  1.00  0.00      RA0  C
ATOM   1685  O   GLN A 178      43.094  31.076  26.975  1.00  0.00      RA0  O
ATOM   1686  N   ALA A 179      42.707  33.204  26.330  1.00  0.00      RA0  N
ATOM   1687  H   ALA A 179      42.170  33.840  25.782  1.00  0.00      RA0  H
ATOM   1688  CA  ALA A 179      43.784  33.759  27.131  1.00  0.00      RA0  C
ATOM   1689  CB  ALA A 179      44.993  34.048  26.247  1.00  0.00      RA0  C
ATOM   1690  C   ALA A 179      43.255  35.042  27.758  1.00  0.00      RA0  C
ATOM   1691  O   ALA A 179      43.239  36.105  27.120  1.00  0.00      RA0  O
ATOM   1692  N   GLY A 180      42.746  34.898  28.984  1.00  0.00      RA0  N
ATOM   1693  H   GLY A 180      42.714  33.978  29.371  1.00  0.00      RA0  H
ATOM   1694  CA  GLY A 180      42.057  35.972  29.670  1.00  0.00      RA0  C
ATOM   1695  C   GLY A 180      40.810  36.407  28.929  1.00  0.00      RA0  C
ATOM   1696  O   GLY A 180      39.985  35.568  28.546  1.00  0.00      RA0  O
ATOM   1697  N   ASP A 181      40.701  37.712  28.683  1.00  0.00      RA0  N
ATOM   1698  H   ASP A 181      41.341  38.363  29.088  1.00  0.00      RA0  H
ATOM   1699  CA  ASP A 181      39.529  38.296  28.017  1.00  0.00      RA0  C
ATOM   1700  CB  ASP A 181      39.475  39.828  28.136  1.00  0.00      RA0  C
ATOM   1701  CG  ASP A 181      38.875  40.290  29.453  1.00  0.00      RA0  C
ATOM   1702  OD1 ASP A 181      39.511  40.089  30.482  1.00  0.00      RA0  O
ATOM   1703  OD2 ASP A 181      37.790  40.879  29.448  1.00  0.00      RA0  O
ATOM   1704  C   ASP A 181      39.459  37.959  26.533  1.00  0.00      RA0  C
ATOM   1705  O   ASP A 181      38.399  38.139  25.930  1.00  0.00      RA0  O
ATOM   1706  N   LEU A 182      40.560  37.449  25.952  1.00  0.00      RA0  N
ATOM   1707  H   LEU A 182      41.332  37.133  26.503  1.00  0.00      RA0  H
ATOM   1708  CA  LEU A 182      40.642  37.233  24.509  1.00  0.00      RA0  C
ATOM   1709  CB  LEU A 182      41.922  37.831  23.922  1.00  0.00      RA0  C
ATOM   1710  CG  LEU A 182      42.087  39.342  24.110  1.00  0.00      RA0  C
ATOM   1711  CD1 LEU A 182      43.358  39.851  23.428  1.00  0.00      RA0  C
ATOM   1712  CD2 LEU A 182      40.866  40.128  23.643  1.00  0.00      RA0  C
ATOM   1713  C   LEU A 182      40.566  35.774  24.165  1.00  0.00      RA0  C
ATOM   1714  O   LEU A 182      41.315  34.957  24.688  1.00  0.00      RA0  O
ATOM   1715  N   PHE A 183      39.626  35.464  23.275  1.00  0.00      RA0  N
ATOM   1716  H   PHE A 183      39.045  36.198  22.916  1.00  0.00      RA0  H
ATOM   1717  CA  PHE A 183      39.596  34.178  22.589  1.00  0.00      RA0  C
ATOM   1718  CB  PHE A 183      38.155  33.689  22.465  1.00  0.00      RA0  C
ATOM   1719  CG  PHE A 183      38.114  32.406  21.670  1.00  0.00      RA0  C
ATOM   1720  CD1 PHE A 183      38.717  31.259  22.171  1.00  0.00      RA0  C
ATOM   1721  CD2 PHE A 183      37.471  32.373  20.438  1.00  0.00      RA0  C
ATOM   1722  CE1 PHE A 183      38.675  30.080  21.440  1.00  0.00      RA0  C
ATOM   1723  CE2 PHE A 183      37.430  31.192  19.706  1.00  0.00      RA0  C
ATOM   1724  CZ  PHE A 183      38.031  30.045  20.208  1.00  0.00      RA0  C
ATOM   1725  C   PHE A 183      40.194  34.416  21.213  1.00  0.00      RA0  C
ATOM   1726  O   PHE A 183      39.650  35.194  20.429  1.00  0.00      RA0  O
ATOM   1727  N   ILE A 184      41.337  33.787  20.943  1.00  0.00      RA0  N
ATOM   1728  H   ILE A 184      41.708  33.092  21.559  1.00  0.00      RA0  H
ATOM   1729  CA  ILE A 184      42.100  34.086  19.731  1.00  0.00      RA0  C
ATOM   1730  CB  ILE A 184      43.507  34.550  20.111  1.00  0.00      RA0  C
ATOM   1731  CG2 ILE A 184      44.305  34.968  18.876  1.00  0.00      RA0  C
ATOM   1732  CG1 ILE A 184      43.447  35.658  21.164  1.00  0.00      RA0  C
ATOM   1733  CD1 ILE A 184      44.806  35.977  21.786  1.00  0.00      RA0  C
ATOM   1734  C   ILE A 184      42.159  32.841  18.879  1.00  0.00      RA0  C
ATOM   1735  O   ILE A 184      42.575  31.784  19.353  1.00  0.00      RA0  O
ATOM   1736  N   ALA A 185      41.710  32.970  17.637  1.00  0.00      RA0  N
ATOM   1737  H   ALA A 185      41.386  33.854  17.292  1.00  0.00      RA0  H
ATOM   1738  CA  ALA A 185      41.616  31.830  16.725  1.00  0.00      RA0  C
ATOM   1739  CB  ALA A 185      40.152  31.451  16.504  1.00  0.00      RA0  C
ATOM   1740  C   ALA A 185      42.277  32.134  15.389  1.00  0.00      RA0  C
ATOM   1741  O   ALA A 185      42.167  33.234  14.874  1.00  0.00      RA0  O
ATOM   1742  N   THR A 186      42.990  31.141  14.862  1.00  0.00      RA0  N
ATOM   1743  H   THR A 186      43.054  30.256  15.330  1.00  0.00      RA0  H
ATOM   1744  CA  THR A 186      43.633  31.230  13.551  1.00  0.00      RA0  C
ATOM   1745  CB  THR A 186      44.840  30.306  13.633  1.00  0.00      RA0  C
ATOM   1746  OG1 THR A 186      44.631  29.351  14.685  1.00  0.00      RA0  O
ATOM   1747  HG1 THR A 186      45.432  28.831  14.741  1.00  0.00      RA0  H
ATOM   1748  CG2 THR A 186      46.155  31.053  13.837  1.00  0.00      RA0  C
ATOM   1749  C   THR A 186      42.669  30.774  12.458  1.00  0.00      RA0  C
ATOM   1750  O   THR A 186      42.839  29.702  11.833  1.00  0.00      RA0  O
ATOM   1751  N   THR A 187      41.649  31.616  12.254  1.00  0.00      RA0  N
ATOM   1752  H   THR A 187      41.533  32.446  12.802  1.00  0.00      RA0  H
ATOM   1753  CA  THR A 187      40.588  31.408  11.282  1.00  0.00      RA0  C
ATOM   1754  CB  THR A 187      39.376  31.023  12.120  1.00  0.00      RA0  C
ATOM   1755  OG1 THR A 187      39.452  31.730  13.363  1.00  0.00      RA0  O
ATOM   1756  HG1 THR A 187      38.892  32.497  13.225  1.00  0.00      RA0  H
ATOM   1757  CG2 THR A 187      39.313  29.516  12.388  1.00  0.00      RA0  C
ATOM   1758  C   THR A 187      40.383  32.686  10.472  1.00  0.00      RA0  C
ATOM   1759  O   THR A 187      40.945  33.751  10.779  1.00  0.00      RA0  O
ATOM   1760  N   GLY A 188      39.570  32.584   9.423  1.00  0.00      RA0  N
ATOM   1761  H   GLY A 188      39.061  31.762   9.161  1.00  0.00      RA0  H
ATOM   1762  CA  GLY A 188      39.319  33.722   8.585  1.00  0.00      RA0  C
ATOM   1763  C   GLY A 188      38.484  33.350   7.377  1.00  0.00      RA0  C
ATOM   1764  O   GLY A 188      38.259  32.169   7.109  1.00  0.00      RA0  O
ATOM   1765  N   TYR A 189      38.034  34.376   6.693  1.00  0.00      RA0  N
ATOM   1766  H   TYR A 189      38.348  35.282   6.989  1.00  0.00      RA0  H
ATOM   1767  CA  TYR A 189      37.176  34.275   5.523  1.00  0.00      RA0  C
ATOM   1768  CB  TYR A 189      35.842  34.864   5.996  1.00  0.00      RA0  C
ATOM   1769  CG  TYR A 189      34.629  34.606   5.134  1.00  0.00      RA0  C
ATOM   1770  CD1 TYR A 189      34.387  33.371   4.540  1.00  0.00      RA0  C
ATOM   1771  CE1 TYR A 189      33.209  33.174   3.820  1.00  0.00      RA0  C
ATOM   1772  CD2 TYR A 189      33.710  35.637   4.985  1.00  0.00      RA0  C
ATOM   1773  CE2 TYR A 189      32.537  35.440   4.273  1.00  0.00      RA0  C
ATOM   1774  CZ  TYR A 189      32.287  34.208   3.684  1.00  0.00      RA0  C
ATOM   1775  OH  TYR A 189      31.130  34.038   2.951  1.00  0.00      RA0  O
ATOM   1776  HH  TYR A 189      30.642  34.850   2.925  1.00  0.00      RA0  H
ATOM   1777  C   TYR A 189      37.773  35.015   4.324  1.00  0.00      RA0  C
ATOM   1778  O   TYR A 189      37.037  35.478   3.454  1.00  0.00      RA0  O
ATOM   1779  N   THR A 190      39.113  35.092   4.246  1.00  0.00      RA0  N
ATOM   1780  H   THR A 190      39.682  34.683   4.957  1.00  0.00      RA0  H
ATOM   1781  CA  THR A 190      39.760  35.962   3.272  1.00  0.00      RA0  C
ATOM   1782  CB  THR A 190      40.389  36.954   4.212  1.00  0.00      RA0  C
ATOM   1783  OG1 THR A 190      40.629  36.207   5.415  1.00  0.00      RA0  O
ATOM   1784  HG1 THR A 190      40.405  36.775   6.147  1.00  0.00      RA0  H
ATOM   1785  CG2 THR A 190      39.460  38.130   4.525  1.00  0.00      RA0  C
ATOM   1786  C   THR A 190      40.745  35.308   2.321  1.00  0.00      RA0  C
ATOM   1787  O   THR A 190      41.059  35.900   1.287  1.00  0.00      RA0  O
ATOM   1788  N   GLY A 191      41.231  34.122   2.655  1.00  0.00      RA0  N
ATOM   1789  H   GLY A 191      40.938  33.716   3.519  1.00  0.00      RA0  H
ATOM   1790  CA  GLY A 191      42.315  33.493   1.897  1.00  0.00      RA0  C
ATOM   1791  C   GLY A 191      43.697  33.959   2.369  1.00  0.00      RA0  C
ATOM   1792  O   GLY A 191      44.704  33.636   1.746  1.00  0.00      RA0  O
ATOM   1793  N   GLU A 192      43.716  34.765   3.436  1.00  0.00      RA0  N
ATOM   1794  H   GLU A 192      42.899  34.947   3.982  1.00  0.00      RA0  H
ATOM   1795  CA  GLU A 192      44.948  35.243   4.050  1.00  0.00      RA0  C
ATOM   1796  CB  GLU A 192      44.964  36.771   4.085  1.00  0.00      RA0  C
ATOM   1797  CG  GLU A 192      44.673  37.390   2.716  1.00  0.00      RA0  C
ATOM   1798  CD  GLU A 192      45.607  36.786   1.689  1.00  0.00      RA0  C
ATOM   1799  OE1 GLU A 192      46.789  36.641   1.983  1.00  0.00      RA0  O
ATOM   1800  OE2 GLU A 192      45.149  36.430   0.603  1.00  0.00      RA0  O
ATOM   1801  C   GLU A 192      45.079  34.658   5.443  1.00  0.00      RA0  C
ATOM   1802  O   GLU A 192      44.120  34.139   6.001  1.00  0.00      RA0  O
ATOM   1803  N   ALA A 193      46.273  34.795   6.018  1.00  0.00      RA0  N
ATOM   1804  H   ALA A 193      46.950  35.329   5.515  1.00  0.00      RA0  H
ATOM   1805  CA  ALA A 193      46.501  34.558   7.441  1.00  0.00      RA0  C
ATOM   1806  CB  ALA A 193      47.996  34.587   7.762  1.00  0.00      RA0  C
ATOM   1807  C   ALA A 193      45.797  35.615   8.278  1.00  0.00      RA0  C
ATOM   1808  O   ALA A 193      45.417  36.662   7.786  1.00  0.00      RA0  O
ATOM   1809  N   GLY A 194      45.619  35.310   9.551  1.00  0.00      RA0  N
ATOM   1810  H   GLY A 194      45.857  34.424   9.951  1.00  0.00      RA0  H
ATOM   1811  CA  GLY A 194      44.989  36.252  10.455  1.00  0.00      RA0  C
ATOM   1812  C   GLY A 194      44.460  35.601  11.697  1.00  0.00      RA0  C
ATOM   1813  O   GLY A 194      44.756  34.437  11.964  1.00  0.00      RA0  O
ATOM   1814  N   TYR A 195      43.694  36.388  12.467  1.00  0.00      RA0  N
ATOM   1815  H   TYR A 195      43.417  37.303  12.174  1.00  0.00      RA0  H
ATOM   1816  CA  TYR A 195      43.018  35.893  13.639  1.00  0.00      RA0  C
ATOM   1817  CB  TYR A 195      43.584  36.522  14.914  1.00  0.00      RA0  C
ATOM   1818  CG  TYR A 195      44.940  35.978  15.285  1.00  0.00      RA0  C
ATOM   1819  CD1 TYR A 195      45.222  34.629  15.121  1.00  0.00      RA0  C
ATOM   1820  CE1 TYR A 195      46.458  34.134  15.513  1.00  0.00      RA0  C
ATOM   1821  CD2 TYR A 195      45.896  36.831  15.825  1.00  0.00      RA0  C
ATOM   1822  CE2 TYR A 195      47.131  36.333  16.222  1.00  0.00      RA0  C
ATOM   1823  CZ  TYR A 195      47.411  34.981  16.064  1.00  0.00      RA0  C
ATOM   1824  OH  TYR A 195      48.633  34.471  16.443  1.00  0.00      RA0  O
ATOM   1825  HH  TYR A 195      49.122  35.111  16.945  1.00  0.00      RA0  H
ATOM   1826  C   TYR A 195      41.549  36.328  13.574  1.00  0.00      RA0  C
ATOM   1827  O   TYR A 195      41.222  37.317  12.900  1.00  0.00      RA0  O
ATOM   1828  N   GLU A 196      40.713  35.591  14.292  1.00  0.00      RA0  N
ATOM   1829  H   GLU A 196      41.034  34.743  14.716  1.00  0.00      RA0  H
ATOM   1830  CA  GLU A 196      39.442  36.110  14.790  1.00  0.00      RA0  C
ATOM   1831  CB  GLU A 196      38.277  35.356  14.108  1.00  0.00      RA0  C
ATOM   1832  CG  GLU A 196      38.346  35.696  12.597  1.00  0.00      RA0  C
ATOM   1833  CD  GLU A 196      37.320  35.026  11.688  1.00  0.00      RA0  C
ATOM   1834  OE1 GLU A 196      37.244  33.800  11.709  1.00  0.00      RA0  O
ATOM   1835  OE2 GLU A 196      36.653  35.726  10.907  1.00  0.00      RA0  O
ATOM   1836  C   GLU A 196      39.548  36.155  16.312  1.00  0.00      RA0  C
ATOM   1837  O   GLU A 196      40.030  35.204  16.966  1.00  0.00      RA0  O
ATOM   1838  N   ILE A 197      39.134  37.269  16.880  1.00  0.00      RA0  N
ATOM   1839  H   ILE A 197      38.681  37.980  16.344  1.00  0.00      RA0  H
ATOM   1840  CA  ILE A 197      39.331  37.519  18.301  1.00  0.00      RA0  C
ATOM   1841  CB  ILE A 197      40.350  38.638  18.533  1.00  0.00      RA0  C
ATOM   1842  CG2 ILE A 197      40.530  38.890  20.030  1.00  0.00      RA0  C
ATOM   1843  CG1 ILE A 197      41.683  38.323  17.850  1.00  0.00      RA0  C
ATOM   1844  CD1 ILE A 197      42.713  39.443  17.986  1.00  0.00      RA0  C
ATOM   1845  C   ILE A 197      37.992  37.864  18.938  1.00  0.00      RA0  C
ATOM   1846  O   ILE A 197      37.379  38.861  18.577  1.00  0.00      RA0  O
ATOM   1847  N   ALA A 198      37.529  37.025  19.869  1.00  0.00      RA0  N
ATOM   1848  H   ALA A 198      38.121  36.286  20.192  1.00  0.00      RA0  H
ATOM   1849  CA  ALA A 198      36.277  37.299  20.579  1.00  0.00      RA0  C
ATOM   1850  CB  ALA A 198      35.434  36.031  20.701  1.00  0.00      RA0  C
ATOM   1851  C   ALA A 198      36.610  37.807  21.973  1.00  0.00      RA0  C
ATOM   1852  O   ALA A 198      37.544  37.323  22.614  1.00  0.00      RA0  O
ATOM   1853  N   LEU A 199      35.836  38.781  22.442  1.00  0.00      RA0  N
ATOM   1854  H   LEU A 199      35.048  39.131  21.923  1.00  0.00      RA0  H
ATOM   1855  CA  LEU A 199      36.077  39.382  23.745  1.00  0.00      RA0  C
ATOM   1856  CB  LEU A 199      37.194  40.427  23.555  1.00  0.00      RA0  C
ATOM   1857  CG  LEU A 199      36.853  41.718  22.791  1.00  0.00      RA0  C
ATOM   1858  CD1 LEU A 199      37.934  42.757  23.055  1.00  0.00      RA0  C
ATOM   1859  CD2 LEU A 199      36.647  41.564  21.278  1.00  0.00      RA0  C
ATOM   1860  C   LEU A 199      34.791  40.024  24.251  1.00  0.00      RA0  C
ATOM   1861  O   LEU A 199      33.848  40.211  23.482  1.00  0.00      RA0  O
ATOM   1862  N   PRO A 200      34.731  40.356  25.543  1.00  0.00      RA0  N
ATOM   1863  CD  PRO A 200      35.718  40.064  26.578  1.00  0.00      RA0  C
ATOM   1864  CA  PRO A 200      33.512  40.955  26.107  1.00  0.00      RA0  C
ATOM   1865  CB  PRO A 200      33.852  41.101  27.587  1.00  0.00      RA0  C
ATOM   1866  CG  PRO A 200      34.904  40.034  27.861  1.00  0.00      RA0  C
ATOM   1867  C   PRO A 200      33.071  42.178  25.358  1.00  0.00      RA0  C
ATOM   1868  O   PRO A 200      33.899  42.999  24.964  1.00  0.00      RA0  O
ATOM   1869  N   ASN A 201      31.760  42.311  25.160  1.00  0.00      RA0  N
ATOM   1870  H   ASN A 201      31.178  41.541  25.430  1.00  0.00      RA0  H
ATOM   1871  CA  ASN A 201      31.212  43.471  24.462  1.00  0.00      RA0  C
ATOM   1872  CB  ASN A 201      29.686  43.516  24.635  1.00  0.00      RA0  C
ATOM   1873  CG  ASN A 201      28.998  42.446  23.805  1.00  0.00      RA0  C
ATOM   1874  OD1 ASN A 201      29.465  42.068  22.738  1.00  0.00      RA0  O
ATOM   1875  ND2 ASN A 201      27.861  41.972  24.348  1.00  0.00      RA0  N
ATOM   1876 HD21 ASN A 201      27.506  42.295  25.224  1.00  0.00      RA0  H
ATOM   1877 HD22 ASN A 201      27.322  41.254  23.889  1.00  0.00      RA0  H
ATOM   1878  C   ASN A 201      31.800  44.788  24.983  1.00  0.00      RA0  C
ATOM   1879  O   ASN A 201      32.125  45.698  24.208  1.00  0.00      RA0  O
ATOM   1880  N   GLU A 202      31.935  44.870  26.299  1.00  0.00      RA0  N
ATOM   1881  H   GLU A 202      31.875  44.053  26.873  1.00  0.00      RA0  H
ATOM   1882  CA  GLU A 202      32.386  46.099  26.965  1.00  0.00      RA0  C
ATOM   1883  CB  GLU A 202      31.961  46.097  28.448  1.00  0.00      RA0  C
ATOM   1884  CG  GLU A 202      33.022  45.927  29.551  1.00  0.00      RA0  C
ATOM   1885  CD  GLU A 202      33.584  44.519  29.626  1.00  0.00      RA0  C
ATOM   1886  OE1 GLU A 202      33.820  43.909  28.595  1.00  0.00      RA0  O
ATOM   1887  OE2 GLU A 202      33.853  44.028  30.720  1.00  0.00      RA0  O
ATOM   1888  C   GLU A 202      33.868  46.439  26.747  1.00  0.00      RA0  C
ATOM   1889  O   GLU A 202      34.297  47.572  27.036  1.00  0.00      RA0  O
ATOM   1890  N   LYS A 203      34.639  45.457  26.281  1.00  0.00      RA0  N
ATOM   1891  H   LYS A 203      34.225  44.560  26.129  1.00  0.00      RA0  H
ATOM   1892  CA  LYS A 203      36.055  45.639  25.902  1.00  0.00      RA0  C
ATOM   1893  CB  LYS A 203      36.946  44.429  26.188  1.00  0.00      RA0  C
ATOM   1894  CG  LYS A 203      36.919  43.789  27.566  1.00  0.00      RA0  C
ATOM   1895  CD  LYS A 203      37.169  44.752  28.721  1.00  0.00      RA0  C
ATOM   1896  CE  LYS A 203      37.145  43.980  30.038  1.00  0.00      RA0  C
ATOM   1897  NZ  LYS A 203      36.067  42.984  29.977  1.00  0.00      RA0  N
ATOM   1898  HZ1 LYS A 203      36.461  42.037  29.775  1.00  0.00      RA0  H
ATOM   1899  HZ2 LYS A 203      35.510  42.993  30.855  1.00  0.00      RA0  H
ATOM   1900  HZ3 LYS A 203      35.345  43.260  29.274  1.00  0.00      RA0  H
ATOM   1901  C   LYS A 203      36.285  45.904  24.414  1.00  0.00      RA0  C
ATOM   1902  O   LYS A 203      37.393  46.235  23.996  1.00  0.00      RA0  O
ATOM   1903  N   ALA A 204      35.250  45.707  23.604  1.00  0.00      RA0  N
ATOM   1904  H   ALA A 204      34.349  45.517  23.999  1.00  0.00      RA0  H
ATOM   1905  CA  ALA A 204      35.403  45.662  22.157  1.00  0.00      RA0  C
ATOM   1906  CB  ALA A 204      34.089  45.253  21.494  1.00  0.00      RA0  C
ATOM   1907  C   ALA A 204      35.881  46.979  21.553  1.00  0.00      RA0  C
ATOM   1908  O   ALA A 204      36.794  46.997  20.704  1.00  0.00      RA0  O
ATOM   1909  N   ALA A 205      35.277  48.078  21.979  1.00  0.00      RA0  N
ATOM   1910  H   ALA A 205      34.669  48.023  22.771  1.00  0.00      RA0  H
ATOM   1911  CA  ALA A 205      35.531  49.388  21.340  1.00  0.00      RA0  C
ATOM   1912  CB  ALA A 205      34.616  50.461  21.930  1.00  0.00      RA0  C
ATOM   1913  C   ALA A 205      36.972  49.794  21.545  1.00  0.00      RA0  C
ATOM   1914  O   ALA A 205      37.616  50.274  20.637  1.00  0.00      RA0  O
ATOM   1915  N   ASP A 206      37.483  49.586  22.747  1.00  0.00      RA0  N
ATOM   1916  H   ASP A 206      36.933  49.268  23.524  1.00  0.00      RA0  H
ATOM   1917  CA  ASP A 206      38.866  49.965  23.032  1.00  0.00      RA0  C
ATOM   1918  CB  ASP A 206      39.150  49.812  24.526  1.00  0.00      RA0  C
ATOM   1919  CG  ASP A 206      38.011  50.391  25.338  1.00  0.00      RA0  C
ATOM   1920  OD1 ASP A 206      38.135  51.520  25.808  1.00  0.00      RA0  O
ATOM   1921  OD2 ASP A 206      37.003  49.703  25.501  1.00  0.00      RA0  O
ATOM   1922  C   ASP A 206      39.848  49.089  22.256  1.00  0.00      RA0  C
ATOM   1923  O   ASP A 206      40.889  49.562  21.834  1.00  0.00      RA0  O
ATOM   1924  N   PHE A 207      39.524  47.812  22.099  1.00  0.00      RA0  N
ATOM   1925  H   PHE A 207      38.658  47.489  22.489  1.00  0.00      RA0  H
ATOM   1926  CA  PHE A 207      40.396  46.894  21.394  1.00  0.00      RA0  C
ATOM   1927  CB  PHE A 207      39.935  45.459  21.620  1.00  0.00      RA0  C
ATOM   1928  CG  PHE A 207      40.926  44.489  21.023  1.00  0.00      RA0  C
ATOM   1929  CD1 PHE A 207      42.282  44.619  21.298  1.00  0.00      RA0  C
ATOM   1930  CD2 PHE A 207      40.478  43.457  20.206  1.00  0.00      RA0  C
ATOM   1931  CE1 PHE A 207      43.189  43.713  20.762  1.00  0.00      RA0  C
ATOM   1932  CE2 PHE A 207      41.385  42.552  19.671  1.00  0.00      RA0  C
ATOM   1933  CZ  PHE A 207      42.741  42.678  19.950  1.00  0.00      RA0  C
ATOM   1934  C   PHE A 207      40.414  47.237  19.906  1.00  0.00      RA0  C
ATOM   1935  O   PHE A 207      41.479  47.299  19.293  1.00  0.00      RA0  O
ATOM   1936  N   TRP A 208      39.238  47.512  19.343  1.00  0.00      RA0  N
ATOM   1937  H   TRP A 208      38.416  47.436  19.906  1.00  0.00      RA0  H
ATOM   1938  CA  TRP A 208      39.124  48.045  17.980  1.00  0.00      RA0  C
ATOM   1939  CB  TRP A 208      37.654  48.363  17.688  1.00  0.00      RA0  C
ATOM   1940  CG  TRP A 208      37.428  48.883  16.284  1.00  0.00      RA0  C
ATOM   1941  CD2 TRP A 208      37.071  48.134  15.102  1.00  0.00      RA0  C
ATOM   1942  CE2 TRP A 208      36.920  49.056  14.039  1.00  0.00      RA0  C
ATOM   1943  CE3 TRP A 208      36.866  46.779  14.869  1.00  0.00      RA0  C
ATOM   1944  CD1 TRP A 208      37.476  50.220  15.860  1.00  0.00      RA0  C
ATOM   1945  NE1 TRP A 208      37.177  50.329  14.539  1.00  0.00      RA0  N
ATOM   1946  HE1 TRP A 208      37.135  51.167  14.030  1.00  0.00      RA0  H
ATOM   1947  CZ2 TRP A 208      36.566  48.595  12.776  1.00  0.00      RA0  C
ATOM   1948  CZ3 TRP A 208      36.513  46.332  13.601  1.00  0.00      RA0  C
ATOM   1949  CH2 TRP A 208      36.363  47.238  12.557  1.00  0.00      RA0  C
ATOM   1950  C   TRP A 208      40.012  49.281  17.774  1.00  0.00      RA0  C
ATOM   1951  O   TRP A 208      40.789  49.361  16.814  1.00  0.00      RA0  O
ATOM   1952  N   ARG A 209      39.881  50.268  18.660  1.00  0.00      RA0  N
ATOM   1953  H   ARG A 209      39.239  50.173  19.425  1.00  0.00      RA0  H
ATOM   1954  CA  ARG A 209      40.678  51.485  18.541  1.00  0.00      RA0  C
ATOM   1955  CB  ARG A 209      40.390  52.362  19.757  1.00  0.00      RA0  C
ATOM   1956  CG  ARG A 209      39.181  53.270  19.630  1.00  0.00      RA0  C
ATOM   1957  CD  ARG A 209      39.616  54.717  19.390  1.00  0.00      RA0  C
ATOM   1958  NE  ARG A 209      40.706  54.796  18.417  1.00  0.00      RA0  N
ATOM   1959  HE  ARG A 209      41.661  54.824  18.768  1.00  0.00      RA0  H
ATOM   1960  CZ  ARG A 209      40.456  54.773  17.077  1.00  0.00      RA0  C
ATOM   1961  NH1 ARG A 209      39.189  54.656  16.613  1.00  0.00      RA0  N
ATOM   1962 HH11 ARG A 209      38.951  54.678  15.640  1.00  0.00      RA0  H
ATOM   1963 HH12 ARG A 209      38.400  54.517  17.235  1.00  0.00      RA0  H
ATOM   1964  NH2 ARG A 209      41.504  54.864  16.238  1.00  0.00      RA0  N
ATOM   1965 HH21 ARG A 209      41.445  54.873  15.241  1.00  0.00      RA0  H
ATOM   1966 HH22 ARG A 209      42.434  54.920  16.641  1.00  0.00      RA0  H
ATOM   1967  C   ARG A 209      42.182  51.183  18.623  1.00  0.00      RA0  C
ATOM   1968  O   ARG A 209      42.974  51.759  17.883  1.00  0.00      RA0  O
ATOM   1969  N   ALA A 210      42.564  50.281  19.527  1.00  0.00      RA0  N
ATOM   1970  H   ALA A 210      41.894  49.880  20.154  1.00  0.00      RA0  H
ATOM   1971  CA  ALA A 210      43.973  49.900  19.650  1.00  0.00      RA0  C
ATOM   1972  CB  ALA A 210      44.159  48.927  20.814  1.00  0.00      RA0  C
ATOM   1973  C   ALA A 210      44.485  49.255  18.351  1.00  0.00      RA0  C
ATOM   1974  O   ALA A 210      45.640  49.465  17.961  1.00  0.00      RA0  O
ATOM   1975  N   LEU A 211      43.615  48.486  17.688  1.00  0.00      RA0  N
ATOM   1976  H   LEU A 211      42.695  48.363  18.064  1.00  0.00      RA0  H
ATOM   1977  CA  LEU A 211      43.980  47.816  16.445  1.00  0.00      RA0  C
ATOM   1978  CB  LEU A 211      42.893  46.823  16.036  1.00  0.00      RA0  C
ATOM   1979  CG  LEU A 211      42.904  45.480  16.760  1.00  0.00      RA0  C
ATOM   1980  CD1 LEU A 211      41.538  44.799  16.690  1.00  0.00      RA0  C
ATOM   1981  CD2 LEU A 211      44.010  44.565  16.230  1.00  0.00      RA0  C
ATOM   1982  C   LEU A 211      44.160  48.818  15.300  1.00  0.00      RA0  C
ATOM   1983  O   LEU A 211      45.096  48.693  14.533  1.00  0.00      RA0  O
ATOM   1984  N   VAL A 212      43.303  49.829  15.232  1.00  0.00      RA0  N
ATOM   1985  H   VAL A 212      42.562  49.856  15.907  1.00  0.00      RA0  H
ATOM   1986  CA  VAL A 212      43.474  50.924  14.281  1.00  0.00      RA0  C
ATOM   1987  CB  VAL A 212      42.413  52.017  14.448  1.00  0.00      RA0  C
ATOM   1988  CG1 VAL A 212      42.634  53.123  13.414  1.00  0.00      RA0  C
ATOM   1989  CG2 VAL A 212      40.985  51.481  14.385  1.00  0.00      RA0  C
ATOM   1990  C   VAL A 212      44.844  51.543  14.477  1.00  0.00      RA0  C
ATOM   1991  O   VAL A 212      45.622  51.698  13.519  1.00  0.00      RA0  O
ATOM   1992  N   GLU A 213      45.154  51.866  15.726  1.00  0.00      RA0  N
ATOM   1993  H   GLU A 213      44.508  51.736  16.484  1.00  0.00      RA0  H
ATOM   1994  CA  GLU A 213      46.448  52.480  16.040  1.00  0.00      RA0  C
ATOM   1995  CB  GLU A 213      46.474  52.997  17.490  1.00  0.00      RA0  C
ATOM   1996  CG  GLU A 213      45.908  54.421  17.652  1.00  0.00      RA0  C
ATOM   1997  CD  GLU A 213      44.529  54.451  18.303  1.00  0.00      RA0  C
ATOM   1998  OE1 GLU A 213      43.660  55.185  17.832  1.00  0.00      RA0  O
ATOM   1999  OE2 GLU A 213      44.323  53.773  19.304  1.00  0.00      RA0  O
ATOM   2000  C   GLU A 213      47.628  51.559  15.686  1.00  0.00      RA0  C
ATOM   2001  O   GLU A 213      48.710  52.037  15.319  1.00  0.00      RA0  O
ATOM   2002  N   ALA A 214      47.415  50.247  15.776  1.00  0.00      RA0  N
ATOM   2003  H   ALA A 214      46.538  49.932  16.143  1.00  0.00      RA0  H
ATOM   2004  CA  ALA A 214      48.424  49.241  15.402  1.00  0.00      RA0  C
ATOM   2005  CB  ALA A 214      48.064  47.869  15.978  1.00  0.00      RA0  C
ATOM   2006  C   ALA A 214      48.627  49.103  13.890  1.00  0.00      RA0  C
ATOM   2007  O   ALA A 214      49.448  48.297  13.454  1.00  0.00      RA0  O
ATOM   2008  N   GLY A 215      47.862  49.854  13.101  1.00  0.00      RA0  N
ATOM   2009  H   GLY A 215      47.132  50.411  13.501  1.00  0.00      RA0  H
ATOM   2010  CA  GLY A 215      48.031  49.877  11.666  1.00  0.00      RA0  C
ATOM   2011  C   GLY A 215      47.119  48.898  10.949  1.00  0.00      RA0  C
ATOM   2012  O   GLY A 215      47.398  48.508   9.817  1.00  0.00      RA0  O
ATOM   2013  N   VAL A 216      46.016  48.507  11.586  1.00  0.00      RA0  N
ATOM   2014  H   VAL A 216      45.761  48.905  12.472  1.00  0.00      RA0  H
ATOM   2015  CA  VAL A 216      45.030  47.614  10.938  1.00  0.00      RA0  C
ATOM   2016  CB  VAL A 216      44.544  46.567  11.936  1.00  0.00      RA0  C
ATOM   2017  CG1 VAL A 216      43.724  45.499  11.227  1.00  0.00      RA0  C
ATOM   2018  CG2 VAL A 216      45.713  45.948  12.703  1.00  0.00      RA0  C
ATOM   2019  C   VAL A 216      43.867  48.464  10.407  1.00  0.00      RA0  C
ATOM   2020  O   VAL A 216      43.235  49.198  11.162  1.00  0.00      RA0  O
ATOM   2021  N   LYS A 217      43.595  48.357   9.112  1.00  0.00      RA0  N
ATOM   2022  H   LYS A 217      44.057  47.653   8.566  1.00  0.00      RA0  H
ATOM   2023  CA  LYS A 217      42.593  49.191   8.446  1.00  0.00      RA0  C
ATOM   2024  CB  LYS A 217      42.862  49.413   6.951  1.00  0.00      RA0  C
ATOM   2025  CG  LYS A 217      42.130  50.681   6.479  1.00  0.00      RA0  C
ATOM   2026  CD  LYS A 217      41.256  50.533   5.232  1.00  0.00      RA0  C
ATOM   2027  CE  LYS A 217      40.431  51.798   4.934  1.00  0.00      RA0  C
ATOM   2028  NZ  LYS A 217      39.736  51.648   3.645  1.00  0.00      RA0  N
ATOM   2029  HZ1 LYS A 217      38.746  51.324   3.711  1.00  0.00      RA0  H
ATOM   2030  HZ2 LYS A 217      39.782  52.490   3.037  1.00  0.00      RA0  H
ATOM   2031  HZ3 LYS A 217      40.268  50.979   3.046  1.00  0.00      RA0  H
ATOM   2032  C   LYS A 217      41.187  48.640   8.645  1.00  0.00      RA0  C
ATOM   2033  O   LYS A 217      40.949  47.459   8.367  1.00  0.00      RA0  O
ATOM   2034  N   PRO A 218      40.240  49.470   9.110  1.00  0.00      RA0  N
ATOM   2035  CD  PRO A 218      40.434  50.790   9.697  1.00  0.00      RA0  C
ATOM   2036  CA  PRO A 218      38.845  49.048   9.072  1.00  0.00      RA0  C
ATOM   2037  CB  PRO A 218      38.120  50.264   9.660  1.00  0.00      RA0  C
ATOM   2038  CG  PRO A 218      39.158  51.009  10.496  1.00  0.00      RA0  C
ATOM   2039  C   PRO A 218      38.347  48.677   7.649  1.00  0.00      RA0  C
ATOM   2040  O   PRO A 218      38.499  49.440   6.697  1.00  0.00      RA0  O
ATOM   2041  N   CYS A 219      37.719  47.510   7.563  1.00  0.00      RA0  N
ATOM   2042  H   CYS A 219      37.577  46.920   8.361  1.00  0.00      RA0  H
ATOM   2043  CA  CYS A 219      37.224  46.966   6.307  1.00  0.00      RA0  C
ATOM   2044  CB  CYS A 219      38.147  45.832   5.871  1.00  0.00      RA0  C
ATOM   2045  SG  CYS A 219      39.878  46.340   5.736  1.00  0.00      RA0  S
ATOM   2046  C   CYS A 219      35.773  46.522   6.465  1.00  0.00      RA0  C
ATOM   2047  O   CYS A 219      35.413  45.922   7.468  1.00  0.00      RA0  O
ATOM   2048  N   GLY A 220      34.983  46.773   5.422  1.00  0.00      RA0  N
ATOM   2049  H   GLY A 220      35.381  47.231   4.620  1.00  0.00      RA0  H
ATOM   2050  CA  GLY A 220      33.552  46.565   5.440  1.00  0.00      RA0  C
ATOM   2051  C   GLY A 220      33.083  45.327   4.699  1.00  0.00      RA0  C
ATOM   2052  O   GLY A 220      33.852  44.474   4.286  1.00  0.00      RA0  O
ATOM   2053  N   LEU A 221      31.771  45.231   4.564  1.00  0.00      RA0  N
ATOM   2054  H   LEU A 221      31.210  45.982   4.916  1.00  0.00      RA0  H
ATOM   2055  CA  LEU A 221      31.127  44.069   3.968  1.00  0.00      RA0  C
ATOM   2056  CB  LEU A 221      29.613  44.147   4.140  1.00  0.00      RA0  C
ATOM   2057  CG  LEU A 221      29.165  44.264   5.594  1.00  0.00      RA0  C
ATOM   2058  CD1 LEU A 221      27.681  44.607   5.674  1.00  0.00      RA0  C
ATOM   2059  CD2 LEU A 221      29.527  43.028   6.420  1.00  0.00      RA0  C
ATOM   2060  C   LEU A 221      31.454  43.911   2.501  1.00  0.00      RA0  C
ATOM   2061  O   LEU A 221      31.499  42.783   1.981  1.00  0.00      RA0  O
ATOM   2062  N   GLY A 222      31.651  45.020   1.799  1.00  0.00      RA0  N
ATOM   2063  H   GLY A 222      31.626  45.916   2.247  1.00  0.00      RA0  H
ATOM   2064  CA  GLY A 222      31.971  44.962   0.369  1.00  0.00      RA0  C
ATOM   2065  C   GLY A 222      33.273  44.205   0.122  1.00  0.00      RA0  C
ATOM   2066  O   GLY A 222      33.332  43.260  -0.639  1.00  0.00      RA0  O
ATOM   2067  N   ALA A 223      34.314  44.594   0.835  1.00  0.00      RA0  N
ATOM   2068  H   ALA A 223      34.198  45.360   1.465  1.00  0.00      RA0  H
ATOM   2069  CA  ALA A 223      35.586  43.875   0.781  1.00  0.00      RA0  C
ATOM   2070  CB  ALA A 223      36.654  44.637   1.561  1.00  0.00      RA0  C
ATOM   2071  C   ALA A 223      35.477  42.455   1.366  1.00  0.00      RA0  C
ATOM   2072  O   ALA A 223      36.089  41.507   0.856  1.00  0.00      RA0  O
ATOM   2073  N   ARG A 224      34.691  42.279   2.425  1.00  0.00      RA0  N
ATOM   2074  H   ARG A 224      34.230  43.066   2.839  1.00  0.00      RA0  H
ATOM   2075  CA  ARG A 224      34.478  40.940   2.972  1.00  0.00      RA0  C
ATOM   2076  CB  ARG A 224      33.706  40.806   4.310  1.00  0.00      RA0  C
ATOM   2077  CG  ARG A 224      33.962  39.436   5.008  1.00  0.00      RA0  C
ATOM   2078  CD  ARG A 224      33.961  39.428   6.560  1.00  0.00      RA0  C
ATOM   2079  NE  ARG A 224      33.991  38.083   7.178  1.00  0.00      RA0  N
ATOM   2080  HE  ARG A 224      33.215  37.490   6.940  1.00  0.00      RA0  H
ATOM   2081  CZ  ARG A 224      34.945  37.724   8.116  1.00  0.00      RA0  C
ATOM   2082  NH1 ARG A 224      35.991  38.544   8.325  1.00  0.00      RA0  N
ATOM   2083 HH11 ARG A 224      36.707  38.298   8.987  1.00  0.00      RA0  H
ATOM   2084 HH12 ARG A 224      36.092  39.415   7.838  1.00  0.00      RA0  H
ATOM   2085  NH2 ARG A 224      34.852  36.569   8.832  1.00  0.00      RA0  N
ATOM   2086 HH21 ARG A 224      35.533  36.291   9.541  1.00  0.00      RA0  H
ATOM   2087 HH22 ARG A 224      34.101  35.915   8.718  1.00  0.00      RA0  H
ATOM   2088  C   ARG A 224      34.041  40.003   1.827  1.00  0.00      RA0  C
ATOM   2089  O   ARG A 224      34.525  38.876   1.697  1.00  0.00      RA0  O
ATOM   2090  N   ASP A 225      33.130  40.476   0.983  1.00  0.00      RA0  N
ATOM   2091  H   ASP A 225      32.756  41.401   1.080  1.00  0.00      RA0  H
ATOM   2092  CA  ASP A 225      32.631  39.627  -0.077  1.00  0.00      RA0  C
ATOM   2093  CB  ASP A 225      31.206  39.896  -0.600  1.00  0.00      RA0  C
ATOM   2094  CG  ASP A 225      30.568  38.576  -1.076  1.00  0.00      RA0  C
ATOM   2095  OD1 ASP A 225      29.930  37.889  -0.285  1.00  0.00      RA0  O
ATOM   2096  OD2 ASP A 225      30.703  38.197  -2.237  1.00  0.00      RA0  O
ATOM   2097  C   ASP A 225      33.641  39.385  -1.205  1.00  0.00      RA0  C
ATOM   2098  O   ASP A 225      33.788  38.242  -1.635  1.00  0.00      RA0  O
ATOM   2099  N   THR A 226      34.304  40.433  -1.695  1.00  0.00      RA0  N
ATOM   2100  H   THR A 226      34.207  41.325  -1.254  1.00  0.00      RA0  H
ATOM   2101  CA  THR A 226      35.314  40.237  -2.754  1.00  0.00      RA0  C
ATOM   2102  CB  THR A 226      35.714  41.644  -3.161  1.00  0.00      RA0  C
ATOM   2103  OG1 THR A 226      35.673  42.486  -2.000  1.00  0.00      RA0  O
ATOM   2104  HG1 THR A 226      34.800  42.881  -1.966  1.00  0.00      RA0  H
ATOM   2105  CG2 THR A 226      34.777  42.207  -4.230  1.00  0.00      RA0  C
ATOM   2106  C   THR A 226      36.448  39.327  -2.276  1.00  0.00      RA0  C
ATOM   2107  O   THR A 226      36.926  38.467  -3.028  1.00  0.00      RA0  O
ATOM   2108  N   LEU A 227      36.856  39.517  -1.033  1.00  0.00      RA0  N
ATOM   2109  H   LEU A 227      36.404  40.214  -0.474  1.00  0.00      RA0  H
ATOM   2110  CA  LEU A 227      37.914  38.685  -0.456  1.00  0.00      RA0  C
ATOM   2111  CB  LEU A 227      38.296  39.176   0.939  1.00  0.00      RA0  C
ATOM   2112  CG  LEU A 227      39.072  40.492   0.929  1.00  0.00      RA0  C
ATOM   2113  CD1 LEU A 227      38.917  41.250   2.241  1.00  0.00      RA0  C
ATOM   2114  CD2 LEU A 227      40.541  40.287   0.578  1.00  0.00      RA0  C
ATOM   2115  C   LEU A 227      37.532  37.211  -0.385  1.00  0.00      RA0  C
ATOM   2116  O   LEU A 227      38.288  36.330  -0.819  1.00  0.00      RA0  O
ATOM   2117  N   ARG A 228      36.357  36.916   0.162  1.00  0.00      RA0  N
ATOM   2118  H   ARG A 228      35.735  37.641   0.469  1.00  0.00      RA0  H
ATOM   2119  CA  ARG A 228      35.964  35.525   0.333  1.00  0.00      RA0  C
ATOM   2120  CB  ARG A 228      34.769  35.413   1.288  1.00  0.00      RA0  C
ATOM   2121  CG  ARG A 228      33.414  35.900   0.761  1.00  0.00      RA0  C
ATOM   2122  CD  ARG A 228      32.585  34.827   0.046  1.00  0.00      RA0  C
ATOM   2123  NE  ARG A 228      31.528  35.456  -0.732  1.00  0.00      RA0  N
ATOM   2124  HE  ARG A 228      31.405  36.459  -0.655  1.00  0.00      RA0  H
ATOM   2125  CZ  ARG A 228      30.700  34.721  -1.523  1.00  0.00      RA0  C
ATOM   2126  NH1 ARG A 228      30.845  33.373  -1.609  1.00  0.00      RA0  N
ATOM   2127 HH11 ARG A 228      30.196  32.785  -2.121  1.00  0.00      RA0  H
ATOM   2128 HH12 ARG A 228      31.603  32.879  -1.157  1.00  0.00      RA0  H
ATOM   2129  NH2 ARG A 228      29.745  35.392  -2.199  1.00  0.00      RA0  N
ATOM   2130 HH21 ARG A 228      29.067  34.939  -2.795  1.00  0.00      RA0  H
ATOM   2131 HH22 ARG A 228      29.720  36.404  -2.103  1.00  0.00      RA0  H
ATOM   2132  C   ARG A 228      35.668  34.814  -1.003  1.00  0.00      RA0  C
ATOM   2133  O   ARG A 228      35.923  33.623  -1.156  1.00  0.00      RA0  O
ATOM   2134  N   LEU A 229      35.145  35.532  -1.977  1.00  0.00      RA0  N
ATOM   2135  H   LEU A 229      34.926  36.500  -1.829  1.00  0.00      RA0  H
ATOM   2136  CA  LEU A 229      34.809  34.909  -3.261  1.00  0.00      RA0  C
ATOM   2137  CB  LEU A 229      33.913  35.819  -4.098  1.00  0.00      RA0  C
ATOM   2138  CG  LEU A 229      33.363  35.045  -5.292  1.00  0.00      RA0  C
ATOM   2139  CD1 LEU A 229      32.625  33.799  -4.819  1.00  0.00      RA0  C
ATOM   2140  CD2 LEU A 229      32.490  35.899  -6.207  1.00  0.00      RA0  C
ATOM   2141  C   LEU A 229      36.111  34.576  -4.022  1.00  0.00      RA0  C
ATOM   2142  O   LEU A 229      36.287  33.467  -4.555  1.00  0.00      RA0  O
ATOM   2143  N   GLU A 230      37.034  35.540  -4.032  1.00  0.00      RA0  N
ATOM   2144  H   GLU A 230      36.835  36.435  -3.626  1.00  0.00      RA0  H
ATOM   2145  CA  GLU A 230      38.381  35.294  -4.562  1.00  0.00      RA0  C
ATOM   2146  CB  GLU A 230      39.307  36.496  -4.407  1.00  0.00      RA0  C
ATOM   2147  CG  GLU A 230      39.001  37.680  -5.323  1.00  0.00      RA0  C
ATOM   2148  CD  GLU A 230      40.063  38.736  -5.104  1.00  0.00      RA0  C
ATOM   2149  OE1 GLU A 230      40.931  38.527  -4.267  1.00  0.00      RA0  O
ATOM   2150  OE2 GLU A 230      40.038  39.768  -5.767  1.00  0.00      RA0  O
ATOM   2151  C   GLU A 230      39.019  34.066  -3.917  1.00  0.00      RA0  C
ATOM   2152  O   GLU A 230      39.668  33.269  -4.598  1.00  0.00      RA0  O
ATOM   2153  N   ALA A 231      38.831  33.907  -2.617  1.00  0.00      RA0  N
ATOM   2154  H   ALA A 231      38.267  34.571  -2.124  1.00  0.00      RA0  H
ATOM   2155  CA  ALA A 231      39.380  32.767  -1.858  1.00  0.00      RA0  C
ATOM   2156  CB  ALA A 231      39.396  33.100  -0.371  1.00  0.00      RA0  C
ATOM   2157  C   ALA A 231      38.647  31.439  -2.040  1.00  0.00      RA0  C
ATOM   2158  O   ALA A 231      39.074  30.408  -1.501  1.00  0.00      RA0  O
ATOM   2159  N   GLY A 232      37.567  31.457  -2.827  1.00  0.00      RA0  N
ATOM   2160  H   GLY A 232      37.241  32.322  -3.206  1.00  0.00      RA0  H
ATOM   2161  CA  GLY A 232      36.742  30.290  -3.072  1.00  0.00      RA0  C
ATOM   2162  C   GLY A 232      35.941  29.830  -1.874  1.00  0.00      RA0  C
ATOM   2163  O   GLY A 232      35.687  28.643  -1.730  1.00  0.00      RA0  O
ATOM   2164  N   MSE A 233      35.543  30.755  -1.019  1.00  0.00      RA0  N
ATOM   2165  H   MSE A 233      35.614  31.724  -1.255  1.00  0.00      RA0  H
ATOM   2166  CA  MSE A 233      34.851  30.396   0.205  1.00  0.00      RA0  C
ATOM   2167  CB  MSE A 233      35.386  31.213   1.378  1.00  0.00      RA0  C
ATOM   2168  CG  MSE A 233      36.845  30.885   1.691  1.00  0.00      RA0  C
ATOM   2169  SE  MSE A 233      37.512  31.891   3.024  1.00  0.00      RA0  S
ATOM   2170  CE  MSE A 233      39.102  31.068   3.191  1.00  0.00      RA0  C
ATOM   2171  C   MSE A 233      33.343  30.613   0.033  1.00  0.00      RA0  C
ATOM   2172  O   MSE A 233      32.922  31.559  -0.633  1.00  0.00      RA0  O
ATOM   2173  N   ASN A 234      32.553  29.646   0.524  1.00  0.00      RA0  N
ATOM   2174  H   ASN A 234      32.934  28.969   1.150  1.00  0.00      RA0  H
ATOM   2175  CA  ASN A 234      31.112  29.673   0.312  1.00  0.00      RA0  C
ATOM   2176  CB  ASN A 234      30.488  28.310   0.625  1.00  0.00      RA0  C
ATOM   2177  CG  ASN A 234      30.834  27.291  -0.437  1.00  0.00      RA0  C
ATOM   2178  OD1 ASN A 234      31.382  27.604  -1.488  1.00  0.00      RA0  O
ATOM   2179  ND2 ASN A 234      30.473  26.041  -0.104  1.00  0.00      RA0  N
ATOM   2180 HD21 ASN A 234      30.068  25.844   0.791  1.00  0.00      RA0  H
ATOM   2181 HD22 ASN A 234      30.612  25.279  -0.744  1.00  0.00      RA0  H
ATOM   2182  C   ASN A 234      30.404  30.690   1.155  1.00  0.00      RA0  C
ATOM   2183  O   ASN A 234      30.860  31.034   2.257  1.00  0.00      RA0  O
ATOM   2184  N   LEU A 235      29.266  31.150   0.627  1.00  0.00      RA0  N
ATOM   2185  H   LEU A 235      28.999  30.875  -0.302  1.00  0.00      RA0  H
ATOM   2186  CA  LEU A 235      28.326  31.974   1.328  1.00  0.00      RA0  C
ATOM   2187  CB  LEU A 235      28.230  33.348   0.670  1.00  0.00      RA0  C
ATOM   2188  CG  LEU A 235      27.264  34.305   1.368  1.00  0.00      RA0  C
ATOM   2189  CD1 LEU A 235      27.660  34.560   2.823  1.00  0.00      RA0  C
ATOM   2190  CD2 LEU A 235      27.102  35.606   0.581  1.00  0.00      RA0  C
ATOM   2191  C   LEU A 235      26.971  31.277   1.303  1.00  0.00      RA0  C
ATOM   2192  O   LEU A 235      26.360  31.076   0.224  1.00  0.00      RA0  O
ATOM   2193  N   TYR A 236      26.522  30.899   2.494  1.00  0.00      RA0  N
ATOM   2194  H   TYR A 236      27.064  31.100   3.310  1.00  0.00      RA0  H
ATOM   2195  CA  TYR A 236      25.247  30.214   2.640  1.00  0.00      RA0  C
ATOM   2196  CB  TYR A 236      24.916  29.899   4.092  1.00  0.00      RA0  C
ATOM   2197  CG  TYR A 236      23.674  29.033   4.163  1.00  0.00      RA0  C
ATOM   2198  CD1 TYR A 236      23.736  27.685   3.824  1.00  0.00      RA0  C
ATOM   2199  CE1 TYR A 236      22.612  26.876   3.959  1.00  0.00      RA0  C
ATOM   2200  CD2 TYR A 236      22.467  29.577   4.586  1.00  0.00      RA0  C
ATOM   2201  CE2 TYR A 236      21.342  28.770   4.711  1.00  0.00      RA0  C
ATOM   2202  CZ  TYR A 236      21.417  27.413   4.423  1.00  0.00      RA0  C
ATOM   2203  OH  TYR A 236      20.303  26.609   4.615  1.00  0.00      RA0  O
ATOM   2204  HH  TYR A 236      20.528  25.710   4.356  1.00  0.00      RA0  H
ATOM   2205  C   TYR A 236      24.144  31.086   2.032  1.00  0.00      RA0  C
ATOM   2206  O   TYR A 236      24.106  32.313   2.217  1.00  0.00      RA0  O
ATOM   2207  N   GLY A 237      23.246  30.435   1.316  1.00  0.00      RA0  N
ATOM   2208  H   GLY A 237      23.347  29.450   1.182  1.00  0.00      RA0  H
ATOM   2209  CA  GLY A 237      22.192  31.105   0.599  1.00  0.00      RA0  C
ATOM   2210  C   GLY A 237      22.547  31.302  -0.857  1.00  0.00      RA0  C
ATOM   2211  O   GLY A 237      21.666  31.439  -1.692  1.00  0.00      RA0  O
ATOM   2212  N   GLN A 238      23.843  31.343  -1.166  1.00  0.00      RA0  N
ATOM   2213  H   GLN A 238      24.539  31.209  -0.461  1.00  0.00      RA0  H
ATOM   2214  CA  GLN A 238      24.307  31.522  -2.538  1.00  0.00      RA0  C
ATOM   2215  CB  GLN A 238      25.204  32.747  -2.646  1.00  0.00      RA0  C
ATOM   2216  CG  GLN A 238      24.399  33.963  -2.188  1.00  0.00      RA0  C
ATOM   2217  CD  GLN A 238      24.931  35.261  -2.754  1.00  0.00      RA0  C
ATOM   2218  OE1 GLN A 238      24.590  36.348  -2.294  1.00  0.00      RA0  O
ATOM   2219  NE2 GLN A 238      25.722  35.146  -3.824  1.00  0.00      RA0  N
ATOM   2220 HE21 GLN A 238      26.121  34.300  -4.198  1.00  0.00      RA0  H
ATOM   2221 HE22 GLN A 238      25.942  35.915  -4.421  1.00  0.00      RA0  H
ATOM   2222  C   GLN A 238      24.942  30.239  -3.057  1.00  0.00      RA0  C
ATOM   2223  O   GLN A 238      24.418  29.622  -3.995  1.00  0.00      RA0  O
ATOM   2224  N   GLU A 239      26.053  29.798  -2.480  1.00  0.00      RA0  N
ATOM   2225  H   GLU A 239      26.489  30.336  -1.755  1.00  0.00      RA0  H
ATOM   2226  CA  GLU A 239      26.675  28.534  -2.930  1.00  0.00      RA0  C
ATOM   2227  CB  GLU A 239      28.126  28.508  -2.453  1.00  0.00      RA0  C
ATOM   2228  CG  GLU A 239      29.132  29.304  -3.300  1.00  0.00      RA0  C
ATOM   2229  CD  GLU A 239      28.798  30.781  -3.419  1.00  0.00      RA0  C
ATOM   2230  OE1 GLU A 239      28.879  31.515  -2.433  1.00  0.00      RA0  O
ATOM   2231  OE2 GLU A 239      28.486  31.211  -4.524  1.00  0.00      RA0  O
ATOM   2232  C   GLU A 239      25.933  27.271  -2.514  1.00  0.00      RA0  C
ATOM   2233  O   GLU A 239      26.139  26.226  -3.112  1.00  0.00      RA0  O
ATOM   2234  N   MSE A 240      25.119  27.368  -1.464  1.00  0.00      RA0  N
ATOM   2235  H   MSE A 240      24.982  28.230  -0.976  1.00  0.00      RA0  H
ATOM   2236  CA  MSE A 240      24.269  26.270  -1.053  1.00  0.00      RA0  C
ATOM   2237  CB  MSE A 240      25.052  25.205  -0.279  1.00  0.00      RA0  C
ATOM   2238  CG  MSE A 240      25.627  25.673   1.061  1.00  0.00      RA0  C
ATOM   2239  SE  MSE A 240      26.936  26.899   0.931  1.00  0.00      RA0  S
ATOM   2240  CE  MSE A 240      27.380  26.945   2.673  1.00  0.00      RA0  C
ATOM   2241  C   MSE A 240      23.074  26.743  -0.209  1.00  0.00      RA0  C
ATOM   2242  O   MSE A 240      23.028  27.868   0.285  1.00  0.00      RA0  O
ATOM   2243  N   ASP A 241      22.115  25.848  -0.068  1.00  0.00      RA0  N
ATOM   2244  H   ASP A 241      22.067  24.962  -0.534  1.00  0.00      RA0  H
ATOM   2245  CA  ASP A 241      20.985  26.060   0.851  1.00  0.00      RA0  C
ATOM   2246  CB  ASP A 241      19.934  26.957   0.195  1.00  0.00      RA0  C
ATOM   2247  CG  ASP A 241      19.080  26.094  -0.713  1.00  0.00      RA0  C
ATOM   2248  OD1 ASP A 241      19.612  25.453  -1.610  1.00  0.00      RA0  O
ATOM   2249  OD2 ASP A 241      17.886  25.968  -0.461  1.00  0.00      RA0  O
ATOM   2250  C   ASP A 241      20.379  24.703   1.105  1.00  0.00      RA0  C
ATOM   2251  O   ASP A 241      20.979  23.675   0.726  1.00  0.00      RA0  O
ATOM   2252  N   GLU A 242      19.212  24.647   1.743  1.00  0.00      RA0  N
ATOM   2253  H   GLU A 242      18.644  25.468   1.786  1.00  0.00      RA0  H
ATOM   2254  CA  GLU A 242      18.651  23.352   2.133  1.00  0.00      RA0  C
ATOM   2255  CB  GLU A 242      17.366  23.586   2.926  1.00  0.00      RA0  C
ATOM   2256  CG  GLU A 242      17.471  24.575   4.085  1.00  0.00      RA0  C
ATOM   2257  CD  GLU A 242      17.933  23.864   5.335  1.00  0.00      RA0  C
ATOM   2258  OE1 GLU A 242      18.238  22.679   5.270  1.00  0.00      RA0  O
ATOM   2259  OE2 GLU A 242      17.963  24.496   6.386  1.00  0.00      RA0  O
ATOM   2260  C   GLU A 242      18.278  22.431   0.982  1.00  0.00      RA0  C
ATOM   2261  O   GLU A 242      18.046  21.243   1.204  1.00  0.00      RA0  O
ATOM   2262  N   THR A 243      18.251  22.974  -0.234  1.00  0.00      RA0  N
ATOM   2263  H   THR A 243      18.481  23.940  -0.378  1.00  0.00      RA0  H
ATOM   2264  CA  THR A 243      17.926  22.200  -1.441  1.00  0.00      RA0  C
ATOM   2265  CB  THR A 243      16.908  22.986  -2.285  1.00  0.00      RA0  C
ATOM   2266  OG1 THR A 243      17.407  24.240  -2.766  1.00  0.00      RA0  O
ATOM   2267  HG1 THR A 243      17.768  24.748  -2.032  1.00  0.00      RA0  H
ATOM   2268  CG2 THR A 243      15.626  23.207  -1.481  1.00  0.00      RA0  C
ATOM   2269  C   THR A 243      19.141  21.692  -2.195  1.00  0.00      RA0  C
ATOM   2270  O   THR A 243      18.994  20.964  -3.182  1.00  0.00      RA0  O
ATOM   2271  N   ILE A 244      20.331  22.094  -1.749  1.00  0.00      RA0  N
ATOM   2272  H   ILE A 244      20.399  22.642  -0.912  1.00  0.00      RA0  H
ATOM   2273  CA  ILE A 244      21.581  21.781  -2.428  1.00  0.00      RA0  C
ATOM   2274  CB  ILE A 244      22.320  23.071  -2.811  1.00  0.00      RA0  C
ATOM   2275  CG2 ILE A 244      23.713  22.807  -3.388  1.00  0.00      RA0  C
ATOM   2276  CG1 ILE A 244      21.469  23.866  -3.798  1.00  0.00      RA0  C
ATOM   2277  CD1 ILE A 244      21.083  23.020  -5.012  1.00  0.00      RA0  C
ATOM   2278  C   ILE A 244      22.465  20.857  -1.601  1.00  0.00      RA0  C
ATOM   2279  O   ILE A 244      22.743  21.144  -0.436  1.00  0.00      RA0  O
ATOM   2280  N   SER A 245      22.978  19.801  -2.244  1.00  0.00      RA0  N
ATOM   2281  H   SER A 245      22.798  19.693  -3.218  1.00  0.00      RA0  H
ATOM   2282  CA  SER A 245      23.866  18.868  -1.601  1.00  0.00      RA0  C
ATOM   2283  CB  SER A 245      23.975  17.658  -2.534  1.00  0.00      RA0  C
ATOM   2284  OG  SER A 245      24.959  16.727  -2.069  1.00  0.00      RA0  O
ATOM   2285  HG  SER A 245      24.451  15.993  -1.718  1.00  0.00      RA0  H
ATOM   2286  C   SER A 245      25.237  19.526  -1.367  1.00  0.00      RA0  C
ATOM   2287  O   SER A 245      25.682  20.283  -2.225  1.00  0.00      RA0  O
ATOM   2288  N   PRO A 246      25.924  19.234  -0.270  1.00  0.00      RA0  N
ATOM   2289  CD  PRO A 246      25.503  18.382   0.832  1.00  0.00      RA0  C
ATOM   2290  CA  PRO A 246      27.298  19.749  -0.108  1.00  0.00      RA0  C
ATOM   2291  CB  PRO A 246      27.702  19.197   1.264  1.00  0.00      RA0  C
ATOM   2292  CG  PRO A 246      26.812  17.979   1.496  1.00  0.00      RA0  C
ATOM   2293  C   PRO A 246      28.197  19.301  -1.264  1.00  0.00      RA0  C
ATOM   2294  O   PRO A 246      29.143  20.032  -1.632  1.00  0.00      RA0  O
ATOM   2295  N   LEU A 247      27.880  18.149  -1.874  1.00  0.00      RA0  N
ATOM   2296  H   LEU A 247      27.051  17.648  -1.612  1.00  0.00      RA0  H
ATOM   2297  CA  LEU A 247      28.665  17.623  -2.980  1.00  0.00      RA0  C
ATOM   2298  CB  LEU A 247      28.189  16.221  -3.359  1.00  0.00      RA0  C
ATOM   2299  CG  LEU A 247      28.184  15.235  -2.189  1.00  0.00      RA0  C
ATOM   2300  CD1 LEU A 247      27.609  13.883  -2.607  1.00  0.00      RA0  C
ATOM   2301  CD2 LEU A 247      29.561  15.090  -1.538  1.00  0.00      RA0  C
ATOM   2302  C   LEU A 247      28.625  18.535  -4.204  1.00  0.00      RA0  C
ATOM   2303  O   LEU A 247      29.546  18.526  -5.009  1.00  0.00      RA0  O
ATOM   2304  N   ALA A 248      27.568  19.327  -4.321  1.00  0.00      RA0  N
ATOM   2305  H   ALA A 248      26.885  19.362  -3.591  1.00  0.00      RA0  H
ATOM   2306  CA  ALA A 248      27.369  20.270  -5.437  1.00  0.00      RA0  C
ATOM   2307  CB  ALA A 248      25.897  20.292  -5.854  1.00  0.00      RA0  C
ATOM   2308  C   ALA A 248      27.794  21.707  -5.074  1.00  0.00      RA0  C
ATOM   2309  O   ALA A 248      27.575  22.639  -5.859  1.00  0.00      RA0  O
ATOM   2310  N   ALA A 249      28.371  21.860  -3.885  1.00  0.00      RA0  N
ATOM   2311  H   ALA A 249      28.528  21.072  -3.290  1.00  0.00      RA0  H
ATOM   2312  CA  ALA A 249      28.788  23.152  -3.359  1.00  0.00      RA0  C
ATOM   2313  CB  ALA A 249      27.959  23.517  -2.129  1.00  0.00      RA0  C
ATOM   2314  C   ALA A 249      30.270  23.147  -2.963  1.00  0.00      RA0  C
ATOM   2315  O   ALA A 249      30.702  23.907  -2.115  1.00  0.00      RA0  O
ATOM   2316  N   ASN A 250      31.036  22.280  -3.607  1.00  0.00      RA0  N
ATOM   2317  H   ASN A 250      30.617  21.700  -4.303  1.00  0.00      RA0  H
ATOM   2318  CA  ASN A 250      32.482  22.179  -3.337  1.00  0.00      RA0  C
ATOM   2319  CB  ASN A 250      33.254  23.406  -3.836  1.00  0.00      RA0  C
ATOM   2320  CG  ASN A 250      34.745  23.170  -3.694  1.00  0.00      RA0  C
ATOM   2321  OD1 ASN A 250      35.251  22.082  -3.959  1.00  0.00      RA0  O
ATOM   2322  ND2 ASN A 250      35.418  24.259  -3.274  1.00  0.00      RA0  N
ATOM   2323 HD21 ASN A 250      34.929  25.109  -3.064  1.00  0.00      RA0  H
ATOM   2324 HD22 ASN A 250      36.409  24.271  -3.143  1.00  0.00      RA0  H
ATOM   2325  C   ASN A 250      32.761  21.910  -1.864  1.00  0.00      RA0  C
ATOM   2326  O   ASN A 250      33.743  22.427  -1.336  1.00  0.00      RA0  O
ATOM   2327  N   MSE A 251      31.903  21.100  -1.211  1.00  0.00      RA0  N
ATOM   2328  H   MSE A 251      31.083  20.755  -1.673  1.00  0.00      RA0  H
ATOM   2329  CA  MSE A 251      32.087  20.727   0.185  1.00  0.00      RA0  C
ATOM   2330  CB  MSE A 251      30.920  21.203   1.049  1.00  0.00      RA0  C
ATOM   2331  CG  MSE A 251      30.718  22.717   1.022  1.00  0.00      RA0  C
ATOM   2332  SE  MSE A 251      29.289  23.236   1.983  1.00  0.00      RA0  S
ATOM   2333  CE  MSE A 251      29.897  22.737   3.600  1.00  0.00      RA0  C
ATOM   2334  C   MSE A 251      32.289  19.230   0.356  1.00  0.00      RA0  C
ATOM   2335  O   MSE A 251      32.310  18.724   1.466  1.00  0.00      RA0  O
ATOM   2336  N   GLY A 252      32.527  18.521  -0.744  1.00  0.00      RA0  N
ATOM   2337  H   GLY A 252      32.520  18.972  -1.634  1.00  0.00      RA0  H
ATOM   2338  CA  GLY A 252      32.811  17.085  -0.658  1.00  0.00      RA0  C
ATOM   2339  C   GLY A 252      33.976  16.799   0.295  1.00  0.00      RA0  C
ATOM   2340  O   GLY A 252      33.971  15.798   1.058  1.00  0.00      RA0  O
ATOM   2341  N   TRP A 253      34.991  17.641   0.210  1.00  0.00      RA0  N
ATOM   2342  H   TRP A 253      34.925  18.405  -0.428  1.00  0.00      RA0  H
ATOM   2343  CA  TRP A 253      36.197  17.479   0.996  1.00  0.00      RA0  C
ATOM   2344  CB  TRP A 253      37.294  18.465   0.567  1.00  0.00      RA0  C
ATOM   2345  CG  TRP A 253      36.859  19.901   0.740  1.00  0.00      RA0  C
ATOM   2346  CD2 TRP A 253      37.257  20.835   1.766  1.00  0.00      RA0  C
ATOM   2347  CE2 TRP A 253      36.592  22.058   1.511  1.00  0.00      RA0  C
ATOM   2348  CE3 TRP A 253      38.110  20.730   2.858  1.00  0.00      RA0  C
ATOM   2349  CD1 TRP A 253      35.980  20.620  -0.080  1.00  0.00      RA0  C
ATOM   2350  NE1 TRP A 253      35.816  21.888   0.370  1.00  0.00      RA0  N
ATOM   2351  HE1 TRP A 253      35.238  22.562  -0.061  1.00  0.00      RA0  H
ATOM   2352  CZ2 TRP A 253      36.798  23.142   2.357  1.00  0.00      RA0  C
ATOM   2353  CZ3 TRP A 253      38.308  21.822   3.695  1.00  0.00      RA0  C
ATOM   2354  CH2 TRP A 253      37.654  23.023   3.446  1.00  0.00      RA0  C
ATOM   2355  C   TRP A 253      35.916  17.534   2.484  1.00  0.00      RA0  C
ATOM   2356  O   TRP A 253      36.757  17.128   3.276  1.00  0.00      RA0  O
ATOM   2357  N   THR A 254      34.758  18.071   2.869  1.00  0.00      RA0  N
ATOM   2358  H   THR A 254      34.045  18.291   2.209  1.00  0.00      RA0  H
ATOM   2359  CA  THR A 254      34.404  18.171   4.283  1.00  0.00      RA0  C
ATOM   2360  CB  THR A 254      33.797  19.537   4.641  1.00  0.00      RA0  C
ATOM   2361  OG1 THR A 254      32.689  19.886   3.807  1.00  0.00      RA0  O
ATOM   2362  HG1 THR A 254      32.910  19.652   2.917  1.00  0.00      RA0  H
ATOM   2363  CG2 THR A 254      34.861  20.627   4.589  1.00  0.00      RA0  C
ATOM   2364  C   THR A 254      33.587  16.989   4.797  1.00  0.00      RA0  C
ATOM   2365  O   THR A 254      33.267  16.939   5.988  1.00  0.00      RA0  O
ATOM   2366  N   ILE A 255      33.257  16.046   3.925  1.00  0.00      RA0  N
ATOM   2367  H   ILE A 255      33.649  16.014   3.004  1.00  0.00      RA0  H
ATOM   2368  CA  ILE A 255      32.444  14.906   4.342  1.00  0.00      RA0  C
ATOM   2369  CB  ILE A 255      31.502  14.425   3.246  1.00  0.00      RA0  C
ATOM   2370  CG2 ILE A 255      30.516  13.425   3.853  1.00  0.00      RA0  C
ATOM   2371  CG1 ILE A 255      30.800  15.593   2.545  1.00  0.00      RA0  C
ATOM   2372  CD1 ILE A 255      29.961  16.460   3.487  1.00  0.00      RA0  C
ATOM   2373  C   ILE A 255      33.352  13.791   4.823  1.00  0.00      RA0  C
ATOM   2374  O   ILE A 255      34.159  13.254   4.058  1.00  0.00      RA0  O
ATOM   2375  N   ALA A 256      33.192  13.431   6.087  1.00  0.00      RA0  N
ATOM   2376  H   ALA A 256      32.430  13.855   6.584  1.00  0.00      RA0  H
ATOM   2377  CA  ALA A 256      33.960  12.356   6.709  1.00  0.00      RA0  C
ATOM   2378  CB  ALA A 256      34.190  12.642   8.182  1.00  0.00      RA0  C
ATOM   2379  C   ALA A 256      33.215  11.032   6.566  1.00  0.00      RA0  C
ATOM   2380  O   ALA A 256      32.539  10.595   7.469  1.00  0.00      RA0  O
ATOM   2381  N   TRP A 257      33.338  10.385   5.405  1.00  0.00      RA0  N
ATOM   2382  H   TRP A 257      33.909  10.793   4.692  1.00  0.00      RA0  H
ATOM   2383  CA  TRP A 257      32.592   9.142   5.141  1.00  0.00      RA0  C
ATOM   2384  CB  TRP A 257      32.777   8.681   3.691  1.00  0.00      RA0  C
ATOM   2385  CG  TRP A 257      32.533   9.793   2.695  1.00  0.00      RA0  C
ATOM   2386  CD2 TRP A 257      31.287  10.200   2.088  1.00  0.00      RA0  C
ATOM   2387  CE2 TRP A 257      31.572  11.254   1.188  1.00  0.00      RA0  C
ATOM   2388  CE3 TRP A 257      29.977   9.762   2.232  1.00  0.00      RA0  C
ATOM   2389  CD1 TRP A 257      33.501  10.635   2.127  1.00  0.00      RA0  C
ATOM   2390  NE1 TRP A 257      32.940  11.499   1.241  1.00  0.00      RA0  N
ATOM   2391  HE1 TRP A 257      33.421  12.193   0.741  1.00  0.00      RA0  H
ATOM   2392  CZ2 TRP A 257      30.544  11.834   0.455  1.00  0.00      RA0  C
ATOM   2393  CZ3 TRP A 257      28.957  10.353   1.495  1.00  0.00      RA0  C
ATOM   2394  CH2 TRP A 257      29.239  11.383   0.607  1.00  0.00      RA0  C
ATOM   2395  C   TRP A 257      33.013   8.009   6.068  1.00  0.00      RA0  C
ATOM   2396  O   TRP A 257      32.180   7.220   6.548  1.00  0.00      RA0  O
ATOM   2397  N   GLU A 258      34.316   7.914   6.324  1.00  0.00      RA0  N
ATOM   2398  H   GLU A 258      34.955   8.617   6.027  1.00  0.00      RA0  H
ATOM   2399  CA  GLU A 258      34.824   6.879   7.215  1.00  0.00      RA0  C
ATOM   2400  CB  GLU A 258      36.087   6.248   6.637  1.00  0.00      RA0  C
ATOM   2401  CG  GLU A 258      35.678   5.412   5.426  1.00  0.00      RA0  C
ATOM   2402  CD  GLU A 258      34.523   4.524   5.852  1.00  0.00      RA0  C
ATOM   2403  OE1 GLU A 258      34.718   3.697   6.742  1.00  0.00      RA0  O
ATOM   2404  OE2 GLU A 258      33.425   4.683   5.317  1.00  0.00      RA0  O
ATOM   2405  C   GLU A 258      35.008   7.492   8.597  1.00  0.00      RA0  C
ATOM   2406  O   GLU A 258      35.400   8.650   8.685  1.00  0.00      RA0  O
ATOM   2407  N   PRO A 259      34.736   6.765   9.685  1.00  0.00      RA0  N
ATOM   2408  CD  PRO A 259      34.884   7.311  11.030  1.00  0.00      RA0  C
ATOM   2409  CA  PRO A 259      34.299   5.371   9.697  1.00  0.00      RA0  C
ATOM   2410  CB  PRO A 259      34.596   4.958  11.138  1.00  0.00      RA0  C
ATOM   2411  CG  PRO A 259      34.357   6.222  11.955  1.00  0.00      RA0  C
ATOM   2412  C   PRO A 259      32.834   5.247   9.296  1.00  0.00      RA0  C
ATOM   2413  O   PRO A 259      32.029   6.113   9.667  1.00  0.00      RA0  O
ATOM   2414  N   ALA A 260      32.529   4.188   8.555  1.00  0.00      RA0  N
ATOM   2415  H   ALA A 260      33.292   3.656   8.177  1.00  0.00      RA0  H
ATOM   2416  CA  ALA A 260      31.192   3.923   8.026  1.00  0.00      RA0  C
ATOM   2417  CB  ALA A 260      31.186   2.640   7.195  1.00  0.00      RA0  C
ATOM   2418  C   ALA A 260      30.138   3.805   9.102  1.00  0.00      RA0  C
ATOM   2419  O   ALA A 260      28.960   4.052   8.837  1.00  0.00      RA0  O
ATOM   2420  N   ASP A 261      30.539   3.435  10.314  1.00  0.00      RA0  N
ATOM   2421  H   ASP A 261      31.507   3.315  10.550  1.00  0.00      RA0  H
ATOM   2422  CA  ASP A 261      29.585   3.218  11.397  1.00  0.00      RA0  C
ATOM   2423  CB  ASP A 261      30.263   2.325  12.430  1.00  0.00      RA0  C
ATOM   2424  CG  ASP A 261      31.578   2.993  12.823  1.00  0.00      RA0  C
ATOM   2425  OD1 ASP A 261      32.591   2.671  12.207  1.00  0.00      RA0  O
ATOM   2426  OD2 ASP A 261      31.599   3.853  13.706  1.00  0.00      RA0  O
ATOM   2427  C   ASP A 261      29.212   4.466  12.159  1.00  0.00      RA0  C
ATOM   2428  O   ASP A 261      28.453   4.397  13.132  1.00  0.00      RA0  O
ATOM   2429  N   ARG A 262      29.736   5.609  11.747  1.00  0.00      RA0  N
ATOM   2430  H   ARG A 262      30.356   5.607  10.963  1.00  0.00      RA0  H
ATOM   2431  CA  ARG A 262      29.318   6.867  12.343  1.00  0.00      RA0  C
ATOM   2432  CB  ARG A 262      30.380   7.958  12.221  1.00  0.00      RA0  C
ATOM   2433  CG  ARG A 262      29.816   9.279  12.757  1.00  0.00      RA0  C
ATOM   2434  CD  ARG A 262      30.706  10.498  12.534  1.00  0.00      RA0  C
ATOM   2435  NE  ARG A 262      30.955  10.756  11.119  1.00  0.00      RA0  N
ATOM   2436  HE  ARG A 262      31.500  10.068  10.628  1.00  0.00      RA0  H
ATOM   2437  CZ  ARG A 262      30.537  11.943  10.586  1.00  0.00      RA0  C
ATOM   2438  NH1 ARG A 262      29.767  12.777  11.328  1.00  0.00      RA0  N
ATOM   2439 HH11 ARG A 262      29.499  13.711  11.045  1.00  0.00      RA0  H
ATOM   2440 HH12 ARG A 262      29.387  12.501  12.224  1.00  0.00      RA0  H
ATOM   2441  NH2 ARG A 262      30.906  12.242   9.318  1.00  0.00      RA0  N
ATOM   2442 HH21 ARG A 262      30.660  13.110   8.867  1.00  0.00      RA0  H
ATOM   2443 HH22 ARG A 262      31.448  11.592   8.766  1.00  0.00      RA0  H
ATOM   2444  C   ARG A 262      28.042   7.389  11.657  1.00  0.00      RA0  C
ATOM   2445  O   ARG A 262      28.080   7.868  10.541  1.00  0.00      RA0  O
ATOM   2446  N   ASP A 263      26.942   7.332  12.388  1.00  0.00      RA0  N
ATOM   2447  H   ASP A 263      26.996   6.971  13.317  1.00  0.00      RA0  H
ATOM   2448  CA  ASP A 263      25.668   7.872  11.955  1.00  0.00      RA0  C
ATOM   2449  CB  ASP A 263      24.506   7.286  12.751  1.00  0.00      RA0  C
ATOM   2450  CG  ASP A 263      23.220   7.876  12.208  1.00  0.00      RA0  C
ATOM   2451  OD1 ASP A 263      23.149   8.112  11.004  1.00  0.00      RA0  O
ATOM   2452  OD2 ASP A 263      22.299   8.104  12.988  1.00  0.00      RA0  O
ATOM   2453  C   ASP A 263      25.683   9.379  12.085  1.00  0.00      RA0  C
ATOM   2454  O   ASP A 263      26.083   9.924  13.117  1.00  0.00      RA0  O
ATOM   2455  N   PHE A 264      25.256  10.062  11.034  1.00  0.00      RA0  N
ATOM   2456  H   PHE A 264      24.736   9.567  10.331  1.00  0.00      RA0  H
ATOM   2457  CA  PHE A 264      25.059  11.496  11.096  1.00  0.00      RA0  C
ATOM   2458  CB  PHE A 264      26.328  12.286  10.744  1.00  0.00      RA0  C
ATOM   2459  CG  PHE A 264      26.777  12.108   9.311  1.00  0.00      RA0  C
ATOM   2460  CD1 PHE A 264      26.299  12.956   8.318  1.00  0.00      RA0  C
ATOM   2461  CD2 PHE A 264      27.701  11.121   8.991  1.00  0.00      RA0  C
ATOM   2462  CE1 PHE A 264      26.777  12.846   7.018  1.00  0.00      RA0  C
ATOM   2463  CE2 PHE A 264      28.186  11.016   7.692  1.00  0.00      RA0  C
ATOM   2464  CZ  PHE A 264      27.739  11.892   6.710  1.00  0.00      RA0  C
ATOM   2465  C   PHE A 264      23.870  11.875  10.224  1.00  0.00      RA0  C
ATOM   2466  O   PHE A 264      23.512  11.145   9.305  1.00  0.00      RA0  O
ATOM   2467  N   ILE A 265      23.266  13.012  10.523  1.00  0.00      RA0  N
ATOM   2468  H   ILE A 265      23.693  13.594  11.219  1.00  0.00      RA0  H
ATOM   2469  CA  ILE A 265      22.069  13.439   9.815  1.00  0.00      RA0  C
ATOM   2470  CB  ILE A 265      21.448  14.657  10.504  1.00  0.00      RA0  C
ATOM   2471  CG2 ILE A 265      20.094  15.012   9.885  1.00  0.00      RA0  C
ATOM   2472  CG1 ILE A 265      21.355  14.464  12.014  1.00  0.00      RA0  C
ATOM   2473  CD1 ILE A 265      20.970  15.754  12.737  1.00  0.00      RA0  C
ATOM   2474  C   ILE A 265      22.411  13.803   8.383  1.00  0.00      RA0  C
ATOM   2475  O   ILE A 265      23.336  14.573   8.142  1.00  0.00      RA0  O
ATOM   2476  N   GLY A 266      21.694  13.189   7.447  1.00  0.00      RA0  N
ATOM   2477  H   GLY A 266      21.035  12.480   7.702  1.00  0.00      RA0  H
ATOM   2478  CA  GLY A 266      21.956  13.377   6.009  1.00  0.00      RA0  C
ATOM   2479  C   GLY A 266      22.772  12.263   5.385  1.00  0.00      RA0  C
ATOM   2480  O   GLY A 266      22.902  12.218   4.166  1.00  0.00      RA0  O
ATOM   2481  N   ARG A 267      23.273  11.338   6.203  1.00  0.00      RA0  N
ATOM   2482  H   ARG A 267      23.030  11.332   7.175  1.00  0.00      RA0  H
ATOM   2483  CA  ARG A 267      24.264  10.372   5.743  1.00  0.00      RA0  C
ATOM   2484  CB  ARG A 267      24.821   9.442   6.833  1.00  0.00      RA0  C
ATOM   2485  CG  ARG A 267      25.924   8.589   6.186  1.00  0.00      RA0  C
ATOM   2486  CD  ARG A 267      26.716   7.583   7.028  1.00  0.00      RA0  C
ATOM   2487  NE  ARG A 267      27.633   6.883   6.124  1.00  0.00      RA0  N
ATOM   2488  HE  ARG A 267      27.245   6.575   5.241  1.00  0.00      RA0  H
ATOM   2489  CZ  ARG A 267      28.963   6.708   6.388  1.00  0.00      RA0  C
ATOM   2490  NH1 ARG A 267      29.463   7.002   7.611  1.00  0.00      RA0  N
ATOM   2491 HH11 ARG A 267      30.455   6.937   7.793  1.00  0.00      RA0  H
ATOM   2492 HH12 ARG A 267      28.871   7.278   8.378  1.00  0.00      RA0  H
ATOM   2493  NH2 ARG A 267      29.764   6.251   5.400  1.00  0.00      RA0  N
ATOM   2494 HH21 ARG A 267      30.751   6.075   5.534  1.00  0.00      RA0  H
ATOM   2495 HH22 ARG A 267      29.380   6.084   4.473  1.00  0.00      RA0  H
ATOM   2496  C   ARG A 267      23.779   9.532   4.586  1.00  0.00      RA0  C
ATOM   2497  O   ARG A 267      24.436   9.471   3.571  1.00  0.00      RA0  O
ATOM   2498  N   GLU A 268      22.630   8.882   4.712  1.00  0.00      RA0  N
ATOM   2499  H   GLU A 268      22.004   9.178   5.436  1.00  0.00      RA0  H
ATOM   2500  CA  GLU A 268      22.198   7.978   3.636  1.00  0.00      RA0  C
ATOM   2501  CB  GLU A 268      21.055   7.062   4.106  1.00  0.00      RA0  C
ATOM   2502  CG  GLU A 268      20.197   7.584   5.272  1.00  0.00      RA0  C
ATOM   2503  CD  GLU A 268      19.654   8.959   4.941  1.00  0.00      RA0  C
ATOM   2504  OE1 GLU A 268      18.807   9.053   4.062  1.00  0.00      RA0  O
ATOM   2505  OE2 GLU A 268      20.135   9.941   5.511  1.00  0.00      RA0  O
ATOM   2506  C   GLU A 268      21.822   8.751   2.370  1.00  0.00      RA0  C
ATOM   2507  O   GLU A 268      22.071   8.283   1.265  1.00  0.00      RA0  O
ATOM   2508  N   ALA A 269      21.224   9.927   2.516  1.00  0.00      RA0  N
ATOM   2509  H   ALA A 269      20.873  10.178   3.425  1.00  0.00      RA0  H
ATOM   2510  CA  ALA A 269      20.878  10.736   1.313  1.00  0.00      RA0  C
ATOM   2511  CB  ALA A 269      20.114  11.983   1.728  1.00  0.00      RA0  C
ATOM   2512  C   ALA A 269      22.157  11.136   0.573  1.00  0.00      RA0  C
ATOM   2513  O   ALA A 269      22.237  11.113  -0.660  1.00  0.00      RA0  O
ATOM   2514  N   LEU A 270      23.169  11.466   1.347  1.00  0.00      RA0  N
ATOM   2515  H   LEU A 270      23.041  11.437   2.342  1.00  0.00      RA0  H
ATOM   2516  CA  LEU A 270      24.458  11.851   0.806  1.00  0.00      RA0  C
ATOM   2517  CB  LEU A 270      25.340  12.375   1.929  1.00  0.00      RA0  C
ATOM   2518  CG  LEU A 270      26.293  13.444   1.421  1.00  0.00      RA0  C
ATOM   2519  CD1 LEU A 270      25.538  14.514   0.639  1.00  0.00      RA0  C
ATOM   2520  CD2 LEU A 270      27.107  14.043   2.562  1.00  0.00      RA0  C
ATOM   2521  C   LEU A 270      25.115  10.691   0.071  1.00  0.00      RA0  C
ATOM   2522  O   LEU A 270      25.678  10.870  -1.011  1.00  0.00      RA0  O
ATOM   2523  N   GLU A 271      25.041   9.490   0.650  1.00  0.00      RA0  N
ATOM   2524  H   GLU A 271      24.575   9.400   1.534  1.00  0.00      RA0  H
ATOM   2525  CA  GLU A 271      25.599   8.306   0.008  1.00  0.00      RA0  C
ATOM   2526  CB  GLU A 271      25.773   7.144   1.001  1.00  0.00      RA0  C
ATOM   2527  CG  GLU A 271      26.640   7.673   2.162  1.00  0.00      RA0  C
ATOM   2528  CD  GLU A 271      27.518   6.623   2.832  1.00  0.00      RA0  C
ATOM   2529  OE1 GLU A 271      27.002   5.709   3.456  1.00  0.00      RA0  O
ATOM   2530  OE2 GLU A 271      28.741   6.746   2.782  1.00  0.00      RA0  O
ATOM   2531  C   GLU A 271      24.949   8.043  -1.335  1.00  0.00      RA0  C
ATOM   2532  O   GLU A 271      25.613   7.631  -2.296  1.00  0.00      RA0  O
ATOM   2533  N   VAL A 272      23.629   8.230  -1.400  1.00  0.00      RA0  N
ATOM   2534  H   VAL A 272      23.133   8.506  -0.573  1.00  0.00      RA0  H
ATOM   2535  CA  VAL A 272      22.913   8.064  -2.654  1.00  0.00      RA0  C
ATOM   2536  CB  VAL A 272      21.402   8.123  -2.416  1.00  0.00      RA0  C
ATOM   2537  CG1 VAL A 272      20.619   8.114  -3.730  1.00  0.00      RA0  C
ATOM   2538  CG2 VAL A 272      20.966   6.988  -1.490  1.00  0.00      RA0  C
ATOM   2539  C   VAL A 272      23.351   9.134  -3.669  1.00  0.00      RA0  C
ATOM   2540  O   VAL A 272      23.580   8.838  -4.844  1.00  0.00      RA0  O
ATOM   2541  N   GLN A 273      23.486  10.370  -3.202  1.00  0.00      RA0  N
ATOM   2542  H   GLN A 273      23.307  10.541  -2.231  1.00  0.00      RA0  H
ATOM   2543  CA  GLN A 273      23.943  11.461  -4.065  1.00  0.00      RA0  C
ATOM   2544  CB  GLN A 273      23.835  12.775  -3.296  1.00  0.00      RA0  C
ATOM   2545  CG  GLN A 273      22.355  13.076  -3.037  1.00  0.00      RA0  C
ATOM   2546  CD  GLN A 273      22.204  14.030  -1.871  1.00  0.00      RA0  C
ATOM   2547  OE1 GLN A 273      23.104  14.799  -1.553  1.00  0.00      RA0  O
ATOM   2548  NE2 GLN A 273      21.007  13.947  -1.262  1.00  0.00      RA0  N
ATOM   2549 HE21 GLN A 273      20.355  13.243  -1.540  1.00  0.00      RA0  H
ATOM   2550 HE22 GLN A 273      20.699  14.542  -0.512  1.00  0.00      RA0  H
ATOM   2551  C   GLN A 273      25.334  11.173  -4.634  1.00  0.00      RA0  C
ATOM   2552  O   GLN A 273      25.568  11.387  -5.817  1.00  0.00      RA0  O
ATOM   2553  N   ARG A 274      26.231  10.646  -3.796  1.00  0.00      RA0  N
ATOM   2554  H   ARG A 274      25.969  10.470  -2.847  1.00  0.00      RA0  H
ATOM   2555  CA  ARG A 274      27.565  10.283  -4.262  1.00  0.00      RA0  C
ATOM   2556  CB  ARG A 274      28.357   9.818  -3.045  1.00  0.00      RA0  C
ATOM   2557  CG  ARG A 274      29.785   9.374  -3.338  1.00  0.00      RA0  C
ATOM   2558  CD  ARG A 274      30.277   8.436  -2.237  1.00  0.00      RA0  C
ATOM   2559  NE  ARG A 274      29.422   7.251  -2.178  1.00  0.00      RA0  N
ATOM   2560  HE  ARG A 274      29.117   6.816  -3.040  1.00  0.00      RA0  H
ATOM   2561  CZ  ARG A 274      29.031   6.694  -0.996  1.00  0.00      RA0  C
ATOM   2562  NH1 ARG A 274      29.456   7.235   0.163  1.00  0.00      RA0  N
ATOM   2563 HH11 ARG A 274      29.155   6.882   1.064  1.00  0.00      RA0  H
ATOM   2564 HH12 ARG A 274      30.079   8.016   0.191  1.00  0.00      RA0  H
ATOM   2565  NH2 ARG A 274      28.222   5.620  -1.016  1.00  0.00      RA0  N
ATOM   2566 HH21 ARG A 274      27.869   5.144  -0.209  1.00  0.00      RA0  H
ATOM   2567 HH22 ARG A 274      27.911   5.238  -1.911  1.00  0.00      RA0  H
ATOM   2568  C   ARG A 274      27.530   9.170  -5.311  1.00  0.00      RA0  C
ATOM   2569  O   ARG A 274      28.216   9.245  -6.333  1.00  0.00      RA0  O
ATOM   2570  N   GLU A 275      26.704   8.163  -5.069  1.00  0.00      RA0  N
ATOM   2571  H   GLU A 275      26.209   8.109  -4.199  1.00  0.00      RA0  H
ATOM   2572  CA  GLU A 275      26.486   7.079  -6.026  1.00  0.00      RA0  C
ATOM   2573  CB  GLU A 275      25.600   5.988  -5.407  1.00  0.00      RA0  C
ATOM   2574  CG  GLU A 275      26.312   4.666  -5.062  1.00  0.00      RA0  C
ATOM   2575  CD  GLU A 275      27.108   4.731  -3.768  1.00  0.00      RA0  C
ATOM   2576  OE1 GLU A 275      26.615   4.266  -2.743  1.00  0.00      RA0  O
ATOM   2577  OE2 GLU A 275      28.242   5.204  -3.769  1.00  0.00      RA0  O
ATOM   2578  C   GLU A 275      25.951   7.572  -7.361  1.00  0.00      RA0  C
ATOM   2579  O   GLU A 275      26.364   7.113  -8.426  1.00  0.00      RA0  O
ATOM   2580  N   HIS A 276      24.971   8.463  -7.308  1.00  0.00      RA0  N
ATOM   2581  H   HIS A 276      24.708   8.841  -6.420  1.00  0.00      RA0  H
ATOM   2582  CA  HIS A 276      24.309   8.917  -8.514  1.00  0.00      RA0  C
ATOM   2583  CB  HIS A 276      22.922   9.484  -8.195  1.00  0.00      RA0  C
ATOM   2584  CG  HIS A 276      21.902   8.385  -8.002  1.00  0.00      RA0  C
ATOM   2585  ND1 HIS A 276      20.663   8.442  -8.525  1.00  0.00      RA0  N
ATOM   2586  HD1 HIS A 276      20.305   9.169  -9.075  1.00  0.00      RA0  H
ATOM   2587  CD2 HIS A 276      22.030   7.189  -7.287  1.00  0.00      RA0  C
ATOM   2588  NE2 HIS A 276      20.850   6.528  -7.386  1.00  0.00      RA0  N
ATOM   2589  CE1 HIS A 276      20.011   7.299  -8.147  1.00  0.00      RA0  C
ATOM   2590  C   HIS A 276      25.104   9.966  -9.265  1.00  0.00      RA0  C
ATOM   2591  O   HIS A 276      24.933  10.098 -10.475  1.00  0.00      RA0  O
ATOM   2592  N   GLY A 277      25.919  10.718  -8.523  1.00  0.00      RA0  N
ATOM   2593  H   GLY A 277      25.925  10.598  -7.531  1.00  0.00      RA0  H
ATOM   2594  CA  GLY A 277      26.588  11.904  -9.048  1.00  0.00      RA0  C
ATOM   2595  C   GLY A 277      25.760  13.145  -8.814  1.00  0.00      RA0  C
ATOM   2596  O   GLY A 277      24.514  13.078  -8.742  1.00  0.00      RA0  O
ATOM   2597  N   THR A 278      26.440  14.288  -8.703  1.00  0.00      RA0  N
ATOM   2598  H   THR A 278      27.435  14.324  -8.746  1.00  0.00      RA0  H
ATOM   2599  CA  THR A 278      25.757  15.568  -8.526  1.00  0.00      RA0  C
ATOM   2600  CB  THR A 278      26.008  15.882  -7.062  1.00  0.00      RA0  C
ATOM   2601  OG1 THR A 278      27.179  15.155  -6.660  1.00  0.00      RA0  O
ATOM   2602  HG1 THR A 278      27.916  15.644  -7.009  1.00  0.00      RA0  H
ATOM   2603  CG2 THR A 278      24.824  15.507  -6.168  1.00  0.00      RA0  C
ATOM   2604  C   THR A 278      26.320  16.617  -9.470  1.00  0.00      RA0  C
ATOM   2605  O   THR A 278      27.309  16.391 -10.188  1.00  0.00      RA0  O
ATOM   2606  N   GLU A 279      25.679  17.769  -9.444  1.00  0.00      RA0  N
ATOM   2607  H   GLU A 279      24.893  17.879  -8.841  1.00  0.00      RA0  H
ATOM   2608  CA  GLU A 279      26.239  18.968 -10.038  1.00  0.00      RA0  C
ATOM   2609  CB  GLU A 279      25.306  20.163  -9.884  1.00  0.00      RA0  C
ATOM   2610  CG  GLU A 279      23.859  20.018 -10.338  1.00  0.00      RA0  C
ATOM   2611  CD  GLU A 279      23.156  21.277  -9.878  1.00  0.00      RA0  C
ATOM   2612  OE1 GLU A 279      21.956  21.253  -9.627  1.00  0.00      RA0  O
ATOM   2613  OE2 GLU A 279      23.823  22.293  -9.718  1.00  0.00      RA0  O
ATOM   2614  C   GLU A 279      27.507  19.356  -9.262  1.00  0.00      RA0  C
ATOM   2615  O   GLU A 279      27.809  18.772  -8.218  1.00  0.00      RA0  O
ATOM   2616  N   LYS A 280      28.275  20.295  -9.804  1.00  0.00      RA0  N
ATOM   2617  H   LYS A 280      28.002  20.778 -10.640  1.00  0.00      RA0  H
ATOM   2618  CA  LYS A 280      29.527  20.680  -9.184  1.00  0.00      RA0  C
ATOM   2619  CB  LYS A 280      30.718  19.961  -9.811  1.00  0.00      RA0  C
ATOM   2620  CG  LYS A 280      30.938  20.240 -11.295  1.00  0.00      RA0  C
ATOM   2621  CD  LYS A 280      32.093  19.378 -11.792  1.00  0.00      RA0  C
ATOM   2622  CE  LYS A 280      32.362  19.476 -13.291  1.00  0.00      RA0  C
ATOM   2623  NZ  LYS A 280      33.157  18.304 -13.681  1.00  0.00      RA0  N
ATOM   2624  HZ1 LYS A 280      33.312  18.251 -14.703  1.00  0.00      RA0  H
ATOM   2625  HZ2 LYS A 280      34.037  18.221 -13.144  1.00  0.00      RA0  H
ATOM   2626  HZ3 LYS A 280      32.594  17.452 -13.455  1.00  0.00      RA0  H
ATOM   2627  C   LYS A 280      29.683  22.178  -9.211  1.00  0.00      RA0  C
ATOM   2628  O   LYS A 280      29.246  22.849 -10.129  1.00  0.00      RA0  O
ATOM   2629  N   LEU A 281      30.353  22.677  -8.200  1.00  0.00      RA0  N
ATOM   2630  H   LEU A 281      30.804  22.060  -7.559  1.00  0.00      RA0  H
ATOM   2631  CA  LEU A 281      30.658  24.089  -8.112  1.00  0.00      RA0  C
ATOM   2632  CB  LEU A 281      30.670  24.521  -6.646  1.00  0.00      RA0  C
ATOM   2633  CG  LEU A 281      30.800  26.029  -6.426  1.00  0.00      RA0  C
ATOM   2634  CD1 LEU A 281      29.533  26.774  -6.841  1.00  0.00      RA0  C
ATOM   2635  CD2 LEU A 281      31.180  26.360  -4.984  1.00  0.00      RA0  C
ATOM   2636  C   LEU A 281      32.011  24.336  -8.760  1.00  0.00      RA0  C
ATOM   2637  O   LEU A 281      33.034  23.759  -8.374  1.00  0.00      RA0  O
ATOM   2638  N   VAL A 282      32.001  25.160  -9.805  1.00  0.00      RA0  N
ATOM   2639  H   VAL A 282      31.162  25.645 -10.042  1.00  0.00      RA0  H
ATOM   2640  CA  VAL A 282      33.204  25.528 -10.522  1.00  0.00      RA0  C
ATOM   2641  CB  VAL A 282      33.129  25.104 -11.990  1.00  0.00      RA0  C
ATOM   2642  CG1 VAL A 282      33.014  23.586 -12.126  1.00  0.00      RA0  C
ATOM   2643  CG2 VAL A 282      32.012  25.854 -12.721  1.00  0.00      RA0  C
ATOM   2644  C   VAL A 282      33.445  27.044 -10.439  1.00  0.00      RA0  C
ATOM   2645  O   VAL A 282      32.574  27.810 -10.004  1.00  0.00      RA0  O
ATOM   2646  N   GLY A 283      34.626  27.468 -10.858  1.00  0.00      RA0  N
ATOM   2647  H   GLY A 283      35.243  26.817 -11.300  1.00  0.00      RA0  H
ATOM   2648  CA  GLY A 283      34.939  28.875 -11.012  1.00  0.00      RA0  C
ATOM   2649  C   GLY A 283      34.754  29.281 -12.453  1.00  0.00      RA0  C
ATOM   2650  O   GLY A 283      34.875  28.456 -13.373  1.00  0.00      RA0  O
ATOM   2651  N   LEU A 284      34.425  30.550 -12.656  1.00  0.00      RA0  N
ATOM   2652  H   LEU A 284      34.308  31.168 -11.876  1.00  0.00      RA0  H
ATOM   2653  CA  LEU A 284      34.368  31.156 -13.992  1.00  0.00      RA0  C
ATOM   2654  CB  LEU A 284      32.943  31.550 -14.376  1.00  0.00      RA0  C
ATOM   2655  CG  LEU A 284      31.933  30.408 -14.452  1.00  0.00      RA0  C
ATOM   2656  CD1 LEU A 284      30.537  30.948 -14.755  1.00  0.00      RA0  C
ATOM   2657  CD2 LEU A 284      32.346  29.326 -15.449  1.00  0.00      RA0  C
ATOM   2658  C   LEU A 284      35.194  32.425 -13.939  1.00  0.00      RA0  C
ATOM   2659  O   LEU A 284      35.170  33.133 -12.939  1.00  0.00      RA0  O
ATOM   2660  N   VAL A 285      35.932  32.657 -15.018  1.00  0.00      RA0  N
ATOM   2661  H   VAL A 285      35.893  32.010 -15.782  1.00  0.00      RA0  H
ATOM   2662  CA  VAL A 285      36.717  33.865 -15.231  1.00  0.00      RA0  C
ATOM   2663  CB  VAL A 285      38.199  33.476 -15.267  1.00  0.00      RA0  C
ATOM   2664  CG1 VAL A 285      39.081  34.583 -15.846  1.00  0.00      RA0  C
ATOM   2665  CG2 VAL A 285      38.669  33.005 -13.889  1.00  0.00      RA0  C
ATOM   2666  C   VAL A 285      36.307  34.525 -16.554  1.00  0.00      RA0  C
ATOM   2667  O   VAL A 285      36.271  33.894 -17.616  1.00  0.00      RA0  O
ATOM   2668  N   MSE A 286      36.020  35.818 -16.490  1.00  0.00      RA0  N
ATOM   2669  H   MSE A 286      36.099  36.313 -15.619  1.00  0.00      RA0  H
ATOM   2670  CA  MSE A 286      35.698  36.579 -17.670  1.00  0.00      RA0  C
ATOM   2671  CB  MSE A 286      34.248  37.052 -17.646  1.00  0.00      RA0  C
ATOM   2672  CG  MSE A 286      33.851  37.716 -18.964  1.00  0.00      RA0  C
ATOM   2673  SE  MSE A 286      32.137  38.257 -18.962  1.00  0.00      RA0  S
ATOM   2674  CE  MSE A 286      32.281  39.464 -17.642  1.00  0.00      RA0  C
ATOM   2675  C   MSE A 286      36.644  37.771 -17.754  1.00  0.00      RA0  C
ATOM   2676  O   MSE A 286      36.491  38.724 -17.011  1.00  0.00      RA0  O
ATOM   2677  N   THR A 287      37.660  37.670 -18.609  1.00  0.00      RA0  N
ATOM   2678  H   THR A 287      37.818  36.825 -19.119  1.00  0.00      RA0  H
ATOM   2679  CA  THR A 287      38.602  38.789 -18.835  1.00  0.00      RA0  C
ATOM   2680  CB  THR A 287      39.802  38.090 -19.430  1.00  0.00      RA0  C
ATOM   2681  OG1 THR A 287      39.690  36.705 -19.065  1.00  0.00      RA0  O
ATOM   2682  HG1 THR A 287      40.511  36.292 -19.304  1.00  0.00      RA0  H
ATOM   2683  CG2 THR A 287      41.130  38.689 -18.961  1.00  0.00      RA0  C
ATOM   2684  C   THR A 287      38.007  39.900 -19.698  1.00  0.00      RA0  C
ATOM   2685  O   THR A 287      38.496  41.041 -19.694  1.00  0.00      RA0  O
ATOM   2686  N   GLU A 288      36.976  39.563 -20.459  1.00  0.00      RA0  N
ATOM   2687  H   GLU A 288      36.561  38.663 -20.356  1.00  0.00      RA0  H
ATOM   2688  CA  GLU A 288      36.258  40.542 -21.252  1.00  0.00      RA0  C
ATOM   2689  CB  GLU A 288      35.230  39.912 -22.209  1.00  0.00      RA0  C
ATOM   2690  CG  GLU A 288      35.056  40.524 -23.623  1.00  0.00      RA0  C
ATOM   2691  CD  GLU A 288      34.422  41.917 -23.659  1.00  0.00      RA0  C
ATOM   2692  OE1 GLU A 288      33.196  42.042 -23.706  1.00  0.00      RA0  O
ATOM   2693  OE2 GLU A 288      35.165  42.893 -23.690  1.00  0.00      RA0  O
ATOM   2694  C   GLU A 288      35.578  41.524 -20.326  1.00  0.00      RA0  C
ATOM   2695  O   GLU A 288      35.261  41.196 -19.186  1.00  0.00      RA0  O
ATOM   2696  N   LYS A 289      35.355  42.734 -20.814  1.00  0.00      RA0  N
ATOM   2697  H   LYS A 289      35.379  42.873 -21.804  1.00  0.00      RA0  H
ATOM   2698  CA  LYS A 289      34.808  43.781 -19.965  1.00  0.00      RA0  C
ATOM   2699  CB  LYS A 289      35.045  45.169 -20.558  1.00  0.00      RA0  C
ATOM   2700  CG  LYS A 289      36.563  45.332 -20.690  1.00  0.00      RA0  C
ATOM   2701  CD  LYS A 289      37.273  44.871 -19.408  1.00  0.00      RA0  C
ATOM   2702  CE  LYS A 289      38.743  44.507 -19.621  1.00  0.00      RA0  C
ATOM   2703  NZ  LYS A 289      39.099  43.408 -18.709  1.00  0.00      RA0  N
ATOM   2704  HZ1 LYS A 289      40.107  43.179 -18.802  1.00  0.00      RA0  H
ATOM   2705  HZ2 LYS A 289      38.880  43.645 -17.720  1.00  0.00      RA0  H
ATOM   2706  HZ3 LYS A 289      38.560  42.559 -18.991  1.00  0.00      RA0  H
ATOM   2707  C   LYS A 289      33.379  43.426 -19.595  1.00  0.00      RA0  C
ATOM   2708  O   LYS A 289      32.632  42.874 -20.400  1.00  0.00      RA0  O
ATOM   2709  N   GLY A 290      33.013  43.721 -18.356  1.00  0.00      RA0  N
ATOM   2710  H   GLY A 290      33.675  44.102 -17.711  1.00  0.00      RA0  H
ATOM   2711  CA  GLY A 290      31.687  43.389 -17.865  1.00  0.00      RA0  C
ATOM   2712  C   GLY A 290      31.833  42.752 -16.507  1.00  0.00      RA0  C
ATOM   2713  O   GLY A 290      32.950  42.444 -16.062  1.00  0.00      RA0  O
ATOM   2714  N   VAL A 291      30.708  42.562 -15.838  1.00  0.00      RA0  N
ATOM   2715  H   VAL A 291      29.831  42.835 -16.232  1.00  0.00      RA0  H
ATOM   2716  CA  VAL A 291      30.709  41.920 -14.517  1.00  0.00      RA0  C
ATOM   2717  CB  VAL A 291      30.523  42.889 -13.343  1.00  0.00      RA0  C
ATOM   2718  CG1 VAL A 291      30.823  42.155 -12.038  1.00  0.00      RA0  C
ATOM   2719  CG2 VAL A 291      31.369  44.161 -13.455  1.00  0.00      RA0  C
ATOM   2720  C   VAL A 291      29.698  40.769 -14.489  1.00  0.00      RA0  C
ATOM   2721  O   VAL A 291      28.548  40.905 -14.924  1.00  0.00      RA0  O
ATOM   2722  N   LEU A 292      30.166  39.625 -14.000  1.00  0.00      RA0  N
ATOM   2723  H   LEU A 292      31.074  39.664 -13.584  1.00  0.00      RA0  H
ATOM   2724  CA  LEU A 292      29.327  38.462 -13.794  1.00  0.00      RA0  C
ATOM   2725  CB  LEU A 292      30.201  37.225 -13.572  1.00  0.00      RA0  C
ATOM   2726  CG  LEU A 292      31.062  36.856 -14.784  1.00  0.00      RA0  C
ATOM   2727  CD1 LEU A 292      32.113  35.798 -14.442  1.00  0.00      RA0  C
ATOM   2728  CD2 LEU A 292      30.209  36.443 -15.985  1.00  0.00      RA0  C
ATOM   2729  C   LEU A 292      28.431  38.707 -12.569  1.00  0.00      RA0  C
ATOM   2730  O   LEU A 292      28.914  39.162 -11.524  1.00  0.00      RA0  O
ATOM   2731  N   ARG A 293      27.134  38.411 -12.709  1.00  0.00      RA0  N
ATOM   2732  H   ARG A 293      26.831  37.962 -13.547  1.00  0.00      RA0  H
ATOM   2733  CA  ARG A 293      26.157  38.651 -11.644  1.00  0.00      RA0  C
ATOM   2734  CB  ARG A 293      24.984  39.467 -12.134  1.00  0.00      RA0  C
ATOM   2735  CG  ARG A 293      25.417  40.870 -12.492  1.00  0.00      RA0  C
ATOM   2736  CD  ARG A 293      24.198  41.714 -12.801  1.00  0.00      RA0  C
ATOM   2737  NE  ARG A 293      23.502  41.232 -13.991  1.00  0.00      RA0  N
ATOM   2738  HE  ARG A 293      24.007  41.186 -14.853  1.00  0.00      RA0  H
ATOM   2739  CZ  ARG A 293      22.160  41.175 -13.925  1.00  0.00      RA0  C
ATOM   2740  NH1 ARG A 293      21.544  41.155 -12.746  1.00  0.00      RA0  N
ATOM   2741 HH11 ARG A 293      20.541  41.279 -12.734  1.00  0.00      RA0  H
ATOM   2742 HH12 ARG A 293      22.031  41.050 -11.881  1.00  0.00      RA0  H
ATOM   2743  NH2 ARG A 293      21.444  41.187 -15.040  1.00  0.00      RA0  N
ATOM   2744 HH21 ARG A 293      20.466  41.451 -14.959  1.00  0.00      RA0  H
ATOM   2745 HH22 ARG A 293      21.812  41.031 -15.952  1.00  0.00      RA0  H
ATOM   2746  C   ARG A 293      25.599  37.355 -11.079  1.00  0.00      RA0  C
ATOM   2747  O   ARG A 293      25.424  36.381 -11.806  1.00  0.00      RA0  O
ATOM   2748  N   ASN A 294      25.240  37.378  -9.799  1.00  0.00      RA0  N
ATOM   2749  H   ASN A 294      25.461  38.203  -9.282  1.00  0.00      RA0  H
ATOM   2750  CA  ASN A 294      24.497  36.266  -9.191  1.00  0.00      RA0  C
ATOM   2751  CB  ASN A 294      23.896  36.878  -7.924  1.00  0.00      RA0  C
ATOM   2752  CG  ASN A 294      24.478  36.355  -6.638  1.00  0.00      RA0  C
ATOM   2753  OD1 ASN A 294      25.461  36.861  -6.093  1.00  0.00      RA0  O
ATOM   2754  ND2 ASN A 294      23.806  35.315  -6.171  1.00  0.00      RA0  N
ATOM   2755 HD21 ASN A 294      22.915  35.054  -6.570  1.00  0.00      RA0  H
ATOM   2756 HD22 ASN A 294      24.152  34.684  -5.481  1.00  0.00      RA0  H
ATOM   2757  C   ASN A 294      23.291  35.885 -10.049  1.00  0.00      RA0  C
ATOM   2758  O   ASN A 294      22.611  36.762 -10.617  1.00  0.00      RA0  O
ATOM   2759  N   GLU A 295      23.046  34.590 -10.131  1.00  0.00      RA0  N
ATOM   2760  H   GLU A 295      23.552  33.956  -9.543  1.00  0.00      RA0  H
ATOM   2761  CA  GLU A 295      21.881  34.003 -10.797  1.00  0.00      RA0  C
ATOM   2762  CB  GLU A 295      20.545  34.548 -10.265  1.00  0.00      RA0  C
ATOM   2763  CG  GLU A 295      20.112  33.999  -8.899  1.00  0.00      RA0  C
ATOM   2764  CD  GLU A 295      21.102  34.385  -7.820  1.00  0.00      RA0  C
ATOM   2765  OE1 GLU A 295      21.042  35.509  -7.327  1.00  0.00      RA0  O
ATOM   2766  OE2 GLU A 295      21.949  33.566  -7.475  1.00  0.00      RA0  O
ATOM   2767  C   GLU A 295      21.911  34.023 -12.341  1.00  0.00      RA0  C
ATOM   2768  O   GLU A 295      20.986  33.530 -12.981  1.00  0.00      RA0  O
ATOM   2769  N   LEU A 296      22.949  34.586 -12.954  1.00  0.00      RA0  N
ATOM   2770  H   LEU A 296      23.677  34.982 -12.393  1.00  0.00      RA0  H
ATOM   2771  CA  LEU A 296      23.110  34.493 -14.398  1.00  0.00      RA0  C
ATOM   2772  CB  LEU A 296      24.351  35.307 -14.783  1.00  0.00      RA0  C
ATOM   2773  CG  LEU A 296      24.530  35.653 -16.263  1.00  0.00      RA0  C
ATOM   2774  CD1 LEU A 296      23.409  36.553 -16.786  1.00  0.00      RA0  C
ATOM   2775  CD2 LEU A 296      25.897  36.288 -16.515  1.00  0.00      RA0  C
ATOM   2776  C   LEU A 296      23.217  33.013 -14.834  1.00  0.00      RA0  C
ATOM   2777  O   LEU A 296      23.923  32.228 -14.197  1.00  0.00      RA0  O
ATOM   2778  N   PRO A 297      22.509  32.611 -15.885  1.00  0.00      RA0  N
ATOM   2779  CD  PRO A 297      21.464  33.366 -16.558  1.00  0.00      RA0  C
ATOM   2780  CA  PRO A 297      22.690  31.265 -16.443  1.00  0.00      RA0  C
ATOM   2781  CB  PRO A 297      21.585  31.186 -17.501  1.00  0.00      RA0  C
ATOM   2782  CG  PRO A 297      20.579  32.282 -17.154  1.00  0.00      RA0  C
ATOM   2783  C   PRO A 297      24.068  31.043 -17.084  1.00  0.00      RA0  C
ATOM   2784  O   PRO A 297      24.695  31.984 -17.585  1.00  0.00      RA0  O
ATOM   2785  N   VAL A 298      24.496  29.790 -17.072  1.00  0.00      RA0  N
ATOM   2786  H   VAL A 298      23.909  29.076 -16.679  1.00  0.00      RA0  H
ATOM   2787  CA  VAL A 298      25.767  29.376 -17.650  1.00  0.00      RA0  C
ATOM   2788  CB  VAL A 298      26.714  28.918 -16.538  1.00  0.00      RA0  C
ATOM   2789  CG1 VAL A 298      28.072  28.511 -17.105  1.00  0.00      RA0  C
ATOM   2790  CG2 VAL A 298      26.840  29.961 -15.430  1.00  0.00      RA0  C
ATOM   2791  C   VAL A 298      25.457  28.200 -18.559  1.00  0.00      RA0  C
ATOM   2792  O   VAL A 298      24.972  27.172 -18.079  1.00  0.00      RA0  O
ATOM   2793  N   ARG A 299      25.730  28.330 -19.853  1.00  0.00      RA0  N
ATOM   2794  H   ARG A 299      26.209  29.133 -20.203  1.00  0.00      RA0  H
ATOM   2795  CA  ARG A 299      25.339  27.304 -20.783  1.00  0.00      RA0  C
ATOM   2796  CB  ARG A 299      24.381  27.852 -21.832  1.00  0.00      RA0  C
ATOM   2797  CG  ARG A 299      23.056  28.220 -21.190  1.00  0.00      RA0  C
ATOM   2798  CD  ARG A 299      22.000  28.660 -22.192  1.00  0.00      RA0  C
ATOM   2799  NE  ARG A 299      20.745  28.794 -21.471  1.00  0.00      RA0  N
ATOM   2800  HE  ARG A 299      20.447  27.997 -20.923  1.00  0.00      RA0  H
ATOM   2801  CZ  ARG A 299      20.068  29.968 -21.412  1.00  0.00      RA0  C
ATOM   2802  NH1 ARG A 299      20.462  31.002 -22.193  1.00  0.00      RA0  N
ATOM   2803 HH11 ARG A 299      20.004  31.893 -22.184  1.00  0.00      RA0  H
ATOM   2804 HH12 ARG A 299      21.245  30.908 -22.816  1.00  0.00      RA0  H
ATOM   2805  NH2 ARG A 299      19.027  30.060 -20.563  1.00  0.00      RA0  N
ATOM   2806 HH21 ARG A 299      18.404  30.835 -20.473  1.00  0.00      RA0  H
ATOM   2807 HH22 ARG A 299      18.865  29.283 -19.915  1.00  0.00      RA0  H
ATOM   2808  C   ARG A 299      26.519  26.656 -21.488  1.00  0.00      RA0  C
ATOM   2809  O   ARG A 299      27.532  27.302 -21.806  1.00  0.00      RA0  O
ATOM   2810  N   PHE A 300      26.362  25.362 -21.718  1.00  0.00      RA0  N
ATOM   2811  H   PHE A 300      25.522  24.875 -21.453  1.00  0.00      RA0  H
ATOM   2812  CA  PHE A 300      27.330  24.589 -22.461  1.00  0.00      RA0  C
ATOM   2813  CB  PHE A 300      28.558  24.258 -21.598  1.00  0.00      RA0  C
ATOM   2814  CG  PHE A 300      28.184  23.441 -20.378  1.00  0.00      RA0  C
ATOM   2815  CD1 PHE A 300      27.728  24.071 -19.224  1.00  0.00      RA0  C
ATOM   2816  CD2 PHE A 300      28.313  22.056 -20.402  1.00  0.00      RA0  C
ATOM   2817  CE1 PHE A 300      27.420  23.322 -18.094  1.00  0.00      RA0  C
ATOM   2818  CE2 PHE A 300      28.006  21.307 -19.272  1.00  0.00      RA0  C
ATOM   2819  CZ  PHE A 300      27.572  21.941 -18.113  1.00  0.00      RA0  C
ATOM   2820  C   PHE A 300      26.674  23.306 -22.983  1.00  0.00      RA0  C
ATOM   2821  O   PHE A 300      25.535  22.967 -22.621  1.00  0.00      RA0  O
ATOM   2822  N   THR A 301      27.376  22.629 -23.884  1.00  0.00      RA0  N
ATOM   2823  H   THR A 301      28.279  22.909 -24.200  1.00  0.00      RA0  H
ATOM   2824  CA  THR A 301      26.934  21.344 -24.416  1.00  0.00      RA0  C
ATOM   2825  CB  THR A 301      26.796  21.600 -25.899  1.00  0.00      RA0  C
ATOM   2826  OG1 THR A 301      26.372  22.962 -26.070  1.00  0.00      RA0  O
ATOM   2827  HG1 THR A 301      26.253  23.089 -27.001  1.00  0.00      RA0  H
ATOM   2828  CG2 THR A 301      25.852  20.618 -26.589  1.00  0.00      RA0  C
ATOM   2829  C   THR A 301      27.989  20.306 -24.065  1.00  0.00      RA0  C
ATOM   2830  O   THR A 301      29.174  20.558 -24.288  1.00  0.00      RA0  O
ATOM   2831  N   ASP A 302      27.580  19.152 -23.528  1.00  0.00      RA0  N
ATOM   2832  H   ASP A 302      26.608  18.912 -23.480  1.00  0.00      RA0  H
ATOM   2833  CA  ASP A 302      28.564  18.123 -23.156  1.00  0.00      RA0  C
ATOM   2834  CB  ASP A 302      27.981  17.209 -22.072  1.00  0.00      RA0  C
ATOM   2835  CG  ASP A 302      27.504  15.917 -22.700  1.00  0.00      RA0  C
ATOM   2836  OD1 ASP A 302      26.588  15.938 -23.511  1.00  0.00      RA0  O
ATOM   2837  OD2 ASP A 302      28.102  14.881 -22.438  1.00  0.00      RA0  O
ATOM   2838  C   ASP A 302      28.993  17.345 -24.374  1.00  0.00      RA0  C
ATOM   2839  O   ASP A 302      28.489  17.576 -25.474  1.00  0.00      RA0  O
ATOM   2840  N   ALA A 303      29.948  16.438 -24.178  1.00  0.00      RA0  N
ATOM   2841  H   ALA A 303      30.075  16.115 -23.239  1.00  0.00      RA0  H
ATOM   2842  CA  ALA A 303      30.554  15.735 -25.303  1.00  0.00      RA0  C
ATOM   2843  CB  ALA A 303      31.693  14.837 -24.821  1.00  0.00      RA0  C
ATOM   2844  C   ALA A 303      29.544  14.886 -26.056  1.00  0.00      RA0  C
ATOM   2845  O   ALA A 303      29.715  14.642 -27.238  1.00  0.00      RA0  O
ATOM   2846  N   GLN A 304      28.482  14.467 -25.370  1.00  0.00      RA0  N
ATOM   2847  H   GLN A 304      28.325  14.779 -24.428  1.00  0.00      RA0  H
ATOM   2848  CA  GLN A 304      27.435  13.648 -25.963  1.00  0.00      RA0  C
ATOM   2849  CB  GLN A 304      26.869  12.648 -24.958  1.00  0.00      RA0  C
ATOM   2850  CG  GLN A 304      27.416  11.232 -25.190  1.00  0.00      RA0  C
ATOM   2851  CD  GLN A 304      28.908  11.130 -24.908  1.00  0.00      RA0  C
ATOM   2852  OE1 GLN A 304      29.326  10.676 -23.850  1.00  0.00      RA0  O
ATOM   2853  NE2 GLN A 304      29.702  11.498 -25.934  1.00  0.00      RA0  N
ATOM   2854 HE21 GLN A 304      29.326  11.909 -26.766  1.00  0.00      RA0  H
ATOM   2855 HE22 GLN A 304      30.694  11.391 -25.879  1.00  0.00      RA0  H
ATOM   2856  C   GLN A 304      26.352  14.498 -26.663  1.00  0.00      RA0  C
ATOM   2857  O   GLN A 304      25.423  13.951 -27.245  1.00  0.00      RA0  O
ATOM   2858  N   GLY A 305      26.476  15.823 -26.599  1.00  0.00      RA0  N
ATOM   2859  H   GLY A 305      27.162  16.212 -25.980  1.00  0.00      RA0  H
ATOM   2860  CA  GLY A 305      25.537  16.742 -27.241  1.00  0.00      RA0  C
ATOM   2861  C   GLY A 305      24.366  17.210 -26.386  1.00  0.00      RA0  C
ATOM   2862  O   GLY A 305      23.473  17.922 -26.886  1.00  0.00      RA0  O
ATOM   2863  N   ASN A 306      24.350  16.828 -25.110  1.00  0.00      RA0  N
ATOM   2864  H   ASN A 306      25.163  16.389 -24.727  1.00  0.00      RA0  H
ATOM   2865  CA  ASN A 306      23.293  17.265 -24.215  1.00  0.00      RA0  C
ATOM   2866  CB  ASN A 306      23.329  16.526 -22.876  1.00  0.00      RA0  C
ATOM   2867  CG  ASN A 306      23.102  15.041 -23.029  1.00  0.00      RA0  C
ATOM   2868  OD1 ASN A 306      21.979  14.575 -23.206  1.00  0.00      RA0  O
ATOM   2869  ND2 ASN A 306      24.230  14.316 -22.920  1.00  0.00      RA0  N
ATOM   2870 HD21 ASN A 306      25.120  14.779 -22.794  1.00  0.00      RA0  H
ATOM   2871 HD22 ASN A 306      24.261  13.319 -22.963  1.00  0.00      RA0  H
ATOM   2872  C   ASN A 306      23.555  18.737 -23.892  1.00  0.00      RA0  C
ATOM   2873  O   ASN A 306      24.662  19.087 -23.502  1.00  0.00      RA0  O
ATOM   2874  N   GLN A 307      22.558  19.592 -24.094  1.00  0.00      RA0  N
ATOM   2875  H   GLN A 307      21.655  19.227 -24.310  1.00  0.00      RA0  H
ATOM   2876  CA  GLN A 307      22.691  21.008 -23.702  1.00  0.00      RA0  C
ATOM   2877  CB  GLN A 307      21.763  21.848 -24.570  1.00  0.00      RA0  C
ATOM   2878  CG  GLN A 307      22.132  21.625 -26.035  1.00  0.00      RA0  C
ATOM   2879  CD  GLN A 307      21.073  22.217 -26.934  1.00  0.00      RA0  C
ATOM   2880  OE1 GLN A 307      20.583  23.322 -26.732  1.00  0.00      RA0  O
ATOM   2881  NE2 GLN A 307      20.740  21.400 -27.949  1.00  0.00      RA0  N
ATOM   2882 HE21 GLN A 307      21.194  20.512 -28.044  1.00  0.00      RA0  H
ATOM   2883 HE22 GLN A 307      20.044  21.657 -28.619  1.00  0.00      RA0  H
ATOM   2884  C   GLN A 307      22.391  21.139 -22.219  1.00  0.00      RA0  C
ATOM   2885  O   GLN A 307      21.406  20.566 -21.713  1.00  0.00      RA0  O
ATOM   2886  N   HIS A 308      23.245  21.895 -21.530  1.00  0.00      RA0  N
ATOM   2887  H   HIS A 308      23.928  22.439 -22.011  1.00  0.00      RA0  H
ATOM   2888  CA  HIS A 308      23.174  22.063 -20.094  1.00  0.00      RA0  C
ATOM   2889  CB  HIS A 308      24.332  21.335 -19.426  1.00  0.00      RA0  C
ATOM   2890  CG  HIS A 308      24.073  19.845 -19.439  1.00  0.00      RA0  C
ATOM   2891  ND1 HIS A 308      22.872  19.286 -19.695  1.00  0.00      RA0  N
ATOM   2892  HD1 HIS A 308      22.049  19.744 -19.978  1.00  0.00      RA0  H
ATOM   2893  CD2 HIS A 308      24.988  18.824 -19.166  1.00  0.00      RA0  C
ATOM   2894  NE2 HIS A 308      24.321  17.648 -19.255  1.00  0.00      RA0  N
ATOM   2895  CE1 HIS A 308      23.022  17.930 -19.580  1.00  0.00      RA0  C
ATOM   2896  C   HIS A 308      23.109  23.530 -19.723  1.00  0.00      RA0  C
ATOM   2897  O   HIS A 308      23.609  24.399 -20.439  1.00  0.00      RA0  O
ATOM   2898  N   GLU A 309      22.458  23.777 -18.599  1.00  0.00      RA0  N
ATOM   2899  H   GLU A 309      22.043  23.056 -18.044  1.00  0.00      RA0  H
ATOM   2900  CA  GLU A 309      22.377  25.103 -18.018  1.00  0.00      RA0  C
ATOM   2901  CB  GLU A 309      21.026  25.746 -18.358  1.00  0.00      RA0  C
ATOM   2902  CG  GLU A 309      20.888  27.197 -17.888  1.00  0.00      RA0  C
ATOM   2903  CD  GLU A 309      19.691  27.848 -18.560  1.00  0.00      RA0  C
ATOM   2904  OE1 GLU A 309      19.219  27.346 -19.575  1.00  0.00      RA0  O
ATOM   2905  OE2 GLU A 309      19.252  28.905 -18.123  1.00  0.00      RA0  O
ATOM   2906  C   GLU A 309      22.650  25.033 -16.528  1.00  0.00      RA0  C
ATOM   2907  O   GLU A 309      21.931  24.375 -15.789  1.00  0.00      RA0  O
ATOM   2908  N   GLY A 310      23.709  25.710 -16.106  1.00  0.00      RA0  N
ATOM   2909  H   GLY A 310      24.195  26.265 -16.769  1.00  0.00      RA0  H
ATOM   2910  CA  GLY A 310      23.991  25.941 -14.712  1.00  0.00      RA0  C
ATOM   2911  C   GLY A 310      23.645  27.360 -14.335  1.00  0.00      RA0  C
ATOM   2912  O   GLY A 310      22.960  28.061 -15.068  1.00  0.00      RA0  O
ATOM   2913  N   ILE A 311      24.158  27.787 -13.192  1.00  0.00      RA0  N
ATOM   2914  H   ILE A 311      24.730  27.188 -12.624  1.00  0.00      RA0  H
ATOM   2915  CA  ILE A 311      23.850  29.107 -12.679  1.00  0.00      RA0  C
ATOM   2916  CB  ILE A 311      22.548  29.010 -11.869  1.00  0.00      RA0  C
ATOM   2917  CG2 ILE A 311      22.667  27.983 -10.739  1.00  0.00      RA0  C
ATOM   2918  CG1 ILE A 311      22.068  30.371 -11.375  1.00  0.00      RA0  C
ATOM   2919  CD1 ILE A 311      20.750  30.269 -10.608  1.00  0.00      RA0  C
ATOM   2920  C   ILE A 311      24.996  29.670 -11.857  1.00  0.00      RA0  C
ATOM   2921  O   ILE A 311      25.632  28.948 -11.116  1.00  0.00      RA0  O
ATOM   2922  N   ILE A 312      25.275  30.961 -12.016  1.00  0.00      RA0  N
ATOM   2923  H   ILE A 312      24.690  31.501 -12.622  1.00  0.00      RA0  H
ATOM   2924  CA  ILE A 312      26.184  31.649 -11.097  1.00  0.00      RA0  C
ATOM   2925  CB  ILE A 312      26.553  33.020 -11.666  1.00  0.00      RA0  C
ATOM   2926  CG2 ILE A 312      27.362  33.856 -10.677  1.00  0.00      RA0  C
ATOM   2927  CG1 ILE A 312      27.297  32.841 -12.987  1.00  0.00      RA0  C
ATOM   2928  CD1 ILE A 312      27.772  34.167 -13.578  1.00  0.00      RA0  C
ATOM   2929  C   ILE A 312      25.583  31.771  -9.706  1.00  0.00      RA0  C
ATOM   2930  O   ILE A 312      24.445  32.273  -9.526  1.00  0.00      RA0  O
ATOM   2931  N   THR A 313      26.355  31.344  -8.720  1.00  0.00      RA0  N
ATOM   2932  H   THR A 313      27.267  30.955  -8.865  1.00  0.00      RA0  H
ATOM   2933  CA  THR A 313      25.942  31.436  -7.336  1.00  0.00      RA0  C
ATOM   2934  CB  THR A 313      26.453  30.170  -6.667  1.00  0.00      RA0  C
ATOM   2935  OG1 THR A 313      27.818  29.948  -7.040  1.00  0.00      RA0  O
ATOM   2936  HG1 THR A 313      28.304  30.212  -6.255  1.00  0.00      RA0  H
ATOM   2937  CG2 THR A 313      25.612  28.965  -7.088  1.00  0.00      RA0  C
ATOM   2938  C   THR A 313      26.412  32.753  -6.728  1.00  0.00      RA0  C
ATOM   2939  O   THR A 313      25.665  33.424  -5.992  1.00  0.00      RA0  O
ATOM   2940  N   SER A 314      27.657  33.130  -7.030  1.00  0.00      RA0  N
ATOM   2941  H   SER A 314      28.261  32.537  -7.567  1.00  0.00      RA0  H
ATOM   2942  CA  SER A 314      28.190  34.438  -6.623  1.00  0.00      RA0  C
ATOM   2943  CB  SER A 314      28.986  34.328  -5.320  1.00  0.00      RA0  C
ATOM   2944  OG  SER A 314      28.180  33.981  -4.183  1.00  0.00      RA0  O
ATOM   2945  HG  SER A 314      28.191  33.016  -4.144  1.00  0.00      RA0  H
ATOM   2946  C   SER A 314      29.105  34.945  -7.690  1.00  0.00      RA0  C
ATOM   2947  O   SER A 314      29.994  34.209  -8.140  1.00  0.00      RA0  O
ATOM   2948  N   GLY A 315      28.901  36.186  -8.097  1.00  0.00      RA0  N
ATOM   2949  H   GLY A 315      28.174  36.738  -7.688  1.00  0.00      RA0  H
ATOM   2950  CA  GLY A 315      29.794  36.828  -9.023  1.00  0.00      RA0  C
ATOM   2951  C   GLY A 315      30.290  38.164  -8.514  1.00  0.00      RA0  C
ATOM   2952  O   GLY A 315      29.679  38.787  -7.626  1.00  0.00      RA0  O
ATOM   2953  N   THR A 316      31.434  38.590  -9.028  1.00  0.00      RA0  N
ATOM   2954  H   THR A 316      31.924  38.029  -9.701  1.00  0.00      RA0  H
ATOM   2955  CA  THR A 316      31.988  39.885  -8.655  1.00  0.00      RA0  C
ATOM   2956  CB  THR A 316      32.481  39.926  -7.194  1.00  0.00      RA0  C
ATOM   2957  OG1 THR A 316      32.531  41.282  -6.741  1.00  0.00      RA0  O
ATOM   2958  HG1 THR A 316      32.538  41.249  -5.792  1.00  0.00      RA0  H
ATOM   2959  CG2 THR A 316      33.824  39.224  -6.960  1.00  0.00      RA0  C
ATOM   2960  C   THR A 316      33.059  40.335  -9.637  1.00  0.00      RA0  C
ATOM   2961  O   THR A 316      33.493  39.572 -10.521  1.00  0.00      RA0  O
ATOM   2962  N   PHE A 317      33.474  41.591  -9.496  1.00  0.00      RA0  N
ATOM   2963  H   PHE A 317      33.090  42.121  -8.736  1.00  0.00      RA0  H
ATOM   2964  CA  PHE A 317      34.704  42.043 -10.130  1.00  0.00      RA0  C
ATOM   2965  CB  PHE A 317      34.548  43.495 -10.583  1.00  0.00      RA0  C
ATOM   2966  CG  PHE A 317      35.620  43.868 -11.580  1.00  0.00      RA0  C
ATOM   2967  CD1 PHE A 317      36.844  44.406 -11.125  1.00  0.00      RA0  C
ATOM   2968  CD2 PHE A 317      35.371  43.677 -12.957  1.00  0.00      RA0  C
ATOM   2969  CE1 PHE A 317      37.828  44.773 -12.062  1.00  0.00      RA0  C
ATOM   2970  CE2 PHE A 317      36.353  44.044 -13.896  1.00  0.00      RA0  C
ATOM   2971  CZ  PHE A 317      37.568  44.598 -13.438  1.00  0.00      RA0  C
ATOM   2972  C   PHE A 317      35.833  41.884  -9.098  1.00  0.00      RA0  C
ATOM   2973  O   PHE A 317      35.757  42.443  -7.987  1.00  0.00      RA0  O
ATOM   2974  N   SER A 318      36.827  41.062  -9.440  1.00  0.00      RA0  N
ATOM   2975  H   SER A 318      36.887  40.712 -10.373  1.00  0.00      RA0  H
ATOM   2976  CA  SER A 318      37.974  40.804  -8.559  1.00  0.00      RA0  C
ATOM   2977  CB  SER A 318      38.620  39.502  -9.061  1.00  0.00      RA0  C
ATOM   2978  OG  SER A 318      39.885  39.231  -8.449  1.00  0.00      RA0  O
ATOM   2979  HG  SER A 318      39.728  39.142  -7.508  1.00  0.00      RA0  H
ATOM   2980  C   SER A 318      38.959  41.989  -8.500  1.00  0.00      RA0  C
ATOM   2981  O   SER A 318      39.617  42.278  -9.506  1.00  0.00      RA0  O
ATOM   2982  N   PRO A 319      39.077  42.671  -7.354  1.00  0.00      RA0  N
ATOM   2983  CD  PRO A 319      38.279  42.506  -6.150  1.00  0.00      RA0  C
ATOM   2984  CA  PRO A 319      40.064  43.743  -7.245  1.00  0.00      RA0  C
ATOM   2985  CB  PRO A 319      39.789  44.314  -5.848  1.00  0.00      RA0  C
ATOM   2986  CG  PRO A 319      38.369  43.875  -5.493  1.00  0.00      RA0  C
ATOM   2987  C   PRO A 319      41.499  43.247  -7.414  1.00  0.00      RA0  C
ATOM   2988  O   PRO A 319      42.308  43.949  -7.980  1.00  0.00      RA0  O
ATOM   2989  N   THR A 320      41.809  42.052  -6.922  1.00  0.00      RA0  N
ATOM   2990  H   THR A 320      41.154  41.476  -6.427  1.00  0.00      RA0  H
ATOM   2991  CA  THR A 320      43.177  41.529  -7.035  1.00  0.00      RA0  C
ATOM   2992  CB  THR A 320      43.269  40.373  -6.054  1.00  0.00      RA0  C
ATOM   2993  OG1 THR A 320      42.607  40.760  -4.846  1.00  0.00      RA0  O
ATOM   2994  HG1 THR A 320      41.767  40.285  -4.830  1.00  0.00      RA0  H
ATOM   2995  CG2 THR A 320      44.712  39.946  -5.781  1.00  0.00      RA0  C
ATOM   2996  C   THR A 320      43.516  41.153  -8.466  1.00  0.00      RA0  C
ATOM   2997  O   THR A 320      44.624  41.454  -8.958  1.00  0.00      RA0  O
ATOM   2998  N   LEU A 321      42.585  40.511  -9.159  1.00  0.00      RA0  N
ATOM   2999  H   LEU A 321      41.678  40.336  -8.767  1.00  0.00      RA0  H
ATOM   3000  CA  LEU A 321      42.878  40.035 -10.511  1.00  0.00      RA0  C
ATOM   3001  CB  LEU A 321      42.069  38.778 -10.804  1.00  0.00      RA0  C
ATOM   3002  CG  LEU A 321      42.401  37.641  -9.841  1.00  0.00      RA0  C
ATOM   3003  CD1 LEU A 321      41.435  36.464  -9.982  1.00  0.00      RA0  C
ATOM   3004  CD2 LEU A 321      43.857  37.211  -9.983  1.00  0.00      RA0  C
ATOM   3005  C   LEU A 321      42.640  41.067 -11.603  1.00  0.00      RA0  C
ATOM   3006  O   LEU A 321      43.277  41.029 -12.647  1.00  0.00      RA0  O
ATOM   3007  N   GLY A 322      41.710  41.986 -11.366  1.00  0.00      RA0  N
ATOM   3008  H   GLY A 322      41.203  41.954 -10.505  1.00  0.00      RA0  H
ATOM   3009  CA  GLY A 322      41.354  43.001 -12.326  1.00  0.00      RA0  C
ATOM   3010  C   GLY A 322      40.411  42.552 -13.429  1.00  0.00      RA0  C
ATOM   3011  O   GLY A 322      40.387  43.142 -14.494  1.00  0.00      RA0  O
ATOM   3012  N   TYR A 323      39.611  41.518 -13.164  1.00  0.00      RA0  N
ATOM   3013  H   TYR A 323      39.604  41.071 -12.266  1.00  0.00      RA0  H
ATOM   3014  CA  TYR A 323      38.576  41.082 -14.083  1.00  0.00      RA0  C
ATOM   3015  CB  TYR A 323      39.143  40.208 -15.212  1.00  0.00      RA0  C
ATOM   3016  CG  TYR A 323      40.007  39.078 -14.695  1.00  0.00      RA0  C
ATOM   3017  CD1 TYR A 323      39.443  37.997 -14.026  1.00  0.00      RA0  C
ATOM   3018  CE1 TYR A 323      40.246  36.949 -13.595  1.00  0.00      RA0  C
ATOM   3019  CD2 TYR A 323      41.379  39.111 -14.914  1.00  0.00      RA0  C
ATOM   3020  CE2 TYR A 323      42.181  38.057 -14.493  1.00  0.00      RA0  C
ATOM   3021  CZ  TYR A 323      41.613  36.969 -13.841  1.00  0.00      RA0  C
ATOM   3022  OH  TYR A 323      42.400  35.910 -13.438  1.00  0.00      RA0  O
ATOM   3023  HH  TYR A 323      43.314  36.113 -13.594  1.00  0.00      RA0  H
ATOM   3024  C   TYR A 323      37.495  40.349 -13.273  1.00  0.00      RA0  C
ATOM   3025  O   TYR A 323      37.658  40.139 -12.075  1.00  0.00      RA0  O
ATOM   3026  N   SER A 324      36.418  39.952 -13.952  1.00  0.00      RA0  N
ATOM   3027  H   SER A 324      36.393  39.950 -14.952  1.00  0.00      RA0  H
ATOM   3028  CA  SER A 324      35.267  39.346 -13.283  1.00  0.00      RA0  C
ATOM   3029  CB  SER A 324      34.007  39.635 -14.082  1.00  0.00      RA0  C
ATOM   3030  OG  SER A 324      33.697  41.019 -13.924  1.00  0.00      RA0  O
ATOM   3031  HG  SER A 324      33.716  41.418 -14.790  1.00  0.00      RA0  H
ATOM   3032  C   SER A 324      35.474  37.865 -12.982  1.00  0.00      RA0  C
ATOM   3033  O   SER A 324      36.028  37.139 -13.800  1.00  0.00      RA0  O
ATOM   3034  N   ILE A 325      35.016  37.433 -11.809  1.00  0.00      RA0  N
ATOM   3035  H   ILE A 325      34.506  38.043 -11.196  1.00  0.00      RA0  H
ATOM   3036  CA  ILE A 325      35.057  36.023 -11.440  1.00  0.00      RA0  C
ATOM   3037  CB  ILE A 325      36.155  35.745 -10.411  1.00  0.00      RA0  C
ATOM   3038  CG2 ILE A 325      37.560  35.923 -10.989  1.00  0.00      RA0  C
ATOM   3039  CG1 ILE A 325      35.915  36.591  -9.161  1.00  0.00      RA0  C
ATOM   3040  CD1 ILE A 325      36.818  36.192  -7.999  1.00  0.00      RA0  C
ATOM   3041  C   ILE A 325      33.720  35.598 -10.854  1.00  0.00      RA0  C
ATOM   3042  O   ILE A 325      32.936  36.431 -10.374  1.00  0.00      RA0  O
ATOM   3043  N   ALA A 326      33.504  34.293 -10.824  1.00  0.00      RA0  N
ATOM   3044  H   ALA A 326      34.141  33.637 -11.239  1.00  0.00      RA0  H
ATOM   3045  CA  ALA A 326      32.285  33.768 -10.225  1.00  0.00      RA0  C
ATOM   3046  CB  ALA A 326      31.139  33.809 -11.236  1.00  0.00      RA0  C
ATOM   3047  C   ALA A 326      32.440  32.346  -9.779  1.00  0.00      RA0  C
ATOM   3048  O   ALA A 326      33.253  31.591 -10.332  1.00  0.00      RA0  O
ATOM   3049  N   LEU A 327      31.649  31.977  -8.775  1.00  0.00      RA0  N
ATOM   3050  H   LEU A 327      31.003  32.649  -8.413  1.00  0.00      RA0  H
ATOM   3051  CA  LEU A 327      31.360  30.590  -8.485  1.00  0.00      RA0  C
ATOM   3052  CB  LEU A 327      31.272  30.330  -6.982  1.00  0.00      RA0  C
ATOM   3053  CG  LEU A 327      32.635  30.469  -6.303  1.00  0.00      RA0  C
ATOM   3054  CD1 LEU A 327      32.603  30.036  -4.836  1.00  0.00      RA0  C
ATOM   3055  CD2 LEU A 327      33.728  29.743  -7.083  1.00  0.00      RA0  C
ATOM   3056  C   LEU A 327      30.035  30.255  -9.205  1.00  0.00      RA0  C
ATOM   3057  O   LEU A 327      29.129  31.098  -9.287  1.00  0.00      RA0  O
ATOM   3058  N   ALA A 328      29.974  29.054  -9.764  1.00  0.00      RA0  N
ATOM   3059  H   ALA A 328      30.746  28.417  -9.690  1.00  0.00      RA0  H
ATOM   3060  CA  ALA A 328      28.781  28.571 -10.476  1.00  0.00      RA0  C
ATOM   3061  CB  ALA A 328      28.922  28.807 -11.979  1.00  0.00      RA0  C
ATOM   3062  C   ALA A 328      28.548  27.092 -10.243  1.00  0.00      RA0  C
ATOM   3063  O   ALA A 328      29.489  26.294 -10.209  1.00  0.00      RA0  O
ATOM   3064  N   ARG A 329      27.274  26.747 -10.086  1.00  0.00      RA0  N
ATOM   3065  H   ARG A 329      26.577  27.454 -10.224  1.00  0.00      RA0  H
ATOM   3066  CA  ARG A 329      26.834  25.349 -10.011  1.00  0.00      RA0  C
ATOM   3067  CB  ARG A 329      25.659  25.224  -9.061  1.00  0.00      RA0  C
ATOM   3068  CG  ARG A 329      26.052  25.041  -7.599  1.00  0.00      RA0  C
ATOM   3069  CD  ARG A 329      24.786  24.881  -6.764  1.00  0.00      RA0  C
ATOM   3070  NE  ARG A 329      23.836  24.062  -7.514  1.00  0.00      RA0  N
ATOM   3071  HE  ARG A 329      24.169  23.211  -7.949  1.00  0.00      RA0  H
ATOM   3072  CZ  ARG A 329      22.567  24.502  -7.742  1.00  0.00      RA0  C
ATOM   3073  NH1 ARG A 329      22.142  25.643  -7.150  1.00  0.00      RA0  N
ATOM   3074 HH11 ARG A 329      21.218  26.007  -7.283  1.00  0.00      RA0  H
ATOM   3075 HH12 ARG A 329      22.747  26.169  -6.544  1.00  0.00      RA0  H
ATOM   3076  NH2 ARG A 329      21.767  23.784  -8.555  1.00  0.00      RA0  N
ATOM   3077 HH21 ARG A 329      20.810  23.988  -8.761  1.00  0.00      RA0  H
ATOM   3078 HH22 ARG A 329      22.142  22.954  -9.020  1.00  0.00      RA0  H
ATOM   3079  C   ARG A 329      26.426  24.886 -11.388  1.00  0.00      RA0  C
ATOM   3080  O   ARG A 329      25.532  25.466 -11.999  1.00  0.00      RA0  O
ATOM   3081  N   VAL A 330      27.076  23.837 -11.877  1.00  0.00      RA0  N
ATOM   3082  H   VAL A 330      27.746  23.344 -11.315  1.00  0.00      RA0  H
ATOM   3083  CA  VAL A 330      26.872  23.373 -13.250  1.00  0.00      RA0  C
ATOM   3084  CB  VAL A 330      28.030  23.818 -14.159  1.00  0.00      RA0  C
ATOM   3085  CG1 VAL A 330      28.072  25.337 -14.343  1.00  0.00      RA0  C
ATOM   3086  CG2 VAL A 330      29.361  23.250 -13.667  1.00  0.00      RA0  C
ATOM   3087  C   VAL A 330      26.727  21.859 -13.287  1.00  0.00      RA0  C
ATOM   3088  O   VAL A 330      27.312  21.162 -12.449  1.00  0.00      RA0  O
ATOM   3089  N   PRO A 331      25.943  21.344 -14.233  1.00  0.00      RA0  N
ATOM   3090  CD  PRO A 331      25.024  22.079 -15.091  1.00  0.00      RA0  C
ATOM   3091  CA  PRO A 331      25.950  19.905 -14.494  1.00  0.00      RA0  C
ATOM   3092  CB  PRO A 331      24.981  19.774 -15.672  1.00  0.00      RA0  C
ATOM   3093  CG  PRO A 331      24.072  21.000 -15.587  1.00  0.00      RA0  C
ATOM   3094  C   PRO A 331      27.348  19.347 -14.784  1.00  0.00      RA0  C
ATOM   3095  O   PRO A 331      28.232  20.051 -15.286  1.00  0.00      RA0  O
ATOM   3096  N   GLU A 332      27.531  18.066 -14.471  1.00  0.00      RA0  N
ATOM   3097  H   GLU A 332      26.766  17.548 -14.096  1.00  0.00      RA0  H
ATOM   3098  CA  GLU A 332      28.723  17.330 -14.878  1.00  0.00      RA0  C
ATOM   3099  CB  GLU A 332      28.801  15.898 -14.345  1.00  0.00      RA0  C
ATOM   3100  CG  GLU A 332      29.716  15.741 -13.120  1.00  0.00      RA0  C
ATOM   3101  CD  GLU A 332      31.167  16.124 -13.403  1.00  0.00      RA0  C
ATOM   3102  OE1 GLU A 332      31.961  16.184 -12.471  1.00  0.00      RA0  O
ATOM   3103  OE2 GLU A 332      31.544  16.443 -14.529  1.00  0.00      RA0  O
ATOM   3104  C   GLU A 332      28.862  17.352 -16.391  1.00  0.00      RA0  C
ATOM   3105  O   GLU A 332      27.873  17.349 -17.132  1.00  0.00      RA0  O
ATOM   3106  N   GLY A 333      30.109  17.367 -16.828  1.00  0.00      RA0  N
ATOM   3107  H   GLY A 333      30.831  17.327 -16.139  1.00  0.00      RA0  H
ATOM   3108  CA  GLY A 333      30.447  17.276 -18.229  1.00  0.00      RA0  C
ATOM   3109  C   GLY A 333      30.902  18.586 -18.822  1.00  0.00      RA0  C
ATOM   3110  O   GLY A 333      31.150  18.640 -20.008  1.00  0.00      RA0  O
ATOM   3111  N   ILE A 334      31.018  19.642 -18.012  1.00  0.00      RA0  N
ATOM   3112  H   ILE A 334      30.755  19.548 -17.055  1.00  0.00      RA0  H
ATOM   3113  CA  ILE A 334      31.517  20.923 -18.524  1.00  0.00      RA0  C
ATOM   3114  CB  ILE A 334      31.320  22.026 -17.471  1.00  0.00      RA0  C
ATOM   3115  CG2 ILE A 334      32.254  21.845 -16.276  1.00  0.00      RA0  C
ATOM   3116  CG1 ILE A 334      31.401  23.427 -18.078  1.00  0.00      RA0  C
ATOM   3117  CD1 ILE A 334      30.958  24.507 -17.091  1.00  0.00      RA0  C
ATOM   3118  C   ILE A 334      32.975  20.818 -19.015  1.00  0.00      RA0  C
ATOM   3119  O   ILE A 334      33.771  20.034 -18.478  1.00  0.00      RA0  O
ATOM   3120  N   GLY A 335      33.296  21.587 -20.051  1.00  0.00      RA0  N
ATOM   3121  H   GLY A 335      32.609  22.227 -20.389  1.00  0.00      RA0  H
ATOM   3122  CA  GLY A 335      34.659  21.696 -20.582  1.00  0.00      RA0  C
ATOM   3123  C   GLY A 335      35.442  22.889 -20.041  1.00  0.00      RA0  C
ATOM   3124  O   GLY A 335      35.270  23.319 -18.883  1.00  0.00      RA0  O
ATOM   3125  N   GLU A 336      36.312  23.417 -20.896  1.00  0.00      RA0  N
ATOM   3126  H   GLU A 336      36.345  23.081 -21.835  1.00  0.00      RA0  H
ATOM   3127  CA  GLU A 336      37.242  24.464 -20.519  1.00  0.00      RA0  C
ATOM   3128  CB  GLU A 336      38.484  24.382 -21.410  1.00  0.00      RA0  C
ATOM   3129  CG  GLU A 336      39.706  23.847 -20.662  1.00  0.00      RA0  C
ATOM   3130  CD  GLU A 336      40.260  24.963 -19.811  1.00  0.00      RA0  C
ATOM   3131  OE1 GLU A 336      40.271  26.096 -20.281  1.00  0.00      RA0  O
ATOM   3132  OE2 GLU A 336      40.669  24.728 -18.675  1.00  0.00      RA0  O
ATOM   3133  C   GLU A 336      36.572  25.829 -20.582  1.00  0.00      RA0  C
ATOM   3134  O   GLU A 336      37.055  26.778 -19.986  1.00  0.00      RA0  O
ATOM   3135  N   THR A 337      35.461  25.909 -21.305  1.00  0.00      RA0  N
ATOM   3136  H   THR A 337      35.072  25.132 -21.793  1.00  0.00      RA0  H
ATOM   3137  CA  THR A 337      34.717  27.161 -21.467  1.00  0.00      RA0  C
ATOM   3138  CB  THR A 337      35.174  27.572 -22.864  1.00  0.00      RA0  C
ATOM   3139  OG1 THR A 337      36.522  27.113 -23.023  1.00  0.00      RA0  O
ATOM   3140  HG1 THR A 337      37.006  27.453 -22.276  1.00  0.00      RA0  H
ATOM   3141  CG2 THR A 337      35.039  29.052 -23.221  1.00  0.00      RA0  C
ATOM   3142  C   THR A 337      33.204  26.953 -21.365  1.00  0.00      RA0  C
ATOM   3143  O   THR A 337      32.696  25.840 -21.477  1.00  0.00      RA0  O
ATOM   3144  N   ALA A 338      32.487  28.051 -21.176  1.00  0.00      RA0  N
ATOM   3145  H   ALA A 338      32.917  28.954 -21.087  1.00  0.00      RA0  H
ATOM   3146  CA  ALA A 338      31.041  28.030 -21.187  1.00  0.00      RA0  C
ATOM   3147  CB  ALA A 338      30.492  27.752 -19.789  1.00  0.00      RA0  C
ATOM   3148  C   ALA A 338      30.565  29.390 -21.661  1.00  0.00      RA0  C
ATOM   3149  O   ALA A 338      31.390  30.274 -21.979  1.00  0.00      RA0  O
ATOM   3150  N   ILE A 339      29.248  29.554 -21.759  1.00  0.00      RA0  N
ATOM   3151  H   ILE A 339      28.602  28.840 -21.484  1.00  0.00      RA0  H
ATOM   3152  CA  ILE A 339      28.680  30.798 -22.271  1.00  0.00      RA0  C
ATOM   3153  CB  ILE A 339      27.901  30.476 -23.547  1.00  0.00      RA0  C
ATOM   3154  CG2 ILE A 339      27.247  31.728 -24.110  1.00  0.00      RA0  C
ATOM   3155  CG1 ILE A 339      28.756  29.765 -24.596  1.00  0.00      RA0  C
ATOM   3156  CD1 ILE A 339      29.813  30.683 -25.210  1.00  0.00      RA0  C
ATOM   3157  C   ILE A 339      27.754  31.433 -21.261  1.00  0.00      RA0  C
ATOM   3158  O   ILE A 339      26.894  30.753 -20.693  1.00  0.00      RA0  O
ATOM   3159  N   VAL A 340      27.913  32.744 -21.070  1.00  0.00      RA0  N
ATOM   3160  H   VAL A 340      28.601  33.258 -21.588  1.00  0.00      RA0  H
ATOM   3161  CA  VAL A 340      26.991  33.543 -20.267  1.00  0.00      RA0  C
ATOM   3162  CB  VAL A 340      27.659  34.073 -18.996  1.00  0.00      RA0  C
ATOM   3163  CG1 VAL A 340      28.095  32.935 -18.070  1.00  0.00      RA0  C
ATOM   3164  CG2 VAL A 340      28.806  35.019 -19.336  1.00  0.00      RA0  C
ATOM   3165  C   VAL A 340      26.496  34.702 -21.155  1.00  0.00      RA0  C
ATOM   3166  O   VAL A 340      27.145  35.050 -22.142  1.00  0.00      RA0  O
ATOM   3167  N   GLN A 341      25.339  35.269 -20.835  1.00  0.00      RA0  N
ATOM   3168  H   GLN A 341      24.897  35.010 -19.978  1.00  0.00      RA0  H
ATOM   3169  CA  GLN A 341      24.821  36.437 -21.565  1.00  0.00      RA0  C
ATOM   3170  CB  GLN A 341      23.302  36.367 -21.478  1.00  0.00      RA0  C
ATOM   3171  CG  GLN A 341      22.662  36.015 -22.814  1.00  0.00      RA0  C
ATOM   3172  CD  GLN A 341      22.672  37.263 -23.656  1.00  0.00      RA0  C
ATOM   3173  OE1 GLN A 341      22.891  38.365 -23.151  1.00  0.00      RA0  O
ATOM   3174  NE2 GLN A 341      22.362  37.042 -24.941  1.00  0.00      RA0  N
ATOM   3175 HE21 GLN A 341      22.384  36.091 -25.278  1.00  0.00      RA0  H
ATOM   3176 HE22 GLN A 341      22.143  37.731 -25.633  1.00  0.00      RA0  H
ATOM   3177  C   GLN A 341      25.349  37.761 -20.982  1.00  0.00      RA0  C
ATOM   3178  O   GLN A 341      25.161  38.040 -19.801  1.00  0.00      RA0  O
ATOM   3179  N   ILE A 342      26.028  38.563 -21.807  1.00  0.00      RA0  N
ATOM   3180  H   ILE A 342      26.171  38.309 -22.759  1.00  0.00      RA0  H
ATOM   3181  CA  ILE A 342      26.585  39.864 -21.359  1.00  0.00      RA0  C
ATOM   3182  CB  ILE A 342      28.089  39.778 -21.054  1.00  0.00      RA0  C
ATOM   3183  CG2 ILE A 342      28.639  41.135 -20.630  1.00  0.00      RA0  C
ATOM   3184  CG1 ILE A 342      28.410  38.771 -19.948  1.00  0.00      RA0  C
ATOM   3185  CD1 ILE A 342      28.014  39.274 -18.557  1.00  0.00      RA0  C
ATOM   3186  C   ILE A 342      26.260  40.925 -22.412  1.00  0.00      RA0  C
ATOM   3187  O   ILE A 342      26.634  40.773 -23.577  1.00  0.00      RA0  O
ATOM   3188  N   ARG A 343      25.548  41.979 -22.001  1.00  0.00      RA0  N
ATOM   3189  H   ARG A 343      25.303  42.039 -21.035  1.00  0.00      RA0  H
ATOM   3190  CA  ARG A 343      25.081  43.025 -22.916  1.00  0.00      RA0  C
ATOM   3191  CB  ARG A 343      26.284  43.894 -23.346  1.00  0.00      RA0  C
ATOM   3192  CG  ARG A 343      26.973  44.551 -22.132  1.00  0.00      RA0  C
ATOM   3193  CD  ARG A 343      28.500  44.368 -22.009  1.00  0.00      RA0  C
ATOM   3194  NE  ARG A 343      29.235  45.146 -22.997  1.00  0.00      RA0  N
ATOM   3195  HE  ARG A 343      28.754  45.944 -23.393  1.00  0.00      RA0  H
ATOM   3196  CZ  ARG A 343      30.526  44.906 -23.367  1.00  0.00      RA0  C
ATOM   3197  NH1 ARG A 343      31.227  43.881 -22.831  1.00  0.00      RA0  N
ATOM   3198 HH11 ARG A 343      32.138  43.560 -23.149  1.00  0.00      RA0  H
ATOM   3199 HH12 ARG A 343      30.861  43.380 -22.050  1.00  0.00      RA0  H
ATOM   3200  NH2 ARG A 343      31.071  45.722 -24.279  1.00  0.00      RA0  N
ATOM   3201 HH21 ARG A 343      32.007  45.645 -24.618  1.00  0.00      RA0  H
ATOM   3202 HH22 ARG A 343      30.504  46.492 -24.637  1.00  0.00      RA0  H
ATOM   3203  C   ARG A 343      24.265  42.442 -24.067  1.00  0.00      RA0  C
ATOM   3204  O   ARG A 343      24.450  42.807 -25.229  1.00  0.00      RA0  O
ATOM   3205  N   ASN A 344      23.366  41.521 -23.721  1.00  0.00      RA0  N
ATOM   3206  H   ASN A 344      23.350  41.172 -22.787  1.00  0.00      RA0  H
ATOM   3207  CA  ASN A 344      22.421  40.918 -24.669  1.00  0.00      RA0  C
ATOM   3208  CB  ASN A 344      21.496  41.942 -25.334  1.00  0.00      RA0  C
ATOM   3209  CG  ASN A 344      20.322  41.222 -25.972  1.00  0.00      RA0  C
ATOM   3210  OD1 ASN A 344      19.475  40.650 -25.293  1.00  0.00      RA0  O
ATOM   3211  ND2 ASN A 344      20.274  41.338 -27.311  1.00  0.00      RA0  N
ATOM   3212 HD21 ASN A 344      21.057  41.735 -27.791  1.00  0.00      RA0  H
ATOM   3213 HD22 ASN A 344      19.502  40.996 -27.845  1.00  0.00      RA0  H
ATOM   3214  C   ASN A 344      23.093  40.014 -25.721  1.00  0.00      RA0  C
ATOM   3215  O   ASN A 344      22.540  39.768 -26.793  1.00  0.00      RA0  O
ATOM   3216  N   ARG A 345      24.282  39.515 -25.398  1.00  0.00      RA0  N
ATOM   3217  H   ARG A 345      24.661  39.600 -24.476  1.00  0.00      RA0  H
ATOM   3218  CA  ARG A 345      25.063  38.723 -26.332  1.00  0.00      RA0  C
ATOM   3219  CB  ARG A 345      26.123  39.654 -26.913  1.00  0.00      RA0  C
ATOM   3220  CG  ARG A 345      26.655  39.318 -28.302  1.00  0.00      RA0  C
ATOM   3221  CD  ARG A 345      28.079  39.854 -28.436  1.00  0.00      RA0  C
ATOM   3222  NE  ARG A 345      28.938  39.085 -27.540  1.00  0.00      RA0  N
ATOM   3223  HE  ARG A 345      28.806  38.085 -27.566  1.00  0.00      RA0  H
ATOM   3224  CZ  ARG A 345      29.833  39.652 -26.681  1.00  0.00      RA0  C
ATOM   3225  NH1 ARG A 345      30.545  38.831 -25.884  1.00  0.00      RA0  N
ATOM   3226 HH11 ARG A 345      31.269  39.143 -25.259  1.00  0.00      RA0  H
ATOM   3227 HH12 ARG A 345      30.338  37.842 -25.899  1.00  0.00      RA0  H
ATOM   3228  NH2 ARG A 345      29.987  40.995 -26.636  1.00  0.00      RA0  N
ATOM   3229 HH21 ARG A 345      30.656  41.441 -26.030  1.00  0.00      RA0  H
ATOM   3230 HH22 ARG A 345      29.428  41.603 -27.208  1.00  0.00      RA0  H
ATOM   3231  C   ARG A 345      25.727  37.587 -25.583  1.00  0.00      RA0  C
ATOM   3232  O   ARG A 345      25.883  37.655 -24.383  1.00  0.00      RA0  O
ATOM   3233  N   GLU A 346      26.084  36.536 -26.309  1.00  0.00      RA0  N
ATOM   3234  H   GLU A 346      25.807  36.482 -27.265  1.00  0.00      RA0  H
ATOM   3235  CA  GLU A 346      26.852  35.451 -25.729  1.00  0.00      RA0  C
ATOM   3236  CB  GLU A 346      26.812  34.221 -26.634  1.00  0.00      RA0  C
ATOM   3237  CG  GLU A 346      25.405  33.881 -27.153  1.00  0.00      RA0  C
ATOM   3238  CD  GLU A 346      24.355  33.973 -26.057  1.00  0.00      RA0  C
ATOM   3239  OE1 GLU A 346      24.491  33.320 -25.025  1.00  0.00      RA0  O
ATOM   3240  OE2 GLU A 346      23.392  34.712 -26.243  1.00  0.00      RA0  O
ATOM   3241  C   GLU A 346      28.269  35.924 -25.459  1.00  0.00      RA0  C
ATOM   3242  O   GLU A 346      28.894  36.633 -26.287  1.00  0.00      RA0  O
ATOM   3243  N   MSE A 347      28.756  35.515 -24.305  1.00  0.00      RA0  N
ATOM   3244  H   MSE A 347      28.178  34.962 -23.699  1.00  0.00      RA0  H
ATOM   3245  CA  MSE A 347      30.084  35.818 -23.850  1.00  0.00      RA0  C
ATOM   3246  CB  MSE A 347      30.026  36.773 -22.670  1.00  0.00      RA0  C
ATOM   3247  CG  MSE A 347      31.424  37.053 -22.133  1.00  0.00      RA0  C
ATOM   3248  SE  MSE A 347      32.287  38.184 -23.219  1.00  0.00      RA0  S
ATOM   3249  CE  MSE A 347      31.400  39.652 -22.683  1.00  0.00      RA0  C
ATOM   3250  C   MSE A 347      30.685  34.509 -23.359  1.00  0.00      RA0  C
ATOM   3251  O   MSE A 347      30.230  33.957 -22.361  1.00  0.00      RA0  O
ATOM   3252  N   PRO A 348      31.711  34.019 -24.045  1.00  0.00      RA0  N
ATOM   3253  CD  PRO A 348      32.204  34.516 -25.320  1.00  0.00      RA0  C
ATOM   3254  CA  PRO A 348      32.458  32.885 -23.541  1.00  0.00      RA0  C
ATOM   3255  CB  PRO A 348      33.429  32.572 -24.687  1.00  0.00      RA0  C
ATOM   3256  CG  PRO A 348      32.889  33.298 -25.920  1.00  0.00      RA0  C
ATOM   3257  C   PRO A 348      33.202  33.247 -22.267  1.00  0.00      RA0  C
ATOM   3258  O   PRO A 348      33.696  34.375 -22.104  1.00  0.00      RA0  O
ATOM   3259  N   VAL A 349      33.222  32.312 -21.336  1.00  0.00      RA0  N
ATOM   3260  H   VAL A 349      32.829  31.408 -21.509  1.00  0.00      RA0  H
ATOM   3261  CA  VAL A 349      33.948  32.492 -20.109  1.00  0.00      RA0  C
ATOM   3262  CB  VAL A 349      33.014  32.642 -18.904  1.00  0.00      RA0  C
ATOM   3263  CG1 VAL A 349      32.311  33.996 -18.916  1.00  0.00      RA0  C
ATOM   3264  CG2 VAL A 349      32.026  31.479 -18.806  1.00  0.00      RA0  C
ATOM   3265  C   VAL A 349      34.827  31.280 -19.931  1.00  0.00      RA0  C
ATOM   3266  O   VAL A 349      34.558  30.225 -20.490  1.00  0.00      RA0  O
ATOM   3267  N   LYS A 350      35.887  31.447 -19.159  1.00  0.00      RA0  N
ATOM   3268  H   LYS A 350      35.994  32.300 -18.645  1.00  0.00      RA0  H
ATOM   3269  CA  LYS A 350      36.790  30.350 -18.882  1.00  0.00      RA0  C
ATOM   3270  CB  LYS A 350      38.258  30.771 -18.728  1.00  0.00      RA0  C
ATOM   3271  CG  LYS A 350      39.032  29.654 -18.013  1.00  0.00      RA0  C
ATOM   3272  CD  LYS A 350      40.526  29.548 -18.261  1.00  0.00      RA0  C
ATOM   3273  CE  LYS A 350      41.111  28.327 -17.549  1.00  0.00      RA0  C
ATOM   3274  NZ  LYS A 350      40.350  27.118 -17.904  1.00  0.00      RA0  N
ATOM   3275  HZ1 LYS A 350      39.486  26.942 -17.349  1.00  0.00      RA0  H
ATOM   3276  HZ2 LYS A 350      40.089  27.083 -18.915  1.00  0.00      RA0  H
ATOM   3277  HZ3 LYS A 350      40.934  26.253 -17.832  1.00  0.00      RA0  H
ATOM   3278  C   LYS A 350      36.316  29.641 -17.614  1.00  0.00      RA0  C
ATOM   3279  O   LYS A 350      35.999  30.274 -16.601  1.00  0.00      RA0  O
ATOM   3280  N   VAL A 351      36.255  28.318 -17.676  1.00  0.00      RA0  N
ATOM   3281  H   VAL A 351      36.602  27.848 -18.489  1.00  0.00      RA0  H
ATOM   3282  CA  VAL A 351      35.904  27.497 -16.539  1.00  0.00      RA0  C
ATOM   3283  CB  VAL A 351      35.117  26.273 -16.999  1.00  0.00      RA0  C
ATOM   3284  CG1 VAL A 351      34.714  25.378 -15.826  1.00  0.00      RA0  C
ATOM   3285  CG2 VAL A 351      33.914  26.716 -17.827  1.00  0.00      RA0  C
ATOM   3286  C   VAL A 351      37.164  27.076 -15.787  1.00  0.00      RA0  C
ATOM   3287  O   VAL A 351      38.088  26.550 -16.388  1.00  0.00      RA0  O
ATOM   3288  N   THR A 352      37.174  27.295 -14.482  1.00  0.00      RA0  N
ATOM   3289  H   THR A 352      36.341  27.566 -14.004  1.00  0.00      RA0  H
ATOM   3290  CA  THR A 352      38.346  27.051 -13.661  1.00  0.00      RA0  C
ATOM   3291  CB  THR A 352      38.923  28.458 -13.487  1.00  0.00      RA0  C
ATOM   3292  OG1 THR A 352      38.566  29.230 -14.645  1.00  0.00      RA0  O
ATOM   3293  HG1 THR A 352      37.639  29.430 -14.570  1.00  0.00      RA0  H
ATOM   3294  CG2 THR A 352      40.441  28.490 -13.278  1.00  0.00      RA0  C
ATOM   3295  C   THR A 352      37.972  26.343 -12.384  1.00  0.00      RA0  C
ATOM   3296  O   THR A 352      36.804  26.043 -12.109  1.00  0.00      RA0  O
ATOM   3297  N   LYS A 353      38.988  26.084 -11.576  1.00  0.00      RA0  N
ATOM   3298  H   LYS A 353      39.893  26.417 -11.824  1.00  0.00      RA0  H
ATOM   3299  CA  LYS A 353      38.787  25.613 -10.208  1.00  0.00      RA0  C
ATOM   3300  CB  LYS A 353      40.139  25.240  -9.587  1.00  0.00      RA0  C
ATOM   3301  CG  LYS A 353      40.701  23.980 -10.252  1.00  0.00      RA0  C
ATOM   3302  CD  LYS A 353      41.918  23.390  -9.536  1.00  0.00      RA0  C
ATOM   3303  CE  LYS A 353      42.375  22.078 -10.183  1.00  0.00      RA0  C
ATOM   3304  NZ  LYS A 353      43.469  21.480  -9.403  1.00  0.00      RA0  N
ATOM   3305  HZ1 LYS A 353      43.765  20.589  -9.853  1.00  0.00      RA0  H
ATOM   3306  HZ2 LYS A 353      44.277  22.133  -9.368  1.00  0.00      RA0  H
ATOM   3307  HZ3 LYS A 353      43.140  21.281  -8.436  1.00  0.00      RA0  H
ATOM   3308  C   LYS A 353      38.029  26.695  -9.424  1.00  0.00      RA0  C
ATOM   3309  O   LYS A 353      38.202  27.881  -9.719  1.00  0.00      RA0  O
ATOM   3310  N   PRO A 354      37.258  26.302  -8.410  1.00  0.00      RA0  N
ATOM   3311  CD  PRO A 354      36.986  24.916  -8.036  1.00  0.00      RA0  C
ATOM   3312  CA  PRO A 354      36.501  27.253  -7.598  1.00  0.00      RA0  C
ATOM   3313  CB  PRO A 354      35.412  26.359  -6.997  1.00  0.00      RA0  C
ATOM   3314  CG  PRO A 354      36.097  25.011  -6.804  1.00  0.00      RA0  C
ATOM   3315  C   PRO A 354      37.339  27.971  -6.530  1.00  0.00      RA0  C
ATOM   3316  O   PRO A 354      37.011  27.956  -5.349  1.00  0.00      RA0  O
ATOM   3317  N   VAL A 355      38.428  28.601  -6.960  1.00  0.00      RA0  N
ATOM   3318  H   VAL A 355      38.679  28.668  -7.931  1.00  0.00      RA0  H
ATOM   3319  CA  VAL A 355      39.315  29.351  -6.064  1.00  0.00      RA0  C
ATOM   3320  CB  VAL A 355      40.161  28.399  -5.200  1.00  0.00      RA0  C
ATOM   3321  CG1 VAL A 355      40.972  27.420  -6.053  1.00  0.00      RA0  C
ATOM   3322  CG2 VAL A 355      41.020  29.161  -4.188  1.00  0.00      RA0  C
ATOM   3323  C   VAL A 355      40.171  30.197  -7.002  1.00  0.00      RA0  C
ATOM   3324  O   VAL A 355      40.488  29.763  -8.113  1.00  0.00      RA0  O
ATOM   3325  N   PHE A 356      40.529  31.393  -6.555  1.00  0.00      RA0  N
ATOM   3326  H   PHE A 356      40.255  31.700  -5.641  1.00  0.00      RA0  H
ATOM   3327  CA  PHE A 356      41.155  32.376  -7.446  1.00  0.00      RA0  C
ATOM   3328  CB  PHE A 356      40.145  33.457  -7.848  1.00  0.00      RA0  C
ATOM   3329  CG  PHE A 356      38.873  32.842  -8.386  1.00  0.00      RA0  C
ATOM   3330  CD1 PHE A 356      37.751  32.745  -7.570  1.00  0.00      RA0  C
ATOM   3331  CD2 PHE A 356      38.821  32.374  -9.694  1.00  0.00      RA0  C
ATOM   3332  CE1 PHE A 356      36.576  32.191  -8.063  1.00  0.00      RA0  C
ATOM   3333  CE2 PHE A 356      37.646  31.820 -10.188  1.00  0.00      RA0  C
ATOM   3334  CZ  PHE A 356      36.523  31.734  -9.374  1.00  0.00      RA0  C
ATOM   3335  C   PHE A 356      42.409  33.037  -6.865  1.00  0.00      RA0  C
ATOM   3336  O   PHE A 356      43.353  33.247  -7.599  1.00  0.00      RA0  O
ATOM   3337  N   VAL A 357      42.399  33.345  -5.575  1.00  0.00      RA0  N
ATOM   3338  H   VAL A 357      41.607  33.143  -4.993  1.00  0.00      RA0  H
ATOM   3339  CA  VAL A 357      43.499  34.057  -4.912  1.00  0.00      RA0  C
ATOM   3340  CB  VAL A 357      43.202  35.562  -4.785  1.00  0.00      RA0  C
ATOM   3341  CG1 VAL A 357      44.300  36.278  -3.996  1.00  0.00      RA0  C
ATOM   3342  CG2 VAL A 357      42.987  36.238  -6.139  1.00  0.00      RA0  C
ATOM   3343  C   VAL A 357      43.699  33.458  -3.520  1.00  0.00      RA0  C
ATOM   3344  O   VAL A 357      42.740  33.229  -2.797  1.00  0.00      RA0  O
ATOM   3345  N   ARG A 358      44.946  33.183  -3.150  1.00  0.00      RA0  N
ATOM   3346  H   ARG A 358      45.727  33.391  -3.748  1.00  0.00      RA0  H
ATOM   3347  CA  ARG A 358      45.290  32.775  -1.790  1.00  0.00      RA0  C
ATOM   3348  CB  ARG A 358      45.506  31.260  -1.776  1.00  0.00      RA0  C
ATOM   3349  CG  ARG A 358      44.382  30.440  -1.141  1.00  0.00      RA0  C
ATOM   3350  CD  ARG A 358      44.785  29.893   0.232  1.00  0.00      RA0  C
ATOM   3351  NE  ARG A 358      45.158  30.982   1.129  1.00  0.00      RA0  N
ATOM   3352  HE  ARG A 358      44.497  31.737   1.213  1.00  0.00      RA0  H
ATOM   3353  CZ  ARG A 358      46.372  31.015   1.752  1.00  0.00      RA0  C
ATOM   3354  NH1 ARG A 358      47.253  30.007   1.577  1.00  0.00      RA0  N
ATOM   3355 HH11 ARG A 358      48.171  30.043   1.987  1.00  0.00      RA0  H
ATOM   3356 HH12 ARG A 358      47.027  29.198   1.028  1.00  0.00      RA0  H
ATOM   3357  NH2 ARG A 358      46.681  32.075   2.522  1.00  0.00      RA0  N
ATOM   3358 HH21 ARG A 358      47.563  32.157   3.008  1.00  0.00      RA0  H
ATOM   3359 HH22 ARG A 358      46.047  32.857   2.596  1.00  0.00      RA0  H
ATOM   3360  C   ARG A 358      46.601  33.472  -1.436  1.00  0.00      RA0  C
ATOM   3361  O   ARG A 358      47.474  33.559  -2.291  1.00  0.00      RA0  O
ATOM   3362  N   ASN A 359      46.729  33.924  -0.197  1.00  0.00      RA0  N
ATOM   3363  H   ASN A 359      45.905  34.136   0.334  1.00  0.00      RA0  H
ATOM   3364  CA  ASN A 359      47.998  34.501   0.307  1.00  0.00      RA0  C
ATOM   3365  CB  ASN A 359      49.084  33.451   0.522  1.00  0.00      RA0  C
ATOM   3366  CG  ASN A 359      49.488  33.441   1.979  1.00  0.00      RA0  C
ATOM   3367  OD1 ASN A 359      49.274  32.445   2.675  1.00  0.00      RA0  O
ATOM   3368  ND2 ASN A 359      50.041  34.584   2.420  1.00  0.00      RA0  N
ATOM   3369 HD21 ASN A 359      50.162  35.365   1.799  1.00  0.00      RA0  H
ATOM   3370 HD22 ASN A 359      50.342  34.721   3.364  1.00  0.00      RA0  H
ATOM   3371  C   ASN A 359      48.561  35.541  -0.626  1.00  0.00      RA0  C
ATOM   3372  O   ASN A 359      49.753  35.507  -1.003  1.00  0.00      RA0  O
ATOM   3373  N   GLY A 360      47.702  36.480  -1.005  1.00  0.00      RA0  N
ATOM   3374  H   GLY A 360      46.815  36.483  -0.535  1.00  0.00      RA0  H
ATOM   3375  CA  GLY A 360      48.109  37.622  -1.768  1.00  0.00      RA0  C
ATOM   3376  C   GLY A 360      48.455  37.393  -3.200  1.00  0.00      RA0  C
ATOM   3377  O   GLY A 360      48.970  38.312  -3.858  1.00  0.00      RA0  O
ATOM   3378  N   LYS A 361      48.157  36.206  -3.727  1.00  0.00      RA0  N
ATOM   3379  H   LYS A 361      47.746  35.467  -3.189  1.00  0.00      RA0  H
ATOM   3380  CA  LYS A 361      48.555  35.894  -5.075  1.00  0.00      RA0  C
ATOM   3381  CB  LYS A 361      49.885  35.139  -5.016  1.00  0.00      RA0  C
ATOM   3382  CG  LYS A 361      50.420  34.774  -6.397  1.00  0.00      RA0  C
ATOM   3383  CD  LYS A 361      51.579  33.785  -6.374  1.00  0.00      RA0  C
ATOM   3384  CE  LYS A 361      51.859  33.248  -7.778  1.00  0.00      RA0  C
ATOM   3385  NZ  LYS A 361      50.694  32.486  -8.250  1.00  0.00      RA0  N
ATOM   3386  HZ1 LYS A 361      50.835  32.149  -9.223  1.00  0.00      RA0  H
ATOM   3387  HZ2 LYS A 361      50.511  31.683  -7.619  1.00  0.00      RA0  H
ATOM   3388  HZ3 LYS A 361      49.831  33.072  -8.238  1.00  0.00      RA0  H
ATOM   3389  C   LYS A 361      47.501  35.067  -5.793  1.00  0.00      RA0  C
ATOM   3390  O   LYS A 361      46.890  34.198  -5.193  1.00  0.00      RA0  O
ATOM   3391  N   ALA A 362      47.345  35.328  -7.092  1.00  0.00      RA0  N
ATOM   3392  H   ALA A 362      47.832  36.114  -7.466  1.00  0.00      RA0  H
ATOM   3393  CA  ALA A 362      46.536  34.514  -7.970  1.00  0.00      RA0  C
ATOM   3394  CB  ALA A 362      46.689  34.967  -9.420  1.00  0.00      RA0  C
ATOM   3395  C   ALA A 362      47.009  33.070  -7.892  1.00  0.00      RA0  C
ATOM   3396  O   ALA A 362      48.212  32.796  -7.850  1.00  0.00      RA0  O
ATOM   3397  N   VAL A 363      46.048  32.154  -7.859  1.00  0.00      RA0  N
ATOM   3398  H   VAL A 363      45.103  32.479  -7.944  1.00  0.00      RA0  H
ATOM   3399  CA  VAL A 363      46.343  30.718  -7.868  1.00  0.00      RA0  C
ATOM   3400  CB  VAL A 363      45.084  29.873  -7.651  1.00  0.00      RA0  C
ATOM   3401  CG1 VAL A 363      44.488  30.146  -6.269  1.00  0.00      RA0  C
ATOM   3402  CG2 VAL A 363      44.074  30.056  -8.786  1.00  0.00      RA0  C
ATOM   3403  C   VAL A 363      47.023  30.360  -9.192  1.00  0.00      RA0  C
ATOM   3404  O   VAL A 363      46.891  31.065 -10.242  1.00  0.00      RA0  O
ATOM   3405  N   ALA A 364      47.768  29.261  -9.159  1.00  0.00      RA0  N
ATOM   3406  H   ALA A 364      47.784  28.718  -8.321  1.00  0.00      RA0  H
ATOM   3407  CA  ALA A 364      48.611  28.868 -10.295  1.00  0.00      RA0  C
ATOM   3408  CB  ALA A 364      49.230  27.492 -10.047  1.00  0.00      RA0  C
ATOM   3409  C   ALA A 364      47.902  28.848 -11.638  1.00  0.00      RA0  C
ATOM   3410  O   ALA A 364      48.486  29.249 -12.620  1.00  0.00      RA0  O
ATOM   3411  N   GLY A 365      46.645  28.411 -11.692  1.00  0.00      RA0  N
ATOM   3412  H   GLY A 365      46.162  28.188 -10.850  1.00  0.00      RA0  H
ATOM   3413  CA  GLY A 365      45.936  28.351 -12.980  1.00  0.00      RA0  C
ATOM   3414  C   GLY A 365      45.653  29.709 -13.591  1.00  0.00      RA0  C
ATOM   3415  O   GLY A 365      45.342  29.814 -14.775  1.00  0.00      RA0  O
ATOM   3416  N   LEU A 366      45.784  30.757 -12.792  1.00  0.00      RA0  N
ATOM   3417  H   LEU A 366      46.119  30.656 -11.861  1.00  0.00      RA0  H
ATOM   3418  CA  LEU A 366      45.544  32.127 -13.278  1.00  0.00      RA0  C
ATOM   3419  CB  LEU A 366      44.562  32.851 -12.356  1.00  0.00      RA0  C
ATOM   3420  CG  LEU A 366      43.191  32.174 -12.310  1.00  0.00      RA0  C
ATOM   3421  CD1 LEU A 366      42.274  32.827 -11.278  1.00  0.00      RA0  C
ATOM   3422  CD2 LEU A 366      42.542  32.113 -13.694  1.00  0.00      RA0  C
ATOM   3423  C   LEU A 366      46.807  32.966 -13.459  1.00  0.00      RA0  C
ATOM   3424  O   LEU A 366      46.720  34.191 -13.624  1.00  0.00      RA0  O
ATOM   3425  N   CYS A 367      47.976  32.332 -13.390  1.00  0.00      RA0  N
ATOM   3426  H   CYS A 367      48.055  31.338 -13.267  1.00  0.00      RA0  H
ATOM   3427  CA  CYS A 367      49.235  33.019 -13.722  1.00  0.00      RA0  C
ATOM   3428  CB  CYS A 367      49.741  33.774 -12.492  1.00  0.00      RA0  C
ATOM   3429  SG  CYS A 367      49.908  32.740 -11.008  1.00  0.00      RA0  S
ATOM   3430  C   CYS A 367      50.294  32.088 -14.318  1.00  0.00      RA0  C
ATOM   3431  O   CYS A 367      50.122  30.864 -14.369  1.00  0.00      RA0  O
END
HEADER lig.004.06.pdb
ATOM      1  N   ASN A   2      29.195  61.903  -0.418  1.00  0.00      LA0  N
ATOM      2  H   ASN A   2      28.852  61.005  -0.698  1.00  0.00      LA0  H
ATOM      3  CA  ASN A   2      28.885  63.039  -1.285  1.00  0.00      LA0  C
ATOM      4  CB  ASN A   2      29.606  62.876  -2.629  1.00  0.00      LA0  C
ATOM      5  CG  ASN A   2      29.291  64.026  -3.566  1.00  0.00      LA0  C
ATOM      6  OD1 ASN A   2      29.009  65.144  -3.154  1.00  0.00      LA0  O
ATOM      7  ND2 ASN A   2      29.350  63.702  -4.857  1.00  0.00      LA0  N
ATOM      8 HD21 ASN A   2      29.520  62.743  -5.116  1.00  0.00      LA0  H
ATOM      9 HD22 ASN A   2      29.210  64.386  -5.566  1.00  0.00      LA0  H
ATOM     10  C   ASN A   2      27.389  63.210  -1.477  1.00  0.00      LA0  C
ATOM     11  O   ASN A   2      26.748  62.496  -2.241  1.00  0.00      LA0  O
ATOM     12  N   VAL A   3      26.857  64.185  -0.731  1.00  0.00      LA0  N
ATOM     13  H   VAL A   3      27.426  64.727  -0.113  1.00  0.00      LA0  H
ATOM     14  CA  VAL A   3      25.427  64.464  -0.857  1.00  0.00      LA0  C
ATOM     15  CB  VAL A   3      24.714  64.093   0.462  1.00  0.00      LA0  C
ATOM     16  CG1 VAL A   3      23.199  64.274   0.388  1.00  0.00      LA0  C
ATOM     17  CG2 VAL A   3      25.034  62.658   0.894  1.00  0.00      LA0  C
ATOM     18  C   VAL A   3      25.193  65.921  -1.262  1.00  0.00      LA0  C
ATOM     19  O   VAL A   3      25.055  66.814  -0.434  1.00  0.00      LA0  O
ATOM     20  N   PRO A   4      25.199  66.157  -2.597  1.00  0.00      LA0  N
ATOM     21  CD  PRO A   4      25.407  65.189  -3.664  1.00  0.00      LA0  C
ATOM     22  CA  PRO A   4      25.037  67.523  -3.110  1.00  0.00      LA0  C
ATOM     23  CB  PRO A   4      25.102  67.327  -4.626  1.00  0.00      LA0  C
ATOM     24  CG  PRO A   4      25.883  66.035  -4.834  1.00  0.00      LA0  C
ATOM     25  C   PRO A   4      23.778  68.235  -2.635  1.00  0.00      LA0  C
ATOM     26  O   PRO A   4      22.663  67.722  -2.671  1.00  0.00      LA0  O
ATOM     27  N   ALA A   5      24.026  69.457  -2.145  1.00  0.00      LA0  N
ATOM     28  H   ALA A   5      24.939  69.841  -2.262  1.00  0.00      LA0  H
ATOM     29  CA  ALA A   5      22.967  70.167  -1.429  1.00  0.00      LA0  C
ATOM     30  CB  ALA A   5      23.539  71.391  -0.714  1.00  0.00      LA0  C
ATOM     31  C   ALA A   5      21.773  70.602  -2.263  1.00  0.00      LA0  C
ATOM     32  O   ALA A   5      20.697  70.880  -1.749  1.00  0.00      LA0  O
ATOM     33  N   GLU A   6      22.011  70.661  -3.578  1.00  0.00      LA0  N
ATOM     34  H   GLU A   6      22.881  70.369  -3.979  1.00  0.00      LA0  H
ATOM     35  CA  GLU A   6      20.939  71.095  -4.467  1.00  0.00      LA0  C
ATOM     36  CB  GLU A   6      21.528  71.735  -5.738  1.00  0.00      LA0  C
ATOM     37  CG  GLU A   6      22.022  70.815  -6.876  1.00  0.00      LA0  C
ATOM     38  CD  GLU A   6      23.244  69.965  -6.541  1.00  0.00      LA0  C
ATOM     39  OE1 GLU A   6      23.469  68.982  -7.247  1.00  0.00      LA0  O
ATOM     40  OE2 GLU A   6      23.978  70.280  -5.602  1.00  0.00      LA0  O
ATOM     41  C   GLU A   6      19.901  70.033  -4.796  1.00  0.00      LA0  C
ATOM     42  O   GLU A   6      18.860  70.301  -5.387  1.00  0.00      LA0  O
ATOM     43  N   LEU A   7      20.234  68.796  -4.405  1.00  0.00      LA0  N
ATOM     44  H   LEU A   7      21.042  68.616  -3.844  1.00  0.00      LA0  H
ATOM     45  CA  LEU A   7      19.339  67.726  -4.823  1.00  0.00      LA0  C
ATOM     46  CB  LEU A   7      20.120  66.435  -5.042  1.00  0.00      LA0  C
ATOM     47  CG  LEU A   7      21.290  66.588  -6.002  1.00  0.00      LA0  C
ATOM     48  CD1 LEU A   7      22.185  65.362  -5.995  1.00  0.00      LA0  C
ATOM     49  CD2 LEU A   7      20.823  66.905  -7.412  1.00  0.00      LA0  C
ATOM     50  C   LEU A   7      18.200  67.459  -3.869  1.00  0.00      LA0  C
ATOM     51  O   LEU A   7      18.322  67.537  -2.653  1.00  0.00      LA0  O
ATOM     52  N   LYS A   8      17.084  67.077  -4.495  1.00  0.00      LA0  N
ATOM     53  H   LYS A   8      17.076  67.060  -5.496  1.00  0.00      LA0  H
ATOM     54  CA  LYS A   8      16.111  66.332  -3.706  1.00  0.00      LA0  C
ATOM     55  CB  LYS A   8      14.706  66.577  -4.255  1.00  0.00      LA0  C
ATOM     56  CG  LYS A   8      14.065  67.829  -3.651  1.00  0.00      LA0  C
ATOM     57  CD  LYS A   8      13.733  67.605  -2.176  1.00  0.00      LA0  C
ATOM     58  CE  LYS A   8      13.152  68.812  -1.446  1.00  0.00      LA0  C
ATOM     59  NZ  LYS A   8      11.885  68.436  -0.807  1.00  0.00      LA0  N
ATOM     60  HZ1 LYS A   8      11.467  69.270  -0.333  1.00  0.00      LA0  H
ATOM     61  HZ2 LYS A   8      11.174  68.215  -1.532  1.00  0.00      LA0  H
ATOM     62  HZ3 LYS A   8      11.962  67.639  -0.143  1.00  0.00      LA0  H
ATOM     63  C   LYS A   8      16.487  64.864  -3.734  1.00  0.00      LA0  C
ATOM     64  O   LYS A   8      17.226  64.423  -4.605  1.00  0.00      LA0  O
ATOM     65  N   TYR A   9      15.976  64.129  -2.747  1.00  0.00      LA0  N
ATOM     66  H   TYR A   9      15.414  64.545  -2.031  1.00  0.00      LA0  H
ATOM     67  CA  TYR A   9      16.363  62.726  -2.655  1.00  0.00      LA0  C
ATOM     68  CB  TYR A   9      17.363  62.516  -1.515  1.00  0.00      LA0  C
ATOM     69  CG  TYR A   9      18.678  63.195  -1.809  1.00  0.00      LA0  C
ATOM     70  CD1 TYR A   9      18.909  64.501  -1.333  1.00  0.00      LA0  C
ATOM     71  CE1 TYR A   9      20.135  65.121  -1.620  1.00  0.00      LA0  C
ATOM     72  CD2 TYR A   9      19.641  62.491  -2.554  1.00  0.00      LA0  C
ATOM     73  CE2 TYR A   9      20.870  63.107  -2.834  1.00  0.00      LA0  C
ATOM     74  CZ  TYR A   9      21.098  64.414  -2.368  1.00  0.00      LA0  C
ATOM     75  OH  TYR A   9      22.306  65.010  -2.660  1.00  0.00      LA0  O
ATOM     76  HH  TYR A   9      22.227  65.955  -2.545  1.00  0.00      LA0  H
ATOM     77  C   TYR A   9      15.151  61.875  -2.388  1.00  0.00      LA0  C
ATOM     78  O   TYR A   9      14.227  62.299  -1.702  1.00  0.00      LA0  O
ATOM     79  N   SER A  10      15.172  60.661  -2.937  1.00  0.00      LA0  N
ATOM     80  H   SER A  10      15.954  60.303  -3.451  1.00  0.00      LA0  H
ATOM     81  CA  SER A  10      14.138  59.776  -2.425  1.00  0.00      LA0  C
ATOM     82  CB  SER A  10      13.710  58.776  -3.504  1.00  0.00      LA0  C
ATOM     83  OG  SER A  10      14.790  57.900  -3.832  1.00  0.00      LA0  O
ATOM     84  HG  SER A  10      14.480  57.416  -4.611  1.00  0.00      LA0  H
ATOM     85  C   SER A  10      14.614  59.119  -1.141  1.00  0.00      LA0  C
ATOM     86  O   SER A  10      15.727  59.344  -0.679  1.00  0.00      LA0  O
ATOM     87  N   LYS A  11      13.727  58.292  -0.578  1.00  0.00      LA0  N
ATOM     88  H   LYS A  11      12.863  58.103  -1.045  1.00  0.00      LA0  H
ATOM     89  CA  LYS A  11      14.235  57.391   0.460  1.00  0.00      LA0  C
ATOM     90  CB  LYS A  11      13.096  57.000   1.408  1.00  0.00      LA0  C
ATOM     91  CG  LYS A  11      12.138  58.172   1.659  1.00  0.00      LA0  C
ATOM     92  CD  LYS A  11      10.845  57.833   2.408  1.00  0.00      LA0  C
ATOM     93  CE  LYS A  11      10.037  56.677   1.806  1.00  0.00      LA0  C
ATOM     94  NZ  LYS A  11       9.837  56.841   0.358  1.00  0.00      LA0  N
ATOM     95  HZ1 LYS A  11       9.513  55.938  -0.056  1.00  0.00      LA0  H
ATOM     96  HZ2 LYS A  11       9.236  57.628   0.061  1.00  0.00      LA0  H
ATOM     97  HZ3 LYS A  11      10.759  56.895  -0.131  1.00  0.00      LA0  H
ATOM     98  C   LYS A  11      14.851  56.153  -0.182  1.00  0.00      LA0  C
ATOM     99  O   LYS A  11      15.746  55.501   0.333  1.00  0.00      LA0  O
ATOM    100  N   GLU A  12      14.287  55.906  -1.370  1.00  0.00      LA0  N
ATOM    101  H   GLU A  12      13.546  56.492  -1.689  1.00  0.00      LA0  H
ATOM    102  CA  GLU A  12      14.516  54.762  -2.238  1.00  0.00      LA0  C
ATOM    103  CB  GLU A  12      13.372  54.779  -3.258  1.00  0.00      LA0  C
ATOM    104  CG  GLU A  12      11.936  54.493  -2.760  1.00  0.00      LA0  C
ATOM    105  CD  GLU A  12      11.417  55.396  -1.639  1.00  0.00      LA0  C
ATOM    106  OE1 GLU A  12      11.504  56.627  -1.699  1.00  0.00      LA0  O
ATOM    107  OE2 GLU A  12      10.893  54.863  -0.669  1.00  0.00      LA0  O
ATOM    108  C   GLU A  12      15.892  54.722  -2.901  1.00  0.00      LA0  C
ATOM    109  O   GLU A  12      16.321  53.685  -3.391  1.00  0.00      LA0  O
ATOM    110  N   HIS A  13      16.567  55.895  -2.823  1.00  0.00      LA0  N
ATOM    111  H   HIS A  13      15.982  56.686  -2.646  1.00  0.00      LA0  H
ATOM    112  CA  HIS A  13      18.001  56.137  -3.071  1.00  0.00      LA0  C
ATOM    113  CB  HIS A  13      18.931  54.914  -2.976  1.00  0.00      LA0  C
ATOM    114  CG  HIS A  13      18.940  54.313  -1.591  1.00  0.00      LA0  C
ATOM    115  ND1 HIS A  13      19.266  54.992  -0.477  1.00  0.00      LA0  N
ATOM    116  HD1 HIS A  13      19.533  55.934  -0.429  1.00  0.00      LA0  H
ATOM    117  CD2 HIS A  13      18.640  52.994  -1.241  1.00  0.00      LA0  C
ATOM    118  NE2 HIS A  13      18.792  52.892   0.101  1.00  0.00      LA0  N
ATOM    119  CE1 HIS A  13      19.175  54.119   0.574  1.00  0.00      LA0  C
ATOM    120  C   HIS A  13      18.357  56.907  -4.330  1.00  0.00      LA0  C
ATOM    121  O   HIS A  13      19.533  57.132  -4.625  1.00  0.00      LA0  O
ATOM    122  N   GLU A  14      17.314  57.334  -5.051  1.00  0.00      LA0  N
ATOM    123  H   GLU A  14      16.380  57.040  -4.835  1.00  0.00      LA0  H
ATOM    124  CA  GLU A  14      17.567  58.260  -6.152  1.00  0.00      LA0  C
ATOM    125  CB  GLU A  14      16.396  58.379  -7.137  1.00  0.00      LA0  C
ATOM    126  CG  GLU A  14      15.727  57.097  -7.633  1.00  0.00      LA0  C
ATOM    127  CD  GLU A  14      14.752  56.597  -6.592  1.00  0.00      LA0  C
ATOM    128  OE1 GLU A  14      15.054  55.614  -5.931  1.00  0.00      LA0  O
ATOM    129  OE2 GLU A  14      13.711  57.216  -6.394  1.00  0.00      LA0  O
ATOM    130  C   GLU A  14      17.884  59.665  -5.680  1.00  0.00      LA0  C
ATOM    131  O   GLU A  14      17.556  60.084  -4.573  1.00  0.00      LA0  O
ATOM    132  N   TRP A  15      18.521  60.392  -6.601  1.00  0.00      LA0  N
ATOM    133  H   TRP A  15      18.758  59.971  -7.477  1.00  0.00      LA0  H
ATOM    134  CA  TRP A  15      18.556  61.838  -6.446  1.00  0.00      LA0  C
ATOM    135  CB  TRP A  15      19.985  62.392  -6.452  1.00  0.00      LA0  C
ATOM    136  CG  TRP A  15      20.730  62.021  -7.714  1.00  0.00      LA0  C
ATOM    137  CD2 TRP A  15      20.767  62.700  -8.990  1.00  0.00      LA0  C
ATOM    138  CE2 TRP A  15      21.626  61.937  -9.849  1.00  0.00      LA0  C
ATOM    139  CE3 TRP A  15      20.158  63.874  -9.479  1.00  0.00      LA0  C
ATOM    140  CD1 TRP A  15      21.559  60.906  -7.873  1.00  0.00      LA0  C
ATOM    141  NE1 TRP A  15      22.089  60.850  -9.119  1.00  0.00      LA0  N
ATOM    142  HE1 TRP A  15      22.716  60.162  -9.449  1.00  0.00      LA0  H
ATOM    143  CZ2 TRP A  15      21.854  62.357 -11.177  1.00  0.00      LA0  C
ATOM    144  CZ3 TRP A  15      20.396  64.284 -10.808  1.00  0.00      LA0  C
ATOM    145  CH2 TRP A  15      21.236  63.530 -11.653  1.00  0.00      LA0  C
ATOM    146  C   TRP A  15      17.745  62.481  -7.541  1.00  0.00      LA0  C
ATOM    147  O   TRP A  15      17.457  61.874  -8.567  1.00  0.00      LA0  O
ATOM    148  N   LEU A  16      17.416  63.743  -7.274  1.00  0.00      LA0  N
ATOM    149  H   LEU A  16      17.679  64.160  -6.403  1.00  0.00      LA0  H
ATOM    150  CA  LEU A  16      16.582  64.466  -8.212  1.00  0.00      LA0  C
ATOM    151  CB  LEU A  16      15.137  64.439  -7.729  1.00  0.00      LA0  C
ATOM    152  CG  LEU A  16      14.171  64.595  -8.891  1.00  0.00      LA0  C
ATOM    153  CD1 LEU A  16      14.282  63.414  -9.848  1.00  0.00      LA0  C
ATOM    154  CD2 LEU A  16      12.738  64.801  -8.424  1.00  0.00      LA0  C
ATOM    155  C   LEU A  16      17.060  65.888  -8.376  1.00  0.00      LA0  C
ATOM    156  O   LEU A  16      17.066  66.673  -7.435  1.00  0.00      LA0  O
ATOM    157  N   ARG A  17      17.471  66.184  -9.611  1.00  0.00      LA0  N
ATOM    158  H   ARG A  17      17.416  65.497 -10.338  1.00  0.00      LA0  H
ATOM    159  CA  ARG A  17      17.906  67.552  -9.857  1.00  0.00      LA0  C
ATOM    160  CB  ARG A  17      19.278  67.554 -10.534  1.00  0.00      LA0  C
ATOM    161  CG  ARG A  17      19.959  68.923 -10.644  1.00  0.00      LA0  C
ATOM    162  CD  ARG A  17      21.466  68.814 -10.891  1.00  0.00      LA0  C
ATOM    163  NE  ARG A  17      21.758  67.954 -12.036  1.00  0.00      LA0  N
ATOM    164  HE  ARG A  17      21.276  68.101 -12.908  1.00  0.00      LA0  H
ATOM    165  CZ  ARG A  17      22.655  66.952 -11.957  1.00  0.00      LA0  C
ATOM    166  NH1 ARG A  17      23.335  66.719 -10.835  1.00  0.00      LA0  N
ATOM    167 HH11 ARG A  17      23.981  65.950 -10.807  1.00  0.00      LA0  H
ATOM    168 HH12 ARG A  17      23.219  67.294 -10.019  1.00  0.00      LA0  H
ATOM    169  NH2 ARG A  17      22.854  66.184 -13.020  1.00  0.00      LA0  N
ATOM    170 HH21 ARG A  17      23.509  65.422 -12.990  1.00  0.00      LA0  H
ATOM    171 HH22 ARG A  17      22.332  66.373 -13.865  1.00  0.00      LA0  H
ATOM    172  C   ARG A  17      16.903  68.317 -10.680  1.00  0.00      LA0  C
ATOM    173  O   ARG A  17      16.440  67.847 -11.711  1.00  0.00      LA0  O
ATOM    174  N   LYS A  18      16.619  69.533 -10.192  1.00  0.00      LA0  N
ATOM    175  H   LYS A  18      17.039  69.827  -9.334  1.00  0.00      LA0  H
ATOM    176  CA  LYS A  18      16.000  70.495 -11.098  1.00  0.00      LA0  C
ATOM    177  CB  LYS A  18      15.403  71.660 -10.305  1.00  0.00      LA0  C
ATOM    178  CG  LYS A  18      14.589  72.647 -11.150  1.00  0.00      LA0  C
ATOM    179  CD  LYS A  18      13.415  71.949 -11.829  1.00  0.00      LA0  C
ATOM    180  CE  LYS A  18      12.381  72.894 -12.431  1.00  0.00      LA0  C
ATOM    181  NZ  LYS A  18      11.189  72.108 -12.764  1.00  0.00      LA0  N
ATOM    182  HZ1 LYS A  18      10.367  72.726 -12.951  1.00  0.00      LA0  H
ATOM    183  HZ2 LYS A  18      11.329  71.453 -13.558  1.00  0.00      LA0  H
ATOM    184  HZ3 LYS A  18      10.843  71.597 -11.923  1.00  0.00      LA0  H
ATOM    185  C   LYS A  18      17.044  70.993 -12.076  1.00  0.00      LA0  C
ATOM    186  O   LYS A  18      17.880  71.828 -11.755  1.00  0.00      LA0  O
ATOM    187  N   GLU A  19      17.001  70.395 -13.264  1.00  0.00      LA0  N
ATOM    188  H   GLU A  19      16.246  69.786 -13.518  1.00  0.00      LA0  H
ATOM    189  CA  GLU A  19      18.070  70.775 -14.172  1.00  0.00      LA0  C
ATOM    190  CB  GLU A  19      18.537  69.543 -14.939  1.00  0.00      LA0  C
ATOM    191  CG  GLU A  19      20.063  69.439 -14.983  1.00  0.00      LA0  C
ATOM    192  CD  GLU A  19      20.439  68.067 -15.486  1.00  0.00      LA0  C
ATOM    193  OE1 GLU A  19      20.953  67.265 -14.713  1.00  0.00      LA0  O
ATOM    194  OE2 GLU A  19      20.140  67.753 -16.631  1.00  0.00      LA0  O
ATOM    195  C   GLU A  19      17.691  71.953 -15.045  1.00  0.00      LA0  C
ATOM    196  O   GLU A  19      16.558  72.418 -15.023  1.00  0.00      LA0  O
ATOM    197  N   ALA A  20      18.688  72.434 -15.807  1.00  0.00      LA0  N
ATOM    198  H   ALA A  20      19.574  71.974 -15.795  1.00  0.00      LA0  H
ATOM    199  CA  ALA A  20      18.485  73.661 -16.583  1.00  0.00      LA0  C
ATOM    200  CB  ALA A  20      19.792  74.081 -17.257  1.00  0.00      LA0  C
ATOM    201  C   ALA A  20      17.392  73.601 -17.639  1.00  0.00      LA0  C
ATOM    202  O   ALA A  20      16.807  74.602 -18.027  1.00  0.00      LA0  O
ATOM    203  N   ASP A  21      17.140  72.364 -18.084  1.00  0.00      LA0  N
ATOM    204  H   ASP A  21      17.573  71.553 -17.690  1.00  0.00      LA0  H
ATOM    205  CA  ASP A  21      16.060  72.143 -19.043  1.00  0.00      LA0  C
ATOM    206  CB  ASP A  21      16.316  70.835 -19.806  1.00  0.00      LA0  C
ATOM    207  CG  ASP A  21      16.284  69.589 -18.923  1.00  0.00      LA0  C
ATOM    208  OD1 ASP A  21      16.452  69.654 -17.708  1.00  0.00      LA0  O
ATOM    209  OD2 ASP A  21      16.091  68.506 -19.449  1.00  0.00      LA0  O
ATOM    210  C   ASP A  21      14.657  72.171 -18.448  1.00  0.00      LA0  C
ATOM    211  O   ASP A  21      13.647  72.118 -19.138  1.00  0.00      LA0  O
ATOM    212  N   GLY A  22      14.631  72.251 -17.111  1.00  0.00      LA0  N
ATOM    213  H   GLY A  22      15.478  72.218 -16.585  1.00  0.00      LA0  H
ATOM    214  CA  GLY A  22      13.338  72.267 -16.444  1.00  0.00      LA0  C
ATOM    215  C   GLY A  22      12.934  70.919 -15.884  1.00  0.00      LA0  C
ATOM    216  O   GLY A  22      12.105  70.830 -14.977  1.00  0.00      LA0  O
ATOM    217  N   THR A  23      13.542  69.870 -16.464  1.00  0.00      LA0  N
ATOM    218  H   THR A  23      14.331  69.989 -17.070  1.00  0.00      LA0  H
ATOM    219  CA  THR A  23      13.139  68.546 -16.011  1.00  0.00      LA0  C
ATOM    220  CB  THR A  23      13.450  67.472 -17.063  1.00  0.00      LA0  C
ATOM    221  OG1 THR A  23      14.859  67.357 -17.289  1.00  0.00      LA0  O
ATOM    222  HG1 THR A  23      15.078  68.087 -17.874  1.00  0.00      LA0  H
ATOM    223  CG2 THR A  23      12.706  67.730 -18.374  1.00  0.00      LA0  C
ATOM    224  C   THR A  23      13.752  68.178 -14.678  1.00  0.00      LA0  C
ATOM    225  O   THR A  23      14.532  68.916 -14.080  1.00  0.00      LA0  O
ATOM    226  N   TYR A  24      13.356  66.980 -14.251  1.00  0.00      LA0  N
ATOM    227  H   TYR A  24      12.688  66.426 -14.749  1.00  0.00      LA0  H
ATOM    228  CA  TYR A  24      14.030  66.403 -13.107  1.00  0.00      LA0  C
ATOM    229  CB  TYR A  24      12.985  65.938 -12.099  1.00  0.00      LA0  C
ATOM    230  CG  TYR A  24      12.295  67.155 -11.541  1.00  0.00      LA0  C
ATOM    231  CD1 TYR A  24      11.031  67.520 -12.045  1.00  0.00      LA0  C
ATOM    232  CE1 TYR A  24      10.453  68.724 -11.616  1.00  0.00      LA0  C
ATOM    233  CD2 TYR A  24      12.958  67.912 -10.555  1.00  0.00      LA0  C
ATOM    234  CE2 TYR A  24      12.379  69.112 -10.126  1.00  0.00      LA0  C
ATOM    235  CZ  TYR A  24      11.159  69.523 -10.697  1.00  0.00      LA0  C
ATOM    236  OH  TYR A  24      10.675  70.772 -10.370  1.00  0.00      LA0  O
ATOM    237  HH  TYR A  24       9.726  70.817 -10.526  1.00  0.00      LA0  H
ATOM    238  C   TYR A  24      14.930  65.284 -13.561  1.00  0.00      LA0  C
ATOM    239  O   TYR A  24      14.485  64.209 -13.943  1.00  0.00      LA0  O
ATOM    240  N   THR A  25      16.226  65.587 -13.532  1.00  0.00      LA0  N
ATOM    241  H   THR A  25      16.535  66.472 -13.179  1.00  0.00      LA0  H
ATOM    242  CA  THR A  25      17.140  64.502 -13.862  1.00  0.00      LA0  C
ATOM    243  CB  THR A  25      18.470  65.081 -14.340  1.00  0.00      LA0  C
ATOM    244  OG1 THR A  25      18.232  66.079 -15.341  1.00  0.00      LA0  O
ATOM    245  HG1 THR A  25      19.099  66.485 -15.444  1.00  0.00      LA0  H
ATOM    246  CG2 THR A  25      19.427  64.019 -14.888  1.00  0.00      LA0  C
ATOM    247  C   THR A  25      17.307  63.561 -12.684  1.00  0.00      LA0  C
ATOM    248  O   THR A  25      17.424  63.983 -11.539  1.00  0.00      LA0  O
ATOM    249  N   VAL A  26      17.261  62.272 -13.028  1.00  0.00      LA0  N
ATOM    250  H   VAL A  26      17.217  62.014 -13.992  1.00  0.00      LA0  H
ATOM    251  CA  VAL A  26      17.269  61.224 -12.020  1.00  0.00      LA0  C
ATOM    252  CB  VAL A  26      16.010  60.351 -12.124  1.00  0.00      LA0  C
ATOM    253  CG1 VAL A  26      15.772  59.564 -10.835  1.00  0.00      LA0  C
ATOM    254  CG2 VAL A  26      14.775  61.142 -12.547  1.00  0.00      LA0  C
ATOM    255  C   VAL A  26      18.478  60.339 -12.216  1.00  0.00      LA0  C
ATOM    256  O   VAL A  26      18.849  59.986 -13.333  1.00  0.00      LA0  O
ATOM    257  N   GLY A  27      19.055  59.974 -11.077  1.00  0.00      LA0  N
ATOM    258  H   GLY A  27      18.725  60.331 -10.198  1.00  0.00      LA0  H
ATOM    259  CA  GLY A  27      20.078  58.939 -11.087  1.00  0.00      LA0  C
ATOM    260  C   GLY A  27      20.087  58.334  -9.708  1.00  0.00      LA0  C
ATOM    261  O   GLY A  27      19.373  58.801  -8.830  1.00  0.00      LA0  O
ATOM    262  N   ILE A  28      20.906  57.295  -9.533  1.00  0.00      LA0  N
ATOM    263  H   ILE A  28      21.550  57.016 -10.242  1.00  0.00      LA0  H
ATOM    264  CA  ILE A  28      21.031  56.870  -8.142  1.00  0.00      LA0  C
ATOM    265  CB  ILE A  28      21.228  55.355  -8.025  1.00  0.00      LA0  C
ATOM    266  CG2 ILE A  28      19.948  54.627  -8.443  1.00  0.00      LA0  C
ATOM    267  CG1 ILE A  28      22.471  54.859  -8.768  1.00  0.00      LA0  C
ATOM    268  CD1 ILE A  28      22.740  53.370  -8.544  1.00  0.00      LA0  C
ATOM    269  C   ILE A  28      22.128  57.651  -7.448  1.00  0.00      LA0  C
ATOM    270  O   ILE A  28      23.021  58.188  -8.093  1.00  0.00      LA0  O
ATOM    271  N   THR A  29      21.991  57.742  -6.122  1.00  0.00      LA0  N
ATOM    272  H   THR A  29      21.245  57.258  -5.664  1.00  0.00      LA0  H
ATOM    273  CA  THR A  29      22.954  58.559  -5.387  1.00  0.00      LA0  C
ATOM    274  CB  THR A  29      22.424  58.825  -3.981  1.00  0.00      LA0  C
ATOM    275  OG1 THR A  29      22.030  57.598  -3.349  1.00  0.00      LA0  O
ATOM    276  HG1 THR A  29      21.148  57.406  -3.679  1.00  0.00      LA0  H
ATOM    277  CG2 THR A  29      21.254  59.798  -4.007  1.00  0.00      LA0  C
ATOM    278  C   THR A  29      24.342  57.953  -5.310  1.00  0.00      LA0  C
ATOM    279  O   THR A  29      24.553  56.797  -5.655  1.00  0.00      LA0  O
ATOM    280  N   GLU A  30      25.260  58.772  -4.766  1.00  0.00      LA0  N
ATOM    281  H   GLU A  30      25.019  59.723  -4.581  1.00  0.00      LA0  H
ATOM    282  CA  GLU A  30      26.607  58.305  -4.431  1.00  0.00      LA0  C
ATOM    283  CB  GLU A  30      27.346  59.387  -3.639  1.00  0.00      LA0  C
ATOM    284  CG  GLU A  30      28.870  59.282  -3.670  1.00  0.00      LA0  C
ATOM    285  CD  GLU A  30      29.365  59.668  -5.048  1.00  0.00      LA0  C
ATOM    286  OE1 GLU A  30      29.878  58.802  -5.746  1.00  0.00      LA0  O
ATOM    287  OE2 GLU A  30      29.225  60.829  -5.427  1.00  0.00      LA0  O
ATOM    288  C   GLU A  30      26.562  57.026  -3.622  1.00  0.00      LA0  C
ATOM    289  O   GLU A  30      26.998  55.958  -4.032  1.00  0.00      LA0  O
ATOM    290  N   HIS A  31      25.905  57.172  -2.457  1.00  0.00      LA0  N
ATOM    291  H   HIS A  31      25.581  58.066  -2.155  1.00  0.00      LA0  H
ATOM    292  CA  HIS A  31      25.781  55.964  -1.652  1.00  0.00      LA0  C
ATOM    293  CB  HIS A  31      25.290  56.238  -0.226  1.00  0.00      LA0  C
ATOM    294  CG  HIS A  31      25.478  54.969   0.578  1.00  0.00      LA0  C
ATOM    295  ND1 HIS A  31      26.649  54.311   0.656  1.00  0.00      LA0  N
ATOM    296  HD1 HIS A  31      27.501  54.586   0.242  1.00  0.00      LA0  H
ATOM    297  CD2 HIS A  31      24.512  54.248   1.285  1.00  0.00      LA0  C
ATOM    298  NE2 HIS A  31      25.122  53.145   1.781  1.00  0.00      LA0  N
ATOM    299  CE1 HIS A  31      26.433  53.180   1.394  1.00  0.00      LA0  C
ATOM    300  C   HIS A  31      24.999  54.837  -2.302  1.00  0.00      LA0  C
ATOM    301  O   HIS A  31      25.277  53.676  -2.067  1.00  0.00      LA0  O
ATOM    302  N   ALA A  32      24.035  55.192  -3.164  1.00  0.00      LA0  N
ATOM    303  H   ALA A  32      23.804  56.145  -3.355  1.00  0.00      LA0  H
ATOM    304  CA  ALA A  32      23.391  54.079  -3.862  1.00  0.00      LA0  C
ATOM    305  CB  ALA A  32      22.178  54.550  -4.651  1.00  0.00      LA0  C
ATOM    306  C   ALA A  32      24.308  53.290  -4.788  1.00  0.00      LA0  C
ATOM    307  O   ALA A  32      24.231  52.070  -4.877  1.00  0.00      LA0  O
ATOM    308  N   GLN A  33      25.207  54.027  -5.461  1.00  0.00      LA0  N
ATOM    309  H   GLN A  33      25.282  55.016  -5.324  1.00  0.00      LA0  H
ATOM    310  CA  GLN A  33      26.151  53.282  -6.292  1.00  0.00      LA0  C
ATOM    311  CB  GLN A  33      26.719  54.163  -7.421  1.00  0.00      LA0  C
ATOM    312  CG  GLN A  33      27.584  55.377  -7.054  1.00  0.00      LA0  C
ATOM    313  CD  GLN A  33      29.027  54.978  -6.818  1.00  0.00      LA0  C
ATOM    314  OE1 GLN A  33      29.412  53.824  -6.962  1.00  0.00      LA0  O
ATOM    315  NE2 GLN A  33      29.827  55.994  -6.503  1.00  0.00      LA0  N
ATOM    316 HE21 GLN A  33      29.511  56.933  -6.328  1.00  0.00      LA0  H
ATOM    317 HE22 GLN A  33      30.813  55.864  -6.456  1.00  0.00      LA0  H
ATOM    318  C   GLN A  33      27.180  52.496  -5.492  1.00  0.00      LA0  C
ATOM    319  O   GLN A  33      27.518  51.368  -5.828  1.00  0.00      LA0  O
ATOM    320  N   GLU A  34      27.581  53.100  -4.356  1.00  0.00      LA0  N
ATOM    321  H   GLU A  34      27.344  54.060  -4.197  1.00  0.00      LA0  H
ATOM    322  CA  GLU A  34      28.386  52.354  -3.383  1.00  0.00      LA0  C
ATOM    323  CB  GLU A  34      28.676  53.210  -2.142  1.00  0.00      LA0  C
ATOM    324  CG  GLU A  34      29.525  54.476  -2.323  1.00  0.00      LA0  C
ATOM    325  CD  GLU A  34      29.870  55.066  -0.958  1.00  0.00      LA0  C
ATOM    326  OE1 GLU A  34      29.025  55.697  -0.329  1.00  0.00      LA0  O
ATOM    327  OE2 GLU A  34      30.996  54.899  -0.500  1.00  0.00      LA0  O
ATOM    328  C   GLU A  34      27.726  51.047  -2.943  1.00  0.00      LA0  C
ATOM    329  O   GLU A  34      28.292  49.963  -2.990  1.00  0.00      LA0  O
ATOM    330  N   LEU A  35      26.457  51.219  -2.543  1.00  0.00      LA0  N
ATOM    331  H   LEU A  35      26.112  52.152  -2.563  1.00  0.00      LA0  H
ATOM    332  CA  LEU A  35      25.602  50.143  -2.040  1.00  0.00      LA0  C
ATOM    333  CB  LEU A  35      24.238  50.741  -1.659  1.00  0.00      LA0  C
ATOM    334  CG  LEU A  35      23.303  49.938  -0.745  1.00  0.00      LA0  C
ATOM    335  CD1 LEU A  35      22.338  50.877  -0.018  1.00  0.00      LA0  C
ATOM    336  CD2 LEU A  35      22.533  48.826  -1.464  1.00  0.00      LA0  C
ATOM    337  C   LEU A  35      25.469  48.985  -3.006  1.00  0.00      LA0  C
ATOM    338  O   LEU A  35      25.583  47.814  -2.665  1.00  0.00      LA0  O
ATOM    339  N   LEU A  36      25.214  49.382  -4.256  1.00  0.00      LA0  N
ATOM    340  H   LEU A  36      25.136  50.356  -4.476  1.00  0.00      LA0  H
ATOM    341  CA  LEU A  36      25.107  48.343  -5.269  1.00  0.00      LA0  C
ATOM    342  CB  LEU A  36      24.348  48.874  -6.481  1.00  0.00      LA0  C
ATOM    343  CG  LEU A  36      22.853  48.992  -6.190  1.00  0.00      LA0  C
ATOM    344  CD1 LEU A  36      22.099  49.643  -7.346  1.00  0.00      LA0  C
ATOM    345  CD2 LEU A  36      22.254  47.638  -5.803  1.00  0.00      LA0  C
ATOM    346  C   LEU A  36      26.425  47.721  -5.678  1.00  0.00      LA0  C
ATOM    347  O   LEU A  36      26.479  46.573  -6.112  1.00  0.00      LA0  O
ATOM    348  N   GLY A  37      27.479  48.527  -5.529  1.00  0.00      LA0  N
ATOM    349  H   GLY A  37      27.377  49.473  -5.223  1.00  0.00      LA0  H
ATOM    350  CA  GLY A  37      28.746  48.089  -6.088  1.00  0.00      LA0  C
ATOM    351  C   GLY A  37      28.779  48.353  -7.576  1.00  0.00      LA0  C
ATOM    352  O   GLY A  37      27.894  48.979  -8.155  1.00  0.00      LA0  O
ATOM    353  N   ASP A  38      29.852  47.834  -8.166  1.00  0.00      LA0  N
ATOM    354  H   ASP A  38      30.561  47.366  -7.635  1.00  0.00      LA0  H
ATOM    355  CA  ASP A  38      30.139  48.082  -9.576  1.00  0.00      LA0  C
ATOM    356  CB  ASP A  38      31.491  47.444  -9.938  1.00  0.00      LA0  C
ATOM    357  CG  ASP A  38      32.544  47.751  -8.873  1.00  0.00      LA0  C
ATOM    358  OD1 ASP A  38      33.319  48.683  -9.062  1.00  0.00      LA0  O
ATOM    359  OD2 ASP A  38      32.572  47.067  -7.845  1.00  0.00      LA0  O
ATOM    360  C   ASP A  38      29.013  47.621 -10.491  1.00  0.00      LA0  C
ATOM    361  O   ASP A  38      28.491  46.512 -10.388  1.00  0.00      LA0  O
ATOM    362  N   MET A  39      28.608  48.553 -11.360  1.00  0.00      LA0  N
ATOM    363  H   MET A  39      29.085  49.431 -11.421  1.00  0.00      LA0  H
ATOM    364  CA  MET A  39      27.402  48.280 -12.134  1.00  0.00      LA0  C
ATOM    365  CB  MET A  39      26.751  49.595 -12.569  1.00  0.00      LA0  C
ATOM    366  CG  MET A  39      25.221  49.574 -12.532  1.00  0.00      LA0  C
ATOM    367  SD  MET A  39      24.553  49.291 -10.882  1.00  0.00      LA0  S
ATOM    368  CE  MET A  39      25.318  50.690 -10.041  1.00  0.00      LA0  C
ATOM    369  C   MET A  39      27.621  47.353 -13.313  1.00  0.00      LA0  C
ATOM    370  O   MET A  39      28.684  47.303 -13.916  1.00  0.00      LA0  O
ATOM    371  N   VAL A  40      26.550  46.607 -13.608  1.00  0.00      LA0  N
ATOM    372  H   VAL A  40      25.729  46.696 -13.046  1.00  0.00      LA0  H
ATOM    373  CA  VAL A  40      26.611  45.689 -14.744  1.00  0.00      LA0  C
ATOM    374  CB  VAL A  40      26.400  44.246 -14.293  1.00  0.00      LA0  C
ATOM    375  CG1 VAL A  40      26.596  43.256 -15.445  1.00  0.00      LA0  C
ATOM    376  CG2 VAL A  40      27.291  43.926 -13.100  1.00  0.00      LA0  C
ATOM    377  C   VAL A  40      25.611  46.033 -15.827  1.00  0.00      LA0  C
ATOM    378  O   VAL A  40      25.880  45.930 -17.016  1.00  0.00      LA0  O
ATOM    379  N   PHE A  41      24.433  46.451 -15.357  1.00  0.00      LA0  N
ATOM    380  H   PHE A  41      24.207  46.478 -14.381  1.00  0.00      LA0  H
ATOM    381  CA  PHE A  41      23.444  46.883 -16.331  1.00  0.00      LA0  C
ATOM    382  CB  PHE A  41      22.602  45.689 -16.810  1.00  0.00      LA0  C
ATOM    383  CG  PHE A  41      21.691  46.089 -17.950  1.00  0.00      LA0  C
ATOM    384  CD1 PHE A  41      22.248  46.508 -19.180  1.00  0.00      LA0  C
ATOM    385  CD2 PHE A  41      20.293  46.042 -17.759  1.00  0.00      LA0  C
ATOM    386  CE1 PHE A  41      21.393  46.898 -20.229  1.00  0.00      LA0  C
ATOM    387  CE2 PHE A  41      19.438  46.429 -18.810  1.00  0.00      LA0  C
ATOM    388  CZ  PHE A  41      19.997  46.859 -20.031  1.00  0.00      LA0  C
ATOM    389  C   PHE A  41      22.582  47.945 -15.704  1.00  0.00      LA0  C
ATOM    390  O   PHE A  41      22.238  47.862 -14.531  1.00  0.00      LA0  O
ATOM    391  N   VAL A  42      22.257  48.950 -16.518  1.00  0.00      LA0  N
ATOM    392  H   VAL A  42      22.592  49.018 -17.459  1.00  0.00      LA0  H
ATOM    393  CA  VAL A  42      21.191  49.819 -16.044  1.00  0.00      LA0  C
ATOM    394  CB  VAL A  42      21.669  51.257 -15.815  1.00  0.00      LA0  C
ATOM    395  CG1 VAL A  42      20.590  52.080 -15.107  1.00  0.00      LA0  C
ATOM    396  CG2 VAL A  42      22.984  51.306 -15.036  1.00  0.00      LA0  C
ATOM    397  C   VAL A  42      20.058  49.774 -17.038  1.00  0.00      LA0  C
ATOM    398  O   VAL A  42      20.218  50.109 -18.205  1.00  0.00      LA0  O
ATOM    399  N   ASP A  43      18.927  49.304 -16.516  1.00  0.00      LA0  N
ATOM    400  H   ASP A  43      18.882  49.071 -15.545  1.00  0.00      LA0  H
ATOM    401  CA  ASP A  43      17.704  49.307 -17.305  1.00  0.00      LA0  C
ATOM    402  CB  ASP A  43      16.765  48.289 -16.644  1.00  0.00      LA0  C
ATOM    403  CG  ASP A  43      15.327  48.427 -17.080  1.00  0.00      LA0  C
ATOM    404  OD1 ASP A  43      15.054  48.317 -18.272  1.00  0.00      LA0  O
ATOM    405  OD2 ASP A  43      14.495  48.679 -16.215  1.00  0.00      LA0  O
ATOM    406  C   ASP A  43      17.167  50.729 -17.438  1.00  0.00      LA0  C
ATOM    407  O   ASP A  43      17.534  51.624 -16.680  1.00  0.00      LA0  O
ATOM    408  N   LEU A  44      16.356  50.913 -18.486  1.00  0.00      LA0  N
ATOM    409  H   LEU A  44      15.938  50.097 -18.898  1.00  0.00      LA0  H
ATOM    410  CA  LEU A  44      16.014  52.265 -18.913  1.00  0.00      LA0  C
ATOM    411  CB  LEU A  44      16.851  52.662 -20.136  1.00  0.00      LA0  C
ATOM    412  CG  LEU A  44      18.363  52.744 -19.890  1.00  0.00      LA0  C
ATOM    413  CD1 LEU A  44      19.146  52.767 -21.201  1.00  0.00      LA0  C
ATOM    414  CD2 LEU A  44      18.746  53.908 -18.971  1.00  0.00      LA0  C
ATOM    415  C   LEU A  44      14.536  52.394 -19.235  1.00  0.00      LA0  C
ATOM    416  O   LEU A  44      14.026  51.799 -20.176  1.00  0.00      LA0  O
ATOM    417  N   PRO A  45      13.844  53.226 -18.424  1.00  0.00      LA0  N
ATOM    418  CD  PRO A  45      14.359  53.993 -17.295  1.00  0.00      LA0  C
ATOM    419  CA  PRO A  45      12.409  53.416 -18.656  1.00  0.00      LA0  C
ATOM    420  CB  PRO A  45      11.983  54.237 -17.435  1.00  0.00      LA0  C
ATOM    421  CG  PRO A  45      13.239  54.971 -16.968  1.00  0.00      LA0  C
ATOM    422  C   PRO A  45      12.118  54.104 -19.980  1.00  0.00      LA0  C
ATOM    423  O   PRO A  45      12.566  55.214 -20.241  1.00  0.00      LA0  O
ATOM    424  N   GLU A  46      11.334  53.388 -20.798  1.00  0.00      LA0  N
ATOM    425  H   GLU A  46      11.115  52.449 -20.542  1.00  0.00      LA0  H
ATOM    426  CA  GLU A  46      10.994  53.908 -22.124  1.00  0.00      LA0  C
ATOM    427  CB  GLU A  46      10.073  52.907 -22.839  1.00  0.00      LA0  C
ATOM    428  CG  GLU A  46       9.801  53.185 -24.326  1.00  0.00      LA0  C
ATOM    429  CD  GLU A  46      11.097  53.173 -25.118  1.00  0.00      LA0  C
ATOM    430  OE1 GLU A  46      11.481  52.110 -25.597  1.00  0.00      LA0  O
ATOM    431  OE2 GLU A  46      11.716  54.229 -25.257  1.00  0.00      LA0  O
ATOM    432  C   GLU A  46      10.408  55.316 -22.134  1.00  0.00      LA0  C
ATOM    433  O   GLU A  46       9.610  55.703 -21.282  1.00  0.00      LA0  O
ATOM    434  N   VAL A  47      10.858  56.075 -23.139  1.00  0.00      LA0  N
ATOM    435  H   VAL A  47      11.368  55.608 -23.867  1.00  0.00      LA0  H
ATOM    436  CA  VAL A  47      10.346  57.432 -23.295  1.00  0.00      LA0  C
ATOM    437  CB  VAL A  47      11.190  58.179 -24.342  1.00  0.00      LA0  C
ATOM    438  CG1 VAL A  47      10.707  59.610 -24.604  1.00  0.00      LA0  C
ATOM    439  CG2 VAL A  47      12.665  58.163 -23.929  1.00  0.00      LA0  C
ATOM    440  C   VAL A  47       8.863  57.427 -23.636  1.00  0.00      LA0  C
ATOM    441  O   VAL A  47       8.394  56.722 -24.519  1.00  0.00      LA0  O
ATOM    442  N   GLY A  48       8.130  58.227 -22.856  1.00  0.00      LA0  N
ATOM    443  H   GLY A  48       8.581  58.780 -22.156  1.00  0.00      LA0  H
ATOM    444  CA  GLY A  48       6.682  58.192 -23.024  1.00  0.00      LA0  C
ATOM    445  C   GLY A  48       5.964  57.277 -22.047  1.00  0.00      LA0  C
ATOM    446  O   GLY A  48       4.742  57.212 -22.010  1.00  0.00      LA0  O
ATOM    447  N   ALA A  49       6.764  56.575 -21.227  1.00  0.00      LA0  N
ATOM    448  H   ALA A  49       7.763  56.614 -21.282  1.00  0.00      LA0  H
ATOM    449  CA  ALA A  49       6.097  55.905 -20.117  1.00  0.00      LA0  C
ATOM    450  CB  ALA A  49       6.951  54.756 -19.577  1.00  0.00      LA0  C
ATOM    451  C   ALA A  49       5.822  56.886 -18.996  1.00  0.00      LA0  C
ATOM    452  O   ALA A  49       6.577  57.826 -18.778  1.00  0.00      LA0  O
ATOM    453  N   THR A  50       4.719  56.620 -18.297  1.00  0.00      LA0  N
ATOM    454  H   THR A  50       4.121  55.854 -18.519  1.00  0.00      LA0  H
ATOM    455  CA  THR A  50       4.370  57.527 -17.213  1.00  0.00      LA0  C
ATOM    456  CB  THR A  50       3.119  58.313 -17.616  1.00  0.00      LA0  C
ATOM    457  OG1 THR A  50       3.317  58.867 -18.923  1.00  0.00      LA0  O
ATOM    458  HG1 THR A  50       2.539  59.358 -19.151  1.00  0.00      LA0  H
ATOM    459  CG2 THR A  50       2.731  59.408 -16.618  1.00  0.00      LA0  C
ATOM    460  C   THR A  50       4.170  56.746 -15.933  1.00  0.00      LA0  C
ATOM    461  O   THR A  50       3.428  55.773 -15.907  1.00  0.00      LA0  O
ATOM    462  N   VAL A  51       4.898  57.189 -14.903  1.00  0.00      LA0  N
ATOM    463  H   VAL A  51       5.416  58.043 -14.993  1.00  0.00      LA0  H
ATOM    464  CA  VAL A  51       4.862  56.479 -13.623  1.00  0.00      LA0  C
ATOM    465  CB  VAL A  51       6.203  55.774 -13.362  1.00  0.00      LA0  C
ATOM    466  CG1 VAL A  51       6.328  54.494 -14.190  1.00  0.00      LA0  C
ATOM    467  CG2 VAL A  51       7.391  56.714 -13.590  1.00  0.00      LA0  C
ATOM    468  C   VAL A  51       4.526  57.446 -12.505  1.00  0.00      LA0  C
ATOM    469  O   VAL A  51       4.487  58.653 -12.724  1.00  0.00      LA0  O
ATOM    470  N   SER A  52       4.284  56.889 -11.320  1.00  0.00      LA0  N
ATOM    471  H   SER A  52       4.307  55.897 -11.178  1.00  0.00      LA0  H
ATOM    472  CA  SER A  52       3.951  57.770 -10.207  1.00  0.00      LA0  C
ATOM    473  CB  SER A  52       2.649  57.318  -9.538  1.00  0.00      LA0  C
ATOM    474  OG  SER A  52       1.848  56.582 -10.471  1.00  0.00      LA0  O
ATOM    475  HG  SER A  52       2.215  55.690 -10.440  1.00  0.00      LA0  H
ATOM    476  C   SER A  52       5.073  57.900  -9.193  1.00  0.00      LA0  C
ATOM    477  O   SER A  52       6.038  57.146  -9.197  1.00  0.00      LA0  O
ATOM    478  N   ALA A  53       4.911  58.894  -8.308  1.00  0.00      LA0  N
ATOM    479  H   ALA A  53       4.140  59.525  -8.412  1.00  0.00      LA0  H
ATOM    480  CA  ALA A  53       5.887  59.068  -7.236  1.00  0.00      LA0  C
ATOM    481  CB  ALA A  53       5.654  60.393  -6.507  1.00  0.00      LA0  C
ATOM    482  C   ALA A  53       5.850  57.934  -6.229  1.00  0.00      LA0  C
ATOM    483  O   ALA A  53       5.031  57.897  -5.318  1.00  0.00      LA0  O
ATOM    484  N   GLY A  54       6.775  56.999  -6.449  1.00  0.00      LA0  N
ATOM    485  H   GLY A  54       7.413  57.120  -7.214  1.00  0.00      LA0  H
ATOM    486  CA  GLY A  54       6.758  55.807  -5.611  1.00  0.00      LA0  C
ATOM    487  C   GLY A  54       6.647  54.512  -6.392  1.00  0.00      LA0  C
ATOM    488  O   GLY A  54       6.932  53.438  -5.876  1.00  0.00      LA0  O
ATOM    489  N   ASP A  55       6.244  54.663  -7.662  1.00  0.00      LA0  N
ATOM    490  H   ASP A  55       5.977  55.546  -8.045  1.00  0.00      LA0  H
ATOM    491  CA  ASP A  55       6.289  53.509  -8.558  1.00  0.00      LA0  C
ATOM    492  CB  ASP A  55       5.534  53.765  -9.874  1.00  0.00      LA0  C
ATOM    493  CG  ASP A  55       4.051  54.095  -9.727  1.00  0.00      LA0  C
ATOM    494  OD1 ASP A  55       3.569  54.353  -8.628  1.00  0.00      LA0  O
ATOM    495  OD2 ASP A  55       3.372  54.153 -10.750  1.00  0.00      LA0  O
ATOM    496  C   ASP A  55       7.735  53.216  -8.897  1.00  0.00      LA0  C
ATOM    497  O   ASP A  55       8.624  54.018  -8.612  1.00  0.00      LA0  O
ATOM    498  N   ASP A  56       7.949  52.049  -9.511  1.00  0.00      LA0  N
ATOM    499  H   ASP A  56       7.222  51.431  -9.817  1.00  0.00      LA0  H
ATOM    500  CA  ASP A  56       9.301  51.800  -9.992  1.00  0.00      LA0  C
ATOM    501  CB  ASP A  56       9.536  50.289 -10.155  1.00  0.00      LA0  C
ATOM    502  CG  ASP A  56       8.632  49.712 -11.231  1.00  0.00      LA0  C
ATOM    503  OD1 ASP A  56       7.461  49.463 -10.949  1.00  0.00      LA0  O
ATOM    504  OD2 ASP A  56       9.105  49.531 -12.351  1.00  0.00      LA0  O
ATOM    505  C   ASP A  56       9.593  52.580 -11.265  1.00  0.00      LA0  C
ATOM    506  O   ASP A  56       8.773  53.342 -11.771  1.00  0.00      LA0  O
ATOM    507  N   CYS A  57      10.815  52.372 -11.758  1.00  0.00      LA0  N
ATOM    508  H   CYS A  57      11.466  51.841 -11.216  1.00  0.00      LA0  H
ATOM    509  CA  CYS A  57      11.126  52.967 -13.051  1.00  0.00      LA0  C
ATOM    510  CB  CYS A  57      11.605  54.412 -12.898  1.00  0.00      LA0  C
ATOM    511  SG  CYS A  57      13.206  54.553 -12.066  1.00  0.00      LA0  S
ATOM    512  C   CYS A  57      12.112  52.167 -13.870  1.00  0.00      LA0  C
ATOM    513  O   CYS A  57      12.024  52.113 -15.089  1.00  0.00      LA0  O
ATOM    514  N   ALA A  58      13.075  51.570 -13.148  1.00  0.00      LA0  N
ATOM    515  H   ALA A  58      13.108  51.642 -12.149  1.00  0.00      LA0  H
ATOM    516  CA  ALA A  58      14.128  50.833 -13.840  1.00  0.00      LA0  C
ATOM    517  CB  ALA A  58      15.173  51.790 -14.416  1.00  0.00      LA0  C
ATOM    518  C   ALA A  58      14.835  49.923 -12.867  1.00  0.00      LA0  C
ATOM    519  O   ALA A  58      14.697  50.078 -11.659  1.00  0.00      LA0  O
ATOM    520  N   VAL A  59      15.618  48.991 -13.417  1.00  0.00      LA0  N
ATOM    521  H   VAL A  59      15.584  48.858 -14.412  1.00  0.00      LA0  H
ATOM    522  CA  VAL A  59      16.442  48.178 -12.523  1.00  0.00      LA0  C
ATOM    523  CB  VAL A  59      16.127  46.682 -12.714  1.00  0.00      LA0  C
ATOM    524  CG1 VAL A  59      16.779  45.817 -11.632  1.00  0.00      LA0  C
ATOM    525  CG2 VAL A  59      14.618  46.424 -12.765  1.00  0.00      LA0  C
ATOM    526  C   VAL A  59      17.930  48.458 -12.700  1.00  0.00      LA0  C
ATOM    527  O   VAL A  59      18.469  48.438 -13.798  1.00  0.00      LA0  O
ATOM    528  N   ALA A  60      18.592  48.731 -11.570  1.00  0.00      LA0  N
ATOM    529  H   ALA A  60      18.108  48.706 -10.695  1.00  0.00      LA0  H
ATOM    530  CA  ALA A  60      20.049  48.791 -11.637  1.00  0.00      LA0  C
ATOM    531  CB  ALA A  60      20.602  49.963 -10.827  1.00  0.00      LA0  C
ATOM    532  C   ALA A  60      20.666  47.508 -11.124  1.00  0.00      LA0  C
ATOM    533  O   ALA A  60      20.590  47.162  -9.950  1.00  0.00      LA0  O
ATOM    534  N   GLU A  61      21.267  46.798 -12.075  1.00  0.00      LA0  N
ATOM    535  H   GLU A  61      21.355  47.168 -13.001  1.00  0.00      LA0  H
ATOM    536  CA  GLU A  61      21.839  45.506 -11.723  1.00  0.00      LA0  C
ATOM    537  CB  GLU A  61      21.441  44.484 -12.782  1.00  0.00      LA0  C
ATOM    538  CG  GLU A  61      19.926  44.384 -13.008  1.00  0.00      LA0  C
ATOM    539  CD  GLU A  61      19.622  43.245 -13.961  1.00  0.00      LA0  C
ATOM    540  OE1 GLU A  61      19.890  43.368 -15.151  1.00  0.00      LA0  O
ATOM    541  OE2 GLU A  61      19.192  42.184 -13.513  1.00  0.00      LA0  O
ATOM    542  C   GLU A  61      23.345  45.582 -11.570  1.00  0.00      LA0  C
ATOM    543  O   GLU A  61      24.037  46.162 -12.402  1.00  0.00      LA0  O
ATOM    544  N   SER A  62      23.836  44.989 -10.477  1.00  0.00      LA0  N
ATOM    545  H   SER A  62      23.280  44.486  -9.811  1.00  0.00      LA0  H
ATOM    546  CA  SER A  62      25.249  45.186 -10.174  1.00  0.00      LA0  C
ATOM    547  CB  SER A  62      25.359  46.200  -9.041  1.00  0.00      LA0  C
ATOM    548  OG  SER A  62      24.560  45.767  -7.932  1.00  0.00      LA0  O
ATOM    549  HG  SER A  62      25.070  46.002  -7.160  1.00  0.00      LA0  H
ATOM    550  C   SER A  62      25.962  43.887  -9.838  1.00  0.00      LA0  C
ATOM    551  O   SER A  62      25.352  42.824  -9.821  1.00  0.00      LA0  O
ATOM    552  N   VAL A  63      27.278  44.018  -9.560  1.00  0.00      LA0  N
ATOM    553  H   VAL A  63      27.692  44.923  -9.682  1.00  0.00      LA0  H
ATOM    554  CA  VAL A  63      28.159  42.886  -9.233  1.00  0.00      LA0  C
ATOM    555  CB  VAL A  63      29.310  43.345  -8.303  1.00  0.00      LA0  C
ATOM    556  CG1 VAL A  63      30.433  44.009  -9.087  1.00  0.00      LA0  C
ATOM    557  CG2 VAL A  63      28.860  44.272  -7.166  1.00  0.00      LA0  C
ATOM    558  C   VAL A  63      27.509  41.616  -8.685  1.00  0.00      LA0  C
ATOM    559  O   VAL A  63      27.552  40.533  -9.253  1.00  0.00      LA0  O
ATOM    560  N   LYS A  64      26.891  41.812  -7.520  1.00  0.00      LA0  N
ATOM    561  H   LYS A  64      26.783  42.740  -7.169  1.00  0.00      LA0  H
ATOM    562  CA  LYS A  64      26.538  40.643  -6.734  1.00  0.00      LA0  C
ATOM    563  CB  LYS A  64      27.634  40.495  -5.676  1.00  0.00      LA0  C
ATOM    564  CG  LYS A  64      27.714  39.135  -4.998  1.00  0.00      LA0  C
ATOM    565  CD  LYS A  64      27.812  39.342  -3.493  1.00  0.00      LA0  C
ATOM    566  CE  LYS A  64      26.882  38.391  -2.753  1.00  0.00      LA0  C
ATOM    567  NZ  LYS A  64      25.502  38.589  -3.230  1.00  0.00      LA0  N
ATOM    568  HZ1 LYS A  64      24.876  37.900  -2.762  1.00  0.00      LA0  H
ATOM    569  HZ2 LYS A  64      25.173  39.554  -3.040  1.00  0.00      LA0  H
ATOM    570  HZ3 LYS A  64      25.425  38.452  -4.261  1.00  0.00      LA0  H
ATOM    571  C   LYS A  64      25.149  40.799  -6.134  1.00  0.00      LA0  C
ATOM    572  O   LYS A  64      24.817  40.239  -5.086  1.00  0.00      LA0  O
ATOM    573  N   ALA A  65      24.381  41.654  -6.835  1.00  0.00      LA0  N
ATOM    574  H   ALA A  65      24.654  41.972  -7.749  1.00  0.00      LA0  H
ATOM    575  CA  ALA A  65      23.134  42.195  -6.301  1.00  0.00      LA0  C
ATOM    576  CB  ALA A  65      23.417  43.171  -5.150  1.00  0.00      LA0  C
ATOM    577  C   ALA A  65      22.401  42.945  -7.399  1.00  0.00      LA0  C
ATOM    578  O   ALA A  65      22.848  42.992  -8.538  1.00  0.00      LA0  O
ATOM    579  N   ALA A  66      21.270  43.536  -7.002  1.00  0.00      LA0  N
ATOM    580  H   ALA A  66      20.899  43.434  -6.078  1.00  0.00      LA0  H
ATOM    581  CA  ALA A  66      20.550  44.439  -7.894  1.00  0.00      LA0  C
ATOM    582  CB  ALA A  66      19.736  43.669  -8.940  1.00  0.00      LA0  C
ATOM    583  C   ALA A  66      19.591  45.224  -7.035  1.00  0.00      LA0  C
ATOM    584  O   ALA A  66      19.311  44.819  -5.913  1.00  0.00      LA0  O
ATOM    585  N   SER A  67      19.104  46.326  -7.600  1.00  0.00      LA0  N
ATOM    586  H   SER A  67      19.428  46.652  -8.492  1.00  0.00      LA0  H
ATOM    587  CA  SER A  67      18.012  47.034  -6.950  1.00  0.00      LA0  C
ATOM    588  CB  SER A  67      18.537  48.206  -6.111  1.00  0.00      LA0  C
ATOM    589  OG  SER A  67      17.514  48.737  -5.263  1.00  0.00      LA0  O
ATOM    590  HG  SER A  67      16.965  49.327  -5.786  1.00  0.00      LA0  H
ATOM    591  C   SER A  67      17.114  47.547  -8.040  1.00  0.00      LA0  C
ATOM    592  O   SER A  67      17.564  47.809  -9.150  1.00  0.00      LA0  O
ATOM    593  N   ASP A  68      15.843  47.693  -7.685  1.00  0.00      LA0  N
ATOM    594  H   ASP A  68      15.501  47.511  -6.759  1.00  0.00      LA0  H
ATOM    595  CA  ASP A  68      15.027  48.572  -8.510  1.00  0.00      LA0  C
ATOM    596  CB  ASP A  68      13.527  48.263  -8.342  1.00  0.00      LA0  C
ATOM    597  CG  ASP A  68      13.138  47.917  -6.908  1.00  0.00      LA0  C
ATOM    598  OD1 ASP A  68      12.241  47.105  -6.723  1.00  0.00      LA0  O
ATOM    599  OD2 ASP A  68      13.734  48.436  -5.970  1.00  0.00      LA0  O
ATOM    600  C   ASP A  68      15.374  50.019  -8.202  1.00  0.00      LA0  C
ATOM    601  O   ASP A  68      16.152  50.316  -7.298  1.00  0.00      LA0  O
ATOM    602  N   ILE A  69      14.823  50.889  -9.051  1.00  0.00      LA0  N
ATOM    603  H   ILE A  69      14.233  50.541  -9.782  1.00  0.00      LA0  H
ATOM    604  CA  ILE A  69      15.021  52.332  -8.955  1.00  0.00      LA0  C
ATOM    605  CB  ILE A  69      15.868  52.829 -10.141  1.00  0.00      LA0  C
ATOM    606  CG2 ILE A  69      16.134  54.336 -10.085  1.00  0.00      LA0  C
ATOM    607  CG1 ILE A  69      17.169  52.041 -10.295  1.00  0.00      LA0  C
ATOM    608  CD1 ILE A  69      17.801  52.269 -11.667  1.00  0.00      LA0  C
ATOM    609  C   ILE A  69      13.627  52.906  -9.052  1.00  0.00      LA0  C
ATOM    610  O   ILE A  69      12.832  52.423  -9.855  1.00  0.00      LA0  O
ATOM    611  N   TYR A  70      13.343  53.897  -8.204  1.00  0.00      LA0  N
ATOM    612  H   TYR A  70      14.016  54.353  -7.613  1.00  0.00      LA0  H
ATOM    613  CA  TYR A  70      11.958  54.345  -8.209  1.00  0.00      LA0  C
ATOM    614  CB  TYR A  70      11.412  54.366  -6.775  1.00  0.00      LA0  C
ATOM    615  CG  TYR A  70      11.304  52.951  -6.245  1.00  0.00      LA0  C
ATOM    616  CD1 TYR A  70      10.064  52.285  -6.324  1.00  0.00      LA0  C
ATOM    617  CE1 TYR A  70       9.964  50.965  -5.852  1.00  0.00      LA0  C
ATOM    618  CD2 TYR A  70      12.442  52.330  -5.689  1.00  0.00      LA0  C
ATOM    619  CE2 TYR A  70      12.342  51.014  -5.215  1.00  0.00      LA0  C
ATOM    620  CZ  TYR A  70      11.107  50.343  -5.310  1.00  0.00      LA0  C
ATOM    621  OH  TYR A  70      11.012  49.041  -4.860  1.00  0.00      LA0  O
ATOM    622  HH  TYR A  70      11.715  48.531  -5.283  1.00  0.00      LA0  H
ATOM    623  C   TYR A  70      11.774  55.664  -8.932  1.00  0.00      LA0  C
ATOM    624  O   TYR A  70      12.703  56.252  -9.475  1.00  0.00      LA0  O
ATOM    625  N   ALA A  71      10.511  56.102  -8.938  1.00  0.00      LA0  N
ATOM    626  H   ALA A  71       9.778  55.543  -8.545  1.00  0.00      LA0  H
ATOM    627  CA  ALA A  71      10.255  57.437  -9.456  1.00  0.00      LA0  C
ATOM    628  CB  ALA A  71       9.053  57.426 -10.396  1.00  0.00      LA0  C
ATOM    629  C   ALA A  71       9.999  58.413  -8.328  1.00  0.00      LA0  C
ATOM    630  O   ALA A  71       9.004  58.335  -7.617  1.00  0.00      LA0  O
ATOM    631  N   PRO A  72      10.958  59.354  -8.170  1.00  0.00      LA0  N
ATOM    632  CD  PRO A  72      12.194  59.479  -8.933  1.00  0.00      LA0  C
ATOM    633  CA  PRO A  72      10.847  60.344  -7.093  1.00  0.00      LA0  C
ATOM    634  CB  PRO A  72      12.147  61.142  -7.236  1.00  0.00      LA0  C
ATOM    635  CG  PRO A  72      13.115  60.238  -7.991  1.00  0.00      LA0  C
ATOM    636  C   PRO A  72       9.606  61.228  -7.169  1.00  0.00      LA0  C
ATOM    637  O   PRO A  72       8.963  61.543  -6.176  1.00  0.00      LA0  O
ATOM    638  N   VAL A  73       9.326  61.637  -8.413  1.00  0.00      LA0  N
ATOM    639  H   VAL A  73       9.830  61.265  -9.191  1.00  0.00      LA0  H
ATOM    640  CA  VAL A  73       8.114  62.403  -8.687  1.00  0.00      LA0  C
ATOM    641  CB  VAL A  73       8.461  63.811  -9.193  1.00  0.00      LA0  C
ATOM    642  CG1 VAL A  73       9.061  64.661  -8.074  1.00  0.00      LA0  C
ATOM    643  CG2 VAL A  73       9.379  63.776 -10.418  1.00  0.00      LA0  C
ATOM    644  C   VAL A  73       7.329  61.631  -9.724  1.00  0.00      LA0  C
ATOM    645  O   VAL A  73       7.866  60.690 -10.302  1.00  0.00      LA0  O
ATOM    646  N   SER A  74       6.073  62.034  -9.937  1.00  0.00      LA0  N
ATOM    647  H   SER A  74       5.691  62.881  -9.555  1.00  0.00      LA0  H
ATOM    648  CA  SER A  74       5.384  61.334 -11.014  1.00  0.00      LA0  C
ATOM    649  CB  SER A  74       3.875  61.296 -10.764  1.00  0.00      LA0  C
ATOM    650  OG  SER A  74       3.612  61.104  -9.367  1.00  0.00      LA0  O
ATOM    651  HG  SER A  74       3.645  61.992  -9.003  1.00  0.00      LA0  H
ATOM    652  C   SER A  74       5.706  61.953 -12.359  1.00  0.00      LA0  C
ATOM    653  O   SER A  74       6.391  62.967 -12.448  1.00  0.00      LA0  O
ATOM    654  N   GLY A  75       5.187  61.313 -13.408  1.00  0.00      LA0  N
ATOM    655  H   GLY A  75       4.744  60.421 -13.315  1.00  0.00      LA0  H
ATOM    656  CA  GLY A  75       5.320  61.972 -14.693  1.00  0.00      LA0  C
ATOM    657  C   GLY A  75       5.890  61.085 -15.772  1.00  0.00      LA0  C
ATOM    658  O   GLY A  75       5.920  59.862 -15.681  1.00  0.00      LA0  O
ATOM    659  N   GLU A  76       6.292  61.794 -16.826  1.00  0.00      LA0  N
ATOM    660  H   GLU A  76       6.414  62.779 -16.693  1.00  0.00      LA0  H
ATOM    661  CA  GLU A  76       6.598  61.178 -18.110  1.00  0.00      LA0  C
ATOM    662  CB  GLU A  76       5.944  62.075 -19.159  1.00  0.00      LA0  C
ATOM    663  CG  GLU A  76       5.998  61.691 -20.638  1.00  0.00      LA0  C
ATOM    664  CD  GLU A  76       5.346  62.829 -21.405  1.00  0.00      LA0  C
ATOM    665  OE1 GLU A  76       4.138  63.030 -21.281  1.00  0.00      LA0  O
ATOM    666  OE2 GLU A  76       6.045  63.601 -22.058  1.00  0.00      LA0  O
ATOM    667  C   GLU A  76       8.097  61.069 -18.301  1.00  0.00      LA0  C
ATOM    668  O   GLU A  76       8.844  62.010 -18.054  1.00  0.00      LA0  O
ATOM    669  N   ILE A  77       8.528  59.883 -18.736  1.00  0.00      LA0  N
ATOM    670  H   ILE A  77       7.864  59.169 -18.963  1.00  0.00      LA0  H
ATOM    671  CA  ILE A  77       9.961  59.741 -18.982  1.00  0.00      LA0  C
ATOM    672  CB  ILE A  77      10.401  58.270 -18.953  1.00  0.00      LA0  C
ATOM    673  CG2 ILE A  77      11.930  58.174 -18.957  1.00  0.00      LA0  C
ATOM    674  CG1 ILE A  77       9.763  57.475 -17.806  1.00  0.00      LA0  C
ATOM    675  CD1 ILE A  77      10.135  57.964 -16.405  1.00  0.00      LA0  C
ATOM    676  C   ILE A  77      10.326  60.363 -20.314  1.00  0.00      LA0  C
ATOM    677  O   ILE A  77       9.832  59.956 -21.356  1.00  0.00      LA0  O
ATOM    678  N   VAL A  78      11.187  61.382 -20.240  1.00  0.00      LA0  N
ATOM    679  H   VAL A  78      11.564  61.650 -19.353  1.00  0.00      LA0  H
ATOM    680  CA  VAL A  78      11.489  62.061 -21.497  1.00  0.00      LA0  C
ATOM    681  CB  VAL A  78      11.261  63.574 -21.378  1.00  0.00      LA0  C
ATOM    682  CG1 VAL A  78       9.769  63.869 -21.223  1.00  0.00      LA0  C
ATOM    683  CG2 VAL A  78      12.098  64.211 -20.265  1.00  0.00      LA0  C
ATOM    684  C   VAL A  78      12.838  61.750 -22.123  1.00  0.00      LA0  C
ATOM    685  O   VAL A  78      13.059  61.988 -23.303  1.00  0.00      LA0  O
ATOM    686  N   ALA A  79      13.742  61.205 -21.293  1.00  0.00      LA0  N
ATOM    687  H   ALA A  79      13.534  61.019 -20.332  1.00  0.00      LA0  H
ATOM    688  CA  ALA A  79      15.055  60.871 -21.843  1.00  0.00      LA0  C
ATOM    689  CB  ALA A  79      15.976  62.096 -21.860  1.00  0.00      LA0  C
ATOM    690  C   ALA A  79      15.711  59.806 -21.002  1.00  0.00      LA0  C
ATOM    691  O   ALA A  79      15.412  59.697 -19.820  1.00  0.00      LA0  O
ATOM    692  N   VAL A  80      16.603  59.039 -21.644  1.00  0.00      LA0  N
ATOM    693  H   VAL A  80      16.834  59.194 -22.604  1.00  0.00      LA0  H
ATOM    694  CA  VAL A  80      17.353  58.017 -20.913  1.00  0.00      LA0  C
ATOM    695  CB  VAL A  80      16.795  56.607 -21.162  1.00  0.00      LA0  C
ATOM    696  CG1 VAL A  80      15.474  56.397 -20.427  1.00  0.00      LA0  C
ATOM    697  CG2 VAL A  80      16.693  56.271 -22.653  1.00  0.00      LA0  C
ATOM    698  C   VAL A  80      18.814  58.069 -21.306  1.00  0.00      LA0  C
ATOM    699  O   VAL A  80      19.167  58.692 -22.298  1.00  0.00      LA0  O
ATOM    700  N   ASN A  81      19.633  57.394 -20.493  1.00  0.00      LA0  N
ATOM    701  H   ASN A  81      19.265  56.947 -19.675  1.00  0.00      LA0  H
ATOM    702  CA  ASN A  81      21.054  57.294 -20.827  1.00  0.00      LA0  C
ATOM    703  CB  ASN A  81      21.866  57.495 -19.549  1.00  0.00      LA0  C
ATOM    704  CG  ASN A  81      23.361  57.554 -19.802  1.00  0.00      LA0  C
ATOM    705  OD1 ASN A  81      23.869  57.300 -20.886  1.00  0.00      LA0  O
ATOM    706  ND2 ASN A  81      24.046  57.941 -18.725  1.00  0.00      LA0  N
ATOM    707 HD21 ASN A  81      23.556  58.060 -17.860  1.00  0.00      LA0  H
ATOM    708 HD22 ASN A  81      25.029  58.134 -18.730  1.00  0.00      LA0  H
ATOM    709  C   ASN A  81      21.379  55.972 -21.500  1.00  0.00      LA0  C
ATOM    710  O   ASN A  81      21.687  54.974 -20.858  1.00  0.00      LA0  O
ATOM    711  N   ASP A  82      21.259  56.006 -22.832  1.00  0.00      LA0  N
ATOM    712  H   ASP A  82      21.207  56.880 -23.321  1.00  0.00      LA0  H
ATOM    713  CA  ASP A  82      21.388  54.785 -23.633  1.00  0.00      LA0  C
ATOM    714  CB  ASP A  82      21.140  55.108 -25.116  1.00  0.00      LA0  C
ATOM    715  CG  ASP A  82      22.255  55.975 -25.681  1.00  0.00      LA0  C
ATOM    716  OD1 ASP A  82      22.906  55.542 -26.626  1.00  0.00      LA0  O
ATOM    717  OD2 ASP A  82      22.504  57.051 -25.139  1.00  0.00      LA0  O
ATOM    718  C   ASP A  82      22.690  54.016 -23.440  1.00  0.00      LA0  C
ATOM    719  O   ASP A  82      22.715  52.791 -23.333  1.00  0.00      LA0  O
ATOM    720  N   ALA A  83      23.772  54.808 -23.340  1.00  0.00      LA0  N
ATOM    721  H   ALA A  83      23.620  55.763 -23.614  1.00  0.00      LA0  H
ATOM    722  CA  ALA A  83      25.121  54.264 -23.154  1.00  0.00      LA0  C
ATOM    723  CB  ALA A  83      26.100  55.388 -22.816  1.00  0.00      LA0  C
ATOM    724  C   ALA A  83      25.265  53.165 -22.109  1.00  0.00      LA0  C
ATOM    725  O   ALA A  83      26.034  52.219 -22.261  1.00  0.00      LA0  O
ATOM    726  N   LEU A  84      24.449  53.311 -21.049  1.00  0.00      LA0  N
ATOM    727  H   LEU A  84      23.808  54.082 -21.036  1.00  0.00      LA0  H
ATOM    728  CA  LEU A  84      24.488  52.347 -19.943  1.00  0.00      LA0  C
ATOM    729  CB  LEU A  84      23.515  52.768 -18.842  1.00  0.00      LA0  C
ATOM    730  CG  LEU A  84      23.798  54.165 -18.285  1.00  0.00      LA0  C
ATOM    731  CD1 LEU A  84      22.731  54.608 -17.284  1.00  0.00      LA0  C
ATOM    732  CD2 LEU A  84      25.207  54.282 -17.707  1.00  0.00      LA0  C
ATOM    733  C   LEU A  84      24.266  50.883 -20.305  1.00  0.00      LA0  C
ATOM    734  O   LEU A  84      24.612  49.975 -19.560  1.00  0.00      LA0  O
ATOM    735  N   SER A  85      23.686  50.694 -21.499  1.00  0.00      LA0  N
ATOM    736  H   SER A  85      23.366  51.486 -22.018  1.00  0.00      LA0  H
ATOM    737  CA  SER A  85      23.516  49.341 -22.022  1.00  0.00      LA0  C
ATOM    738  CB  SER A  85      22.700  49.392 -23.314  1.00  0.00      LA0  C
ATOM    739  OG  SER A  85      21.564  50.248 -23.139  1.00  0.00      LA0  O
ATOM    740  HG  SER A  85      21.860  51.143 -23.292  1.00  0.00      LA0  H
ATOM    741  C   SER A  85      24.801  48.551 -22.245  1.00  0.00      LA0  C
ATOM    742  O   SER A  85      24.865  47.352 -22.002  1.00  0.00      LA0  O
ATOM    743  N   ASP A  86      25.818  49.279 -22.740  1.00  0.00      LA0  N
ATOM    744  H   ASP A  86      25.735  50.271 -22.841  1.00  0.00      LA0  H
ATOM    745  CA  ASP A  86      27.091  48.589 -22.964  1.00  0.00      LA0  C
ATOM    746  CB  ASP A  86      27.626  48.855 -24.383  1.00  0.00      LA0  C
ATOM    747  CG  ASP A  86      28.733  47.874 -24.759  1.00  0.00      LA0  C
ATOM    748  OD1 ASP A  86      29.904  48.205 -24.622  1.00  0.00      LA0  O
ATOM    749  OD2 ASP A  86      28.442  46.761 -25.188  1.00  0.00      LA0  O
ATOM    750  C   ASP A  86      28.111  48.931 -21.892  1.00  0.00      LA0  C
ATOM    751  O   ASP A  86      28.792  48.069 -21.350  1.00  0.00      LA0  O
ATOM    752  N   SER A  87      28.129  50.239 -21.578  1.00  0.00      LA0  N
ATOM    753  H   SER A  87      27.532  50.889 -22.046  1.00  0.00      LA0  H
ATOM    754  CA  SER A  87      28.999  50.722 -20.506  1.00  0.00      LA0  C
ATOM    755  CB  SER A  87      29.923  51.811 -21.053  1.00  0.00      LA0  C
ATOM    756  OG  SER A  87      31.293  51.422 -20.907  1.00  0.00      LA0  O
ATOM    757  HG  SER A  87      31.446  51.398 -19.955  1.00  0.00      LA0  H
ATOM    758  C   SER A  87      28.211  51.235 -19.306  1.00  0.00      LA0  C
ATOM    759  O   SER A  87      27.756  52.373 -19.254  1.00  0.00      LA0  O
ATOM    760  N   PRO A  88      28.014  50.324 -18.328  1.00  0.00      LA0  N
ATOM    761  CD  PRO A  88      28.434  48.925 -18.334  1.00  0.00      LA0  C
ATOM    762  CA  PRO A  88      27.238  50.690 -17.139  1.00  0.00      LA0  C
ATOM    763  CB  PRO A  88      26.784  49.316 -16.653  1.00  0.00      LA0  C
ATOM    764  CG  PRO A  88      27.949  48.387 -17.000  1.00  0.00      LA0  C
ATOM    765  C   PRO A  88      28.012  51.471 -16.078  1.00  0.00      LA0  C
ATOM    766  O   PRO A  88      27.447  52.228 -15.294  1.00  0.00      LA0  O
ATOM    767  N   GLU A  89      29.333  51.230 -16.061  1.00  0.00      LA0  N
ATOM    768  H   GLU A  89      29.762  50.749 -16.831  1.00  0.00      LA0  H
ATOM    769  CA  GLU A  89      30.210  51.740 -15.005  1.00  0.00      LA0  C
ATOM    770  CB  GLU A  89      31.645  51.217 -15.201  1.00  0.00      LA0  C
ATOM    771  CG  GLU A  89      32.442  51.794 -16.385  1.00  0.00      LA0  C
ATOM    772  CD  GLU A  89      31.672  51.622 -17.679  1.00  0.00      LA0  C
ATOM    773  OE1 GLU A  89      31.505  50.498 -18.136  1.00  0.00      LA0  O
ATOM    774  OE2 GLU A  89      31.158  52.606 -18.194  1.00  0.00      LA0  O
ATOM    775  C   GLU A  89      30.176  53.244 -14.808  1.00  0.00      LA0  C
ATOM    776  O   GLU A  89      30.385  53.749 -13.710  1.00  0.00      LA0  O
ATOM    777  N   LEU A  90      29.806  53.930 -15.907  1.00  0.00      LA0  N
ATOM    778  H   LEU A  90      29.897  53.441 -16.780  1.00  0.00      LA0  H
ATOM    779  CA  LEU A  90      29.489  55.360 -15.863  1.00  0.00      LA0  C
ATOM    780  CB  LEU A  90      28.687  55.778 -17.096  1.00  0.00      LA0  C
ATOM    781  CG  LEU A  90      29.406  55.544 -18.426  1.00  0.00      LA0  C
ATOM    782  CD1 LEU A  90      28.484  55.814 -19.615  1.00  0.00      LA0  C
ATOM    783  CD2 LEU A  90      30.713  56.333 -18.523  1.00  0.00      LA0  C
ATOM    784  C   LEU A  90      28.766  55.836 -14.611  1.00  0.00      LA0  C
ATOM    785  O   LEU A  90      29.086  56.870 -14.035  1.00  0.00      LA0  O
ATOM    786  N   VAL A  91      27.785  55.013 -14.194  1.00  0.00      LA0  N
ATOM    787  H   VAL A  91      27.626  54.154 -14.689  1.00  0.00      LA0  H
ATOM    788  CA  VAL A  91      27.062  55.345 -12.965  1.00  0.00      LA0  C
ATOM    789  CB  VAL A  91      25.895  54.373 -12.734  1.00  0.00      LA0  C
ATOM    790  CG1 VAL A  91      25.079  54.734 -11.491  1.00  0.00      LA0  C
ATOM    791  CG2 VAL A  91      24.986  54.322 -13.960  1.00  0.00      LA0  C
ATOM    792  C   VAL A  91      27.950  55.435 -11.733  1.00  0.00      LA0  C
ATOM    793  O   VAL A  91      27.895  56.389 -10.971  1.00  0.00      LA0  O
ATOM    794  N   ASN A  92      28.790  54.403 -11.576  1.00  0.00      LA0  N
ATOM    795  H   ASN A  92      28.891  53.709 -12.291  1.00  0.00      LA0  H
ATOM    796  CA  ASN A  92      29.671  54.408 -10.405  1.00  0.00      LA0  C
ATOM    797  CB  ASN A  92      30.378  53.065 -10.188  1.00  0.00      LA0  C
ATOM    798  CG  ASN A  92      29.375  51.942 -10.039  1.00  0.00      LA0  C
ATOM    799  OD1 ASN A  92      28.936  51.355 -11.019  1.00  0.00      LA0  O
ATOM    800  ND2 ASN A  92      29.037  51.648  -8.781  1.00  0.00      LA0  N
ATOM    801 HD21 ASN A  92      29.376  52.192  -8.008  1.00  0.00      LA0  H
ATOM    802 HD22 ASN A  92      28.436  50.873  -8.574  1.00  0.00      LA0  H
ATOM    803  C   ASN A  92      30.708  55.512 -10.428  1.00  0.00      LA0  C
ATOM    804  O   ASN A  92      31.117  56.031  -9.400  1.00  0.00      LA0  O
ATOM    805  N   SER A  93      31.110  55.873 -11.655  1.00  0.00      LA0  N
ATOM    806  H   SER A  93      30.823  55.388 -12.486  1.00  0.00      LA0  H
ATOM    807  CA  SER A  93      32.023  57.011 -11.746  1.00  0.00      LA0  C
ATOM    808  CB  SER A  93      32.701  57.009 -13.115  1.00  0.00      LA0  C
ATOM    809  OG  SER A  93      31.801  56.490 -14.101  1.00  0.00      LA0  O
ATOM    810  HG  SER A  93      31.084  57.115 -14.189  1.00  0.00      LA0  H
ATOM    811  C   SER A  93      31.394  58.364 -11.453  1.00  0.00      LA0  C
ATOM    812  O   SER A  93      31.989  59.235 -10.833  1.00  0.00      LA0  O
ATOM    813  N   GLU A  94      30.160  58.505 -11.957  1.00  0.00      LA0  N
ATOM    814  H   GLU A  94      29.701  57.747 -12.421  1.00  0.00      LA0  H
ATOM    815  CA  GLU A  94      29.502  59.803 -11.836  1.00  0.00      LA0  C
ATOM    816  CB  GLU A  94      29.618  60.623 -13.115  1.00  0.00      LA0  C
ATOM    817  CG  GLU A  94      30.973  61.123 -13.595  1.00  0.00      LA0  C
ATOM    818  CD  GLU A  94      30.685  61.922 -14.846  1.00  0.00      LA0  C
ATOM    819  OE1 GLU A  94      30.240  63.062 -14.726  1.00  0.00      LA0  O
ATOM    820  OE2 GLU A  94      30.838  61.385 -15.938  1.00  0.00      LA0  O
ATOM    821  C   GLU A  94      28.013  59.690 -11.580  1.00  0.00      LA0  C
ATOM    822  O   GLU A  94      27.200  59.984 -12.453  1.00  0.00      LA0  O
ATOM    823  N   PRO A  95      27.632  59.315 -10.340  1.00  0.00      LA0  N
ATOM    824  CD  PRO A  95      28.462  59.081  -9.162  1.00  0.00      LA0  C
ATOM    825  CA  PRO A  95      26.198  59.112 -10.093  1.00  0.00      LA0  C
ATOM    826  CB  PRO A  95      26.180  58.609  -8.648  1.00  0.00      LA0  C
ATOM    827  CG  PRO A  95      27.462  59.141  -8.018  1.00  0.00      LA0  C
ATOM    828  C   PRO A  95      25.359  60.362 -10.329  1.00  0.00      LA0  C
ATOM    829  O   PRO A  95      24.206  60.308 -10.734  1.00  0.00      LA0  O
ATOM    830  N   TYR A  96      26.006  61.511 -10.070  1.00  0.00      LA0  N
ATOM    831  H   TYR A  96      26.955  61.479  -9.761  1.00  0.00      LA0  H
ATOM    832  CA  TYR A  96      25.280  62.769 -10.203  1.00  0.00      LA0  C
ATOM    833  CB  TYR A  96      25.751  63.752  -9.126  1.00  0.00      LA0  C
ATOM    834  CG  TYR A  96      25.531  63.157  -7.753  1.00  0.00      LA0  C
ATOM    835  CD1 TYR A  96      24.213  62.898  -7.333  1.00  0.00      LA0  C
ATOM    836  CE1 TYR A  96      23.993  62.335  -6.068  1.00  0.00      LA0  C
ATOM    837  CD2 TYR A  96      26.640  62.871  -6.931  1.00  0.00      LA0  C
ATOM    838  CE2 TYR A  96      26.418  62.312  -5.660  1.00  0.00      LA0  C
ATOM    839  CZ  TYR A  96      25.096  62.052  -5.246  1.00  0.00      LA0  C
ATOM    840  OH  TYR A  96      24.855  61.501  -4.004  1.00  0.00      LA0  O
ATOM    841  HH  TYR A  96      25.538  61.807  -3.404  1.00  0.00      LA0  H
ATOM    842  C   TYR A  96      25.298  63.427 -11.576  1.00  0.00      LA0  C
ATOM    843  O   TYR A  96      24.649  64.453 -11.791  1.00  0.00      LA0  O
ATOM    844  N   ALA A  97      26.082  62.823 -12.484  1.00  0.00      LA0  N
ATOM    845  H   ALA A  97      26.525  61.943 -12.307  1.00  0.00      LA0  H
ATOM    846  CA  ALA A  97      26.237  63.474 -13.782  1.00  0.00      LA0  C
ATOM    847  CB  ALA A  97      27.457  64.401 -13.786  1.00  0.00      LA0  C
ATOM    848  C   ALA A  97      26.243  62.495 -14.947  1.00  0.00      LA0  C
ATOM    849  O   ALA A  97      25.176  62.113 -15.409  1.00  0.00      LA0  O
ATOM    850  N   GLY A  98      27.438  62.080 -15.405  1.00  0.00      LA0  N
ATOM    851  H   GLY A  98      28.324  62.401 -15.050  1.00  0.00      LA0  H
ATOM    852  CA  GLY A  98      27.485  61.183 -16.567  1.00  0.00      LA0  C
ATOM    853  C   GLY A  98      26.708  59.883 -16.426  1.00  0.00      LA0  C
ATOM    854  O   GLY A  98      26.118  59.364 -17.368  1.00  0.00      LA0  O
ATOM    855  N   GLY A  99      26.697  59.387 -15.183  1.00  0.00      LA0  N
ATOM    856  H   GLY A  99      27.177  59.857 -14.442  1.00  0.00      LA0  H
ATOM    857  CA  GLY A  99      25.886  58.203 -14.923  1.00  0.00      LA0  C
ATOM    858  C   GLY A  99      24.464  58.482 -14.469  1.00  0.00      LA0  C
ATOM    859  O   GLY A  99      23.884  57.748 -13.675  1.00  0.00      LA0  O
ATOM    860  N   TRP A 100      23.902  59.565 -15.031  1.00  0.00      LA0  N
ATOM    861  H   TRP A 100      24.441  60.167 -15.620  1.00  0.00      LA0  H
ATOM    862  CA  TRP A 100      22.458  59.744 -14.892  1.00  0.00      LA0  C
ATOM    863  CB  TRP A 100      22.014  61.112 -15.441  1.00  0.00      LA0  C
ATOM    864  CG  TRP A 100      22.106  61.185 -16.955  1.00  0.00      LA0  C
ATOM    865  CD2 TRP A 100      21.019  61.245 -17.905  1.00  0.00      LA0  C
ATOM    866  CE2 TRP A 100      21.598  61.285 -19.218  1.00  0.00      LA0  C
ATOM    867  CE3 TRP A 100      19.616  61.271 -17.756  1.00  0.00      LA0  C
ATOM    868  CD1 TRP A 100      23.270  61.192 -17.742  1.00  0.00      LA0  C
ATOM    869  NE1 TRP A 100      22.979  61.248 -19.068  1.00  0.00      LA0  N
ATOM    870  HE1 TRP A 100      23.639  61.245 -19.793  1.00  0.00      LA0  H
ATOM    871  CZ2 TRP A 100      20.763  61.345 -20.354  1.00  0.00      LA0  C
ATOM    872  CZ3 TRP A 100      18.793  61.333 -18.901  1.00  0.00      LA0  C
ATOM    873  CH2 TRP A 100      19.362  61.371 -20.191  1.00  0.00      LA0  C
ATOM    874  C   TRP A 100      21.702  58.610 -15.563  1.00  0.00      LA0  C
ATOM    875  O   TRP A 100      22.218  57.956 -16.461  1.00  0.00      LA0  O
ATOM    876  N   ILE A 101      20.474  58.397 -15.089  1.00  0.00      LA0  N
ATOM    877  H   ILE A 101      20.089  58.995 -14.386  1.00  0.00      LA0  H
ATOM    878  CA  ILE A 101      19.726  57.299 -15.689  1.00  0.00      LA0  C
ATOM    879  CB  ILE A 101      19.162  56.391 -14.586  1.00  0.00      LA0  C
ATOM    880  CG2 ILE A 101      18.361  55.207 -15.142  1.00  0.00      LA0  C
ATOM    881  CG1 ILE A 101      20.308  55.927 -13.679  1.00  0.00      LA0  C
ATOM    882  CD1 ILE A 101      19.839  55.240 -12.400  1.00  0.00      LA0  C
ATOM    883  C   ILE A 101      18.656  57.797 -16.643  1.00  0.00      LA0  C
ATOM    884  O   ILE A 101      18.601  57.426 -17.811  1.00  0.00      LA0  O
ATOM    885  N   PHE A 102      17.809  58.677 -16.091  1.00  0.00      LA0  N
ATOM    886  H   PHE A 102      17.924  59.019 -15.155  1.00  0.00      LA0  H
ATOM    887  CA  PHE A 102      16.722  59.177 -16.925  1.00  0.00      LA0  C
ATOM    888  CB  PHE A 102      15.520  58.212 -16.939  1.00  0.00      LA0  C
ATOM    889  CG  PHE A 102      14.810  58.090 -15.608  1.00  0.00      LA0  C
ATOM    890  CD1 PHE A 102      15.339  57.252 -14.603  1.00  0.00      LA0  C
ATOM    891  CD2 PHE A 102      13.604  58.796 -15.409  1.00  0.00      LA0  C
ATOM    892  CE1 PHE A 102      14.638  57.094 -13.393  1.00  0.00      LA0  C
ATOM    893  CE2 PHE A 102      12.899  58.637 -14.200  1.00  0.00      LA0  C
ATOM    894  CZ  PHE A 102      13.417  57.778 -13.209  1.00  0.00      LA0  C
ATOM    895  C   PHE A 102      16.325  60.586 -16.549  1.00  0.00      LA0  C
ATOM    896  O   PHE A 102      16.722  61.096 -15.511  1.00  0.00      LA0  O
ATOM    897  N   LYS A 103      15.533  61.197 -17.428  1.00  0.00      LA0  N
ATOM    898  H   LYS A 103      15.240  60.711 -18.251  1.00  0.00      LA0  H
ATOM    899  CA  LYS A 103      14.948  62.483 -17.073  1.00  0.00      LA0  C
ATOM    900  CB  LYS A 103      15.304  63.548 -18.105  1.00  0.00      LA0  C
ATOM    901  CG  LYS A 103      16.611  64.281 -17.822  1.00  0.00      LA0  C
ATOM    902  CD  LYS A 103      16.956  65.245 -18.957  1.00  0.00      LA0  C
ATOM    903  CE  LYS A 103      18.120  66.185 -18.635  1.00  0.00      LA0  C
ATOM    904  NZ  LYS A 103      17.717  67.187 -17.638  1.00  0.00      LA0  N
ATOM    905  HZ1 LYS A 103      18.546  67.765 -17.388  1.00  0.00      LA0  H
ATOM    906  HZ2 LYS A 103      16.983  67.827 -18.018  1.00  0.00      LA0  H
ATOM    907  HZ3 LYS A 103      17.379  66.741 -16.760  1.00  0.00      LA0  H
ATOM    908  C   LYS A 103      13.452  62.333 -17.021  1.00  0.00      LA0  C
ATOM    909  O   LYS A 103      12.841  61.779 -17.929  1.00  0.00      LA0  O
ATOM    910  N   ILE A 104      12.894  62.846 -15.926  1.00  0.00      LA0  N
ATOM    911  H   ILE A 104      13.447  63.283 -15.215  1.00  0.00      LA0  H
ATOM    912  CA  ILE A 104      11.444  62.830 -15.847  1.00  0.00      LA0  C
ATOM    913  CB  ILE A 104      10.988  62.009 -14.622  1.00  0.00      LA0  C
ATOM    914  CG2 ILE A 104      11.450  62.627 -13.302  1.00  0.00      LA0  C
ATOM    915  CG1 ILE A 104       9.488  61.705 -14.642  1.00  0.00      LA0  C
ATOM    916  CD1 ILE A 104       9.073  60.707 -13.559  1.00  0.00      LA0  C
ATOM    917  C   ILE A 104      10.863  64.235 -15.895  1.00  0.00      LA0  C
ATOM    918  O   ILE A 104      11.314  65.178 -15.253  1.00  0.00      LA0  O
ATOM    919  N   LYS A 105       9.837  64.327 -16.734  1.00  0.00      LA0  N
ATOM    920  H   LYS A 105       9.550  63.499 -17.215  1.00  0.00      LA0  H
ATOM    921  CA  LYS A 105       8.951  65.480 -16.720  1.00  0.00      LA0  C
ATOM    922  CB  LYS A 105       8.334  65.547 -18.114  1.00  0.00      LA0  C
ATOM    923  CG  LYS A 105       7.090  66.399 -18.359  1.00  0.00      LA0  C
ATOM    924  CD  LYS A 105       6.504  65.898 -19.676  1.00  0.00      LA0  C
ATOM    925  CE  LYS A 105       5.137  66.437 -20.085  1.00  0.00      LA0  C
ATOM    926  NZ  LYS A 105       4.634  65.569 -21.156  1.00  0.00      LA0  N
ATOM    927  HZ1 LYS A 105       3.884  65.970 -21.740  1.00  0.00      LA0  H
ATOM    928  HZ2 LYS A 105       5.406  65.213 -21.765  1.00  0.00      LA0  H
ATOM    929  HZ3 LYS A 105       4.289  64.666 -20.759  1.00  0.00      LA0  H
ATOM    930  C   LYS A 105       7.919  65.224 -15.642  1.00  0.00      LA0  C
ATOM    931  O   LYS A 105       7.075  64.348 -15.784  1.00  0.00      LA0  O
ATOM    932  N   ALA A 106       8.063  65.990 -14.553  1.00  0.00      LA0  N
ATOM    933  H   ALA A 106       8.744  66.717 -14.533  1.00  0.00      LA0  H
ATOM    934  CA  ALA A 106       7.153  65.770 -13.430  1.00  0.00      LA0  C
ATOM    935  CB  ALA A 106       7.582  66.591 -12.215  1.00  0.00      LA0  C
ATOM    936  C   ALA A 106       5.718  66.130 -13.752  1.00  0.00      LA0  C
ATOM    937  O   ALA A 106       5.439  66.808 -14.736  1.00  0.00      LA0  O
ATOM    938  N   SER A 107       4.835  65.673 -12.861  1.00  0.00      LA0  N
ATOM    939  H   SER A 107       5.125  65.084 -12.101  1.00  0.00      LA0  H
ATOM    940  CA  SER A 107       3.462  66.163 -12.930  1.00  0.00      LA0  C
ATOM    941  CB  SER A 107       2.531  65.270 -12.109  1.00  0.00      LA0  C
ATOM    942  OG  SER A 107       3.190  64.038 -11.801  1.00  0.00      LA0  O
ATOM    943  HG  SER A 107       3.633  64.190 -10.957  1.00  0.00      LA0  H
ATOM    944  C   SER A 107       3.341  67.598 -12.456  1.00  0.00      LA0  C
ATOM    945  O   SER A 107       2.731  68.445 -13.096  1.00  0.00      LA0  O
ATOM    946  N   ASP A 108       3.979  67.820 -11.297  1.00  0.00      LA0  N
ATOM    947  H   ASP A 108       4.454  67.081 -10.807  1.00  0.00      LA0  H
ATOM    948  CA  ASP A 108       3.953  69.152 -10.706  1.00  0.00      LA0  C
ATOM    949  CB  ASP A 108       2.763  69.257  -9.731  1.00  0.00      LA0  C
ATOM    950  CG  ASP A 108       2.485  70.659  -9.183  1.00  0.00      LA0  C
ATOM    951  OD1 ASP A 108       3.306  71.562  -9.308  1.00  0.00      LA0  O
ATOM    952  OD2 ASP A 108       1.442  70.840  -8.564  1.00  0.00      LA0  O
ATOM    953  C   ASP A 108       5.278  69.387 -10.012  1.00  0.00      LA0  C
ATOM    954  O   ASP A 108       5.889  68.485  -9.453  1.00  0.00      LA0  O
ATOM    955  N   GLU A 109       5.710  70.649 -10.062  1.00  0.00      LA0  N
ATOM    956  H   GLU A 109       5.049  71.316 -10.409  1.00  0.00      LA0  H
ATOM    957  CA  GLU A 109       6.889  71.038  -9.291  1.00  0.00      LA0  C
ATOM    958  CB  GLU A 109       7.181  72.524  -9.524  1.00  0.00      LA0  C
ATOM    959  CG  GLU A 109       7.181  72.962 -10.999  1.00  0.00      LA0  C
ATOM    960  CD  GLU A 109       8.504  72.676 -11.687  1.00  0.00      LA0  C
ATOM    961  OE1 GLU A 109       9.278  73.606 -11.883  1.00  0.00      LA0  O
ATOM    962  OE2 GLU A 109       8.778  71.537 -12.061  1.00  0.00      LA0  O
ATOM    963  C   GLU A 109       6.733  70.746  -7.798  1.00  0.00      LA0  C
ATOM    964  O   GLU A 109       7.672  70.390  -7.095  1.00  0.00      LA0  O
ATOM    965  N   SER A 110       5.473  70.876  -7.340  1.00  0.00      LA0  N
ATOM    966  H   SER A 110       4.727  71.120  -7.966  1.00  0.00      LA0  H
ATOM    967  CA  SER A 110       5.194  70.638  -5.923  1.00  0.00      LA0  C
ATOM    968  CB  SER A 110       3.734  70.977  -5.608  1.00  0.00      LA0  C
ATOM    969  OG  SER A 110       2.862  70.034  -6.233  1.00  0.00      LA0  O
ATOM    970  HG  SER A 110       2.459  70.469  -6.991  1.00  0.00      LA0  H
ATOM    971  C   SER A 110       5.559  69.253  -5.399  1.00  0.00      LA0  C
ATOM    972  O   SER A 110       5.859  69.063  -4.223  1.00  0.00      LA0  O
ATOM    973  N   GLU A 111       5.571  68.284  -6.338  1.00  0.00      LA0  N
ATOM    974  H   GLU A 111       5.314  68.500  -7.282  1.00  0.00      LA0  H
ATOM    975  CA  GLU A 111       5.908  66.910  -5.956  1.00  0.00      LA0  C
ATOM    976  CB  GLU A 111       5.830  65.967  -7.157  1.00  0.00      LA0  C
ATOM    977  CG  GLU A 111       4.479  65.933  -7.874  1.00  0.00      LA0  C
ATOM    978  CD  GLU A 111       4.530  64.922  -9.004  1.00  0.00      LA0  C
ATOM    979  OE1 GLU A 111       5.168  65.169 -10.020  1.00  0.00      LA0  O
ATOM    980  OE2 GLU A 111       3.916  63.871  -8.886  1.00  0.00      LA0  O
ATOM    981  C   GLU A 111       7.248  66.739  -5.246  1.00  0.00      LA0  C
ATOM    982  O   GLU A 111       7.475  65.776  -4.518  1.00  0.00      LA0  O
ATOM    983  N   LEU A 112       8.122  67.745  -5.443  1.00  0.00      LA0  N
ATOM    984  H   LEU A 112       7.878  68.487  -6.072  1.00  0.00      LA0  H
ATOM    985  CA  LEU A 112       9.385  67.791  -4.702  1.00  0.00      LA0  C
ATOM    986  CB  LEU A 112      10.155  69.069  -5.031  1.00  0.00      LA0  C
ATOM    987  CG  LEU A 112      10.640  69.136  -6.478  1.00  0.00      LA0  C
ATOM    988  CD1 LEU A 112      11.257  70.497  -6.802  1.00  0.00      LA0  C
ATOM    989  CD2 LEU A 112      11.589  67.985  -6.807  1.00  0.00      LA0  C
ATOM    990  C   LEU A 112       9.304  67.637  -3.189  1.00  0.00      LA0  C
ATOM    991  O   LEU A 112      10.244  67.172  -2.545  1.00  0.00      LA0  O
ATOM    992  N   GLU A 113       8.149  68.021  -2.625  1.00  0.00      LA0  N
ATOM    993  H   GLU A 113       7.393  68.412  -3.154  1.00  0.00      LA0  H
ATOM    994  CA  GLU A 113       8.101  67.874  -1.172  1.00  0.00      LA0  C
ATOM    995  CB  GLU A 113       7.407  69.065  -0.505  1.00  0.00      LA0  C
ATOM    996  CG  GLU A 113       8.106  70.396  -0.839  1.00  0.00      LA0  C
ATOM    997  CD  GLU A 113       9.617  70.260  -0.691  1.00  0.00      LA0  C
ATOM    998  OE1 GLU A 113      10.112  70.059   0.414  1.00  0.00      LA0  O
ATOM    999  OE2 GLU A 113      10.315  70.274  -1.701  1.00  0.00      LA0  O
ATOM   1000  C   GLU A 113       7.672  66.525  -0.632  1.00  0.00      LA0  C
ATOM   1001  O   GLU A 113       7.544  66.298   0.562  1.00  0.00      LA0  O
ATOM   1002  N   SER A 114       7.556  65.592  -1.583  1.00  0.00      LA0  N
ATOM   1003  H   SER A 114       7.518  65.829  -2.553  1.00  0.00      LA0  H
ATOM   1004  CA  SER A 114       7.593  64.190  -1.176  1.00  0.00      LA0  C
ATOM   1005  CB  SER A 114       6.993  63.329  -2.289  1.00  0.00      LA0  C
ATOM   1006  OG  SER A 114       5.943  64.055  -2.942  1.00  0.00      LA0  O
ATOM   1007  HG  SER A 114       6.341  64.465  -3.707  1.00  0.00      LA0  H
ATOM   1008  C   SER A 114       8.998  63.694  -0.833  1.00  0.00      LA0  C
ATOM   1009  O   SER A 114       9.206  62.586  -0.351  1.00  0.00      LA0  O
ATOM   1010  N   LEU A 115       9.973  64.560  -1.161  1.00  0.00      LA0  N
ATOM   1011  H   LEU A 115       9.783  65.495  -1.455  1.00  0.00      LA0  H
ATOM   1012  CA  LEU A 115      11.350  64.089  -1.173  1.00  0.00      LA0  C
ATOM   1013  CB  LEU A 115      11.922  64.277  -2.574  1.00  0.00      LA0  C
ATOM   1014  CG  LEU A 115      11.088  63.596  -3.655  1.00  0.00      LA0  C
ATOM   1015  CD1 LEU A 115      11.457  64.118  -5.037  1.00  0.00      LA0  C
ATOM   1016  CD2 LEU A 115      11.148  62.071  -3.554  1.00  0.00      LA0  C
ATOM   1017  C   LEU A 115      12.235  64.767  -0.151  1.00  0.00      LA0  C
ATOM   1018  O   LEU A 115      12.063  65.936   0.194  1.00  0.00      LA0  O
ATOM   1019  N   LEU A 116      13.195  63.951   0.302  1.00  0.00      LA0  N
ATOM   1020  H   LEU A 116      13.317  63.082  -0.180  1.00  0.00      LA0  H
ATOM   1021  CA  LEU A 116      14.175  64.355   1.309  1.00  0.00      LA0  C
ATOM   1022  CB  LEU A 116      15.028  63.149   1.723  1.00  0.00      LA0  C
ATOM   1023  CG  LEU A 116      14.484  62.229   2.824  1.00  0.00      LA0  C
ATOM   1024  CD1 LEU A 116      13.080  61.683   2.560  1.00  0.00      LA0  C
ATOM   1025  CD2 LEU A 116      15.475  61.098   3.108  1.00  0.00      LA0  C
ATOM   1026  C   LEU A 116      15.100  65.431   0.783  1.00  0.00      LA0  C
ATOM   1027  O   LEU A 116      15.309  65.558  -0.417  1.00  0.00      LA0  O
ATOM   1028  N   ASP A 117      15.640  66.188   1.736  1.00  0.00      LA0  N
ATOM   1029  H   ASP A 117      15.447  66.076   2.714  1.00  0.00      LA0  H
ATOM   1030  CA  ASP A 117      16.718  67.105   1.394  1.00  0.00      LA0  C
ATOM   1031  CB  ASP A 117      16.624  68.346   2.294  1.00  0.00      LA0  C
ATOM   1032  CG  ASP A 117      16.861  67.955   3.743  1.00  0.00      LA0  C
ATOM   1033  OD1 ASP A 117      17.970  68.146   4.223  1.00  0.00      LA0  O
ATOM   1034  OD2 ASP A 117      15.958  67.410   4.367  1.00  0.00      LA0  O
ATOM   1035  C   ASP A 117      18.066  66.411   1.530  1.00  0.00      LA0  C
ATOM   1036  O   ASP A 117      18.143  65.225   1.844  1.00  0.00      LA0  O
ATOM   1037  N   ALA A 118      19.124  67.209   1.306  1.00  0.00      LA0  N
ATOM   1038  H   ALA A 118      18.971  68.162   1.054  1.00  0.00      LA0  H
ATOM   1039  CA  ALA A 118      20.473  66.680   1.493  1.00  0.00      LA0  C
ATOM   1040  CB  ALA A 118      21.518  67.749   1.166  1.00  0.00      LA0  C
ATOM   1041  C   ALA A 118      20.733  66.127   2.885  1.00  0.00      LA0  C
ATOM   1042  O   ALA A 118      21.032  64.954   3.065  1.00  0.00      LA0  O
ATOM   1043  N   THR A 119      20.559  67.019   3.868  1.00  0.00      LA0  N
ATOM   1044  H   THR A 119      20.223  67.942   3.686  1.00  0.00      LA0  H
ATOM   1045  CA  THR A 119      20.834  66.638   5.253  1.00  0.00      LA0  C
ATOM   1046  CB  THR A 119      20.605  67.831   6.187  1.00  0.00      LA0  C
ATOM   1047  OG1 THR A 119      20.322  69.029   5.443  1.00  0.00      LA0  O
ATOM   1048  HG1 THR A 119      19.415  68.938   5.150  1.00  0.00      LA0  H
ATOM   1049  CG2 THR A 119      21.791  68.032   7.131  1.00  0.00      LA0  C
ATOM   1050  C   THR A 119      20.061  65.422   5.745  1.00  0.00      LA0  C
ATOM   1051  O   THR A 119      20.580  64.531   6.410  1.00  0.00      LA0  O
ATOM   1052  N   ALA A 120      18.776  65.387   5.347  1.00  0.00      LA0  N
ATOM   1053  H   ALA A 120      18.363  66.165   4.859  1.00  0.00      LA0  H
ATOM   1054  CA  ALA A 120      18.011  64.185   5.684  1.00  0.00      LA0  C
ATOM   1055  CB  ALA A 120      16.546  64.335   5.280  1.00  0.00      LA0  C
ATOM   1056  C   ALA A 120      18.564  62.910   5.066  1.00  0.00      LA0  C
ATOM   1057  O   ALA A 120      18.621  61.854   5.685  1.00  0.00      LA0  O
ATOM   1058  N   TYR A 121      19.007  63.062   3.809  1.00  0.00      LA0  N
ATOM   1059  H   TYR A 121      18.976  63.955   3.351  1.00  0.00      LA0  H
ATOM   1060  CA  TYR A 121      19.640  61.912   3.170  1.00  0.00      LA0  C
ATOM   1061  CB  TYR A 121      19.814  62.174   1.671  1.00  0.00      LA0  C
ATOM   1062  CG  TYR A 121      20.048  60.878   0.930  1.00  0.00      LA0  C
ATOM   1063  CD1 TYR A 121      18.970  59.987   0.755  1.00  0.00      LA0  C
ATOM   1064  CE1 TYR A 121      19.189  58.778   0.076  1.00  0.00      LA0  C
ATOM   1065  CD2 TYR A 121      21.339  60.598   0.438  1.00  0.00      LA0  C
ATOM   1066  CE2 TYR A 121      21.558  59.388  -0.239  1.00  0.00      LA0  C
ATOM   1067  CZ  TYR A 121      20.480  58.496  -0.409  1.00  0.00      LA0  C
ATOM   1068  OH  TYR A 121      20.690  57.304  -1.072  1.00  0.00      LA0  O
ATOM   1069  HH  TYR A 121      21.487  57.366  -1.592  1.00  0.00      LA0  H
ATOM   1070  C   TYR A 121      20.943  61.466   3.824  1.00  0.00      LA0  C
ATOM   1071  O   TYR A 121      21.255  60.282   3.884  1.00  0.00      LA0  O
ATOM   1072  N   GLU A 122      21.676  62.463   4.345  1.00  0.00      LA0  N
ATOM   1073  H   GLU A 122      21.402  63.418   4.212  1.00  0.00      LA0  H
ATOM   1074  CA  GLU A 122      22.870  62.123   5.120  1.00  0.00      LA0  C
ATOM   1075  CB  GLU A 122      23.656  63.374   5.513  1.00  0.00      LA0  C
ATOM   1076  CG  GLU A 122      24.095  64.212   4.313  1.00  0.00      LA0  C
ATOM   1077  CD  GLU A 122      24.909  65.397   4.786  1.00  0.00      LA0  C
ATOM   1078  OE1 GLU A 122      24.327  66.331   5.335  1.00  0.00      LA0  O
ATOM   1079  OE2 GLU A 122      26.125  65.382   4.600  1.00  0.00      LA0  O
ATOM   1080  C   GLU A 122      22.554  61.305   6.359  1.00  0.00      LA0  C
ATOM   1081  O   GLU A 122      23.121  60.246   6.598  1.00  0.00      LA0  O
ATOM   1082  N   ALA A 123      21.569  61.827   7.115  1.00  0.00      LA0  N
ATOM   1083  H   ALA A 123      21.188  62.717   6.855  1.00  0.00      LA0  H
ATOM   1084  CA  ALA A 123      21.114  61.117   8.316  1.00  0.00      LA0  C
ATOM   1085  CB  ALA A 123      19.896  61.815   8.924  1.00  0.00      LA0  C
ATOM   1086  C   ALA A 123      20.781  59.655   8.060  1.00  0.00      LA0  C
ATOM   1087  O   ALA A 123      21.292  58.751   8.709  1.00  0.00      LA0  O
ATOM   1088  N   LEU A 124      19.975  59.483   6.995  1.00  0.00      LA0  N
ATOM   1089  H   LEU A 124      19.567  60.299   6.582  1.00  0.00      LA0  H
ATOM   1090  CA  LEU A 124      19.576  58.149   6.539  1.00  0.00      LA0  C
ATOM   1091  CB  LEU A 124      18.877  58.280   5.181  1.00  0.00      LA0  C
ATOM   1092  CG  LEU A 124      18.137  57.029   4.695  1.00  0.00      LA0  C
ATOM   1093  CD1 LEU A 124      17.022  56.609   5.655  1.00  0.00      LA0  C
ATOM   1094  CD2 LEU A 124      17.625  57.199   3.264  1.00  0.00      LA0  C
ATOM   1095  C   LEU A 124      20.677  57.092   6.494  1.00  0.00      LA0  C
ATOM   1096  O   LEU A 124      20.459  55.912   6.740  1.00  0.00      LA0  O
ATOM   1097  N   LEU A 125      21.890  57.564   6.164  1.00  0.00      LA0  N
ATOM   1098  H   LEU A 125      22.040  58.549   6.069  1.00  0.00      LA0  H
ATOM   1099  CA  LEU A 125      22.994  56.606   6.096  1.00  0.00      LA0  C
ATOM   1100  CB  LEU A 125      24.216  57.237   5.417  1.00  0.00      LA0  C
ATOM   1101  CG  LEU A 125      23.899  57.999   4.121  1.00  0.00      LA0  C
ATOM   1102  CD1 LEU A 125      25.147  58.669   3.545  1.00  0.00      LA0  C
ATOM   1103  CD2 LEU A 125      23.175  57.144   3.078  1.00  0.00      LA0  C
ATOM   1104  C   LEU A 125      23.369  56.002   7.444  1.00  0.00      LA0  C
ATOM   1105  O   LEU A 125      23.633  54.812   7.568  1.00  0.00      LA0  O
ATOM   1106  N   GLU A 126      23.348  56.888   8.452  1.00  0.00      LA0  N
ATOM   1107  H   GLU A 126      23.035  57.823   8.286  1.00  0.00      LA0  H
ATOM   1108  CA  GLU A 126      23.589  56.437   9.824  1.00  0.00      LA0  C
ATOM   1109  CB  GLU A 126      23.825  57.641  10.741  1.00  0.00      LA0  C
ATOM   1110  CG  GLU A 126      25.114  58.423  10.456  1.00  0.00      LA0  C
ATOM   1111  CD  GLU A 126      26.317  57.725  11.068  1.00  0.00      LA0  C
ATOM   1112  OE1 GLU A 126      26.807  56.757  10.487  1.00  0.00      LA0  O
ATOM   1113  OE2 GLU A 126      26.773  58.166  12.123  1.00  0.00      LA0  O
ATOM   1114  C   GLU A 126      22.455  55.582  10.366  1.00  0.00      LA0  C
ATOM   1115  O   GLU A 126      22.670  54.564  11.021  1.00  0.00      LA0  O
ATOM   1116  N   ASP A 127      21.230  56.031  10.017  1.00  0.00      LA0  N
ATOM   1117  H   ASP A 127      21.129  56.935   9.593  1.00  0.00      LA0  H
ATOM   1118  CA  ASP A 127      20.021  55.282  10.379  1.00  0.00      LA0  C
ATOM   1119  CB  ASP A 127      18.753  55.948   9.819  1.00  0.00      LA0  C
ATOM   1120  CG  ASP A 127      18.488  57.312  10.432  1.00  0.00      LA0  C
ATOM   1121  OD1 ASP A 127      18.337  57.399  11.649  1.00  0.00      LA0  O
ATOM   1122  OD2 ASP A 127      18.399  58.285   9.683  1.00  0.00      LA0  O
ATOM   1123  C   ASP A 127      20.051  53.830   9.925  1.00  0.00      LA0  C
ATOM   1124  O   ASP A 127      19.870  52.894  10.697  1.00  0.00      LA0  O
ATOM   1125  N   GLU A 128      20.314  53.687   8.616  1.00  0.00      LA0  N
ATOM   1126  H   GLU A 128      20.423  54.497   8.037  1.00  0.00      LA0  H
ATOM   1127  CA  GLU A 128      20.626  52.344   8.137  1.00  0.00      LA0  C
ATOM   1128  CB  GLU A 128      20.002  52.046   6.773  1.00  0.00      LA0  C
ATOM   1129  CG  GLU A 128      20.064  50.539   6.488  1.00  0.00      LA0  C
ATOM   1130  CD  GLU A 128      19.726  50.225   5.046  1.00  0.00      LA0  C
ATOM   1131  OE1 GLU A 128      18.599  50.487   4.630  1.00  0.00      LA0  O
ATOM   1132  OE2 GLU A 128      20.592  49.696   4.349  1.00  0.00      LA0  O
ATOM   1133  C   GLU A 128      22.119  52.102   8.071  1.00  0.00      LA0  C
ATOM   1134  O   GLU A 128      22.671  51.178   8.661  1.00  0.00      LA0  O
END
