# Supplementary material for: Large scale analyses of genotype-phenotype relationships of glycine decarboxylase mutations and neurological disease severity
Source: PLoS Comput Biol. 2020 May 18;16(5):e1007871. doi: 10.1371/journal.pcbi.1007871 (PMC7259800; doi:10.1371/journal.pcbi.1007871)
Supplement: S1 Appendix — (ZIP) [file pcbi.1007871.s011.zip › S1_Appendix/cluspro.TH.ecoli/model.004.07.pdb]

HEADER rec.pdb
REMARK original generated coordinate pdb file
ATOM      1  N   GLN A   4      22.318  45.643  17.313  1.00  0.00      RA0  N
ATOM      2  H   GLN A   4      21.353  45.820  17.133  1.00  0.00      RA0  H
ATOM      3  CA  GLN A   4      23.356  46.702  17.078  1.00  0.00      RA0  C
ATOM      4  CB  GLN A   4      22.868  48.052  17.604  1.00  0.00      RA0  C
ATOM      5  CG  GLN A   4      23.787  49.205  17.202  1.00  0.00      RA0  C
ATOM      6  CD  GLN A   4      23.187  50.515  17.666  1.00  0.00      RA0  C
ATOM      7  OE1 GLN A   4      22.885  50.713  18.836  1.00  0.00      RA0  O
ATOM      8  NE2 GLN A   4      23.022  51.405  16.671  1.00  0.00      RA0  N
ATOM      9 HE21 GLN A   4      23.282  51.188  15.730  1.00  0.00      RA0  H
ATOM     10 HE22 GLN A   4      22.631  52.307  16.857  1.00  0.00      RA0  H
ATOM     11  C   GLN A   4      24.669  46.292  17.706  1.00  0.00      RA0  C
ATOM     12  O   GLN A   4      24.709  45.892  18.876  1.00  0.00      RA0  O
ATOM     13  N   THR A   5      25.745  46.374  16.923  1.00  0.00      RA0  N
ATOM     14  H   THR A   5      25.673  46.794  16.023  1.00  0.00      RA0  H
ATOM     15  CA  THR A   5      27.040  45.928  17.398  1.00  0.00      RA0  C
ATOM     16  CB  THR A   5      27.993  45.734  16.194  1.00  0.00      RA0  C
ATOM     17  OG1 THR A   5      29.302  45.343  16.626  1.00  0.00      RA0  O
ATOM     18  HG1 THR A   5      29.761  44.996  15.851  1.00  0.00      RA0  H
ATOM     19  CG2 THR A   5      28.080  46.973  15.300  1.00  0.00      RA0  C
ATOM     20  C   THR A   5      27.567  46.895  18.439  1.00  0.00      RA0  C
ATOM     21  O   THR A   5      27.394  48.098  18.287  1.00  0.00      RA0  O
ATOM     22  N   PRO A   6      28.258  46.395  19.466  1.00  0.00      RA0  N
ATOM     23  CD  PRO A   6      28.411  44.983  19.788  1.00  0.00      RA0  C
ATOM     24  CA  PRO A   6      28.957  47.285  20.399  1.00  0.00      RA0  C
ATOM     25  CB  PRO A   6      29.665  46.299  21.334  1.00  0.00      RA0  C
ATOM     26  CG  PRO A   6      28.859  45.005  21.240  1.00  0.00      RA0  C
ATOM     27  C   PRO A   6      29.941  48.233  19.721  1.00  0.00      RA0  C
ATOM     28  O   PRO A   6      30.283  49.284  20.285  1.00  0.00      RA0  O
ATOM     29  N   LEU A   7      30.378  47.879  18.514  1.00  0.00      RA0  N
ATOM     30  H   LEU A   7      30.058  47.036  18.075  1.00  0.00      RA0  H
ATOM     31  CA  LEU A   7      31.322  48.712  17.757  1.00  0.00      RA0  C
ATOM     32  CB  LEU A   7      32.175  47.819  16.861  1.00  0.00      RA0  C
ATOM     33  CG  LEU A   7      33.074  46.901  17.677  1.00  0.00      RA0  C
ATOM     34  CD1 LEU A   7      33.838  45.902  16.811  1.00  0.00      RA0  C
ATOM     35  CD2 LEU A   7      34.020  47.729  18.536  1.00  0.00      RA0  C
ATOM     36  C   LEU A   7      30.719  49.845  16.928  1.00  0.00      RA0  C
ATOM     37  O   LEU A   7      31.447  50.554  16.256  1.00  0.00      RA0  O
ATOM     38  N   TYR A   8      29.406  50.055  17.033  1.00  0.00      RA0  N
ATOM     39  H   TYR A   8      28.875  49.477  17.655  1.00  0.00      RA0  H
ATOM     40  CA  TYR A   8      28.697  50.975  16.166  1.00  0.00      RA0  C
ATOM     41  CB  TYR A   8      27.232  51.034  16.582  1.00  0.00      RA0  C
ATOM     42  CG  TYR A   8      26.400  51.549  15.436  1.00  0.00      RA0  C
ATOM     43  CD1 TYR A   8      26.015  52.883  15.385  1.00  0.00      RA0  C
ATOM     44  CE1 TYR A   8      25.229  53.337  14.333  1.00  0.00      RA0  C
ATOM     45  CD2 TYR A   8      26.014  50.670  14.432  1.00  0.00      RA0  C
ATOM     46  CE2 TYR A   8      25.227  51.125  13.384  1.00  0.00      RA0  C
ATOM     47  CZ  TYR A   8      24.830  52.455  13.336  1.00  0.00      RA0  C
ATOM     48  OH  TYR A   8      24.036  52.895  12.297  1.00  0.00      RA0  O
ATOM     49  HH  TYR A   8      23.974  52.217  11.637  1.00  0.00      RA0  H
ATOM     50  C   TYR A   8      29.324  52.367  16.213  1.00  0.00      RA0  C
ATOM     51  O   TYR A   8      29.574  52.947  15.173  1.00  0.00      RA0  O
ATOM     52  N   GLU A   9      29.592  52.896  17.409  1.00  0.00      RA0  N
ATOM     53  H   GLU A   9      29.481  52.344  18.234  1.00  0.00      RA0  H
ATOM     54  CA  GLU A   9      30.170  54.230  17.533  1.00  0.00      RA0  C
ATOM     55  CB  GLU A   9      30.093  54.624  19.014  1.00  0.00      RA0  C
ATOM     56  CG  GLU A   9      30.982  55.773  19.486  1.00  0.00      RA0  C
ATOM     57  CD  GLU A   9      32.327  55.219  19.894  1.00  0.00      RA0  C
ATOM     58  OE1 GLU A   9      32.502  54.003  19.868  1.00  0.00      RA0  O
ATOM     59  OE2 GLU A   9      33.206  55.999  20.236  1.00  0.00      RA0  O
ATOM     60  C   GLU A   9      31.558  54.315  16.916  1.00  0.00      RA0  C
ATOM     61  O   GLU A   9      31.888  55.305  16.257  1.00  0.00      RA0  O
ATOM     62  N   GLN A  10      32.378  53.293  17.147  1.00  0.00      RA0  N
ATOM     63  H   GLN A  10      32.123  52.643  17.861  1.00  0.00      RA0  H
ATOM     64  CA  GLN A  10      33.695  53.234  16.494  1.00  0.00      RA0  C
ATOM     65  CB  GLN A  10      34.525  52.062  17.005  1.00  0.00      RA0  C
ATOM     66  CG  GLN A  10      35.134  52.380  18.365  1.00  0.00      RA0  C
ATOM     67  CD  GLN A  10      35.868  53.702  18.261  1.00  0.00      RA0  C
ATOM     68  OE1 GLN A  10      36.837  53.863  17.514  1.00  0.00      RA0  O
ATOM     69  NE2 GLN A  10      35.357  54.642  19.062  1.00  0.00      RA0  N
ATOM     70 HE21 GLN A  10      34.502  54.473  19.579  1.00  0.00      RA0  H
ATOM     71 HE22 GLN A  10      35.654  55.583  19.212  1.00  0.00      RA0  H
ATOM     72  C   GLN A  10      33.576  53.174  14.974  1.00  0.00      RA0  C
ATOM     73  O   GLN A  10      34.322  53.856  14.263  1.00  0.00      RA0  O
ATOM     74  N   HIS A  11      32.625  52.393  14.458  1.00  0.00      RA0  N
ATOM     75  H   HIS A  11      32.025  51.880  15.072  1.00  0.00      RA0  H
ATOM     76  CA  HIS A  11      32.386  52.402  13.014  1.00  0.00      RA0  C
ATOM     77  CB  HIS A  11      31.224  51.503  12.619  1.00  0.00      RA0  C
ATOM     78  CG  HIS A  11      31.497  50.058  12.927  1.00  0.00      RA0  C
ATOM     79  ND1 HIS A  11      32.633  49.408  12.618  1.00  0.00      RA0  N
ATOM     80  HD1 HIS A  11      33.410  49.745  12.117  1.00  0.00      RA0  H
ATOM     81  CD2 HIS A  11      30.619  49.167  13.544  1.00  0.00      RA0  C
ATOM     82  NE2 HIS A  11      31.240  47.970  13.609  1.00  0.00      RA0  N
ATOM     83  CE1 HIS A  11      32.479  48.117  13.041  1.00  0.00      RA0  C
ATOM     84  C   HIS A  11      32.086  53.799  12.504  1.00  0.00      RA0  C
ATOM     85  O   HIS A  11      32.635  54.214  11.489  1.00  0.00      RA0  O
ATOM     86  N   THR A  12      31.245  54.553  13.210  1.00  0.00      RA0  N
ATOM     87  H   THR A  12      30.755  54.205  14.015  1.00  0.00      RA0  H
ATOM     88  CA  THR A  12      30.918  55.903  12.727  1.00  0.00      RA0  C
ATOM     89  CB  THR A  12      29.740  56.404  13.542  1.00  0.00      RA0  C
ATOM     90  OG1 THR A  12      29.646  55.618  14.730  1.00  0.00      RA0  O
ATOM     91  HG1 THR A  12      30.384  55.860  15.283  1.00  0.00      RA0  H
ATOM     92  CG2 THR A  12      28.437  56.291  12.750  1.00  0.00      RA0  C
ATOM     93  C   THR A  12      32.141  56.811  12.783  1.00  0.00      RA0  C
ATOM     94  O   THR A  12      32.362  57.626  11.882  1.00  0.00      RA0  O
ATOM     95  N   LEU A  13      32.932  56.679  13.840  1.00  0.00      RA0  N
ATOM     96  H   LEU A  13      32.731  55.993  14.544  1.00  0.00      RA0  H
ATOM     97  CA  LEU A  13      34.150  57.471  13.973  1.00  0.00      RA0  C
ATOM     98  CB  LEU A  13      34.778  57.309  15.356  1.00  0.00      RA0  C
ATOM     99  CG  LEU A  13      33.911  57.907  16.462  1.00  0.00      RA0  C
ATOM    100  CD1 LEU A  13      34.622  57.860  17.812  1.00  0.00      RA0  C
ATOM    101  CD2 LEU A  13      33.443  59.323  16.122  1.00  0.00      RA0  C
ATOM    102  C   LEU A  13      35.166  57.137  12.881  1.00  0.00      RA0  C
ATOM    103  O   LEU A  13      35.982  57.983  12.507  1.00  0.00      RA0  O
ATOM    104  N   CYS A  14      35.106  55.903  12.378  1.00  0.00      RA0  N
ATOM    105  H   CYS A  14      34.453  55.248  12.762  1.00  0.00      RA0  H
ATOM    106  CA  CYS A  14      35.954  55.426  11.284  1.00  0.00      RA0  C
ATOM    107  CB  CYS A  14      36.263  53.943  11.490  1.00  0.00      RA0  C
ATOM    108  SG  CYS A  14      37.168  53.620  13.030  1.00  0.00      RA0  S
ATOM    109  C   CYS A  14      35.397  55.732   9.892  1.00  0.00      RA0  C
ATOM    110  O   CYS A  14      35.986  55.323   8.897  1.00  0.00      RA0  O
ATOM    111  N   GLY A  15      34.279  56.453   9.826  1.00  0.00      RA0  N
ATOM    112  H   GLY A  15      33.791  56.709  10.662  1.00  0.00      RA0  H
ATOM    113  CA  GLY A  15      33.716  56.889   8.549  1.00  0.00      RA0  C
ATOM    114  C   GLY A  15      32.884  55.831   7.838  1.00  0.00      RA0  C
ATOM    115  O   GLY A  15      32.760  55.840   6.615  1.00  0.00      RA0  O
ATOM    116  N   ALA A  16      32.291  54.925   8.598  1.00  0.00      RA0  N
ATOM    117  H   ALA A  16      32.393  54.966   9.594  1.00  0.00      RA0  H
ATOM    118  CA  ALA A  16      31.456  53.867   8.003  1.00  0.00      RA0  C
ATOM    119  CB  ALA A  16      30.861  52.978   9.084  1.00  0.00      RA0  C
ATOM    120  C   ALA A  16      30.290  54.405   7.149  1.00  0.00      RA0  C
ATOM    121  O   ALA A  16      29.627  55.384   7.501  1.00  0.00      RA0  O
ATOM    122  N   ARG A  17      30.083  53.784   5.991  1.00  0.00      RA0  N
ATOM    123  H   ARG A  17      30.671  53.013   5.745  1.00  0.00      RA0  H
ATOM    124  CA  ARG A  17      28.847  53.954   5.233  1.00  0.00      RA0  C
ATOM    125  CB  ARG A  17      29.123  54.047   3.730  1.00  0.00      RA0  C
ATOM    126  CG  ARG A  17      29.695  55.376   3.207  1.00  0.00      RA0  C
ATOM    127  CD  ARG A  17      31.117  55.726   3.663  1.00  0.00      RA0  C
ATOM    128  NE  ARG A  17      31.659  56.831   2.872  1.00  0.00      RA0  N
ATOM    129  HE  ARG A  17      31.129  57.055   2.047  1.00  0.00      RA0  H
ATOM    130  CZ  ARG A  17      32.858  57.386   3.225  1.00  0.00      RA0  C
ATOM    131  NH1 ARG A  17      33.458  57.004   4.373  1.00  0.00      RA0  N
ATOM    132 HH11 ARG A  17      34.385  57.276   4.650  1.00  0.00      RA0  H
ATOM    133 HH12 ARG A  17      32.992  56.403   5.039  1.00  0.00      RA0  H
ATOM    134  NH2 ARG A  17      33.436  58.299   2.411  1.00  0.00      RA0  N
ATOM    135 HH21 ARG A  17      34.314  58.733   2.631  1.00  0.00      RA0  H
ATOM    136 HH22 ARG A  17      33.004  58.578   1.547  1.00  0.00      RA0  H
ATOM    137  C   ARG A  17      28.052  52.692   5.551  1.00  0.00      RA0  C
ATOM    138  O   ARG A  17      28.424  51.601   5.152  1.00  0.00      RA0  O
ATOM    139  N   MSE A  18      26.942  52.849   6.263  1.00  0.00      RA0  N
ATOM    140  H   MSE A  18      26.565  53.766   6.385  1.00  0.00      RA0  H
ATOM    141  CA  MSE A  18      26.193  51.711   6.787  1.00  0.00      RA0  C
ATOM    142  CB  MSE A  18      25.446  52.092   8.064  1.00  0.00      RA0  C
ATOM    143  CG  MSE A  18      26.321  52.607   9.204  1.00  0.00      RA0  C
ATOM    144  SE  MSE A  18      27.430  51.358   9.861  1.00  0.00      RA0  S
ATOM    145  CE  MSE A  18      27.927  52.271  11.327  1.00  0.00      RA0  C
ATOM    146  C   MSE A  18      25.153  51.143   5.804  1.00  0.00      RA0  C
ATOM    147  O   MSE A  18      24.553  51.880   5.013  1.00  0.00      RA0  O
ATOM    148  N   VAL A  19      24.946  49.837   5.891  1.00  0.00      RA0  N
ATOM    149  H   VAL A  19      25.460  49.257   6.529  1.00  0.00      RA0  H
ATOM    150  CA  VAL A  19      23.825  49.171   5.232  1.00  0.00      RA0  C
ATOM    151  CB  VAL A  19      24.275  48.433   3.966  1.00  0.00      RA0  C
ATOM    152  CG1 VAL A  19      24.672  49.388   2.839  1.00  0.00      RA0  C
ATOM    153  CG2 VAL A  19      25.377  47.425   4.297  1.00  0.00      RA0  C
ATOM    154  C   VAL A  19      23.218  48.169   6.201  1.00  0.00      RA0  C
ATOM    155  O   VAL A  19      23.788  47.884   7.248  1.00  0.00      RA0  O
ATOM    156  N   ASP A  20      22.059  47.624   5.854  1.00  0.00      RA0  N
ATOM    157  H   ASP A  20      21.676  47.750   4.943  1.00  0.00      RA0  H
ATOM    158  CA  ASP A  20      21.501  46.561   6.663  1.00  0.00      RA0  C
ATOM    159  CB  ASP A  20      20.004  46.350   6.490  1.00  0.00      RA0  C
ATOM    160  CG  ASP A  20      19.704  45.120   7.321  1.00  0.00      RA0  C
ATOM    161  OD1 ASP A  20      19.931  45.186   8.520  1.00  0.00      RA0  O
ATOM    162  OD2 ASP A  20      19.335  44.074   6.784  1.00  0.00      RA0  O
ATOM    163  C   ASP A  20      22.132  45.251   6.279  1.00  0.00      RA0  C
ATOM    164  O   ASP A  20      22.216  44.922   5.097  1.00  0.00      RA0  O
ATOM    165  N   PHE A  21      22.592  44.496   7.272  1.00  0.00      RA0  N
ATOM    166  H   PHE A  21      22.306  44.766   8.190  1.00  0.00      RA0  H
ATOM    167  CA  PHE A  21      23.096  43.151   7.053  1.00  0.00      RA0  C
ATOM    168  CB  PHE A  21      24.581  43.113   7.389  1.00  0.00      RA0  C
ATOM    169  CG  PHE A  21      25.232  41.902   6.771  1.00  0.00      RA0  C
ATOM    170  CD1 PHE A  21      24.985  41.589   5.440  1.00  0.00      RA0  C
ATOM    171  CD2 PHE A  21      26.094  41.115   7.525  1.00  0.00      RA0  C
ATOM    172  CE1 PHE A  21      25.620  40.501   4.854  1.00  0.00      RA0  C
ATOM    173  CE2 PHE A  21      26.728  40.027   6.937  1.00  0.00      RA0  C
ATOM    174  CZ  PHE A  21      26.500  39.727   5.600  1.00  0.00      RA0  C
ATOM    175  C   PHE A  21      22.320  42.193   7.937  1.00  0.00      RA0  C
ATOM    176  O   PHE A  21      22.596  42.069   9.137  1.00  0.00      RA0  O
ATOM    177  N   HIS A  22      21.303  41.559   7.363  1.00  0.00      RA0  N
ATOM    178  H   HIS A  22      20.985  41.944   6.495  1.00  0.00      RA0  H
ATOM    179  CA  HIS A  22      20.471  40.614   8.117  1.00  0.00      RA0  C
ATOM    180  CB  HIS A  22      21.199  39.306   8.442  1.00  0.00      RA0  C
ATOM    181  CG  HIS A  22      21.994  38.788   7.271  1.00  0.00      RA0  C
ATOM    182  ND1 HIS A  22      21.520  38.653   6.018  1.00  0.00      RA0  N
ATOM    183  HD1 HIS A  22      20.620  38.884   5.704  1.00  0.00      RA0  H
ATOM    184  CD2 HIS A  22      23.321  38.353   7.300  1.00  0.00      RA0  C
ATOM    185  NE2 HIS A  22      23.643  37.951   6.049  1.00  0.00      RA0  N
ATOM    186  CE1 HIS A  22      22.537  38.135   5.258  1.00  0.00      RA0  C
ATOM    187  C   HIS A  22      19.960  41.183   9.440  1.00  0.00      RA0  C
ATOM    188  O   HIS A  22      19.955  40.491  10.463  1.00  0.00      RA0  O
ATOM    189  N   GLY A  23      19.505  42.437   9.388  1.00  0.00      RA0  N
ATOM    190  H   GLY A  23      19.615  43.020   8.573  1.00  0.00      RA0  H
ATOM    191  CA  GLY A  23      18.932  43.124  10.542  1.00  0.00      RA0  C
ATOM    192  C   GLY A  23      19.890  43.995  11.343  1.00  0.00      RA0  C
ATOM    193  O   GLY A  23      19.437  44.796  12.172  1.00  0.00      RA0  O
ATOM    194  N   TRP A  24      21.199  43.837  11.104  1.00  0.00      RA0  N
ATOM    195  H   TRP A  24      21.472  43.275  10.322  1.00  0.00      RA0  H
ATOM    196  CA  TRP A  24      22.255  44.642  11.761  1.00  0.00      RA0  C
ATOM    197  CB  TRP A  24      23.521  43.825  12.013  1.00  0.00      RA0  C
ATOM    198  CG  TRP A  24      23.334  42.671  12.965  1.00  0.00      RA0  C
ATOM    199  CD2 TRP A  24      23.851  42.552  14.307  1.00  0.00      RA0  C
ATOM    200  CE2 TRP A  24      23.489  41.275  14.792  1.00  0.00      RA0  C
ATOM    201  CE3 TRP A  24      24.593  43.408  15.111  1.00  0.00      RA0  C
ATOM    202  CD1 TRP A  24      22.681  41.457  12.714  1.00  0.00      RA0  C
ATOM    203  NE1 TRP A  24      22.773  40.632  13.789  1.00  0.00      RA0  N
ATOM    204  HE1 TRP A  24      22.431  39.711  13.824  1.00  0.00      RA0  H
ATOM    205  CZ2 TRP A  24      23.875  40.887  16.069  1.00  0.00      RA0  C
ATOM    206  CZ3 TRP A  24      24.975  43.006  16.385  1.00  0.00      RA0  C
ATOM    207  CH2 TRP A  24      24.618  41.751  16.864  1.00  0.00      RA0  C
ATOM    208  C   TRP A  24      22.688  45.819  10.866  1.00  0.00      RA0  C
ATOM    209  O   TRP A  24      22.888  45.636   9.658  1.00  0.00      RA0  O
ATOM    210  N   MSE A  25      22.893  46.987  11.457  1.00  0.00      RA0  N
ATOM    211  H   MSE A  25      22.788  47.042  12.446  1.00  0.00      RA0  H
ATOM    212  CA  MSE A  25      23.476  48.111  10.726  1.00  0.00      RA0  C
ATOM    213  CB  MSE A  25      22.976  49.439  11.284  1.00  0.00      RA0  C
ATOM    214  CG  MSE A  25      21.481  49.596  11.017  1.00  0.00      RA0  C
ATOM    215  SE  MSE A  25      21.124  49.600   9.253  1.00  0.00      RA0  S
ATOM    216  CE  MSE A  25      19.369  49.217   9.354  1.00  0.00      RA0  C
ATOM    217  C   MSE A  25      24.996  47.992  10.758  1.00  0.00      RA0  C
ATOM    218  O   MSE A  25      25.620  48.212  11.805  1.00  0.00      RA0  O
ATOM    219  N   MSE A  26      25.570  47.665   9.596  1.00  0.00      RA0  N
ATOM    220  H   MSE A  26      25.003  47.594   8.769  1.00  0.00      RA0  H
ATOM    221  CA  MSE A  26      26.991  47.305   9.476  1.00  0.00      RA0  C
ATOM    222  CB  MSE A  26      27.116  45.805   9.184  1.00  0.00      RA0  C
ATOM    223  CG  MSE A  26      26.558  44.889  10.271  1.00  0.00      RA0  C
ATOM    224  SE  MSE A  26      27.444  45.028  11.827  1.00  0.00      RA0  S
ATOM    225  CE  MSE A  26      29.011  44.350  11.260  1.00  0.00      RA0  C
ATOM    226  C   MSE A  26      27.654  48.087   8.358  1.00  0.00      RA0  C
ATOM    227  O   MSE A  26      27.010  48.437   7.362  1.00  0.00      RA0  O
ATOM    228  N   PRO A  27      28.947  48.385   8.499  1.00  0.00      RA0  N
ATOM    229  CD  PRO A  27      29.790  48.116   9.654  1.00  0.00      RA0  C
ATOM    230  CA  PRO A  27      29.642  49.103   7.432  1.00  0.00      RA0  C
ATOM    231  CB  PRO A  27      31.016  49.385   8.040  1.00  0.00      RA0  C
ATOM    232  CG  PRO A  27      30.865  49.182   9.544  1.00  0.00      RA0  C
ATOM    233  C   PRO A  27      29.809  48.337   6.132  1.00  0.00      RA0  C
ATOM    234  O   PRO A  27      30.370  47.255   6.112  1.00  0.00      RA0  O
ATOM    235  N   LEU A  28      29.304  48.907   5.043  1.00  0.00      RA0  N
ATOM    236  H   LEU A  28      28.809  49.771   5.140  1.00  0.00      RA0  H
ATOM    237  CA  LEU A  28      29.578  48.382   3.716  1.00  0.00      RA0  C
ATOM    238  CB  LEU A  28      28.650  49.021   2.687  1.00  0.00      RA0  C
ATOM    239  CG  LEU A  28      28.778  48.378   1.305  1.00  0.00      RA0  C
ATOM    240  CD1 LEU A  28      28.432  46.889   1.342  1.00  0.00      RA0  C
ATOM    241  CD2 LEU A  28      27.968  49.130   0.250  1.00  0.00      RA0  C
ATOM    242  C   LEU A  28      31.047  48.677   3.374  1.00  0.00      RA0  C
ATOM    243  O   LEU A  28      31.740  47.875   2.750  1.00  0.00      RA0  O
ATOM    244  N   HIS A  29      31.473  49.864   3.749  1.00  0.00      RA0  N
ATOM    245  H   HIS A  29      30.891  50.526   4.227  1.00  0.00      RA0  H
ATOM    246  CA  HIS A  29      32.866  50.280   3.592  1.00  0.00      RA0  C
ATOM    247  CB  HIS A  29      33.253  50.549   2.129  1.00  0.00      RA0  C
ATOM    248  CG  HIS A  29      32.278  51.478   1.450  1.00  0.00      RA0  C
ATOM    249  ND1 HIS A  29      31.263  51.056   0.675  1.00  0.00      RA0  N
ATOM    250  HD1 HIS A  29      31.048  50.121   0.457  1.00  0.00      RA0  H
ATOM    251  CD2 HIS A  29      32.265  52.873   1.483  1.00  0.00      RA0  C
ATOM    252  NE2 HIS A  29      31.230  53.293   0.720  1.00  0.00      RA0  N
ATOM    253  CE1 HIS A  29      30.611  52.174   0.220  1.00  0.00      RA0  C
ATOM    254  C   HIS A  29      33.078  51.495   4.461  1.00  0.00      RA0  C
ATOM    255  O   HIS A  29      32.143  52.009   5.054  1.00  0.00      RA0  O
ATOM    256  N   TYR A  30      34.310  51.984   4.483  1.00  0.00      RA0  N
ATOM    257  H   TYR A  30      35.060  51.469   4.044  1.00  0.00      RA0  H
ATOM    258  CA  TYR A  30      34.651  53.153   5.285  1.00  0.00      RA0  C
ATOM    259  CB  TYR A  30      35.694  52.801   6.346  1.00  0.00      RA0  C
ATOM    260  CG  TYR A  30      35.189  51.808   7.364  1.00  0.00      RA0  C
ATOM    261  CD1 TYR A  30      35.235  50.442   7.105  1.00  0.00      RA0  C
ATOM    262  CE1 TYR A  30      34.867  49.538   8.094  1.00  0.00      RA0  C
ATOM    263  CD2 TYR A  30      34.713  52.268   8.585  1.00  0.00      RA0  C
ATOM    264  CE2 TYR A  30      34.352  51.365   9.576  1.00  0.00      RA0  C
ATOM    265  CZ  TYR A  30      34.458  50.000   9.340  1.00  0.00      RA0  C
ATOM    266  OH  TYR A  30      34.165  49.108  10.350  1.00  0.00      RA0  O
ATOM    267  HH  TYR A  30      34.285  48.222  10.022  1.00  0.00      RA0  H
ATOM    268  C   TYR A  30      35.253  54.249   4.414  1.00  0.00      RA0  C
ATOM    269  O   TYR A  30      35.986  55.144   4.908  1.00  0.00      RA0  O
ATOM    270  N   GLY A  31      34.939  54.191   3.122  1.00  0.00      RA0  N
ATOM    271  H   GLY A  31      34.406  53.418   2.783  1.00  0.00      RA0  H
ATOM    272  CA  GLY A  31      35.396  55.192   2.164  1.00  0.00      RA0  C
ATOM    273  C   GLY A  31      35.870  54.611   0.843  1.00  0.00      RA0  C
ATOM    274  O   GLY A  31      35.830  55.287  -0.186  1.00  0.00      RA0  O
ATOM    275  N   SER A  32      36.371  53.386   0.873  1.00  0.00      RA0  N
ATOM    276  H   SER A  32      36.526  52.853   1.709  1.00  0.00      RA0  H
ATOM    277  CA  SER A  32      36.822  52.713  -0.340  1.00  0.00      RA0  C
ATOM    278  CB  SER A  32      38.072  53.425  -0.884  1.00  0.00      RA0  C
ATOM    279  OG  SER A  32      38.982  52.507  -1.476  1.00  0.00      RA0  O
ATOM    280  HG  SER A  32      39.550  52.313  -0.728  1.00  0.00      RA0  H
ATOM    281  C   SER A  32      36.839  51.207  -0.179  1.00  0.00      RA0  C
ATOM    282  O   SER A  32      37.762  50.674   0.427  1.00  0.00      RA0  O
ATOM    283  N   GLN A  33      35.845  50.502  -0.721  1.00  0.00      RA0  N
ATOM    284  H   GLN A  33      35.119  50.973  -1.217  1.00  0.00      RA0  H
ATOM    285  CA  GLN A  33      35.849  49.061  -0.607  1.00  0.00      RA0  C
ATOM    286  CB  GLN A  33      34.513  48.406  -0.961  1.00  0.00      RA0  C
ATOM    287  CG  GLN A  33      34.219  48.239  -2.448  1.00  0.00      RA0  C
ATOM    288  CD  GLN A  33      32.958  47.413  -2.565  1.00  0.00      RA0  C
ATOM    289  OE1 GLN A  33      31.956  47.686  -1.914  1.00  0.00      RA0  O
ATOM    290  NE2 GLN A  33      33.076  46.365  -3.402  1.00  0.00      RA0  N
ATOM    291 HE21 GLN A  33      33.924  46.192  -3.905  1.00  0.00      RA0  H
ATOM    292 HE22 GLN A  33      32.319  45.727  -3.548  1.00  0.00      RA0  H
ATOM    293  C   GLN A  33      37.031  48.413  -1.333  1.00  0.00      RA0  C
ATOM    294  O   GLN A  33      37.523  47.372  -0.893  1.00  0.00      RA0  O
ATOM    295  N   ILE A  34      37.509  49.068  -2.395  1.00  0.00      RA0  N
ATOM    296  H   ILE A  34      37.151  49.975  -2.603  1.00  0.00      RA0  H
ATOM    297  CA  ILE A  34      38.654  48.569  -3.148  1.00  0.00      RA0  C
ATOM    298  CB  ILE A  34      38.803  49.357  -4.450  1.00  0.00      RA0  C
ATOM    299  CG2 ILE A  34      39.997  48.867  -5.268  1.00  0.00      RA0  C
ATOM    300  CG1 ILE A  34      37.504  49.291  -5.256  1.00  0.00      RA0  C
ATOM    301  CD1 ILE A  34      37.158  47.865  -5.693  1.00  0.00      RA0  C
ATOM    302  C   ILE A  34      39.923  48.647  -2.283  1.00  0.00      RA0  C
ATOM    303  O   ILE A  34      40.670  47.668  -2.171  1.00  0.00      RA0  O
ATOM    304  N   ASP A  35      40.147  49.782  -1.638  1.00  0.00      RA0  N
ATOM    305  H   ASP A  35      39.506  50.549  -1.692  1.00  0.00      RA0  H
ATOM    306  CA  ASP A  35      41.325  49.899  -0.740  1.00  0.00      RA0  C
ATOM    307  CB  ASP A  35      41.689  51.335  -0.318  1.00  0.00      RA0  C
ATOM    308  CG  ASP A  35      41.141  51.650   1.059  1.00  0.00      RA0  C
ATOM    309  OD1 ASP A  35      41.752  51.270   2.044  1.00  0.00      RA0  O
ATOM    310  OD2 ASP A  35      40.107  52.295   1.177  1.00  0.00      RA0  O
ATOM    311  C   ASP A  35      41.294  48.934   0.434  1.00  0.00      RA0  C
ATOM    312  O   ASP A  35      42.322  48.467   0.867  1.00  0.00      RA0  O
ATOM    313  N   GLU A  36      40.101  48.658   0.971  1.00  0.00      RA0  N
ATOM    314  H   GLU A  36      39.304  49.155   0.622  1.00  0.00      RA0  H
ATOM    315  CA  GLU A  36      39.930  47.753   2.067  1.00  0.00      RA0  C
ATOM    316  CB  GLU A  36      38.464  47.843   2.515  1.00  0.00      RA0  C
ATOM    317  CG  GLU A  36      38.296  48.970   3.531  1.00  0.00      RA0  C
ATOM    318  CD  GLU A  36      36.962  49.705   3.485  1.00  0.00      RA0  C
ATOM    319  OE1 GLU A  36      35.922  49.064   3.617  1.00  0.00      RA0  O
ATOM    320  OE2 GLU A  36      36.972  50.937   3.365  1.00  0.00      RA0  O
ATOM    321  C   GLU A  36      40.307  46.333   1.615  1.00  0.00      RA0  C
ATOM    322  O   GLU A  36      41.005  45.602   2.312  1.00  0.00      RA0  O
ATOM    323  N   HIS A  37      39.879  45.973   0.420  1.00  0.00      RA0  N
ATOM    324  H   HIS A  37      39.314  46.614  -0.103  1.00  0.00      RA0  H
ATOM    325  CA  HIS A  37      40.215  44.681  -0.162  1.00  0.00      RA0  C
ATOM    326  CB  HIS A  37      39.545  44.560  -1.529  1.00  0.00      RA0  C
ATOM    327  CG  HIS A  37      39.745  43.176  -2.091  1.00  0.00      RA0  C
ATOM    328  ND1 HIS A  37      38.760  42.265  -2.165  1.00  0.00      RA0  N
ATOM    329  HD1 HIS A  37      37.828  42.387  -1.866  1.00  0.00      RA0  H
ATOM    330  CD2 HIS A  37      40.916  42.623  -2.617  1.00  0.00      RA0  C
ATOM    331  NE2 HIS A  37      40.624  41.365  -3.005  1.00  0.00      RA0  N
ATOM    332  CE1 HIS A  37      39.302  41.142  -2.734  1.00  0.00      RA0  C
ATOM    333  C   HIS A  37      41.729  44.562  -0.269  1.00  0.00      RA0  C
ATOM    334  O   HIS A  37      42.311  43.566   0.198  1.00  0.00      RA0  O
ATOM    335  N   HIS A  38      42.358  45.585  -0.838  1.00  0.00      RA0  N
ATOM    336  H   HIS A  38      41.833  46.385  -1.139  1.00  0.00      RA0  H
ATOM    337  CA  HIS A  38      43.808  45.520  -1.079  1.00  0.00      RA0  C
ATOM    338  CB  HIS A  38      44.279  46.652  -1.987  1.00  0.00      RA0  C
ATOM    339  CG  HIS A  38      43.777  46.447  -3.394  1.00  0.00      RA0  C
ATOM    340  ND1 HIS A  38      43.803  45.270  -4.049  1.00  0.00      RA0  N
ATOM    341  HD1 HIS A  38      44.124  44.405  -3.715  1.00  0.00      RA0  H
ATOM    342  CD2 HIS A  38      43.239  47.421  -4.237  1.00  0.00      RA0  C
ATOM    343  NE2 HIS A  38      42.940  46.819  -5.413  1.00  0.00      RA0  N
ATOM    344  CE1 HIS A  38      43.288  45.498  -5.299  1.00  0.00      RA0  C
ATOM    345  C   HIS A  38      44.615  45.560   0.230  1.00  0.00      RA0  C
ATOM    346  O   HIS A  38      45.719  44.999   0.309  1.00  0.00      RA0  O
ATOM    347  N   ALA A  39      44.057  46.171   1.266  1.00  0.00      RA0  N
ATOM    348  H   ALA A  39      43.198  46.674   1.149  1.00  0.00      RA0  H
ATOM    349  CA  ALA A  39      44.681  46.177   2.596  1.00  0.00      RA0  C
ATOM    350  CB  ALA A  39      43.873  47.029   3.576  1.00  0.00      RA0  C
ATOM    351  C   ALA A  39      44.804  44.774   3.160  1.00  0.00      RA0  C
ATOM    352  O   ALA A  39      45.803  44.428   3.774  1.00  0.00      RA0  O
ATOM    353  N   VAL A  40      43.775  43.962   2.980  1.00  0.00      RA0  N
ATOM    354  H   VAL A  40      42.983  44.274   2.449  1.00  0.00      RA0  H
ATOM    355  CA  VAL A  40      43.819  42.610   3.499  1.00  0.00      RA0  C
ATOM    356  CB  VAL A  40      42.426  41.995   3.511  1.00  0.00      RA0  C
ATOM    357  CG1 VAL A  40      42.464  40.542   3.979  1.00  0.00      RA0  C
ATOM    358  CG2 VAL A  40      41.499  42.849   4.378  1.00  0.00      RA0  C
ATOM    359  C   VAL A  40      44.815  41.795   2.686  1.00  0.00      RA0  C
ATOM    360  O   VAL A  40      45.540  40.958   3.235  1.00  0.00      RA0  O
ATOM    361  N   ARG A  41      44.833  42.021   1.384  1.00  0.00      RA0  N
ATOM    362  H   ARG A  41      44.207  42.698   0.994  1.00  0.00      RA0  H
ATOM    363  CA  ARG A  41      45.711  41.256   0.514  1.00  0.00      RA0  C
ATOM    364  CB  ARG A  41      45.370  41.508  -0.956  1.00  0.00      RA0  C
ATOM    365  CG  ARG A  41      44.037  40.919  -1.421  1.00  0.00      RA0  C
ATOM    366  CD  ARG A  41      44.029  39.389  -1.480  1.00  0.00      RA0  C
ATOM    367  NE  ARG A  41      42.751  38.900  -1.997  1.00  0.00      RA0  N
ATOM    368  HE  ARG A  41      42.366  39.353  -2.819  1.00  0.00      RA0  H
ATOM    369  CZ  ARG A  41      42.118  37.870  -1.361  1.00  0.00      RA0  C
ATOM    370  NH1 ARG A  41      42.713  37.250  -0.327  1.00  0.00      RA0  N
ATOM    371 HH11 ARG A  41      42.251  36.538   0.214  1.00  0.00      RA0  H
ATOM    372 HH12 ARG A  41      43.665  37.439  -0.039  1.00  0.00      RA0  H
ATOM    373  NH2 ARG A  41      40.895  37.488  -1.771  1.00  0.00      RA0  N
ATOM    374 HH21 ARG A  41      40.329  36.798  -1.303  1.00  0.00      RA0  H
ATOM    375 HH22 ARG A  41      40.520  37.907  -2.614  1.00  0.00      RA0  H
ATOM    376  C   ARG A  41      47.191  41.564   0.743  1.00  0.00      RA0  C
ATOM    377  O   ARG A  41      48.022  40.713   0.488  1.00  0.00      RA0  O
ATOM    378  N   THR A  42      47.504  42.765   1.203  1.00  0.00      RA0  N
ATOM    379  H   THR A  42      46.800  43.437   1.431  1.00  0.00      RA0  H
ATOM    380  CA  THR A  42      48.920  43.214   1.247  1.00  0.00      RA0  C
ATOM    381  CB  THR A  42      49.235  44.242   0.152  1.00  0.00      RA0  C
ATOM    382  OG1 THR A  42      48.282  45.304   0.137  1.00  0.00      RA0  O
ATOM    383  HG1 THR A  42      47.442  44.911  -0.067  1.00  0.00      RA0  H
ATOM    384  CG2 THR A  42      49.299  43.583  -1.228  1.00  0.00      RA0  C
ATOM    385  C   THR A  42      49.447  43.592   2.627  1.00  0.00      RA0  C
ATOM    386  O   THR A  42      50.678  43.744   2.797  1.00  0.00      RA0  O
ATOM    387  N   ASP A  43      48.563  43.801   3.601  1.00  0.00      RA0  N
ATOM    388  H   ASP A  43      47.580  43.649   3.494  1.00  0.00      RA0  H
ATOM    389  CA  ASP A  43      49.004  44.310   4.898  1.00  0.00      RA0  C
ATOM    390  CB  ASP A  43      49.097  45.841   4.902  1.00  0.00      RA0  C
ATOM    391  CG  ASP A  43      49.623  46.322   6.242  1.00  0.00      RA0  C
ATOM    392  OD1 ASP A  43      50.086  45.516   7.042  1.00  0.00      RA0  O
ATOM    393  OD2 ASP A  43      49.537  47.510   6.533  1.00  0.00      RA0  O
ATOM    394  C   ASP A  43      48.089  43.764   6.004  1.00  0.00      RA0  C
ATOM    395  O   ASP A  43      48.233  42.591   6.395  1.00  0.00      RA0  O
ATOM    396  N   ALA A  44      47.140  44.565   6.489  1.00  0.00      RA0  N
ATOM    397  H   ALA A  44      46.987  45.496   6.155  1.00  0.00      RA0  H
ATOM    398  CA  ALA A  44      46.194  44.086   7.503  1.00  0.00      RA0  C
ATOM    399  CB  ALA A  44      46.794  44.191   8.904  1.00  0.00      RA0  C
ATOM    400  C   ALA A  44      44.907  44.912   7.458  1.00  0.00      RA0  C
ATOM    401  O   ALA A  44      44.949  46.151   7.470  1.00  0.00      RA0  O
ATOM    402  N   GLY A  45      43.784  44.199   7.443  1.00  0.00      RA0  N
ATOM    403  H   GLY A  45      43.811  43.197   7.426  1.00  0.00      RA0  H
ATOM    404  CA  GLY A  45      42.471  44.813   7.598  1.00  0.00      RA0  C
ATOM    405  C   GLY A  45      41.689  44.078   8.662  1.00  0.00      RA0  C
ATOM    406  O   GLY A  45      42.001  42.941   8.989  1.00  0.00      RA0  O
ATOM    407  N   MSE A  46      40.634  44.695   9.171  1.00  0.00      RA0  N
ATOM    408  H   MSE A  46      40.382  45.620   8.872  1.00  0.00      RA0  H
ATOM    409  CA  MSE A  46      39.783  44.020  10.113  1.00  0.00      RA0  C
ATOM    410  CB  MSE A  46      40.166  44.379  11.545  1.00  0.00      RA0  C
ATOM    411  CG  MSE A  46      39.997  45.869  11.819  1.00  0.00      RA0  C
ATOM    412  SE  MSE A  46      40.451  46.305  13.498  1.00  0.00      RA0  S
ATOM    413  CE  MSE A  46      40.463  48.082  13.254  1.00  0.00      RA0  C
ATOM    414  C   MSE A  46      38.309  44.298   9.904  1.00  0.00      RA0  C
ATOM    415  O   MSE A  46      37.922  45.360   9.435  1.00  0.00      RA0  O
ATOM    416  N   PHE A  47      37.522  43.309  10.307  1.00  0.00      RA0  N
ATOM    417  H   PHE A  47      37.928  42.540  10.805  1.00  0.00      RA0  H
ATOM    418  CA  PHE A  47      36.079  43.300  10.121  1.00  0.00      RA0  C
ATOM    419  CB  PHE A  47      35.649  42.159   9.197  1.00  0.00      RA0  C
ATOM    420  CG  PHE A  47      36.389  42.174   7.881  1.00  0.00      RA0  C
ATOM    421  CD1 PHE A  47      37.604  41.509   7.755  1.00  0.00      RA0  C
ATOM    422  CD2 PHE A  47      35.841  42.831   6.788  1.00  0.00      RA0  C
ATOM    423  CE1 PHE A  47      38.263  41.489   6.534  1.00  0.00      RA0  C
ATOM    424  CE2 PHE A  47      36.498  42.807   5.565  1.00  0.00      RA0  C
ATOM    425  CZ  PHE A  47      37.704  42.131   5.437  1.00  0.00      RA0  C
ATOM    426  C   PHE A  47      35.406  43.063  11.465  1.00  0.00      RA0  C
ATOM    427  O   PHE A  47      35.855  42.232  12.288  1.00  0.00      RA0  O
ATOM    428  N   ASP A  48      34.328  43.799  11.710  1.00  0.00      RA0  N
ATOM    429  H   ASP A  48      33.950  44.387  10.998  1.00  0.00      RA0  H
ATOM    430  CA  ASP A  48      33.477  43.515  12.842  1.00  0.00      RA0  C
ATOM    431  CB  ASP A  48      32.503  44.625  13.193  1.00  0.00      RA0  C
ATOM    432  CG  ASP A  48      31.656  44.043  14.301  1.00  0.00      RA0  C
ATOM    433  OD1 ASP A  48      32.242  43.440  15.182  1.00  0.00      RA0  O
ATOM    434  OD2 ASP A  48      30.432  44.123  14.277  1.00  0.00      RA0  O
ATOM    435  C   ASP A  48      32.610  42.324  12.472  1.00  0.00      RA0  C
ATOM    436  O   ASP A  48      31.790  42.437  11.560  1.00  0.00      RA0  O
ATOM    437  N   VAL A  49      32.811  41.207  13.143  1.00  0.00      RA0  N
ATOM    438  H   VAL A  49      33.381  41.264  13.968  1.00  0.00      RA0  H
ATOM    439  CA  VAL A  49      31.989  40.024  12.914  1.00  0.00      RA0  C
ATOM    440  CB  VAL A  49      32.839  38.858  12.404  1.00  0.00      RA0  C
ATOM    441  CG1 VAL A  49      33.159  39.052  10.922  1.00  0.00      RA0  C
ATOM    442  CG2 VAL A  49      34.114  38.685  13.227  1.00  0.00      RA0  C
ATOM    443  C   VAL A  49      31.198  39.673  14.179  1.00  0.00      RA0  C
ATOM    444  O   VAL A  49      30.904  38.514  14.425  1.00  0.00      RA0  O
ATOM    445  N   SER A  50      30.753  40.704  14.897  1.00  0.00      RA0  N
ATOM    446  H   SER A  50      31.008  41.652  14.671  1.00  0.00      RA0  H
ATOM    447  CA  SER A  50      29.992  40.524  16.126  1.00  0.00      RA0  C
ATOM    448  CB  SER A  50      30.058  41.782  16.986  1.00  0.00      RA0  C
ATOM    449  OG  SER A  50      31.418  41.999  17.373  1.00  0.00      RA0  O
ATOM    450  HG  SER A  50      31.790  42.542  16.679  1.00  0.00      RA0  H
ATOM    451  C   SER A  50      28.561  40.100  15.828  1.00  0.00      RA0  C
ATOM    452  O   SER A  50      27.840  39.673  16.732  1.00  0.00      RA0  O
ATOM    453  N   HIS A  51      28.182  40.234  14.568  1.00  0.00      RA0  N
ATOM    454  H   HIS A  51      28.822  40.658  13.930  1.00  0.00      RA0  H
ATOM    455  CA  HIS A  51      26.905  39.713  14.046  1.00  0.00      RA0  C
ATOM    456  CB  HIS A  51      26.577  40.329  12.681  1.00  0.00      RA0  C
ATOM    457  CG  HIS A  51      27.317  39.611  11.577  1.00  0.00      RA0  C
ATOM    458  ND1 HIS A  51      26.703  38.823  10.677  1.00  0.00      RA0  N
ATOM    459  HD1 HIS A  51      25.737  38.669  10.623  1.00  0.00      RA0  H
ATOM    460  CD2 HIS A  51      28.687  39.631  11.300  1.00  0.00      RA0  C
ATOM    461  NE2 HIS A  51      28.891  38.838  10.220  1.00  0.00      RA0  N
ATOM    462  CE1 HIS A  51      27.672  38.340   9.836  1.00  0.00      RA0  C
ATOM    463  C   HIS A  51      26.854  38.188  14.001  1.00  0.00      RA0  C
ATOM    464  O   HIS A  51      25.781  37.616  13.793  1.00  0.00      RA0  O
ATOM    465  N   MSE A  52      27.981  37.529  14.208  1.00  0.00      RA0  N
ATOM    466  H   MSE A  52      28.813  37.987  14.525  1.00  0.00      RA0  H
ATOM    467  CA  MSE A  52      27.973  36.092  14.266  1.00  0.00      RA0  C
ATOM    468  CB  MSE A  52      29.262  35.503  13.693  1.00  0.00      RA0  C
ATOM    469  CG  MSE A  52      29.505  35.937  12.248  1.00  0.00      RA0  C
ATOM    470  SE  MSE A  52      30.949  35.163  11.503  1.00  0.00      RA0  S
ATOM    471  CE  MSE A  52      30.287  33.494  11.363  1.00  0.00      RA0  C
ATOM    472  C   MSE A  52      27.752  35.628  15.676  1.00  0.00      RA0  C
ATOM    473  O   MSE A  52      28.115  36.314  16.642  1.00  0.00      RA0  O
ATOM    474  N   THR A  53      27.146  34.449  15.781  1.00  0.00      RA0  N
ATOM    475  H   THR A  53      26.971  33.886  14.995  1.00  0.00      RA0  H
ATOM    476  CA  THR A  53      26.714  33.896  17.062  1.00  0.00      RA0  C
ATOM    477  CB  THR A  53      25.290  33.441  16.821  1.00  0.00      RA0  C
ATOM    478  OG1 THR A  53      24.511  34.600  16.481  1.00  0.00      RA0  O
ATOM    479  HG1 THR A  53      24.966  35.014  15.753  1.00  0.00      RA0  H
ATOM    480  CG2 THR A  53      24.698  32.673  17.999  1.00  0.00      RA0  C
ATOM    481  C   THR A  53      27.675  32.794  17.498  1.00  0.00      RA0  C
ATOM    482  O   THR A  53      27.947  31.852  16.754  1.00  0.00      RA0  O
ATOM    483  N   ILE A  54      28.219  32.942  18.699  1.00  0.00      RA0  N
ATOM    484  H   ILE A  54      27.928  33.701  19.283  1.00  0.00      RA0  H
ATOM    485  CA  ILE A  54      29.060  31.923  19.308  1.00  0.00      RA0  C
ATOM    486  CB  ILE A  54      30.195  32.599  20.071  1.00  0.00      RA0  C
ATOM    487  CG2 ILE A  54      31.088  31.575  20.767  1.00  0.00      RA0  C
ATOM    488  CG1 ILE A  54      30.979  33.521  19.136  1.00  0.00      RA0  C
ATOM    489  CD1 ILE A  54      32.049  34.324  19.872  1.00  0.00      RA0  C
ATOM    490  C   ILE A  54      28.161  31.103  20.242  1.00  0.00      RA0  C
ATOM    491  O   ILE A  54      27.425  31.665  21.073  1.00  0.00      RA0  O
ATOM    492  N   VAL A  55      28.184  29.787  20.052  1.00  0.00      RA0  N
ATOM    493  H   VAL A  55      28.853  29.374  19.434  1.00  0.00      RA0  H
ATOM    494  CA  VAL A  55      27.349  28.884  20.811  1.00  0.00      RA0  C
ATOM    495  CB  VAL A  55      26.453  28.087  19.863  1.00  0.00      RA0  C
ATOM    496  CG1 VAL A  55      25.564  27.118  20.639  1.00  0.00      RA0  C
ATOM    497  CG2 VAL A  55      25.652  29.007  18.943  1.00  0.00      RA0  C
ATOM    498  C   VAL A  55      28.281  27.951  21.538  1.00  0.00      RA0  C
ATOM    499  O   VAL A  55      29.040  27.205  20.907  1.00  0.00      RA0  O
ATOM    500  N   ASP A  56      28.211  27.986  22.860  1.00  0.00      RA0  N
ATOM    501  H   ASP A  56      27.577  28.599  23.319  1.00  0.00      RA0  H
ATOM    502  CA  ASP A  56      28.956  27.048  23.671  1.00  0.00      RA0  C
ATOM    503  CB  ASP A  56      29.438  27.725  24.978  1.00  0.00      RA0  C
ATOM    504  CG  ASP A  56      30.528  28.782  24.777  1.00  0.00      RA0  C
ATOM    505  OD1 ASP A  56      30.967  29.003  23.656  1.00  0.00      RA0  O
ATOM    506  OD2 ASP A  56      30.976  29.400  25.747  1.00  0.00      RA0  O
ATOM    507  C   ASP A  56      28.116  25.828  24.017  1.00  0.00      RA0  C
ATOM    508  O   ASP A  56      26.960  25.950  24.410  1.00  0.00      RA0  O
ATOM    509  N   LEU A  57      28.729  24.659  23.855  1.00  0.00      RA0  N
ATOM    510  H   LEU A  57      29.704  24.643  23.625  1.00  0.00      RA0  H
ATOM    511  CA  LEU A  57      28.103  23.379  24.134  1.00  0.00      RA0  C
ATOM    512  CB  LEU A  57      28.128  22.489  22.895  1.00  0.00      RA0  C
ATOM    513  CG  LEU A  57      27.406  23.062  21.679  1.00  0.00      RA0  C
ATOM    514  CD1 LEU A  57      27.517  22.109  20.493  1.00  0.00      RA0  C
ATOM    515  CD2 LEU A  57      25.950  23.413  21.978  1.00  0.00      RA0  C
ATOM    516  C   LEU A  57      28.813  22.653  25.271  1.00  0.00      RA0  C
ATOM    517  O   LEU A  57      30.009  22.434  25.190  1.00  0.00      RA0  O
ATOM    518  N   ARG A  58      28.069  22.237  26.300  1.00  0.00      RA0  N
ATOM    519  H   ARG A  58      27.081  22.410  26.320  1.00  0.00      RA0  H
ATOM    520  CA  ARG A  58      28.656  21.606  27.470  1.00  0.00      RA0  C
ATOM    521  CB  ARG A  58      28.568  22.598  28.607  1.00  0.00      RA0  C
ATOM    522  CG  ARG A  58      29.836  23.406  28.851  1.00  0.00      RA0  C
ATOM    523  CD  ARG A  58      30.053  23.533  30.356  1.00  0.00      RA0  C
ATOM    524  NE  ARG A  58      30.154  22.197  30.935  1.00  0.00      RA0  N
ATOM    525  HE  ARG A  58      30.982  21.662  30.711  1.00  0.00      RA0  H
ATOM    526  CZ  ARG A  58      29.113  21.609  31.598  1.00  0.00      RA0  C
ATOM    527  NH1 ARG A  58      27.985  22.317  31.850  1.00  0.00      RA0  N
ATOM    528 HH11 ARG A  58      27.146  21.959  32.279  1.00  0.00      RA0  H
ATOM    529 HH12 ARG A  58      27.837  23.278  31.549  1.00  0.00      RA0  H
ATOM    530  NH2 ARG A  58      29.238  20.306  31.932  1.00  0.00      RA0  N
ATOM    531 HH21 ARG A  58      28.550  19.786  32.436  1.00  0.00      RA0  H
ATOM    532 HH22 ARG A  58      30.079  19.802  31.634  1.00  0.00      RA0  H
ATOM    533  C   ARG A  58      27.929  20.296  27.806  1.00  0.00      RA0  C
ATOM    534  O   ARG A  58      26.718  20.205  27.682  1.00  0.00      RA0  O
ATOM    535  N   GLY A  59      28.672  19.309  28.271  1.00  0.00      RA0  N
ATOM    536  H   GLY A  59      29.662  19.428  28.405  1.00  0.00      RA0  H
ATOM    537  CA  GLY A  59      28.104  18.014  28.623  1.00  0.00      RA0  C
ATOM    538  C   GLY A  59      29.040  16.897  28.203  1.00  0.00      RA0  C
ATOM    539  O   GLY A  59      29.740  17.010  27.195  1.00  0.00      RA0  O
ATOM    540  N   SER A  60      29.039  15.806  28.966  1.00  0.00      RA0  N
ATOM    541  H   SER A  60      28.430  15.753  29.757  1.00  0.00      RA0  H
ATOM    542  CA  SER A  60      29.957  14.700  28.725  1.00  0.00      RA0  C
ATOM    543  CB  SER A  60      29.783  13.847  29.959  1.00  0.00      RA0  C
ATOM    544  OG  SER A  60      29.426  14.784  30.987  1.00  0.00      RA0  O
ATOM    545  HG  SER A  60      30.107  15.455  30.981  1.00  0.00      RA0  H
ATOM    546  C   SER A  60      29.752  14.043  27.361  1.00  0.00      RA0  C
ATOM    547  O   SER A  60      30.701  13.465  26.814  1.00  0.00      RA0  O
ATOM    548  N   ARG A  61      28.539  14.152  26.803  1.00  0.00      RA0  N
ATOM    549  H   ARG A  61      27.847  14.724  27.239  1.00  0.00      RA0  H
ATOM    550  CA  ARG A  61      28.235  13.580  25.491  1.00  0.00      RA0  C
ATOM    551  CB  ARG A  61      26.829  12.991  25.543  1.00  0.00      RA0  C
ATOM    552  CG  ARG A  61      26.641  12.139  26.802  1.00  0.00      RA0  C
ATOM    553  CD  ARG A  61      25.265  11.480  26.861  1.00  0.00      RA0  C
ATOM    554  NE  ARG A  61      25.061  10.706  25.644  1.00  0.00      RA0  N
ATOM    555  HE  ARG A  61      25.886  10.390  25.151  1.00  0.00      RA0  H
ATOM    556  CZ  ARG A  61      23.825  10.516  25.113  1.00  0.00      RA0  C
ATOM    557  NH1 ARG A  61      22.737  10.931  25.804  1.00  0.00      RA0  N
ATOM    558 HH11 ARG A  61      21.793  10.907  25.444  1.00  0.00      RA0  H
ATOM    559 HH12 ARG A  61      22.832  11.318  26.724  1.00  0.00      RA0  H
ATOM    560  NH2 ARG A  61      23.736   9.933  23.902  1.00  0.00      RA0  N
ATOM    561 HH21 ARG A  61      22.886   9.708  23.426  1.00  0.00      RA0  H
ATOM    562 HH22 ARG A  61      24.592   9.703  23.394  1.00  0.00      RA0  H
ATOM    563  C   ARG A  61      28.377  14.586  24.343  1.00  0.00      RA0  C
ATOM    564  O   ARG A  61      27.883  14.349  23.255  1.00  0.00      RA0  O
ATOM    565  N   THR A  62      29.068  15.696  24.556  1.00  0.00      RA0  N
ATOM    566  H   THR A  62      29.507  15.910  25.431  1.00  0.00      RA0  H
ATOM    567  CA  THR A  62      29.125  16.716  23.498  1.00  0.00      RA0  C
ATOM    568  CB  THR A  62      29.754  17.998  24.034  1.00  0.00      RA0  C
ATOM    569  OG1 THR A  62      29.007  18.444  25.167  1.00  0.00      RA0  O
ATOM    570  HG1 THR A  62      29.541  18.233  25.927  1.00  0.00      RA0  H
ATOM    571  CG2 THR A  62      29.783  19.095  22.973  1.00  0.00      RA0  C
ATOM    572  C   THR A  62      29.753  16.227  22.195  1.00  0.00      RA0  C
ATOM    573  O   THR A  62      29.208  16.500  21.115  1.00  0.00      RA0  O
ATOM    574  N   ARG A  63      30.862  15.494  22.279  1.00  0.00      RA0  N
ATOM    575  H   ARG A  63      31.247  15.287  23.179  1.00  0.00      RA0  H
ATOM    576  CA  ARG A  63      31.512  14.989  21.056  1.00  0.00      RA0  C
ATOM    577  CB  ARG A  63      32.856  14.319  21.351  1.00  0.00      RA0  C
ATOM    578  CG  ARG A  63      33.629  14.111  20.047  1.00  0.00      RA0  C
ATOM    579  CD  ARG A  63      34.926  13.314  20.182  1.00  0.00      RA0  C
ATOM    580  NE  ARG A  63      35.872  13.941  21.100  1.00  0.00      RA0  N
ATOM    581  HE  ARG A  63      35.771  13.830  22.105  1.00  0.00      RA0  H
ATOM    582  CZ  ARG A  63      36.963  14.617  20.641  1.00  0.00      RA0  C
ATOM    583  NH1 ARG A  63      37.106  14.878  19.327  1.00  0.00      RA0  N
ATOM    584 HH11 ARG A  63      37.933  15.341  18.987  1.00  0.00      RA0  H
ATOM    585 HH12 ARG A  63      36.418  14.655  18.631  1.00  0.00      RA0  H
ATOM    586  NH2 ARG A  63      37.896  15.017  21.519  1.00  0.00      RA0  N
ATOM    587 HH21 ARG A  63      38.745  15.485  21.270  1.00  0.00      RA0  H
ATOM    588 HH22 ARG A  63      37.713  14.836  22.506  1.00  0.00      RA0  H
ATOM    589  C   ARG A  63      30.575  14.030  20.331  1.00  0.00      RA0  C
ATOM    590  O   ARG A  63      30.398  14.108  19.117  1.00  0.00      RA0  O
ATOM    591  N   GLU A  64      29.966  13.136  21.094  1.00  0.00      RA0  N
ATOM    592  H   GLU A  64      30.094  13.168  22.083  1.00  0.00      RA0  H
ATOM    593  CA  GLU A  64      29.007  12.179  20.558  1.00  0.00      RA0  C
ATOM    594  CB  GLU A  64      28.369  11.350  21.674  1.00  0.00      RA0  C
ATOM    595  CG  GLU A  64      27.356  10.336  21.129  1.00  0.00      RA0  C
ATOM    596  CD  GLU A  64      26.443   9.864  22.243  1.00  0.00      RA0  C
ATOM    597  OE1 GLU A  64      26.636  10.266  23.382  1.00  0.00      RA0  O
ATOM    598  OE2 GLU A  64      25.502   9.122  21.978  1.00  0.00      RA0  O
ATOM    599  C   GLU A  64      27.896  12.887  19.786  1.00  0.00      RA0  C
ATOM    600  O   GLU A  64      27.583  12.517  18.641  1.00  0.00      RA0  O
ATOM    601  N   PHE A  65      27.315  13.903  20.412  1.00  0.00      RA0  N
ATOM    602  H   PHE A  65      27.592  14.105  21.353  1.00  0.00      RA0  H
ATOM    603  CA  PHE A  65      26.271  14.717  19.787  1.00  0.00      RA0  C
ATOM    604  CB  PHE A  65      25.863  15.845  20.739  1.00  0.00      RA0  C
ATOM    605  CG  PHE A  65      24.978  16.851  20.041  1.00  0.00      RA0  C
ATOM    606  CD1 PHE A  65      23.863  16.438  19.319  1.00  0.00      RA0  C
ATOM    607  CD2 PHE A  65      25.288  18.204  20.120  1.00  0.00      RA0  C
ATOM    608  CE1 PHE A  65      23.078  17.375  18.659  1.00  0.00      RA0  C
ATOM    609  CE2 PHE A  65      24.499  19.141  19.465  1.00  0.00      RA0  C
ATOM    610  CZ  PHE A  65      23.397  18.725  18.727  1.00  0.00      RA0  C
ATOM    611  C   PHE A  65      26.731  15.273  18.458  1.00  0.00      RA0  C
ATOM    612  O   PHE A  65      26.046  15.148  17.451  1.00  0.00      RA0  O
ATOM    613  N   LEU A  66      27.892  15.922  18.460  1.00  0.00      RA0  N
ATOM    614  H   LEU A  66      28.441  15.949  19.300  1.00  0.00      RA0  H
ATOM    615  CA  LEU A  66      28.377  16.573  17.243  1.00  0.00      RA0  C
ATOM    616  CB  LEU A  66      29.517  17.530  17.567  1.00  0.00      RA0  C
ATOM    617  CG  LEU A  66      29.018  18.732  18.362  1.00  0.00      RA0  C
ATOM    618  CD1 LEU A  66      30.166  19.641  18.787  1.00  0.00      RA0  C
ATOM    619  CD2 LEU A  66      27.940  19.498  17.595  1.00  0.00      RA0  C
ATOM    620  C   LEU A  66      28.764  15.604  16.132  1.00  0.00      RA0  C
ATOM    621  O   LEU A  66      28.697  15.968  14.960  1.00  0.00      RA0  O
ATOM    622  N   ARG A  67      29.192  14.397  16.484  1.00  0.00      RA0  N
ATOM    623  H   ARG A  67      29.255  14.162  17.457  1.00  0.00      RA0  H
ATOM    624  CA  ARG A  67      29.454  13.340  15.473  1.00  0.00      RA0  C
ATOM    625  CB  ARG A  67      30.054  12.055  16.057  1.00  0.00      RA0  C
ATOM    626  CG  ARG A  67      31.416  12.142  16.741  1.00  0.00      RA0  C
ATOM    627  CD  ARG A  67      32.037  10.752  16.938  1.00  0.00      RA0  C
ATOM    628  NE  ARG A  67      32.563  10.219  15.678  1.00  0.00      RA0  N
ATOM    629  HE  ARG A  67      32.986  10.880  15.035  1.00  0.00      RA0  H
ATOM    630  CZ  ARG A  67      32.577   8.883  15.388  1.00  0.00      RA0  C
ATOM    631  NH1 ARG A  67      31.935   8.009  16.196  1.00  0.00      RA0  N
ATOM    632 HH11 ARG A  67      31.913   7.021  16.002  1.00  0.00      RA0  H
ATOM    633 HH12 ARG A  67      31.445   8.321  17.013  1.00  0.00      RA0  H
ATOM    634  NH2 ARG A  67      33.233   8.458  14.290  1.00  0.00      RA0  N
ATOM    635 HH21 ARG A  67      33.307   7.498  14.005  1.00  0.00      RA0  H
ATOM    636 HH22 ARG A  67      33.688   9.141  13.691  1.00  0.00      RA0  H
ATOM    637  C   ARG A  67      28.188  12.911  14.731  1.00  0.00      RA0  C
ATOM    638  O   ARG A  67      28.254  12.355  13.637  1.00  0.00      RA0  O
ATOM    639  N   TYR A  68      27.042  13.117  15.373  1.00  0.00      RA0  N
ATOM    640  H   TYR A  68      27.044  13.518  16.290  1.00  0.00      RA0  H
ATOM    641  CA  TYR A  68      25.729  12.846  14.764  1.00  0.00      RA0  C
ATOM    642  CB  TYR A  68      24.781  12.377  15.867  1.00  0.00      RA0  C
ATOM    643  CG  TYR A  68      23.397  12.153  15.313  1.00  0.00      RA0  C
ATOM    644  CD1 TYR A  68      23.205  11.249  14.276  1.00  0.00      RA0  C
ATOM    645  CE1 TYR A  68      21.929  11.041  13.771  1.00  0.00      RA0  C
ATOM    646  CD2 TYR A  68      22.318  12.849  15.846  1.00  0.00      RA0  C
ATOM    647  CE2 TYR A  68      21.041  12.635  15.344  1.00  0.00      RA0  C
ATOM    648  CZ  TYR A  68      20.848  11.729  14.307  1.00  0.00      RA0  C
ATOM    649  OH  TYR A  68      19.582  11.513  13.802  1.00  0.00      RA0  O
ATOM    650  HH  TYR A  68      19.644  10.771  13.207  1.00  0.00      RA0  H
ATOM    651  C   TYR A  68      25.182  14.082  14.049  1.00  0.00      RA0  C
ATOM    652  O   TYR A  68      24.587  14.004  12.970  1.00  0.00      RA0  O
ATOM    653  N   LEU A  69      25.409  15.257  14.618  1.00  0.00      RA0  N
ATOM    654  H   LEU A  69      25.887  15.288  15.496  1.00  0.00      RA0  H
ATOM    655  CA  LEU A  69      24.885  16.493  14.010  1.00  0.00      RA0  C
ATOM    656  CB  LEU A  69      24.988  17.622  15.037  1.00  0.00      RA0  C
ATOM    657  CG  LEU A  69      24.234  18.890  14.637  1.00  0.00      RA0  C
ATOM    658  CD1 LEU A  69      22.722  18.677  14.680  1.00  0.00      RA0  C
ATOM    659  CD2 LEU A  69      24.662  20.100  15.467  1.00  0.00      RA0  C
ATOM    660  C   LEU A  69      25.563  16.920  12.701  1.00  0.00      RA0  C
ATOM    661  O   LEU A  69      24.902  17.411  11.761  1.00  0.00      RA0  O
ATOM    662  N   LEU A  70      26.889  16.776  12.653  1.00  0.00      RA0  N
ATOM    663  H   LEU A  70      27.368  16.244  13.354  1.00  0.00      RA0  H
ATOM    664  CA  LEU A  70      27.696  17.335  11.584  1.00  0.00      RA0  C
ATOM    665  CB  LEU A  70      28.892  18.083  12.171  1.00  0.00      RA0  C
ATOM    666  CG  LEU A  70      28.494  19.190  13.146  1.00  0.00      RA0  C
ATOM    667  CD1 LEU A  70      29.708  19.779  13.862  1.00  0.00      RA0  C
ATOM    668  CD2 LEU A  70      27.653  20.269  12.466  1.00  0.00      RA0  C
ATOM    669  C   LEU A  70      28.190  16.294  10.605  1.00  0.00      RA0  C
ATOM    670  O   LEU A  70      28.403  15.156  10.966  1.00  0.00      RA0  O
ATOM    671  N   ALA A  71      28.416  16.706   9.355  1.00  0.00      RA0  N
ATOM    672  H   ALA A  71      28.296  17.676   9.132  1.00  0.00      RA0  H
ATOM    673  CA  ALA A  71      28.853  15.767   8.340  1.00  0.00      RA0  C
ATOM    674  CB  ALA A  71      28.330  16.198   6.972  1.00  0.00      RA0  C
ATOM    675  C   ALA A  71      30.368  15.588   8.235  1.00  0.00      RA0  C
ATOM    676  O   ALA A  71      30.833  14.540   7.759  1.00  0.00      RA0  O
ATOM    677  N   ASN A  72      31.134  16.589   8.665  1.00  0.00      RA0  N
ATOM    678  H   ASN A  72      30.719  17.410   9.058  1.00  0.00      RA0  H
ATOM    679  CA  ASN A  72      32.539  16.342   8.981  1.00  0.00      RA0  C
ATOM    680  CB  ASN A  72      33.343  17.639   9.065  1.00  0.00      RA0  C
ATOM    681  CG  ASN A  72      34.787  17.388   8.676  1.00  0.00      RA0  C
ATOM    682  OD1 ASN A  72      35.354  16.334   8.934  1.00  0.00      RA0  O
ATOM    683  ND2 ASN A  72      35.350  18.407   8.018  1.00  0.00      RA0  N
ATOM    684 HD21 ASN A  72      34.879  19.284   7.902  1.00  0.00      RA0  H
ATOM    685 HD22 ASN A  72      36.253  18.317   7.593  1.00  0.00      RA0  H
ATOM    686  C   ASN A  72      32.503  15.581  10.309  1.00  0.00      RA0  C
ATOM    687  O   ASN A  72      31.427  15.435  10.899  1.00  0.00      RA0  O
ATOM    688  N   ASP A  73      33.647  15.069  10.759  1.00  0.00      RA0  N
ATOM    689  H   ASP A  73      34.495  15.259  10.261  1.00  0.00      RA0  H
ATOM    690  CA  ASP A  73      33.706  14.238  11.957  1.00  0.00      RA0  C
ATOM    691  CB  ASP A  73      34.109  12.774  11.756  1.00  0.00      RA0  C
ATOM    692  CG  ASP A  73      33.730  11.944  12.985  1.00  0.00      RA0  C
ATOM    693  OD1 ASP A  73      33.335  12.498  14.009  1.00  0.00      RA0  O
ATOM    694  OD2 ASP A  73      33.805  10.725  12.922  1.00  0.00      RA0  O
ATOM    695  C   ASP A  73      34.573  14.867  13.033  1.00  0.00      RA0  C
ATOM    696  O   ASP A  73      35.803  14.869  12.924  1.00  0.00      RA0  O
ATOM    697  N   VAL A  74      33.951  15.352  14.101  1.00  0.00      RA0  N
ATOM    698  H   VAL A  74      32.993  15.093  14.204  1.00  0.00      RA0  H
ATOM    699  CA  VAL A  74      34.717  16.007  15.148  1.00  0.00      RA0  C
ATOM    700  CB  VAL A  74      33.787  16.794  16.069  1.00  0.00      RA0  C
ATOM    701  CG1 VAL A  74      33.045  17.874  15.281  1.00  0.00      RA0  C
ATOM    702  CG2 VAL A  74      32.828  15.859  16.804  1.00  0.00      RA0  C
ATOM    703  C   VAL A  74      35.604  15.060  15.948  1.00  0.00      RA0  C
ATOM    704  O   VAL A  74      36.333  15.528  16.833  1.00  0.00      RA0  O
ATOM    705  N   ALA A  75      35.537  13.750  15.655  1.00  0.00      RA0  N
ATOM    706  H   ALA A  75      34.881  13.422  14.969  1.00  0.00      RA0  H
ATOM    707  CA  ALA A  75      36.504  12.790  16.211  1.00  0.00      RA0  C
ATOM    708  CB  ALA A  75      36.227  11.377  15.698  1.00  0.00      RA0  C
ATOM    709  C   ALA A  75      37.930  13.195  15.816  1.00  0.00      RA0  C
ATOM    710  O   ALA A  75      38.893  12.833  16.499  1.00  0.00      RA0  O
ATOM    711  N   LYS A  76      38.038  13.933  14.713  1.00  0.00      RA0  N
ATOM    712  H   LYS A  76      37.216  14.102  14.166  1.00  0.00      RA0  H
ATOM    713  CA  LYS A  76      39.319  14.412  14.204  1.00  0.00      RA0  C
ATOM    714  CB  LYS A  76      39.171  14.875  12.760  1.00  0.00      RA0  C
ATOM    715  CG  LYS A  76      38.556  13.827  11.842  1.00  0.00      RA0  C
ATOM    716  CD  LYS A  76      38.161  14.453  10.508  1.00  0.00      RA0  C
ATOM    717  CE  LYS A  76      37.416  13.476   9.606  1.00  0.00      RA0  C
ATOM    718  NZ  LYS A  76      38.213  12.265   9.403  1.00  0.00      RA0  N
ATOM    719  HZ1 LYS A  76      37.917  11.749   8.551  1.00  0.00      RA0  H
ATOM    720  HZ2 LYS A  76      39.226  12.487   9.267  1.00  0.00      RA0  H
ATOM    721  HZ3 LYS A  76      38.132  11.615  10.211  1.00  0.00      RA0  H
ATOM    722  C   LYS A  76      39.898  15.565  15.013  1.00  0.00      RA0  C
ATOM    723  O   LYS A  76      41.055  15.924  14.815  1.00  0.00      RA0  O
ATOM    724  N   LEU A  77      39.123  16.143  15.923  1.00  0.00      RA0  N
ATOM    725  H   LEU A  77      38.216  15.769  16.098  1.00  0.00      RA0  H
ATOM    726  CA  LEU A  77      39.623  17.176  16.810  1.00  0.00      RA0  C
ATOM    727  CB  LEU A  77      38.499  18.144  17.166  1.00  0.00      RA0  C
ATOM    728  CG  LEU A  77      37.799  18.755  15.952  1.00  0.00      RA0  C
ATOM    729  CD1 LEU A  77      36.664  19.699  16.353  1.00  0.00      RA0  C
ATOM    730  CD2 LEU A  77      38.790  19.434  15.013  1.00  0.00      RA0  C
ATOM    731  C   LEU A  77      40.167  16.489  18.054  1.00  0.00      RA0  C
ATOM    732  O   LEU A  77      39.427  16.189  18.980  1.00  0.00      RA0  O
ATOM    733  N   THR A  78      41.473  16.235  18.068  1.00  0.00      RA0  N
ATOM    734  H   THR A  78      42.011  16.380  17.234  1.00  0.00      RA0  H
ATOM    735  CA  THR A  78      42.107  15.488  19.185  1.00  0.00      RA0  C
ATOM    736  CB  THR A  78      42.778  14.280  18.539  1.00  0.00      RA0  C
ATOM    737  OG1 THR A  78      43.455  14.716  17.351  1.00  0.00      RA0  O
ATOM    738  HG1 THR A  78      43.483  13.972  16.758  1.00  0.00      RA0  H
ATOM    739  CG2 THR A  78      41.760  13.192  18.190  1.00  0.00      RA0  C
ATOM    740  C   THR A  78      43.078  16.304  20.027  1.00  0.00      RA0  C
ATOM    741  O   THR A  78      43.410  15.889  21.155  1.00  0.00      RA0  O
ATOM    742  N   LYS A  79      43.528  17.453  19.501  1.00  0.00      RA0  N
ATOM    743  H   LYS A  79      43.223  17.708  18.585  1.00  0.00      RA0  H
ATOM    744  CA  LYS A  79      44.312  18.401  20.272  1.00  0.00      RA0  C
ATOM    745  CB  LYS A  79      45.499  18.857  19.398  1.00  0.00      RA0  C
ATOM    746  CG  LYS A  79      46.196  17.668  18.692  1.00  0.00      RA0  C
ATOM    747  CD  LYS A  79      47.490  17.989  17.923  1.00  0.00      RA0  C
ATOM    748  CE  LYS A  79      48.163  16.768  17.258  1.00  0.00      RA0  C
ATOM    749  NZ  LYS A  79      47.748  16.608  15.856  1.00  0.00      RA0  N
ATOM    750  HZ1 LYS A  79      48.160  15.770  15.391  1.00  0.00      RA0  H
ATOM    751  HZ2 LYS A  79      46.714  16.620  15.722  1.00  0.00      RA0  H
ATOM    752  HZ3 LYS A  79      48.041  17.443  15.308  1.00  0.00      RA0  H
ATOM    753  C   LYS A  79      43.414  19.517  20.757  1.00  0.00      RA0  C
ATOM    754  O   LYS A  79      42.652  20.118  19.980  1.00  0.00      RA0  O
ATOM    755  N   SER A  80      43.494  19.801  22.042  1.00  0.00      RA0  N
ATOM    756  H   SER A  80      44.171  19.343  22.613  1.00  0.00      RA0  H
ATOM    757  CA  SER A  80      42.700  20.851  22.634  1.00  0.00      RA0  C
ATOM    758  CB  SER A  80      43.134  20.917  24.107  1.00  0.00      RA0  C
ATOM    759  OG  SER A  80      42.238  21.680  24.916  1.00  0.00      RA0  O
ATOM    760  HG  SER A  80      41.462  21.147  25.074  1.00  0.00      RA0  H
ATOM    761  C   SER A  80      42.842  22.179  21.880  1.00  0.00      RA0  C
ATOM    762  O   SER A  80      43.950  22.597  21.542  1.00  0.00      RA0  O
ATOM    763  N   GLY A  81      41.709  22.810  21.592  1.00  0.00      RA0  N
ATOM    764  H   GLY A  81      40.843  22.391  21.855  1.00  0.00      RA0  H
ATOM    765  CA  GLY A  81      41.659  24.027  20.776  1.00  0.00      RA0  C
ATOM    766  C   GLY A  81      41.477  23.854  19.277  1.00  0.00      RA0  C
ATOM    767  O   GLY A  81      41.195  24.831  18.591  1.00  0.00      RA0  O
ATOM    768  N   LYS A  82      41.617  22.633  18.765  1.00  0.00      RA0  N
ATOM    769  H   LYS A  82      41.762  21.860  19.385  1.00  0.00      RA0  H
ATOM    770  CA  LYS A  82      41.534  22.380  17.344  1.00  0.00      RA0  C
ATOM    771  CB  LYS A  82      41.986  20.945  17.048  1.00  0.00      RA0  C
ATOM    772  CG  LYS A  82      42.145  20.614  15.563  1.00  0.00      RA0  C
ATOM    773  CD  LYS A  82      43.338  21.318  14.933  1.00  0.00      RA0  C
ATOM    774  CE  LYS A  82      43.311  21.303  13.410  1.00  0.00      RA0  C
ATOM    775  NZ  LYS A  82      42.337  22.286  12.927  1.00  0.00      RA0  N
ATOM    776  HZ1 LYS A  82      41.351  21.953  12.852  1.00  0.00      RA0  H
ATOM    777  HZ2 LYS A  82      42.391  23.187  13.435  1.00  0.00      RA0  H
ATOM    778  HZ3 LYS A  82      42.569  22.487  11.930  1.00  0.00      RA0  H
ATOM    779  C   LYS A  82      40.106  22.609  16.820  1.00  0.00      RA0  C
ATOM    780  O   LYS A  82      39.126  22.282  17.484  1.00  0.00      RA0  O
ATOM    781  N   ALA A  83      40.029  23.199  15.641  1.00  0.00      RA0  N
ATOM    782  H   ALA A  83      40.882  23.485  15.210  1.00  0.00      RA0  H
ATOM    783  CA  ALA A  83      38.765  23.489  14.979  1.00  0.00      RA0  C
ATOM    784  CB  ALA A  83      38.624  24.991  14.745  1.00  0.00      RA0  C
ATOM    785  C   ALA A  83      38.671  22.791  13.623  1.00  0.00      RA0  C
ATOM    786  O   ALA A  83      39.659  22.429  13.001  1.00  0.00      RA0  O
ATOM    787  N   LEU A  84      37.443  22.581  13.172  1.00  0.00      RA0  N
ATOM    788  H   LEU A  84      36.662  22.804  13.760  1.00  0.00      RA0  H
ATOM    789  CA  LEU A  84      37.234  22.187  11.795  1.00  0.00      RA0  C
ATOM    790  CB  LEU A  84      37.205  20.652  11.602  1.00  0.00      RA0  C
ATOM    791  CG  LEU A  84      36.123  19.780  12.257  1.00  0.00      RA0  C
ATOM    792  CD1 LEU A  84      34.743  19.927  11.622  1.00  0.00      RA0  C
ATOM    793  CD2 LEU A  84      36.530  18.305  12.222  1.00  0.00      RA0  C
ATOM    794  C   LEU A  84      36.040  22.924  11.189  1.00  0.00      RA0  C
ATOM    795  O   LEU A  84      35.225  23.529  11.883  1.00  0.00      RA0  O
ATOM    796  N   TYR A  85      35.998  22.850   9.877  1.00  0.00      RA0  N
ATOM    797  H   TYR A  85      36.698  22.302   9.424  1.00  0.00      RA0  H
ATOM    798  CA  TYR A  85      34.907  23.412   9.072  1.00  0.00      RA0  C
ATOM    799  CB  TYR A  85      35.470  24.204   7.891  1.00  0.00      RA0  C
ATOM    800  CG  TYR A  85      34.457  24.842   6.951  1.00  0.00      RA0  C
ATOM    801  CD1 TYR A  85      34.474  26.244   6.798  1.00  0.00      RA0  C
ATOM    802  CE1 TYR A  85      33.676  26.838   5.804  1.00  0.00      RA0  C
ATOM    803  CD2 TYR A  85      33.581  24.035   6.191  1.00  0.00      RA0  C
ATOM    804  CE2 TYR A  85      32.786  24.625   5.197  1.00  0.00      RA0  C
ATOM    805  CZ  TYR A  85      32.864  26.017   4.992  1.00  0.00      RA0  C
ATOM    806  OH  TYR A  85      32.122  26.578   3.970  1.00  0.00      RA0  O
ATOM    807  HH  TYR A  85      31.440  27.110   4.402  1.00  0.00      RA0  H
ATOM    808  C   TYR A  85      33.967  22.272   8.678  1.00  0.00      RA0  C
ATOM    809  O   TYR A  85      34.404  21.226   8.177  1.00  0.00      RA0  O
ATOM    810  N   SER A  86      32.653  22.482   8.855  1.00  0.00      RA0  N
ATOM    811  H   SER A  86      32.292  23.353   9.200  1.00  0.00      RA0  H
ATOM    812  CA  SER A  86      31.685  21.431   8.538  1.00  0.00      RA0  C
ATOM    813  CB  SER A  86      31.416  20.580   9.801  1.00  0.00      RA0  C
ATOM    814  OG  SER A  86      30.627  19.401   9.524  1.00  0.00      RA0  O
ATOM    815  HG  SER A  86      29.717  19.694   9.477  1.00  0.00      RA0  H
ATOM    816  C   SER A  86      30.361  21.981   8.001  1.00  0.00      RA0  C
ATOM    817  O   SER A  86      29.965  23.107   8.309  1.00  0.00      RA0  O
ATOM    818  N   GLY A  87      29.716  21.168   7.167  1.00  0.00      RA0  N
ATOM    819  H   GLY A  87      30.152  20.300   6.934  1.00  0.00      RA0  H
ATOM    820  CA  GLY A  87      28.287  21.302   6.928  1.00  0.00      RA0  C
ATOM    821  C   GLY A  87      27.473  20.679   8.039  1.00  0.00      RA0  C
ATOM    822  O   GLY A  87      27.917  19.744   8.707  1.00  0.00      RA0  O
ATOM    823  N   MSE A  88      26.250  21.194   8.186  1.00  0.00      RA0  N
ATOM    824  H   MSE A  88      25.969  21.984   7.632  1.00  0.00      RA0  H
ATOM    825  CA  MSE A  88      25.238  20.667   9.074  1.00  0.00      RA0  C
ATOM    826  CB  MSE A  88      24.886  21.678  10.163  1.00  0.00      RA0  C
ATOM    827  CG  MSE A  88      23.740  21.200  11.055  1.00  0.00      RA0  C
ATOM    828  SE  MSE A  88      23.485  22.276  12.476  1.00  0.00      RA0  S
ATOM    829  CE  MSE A  88      23.349  23.837  11.590  1.00  0.00      RA0  C
ATOM    830  C   MSE A  88      24.063  20.421   8.138  1.00  0.00      RA0  C
ATOM    831  O   MSE A  88      23.555  21.362   7.509  1.00  0.00      RA0  O
ATOM    832  N   LEU A  89      23.687  19.165   8.001  1.00  0.00      RA0  N
ATOM    833  H   LEU A  89      23.956  18.466   8.665  1.00  0.00      RA0  H
ATOM    834  CA  LEU A  89      22.754  18.756   6.944  1.00  0.00      RA0  C
ATOM    835  CB  LEU A  89      23.298  17.566   6.157  1.00  0.00      RA0  C
ATOM    836  CG  LEU A  89      24.715  17.734   5.619  1.00  0.00      RA0  C
ATOM    837  CD1 LEU A  89      25.143  16.481   4.860  1.00  0.00      RA0  C
ATOM    838  CD2 LEU A  89      24.884  18.996   4.775  1.00  0.00      RA0  C
ATOM    839  C   LEU A  89      21.370  18.368   7.461  1.00  0.00      RA0  C
ATOM    840  O   LEU A  89      21.208  17.885   8.590  1.00  0.00      RA0  O
ATOM    841  N   ASN A  90      20.384  18.489   6.575  1.00  0.00      RA0  N
ATOM    842  H   ASN A  90      20.622  18.782   5.647  1.00  0.00      RA0  H
ATOM    843  CA  ASN A  90      19.064  17.944   6.872  1.00  0.00      RA0  C
ATOM    844  CB  ASN A  90      17.974  18.780   6.186  1.00  0.00      RA0  C
ATOM    845  CG  ASN A  90      18.148  18.787   4.675  1.00  0.00      RA0  C
ATOM    846  OD1 ASN A  90      18.359  17.761   4.037  1.00  0.00      RA0  O
ATOM    847  ND2 ASN A  90      18.031  20.008   4.124  1.00  0.00      RA0  N
ATOM    848 HD21 ASN A  90      17.945  20.834   4.697  1.00  0.00      RA0  H
ATOM    849 HD22 ASN A  90      18.035  20.218   3.141  1.00  0.00      RA0  H
ATOM    850  C   ASN A  90      19.018  16.487   6.403  1.00  0.00      RA0  C
ATOM    851  O   ASN A  90      19.973  15.979   5.830  1.00  0.00      RA0  O
ATOM    852  N   ALA A  91      17.918  15.791   6.668  1.00  0.00      RA0  N
ATOM    853  H   ALA A  91      17.129  16.247   7.072  1.00  0.00      RA0  H
ATOM    854  CA  ALA A  91      17.838  14.369   6.357  1.00  0.00      RA0  C
ATOM    855  CB  ALA A  91      16.558  13.765   6.935  1.00  0.00      RA0  C
ATOM    856  C   ALA A  91      17.886  14.091   4.858  1.00  0.00      RA0  C
ATOM    857  O   ALA A  91      18.229  12.989   4.455  1.00  0.00      RA0  O
ATOM    858  N   SER A  92      17.542  15.083   4.027  1.00  0.00      RA0  N
ATOM    859  H   SER A  92      17.302  15.996   4.351  1.00  0.00      RA0  H
ATOM    860  CA  SER A  92      17.594  14.959   2.575  1.00  0.00      RA0  C
ATOM    861  CB  SER A  92      16.543  15.951   2.128  1.00  0.00      RA0  C
ATOM    862  OG  SER A  92      15.732  16.210   3.289  1.00  0.00      RA0  O
ATOM    863  HG  SER A  92      15.114  16.879   3.024  1.00  0.00      RA0  H
ATOM    864  C   SER A  92      18.997  15.185   2.018  1.00  0.00      RA0  C
ATOM    865  O   SER A  92      19.215  15.090   0.808  1.00  0.00      RA0  O
ATOM    866  N   GLY A  93      19.932  15.485   2.901  1.00  0.00      RA0  N
ATOM    867  H   GLY A  93      19.695  15.646   3.861  1.00  0.00      RA0  H
ATOM    868  CA  GLY A  93      21.322  15.742   2.489  1.00  0.00      RA0  C
ATOM    869  C   GLY A  93      21.556  17.152   1.966  1.00  0.00      RA0  C
ATOM    870  O   GLY A  93      22.609  17.446   1.413  1.00  0.00      RA0  O
ATOM    871  N   GLY A  94      20.597  18.049   2.151  1.00  0.00      RA0  N
ATOM    872  H   GLY A  94      19.808  17.802   2.714  1.00  0.00      RA0  H
ATOM    873  CA  GLY A  94      20.797  19.454   1.844  1.00  0.00      RA0  C
ATOM    874  C   GLY A  94      21.469  20.174   3.011  1.00  0.00      RA0  C
ATOM    875  O   GLY A  94      21.515  19.672   4.143  1.00  0.00      RA0  O
ATOM    876  N   VAL A  95      22.004  21.355   2.748  1.00  0.00      RA0  N
ATOM    877  H   VAL A  95      21.821  21.814   1.874  1.00  0.00      RA0  H
ATOM    878  CA  VAL A  95      22.779  22.059   3.750  1.00  0.00      RA0  C
ATOM    879  CB  VAL A  95      23.938  22.808   3.093  1.00  0.00      RA0  C
ATOM    880  CG1 VAL A  95      24.864  23.419   4.143  1.00  0.00      RA0  C
ATOM    881  CG2 VAL A  95      24.702  21.902   2.131  1.00  0.00      RA0  C
ATOM    882  C   VAL A  95      21.909  23.021   4.523  1.00  0.00      RA0  C
ATOM    883  O   VAL A  95      21.337  23.957   3.934  1.00  0.00      RA0  O
ATOM    884  N   ILE A  96      21.837  22.795   5.828  1.00  0.00      RA0  N
ATOM    885  H   ILE A  96      22.350  22.025   6.204  1.00  0.00      RA0  H
ATOM    886  CA  ILE A  96      21.205  23.724   6.764  1.00  0.00      RA0  C
ATOM    887  CB  ILE A  96      20.925  23.007   8.089  1.00  0.00      RA0  C
ATOM    888  CG2 ILE A  96      20.335  23.932   9.150  1.00  0.00      RA0  C
ATOM    889  CG1 ILE A  96      20.037  21.792   7.865  1.00  0.00      RA0  C
ATOM    890  CD1 ILE A  96      19.692  21.109   9.183  1.00  0.00      RA0  C
ATOM    891  C   ILE A  96      22.105  24.922   7.010  1.00  0.00      RA0  C
ATOM    892  O   ILE A  96      21.636  26.055   7.018  1.00  0.00      RA0  O
ATOM    893  N   ASP A  97      23.403  24.677   7.207  1.00  0.00      RA0  N
ATOM    894  H   ASP A  97      23.796  23.757   7.259  1.00  0.00      RA0  H
ATOM    895  CA  ASP A  97      24.364  25.760   7.328  1.00  0.00      RA0  C
ATOM    896  CB  ASP A  97      24.226  26.771   8.497  1.00  0.00      RA0  C
ATOM    897  CG  ASP A  97      24.665  28.144   7.959  1.00  0.00      RA0  C
ATOM    898  OD1 ASP A  97      24.931  28.220   6.766  1.00  0.00      RA0  O
ATOM    899  OD2 ASP A  97      24.743  29.141   8.686  1.00  0.00      RA0  O
ATOM    900  C   ASP A  97      25.776  25.150   7.217  1.00  0.00      RA0  C
ATOM    901  O   ASP A  97      25.940  23.916   7.271  1.00  0.00      RA0  O
ATOM    902  N   ASP A  98      26.755  26.031   7.049  1.00  0.00      RA0  N
ATOM    903  H   ASP A  98      26.541  27.013   7.025  1.00  0.00      RA0  H
ATOM    904  CA  ASP A  98      28.135  25.692   7.330  1.00  0.00      RA0  C
ATOM    905  CB  ASP A  98      29.040  25.759   6.087  1.00  0.00      RA0  C
ATOM    906  CG  ASP A  98      29.847  27.036   5.959  1.00  0.00      RA0  C
ATOM    907  OD1 ASP A  98      29.660  27.753   4.978  1.00  0.00      RA0  O
ATOM    908  OD2 ASP A  98      30.749  27.258   6.761  1.00  0.00      RA0  O
ATOM    909  C   ASP A  98      28.626  26.441   8.568  1.00  0.00      RA0  C
ATOM    910  O   ASP A  98      28.047  27.450   8.983  1.00  0.00      RA0  O
ATOM    911  N   LEU A  99      29.680  25.920   9.185  1.00  0.00      RA0  N
ATOM    912  H   LEU A  99      30.200  25.169   8.774  1.00  0.00      RA0  H
ATOM    913  CA  LEU A  99      30.116  26.463  10.453  1.00  0.00      RA0  C
ATOM    914  CB  LEU A  99      29.138  26.063  11.572  1.00  0.00      RA0  C
ATOM    915  CG  LEU A  99      28.690  24.591  11.592  1.00  0.00      RA0  C
ATOM    916  CD1 LEU A  99      29.737  23.623  12.151  1.00  0.00      RA0  C
ATOM    917  CD2 LEU A  99      27.360  24.438  12.328  1.00  0.00      RA0  C
ATOM    918  C   LEU A  99      31.535  26.002  10.793  1.00  0.00      RA0  C
ATOM    919  O   LEU A  99      32.080  25.076  10.152  1.00  0.00      RA0  O
ATOM    920  N   ILE A 100      32.117  26.674  11.778  1.00  0.00      RA0  N
ATOM    921  H   ILE A 100      31.591  27.396  12.231  1.00  0.00      RA0  H
ATOM    922  CA  ILE A 100      33.357  26.250  12.405  1.00  0.00      RA0  C
ATOM    923  CB  ILE A 100      34.320  27.439  12.515  1.00  0.00      RA0  C
ATOM    924  CG2 ILE A 100      35.667  27.022  13.107  1.00  0.00      RA0  C
ATOM    925  CG1 ILE A 100      34.497  28.146  11.173  1.00  0.00      RA0  C
ATOM    926  CD1 ILE A 100      35.322  27.317  10.191  1.00  0.00      RA0  C
ATOM    927  C   ILE A 100      33.032  25.724  13.796  1.00  0.00      RA0  C
ATOM    928  O   ILE A 100      32.209  26.305  14.514  1.00  0.00      RA0  O
ATOM    929  N   VAL A 101      33.655  24.612  14.165  1.00  0.00      RA0  N
ATOM    930  H   VAL A 101      34.332  24.196  13.553  1.00  0.00      RA0  H
ATOM    931  CA  VAL A 101      33.464  24.010  15.481  1.00  0.00      RA0  C
ATOM    932  CB  VAL A 101      32.664  22.706  15.372  1.00  0.00      RA0  C
ATOM    933  CG1 VAL A 101      33.157  21.841  14.219  1.00  0.00      RA0  C
ATOM    934  CG2 VAL A 101      32.626  21.944  16.699  1.00  0.00      RA0  C
ATOM    935  C   VAL A 101      34.820  23.781  16.126  1.00  0.00      RA0  C
ATOM    936  O   VAL A 101      35.731  23.291  15.460  1.00  0.00      RA0  O
ATOM    937  N   TYR A 102      34.922  24.184  17.397  1.00  0.00      RA0  N
ATOM    938  H   TYR A 102      34.095  24.471  17.869  1.00  0.00      RA0  H
ATOM    939  CA  TYR A 102      36.137  24.019  18.230  1.00  0.00      RA0  C
ATOM    940  CB  TYR A 102      36.493  25.319  18.960  1.00  0.00      RA0  C
ATOM    941  CG  TYR A 102      36.678  26.494  18.025  1.00  0.00      RA0  C
ATOM    942  CD1 TYR A 102      35.572  27.183  17.539  1.00  0.00      RA0  C
ATOM    943  CE1 TYR A 102      35.744  28.275  16.700  1.00  0.00      RA0  C
ATOM    944  CD2 TYR A 102      37.958  26.905  17.668  1.00  0.00      RA0  C
ATOM    945  CE2 TYR A 102      38.131  28.001  16.826  1.00  0.00      RA0  C
ATOM    946  CZ  TYR A 102      37.022  28.685  16.340  1.00  0.00      RA0  C
ATOM    947  OH  TYR A 102      37.172  29.770  15.501  1.00  0.00      RA0  O
ATOM    948  HH  TYR A 102      38.086  29.912  15.278  1.00  0.00      RA0  H
ATOM    949  C   TYR A 102      35.944  22.933  19.282  1.00  0.00      RA0  C
ATOM    950  O   TYR A 102      34.884  22.843  19.913  1.00  0.00      RA0  O
ATOM    951  N   TYR A 103      36.987  22.137  19.493  1.00  0.00      RA0  N
ATOM    952  H   TYR A 103      37.828  22.283  18.965  1.00  0.00      RA0  H
ATOM    953  CA  TYR A 103      37.063  21.205  20.621  1.00  0.00      RA0  C
ATOM    954  CB  TYR A 103      37.643  19.886  20.119  1.00  0.00      RA0  C
ATOM    955  CG  TYR A 103      38.354  19.097  21.193  1.00  0.00      RA0  C
ATOM    956  CD1 TYR A 103      37.674  18.623  22.308  1.00  0.00      RA0  C
ATOM    957  CE1 TYR A 103      38.356  17.890  23.272  1.00  0.00      RA0  C
ATOM    958  CD2 TYR A 103      39.710  18.833  21.043  1.00  0.00      RA0  C
ATOM    959  CE2 TYR A 103      40.388  18.093  22.002  1.00  0.00      RA0  C
ATOM    960  CZ  TYR A 103      39.712  17.623  23.119  1.00  0.00      RA0  C
ATOM    961  OH  TYR A 103      40.387  16.890  24.073  1.00  0.00      RA0  O
ATOM    962  HH  TYR A 103      41.246  16.650  23.750  1.00  0.00      RA0  H
ATOM    963  C   TYR A 103      37.952  21.838  21.675  1.00  0.00      RA0  C
ATOM    964  O   TYR A 103      39.070  22.255  21.346  1.00  0.00      RA0  O
ATOM    965  N   PHE A 104      37.469  21.916  22.917  1.00  0.00      RA0  N
ATOM    966  H   PHE A 104      36.546  21.585  23.132  1.00  0.00      RA0  H
ATOM    967  CA  PHE A 104      38.297  22.371  24.068  1.00  0.00      RA0  C
ATOM    968  CB  PHE A 104      37.655  23.569  24.762  1.00  0.00      RA0  C
ATOM    969  CG  PHE A 104      37.587  24.727  23.798  1.00  0.00      RA0  C
ATOM    970  CD1 PHE A 104      38.759  25.277  23.294  1.00  0.00      RA0  C
ATOM    971  CD2 PHE A 104      36.355  25.243  23.420  1.00  0.00      RA0  C
ATOM    972  CE1 PHE A 104      38.701  26.360  22.426  1.00  0.00      RA0  C
ATOM    973  CE2 PHE A 104      36.297  26.328  22.555  1.00  0.00      RA0  C
ATOM    974  CZ  PHE A 104      37.469  26.892  22.066  1.00  0.00      RA0  C
ATOM    975  C   PHE A 104      38.549  21.234  25.057  1.00  0.00      RA0  C
ATOM    976  O   PHE A 104      39.695  20.881  25.318  1.00  0.00      RA0  O
ATOM    977  N   THR A 105      37.473  20.666  25.599  1.00  0.00      RA0  N
ATOM    978  H   THR A 105      36.550  21.025  25.447  1.00  0.00      RA0  H
ATOM    979  CA  THR A 105      37.528  19.428  26.379  1.00  0.00      RA0  C
ATOM    980  CB  THR A 105      37.443  19.953  27.794  1.00  0.00      RA0  C
ATOM    981  OG1 THR A 105      37.279  21.377  27.697  1.00  0.00      RA0  O
ATOM    982  HG1 THR A 105      37.371  21.722  28.575  1.00  0.00      RA0  H
ATOM    983  CG2 THR A 105      38.683  19.605  28.620  1.00  0.00      RA0  C
ATOM    984  C   THR A 105      36.371  18.515  25.975  1.00  0.00      RA0  C
ATOM    985  O   THR A 105      35.486  18.910  25.222  1.00  0.00      RA0  O
ATOM    986  N   GLU A 106      36.339  17.300  26.515  1.00  0.00      RA0  N
ATOM    987  H   GLU A 106      37.097  16.960  27.067  1.00  0.00      RA0  H
ATOM    988  CA  GLU A 106      35.233  16.397  26.204  1.00  0.00      RA0  C
ATOM    989  CB  GLU A 106      35.564  14.945  26.544  1.00  0.00      RA0  C
ATOM    990  CG  GLU A 106      36.834  14.462  25.819  1.00  0.00      RA0  C
ATOM    991  CD  GLU A 106      36.688  14.407  24.297  1.00  0.00      RA0  C
ATOM    992  OE1 GLU A 106      36.264  15.369  23.666  1.00  0.00      RA0  O
ATOM    993  OE2 GLU A 106      37.062  13.405  23.699  1.00  0.00      RA0  O
ATOM    994  C   GLU A 106      33.906  16.919  26.732  1.00  0.00      RA0  C
ATOM    995  O   GLU A 106      32.848  16.421  26.346  1.00  0.00      RA0  O
ATOM    996  N   ASP A 107      33.960  17.891  27.637  1.00  0.00      RA0  N
ATOM    997  H   ASP A 107      34.836  18.277  27.907  1.00  0.00      RA0  H
ATOM    998  CA  ASP A 107      32.769  18.505  28.199  1.00  0.00      RA0  C
ATOM    999  CB  ASP A 107      32.971  18.522  29.722  1.00  0.00      RA0  C
ATOM   1000  CG  ASP A 107      31.761  18.991  30.509  1.00  0.00      RA0  C
ATOM   1001  OD1 ASP A 107      30.709  18.360  30.463  1.00  0.00      RA0  O
ATOM   1002  OD2 ASP A 107      31.879  19.977  31.227  1.00  0.00      RA0  O
ATOM   1003  C   ASP A 107      32.470  19.884  27.594  1.00  0.00      RA0  C
ATOM   1004  O   ASP A 107      31.556  20.554  28.051  1.00  0.00      RA0  O
ATOM   1005  N   PHE A 108      33.236  20.316  26.583  1.00  0.00      RA0  N
ATOM   1006  H   PHE A 108      33.901  19.728  26.119  1.00  0.00      RA0  H
ATOM   1007  CA  PHE A 108      33.162  21.700  26.101  1.00  0.00      RA0  C
ATOM   1008  CB  PHE A 108      33.925  22.634  27.042  1.00  0.00      RA0  C
ATOM   1009  CG  PHE A 108      33.718  24.065  26.608  1.00  0.00      RA0  C
ATOM   1010  CD1 PHE A 108      32.474  24.482  26.148  1.00  0.00      RA0  C
ATOM   1011  CD2 PHE A 108      34.774  24.966  26.667  1.00  0.00      RA0  C
ATOM   1012  CE1 PHE A 108      32.297  25.791  25.722  1.00  0.00      RA0  C
ATOM   1013  CE2 PHE A 108      34.594  26.278  26.244  1.00  0.00      RA0  C
ATOM   1014  CZ  PHE A 108      33.359  26.687  25.758  1.00  0.00      RA0  C
ATOM   1015  C   PHE A 108      33.666  21.852  24.650  1.00  0.00      RA0  C
ATOM   1016  O   PHE A 108      34.880  21.753  24.368  1.00  0.00      RA0  O
ATOM   1017  N   PHE A 109      32.701  22.061  23.750  1.00  0.00      RA0  N
ATOM   1018  H   PHE A 109      31.761  22.161  24.093  1.00  0.00      RA0  H
ATOM   1019  CA  PHE A 109      32.924  22.476  22.360  1.00  0.00      RA0  C
ATOM   1020  CB  PHE A 109      32.345  21.444  21.384  1.00  0.00      RA0  C
ATOM   1021  CG  PHE A 109      33.145  20.159  21.298  1.00  0.00      RA0  C
ATOM   1022  CD1 PHE A 109      33.392  19.378  22.422  1.00  0.00      RA0  C
ATOM   1023  CD2 PHE A 109      33.610  19.736  20.058  1.00  0.00      RA0  C
ATOM   1024  CE1 PHE A 109      34.076  18.175  22.306  1.00  0.00      RA0  C
ATOM   1025  CE2 PHE A 109      34.291  18.530  19.937  1.00  0.00      RA0  C
ATOM   1026  CZ  PHE A 109      34.517  17.745  21.060  1.00  0.00      RA0  C
ATOM   1027  C   PHE A 109      32.241  23.819  22.089  1.00  0.00      RA0  C
ATOM   1028  O   PHE A 109      31.394  24.282  22.856  1.00  0.00      RA0  O
ATOM   1029  N   ARG A 110      32.585  24.424  20.962  1.00  0.00      RA0  N
ATOM   1030  H   ARG A 110      33.240  23.992  20.337  1.00  0.00      RA0  H
ATOM   1031  CA  ARG A 110      32.041  25.717  20.583  1.00  0.00      RA0  C
ATOM   1032  CB  ARG A 110      33.061  26.776  21.004  1.00  0.00      RA0  C
ATOM   1033  CG  ARG A 110      33.066  28.100  20.239  1.00  0.00      RA0  C
ATOM   1034  CD  ARG A 110      33.961  29.106  20.964  1.00  0.00      RA0  C
ATOM   1035  NE  ARG A 110      33.405  29.312  22.297  1.00  0.00      RA0  N
ATOM   1036  HE  ARG A 110      32.443  29.025  22.420  1.00  0.00      RA0  H
ATOM   1037  CZ  ARG A 110      34.081  29.868  23.339  1.00  0.00      RA0  C
ATOM   1038  NH1 ARG A 110      35.352  30.307  23.168  1.00  0.00      RA0  N
ATOM   1039 HH11 ARG A 110      35.889  30.735  23.905  1.00  0.00      RA0  H
ATOM   1040 HH12 ARG A 110      35.806  30.222  22.278  1.00  0.00      RA0  H
ATOM   1041  NH2 ARG A 110      33.449  29.962  24.527  1.00  0.00      RA0  N
ATOM   1042 HH21 ARG A 110      33.858  30.326  25.362  1.00  0.00      RA0  H
ATOM   1043 HH22 ARG A 110      32.482  29.638  24.608  1.00  0.00      RA0  H
ATOM   1044  C   ARG A 110      31.746  25.749  19.088  1.00  0.00      RA0  C
ATOM   1045  O   ARG A 110      32.562  25.276  18.300  1.00  0.00      RA0  O
ATOM   1046  N   LEU A 111      30.580  26.287  18.710  1.00  0.00      RA0  N
ATOM   1047  H   LEU A 111      29.993  26.715  19.397  1.00  0.00      RA0  H
ATOM   1048  CA  LEU A 111      30.212  26.506  17.300  1.00  0.00      RA0  C
ATOM   1049  CB  LEU A 111      28.812  25.959  17.023  1.00  0.00      RA0  C
ATOM   1050  CG  LEU A 111      28.630  24.456  17.208  1.00  0.00      RA0  C
ATOM   1051  CD1 LEU A 111      27.153  24.091  17.333  1.00  0.00      RA0  C
ATOM   1052  CD2 LEU A 111      29.286  23.663  16.084  1.00  0.00      RA0  C
ATOM   1053  C   LEU A 111      30.144  27.988  17.047  1.00  0.00      RA0  C
ATOM   1054  O   LEU A 111      29.820  28.761  17.961  1.00  0.00      RA0  O
ATOM   1055  N   VAL A 112      30.389  28.387  15.807  1.00  0.00      RA0  N
ATOM   1056  H   VAL A 112      30.679  27.732  15.104  1.00  0.00      RA0  H
ATOM   1057  CA  VAL A 112      30.190  29.775  15.392  1.00  0.00      RA0  C
ATOM   1058  CB  VAL A 112      31.527  30.473  15.118  1.00  0.00      RA0  C
ATOM   1059  CG1 VAL A 112      31.300  31.946  14.774  1.00  0.00      RA0  C
ATOM   1060  CG2 VAL A 112      32.505  30.322  16.286  1.00  0.00      RA0  C
ATOM   1061  C   VAL A 112      29.307  29.795  14.147  1.00  0.00      RA0  C
ATOM   1062  O   VAL A 112      29.639  29.175  13.139  1.00  0.00      RA0  O
ATOM   1063  N   VAL A 113      28.195  30.511  14.213  1.00  0.00      RA0  N
ATOM   1064  H   VAL A 113      27.979  31.044  15.032  1.00  0.00      RA0  H
ATOM   1065  CA  VAL A 113      27.286  30.606  13.069  1.00  0.00      RA0  C
ATOM   1066  CB  VAL A 113      26.022  29.759  13.284  1.00  0.00      RA0  C
ATOM   1067  CG1 VAL A 113      26.323  28.260  13.341  1.00  0.00      RA0  C
ATOM   1068  CG2 VAL A 113      25.242  30.238  14.510  1.00  0.00      RA0  C
ATOM   1069  C   VAL A 113      26.872  32.037  12.745  1.00  0.00      RA0  C
ATOM   1070  O   VAL A 113      26.968  32.956  13.570  1.00  0.00      RA0  O
ATOM   1071  N   ASN A 114      26.368  32.203  11.529  1.00  0.00      RA0  N
ATOM   1072  H   ASN A 114      26.150  31.378  11.001  1.00  0.00      RA0  H
ATOM   1073  CA  ASN A 114      25.969  33.509  11.022  1.00  0.00      RA0  C
ATOM   1074  CB  ASN A 114      25.811  33.430   9.497  1.00  0.00      RA0  C
ATOM   1075  CG  ASN A 114      27.028  32.824   8.832  1.00  0.00      RA0  C
ATOM   1076  OD1 ASN A 114      28.037  33.502   8.664  1.00  0.00      RA0  O
ATOM   1077  ND2 ASN A 114      26.886  31.525   8.475  1.00  0.00      RA0  N
ATOM   1078 HD21 ASN A 114      26.058  30.955   8.582  1.00  0.00      RA0  H
ATOM   1079 HD22 ASN A 114      27.618  30.983   8.056  1.00  0.00      RA0  H
ATOM   1080  C   ASN A 114      24.621  33.987  11.529  1.00  0.00      RA0  C
ATOM   1081  O   ASN A 114      23.769  33.189  11.905  1.00  0.00      RA0  O
ATOM   1082  N   SER A 115      24.446  35.308  11.508  1.00  0.00      RA0  N
ATOM   1083  H   SER A 115      25.219  35.897  11.283  1.00  0.00      RA0  H
ATOM   1084  CA  SER A 115      23.211  35.933  11.928  1.00  0.00      RA0  C
ATOM   1085  CB  SER A 115      23.335  37.459  11.881  1.00  0.00      RA0  C
ATOM   1086  OG  SER A 115      22.481  38.057  12.862  1.00  0.00      RA0  O
ATOM   1087  HG  SER A 115      21.595  37.759  12.676  1.00  0.00      RA0  H
ATOM   1088  C   SER A 115      22.004  35.426  11.128  1.00  0.00      RA0  C
ATOM   1089  O   SER A 115      20.951  35.137  11.684  1.00  0.00      RA0  O
ATOM   1090  N   ALA A 116      22.161  35.353   9.815  1.00  0.00      RA0  N
ATOM   1091  H   ALA A 116      23.061  35.500   9.411  1.00  0.00      RA0  H
ATOM   1092  CA  ALA A 116      21.043  35.018   8.928  1.00  0.00      RA0  C
ATOM   1093  CB  ALA A 116      21.508  34.976   7.473  1.00  0.00      RA0  C
ATOM   1094  C   ALA A 116      20.420  33.676   9.263  1.00  0.00      RA0  C
ATOM   1095  O   ALA A 116      19.203  33.489   9.107  1.00  0.00      RA0  O
ATOM   1096  N   THR A 117      21.240  32.742   9.737  1.00  0.00      RA0  N
ATOM   1097  H   THR A 117      22.227  32.864   9.839  1.00  0.00      RA0  H
ATOM   1098  CA  THR A 117      20.803  31.366  10.039  1.00  0.00      RA0  C
ATOM   1099  CB  THR A 117      21.820  30.526   9.298  1.00  0.00      RA0  C
ATOM   1100  OG1 THR A 117      22.893  31.382   8.865  1.00  0.00      RA0  O
ATOM   1101  HG1 THR A 117      23.568  30.725   8.651  1.00  0.00      RA0  H
ATOM   1102  CG2 THR A 117      21.203  29.831   8.092  1.00  0.00      RA0  C
ATOM   1103  C   THR A 117      20.765  31.032  11.528  1.00  0.00      RA0  C
ATOM   1104  O   THR A 117      20.453  29.895  11.901  1.00  0.00      RA0  O
ATOM   1105  N   ARG A 118      21.031  32.024  12.371  1.00  0.00      RA0  N
ATOM   1106  H   ARG A 118      21.284  32.916  11.998  1.00  0.00      RA0  H
ATOM   1107  CA  ARG A 118      21.119  31.830  13.819  1.00  0.00      RA0  C
ATOM   1108  CB  ARG A 118      21.347  33.197  14.470  1.00  0.00      RA0  C
ATOM   1109  CG  ARG A 118      21.227  33.220  15.993  1.00  0.00      RA0  C
ATOM   1110  CD  ARG A 118      21.375  34.637  16.553  1.00  0.00      RA0  C
ATOM   1111  NE  ARG A 118      20.920  34.705  17.940  1.00  0.00      RA0  N
ATOM   1112  HE  ARG A 118      19.954  34.420  18.055  1.00  0.00      RA0  H
ATOM   1113  CZ  ARG A 118      21.753  35.190  18.912  1.00  0.00      RA0  C
ATOM   1114  NH1 ARG A 118      23.022  35.524  18.610  1.00  0.00      RA0  N
ATOM   1115 HH11 ARG A 118      23.612  35.935  19.325  1.00  0.00      RA0  H
ATOM   1116 HH12 ARG A 118      23.435  35.373  17.701  1.00  0.00      RA0  H
ATOM   1117  NH2 ARG A 118      21.310  35.331  20.177  1.00  0.00      RA0  N
ATOM   1118 HH21 ARG A 118      21.933  35.666  20.913  1.00  0.00      RA0  H
ATOM   1119 HH22 ARG A 118      20.373  35.114  20.452  1.00  0.00      RA0  H
ATOM   1120  C   ARG A 118      19.916  31.116  14.423  1.00  0.00      RA0  C
ATOM   1121  O   ARG A 118      20.052  30.100  15.112  1.00  0.00      RA0  O
ATOM   1122  N   GLU A 119      18.728  31.646  14.183  1.00  0.00      RA0  N
ATOM   1123  H   GLU A 119      18.662  32.472  13.627  1.00  0.00      RA0  H
ATOM   1124  CA  GLU A 119      17.547  31.080  14.828  1.00  0.00      RA0  C
ATOM   1125  CB  GLU A 119      16.390  32.078  14.818  1.00  0.00      RA0  C
ATOM   1126  CG  GLU A 119      16.791  33.437  15.411  1.00  0.00      RA0  C
ATOM   1127  CD  GLU A 119      17.300  33.293  16.839  1.00  0.00      RA0  C
ATOM   1128  OE1 GLU A 119      16.831  32.414  17.557  1.00  0.00      RA0  O
ATOM   1129  OE2 GLU A 119      18.166  34.071  17.237  1.00  0.00      RA0  O
ATOM   1130  C   GLU A 119      17.167  29.693  14.294  1.00  0.00      RA0  C
ATOM   1131  O   GLU A 119      16.825  28.813  15.062  1.00  0.00      RA0  O
ATOM   1132  N   LYS A 120      17.286  29.493  12.992  1.00  0.00      RA0  N
ATOM   1133  H   LYS A 120      17.704  30.217  12.448  1.00  0.00      RA0  H
ATOM   1134  CA  LYS A 120      17.100  28.161  12.407  1.00  0.00      RA0  C
ATOM   1135  CB  LYS A 120      17.267  28.232  10.884  1.00  0.00      RA0  C
ATOM   1136  CG  LYS A 120      17.034  26.879  10.205  1.00  0.00      RA0  C
ATOM   1137  CD  LYS A 120      17.359  26.843   8.707  1.00  0.00      RA0  C
ATOM   1138  CE  LYS A 120      18.826  27.156   8.402  1.00  0.00      RA0  C
ATOM   1139  NZ  LYS A 120      19.193  26.666   7.065  1.00  0.00      RA0  N
ATOM   1140  HZ1 LYS A 120      20.197  26.851   6.858  1.00  0.00      RA0  H
ATOM   1141  HZ2 LYS A 120      19.080  25.631   7.038  1.00  0.00      RA0  H
ATOM   1142  HZ3 LYS A 120      18.625  27.028   6.280  1.00  0.00      RA0  H
ATOM   1143  C   LYS A 120      18.073  27.158  12.976  1.00  0.00      RA0  C
ATOM   1144  O   LYS A 120      17.715  26.044  13.303  1.00  0.00      RA0  O
ATOM   1145  N   ASP A 121      19.339  27.552  13.045  1.00  0.00      RA0  N
ATOM   1146  H   ASP A 121      19.664  28.410  12.650  1.00  0.00      RA0  H
ATOM   1147  CA  ASP A 121      20.385  26.683  13.575  1.00  0.00      RA0  C
ATOM   1148  CB  ASP A 121      21.775  27.258  13.346  1.00  0.00      RA0  C
ATOM   1149  CG  ASP A 121      22.004  27.407  11.858  1.00  0.00      RA0  C
ATOM   1150  OD1 ASP A 121      21.300  26.766  11.072  1.00  0.00      RA0  O
ATOM   1151  OD2 ASP A 121      22.875  28.190  11.496  1.00  0.00      RA0  O
ATOM   1152  C   ASP A 121      20.154  26.364  15.050  1.00  0.00      RA0  C
ATOM   1153  O   ASP A 121      20.295  25.218  15.483  1.00  0.00      RA0  O
ATOM   1154  N   LEU A 122      19.828  27.387  15.828  1.00  0.00      RA0  N
ATOM   1155  H   LEU A 122      19.743  28.295  15.416  1.00  0.00      RA0  H
ATOM   1156  CA  LEU A 122      19.602  27.193  17.256  1.00  0.00      RA0  C
ATOM   1157  CB  LEU A 122      19.361  28.517  17.979  1.00  0.00      RA0  C
ATOM   1158  CG  LEU A 122      20.638  29.345  18.120  1.00  0.00      RA0  C
ATOM   1159  CD1 LEU A 122      20.368  30.692  18.791  1.00  0.00      RA0  C
ATOM   1160  CD2 LEU A 122      21.744  28.557  18.822  1.00  0.00      RA0  C
ATOM   1161  C   LEU A 122      18.452  26.245  17.509  1.00  0.00      RA0  C
ATOM   1162  O   LEU A 122      18.522  25.412  18.398  1.00  0.00      RA0  O
ATOM   1163  N   SER A 123      17.383  26.364  16.730  1.00  0.00      RA0  N
ATOM   1164  H   SER A 123      17.359  27.058  16.009  1.00  0.00      RA0  H
ATOM   1165  CA  SER A 123      16.226  25.489  16.918  1.00  0.00      RA0  C
ATOM   1166  CB  SER A 123      15.086  26.071  16.093  1.00  0.00      RA0  C
ATOM   1167  OG  SER A 123      14.898  27.433  16.495  1.00  0.00      RA0  O
ATOM   1168  HG  SER A 123      15.582  27.960  16.090  1.00  0.00      RA0  H
ATOM   1169  C   SER A 123      16.595  24.052  16.582  1.00  0.00      RA0  C
ATOM   1170  O   SER A 123      16.212  23.125  17.291  1.00  0.00      RA0  O
ATOM   1171  N   TRP A 124      17.343  23.880  15.498  1.00  0.00      RA0  N
ATOM   1172  H   TRP A 124      17.647  24.674  14.964  1.00  0.00      RA0  H
ATOM   1173  CA  TRP A 124      17.787  22.548  15.055  1.00  0.00      RA0  C
ATOM   1174  CB  TRP A 124      18.419  22.676  13.666  1.00  0.00      RA0  C
ATOM   1175  CG  TRP A 124      18.818  21.330  13.110  1.00  0.00      RA0  C
ATOM   1176  CD2 TRP A 124      17.970  20.325  12.515  1.00  0.00      RA0  C
ATOM   1177  CE2 TRP A 124      18.799  19.253  12.110  1.00  0.00      RA0  C
ATOM   1178  CE3 TRP A 124      16.600  20.255  12.298  1.00  0.00      RA0  C
ATOM   1179  CD1 TRP A 124      20.116  20.805  13.030  1.00  0.00      RA0  C
ATOM   1180  NE1 TRP A 124      20.110  19.580  12.439  1.00  0.00      RA0  N
ATOM   1181  HE1 TRP A 124      20.897  19.024  12.256  1.00  0.00      RA0  H
ATOM   1182  CZ2 TRP A 124      18.236  18.146  11.487  1.00  0.00      RA0  C
ATOM   1183  CZ3 TRP A 124      16.050  19.140  11.676  1.00  0.00      RA0  C
ATOM   1184  CH2 TRP A 124      16.864  18.089  11.271  1.00  0.00      RA0  C
ATOM   1185  C   TRP A 124      18.760  21.909  16.045  1.00  0.00      RA0  C
ATOM   1186  O   TRP A 124      18.593  20.764  16.438  1.00  0.00      RA0  O
ATOM   1187  N   ILE A 125      19.761  22.681  16.455  1.00  0.00      RA0  N
ATOM   1188  H   ILE A 125      19.820  23.605  16.091  1.00  0.00      RA0  H
ATOM   1189  CA  ILE A 125      20.746  22.218  17.430  1.00  0.00      RA0  C
ATOM   1190  CB  ILE A 125      21.849  23.257  17.656  1.00  0.00      RA0  C
ATOM   1191  CG2 ILE A 125      22.771  22.872  18.815  1.00  0.00      RA0  C
ATOM   1192  CG1 ILE A 125      22.652  23.461  16.370  1.00  0.00      RA0  C
ATOM   1193  CD1 ILE A 125      23.551  24.696  16.437  1.00  0.00      RA0  C
ATOM   1194  C   ILE A 125      20.050  21.835  18.742  1.00  0.00      RA0  C
ATOM   1195  O   ILE A 125      20.290  20.760  19.269  1.00  0.00      RA0  O
ATOM   1196  N   THR A 126      19.185  22.715  19.246  1.00  0.00      RA0  N
ATOM   1197  H   THR A 126      19.020  23.584  18.781  1.00  0.00      RA0  H
ATOM   1198  CA  THR A 126      18.413  22.427  20.459  1.00  0.00      RA0  C
ATOM   1199  CB  THR A 126      17.576  23.645  20.843  1.00  0.00      RA0  C
ATOM   1200  OG1 THR A 126      18.450  24.769  21.012  1.00  0.00      RA0  O
ATOM   1201  HG1 THR A 126      18.612  25.118  20.144  1.00  0.00      RA0  H
ATOM   1202  CG2 THR A 126      16.765  23.408  22.119  1.00  0.00      RA0  C
ATOM   1203  C   THR A 126      17.638  21.140  20.388  1.00  0.00      RA0  C
ATOM   1204  O   THR A 126      17.679  20.344  21.333  1.00  0.00      RA0  O
ATOM   1205  N   GLN A 127      16.919  20.950  19.285  1.00  0.00      RA0  N
ATOM   1206  H   GLN A 127      16.931  21.647  18.565  1.00  0.00      RA0  H
ATOM   1207  CA  GLN A 127      16.103  19.760  19.063  1.00  0.00      RA0  C
ATOM   1208  CB  GLN A 127      15.406  19.879  17.707  1.00  0.00      RA0  C
ATOM   1209  CG  GLN A 127      14.535  18.679  17.336  1.00  0.00      RA0  C
ATOM   1210  CD  GLN A 127      13.853  18.961  16.014  1.00  0.00      RA0  C
ATOM   1211  OE1 GLN A 127      12.819  19.616  15.950  1.00  0.00      RA0  O
ATOM   1212  NE2 GLN A 127      14.490  18.436  14.952  1.00  0.00      RA0  N
ATOM   1213 HE21 GLN A 127      15.329  17.896  15.049  1.00  0.00      RA0  H
ATOM   1214 HE22 GLN A 127      14.151  18.569  14.022  1.00  0.00      RA0  H
ATOM   1215  C   GLN A 127      16.927  18.464  19.147  1.00  0.00      RA0  C
ATOM   1216  O   GLN A 127      16.596  17.540  19.877  1.00  0.00      RA0  O
ATOM   1217  N   HIS A 128      18.018  18.419  18.397  1.00  0.00      RA0  N
ATOM   1218  H   HIS A 128      18.299  19.240  17.892  1.00  0.00      RA0  H
ATOM   1219  CA  HIS A 128      18.844  17.228  18.341  1.00  0.00      RA0  C
ATOM   1220  CB  HIS A 128      19.638  17.157  17.036  1.00  0.00      RA0  C
ATOM   1221  CG  HIS A 128      18.689  16.788  15.925  1.00  0.00      RA0  C
ATOM   1222  ND1 HIS A 128      18.525  15.534  15.460  1.00  0.00      RA0  N
ATOM   1223  HD1 HIS A 128      19.007  14.730  15.752  1.00  0.00      RA0  H
ATOM   1224  CD2 HIS A 128      17.815  17.637  15.242  1.00  0.00      RA0  C
ATOM   1225  NE2 HIS A 128      17.114  16.879  14.364  1.00  0.00      RA0  N
ATOM   1226  CE1 HIS A 128      17.552  15.585  14.496  1.00  0.00      RA0  C
ATOM   1227  C   HIS A 128      19.769  17.062  19.563  1.00  0.00      RA0  C
ATOM   1228  O   HIS A 128      20.225  15.953  19.833  1.00  0.00      RA0  O
ATOM   1229  N   ALA A 129      20.027  18.136  20.308  1.00  0.00      RA0  N
ATOM   1230  H   ALA A 129      19.633  19.024  20.066  1.00  0.00      RA0  H
ATOM   1231  CA  ALA A 129      20.873  18.057  21.500  1.00  0.00      RA0  C
ATOM   1232  CB  ALA A 129      21.303  19.444  21.974  1.00  0.00      RA0  C
ATOM   1233  C   ALA A 129      20.202  17.338  22.680  1.00  0.00      RA0  C
ATOM   1234  O   ALA A 129      20.880  16.738  23.501  1.00  0.00      RA0  O
ATOM   1235  N   GLU A 130      18.881  17.425  22.754  1.00  0.00      RA0  N
ATOM   1236  H   GLU A 130      18.372  17.866  22.013  1.00  0.00      RA0  H
ATOM   1237  CA  GLU A 130      18.113  17.027  23.947  1.00  0.00      RA0  C
ATOM   1238  CB  GLU A 130      16.624  17.367  23.738  1.00  0.00      RA0  C
ATOM   1239  CG  GLU A 130      15.687  17.116  24.926  1.00  0.00      RA0  C
ATOM   1240  CD  GLU A 130      15.349  15.642  25.032  1.00  0.00      RA0  C
ATOM   1241  OE1 GLU A 130      15.296  14.977  24.000  1.00  0.00      RA0  O
ATOM   1242  OE2 GLU A 130      15.146  15.162  26.145  1.00  0.00      RA0  O
ATOM   1243  C   GLU A 130      18.400  15.609  24.440  1.00  0.00      RA0  C
ATOM   1244  O   GLU A 130      18.651  15.430  25.640  1.00  0.00      RA0  O
ATOM   1245  N   PRO A 131      18.393  14.603  23.570  1.00  0.00      RA0  N
ATOM   1246  CD  PRO A 131      18.043  14.605  22.145  1.00  0.00      RA0  C
ATOM   1247  CA  PRO A 131      18.648  13.234  24.018  1.00  0.00      RA0  C
ATOM   1248  CB  PRO A 131      18.323  12.359  22.801  1.00  0.00      RA0  C
ATOM   1249  CG  PRO A 131      17.473  13.223  21.882  1.00  0.00      RA0  C
ATOM   1250  C   PRO A 131      20.074  12.993  24.479  1.00  0.00      RA0  C
ATOM   1251  O   PRO A 131      20.319  12.039  25.221  1.00  0.00      RA0  O
ATOM   1252  N   PHE A 132      20.994  13.857  24.056  1.00  0.00      RA0  N
ATOM   1253  H   PHE A 132      20.708  14.667  23.540  1.00  0.00      RA0  H
ATOM   1254  CA  PHE A 132      22.381  13.799  24.487  1.00  0.00      RA0  C
ATOM   1255  CB  PHE A 132      23.314  14.295  23.380  1.00  0.00      RA0  C
ATOM   1256  CG  PHE A 132      23.126  13.528  22.093  1.00  0.00      RA0  C
ATOM   1257  CD1 PHE A 132      23.930  12.429  21.820  1.00  0.00      RA0  C
ATOM   1258  CD2 PHE A 132      22.166  13.929  21.172  1.00  0.00      RA0  C
ATOM   1259  CE1 PHE A 132      23.781  11.740  20.623  1.00  0.00      RA0  C
ATOM   1260  CE2 PHE A 132      22.016  13.240  19.975  1.00  0.00      RA0  C
ATOM   1261  CZ  PHE A 132      22.828  12.147  19.697  1.00  0.00      RA0  C
ATOM   1262  C   PHE A 132      22.668  14.592  25.770  1.00  0.00      RA0  C
ATOM   1263  O   PHE A 132      23.759  14.469  26.353  1.00  0.00      RA0  O
ATOM   1264  N   GLY A 133      21.702  15.400  26.203  1.00  0.00      RA0  N
ATOM   1265  H   GLY A 133      20.862  15.515  25.669  1.00  0.00      RA0  H
ATOM   1266  CA  GLY A 133      21.820  16.178  27.431  1.00  0.00      RA0  C
ATOM   1267  C   GLY A 133      22.832  17.306  27.350  1.00  0.00      RA0  C
ATOM   1268  O   GLY A 133      23.558  17.570  28.316  1.00  0.00      RA0  O
ATOM   1269  N   ILE A 134      22.864  17.993  26.212  1.00  0.00      RA0  N
ATOM   1270  H   ILE A 134      22.136  17.869  25.538  1.00  0.00      RA0  H
ATOM   1271  CA  ILE A 134      23.862  19.032  25.986  1.00  0.00      RA0  C
ATOM   1272  CB  ILE A 134      24.286  19.069  24.519  1.00  0.00      RA0  C
ATOM   1273  CG2 ILE A 134      25.362  20.125  24.269  1.00  0.00      RA0  C
ATOM   1274  CG1 ILE A 134      24.751  17.682  24.087  1.00  0.00      RA0  C
ATOM   1275  CD1 ILE A 134      25.854  17.145  24.999  1.00  0.00      RA0  C
ATOM   1276  C   ILE A 134      23.293  20.373  26.433  1.00  0.00      RA0  C
ATOM   1277  O   ILE A 134      22.166  20.722  26.075  1.00  0.00      RA0  O
ATOM   1278  N   GLU A 135      24.065  21.094  27.242  1.00  0.00      RA0  N
ATOM   1279  H   GLU A 135      24.978  20.754  27.461  1.00  0.00      RA0  H
ATOM   1280  CA  GLU A 135      23.728  22.449  27.678  1.00  0.00      RA0  C
ATOM   1281  CB  GLU A 135      24.482  22.618  29.003  1.00  0.00      RA0  C
ATOM   1282  CG  GLU A 135      24.590  23.984  29.679  1.00  0.00      RA0  C
ATOM   1283  CD  GLU A 135      25.585  23.830  30.823  1.00  0.00      RA0  C
ATOM   1284  OE1 GLU A 135      26.598  24.529  30.842  1.00  0.00      RA0  O
ATOM   1285  OE2 GLU A 135      25.387  22.964  31.675  1.00  0.00      RA0  O
ATOM   1286  C   GLU A 135      24.204  23.447  26.613  1.00  0.00      RA0  C
ATOM   1287  O   GLU A 135      25.387  23.508  26.304  1.00  0.00      RA0  O
ATOM   1288  N   ILE A 136      23.267  24.219  26.067  1.00  0.00      RA0  N
ATOM   1289  H   ILE A 136      22.356  24.245  26.475  1.00  0.00      RA0  H
ATOM   1290  CA  ILE A 136      23.543  25.167  24.980  1.00  0.00      RA0  C
ATOM   1291  CB  ILE A 136      22.476  25.002  23.901  1.00  0.00      RA0  C
ATOM   1292  CG2 ILE A 136      22.673  25.979  22.742  1.00  0.00      RA0  C
ATOM   1293  CG1 ILE A 136      22.428  23.545  23.446  1.00  0.00      RA0  C
ATOM   1294  CD1 ILE A 136      21.335  23.309  22.412  1.00  0.00      RA0  C
ATOM   1295  C   ILE A 136      23.525  26.578  25.545  1.00  0.00      RA0  C
ATOM   1296  O   ILE A 136      22.514  26.993  26.112  1.00  0.00      RA0  O
ATOM   1297  N   THR A 137      24.636  27.308  25.390  1.00  0.00      RA0  N
ATOM   1298  H   THR A 137      25.458  26.901  24.994  1.00  0.00      RA0  H
ATOM   1299  CA  THR A 137      24.751  28.675  25.878  1.00  0.00      RA0  C
ATOM   1300  CB  THR A 137      25.773  28.551  26.991  1.00  0.00      RA0  C
ATOM   1301  OG1 THR A 137      25.448  27.363  27.728  1.00  0.00      RA0  O
ATOM   1302  HG1 THR A 137      26.201  27.116  28.251  1.00  0.00      RA0  H
ATOM   1303  CG2 THR A 137      25.836  29.782  27.896  1.00  0.00      RA0  C
ATOM   1304  C   THR A 137      25.140  29.591  24.728  1.00  0.00      RA0  C
ATOM   1305  O   THR A 137      26.202  29.420  24.130  1.00  0.00      RA0  O
ATOM   1306  N   VAL A 138      24.276  30.548  24.409  1.00  0.00      RA0  N
ATOM   1307  H   VAL A 138      23.496  30.726  25.006  1.00  0.00      RA0  H
ATOM   1308  CA  VAL A 138      24.569  31.510  23.345  1.00  0.00      RA0  C
ATOM   1309  CB  VAL A 138      23.271  31.978  22.696  1.00  0.00      RA0  C
ATOM   1310  CG1 VAL A 138      23.557  32.879  21.499  1.00  0.00      RA0  C
ATOM   1311  CG2 VAL A 138      22.410  30.775  22.307  1.00  0.00      RA0  C
ATOM   1312  C   VAL A 138      25.368  32.678  23.936  1.00  0.00      RA0  C
ATOM   1313  O   VAL A 138      24.944  33.289  24.920  1.00  0.00      RA0  O
ATOM   1314  N   ARG A 139      26.488  33.018  23.307  1.00  0.00      RA0  N
ATOM   1315  H   ARG A 139      26.673  32.628  22.409  1.00  0.00      RA0  H
ATOM   1316  CA  ARG A 139      27.450  33.974  23.874  1.00  0.00      RA0  C
ATOM   1317  CB  ARG A 139      28.872  33.478  23.643  1.00  0.00      RA0  C
ATOM   1318  CG  ARG A 139      29.074  32.058  24.175  1.00  0.00      RA0  C
ATOM   1319  CD  ARG A 139      28.614  31.915  25.627  1.00  0.00      RA0  C
ATOM   1320  NE  ARG A 139      29.091  33.047  26.414  1.00  0.00      RA0  N
ATOM   1321  HE  ARG A 139      28.571  33.913  26.369  1.00  0.00      RA0  H
ATOM   1322  CZ  ARG A 139      30.277  32.994  27.063  1.00  0.00      RA0  C
ATOM   1323  NH1 ARG A 139      30.952  31.821  27.124  1.00  0.00      RA0  N
ATOM   1324 HH11 ARG A 139      31.794  31.706  27.649  1.00  0.00      RA0  H
ATOM   1325 HH12 ARG A 139      30.629  30.993  26.630  1.00  0.00      RA0  H
ATOM   1326  NH2 ARG A 139      30.741  34.130  27.621  1.00  0.00      RA0  N
ATOM   1327 HH21 ARG A 139      31.576  34.225  28.162  1.00  0.00      RA0  H
ATOM   1328 HH22 ARG A 139      30.226  35.003  27.485  1.00  0.00      RA0  H
ATOM   1329  C   ARG A 139      27.259  35.386  23.330  1.00  0.00      RA0  C
ATOM   1330  O   ARG A 139      28.145  35.986  22.706  1.00  0.00      RA0  O
ATOM   1331  N   ASP A 140      26.099  35.947  23.626  1.00  0.00      RA0  N
ATOM   1332  H   ASP A 140      25.417  35.428  24.145  1.00  0.00      RA0  H
ATOM   1333  CA  ASP A 140      25.763  37.288  23.171  1.00  0.00      RA0  C
ATOM   1334  CB  ASP A 140      24.240  37.498  23.142  1.00  0.00      RA0  C
ATOM   1335  CG  ASP A 140      23.530  36.528  22.200  1.00  0.00      RA0  C
ATOM   1336  OD1 ASP A 140      23.941  36.365  21.053  1.00  0.00      RA0  O
ATOM   1337  OD2 ASP A 140      22.527  35.940  22.595  1.00  0.00      RA0  O
ATOM   1338  C   ASP A 140      26.461  38.356  24.001  1.00  0.00      RA0  C
ATOM   1339  O   ASP A 140      26.303  39.538  23.728  1.00  0.00      RA0  O
ATOM   1340  N   ASP A 141      27.195  37.921  25.031  1.00  0.00      RA0  N
ATOM   1341  H   ASP A 141      27.324  36.945  25.205  1.00  0.00      RA0  H
ATOM   1342  CA  ASP A 141      28.079  38.774  25.811  1.00  0.00      RA0  C
ATOM   1343  CB  ASP A 141      28.319  38.135  27.184  1.00  0.00      RA0  C
ATOM   1344  CG  ASP A 141      29.136  36.853  27.066  1.00  0.00      RA0  C
ATOM   1345  OD1 ASP A 141      28.678  35.885  26.461  1.00  0.00      RA0  O
ATOM   1346  OD2 ASP A 141      30.228  36.789  27.619  1.00  0.00      RA0  O
ATOM   1347  C   ASP A 141      29.436  39.080  25.147  1.00  0.00      RA0  C
ATOM   1348  O   ASP A 141      30.193  39.924  25.662  1.00  0.00      RA0  O
ATOM   1349  N   LEU A 142      29.715  38.394  24.033  1.00  0.00      RA0  N
ATOM   1350  H   LEU A 142      29.034  37.792  23.612  1.00  0.00      RA0  H
ATOM   1351  CA  LEU A 142      30.966  38.532  23.283  1.00  0.00      RA0  C
ATOM   1352  CB  LEU A 142      31.614  37.166  23.048  1.00  0.00      RA0  C
ATOM   1353  CG  LEU A 142      31.907  36.377  24.326  1.00  0.00      RA0  C
ATOM   1354  CD1 LEU A 142      32.443  34.979  24.014  1.00  0.00      RA0  C
ATOM   1355  CD2 LEU A 142      32.839  37.132  25.271  1.00  0.00      RA0  C
ATOM   1356  C   LEU A 142      30.768  39.226  21.951  1.00  0.00      RA0  C
ATOM   1357  O   LEU A 142      29.785  38.975  21.236  1.00  0.00      RA0  O
ATOM   1358  N   SER A 143      31.742  40.055  21.608  1.00  0.00      RA0  N
ATOM   1359  H   SER A 143      32.496  40.278  22.224  1.00  0.00      RA0  H
ATOM   1360  CA  SER A 143      31.886  40.617  20.278  1.00  0.00      RA0  C
ATOM   1361  CB  SER A 143      32.142  42.086  20.497  1.00  0.00      RA0  C
ATOM   1362  OG  SER A 143      32.032  42.277  21.904  1.00  0.00      RA0  O
ATOM   1363  HG  SER A 143      31.129  42.043  22.101  1.00  0.00      RA0  H
ATOM   1364  C   SER A 143      33.074  39.904  19.640  1.00  0.00      RA0  C
ATOM   1365  O   SER A 143      33.806  39.158  20.310  1.00  0.00      RA0  O
ATOM   1366  N   MSE A 144      33.253  40.097  18.350  1.00  0.00      RA0  N
ATOM   1367  H   MSE A 144      32.690  40.718  17.800  1.00  0.00      RA0  H
ATOM   1368  CA  MSE A 144      34.328  39.411  17.655  1.00  0.00      RA0  C
ATOM   1369  CB  MSE A 144      33.845  38.030  17.198  1.00  0.00      RA0  C
ATOM   1370  CG  MSE A 144      34.950  37.128  16.644  1.00  0.00      RA0  C
ATOM   1371  SE  MSE A 144      34.396  35.430  16.421  1.00  0.00      RA0  S
ATOM   1372  CE  MSE A 144      32.878  35.775  15.519  1.00  0.00      RA0  C
ATOM   1373  C   MSE A 144      34.823  40.277  16.518  1.00  0.00      RA0  C
ATOM   1374  O   MSE A 144      34.018  40.927  15.822  1.00  0.00      RA0  O
ATOM   1375  N   ILE A 145      36.145  40.281  16.350  1.00  0.00      RA0  N
ATOM   1376  H   ILE A 145      36.722  39.723  16.951  1.00  0.00      RA0  H
ATOM   1377  CA  ILE A 145      36.817  41.057  15.315  1.00  0.00      RA0  C
ATOM   1378  CB  ILE A 145      37.632  42.196  15.943  1.00  0.00      RA0  C
ATOM   1379  CG2 ILE A 145      38.309  43.044  14.864  1.00  0.00      RA0  C
ATOM   1380  CG1 ILE A 145      36.780  43.050  16.886  1.00  0.00      RA0  C
ATOM   1381  CD1 ILE A 145      37.596  44.107  17.632  1.00  0.00      RA0  C
ATOM   1382  C   ILE A 145      37.729  40.128  14.530  1.00  0.00      RA0  C
ATOM   1383  O   ILE A 145      38.504  39.373  15.126  1.00  0.00      RA0  O
ATOM   1384  N   ALA A 146      37.627  40.164  13.204  1.00  0.00      RA0  N
ATOM   1385  H   ALA A 146      37.037  40.861  12.796  1.00  0.00      RA0  H
ATOM   1386  CA  ALA A 146      38.491  39.366  12.339  1.00  0.00      RA0  C
ATOM   1387  CB  ALA A 146      37.699  38.891  11.129  1.00  0.00      RA0  C
ATOM   1388  C   ALA A 146      39.592  40.260  11.825  1.00  0.00      RA0  C
ATOM   1389  O   ALA A 146      39.320  41.270  11.191  1.00  0.00      RA0  O
ATOM   1390  N   VAL A 147      40.832  39.879  12.100  1.00  0.00      RA0  N
ATOM   1391  H   VAL A 147      40.996  39.036  12.599  1.00  0.00      RA0  H
ATOM   1392  CA  VAL A 147      41.994  40.689  11.695  1.00  0.00      RA0  C
ATOM   1393  CB  VAL A 147      42.872  40.978  12.915  1.00  0.00      RA0  C
ATOM   1394  CG1 VAL A 147      44.032  41.906  12.561  1.00  0.00      RA0  C
ATOM   1395  CG2 VAL A 147      42.038  41.525  14.075  1.00  0.00      RA0  C
ATOM   1396  C   VAL A 147      42.735  39.835  10.682  1.00  0.00      RA0  C
ATOM   1397  O   VAL A 147      43.186  38.736  11.015  1.00  0.00      RA0  O
ATOM   1398  N   GLN A 148      42.820  40.325   9.451  1.00  0.00      RA0  N
ATOM   1399  H   GLN A 148      42.580  41.273   9.259  1.00  0.00      RA0  H
ATOM   1400  CA  GLN A 148      43.218  39.503   8.302  1.00  0.00      RA0  C
ATOM   1401  CB  GLN A 148      41.976  39.164   7.471  1.00  0.00      RA0  C
ATOM   1402  CG  GLN A 148      40.675  39.046   8.278  1.00  0.00      RA0  C
ATOM   1403  CD  GLN A 148      40.290  37.606   8.559  1.00  0.00      RA0  C
ATOM   1404  OE1 GLN A 148      39.446  37.056   7.851  1.00  0.00      RA0  O
ATOM   1405  NE2 GLN A 148      40.893  37.049   9.628  1.00  0.00      RA0  N
ATOM   1406 HE21 GLN A 148      41.583  37.528  10.179  1.00  0.00      RA0  H
ATOM   1407 HE22 GLN A 148      40.684  36.123   9.961  1.00  0.00      RA0  H
ATOM   1408  C   GLN A 148      44.283  40.159   7.421  1.00  0.00      RA0  C
ATOM   1409  O   GLN A 148      44.236  41.371   7.132  1.00  0.00      RA0  O
ATOM   1410  N   GLY A 149      45.222  39.347   6.947  1.00  0.00      RA0  N
ATOM   1411  H   GLY A 149      45.306  38.398   7.245  1.00  0.00      RA0  H
ATOM   1412  CA  GLY A 149      46.256  39.825   6.042  1.00  0.00      RA0  C
ATOM   1413  C   GLY A 149      47.621  39.353   6.499  1.00  0.00      RA0  C
ATOM   1414  O   GLY A 149      47.767  38.836   7.614  1.00  0.00      RA0  O
ATOM   1415  N   PRO A 150      48.615  39.532   5.647  1.00  0.00      RA0  N
ATOM   1416  CD  PRO A 150      48.490  40.143   4.330  1.00  0.00      RA0  C
ATOM   1417  CA  PRO A 150      49.959  39.020   5.916  1.00  0.00      RA0  C
ATOM   1418  CB  PRO A 150      50.689  39.248   4.587  1.00  0.00      RA0  C
ATOM   1419  CG  PRO A 150      49.930  40.375   3.895  1.00  0.00      RA0  C
ATOM   1420  C   PRO A 150      50.669  39.625   7.147  1.00  0.00      RA0  C
ATOM   1421  O   PRO A 150      51.533  38.974   7.746  1.00  0.00      RA0  O
ATOM   1422  N   ASN A 151      50.253  40.809   7.565  1.00  0.00      RA0  N
ATOM   1423  H   ASN A 151      49.535  41.283   7.049  1.00  0.00      RA0  H
ATOM   1424  CA  ASN A 151      50.760  41.443   8.778  1.00  0.00      RA0  C
ATOM   1425  CB  ASN A 151      51.185  42.893   8.553  1.00  0.00      RA0  C
ATOM   1426  CG  ASN A 151      52.503  42.990   7.824  1.00  0.00      RA0  C
ATOM   1427  OD1 ASN A 151      53.507  42.408   8.221  1.00  0.00      RA0  O
ATOM   1428  ND2 ASN A 151      52.442  43.760   6.724  1.00  0.00      RA0  N
ATOM   1429 HD21 ASN A 151      51.599  44.269   6.514  1.00  0.00      RA0  H
ATOM   1430 HD22 ASN A 151      53.202  43.873   6.086  1.00  0.00      RA0  H
ATOM   1431  C   ASN A 151      49.733  41.475   9.912  1.00  0.00      RA0  C
ATOM   1432  O   ASN A 151      49.956  42.116  10.946  1.00  0.00      RA0  O
ATOM   1433  N   ALA A 152      48.610  40.780   9.739  1.00  0.00      RA0  N
ATOM   1434  H   ALA A 152      48.501  40.202   8.927  1.00  0.00      RA0  H
ATOM   1435  CA  ALA A 152      47.525  40.831  10.724  1.00  0.00      RA0  C
ATOM   1436  CB  ALA A 152      46.307  40.084  10.210  1.00  0.00      RA0  C
ATOM   1437  C   ALA A 152      47.870  40.232  12.082  1.00  0.00      RA0  C
ATOM   1438  O   ALA A 152      47.643  40.855  13.112  1.00  0.00      RA0  O
ATOM   1439  N   GLN A 153      48.417  39.025  12.076  1.00  0.00      RA0  N
ATOM   1440  H   GLN A 153      48.619  38.601  11.193  1.00  0.00      RA0  H
ATOM   1441  CA  GLN A 153      48.786  38.360  13.322  1.00  0.00      RA0  C
ATOM   1442  CB  GLN A 153      49.249  36.939  13.024  1.00  0.00      RA0  C
ATOM   1443  CG  GLN A 153      48.083  36.147  12.436  1.00  0.00      RA0  C
ATOM   1444  CD  GLN A 153      48.561  34.797  11.958  1.00  0.00      RA0  C
ATOM   1445  OE1 GLN A 153      49.687  34.649  11.502  1.00  0.00      RA0  O
ATOM   1446  NE2 GLN A 153      47.642  33.823  12.079  1.00  0.00      RA0  N
ATOM   1447 HE21 GLN A 153      46.706  33.999  12.402  1.00  0.00      RA0  H
ATOM   1448 HE22 GLN A 153      47.878  32.876  11.862  1.00  0.00      RA0  H
ATOM   1449  C   GLN A 153      49.832  39.187  14.072  1.00  0.00      RA0  C
ATOM   1450  O   GLN A 153      49.689  39.419  15.253  1.00  0.00      RA0  O
ATOM   1451  N   ALA A 154      50.851  39.664  13.363  1.00  0.00      RA0  N
ATOM   1452  H   ALA A 154      50.899  39.472  12.385  1.00  0.00      RA0  H
ATOM   1453  CA  ALA A 154      51.905  40.471  13.987  1.00  0.00      RA0  C
ATOM   1454  CB  ALA A 154      52.975  40.833  12.957  1.00  0.00      RA0  C
ATOM   1455  C   ALA A 154      51.351  41.767  14.598  1.00  0.00      RA0  C
ATOM   1456  O   ALA A 154      51.682  42.119  15.731  1.00  0.00      RA0  O
ATOM   1457  N   LYS A 155      50.525  42.479  13.847  1.00  0.00      RA0  N
ATOM   1458  H   LYS A 155      50.271  42.156  12.933  1.00  0.00      RA0  H
ATOM   1459  CA  LYS A 155      49.955  43.733  14.328  1.00  0.00      RA0  C
ATOM   1460  CB  LYS A 155      49.235  44.476  13.206  1.00  0.00      RA0  C
ATOM   1461  CG  LYS A 155      50.190  45.186  12.244  1.00  0.00      RA0  C
ATOM   1462  CD  LYS A 155      49.434  45.829  11.081  1.00  0.00      RA0  C
ATOM   1463  CE  LYS A 155      50.310  46.698  10.176  1.00  0.00      RA0  C
ATOM   1464  NZ  LYS A 155      49.523  47.101   9.007  1.00  0.00      RA0  N
ATOM   1465  HZ1 LYS A 155      50.064  47.641   8.296  1.00  0.00      RA0  H
ATOM   1466  HZ2 LYS A 155      49.269  46.271   8.431  1.00  0.00      RA0  H
ATOM   1467  HZ3 LYS A 155      48.656  47.628   9.220  1.00  0.00      RA0  H
ATOM   1468  C   LYS A 155      49.019  43.509  15.502  1.00  0.00      RA0  C
ATOM   1469  O   LYS A 155      49.099  44.228  16.516  1.00  0.00      RA0  O
ATOM   1470  N   ALA A 156      48.162  42.490  15.413  1.00  0.00      RA0  N
ATOM   1471  H   ALA A 156      48.142  41.923  14.590  1.00  0.00      RA0  H
ATOM   1472  CA  ALA A 156      47.302  42.150  16.552  1.00  0.00      RA0  C
ATOM   1473  CB  ALA A 156      46.380  40.978  16.209  1.00  0.00      RA0  C
ATOM   1474  C   ALA A 156      48.114  41.792  17.779  1.00  0.00      RA0  C
ATOM   1475  O   ALA A 156      47.756  42.196  18.881  1.00  0.00      RA0  O
ATOM   1476  N   ALA A 157      49.205  41.055  17.580  1.00  0.00      RA0  N
ATOM   1477  H   ALA A 157      49.470  40.791  16.651  1.00  0.00      RA0  H
ATOM   1478  CA  ALA A 157      49.982  40.538  18.704  1.00  0.00      RA0  C
ATOM   1479  CB  ALA A 157      51.042  39.544  18.228  1.00  0.00      RA0  C
ATOM   1480  C   ALA A 157      50.677  41.640  19.516  1.00  0.00      RA0  C
ATOM   1481  O   ALA A 157      50.990  41.430  20.683  1.00  0.00      RA0  O
ATOM   1482  N   THR A 158      50.868  42.824  18.922  1.00  0.00      RA0  N
ATOM   1483  H   THR A 158      50.593  42.960  17.970  1.00  0.00      RA0  H
ATOM   1484  CA  THR A 158      51.429  43.975  19.664  1.00  0.00      RA0  C
ATOM   1485  CB  THR A 158      51.828  45.120  18.719  1.00  0.00      RA0  C
ATOM   1486  OG1 THR A 158      50.707  45.710  18.057  1.00  0.00      RA0  O
ATOM   1487  HG1 THR A 158      50.311  45.056  17.495  1.00  0.00      RA0  H
ATOM   1488  CG2 THR A 158      52.855  44.636  17.695  1.00  0.00      RA0  C
ATOM   1489  C   THR A 158      50.521  44.382  20.809  1.00  0.00      RA0  C
ATOM   1490  O   THR A 158      50.962  45.065  21.722  1.00  0.00      RA0  O
ATOM   1491  N   LEU A 159      49.248  43.993  20.740  1.00  0.00      RA0  N
ATOM   1492  H   LEU A 159      48.926  43.433  19.975  1.00  0.00      RA0  H
ATOM   1493  CA  LEU A 159      48.252  44.320  21.759  1.00  0.00      RA0  C
ATOM   1494  CB  LEU A 159      46.925  44.643  21.084  1.00  0.00      RA0  C
ATOM   1495  CG  LEU A 159      47.124  45.696  19.992  1.00  0.00      RA0  C
ATOM   1496  CD1 LEU A 159      45.869  45.864  19.149  1.00  0.00      RA0  C
ATOM   1497  CD2 LEU A 159      47.626  47.030  20.548  1.00  0.00      RA0  C
ATOM   1498  C   LEU A 159      48.105  43.238  22.813  1.00  0.00      RA0  C
ATOM   1499  O   LEU A 159      47.451  43.472  23.828  1.00  0.00      RA0  O
ATOM   1500  N   PHE A 160      48.698  42.073  22.573  1.00  0.00      RA0  N
ATOM   1501  H   PHE A 160      49.362  42.013  21.828  1.00  0.00      RA0  H
ATOM   1502  CA  PHE A 160      48.603  40.937  23.502  1.00  0.00      RA0  C
ATOM   1503  CB  PHE A 160      48.949  39.618  22.807  1.00  0.00      RA0  C
ATOM   1504  CG  PHE A 160      47.974  39.278  21.699  1.00  0.00      RA0  C
ATOM   1505  CD1 PHE A 160      46.773  39.964  21.556  1.00  0.00      RA0  C
ATOM   1506  CD2 PHE A 160      48.292  38.258  20.809  1.00  0.00      RA0  C
ATOM   1507  CE1 PHE A 160      45.911  39.656  20.510  1.00  0.00      RA0  C
ATOM   1508  CE2 PHE A 160      47.430  37.947  19.763  1.00  0.00      RA0  C
ATOM   1509  CZ  PHE A 160      46.247  38.657  19.604  1.00  0.00      RA0  C
ATOM   1510  C   PHE A 160      49.512  41.150  24.702  1.00  0.00      RA0  C
ATOM   1511  O   PHE A 160      50.613  41.693  24.567  1.00  0.00      RA0  O
ATOM   1512  N   ASN A 161      49.063  40.712  25.872  1.00  0.00      RA0  N
ATOM   1513  H   ASN A 161      48.166  40.272  25.880  1.00  0.00      RA0  H
ATOM   1514  CA  ASN A 161      49.950  40.653  27.032  1.00  0.00      RA0  C
ATOM   1515  CB  ASN A 161      49.201  40.736  28.366  1.00  0.00      RA0  C
ATOM   1516  CG  ASN A 161      48.436  39.465  28.668  1.00  0.00      RA0  C
ATOM   1517  OD1 ASN A 161      48.944  38.351  28.611  1.00  0.00      RA0  O
ATOM   1518  ND2 ASN A 161      47.164  39.701  29.033  1.00  0.00      RA0  N
ATOM   1519 HD21 ASN A 161      46.800  40.634  29.005  1.00  0.00      RA0  H
ATOM   1520 HD22 ASN A 161      46.541  38.979  29.335  1.00  0.00      RA0  H
ATOM   1521  C   ASN A 161      50.853  39.435  26.959  1.00  0.00      RA0  C
ATOM   1522  O   ASN A 161      50.729  38.619  26.053  1.00  0.00      RA0  O
ATOM   1523  N   ASP A 162      51.794  39.296  27.889  1.00  0.00      RA0  N
ATOM   1524  H   ASP A 162      52.008  40.009  28.559  1.00  0.00      RA0  H
ATOM   1525  CA  ASP A 162      52.735  38.177  27.810  1.00  0.00      RA0  C
ATOM   1526  CB  ASP A 162      53.881  38.405  28.786  1.00  0.00      RA0  C
ATOM   1527  CG  ASP A 162      54.647  39.585  28.207  1.00  0.00      RA0  C
ATOM   1528  OD1 ASP A 162      55.705  39.373  27.626  1.00  0.00      RA0  O
ATOM   1529  OD2 ASP A 162      54.143  40.709  28.233  1.00  0.00      RA0  O
ATOM   1530  C   ASP A 162      52.051  36.797  27.793  1.00  0.00      RA0  C
ATOM   1531  O   ASP A 162      52.419  35.931  27.012  1.00  0.00      RA0  O
ATOM   1532  N   ALA A 163      51.038  36.602  28.628  1.00  0.00      RA0  N
ATOM   1533  H   ALA A 163      50.660  37.388  29.118  1.00  0.00      RA0  H
ATOM   1534  CA  ALA A 163      50.345  35.322  28.698  1.00  0.00      RA0  C
ATOM   1535  CB  ALA A 163      49.338  35.305  29.849  1.00  0.00      RA0  C
ATOM   1536  C   ALA A 163      49.621  35.020  27.395  1.00  0.00      RA0  C
ATOM   1537  O   ALA A 163      49.547  33.860  26.982  1.00  0.00      RA0  O
ATOM   1538  N   GLN A 164      49.090  36.067  26.761  1.00  0.00      RA0  N
ATOM   1539  H   GLN A 164      49.265  36.980  27.136  1.00  0.00      RA0  H
ATOM   1540  CA  GLN A 164      48.368  35.918  25.499  1.00  0.00      RA0  C
ATOM   1541  CB  GLN A 164      47.535  37.165  25.232  1.00  0.00      RA0  C
ATOM   1542  CG  GLN A 164      46.504  37.343  26.344  1.00  0.00      RA0  C
ATOM   1543  CD  GLN A 164      45.803  38.668  26.190  1.00  0.00      RA0  C
ATOM   1544  OE1 GLN A 164      46.419  39.678  25.873  1.00  0.00      RA0  O
ATOM   1545  NE2 GLN A 164      44.491  38.620  26.460  1.00  0.00      RA0  N
ATOM   1546 HE21 GLN A 164      44.055  37.744  26.682  1.00  0.00      RA0  H
ATOM   1547 HE22 GLN A 164      43.907  39.431  26.426  1.00  0.00      RA0  H
ATOM   1548  C   GLN A 164      49.346  35.587  24.361  1.00  0.00      RA0  C
ATOM   1549  O   GLN A 164      49.126  34.668  23.565  1.00  0.00      RA0  O
ATOM   1550  N   ARG A 165      50.458  36.308  24.315  1.00  0.00      RA0  N
ATOM   1551  H   ARG A 165      50.612  37.031  24.988  1.00  0.00      RA0  H
ATOM   1552  CA  ARG A 165      51.531  35.935  23.381  1.00  0.00      RA0  C
ATOM   1553  CB  ARG A 165      52.674  36.946  23.476  1.00  0.00      RA0  C
ATOM   1554  CG  ARG A 165      52.463  38.077  22.463  1.00  0.00      RA0  C
ATOM   1555  CD  ARG A 165      53.423  39.263  22.600  1.00  0.00      RA0  C
ATOM   1556  NE  ARG A 165      52.953  40.225  23.598  1.00  0.00      RA0  N
ATOM   1557  HE  ARG A 165      52.136  40.770  23.359  1.00  0.00      RA0  H
ATOM   1558  CZ  ARG A 165      53.593  40.358  24.797  1.00  0.00      RA0  C
ATOM   1559  NH1 ARG A 165      54.669  39.595  25.078  1.00  0.00      RA0  N
ATOM   1560 HH11 ARG A 165      55.119  39.648  25.988  1.00  0.00      RA0  H
ATOM   1561 HH12 ARG A 165      55.062  38.943  24.428  1.00  0.00      RA0  H
ATOM   1562  NH2 ARG A 165      53.134  41.252  25.692  1.00  0.00      RA0  N
ATOM   1563 HH21 ARG A 165      53.566  41.338  26.608  1.00  0.00      RA0  H
ATOM   1564 HH22 ARG A 165      52.341  41.837  25.475  1.00  0.00      RA0  H
ATOM   1565  C   ARG A 165      51.980  34.494  23.535  1.00  0.00      RA0  C
ATOM   1566  O   ARG A 165      52.159  33.776  22.545  1.00  0.00      RA0  O
ATOM   1567  N   GLN A 166      52.157  34.057  24.776  1.00  0.00      RA0  N
ATOM   1568  H   GLN A 166      52.009  34.684  25.542  1.00  0.00      RA0  H
ATOM   1569  CA  GLN A 166      52.576  32.684  25.045  1.00  0.00      RA0  C
ATOM   1570  CB  GLN A 166      52.863  32.529  26.536  1.00  0.00      RA0  C
ATOM   1571  CG  GLN A 166      53.453  31.171  26.908  1.00  0.00      RA0  C
ATOM   1572  CD  GLN A 166      53.800  31.183  28.380  1.00  0.00      RA0  C
ATOM   1573  OE1 GLN A 166      53.217  30.478  29.195  1.00  0.00      RA0  O
ATOM   1574  NE2 GLN A 166      54.791  32.041  28.682  1.00  0.00      RA0  N
ATOM   1575 HE21 GLN A 166      55.231  32.587  27.967  1.00  0.00      RA0  H
ATOM   1576 HE22 GLN A 166      55.108  32.150  29.624  1.00  0.00      RA0  H
ATOM   1577  C   GLN A 166      51.533  31.681  24.562  1.00  0.00      RA0  C
ATOM   1578  O   GLN A 166      51.876  30.670  23.956  1.00  0.00      RA0  O
ATOM   1579  N   ALA A 167      50.258  31.982  24.804  1.00  0.00      RA0  N
ATOM   1580  H   ALA A 167      50.036  32.817  25.310  1.00  0.00      RA0  H
ATOM   1581  CA  ALA A 167      49.158  31.086  24.378  1.00  0.00      RA0  C
ATOM   1582  CB  ALA A 167      47.807  31.660  24.807  1.00  0.00      RA0  C
ATOM   1583  C   ALA A 167      49.116  30.813  22.872  1.00  0.00      RA0  C
ATOM   1584  O   ALA A 167      48.801  29.685  22.428  1.00  0.00      RA0  O
ATOM   1585  N   VAL A 168      49.425  31.834  22.089  1.00  0.00      RA0  N
ATOM   1586  H   VAL A 168      49.771  32.682  22.495  1.00  0.00      RA0  H
ATOM   1587  CA  VAL A 168      49.321  31.743  20.625  1.00  0.00      RA0  C
ATOM   1588  CB  VAL A 168      48.664  33.004  20.058  1.00  0.00      RA0  C
ATOM   1589  CG1 VAL A 168      47.305  33.227  20.717  1.00  0.00      RA0  C
ATOM   1590  CG2 VAL A 168      49.570  34.230  20.187  1.00  0.00      RA0  C
ATOM   1591  C   VAL A 168      50.657  31.484  19.929  1.00  0.00      RA0  C
ATOM   1592  O   VAL A 168      50.715  31.423  18.695  1.00  0.00      RA0  O
ATOM   1593  N   GLU A 169      51.728  31.355  20.708  1.00  0.00      RA0  N
ATOM   1594  H   GLU A 169      51.651  31.317  21.704  1.00  0.00      RA0  H
ATOM   1595  CA  GLU A 169      53.048  31.167  20.125  1.00  0.00      RA0  C
ATOM   1596  CB  GLU A 169      54.145  31.188  21.189  1.00  0.00      RA0  C
ATOM   1597  CG  GLU A 169      55.538  31.076  20.563  1.00  0.00      RA0  C
ATOM   1598  CD  GLU A 169      55.707  32.153  19.507  1.00  0.00      RA0  C
ATOM   1599  OE1 GLU A 169      55.971  33.297  19.871  1.00  0.00      RA0  O
ATOM   1600  OE2 GLU A 169      55.579  31.845  18.321  1.00  0.00      RA0  O
ATOM   1601  C   GLU A 169      53.058  29.870  19.317  1.00  0.00      RA0  C
ATOM   1602  O   GLU A 169      52.779  28.805  19.838  1.00  0.00      RA0  O
ATOM   1603  N   GLY A 170      53.408  29.971  18.043  1.00  0.00      RA0  N
ATOM   1604  H   GLY A 170      53.763  30.869  17.765  1.00  0.00      RA0  H
ATOM   1605  CA  GLY A 170      53.506  28.805  17.182  1.00  0.00      RA0  C
ATOM   1606  C   GLY A 170      52.162  28.201  16.796  1.00  0.00      RA0  C
ATOM   1607  O   GLY A 170      52.104  27.085  16.275  1.00  0.00      RA0  O
ATOM   1608  N   MSE A 171      51.077  28.930  17.048  1.00  0.00      RA0  N
ATOM   1609  H   MSE A 171      51.160  29.872  17.382  1.00  0.00      RA0  H
ATOM   1610  CA  MSE A 171      49.757  28.348  16.869  1.00  0.00      RA0  C
ATOM   1611  CB  MSE A 171      48.683  29.211  17.538  1.00  0.00      RA0  C
ATOM   1612  CG  MSE A 171      47.296  28.571  17.507  1.00  0.00      RA0  C
ATOM   1613  SE  MSE A 171      46.066  29.437  18.499  1.00  0.00      RA0  S
ATOM   1614  CE  MSE A 171      46.037  30.991  17.595  1.00  0.00      RA0  C
ATOM   1615  C   MSE A 171      49.476  28.143  15.389  1.00  0.00      RA0  C
ATOM   1616  O   MSE A 171      49.657  29.058  14.559  1.00  0.00      RA0  O
ATOM   1617  N   LYS A 172      49.040  26.931  15.073  1.00  0.00      RA0  N
ATOM   1618  H   LYS A 172      48.840  26.307  15.828  1.00  0.00      RA0  H
ATOM   1619  CA  LYS A 172      48.779  26.534  13.705  1.00  0.00      RA0  C
ATOM   1620  CB  LYS A 172      49.036  25.024  13.660  1.00  0.00      RA0  C
ATOM   1621  CG  LYS A 172      50.505  24.718  13.971  1.00  0.00      RA0  C
ATOM   1622  CD  LYS A 172      51.432  25.411  12.971  1.00  0.00      RA0  C
ATOM   1623  CE  LYS A 172      52.918  25.296  13.299  1.00  0.00      RA0  C
ATOM   1624  NZ  LYS A 172      53.657  25.941  12.213  1.00  0.00      RA0  N
ATOM   1625  HZ1 LYS A 172      54.665  25.664  12.162  1.00  0.00      RA0  H
ATOM   1626  HZ2 LYS A 172      53.301  25.668  11.275  1.00  0.00      RA0  H
ATOM   1627  HZ3 LYS A 172      53.690  26.976  12.238  1.00  0.00      RA0  H
ATOM   1628  C   LYS A 172      47.375  26.970  13.306  1.00  0.00      RA0  C
ATOM   1629  O   LYS A 172      46.557  27.358  14.161  1.00  0.00      RA0  O
ATOM   1630  N   PRO A 173      47.092  26.928  12.007  1.00  0.00      RA0  N
ATOM   1631  CD  PRO A 173      48.026  26.721  10.902  1.00  0.00      RA0  C
ATOM   1632  CA  PRO A 173      45.761  27.243  11.526  1.00  0.00      RA0  C
ATOM   1633  CB  PRO A 173      45.887  27.131  10.009  1.00  0.00      RA0  C
ATOM   1634  CG  PRO A 173      47.357  27.420   9.733  1.00  0.00      RA0  C
ATOM   1635  C   PRO A 173      44.672  26.386  12.117  1.00  0.00      RA0  C
ATOM   1636  O   PRO A 173      44.882  25.207  12.420  1.00  0.00      RA0  O
ATOM   1637  N   PHE A 174      43.490  26.985  12.253  1.00  0.00      RA0  N
ATOM   1638  H   PHE A 174      43.399  27.932  11.948  1.00  0.00      RA0  H
ATOM   1639  CA  PHE A 174      42.322  26.266  12.761  1.00  0.00      RA0  C
ATOM   1640  CB  PHE A 174      41.800  25.209  11.782  1.00  0.00      RA0  C
ATOM   1641  CG  PHE A 174      41.006  25.825  10.652  1.00  0.00      RA0  C
ATOM   1642  CD1 PHE A 174      41.659  26.569   9.644  1.00  0.00      RA0  C
ATOM   1643  CD2 PHE A 174      39.608  25.628  10.625  1.00  0.00      RA0  C
ATOM   1644  CE1 PHE A 174      40.902  27.128   8.597  1.00  0.00      RA0  C
ATOM   1645  CE2 PHE A 174      38.850  26.182   9.576  1.00  0.00      RA0  C
ATOM   1646  CZ  PHE A 174      39.505  26.929   8.573  1.00  0.00      RA0  C
ATOM   1647  C   PHE A 174      42.534  25.730  14.172  1.00  0.00      RA0  C
ATOM   1648  O   PHE A 174      42.263  24.574  14.453  1.00  0.00      RA0  O
ATOM   1649  N   PHE A 175      42.978  26.638  15.037  1.00  0.00      RA0  N
ATOM   1650  H   PHE A 175      43.211  27.569  14.749  1.00  0.00      RA0  H
ATOM   1651  CA  PHE A 175      42.992  26.464  16.470  1.00  0.00      RA0  C
ATOM   1652  CB  PHE A 175      44.415  26.316  17.010  1.00  0.00      RA0  C
ATOM   1653  CG  PHE A 175      44.997  24.936  16.820  1.00  0.00      RA0  C
ATOM   1654  CD1 PHE A 175      45.687  24.620  15.630  1.00  0.00      RA0  C
ATOM   1655  CD2 PHE A 175      44.876  23.997  17.866  1.00  0.00      RA0  C
ATOM   1656  CE1 PHE A 175      46.305  23.361  15.504  1.00  0.00      RA0  C
ATOM   1657  CE2 PHE A 175      45.493  22.738  17.742  1.00  0.00      RA0  C
ATOM   1658  CZ  PHE A 175      46.220  22.440  16.570  1.00  0.00      RA0  C
ATOM   1659  C   PHE A 175      42.410  27.704  17.092  1.00  0.00      RA0  C
ATOM   1660  O   PHE A 175      42.512  28.793  16.518  1.00  0.00      RA0  O
ATOM   1661  N   GLY A 176      41.847  27.534  18.283  1.00  0.00      RA0  N
ATOM   1662  H   GLY A 176      41.800  26.630  18.714  1.00  0.00      RA0  H
ATOM   1663  CA  GLY A 176      41.388  28.641  19.101  1.00  0.00      RA0  C
ATOM   1664  C   GLY A 176      41.825  28.478  20.534  1.00  0.00      RA0  C
ATOM   1665  O   GLY A 176      41.907  27.354  21.041  1.00  0.00      RA0  O
ATOM   1666  N   VAL A 177      42.139  29.584  21.200  1.00  0.00      RA0  N
ATOM   1667  H   VAL A 177      42.169  30.476  20.741  1.00  0.00      RA0  H
ATOM   1668  CA  VAL A 177      42.519  29.532  22.587  1.00  0.00      RA0  C
ATOM   1669  CB  VAL A 177      44.043  29.344  22.681  1.00  0.00      RA0  C
ATOM   1670  CG1 VAL A 177      44.791  30.475  21.971  1.00  0.00      RA0  C
ATOM   1671  CG2 VAL A 177      44.521  29.132  24.119  1.00  0.00      RA0  C
ATOM   1672  C   VAL A 177      42.041  30.750  23.388  1.00  0.00      RA0  C
ATOM   1673  O   VAL A 177      42.105  31.891  22.928  1.00  0.00      RA0  O
ATOM   1674  N   GLN A 178      41.555  30.479  24.588  1.00  0.00      RA0  N
ATOM   1675  H   GLN A 178      41.657  29.545  24.926  1.00  0.00      RA0  H
ATOM   1676  CA  GLN A 178      41.186  31.500  25.553  1.00  0.00      RA0  C
ATOM   1677  CB  GLN A 178      40.079  30.977  26.470  1.00  0.00      RA0  C
ATOM   1678  CG  GLN A 178      39.307  32.078  27.201  1.00  0.00      RA0  C
ATOM   1679  CD  GLN A 178      38.415  32.813  26.220  1.00  0.00      RA0  C
ATOM   1680  OE1 GLN A 178      37.715  32.209  25.405  1.00  0.00      RA0  O
ATOM   1681  NE2 GLN A 178      38.475  34.151  26.355  1.00  0.00      RA0  N
ATOM   1682 HE21 GLN A 178      39.035  34.571  27.079  1.00  0.00      RA0  H
ATOM   1683 HE22 GLN A 178      37.975  34.795  25.773  1.00  0.00      RA0  H
ATOM   1684  C   GLN A 178      42.415  31.912  26.358  1.00  0.00      RA0  C
ATOM   1685  O   GLN A 178      43.094  31.076  26.975  1.00  0.00      RA0  O
ATOM   1686  N   ALA A 179      42.707  33.204  26.330  1.00  0.00      RA0  N
ATOM   1687  H   ALA A 179      42.170  33.840  25.782  1.00  0.00      RA0  H
ATOM   1688  CA  ALA A 179      43.784  33.759  27.131  1.00  0.00      RA0  C
ATOM   1689  CB  ALA A 179      44.993  34.048  26.247  1.00  0.00      RA0  C
ATOM   1690  C   ALA A 179      43.255  35.042  27.758  1.00  0.00      RA0  C
ATOM   1691  O   ALA A 179      43.239  36.105  27.120  1.00  0.00      RA0  O
ATOM   1692  N   GLY A 180      42.746  34.898  28.984  1.00  0.00      RA0  N
ATOM   1693  H   GLY A 180      42.714  33.978  29.371  1.00  0.00      RA0  H
ATOM   1694  CA  GLY A 180      42.057  35.972  29.670  1.00  0.00      RA0  C
ATOM   1695  C   GLY A 180      40.810  36.407  28.929  1.00  0.00      RA0  C
ATOM   1696  O   GLY A 180      39.985  35.568  28.546  1.00  0.00      RA0  O
ATOM   1697  N   ASP A 181      40.701  37.712  28.683  1.00  0.00      RA0  N
ATOM   1698  H   ASP A 181      41.341  38.363  29.087  1.00  0.00      RA0  H
ATOM   1699  CA  ASP A 181      39.529  38.296  28.017  1.00  0.00      RA0  C
ATOM   1700  CB  ASP A 181      39.479  39.827  28.141  1.00  0.00      RA0  C
ATOM   1701  CG  ASP A 181      38.876  40.287  29.457  1.00  0.00      RA0  C
ATOM   1702  OD1 ASP A 181      39.511  40.090  30.488  1.00  0.00      RA0  O
ATOM   1703  OD2 ASP A 181      37.786  40.868  29.450  1.00  0.00      RA0  O
ATOM   1704  C   ASP A 181      39.459  37.959  26.533  1.00  0.00      RA0  C
ATOM   1705  O   ASP A 181      38.399  38.139  25.930  1.00  0.00      RA0  O
ATOM   1706  N   LEU A 182      40.560  37.449  25.952  1.00  0.00      RA0  N
ATOM   1707  H   LEU A 182      41.332  37.133  26.503  1.00  0.00      RA0  H
ATOM   1708  CA  LEU A 182      40.642  37.233  24.509  1.00  0.00      RA0  C
ATOM   1709  CB  LEU A 182      41.922  37.831  23.922  1.00  0.00      RA0  C
ATOM   1710  CG  LEU A 182      42.089  39.341  24.108  1.00  0.00      RA0  C
ATOM   1711  CD1 LEU A 182      43.359  39.848  23.424  1.00  0.00      RA0  C
ATOM   1712  CD2 LEU A 182      40.868  40.129  23.643  1.00  0.00      RA0  C
ATOM   1713  C   LEU A 182      40.566  35.774  24.165  1.00  0.00      RA0  C
ATOM   1714  O   LEU A 182      41.315  34.957  24.688  1.00  0.00      RA0  O
ATOM   1715  N   PHE A 183      39.626  35.464  23.275  1.00  0.00      RA0  N
ATOM   1716  H   PHE A 183      39.045  36.198  22.916  1.00  0.00      RA0  H
ATOM   1717  CA  PHE A 183      39.596  34.178  22.589  1.00  0.00      RA0  C
ATOM   1718  CB  PHE A 183      38.155  33.687  22.464  1.00  0.00      RA0  C
ATOM   1719  CG  PHE A 183      38.113  32.406  21.670  1.00  0.00      RA0  C
ATOM   1720  CD1 PHE A 183      38.716  31.260  22.171  1.00  0.00      RA0  C
ATOM   1721  CD2 PHE A 183      37.470  32.374  20.438  1.00  0.00      RA0  C
ATOM   1722  CE1 PHE A 183      38.674  30.081  21.438  1.00  0.00      RA0  C
ATOM   1723  CE2 PHE A 183      37.429  31.193  19.706  1.00  0.00      RA0  C
ATOM   1724  CZ  PHE A 183      38.030  30.045  20.207  1.00  0.00      RA0  C
ATOM   1725  C   PHE A 183      40.194  34.416  21.213  1.00  0.00      RA0  C
ATOM   1726  O   PHE A 183      39.650  35.194  20.429  1.00  0.00      RA0  O
ATOM   1727  N   ILE A 184      41.337  33.787  20.943  1.00  0.00      RA0  N
ATOM   1728  H   ILE A 184      41.708  33.091  21.559  1.00  0.00      RA0  H
ATOM   1729  CA  ILE A 184      42.100  34.086  19.731  1.00  0.00      RA0  C
ATOM   1730  CB  ILE A 184      43.507  34.550  20.110  1.00  0.00      RA0  C
ATOM   1731  CG2 ILE A 184      44.305  34.967  18.875  1.00  0.00      RA0  C
ATOM   1732  CG1 ILE A 184      43.448  35.659  21.163  1.00  0.00      RA0  C
ATOM   1733  CD1 ILE A 184      44.808  35.979  21.785  1.00  0.00      RA0  C
ATOM   1734  C   ILE A 184      42.159  32.841  18.879  1.00  0.00      RA0  C
ATOM   1735  O   ILE A 184      42.575  31.784  19.353  1.00  0.00      RA0  O
ATOM   1736  N   ALA A 185      41.710  32.970  17.637  1.00  0.00      RA0  N
ATOM   1737  H   ALA A 185      41.387  33.854  17.292  1.00  0.00      RA0  H
ATOM   1738  CA  ALA A 185      41.616  31.830  16.725  1.00  0.00      RA0  C
ATOM   1739  CB  ALA A 185      40.152  31.449  16.510  1.00  0.00      RA0  C
ATOM   1740  C   ALA A 185      42.277  32.134  15.389  1.00  0.00      RA0  C
ATOM   1741  O   ALA A 185      42.167  33.234  14.874  1.00  0.00      RA0  O
ATOM   1742  N   THR A 186      42.990  31.141  14.862  1.00  0.00      RA0  N
ATOM   1743  H   THR A 186      43.058  30.258  15.332  1.00  0.00      RA0  H
ATOM   1744  CA  THR A 186      43.633  31.230  13.551  1.00  0.00      RA0  C
ATOM   1745  CB  THR A 186      44.832  30.294  13.624  1.00  0.00      RA0  C
ATOM   1746  OG1 THR A 186      44.692  29.444  14.774  1.00  0.00      RA0  O
ATOM   1747  HG1 THR A 186      45.435  28.841  14.755  1.00  0.00      RA0  H
ATOM   1748  CG2 THR A 186      46.168  31.035  13.659  1.00  0.00      RA0  C
ATOM   1749  C   THR A 186      42.669  30.774  12.458  1.00  0.00      RA0  C
ATOM   1750  O   THR A 186      42.839  29.702  11.833  1.00  0.00      RA0  O
ATOM   1751  N   THR A 187      41.649  31.616  12.254  1.00  0.00      RA0  N
ATOM   1752  H   THR A 187      41.542  32.439  12.811  1.00  0.00      RA0  H
ATOM   1753  CA  THR A 187      40.588  31.408  11.282  1.00  0.00      RA0  C
ATOM   1754  CB  THR A 187      39.382  31.008  12.117  1.00  0.00      RA0  C
ATOM   1755  OG1 THR A 187      39.496  31.650  13.394  1.00  0.00      RA0  O
ATOM   1756  HG1 THR A 187      38.957  32.437  13.300  1.00  0.00      RA0  H
ATOM   1757  CG2 THR A 187      39.292  29.490  12.308  1.00  0.00      RA0  C
ATOM   1758  C   THR A 187      40.383  32.686  10.472  1.00  0.00      RA0  C
ATOM   1759  O   THR A 187      40.945  33.751  10.779  1.00  0.00      RA0  O
ATOM   1760  N   GLY A 188      39.570  32.584   9.423  1.00  0.00      RA0  N
ATOM   1761  H   GLY A 188      39.076  31.757   9.146  1.00  0.00      RA0  H
ATOM   1762  CA  GLY A 188      39.319  33.722   8.585  1.00  0.00      RA0  C
ATOM   1763  C   GLY A 188      38.484  33.350   7.377  1.00  0.00      RA0  C
ATOM   1764  O   GLY A 188      38.259  32.169   7.109  1.00  0.00      RA0  O
ATOM   1765  N   TYR A 189      38.034  34.376   6.693  1.00  0.00      RA0  N
ATOM   1766  H   TYR A 189      38.368  35.275   6.980  1.00  0.00      RA0  H
ATOM   1767  CA  TYR A 189      37.176  34.275   5.523  1.00  0.00      RA0  C
ATOM   1768  CB  TYR A 189      35.841  34.860   5.996  1.00  0.00      RA0  C
ATOM   1769  CG  TYR A 189      34.629  34.607   5.130  1.00  0.00      RA0  C
ATOM   1770  CD1 TYR A 189      34.372  33.368   4.555  1.00  0.00      RA0  C
ATOM   1771  CE1 TYR A 189      33.196  33.174   3.831  1.00  0.00      RA0  C
ATOM   1772  CD2 TYR A 189      33.725  35.648   4.961  1.00  0.00      RA0  C
ATOM   1773  CE2 TYR A 189      32.553  35.456   4.245  1.00  0.00      RA0  C
ATOM   1774  CZ  TYR A 189      32.290  34.220   3.672  1.00  0.00      RA0  C
ATOM   1775  OH  TYR A 189      31.137  34.054   2.932  1.00  0.00      RA0  O
ATOM   1776  HH  TYR A 189      30.728  34.896   2.777  1.00  0.00      RA0  H
ATOM   1777  C   TYR A 189      37.773  35.015   4.324  1.00  0.00      RA0  C
ATOM   1778  O   TYR A 189      37.037  35.478   3.454  1.00  0.00      RA0  O
ATOM   1779  N   THR A 190      39.113  35.092   4.246  1.00  0.00      RA0  N
ATOM   1780  H   THR A 190      39.683  34.648   4.934  1.00  0.00      RA0  H
ATOM   1781  CA  THR A 190      39.760  35.962   3.272  1.00  0.00      RA0  C
ATOM   1782  CB  THR A 190      40.372  36.940   4.236  1.00  0.00      RA0  C
ATOM   1783  OG1 THR A 190      40.437  36.225   5.482  1.00  0.00      RA0  O
ATOM   1784  HG1 THR A 190      40.285  36.855   6.180  1.00  0.00      RA0  H
ATOM   1785  CG2 THR A 190      39.499  38.181   4.430  1.00  0.00      RA0  C
ATOM   1786  C   THR A 190      40.745  35.308   2.321  1.00  0.00      RA0  C
ATOM   1787  O   THR A 190      41.059  35.900   1.287  1.00  0.00      RA0  O
ATOM   1788  N   GLY A 191      41.231  34.122   2.655  1.00  0.00      RA0  N
ATOM   1789  H   GLY A 191      40.912  33.679   3.489  1.00  0.00      RA0  H
ATOM   1790  CA  GLY A 191      42.315  33.493   1.897  1.00  0.00      RA0  C
ATOM   1791  C   GLY A 191      43.697  33.959   2.369  1.00  0.00      RA0  C
ATOM   1792  O   GLY A 191      44.704  33.636   1.746  1.00  0.00      RA0  O
ATOM   1793  N   GLU A 192      43.716  34.765   3.436  1.00  0.00      RA0  N
ATOM   1794  H   GLU A 192      42.906  34.894   4.001  1.00  0.00      RA0  H
ATOM   1795  CA  GLU A 192      44.948  35.243   4.050  1.00  0.00      RA0  C
ATOM   1796  CB  GLU A 192      44.953  36.772   4.095  1.00  0.00      RA0  C
ATOM   1797  CG  GLU A 192      44.591  37.437   2.762  1.00  0.00      RA0  C
ATOM   1798  CD  GLU A 192      45.586  37.058   1.683  1.00  0.00      RA0  C
ATOM   1799  OE1 GLU A 192      46.781  37.089   1.944  1.00  0.00      RA0  O
ATOM   1800  OE2 GLU A 192      45.167  36.741   0.573  1.00  0.00      RA0  O
ATOM   1801  C   GLU A 192      45.079  34.658   5.443  1.00  0.00      RA0  C
ATOM   1802  O   GLU A 192      44.120  34.139   6.001  1.00  0.00      RA0  O
ATOM   1803  N   ALA A 193      46.273  34.795   6.018  1.00  0.00      RA0  N
ATOM   1804  H   ALA A 193      46.986  35.221   5.461  1.00  0.00      RA0  H
ATOM   1805  CA  ALA A 193      46.501  34.558   7.441  1.00  0.00      RA0  C
ATOM   1806  CB  ALA A 193      47.996  34.587   7.762  1.00  0.00      RA0  C
ATOM   1807  C   ALA A 193      45.797  35.615   8.278  1.00  0.00      RA0  C
ATOM   1808  O   ALA A 193      45.417  36.662   7.786  1.00  0.00      RA0  O
ATOM   1809  N   GLY A 194      45.619  35.310   9.551  1.00  0.00      RA0  N
ATOM   1810  H   GLY A 194      45.855  34.419   9.941  1.00  0.00      RA0  H
ATOM   1811  CA  GLY A 194      44.989  36.252  10.455  1.00  0.00      RA0  C
ATOM   1812  C   GLY A 194      44.460  35.601  11.697  1.00  0.00      RA0  C
ATOM   1813  O   GLY A 194      44.756  34.437  11.964  1.00  0.00      RA0  O
ATOM   1814  N   TYR A 195      43.694  36.388  12.467  1.00  0.00      RA0  N
ATOM   1815  H   TYR A 195      43.416  37.303  12.173  1.00  0.00      RA0  H
ATOM   1816  CA  TYR A 195      43.018  35.893  13.639  1.00  0.00      RA0  C
ATOM   1817  CB  TYR A 195      43.592  36.515  14.914  1.00  0.00      RA0  C
ATOM   1818  CG  TYR A 195      44.941  35.949  15.279  1.00  0.00      RA0  C
ATOM   1819  CD1 TYR A 195      45.206  34.600  15.093  1.00  0.00      RA0  C
ATOM   1820  CE1 TYR A 195      46.438  34.083  15.472  1.00  0.00      RA0  C
ATOM   1821  CD2 TYR A 195      45.907  36.782  15.832  1.00  0.00      RA0  C
ATOM   1822  CE2 TYR A 195      47.137  36.261  16.218  1.00  0.00      RA0  C
ATOM   1823  CZ  TYR A 195      47.401  34.909  16.035  1.00  0.00      RA0  C
ATOM   1824  OH  TYR A 195      48.619  34.379  16.400  1.00  0.00      RA0  O
ATOM   1825  HH  TYR A 195      49.115  34.999  16.919  1.00  0.00      RA0  H
ATOM   1826  C   TYR A 195      41.549  36.328  13.574  1.00  0.00      RA0  C
ATOM   1827  O   TYR A 195      41.222  37.317  12.900  1.00  0.00      RA0  O
ATOM   1828  N   GLU A 196      40.713  35.591  14.292  1.00  0.00      RA0  N
ATOM   1829  H   GLU A 196      41.035  34.744  14.717  1.00  0.00      RA0  H
ATOM   1830  CA  GLU A 196      39.442  36.110  14.790  1.00  0.00      RA0  C
ATOM   1831  CB  GLU A 196      38.282  35.348  14.111  1.00  0.00      RA0  C
ATOM   1832  CG  GLU A 196      38.385  35.665  12.599  1.00  0.00      RA0  C
ATOM   1833  CD  GLU A 196      37.361  34.998  11.691  1.00  0.00      RA0  C
ATOM   1834  OE1 GLU A 196      37.254  33.776  11.742  1.00  0.00      RA0  O
ATOM   1835  OE2 GLU A 196      36.723  35.694  10.883  1.00  0.00      RA0  O
ATOM   1836  C   GLU A 196      39.548  36.155  16.312  1.00  0.00      RA0  C
ATOM   1837  O   GLU A 196      40.030  35.204  16.966  1.00  0.00      RA0  O
ATOM   1838  N   ILE A 197      39.134  37.269  16.880  1.00  0.00      RA0  N
ATOM   1839  H   ILE A 197      38.681  37.980  16.344  1.00  0.00      RA0  H
ATOM   1840  CA  ILE A 197      39.331  37.519  18.301  1.00  0.00      RA0  C
ATOM   1841  CB  ILE A 197      40.351  38.637  18.533  1.00  0.00      RA0  C
ATOM   1842  CG2 ILE A 197      40.531  38.890  20.030  1.00  0.00      RA0  C
ATOM   1843  CG1 ILE A 197      41.684  38.321  17.850  1.00  0.00      RA0  C
ATOM   1844  CD1 ILE A 197      42.715  39.441  17.986  1.00  0.00      RA0  C
ATOM   1845  C   ILE A 197      37.992  37.864  18.938  1.00  0.00      RA0  C
ATOM   1846  O   ILE A 197      37.379  38.861  18.577  1.00  0.00      RA0  O
ATOM   1847  N   ALA A 198      37.529  37.025  19.869  1.00  0.00      RA0  N
ATOM   1848  H   ALA A 198      38.121  36.286  20.192  1.00  0.00      RA0  H
ATOM   1849  CA  ALA A 198      36.277  37.299  20.579  1.00  0.00      RA0  C
ATOM   1850  CB  ALA A 198      35.434  36.031  20.701  1.00  0.00      RA0  C
ATOM   1851  C   ALA A 198      36.610  37.807  21.973  1.00  0.00      RA0  C
ATOM   1852  O   ALA A 198      37.544  37.323  22.614  1.00  0.00      RA0  O
ATOM   1853  N   LEU A 199      35.836  38.781  22.442  1.00  0.00      RA0  N
ATOM   1854  H   LEU A 199      35.048  39.132  21.924  1.00  0.00      RA0  H
ATOM   1855  CA  LEU A 199      36.077  39.382  23.745  1.00  0.00      RA0  C
ATOM   1856  CB  LEU A 199      37.193  40.425  23.553  1.00  0.00      RA0  C
ATOM   1857  CG  LEU A 199      36.849  41.718  22.791  1.00  0.00      RA0  C
ATOM   1858  CD1 LEU A 199      37.925  42.758  23.068  1.00  0.00      RA0  C
ATOM   1859  CD2 LEU A 199      36.649  41.570  21.277  1.00  0.00      RA0  C
ATOM   1860  C   LEU A 199      34.791  40.024  24.251  1.00  0.00      RA0  C
ATOM   1861  O   LEU A 199      33.848  40.211  23.482  1.00  0.00      RA0  O
ATOM   1862  N   PRO A 200      34.731  40.356  25.543  1.00  0.00      RA0  N
ATOM   1863  CD  PRO A 200      35.717  40.062  26.579  1.00  0.00      RA0  C
ATOM   1864  CA  PRO A 200      33.512  40.955  26.107  1.00  0.00      RA0  C
ATOM   1865  CB  PRO A 200      33.852  41.105  27.586  1.00  0.00      RA0  C
ATOM   1866  CG  PRO A 200      34.902  40.038  27.863  1.00  0.00      RA0  C
ATOM   1867  C   PRO A 200      33.071  42.178  25.358  1.00  0.00      RA0  C
ATOM   1868  O   PRO A 200      33.899  42.999  24.964  1.00  0.00      RA0  O
ATOM   1869  N   ASN A 201      31.760  42.311  25.160  1.00  0.00      RA0  N
ATOM   1870  H   ASN A 201      31.178  41.542  25.430  1.00  0.00      RA0  H
ATOM   1871  CA  ASN A 201      31.212  43.471  24.462  1.00  0.00      RA0  C
ATOM   1872  CB  ASN A 201      29.685  43.515  24.634  1.00  0.00      RA0  C
ATOM   1873  CG  ASN A 201      28.998  42.445  23.805  1.00  0.00      RA0  C
ATOM   1874  OD1 ASN A 201      29.466  42.067  22.739  1.00  0.00      RA0  O
ATOM   1875  ND2 ASN A 201      27.860  41.973  24.345  1.00  0.00      RA0  N
ATOM   1876 HD21 ASN A 201      27.505  42.297  25.221  1.00  0.00      RA0  H
ATOM   1877 HD22 ASN A 201      27.322  41.254  23.888  1.00  0.00      RA0  H
ATOM   1878  C   ASN A 201      31.800  44.788  24.983  1.00  0.00      RA0  C
ATOM   1879  O   ASN A 201      32.125  45.698  24.208  1.00  0.00      RA0  O
ATOM   1880  N   GLU A 202      31.935  44.870  26.299  1.00  0.00      RA0  N
ATOM   1881  H   GLU A 202      31.878  44.054  26.874  1.00  0.00      RA0  H
ATOM   1882  CA  GLU A 202      32.386  46.099  26.965  1.00  0.00      RA0  C
ATOM   1883  CB  GLU A 202      31.960  46.094  28.448  1.00  0.00      RA0  C
ATOM   1884  CG  GLU A 202      33.021  45.923  29.552  1.00  0.00      RA0  C
ATOM   1885  CD  GLU A 202      33.587  44.517  29.627  1.00  0.00      RA0  C
ATOM   1886  OE1 GLU A 202      33.825  43.908  28.597  1.00  0.00      RA0  O
ATOM   1887  OE2 GLU A 202      33.858  44.027  30.720  1.00  0.00      RA0  O
ATOM   1888  C   GLU A 202      33.868  46.439  26.747  1.00  0.00      RA0  C
ATOM   1889  O   GLU A 202      34.297  47.572  27.036  1.00  0.00      RA0  O
ATOM   1890  N   LYS A 203      34.639  45.457  26.281  1.00  0.00      RA0  N
ATOM   1891  H   LYS A 203      34.227  44.558  26.137  1.00  0.00      RA0  H
ATOM   1892  CA  LYS A 203      36.055  45.639  25.902  1.00  0.00      RA0  C
ATOM   1893  CB  LYS A 203      36.955  44.435  26.197  1.00  0.00      RA0  C
ATOM   1894  CG  LYS A 203      36.924  43.792  27.573  1.00  0.00      RA0  C
ATOM   1895  CD  LYS A 203      37.179  44.753  28.727  1.00  0.00      RA0  C
ATOM   1896  CE  LYS A 203      37.148  43.976  30.040  1.00  0.00      RA0  C
ATOM   1897  NZ  LYS A 203      36.069  42.983  29.972  1.00  0.00      RA0  N
ATOM   1898  HZ1 LYS A 203      36.462  42.036  29.765  1.00  0.00      RA0  H
ATOM   1899  HZ2 LYS A 203      35.516  42.989  30.851  1.00  0.00      RA0  H
ATOM   1900  HZ3 LYS A 203      35.342  43.263  29.275  1.00  0.00      RA0  H
ATOM   1901  C   LYS A 203      36.285  45.904  24.414  1.00  0.00      RA0  C
ATOM   1902  O   LYS A 203      37.393  46.235  23.996  1.00  0.00      RA0  O
ATOM   1903  N   ALA A 204      35.250  45.707  23.604  1.00  0.00      RA0  N
ATOM   1904  H   ALA A 204      34.349  45.517  23.999  1.00  0.00      RA0  H
ATOM   1905  CA  ALA A 204      35.403  45.662  22.157  1.00  0.00      RA0  C
ATOM   1906  CB  ALA A 204      34.089  45.253  21.494  1.00  0.00      RA0  C
ATOM   1907  C   ALA A 204      35.881  46.979  21.553  1.00  0.00      RA0  C
ATOM   1908  O   ALA A 204      36.794  46.997  20.704  1.00  0.00      RA0  O
ATOM   1909  N   ALA A 205      35.277  48.078  21.979  1.00  0.00      RA0  N
ATOM   1910  H   ALA A 205      34.669  48.022  22.770  1.00  0.00      RA0  H
ATOM   1911  CA  ALA A 205      35.531  49.388  21.340  1.00  0.00      RA0  C
ATOM   1912  CB  ALA A 205      34.615  50.461  21.929  1.00  0.00      RA0  C
ATOM   1913  C   ALA A 205      36.972  49.794  21.545  1.00  0.00      RA0  C
ATOM   1914  O   ALA A 205      37.616  50.274  20.637  1.00  0.00      RA0  O
ATOM   1915  N   ASP A 206      37.483  49.586  22.747  1.00  0.00      RA0  N
ATOM   1916  H   ASP A 206      36.942  49.274  23.533  1.00  0.00      RA0  H
ATOM   1917  CA  ASP A 206      38.866  49.965  23.032  1.00  0.00      RA0  C
ATOM   1918  CB  ASP A 206      39.157  49.817  24.525  1.00  0.00      RA0  C
ATOM   1919  CG  ASP A 206      38.015  50.394  25.334  1.00  0.00      RA0  C
ATOM   1920  OD1 ASP A 206      38.130  51.530  25.787  1.00  0.00      RA0  O
ATOM   1921  OD2 ASP A 206      37.015  49.698  25.510  1.00  0.00      RA0  O
ATOM   1922  C   ASP A 206      39.848  49.089  22.256  1.00  0.00      RA0  C
ATOM   1923  O   ASP A 206      40.889  49.562  21.834  1.00  0.00      RA0  O
ATOM   1924  N   PHE A 207      39.524  47.812  22.099  1.00  0.00      RA0  N
ATOM   1925  H   PHE A 207      38.658  47.490  22.490  1.00  0.00      RA0  H
ATOM   1926  CA  PHE A 207      40.396  46.894  21.394  1.00  0.00      RA0  C
ATOM   1927  CB  PHE A 207      39.936  45.459  21.620  1.00  0.00      RA0  C
ATOM   1928  CG  PHE A 207      40.925  44.489  21.023  1.00  0.00      RA0  C
ATOM   1929  CD1 PHE A 207      42.281  44.619  21.298  1.00  0.00      RA0  C
ATOM   1930  CD2 PHE A 207      40.476  43.458  20.207  1.00  0.00      RA0  C
ATOM   1931  CE1 PHE A 207      43.188  43.713  20.760  1.00  0.00      RA0  C
ATOM   1932  CE2 PHE A 207      41.384  42.554  19.670  1.00  0.00      RA0  C
ATOM   1933  CZ  PHE A 207      42.740  42.679  19.948  1.00  0.00      RA0  C
ATOM   1934  C   PHE A 207      40.414  47.237  19.906  1.00  0.00      RA0  C
ATOM   1935  O   PHE A 207      41.479  47.299  19.293  1.00  0.00      RA0  O
ATOM   1936  N   TRP A 208      39.238  47.512  19.343  1.00  0.00      RA0  N
ATOM   1937  H   TRP A 208      38.415  47.436  19.906  1.00  0.00      RA0  H
ATOM   1938  CA  TRP A 208      39.124  48.045  17.980  1.00  0.00      RA0  C
ATOM   1939  CB  TRP A 208      37.654  48.363  17.688  1.00  0.00      RA0  C
ATOM   1940  CG  TRP A 208      37.427  48.884  16.285  1.00  0.00      RA0  C
ATOM   1941  CD2 TRP A 208      37.069  48.136  15.103  1.00  0.00      RA0  C
ATOM   1942  CE2 TRP A 208      36.918  49.059  14.041  1.00  0.00      RA0  C
ATOM   1943  CE3 TRP A 208      36.863  46.782  14.869  1.00  0.00      RA0  C
ATOM   1944  CD1 TRP A 208      37.477  50.221  15.862  1.00  0.00      RA0  C
ATOM   1945  NE1 TRP A 208      37.177  50.331  14.541  1.00  0.00      RA0  N
ATOM   1946  HE1 TRP A 208      37.137  51.170  14.032  1.00  0.00      RA0  H
ATOM   1947  CZ2 TRP A 208      36.564  48.600  12.777  1.00  0.00      RA0  C
ATOM   1948  CZ3 TRP A 208      36.509  46.336  13.601  1.00  0.00      RA0  C
ATOM   1949  CH2 TRP A 208      36.359  47.242  12.557  1.00  0.00      RA0  C
ATOM   1950  C   TRP A 208      40.012  49.281  17.774  1.00  0.00      RA0  C
ATOM   1951  O   TRP A 208      40.789  49.361  16.814  1.00  0.00      RA0  O
ATOM   1952  N   ARG A 209      39.881  50.268  18.660  1.00  0.00      RA0  N
ATOM   1953  H   ARG A 209      39.240  50.173  19.426  1.00  0.00      RA0  H
ATOM   1954  CA  ARG A 209      40.678  51.485  18.541  1.00  0.00      RA0  C
ATOM   1955  CB  ARG A 209      40.389  52.365  19.754  1.00  0.00      RA0  C
ATOM   1956  CG  ARG A 209      39.163  53.251  19.627  1.00  0.00      RA0  C
ATOM   1957  CD  ARG A 209      39.573  54.709  19.414  1.00  0.00      RA0  C
ATOM   1958  NE  ARG A 209      40.690  54.816  18.475  1.00  0.00      RA0  N
ATOM   1959  HE  ARG A 209      41.633  54.856  18.854  1.00  0.00      RA0  H
ATOM   1960  CZ  ARG A 209      40.488  54.797  17.126  1.00  0.00      RA0  C
ATOM   1961  NH1 ARG A 209      39.237  54.674  16.620  1.00  0.00      RA0  N
ATOM   1962 HH11 ARG A 209      39.031  54.696  15.641  1.00  0.00      RA0  H
ATOM   1963 HH12 ARG A 209      38.431  54.532  17.217  1.00  0.00      RA0  H
ATOM   1964  NH2 ARG A 209      41.565  54.893  16.323  1.00  0.00      RA0  N
ATOM   1965 HH21 ARG A 209      41.542  54.905  15.325  1.00  0.00      RA0  H
ATOM   1966 HH22 ARG A 209      42.479  54.953  16.761  1.00  0.00      RA0  H
ATOM   1967  C   ARG A 209      42.182  51.183  18.623  1.00  0.00      RA0  C
ATOM   1968  O   ARG A 209      42.974  51.759  17.883  1.00  0.00      RA0  O
ATOM   1969  N   ALA A 210      42.564  50.281  19.527  1.00  0.00      RA0  N
ATOM   1970  H   ALA A 210      41.895  49.881  20.155  1.00  0.00      RA0  H
ATOM   1971  CA  ALA A 210      43.973  49.900  19.650  1.00  0.00      RA0  C
ATOM   1972  CB  ALA A 210      44.159  48.927  20.814  1.00  0.00      RA0  C
ATOM   1973  C   ALA A 210      44.485  49.255  18.351  1.00  0.00      RA0  C
ATOM   1974  O   ALA A 210      45.640  49.465  17.961  1.00  0.00      RA0  O
ATOM   1975  N   LEU A 211      43.615  48.486  17.688  1.00  0.00      RA0  N
ATOM   1976  H   LEU A 211      42.695  48.362  18.065  1.00  0.00      RA0  H
ATOM   1977  CA  LEU A 211      43.980  47.816  16.445  1.00  0.00      RA0  C
ATOM   1978  CB  LEU A 211      42.893  46.823  16.035  1.00  0.00      RA0  C
ATOM   1979  CG  LEU A 211      42.904  45.480  16.760  1.00  0.00      RA0  C
ATOM   1980  CD1 LEU A 211      41.538  44.799  16.690  1.00  0.00      RA0  C
ATOM   1981  CD2 LEU A 211      44.010  44.565  16.231  1.00  0.00      RA0  C
ATOM   1982  C   LEU A 211      44.160  48.818  15.300  1.00  0.00      RA0  C
ATOM   1983  O   LEU A 211      45.096  48.693  14.533  1.00  0.00      RA0  O
ATOM   1984  N   VAL A 212      43.303  49.829  15.232  1.00  0.00      RA0  N
ATOM   1985  H   VAL A 212      42.561  49.855  15.905  1.00  0.00      RA0  H
ATOM   1986  CA  VAL A 212      43.474  50.924  14.281  1.00  0.00      RA0  C
ATOM   1987  CB  VAL A 212      42.413  52.017  14.455  1.00  0.00      RA0  C
ATOM   1988  CG1 VAL A 212      42.636  53.134  13.434  1.00  0.00      RA0  C
ATOM   1989  CG2 VAL A 212      40.986  51.483  14.385  1.00  0.00      RA0  C
ATOM   1990  C   VAL A 212      44.844  51.543  14.477  1.00  0.00      RA0  C
ATOM   1991  O   VAL A 212      45.622  51.698  13.519  1.00  0.00      RA0  O
ATOM   1992  N   GLU A 213      45.154  51.866  15.726  1.00  0.00      RA0  N
ATOM   1993  H   GLU A 213      44.512  51.724  16.486  1.00  0.00      RA0  H
ATOM   1994  CA  GLU A 213      46.448  52.480  16.040  1.00  0.00      RA0  C
ATOM   1995  CB  GLU A 213      46.424  53.024  17.476  1.00  0.00      RA0  C
ATOM   1996  CG  GLU A 213      45.756  54.412  17.517  1.00  0.00      RA0  C
ATOM   1997  CD  GLU A 213      44.500  54.449  18.377  1.00  0.00      RA0  C
ATOM   1998  OE1 GLU A 213      43.593  55.222  18.067  1.00  0.00      RA0  O
ATOM   1999  OE2 GLU A 213      44.424  53.727  19.363  1.00  0.00      RA0  O
ATOM   2000  C   GLU A 213      47.628  51.559  15.686  1.00  0.00      RA0  C
ATOM   2001  O   GLU A 213      48.710  52.037  15.319  1.00  0.00      RA0  O
ATOM   2002  N   ALA A 214      47.415  50.247  15.776  1.00  0.00      RA0  N
ATOM   2003  H   ALA A 214      46.539  49.931  16.144  1.00  0.00      RA0  H
ATOM   2004  CA  ALA A 214      48.424  49.241  15.402  1.00  0.00      RA0  C
ATOM   2005  CB  ALA A 214      48.064  47.869  15.978  1.00  0.00      RA0  C
ATOM   2006  C   ALA A 214      48.627  49.103  13.890  1.00  0.00      RA0  C
ATOM   2007  O   ALA A 214      49.448  48.297  13.454  1.00  0.00      RA0  O
ATOM   2008  N   GLY A 215      47.862  49.854  13.101  1.00  0.00      RA0  N
ATOM   2009  H   GLY A 215      47.132  50.411  13.500  1.00  0.00      RA0  H
ATOM   2010  CA  GLY A 215      48.031  49.877  11.666  1.00  0.00      RA0  C
ATOM   2011  C   GLY A 215      47.119  48.898  10.949  1.00  0.00      RA0  C
ATOM   2012  O   GLY A 215      47.398  48.508   9.817  1.00  0.00      RA0  O
ATOM   2013  N   VAL A 216      46.016  48.507  11.586  1.00  0.00      RA0  N
ATOM   2014  H   VAL A 216      45.761  48.904  12.472  1.00  0.00      RA0  H
ATOM   2015  CA  VAL A 216      45.030  47.614  10.938  1.00  0.00      RA0  C
ATOM   2016  CB  VAL A 216      44.544  46.567  11.937  1.00  0.00      RA0  C
ATOM   2017  CG1 VAL A 216      43.724  45.499  11.227  1.00  0.00      RA0  C
ATOM   2018  CG2 VAL A 216      45.713  45.948  12.702  1.00  0.00      RA0  C
ATOM   2019  C   VAL A 216      43.867  48.464  10.407  1.00  0.00      RA0  C
ATOM   2020  O   VAL A 216      43.235  49.198  11.162  1.00  0.00      RA0  O
ATOM   2021  N   LYS A 217      43.595  48.357   9.112  1.00  0.00      RA0  N
ATOM   2022  H   LYS A 217      44.057  47.653   8.566  1.00  0.00      RA0  H
ATOM   2023  CA  LYS A 217      42.593  49.191   8.446  1.00  0.00      RA0  C
ATOM   2024  CB  LYS A 217      42.869  49.401   6.952  1.00  0.00      RA0  C
ATOM   2025  CG  LYS A 217      42.122  50.656   6.471  1.00  0.00      RA0  C
ATOM   2026  CD  LYS A 217      41.273  50.505   5.205  1.00  0.00      RA0  C
ATOM   2027  CE  LYS A 217      40.420  51.758   4.916  1.00  0.00      RA0  C
ATOM   2028  NZ  LYS A 217      39.736  51.630   3.619  1.00  0.00      RA0  N
ATOM   2029  HZ1 LYS A 217      38.742  51.310   3.658  1.00  0.00      RA0  H
ATOM   2030  HZ2 LYS A 217      39.808  52.477   3.018  1.00  0.00      RA0  H
ATOM   2031  HZ3 LYS A 217      40.275  50.967   3.022  1.00  0.00      RA0  H
ATOM   2032  C   LYS A 217      41.187  48.640   8.645  1.00  0.00      RA0  C
ATOM   2033  O   LYS A 217      40.949  47.459   8.367  1.00  0.00      RA0  O
ATOM   2034  N   PRO A 218      40.240  49.470   9.110  1.00  0.00      RA0  N
ATOM   2035  CD  PRO A 218      40.435  50.790   9.695  1.00  0.00      RA0  C
ATOM   2036  CA  PRO A 218      38.845  49.048   9.072  1.00  0.00      RA0  C
ATOM   2037  CB  PRO A 218      38.120  50.265   9.659  1.00  0.00      RA0  C
ATOM   2038  CG  PRO A 218      39.159  51.013  10.493  1.00  0.00      RA0  C
ATOM   2039  C   PRO A 218      38.347  48.677   7.649  1.00  0.00      RA0  C
ATOM   2040  O   PRO A 218      38.499  49.440   6.697  1.00  0.00      RA0  O
ATOM   2041  N   CYS A 219      37.719  47.510   7.563  1.00  0.00      RA0  N
ATOM   2042  H   CYS A 219      37.578  46.920   8.360  1.00  0.00      RA0  H
ATOM   2043  CA  CYS A 219      37.224  46.966   6.307  1.00  0.00      RA0  C
ATOM   2044  CB  CYS A 219      38.149  45.833   5.872  1.00  0.00      RA0  C
ATOM   2045  SG  CYS A 219      39.879  46.344   5.735  1.00  0.00      RA0  S
ATOM   2046  C   CYS A 219      35.773  46.522   6.465  1.00  0.00      RA0  C
ATOM   2047  O   CYS A 219      35.413  45.922   7.468  1.00  0.00      RA0  O
ATOM   2048  N   GLY A 220      34.983  46.773   5.422  1.00  0.00      RA0  N
ATOM   2049  H   GLY A 220      35.384  47.215   4.614  1.00  0.00      RA0  H
ATOM   2050  CA  GLY A 220      33.552  46.565   5.440  1.00  0.00      RA0  C
ATOM   2051  C   GLY A 220      33.083  45.327   4.699  1.00  0.00      RA0  C
ATOM   2052  O   GLY A 220      33.852  44.474   4.286  1.00  0.00      RA0  O
ATOM   2053  N   LEU A 221      31.771  45.231   4.564  1.00  0.00      RA0  N
ATOM   2054  H   LEU A 221      31.211  45.978   4.927  1.00  0.00      RA0  H
ATOM   2055  CA  LEU A 221      31.127  44.069   3.968  1.00  0.00      RA0  C
ATOM   2056  CB  LEU A 221      29.614  44.152   4.136  1.00  0.00      RA0  C
ATOM   2057  CG  LEU A 221      29.167  44.267   5.591  1.00  0.00      RA0  C
ATOM   2058  CD1 LEU A 221      27.681  44.604   5.674  1.00  0.00      RA0  C
ATOM   2059  CD2 LEU A 221      29.535  43.032   6.417  1.00  0.00      RA0  C
ATOM   2060  C   LEU A 221      31.454  43.911   2.501  1.00  0.00      RA0  C
ATOM   2061  O   LEU A 221      31.499  42.783   1.981  1.00  0.00      RA0  O
ATOM   2062  N   GLY A 222      31.651  45.020   1.799  1.00  0.00      RA0  N
ATOM   2063  H   GLY A 222      31.629  45.912   2.254  1.00  0.00      RA0  H
ATOM   2064  CA  GLY A 222      31.971  44.962   0.369  1.00  0.00      RA0  C
ATOM   2065  C   GLY A 222      33.273  44.205   0.122  1.00  0.00      RA0  C
ATOM   2066  O   GLY A 222      33.332  43.260  -0.639  1.00  0.00      RA0  O
ATOM   2067  N   ALA A 223      34.314  44.594   0.835  1.00  0.00      RA0  N
ATOM   2068  H   ALA A 223      34.194  45.333   1.497  1.00  0.00      RA0  H
ATOM   2069  CA  ALA A 223      35.586  43.875   0.781  1.00  0.00      RA0  C
ATOM   2070  CB  ALA A 223      36.654  44.638   1.560  1.00  0.00      RA0  C
ATOM   2071  C   ALA A 223      35.477  42.455   1.366  1.00  0.00      RA0  C
ATOM   2072  O   ALA A 223      36.089  41.507   0.856  1.00  0.00      RA0  O
ATOM   2073  N   ARG A 224      34.691  42.279   2.425  1.00  0.00      RA0  N
ATOM   2074  H   ARG A 224      34.235  43.064   2.848  1.00  0.00      RA0  H
ATOM   2075  CA  ARG A 224      34.478  40.940   2.972  1.00  0.00      RA0  C
ATOM   2076  CB  ARG A 224      33.681  40.818   4.292  1.00  0.00      RA0  C
ATOM   2077  CG  ARG A 224      33.888  39.440   4.984  1.00  0.00      RA0  C
ATOM   2078  CD  ARG A 224      34.087  39.463   6.521  1.00  0.00      RA0  C
ATOM   2079  NE  ARG A 224      34.070  38.131   7.164  1.00  0.00      RA0  N
ATOM   2080  HE  ARG A 224      33.247  37.582   6.980  1.00  0.00      RA0  H
ATOM   2081  CZ  ARG A 224      35.054  37.735   8.054  1.00  0.00      RA0  C
ATOM   2082  NH1 ARG A 224      36.160  38.494   8.184  1.00  0.00      RA0  N
ATOM   2083 HH11 ARG A 224      36.906  38.214   8.799  1.00  0.00      RA0  H
ATOM   2084 HH12 ARG A 224      36.279  39.350   7.677  1.00  0.00      RA0  H
ATOM   2085  NH2 ARG A 224      34.930  36.602   8.796  1.00  0.00      RA0  N
ATOM   2086 HH21 ARG A 224      35.622  36.300   9.484  1.00  0.00      RA0  H
ATOM   2087 HH22 ARG A 224      34.139  35.989   8.723  1.00  0.00      RA0  H
ATOM   2088  C   ARG A 224      34.041  40.003   1.827  1.00  0.00      RA0  C
ATOM   2089  O   ARG A 224      34.525  38.876   1.697  1.00  0.00      RA0  O
ATOM   2090  N   ASP A 225      33.130  40.476   0.983  1.00  0.00      RA0  N
ATOM   2091  H   ASP A 225      32.736  41.391   1.094  1.00  0.00      RA0  H
ATOM   2092  CA  ASP A 225      32.631  39.627  -0.077  1.00  0.00      RA0  C
ATOM   2093  CB  ASP A 225      31.209  39.879  -0.593  1.00  0.00      RA0  C
ATOM   2094  CG  ASP A 225      30.586  38.506  -0.867  1.00  0.00      RA0  C
ATOM   2095  OD1 ASP A 225      30.213  37.826   0.086  1.00  0.00      RA0  O
ATOM   2096  OD2 ASP A 225      30.493  38.072  -2.016  1.00  0.00      RA0  O
ATOM   2097  C   ASP A 225      33.641  39.385  -1.205  1.00  0.00      RA0  C
ATOM   2098  O   ASP A 225      33.788  38.242  -1.635  1.00  0.00      RA0  O
ATOM   2099  N   THR A 226      34.304  40.433  -1.695  1.00  0.00      RA0  N
ATOM   2100  H   THR A 226      34.201  41.313  -1.237  1.00  0.00      RA0  H
ATOM   2101  CA  THR A 226      35.314  40.237  -2.754  1.00  0.00      RA0  C
ATOM   2102  CB  THR A 226      35.718  41.649  -3.152  1.00  0.00      RA0  C
ATOM   2103  OG1 THR A 226      35.690  42.487  -1.987  1.00  0.00      RA0  O
ATOM   2104  HG1 THR A 226      34.784  42.773  -1.875  1.00  0.00      RA0  H
ATOM   2105  CG2 THR A 226      34.770  42.237  -4.195  1.00  0.00      RA0  C
ATOM   2106  C   THR A 226      36.448  39.327  -2.276  1.00  0.00      RA0  C
ATOM   2107  O   THR A 226      36.926  38.467  -3.028  1.00  0.00      RA0  O
ATOM   2108  N   LEU A 227      36.856  39.517  -1.033  1.00  0.00      RA0  N
ATOM   2109  H   LEU A 227      36.400  40.207  -0.469  1.00  0.00      RA0  H
ATOM   2110  CA  LEU A 227      37.914  38.685  -0.456  1.00  0.00      RA0  C
ATOM   2111  CB  LEU A 227      38.297  39.181   0.936  1.00  0.00      RA0  C
ATOM   2112  CG  LEU A 227      39.076  40.497   0.917  1.00  0.00      RA0  C
ATOM   2113  CD1 LEU A 227      38.916  41.274   2.220  1.00  0.00      RA0  C
ATOM   2114  CD2 LEU A 227      40.549  40.283   0.582  1.00  0.00      RA0  C
ATOM   2115  C   LEU A 227      37.532  37.211  -0.385  1.00  0.00      RA0  C
ATOM   2116  O   LEU A 227      38.288  36.330  -0.819  1.00  0.00      RA0  O
ATOM   2117  N   ARG A 228      36.357  36.916   0.162  1.00  0.00      RA0  N
ATOM   2118  H   ARG A 228      35.733  37.639   0.470  1.00  0.00      RA0  H
ATOM   2119  CA  ARG A 228      35.964  35.525   0.333  1.00  0.00      RA0  C
ATOM   2120  CB  ARG A 228      34.765  35.411   1.284  1.00  0.00      RA0  C
ATOM   2121  CG  ARG A 228      33.406  35.872   0.743  1.00  0.00      RA0  C
ATOM   2122  CD  ARG A 228      32.594  34.784   0.030  1.00  0.00      RA0  C
ATOM   2123  NE  ARG A 228      31.524  35.395  -0.744  1.00  0.00      RA0  N
ATOM   2124  HE  ARG A 228      31.387  36.395  -0.650  1.00  0.00      RA0  H
ATOM   2125  CZ  ARG A 228      30.691  34.660  -1.527  1.00  0.00      RA0  C
ATOM   2126  NH1 ARG A 228      30.861  33.317  -1.633  1.00  0.00      RA0  N
ATOM   2127 HH11 ARG A 228      30.218  32.727  -2.149  1.00  0.00      RA0  H
ATOM   2128 HH12 ARG A 228      31.631  32.836  -1.189  1.00  0.00      RA0  H
ATOM   2129  NH2 ARG A 228      29.709  35.316  -2.177  1.00  0.00      RA0  N
ATOM   2130 HH21 ARG A 228      29.031  34.855  -2.767  1.00  0.00      RA0  H
ATOM   2131 HH22 ARG A 228      29.654  36.327  -2.070  1.00  0.00      RA0  H
ATOM   2132  C   ARG A 228      35.668  34.814  -1.003  1.00  0.00      RA0  C
ATOM   2133  O   ARG A 228      35.923  33.623  -1.156  1.00  0.00      RA0  O
ATOM   2134  N   LEU A 229      35.145  35.532  -1.977  1.00  0.00      RA0  N
ATOM   2135  H   LEU A 229      34.920  36.499  -1.827  1.00  0.00      RA0  H
ATOM   2136  CA  LEU A 229      34.809  34.909  -3.261  1.00  0.00      RA0  C
ATOM   2137  CB  LEU A 229      33.935  35.841  -4.098  1.00  0.00      RA0  C
ATOM   2138  CG  LEU A 229      33.467  35.143  -5.373  1.00  0.00      RA0  C
ATOM   2139  CD1 LEU A 229      32.674  33.887  -5.034  1.00  0.00      RA0  C
ATOM   2140  CD2 LEU A 229      32.689  36.068  -6.304  1.00  0.00      RA0  C
ATOM   2141  C   LEU A 229      36.111  34.576  -4.022  1.00  0.00      RA0  C
ATOM   2142  O   LEU A 229      36.287  33.467  -4.555  1.00  0.00      RA0  O
ATOM   2143  N   GLU A 230      37.034  35.540  -4.032  1.00  0.00      RA0  N
ATOM   2144  H   GLU A 230      36.836  36.434  -3.622  1.00  0.00      RA0  H
ATOM   2145  CA  GLU A 230      38.381  35.294  -4.562  1.00  0.00      RA0  C
ATOM   2146  CB  GLU A 230      39.304  36.499  -4.418  1.00  0.00      RA0  C
ATOM   2147  CG  GLU A 230      38.985  37.682  -5.332  1.00  0.00      RA0  C
ATOM   2148  CD  GLU A 230      40.039  38.745  -5.116  1.00  0.00      RA0  C
ATOM   2149  OE1 GLU A 230      40.904  38.545  -4.275  1.00  0.00      RA0  O
ATOM   2150  OE2 GLU A 230      40.011  39.774  -5.783  1.00  0.00      RA0  O
ATOM   2151  C   GLU A 230      39.019  34.066  -3.917  1.00  0.00      RA0  C
ATOM   2152  O   GLU A 230      39.668  33.269  -4.598  1.00  0.00      RA0  O
ATOM   2153  N   ALA A 231      38.831  33.907  -2.617  1.00  0.00      RA0  N
ATOM   2154  H   ALA A 231      38.302  34.600  -2.122  1.00  0.00      RA0  H
ATOM   2155  CA  ALA A 231      39.380  32.767  -1.858  1.00  0.00      RA0  C
ATOM   2156  CB  ALA A 231      39.408  33.118  -0.378  1.00  0.00      RA0  C
ATOM   2157  C   ALA A 231      38.647  31.439  -2.040  1.00  0.00      RA0  C
ATOM   2158  O   ALA A 231      39.074  30.408  -1.501  1.00  0.00      RA0  O
ATOM   2159  N   GLY A 232      37.567  31.457  -2.827  1.00  0.00      RA0  N
ATOM   2160  H   GLY A 232      37.282  32.326  -3.229  1.00  0.00      RA0  H
ATOM   2161  CA  GLY A 232      36.742  30.290  -3.072  1.00  0.00      RA0  C
ATOM   2162  C   GLY A 232      35.941  29.830  -1.874  1.00  0.00      RA0  C
ATOM   2163  O   GLY A 232      35.687  28.643  -1.730  1.00  0.00      RA0  O
ATOM   2164  N   MSE A 233      35.543  30.755  -1.019  1.00  0.00      RA0  N
ATOM   2165  H   MSE A 233      35.683  31.718  -1.252  1.00  0.00      RA0  H
ATOM   2166  CA  MSE A 233      34.851  30.396   0.205  1.00  0.00      RA0  C
ATOM   2167  CB  MSE A 233      35.358  31.224   1.376  1.00  0.00      RA0  C
ATOM   2168  CG  MSE A 233      36.834  30.964   1.634  1.00  0.00      RA0  C
ATOM   2169  SE  MSE A 233      37.486  31.995   2.944  1.00  0.00      RA0  S
ATOM   2170  CE  MSE A 233      39.167  31.388   2.833  1.00  0.00      RA0  C
ATOM   2171  C   MSE A 233      33.343  30.613   0.033  1.00  0.00      RA0  C
ATOM   2172  O   MSE A 233      32.922  31.559  -0.633  1.00  0.00      RA0  O
ATOM   2173  N   ASN A 234      32.553  29.646   0.524  1.00  0.00      RA0  N
ATOM   2174  H   ASN A 234      32.948  28.976   1.151  1.00  0.00      RA0  H
ATOM   2175  CA  ASN A 234      31.112  29.673   0.312  1.00  0.00      RA0  C
ATOM   2176  CB  ASN A 234      30.492  28.316   0.692  1.00  0.00      RA0  C
ATOM   2177  CG  ASN A 234      31.022  27.118  -0.085  1.00  0.00      RA0  C
ATOM   2178  OD1 ASN A 234      32.215  26.851  -0.208  1.00  0.00      RA0  O
ATOM   2179  ND2 ASN A 234      30.054  26.350  -0.589  1.00  0.00      RA0  N
ATOM   2180 HD21 ASN A 234      29.093  26.569  -0.423  1.00  0.00      RA0  H
ATOM   2181 HD22 ASN A 234      30.272  25.538  -1.132  1.00  0.00      RA0  H
ATOM   2182  C   ASN A 234      30.404  30.690   1.155  1.00  0.00      RA0  C
ATOM   2183  O   ASN A 234      30.860  31.034   2.257  1.00  0.00      RA0  O
ATOM   2184  N   LEU A 235      29.266  31.150   0.627  1.00  0.00      RA0  N
ATOM   2185  H   LEU A 235      28.991  30.892  -0.304  1.00  0.00      RA0  H
ATOM   2186  CA  LEU A 235      28.326  31.974   1.328  1.00  0.00      RA0  C
ATOM   2187  CB  LEU A 235      28.235  33.353   0.681  1.00  0.00      RA0  C
ATOM   2188  CG  LEU A 235      27.299  34.315   1.413  1.00  0.00      RA0  C
ATOM   2189  CD1 LEU A 235      27.709  34.514   2.874  1.00  0.00      RA0  C
ATOM   2190  CD2 LEU A 235      27.173  35.645   0.669  1.00  0.00      RA0  C
ATOM   2191  C   LEU A 235      26.971  31.277   1.303  1.00  0.00      RA0  C
ATOM   2192  O   LEU A 235      26.360  31.076   0.224  1.00  0.00      RA0  O
ATOM   2193  N   TYR A 236      26.522  30.899   2.494  1.00  0.00      RA0  N
ATOM   2194  H   TYR A 236      27.058  31.112   3.311  1.00  0.00      RA0  H
ATOM   2195  CA  TYR A 236      25.247  30.214   2.640  1.00  0.00      RA0  C
ATOM   2196  CB  TYR A 236      24.916  29.899   4.091  1.00  0.00      RA0  C
ATOM   2197  CG  TYR A 236      23.674  29.032   4.162  1.00  0.00      RA0  C
ATOM   2198  CD1 TYR A 236      23.737  27.684   3.823  1.00  0.00      RA0  C
ATOM   2199  CE1 TYR A 236      22.613  26.875   3.957  1.00  0.00      RA0  C
ATOM   2200  CD2 TYR A 236      22.467  29.576   4.587  1.00  0.00      RA0  C
ATOM   2201  CE2 TYR A 236      21.342  28.769   4.711  1.00  0.00      RA0  C
ATOM   2202  CZ  TYR A 236      21.416  27.412   4.423  1.00  0.00      RA0  C
ATOM   2203  OH  TYR A 236      20.302  26.608   4.614  1.00  0.00      RA0  O
ATOM   2204  HH  TYR A 236      20.529  25.708   4.357  1.00  0.00      RA0  H
ATOM   2205  C   TYR A 236      24.144  31.086   2.032  1.00  0.00      RA0  C
ATOM   2206  O   TYR A 236      24.106  32.313   2.217  1.00  0.00      RA0  O
ATOM   2207  N   GLY A 237      23.246  30.435   1.316  1.00  0.00      RA0  N
ATOM   2208  H   GLY A 237      23.344  29.449   1.186  1.00  0.00      RA0  H
ATOM   2209  CA  GLY A 237      22.192  31.105   0.599  1.00  0.00      RA0  C
ATOM   2210  C   GLY A 237      22.547  31.302  -0.857  1.00  0.00      RA0  C
ATOM   2211  O   GLY A 237      21.666  31.439  -1.692  1.00  0.00      RA0  O
ATOM   2212  N   GLN A 238      23.843  31.343  -1.166  1.00  0.00      RA0  N
ATOM   2213  H   GLN A 238      24.538  31.225  -0.457  1.00  0.00      RA0  H
ATOM   2214  CA  GLN A 238      24.307  31.522  -2.538  1.00  0.00      RA0  C
ATOM   2215  CB  GLN A 238      25.197  32.757  -2.648  1.00  0.00      RA0  C
ATOM   2216  CG  GLN A 238      24.304  33.994  -2.514  1.00  0.00      RA0  C
ATOM   2217  CD  GLN A 238      25.086  35.281  -2.661  1.00  0.00      RA0  C
ATOM   2218  OE1 GLN A 238      24.812  36.274  -1.997  1.00  0.00      RA0  O
ATOM   2219  NE2 GLN A 238      26.071  35.234  -3.568  1.00  0.00      RA0  N
ATOM   2220 HE21 GLN A 238      26.231  34.443  -4.172  1.00  0.00      RA0  H
ATOM   2221 HE22 GLN A 238      26.729  35.974  -3.694  1.00  0.00      RA0  H
ATOM   2222  C   GLN A 238      24.942  30.239  -3.057  1.00  0.00      RA0  C
ATOM   2223  O   GLN A 238      24.418  29.622  -3.995  1.00  0.00      RA0  O
ATOM   2224  N   GLU A 239      26.053  29.798  -2.480  1.00  0.00      RA0  N
ATOM   2225  H   GLU A 239      26.478  30.335  -1.748  1.00  0.00      RA0  H
ATOM   2226  CA  GLU A 239      26.675  28.534  -2.930  1.00  0.00      RA0  C
ATOM   2227  CB  GLU A 239      28.116  28.469  -2.427  1.00  0.00      RA0  C
ATOM   2228  CG  GLU A 239      29.172  29.163  -3.292  1.00  0.00      RA0  C
ATOM   2229  CD  GLU A 239      28.914  30.649  -3.440  1.00  0.00      RA0  C
ATOM   2230  OE1 GLU A 239      28.987  31.378  -2.452  1.00  0.00      RA0  O
ATOM   2231  OE2 GLU A 239      28.665  31.082  -4.560  1.00  0.00      RA0  O
ATOM   2232  C   GLU A 239      25.933  27.271  -2.514  1.00  0.00      RA0  C
ATOM   2233  O   GLU A 239      26.139  26.226  -3.112  1.00  0.00      RA0  O
ATOM   2234  N   MSE A 240      25.119  27.368  -1.464  1.00  0.00      RA0  N
ATOM   2235  H   MSE A 240      24.969  28.230  -0.980  1.00  0.00      RA0  H
ATOM   2236  CA  MSE A 240      24.269  26.270  -1.053  1.00  0.00      RA0  C
ATOM   2237  CB  MSE A 240      25.050  25.202  -0.282  1.00  0.00      RA0  C
ATOM   2238  CG  MSE A 240      25.634  25.671   1.054  1.00  0.00      RA0  C
ATOM   2239  SE  MSE A 240      26.968  26.871   0.909  1.00  0.00      RA0  S
ATOM   2240  CE  MSE A 240      27.381  26.956   2.658  1.00  0.00      RA0  C
ATOM   2241  C   MSE A 240      23.074  26.743  -0.209  1.00  0.00      RA0  C
ATOM   2242  O   MSE A 240      23.028  27.868   0.285  1.00  0.00      RA0  O
ATOM   2243  N   ASP A 241      22.115  25.848  -0.068  1.00  0.00      RA0  N
ATOM   2244  H   ASP A 241      22.066  24.961  -0.532  1.00  0.00      RA0  H
ATOM   2245  CA  ASP A 241      20.985  26.060   0.851  1.00  0.00      RA0  C
ATOM   2246  CB  ASP A 241      19.934  26.958   0.192  1.00  0.00      RA0  C
ATOM   2247  CG  ASP A 241      19.085  26.093  -0.719  1.00  0.00      RA0  C
ATOM   2248  OD1 ASP A 241      19.621  25.460  -1.620  1.00  0.00      RA0  O
ATOM   2249  OD2 ASP A 241      17.892  25.963  -0.469  1.00  0.00      RA0  O
ATOM   2250  C   ASP A 241      20.379  24.703   1.105  1.00  0.00      RA0  C
ATOM   2251  O   ASP A 241      20.979  23.675   0.726  1.00  0.00      RA0  O
ATOM   2252  N   GLU A 242      19.212  24.647   1.743  1.00  0.00      RA0  N
ATOM   2253  H   GLU A 242      18.647  25.470   1.787  1.00  0.00      RA0  H
ATOM   2254  CA  GLU A 242      18.651  23.352   2.133  1.00  0.00      RA0  C
ATOM   2255  CB  GLU A 242      17.365  23.587   2.925  1.00  0.00      RA0  C
ATOM   2256  CG  GLU A 242      17.470  24.575   4.085  1.00  0.00      RA0  C
ATOM   2257  CD  GLU A 242      17.932  23.864   5.335  1.00  0.00      RA0  C
ATOM   2258  OE1 GLU A 242      18.239  22.679   5.270  1.00  0.00      RA0  O
ATOM   2259  OE2 GLU A 242      17.961  24.495   6.386  1.00  0.00      RA0  O
ATOM   2260  C   GLU A 242      18.278  22.431   0.982  1.00  0.00      RA0  C
ATOM   2261  O   GLU A 242      18.046  21.243   1.204  1.00  0.00      RA0  O
ATOM   2262  N   THR A 243      18.251  22.974  -0.234  1.00  0.00      RA0  N
ATOM   2263  H   THR A 243      18.483  23.940  -0.379  1.00  0.00      RA0  H
ATOM   2264  CA  THR A 243      17.926  22.200  -1.441  1.00  0.00      RA0  C
ATOM   2265  CB  THR A 243      16.910  22.988  -2.286  1.00  0.00      RA0  C
ATOM   2266  OG1 THR A 243      17.415  24.239  -2.769  1.00  0.00      RA0  O
ATOM   2267  HG1 THR A 243      17.767  24.751  -2.034  1.00  0.00      RA0  H
ATOM   2268  CG2 THR A 243      15.629  23.218  -1.483  1.00  0.00      RA0  C
ATOM   2269  C   THR A 243      19.141  21.692  -2.195  1.00  0.00      RA0  C
ATOM   2270  O   THR A 243      18.994  20.964  -3.182  1.00  0.00      RA0  O
ATOM   2271  N   ILE A 244      20.331  22.094  -1.749  1.00  0.00      RA0  N
ATOM   2272  H   ILE A 244      20.398  22.645  -0.914  1.00  0.00      RA0  H
ATOM   2273  CA  ILE A 244      21.581  21.781  -2.428  1.00  0.00      RA0  C
ATOM   2274  CB  ILE A 244      22.318  23.071  -2.812  1.00  0.00      RA0  C
ATOM   2275  CG2 ILE A 244      23.713  22.809  -3.387  1.00  0.00      RA0  C
ATOM   2276  CG1 ILE A 244      21.464  23.855  -3.804  1.00  0.00      RA0  C
ATOM   2277  CD1 ILE A 244      21.070  22.990  -5.002  1.00  0.00      RA0  C
ATOM   2278  C   ILE A 244      22.465  20.857  -1.601  1.00  0.00      RA0  C
ATOM   2279  O   ILE A 244      22.743  21.144  -0.436  1.00  0.00      RA0  O
ATOM   2280  N   SER A 245      22.978  19.801  -2.244  1.00  0.00      RA0  N
ATOM   2281  H   SER A 245      22.799  19.689  -3.218  1.00  0.00      RA0  H
ATOM   2282  CA  SER A 245      23.866  18.868  -1.601  1.00  0.00      RA0  C
ATOM   2283  CB  SER A 245      23.979  17.663  -2.537  1.00  0.00      RA0  C
ATOM   2284  OG  SER A 245      24.925  16.713  -2.041  1.00  0.00      RA0  O
ATOM   2285  HG  SER A 245      24.398  15.963  -1.759  1.00  0.00      RA0  H
ATOM   2286  C   SER A 245      25.237  19.526  -1.367  1.00  0.00      RA0  C
ATOM   2287  O   SER A 245      25.682  20.283  -2.225  1.00  0.00      RA0  O
ATOM   2288  N   PRO A 246      25.924  19.234  -0.270  1.00  0.00      RA0  N
ATOM   2289  CD  PRO A 246      25.502  18.387   0.834  1.00  0.00      RA0  C
ATOM   2290  CA  PRO A 246      27.298  19.749  -0.108  1.00  0.00      RA0  C
ATOM   2291  CB  PRO A 246      27.703  19.200   1.265  1.00  0.00      RA0  C
ATOM   2292  CG  PRO A 246      26.812  17.986   1.499  1.00  0.00      RA0  C
ATOM   2293  C   PRO A 246      28.197  19.301  -1.264  1.00  0.00      RA0  C
ATOM   2294  O   PRO A 246      29.143  20.032  -1.632  1.00  0.00      RA0  O
ATOM   2295  N   LEU A 247      27.880  18.149  -1.874  1.00  0.00      RA0  N
ATOM   2296  H   LEU A 247      27.062  17.632  -1.610  1.00  0.00      RA0  H
ATOM   2297  CA  LEU A 247      28.665  17.623  -2.980  1.00  0.00      RA0  C
ATOM   2298  CB  LEU A 247      28.203  16.208  -3.331  1.00  0.00      RA0  C
ATOM   2299  CG  LEU A 247      28.111  15.275  -2.117  1.00  0.00      RA0  C
ATOM   2300  CD1 LEU A 247      27.550  13.908  -2.505  1.00  0.00      RA0  C
ATOM   2301  CD2 LEU A 247      29.434  15.152  -1.360  1.00  0.00      RA0  C
ATOM   2302  C   LEU A 247      28.625  18.535  -4.204  1.00  0.00      RA0  C
ATOM   2303  O   LEU A 247      29.546  18.526  -5.009  1.00  0.00      RA0  O
ATOM   2304  N   ALA A 248      27.568  19.327  -4.321  1.00  0.00      RA0  N
ATOM   2305  H   ALA A 248      26.878  19.335  -3.598  1.00  0.00      RA0  H
ATOM   2306  CA  ALA A 248      27.369  20.270  -5.437  1.00  0.00      RA0  C
ATOM   2307  CB  ALA A 248      25.898  20.291  -5.856  1.00  0.00      RA0  C
ATOM   2308  C   ALA A 248      27.794  21.707  -5.074  1.00  0.00      RA0  C
ATOM   2309  O   ALA A 248      27.575  22.639  -5.859  1.00  0.00      RA0  O
ATOM   2310  N   ALA A 249      28.371  21.860  -3.885  1.00  0.00      RA0  N
ATOM   2311  H   ALA A 249      28.482  21.054  -3.301  1.00  0.00      RA0  H
ATOM   2312  CA  ALA A 249      28.788  23.152  -3.359  1.00  0.00      RA0  C
ATOM   2313  CB  ALA A 249      27.947  23.515  -2.136  1.00  0.00      RA0  C
ATOM   2314  C   ALA A 249      30.270  23.147  -2.963  1.00  0.00      RA0  C
ATOM   2315  O   ALA A 249      30.702  23.907  -2.115  1.00  0.00      RA0  O
ATOM   2316  N   ASN A 250      31.036  22.280  -3.607  1.00  0.00      RA0  N
ATOM   2317  H   ASN A 250      30.604  21.709  -4.304  1.00  0.00      RA0  H
ATOM   2318  CA  ASN A 250      32.482  22.179  -3.337  1.00  0.00      RA0  C
ATOM   2319  CB  ASN A 250      33.326  23.335  -3.907  1.00  0.00      RA0  C
ATOM   2320  CG  ASN A 250      34.779  22.896  -3.858  1.00  0.00      RA0  C
ATOM   2321  OD1 ASN A 250      35.058  21.715  -3.744  1.00  0.00      RA0  O
ATOM   2322  ND2 ASN A 250      35.682  23.877  -3.848  1.00  0.00      RA0  N
ATOM   2323 HD21 ASN A 250      35.478  24.836  -4.036  1.00  0.00      RA0  H
ATOM   2324 HD22 ASN A 250      36.633  23.611  -3.660  1.00  0.00      RA0  H
ATOM   2325  C   ASN A 250      32.761  21.910  -1.864  1.00  0.00      RA0  C
ATOM   2326  O   ASN A 250      33.743  22.427  -1.336  1.00  0.00      RA0  O
ATOM   2327  N   MSE A 251      31.903  21.100  -1.211  1.00  0.00      RA0  N
ATOM   2328  H   MSE A 251      31.092  20.760  -1.694  1.00  0.00      RA0  H
ATOM   2329  CA  MSE A 251      32.087  20.727   0.185  1.00  0.00      RA0  C
ATOM   2330  CB  MSE A 251      30.918  21.215   1.042  1.00  0.00      RA0  C
ATOM   2331  CG  MSE A 251      30.723  22.733   1.018  1.00  0.00      RA0  C
ATOM   2332  SE  MSE A 251      29.254  23.256   1.916  1.00  0.00      RA0  S
ATOM   2333  CE  MSE A 251      29.782  22.772   3.566  1.00  0.00      RA0  C
ATOM   2334  C   MSE A 251      32.289  19.230   0.356  1.00  0.00      RA0  C
ATOM   2335  O   MSE A 251      32.310  18.724   1.466  1.00  0.00      RA0  O
ATOM   2336  N   GLY A 252      32.527  18.521  -0.744  1.00  0.00      RA0  N
ATOM   2337  H   GLY A 252      32.460  18.942  -1.646  1.00  0.00      RA0  H
ATOM   2338  CA  GLY A 252      32.811  17.085  -0.658  1.00  0.00      RA0  C
ATOM   2339  C   GLY A 252      33.976  16.799   0.295  1.00  0.00      RA0  C
ATOM   2340  O   GLY A 252      33.971  15.798   1.058  1.00  0.00      RA0  O
ATOM   2341  N   TRP A 253      34.991  17.641   0.210  1.00  0.00      RA0  N
ATOM   2342  H   TRP A 253      34.939  18.315  -0.522  1.00  0.00      RA0  H
ATOM   2343  CA  TRP A 253      36.197  17.479   0.996  1.00  0.00      RA0  C
ATOM   2344  CB  TRP A 253      37.334  18.363   0.534  1.00  0.00      RA0  C
ATOM   2345  CG  TRP A 253      36.976  19.818   0.503  1.00  0.00      RA0  C
ATOM   2346  CD2 TRP A 253      37.679  20.868   1.171  1.00  0.00      RA0  C
ATOM   2347  CE2 TRP A 253      37.114  22.103   0.721  1.00  0.00      RA0  C
ATOM   2348  CE3 TRP A 253      38.747  20.858   2.083  1.00  0.00      RA0  C
ATOM   2349  CD1 TRP A 253      36.011  20.460  -0.283  1.00  0.00      RA0  C
ATOM   2350  NE1 TRP A 253      36.090  21.803  -0.167  1.00  0.00      RA0  N
ATOM   2351  HE1 TRP A 253      35.573  22.426  -0.719  1.00  0.00      RA0  H
ATOM   2352  CZ2 TRP A 253      37.664  23.311   1.171  1.00  0.00      RA0  C
ATOM   2353  CZ3 TRP A 253      39.279  22.076   2.532  1.00  0.00      RA0  C
ATOM   2354  CH2 TRP A 253      38.748  23.295   2.066  1.00  0.00      RA0  C
ATOM   2355  C   TRP A 253      35.916  17.534   2.484  1.00  0.00      RA0  C
ATOM   2356  O   TRP A 253      36.757  17.128   3.276  1.00  0.00      RA0  O
ATOM   2357  N   THR A 254      34.758  18.071   2.869  1.00  0.00      RA0  N
ATOM   2358  H   THR A 254      34.077  18.310   2.182  1.00  0.00      RA0  H
ATOM   2359  CA  THR A 254      34.404  18.171   4.283  1.00  0.00      RA0  C
ATOM   2360  CB  THR A 254      33.658  19.482   4.577  1.00  0.00      RA0  C
ATOM   2361  OG1 THR A 254      32.299  19.470   4.110  1.00  0.00      RA0  O
ATOM   2362  HG1 THR A 254      32.304  19.149   3.215  1.00  0.00      RA0  H
ATOM   2363  CG2 THR A 254      34.394  20.655   3.951  1.00  0.00      RA0  C
ATOM   2364  C   THR A 254      33.587  16.989   4.797  1.00  0.00      RA0  C
ATOM   2365  O   THR A 254      33.267  16.939   5.988  1.00  0.00      RA0  O
ATOM   2366  N   ILE A 255      33.257  16.046   3.925  1.00  0.00      RA0  N
ATOM   2367  H   ILE A 255      33.657  16.024   3.007  1.00  0.00      RA0  H
ATOM   2368  CA  ILE A 255      32.444  14.906   4.342  1.00  0.00      RA0  C
ATOM   2369  CB  ILE A 255      31.463  14.434   3.267  1.00  0.00      RA0  C
ATOM   2370  CG2 ILE A 255      30.422  13.518   3.918  1.00  0.00      RA0  C
ATOM   2371  CG1 ILE A 255      30.793  15.601   2.533  1.00  0.00      RA0  C
ATOM   2372  CD1 ILE A 255      29.975  16.511   3.453  1.00  0.00      RA0  C
ATOM   2373  C   ILE A 255      33.352  13.791   4.823  1.00  0.00      RA0  C
ATOM   2374  O   ILE A 255      34.159  13.254   4.058  1.00  0.00      RA0  O
ATOM   2375  N   ALA A 256      33.192  13.431   6.087  1.00  0.00      RA0  N
ATOM   2376  H   ALA A 256      32.483  13.926   6.593  1.00  0.00      RA0  H
ATOM   2377  CA  ALA A 256      33.960  12.356   6.709  1.00  0.00      RA0  C
ATOM   2378  CB  ALA A 256      34.194  12.660   8.179  1.00  0.00      RA0  C
ATOM   2379  C   ALA A 256      33.215  11.032   6.566  1.00  0.00      RA0  C
ATOM   2380  O   ALA A 256      32.539  10.595   7.469  1.00  0.00      RA0  O
ATOM   2381  N   TRP A 257      33.338  10.385   5.405  1.00  0.00      RA0  N
ATOM   2382  H   TRP A 257      33.920  10.808   4.707  1.00  0.00      RA0  H
ATOM   2383  CA  TRP A 257      32.592   9.142   5.141  1.00  0.00      RA0  C
ATOM   2384  CB  TRP A 257      32.718   8.720   3.682  1.00  0.00      RA0  C
ATOM   2385  CG  TRP A 257      32.339   9.819   2.708  1.00  0.00      RA0  C
ATOM   2386  CD2 TRP A 257      31.022  10.230   2.280  1.00  0.00      RA0  C
ATOM   2387  CE2 TRP A 257      31.186  11.223   1.285  1.00  0.00      RA0  C
ATOM   2388  CE3 TRP A 257      29.743   9.837   2.649  1.00  0.00      RA0  C
ATOM   2389  CD1 TRP A 257      33.221  10.608   1.952  1.00  0.00      RA0  C
ATOM   2390  NE1 TRP A 257      32.547  11.434   1.111  1.00  0.00      RA0  N
ATOM   2391  HE1 TRP A 257      32.949  12.070   0.477  1.00  0.00      RA0  H
ATOM   2392  CZ2 TRP A 257      30.070  11.781   0.674  1.00  0.00      RA0  C
ATOM   2393  CZ3 TRP A 257      28.635  10.407   2.035  1.00  0.00      RA0  C
ATOM   2394  CH2 TRP A 257      28.799  11.369   1.047  1.00  0.00      RA0  C
ATOM   2395  C   TRP A 257      33.013   8.009   6.068  1.00  0.00      RA0  C
ATOM   2396  O   TRP A 257      32.180   7.220   6.548  1.00  0.00      RA0  O
ATOM   2397  N   GLU A 258      34.316   7.914   6.324  1.00  0.00      RA0  N
ATOM   2398  H   GLU A 258      34.948   8.593   5.956  1.00  0.00      RA0  H
ATOM   2399  CA  GLU A 258      34.824   6.879   7.215  1.00  0.00      RA0  C
ATOM   2400  CB  GLU A 258      36.073   6.209   6.638  1.00  0.00      RA0  C
ATOM   2401  CG  GLU A 258      35.927   5.823   5.159  1.00  0.00      RA0  C
ATOM   2402  CD  GLU A 258      34.759   4.882   4.870  1.00  0.00      RA0  C
ATOM   2403  OE1 GLU A 258      34.985   3.686   4.714  1.00  0.00      RA0  O
ATOM   2404  OE2 GLU A 258      33.645   5.337   4.604  1.00  0.00      RA0  O
ATOM   2405  C   GLU A 258      35.008   7.492   8.597  1.00  0.00      RA0  C
ATOM   2406  O   GLU A 258      35.400   8.650   8.685  1.00  0.00      RA0  O
ATOM   2407  N   PRO A 259      34.736   6.765   9.685  1.00  0.00      RA0  N
ATOM   2408  CD  PRO A 259      34.917   7.309  11.028  1.00  0.00      RA0  C
ATOM   2409  CA  PRO A 259      34.299   5.371   9.697  1.00  0.00      RA0  C
ATOM   2410  CB  PRO A 259      34.607   4.958  11.136  1.00  0.00      RA0  C
ATOM   2411  CG  PRO A 259      34.393   6.223  11.957  1.00  0.00      RA0  C
ATOM   2412  C   PRO A 259      32.834   5.247   9.296  1.00  0.00      RA0  C
ATOM   2413  O   PRO A 259      32.029   6.113   9.667  1.00  0.00      RA0  O
ATOM   2414  N   ALA A 260      32.529   4.188   8.555  1.00  0.00      RA0  N
ATOM   2415  H   ALA A 260      33.265   3.547   8.340  1.00  0.00      RA0  H
ATOM   2416  CA  ALA A 260      31.192   3.923   8.026  1.00  0.00      RA0  C
ATOM   2417  CB  ALA A 260      31.194   2.650   7.180  1.00  0.00      RA0  C
ATOM   2418  C   ALA A 260      30.138   3.805   9.102  1.00  0.00      RA0  C
ATOM   2419  O   ALA A 260      28.960   4.052   8.837  1.00  0.00      RA0  O
ATOM   2420  N   ASP A 261      30.539   3.435  10.314  1.00  0.00      RA0  N
ATOM   2421  H   ASP A 261      31.504   3.324  10.564  1.00  0.00      RA0  H
ATOM   2422  CA  ASP A 261      29.585   3.218  11.397  1.00  0.00      RA0  C
ATOM   2423  CB  ASP A 261      30.260   2.322  12.429  1.00  0.00      RA0  C
ATOM   2424  CG  ASP A 261      31.575   2.990  12.819  1.00  0.00      RA0  C
ATOM   2425  OD1 ASP A 261      32.580   2.690  12.181  1.00  0.00      RA0  O
ATOM   2426  OD2 ASP A 261      31.601   3.831  13.720  1.00  0.00      RA0  O
ATOM   2427  C   ASP A 261      29.212   4.466  12.159  1.00  0.00      RA0  C
ATOM   2428  O   ASP A 261      28.453   4.397  13.132  1.00  0.00      RA0  O
ATOM   2429  N   ARG A 262      29.736   5.609  11.747  1.00  0.00      RA0  N
ATOM   2430  H   ARG A 262      30.363   5.612  10.970  1.00  0.00      RA0  H
ATOM   2431  CA  ARG A 262      29.318   6.867  12.343  1.00  0.00      RA0  C
ATOM   2432  CB  ARG A 262      30.376   7.963  12.235  1.00  0.00      RA0  C
ATOM   2433  CG  ARG A 262      29.763   9.269  12.752  1.00  0.00      RA0  C
ATOM   2434  CD  ARG A 262      30.620  10.516  12.573  1.00  0.00      RA0  C
ATOM   2435  NE  ARG A 262      30.963  10.776  11.177  1.00  0.00      RA0  N
ATOM   2436  HE  ARG A 262      31.573  10.108  10.737  1.00  0.00      RA0  H
ATOM   2437  CZ  ARG A 262      30.585  11.968  10.627  1.00  0.00      RA0  C
ATOM   2438  NH1 ARG A 262      29.785  12.804  11.335  1.00  0.00      RA0  N
ATOM   2439 HH11 ARG A 262      29.541  13.741  11.042  1.00  0.00      RA0  H
ATOM   2440 HH12 ARG A 262      29.366  12.528  12.213  1.00  0.00      RA0  H
ATOM   2441  NH2 ARG A 262      31.020  12.273   9.381  1.00  0.00      RA0  N
ATOM   2442 HH21 ARG A 262      30.801  13.144   8.922  1.00  0.00      RA0  H
ATOM   2443 HH22 ARG A 262      31.592  11.628   8.853  1.00  0.00      RA0  H
ATOM   2444  C   ARG A 262      28.042   7.389  11.657  1.00  0.00      RA0  C
ATOM   2445  O   ARG A 262      28.080   7.868  10.541  1.00  0.00      RA0  O
ATOM   2446  N   ASP A 263      26.942   7.332  12.388  1.00  0.00      RA0  N
ATOM   2447  H   ASP A 263      26.996   6.976  13.319  1.00  0.00      RA0  H
ATOM   2448  CA  ASP A 263      25.668   7.872  11.955  1.00  0.00      RA0  C
ATOM   2449  CB  ASP A 263      24.499   7.287  12.741  1.00  0.00      RA0  C
ATOM   2450  CG  ASP A 263      23.222   7.852  12.156  1.00  0.00      RA0  C
ATOM   2451  OD1 ASP A 263      23.183   8.069  10.946  1.00  0.00      RA0  O
ATOM   2452  OD2 ASP A 263      22.277   8.082  12.906  1.00  0.00      RA0  O
ATOM   2453  C   ASP A 263      25.683   9.379  12.085  1.00  0.00      RA0  C
ATOM   2454  O   ASP A 263      26.083   9.924  13.117  1.00  0.00      RA0  O
ATOM   2455  N   PHE A 264      25.256  10.062  11.034  1.00  0.00      RA0  N
ATOM   2456  H   PHE A 264      24.735   9.566  10.332  1.00  0.00      RA0  H
ATOM   2457  CA  PHE A 264      25.059  11.496  11.096  1.00  0.00      RA0  C
ATOM   2458  CB  PHE A 264      26.329  12.288  10.750  1.00  0.00      RA0  C
ATOM   2459  CG  PHE A 264      26.794  12.108   9.324  1.00  0.00      RA0  C
ATOM   2460  CD1 PHE A 264      26.306  12.935   8.318  1.00  0.00      RA0  C
ATOM   2461  CD2 PHE A 264      27.745  11.140   9.021  1.00  0.00      RA0  C
ATOM   2462  CE1 PHE A 264      26.800  12.826   7.024  1.00  0.00      RA0  C
ATOM   2463  CE2 PHE A 264      28.246  11.037   7.729  1.00  0.00      RA0  C
ATOM   2464  CZ  PHE A 264      27.789  11.893   6.734  1.00  0.00      RA0  C
ATOM   2465  C   PHE A 264      23.870  11.875  10.224  1.00  0.00      RA0  C
ATOM   2466  O   PHE A 264      23.512  11.145   9.305  1.00  0.00      RA0  O
ATOM   2467  N   ILE A 265      23.266  13.012  10.523  1.00  0.00      RA0  N
ATOM   2468  H   ILE A 265      23.693  13.594  11.218  1.00  0.00      RA0  H
ATOM   2469  CA  ILE A 265      22.069  13.439   9.815  1.00  0.00      RA0  C
ATOM   2470  CB  ILE A 265      21.448  14.656  10.505  1.00  0.00      RA0  C
ATOM   2471  CG2 ILE A 265      20.095  15.012   9.886  1.00  0.00      RA0  C
ATOM   2472  CG1 ILE A 265      21.352  14.458  12.016  1.00  0.00      RA0  C
ATOM   2473  CD1 ILE A 265      20.968  15.746  12.742  1.00  0.00      RA0  C
ATOM   2474  C   ILE A 265      22.411  13.803   8.383  1.00  0.00      RA0  C
ATOM   2475  O   ILE A 265      23.336  14.573   8.142  1.00  0.00      RA0  O
ATOM   2476  N   GLY A 266      21.694  13.189   7.447  1.00  0.00      RA0  N
ATOM   2477  H   GLY A 266      21.034  12.482   7.702  1.00  0.00      RA0  H
ATOM   2478  CA  GLY A 266      21.956  13.377   6.009  1.00  0.00      RA0  C
ATOM   2479  C   GLY A 266      22.772  12.263   5.385  1.00  0.00      RA0  C
ATOM   2480  O   GLY A 266      22.902  12.218   4.166  1.00  0.00      RA0  O
ATOM   2481  N   ARG A 267      23.273  11.338   6.203  1.00  0.00      RA0  N
ATOM   2482  H   ARG A 267      23.031  11.334   7.175  1.00  0.00      RA0  H
ATOM   2483  CA  ARG A 267      24.264  10.372   5.743  1.00  0.00      RA0  C
ATOM   2484  CB  ARG A 267      24.824   9.443   6.826  1.00  0.00      RA0  C
ATOM   2485  CG  ARG A 267      25.961   8.671   6.148  1.00  0.00      RA0  C
ATOM   2486  CD  ARG A 267      26.764   7.633   6.930  1.00  0.00      RA0  C
ATOM   2487  NE  ARG A 267      27.752   7.076   6.005  1.00  0.00      RA0  N
ATOM   2488  HE  ARG A 267      27.445   6.907   5.058  1.00  0.00      RA0  H
ATOM   2489  CZ  ARG A 267      29.054   6.882   6.362  1.00  0.00      RA0  C
ATOM   2490  NH1 ARG A 267      29.455   7.079   7.641  1.00  0.00      RA0  N
ATOM   2491 HH11 ARG A 267      30.428   6.998   7.898  1.00  0.00      RA0  H
ATOM   2492 HH12 ARG A 267      28.808   7.304   8.382  1.00  0.00      RA0  H
ATOM   2493  NH2 ARG A 267      29.925   6.506   5.402  1.00  0.00      RA0  N
ATOM   2494 HH21 ARG A 267      30.905   6.357   5.601  1.00  0.00      RA0  H
ATOM   2495 HH22 ARG A 267      29.623   6.385   4.441  1.00  0.00      RA0  H
ATOM   2496  C   ARG A 267      23.779   9.532   4.586  1.00  0.00      RA0  C
ATOM   2497  O   ARG A 267      24.436   9.471   3.571  1.00  0.00      RA0  O
ATOM   2498  N   GLU A 268      22.630   8.882   4.712  1.00  0.00      RA0  N
ATOM   2499  H   GLU A 268      22.004   9.175   5.438  1.00  0.00      RA0  H
ATOM   2500  CA  GLU A 268      22.198   7.978   3.636  1.00  0.00      RA0  C
ATOM   2501  CB  GLU A 268      21.054   7.063   4.104  1.00  0.00      RA0  C
ATOM   2502  CG  GLU A 268      20.190   7.588   5.263  1.00  0.00      RA0  C
ATOM   2503  CD  GLU A 268      19.661   8.970   4.932  1.00  0.00      RA0  C
ATOM   2504  OE1 GLU A 268      18.827   9.077   4.040  1.00  0.00      RA0  O
ATOM   2505  OE2 GLU A 268      20.144   9.944   5.515  1.00  0.00      RA0  O
ATOM   2506  C   GLU A 268      21.822   8.751   2.370  1.00  0.00      RA0  C
ATOM   2507  O   GLU A 268      22.071   8.283   1.265  1.00  0.00      RA0  O
ATOM   2508  N   ALA A 269      21.224   9.927   2.516  1.00  0.00      RA0  N
ATOM   2509  H   ALA A 269      20.874  10.180   3.425  1.00  0.00      RA0  H
ATOM   2510  CA  ALA A 269      20.878  10.736   1.313  1.00  0.00      RA0  C
ATOM   2511  CB  ALA A 269      20.114  11.983   1.730  1.00  0.00      RA0  C
ATOM   2512  C   ALA A 269      22.157  11.136   0.573  1.00  0.00      RA0  C
ATOM   2513  O   ALA A 269      22.237  11.113  -0.660  1.00  0.00      RA0  O
ATOM   2514  N   LEU A 270      23.169  11.466   1.347  1.00  0.00      RA0  N
ATOM   2515  H   LEU A 270      23.045  11.433   2.342  1.00  0.00      RA0  H
ATOM   2516  CA  LEU A 270      24.458  11.851   0.806  1.00  0.00      RA0  C
ATOM   2517  CB  LEU A 270      25.341  12.400   1.916  1.00  0.00      RA0  C
ATOM   2518  CG  LEU A 270      26.125  13.599   1.407  1.00  0.00      RA0  C
ATOM   2519  CD1 LEU A 270      25.193  14.615   0.756  1.00  0.00      RA0  C
ATOM   2520  CD2 LEU A 270      26.984  14.216   2.504  1.00  0.00      RA0  C
ATOM   2521  C   LEU A 270      25.115  10.691   0.071  1.00  0.00      RA0  C
ATOM   2522  O   LEU A 270      25.678  10.870  -1.011  1.00  0.00      RA0  O
ATOM   2523  N   GLU A 271      25.041   9.490   0.650  1.00  0.00      RA0  N
ATOM   2524  H   GLU A 271      24.597   9.397   1.543  1.00  0.00      RA0  H
ATOM   2525  CA  GLU A 271      25.599   8.306   0.008  1.00  0.00      RA0  C
ATOM   2526  CB  GLU A 271      25.645   7.081   0.938  1.00  0.00      RA0  C
ATOM   2527  CG  GLU A 271      26.541   7.211   2.192  1.00  0.00      RA0  C
ATOM   2528  CD  GLU A 271      28.045   7.068   1.934  1.00  0.00      RA0  C
ATOM   2529  OE1 GLU A 271      28.777   6.728   2.867  1.00  0.00      RA0  O
ATOM   2530  OE2 GLU A 271      28.510   7.304   0.822  1.00  0.00      RA0  O
ATOM   2531  C   GLU A 271      24.949   8.043  -1.335  1.00  0.00      RA0  C
ATOM   2532  O   GLU A 271      25.613   7.631  -2.296  1.00  0.00      RA0  O
ATOM   2533  N   VAL A 272      23.629   8.230  -1.400  1.00  0.00      RA0  N
ATOM   2534  H   VAL A 272      23.133   8.489  -0.569  1.00  0.00      RA0  H
ATOM   2535  CA  VAL A 272      22.913   8.064  -2.654  1.00  0.00      RA0  C
ATOM   2536  CB  VAL A 272      21.404   8.120  -2.408  1.00  0.00      RA0  C
ATOM   2537  CG1 VAL A 272      20.611   8.122  -3.715  1.00  0.00      RA0  C
ATOM   2538  CG2 VAL A 272      20.976   6.974  -1.491  1.00  0.00      RA0  C
ATOM   2539  C   VAL A 272      23.351   9.134  -3.669  1.00  0.00      RA0  C
ATOM   2540  O   VAL A 272      23.580   8.838  -4.844  1.00  0.00      RA0  O
ATOM   2541  N   GLN A 273      23.486  10.370  -3.202  1.00  0.00      RA0  N
ATOM   2542  H   GLN A 273      23.329  10.530  -2.226  1.00  0.00      RA0  H
ATOM   2543  CA  GLN A 273      23.943  11.461  -4.065  1.00  0.00      RA0  C
ATOM   2544  CB  GLN A 273      23.814  12.773  -3.295  1.00  0.00      RA0  C
ATOM   2545  CG  GLN A 273      22.323  13.040  -3.064  1.00  0.00      RA0  C
ATOM   2546  CD  GLN A 273      22.121  14.014  -1.922  1.00  0.00      RA0  C
ATOM   2547  OE1 GLN A 273      22.949  14.878  -1.662  1.00  0.00      RA0  O
ATOM   2548  NE2 GLN A 273      20.957  13.841  -1.270  1.00  0.00      RA0  N
ATOM   2549 HE21 GLN A 273      20.381  13.054  -1.493  1.00  0.00      RA0  H
ATOM   2550 HE22 GLN A 273      20.611  14.446  -0.545  1.00  0.00      RA0  H
ATOM   2551  C   GLN A 273      25.334  11.173  -4.634  1.00  0.00      RA0  C
ATOM   2552  O   GLN A 273      25.568  11.387  -5.817  1.00  0.00      RA0  O
ATOM   2553  N   ARG A 274      26.231  10.646  -3.796  1.00  0.00      RA0  N
ATOM   2554  H   ARG A 274      25.975  10.506  -2.841  1.00  0.00      RA0  H
ATOM   2555  CA  ARG A 274      27.565  10.283  -4.262  1.00  0.00      RA0  C
ATOM   2556  CB  ARG A 274      28.440   9.909  -3.044  1.00  0.00      RA0  C
ATOM   2557  CG  ARG A 274      29.830   9.339  -3.374  1.00  0.00      RA0  C
ATOM   2558  CD  ARG A 274      30.856   9.358  -2.228  1.00  0.00      RA0  C
ATOM   2559  NE  ARG A 274      30.535   8.472  -1.104  1.00  0.00      RA0  N
ATOM   2560  HE  ARG A 274      29.570   8.312  -0.857  1.00  0.00      RA0  H
ATOM   2561  CZ  ARG A 274      31.541   7.997  -0.317  1.00  0.00      RA0  C
ATOM   2562  NH1 ARG A 274      32.821   8.226  -0.628  1.00  0.00      RA0  N
ATOM   2563 HH11 ARG A 274      33.581   7.880  -0.058  1.00  0.00      RA0  H
ATOM   2564 HH12 ARG A 274      33.070   8.757  -1.440  1.00  0.00      RA0  H
ATOM   2565  NH2 ARG A 274      31.266   7.298   0.787  1.00  0.00      RA0  N
ATOM   2566 HH21 ARG A 274      32.011   6.965   1.366  1.00  0.00      RA0  H
ATOM   2567 HH22 ARG A 274      30.304   7.114   1.064  1.00  0.00      RA0  H
ATOM   2568  C   ARG A 274      27.530   9.170  -5.311  1.00  0.00      RA0  C
ATOM   2569  O   ARG A 274      28.216   9.245  -6.333  1.00  0.00      RA0  O
ATOM   2570  N   GLU A 275      26.704   8.163  -5.069  1.00  0.00      RA0  N
ATOM   2571  H   GLU A 275      26.226   8.120  -4.189  1.00  0.00      RA0  H
ATOM   2572  CA  GLU A 275      26.486   7.079  -6.026  1.00  0.00      RA0  C
ATOM   2573  CB  GLU A 275      25.520   6.026  -5.474  1.00  0.00      RA0  C
ATOM   2574  CG  GLU A 275      26.064   5.190  -4.314  1.00  0.00      RA0  C
ATOM   2575  CD  GLU A 275      24.990   4.220  -3.856  1.00  0.00      RA0  C
ATOM   2576  OE1 GLU A 275      23.823   4.609  -3.813  1.00  0.00      RA0  O
ATOM   2577  OE2 GLU A 275      25.321   3.073  -3.555  1.00  0.00      RA0  O
ATOM   2578  C   GLU A 275      25.951   7.572  -7.361  1.00  0.00      RA0  C
ATOM   2579  O   GLU A 275      26.364   7.113  -8.426  1.00  0.00      RA0  O
ATOM   2580  N   HIS A 276      24.971   8.463  -7.308  1.00  0.00      RA0  N
ATOM   2581  H   HIS A 276      24.704   8.802  -6.406  1.00  0.00      RA0  H
ATOM   2582  CA  HIS A 276      24.309   8.917  -8.514  1.00  0.00      RA0  C
ATOM   2583  CB  HIS A 276      22.927   9.472  -8.181  1.00  0.00      RA0  C
ATOM   2584  CG  HIS A 276      21.886   8.398  -8.379  1.00  0.00      RA0  C
ATOM   2585  ND1 HIS A 276      21.406   8.058  -9.589  1.00  0.00      RA0  N
ATOM   2586  HD1 HIS A 276      21.689   8.445 -10.446  1.00  0.00      RA0  H
ATOM   2587  CD2 HIS A 276      21.259   7.615  -7.405  1.00  0.00      RA0  C
ATOM   2588  NE2 HIS A 276      20.388   6.796  -8.048  1.00  0.00      RA0  N
ATOM   2589  CE1 HIS A 276      20.479   7.067  -9.390  1.00  0.00      RA0  C
ATOM   2590  C   HIS A 276      25.104   9.966  -9.265  1.00  0.00      RA0  C
ATOM   2591  O   HIS A 276      24.933  10.098 -10.475  1.00  0.00      RA0  O
ATOM   2592  N   GLY A 277      25.919  10.718  -8.523  1.00  0.00      RA0  N
ATOM   2593  H   GLY A 277      26.010  10.532  -7.546  1.00  0.00      RA0  H
ATOM   2594  CA  GLY A 277      26.588  11.904  -9.048  1.00  0.00      RA0  C
ATOM   2595  C   GLY A 277      25.760  13.145  -8.814  1.00  0.00      RA0  C
ATOM   2596  O   GLY A 277      24.514  13.078  -8.742  1.00  0.00      RA0  O
ATOM   2597  N   THR A 278      26.440  14.288  -8.703  1.00  0.00      RA0  N
ATOM   2598  H   THR A 278      27.444  14.253  -8.721  1.00  0.00      RA0  H
ATOM   2599  CA  THR A 278      25.757  15.568  -8.526  1.00  0.00      RA0  C
ATOM   2600  CB  THR A 278      25.849  16.067  -7.069  1.00  0.00      RA0  C
ATOM   2601  OG1 THR A 278      27.203  16.157  -6.613  1.00  0.00      RA0  O
ATOM   2602  HG1 THR A 278      27.674  16.772  -7.175  1.00  0.00      RA0  H
ATOM   2603  CG2 THR A 278      25.022  15.213  -6.107  1.00  0.00      RA0  C
ATOM   2604  C   THR A 278      26.320  16.617  -9.470  1.00  0.00      RA0  C
ATOM   2605  O   THR A 278      27.309  16.391 -10.188  1.00  0.00      RA0  O
ATOM   2606  N   GLU A 279      25.679  17.769  -9.444  1.00  0.00      RA0  N
ATOM   2607  H   GLU A 279      24.895  17.876  -8.841  1.00  0.00      RA0  H
ATOM   2608  CA  GLU A 279      26.239  18.968 -10.038  1.00  0.00      RA0  C
ATOM   2609  CB  GLU A 279      25.302  20.162  -9.891  1.00  0.00      RA0  C
ATOM   2610  CG  GLU A 279      23.867  20.018 -10.376  1.00  0.00      RA0  C
ATOM   2611  CD  GLU A 279      23.154  21.275  -9.930  1.00  0.00      RA0  C
ATOM   2612  OE1 GLU A 279      21.953  21.238  -9.693  1.00  0.00      RA0  O
ATOM   2613  OE2 GLU A 279      23.808  22.300  -9.770  1.00  0.00      RA0  O
ATOM   2614  C   GLU A 279      27.507  19.356  -9.262  1.00  0.00      RA0  C
ATOM   2615  O   GLU A 279      27.809  18.772  -8.218  1.00  0.00      RA0  O
ATOM   2616  N   LYS A 280      28.275  20.295  -9.804  1.00  0.00      RA0  N
ATOM   2617  H   LYS A 280      28.011  20.768 -10.649  1.00  0.00      RA0  H
ATOM   2618  CA  LYS A 280      29.527  20.680  -9.184  1.00  0.00      RA0  C
ATOM   2619  CB  LYS A 280      30.747  19.896  -9.681  1.00  0.00      RA0  C
ATOM   2620  CG  LYS A 280      31.245  20.098 -11.111  1.00  0.00      RA0  C
ATOM   2621  CD  LYS A 280      32.398  19.113 -11.332  1.00  0.00      RA0  C
ATOM   2622  CE  LYS A 280      32.970  19.059 -12.749  1.00  0.00      RA0  C
ATOM   2623  NZ  LYS A 280      33.468  17.694 -12.981  1.00  0.00      RA0  N
ATOM   2624  HZ1 LYS A 280      33.343  17.426 -13.982  1.00  0.00      RA0  H
ATOM   2625  HZ2 LYS A 280      34.427  17.495 -12.656  1.00  0.00      RA0  H
ATOM   2626  HZ3 LYS A 280      32.800  17.027 -12.533  1.00  0.00      RA0  H
ATOM   2627  C   LYS A 280      29.683  22.178  -9.211  1.00  0.00      RA0  C
ATOM   2628  O   LYS A 280      29.246  22.849 -10.129  1.00  0.00      RA0  O
ATOM   2629  N   LEU A 281      30.353  22.677  -8.200  1.00  0.00      RA0  N
ATOM   2630  H   LEU A 281      30.808  22.053  -7.569  1.00  0.00      RA0  H
ATOM   2631  CA  LEU A 281      30.658  24.089  -8.112  1.00  0.00      RA0  C
ATOM   2632  CB  LEU A 281      30.678  24.517  -6.645  1.00  0.00      RA0  C
ATOM   2633  CG  LEU A 281      30.831  26.023  -6.428  1.00  0.00      RA0  C
ATOM   2634  CD1 LEU A 281      29.566  26.783  -6.820  1.00  0.00      RA0  C
ATOM   2635  CD2 LEU A 281      31.250  26.346  -4.994  1.00  0.00      RA0  C
ATOM   2636  C   LEU A 281      32.011  24.336  -8.760  1.00  0.00      RA0  C
ATOM   2637  O   LEU A 281      33.034  23.759  -8.374  1.00  0.00      RA0  O
ATOM   2638  N   VAL A 282      32.001  25.160  -9.805  1.00  0.00      RA0  N
ATOM   2639  H   VAL A 282      31.161  25.638 -10.050  1.00  0.00      RA0  H
ATOM   2640  CA  VAL A 282      33.204  25.528 -10.522  1.00  0.00      RA0  C
ATOM   2641  CB  VAL A 282      33.129  25.103 -11.990  1.00  0.00      RA0  C
ATOM   2642  CG1 VAL A 282      33.010  23.585 -12.125  1.00  0.00      RA0  C
ATOM   2643  CG2 VAL A 282      32.016  25.855 -12.723  1.00  0.00      RA0  C
ATOM   2644  C   VAL A 282      33.445  27.044 -10.439  1.00  0.00      RA0  C
ATOM   2645  O   VAL A 282      32.574  27.810 -10.004  1.00  0.00      RA0  O
ATOM   2646  N   GLY A 283      34.626  27.468 -10.858  1.00  0.00      RA0  N
ATOM   2647  H   GLY A 283      35.247  26.814 -11.293  1.00  0.00      RA0  H
ATOM   2648  CA  GLY A 283      34.939  28.875 -11.012  1.00  0.00      RA0  C
ATOM   2649  C   GLY A 283      34.754  29.281 -12.453  1.00  0.00      RA0  C
ATOM   2650  O   GLY A 283      34.875  28.456 -13.373  1.00  0.00      RA0  O
ATOM   2651  N   LEU A 284      34.425  30.550 -12.656  1.00  0.00      RA0  N
ATOM   2652  H   LEU A 284      34.308  31.168 -11.876  1.00  0.00      RA0  H
ATOM   2653  CA  LEU A 284      34.368  31.156 -13.992  1.00  0.00      RA0  C
ATOM   2654  CB  LEU A 284      32.943  31.551 -14.376  1.00  0.00      RA0  C
ATOM   2655  CG  LEU A 284      31.933  30.408 -14.451  1.00  0.00      RA0  C
ATOM   2656  CD1 LEU A 284      30.536  30.949 -14.754  1.00  0.00      RA0  C
ATOM   2657  CD2 LEU A 284      32.345  29.326 -15.450  1.00  0.00      RA0  C
ATOM   2658  C   LEU A 284      35.194  32.425 -13.939  1.00  0.00      RA0  C
ATOM   2659  O   LEU A 284      35.170  33.133 -12.939  1.00  0.00      RA0  O
ATOM   2660  N   VAL A 285      35.932  32.657 -15.018  1.00  0.00      RA0  N
ATOM   2661  H   VAL A 285      35.893  32.011 -15.783  1.00  0.00      RA0  H
ATOM   2662  CA  VAL A 285      36.717  33.865 -15.231  1.00  0.00      RA0  C
ATOM   2663  CB  VAL A 285      38.199  33.476 -15.266  1.00  0.00      RA0  C
ATOM   2664  CG1 VAL A 285      39.080  34.582 -15.847  1.00  0.00      RA0  C
ATOM   2665  CG2 VAL A 285      38.670  33.008 -13.888  1.00  0.00      RA0  C
ATOM   2666  C   VAL A 285      36.307  34.525 -16.554  1.00  0.00      RA0  C
ATOM   2667  O   VAL A 285      36.271  33.894 -17.616  1.00  0.00      RA0  O
ATOM   2668  N   MSE A 286      36.020  35.818 -16.490  1.00  0.00      RA0  N
ATOM   2669  H   MSE A 286      36.102  36.316 -15.621  1.00  0.00      RA0  H
ATOM   2670  CA  MSE A 286      35.698  36.579 -17.670  1.00  0.00      RA0  C
ATOM   2671  CB  MSE A 286      34.251  37.051 -17.634  1.00  0.00      RA0  C
ATOM   2672  CG  MSE A 286      33.834  37.712 -18.946  1.00  0.00      RA0  C
ATOM   2673  SE  MSE A 286      32.122  38.251 -18.903  1.00  0.00      RA0  S
ATOM   2674  CE  MSE A 286      32.307  39.485 -17.617  1.00  0.00      RA0  C
ATOM   2675  C   MSE A 286      36.644  37.771 -17.754  1.00  0.00      RA0  C
ATOM   2676  O   MSE A 286      36.491  38.724 -17.011  1.00  0.00      RA0  O
ATOM   2677  N   THR A 287      37.660  37.670 -18.609  1.00  0.00      RA0  N
ATOM   2678  H   THR A 287      37.819  36.823 -19.115  1.00  0.00      RA0  H
ATOM   2679  CA  THR A 287      38.602  38.789 -18.835  1.00  0.00      RA0  C
ATOM   2680  CB  THR A 287      39.804  38.091 -19.430  1.00  0.00      RA0  C
ATOM   2681  OG1 THR A 287      39.690  36.706 -19.068  1.00  0.00      RA0  O
ATOM   2682  HG1 THR A 287      40.512  36.292 -19.305  1.00  0.00      RA0  H
ATOM   2683  CG2 THR A 287      41.130  38.690 -18.955  1.00  0.00      RA0  C
ATOM   2684  C   THR A 287      38.007  39.900 -19.698  1.00  0.00      RA0  C
ATOM   2685  O   THR A 287      38.496  41.041 -19.694  1.00  0.00      RA0  O
ATOM   2686  N   GLU A 288      36.976  39.563 -20.459  1.00  0.00      RA0  N
ATOM   2687  H   GLU A 288      36.562  38.662 -20.351  1.00  0.00      RA0  H
ATOM   2688  CA  GLU A 288      36.258  40.542 -21.252  1.00  0.00      RA0  C
ATOM   2689  CB  GLU A 288      35.273  39.902 -22.253  1.00  0.00      RA0  C
ATOM   2690  CG  GLU A 288      35.168  40.569 -23.648  1.00  0.00      RA0  C
ATOM   2691  CD  GLU A 288      33.812  41.229 -23.914  1.00  0.00      RA0  C
ATOM   2692  OE1 GLU A 288      33.473  42.185 -23.223  1.00  0.00      RA0  O
ATOM   2693  OE2 GLU A 288      33.080  40.810 -24.822  1.00  0.00      RA0  O
ATOM   2694  C   GLU A 288      35.578  41.524 -20.326  1.00  0.00      RA0  C
ATOM   2695  O   GLU A 288      35.261  41.196 -19.186  1.00  0.00      RA0  O
ATOM   2696  N   LYS A 289      35.355  42.734 -20.814  1.00  0.00      RA0  N
ATOM   2697  H   LYS A 289      35.276  42.809 -21.810  1.00  0.00      RA0  H
ATOM   2698  CA  LYS A 289      34.808  43.781 -19.965  1.00  0.00      RA0  C
ATOM   2699  CB  LYS A 289      35.114  45.182 -20.483  1.00  0.00      RA0  C
ATOM   2700  CG  LYS A 289      36.642  45.306 -20.398  1.00  0.00      RA0  C
ATOM   2701  CD  LYS A 289      37.168  44.708 -19.079  1.00  0.00      RA0  C
ATOM   2702  CE  LYS A 289      38.672  44.414 -19.063  1.00  0.00      RA0  C
ATOM   2703  NZ  LYS A 289      38.932  43.251 -18.197  1.00  0.00      RA0  N
ATOM   2704  HZ1 LYS A 289      39.952  43.142 -18.032  1.00  0.00      RA0  H
ATOM   2705  HZ2 LYS A 289      38.453  43.348 -17.280  1.00  0.00      RA0  H
ATOM   2706  HZ3 LYS A 289      38.585  42.393 -18.681  1.00  0.00      RA0  H
ATOM   2707  C   LYS A 289      33.379  43.426 -19.595  1.00  0.00      RA0  C
ATOM   2708  O   LYS A 289      32.632  42.874 -20.400  1.00  0.00      RA0  O
ATOM   2709  N   GLY A 290      33.013  43.721 -18.356  1.00  0.00      RA0  N
ATOM   2710  H   GLY A 290      33.673  44.008 -17.662  1.00  0.00      RA0  H
ATOM   2711  CA  GLY A 290      31.687  43.389 -17.865  1.00  0.00      RA0  C
ATOM   2712  C   GLY A 290      31.833  42.752 -16.507  1.00  0.00      RA0  C
ATOM   2713  O   GLY A 290      32.950  42.444 -16.062  1.00  0.00      RA0  O
ATOM   2714  N   VAL A 291      30.708  42.562 -15.838  1.00  0.00      RA0  N
ATOM   2715  H   VAL A 291      29.805  42.745 -16.228  1.00  0.00      RA0  H
ATOM   2716  CA  VAL A 291      30.709  41.920 -14.517  1.00  0.00      RA0  C
ATOM   2717  CB  VAL A 291      30.399  42.936 -13.405  1.00  0.00      RA0  C
ATOM   2718  CG1 VAL A 291      30.406  42.275 -12.024  1.00  0.00      RA0  C
ATOM   2719  CG2 VAL A 291      31.357  44.129 -13.443  1.00  0.00      RA0  C
ATOM   2720  C   VAL A 291      29.698  40.769 -14.489  1.00  0.00      RA0  C
ATOM   2721  O   VAL A 291      28.548  40.905 -14.924  1.00  0.00      RA0  O
ATOM   2722  N   LEU A 292      30.166  39.625 -14.000  1.00  0.00      RA0  N
ATOM   2723  H   LEU A 292      31.055  39.640 -13.548  1.00  0.00      RA0  H
ATOM   2724  CA  LEU A 292      29.327  38.462 -13.794  1.00  0.00      RA0  C
ATOM   2725  CB  LEU A 292      30.204  37.231 -13.566  1.00  0.00      RA0  C
ATOM   2726  CG  LEU A 292      31.070  36.886 -14.778  1.00  0.00      RA0  C
ATOM   2727  CD1 LEU A 292      32.114  35.814 -14.457  1.00  0.00      RA0  C
ATOM   2728  CD2 LEU A 292      30.214  36.507 -15.987  1.00  0.00      RA0  C
ATOM   2729  C   LEU A 292      28.431  38.707 -12.569  1.00  0.00      RA0  C
ATOM   2730  O   LEU A 292      28.914  39.162 -11.524  1.00  0.00      RA0  O
ATOM   2731  N   ARG A 293      27.134  38.411 -12.709  1.00  0.00      RA0  N
ATOM   2732  H   ARG A 293      26.817  37.915 -13.516  1.00  0.00      RA0  H
ATOM   2733  CA  ARG A 293      26.157  38.651 -11.644  1.00  0.00      RA0  C
ATOM   2734  CB  ARG A 293      24.807  39.224 -12.062  1.00  0.00      RA0  C
ATOM   2735  CG  ARG A 293      24.537  40.509 -12.824  1.00  0.00      RA0  C
ATOM   2736  CD  ARG A 293      23.024  40.772 -12.677  1.00  0.00      RA0  C
ATOM   2737  NE  ARG A 293      22.226  39.603 -13.082  1.00  0.00      RA0  N
ATOM   2738  HE  ARG A 293      22.318  39.333 -14.043  1.00  0.00      RA0  H
ATOM   2739  CZ  ARG A 293      21.433  38.878 -12.210  1.00  0.00      RA0  C
ATOM   2740  NH1 ARG A 293      21.315  39.233 -10.911  1.00  0.00      RA0  N
ATOM   2741 HH11 ARG A 293      20.824  38.606 -10.268  1.00  0.00      RA0  H
ATOM   2742 HH12 ARG A 293      21.692  40.059 -10.498  1.00  0.00      RA0  H
ATOM   2743  NH2 ARG A 293      20.774  37.788 -12.659  1.00  0.00      RA0  N
ATOM   2744 HH21 ARG A 293      20.255  37.236 -11.981  1.00  0.00      RA0  H
ATOM   2745 HH22 ARG A 293      20.768  37.480 -13.611  1.00  0.00      RA0  H
ATOM   2746  C   ARG A 293      25.599  37.355 -11.079  1.00  0.00      RA0  C
ATOM   2747  O   ARG A 293      25.424  36.381 -11.806  1.00  0.00      RA0  O
ATOM   2748  N   ASN A 294      25.240  37.378  -9.799  1.00  0.00      RA0  N
ATOM   2749  H   ASN A 294      25.487  38.159  -9.229  1.00  0.00      RA0  H
ATOM   2750  CA  ASN A 294      24.497  36.266  -9.191  1.00  0.00      RA0  C
ATOM   2751  CB  ASN A 294      23.943  36.609  -7.808  1.00  0.00      RA0  C
ATOM   2752  CG  ASN A 294      25.036  36.798  -6.785  1.00  0.00      RA0  C
ATOM   2753  OD1 ASN A 294      26.225  36.857  -7.097  1.00  0.00      RA0  O
ATOM   2754  ND2 ASN A 294      24.551  36.928  -5.538  1.00  0.00      RA0  N
ATOM   2755 HD21 ASN A 294      23.565  36.859  -5.378  1.00  0.00      RA0  H
ATOM   2756 HD22 ASN A 294      25.118  37.076  -4.727  1.00  0.00      RA0  H
ATOM   2757  C   ASN A 294      23.291  35.885 -10.049  1.00  0.00      RA0  C
ATOM   2758  O   ASN A 294      22.611  36.762 -10.617  1.00  0.00      RA0  O
ATOM   2759  N   GLU A 295      23.046  34.590 -10.131  1.00  0.00      RA0  N
ATOM   2760  H   GLU A 295      23.679  33.960  -9.684  1.00  0.00      RA0  H
ATOM   2761  CA  GLU A 295      21.881  34.003 -10.797  1.00  0.00      RA0  C
ATOM   2762  CB  GLU A 295      20.480  34.513 -10.356  1.00  0.00      RA0  C
ATOM   2763  CG  GLU A 295      20.254  35.318  -9.060  1.00  0.00      RA0  C
ATOM   2764  CD  GLU A 295      20.068  36.788  -9.402  1.00  0.00      RA0  C
ATOM   2765  OE1 GLU A 295      19.451  37.071 -10.421  1.00  0.00      RA0  O
ATOM   2766  OE2 GLU A 295      20.583  37.662  -8.707  1.00  0.00      RA0  O
ATOM   2767  C   GLU A 295      21.911  34.023 -12.341  1.00  0.00      RA0  C
ATOM   2768  O   GLU A 295      20.986  33.530 -12.981  1.00  0.00      RA0  O
ATOM   2769  N   LEU A 296      22.949  34.586 -12.954  1.00  0.00      RA0  N
ATOM   2770  H   LEU A 296      23.694  34.961 -12.401  1.00  0.00      RA0  H
ATOM   2771  CA  LEU A 296      23.110  34.493 -14.398  1.00  0.00      RA0  C
ATOM   2772  CB  LEU A 296      24.349  35.308 -14.786  1.00  0.00      RA0  C
ATOM   2773  CG  LEU A 296      24.482  35.697 -16.259  1.00  0.00      RA0  C
ATOM   2774  CD1 LEU A 296      23.352  36.623 -16.712  1.00  0.00      RA0  C
ATOM   2775  CD2 LEU A 296      25.848  36.323 -16.542  1.00  0.00      RA0  C
ATOM   2776  C   LEU A 296      23.217  33.013 -14.834  1.00  0.00      RA0  C
ATOM   2777  O   LEU A 296      23.923  32.228 -14.197  1.00  0.00      RA0  O
ATOM   2778  N   PRO A 297      22.509  32.611 -15.885  1.00  0.00      RA0  N
ATOM   2779  CD  PRO A 297      21.467  33.367 -16.562  1.00  0.00      RA0  C
ATOM   2780  CA  PRO A 297      22.690  31.265 -16.443  1.00  0.00      RA0  C
ATOM   2781  CB  PRO A 297      21.585  31.186 -17.501  1.00  0.00      RA0  C
ATOM   2782  CG  PRO A 297      20.581  32.284 -17.157  1.00  0.00      RA0  C
ATOM   2783  C   PRO A 297      24.068  31.043 -17.084  1.00  0.00      RA0  C
ATOM   2784  O   PRO A 297      24.695  31.984 -17.585  1.00  0.00      RA0  O
ATOM   2785  N   VAL A 298      24.496  29.790 -17.072  1.00  0.00      RA0  N
ATOM   2786  H   VAL A 298      23.909  29.074 -16.682  1.00  0.00      RA0  H
ATOM   2787  CA  VAL A 298      25.767  29.376 -17.650  1.00  0.00      RA0  C
ATOM   2788  CB  VAL A 298      26.715  28.918 -16.538  1.00  0.00      RA0  C
ATOM   2789  CG1 VAL A 298      28.072  28.512 -17.106  1.00  0.00      RA0  C
ATOM   2790  CG2 VAL A 298      26.840  29.961 -15.430  1.00  0.00      RA0  C
ATOM   2791  C   VAL A 298      25.457  28.200 -18.559  1.00  0.00      RA0  C
ATOM   2792  O   VAL A 298      24.972  27.172 -18.079  1.00  0.00      RA0  O
ATOM   2793  N   ARG A 299      25.730  28.330 -19.853  1.00  0.00      RA0  N
ATOM   2794  H   ARG A 299      26.209  29.133 -20.203  1.00  0.00      RA0  H
ATOM   2795  CA  ARG A 299      25.339  27.304 -20.783  1.00  0.00      RA0  C
ATOM   2796  CB  ARG A 299      24.382  27.852 -21.830  1.00  0.00      RA0  C
ATOM   2797  CG  ARG A 299      23.054  28.212 -21.189  1.00  0.00      RA0  C
ATOM   2798  CD  ARG A 299      21.996  28.649 -22.191  1.00  0.00      RA0  C
ATOM   2799  NE  ARG A 299      20.739  28.772 -21.472  1.00  0.00      RA0  N
ATOM   2800  HE  ARG A 299      20.460  27.984 -20.902  1.00  0.00      RA0  H
ATOM   2801  CZ  ARG A 299      20.026  29.925 -21.452  1.00  0.00      RA0  C
ATOM   2802  NH1 ARG A 299      20.396  30.948 -22.258  1.00  0.00      RA0  N
ATOM   2803 HH11 ARG A 299      19.911  31.825 -22.279  1.00  0.00      RA0  H
ATOM   2804 HH12 ARG A 299      21.190  30.862 -22.870  1.00  0.00      RA0  H
ATOM   2805  NH2 ARG A 299      18.974  30.008 -20.615  1.00  0.00      RA0  N
ATOM   2806 HH21 ARG A 299      18.326  30.765 -20.553  1.00  0.00      RA0  H
ATOM   2807 HH22 ARG A 299      18.831  29.245 -19.948  1.00  0.00      RA0  H
ATOM   2808  C   ARG A 299      26.519  26.656 -21.488  1.00  0.00      RA0  C
ATOM   2809  O   ARG A 299      27.532  27.302 -21.806  1.00  0.00      RA0  O
ATOM   2810  N   PHE A 300      26.362  25.362 -21.718  1.00  0.00      RA0  N
ATOM   2811  H   PHE A 300      25.522  24.874 -21.454  1.00  0.00      RA0  H
ATOM   2812  CA  PHE A 300      27.330  24.589 -22.461  1.00  0.00      RA0  C
ATOM   2813  CB  PHE A 300      28.559  24.258 -21.598  1.00  0.00      RA0  C
ATOM   2814  CG  PHE A 300      28.188  23.447 -20.374  1.00  0.00      RA0  C
ATOM   2815  CD1 PHE A 300      27.746  24.083 -19.218  1.00  0.00      RA0  C
ATOM   2816  CD2 PHE A 300      28.305  22.061 -20.396  1.00  0.00      RA0  C
ATOM   2817  CE1 PHE A 300      27.440  23.339 -18.084  1.00  0.00      RA0  C
ATOM   2818  CE2 PHE A 300      28.000  21.317 -19.262  1.00  0.00      RA0  C
ATOM   2819  CZ  PHE A 300      27.578  21.957 -18.102  1.00  0.00      RA0  C
ATOM   2820  C   PHE A 300      26.674  23.306 -22.983  1.00  0.00      RA0  C
ATOM   2821  O   PHE A 300      25.535  22.967 -22.621  1.00  0.00      RA0  O
ATOM   2822  N   THR A 301      27.376  22.629 -23.884  1.00  0.00      RA0  N
ATOM   2823  H   THR A 301      28.280  22.908 -24.200  1.00  0.00      RA0  H
ATOM   2824  CA  THR A 301      26.934  21.344 -24.416  1.00  0.00      RA0  C
ATOM   2825  CB  THR A 301      26.796  21.600 -25.900  1.00  0.00      RA0  C
ATOM   2826  OG1 THR A 301      26.372  22.963 -26.069  1.00  0.00      RA0  O
ATOM   2827  HG1 THR A 301      26.254  23.088 -27.001  1.00  0.00      RA0  H
ATOM   2828  CG2 THR A 301      25.852  20.617 -26.590  1.00  0.00      RA0  C
ATOM   2829  C   THR A 301      27.989  20.306 -24.065  1.00  0.00      RA0  C
ATOM   2830  O   THR A 301      29.174  20.558 -24.288  1.00  0.00      RA0  O
ATOM   2831  N   ASP A 302      27.580  19.152 -23.528  1.00  0.00      RA0  N
ATOM   2832  H   ASP A 302      26.609  18.911 -23.479  1.00  0.00      RA0  H
ATOM   2833  CA  ASP A 302      28.564  18.123 -23.156  1.00  0.00      RA0  C
ATOM   2834  CB  ASP A 302      27.983  17.207 -22.073  1.00  0.00      RA0  C
ATOM   2835  CG  ASP A 302      27.498  15.918 -22.704  1.00  0.00      RA0  C
ATOM   2836  OD1 ASP A 302      26.583  15.948 -23.515  1.00  0.00      RA0  O
ATOM   2837  OD2 ASP A 302      28.087  14.877 -22.442  1.00  0.00      RA0  O
ATOM   2838  C   ASP A 302      28.993  17.345 -24.374  1.00  0.00      RA0  C
ATOM   2839  O   ASP A 302      28.489  17.576 -25.474  1.00  0.00      RA0  O
ATOM   2840  N   ALA A 303      29.948  16.438 -24.178  1.00  0.00      RA0  N
ATOM   2841  H   ALA A 303      30.083  16.121 -23.238  1.00  0.00      RA0  H
ATOM   2842  CA  ALA A 303      30.554  15.735 -25.303  1.00  0.00      RA0  C
ATOM   2843  CB  ALA A 303      31.693  14.836 -24.821  1.00  0.00      RA0  C
ATOM   2844  C   ALA A 303      29.544  14.886 -26.056  1.00  0.00      RA0  C
ATOM   2845  O   ALA A 303      29.715  14.642 -27.238  1.00  0.00      RA0  O
ATOM   2846  N   GLN A 304      28.482  14.467 -25.370  1.00  0.00      RA0  N
ATOM   2847  H   GLN A 304      28.326  14.778 -24.428  1.00  0.00      RA0  H
ATOM   2848  CA  GLN A 304      27.435  13.648 -25.963  1.00  0.00      RA0  C
ATOM   2849  CB  GLN A 304      26.864  12.648 -24.961  1.00  0.00      RA0  C
ATOM   2850  CG  GLN A 304      27.279  11.210 -25.300  1.00  0.00      RA0  C
ATOM   2851  CD  GLN A 304      28.772  10.985 -25.108  1.00  0.00      RA0  C
ATOM   2852  OE1 GLN A 304      29.207  10.438 -24.101  1.00  0.00      RA0  O
ATOM   2853  NE2 GLN A 304      29.541  11.367 -26.147  1.00  0.00      RA0  N
ATOM   2854 HE21 GLN A 304      29.155  11.850 -26.935  1.00  0.00      RA0  H
ATOM   2855 HE22 GLN A 304      30.526  11.198 -26.147  1.00  0.00      RA0  H
ATOM   2856  C   GLN A 304      26.352  14.498 -26.663  1.00  0.00      RA0  C
ATOM   2857  O   GLN A 304      25.423  13.951 -27.245  1.00  0.00      RA0  O
ATOM   2858  N   GLY A 305      26.476  15.823 -26.599  1.00  0.00      RA0  N
ATOM   2859  H   GLY A 305      27.160  16.212 -25.978  1.00  0.00      RA0  H
ATOM   2860  CA  GLY A 305      25.537  16.742 -27.241  1.00  0.00      RA0  C
ATOM   2861  C   GLY A 305      24.366  17.210 -26.386  1.00  0.00      RA0  C
ATOM   2862  O   GLY A 305      23.473  17.922 -26.886  1.00  0.00      RA0  O
ATOM   2863  N   ASN A 306      24.350  16.828 -25.110  1.00  0.00      RA0  N
ATOM   2864  H   ASN A 306      25.162  16.387 -24.728  1.00  0.00      RA0  H
ATOM   2865  CA  ASN A 306      23.293  17.265 -24.215  1.00  0.00      RA0  C
ATOM   2866  CB  ASN A 306      23.329  16.527 -22.876  1.00  0.00      RA0  C
ATOM   2867  CG  ASN A 306      23.103  15.042 -23.028  1.00  0.00      RA0  C
ATOM   2868  OD1 ASN A 306      21.981  14.575 -23.203  1.00  0.00      RA0  O
ATOM   2869  ND2 ASN A 306      24.232  14.318 -22.920  1.00  0.00      RA0  N
ATOM   2870 HD21 ASN A 306      25.122  14.782 -22.797  1.00  0.00      RA0  H
ATOM   2871 HD22 ASN A 306      24.264  13.322 -22.962  1.00  0.00      RA0  H
ATOM   2872  C   ASN A 306      23.555  18.737 -23.892  1.00  0.00      RA0  C
ATOM   2873  O   ASN A 306      24.662  19.087 -23.502  1.00  0.00      RA0  O
ATOM   2874  N   GLN A 307      22.558  19.592 -24.094  1.00  0.00      RA0  N
ATOM   2875  H   GLN A 307      21.655  19.227 -24.310  1.00  0.00      RA0  H
ATOM   2876  CA  GLN A 307      22.691  21.008 -23.702  1.00  0.00      RA0  C
ATOM   2877  CB  GLN A 307      21.763  21.848 -24.569  1.00  0.00      RA0  C
ATOM   2878  CG  GLN A 307      22.132  21.626 -26.035  1.00  0.00      RA0  C
ATOM   2879  CD  GLN A 307      21.075  22.221 -26.935  1.00  0.00      RA0  C
ATOM   2880  OE1 GLN A 307      20.585  23.325 -26.729  1.00  0.00      RA0  O
ATOM   2881  NE2 GLN A 307      20.741  21.406 -27.951  1.00  0.00      RA0  N
ATOM   2882 HE21 GLN A 307      21.195  20.518 -28.048  1.00  0.00      RA0  H
ATOM   2883 HE22 GLN A 307      20.046  21.666 -28.622  1.00  0.00      RA0  H
ATOM   2884  C   GLN A 307      22.391  21.139 -22.219  1.00  0.00      RA0  C
ATOM   2885  O   GLN A 307      21.406  20.566 -21.713  1.00  0.00      RA0  O
ATOM   2886  N   HIS A 308      23.245  21.895 -21.530  1.00  0.00      RA0  N
ATOM   2887  H   HIS A 308      23.929  22.439 -22.011  1.00  0.00      RA0  H
ATOM   2888  CA  HIS A 308      23.174  22.063 -20.094  1.00  0.00      RA0  C
ATOM   2889  CB  HIS A 308      24.329  21.330 -19.425  1.00  0.00      RA0  C
ATOM   2890  CG  HIS A 308      24.068  19.840 -19.440  1.00  0.00      RA0  C
ATOM   2891  ND1 HIS A 308      22.866  19.285 -19.695  1.00  0.00      RA0  N
ATOM   2892  HD1 HIS A 308      22.041  19.744 -19.976  1.00  0.00      RA0  H
ATOM   2893  CD2 HIS A 308      24.982  18.817 -19.172  1.00  0.00      RA0  C
ATOM   2894  NE2 HIS A 308      24.313  17.642 -19.263  1.00  0.00      RA0  N
ATOM   2895  CE1 HIS A 308      23.014  17.930 -19.584  1.00  0.00      RA0  C
ATOM   2896  C   HIS A 308      23.109  23.530 -19.723  1.00  0.00      RA0  C
ATOM   2897  O   HIS A 308      23.609  24.399 -20.439  1.00  0.00      RA0  O
ATOM   2898  N   GLU A 309      22.458  23.777 -18.599  1.00  0.00      RA0  N
ATOM   2899  H   GLU A 309      22.043  23.056 -18.044  1.00  0.00      RA0  H
ATOM   2900  CA  GLU A 309      22.377  25.103 -18.018  1.00  0.00      RA0  C
ATOM   2901  CB  GLU A 309      21.026  25.744 -18.359  1.00  0.00      RA0  C
ATOM   2902  CG  GLU A 309      20.884  27.196 -17.891  1.00  0.00      RA0  C
ATOM   2903  CD  GLU A 309      19.689  27.843 -18.572  1.00  0.00      RA0  C
ATOM   2904  OE1 GLU A 309      19.209  27.325 -19.575  1.00  0.00      RA0  O
ATOM   2905  OE2 GLU A 309      19.261  28.914 -18.154  1.00  0.00      RA0  O
ATOM   2906  C   GLU A 309      22.650  25.033 -16.528  1.00  0.00      RA0  C
ATOM   2907  O   GLU A 309      21.931  24.375 -15.789  1.00  0.00      RA0  O
ATOM   2908  N   GLY A 310      23.709  25.710 -16.106  1.00  0.00      RA0  N
ATOM   2909  H   GLY A 310      24.196  26.264 -16.769  1.00  0.00      RA0  H
ATOM   2910  CA  GLY A 310      23.991  25.941 -14.712  1.00  0.00      RA0  C
ATOM   2911  C   GLY A 310      23.645  27.360 -14.335  1.00  0.00      RA0  C
ATOM   2912  O   GLY A 310      22.960  28.061 -15.068  1.00  0.00      RA0  O
ATOM   2913  N   ILE A 311      24.158  27.787 -13.192  1.00  0.00      RA0  N
ATOM   2914  H   ILE A 311      24.732  27.187 -12.627  1.00  0.00      RA0  H
ATOM   2915  CA  ILE A 311      23.850  29.107 -12.679  1.00  0.00      RA0  C
ATOM   2916  CB  ILE A 311      22.546  29.013 -11.872  1.00  0.00      RA0  C
ATOM   2917  CG2 ILE A 311      22.662  27.992 -10.736  1.00  0.00      RA0  C
ATOM   2918  CG1 ILE A 311      22.064  30.377 -11.390  1.00  0.00      RA0  C
ATOM   2919  CD1 ILE A 311      20.734  30.287 -10.642  1.00  0.00      RA0  C
ATOM   2920  C   ILE A 311      24.996  29.670 -11.857  1.00  0.00      RA0  C
ATOM   2921  O   ILE A 311      25.632  28.948 -11.116  1.00  0.00      RA0  O
ATOM   2922  N   ILE A 312      25.275  30.961 -12.016  1.00  0.00      RA0  N
ATOM   2923  H   ILE A 312      24.705  31.495 -12.641  1.00  0.00      RA0  H
ATOM   2924  CA  ILE A 312      26.184  31.649 -11.097  1.00  0.00      RA0  C
ATOM   2925  CB  ILE A 312      26.552  33.020 -11.666  1.00  0.00      RA0  C
ATOM   2926  CG2 ILE A 312      27.362  33.856 -10.677  1.00  0.00      RA0  C
ATOM   2927  CG1 ILE A 312      27.295  32.844 -12.989  1.00  0.00      RA0  C
ATOM   2928  CD1 ILE A 312      27.765  34.170 -13.582  1.00  0.00      RA0  C
ATOM   2929  C   ILE A 312      25.583  31.771  -9.706  1.00  0.00      RA0  C
ATOM   2930  O   ILE A 312      24.445  32.273  -9.526  1.00  0.00      RA0  O
ATOM   2931  N   THR A 313      26.355  31.344  -8.720  1.00  0.00      RA0  N
ATOM   2932  H   THR A 313      27.267  30.955  -8.865  1.00  0.00      RA0  H
ATOM   2933  CA  THR A 313      25.942  31.436  -7.336  1.00  0.00      RA0  C
ATOM   2934  CB  THR A 313      26.464  30.173  -6.667  1.00  0.00      RA0  C
ATOM   2935  OG1 THR A 313      27.816  29.942  -7.075  1.00  0.00      RA0  O
ATOM   2936  HG1 THR A 313      28.329  30.191  -6.303  1.00  0.00      RA0  H
ATOM   2937  CG2 THR A 313      25.608  28.968  -7.058  1.00  0.00      RA0  C
ATOM   2938  C   THR A 313      26.412  32.753  -6.728  1.00  0.00      RA0  C
ATOM   2939  O   THR A 313      25.665  33.424  -5.992  1.00  0.00      RA0  O
ATOM   2940  N   SER A 314      27.657  33.130  -7.030  1.00  0.00      RA0  N
ATOM   2941  H   SER A 314      28.267  32.545  -7.569  1.00  0.00      RA0  H
ATOM   2942  CA  SER A 314      28.190  34.438  -6.623  1.00  0.00      RA0  C
ATOM   2943  CB  SER A 314      29.013  34.300  -5.339  1.00  0.00      RA0  C
ATOM   2944  OG  SER A 314      28.245  33.843  -4.216  1.00  0.00      RA0  O
ATOM   2945  HG  SER A 314      28.303  32.881  -4.225  1.00  0.00      RA0  H
ATOM   2946  C   SER A 314      29.105  34.945  -7.690  1.00  0.00      RA0  C
ATOM   2947  O   SER A 314      29.994  34.209  -8.140  1.00  0.00      RA0  O
ATOM   2948  N   GLY A 315      28.901  36.186  -8.097  1.00  0.00      RA0  N
ATOM   2949  H   GLY A 315      28.174  36.745  -7.686  1.00  0.00      RA0  H
ATOM   2950  CA  GLY A 315      29.794  36.828  -9.023  1.00  0.00      RA0  C
ATOM   2951  C   GLY A 315      30.290  38.164  -8.514  1.00  0.00      RA0  C
ATOM   2952  O   GLY A 315      29.679  38.787  -7.626  1.00  0.00      RA0  O
ATOM   2953  N   THR A 316      31.434  38.590  -9.028  1.00  0.00      RA0  N
ATOM   2954  H   THR A 316      31.963  38.051  -9.690  1.00  0.00      RA0  H
ATOM   2955  CA  THR A 316      31.988  39.885  -8.655  1.00  0.00      RA0  C
ATOM   2956  CB  THR A 316      32.454  39.655  -7.205  1.00  0.00      RA0  C
ATOM   2957  OG1 THR A 316      31.566  40.332  -6.316  1.00  0.00      RA0  O
ATOM   2958  HG1 THR A 316      30.711  39.923  -6.453  1.00  0.00      RA0  H
ATOM   2959  CG2 THR A 316      33.930  39.890  -6.887  1.00  0.00      RA0  C
ATOM   2960  C   THR A 316      33.059  40.335  -9.637  1.00  0.00      RA0  C
ATOM   2961  O   THR A 316      33.493  39.572 -10.521  1.00  0.00      RA0  O
ATOM   2962  N   PHE A 317      33.474  41.591  -9.496  1.00  0.00      RA0  N
ATOM   2963  H   PHE A 317      33.124  42.139  -8.736  1.00  0.00      RA0  H
ATOM   2964  CA  PHE A 317      34.704  42.043 -10.130  1.00  0.00      RA0  C
ATOM   2965  CB  PHE A 317      34.552  43.496 -10.574  1.00  0.00      RA0  C
ATOM   2966  CG  PHE A 317      35.691  43.890 -11.481  1.00  0.00      RA0  C
ATOM   2967  CD1 PHE A 317      36.846  44.453 -10.952  1.00  0.00      RA0  C
ATOM   2968  CD2 PHE A 317      35.574  43.696 -12.852  1.00  0.00      RA0  C
ATOM   2969  CE1 PHE A 317      37.876  44.844 -11.798  1.00  0.00      RA0  C
ATOM   2970  CE2 PHE A 317      36.602  44.091 -13.698  1.00  0.00      RA0  C
ATOM   2971  CZ  PHE A 317      37.747  44.677 -13.172  1.00  0.00      RA0  C
ATOM   2972  C   PHE A 317      35.833  41.884  -9.098  1.00  0.00      RA0  C
ATOM   2973  O   PHE A 317      35.757  42.443  -7.987  1.00  0.00      RA0  O
ATOM   2974  N   SER A 318      36.827  41.062  -9.440  1.00  0.00      RA0  N
ATOM   2975  H   SER A 318      36.898  40.700 -10.371  1.00  0.00      RA0  H
ATOM   2976  CA  SER A 318      37.974  40.804  -8.559  1.00  0.00      RA0  C
ATOM   2977  CB  SER A 318      38.612  39.504  -9.068  1.00  0.00      RA0  C
ATOM   2978  OG  SER A 318      39.880  39.228  -8.463  1.00  0.00      RA0  O
ATOM   2979  HG  SER A 318      39.727  39.134  -7.521  1.00  0.00      RA0  H
ATOM   2980  C   SER A 318      38.959  41.989  -8.500  1.00  0.00      RA0  C
ATOM   2981  O   SER A 318      39.617  42.278  -9.506  1.00  0.00      RA0  O
ATOM   2982  N   PRO A 319      39.077  42.671  -7.354  1.00  0.00      RA0  N
ATOM   2983  CD  PRO A 319      38.281  42.505  -6.149  1.00  0.00      RA0  C
ATOM   2984  CA  PRO A 319      40.064  43.743  -7.245  1.00  0.00      RA0  C
ATOM   2985  CB  PRO A 319      39.789  44.315  -5.849  1.00  0.00      RA0  C
ATOM   2986  CG  PRO A 319      38.370  43.874  -5.492  1.00  0.00      RA0  C
ATOM   2987  C   PRO A 319      41.499  43.247  -7.414  1.00  0.00      RA0  C
ATOM   2988  O   PRO A 319      42.308  43.949  -7.980  1.00  0.00      RA0  O
ATOM   2989  N   THR A 320      41.809  42.052  -6.922  1.00  0.00      RA0  N
ATOM   2990  H   THR A 320      41.157  41.475  -6.423  1.00  0.00      RA0  H
ATOM   2991  CA  THR A 320      43.177  41.529  -7.035  1.00  0.00      RA0  C
ATOM   2992  CB  THR A 320      43.264  40.373  -6.055  1.00  0.00      RA0  C
ATOM   2993  OG1 THR A 320      42.592  40.763  -4.854  1.00  0.00      RA0  O
ATOM   2994  HG1 THR A 320      41.757  40.279  -4.838  1.00  0.00      RA0  H
ATOM   2995  CG2 THR A 320      44.706  39.951  -5.771  1.00  0.00      RA0  C
ATOM   2996  C   THR A 320      43.516  41.153  -8.466  1.00  0.00      RA0  C
ATOM   2997  O   THR A 320      44.624  41.454  -8.958  1.00  0.00      RA0  O
ATOM   2998  N   LEU A 321      42.585  40.511  -9.159  1.00  0.00      RA0  N
ATOM   2999  H   LEU A 321      41.678  40.335  -8.767  1.00  0.00      RA0  H
ATOM   3000  CA  LEU A 321      42.878  40.035 -10.511  1.00  0.00      RA0  C
ATOM   3001  CB  LEU A 321      42.070  38.777 -10.805  1.00  0.00      RA0  C
ATOM   3002  CG  LEU A 321      42.399  37.640  -9.841  1.00  0.00      RA0  C
ATOM   3003  CD1 LEU A 321      41.437  36.463  -9.988  1.00  0.00      RA0  C
ATOM   3004  CD2 LEU A 321      43.857  37.214  -9.974  1.00  0.00      RA0  C
ATOM   3005  C   LEU A 321      42.640  41.067 -11.603  1.00  0.00      RA0  C
ATOM   3006  O   LEU A 321      43.277  41.029 -12.647  1.00  0.00      RA0  O
ATOM   3007  N   GLY A 322      41.710  41.986 -11.366  1.00  0.00      RA0  N
ATOM   3008  H   GLY A 322      41.205  41.953 -10.504  1.00  0.00      RA0  H
ATOM   3009  CA  GLY A 322      41.354  43.001 -12.326  1.00  0.00      RA0  C
ATOM   3010  C   GLY A 322      40.411  42.552 -13.429  1.00  0.00      RA0  C
ATOM   3011  O   GLY A 322      40.387  43.142 -14.494  1.00  0.00      RA0  O
ATOM   3012  N   TYR A 323      39.611  41.518 -13.164  1.00  0.00      RA0  N
ATOM   3013  H   TYR A 323      39.608  41.065 -12.269  1.00  0.00      RA0  H
ATOM   3014  CA  TYR A 323      38.576  41.082 -14.083  1.00  0.00      RA0  C
ATOM   3015  CB  TYR A 323      39.141  40.209 -15.213  1.00  0.00      RA0  C
ATOM   3016  CG  TYR A 323      40.005  39.079 -14.698  1.00  0.00      RA0  C
ATOM   3017  CD1 TYR A 323      39.442  37.998 -14.029  1.00  0.00      RA0  C
ATOM   3018  CE1 TYR A 323      40.245  36.949 -13.598  1.00  0.00      RA0  C
ATOM   3019  CD2 TYR A 323      41.378  39.113 -14.917  1.00  0.00      RA0  C
ATOM   3020  CE2 TYR A 323      42.181  38.059 -14.496  1.00  0.00      RA0  C
ATOM   3021  CZ  TYR A 323      41.613  36.971 -13.844  1.00  0.00      RA0  C
ATOM   3022  OH  TYR A 323      42.401  35.912 -13.440  1.00  0.00      RA0  O
ATOM   3023  HH  TYR A 323      43.315  36.116 -13.596  1.00  0.00      RA0  H
ATOM   3024  C   TYR A 323      37.495  40.349 -13.273  1.00  0.00      RA0  C
ATOM   3025  O   TYR A 323      37.658  40.139 -12.075  1.00  0.00      RA0  O
ATOM   3026  N   SER A 324      36.418  39.952 -13.952  1.00  0.00      RA0  N
ATOM   3027  H   SER A 324      36.371  39.985 -14.951  1.00  0.00      RA0  H
ATOM   3028  CA  SER A 324      35.267  39.346 -13.283  1.00  0.00      RA0  C
ATOM   3029  CB  SER A 324      34.189  39.747 -14.246  1.00  0.00      RA0  C
ATOM   3030  OG  SER A 324      34.766  40.901 -14.876  1.00  0.00      RA0  O
ATOM   3031  HG  SER A 324      34.115  41.237 -15.485  1.00  0.00      RA0  H
ATOM   3032  C   SER A 324      35.474  37.865 -12.982  1.00  0.00      RA0  C
ATOM   3033  O   SER A 324      36.028  37.139 -13.800  1.00  0.00      RA0  O
ATOM   3034  N   ILE A 325      35.016  37.433 -11.809  1.00  0.00      RA0  N
ATOM   3035  H   ILE A 325      34.510  38.039 -11.190  1.00  0.00      RA0  H
ATOM   3036  CA  ILE A 325      35.057  36.023 -11.440  1.00  0.00      RA0  C
ATOM   3037  CB  ILE A 325      36.151  35.751 -10.406  1.00  0.00      RA0  C
ATOM   3038  CG2 ILE A 325      37.558  35.925 -10.981  1.00  0.00      RA0  C
ATOM   3039  CG1 ILE A 325      35.907  36.605  -9.162  1.00  0.00      RA0  C
ATOM   3040  CD1 ILE A 325      36.800  36.207  -7.992  1.00  0.00      RA0  C
ATOM   3041  C   ILE A 325      33.720  35.598 -10.854  1.00  0.00      RA0  C
ATOM   3042  O   ILE A 325      32.936  36.431 -10.374  1.00  0.00      RA0  O
ATOM   3043  N   ALA A 326      33.504  34.293 -10.824  1.00  0.00      RA0  N
ATOM   3044  H   ALA A 326      34.141  33.637 -11.239  1.00  0.00      RA0  H
ATOM   3045  CA  ALA A 326      32.285  33.768 -10.225  1.00  0.00      RA0  C
ATOM   3046  CB  ALA A 326      31.140  33.810 -11.237  1.00  0.00      RA0  C
ATOM   3047  C   ALA A 326      32.440  32.346  -9.779  1.00  0.00      RA0  C
ATOM   3048  O   ALA A 326      33.253  31.591 -10.332  1.00  0.00      RA0  O
ATOM   3049  N   LEU A 327      31.649  31.977  -8.775  1.00  0.00      RA0  N
ATOM   3050  H   LEU A 327      31.005  32.650  -8.412  1.00  0.00      RA0  H
ATOM   3051  CA  LEU A 327      31.360  30.590  -8.485  1.00  0.00      RA0  C
ATOM   3052  CB  LEU A 327      31.274  30.333  -6.981  1.00  0.00      RA0  C
ATOM   3053  CG  LEU A 327      32.636  30.490  -6.302  1.00  0.00      RA0  C
ATOM   3054  CD1 LEU A 327      32.602  30.095  -4.825  1.00  0.00      RA0  C
ATOM   3055  CD2 LEU A 327      33.732  29.749  -7.063  1.00  0.00      RA0  C
ATOM   3056  C   LEU A 327      30.035  30.255  -9.205  1.00  0.00      RA0  C
ATOM   3057  O   LEU A 327      29.129  31.098  -9.287  1.00  0.00      RA0  O
ATOM   3058  N   ALA A 328      29.974  29.054  -9.764  1.00  0.00      RA0  N
ATOM   3059  H   ALA A 328      30.747  28.418  -9.696  1.00  0.00      RA0  H
ATOM   3060  CA  ALA A 328      28.781  28.571 -10.476  1.00  0.00      RA0  C
ATOM   3061  CB  ALA A 328      28.922  28.807 -11.979  1.00  0.00      RA0  C
ATOM   3062  C   ALA A 328      28.548  27.092 -10.243  1.00  0.00      RA0  C
ATOM   3063  O   ALA A 328      29.489  26.294 -10.209  1.00  0.00      RA0  O
ATOM   3064  N   ARG A 329      27.274  26.747 -10.086  1.00  0.00      RA0  N
ATOM   3065  H   ARG A 329      26.577  27.453 -10.229  1.00  0.00      RA0  H
ATOM   3066  CA  ARG A 329      26.834  25.349 -10.011  1.00  0.00      RA0  C
ATOM   3067  CB  ARG A 329      25.655  25.223  -9.064  1.00  0.00      RA0  C
ATOM   3068  CG  ARG A 329      26.042  25.019  -7.602  1.00  0.00      RA0  C
ATOM   3069  CD  ARG A 329      24.775  24.833  -6.775  1.00  0.00      RA0  C
ATOM   3070  NE  ARG A 329      23.836  24.018  -7.542  1.00  0.00      RA0  N
ATOM   3071  HE  ARG A 329      24.181  23.187  -8.006  1.00  0.00      RA0  H
ATOM   3072  CZ  ARG A 329      22.553  24.433  -7.739  1.00  0.00      RA0  C
ATOM   3073  NH1 ARG A 329      22.114  25.545  -7.106  1.00  0.00      RA0  N
ATOM   3074 HH11 ARG A 329      21.180  25.894  -7.214  1.00  0.00      RA0  H
ATOM   3075 HH12 ARG A 329      22.719  26.058  -6.490  1.00  0.00      RA0  H
ATOM   3076  NH2 ARG A 329      21.756  23.722  -8.560  1.00  0.00      RA0  N
ATOM   3077 HH21 ARG A 329      20.794  23.904  -8.759  1.00  0.00      RA0  H
ATOM   3078 HH22 ARG A 329      22.143  22.910  -9.044  1.00  0.00      RA0  H
ATOM   3079  C   ARG A 329      26.426  24.886 -11.388  1.00  0.00      RA0  C
ATOM   3080  O   ARG A 329      25.532  25.466 -11.999  1.00  0.00      RA0  O
ATOM   3081  N   VAL A 330      27.076  23.837 -11.877  1.00  0.00      RA0  N
ATOM   3082  H   VAL A 330      27.746  23.341 -11.318  1.00  0.00      RA0  H
ATOM   3083  CA  VAL A 330      26.872  23.373 -13.250  1.00  0.00      RA0  C
ATOM   3084  CB  VAL A 330      28.033  23.816 -14.154  1.00  0.00      RA0  C
ATOM   3085  CG1 VAL A 330      28.076  25.334 -14.343  1.00  0.00      RA0  C
ATOM   3086  CG2 VAL A 330      29.362  23.250 -13.652  1.00  0.00      RA0  C
ATOM   3087  C   VAL A 330      26.727  21.859 -13.287  1.00  0.00      RA0  C
ATOM   3088  O   VAL A 330      27.312  21.162 -12.449  1.00  0.00      RA0  O
ATOM   3089  N   PRO A 331      25.943  21.344 -14.233  1.00  0.00      RA0  N
ATOM   3090  CD  PRO A 331      25.024  22.079 -15.091  1.00  0.00      RA0  C
ATOM   3091  CA  PRO A 331      25.950  19.905 -14.494  1.00  0.00      RA0  C
ATOM   3092  CB  PRO A 331      24.981  19.774 -15.672  1.00  0.00      RA0  C
ATOM   3093  CG  PRO A 331      24.072  21.000 -15.586  1.00  0.00      RA0  C
ATOM   3094  C   PRO A 331      27.348  19.347 -14.784  1.00  0.00      RA0  C
ATOM   3095  O   PRO A 331      28.232  20.051 -15.286  1.00  0.00      RA0  O
ATOM   3096  N   GLU A 332      27.531  18.066 -14.471  1.00  0.00      RA0  N
ATOM   3097  H   GLU A 332      26.778  17.544 -14.078  1.00  0.00      RA0  H
ATOM   3098  CA  GLU A 332      28.723  17.330 -14.878  1.00  0.00      RA0  C
ATOM   3099  CB  GLU A 332      28.729  15.913 -14.283  1.00  0.00      RA0  C
ATOM   3100  CG  GLU A 332      30.078  15.189 -14.416  1.00  0.00      RA0  C
ATOM   3101  CD  GLU A 332      31.179  16.097 -13.903  1.00  0.00      RA0  C
ATOM   3102  OE1 GLU A 332      31.260  16.314 -12.701  1.00  0.00      RA0  O
ATOM   3103  OE2 GLU A 332      31.935  16.646 -14.704  1.00  0.00      RA0  O
ATOM   3104  C   GLU A 332      28.862  17.352 -16.391  1.00  0.00      RA0  C
ATOM   3105  O   GLU A 332      27.873  17.349 -17.132  1.00  0.00      RA0  O
ATOM   3106  N   GLY A 333      30.109  17.367 -16.828  1.00  0.00      RA0  N
ATOM   3107  H   GLY A 333      30.846  17.363 -16.151  1.00  0.00      RA0  H
ATOM   3108  CA  GLY A 333      30.447  17.276 -18.229  1.00  0.00      RA0  C
ATOM   3109  C   GLY A 333      30.902  18.586 -18.822  1.00  0.00      RA0  C
ATOM   3110  O   GLY A 333      31.150  18.640 -20.008  1.00  0.00      RA0  O
ATOM   3111  N   ILE A 334      31.018  19.642 -18.012  1.00  0.00      RA0  N
ATOM   3112  H   ILE A 334      30.827  19.519 -17.041  1.00  0.00      RA0  H
ATOM   3113  CA  ILE A 334      31.517  20.923 -18.524  1.00  0.00      RA0  C
ATOM   3114  CB  ILE A 334      31.319  22.011 -17.456  1.00  0.00      RA0  C
ATOM   3115  CG2 ILE A 334      32.201  21.769 -16.229  1.00  0.00      RA0  C
ATOM   3116  CG1 ILE A 334      31.456  23.422 -18.030  1.00  0.00      RA0  C
ATOM   3117  CD1 ILE A 334      30.985  24.492 -17.045  1.00  0.00      RA0  C
ATOM   3118  C   ILE A 334      32.975  20.818 -19.015  1.00  0.00      RA0  C
ATOM   3119  O   ILE A 334      33.771  20.034 -18.478  1.00  0.00      RA0  O
ATOM   3120  N   GLY A 335      33.296  21.587 -20.051  1.00  0.00      RA0  N
ATOM   3121  H   GLY A 335      32.606  22.226 -20.386  1.00  0.00      RA0  H
ATOM   3122  CA  GLY A 335      34.659  21.696 -20.582  1.00  0.00      RA0  C
ATOM   3123  C   GLY A 335      35.442  22.889 -20.041  1.00  0.00      RA0  C
ATOM   3124  O   GLY A 335      35.270  23.319 -18.883  1.00  0.00      RA0  O
ATOM   3125  N   GLU A 336      36.312  23.417 -20.896  1.00  0.00      RA0  N
ATOM   3126  H   GLU A 336      36.340  23.084 -21.836  1.00  0.00      RA0  H
ATOM   3127  CA  GLU A 336      37.242  24.464 -20.519  1.00  0.00      RA0  C
ATOM   3128  CB  GLU A 336      38.445  24.382 -21.467  1.00  0.00      RA0  C
ATOM   3129  CG  GLU A 336      39.731  23.911 -20.791  1.00  0.00      RA0  C
ATOM   3130  CD  GLU A 336      40.244  25.028 -19.921  1.00  0.00      RA0  C
ATOM   3131  OE1 GLU A 336      40.122  26.188 -20.304  1.00  0.00      RA0  O
ATOM   3132  OE2 GLU A 336      40.751  24.756 -18.840  1.00  0.00      RA0  O
ATOM   3133  C   GLU A 336      36.572  25.829 -20.582  1.00  0.00      RA0  C
ATOM   3134  O   GLU A 336      37.055  26.778 -19.986  1.00  0.00      RA0  O
ATOM   3135  N   THR A 337      35.461  25.909 -21.305  1.00  0.00      RA0  N
ATOM   3136  H   THR A 337      35.074  25.133 -21.795  1.00  0.00      RA0  H
ATOM   3137  CA  THR A 337      34.717  27.161 -21.467  1.00  0.00      RA0  C
ATOM   3138  CB  THR A 337      35.171  27.571 -22.865  1.00  0.00      RA0  C
ATOM   3139  OG1 THR A 337      36.515  27.102 -23.033  1.00  0.00      RA0  O
ATOM   3140  HG1 THR A 337      37.007  27.434 -22.287  1.00  0.00      RA0  H
ATOM   3141  CG2 THR A 337      35.041  29.051 -23.223  1.00  0.00      RA0  C
ATOM   3142  C   THR A 337      33.204  26.953 -21.365  1.00  0.00      RA0  C
ATOM   3143  O   THR A 337      32.696  25.840 -21.477  1.00  0.00      RA0  O
ATOM   3144  N   ALA A 338      32.487  28.051 -21.176  1.00  0.00      RA0  N
ATOM   3145  H   ALA A 338      32.917  28.954 -21.087  1.00  0.00      RA0  H
ATOM   3146  CA  ALA A 338      31.041  28.030 -21.187  1.00  0.00      RA0  C
ATOM   3147  CB  ALA A 338      30.492  27.751 -19.789  1.00  0.00      RA0  C
ATOM   3148  C   ALA A 338      30.565  29.390 -21.661  1.00  0.00      RA0  C
ATOM   3149  O   ALA A 338      31.390  30.274 -21.979  1.00  0.00      RA0  O
ATOM   3150  N   ILE A 339      29.248  29.554 -21.759  1.00  0.00      RA0  N
ATOM   3151  H   ILE A 339      28.602  28.840 -21.484  1.00  0.00      RA0  H
ATOM   3152  CA  ILE A 339      28.680  30.798 -22.271  1.00  0.00      RA0  C
ATOM   3153  CB  ILE A 339      27.898  30.475 -23.547  1.00  0.00      RA0  C
ATOM   3154  CG2 ILE A 339      27.219  31.719 -24.099  1.00  0.00      RA0  C
ATOM   3155  CG1 ILE A 339      28.760  29.784 -24.604  1.00  0.00      RA0  C
ATOM   3156  CD1 ILE A 339      29.798  30.722 -25.218  1.00  0.00      RA0  C
ATOM   3157  C   ILE A 339      27.754  31.433 -21.261  1.00  0.00      RA0  C
ATOM   3158  O   ILE A 339      26.894  30.753 -20.693  1.00  0.00      RA0  O
ATOM   3159  N   VAL A 340      27.913  32.744 -21.070  1.00  0.00      RA0  N
ATOM   3160  H   VAL A 340      28.601  33.258 -21.588  1.00  0.00      RA0  H
ATOM   3161  CA  VAL A 340      26.991  33.543 -20.267  1.00  0.00      RA0  C
ATOM   3162  CB  VAL A 340      27.651  34.073 -18.992  1.00  0.00      RA0  C
ATOM   3163  CG1 VAL A 340      28.098  32.935 -18.071  1.00  0.00      RA0  C
ATOM   3164  CG2 VAL A 340      28.786  35.037 -19.321  1.00  0.00      RA0  C
ATOM   3165  C   VAL A 340      26.496  34.702 -21.155  1.00  0.00      RA0  C
ATOM   3166  O   VAL A 340      27.145  35.050 -22.142  1.00  0.00      RA0  O
ATOM   3167  N   GLN A 341      25.339  35.269 -20.835  1.00  0.00      RA0  N
ATOM   3168  H   GLN A 341      24.898  35.009 -19.979  1.00  0.00      RA0  H
ATOM   3169  CA  GLN A 341      24.821  36.437 -21.565  1.00  0.00      RA0  C
ATOM   3170  CB  GLN A 341      23.303  36.370 -21.473  1.00  0.00      RA0  C
ATOM   3171  CG  GLN A 341      22.663  36.010 -22.806  1.00  0.00      RA0  C
ATOM   3172  CD  GLN A 341      22.692  37.248 -23.662  1.00  0.00      RA0  C
ATOM   3173  OE1 GLN A 341      22.897  38.358 -23.170  1.00  0.00      RA0  O
ATOM   3174  NE2 GLN A 341      22.413  37.007 -24.951  1.00  0.00      RA0  N
ATOM   3175 HE21 GLN A 341      22.439  36.048 -25.263  1.00  0.00      RA0  H
ATOM   3176 HE22 GLN A 341      22.221  37.676 -25.669  1.00  0.00      RA0  H
ATOM   3177  C   GLN A 341      25.349  37.761 -20.982  1.00  0.00      RA0  C
ATOM   3178  O   GLN A 341      25.161  38.040 -19.801  1.00  0.00      RA0  O
ATOM   3179  N   ILE A 342      26.028  38.563 -21.807  1.00  0.00      RA0  N
ATOM   3180  H   ILE A 342      26.172  38.302 -22.756  1.00  0.00      RA0  H
ATOM   3181  CA  ILE A 342      26.585  39.864 -21.359  1.00  0.00      RA0  C
ATOM   3182  CB  ILE A 342      28.087  39.808 -21.054  1.00  0.00      RA0  C
ATOM   3183  CG2 ILE A 342      28.616  41.197 -20.699  1.00  0.00      RA0  C
ATOM   3184  CG1 ILE A 342      28.416  38.842 -19.913  1.00  0.00      RA0  C
ATOM   3185  CD1 ILE A 342      27.981  39.371 -18.545  1.00  0.00      RA0  C
ATOM   3186  C   ILE A 342      26.260  40.925 -22.412  1.00  0.00      RA0  C
ATOM   3187  O   ILE A 342      26.634  40.773 -23.577  1.00  0.00      RA0  O
ATOM   3188  N   ARG A 343      25.548  41.979 -22.001  1.00  0.00      RA0  N
ATOM   3189  H   ARG A 343      25.266  41.999 -21.043  1.00  0.00      RA0  H
ATOM   3190  CA  ARG A 343      25.081  43.025 -22.916  1.00  0.00      RA0  C
ATOM   3191  CB  ARG A 343      26.269  43.853 -23.435  1.00  0.00      RA0  C
ATOM   3192  CG  ARG A 343      27.249  44.237 -22.319  1.00  0.00      RA0  C
ATOM   3193  CD  ARG A 343      28.558  44.866 -22.811  1.00  0.00      RA0  C
ATOM   3194  NE  ARG A 343      29.229  44.023 -23.803  1.00  0.00      RA0  N
ATOM   3195  HE  ARG A 343      28.756  43.953 -24.687  1.00  0.00      RA0  H
ATOM   3196  CZ  ARG A 343      30.431  43.423 -23.522  1.00  0.00      RA0  C
ATOM   3197  NH1 ARG A 343      30.966  43.508 -22.292  1.00  0.00      RA0  N
ATOM   3198 HH11 ARG A 343      31.852  43.058 -22.069  1.00  0.00      RA0  H
ATOM   3199 HH12 ARG A 343      30.534  44.000 -21.536  1.00  0.00      RA0  H
ATOM   3200  NH2 ARG A 343      31.082  42.746 -24.484  1.00  0.00      RA0  N
ATOM   3201 HH21 ARG A 343      31.976  42.296 -24.280  1.00  0.00      RA0  H
ATOM   3202 HH22 ARG A 343      30.740  42.661 -25.416  1.00  0.00      RA0  H
ATOM   3203  C   ARG A 343      24.265  42.442 -24.067  1.00  0.00      RA0  C
ATOM   3204  O   ARG A 343      24.450  42.807 -25.229  1.00  0.00      RA0  O
ATOM   3205  N   ASN A 344      23.366  41.521 -23.721  1.00  0.00      RA0  N
ATOM   3206  H   ASN A 344      23.348  41.160 -22.791  1.00  0.00      RA0  H
ATOM   3207  CA  ASN A 344      22.421  40.918 -24.669  1.00  0.00      RA0  C
ATOM   3208  CB  ASN A 344      21.498  41.939 -25.343  1.00  0.00      RA0  C
ATOM   3209  CG  ASN A 344      20.206  41.267 -25.780  1.00  0.00      RA0  C
ATOM   3210  OD1 ASN A 344      19.270  41.135 -24.998  1.00  0.00      RA0  O
ATOM   3211  ND2 ASN A 344      20.155  40.932 -27.080  1.00  0.00      RA0  N
ATOM   3212 HD21 ASN A 344      21.014  40.920 -27.599  1.00  0.00      RA0  H
ATOM   3213 HD22 ASN A 344      19.314  40.648 -27.537  1.00  0.00      RA0  H
ATOM   3214  C   ASN A 344      23.093  40.014 -25.721  1.00  0.00      RA0  C
ATOM   3215  O   ASN A 344      22.540  39.768 -26.793  1.00  0.00      RA0  O
ATOM   3216  N   ARG A 345      24.282  39.515 -25.398  1.00  0.00      RA0  N
ATOM   3217  H   ARG A 345      24.652  39.581 -24.471  1.00  0.00      RA0  H
ATOM   3218  CA  ARG A 345      25.063  38.723 -26.332  1.00  0.00      RA0  C
ATOM   3219  CB  ARG A 345      26.156  39.674 -26.859  1.00  0.00      RA0  C
ATOM   3220  CG  ARG A 345      27.054  39.262 -28.035  1.00  0.00      RA0  C
ATOM   3221  CD  ARG A 345      28.453  39.911 -27.968  1.00  0.00      RA0  C
ATOM   3222  NE  ARG A 345      29.232  39.257 -26.916  1.00  0.00      RA0  N
ATOM   3223  HE  ARG A 345      28.770  38.443 -26.548  1.00  0.00      RA0  H
ATOM   3224  CZ  ARG A 345      30.488  39.604 -26.491  1.00  0.00      RA0  C
ATOM   3225  NH1 ARG A 345      31.080  38.870 -25.530  1.00  0.00      RA0  N
ATOM   3226 HH11 ARG A 345      31.962  39.151 -25.114  1.00  0.00      RA0  H
ATOM   3227 HH12 ARG A 345      30.659  38.021 -25.193  1.00  0.00      RA0  H
ATOM   3228  NH2 ARG A 345      31.143  40.663 -27.013  1.00  0.00      RA0  N
ATOM   3229 HH21 ARG A 345      32.055  40.912 -26.645  1.00  0.00      RA0  H
ATOM   3230 HH22 ARG A 345      30.768  41.204 -27.769  1.00  0.00      RA0  H
ATOM   3231  C   ARG A 345      25.727  37.587 -25.583  1.00  0.00      RA0  C
ATOM   3232  O   ARG A 345      25.883  37.655 -24.383  1.00  0.00      RA0  O
ATOM   3233  N   GLU A 346      26.084  36.536 -26.309  1.00  0.00      RA0  N
ATOM   3234  H   GLU A 346      25.832  36.491 -27.272  1.00  0.00      RA0  H
ATOM   3235  CA  GLU A 346      26.852  35.451 -25.729  1.00  0.00      RA0  C
ATOM   3236  CB  GLU A 346      26.804  34.217 -26.631  1.00  0.00      RA0  C
ATOM   3237  CG  GLU A 346      25.401  33.895 -27.165  1.00  0.00      RA0  C
ATOM   3238  CD  GLU A 346      24.342  33.985 -26.076  1.00  0.00      RA0  C
ATOM   3239  OE1 GLU A 346      24.497  33.377 -25.019  1.00  0.00      RA0  O
ATOM   3240  OE2 GLU A 346      23.353  34.678 -26.295  1.00  0.00      RA0  O
ATOM   3241  C   GLU A 346      28.269  35.924 -25.459  1.00  0.00      RA0  C
ATOM   3242  O   GLU A 346      28.894  36.633 -26.287  1.00  0.00      RA0  O
ATOM   3243  N   MSE A 347      28.756  35.515 -24.305  1.00  0.00      RA0  N
ATOM   3244  H   MSE A 347      28.179  34.959 -23.702  1.00  0.00      RA0  H
ATOM   3245  CA  MSE A 347      30.084  35.818 -23.850  1.00  0.00      RA0  C
ATOM   3246  CB  MSE A 347      29.999  36.759 -22.659  1.00  0.00      RA0  C
ATOM   3247  CG  MSE A 347      31.343  36.891 -21.954  1.00  0.00      RA0  C
ATOM   3248  SE  MSE A 347      32.398  38.067 -22.789  1.00  0.00      RA0  S
ATOM   3249  CE  MSE A 347      31.540  39.521 -22.175  1.00  0.00      RA0  C
ATOM   3250  C   MSE A 347      30.685  34.509 -23.359  1.00  0.00      RA0  C
ATOM   3251  O   MSE A 347      30.230  33.957 -22.361  1.00  0.00      RA0  O
ATOM   3252  N   PRO A 348      31.711  34.019 -24.045  1.00  0.00      RA0  N
ATOM   3253  CD  PRO A 348      32.204  34.518 -25.319  1.00  0.00      RA0  C
ATOM   3254  CA  PRO A 348      32.458  32.885 -23.541  1.00  0.00      RA0  C
ATOM   3255  CB  PRO A 348      33.430  32.573 -24.687  1.00  0.00      RA0  C
ATOM   3256  CG  PRO A 348      32.891  33.301 -25.920  1.00  0.00      RA0  C
ATOM   3257  C   PRO A 348      33.202  33.247 -22.267  1.00  0.00      RA0  C
ATOM   3258  O   PRO A 348      33.696  34.375 -22.104  1.00  0.00      RA0  O
ATOM   3259  N   VAL A 349      33.222  32.312 -21.336  1.00  0.00      RA0  N
ATOM   3260  H   VAL A 349      32.829  31.408 -21.509  1.00  0.00      RA0  H
ATOM   3261  CA  VAL A 349      33.948  32.492 -20.109  1.00  0.00      RA0  C
ATOM   3262  CB  VAL A 349      33.013  32.641 -18.904  1.00  0.00      RA0  C
ATOM   3263  CG1 VAL A 349      32.306  33.992 -18.915  1.00  0.00      RA0  C
ATOM   3264  CG2 VAL A 349      32.029  31.475 -18.805  1.00  0.00      RA0  C
ATOM   3265  C   VAL A 349      34.827  31.280 -19.931  1.00  0.00      RA0  C
ATOM   3266  O   VAL A 349      34.558  30.225 -20.490  1.00  0.00      RA0  O
ATOM   3267  N   LYS A 350      35.887  31.447 -19.159  1.00  0.00      RA0  N
ATOM   3268  H   LYS A 350      35.998  32.303 -18.651  1.00  0.00      RA0  H
ATOM   3269  CA  LYS A 350      36.790  30.350 -18.882  1.00  0.00      RA0  C
ATOM   3270  CB  LYS A 350      38.280  30.743 -18.751  1.00  0.00      RA0  C
ATOM   3271  CG  LYS A 350      39.053  29.617 -18.031  1.00  0.00      RA0  C
ATOM   3272  CD  LYS A 350      40.571  29.493 -18.188  1.00  0.00      RA0  C
ATOM   3273  CE  LYS A 350      41.096  28.215 -17.502  1.00  0.00      RA0  C
ATOM   3274  NZ  LYS A 350      40.243  27.065 -17.849  1.00  0.00      RA0  N
ATOM   3275  HZ1 LYS A 350      39.354  27.030 -17.319  1.00  0.00      RA0  H
ATOM   3276  HZ2 LYS A 350      40.004  27.042 -18.862  1.00  0.00      RA0  H
ATOM   3277  HZ3 LYS A 350      40.708  26.137 -17.744  1.00  0.00      RA0  H
ATOM   3278  C   LYS A 350      36.316  29.641 -17.614  1.00  0.00      RA0  C
ATOM   3279  O   LYS A 350      35.999  30.274 -16.601  1.00  0.00      RA0  O
ATOM   3280  N   VAL A 351      36.255  28.318 -17.676  1.00  0.00      RA0  N
ATOM   3281  H   VAL A 351      36.603  27.850 -18.490  1.00  0.00      RA0  H
ATOM   3282  CA  VAL A 351      35.904  27.497 -16.539  1.00  0.00      RA0  C
ATOM   3283  CB  VAL A 351      35.117  26.273 -17.000  1.00  0.00      RA0  C
ATOM   3284  CG1 VAL A 351      34.717  25.376 -15.827  1.00  0.00      RA0  C
ATOM   3285  CG2 VAL A 351      33.914  26.717 -17.827  1.00  0.00      RA0  C
ATOM   3286  C   VAL A 351      37.164  27.076 -15.787  1.00  0.00      RA0  C
ATOM   3287  O   VAL A 351      38.088  26.550 -16.388  1.00  0.00      RA0  O
ATOM   3288  N   THR A 352      37.174  27.295 -14.482  1.00  0.00      RA0  N
ATOM   3289  H   THR A 352      36.340  27.556 -14.000  1.00  0.00      RA0  H
ATOM   3290  CA  THR A 352      38.346  27.051 -13.661  1.00  0.00      RA0  C
ATOM   3291  CB  THR A 352      38.929  28.454 -13.498  1.00  0.00      RA0  C
ATOM   3292  OG1 THR A 352      38.563  29.220 -14.659  1.00  0.00      RA0  O
ATOM   3293  HG1 THR A 352      37.642  29.437 -14.565  1.00  0.00      RA0  H
ATOM   3294  CG2 THR A 352      40.449  28.476 -13.306  1.00  0.00      RA0  C
ATOM   3295  C   THR A 352      37.972  26.343 -12.384  1.00  0.00      RA0  C
ATOM   3296  O   THR A 352      36.804  26.043 -12.109  1.00  0.00      RA0  O
ATOM   3297  N   LYS A 353      38.988  26.084 -11.576  1.00  0.00      RA0  N
ATOM   3298  H   LYS A 353      39.906  26.377 -11.829  1.00  0.00      RA0  H
ATOM   3299  CA  LYS A 353      38.787  25.613 -10.208  1.00  0.00      RA0  C
ATOM   3300  CB  LYS A 353      40.166  25.361  -9.559  1.00  0.00      RA0  C
ATOM   3301  CG  LYS A 353      41.092  24.356 -10.263  1.00  0.00      RA0  C
ATOM   3302  CD  LYS A 353      42.423  24.142  -9.518  1.00  0.00      RA0  C
ATOM   3303  CE  LYS A 353      43.373  23.073 -10.100  1.00  0.00      RA0  C
ATOM   3304  NZ  LYS A 353      42.940  21.709  -9.774  1.00  0.00      RA0  N
ATOM   3305  HZ1 LYS A 353      43.686  21.119  -9.348  1.00  0.00      RA0  H
ATOM   3306  HZ2 LYS A 353      42.098  21.701  -9.161  1.00  0.00      RA0  H
ATOM   3307  HZ3 LYS A 353      42.578  21.174 -10.594  1.00  0.00      RA0  H
ATOM   3308  C   LYS A 353      38.029  26.695  -9.424  1.00  0.00      RA0  C
ATOM   3309  O   LYS A 353      38.202  27.881  -9.719  1.00  0.00      RA0  O
ATOM   3310  N   PRO A 354      37.258  26.302  -8.410  1.00  0.00      RA0  N
ATOM   3311  CD  PRO A 354      36.982  24.911  -8.055  1.00  0.00      RA0  C
ATOM   3312  CA  PRO A 354      36.501  27.253  -7.598  1.00  0.00      RA0  C
ATOM   3313  CB  PRO A 354      35.397  26.364  -7.018  1.00  0.00      RA0  C
ATOM   3314  CG  PRO A 354      36.047  24.993  -6.862  1.00  0.00      RA0  C
ATOM   3315  C   PRO A 354      37.339  27.971  -6.530  1.00  0.00      RA0  C
ATOM   3316  O   PRO A 354      37.011  27.956  -5.349  1.00  0.00      RA0  O
ATOM   3317  N   VAL A 355      38.428  28.601  -6.960  1.00  0.00      RA0  N
ATOM   3318  H   VAL A 355      38.690  28.652  -7.929  1.00  0.00      RA0  H
ATOM   3319  CA  VAL A 355      39.315  29.351  -6.064  1.00  0.00      RA0  C
ATOM   3320  CB  VAL A 355      40.159  28.402  -5.180  1.00  0.00      RA0  C
ATOM   3321  CG1 VAL A 355      40.993  27.408  -5.998  1.00  0.00      RA0  C
ATOM   3322  CG2 VAL A 355      40.990  29.165  -4.143  1.00  0.00      RA0  C
ATOM   3323  C   VAL A 355      40.171  30.197  -7.002  1.00  0.00      RA0  C
ATOM   3324  O   VAL A 355      40.488  29.763  -8.113  1.00  0.00      RA0  O
ATOM   3325  N   PHE A 356      40.529  31.393  -6.555  1.00  0.00      RA0  N
ATOM   3326  H   PHE A 356      40.267  31.695  -5.636  1.00  0.00      RA0  H
ATOM   3327  CA  PHE A 356      41.155  32.376  -7.446  1.00  0.00      RA0  C
ATOM   3328  CB  PHE A 356      40.145  33.458  -7.848  1.00  0.00      RA0  C
ATOM   3329  CG  PHE A 356      38.872  32.844  -8.383  1.00  0.00      RA0  C
ATOM   3330  CD1 PHE A 356      37.749  32.755  -7.567  1.00  0.00      RA0  C
ATOM   3331  CD2 PHE A 356      38.819  32.370  -9.688  1.00  0.00      RA0  C
ATOM   3332  CE1 PHE A 356      36.573  32.202  -8.058  1.00  0.00      RA0  C
ATOM   3333  CE2 PHE A 356      37.642  31.817 -10.180  1.00  0.00      RA0  C
ATOM   3334  CZ  PHE A 356      36.518  31.738  -9.366  1.00  0.00      RA0  C
ATOM   3335  C   PHE A 356      42.409  33.037  -6.865  1.00  0.00      RA0  C
ATOM   3336  O   PHE A 356      43.353  33.247  -7.599  1.00  0.00      RA0  O
ATOM   3337  N   VAL A 357      42.399  33.345  -5.575  1.00  0.00      RA0  N
ATOM   3338  H   VAL A 357      41.586  33.147  -5.023  1.00  0.00      RA0  H
ATOM   3339  CA  VAL A 357      43.499  34.057  -4.912  1.00  0.00      RA0  C
ATOM   3340  CB  VAL A 357      43.206  35.569  -4.792  1.00  0.00      RA0  C
ATOM   3341  CG1 VAL A 357      44.331  36.324  -4.074  1.00  0.00      RA0  C
ATOM   3342  CG2 VAL A 357      42.922  36.221  -6.145  1.00  0.00      RA0  C
ATOM   3343  C   VAL A 357      43.699  33.458  -3.520  1.00  0.00      RA0  C
ATOM   3344  O   VAL A 357      42.740  33.229  -2.797  1.00  0.00      RA0  O
ATOM   3345  N   ARG A 358      44.946  33.183  -3.150  1.00  0.00      RA0  N
ATOM   3346  H   ARG A 358      45.705  33.367  -3.779  1.00  0.00      RA0  H
ATOM   3347  CA  ARG A 358      45.290  32.775  -1.790  1.00  0.00      RA0  C
ATOM   3348  CB  ARG A 358      45.718  31.322  -1.742  1.00  0.00      RA0  C
ATOM   3349  CG  ARG A 358      44.888  30.207  -2.370  1.00  0.00      RA0  C
ATOM   3350  CD  ARG A 358      45.515  28.897  -1.888  1.00  0.00      RA0  C
ATOM   3351  NE  ARG A 358      45.608  28.987  -0.434  1.00  0.00      RA0  N
ATOM   3352  HE  ARG A 358      44.869  29.489   0.036  1.00  0.00      RA0  H
ATOM   3353  CZ  ARG A 358      46.657  28.599   0.305  1.00  0.00      RA0  C
ATOM   3354  NH1 ARG A 358      47.656  27.906  -0.223  1.00  0.00      RA0  N
ATOM   3355 HH11 ARG A 358      48.518  27.824   0.295  1.00  0.00      RA0  H
ATOM   3356 HH12 ARG A 358      47.583  27.461  -1.120  1.00  0.00      RA0  H
ATOM   3357  NH2 ARG A 358      46.669  28.923   1.587  1.00  0.00      RA0  N
ATOM   3358 HH21 ARG A 358      47.428  28.638   2.178  1.00  0.00      RA0  H
ATOM   3359 HH22 ARG A 358      45.886  29.430   1.977  1.00  0.00      RA0  H
ATOM   3360  C   ARG A 358      46.601  33.472  -1.436  1.00  0.00      RA0  C
ATOM   3361  O   ARG A 358      47.474  33.559  -2.291  1.00  0.00      RA0  O
ATOM   3362  N   ASN A 359      46.729  33.924  -0.197  1.00  0.00      RA0  N
ATOM   3363  H   ASN A 359      45.945  33.939   0.424  1.00  0.00      RA0  H
ATOM   3364  CA  ASN A 359      47.998  34.501   0.307  1.00  0.00      RA0  C
ATOM   3365  CB  ASN A 359      49.080  33.430   0.531  1.00  0.00      RA0  C
ATOM   3366  CG  ASN A 359      49.061  32.867   1.940  1.00  0.00      RA0  C
ATOM   3367  OD1 ASN A 359      48.789  33.537   2.928  1.00  0.00      RA0  O
ATOM   3368  ND2 ASN A 359      49.400  31.572   2.007  1.00  0.00      RA0  N
ATOM   3369 HD21 ASN A 359      49.627  30.978   1.231  1.00  0.00      RA0  H
ATOM   3370 HD22 ASN A 359      49.462  31.135   2.901  1.00  0.00      RA0  H
ATOM   3371  C   ASN A 359      48.561  35.541  -0.626  1.00  0.00      RA0  C
ATOM   3372  O   ASN A 359      49.753  35.507  -1.003  1.00  0.00      RA0  O
ATOM   3373  N   GLY A 360      47.702  36.480  -1.005  1.00  0.00      RA0  N
ATOM   3374  H   GLY A 360      46.832  36.490  -0.502  1.00  0.00      RA0  H
ATOM   3375  CA  GLY A 360      48.109  37.622  -1.768  1.00  0.00      RA0  C
ATOM   3376  C   GLY A 360      48.455  37.393  -3.200  1.00  0.00      RA0  C
ATOM   3377  O   GLY A 360      48.970  38.312  -3.858  1.00  0.00      RA0  O
ATOM   3378  N   LYS A 361      48.157  36.206  -3.727  1.00  0.00      RA0  N
ATOM   3379  H   LYS A 361      47.750  35.469  -3.180  1.00  0.00      RA0  H
ATOM   3380  CA  LYS A 361      48.555  35.894  -5.075  1.00  0.00      RA0  C
ATOM   3381  CB  LYS A 361      49.895  35.148  -5.027  1.00  0.00      RA0  C
ATOM   3382  CG  LYS A 361      50.412  34.740  -6.406  1.00  0.00      RA0  C
ATOM   3383  CD  LYS A 361      51.594  33.774  -6.376  1.00  0.00      RA0  C
ATOM   3384  CE  LYS A 361      51.869  33.209  -7.774  1.00  0.00      RA0  C
ATOM   3385  NZ  LYS A 361      50.694  32.450  -8.235  1.00  0.00      RA0  N
ATOM   3386  HZ1 LYS A 361      50.827  32.099  -9.206  1.00  0.00      RA0  H
ATOM   3387  HZ2 LYS A 361      50.502  31.656  -7.595  1.00  0.00      RA0  H
ATOM   3388  HZ3 LYS A 361      49.836  33.045  -8.229  1.00  0.00      RA0  H
ATOM   3389  C   LYS A 361      47.501  35.067  -5.793  1.00  0.00      RA0  C
ATOM   3390  O   LYS A 361      46.890  34.198  -5.193  1.00  0.00      RA0  O
ATOM   3391  N   ALA A 362      47.345  35.328  -7.092  1.00  0.00      RA0  N
ATOM   3392  H   ALA A 362      47.833  36.115  -7.464  1.00  0.00      RA0  H
ATOM   3393  CA  ALA A 362      46.536  34.514  -7.970  1.00  0.00      RA0  C
ATOM   3394  CB  ALA A 362      46.689  34.968  -9.420  1.00  0.00      RA0  C
ATOM   3395  C   ALA A 362      47.009  33.070  -7.892  1.00  0.00      RA0  C
ATOM   3396  O   ALA A 362      48.212  32.796  -7.850  1.00  0.00      RA0  O
ATOM   3397  N   VAL A 363      46.048  32.154  -7.859  1.00  0.00      RA0  N
ATOM   3398  H   VAL A 363      45.102  32.479  -7.934  1.00  0.00      RA0  H
ATOM   3399  CA  VAL A 363      46.343  30.718  -7.868  1.00  0.00      RA0  C
ATOM   3400  CB  VAL A 363      45.085  29.868  -7.664  1.00  0.00      RA0  C
ATOM   3401  CG1 VAL A 363      44.474  30.114  -6.284  1.00  0.00      RA0  C
ATOM   3402  CG2 VAL A 363      44.081  30.058  -8.803  1.00  0.00      RA0  C
ATOM   3403  C   VAL A 363      47.023  30.360  -9.192  1.00  0.00      RA0  C
ATOM   3404  O   VAL A 363      46.891  31.065 -10.242  1.00  0.00      RA0  O
ATOM   3405  N   ALA A 364      47.768  29.261  -9.159  1.00  0.00      RA0  N
ATOM   3406  H   ALA A 364      47.771  28.704  -8.330  1.00  0.00      RA0  H
ATOM   3407  CA  ALA A 364      48.611  28.868 -10.295  1.00  0.00      RA0  C
ATOM   3408  CB  ALA A 364      49.230  27.492 -10.046  1.00  0.00      RA0  C
ATOM   3409  C   ALA A 364      47.902  28.848 -11.638  1.00  0.00      RA0  C
ATOM   3410  O   ALA A 364      48.486  29.249 -12.620  1.00  0.00      RA0  O
ATOM   3411  N   GLY A 365      46.645  28.411 -11.692  1.00  0.00      RA0  N
ATOM   3412  H   GLY A 365      46.172  28.151 -10.854  1.00  0.00      RA0  H
ATOM   3413  CA  GLY A 365      45.936  28.351 -12.980  1.00  0.00      RA0  C
ATOM   3414  C   GLY A 365      45.653  29.709 -13.591  1.00  0.00      RA0  C
ATOM   3415  O   GLY A 365      45.342  29.814 -14.775  1.00  0.00      RA0  O
ATOM   3416  N   LEU A 366      45.784  30.757 -12.792  1.00  0.00      RA0  N
ATOM   3417  H   LEU A 366      46.117  30.654 -11.860  1.00  0.00      RA0  H
ATOM   3418  CA  LEU A 366      45.544  32.127 -13.278  1.00  0.00      RA0  C
ATOM   3419  CB  LEU A 366      44.561  32.851 -12.357  1.00  0.00      RA0  C
ATOM   3420  CG  LEU A 366      43.191  32.174 -12.311  1.00  0.00      RA0  C
ATOM   3421  CD1 LEU A 366      42.272  32.827 -11.280  1.00  0.00      RA0  C
ATOM   3422  CD2 LEU A 366      42.543  32.112 -13.695  1.00  0.00      RA0  C
ATOM   3423  C   LEU A 366      46.807  32.966 -13.459  1.00  0.00      RA0  C
ATOM   3424  O   LEU A 366      46.720  34.191 -13.624  1.00  0.00      RA0  O
ATOM   3425  N   CYS A 367      47.976  32.332 -13.390  1.00  0.00      RA0  N
ATOM   3426  H   CYS A 367      48.055  31.338 -13.268  1.00  0.00      RA0  H
ATOM   3427  CA  CYS A 367      49.235  33.019 -13.722  1.00  0.00      RA0  C
ATOM   3428  CB  CYS A 367      49.741  33.768 -12.488  1.00  0.00      RA0  C
ATOM   3429  SG  CYS A 367      49.903  32.727 -11.008  1.00  0.00      RA0  S
ATOM   3430  C   CYS A 367      50.294  32.088 -14.318  1.00  0.00      RA0  C
ATOM   3431  O   CYS A 367      50.122  30.864 -14.369  1.00  0.00      RA0  O
END
HEADER lig.004.07.pdb
ATOM      1  N   ASN A   2      45.139  14.210 -13.855  1.00  0.00      LA0  N
ATOM      2  H   ASN A   2      44.192  14.256 -13.536  1.00  0.00      LA0  H
ATOM      3  CA  ASN A   2      46.230  14.110 -12.884  1.00  0.00      LA0  C
ATOM      4  CB  ASN A   2      46.430  15.449 -12.155  1.00  0.00      LA0  C
ATOM      5  CG  ASN A   2      47.733  15.447 -11.371  1.00  0.00      LA0  C
ATOM      6  OD1 ASN A   2      48.558  14.550 -11.487  1.00  0.00      LA0  O
ATOM      7  ND2 ASN A   2      47.905  16.508 -10.573  1.00  0.00      LA0  N
ATOM      8 HD21 ASN A   2      47.227  17.234 -10.412  1.00  0.00      LA0  H
ATOM      9 HD22 ASN A   2      48.759  16.613 -10.072  1.00  0.00      LA0  H
ATOM     10  C   ASN A   2      46.023  12.960 -11.911  1.00  0.00      LA0  C
ATOM     11  O   ASN A   2      45.896  13.129 -10.703  1.00  0.00      LA0  O
ATOM     12  N   VAL A   3      45.959  11.766 -12.518  1.00  0.00      LA0  N
ATOM     13  H   VAL A   3      46.014  11.705 -13.514  1.00  0.00      LA0  H
ATOM     14  CA  VAL A   3      45.874  10.552 -11.704  1.00  0.00      LA0  C
ATOM     15  CB  VAL A   3      44.553   9.803 -11.973  1.00  0.00      LA0  C
ATOM     16  CG1 VAL A   3      44.403   8.551 -11.101  1.00  0.00      LA0  C
ATOM     17  CG2 VAL A   3      43.343  10.725 -11.800  1.00  0.00      LA0  C
ATOM     18  C   VAL A   3      47.080   9.654 -11.959  1.00  0.00      LA0  C
ATOM     19  O   VAL A   3      47.132   8.885 -12.909  1.00  0.00      LA0  O
ATOM     20  N   PRO A   4      48.098   9.802 -11.083  1.00  0.00      LA0  N
ATOM     21  CD  PRO A   4      48.221  10.789 -10.025  1.00  0.00      LA0  C
ATOM     22  CA  PRO A   4      49.276   8.939 -11.186  1.00  0.00      LA0  C
ATOM     23  CB  PRO A   4      50.209   9.511 -10.115  1.00  0.00      LA0  C
ATOM     24  CG  PRO A   4      49.727  10.936  -9.876  1.00  0.00      LA0  C
ATOM     25  C   PRO A   4      48.951   7.464 -11.005  1.00  0.00      LA0  C
ATOM     26  O   PRO A   4      48.231   7.044 -10.102  1.00  0.00      LA0  O
ATOM     27  N   ALA A   5      49.493   6.699 -11.961  1.00  0.00      LA0  N
ATOM     28  H   ALA A   5      50.166   7.101 -12.578  1.00  0.00      LA0  H
ATOM     29  CA  ALA A   5      49.079   5.302 -12.067  1.00  0.00      LA0  C
ATOM     30  CB  ALA A   5      49.388   4.763 -13.464  1.00  0.00      LA0  C
ATOM     31  C   ALA A   5      49.680   4.365 -11.035  1.00  0.00      LA0  C
ATOM     32  O   ALA A   5      49.235   3.241 -10.849  1.00  0.00      LA0  O
ATOM     33  N   GLU A   6      50.723   4.873 -10.367  1.00  0.00      LA0  N
ATOM     34  H   GLU A   6      51.034   5.819 -10.475  1.00  0.00      LA0  H
ATOM     35  CA  GLU A   6      51.384   4.036  -9.372  1.00  0.00      LA0  C
ATOM     36  CB  GLU A   6      52.870   4.425  -9.271  1.00  0.00      LA0  C
ATOM     37  CG  GLU A   6      53.278   5.608  -8.368  1.00  0.00      LA0  C
ATOM     38  CD  GLU A   6      52.801   6.989  -8.808  1.00  0.00      LA0  C
ATOM     39  OE1 GLU A   6      52.863   7.908  -7.987  1.00  0.00      LA0  O
ATOM     40  OE2 GLU A   6      52.392   7.160  -9.956  1.00  0.00      LA0  O
ATOM     41  C   GLU A   6      50.696   3.988  -8.015  1.00  0.00      LA0  C
ATOM     42  O   GLU A   6      51.128   3.319  -7.080  1.00  0.00      LA0  O
ATOM     43  N   LEU A   7      49.598   4.750  -7.937  1.00  0.00      LA0  N
ATOM     44  H   LEU A   7      49.217   5.218  -8.733  1.00  0.00      LA0  H
ATOM     45  CA  LEU A   7      48.962   4.856  -6.635  1.00  0.00      LA0  C
ATOM     46  CB  LEU A   7      48.474   6.283  -6.411  1.00  0.00      LA0  C
ATOM     47  CG  LEU A   7      49.545   7.340  -6.649  1.00  0.00      LA0  C
ATOM     48  CD1 LEU A   7      48.956   8.738  -6.727  1.00  0.00      LA0  C
ATOM     49  CD2 LEU A   7      50.634   7.279  -5.593  1.00  0.00      LA0  C
ATOM     50  C   LEU A   7      47.816   3.893  -6.424  1.00  0.00      LA0  C
ATOM     51  O   LEU A   7      46.982   3.648  -7.288  1.00  0.00      LA0  O
ATOM     52  N   LYS A   8      47.797   3.396  -5.187  1.00  0.00      LA0  N
ATOM     53  H   LYS A   8      48.560   3.631  -4.587  1.00  0.00      LA0  H
ATOM     54  CA  LYS A   8      46.535   2.918  -4.640  1.00  0.00      LA0  C
ATOM     55  CB  LYS A   8      46.836   1.892  -3.549  1.00  0.00      LA0  C
ATOM     56  CG  LYS A   8      47.072   0.504  -4.144  1.00  0.00      LA0  C
ATOM     57  CD  LYS A   8      45.764  -0.281  -4.212  1.00  0.00      LA0  C
ATOM     58  CE  LYS A   8      45.826  -1.570  -5.025  1.00  0.00      LA0  C
ATOM     59  NZ  LYS A   8      44.774  -2.480  -4.560  1.00  0.00      LA0  N
ATOM     60  HZ1 LYS A   8      44.836  -3.394  -5.065  1.00  0.00      LA0  H
ATOM     61  HZ2 LYS A   8      44.979  -2.762  -3.580  1.00  0.00      LA0  H
ATOM     62  HZ3 LYS A   8      43.810  -2.092  -4.609  1.00  0.00      LA0  H
ATOM     63  C   LYS A   8      45.764   4.111  -4.106  1.00  0.00      LA0  C
ATOM     64  O   LYS A   8      46.323   5.186  -3.926  1.00  0.00      LA0  O
ATOM     65  N   TYR A   9      44.468   3.900  -3.884  1.00  0.00      LA0  N
ATOM     66  H   TYR A   9      44.056   3.005  -4.061  1.00  0.00      LA0  H
ATOM     67  CA  TYR A   9      43.621   5.026  -3.502  1.00  0.00      LA0  C
ATOM     68  CB  TYR A   9      42.905   5.606  -4.725  1.00  0.00      LA0  C
ATOM     69  CG  TYR A   9      43.847   6.277  -5.702  1.00  0.00      LA0  C
ATOM     70  CD1 TYR A   9      44.349   5.543  -6.798  1.00  0.00      LA0  C
ATOM     71  CE1 TYR A   9      45.161   6.194  -7.743  1.00  0.00      LA0  C
ATOM     72  CD2 TYR A   9      44.170   7.634  -5.510  1.00  0.00      LA0  C
ATOM     73  CE2 TYR A   9      44.982   8.282  -6.456  1.00  0.00      LA0  C
ATOM     74  CZ  TYR A   9      45.463   7.558  -7.563  1.00  0.00      LA0  C
ATOM     75  OH  TYR A   9      46.257   8.216  -8.484  1.00  0.00      LA0  O
ATOM     76  HH  TYR A   9      46.763   7.583  -8.994  1.00  0.00      LA0  H
ATOM     77  C   TYR A   9      42.581   4.576  -2.501  1.00  0.00      LA0  C
ATOM     78  O   TYR A   9      42.274   3.391  -2.396  1.00  0.00      LA0  O
ATOM     79  N   SER A  10      42.049   5.559  -1.771  1.00  0.00      LA0  N
ATOM     80  H   SER A  10      42.320   6.518  -1.888  1.00  0.00      LA0  H
ATOM     81  CA  SER A  10      40.921   5.199  -0.919  1.00  0.00      LA0  C
ATOM     82  CB  SER A  10      40.975   6.045   0.352  1.00  0.00      LA0  C
ATOM     83  OG  SER A  10      40.747   7.415   0.014  1.00  0.00      LA0  O
ATOM     84  HG  SER A  10      40.930   7.889   0.838  1.00  0.00      LA0  H
ATOM     85  C   SER A  10      39.601   5.355  -1.663  1.00  0.00      LA0  C
ATOM     86  O   SER A  10      39.578   5.579  -2.868  1.00  0.00      LA0  O
ATOM     87  N   LYS A  11      38.499   5.261  -0.899  1.00  0.00      LA0  N
ATOM     88  H   LYS A  11      38.548   5.124   0.090  1.00  0.00      LA0  H
ATOM     89  CA  LYS A  11      37.233   5.684  -1.501  1.00  0.00      LA0  C
ATOM     90  CB  LYS A  11      36.082   4.714  -1.160  1.00  0.00      LA0  C
ATOM     91  CG  LYS A  11      36.383   3.701  -0.044  1.00  0.00      LA0  C
ATOM     92  CD  LYS A  11      35.187   2.866   0.436  1.00  0.00      LA0  C
ATOM     93  CE  LYS A  11      34.041   3.651   1.094  1.00  0.00      LA0  C
ATOM     94  NZ  LYS A  11      34.528   4.445   2.225  1.00  0.00      LA0  N
ATOM     95  HZ1 LYS A  11      33.787   4.783   2.874  1.00  0.00      LA0  H
ATOM     96  HZ2 LYS A  11      35.167   3.940   2.876  1.00  0.00      LA0  H
ATOM     97  HZ3 LYS A  11      35.016   5.307   1.902  1.00  0.00      LA0  H
ATOM     98  C   LYS A  11      36.859   7.126  -1.160  1.00  0.00      LA0  C
ATOM     99  O   LYS A  11      35.777   7.605  -1.490  1.00  0.00      LA0  O
ATOM    100  N   GLU A  12      37.814   7.786  -0.475  1.00  0.00      LA0  N
ATOM    101  H   GLU A  12      38.681   7.362  -0.221  1.00  0.00      LA0  H
ATOM    102  CA  GLU A  12      37.543   9.109   0.082  1.00  0.00      LA0  C
ATOM    103  CB  GLU A  12      37.427   9.021   1.608  1.00  0.00      LA0  C
ATOM    104  CG  GLU A  12      36.043   8.615   2.143  1.00  0.00      LA0  C
ATOM    105  CD  GLU A  12      35.607   7.215   1.732  1.00  0.00      LA0  C
ATOM    106  OE1 GLU A  12      36.417   6.295   1.798  1.00  0.00      LA0  O
ATOM    107  OE2 GLU A  12      34.445   7.011   1.361  1.00  0.00      LA0  O
ATOM    108  C   GLU A  12      38.530  10.193  -0.338  1.00  0.00      LA0  C
ATOM    109  O   GLU A  12      38.452  11.328   0.115  1.00  0.00      LA0  O
ATOM    110  N   HIS A  13      39.398   9.794  -1.301  1.00  0.00      LA0  N
ATOM    111  H   HIS A  13      39.544   8.808  -1.356  1.00  0.00      LA0  H
ATOM    112  CA  HIS A  13      40.205  10.679  -2.161  1.00  0.00      LA0  C
ATOM    113  CB  HIS A  13      39.553  12.036  -2.513  1.00  0.00      LA0  C
ATOM    114  CG  HIS A  13      38.236  11.830  -3.228  1.00  0.00      LA0  C
ATOM    115  ND1 HIS A  13      38.140  11.494  -4.526  1.00  0.00      LA0  N
ATOM    116  HD1 HIS A  13      38.894  11.365  -5.138  1.00  0.00      LA0  H
ATOM    117  CD2 HIS A  13      36.946  11.935  -2.700  1.00  0.00      LA0  C
ATOM    118  NE2 HIS A  13      36.078  11.651  -3.699  1.00  0.00      LA0  N
ATOM    119  CE1 HIS A  13      36.807  11.381  -4.825  1.00  0.00      LA0  C
ATOM    120  C   HIS A  13      41.666  10.884  -1.789  1.00  0.00      LA0  C
ATOM    121  O   HIS A  13      42.362  11.728  -2.360  1.00  0.00      LA0  O
ATOM    122  N   GLU A  14      42.129  10.044  -0.854  1.00  0.00      LA0  N
ATOM    123  H   GLU A  14      41.513   9.460  -0.321  1.00  0.00      LA0  H
ATOM    124  CA  GLU A  14      43.574   9.993  -0.644  1.00  0.00      LA0  C
ATOM    125  CB  GLU A  14      43.969   9.665   0.804  1.00  0.00      LA0  C
ATOM    126  CG  GLU A  14      43.075  10.218   1.915  1.00  0.00      LA0  C
ATOM    127  CD  GLU A  14      41.919   9.265   2.127  1.00  0.00      LA0  C
ATOM    128  OE1 GLU A  14      40.810   9.574   1.712  1.00  0.00      LA0  O
ATOM    129  OE2 GLU A  14      42.132   8.174   2.644  1.00  0.00      LA0  O
ATOM    130  C   GLU A  14      44.261   9.006  -1.569  1.00  0.00      LA0  C
ATOM    131  O   GLU A  14      43.641   8.131  -2.170  1.00  0.00      LA0  O
ATOM    132  N   TRP A  15      45.584   9.191  -1.654  1.00  0.00      LA0  N
ATOM    133  H   TRP A  15      46.013   9.899  -1.095  1.00  0.00      LA0  H
ATOM    134  CA  TRP A  15      46.411   8.254  -2.401  1.00  0.00      LA0  C
ATOM    135  CB  TRP A  15      47.092   8.921  -3.603  1.00  0.00      LA0  C
ATOM    136  CG  TRP A  15      48.023  10.056  -3.226  1.00  0.00      LA0  C
ATOM    137  CD2 TRP A  15      49.402  10.012  -2.789  1.00  0.00      LA0  C
ATOM    138  CE2 TRP A  15      49.831  11.369  -2.598  1.00  0.00      LA0  C
ATOM    139  CE3 TRP A  15      50.307   8.957  -2.544  1.00  0.00      LA0  C
ATOM    140  CD1 TRP A  15      47.707  11.418  -3.271  1.00  0.00      LA0  C
ATOM    141  NE1 TRP A  15      48.759  12.196  -2.906  1.00  0.00      LA0  N
ATOM    142  HE1 TRP A  15      48.763  13.185  -2.863  1.00  0.00      LA0  H
ATOM    143  CZ2 TRP A  15      51.147  11.640  -2.166  1.00  0.00      LA0  C
ATOM    144  CZ3 TRP A  15      51.620   9.241  -2.116  1.00  0.00      LA0  C
ATOM    145  CH2 TRP A  15      52.038  10.575  -1.926  1.00  0.00      LA0  C
ATOM    146  C   TRP A  15      47.441   7.583  -1.525  1.00  0.00      LA0  C
ATOM    147  O   TRP A  15      47.778   8.058  -0.446  1.00  0.00      LA0  O
ATOM    148  N   LEU A  16      47.933   6.466  -2.069  1.00  0.00      LA0  N
ATOM    149  H   LEU A  16      47.591   6.159  -2.958  1.00  0.00      LA0  H
ATOM    150  CA  LEU A  16      48.885   5.642  -1.346  1.00  0.00      LA0  C
ATOM    151  CB  LEU A  16      48.141   4.492  -0.673  1.00  0.00      LA0  C
ATOM    152  CG  LEU A  16      48.989   3.810   0.391  1.00  0.00      LA0  C
ATOM    153  CD1 LEU A  16      49.205   4.742   1.574  1.00  0.00      LA0  C
ATOM    154  CD2 LEU A  16      48.409   2.471   0.828  1.00  0.00      LA0  C
ATOM    155  C   LEU A  16      49.935   5.091  -2.288  1.00  0.00      LA0  C
ATOM    156  O   LEU A  16      49.626   4.373  -3.229  1.00  0.00      LA0  O
ATOM    157  N   ARG A  17      51.188   5.447  -2.006  1.00  0.00      LA0  N
ATOM    158  H   ARG A  17      51.381   6.017  -1.208  1.00  0.00      LA0  H
ATOM    159  CA  ARG A  17      52.246   4.912  -2.852  1.00  0.00      LA0  C
ATOM    160  CB  ARG A  17      53.095   6.061  -3.402  1.00  0.00      LA0  C
ATOM    161  CG  ARG A  17      54.169   5.658  -4.418  1.00  0.00      LA0  C
ATOM    162  CD  ARG A  17      54.665   6.829  -5.268  1.00  0.00      LA0  C
ATOM    163  NE  ARG A  17      54.993   7.984  -4.445  1.00  0.00      LA0  N
ATOM    164  HE  ARG A  17      55.593   7.865  -3.647  1.00  0.00      LA0  H
ATOM    165  CZ  ARG A  17      54.488   9.203  -4.707  1.00  0.00      LA0  C
ATOM    166  NH1 ARG A  17      53.716   9.424  -5.773  1.00  0.00      LA0  N
ATOM    167 HH11 ARG A  17      53.325  10.327  -5.945  1.00  0.00      LA0  H
ATOM    168 HH12 ARG A  17      53.501   8.695  -6.446  1.00  0.00      LA0  H
ATOM    169  NH2 ARG A  17      54.779  10.187  -3.863  1.00  0.00      LA0  N
ATOM    170 HH21 ARG A  17      54.417  11.117  -3.990  1.00  0.00      LA0  H
ATOM    171 HH22 ARG A  17      55.376   9.983  -3.073  1.00  0.00      LA0  H
ATOM    172  C   ARG A  17      53.100   3.911  -2.115  1.00  0.00      LA0  C
ATOM    173  O   ARG A  17      53.491   4.130  -0.975  1.00  0.00      LA0  O
ATOM    174  N   LYS A  18      53.398   2.820  -2.836  1.00  0.00      LA0  N
ATOM    175  H   LYS A  18      53.020   2.726  -3.756  1.00  0.00      LA0  H
ATOM    176  CA  LYS A  18      54.542   2.018  -2.410  1.00  0.00      LA0  C
ATOM    177  CB  LYS A  18      54.490   0.634  -3.062  1.00  0.00      LA0  C
ATOM    178  CG  LYS A  18      55.587  -0.332  -2.595  1.00  0.00      LA0  C
ATOM    179  CD  LYS A  18      55.511  -0.569  -1.090  1.00  0.00      LA0  C
ATOM    180  CE  LYS A  18      56.357  -1.735  -0.593  1.00  0.00      LA0  C
ATOM    181  NZ  LYS A  18      55.933  -2.051   0.775  1.00  0.00      LA0  N
ATOM    182  HZ1 LYS A  18      56.309  -2.974   1.088  1.00  0.00      LA0  H
ATOM    183  HZ2 LYS A  18      56.172  -1.317   1.470  1.00  0.00      LA0  H
ATOM    184  HZ3 LYS A  18      54.909  -2.254   0.800  1.00  0.00      LA0  H
ATOM    185  C   LYS A  18      55.819   2.739  -2.790  1.00  0.00      LA0  C
ATOM    186  O   LYS A  18      56.260   2.709  -3.932  1.00  0.00      LA0  O
ATOM    187  N   GLU A  19      56.360   3.444  -1.798  1.00  0.00      LA0  N
ATOM    188  H   GLU A  19      56.028   3.358  -0.856  1.00  0.00      LA0  H
ATOM    189  CA  GLU A  19      57.520   4.235  -2.175  1.00  0.00      LA0  C
ATOM    190  CB  GLU A  19      57.495   5.559  -1.420  1.00  0.00      LA0  C
ATOM    191  CG  GLU A  19      57.649   6.755  -2.364  1.00  0.00      LA0  C
ATOM    192  CD  GLU A  19      57.279   8.022  -1.625  1.00  0.00      LA0  C
ATOM    193  OE1 GLU A  19      56.311   8.679  -1.998  1.00  0.00      LA0  O
ATOM    194  OE2 GLU A  19      57.910   8.321  -0.619  1.00  0.00      LA0  O
ATOM    195  C   GLU A  19      58.815   3.459  -2.042  1.00  0.00      LA0  C
ATOM    196  O   GLU A  19      58.836   2.340  -1.544  1.00  0.00      LA0  O
ATOM    197  N   ALA A  20      59.899   4.090  -2.526  1.00  0.00      LA0  N
ATOM    198  H   ALA A  20      59.801   5.020  -2.873  1.00  0.00      LA0  H
ATOM    199  CA  ALA A  20      61.177   3.377  -2.610  1.00  0.00      LA0  C
ATOM    200  CB  ALA A  20      62.217   4.239  -3.327  1.00  0.00      LA0  C
ATOM    201  C   ALA A  20      61.764   2.911  -1.286  1.00  0.00      LA0  C
ATOM    202  O   ALA A  20      62.527   1.959  -1.210  1.00  0.00      LA0  O
ATOM    203  N   ASP A  21      61.356   3.634  -0.237  1.00  0.00      LA0  N
ATOM    204  H   ASP A  21      60.665   4.351  -0.320  1.00  0.00      LA0  H
ATOM    205  CA  ASP A  21      61.763   3.260   1.116  1.00  0.00      LA0  C
ATOM    206  CB  ASP A  21      61.635   4.481   2.038  1.00  0.00      LA0  C
ATOM    207  CG  ASP A  21      60.202   4.987   2.194  1.00  0.00      LA0  C
ATOM    208  OD1 ASP A  21      59.332   4.729   1.366  1.00  0.00      LA0  O
ATOM    209  OD2 ASP A  21      59.926   5.667   3.167  1.00  0.00      LA0  O
ATOM    210  C   ASP A  21      61.034   2.053   1.695  1.00  0.00      LA0  C
ATOM    211  O   ASP A  21      61.343   1.548   2.767  1.00  0.00      LA0  O
ATOM    212  N   GLY A  22      60.028   1.604   0.933  1.00  0.00      LA0  N
ATOM    213  H   GLY A  22      59.766   2.092   0.102  1.00  0.00      LA0  H
ATOM    214  CA  GLY A  22      59.255   0.467   1.405  1.00  0.00      LA0  C
ATOM    215  C   GLY A  22      57.930   0.858   2.025  1.00  0.00      LA0  C
ATOM    216  O   GLY A  22      57.006   0.048   2.112  1.00  0.00      LA0  O
ATOM    217  N   THR A  23      57.873   2.127   2.464  1.00  0.00      LA0  N
ATOM    218  H   THR A  23      58.570   2.802   2.216  1.00  0.00      LA0  H
ATOM    219  CA  THR A  23      56.656   2.525   3.158  1.00  0.00      LA0  C
ATOM    220  CB  THR A  23      56.903   3.736   4.068  1.00  0.00      LA0  C
ATOM    221  OG1 THR A  23      57.302   4.882   3.309  1.00  0.00      LA0  O
ATOM    222  HG1 THR A  23      58.236   4.749   3.132  1.00  0.00      LA0  H
ATOM    223  CG2 THR A  23      57.926   3.422   5.161  1.00  0.00      LA0  C
ATOM    224  C   THR A  23      55.500   2.792   2.221  1.00  0.00      LA0  C
ATOM    225  O   THR A  23      55.610   2.744   0.998  1.00  0.00      LA0  O
ATOM    226  N   TYR A  24      54.379   3.088   2.877  1.00  0.00      LA0  N
ATOM    227  H   TYR A  24      54.326   3.073   3.876  1.00  0.00      LA0  H
ATOM    228  CA  TYR A  24      53.244   3.591   2.134  1.00  0.00      LA0  C
ATOM    229  CB  TYR A  24      52.006   2.783   2.515  1.00  0.00      LA0  C
ATOM    230  CG  TYR A  24      52.190   1.381   2.000  1.00  0.00      LA0  C
ATOM    231  CD1 TYR A  24      52.589   0.369   2.896  1.00  0.00      LA0  C
ATOM    232  CE1 TYR A  24      52.884  -0.905   2.388  1.00  0.00      LA0  C
ATOM    233  CD2 TYR A  24      51.995   1.137   0.627  1.00  0.00      LA0  C
ATOM    234  CE2 TYR A  24      52.290  -0.135   0.123  1.00  0.00      LA0  C
ATOM    235  CZ  TYR A  24      52.771  -1.124   1.002  1.00  0.00      LA0  C
ATOM    236  OH  TYR A  24      53.182  -2.327   0.469  1.00  0.00      LA0  O
ATOM    237  HH  TYR A  24      53.156  -3.016   1.140  1.00  0.00      LA0  H
ATOM    238  C   TYR A  24      53.084   5.066   2.393  1.00  0.00      LA0  C
ATOM    239  O   TYR A  24      52.641   5.502   3.450  1.00  0.00      LA0  O
ATOM    240  N   THR A  25      53.497   5.829   1.385  1.00  0.00      LA0  N
ATOM    241  H   THR A  25      53.823   5.416   0.533  1.00  0.00      LA0  H
ATOM    242  CA  THR A  25      53.299   7.263   1.534  1.00  0.00      LA0  C
ATOM    243  CB  THR A  25      54.299   8.000   0.648  1.00  0.00      LA0  C
ATOM    244  OG1 THR A  25      55.619   7.467   0.825  1.00  0.00      LA0  O
ATOM    245  HG1 THR A  25      56.101   7.875   0.097  1.00  0.00      LA0  H
ATOM    246  CG2 THR A  25      54.311   9.505   0.909  1.00  0.00      LA0  C
ATOM    247  C   THR A  25      51.867   7.646   1.206  1.00  0.00      LA0  C
ATOM    248  O   THR A  25      51.315   7.235   0.194  1.00  0.00      LA0  O
ATOM    249  N   VAL A  26      51.282   8.417   2.120  1.00  0.00      LA0  N
ATOM    250  H   VAL A  26      51.803   8.751   2.904  1.00  0.00      LA0  H
ATOM    251  CA  VAL A  26      49.901   8.837   1.928  1.00  0.00      LA0  C
ATOM    252  CB  VAL A  26      49.066   8.566   3.186  1.00  0.00      LA0  C
ATOM    253  CG1 VAL A  26      47.582   8.470   2.839  1.00  0.00      LA0  C
ATOM    254  CG2 VAL A  26      49.545   7.340   3.961  1.00  0.00      LA0  C
ATOM    255  C   VAL A  26      49.876  10.319   1.635  1.00  0.00      LA0  C
ATOM    256  O   VAL A  26      50.701  11.064   2.154  1.00  0.00      LA0  O
ATOM    257  N   GLY A  27      48.902  10.721   0.820  1.00  0.00      LA0  N
ATOM    258  H   GLY A  27      48.284  10.053   0.394  1.00  0.00      LA0  H
ATOM    259  CA  GLY A  27      48.695  12.151   0.612  1.00  0.00      LA0  C
ATOM    260  C   GLY A  27      47.322  12.360   0.023  1.00  0.00      LA0  C
ATOM    261  O   GLY A  27      46.596  11.398  -0.183  1.00  0.00      LA0  O
ATOM    262  N   ILE A  28      46.978  13.623  -0.245  1.00  0.00      LA0  N
ATOM    263  H   ILE A  28      47.645  14.365  -0.166  1.00  0.00      LA0  H
ATOM    264  CA  ILE A  28      45.693  13.783  -0.926  1.00  0.00      LA0  C
ATOM    265  CB  ILE A  28      44.812  14.855  -0.278  1.00  0.00      LA0  C
ATOM    266  CG2 ILE A  28      44.112  14.292   0.958  1.00  0.00      LA0  C
ATOM    267  CG1 ILE A  28      45.580  16.149  -0.005  1.00  0.00      LA0  C
ATOM    268  CD1 ILE A  28      44.690  17.262   0.547  1.00  0.00      LA0  C
ATOM    269  C   ILE A  28      45.861  14.032  -2.408  1.00  0.00      LA0  C
ATOM    270  O   ILE A  28      46.931  14.397  -2.878  1.00  0.00      LA0  O
ATOM    271  N   THR A  29      44.773  13.765  -3.135  1.00  0.00      LA0  N
ATOM    272  H   THR A  29      43.907  13.523  -2.697  1.00  0.00      LA0  H
ATOM    273  CA  THR A  29      44.909  13.853  -4.586  1.00  0.00      LA0  C
ATOM    274  CB  THR A  29      43.927  12.878  -5.234  1.00  0.00      LA0  C
ATOM    275  OG1 THR A  29      42.586  13.144  -4.796  1.00  0.00      LA0  O
ATOM    276  HG1 THR A  29      42.467  12.663  -3.971  1.00  0.00      LA0  H
ATOM    277  CG2 THR A  29      44.305  11.427  -4.947  1.00  0.00      LA0  C
ATOM    278  C   THR A  29      44.726  15.255  -5.146  1.00  0.00      LA0  C
ATOM    279  O   THR A  29      44.343  16.183  -4.445  1.00  0.00      LA0  O
ATOM    280  N   GLU A  30      44.956  15.351  -6.468  1.00  0.00      LA0  N
ATOM    281  H   GLU A  30      45.316  14.562  -6.962  1.00  0.00      LA0  H
ATOM    282  CA  GLU A  30      44.576  16.559  -7.204  1.00  0.00      LA0  C
ATOM    283  CB  GLU A  30      44.945  16.440  -8.685  1.00  0.00      LA0  C
ATOM    284  CG  GLU A  30      44.617  17.678  -9.542  1.00  0.00      LA0  C
ATOM    285  CD  GLU A  30      45.465  18.873  -9.141  1.00  0.00      LA0  C
ATOM    286  OE1 GLU A  30      44.929  19.976  -9.039  1.00  0.00      LA0  O
ATOM    287  OE2 GLU A  30      46.665  18.707  -8.934  1.00  0.00      LA0  O
ATOM    288  C   GLU A  30      43.096  16.832  -7.077  1.00  0.00      LA0  C
ATOM    289  O   GLU A  30      42.666  17.924  -6.749  1.00  0.00      LA0  O
ATOM    290  N   HIS A  31      42.325  15.745  -7.277  1.00  0.00      LA0  N
ATOM    291  H   HIS A  31      42.755  14.897  -7.578  1.00  0.00      LA0  H
ATOM    292  CA  HIS A  31      40.879  15.864  -7.069  1.00  0.00      LA0  C
ATOM    293  CB  HIS A  31      40.201  14.508  -7.280  1.00  0.00      LA0  C
ATOM    294  CG  HIS A  31      38.699  14.670  -7.368  1.00  0.00      LA0  C
ATOM    295  ND1 HIS A  31      38.030  14.826  -8.526  1.00  0.00      LA0  N
ATOM    296  HD1 HIS A  31      38.402  14.850  -9.431  1.00  0.00      LA0  H
ATOM    297  CD2 HIS A  31      37.780  14.677  -6.314  1.00  0.00      LA0  C
ATOM    298  NE2 HIS A  31      36.553  14.841  -6.858  1.00  0.00      LA0  N
ATOM    299  CE1 HIS A  31      36.698  14.932  -8.215  1.00  0.00      LA0  C
ATOM    300  C   HIS A  31      40.519  16.463  -5.718  1.00  0.00      LA0  C
ATOM    301  O   HIS A  31      39.707  17.369  -5.595  1.00  0.00      LA0  O
ATOM    302  N   ALA A  32      41.229  15.948  -4.701  1.00  0.00      LA0  N
ATOM    303  H   ALA A  32      41.844  15.171  -4.837  1.00  0.00      LA0  H
ATOM    304  CA  ALA A  32      41.078  16.603  -3.407  1.00  0.00      LA0  C
ATOM    305  CB  ALA A  32      41.883  15.877  -2.330  1.00  0.00      LA0  C
ATOM    306  C   ALA A  32      41.425  18.087  -3.414  1.00  0.00      LA0  C
ATOM    307  O   ALA A  32      40.648  18.905  -2.944  1.00  0.00      LA0  O
ATOM    308  N   GLN A  33      42.592  18.434  -3.985  1.00  0.00      LA0  N
ATOM    309  H   GLN A  33      43.179  17.755  -4.428  1.00  0.00      LA0  H
ATOM    310  CA  GLN A  33      42.916  19.863  -3.966  1.00  0.00      LA0  C
ATOM    311  CB  GLN A  33      44.401  20.154  -4.228  1.00  0.00      LA0  C
ATOM    312  CG  GLN A  33      44.844  20.174  -5.693  1.00  0.00      LA0  C
ATOM    313  CD  GLN A  33      45.895  21.251  -5.871  1.00  0.00      LA0  C
ATOM    314  OE1 GLN A  33      45.916  22.251  -5.159  1.00  0.00      LA0  O
ATOM    315  NE2 GLN A  33      46.774  21.006  -6.844  1.00  0.00      LA0  N
ATOM    316 HE21 GLN A  33      46.626  20.252  -7.498  1.00  0.00      LA0  H
ATOM    317 HE22 GLN A  33      47.591  21.577  -6.945  1.00  0.00      LA0  H
ATOM    318  C   GLN A  33      42.004  20.793  -4.764  1.00  0.00      LA0  C
ATOM    319  O   GLN A  33      41.823  21.948  -4.395  1.00  0.00      LA0  O
ATOM    320  N   GLU A  34      41.384  20.228  -5.825  1.00  0.00      LA0  N
ATOM    321  H   GLU A  34      41.645  19.300  -6.086  1.00  0.00      LA0  H
ATOM    322  CA  GLU A  34      40.308  20.913  -6.558  1.00  0.00      LA0  C
ATOM    323  CB  GLU A  34      39.540  19.953  -7.484  1.00  0.00      LA0  C
ATOM    324  CG  GLU A  34      40.277  19.251  -8.635  1.00  0.00      LA0  C
ATOM    325  CD  GLU A  34      40.669  20.211  -9.740  1.00  0.00      LA0  C
ATOM    326  OE1 GLU A  34      40.351  21.392  -9.670  1.00  0.00      LA0  O
ATOM    327  OE2 GLU A  34      41.390  19.817 -10.650  1.00  0.00      LA0  O
ATOM    328  C   GLU A  34      39.272  21.465  -5.604  1.00  0.00      LA0  C
ATOM    329  O   GLU A  34      38.834  22.609  -5.631  1.00  0.00      LA0  O
ATOM    330  N   LEU A  35      38.924  20.528  -4.718  1.00  0.00      LA0  N
ATOM    331  H   LEU A  35      39.355  19.624  -4.762  1.00  0.00      LA0  H
ATOM    332  CA  LEU A  35      37.953  20.830  -3.687  1.00  0.00      LA0  C
ATOM    333  CB  LEU A  35      37.483  19.502  -3.087  1.00  0.00      LA0  C
ATOM    334  CG  LEU A  35      37.023  18.420  -4.072  1.00  0.00      LA0  C
ATOM    335  CD1 LEU A  35      36.789  17.091  -3.353  1.00  0.00      LA0  C
ATOM    336  CD2 LEU A  35      35.811  18.830  -4.909  1.00  0.00      LA0  C
ATOM    337  C   LEU A  35      38.488  21.794  -2.631  1.00  0.00      LA0  C
ATOM    338  O   LEU A  35      37.863  22.783  -2.260  1.00  0.00      LA0  O
ATOM    339  N   LEU A  36      39.705  21.450  -2.172  1.00  0.00      LA0  N
ATOM    340  H   LEU A  36      40.137  20.655  -2.593  1.00  0.00      LA0  H
ATOM    341  CA  LEU A  36      40.348  22.153  -1.062  1.00  0.00      LA0  C
ATOM    342  CB  LEU A  36      41.681  21.503  -0.671  1.00  0.00      LA0  C
ATOM    343  CG  LEU A  36      41.574  20.519   0.497  1.00  0.00      LA0  C
ATOM    344  CD1 LEU A  36      41.347  19.077   0.058  1.00  0.00      LA0  C
ATOM    345  CD2 LEU A  36      42.731  20.648   1.481  1.00  0.00      LA0  C
ATOM    346  C   LEU A  36      40.565  23.646  -1.221  1.00  0.00      LA0  C
ATOM    347  O   LEU A  36      40.262  24.438  -0.333  1.00  0.00      LA0  O
ATOM    348  N   GLY A  37      41.151  24.004  -2.369  1.00  0.00      LA0  N
ATOM    349  H   GLY A  37      41.361  23.320  -3.072  1.00  0.00      LA0  H
ATOM    350  CA  GLY A  37      41.491  25.415  -2.535  1.00  0.00      LA0  C
ATOM    351  C   GLY A  37      42.582  25.921  -1.599  1.00  0.00      LA0  C
ATOM    352  O   GLY A  37      43.773  25.754  -1.846  1.00  0.00      LA0  O
ATOM    353  N   ASP A  38      42.108  26.567  -0.522  1.00  0.00      LA0  N
ATOM    354  H   ASP A  38      41.132  26.504  -0.315  1.00  0.00      LA0  H
ATOM    355  CA  ASP A  38      42.995  27.377   0.315  1.00  0.00      LA0  C
ATOM    356  CB  ASP A  38      42.213  28.502   1.006  1.00  0.00      LA0  C
ATOM    357  CG  ASP A  38      43.150  29.671   1.237  1.00  0.00      LA0  C
ATOM    358  OD1 ASP A  38      43.074  30.633   0.490  1.00  0.00      LA0  O
ATOM    359  OD2 ASP A  38      44.039  29.587   2.079  1.00  0.00      LA0  O
ATOM    360  C   ASP A  38      43.889  26.651   1.316  1.00  0.00      LA0  C
ATOM    361  O   ASP A  38      43.751  26.768   2.526  1.00  0.00      LA0  O
ATOM    362  N   MET A  39      44.827  25.870   0.764  1.00  0.00      LA0  N
ATOM    363  H   MET A  39      44.889  25.858  -0.235  1.00  0.00      LA0  H
ATOM    364  CA  MET A  39      45.684  25.027   1.606  1.00  0.00      LA0  C
ATOM    365  CB  MET A  39      46.757  24.391   0.730  1.00  0.00      LA0  C
ATOM    366  CG  MET A  39      47.157  22.994   1.187  1.00  0.00      LA0  C
ATOM    367  SD  MET A  39      45.830  21.807   0.940  1.00  0.00      LA0  S
ATOM    368  CE  MET A  39      45.545  22.089  -0.819  1.00  0.00      LA0  C
ATOM    369  C   MET A  39      46.352  25.717   2.790  1.00  0.00      LA0  C
ATOM    370  O   MET A  39      47.263  26.517   2.611  1.00  0.00      LA0  O
ATOM    371  N   VAL A  40      45.879  25.378   3.999  1.00  0.00      LA0  N
ATOM    372  H   VAL A  40      45.146  24.704   4.091  1.00  0.00      LA0  H
ATOM    373  CA  VAL A  40      46.430  26.135   5.121  1.00  0.00      LA0  C
ATOM    374  CB  VAL A  40      45.417  27.156   5.660  1.00  0.00      LA0  C
ATOM    375  CG1 VAL A  40      44.424  26.553   6.659  1.00  0.00      LA0  C
ATOM    376  CG2 VAL A  40      46.144  28.391   6.200  1.00  0.00      LA0  C
ATOM    377  C   VAL A  40      47.101  25.346   6.237  1.00  0.00      LA0  C
ATOM    378  O   VAL A  40      47.939  25.866   6.962  1.00  0.00      LA0  O
ATOM    379  N   PHE A  41      46.723  24.065   6.342  1.00  0.00      LA0  N
ATOM    380  H   PHE A  41      46.036  23.638   5.749  1.00  0.00      LA0  H
ATOM    381  CA  PHE A  41      47.341  23.262   7.395  1.00  0.00      LA0  C
ATOM    382  CB  PHE A  41      46.738  23.624   8.768  1.00  0.00      LA0  C
ATOM    383  CG  PHE A  41      47.493  23.029   9.941  1.00  0.00      LA0  C
ATOM    384  CD1 PHE A  41      48.907  22.988   9.945  1.00  0.00      LA0  C
ATOM    385  CD2 PHE A  41      46.749  22.520  11.027  1.00  0.00      LA0  C
ATOM    386  CE1 PHE A  41      49.580  22.388  11.025  1.00  0.00      LA0  C
ATOM    387  CE2 PHE A  41      47.422  21.930  12.113  1.00  0.00      LA0  C
ATOM    388  CZ  PHE A  41      48.830  21.848  12.091  1.00  0.00      LA0  C
ATOM    389  C   PHE A  41      47.103  21.808   7.087  1.00  0.00      LA0  C
ATOM    390  O   PHE A  41      46.179  21.479   6.361  1.00  0.00      LA0  O
ATOM    391  N   VAL A  42      47.936  20.948   7.675  1.00  0.00      LA0  N
ATOM    392  H   VAL A  42      48.786  21.237   8.116  1.00  0.00      LA0  H
ATOM    393  CA  VAL A  42      47.411  19.615   7.936  1.00  0.00      LA0  C
ATOM    394  CB  VAL A  42      48.054  18.545   7.036  1.00  0.00      LA0  C
ATOM    395  CG1 VAL A  42      47.457  17.166   7.328  1.00  0.00      LA0  C
ATOM    396  CG2 VAL A  42      47.928  18.876   5.547  1.00  0.00      LA0  C
ATOM    397  C   VAL A  42      47.689  19.314   9.391  1.00  0.00      LA0  C
ATOM    398  O   VAL A  42      48.841  19.345   9.804  1.00  0.00      LA0  O
ATOM    399  N   ASP A  43      46.622  19.034  10.157  1.00  0.00      LA0  N
ATOM    400  H   ASP A  43      45.700  19.017   9.771  1.00  0.00      LA0  H
ATOM    401  CA  ASP A  43      46.964  18.506  11.474  1.00  0.00      LA0  C
ATOM    402  CB  ASP A  43      45.841  18.621  12.515  1.00  0.00      LA0  C
ATOM    403  CG  ASP A  43      46.392  18.330  13.912  1.00  0.00      LA0  C
ATOM    404  OD1 ASP A  43      47.543  18.660  14.191  1.00  0.00      LA0  O
ATOM    405  OD2 ASP A  43      45.699  17.720  14.722  1.00  0.00      LA0  O
ATOM    406  C   ASP A  43      47.471  17.089  11.370  1.00  0.00      LA0  C
ATOM    407  O   ASP A  43      46.895  16.228  10.711  1.00  0.00      LA0  O
ATOM    408  N   LEU A  44      48.631  16.930  12.000  1.00  0.00      LA0  N
ATOM    409  H   LEU A  44      48.906  17.661  12.626  1.00  0.00      LA0  H
ATOM    410  CA  LEU A  44      49.371  15.696  11.805  1.00  0.00      LA0  C
ATOM    411  CB  LEU A  44      50.874  16.001  11.862  1.00  0.00      LA0  C
ATOM    412  CG  LEU A  44      51.323  16.942  10.735  1.00  0.00      LA0  C
ATOM    413  CD1 LEU A  44      52.753  17.441  10.940  1.00  0.00      LA0  C
ATOM    414  CD2 LEU A  44      51.132  16.325   9.345  1.00  0.00      LA0  C
ATOM    415  C   LEU A  44      48.955  14.615  12.785  1.00  0.00      LA0  C
ATOM    416  O   LEU A  44      48.667  14.883  13.956  1.00  0.00      LA0  O
ATOM    417  N   PRO A  45      48.931  13.369  12.244  1.00  0.00      LA0  N
ATOM    418  CD  PRO A  45      49.097  13.016  10.835  1.00  0.00      LA0  C
ATOM    419  CA  PRO A  45      48.771  12.198  13.106  1.00  0.00      LA0  C
ATOM    420  CB  PRO A  45      48.577  11.064  12.095  1.00  0.00      LA0  C
ATOM    421  CG  PRO A  45      49.316  11.508  10.835  1.00  0.00      LA0  C
ATOM    422  C   PRO A  45      50.019  12.015  13.941  1.00  0.00      LA0  C
ATOM    423  O   PRO A  45      51.113  12.396  13.540  1.00  0.00      LA0  O
ATOM    424  N   GLU A  46      49.797  11.437  15.124  1.00  0.00      LA0  N
ATOM    425  H   GLU A  46      48.908  11.072  15.385  1.00  0.00      LA0  H
ATOM    426  CA  GLU A  46      50.931  11.441  16.034  1.00  0.00      LA0  C
ATOM    427  CB  GLU A  46      50.452  11.265  17.479  1.00  0.00      LA0  C
ATOM    428  CG  GLU A  46      51.336  12.015  18.483  1.00  0.00      LA0  C
ATOM    429  CD  GLU A  46      51.527  13.448  18.014  1.00  0.00      LA0  C
ATOM    430  OE1 GLU A  46      50.593  14.245  18.128  1.00  0.00      LA0  O
ATOM    431  OE2 GLU A  46      52.603  13.743  17.496  1.00  0.00      LA0  O
ATOM    432  C   GLU A  46      52.057  10.506  15.650  1.00  0.00      LA0  C
ATOM    433  O   GLU A  46      51.847   9.378  15.207  1.00  0.00      LA0  O
ATOM    434  N   VAL A  47      53.272  11.045  15.796  1.00  0.00      LA0  N
ATOM    435  H   VAL A  47      53.337  11.929  16.272  1.00  0.00      LA0  H
ATOM    436  CA  VAL A  47      54.415  10.264  15.327  1.00  0.00      LA0  C
ATOM    437  CB  VAL A  47      55.679  11.135  15.245  1.00  0.00      LA0  C
ATOM    438  CG1 VAL A  47      56.841  10.398  14.569  1.00  0.00      LA0  C
ATOM    439  CG2 VAL A  47      55.383  12.456  14.529  1.00  0.00      LA0  C
ATOM    440  C   VAL A  47      54.641   9.021  16.172  1.00  0.00      LA0  C
ATOM    441  O   VAL A  47      54.730   9.070  17.392  1.00  0.00      LA0  O
ATOM    442  N   GLY A  48      54.699   7.891  15.458  1.00  0.00      LA0  N
ATOM    443  H   GLY A  48      54.609   7.922  14.462  1.00  0.00      LA0  H
ATOM    444  CA  GLY A  48      54.845   6.628  16.175  1.00  0.00      LA0  C
ATOM    445  C   GLY A  48      53.549   6.056  16.728  1.00  0.00      LA0  C
ATOM    446  O   GLY A  48      53.546   5.095  17.488  1.00  0.00      LA0  O
ATOM    447  N   ALA A  49      52.430   6.671  16.313  1.00  0.00      LA0  N
ATOM    448  H   ALA A  49      52.447   7.453  15.689  1.00  0.00      LA0  H
ATOM    449  CA  ALA A  49      51.177   6.026  16.689  1.00  0.00      LA0  C
ATOM    450  CB  ALA A  49      50.028   7.037  16.706  1.00  0.00      LA0  C
ATOM    451  C   ALA A  49      50.832   4.904  15.732  1.00  0.00      LA0  C
ATOM    452  O   ALA A  49      51.288   4.876  14.595  1.00  0.00      LA0  O
ATOM    453  N   THR A  50      49.995   3.997  16.235  1.00  0.00      LA0  N
ATOM    454  H   THR A  50      49.674   4.035  17.177  1.00  0.00      LA0  H
ATOM    455  CA  THR A  50      49.524   2.947  15.343  1.00  0.00      LA0  C
ATOM    456  CB  THR A  50      49.856   1.585  15.957  1.00  0.00      LA0  C
ATOM    457  OG1 THR A  50      51.195   1.606  16.467  1.00  0.00      LA0  O
ATOM    458  HG1 THR A  50      51.431   0.715  16.687  1.00  0.00      LA0  H
ATOM    459  CG2 THR A  50      49.667   0.424  14.976  1.00  0.00      LA0  C
ATOM    460  C   THR A  50      48.037   3.108  15.109  1.00  0.00      LA0  C
ATOM    461  O   THR A  50      47.273   3.267  16.053  1.00  0.00      LA0  O
ATOM    462  N   VAL A  51      47.674   3.102  13.823  1.00  0.00      LA0  N
ATOM    463  H   VAL A  51      48.358   2.917  13.114  1.00  0.00      LA0  H
ATOM    464  CA  VAL A  51      46.265   3.260  13.463  1.00  0.00      LA0  C
ATOM    465  CB  VAL A  51      46.035   4.604  12.756  1.00  0.00      LA0  C
ATOM    466  CG1 VAL A  51      46.116   5.776  13.737  1.00  0.00      LA0  C
ATOM    467  CG2 VAL A  51      46.991   4.784  11.574  1.00  0.00      LA0  C
ATOM    468  C   VAL A  51      45.820   2.103  12.590  1.00  0.00      LA0  C
ATOM    469  O   VAL A  51      46.631   1.265  12.204  1.00  0.00      LA0  O
ATOM    470  N   SER A  52      44.524   2.092  12.288  1.00  0.00      LA0  N
ATOM    471  H   SER A  52      43.886   2.785  12.631  1.00  0.00      LA0  H
ATOM    472  CA  SER A  52      44.011   0.999  11.474  1.00  0.00      LA0  C
ATOM    473  CB  SER A  52      42.903   0.253  12.226  1.00  0.00      LA0  C
ATOM    474  OG  SER A  52      42.874   0.656  13.602  1.00  0.00      LA0  O
ATOM    475  HG  SER A  52      42.457   1.529  13.597  1.00  0.00      LA0  H
ATOM    476  C   SER A  52      43.530   1.463  10.113  1.00  0.00      LA0  C
ATOM    477  O   SER A  52      43.298   2.642   9.872  1.00  0.00      LA0  O
ATOM    478  N   ALA A  53      43.383   0.477   9.216  1.00  0.00      LA0  N
ATOM    479  H   ALA A  53      43.677  -0.453   9.440  1.00  0.00      LA0  H
ATOM    480  CA  ALA A  53      42.826   0.793   7.904  1.00  0.00      LA0  C
ATOM    481  CB  ALA A  53      42.940  -0.413   6.970  1.00  0.00      LA0  C
ATOM    482  C   ALA A  53      41.375   1.234   7.980  1.00  0.00      LA0  C
ATOM    483  O   ALA A  53      40.457   0.428   8.086  1.00  0.00      LA0  O
ATOM    484  N   GLY A  54      41.220   2.559   7.938  1.00  0.00      LA0  N
ATOM    485  H   GLY A  54      42.040   3.130   7.850  1.00  0.00      LA0  H
ATOM    486  CA  GLY A  54      39.878   3.111   8.078  1.00  0.00      LA0  C
ATOM    487  C   GLY A  54      39.789   4.254   9.071  1.00  0.00      LA0  C
ATOM    488  O   GLY A  54      38.913   5.107   8.978  1.00  0.00      LA0  O
ATOM    489  N   ASP A  55      40.744   4.243  10.013  1.00  0.00      LA0  N
ATOM    490  H   ASP A  55      41.400   3.492  10.105  1.00  0.00      LA0  H
ATOM    491  CA  ASP A  55      40.786   5.309  11.018  1.00  0.00      LA0  C
ATOM    492  CB  ASP A  55      41.870   5.041  12.079  1.00  0.00      LA0  C
ATOM    493  CG  ASP A  55      41.764   3.708  12.818  1.00  0.00      LA0  C
ATOM    494  OD1 ASP A  55      41.041   2.809  12.399  1.00  0.00      LA0  O
ATOM    495  OD2 ASP A  55      42.469   3.540  13.810  1.00  0.00      LA0  O
ATOM    496  C   ASP A  55      41.105   6.643  10.368  1.00  0.00      LA0  C
ATOM    497  O   ASP A  55      41.840   6.696   9.384  1.00  0.00      LA0  O
ATOM    498  N   ASP A  56      40.553   7.720  10.944  1.00  0.00      LA0  N
ATOM    499  H   ASP A  56      39.962   7.693  11.752  1.00  0.00      LA0  H
ATOM    500  CA  ASP A  56      41.074   9.008  10.493  1.00  0.00      LA0  C
ATOM    501  CB  ASP A  56      40.151  10.215  10.721  1.00  0.00      LA0  C
ATOM    502  CG  ASP A  56      38.890   9.941  11.521  1.00  0.00      LA0  C
ATOM    503  OD1 ASP A  56      38.992   9.589  12.690  1.00  0.00      LA0  O
ATOM    504  OD2 ASP A  56      37.801  10.133  10.981  1.00  0.00      LA0  O
ATOM    505  C   ASP A  56      42.397   9.325  11.135  1.00  0.00      LA0  C
ATOM    506  O   ASP A  56      42.755   8.806  12.188  1.00  0.00      LA0  O
ATOM    507  N   CYS A  57      43.131  10.208  10.453  1.00  0.00      LA0  N
ATOM    508  H   CYS A  57      42.846  10.513   9.540  1.00  0.00      LA0  H
ATOM    509  CA  CYS A  57      44.411  10.534  11.066  1.00  0.00      LA0  C
ATOM    510  CB  CYS A  57      45.464   9.482  10.704  1.00  0.00      LA0  C
ATOM    511  SG  CYS A  57      45.684   9.260   8.925  1.00  0.00      LA0  S
ATOM    512  C   CYS A  57      44.926  11.936  10.833  1.00  0.00      LA0  C
ATOM    513  O   CYS A  57      45.645  12.481  11.663  1.00  0.00      LA0  O
ATOM    514  N   ALA A  58      44.557  12.506   9.678  1.00  0.00      LA0  N
ATOM    515  H   ALA A  58      43.947  12.065   9.015  1.00  0.00      LA0  H
ATOM    516  CA  ALA A  58      45.210  13.778   9.388  1.00  0.00      LA0  C
ATOM    517  CB  ALA A  58      46.374  13.557   8.429  1.00  0.00      LA0  C
ATOM    518  C   ALA A  58      44.291  14.823   8.807  1.00  0.00      LA0  C
ATOM    519  O   ALA A  58      43.726  14.660   7.736  1.00  0.00      LA0  O
ATOM    520  N   VAL A  59      44.158  15.920   9.554  1.00  0.00      LA0  N
ATOM    521  H   VAL A  59      44.789  16.076  10.316  1.00  0.00      LA0  H
ATOM    522  CA  VAL A  59      43.165  16.889   9.094  1.00  0.00      LA0  C
ATOM    523  CB  VAL A  59      42.564  17.657  10.284  1.00  0.00      LA0  C
ATOM    524  CG1 VAL A  59      41.222  18.287   9.908  1.00  0.00      LA0  C
ATOM    525  CG2 VAL A  59      42.397  16.763  11.517  1.00  0.00      LA0  C
ATOM    526  C   VAL A  59      43.728  17.827   8.032  1.00  0.00      LA0  C
ATOM    527  O   VAL A  59      44.490  18.739   8.323  1.00  0.00      LA0  O
ATOM    528  N   ALA A  60      43.360  17.542   6.776  1.00  0.00      LA0  N
ATOM    529  H   ALA A  60      42.645  16.849   6.670  1.00  0.00      LA0  H
ATOM    530  CA  ALA A  60      43.867  18.354   5.667  1.00  0.00      LA0  C
ATOM    531  CB  ALA A  60      43.770  17.602   4.341  1.00  0.00      LA0  C
ATOM    532  C   ALA A  60      43.124  19.663   5.499  1.00  0.00      LA0  C
ATOM    533  O   ALA A  60      42.128  19.768   4.793  1.00  0.00      LA0  O
ATOM    534  N   GLU A  61      43.635  20.664   6.200  1.00  0.00      LA0  N
ATOM    535  H   GLU A  61      44.506  20.563   6.682  1.00  0.00      LA0  H
ATOM    536  CA  GLU A  61      42.883  21.907   6.235  1.00  0.00      LA0  C
ATOM    537  CB  GLU A  61      42.920  22.509   7.624  1.00  0.00      LA0  C
ATOM    538  CG  GLU A  61      42.436  21.477   8.622  1.00  0.00      LA0  C
ATOM    539  CD  GLU A  61      42.390  22.099   9.982  1.00  0.00      LA0  C
ATOM    540  OE1 GLU A  61      43.412  22.596  10.447  1.00  0.00      LA0  O
ATOM    541  OE2 GLU A  61      41.334  22.078  10.605  1.00  0.00      LA0  O
ATOM    542  C   GLU A  61      43.242  22.967   5.229  1.00  0.00      LA0  C
ATOM    543  O   GLU A  61      44.313  23.048   4.634  1.00  0.00      LA0  O
ATOM    544  N   SER A  62      42.239  23.824   5.107  1.00  0.00      LA0  N
ATOM    545  H   SER A  62      41.387  23.687   5.619  1.00  0.00      LA0  H
ATOM    546  CA  SER A  62      42.269  24.946   4.198  1.00  0.00      LA0  C
ATOM    547  CB  SER A  62      41.695  24.458   2.864  1.00  0.00      LA0  C
ATOM    548  OG  SER A  62      41.023  25.491   2.128  1.00  0.00      LA0  O
ATOM    549  HG  SER A  62      40.684  25.066   1.342  1.00  0.00      LA0  H
ATOM    550  C   SER A  62      41.457  26.033   4.862  1.00  0.00      LA0  C
ATOM    551  O   SER A  62      40.590  25.743   5.679  1.00  0.00      LA0  O
ATOM    552  N   VAL A  63      41.739  27.294   4.500  1.00  0.00      LA0  N
ATOM    553  H   VAL A  63      42.426  27.490   3.793  1.00  0.00      LA0  H
ATOM    554  CA  VAL A  63      40.862  28.303   5.097  1.00  0.00      LA0  C
ATOM    555  CB  VAL A  63      41.427  29.732   4.999  1.00  0.00      LA0  C
ATOM    556  CG1 VAL A  63      40.818  30.623   6.083  1.00  0.00      LA0  C
ATOM    557  CG2 VAL A  63      42.943  29.796   5.124  1.00  0.00      LA0  C
ATOM    558  C   VAL A  63      39.430  28.224   4.568  1.00  0.00      LA0  C
ATOM    559  O   VAL A  63      38.473  28.654   5.195  1.00  0.00      LA0  O
ATOM    560  N   LYS A  64      39.316  27.593   3.383  1.00  0.00      LA0  N
ATOM    561  H   LYS A  64      40.125  27.241   2.909  1.00  0.00      LA0  H
ATOM    562  CA  LYS A  64      37.964  27.310   2.907  1.00  0.00      LA0  C
ATOM    563  CB  LYS A  64      37.979  26.876   1.431  1.00  0.00      LA0  C
ATOM    564  CG  LYS A  64      36.582  26.742   0.803  1.00  0.00      LA0  C
ATOM    565  CD  LYS A  64      36.553  25.911  -0.485  1.00  0.00      LA0  C
ATOM    566  CE  LYS A  64      35.156  25.768  -1.104  1.00  0.00      LA0  C
ATOM    567  NZ  LYS A  64      34.198  25.104  -0.207  1.00  0.00      LA0  N
ATOM    568  HZ1 LYS A  64      33.285  25.596  -0.318  1.00  0.00      LA0  H
ATOM    569  HZ2 LYS A  64      34.079  24.101  -0.466  1.00  0.00      LA0  H
ATOM    570  HZ3 LYS A  64      34.489  25.213   0.784  1.00  0.00      LA0  H
ATOM    571  C   LYS A  64      37.206  26.289   3.751  1.00  0.00      LA0  C
ATOM    572  O   LYS A  64      35.985  26.343   3.829  1.00  0.00      LA0  O
ATOM    573  N   ALA A  65      37.971  25.336   4.334  1.00  0.00      LA0  N
ATOM    574  H   ALA A  65      38.970  25.412   4.339  1.00  0.00      LA0  H
ATOM    575  CA  ALA A  65      37.371  24.229   5.087  1.00  0.00      LA0  C
ATOM    576  CB  ALA A  65      36.317  23.473   4.276  1.00  0.00      LA0  C
ATOM    577  C   ALA A  65      38.373  23.187   5.550  1.00  0.00      LA0  C
ATOM    578  O   ALA A  65      39.550  23.241   5.228  1.00  0.00      LA0  O
ATOM    579  N   ALA A  66      37.853  22.201   6.296  1.00  0.00      LA0  N
ATOM    580  H   ALA A  66      36.876  22.134   6.491  1.00  0.00      LA0  H
ATOM    581  CA  ALA A  66      38.755  21.123   6.687  1.00  0.00      LA0  C
ATOM    582  CB  ALA A  66      38.701  20.897   8.196  1.00  0.00      LA0  C
ATOM    583  C   ALA A  66      38.413  19.820   5.997  1.00  0.00      LA0  C
ATOM    584  O   ALA A  66      37.269  19.377   5.999  1.00  0.00      LA0  O
ATOM    585  N   SER A  67      39.466  19.247   5.413  1.00  0.00      LA0  N
ATOM    586  H   SER A  67      40.361  19.690   5.470  1.00  0.00      LA0  H
ATOM    587  CA  SER A  67      39.390  17.902   4.855  1.00  0.00      LA0  C
ATOM    588  CB  SER A  67      39.887  17.923   3.410  1.00  0.00      LA0  C
ATOM    589  OG  SER A  67      39.438  16.760   2.709  1.00  0.00      LA0  O
ATOM    590  HG  SER A  67      38.502  16.681   2.889  1.00  0.00      LA0  H
ATOM    591  C   SER A  67      40.199  16.954   5.719  1.00  0.00      LA0  C
ATOM    592  O   SER A  67      40.587  17.315   6.825  1.00  0.00      LA0  O
ATOM    593  N   ASP A  68      40.443  15.749   5.188  1.00  0.00      LA0  N
ATOM    594  H   ASP A  68      40.209  15.514   4.241  1.00  0.00      LA0  H
ATOM    595  CA  ASP A  68      41.027  14.710   6.027  1.00  0.00      LA0  C
ATOM    596  CB  ASP A  68      39.891  13.961   6.722  1.00  0.00      LA0  C
ATOM    597  CG  ASP A  68      40.390  13.059   7.833  1.00  0.00      LA0  C
ATOM    598  OD1 ASP A  68      40.807  13.542   8.875  1.00  0.00      LA0  O
ATOM    599  OD2 ASP A  68      40.238  11.852   7.728  1.00  0.00      LA0  O
ATOM    600  C   ASP A  68      41.894  13.771   5.213  1.00  0.00      LA0  C
ATOM    601  O   ASP A  68      41.874  13.804   3.987  1.00  0.00      LA0  O
ATOM    602  N   ILE A  69      42.651  12.953   5.947  1.00  0.00      LA0  N
ATOM    603  H   ILE A  69      42.618  13.081   6.942  1.00  0.00      LA0  H
ATOM    604  CA  ILE A  69      43.360  11.812   5.388  1.00  0.00      LA0  C
ATOM    605  CB  ILE A  69      44.878  12.064   5.250  1.00  0.00      LA0  C
ATOM    606  CG2 ILE A  69      45.612  10.811   4.781  1.00  0.00      LA0  C
ATOM    607  CG1 ILE A  69      45.222  13.194   4.284  1.00  0.00      LA0  C
ATOM    608  CD1 ILE A  69      45.414  14.541   4.969  1.00  0.00      LA0  C
ATOM    609  C   ILE A  69      43.107  10.641   6.316  1.00  0.00      LA0  C
ATOM    610  O   ILE A  69      43.369  10.707   7.517  1.00  0.00      LA0  O
ATOM    611  N   TYR A  70      42.591   9.574   5.696  1.00  0.00      LA0  N
ATOM    612  H   TYR A  70      42.443   9.563   4.704  1.00  0.00      LA0  H
ATOM    613  CA  TYR A  70      42.422   8.345   6.457  1.00  0.00      LA0  C
ATOM    614  CB  TYR A  70      41.209   7.577   5.917  1.00  0.00      LA0  C
ATOM    615  CG  TYR A  70      39.961   8.326   6.315  1.00  0.00      LA0  C
ATOM    616  CD1 TYR A  70      39.384   8.018   7.559  1.00  0.00      LA0  C
ATOM    617  CE1 TYR A  70      38.314   8.794   8.018  1.00  0.00      LA0  C
ATOM    618  CD2 TYR A  70      39.433   9.326   5.470  1.00  0.00      LA0  C
ATOM    619  CE2 TYR A  70      38.356  10.104   5.932  1.00  0.00      LA0  C
ATOM    620  CZ  TYR A  70      37.839   9.851   7.219  1.00  0.00      LA0  C
ATOM    621  OH  TYR A  70      36.847  10.666   7.737  1.00  0.00      LA0  O
ATOM    622  HH  TYR A  70      36.388  10.141   8.400  1.00  0.00      LA0  H
ATOM    623  C   TYR A  70      43.682   7.509   6.418  1.00  0.00      LA0  C
ATOM    624  O   TYR A  70      44.632   7.807   5.703  1.00  0.00      LA0  O
ATOM    625  N   ALA A  71      43.657   6.432   7.209  1.00  0.00      LA0  N
ATOM    626  H   ALA A  71      42.880   6.274   7.823  1.00  0.00      LA0  H
ATOM    627  CA  ALA A  71      44.730   5.459   7.053  1.00  0.00      LA0  C
ATOM    628  CB  ALA A  71      45.129   4.879   8.405  1.00  0.00      LA0  C
ATOM    629  C   ALA A  71      44.305   4.336   6.129  1.00  0.00      LA0  C
ATOM    630  O   ALA A  71      43.445   3.526   6.450  1.00  0.00      LA0  O
ATOM    631  N   PRO A  72      44.917   4.330   4.923  1.00  0.00      LA0  N
ATOM    632  CD  PRO A  72      45.895   5.285   4.420  1.00  0.00      LA0  C
ATOM    633  CA  PRO A  72      44.535   3.332   3.920  1.00  0.00      LA0  C
ATOM    634  CB  PRO A  72      45.273   3.824   2.668  1.00  0.00      LA0  C
ATOM    635  CG  PRO A  72      45.622   5.285   2.925  1.00  0.00      LA0  C
ATOM    636  C   PRO A  72      44.896   1.901   4.297  1.00  0.00      LA0  C
ATOM    637  O   PRO A  72      44.152   0.957   4.070  1.00  0.00      LA0  O
ATOM    638  N   VAL A  73      46.103   1.794   4.867  1.00  0.00      LA0  N
ATOM    639  H   VAL A  73      46.616   2.614   5.111  1.00  0.00      LA0  H
ATOM    640  CA  VAL A  73      46.528   0.521   5.439  1.00  0.00      LA0  C
ATOM    641  CB  VAL A  73      47.866   0.077   4.827  1.00  0.00      LA0  C
ATOM    642  CG1 VAL A  73      47.701  -0.291   3.354  1.00  0.00      LA0  C
ATOM    643  CG2 VAL A  73      48.965   1.127   5.006  1.00  0.00      LA0  C
ATOM    644  C   VAL A  73      46.649   0.735   6.933  1.00  0.00      LA0  C
ATOM    645  O   VAL A  73      46.608   1.878   7.380  1.00  0.00      LA0  O
ATOM    646  N   SER A  74      46.791  -0.364   7.677  1.00  0.00      LA0  N
ATOM    647  H   SER A  74      46.934  -1.277   7.283  1.00  0.00      LA0  H
ATOM    648  CA  SER A  74      47.036  -0.120   9.094  1.00  0.00      LA0  C
ATOM    649  CB  SER A  74      46.447  -1.248   9.945  1.00  0.00      LA0  C
ATOM    650  OG  SER A  74      45.189  -1.666   9.397  1.00  0.00      LA0  O
ATOM    651  HG  SER A  74      45.434  -2.286   8.704  1.00  0.00      LA0  H
ATOM    652  C   SER A  74      48.518   0.064   9.356  1.00  0.00      LA0  C
ATOM    653  O   SER A  74      49.341  -0.048   8.454  1.00  0.00      LA0  O
ATOM    654  N   GLY A  75      48.837   0.351  10.620  1.00  0.00      LA0  N
ATOM    655  H   GLY A  75      48.142   0.556  11.311  1.00  0.00      LA0  H
ATOM    656  CA  GLY A  75      50.256   0.360  10.932  1.00  0.00      LA0  C
ATOM    657  C   GLY A  75      50.731   1.636  11.585  1.00  0.00      LA0  C
ATOM    658  O   GLY A  75      49.984   2.380  12.210  1.00  0.00      LA0  O
ATOM    659  N   GLU A  76      52.044   1.809  11.441  1.00  0.00      LA0  N
ATOM    660  H   GLU A  76      52.506   1.261  10.742  1.00  0.00      LA0  H
ATOM    661  CA  GLU A  76      52.792   2.747  12.268  1.00  0.00      LA0  C
ATOM    662  CB  GLU A  76      54.051   1.992  12.688  1.00  0.00      LA0  C
ATOM    663  CG  GLU A  76      54.984   2.575  13.749  1.00  0.00      LA0  C
ATOM    664  CD  GLU A  76      56.095   1.558  13.949  1.00  0.00      LA0  C
ATOM    665  OE1 GLU A  76      55.848   0.498  14.522  1.00  0.00      LA0  O
ATOM    666  OE2 GLU A  76      57.202   1.759  13.455  1.00  0.00      LA0  O
ATOM    667  C   GLU A  76      53.097   4.032  11.522  1.00  0.00      LA0  C
ATOM    668  O   GLU A  76      53.581   4.021  10.394  1.00  0.00      LA0  O
ATOM    669  N   ILE A  77      52.787   5.152  12.185  1.00  0.00      LA0  N
ATOM    670  H   ILE A  77      52.415   5.075  13.111  1.00  0.00      LA0  H
ATOM    671  CA  ILE A  77      53.085   6.444  11.567  1.00  0.00      LA0  C
ATOM    672  CB  ILE A  77      52.225   7.571  12.171  1.00  0.00      LA0  C
ATOM    673  CG2 ILE A  77      52.401   8.881  11.392  1.00  0.00      LA0  C
ATOM    674  CG1 ILE A  77      50.748   7.185  12.297  1.00  0.00      LA0  C
ATOM    675  CD1 ILE A  77      50.053   6.952  10.956  1.00  0.00      LA0  C
ATOM    676  C   ILE A  77      54.561   6.780  11.698  1.00  0.00      LA0  C
ATOM    677  O   ILE A  77      54.998   7.411  12.653  1.00  0.00      LA0  O
ATOM    678  N   VAL A  78      55.321   6.306  10.705  1.00  0.00      LA0  N
ATOM    679  H   VAL A  78      54.883   5.871   9.915  1.00  0.00      LA0  H
ATOM    680  CA  VAL A  78      56.765   6.486  10.845  1.00  0.00      LA0  C
ATOM    681  CB  VAL A  78      57.549   5.402  10.092  1.00  0.00      LA0  C
ATOM    682  CG1 VAL A  78      57.329   4.048  10.762  1.00  0.00      LA0  C
ATOM    683  CG2 VAL A  78      57.241   5.361   8.592  1.00  0.00      LA0  C
ATOM    684  C   VAL A  78      57.283   7.875  10.517  1.00  0.00      LA0  C
ATOM    685  O   VAL A  78      58.310   8.312  11.018  1.00  0.00      LA0  O
ATOM    686  N   ALA A  79      56.522   8.565   9.657  1.00  0.00      LA0  N
ATOM    687  H   ALA A  79      55.696   8.171   9.249  1.00  0.00      LA0  H
ATOM    688  CA  ALA A  79      56.945   9.927   9.351  1.00  0.00      LA0  C
ATOM    689  CB  ALA A  79      57.856   9.956   8.120  1.00  0.00      LA0  C
ATOM    690  C   ALA A  79      55.746  10.794   9.078  1.00  0.00      LA0  C
ATOM    691  O   ALA A  79      54.705  10.304   8.660  1.00  0.00      LA0  O
ATOM    692  N   VAL A  80      55.935  12.093   9.317  1.00  0.00      LA0  N
ATOM    693  H   VAL A  80      56.818  12.448   9.623  1.00  0.00      LA0  H
ATOM    694  CA  VAL A  80      54.914  13.047   8.896  1.00  0.00      LA0  C
ATOM    695  CB  VAL A  80      54.207  13.692  10.100  1.00  0.00      LA0  C
ATOM    696  CG1 VAL A  80      53.290  12.693  10.807  1.00  0.00      LA0  C
ATOM    697  CG2 VAL A  80      55.195  14.353  11.067  1.00  0.00      LA0  C
ATOM    698  C   VAL A  80      55.591  14.100   8.048  1.00  0.00      LA0  C
ATOM    699  O   VAL A  80      56.809  14.206   8.061  1.00  0.00      LA0  O
ATOM    700  N   ASN A  81      54.770  14.860   7.322  1.00  0.00      LA0  N
ATOM    701  H   ASN A  81      53.783  14.697   7.341  1.00  0.00      LA0  H
ATOM    702  CA  ASN A  81      55.335  15.993   6.597  1.00  0.00      LA0  C
ATOM    703  CB  ASN A  81      54.505  16.274   5.342  1.00  0.00      LA0  C
ATOM    704  CG  ASN A  81      55.116  17.365   4.475  1.00  0.00      LA0  C
ATOM    705  OD1 ASN A  81      55.795  18.274   4.930  1.00  0.00      LA0  O
ATOM    706  ND2 ASN A  81      54.811  17.248   3.184  1.00  0.00      LA0  N
ATOM    707 HD21 ASN A  81      54.218  16.502   2.877  1.00  0.00      LA0  H
ATOM    708 HD22 ASN A  81      55.107  17.888   2.475  1.00  0.00      LA0  H
ATOM    709  C   ASN A  81      55.413  17.203   7.500  1.00  0.00      LA0  C
ATOM    710  O   ASN A  81      54.465  17.967   7.647  1.00  0.00      LA0  O
ATOM    711  N   ASP A  82      56.596  17.325   8.108  1.00  0.00      LA0  N
ATOM    712  H   ASP A  82      57.359  16.711   7.884  1.00  0.00      LA0  H
ATOM    713  CA  ASP A  82      56.870  18.461   8.987  1.00  0.00      LA0  C
ATOM    714  CB  ASP A  82      58.308  18.365   9.524  1.00  0.00      LA0  C
ATOM    715  CG  ASP A  82      59.304  18.313   8.376  1.00  0.00      LA0  C
ATOM    716  OD1 ASP A  82      59.879  19.347   8.054  1.00  0.00      LA0  O
ATOM    717  OD2 ASP A  82      59.452  17.254   7.771  1.00  0.00      LA0  O
ATOM    718  C   ASP A  82      56.587  19.808   8.339  1.00  0.00      LA0  C
ATOM    719  O   ASP A  82      55.877  20.650   8.883  1.00  0.00      LA0  O
ATOM    720  N   ALA A  83      57.107  19.939   7.109  1.00  0.00      LA0  N
ATOM    721  H   ALA A  83      57.791  19.252   6.847  1.00  0.00      LA0  H
ATOM    722  CA  ALA A  83      56.902  21.157   6.330  1.00  0.00      LA0  C
ATOM    723  CB  ALA A  83      57.547  21.031   4.949  1.00  0.00      LA0  C
ATOM    724  C   ALA A  83      55.461  21.615   6.165  1.00  0.00      LA0  C
ATOM    725  O   ALA A  83      55.181  22.806   6.123  1.00  0.00      LA0  O
ATOM    726  N   LEU A  84      54.528  20.647   6.111  1.00  0.00      LA0  N
ATOM    727  H   LEU A  84      54.810  19.685   6.153  1.00  0.00      LA0  H
ATOM    728  CA  LEU A  84      53.127  21.077   6.000  1.00  0.00      LA0  C
ATOM    729  CB  LEU A  84      52.191  19.916   5.665  1.00  0.00      LA0  C
ATOM    730  CG  LEU A  84      52.362  19.411   4.232  1.00  0.00      LA0  C
ATOM    731  CD1 LEU A  84      51.377  18.290   3.915  1.00  0.00      LA0  C
ATOM    732  CD2 LEU A  84      52.288  20.533   3.197  1.00  0.00      LA0  C
ATOM    733  C   LEU A  84      52.566  21.871   7.171  1.00  0.00      LA0  C
ATOM    734  O   LEU A  84      51.537  22.530   7.070  1.00  0.00      LA0  O
ATOM    735  N   SER A  85      53.308  21.814   8.281  1.00  0.00      LA0  N
ATOM    736  H   SER A  85      54.105  21.213   8.333  1.00  0.00      LA0  H
ATOM    737  CA  SER A  85      52.946  22.657   9.415  1.00  0.00      LA0  C
ATOM    738  CB  SER A  85      53.690  22.187  10.663  1.00  0.00      LA0  C
ATOM    739  OG  SER A  85      53.736  20.757  10.690  1.00  0.00      LA0  O
ATOM    740  HG  SER A  85      54.512  20.518  10.187  1.00  0.00      LA0  H
ATOM    741  C   SER A  85      53.167  24.154   9.219  1.00  0.00      LA0  C
ATOM    742  O   SER A  85      52.588  24.979   9.925  1.00  0.00      LA0  O
ATOM    743  N   ASP A  86      54.045  24.475   8.255  1.00  0.00      LA0  N
ATOM    744  H   ASP A  86      54.504  23.755   7.734  1.00  0.00      LA0  H
ATOM    745  CA  ASP A  86      54.456  25.878   8.135  1.00  0.00      LA0  C
ATOM    746  CB  ASP A  86      55.822  26.110   8.797  1.00  0.00      LA0  C
ATOM    747  CG  ASP A  86      55.672  26.050  10.307  1.00  0.00      LA0  C
ATOM    748  OD1 ASP A  86      55.481  27.085  10.939  1.00  0.00      LA0  O
ATOM    749  OD2 ASP A  86      55.656  24.960  10.874  1.00  0.00      LA0  O
ATOM    750  C   ASP A  86      54.435  26.439   6.724  1.00  0.00      LA0  C
ATOM    751  O   ASP A  86      54.353  27.640   6.499  1.00  0.00      LA0  O
ATOM    752  N   SER A  87      54.472  25.522   5.752  1.00  0.00      LA0  N
ATOM    753  H   SER A  87      54.696  24.572   5.950  1.00  0.00      LA0  H
ATOM    754  CA  SER A  87      54.208  25.958   4.382  1.00  0.00      LA0  C
ATOM    755  CB  SER A  87      55.524  26.268   3.671  1.00  0.00      LA0  C
ATOM    756  OG  SER A  87      56.302  27.150   4.494  1.00  0.00      LA0  O
ATOM    757  HG  SER A  87      55.679  27.640   5.029  1.00  0.00      LA0  H
ATOM    758  C   SER A  87      53.336  24.982   3.602  1.00  0.00      LA0  C
ATOM    759  O   SER A  87      53.777  24.199   2.766  1.00  0.00      LA0  O
ATOM    760  N   PRO A  88      52.028  25.050   3.931  1.00  0.00      LA0  N
ATOM    761  CD  PRO A  88      51.401  26.031   4.810  1.00  0.00      LA0  C
ATOM    762  CA  PRO A  88      51.074  24.063   3.416  1.00  0.00      LA0  C
ATOM    763  CB  PRO A  88      49.798  24.410   4.178  1.00  0.00      LA0  C
ATOM    764  CG  PRO A  88      49.933  25.901   4.474  1.00  0.00      LA0  C
ATOM    765  C   PRO A  88      50.877  24.035   1.908  1.00  0.00      LA0  C
ATOM    766  O   PRO A  88      50.473  23.020   1.348  1.00  0.00      LA0  O
ATOM    767  N   GLU A  89      51.181  25.165   1.248  1.00  0.00      LA0  N
ATOM    768  H   GLU A  89      51.438  25.989   1.760  1.00  0.00      LA0  H
ATOM    769  CA  GLU A  89      50.915  25.206  -0.192  1.00  0.00      LA0  C
ATOM    770  CB  GLU A  89      50.983  26.611  -0.822  1.00  0.00      LA0  C
ATOM    771  CG  GLU A  89      51.742  27.736  -0.107  1.00  0.00      LA0  C
ATOM    772  CD  GLU A  89      50.972  28.208   1.112  1.00  0.00      LA0  C
ATOM    773  OE1 GLU A  89      49.910  28.809   0.961  1.00  0.00      LA0  O
ATOM    774  OE2 GLU A  89      51.435  27.955   2.217  1.00  0.00      LA0  O
ATOM    775  C   GLU A  89      51.627  24.201  -1.087  1.00  0.00      LA0  C
ATOM    776  O   GLU A  89      51.301  24.088  -2.260  1.00  0.00      LA0  O
ATOM    777  N   LEU A  90      52.539  23.413  -0.487  1.00  0.00      LA0  N
ATOM    778  H   LEU A  90      52.836  23.621   0.445  1.00  0.00      LA0  H
ATOM    779  CA  LEU A  90      53.020  22.210  -1.184  1.00  0.00      LA0  C
ATOM    780  CB  LEU A  90      53.894  21.369  -0.257  1.00  0.00      LA0  C
ATOM    781  CG  LEU A  90      55.149  22.082   0.246  1.00  0.00      LA0  C
ATOM    782  CD1 LEU A  90      55.853  21.266   1.330  1.00  0.00      LA0  C
ATOM    783  CD2 LEU A  90      56.094  22.457  -0.898  1.00  0.00      LA0  C
ATOM    784  C   LEU A  90      51.921  21.322  -1.764  1.00  0.00      LA0  C
ATOM    785  O   LEU A  90      52.015  20.750  -2.841  1.00  0.00      LA0  O
ATOM    786  N   VAL A  91      50.820  21.246  -0.998  1.00  0.00      LA0  N
ATOM    787  H   VAL A  91      50.764  21.747  -0.132  1.00  0.00      LA0  H
ATOM    788  CA  VAL A  91      49.713  20.462  -1.548  1.00  0.00      LA0  C
ATOM    789  CB  VAL A  91      48.691  20.090  -0.464  1.00  0.00      LA0  C
ATOM    790  CG1 VAL A  91      47.791  18.952  -0.942  1.00  0.00      LA0  C
ATOM    791  CG2 VAL A  91      49.341  19.729   0.872  1.00  0.00      LA0  C
ATOM    792  C   VAL A  91      49.032  21.111  -2.754  1.00  0.00      LA0  C
ATOM    793  O   VAL A  91      48.480  20.449  -3.622  1.00  0.00      LA0  O
ATOM    794  N   ASN A  92      49.115  22.453  -2.778  1.00  0.00      LA0  N
ATOM    795  H   ASN A  92      49.675  22.929  -2.103  1.00  0.00      LA0  H
ATOM    796  CA  ASN A  92      48.641  23.145  -3.978  1.00  0.00      LA0  C
ATOM    797  CB  ASN A  92      48.504  24.664  -3.803  1.00  0.00      LA0  C
ATOM    798  CG  ASN A  92      47.307  25.096  -2.975  1.00  0.00      LA0  C
ATOM    799  OD1 ASN A  92      47.414  25.971  -2.122  1.00  0.00      LA0  O
ATOM    800  ND2 ASN A  92      46.145  24.512  -3.287  1.00  0.00      LA0  N
ATOM    801 HD21 ASN A  92      46.071  23.772  -3.964  1.00  0.00      LA0  H
ATOM    802 HD22 ASN A  92      45.308  24.826  -2.834  1.00  0.00      LA0  H
ATOM    803  C   ASN A  92      49.525  22.920  -5.190  1.00  0.00      LA0  C
ATOM    804  O   ASN A  92      49.051  22.851  -6.317  1.00  0.00      LA0  O
ATOM    805  N   SER A  93      50.838  22.831  -4.918  1.00  0.00      LA0  N
ATOM    806  H   SER A  93      51.227  22.887  -3.996  1.00  0.00      LA0  H
ATOM    807  CA  SER A  93      51.743  22.602  -6.040  1.00  0.00      LA0  C
ATOM    808  CB  SER A  93      53.167  23.014  -5.648  1.00  0.00      LA0  C
ATOM    809  OG  SER A  93      53.408  22.716  -4.267  1.00  0.00      LA0  O
ATOM    810  HG  SER A  93      53.829  21.851  -4.235  1.00  0.00      LA0  H
ATOM    811  C   SER A  93      51.688  21.187  -6.586  1.00  0.00      LA0  C
ATOM    812  O   SER A  93      51.334  20.946  -7.734  1.00  0.00      LA0  O
ATOM    813  N   GLU A  94      52.053  20.253  -5.703  1.00  0.00      LA0  N
ATOM    814  H   GLU A  94      52.411  20.483  -4.792  1.00  0.00      LA0  H
ATOM    815  CA  GLU A  94      52.037  18.861  -6.125  1.00  0.00      LA0  C
ATOM    816  CB  GLU A  94      53.372  18.404  -6.745  1.00  0.00      LA0  C
ATOM    817  CG  GLU A  94      54.581  19.343  -6.607  1.00  0.00      LA0  C
ATOM    818  CD  GLU A  94      55.123  19.343  -5.192  1.00  0.00      LA0  C
ATOM    819  OE1 GLU A  94      56.091  18.631  -4.950  1.00  0.00      LA0  O
ATOM    820  OE2 GLU A  94      54.594  20.056  -4.342  1.00  0.00      LA0  O
ATOM    821  C   GLU A  94      51.595  17.925  -5.023  1.00  0.00      LA0  C
ATOM    822  O   GLU A  94      52.372  17.376  -4.249  1.00  0.00      LA0  O
ATOM    823  N   PRO A  95      50.263  17.690  -5.007  1.00  0.00      LA0  N
ATOM    824  CD  PRO A  95      49.268  18.216  -5.940  1.00  0.00      LA0  C
ATOM    825  CA  PRO A  95      49.686  16.823  -3.971  1.00  0.00      LA0  C
ATOM    826  CB  PRO A  95      48.184  16.929  -4.263  1.00  0.00      LA0  C
ATOM    827  CG  PRO A  95      48.066  17.308  -5.737  1.00  0.00      LA0  C
ATOM    828  C   PRO A  95      50.233  15.394  -3.954  1.00  0.00      LA0  C
ATOM    829  O   PRO A  95      50.161  14.678  -2.966  1.00  0.00      LA0  O
ATOM    830  N   TYR A  96      50.810  15.005  -5.104  1.00  0.00      LA0  N
ATOM    831  H   TYR A  96      50.853  15.638  -5.874  1.00  0.00      LA0  H
ATOM    832  CA  TYR A  96      51.390  13.665  -5.185  1.00  0.00      LA0  C
ATOM    833  CB  TYR A  96      51.210  13.118  -6.600  1.00  0.00      LA0  C
ATOM    834  CG  TYR A  96      49.743  13.121  -6.960  1.00  0.00      LA0  C
ATOM    835  CD1 TYR A  96      48.895  12.184  -6.340  1.00  0.00      LA0  C
ATOM    836  CE1 TYR A  96      47.534  12.166  -6.675  1.00  0.00      LA0  C
ATOM    837  CD2 TYR A  96      49.262  14.055  -7.901  1.00  0.00      LA0  C
ATOM    838  CE2 TYR A  96      47.899  14.035  -8.237  1.00  0.00      LA0  C
ATOM    839  CZ  TYR A  96      47.056  13.085  -7.626  1.00  0.00      LA0  C
ATOM    840  OH  TYR A  96      45.718  13.051  -7.962  1.00  0.00      LA0  O
ATOM    841  HH  TYR A  96      45.663  13.051  -8.919  1.00  0.00      LA0  H
ATOM    842  C   TYR A  96      52.842  13.536  -4.743  1.00  0.00      LA0  C
ATOM    843  O   TYR A  96      53.395  12.439  -4.652  1.00  0.00      LA0  O
ATOM    844  N   ALA A  97      53.442  14.709  -4.497  1.00  0.00      LA0  N
ATOM    845  H   ALA A  97      52.950  15.577  -4.555  1.00  0.00      LA0  H
ATOM    846  CA  ALA A  97      54.823  14.720  -4.038  1.00  0.00      LA0  C
ATOM    847  CB  ALA A  97      55.758  15.227  -5.142  1.00  0.00      LA0  C
ATOM    848  C   ALA A  97      54.966  15.527  -2.759  1.00  0.00      LA0  C
ATOM    849  O   ALA A  97      54.870  14.973  -1.672  1.00  0.00      LA0  O
ATOM    850  N   GLY A  98      55.162  16.848  -2.902  1.00  0.00      LA0  N
ATOM    851  H   GLY A  98      55.192  17.314  -3.791  1.00  0.00      LA0  H
ATOM    852  CA  GLY A  98      55.342  17.685  -1.714  1.00  0.00      LA0  C
ATOM    853  C   GLY A  98      54.146  17.686  -0.784  1.00  0.00      LA0  C
ATOM    854  O   GLY A  98      54.257  17.768   0.434  1.00  0.00      LA0  O
ATOM    855  N   GLY A  99      52.979  17.531  -1.422  1.00  0.00      LA0  N
ATOM    856  H   GLY A  99      52.983  17.547  -2.424  1.00  0.00      LA0  H
ATOM    857  CA  GLY A  99      51.753  17.364  -0.648  1.00  0.00      LA0  C
ATOM    858  C   GLY A  99      51.482  15.984  -0.062  1.00  0.00      LA0  C
ATOM    859  O   GLY A  99      50.340  15.617   0.192  1.00  0.00      LA0  O
ATOM    860  N   TRP A 100      52.569  15.232   0.173  1.00  0.00      LA0  N
ATOM    861  H   TRP A 100      53.485  15.551  -0.067  1.00  0.00      LA0  H
ATOM    862  CA  TRP A 100      52.382  14.046   1.004  1.00  0.00      LA0  C
ATOM    863  CB  TRP A 100      53.577  13.088   0.870  1.00  0.00      LA0  C
ATOM    864  CG  TRP A 100      54.813  13.569   1.609  1.00  0.00      LA0  C
ATOM    865  CD2 TRP A 100      55.350  13.065   2.852  1.00  0.00      LA0  C
ATOM    866  CE2 TRP A 100      56.522  13.835   3.157  1.00  0.00      LA0  C
ATOM    867  CE3 TRP A 100      54.942  12.035   3.726  1.00  0.00      LA0  C
ATOM    868  CD1 TRP A 100      55.682  14.606   1.236  1.00  0.00      LA0  C
ATOM    869  NE1 TRP A 100      56.685  14.768   2.140  1.00  0.00      LA0  N
ATOM    870  HE1 TRP A 100      57.397  15.441   2.087  1.00  0.00      LA0  H
ATOM    871  CZ2 TRP A 100      57.262  13.560   4.326  1.00  0.00      LA0  C
ATOM    872  CZ3 TRP A 100      55.691  11.770   4.893  1.00  0.00      LA0  C
ATOM    873  CH2 TRP A 100      56.845  12.526   5.191  1.00  0.00      LA0  C
ATOM    874  C   TRP A 100      52.134  14.435   2.450  1.00  0.00      LA0  C
ATOM    875  O   TRP A 100      52.645  15.439   2.922  1.00  0.00      LA0  O
ATOM    876  N   ILE A 101      51.333  13.619   3.134  1.00  0.00      LA0  N
ATOM    877  H   ILE A 101      50.955  12.809   2.692  1.00  0.00      LA0  H
ATOM    878  CA  ILE A 101      51.101  13.963   4.531  1.00  0.00      LA0  C
ATOM    879  CB  ILE A 101      49.595  14.039   4.852  1.00  0.00      LA0  C
ATOM    880  CG2 ILE A 101      49.327  14.071   6.360  1.00  0.00      LA0  C
ATOM    881  CG1 ILE A 101      48.969  15.294   4.228  1.00  0.00      LA0  C
ATOM    882  CD1 ILE A 101      48.495  15.184   2.780  1.00  0.00      LA0  C
ATOM    883  C   ILE A 101      51.868  13.077   5.498  1.00  0.00      LA0  C
ATOM    884  O   ILE A 101      52.541  13.562   6.399  1.00  0.00      LA0  O
ATOM    885  N   PHE A 102      51.750  11.759   5.290  1.00  0.00      LA0  N
ATOM    886  H   PHE A 102      51.240  11.365   4.523  1.00  0.00      LA0  H
ATOM    887  CA  PHE A 102      52.484  10.908   6.223  1.00  0.00      LA0  C
ATOM    888  CB  PHE A 102      51.705  10.664   7.533  1.00  0.00      LA0  C
ATOM    889  CG  PHE A 102      50.474   9.803   7.362  1.00  0.00      LA0  C
ATOM    890  CD1 PHE A 102      49.253  10.400   6.981  1.00  0.00      LA0  C
ATOM    891  CD2 PHE A 102      50.562   8.417   7.615  1.00  0.00      LA0  C
ATOM    892  CE1 PHE A 102      48.100   9.601   6.873  1.00  0.00      LA0  C
ATOM    893  CE2 PHE A 102      49.408   7.619   7.508  1.00  0.00      LA0  C
ATOM    894  CZ  PHE A 102      48.185   8.220   7.146  1.00  0.00      LA0  C
ATOM    895  C   PHE A 102      52.955   9.625   5.587  1.00  0.00      LA0  C
ATOM    896  O   PHE A 102      52.411   9.176   4.589  1.00  0.00      LA0  O
ATOM    897  N   LYS A 103      53.995   9.060   6.196  1.00  0.00      LA0  N
ATOM    898  H   LYS A 103      54.354   9.463   7.037  1.00  0.00      LA0  H
ATOM    899  CA  LYS A 103      54.403   7.731   5.770  1.00  0.00      LA0  C
ATOM    900  CB  LYS A 103      55.911   7.665   5.557  1.00  0.00      LA0  C
ATOM    901  CG  LYS A 103      56.330   8.127   4.166  1.00  0.00      LA0  C
ATOM    902  CD  LYS A 103      57.849   8.170   4.023  1.00  0.00      LA0  C
ATOM    903  CE  LYS A 103      58.311   8.357   2.577  1.00  0.00      LA0  C
ATOM    904  NZ  LYS A 103      58.031   7.150   1.787  1.00  0.00      LA0  N
ATOM    905  HZ1 LYS A 103      58.279   7.335   0.794  1.00  0.00      LA0  H
ATOM    906  HZ2 LYS A 103      58.603   6.340   2.119  1.00  0.00      LA0  H
ATOM    907  HZ3 LYS A 103      57.021   6.896   1.811  1.00  0.00      LA0  H
ATOM    908  C   LYS A 103      53.988   6.718   6.801  1.00  0.00      LA0  C
ATOM    909  O   LYS A 103      54.342   6.802   7.974  1.00  0.00      LA0  O
ATOM    910  N   ILE A 104      53.212   5.759   6.300  1.00  0.00      LA0  N
ATOM    911  H   ILE A 104      52.964   5.746   5.328  1.00  0.00      LA0  H
ATOM    912  CA  ILE A 104      52.841   4.672   7.186  1.00  0.00      LA0  C
ATOM    913  CB  ILE A 104      51.306   4.538   7.240  1.00  0.00      LA0  C
ATOM    914  CG2 ILE A 104      50.695   4.262   5.866  1.00  0.00      LA0  C
ATOM    915  CG1 ILE A 104      50.836   3.553   8.313  1.00  0.00      LA0  C
ATOM    916  CD1 ILE A 104      49.324   3.607   8.534  1.00  0.00      LA0  C
ATOM    917  C   ILE A 104      53.561   3.389   6.811  1.00  0.00      LA0  C
ATOM    918  O   ILE A 104      53.663   2.982   5.658  1.00  0.00      LA0  O
ATOM    919  N   LYS A 105      54.099   2.778   7.862  1.00  0.00      LA0  N
ATOM    920  H   LYS A 105      53.953   3.181   8.765  1.00  0.00      LA0  H
ATOM    921  CA  LYS A 105      54.586   1.412   7.747  1.00  0.00      LA0  C
ATOM    922  CB  LYS A 105      55.635   1.250   8.841  1.00  0.00      LA0  C
ATOM    923  CG  LYS A 105      56.063  -0.147   9.286  1.00  0.00      LA0  C
ATOM    924  CD  LYS A 105      56.745   0.053  10.636  1.00  0.00      LA0  C
ATOM    925  CE  LYS A 105      57.088  -1.194  11.444  1.00  0.00      LA0  C
ATOM    926  NZ  LYS A 105      57.344  -0.750  12.820  1.00  0.00      LA0  N
ATOM    927  HZ1 LYS A 105      57.903  -1.397  13.399  1.00  0.00      LA0  H
ATOM    928  HZ2 LYS A 105      57.763   0.207  12.850  1.00  0.00      LA0  H
ATOM    929  HZ3 LYS A 105      56.441  -0.568  13.312  1.00  0.00      LA0  H
ATOM    930  C   LYS A 105      53.390   0.508   7.950  1.00  0.00      LA0  C
ATOM    931  O   LYS A 105      52.792   0.509   9.018  1.00  0.00      LA0  O
ATOM    932  N   ALA A 106      53.049  -0.211   6.874  1.00  0.00      LA0  N
ATOM    933  H   ALA A 106      53.619  -0.208   6.057  1.00  0.00      LA0  H
ATOM    934  CA  ALA A 106      51.857  -1.051   6.966  1.00  0.00      LA0  C
ATOM    935  CB  ALA A 106      51.505  -1.645   5.603  1.00  0.00      LA0  C
ATOM    936  C   ALA A 106      52.012  -2.197   7.941  1.00  0.00      LA0  C
ATOM    937  O   ALA A 106      53.118  -2.542   8.348  1.00  0.00      LA0  O
ATOM    938  N   SER A 107      50.859  -2.788   8.261  1.00  0.00      LA0  N
ATOM    939  H   SER A 107      49.985  -2.410   7.941  1.00  0.00      LA0  H
ATOM    940  CA  SER A 107      50.896  -4.073   8.950  1.00  0.00      LA0  C
ATOM    941  CB  SER A 107      49.518  -4.416   9.517  1.00  0.00      LA0  C
ATOM    942  OG  SER A 107      48.703  -3.240   9.556  1.00  0.00      LA0  O
ATOM    943  HG  SER A 107      48.232  -3.228   8.713  1.00  0.00      LA0  H
ATOM    944  C   SER A 107      51.367  -5.190   8.038  1.00  0.00      LA0  C
ATOM    945  O   SER A 107      52.229  -5.991   8.381  1.00  0.00      LA0  O
ATOM    946  N   ASP A 108      50.759  -5.176   6.843  1.00  0.00      LA0  N
ATOM    947  H   ASP A 108      50.044  -4.503   6.625  1.00  0.00      LA0  H
ATOM    948  CA  ASP A 108      51.112  -6.172   5.838  1.00  0.00      LA0  C
ATOM    949  CB  ASP A 108      50.184  -7.396   5.980  1.00  0.00      LA0  C
ATOM    950  CG  ASP A 108      50.548  -8.602   5.110  1.00  0.00      LA0  C
ATOM    951  OD1 ASP A 108      51.362  -8.502   4.198  1.00  0.00      LA0  O
ATOM    952  OD2 ASP A 108      49.960  -9.658   5.314  1.00  0.00      LA0  O
ATOM    953  C   ASP A 108      50.992  -5.524   4.475  1.00  0.00      LA0  C
ATOM    954  O   ASP A 108      50.137  -4.681   4.231  1.00  0.00      LA0  O
ATOM    955  N   GLU A 109      51.885  -5.950   3.578  1.00  0.00      LA0  N
ATOM    956  H   GLU A 109      52.423  -6.749   3.854  1.00  0.00      LA0  H
ATOM    957  CA  GLU A 109      51.769  -5.527   2.183  1.00  0.00      LA0  C
ATOM    958  CB  GLU A 109      52.893  -6.168   1.363  1.00  0.00      LA0  C
ATOM    959  CG  GLU A 109      54.302  -6.025   1.964  1.00  0.00      LA0  C
ATOM    960  CD  GLU A 109      54.931  -4.681   1.643  1.00  0.00      LA0  C
ATOM    961  OE1 GLU A 109      55.788  -4.626   0.768  1.00  0.00      LA0  O
ATOM    962  OE2 GLU A 109      54.599  -3.674   2.265  1.00  0.00      LA0  O
ATOM    963  C   GLU A 109      50.405  -5.864   1.581  1.00  0.00      LA0  C
ATOM    964  O   GLU A 109      49.849  -5.137   0.764  1.00  0.00      LA0  O
ATOM    965  N   SER A 110      49.861  -7.002   2.054  1.00  0.00      LA0  N
ATOM    966  H   SER A 110      50.336  -7.536   2.759  1.00  0.00      LA0  H
ATOM    967  CA  SER A 110      48.563  -7.447   1.547  1.00  0.00      LA0  C
ATOM    968  CB  SER A 110      48.207  -8.815   2.135  1.00  0.00      LA0  C
ATOM    969  OG  SER A 110      47.954  -8.698   3.536  1.00  0.00      LA0  O
ATOM    970  HG  SER A 110      48.708  -9.075   3.998  1.00  0.00      LA0  H
ATOM    971  C   SER A 110      47.409  -6.464   1.715  1.00  0.00      LA0  C
ATOM    972  O   SER A 110      46.455  -6.450   0.942  1.00  0.00      LA0  O
ATOM    973  N   GLU A 111      47.554  -5.595   2.738  1.00  0.00      LA0  N
ATOM    974  H   GLU A 111      48.354  -5.659   3.338  1.00  0.00      LA0  H
ATOM    975  CA  GLU A 111      46.512  -4.594   2.990  1.00  0.00      LA0  C
ATOM    976  CB  GLU A 111      46.858  -3.728   4.204  1.00  0.00      LA0  C
ATOM    977  CG  GLU A 111      47.063  -4.497   5.512  1.00  0.00      LA0  C
ATOM    978  CD  GLU A 111      47.354  -3.525   6.642  1.00  0.00      LA0  C
ATOM    979  OE1 GLU A 111      48.433  -2.947   6.689  1.00  0.00      LA0  O
ATOM    980  OE2 GLU A 111      46.506  -3.343   7.505  1.00  0.00      LA0  O
ATOM    981  C   GLU A 111      46.155  -3.710   1.799  1.00  0.00      LA0  C
ATOM    982  O   GLU A 111      45.060  -3.163   1.704  1.00  0.00      LA0  O
ATOM    983  N   LEU A 112      47.109  -3.634   0.850  1.00  0.00      LA0  N
ATOM    984  H   LEU A 112      47.991  -4.085   1.008  1.00  0.00      LA0  H
ATOM    985  CA  LEU A 112      46.844  -2.962  -0.424  1.00  0.00      LA0  C
ATOM    986  CB  LEU A 112      48.024  -3.133  -1.378  1.00  0.00      LA0  C
ATOM    987  CG  LEU A 112      49.262  -2.344  -0.962  1.00  0.00      LA0  C
ATOM    988  CD1 LEU A 112      50.460  -2.672  -1.853  1.00  0.00      LA0  C
ATOM    989  CD2 LEU A 112      48.976  -0.843  -0.915  1.00  0.00      LA0  C
ATOM    990  C   LEU A 112      45.565  -3.343  -1.155  1.00  0.00      LA0  C
ATOM    991  O   LEU A 112      44.967  -2.529  -1.858  1.00  0.00      LA0  O
ATOM    992  N   GLU A 113      45.138  -4.599  -0.967  1.00  0.00      LA0  N
ATOM    993  H   GLU A 113      45.623  -5.257  -0.386  1.00  0.00      LA0  H
ATOM    994  CA  GLU A 113      43.931  -4.944  -1.715  1.00  0.00      LA0  C
ATOM    995  CB  GLU A 113      44.011  -6.352  -2.312  1.00  0.00      LA0  C
ATOM    996  CG  GLU A 113      45.218  -6.511  -3.253  1.00  0.00      LA0  C
ATOM    997  CD  GLU A 113      45.333  -5.313  -4.189  1.00  0.00      LA0  C
ATOM    998  OE1 GLU A 113      44.459  -5.096  -5.024  1.00  0.00      LA0  O
ATOM    999  OE2 GLU A 113      46.266  -4.532  -4.038  1.00  0.00      LA0  O
ATOM   1000  C   GLU A 113      42.603  -4.623  -1.063  1.00  0.00      LA0  C
ATOM   1001  O   GLU A 113      41.529  -4.948  -1.549  1.00  0.00      LA0  O
ATOM   1002  N   SER A 114      42.726  -3.869   0.034  1.00  0.00      LA0  N
ATOM   1003  H   SER A 114      43.604  -3.743   0.494  1.00  0.00      LA0  H
ATOM   1004  CA  SER A 114      41.551  -3.134   0.491  1.00  0.00      LA0  C
ATOM   1005  CB  SER A 114      41.730  -2.766   1.965  1.00  0.00      LA0  C
ATOM   1006  OG  SER A 114      42.497  -3.783   2.625  1.00  0.00      LA0  O
ATOM   1007  HG  SER A 114      43.404  -3.486   2.604  1.00  0.00      LA0  H
ATOM   1008  C   SER A 114      41.269  -1.878  -0.331  1.00  0.00      LA0  C
ATOM   1009  O   SER A 114      40.238  -1.229  -0.207  1.00  0.00      LA0  O
ATOM   1010  N   LEU A 115      42.273  -1.528  -1.154  1.00  0.00      LA0  N
ATOM   1011  H   LEU A 115      43.052  -2.127  -1.332  1.00  0.00      LA0  H
ATOM   1012  CA  LEU A 115      42.258  -0.191  -1.732  1.00  0.00      LA0  C
ATOM   1013  CB  LEU A 115      43.525   0.543  -1.308  1.00  0.00      LA0  C
ATOM   1014  CG  LEU A 115      43.689   0.566   0.207  1.00  0.00      LA0  C
ATOM   1015  CD1 LEU A 115      45.151   0.732   0.602  1.00  0.00      LA0  C
ATOM   1016  CD2 LEU A 115      42.748   1.576   0.866  1.00  0.00      LA0  C
ATOM   1017  C   LEU A 115      42.131  -0.184  -3.238  1.00  0.00      LA0  C
ATOM   1018  O   LEU A 115      42.535  -1.114  -3.935  1.00  0.00      LA0  O
ATOM   1019  N   LEU A 116      41.549   0.933  -3.693  1.00  0.00      LA0  N
ATOM   1020  H   LEU A 116      41.427   1.694  -3.052  1.00  0.00      LA0  H
ATOM   1021  CA  LEU A 116      41.289   1.137  -5.116  1.00  0.00      LA0  C
ATOM   1022  CB  LEU A 116      40.460   2.412  -5.338  1.00  0.00      LA0  C
ATOM   1023  CG  LEU A 116      38.960   2.371  -5.001  1.00  0.00      LA0  C
ATOM   1024  CD1 LEU A 116      38.643   2.207  -3.511  1.00  0.00      LA0  C
ATOM   1025  CD2 LEU A 116      38.257   3.606  -5.564  1.00  0.00      LA0  C
ATOM   1026  C   LEU A 116      42.587   1.264  -5.886  1.00  0.00      LA0  C
ATOM   1027  O   LEU A 116      43.597   1.702  -5.349  1.00  0.00      LA0  O
ATOM   1028  N   ASP A 117      42.524   0.860  -7.152  1.00  0.00      LA0  N
ATOM   1029  H   ASP A 117      41.700   0.489  -7.587  1.00  0.00      LA0  H
ATOM   1030  CA  ASP A 117      43.653   1.151  -8.027  1.00  0.00      LA0  C
ATOM   1031  CB  ASP A 117      43.799   0.018  -9.053  1.00  0.00      LA0  C
ATOM   1032  CG  ASP A 117      42.573  -0.030  -9.947  1.00  0.00      LA0  C
ATOM   1033  OD1 ASP A 117      42.640   0.489 -11.052  1.00  0.00      LA0  O
ATOM   1034  OD2 ASP A 117      41.542  -0.535  -9.518  1.00  0.00      LA0  O
ATOM   1035  C   ASP A 117      43.461   2.506  -8.691  1.00  0.00      LA0  C
ATOM   1036  O   ASP A 117      42.498   3.214  -8.410  1.00  0.00      LA0  O
ATOM   1037  N   ALA A 118      44.399   2.824  -9.601  1.00  0.00      LA0  N
ATOM   1038  H   ALA A 118      45.160   2.200  -9.762  1.00  0.00      LA0  H
ATOM   1039  CA  ALA A 118      44.258   4.063 -10.366  1.00  0.00      LA0  C
ATOM   1040  CB  ALA A 118      45.429   4.236 -11.335  1.00  0.00      LA0  C
ATOM   1041  C   ALA A 118      42.948   4.171 -11.128  1.00  0.00      LA0  C
ATOM   1042  O   ALA A 118      42.169   5.092 -10.926  1.00  0.00      LA0  O
ATOM   1043  N   THR A 119      42.715   3.160 -11.975  1.00  0.00      LA0  N
ATOM   1044  H   THR A 119      43.333   2.377 -12.043  1.00  0.00      LA0  H
ATOM   1045  CA  THR A 119      41.498   3.168 -12.787  1.00  0.00      LA0  C
ATOM   1046  CB  THR A 119      41.483   1.970 -13.742  1.00  0.00      LA0  C
ATOM   1047  OG1 THR A 119      42.739   1.271 -13.728  1.00  0.00      LA0  O
ATOM   1048  HG1 THR A 119      42.735   0.757 -12.920  1.00  0.00      LA0  H
ATOM   1049  CG2 THR A 119      41.098   2.394 -15.160  1.00  0.00      LA0  C
ATOM   1050  C   THR A 119      40.205   3.221 -11.986  1.00  0.00      LA0  C
ATOM   1051  O   THR A 119      39.265   3.950 -12.288  1.00  0.00      LA0  O
ATOM   1052  N   ALA A 120      40.201   2.434 -10.893  1.00  0.00      LA0  N
ATOM   1053  H   ALA A 120      40.958   1.795 -10.712  1.00  0.00      LA0  H
ATOM   1054  CA  ALA A 120      39.033   2.528 -10.016  1.00  0.00      LA0  C
ATOM   1055  CB  ALA A 120      39.098   1.497  -8.893  1.00  0.00      LA0  C
ATOM   1056  C   ALA A 120      38.828   3.906  -9.405  1.00  0.00      LA0  C
ATOM   1057  O   ALA A 120      37.715   4.385  -9.230  1.00  0.00      LA0  O
ATOM   1058  N   TYR A 121      39.967   4.548  -9.112  1.00  0.00      LA0  N
ATOM   1059  H   TYR A 121      40.859   4.117  -9.275  1.00  0.00      LA0  H
ATOM   1060  CA  TYR A 121      39.876   5.928  -8.647  1.00  0.00      LA0  C
ATOM   1061  CB  TYR A 121      41.233   6.385  -8.118  1.00  0.00      LA0  C
ATOM   1062  CG  TYR A 121      41.131   7.713  -7.408  1.00  0.00      LA0  C
ATOM   1063  CD1 TYR A 121      40.369   7.800  -6.226  1.00  0.00      LA0  C
ATOM   1064  CE1 TYR A 121      40.264   9.038  -5.578  1.00  0.00      LA0  C
ATOM   1065  CD2 TYR A 121      41.808   8.824  -7.949  1.00  0.00      LA0  C
ATOM   1066  CE2 TYR A 121      41.709  10.063  -7.296  1.00  0.00      LA0  C
ATOM   1067  CZ  TYR A 121      40.920  10.153  -6.131  1.00  0.00      LA0  C
ATOM   1068  OH  TYR A 121      40.757  11.376  -5.513  1.00  0.00      LA0  O
ATOM   1069  HH  TYR A 121      41.466  11.968  -5.746  1.00  0.00      LA0  H
ATOM   1070  C   TYR A 121      39.345   6.900  -9.686  1.00  0.00      LA0  C
ATOM   1071  O   TYR A 121      38.562   7.791  -9.383  1.00  0.00      LA0  O
ATOM   1072  N   GLU A 122      39.790   6.675 -10.933  1.00  0.00      LA0  N
ATOM   1073  H   GLU A 122      40.460   5.953 -11.111  1.00  0.00      LA0  H
ATOM   1074  CA  GLU A 122      39.273   7.498 -12.027  1.00  0.00      LA0  C
ATOM   1075  CB  GLU A 122      39.938   7.129 -13.352  1.00  0.00      LA0  C
ATOM   1076  CG  GLU A 122      41.451   7.343 -13.320  1.00  0.00      LA0  C
ATOM   1077  CD  GLU A 122      42.061   6.950 -14.648  1.00  0.00      LA0  C
ATOM   1078  OE1 GLU A 122      42.172   5.754 -14.915  1.00  0.00      LA0  O
ATOM   1079  OE2 GLU A 122      42.432   7.842 -15.409  1.00  0.00      LA0  O
ATOM   1080  C   GLU A 122      37.764   7.422 -12.141  1.00  0.00      LA0  C
ATOM   1081  O   GLU A 122      37.075   8.429 -12.212  1.00  0.00      LA0  O
ATOM   1082  N   ALA A 123      37.279   6.166 -12.065  1.00  0.00      LA0  N
ATOM   1083  H   ALA A 123      37.924   5.399 -12.069  1.00  0.00      LA0  H
ATOM   1084  CA  ALA A 123      35.831   5.969 -11.965  1.00  0.00      LA0  C
ATOM   1085  CB  ALA A 123      35.494   4.489 -11.759  1.00  0.00      LA0  C
ATOM   1086  C   ALA A 123      35.201   6.801 -10.859  1.00  0.00      LA0  C
ATOM   1087  O   ALA A 123      34.402   7.688 -11.119  1.00  0.00      LA0  O
ATOM   1088  N   LEU A 124      35.695   6.546  -9.631  1.00  0.00      LA0  N
ATOM   1089  H   LEU A 124      36.312   5.766  -9.527  1.00  0.00      LA0  H
ATOM   1090  CA  LEU A 124      35.227   7.276  -8.445  1.00  0.00      LA0  C
ATOM   1091  CB  LEU A 124      36.164   6.974  -7.269  1.00  0.00      LA0  C
ATOM   1092  CG  LEU A 124      35.711   7.513  -5.908  1.00  0.00      LA0  C
ATOM   1093  CD1 LEU A 124      34.425   6.847  -5.413  1.00  0.00      LA0  C
ATOM   1094  CD2 LEU A 124      36.835   7.433  -4.877  1.00  0.00      LA0  C
ATOM   1095  C   LEU A 124      35.031   8.781  -8.608  1.00  0.00      LA0  C
ATOM   1096  O   LEU A 124      34.101   9.384  -8.084  1.00  0.00      LA0  O
ATOM   1097  N   LEU A 125      35.971   9.372  -9.365  1.00  0.00      LA0  N
ATOM   1098  H   LEU A 125      36.666   8.808  -9.815  1.00  0.00      LA0  H
ATOM   1099  CA  LEU A 125      35.873  10.816  -9.591  1.00  0.00      LA0  C
ATOM   1100  CB  LEU A 125      37.089  11.337 -10.361  1.00  0.00      LA0  C
ATOM   1101  CG  LEU A 125      38.425  10.943  -9.734  1.00  0.00      LA0  C
ATOM   1102  CD1 LEU A 125      39.612  11.524 -10.500  1.00  0.00      LA0  C
ATOM   1103  CD2 LEU A 125      38.473  11.275  -8.246  1.00  0.00      LA0  C
ATOM   1104  C   LEU A 125      34.604  11.236 -10.303  1.00  0.00      LA0  C
ATOM   1105  O   LEU A 125      33.915  12.174  -9.917  1.00  0.00      LA0  O
ATOM   1106  N   GLU A 126      34.332  10.460 -11.356  1.00  0.00      LA0  N
ATOM   1107  H   GLU A 126      34.895   9.657 -11.558  1.00  0.00      LA0  H
ATOM   1108  CA  GLU A 126      33.146  10.752 -12.147  1.00  0.00      LA0  C
ATOM   1109  CB  GLU A 126      33.310  10.178 -13.558  1.00  0.00      LA0  C
ATOM   1110  CG  GLU A 126      34.682  10.446 -14.207  1.00  0.00      LA0  C
ATOM   1111  CD  GLU A 126      34.936  11.929 -14.445  1.00  0.00      LA0  C
ATOM   1112  OE1 GLU A 126      35.583  12.569 -13.612  1.00  0.00      LA0  O
ATOM   1113  OE2 GLU A 126      34.518  12.436 -15.485  1.00  0.00      LA0  O
ATOM   1114  C   GLU A 126      31.863  10.284 -11.476  1.00  0.00      LA0  C
ATOM   1115  O   GLU A 126      30.806  10.885 -11.627  1.00  0.00      LA0  O
ATOM   1116  N   ASP A 127      32.018   9.206 -10.680  1.00  0.00      LA0  N
ATOM   1117  H   ASP A 127      32.861   8.672 -10.716  1.00  0.00      LA0  H
ATOM   1118  CA  ASP A 127      30.903   8.685  -9.882  1.00  0.00      LA0  C
ATOM   1119  CB  ASP A 127      31.329   7.497  -8.995  1.00  0.00      LA0  C
ATOM   1120  CG  ASP A 127      31.849   6.285  -9.769  1.00  0.00      LA0  C
ATOM   1121  OD1 ASP A 127      31.472   6.081 -10.922  1.00  0.00      LA0  O
ATOM   1122  OD2 ASP A 127      32.636   5.526  -9.201  1.00  0.00      LA0  O
ATOM   1123  C   ASP A 127      30.234   9.753  -9.029  1.00  0.00      LA0  C
ATOM   1124  O   ASP A 127      29.041   9.999  -9.135  1.00  0.00      LA0  O
ATOM   1125  N   GLU A 128      31.066  10.425  -8.206  1.00  0.00      LA0  N
ATOM   1126  H   GLU A 128      32.041  10.194  -8.187  1.00  0.00      LA0  H
ATOM   1127  CA  GLU A 128      30.488  11.586  -7.517  1.00  0.00      LA0  C
ATOM   1128  CB  GLU A 128      31.262  11.948  -6.234  1.00  0.00      LA0  C
ATOM   1129  CG  GLU A 128      30.497  12.955  -5.353  1.00  0.00      LA0  C
ATOM   1130  CD  GLU A 128      31.256  13.314  -4.082  1.00  0.00      LA0  C
ATOM   1131  OE1 GLU A 128      31.308  12.494  -3.166  1.00  0.00      LA0  O
ATOM   1132  OE2 GLU A 128      31.758  14.435  -3.988  1.00  0.00      LA0  O
ATOM   1133  C   GLU A 128      30.333  12.800  -8.425  1.00  0.00      LA0  C
ATOM   1134  O   GLU A 128      29.307  13.479  -8.481  1.00  0.00      LA0  O
END
