# Supplementary material for: Large scale analyses of genotype-phenotype relationships of glycine decarboxylase mutations and neurological disease severity
Source: PLoS Comput Biol. 2020 May 18;16(5):e1007871. doi: 10.1371/journal.pcbi.1007871 (PMC7259800; doi:10.1371/journal.pcbi.1007871)
Supplement: S1 Appendix — (ZIP) [file pcbi.1007871.s011.zip › S1_Appendix/cluspro.TH.ecoli/model.004.08.pdb]

HEADER rec.pdb
REMARK original generated coordinate pdb file
ATOM      1  N   GLN A   4      22.318  45.643  17.313  1.00  0.00      RA0  N
ATOM      2  H   GLN A   4      21.353  45.821  17.137  1.00  0.00      RA0  H
ATOM      3  CA  GLN A   4      23.356  46.702  17.078  1.00  0.00      RA0  C
ATOM      4  CB  GLN A   4      22.868  48.052  17.604  1.00  0.00      RA0  C
ATOM      5  CG  GLN A   4      23.786  49.205  17.201  1.00  0.00      RA0  C
ATOM      6  CD  GLN A   4      23.186  50.515  17.665  1.00  0.00      RA0  C
ATOM      7  OE1 GLN A   4      22.880  50.712  18.834  1.00  0.00      RA0  O
ATOM      8  NE2 GLN A   4      23.025  51.407  16.671  1.00  0.00      RA0  N
ATOM      9 HE21 GLN A   4      23.288  51.191  15.731  1.00  0.00      RA0  H
ATOM     10 HE22 GLN A   4      22.635  52.309  16.857  1.00  0.00      RA0  H
ATOM     11  C   GLN A   4      24.669  46.292  17.706  1.00  0.00      RA0  C
ATOM     12  O   GLN A   4      24.709  45.892  18.876  1.00  0.00      RA0  O
ATOM     13  N   THR A   5      25.745  46.374  16.923  1.00  0.00      RA0  N
ATOM     14  H   THR A   5      25.673  46.794  16.023  1.00  0.00      RA0  H
ATOM     15  CA  THR A   5      27.040  45.928  17.398  1.00  0.00      RA0  C
ATOM     16  CB  THR A   5      27.993  45.734  16.194  1.00  0.00      RA0  C
ATOM     17  OG1 THR A   5      29.302  45.343  16.626  1.00  0.00      RA0  O
ATOM     18  HG1 THR A   5      29.761  44.996  15.850  1.00  0.00      RA0  H
ATOM     19  CG2 THR A   5      28.080  46.973  15.300  1.00  0.00      RA0  C
ATOM     20  C   THR A   5      27.567  46.895  18.439  1.00  0.00      RA0  C
ATOM     21  O   THR A   5      27.394  48.098  18.287  1.00  0.00      RA0  O
ATOM     22  N   PRO A   6      28.258  46.395  19.466  1.00  0.00      RA0  N
ATOM     23  CD  PRO A   6      28.411  44.982  19.788  1.00  0.00      RA0  C
ATOM     24  CA  PRO A   6      28.957  47.285  20.399  1.00  0.00      RA0  C
ATOM     25  CB  PRO A   6      29.665  46.299  21.334  1.00  0.00      RA0  C
ATOM     26  CG  PRO A   6      28.859  45.005  21.239  1.00  0.00      RA0  C
ATOM     27  C   PRO A   6      29.941  48.233  19.721  1.00  0.00      RA0  C
ATOM     28  O   PRO A   6      30.283  49.284  20.285  1.00  0.00      RA0  O
ATOM     29  N   LEU A   7      30.378  47.879  18.514  1.00  0.00      RA0  N
ATOM     30  H   LEU A   7      30.058  47.036  18.075  1.00  0.00      RA0  H
ATOM     31  CA  LEU A   7      31.322  48.712  17.757  1.00  0.00      RA0  C
ATOM     32  CB  LEU A   7      32.175  47.819  16.861  1.00  0.00      RA0  C
ATOM     33  CG  LEU A   7      33.075  46.901  17.677  1.00  0.00      RA0  C
ATOM     34  CD1 LEU A   7      33.836  45.901  16.811  1.00  0.00      RA0  C
ATOM     35  CD2 LEU A   7      34.021  47.729  18.534  1.00  0.00      RA0  C
ATOM     36  C   LEU A   7      30.719  49.845  16.928  1.00  0.00      RA0  C
ATOM     37  O   LEU A   7      31.447  50.554  16.256  1.00  0.00      RA0  O
ATOM     38  N   TYR A   8      29.406  50.055  17.033  1.00  0.00      RA0  N
ATOM     39  H   TYR A   8      28.875  49.478  17.657  1.00  0.00      RA0  H
ATOM     40  CA  TYR A   8      28.697  50.975  16.166  1.00  0.00      RA0  C
ATOM     41  CB  TYR A   8      27.232  51.034  16.581  1.00  0.00      RA0  C
ATOM     42  CG  TYR A   8      26.401  51.548  15.434  1.00  0.00      RA0  C
ATOM     43  CD1 TYR A   8      26.014  52.882  15.384  1.00  0.00      RA0  C
ATOM     44  CE1 TYR A   8      25.230  53.336  14.330  1.00  0.00      RA0  C
ATOM     45  CD2 TYR A   8      26.019  50.670  14.429  1.00  0.00      RA0  C
ATOM     46  CE2 TYR A   8      25.232  51.124  13.379  1.00  0.00      RA0  C
ATOM     47  CZ  TYR A   8      24.834  52.454  13.331  1.00  0.00      RA0  C
ATOM     48  OH  TYR A   8      24.042  52.893  12.291  1.00  0.00      RA0  O
ATOM     49  HH  TYR A   8      23.982  52.215  11.630  1.00  0.00      RA0  H
ATOM     50  C   TYR A   8      29.324  52.367  16.213  1.00  0.00      RA0  C
ATOM     51  O   TYR A   8      29.574  52.947  15.173  1.00  0.00      RA0  O
ATOM     52  N   GLU A   9      29.592  52.896  17.409  1.00  0.00      RA0  N
ATOM     53  H   GLU A   9      29.481  52.344  18.234  1.00  0.00      RA0  H
ATOM     54  CA  GLU A   9      30.170  54.230  17.533  1.00  0.00      RA0  C
ATOM     55  CB  GLU A   9      30.094  54.624  19.014  1.00  0.00      RA0  C
ATOM     56  CG  GLU A   9      30.984  55.772  19.488  1.00  0.00      RA0  C
ATOM     57  CD  GLU A   9      32.331  55.217  19.895  1.00  0.00      RA0  C
ATOM     58  OE1 GLU A   9      32.504  54.001  19.868  1.00  0.00      RA0  O
ATOM     59  OE2 GLU A   9      33.213  55.998  20.233  1.00  0.00      RA0  O
ATOM     60  C   GLU A   9      31.558  54.315  16.916  1.00  0.00      RA0  C
ATOM     61  O   GLU A   9      31.888  55.305  16.257  1.00  0.00      RA0  O
ATOM     62  N   GLN A  10      32.378  53.293  17.147  1.00  0.00      RA0  N
ATOM     63  H   GLN A  10      32.127  52.650  17.869  1.00  0.00      RA0  H
ATOM     64  CA  GLN A  10      33.695  53.234  16.494  1.00  0.00      RA0  C
ATOM     65  CB  GLN A  10      34.525  52.062  17.005  1.00  0.00      RA0  C
ATOM     66  CG  GLN A  10      35.131  52.382  18.366  1.00  0.00      RA0  C
ATOM     67  CD  GLN A  10      35.868  53.702  18.265  1.00  0.00      RA0  C
ATOM     68  OE1 GLN A  10      36.838  53.861  17.520  1.00  0.00      RA0  O
ATOM     69  NE2 GLN A  10      35.357  54.644  19.063  1.00  0.00      RA0  N
ATOM     70 HE21 GLN A  10      34.501  54.480  19.579  1.00  0.00      RA0  H
ATOM     71 HE22 GLN A  10      35.661  55.582  19.216  1.00  0.00      RA0  H
ATOM     72  C   GLN A  10      33.576  53.174  14.974  1.00  0.00      RA0  C
ATOM     73  O   GLN A  10      34.322  53.856  14.263  1.00  0.00      RA0  O
ATOM     74  N   HIS A  11      32.625  52.393  14.458  1.00  0.00      RA0  N
ATOM     75  H   HIS A  11      32.025  51.880  15.072  1.00  0.00      RA0  H
ATOM     76  CA  HIS A  11      32.386  52.402  13.014  1.00  0.00      RA0  C
ATOM     77  CB  HIS A  11      31.224  51.503  12.619  1.00  0.00      RA0  C
ATOM     78  CG  HIS A  11      31.498  50.057  12.926  1.00  0.00      RA0  C
ATOM     79  ND1 HIS A  11      32.634  49.408  12.613  1.00  0.00      RA0  N
ATOM     80  HD1 HIS A  11      33.409  49.745  12.108  1.00  0.00      RA0  H
ATOM     81  CD2 HIS A  11      30.622  49.167  13.546  1.00  0.00      RA0  C
ATOM     82  NE2 HIS A  11      31.243  47.969  13.608  1.00  0.00      RA0  N
ATOM     83  CE1 HIS A  11      32.480  48.116  13.037  1.00  0.00      RA0  C
ATOM     84  C   HIS A  11      32.086  53.799  12.504  1.00  0.00      RA0  C
ATOM     85  O   HIS A  11      32.635  54.214  11.489  1.00  0.00      RA0  O
ATOM     86  N   THR A  12      31.245  54.553  13.210  1.00  0.00      RA0  N
ATOM     87  H   THR A  12      30.755  54.205  14.015  1.00  0.00      RA0  H
ATOM     88  CA  THR A  12      30.918  55.903  12.727  1.00  0.00      RA0  C
ATOM     89  CB  THR A  12      29.739  56.404  13.543  1.00  0.00      RA0  C
ATOM     90  OG1 THR A  12      29.645  55.616  14.729  1.00  0.00      RA0  O
ATOM     91  HG1 THR A  12      30.386  55.856  15.280  1.00  0.00      RA0  H
ATOM     92  CG2 THR A  12      28.436  56.291  12.749  1.00  0.00      RA0  C
ATOM     93  C   THR A  12      32.141  56.811  12.783  1.00  0.00      RA0  C
ATOM     94  O   THR A  12      32.362  57.626  11.882  1.00  0.00      RA0  O
ATOM     95  N   LEU A  13      32.932  56.679  13.840  1.00  0.00      RA0  N
ATOM     96  H   LEU A  13      32.731  55.994  14.544  1.00  0.00      RA0  H
ATOM     97  CA  LEU A  13      34.150  57.471  13.973  1.00  0.00      RA0  C
ATOM     98  CB  LEU A  13      34.778  57.308  15.356  1.00  0.00      RA0  C
ATOM     99  CG  LEU A  13      33.909  57.905  16.462  1.00  0.00      RA0  C
ATOM    100  CD1 LEU A  13      34.619  57.853  17.812  1.00  0.00      RA0  C
ATOM    101  CD2 LEU A  13      33.444  59.322  16.125  1.00  0.00      RA0  C
ATOM    102  C   LEU A  13      35.166  57.137  12.881  1.00  0.00      RA0  C
ATOM    103  O   LEU A  13      35.982  57.983  12.507  1.00  0.00      RA0  O
ATOM    104  N   CYS A  14      35.106  55.903  12.378  1.00  0.00      RA0  N
ATOM    105  H   CYS A  14      34.454  55.247  12.762  1.00  0.00      RA0  H
ATOM    106  CA  CYS A  14      35.954  55.426  11.284  1.00  0.00      RA0  C
ATOM    107  CB  CYS A  14      36.263  53.943  11.489  1.00  0.00      RA0  C
ATOM    108  SG  CYS A  14      37.168  53.619  13.029  1.00  0.00      RA0  S
ATOM    109  C   CYS A  14      35.397  55.732   9.892  1.00  0.00      RA0  C
ATOM    110  O   CYS A  14      35.986  55.323   8.897  1.00  0.00      RA0  O
ATOM    111  N   GLY A  15      34.279  56.453   9.826  1.00  0.00      RA0  N
ATOM    112  H   GLY A  15      33.790  56.708  10.662  1.00  0.00      RA0  H
ATOM    113  CA  GLY A  15      33.716  56.889   8.549  1.00  0.00      RA0  C
ATOM    114  C   GLY A  15      32.884  55.831   7.838  1.00  0.00      RA0  C
ATOM    115  O   GLY A  15      32.760  55.840   6.615  1.00  0.00      RA0  O
ATOM    116  N   ALA A  16      32.291  54.925   8.598  1.00  0.00      RA0  N
ATOM    117  H   ALA A  16      32.395  54.966   9.593  1.00  0.00      RA0  H
ATOM    118  CA  ALA A  16      31.456  53.867   8.003  1.00  0.00      RA0  C
ATOM    119  CB  ALA A  16      30.861  52.977   9.084  1.00  0.00      RA0  C
ATOM    120  C   ALA A  16      30.290  54.405   7.149  1.00  0.00      RA0  C
ATOM    121  O   ALA A  16      29.627  55.384   7.501  1.00  0.00      RA0  O
ATOM    122  N   ARG A  17      30.083  53.784   5.991  1.00  0.00      RA0  N
ATOM    123  H   ARG A  17      30.674  53.015   5.747  1.00  0.00      RA0  H
ATOM    124  CA  ARG A  17      28.847  53.954   5.233  1.00  0.00      RA0  C
ATOM    125  CB  ARG A  17      29.099  54.078   3.733  1.00  0.00      RA0  C
ATOM    126  CG  ARG A  17      29.327  55.522   3.279  1.00  0.00      RA0  C
ATOM    127  CD  ARG A  17      30.578  56.168   3.871  1.00  0.00      RA0  C
ATOM    128  NE  ARG A  17      30.618  57.589   3.557  1.00  0.00      RA0  N
ATOM    129  HE  ARG A  17      29.874  58.026   3.030  1.00  0.00      RA0  H
ATOM    130  CZ  ARG A  17      31.601  58.379   4.013  1.00  0.00      RA0  C
ATOM    131  NH1 ARG A  17      32.560  57.882   4.796  1.00  0.00      RA0  N
ATOM    132 HH11 ARG A  17      33.342  58.433   5.077  1.00  0.00      RA0  H
ATOM    133 HH12 ARG A  17      32.511  56.937   5.142  1.00  0.00      RA0  H
ATOM    134  NH2 ARG A  17      31.589  59.662   3.675  1.00  0.00      RA0  N
ATOM    135 HH21 ARG A  17      32.291  60.327   3.907  1.00  0.00      RA0  H
ATOM    136 HH22 ARG A  17      30.786  60.003   3.149  1.00  0.00      RA0  H
ATOM    137  C   ARG A  17      28.052  52.692   5.551  1.00  0.00      RA0  C
ATOM    138  O   ARG A  17      28.424  51.601   5.152  1.00  0.00      RA0  O
ATOM    139  N   MSE A  18      26.942  52.849   6.263  1.00  0.00      RA0  N
ATOM    140  H   MSE A  18      26.563  53.767   6.373  1.00  0.00      RA0  H
ATOM    141  CA  MSE A  18      26.193  51.711   6.787  1.00  0.00      RA0  C
ATOM    142  CB  MSE A  18      25.446  52.093   8.064  1.00  0.00      RA0  C
ATOM    143  CG  MSE A  18      26.320  52.614   9.201  1.00  0.00      RA0  C
ATOM    144  SE  MSE A  18      27.434  51.370   9.861  1.00  0.00      RA0  S
ATOM    145  CE  MSE A  18      27.928  52.289  11.325  1.00  0.00      RA0  C
ATOM    146  C   MSE A  18      25.153  51.143   5.804  1.00  0.00      RA0  C
ATOM    147  O   MSE A  18      24.553  51.880   5.013  1.00  0.00      RA0  O
ATOM    148  N   VAL A  19      24.946  49.837   5.891  1.00  0.00      RA0  N
ATOM    149  H   VAL A  19      25.460  49.257   6.529  1.00  0.00      RA0  H
ATOM    150  CA  VAL A  19      23.825  49.171   5.232  1.00  0.00      RA0  C
ATOM    151  CB  VAL A  19      24.277  48.432   3.965  1.00  0.00      RA0  C
ATOM    152  CG1 VAL A  19      24.701  49.383   2.843  1.00  0.00      RA0  C
ATOM    153  CG2 VAL A  19      25.360  47.409   4.307  1.00  0.00      RA0  C
ATOM    154  C   VAL A  19      23.218  48.169   6.201  1.00  0.00      RA0  C
ATOM    155  O   VAL A  19      23.788  47.884   7.248  1.00  0.00      RA0  O
ATOM    156  N   ASP A  20      22.059  47.624   5.854  1.00  0.00      RA0  N
ATOM    157  H   ASP A  20      21.679  47.748   4.941  1.00  0.00      RA0  H
ATOM    158  CA  ASP A  20      21.501  46.561   6.663  1.00  0.00      RA0  C
ATOM    159  CB  ASP A  20      20.003  46.350   6.490  1.00  0.00      RA0  C
ATOM    160  CG  ASP A  20      19.704  45.119   7.320  1.00  0.00      RA0  C
ATOM    161  OD1 ASP A  20      19.931  45.185   8.520  1.00  0.00      RA0  O
ATOM    162  OD2 ASP A  20      19.336  44.074   6.783  1.00  0.00      RA0  O
ATOM    163  C   ASP A  20      22.132  45.251   6.279  1.00  0.00      RA0  C
ATOM    164  O   ASP A  20      22.216  44.922   5.097  1.00  0.00      RA0  O
ATOM    165  N   PHE A  21      22.592  44.496   7.272  1.00  0.00      RA0  N
ATOM    166  H   PHE A  21      22.306  44.766   8.190  1.00  0.00      RA0  H
ATOM    167  CA  PHE A  21      23.096  43.151   7.053  1.00  0.00      RA0  C
ATOM    168  CB  PHE A  21      24.582  43.113   7.389  1.00  0.00      RA0  C
ATOM    169  CG  PHE A  21      25.233  41.905   6.766  1.00  0.00      RA0  C
ATOM    170  CD1 PHE A  21      24.983  41.595   5.434  1.00  0.00      RA0  C
ATOM    171  CD2 PHE A  21      26.098  41.118   7.515  1.00  0.00      RA0  C
ATOM    172  CE1 PHE A  21      25.619  40.511   4.843  1.00  0.00      RA0  C
ATOM    173  CE2 PHE A  21      26.734  40.034   6.922  1.00  0.00      RA0  C
ATOM    174  CZ  PHE A  21      26.503  39.736   5.585  1.00  0.00      RA0  C
ATOM    175  C   PHE A  21      22.320  42.193   7.937  1.00  0.00      RA0  C
ATOM    176  O   PHE A  21      22.596  42.069   9.137  1.00  0.00      RA0  O
ATOM    177  N   HIS A  22      21.303  41.559   7.363  1.00  0.00      RA0  N
ATOM    178  H   HIS A  22      20.986  41.944   6.495  1.00  0.00      RA0  H
ATOM    179  CA  HIS A  22      20.471  40.614   8.117  1.00  0.00      RA0  C
ATOM    180  CB  HIS A  22      21.201  39.305   8.441  1.00  0.00      RA0  C
ATOM    181  CG  HIS A  22      21.996  38.790   7.269  1.00  0.00      RA0  C
ATOM    182  ND1 HIS A  22      21.519  38.652   6.017  1.00  0.00      RA0  N
ATOM    183  HD1 HIS A  22      20.617  38.878   5.706  1.00  0.00      RA0  H
ATOM    184  CD2 HIS A  22      23.325  38.362   7.296  1.00  0.00      RA0  C
ATOM    185  NE2 HIS A  22      23.646  37.961   6.044  1.00  0.00      RA0  N
ATOM    186  CE1 HIS A  22      22.537  38.139   5.255  1.00  0.00      RA0  C
ATOM    187  C   HIS A  22      19.960  41.183   9.440  1.00  0.00      RA0  C
ATOM    188  O   HIS A  22      19.955  40.491  10.463  1.00  0.00      RA0  O
ATOM    189  N   GLY A  23      19.505  42.437   9.388  1.00  0.00      RA0  N
ATOM    190  H   GLY A  23      19.615  43.020   8.573  1.00  0.00      RA0  H
ATOM    191  CA  GLY A  23      18.932  43.124  10.542  1.00  0.00      RA0  C
ATOM    192  C   GLY A  23      19.890  43.995  11.343  1.00  0.00      RA0  C
ATOM    193  O   GLY A  23      19.437  44.796  12.172  1.00  0.00      RA0  O
ATOM    194  N   TRP A  24      21.199  43.837  11.104  1.00  0.00      RA0  N
ATOM    195  H   TRP A  24      21.472  43.275  10.322  1.00  0.00      RA0  H
ATOM    196  CA  TRP A  24      22.255  44.642  11.761  1.00  0.00      RA0  C
ATOM    197  CB  TRP A  24      23.523  43.825  12.013  1.00  0.00      RA0  C
ATOM    198  CG  TRP A  24      23.334  42.671  12.965  1.00  0.00      RA0  C
ATOM    199  CD2 TRP A  24      23.851  42.552  14.307  1.00  0.00      RA0  C
ATOM    200  CE2 TRP A  24      23.488  41.275  14.792  1.00  0.00      RA0  C
ATOM    201  CE3 TRP A  24      24.593  43.408  15.111  1.00  0.00      RA0  C
ATOM    202  CD1 TRP A  24      22.681  41.457  12.713  1.00  0.00      RA0  C
ATOM    203  NE1 TRP A  24      22.774  40.632  13.789  1.00  0.00      RA0  N
ATOM    204  HE1 TRP A  24      22.430  39.711  13.824  1.00  0.00      RA0  H
ATOM    205  CZ2 TRP A  24      23.875  40.887  16.069  1.00  0.00      RA0  C
ATOM    206  CZ3 TRP A  24      24.975  43.006  16.386  1.00  0.00      RA0  C
ATOM    207  CH2 TRP A  24      24.617  41.751  16.864  1.00  0.00      RA0  C
ATOM    208  C   TRP A  24      22.688  45.819  10.866  1.00  0.00      RA0  C
ATOM    209  O   TRP A  24      22.888  45.636   9.658  1.00  0.00      RA0  O
ATOM    210  N   MSE A  25      22.893  46.987  11.457  1.00  0.00      RA0  N
ATOM    211  H   MSE A  25      22.788  47.042  12.446  1.00  0.00      RA0  H
ATOM    212  CA  MSE A  25      23.476  48.111  10.726  1.00  0.00      RA0  C
ATOM    213  CB  MSE A  25      22.976  49.439  11.283  1.00  0.00      RA0  C
ATOM    214  CG  MSE A  25      21.481  49.596  11.015  1.00  0.00      RA0  C
ATOM    215  SE  MSE A  25      21.127  49.603   9.251  1.00  0.00      RA0  S
ATOM    216  CE  MSE A  25      19.371  49.223   9.349  1.00  0.00      RA0  C
ATOM    217  C   MSE A  25      24.996  47.992  10.758  1.00  0.00      RA0  C
ATOM    218  O   MSE A  25      25.620  48.212  11.805  1.00  0.00      RA0  O
ATOM    219  N   MSE A  26      25.570  47.665   9.596  1.00  0.00      RA0  N
ATOM    220  H   MSE A  26      25.003  47.594   8.769  1.00  0.00      RA0  H
ATOM    221  CA  MSE A  26      26.991  47.305   9.476  1.00  0.00      RA0  C
ATOM    222  CB  MSE A  26      27.115  45.805   9.183  1.00  0.00      RA0  C
ATOM    223  CG  MSE A  26      26.560  44.889  10.270  1.00  0.00      RA0  C
ATOM    224  SE  MSE A  26      27.444  45.027  11.827  1.00  0.00      RA0  S
ATOM    225  CE  MSE A  26      29.011  44.352  11.258  1.00  0.00      RA0  C
ATOM    226  C   MSE A  26      27.654  48.087   8.358  1.00  0.00      RA0  C
ATOM    227  O   MSE A  26      27.010  48.437   7.362  1.00  0.00      RA0  O
ATOM    228  N   PRO A  27      28.947  48.385   8.499  1.00  0.00      RA0  N
ATOM    229  CD  PRO A  27      29.790  48.116   9.654  1.00  0.00      RA0  C
ATOM    230  CA  PRO A  27      29.642  49.103   7.432  1.00  0.00      RA0  C
ATOM    231  CB  PRO A  27      31.016  49.385   8.040  1.00  0.00      RA0  C
ATOM    232  CG  PRO A  27      30.865  49.182   9.544  1.00  0.00      RA0  C
ATOM    233  C   PRO A  27      29.809  48.337   6.132  1.00  0.00      RA0  C
ATOM    234  O   PRO A  27      30.370  47.255   6.112  1.00  0.00      RA0  O
ATOM    235  N   LEU A  28      29.304  48.907   5.043  1.00  0.00      RA0  N
ATOM    236  H   LEU A  28      28.808  49.770   5.136  1.00  0.00      RA0  H
ATOM    237  CA  LEU A  28      29.578  48.382   3.716  1.00  0.00      RA0  C
ATOM    238  CB  LEU A  28      28.670  48.933   2.620  1.00  0.00      RA0  C
ATOM    239  CG  LEU A  28      28.849  48.082   1.355  1.00  0.00      RA0  C
ATOM    240  CD1 LEU A  28      28.119  46.741   1.454  1.00  0.00      RA0  C
ATOM    241  CD2 LEU A  28      28.519  48.839   0.077  1.00  0.00      RA0  C
ATOM    242  C   LEU A  28      31.047  48.677   3.374  1.00  0.00      RA0  C
ATOM    243  O   LEU A  28      31.740  47.875   2.750  1.00  0.00      RA0  O
ATOM    244  N   HIS A  29      31.473  49.864   3.749  1.00  0.00      RA0  N
ATOM    245  H   HIS A  29      30.884  50.526   4.216  1.00  0.00      RA0  H
ATOM    246  CA  HIS A  29      32.866  50.280   3.592  1.00  0.00      RA0  C
ATOM    247  CB  HIS A  29      33.266  50.565   2.135  1.00  0.00      RA0  C
ATOM    248  CG  HIS A  29      32.225  51.356   1.380  1.00  0.00      RA0  C
ATOM    249  ND1 HIS A  29      31.691  52.524   1.790  1.00  0.00      RA0  N
ATOM    250  HD1 HIS A  29      31.865  53.009   2.621  1.00  0.00      RA0  H
ATOM    251  CD2 HIS A  29      31.660  51.009   0.150  1.00  0.00      RA0  C
ATOM    252  NE2 HIS A  29      30.779  51.983  -0.177  1.00  0.00      RA0  N
ATOM    253  CE1 HIS A  29      30.799  52.913   0.826  1.00  0.00      RA0  C
ATOM    254  C   HIS A  29      33.078  51.495   4.461  1.00  0.00      RA0  C
ATOM    255  O   HIS A  29      32.143  52.009   5.054  1.00  0.00      RA0  O
ATOM    256  N   TYR A  30      34.310  51.984   4.483  1.00  0.00      RA0  N
ATOM    257  H   TYR A  30      35.062  51.474   4.042  1.00  0.00      RA0  H
ATOM    258  CA  TYR A  30      34.651  53.153   5.285  1.00  0.00      RA0  C
ATOM    259  CB  TYR A  30      35.693  52.802   6.348  1.00  0.00      RA0  C
ATOM    260  CG  TYR A  30      35.189  51.807   7.364  1.00  0.00      RA0  C
ATOM    261  CD1 TYR A  30      35.235  50.442   7.104  1.00  0.00      RA0  C
ATOM    262  CE1 TYR A  30      34.867  49.536   8.091  1.00  0.00      RA0  C
ATOM    263  CD2 TYR A  30      34.713  52.264   8.586  1.00  0.00      RA0  C
ATOM    264  CE2 TYR A  30      34.351  51.359   9.575  1.00  0.00      RA0  C
ATOM    265  CZ  TYR A  30      34.458  49.996   9.337  1.00  0.00      RA0  C
ATOM    266  OH  TYR A  30      34.166  49.101  10.345  1.00  0.00      RA0  O
ATOM    267  HH  TYR A  30      34.291  48.216  10.017  1.00  0.00      RA0  H
ATOM    268  C   TYR A  30      35.253  54.249   4.414  1.00  0.00      RA0  C
ATOM    269  O   TYR A  30      35.986  55.144   4.908  1.00  0.00      RA0  O
ATOM    270  N   GLY A  31      34.939  54.191   3.122  1.00  0.00      RA0  N
ATOM    271  H   GLY A  31      34.383  53.427   2.796  1.00  0.00      RA0  H
ATOM    272  CA  GLY A  31      35.396  55.192   2.164  1.00  0.00      RA0  C
ATOM    273  C   GLY A  31      35.870  54.611   0.843  1.00  0.00      RA0  C
ATOM    274  O   GLY A  31      35.830  55.287  -0.186  1.00  0.00      RA0  O
ATOM    275  N   SER A  32      36.371  53.386   0.873  1.00  0.00      RA0  N
ATOM    276  H   SER A  32      36.521  52.899   1.734  1.00  0.00      RA0  H
ATOM    277  CA  SER A  32      36.822  52.713  -0.340  1.00  0.00      RA0  C
ATOM    278  CB  SER A  32      38.141  53.212  -0.949  1.00  0.00      RA0  C
ATOM    279  OG  SER A  32      38.402  52.517  -2.186  1.00  0.00      RA0  O
ATOM    280  HG  SER A  32      37.585  52.546  -2.693  1.00  0.00      RA0  H
ATOM    281  C   SER A  32      36.839  51.207  -0.179  1.00  0.00      RA0  C
ATOM    282  O   SER A  32      37.762  50.674   0.427  1.00  0.00      RA0  O
ATOM    283  N   GLN A  33      35.845  50.502  -0.721  1.00  0.00      RA0  N
ATOM    284  H   GLN A  33      35.299  50.956  -1.431  1.00  0.00      RA0  H
ATOM    285  CA  GLN A  33      35.849  49.061  -0.607  1.00  0.00      RA0  C
ATOM    286  CB  GLN A  33      34.490  48.505  -1.094  1.00  0.00      RA0  C
ATOM    287  CG  GLN A  33      34.536  47.165  -1.851  1.00  0.00      RA0  C
ATOM    288  CD  GLN A  33      33.267  46.909  -2.640  1.00  0.00      RA0  C
ATOM    289  OE1 GLN A  33      32.611  45.892  -2.473  1.00  0.00      RA0  O
ATOM    290  NE2 GLN A  33      32.956  47.848  -3.533  1.00  0.00      RA0  N
ATOM    291 HE21 GLN A  33      33.559  48.639  -3.682  1.00  0.00      RA0  H
ATOM    292 HE22 GLN A  33      32.103  47.740  -4.045  1.00  0.00      RA0  H
ATOM    293  C   GLN A  33      37.031  48.413  -1.333  1.00  0.00      RA0  C
ATOM    294  O   GLN A  33      37.523  47.372  -0.893  1.00  0.00      RA0  O
ATOM    295  N   ILE A  34      37.509  49.068  -2.395  1.00  0.00      RA0  N
ATOM    296  H   ILE A  34      36.958  49.835  -2.745  1.00  0.00      RA0  H
ATOM    297  CA  ILE A  34      38.654  48.569  -3.148  1.00  0.00      RA0  C
ATOM    298  CB  ILE A  34      38.849  49.375  -4.441  1.00  0.00      RA0  C
ATOM    299  CG2 ILE A  34      40.233  49.151  -5.049  1.00  0.00      RA0  C
ATOM    300  CG1 ILE A  34      37.751  49.070  -5.458  1.00  0.00      RA0  C
ATOM    301  CD1 ILE A  34      37.742  47.615  -5.925  1.00  0.00      RA0  C
ATOM    302  C   ILE A  34      39.923  48.647  -2.283  1.00  0.00      RA0  C
ATOM    303  O   ILE A  34      40.670  47.668  -2.171  1.00  0.00      RA0  O
ATOM    304  N   ASP A  35      40.147  49.782  -1.638  1.00  0.00      RA0  N
ATOM    305  H   ASP A  35      39.500  50.549  -1.687  1.00  0.00      RA0  H
ATOM    306  CA  ASP A  35      41.325  49.899  -0.740  1.00  0.00      RA0  C
ATOM    307  CB  ASP A  35      41.577  51.358  -0.306  1.00  0.00      RA0  C
ATOM    308  CG  ASP A  35      41.137  51.666   1.126  1.00  0.00      RA0  C
ATOM    309  OD1 ASP A  35      40.197  52.431   1.327  1.00  0.00      RA0  O
ATOM    310  OD2 ASP A  35      41.758  51.194   2.073  1.00  0.00      RA0  O
ATOM    311  C   ASP A  35      41.294  48.934   0.434  1.00  0.00      RA0  C
ATOM    312  O   ASP A  35      42.322  48.467   0.867  1.00  0.00      RA0  O
ATOM    313  N   GLU A  36      40.101  48.658   0.971  1.00  0.00      RA0  N
ATOM    314  H   GLU A  36      39.311  49.170   0.622  1.00  0.00      RA0  H
ATOM    315  CA  GLU A  36      39.930  47.753   2.067  1.00  0.00      RA0  C
ATOM    316  CB  GLU A  36      38.461  47.857   2.511  1.00  0.00      RA0  C
ATOM    317  CG  GLU A  36      38.323  48.973   3.543  1.00  0.00      RA0  C
ATOM    318  CD  GLU A  36      36.982  49.695   3.581  1.00  0.00      RA0  C
ATOM    319  OE1 GLU A  36      35.950  49.047   3.735  1.00  0.00      RA0  O
ATOM    320  OE2 GLU A  36      36.982  50.929   3.510  1.00  0.00      RA0  O
ATOM    321  C   GLU A  36      40.307  46.333   1.615  1.00  0.00      RA0  C
ATOM    322  O   GLU A  36      41.005  45.602   2.312  1.00  0.00      RA0  O
ATOM    323  N   HIS A  37      39.879  45.973   0.420  1.00  0.00      RA0  N
ATOM    324  H   HIS A  37      39.308  46.613  -0.101  1.00  0.00      RA0  H
ATOM    325  CA  HIS A  37      40.215  44.681  -0.162  1.00  0.00      RA0  C
ATOM    326  CB  HIS A  37      39.548  44.557  -1.531  1.00  0.00      RA0  C
ATOM    327  CG  HIS A  37      39.742  43.170  -2.087  1.00  0.00      RA0  C
ATOM    328  ND1 HIS A  37      38.746  42.275  -2.184  1.00  0.00      RA0  N
ATOM    329  HD1 HIS A  37      37.808  42.416  -1.913  1.00  0.00      RA0  H
ATOM    330  CD2 HIS A  37      40.917  42.597  -2.583  1.00  0.00      RA0  C
ATOM    331  NE2 HIS A  37      40.617  41.342  -2.976  1.00  0.00      RA0  N
ATOM    332  CE1 HIS A  37      39.286  41.142  -2.737  1.00  0.00      RA0  C
ATOM    333  C   HIS A  37      41.729  44.562  -0.269  1.00  0.00      RA0  C
ATOM    334  O   HIS A  37      42.311  43.566   0.198  1.00  0.00      RA0  O
ATOM    335  N   HIS A  38      42.358  45.585  -0.838  1.00  0.00      RA0  N
ATOM    336  H   HIS A  38      41.832  46.386  -1.135  1.00  0.00      RA0  H
ATOM    337  CA  HIS A  38      43.808  45.520  -1.079  1.00  0.00      RA0  C
ATOM    338  CB  HIS A  38      44.278  46.647  -1.992  1.00  0.00      RA0  C
ATOM    339  CG  HIS A  38      43.809  46.405  -3.405  1.00  0.00      RA0  C
ATOM    340  ND1 HIS A  38      43.821  45.205  -4.018  1.00  0.00      RA0  N
ATOM    341  HD1 HIS A  38      44.107  44.344  -3.646  1.00  0.00      RA0  H
ATOM    342  CD2 HIS A  38      43.321  47.362  -4.296  1.00  0.00      RA0  C
ATOM    343  NE2 HIS A  38      43.038  46.728  -5.458  1.00  0.00      RA0  N
ATOM    344  CE1 HIS A  38      43.346  45.402  -5.289  1.00  0.00      RA0  C
ATOM    345  C   HIS A  38      44.615  45.560   0.230  1.00  0.00      RA0  C
ATOM    346  O   HIS A  38      45.719  44.999   0.309  1.00  0.00      RA0  O
ATOM    347  N   ALA A  39      44.057  46.171   1.266  1.00  0.00      RA0  N
ATOM    348  H   ALA A  39      43.201  46.679   1.146  1.00  0.00      RA0  H
ATOM    349  CA  ALA A  39      44.681  46.177   2.596  1.00  0.00      RA0  C
ATOM    350  CB  ALA A  39      43.872  47.029   3.577  1.00  0.00      RA0  C
ATOM    351  C   ALA A  39      44.804  44.774   3.160  1.00  0.00      RA0  C
ATOM    352  O   ALA A  39      45.803  44.428   3.774  1.00  0.00      RA0  O
ATOM    353  N   VAL A  40      43.775  43.962   2.980  1.00  0.00      RA0  N
ATOM    354  H   VAL A  40      42.981  44.278   2.454  1.00  0.00      RA0  H
ATOM    355  CA  VAL A  40      43.819  42.610   3.499  1.00  0.00      RA0  C
ATOM    356  CB  VAL A  40      42.427  41.993   3.511  1.00  0.00      RA0  C
ATOM    357  CG1 VAL A  40      42.464  40.537   3.972  1.00  0.00      RA0  C
ATOM    358  CG2 VAL A  40      41.501  42.844   4.382  1.00  0.00      RA0  C
ATOM    359  C   VAL A  40      44.815  41.795   2.686  1.00  0.00      RA0  C
ATOM    360  O   VAL A  40      45.540  40.958   3.235  1.00  0.00      RA0  O
ATOM    361  N   ARG A  41      44.833  42.021   1.384  1.00  0.00      RA0  N
ATOM    362  H   ARG A  41      44.210  42.702   0.995  1.00  0.00      RA0  H
ATOM    363  CA  ARG A  41      45.711  41.256   0.514  1.00  0.00      RA0  C
ATOM    364  CB  ARG A  41      45.377  41.517  -0.955  1.00  0.00      RA0  C
ATOM    365  CG  ARG A  41      44.055  40.914  -1.427  1.00  0.00      RA0  C
ATOM    366  CD  ARG A  41      44.069  39.385  -1.487  1.00  0.00      RA0  C
ATOM    367  NE  ARG A  41      42.797  38.887  -2.006  1.00  0.00      RA0  N
ATOM    368  HE  ARG A  41      42.414  39.332  -2.833  1.00  0.00      RA0  H
ATOM    369  CZ  ARG A  41      42.151  37.879  -1.350  1.00  0.00      RA0  C
ATOM    370  NH1 ARG A  41      42.744  37.264  -0.310  1.00  0.00      RA0  N
ATOM    371 HH11 ARG A  41      42.252  36.591   0.254  1.00  0.00      RA0  H
ATOM    372 HH12 ARG A  41      43.708  37.414  -0.040  1.00  0.00      RA0  H
ATOM    373  NH2 ARG A  41      40.918  37.515  -1.752  1.00  0.00      RA0  N
ATOM    374 HH21 ARG A  41      40.336  36.842  -1.279  1.00  0.00      RA0  H
ATOM    375 HH22 ARG A  41      40.549  37.935  -2.598  1.00  0.00      RA0  H
ATOM    376  C   ARG A  41      47.191  41.564   0.743  1.00  0.00      RA0  C
ATOM    377  O   ARG A  41      48.022  40.713   0.488  1.00  0.00      RA0  O
ATOM    378  N   THR A  42      47.504  42.765   1.203  1.00  0.00      RA0  N
ATOM    379  H   THR A  42      46.802  43.441   1.427  1.00  0.00      RA0  H
ATOM    380  CA  THR A  42      48.920  43.214   1.247  1.00  0.00      RA0  C
ATOM    381  CB  THR A  42      49.232  44.246   0.154  1.00  0.00      RA0  C
ATOM    382  OG1 THR A  42      48.284  45.313   0.153  1.00  0.00      RA0  O
ATOM    383  HG1 THR A  42      47.444  44.930  -0.064  1.00  0.00      RA0  H
ATOM    384  CG2 THR A  42      49.284  43.595  -1.230  1.00  0.00      RA0  C
ATOM    385  C   THR A  42      49.447  43.592   2.627  1.00  0.00      RA0  C
ATOM    386  O   THR A  42      50.678  43.744   2.797  1.00  0.00      RA0  O
ATOM    387  N   ASP A  43      48.563  43.801   3.601  1.00  0.00      RA0  N
ATOM    388  H   ASP A  43      47.578  43.659   3.492  1.00  0.00      RA0  H
ATOM    389  CA  ASP A  43      49.004  44.310   4.898  1.00  0.00      RA0  C
ATOM    390  CB  ASP A  43      49.097  45.841   4.903  1.00  0.00      RA0  C
ATOM    391  CG  ASP A  43      49.625  46.321   6.243  1.00  0.00      RA0  C
ATOM    392  OD1 ASP A  43      50.082  45.513   7.045  1.00  0.00      RA0  O
ATOM    393  OD2 ASP A  43      49.546  47.509   6.532  1.00  0.00      RA0  O
ATOM    394  C   ASP A  43      48.089  43.764   6.004  1.00  0.00      RA0  C
ATOM    395  O   ASP A  43      48.233  42.591   6.395  1.00  0.00      RA0  O
ATOM    396  N   ALA A  44      47.140  44.565   6.489  1.00  0.00      RA0  N
ATOM    397  H   ALA A  44      46.987  45.497   6.156  1.00  0.00      RA0  H
ATOM    398  CA  ALA A  44      46.194  44.086   7.503  1.00  0.00      RA0  C
ATOM    399  CB  ALA A  44      46.794  44.191   8.904  1.00  0.00      RA0  C
ATOM    400  C   ALA A  44      44.907  44.912   7.458  1.00  0.00      RA0  C
ATOM    401  O   ALA A  44      44.949  46.151   7.470  1.00  0.00      RA0  O
ATOM    402  N   GLY A  45      43.784  44.199   7.443  1.00  0.00      RA0  N
ATOM    403  H   GLY A  45      43.811  43.197   7.427  1.00  0.00      RA0  H
ATOM    404  CA  GLY A  45      42.471  44.813   7.598  1.00  0.00      RA0  C
ATOM    405  C   GLY A  45      41.689  44.078   8.662  1.00  0.00      RA0  C
ATOM    406  O   GLY A  45      42.001  42.941   8.989  1.00  0.00      RA0  O
ATOM    407  N   MSE A  46      40.634  44.695   9.171  1.00  0.00      RA0  N
ATOM    408  H   MSE A  46      40.382  45.620   8.872  1.00  0.00      RA0  H
ATOM    409  CA  MSE A  46      39.783  44.020  10.113  1.00  0.00      RA0  C
ATOM    410  CB  MSE A  46      40.166  44.379  11.546  1.00  0.00      RA0  C
ATOM    411  CG  MSE A  46      39.997  45.870  11.819  1.00  0.00      RA0  C
ATOM    412  SE  MSE A  46      40.452  46.306  13.496  1.00  0.00      RA0  S
ATOM    413  CE  MSE A  46      40.463  48.083  13.252  1.00  0.00      RA0  C
ATOM    414  C   MSE A  46      38.309  44.298   9.904  1.00  0.00      RA0  C
ATOM    415  O   MSE A  46      37.922  45.360   9.435  1.00  0.00      RA0  O
ATOM    416  N   PHE A  47      37.522  43.309  10.307  1.00  0.00      RA0  N
ATOM    417  H   PHE A  47      37.928  42.540  10.805  1.00  0.00      RA0  H
ATOM    418  CA  PHE A  47      36.079  43.300  10.121  1.00  0.00      RA0  C
ATOM    419  CB  PHE A  47      35.650  42.159   9.196  1.00  0.00      RA0  C
ATOM    420  CG  PHE A  47      36.393  42.176   7.881  1.00  0.00      RA0  C
ATOM    421  CD1 PHE A  47      37.616  41.524   7.760  1.00  0.00      RA0  C
ATOM    422  CD2 PHE A  47      35.840  42.824   6.784  1.00  0.00      RA0  C
ATOM    423  CE1 PHE A  47      38.279  41.508   6.541  1.00  0.00      RA0  C
ATOM    424  CE2 PHE A  47      36.501  42.803   5.563  1.00  0.00      RA0  C
ATOM    425  CZ  PHE A  47      37.716  42.142   5.441  1.00  0.00      RA0  C
ATOM    426  C   PHE A  47      35.406  43.063  11.465  1.00  0.00      RA0  C
ATOM    427  O   PHE A  47      35.855  42.232  12.288  1.00  0.00      RA0  O
ATOM    428  N   ASP A  48      34.328  43.799  11.710  1.00  0.00      RA0  N
ATOM    429  H   ASP A  48      33.951  44.388  10.999  1.00  0.00      RA0  H
ATOM    430  CA  ASP A  48      33.477  43.515  12.842  1.00  0.00      RA0  C
ATOM    431  CB  ASP A  48      32.502  44.626  13.194  1.00  0.00      RA0  C
ATOM    432  CG  ASP A  48      31.657  44.041  14.301  1.00  0.00      RA0  C
ATOM    433  OD1 ASP A  48      32.242  43.439  15.182  1.00  0.00      RA0  O
ATOM    434  OD2 ASP A  48      30.433  44.121  14.278  1.00  0.00      RA0  O
ATOM    435  C   ASP A  48      32.610  42.324  12.472  1.00  0.00      RA0  C
ATOM    436  O   ASP A  48      31.790  42.437  11.560  1.00  0.00      RA0  O
ATOM    437  N   VAL A  49      32.811  41.207  13.143  1.00  0.00      RA0  N
ATOM    438  H   VAL A  49      33.381  41.264  13.968  1.00  0.00      RA0  H
ATOM    439  CA  VAL A  49      31.989  40.024  12.914  1.00  0.00      RA0  C
ATOM    440  CB  VAL A  49      32.839  38.858  12.405  1.00  0.00      RA0  C
ATOM    441  CG1 VAL A  49      33.159  39.053  10.923  1.00  0.00      RA0  C
ATOM    442  CG2 VAL A  49      34.114  38.685  13.227  1.00  0.00      RA0  C
ATOM    443  C   VAL A  49      31.198  39.673  14.179  1.00  0.00      RA0  C
ATOM    444  O   VAL A  49      30.904  38.514  14.425  1.00  0.00      RA0  O
ATOM    445  N   SER A  50      30.753  40.704  14.897  1.00  0.00      RA0  N
ATOM    446  H   SER A  50      31.007  41.652  14.671  1.00  0.00      RA0  H
ATOM    447  CA  SER A  50      29.992  40.524  16.126  1.00  0.00      RA0  C
ATOM    448  CB  SER A  50      30.058  41.782  16.986  1.00  0.00      RA0  C
ATOM    449  OG  SER A  50      31.418  41.999  17.373  1.00  0.00      RA0  O
ATOM    450  HG  SER A  50      31.789  42.543  16.679  1.00  0.00      RA0  H
ATOM    451  C   SER A  50      28.561  40.100  15.828  1.00  0.00      RA0  C
ATOM    452  O   SER A  50      27.840  39.673  16.732  1.00  0.00      RA0  O
ATOM    453  N   HIS A  51      28.182  40.234  14.568  1.00  0.00      RA0  N
ATOM    454  H   HIS A  51      28.822  40.658  13.930  1.00  0.00      RA0  H
ATOM    455  CA  HIS A  51      26.905  39.713  14.046  1.00  0.00      RA0  C
ATOM    456  CB  HIS A  51      26.577  40.330  12.682  1.00  0.00      RA0  C
ATOM    457  CG  HIS A  51      27.308  39.609  11.575  1.00  0.00      RA0  C
ATOM    458  ND1 HIS A  51      26.685  38.826  10.676  1.00  0.00      RA0  N
ATOM    459  HD1 HIS A  51      25.718  38.681  10.625  1.00  0.00      RA0  H
ATOM    460  CD2 HIS A  51      28.677  39.619  11.293  1.00  0.00      RA0  C
ATOM    461  NE2 HIS A  51      28.871  38.825  10.211  1.00  0.00      RA0  N
ATOM    462  CE1 HIS A  51      27.647  38.337   9.831  1.00  0.00      RA0  C
ATOM    463  C   HIS A  51      26.854  38.188  14.001  1.00  0.00      RA0  C
ATOM    464  O   HIS A  51      25.781  37.616  13.793  1.00  0.00      RA0  O
ATOM    465  N   MSE A  52      27.981  37.529  14.208  1.00  0.00      RA0  N
ATOM    466  H   MSE A  52      28.813  37.987  14.525  1.00  0.00      RA0  H
ATOM    467  CA  MSE A  52      27.973  36.092  14.266  1.00  0.00      RA0  C
ATOM    468  CB  MSE A  52      29.261  35.502  13.692  1.00  0.00      RA0  C
ATOM    469  CG  MSE A  52      29.502  35.935  12.246  1.00  0.00      RA0  C
ATOM    470  SE  MSE A  52      30.943  35.157  11.499  1.00  0.00      RA0  S
ATOM    471  CE  MSE A  52      30.278  33.490  11.361  1.00  0.00      RA0  C
ATOM    472  C   MSE A  52      27.752  35.628  15.676  1.00  0.00      RA0  C
ATOM    473  O   MSE A  52      28.115  36.314  16.642  1.00  0.00      RA0  O
ATOM    474  N   THR A  53      27.146  34.449  15.781  1.00  0.00      RA0  N
ATOM    475  H   THR A  53      26.971  33.886  14.995  1.00  0.00      RA0  H
ATOM    476  CA  THR A  53      26.714  33.896  17.062  1.00  0.00      RA0  C
ATOM    477  CB  THR A  53      25.290  33.441  16.821  1.00  0.00      RA0  C
ATOM    478  OG1 THR A  53      24.511  34.600  16.481  1.00  0.00      RA0  O
ATOM    479  HG1 THR A  53      24.966  35.014  15.752  1.00  0.00      RA0  H
ATOM    480  CG2 THR A  53      24.698  32.672  17.999  1.00  0.00      RA0  C
ATOM    481  C   THR A  53      27.675  32.794  17.498  1.00  0.00      RA0  C
ATOM    482  O   THR A  53      27.947  31.852  16.754  1.00  0.00      RA0  O
ATOM    483  N   ILE A  54      28.219  32.942  18.699  1.00  0.00      RA0  N
ATOM    484  H   ILE A  54      27.928  33.701  19.283  1.00  0.00      RA0  H
ATOM    485  CA  ILE A  54      29.060  31.923  19.308  1.00  0.00      RA0  C
ATOM    486  CB  ILE A  54      30.195  32.598  20.071  1.00  0.00      RA0  C
ATOM    487  CG2 ILE A  54      31.089  31.575  20.766  1.00  0.00      RA0  C
ATOM    488  CG1 ILE A  54      30.978  33.521  19.136  1.00  0.00      RA0  C
ATOM    489  CD1 ILE A  54      32.049  34.324  19.873  1.00  0.00      RA0  C
ATOM    490  C   ILE A  54      28.161  31.103  20.242  1.00  0.00      RA0  C
ATOM    491  O   ILE A  54      27.425  31.665  21.073  1.00  0.00      RA0  O
ATOM    492  N   VAL A  55      28.184  29.787  20.052  1.00  0.00      RA0  N
ATOM    493  H   VAL A  55      28.853  29.374  19.434  1.00  0.00      RA0  H
ATOM    494  CA  VAL A  55      27.349  28.884  20.811  1.00  0.00      RA0  C
ATOM    495  CB  VAL A  55      26.453  28.086  19.863  1.00  0.00      RA0  C
ATOM    496  CG1 VAL A  55      25.564  27.117  20.639  1.00  0.00      RA0  C
ATOM    497  CG2 VAL A  55      25.653  29.007  18.943  1.00  0.00      RA0  C
ATOM    498  C   VAL A  55      28.281  27.951  21.538  1.00  0.00      RA0  C
ATOM    499  O   VAL A  55      29.040  27.205  20.907  1.00  0.00      RA0  O
ATOM    500  N   ASP A  56      28.211  27.986  22.860  1.00  0.00      RA0  N
ATOM    501  H   ASP A  56      27.577  28.599  23.319  1.00  0.00      RA0  H
ATOM    502  CA  ASP A  56      28.956  27.048  23.671  1.00  0.00      RA0  C
ATOM    503  CB  ASP A  56      29.438  27.725  24.977  1.00  0.00      RA0  C
ATOM    504  CG  ASP A  56      30.529  28.781  24.774  1.00  0.00      RA0  C
ATOM    505  OD1 ASP A  56      30.969  29.000  23.654  1.00  0.00      RA0  O
ATOM    506  OD2 ASP A  56      30.976  29.400  25.745  1.00  0.00      RA0  O
ATOM    507  C   ASP A  56      28.116  25.828  24.017  1.00  0.00      RA0  C
ATOM    508  O   ASP A  56      26.960  25.950  24.410  1.00  0.00      RA0  O
ATOM    509  N   LEU A  57      28.729  24.659  23.855  1.00  0.00      RA0  N
ATOM    510  H   LEU A  57      29.703  24.643  23.624  1.00  0.00      RA0  H
ATOM    511  CA  LEU A  57      28.103  23.379  24.134  1.00  0.00      RA0  C
ATOM    512  CB  LEU A  57      28.128  22.490  22.895  1.00  0.00      RA0  C
ATOM    513  CG  LEU A  57      27.406  23.063  21.679  1.00  0.00      RA0  C
ATOM    514  CD1 LEU A  57      27.517  22.109  20.493  1.00  0.00      RA0  C
ATOM    515  CD2 LEU A  57      25.949  23.412  21.978  1.00  0.00      RA0  C
ATOM    516  C   LEU A  57      28.813  22.653  25.271  1.00  0.00      RA0  C
ATOM    517  O   LEU A  57      30.009  22.434  25.190  1.00  0.00      RA0  O
ATOM    518  N   ARG A  58      28.069  22.237  26.300  1.00  0.00      RA0  N
ATOM    519  H   ARG A  58      27.081  22.411  26.320  1.00  0.00      RA0  H
ATOM    520  CA  ARG A  58      28.656  21.606  27.470  1.00  0.00      RA0  C
ATOM    521  CB  ARG A  58      28.559  22.595  28.610  1.00  0.00      RA0  C
ATOM    522  CG  ARG A  58      29.812  23.434  28.838  1.00  0.00      RA0  C
ATOM    523  CD  ARG A  58      30.058  23.557  30.342  1.00  0.00      RA0  C
ATOM    524  NE  ARG A  58      30.175  22.221  30.923  1.00  0.00      RA0  N
ATOM    525  HE  ARG A  58      31.002  21.678  30.708  1.00  0.00      RA0  H
ATOM    526  CZ  ARG A  58      29.131  21.638  31.584  1.00  0.00      RA0  C
ATOM    527  NH1 ARG A  58      28.011  22.352  31.839  1.00  0.00      RA0  N
ATOM    528 HH11 ARG A  58      27.175  22.014  32.286  1.00  0.00      RA0  H
ATOM    529 HH12 ARG A  58      27.867  23.306  31.524  1.00  0.00      RA0  H
ATOM    530  NH2 ARG A  58      29.241  20.337  31.918  1.00  0.00      RA0  N
ATOM    531 HH21 ARG A  58      28.553  19.824  32.428  1.00  0.00      RA0  H
ATOM    532 HH22 ARG A  58      30.069  19.822  31.614  1.00  0.00      RA0  H
ATOM    533  C   ARG A  58      27.929  20.296  27.806  1.00  0.00      RA0  C
ATOM    534  O   ARG A  58      26.718  20.205  27.682  1.00  0.00      RA0  O
ATOM    535  N   GLY A  59      28.672  19.309  28.271  1.00  0.00      RA0  N
ATOM    536  H   GLY A  59      29.662  19.427  28.404  1.00  0.00      RA0  H
ATOM    537  CA  GLY A  59      28.104  18.014  28.623  1.00  0.00      RA0  C
ATOM    538  C   GLY A  59      29.040  16.897  28.203  1.00  0.00      RA0  C
ATOM    539  O   GLY A  59      29.740  17.010  27.195  1.00  0.00      RA0  O
ATOM    540  N   SER A  60      29.039  15.806  28.966  1.00  0.00      RA0  N
ATOM    541  H   SER A  60      28.422  15.748  29.750  1.00  0.00      RA0  H
ATOM    542  CA  SER A  60      29.957  14.700  28.725  1.00  0.00      RA0  C
ATOM    543  CB  SER A  60      29.782  13.850  29.960  1.00  0.00      RA0  C
ATOM    544  OG  SER A  60      29.420  14.790  30.984  1.00  0.00      RA0  O
ATOM    545  HG  SER A  60      30.099  15.462  30.979  1.00  0.00      RA0  H
ATOM    546  C   SER A  60      29.752  14.043  27.361  1.00  0.00      RA0  C
ATOM    547  O   SER A  60      30.701  13.465  26.814  1.00  0.00      RA0  O
ATOM    548  N   ARG A  61      28.539  14.152  26.803  1.00  0.00      RA0  N
ATOM    549  H   ARG A  61      27.846  14.722  27.240  1.00  0.00      RA0  H
ATOM    550  CA  ARG A  61      28.235  13.580  25.491  1.00  0.00      RA0  C
ATOM    551  CB  ARG A  61      26.829  12.991  25.543  1.00  0.00      RA0  C
ATOM    552  CG  ARG A  61      26.639  12.140  26.803  1.00  0.00      RA0  C
ATOM    553  CD  ARG A  61      25.264  11.481  26.860  1.00  0.00      RA0  C
ATOM    554  NE  ARG A  61      25.062  10.706  25.644  1.00  0.00      RA0  N
ATOM    555  HE  ARG A  61      25.887  10.389  25.152  1.00  0.00      RA0  H
ATOM    556  CZ  ARG A  61      23.826  10.515  25.111  1.00  0.00      RA0  C
ATOM    557  NH1 ARG A  61      22.738  10.931  25.802  1.00  0.00      RA0  N
ATOM    558 HH11 ARG A  61      21.793  10.907  25.441  1.00  0.00      RA0  H
ATOM    559 HH12 ARG A  61      22.831  11.320  26.721  1.00  0.00      RA0  H
ATOM    560  NH2 ARG A  61      23.737   9.931  23.902  1.00  0.00      RA0  N
ATOM    561 HH21 ARG A  61      22.889   9.705  23.424  1.00  0.00      RA0  H
ATOM    562 HH22 ARG A  61      24.594   9.700  23.394  1.00  0.00      RA0  H
ATOM    563  C   ARG A  61      28.377  14.586  24.343  1.00  0.00      RA0  C
ATOM    564  O   ARG A  61      27.883  14.349  23.255  1.00  0.00      RA0  O
ATOM    565  N   THR A  62      29.068  15.696  24.556  1.00  0.00      RA0  N
ATOM    566  H   THR A  62      29.507  15.910  25.431  1.00  0.00      RA0  H
ATOM    567  CA  THR A  62      29.125  16.716  23.498  1.00  0.00      RA0  C
ATOM    568  CB  THR A  62      29.751  17.998  24.034  1.00  0.00      RA0  C
ATOM    569  OG1 THR A  62      29.005  18.441  25.169  1.00  0.00      RA0  O
ATOM    570  HG1 THR A  62      29.541  18.234  25.928  1.00  0.00      RA0  H
ATOM    571  CG2 THR A  62      29.771  19.098  22.976  1.00  0.00      RA0  C
ATOM    572  C   THR A  62      29.753  16.227  22.195  1.00  0.00      RA0  C
ATOM    573  O   THR A  62      29.208  16.500  21.115  1.00  0.00      RA0  O
ATOM    574  N   ARG A  63      30.862  15.494  22.279  1.00  0.00      RA0  N
ATOM    575  H   ARG A  63      31.248  15.288  23.179  1.00  0.00      RA0  H
ATOM    576  CA  ARG A  63      31.512  14.989  21.056  1.00  0.00      RA0  C
ATOM    577  CB  ARG A  63      32.853  14.315  21.350  1.00  0.00      RA0  C
ATOM    578  CG  ARG A  63      33.624  14.106  20.044  1.00  0.00      RA0  C
ATOM    579  CD  ARG A  63      34.916  13.301  20.175  1.00  0.00      RA0  C
ATOM    580  NE  ARG A  63      35.859  13.911  21.107  1.00  0.00      RA0  N
ATOM    581  HE  ARG A  63      35.763  13.765  22.109  1.00  0.00      RA0  H
ATOM    582  CZ  ARG A  63      36.924  14.642  20.673  1.00  0.00      RA0  C
ATOM    583  NH1 ARG A  63      37.052  14.965  19.371  1.00  0.00      RA0  N
ATOM    584 HH11 ARG A  63      37.861  15.469  19.048  1.00  0.00      RA0  H
ATOM    585 HH12 ARG A  63      36.367  14.748  18.669  1.00  0.00      RA0  H
ATOM    586  NH2 ARG A  63      37.848  15.032  21.565  1.00  0.00      RA0  N
ATOM    587 HH21 ARG A  63      38.683  15.533  21.340  1.00  0.00      RA0  H
ATOM    588 HH22 ARG A  63      37.671  14.802  22.543  1.00  0.00      RA0  H
ATOM    589  C   ARG A  63      30.575  14.030  20.331  1.00  0.00      RA0  C
ATOM    590  O   ARG A  63      30.398  14.108  19.117  1.00  0.00      RA0  O
ATOM    591  N   GLU A  64      29.966  13.136  21.094  1.00  0.00      RA0  N
ATOM    592  H   GLU A  64      30.095  13.168  22.083  1.00  0.00      RA0  H
ATOM    593  CA  GLU A  64      29.007  12.179  20.558  1.00  0.00      RA0  C
ATOM    594  CB  GLU A  64      28.369  11.350  21.675  1.00  0.00      RA0  C
ATOM    595  CG  GLU A  64      27.356  10.337  21.130  1.00  0.00      RA0  C
ATOM    596  CD  GLU A  64      26.445   9.863  22.244  1.00  0.00      RA0  C
ATOM    597  OE1 GLU A  64      26.637  10.266  23.382  1.00  0.00      RA0  O
ATOM    598  OE2 GLU A  64      25.507   9.117  21.981  1.00  0.00      RA0  O
ATOM    599  C   GLU A  64      27.896  12.887  19.786  1.00  0.00      RA0  C
ATOM    600  O   GLU A  64      27.583  12.517  18.641  1.00  0.00      RA0  O
ATOM    601  N   PHE A  65      27.315  13.903  20.412  1.00  0.00      RA0  N
ATOM    602  H   PHE A  65      27.592  14.105  21.353  1.00  0.00      RA0  H
ATOM    603  CA  PHE A  65      26.271  14.717  19.787  1.00  0.00      RA0  C
ATOM    604  CB  PHE A  65      25.863  15.844  20.739  1.00  0.00      RA0  C
ATOM    605  CG  PHE A  65      24.977  16.851  20.041  1.00  0.00      RA0  C
ATOM    606  CD1 PHE A  65      23.863  16.438  19.319  1.00  0.00      RA0  C
ATOM    607  CD2 PHE A  65      25.288  18.204  20.119  1.00  0.00      RA0  C
ATOM    608  CE1 PHE A  65      23.078  17.374  18.658  1.00  0.00      RA0  C
ATOM    609  CE2 PHE A  65      24.498  19.141  19.464  1.00  0.00      RA0  C
ATOM    610  CZ  PHE A  65      23.397  18.724  18.727  1.00  0.00      RA0  C
ATOM    611  C   PHE A  65      26.731  15.273  18.458  1.00  0.00      RA0  C
ATOM    612  O   PHE A  65      26.046  15.148  17.451  1.00  0.00      RA0  O
ATOM    613  N   LEU A  66      27.892  15.922  18.460  1.00  0.00      RA0  N
ATOM    614  H   LEU A  66      28.440  15.950  19.300  1.00  0.00      RA0  H
ATOM    615  CA  LEU A  66      28.377  16.573  17.243  1.00  0.00      RA0  C
ATOM    616  CB  LEU A  66      29.517  17.529  17.567  1.00  0.00      RA0  C
ATOM    617  CG  LEU A  66      29.019  18.731  18.363  1.00  0.00      RA0  C
ATOM    618  CD1 LEU A  66      30.168  19.640  18.788  1.00  0.00      RA0  C
ATOM    619  CD2 LEU A  66      27.941  19.499  17.596  1.00  0.00      RA0  C
ATOM    620  C   LEU A  66      28.764  15.604  16.132  1.00  0.00      RA0  C
ATOM    621  O   LEU A  66      28.697  15.968  14.960  1.00  0.00      RA0  O
ATOM    622  N   ARG A  67      29.192  14.397  16.484  1.00  0.00      RA0  N
ATOM    623  H   ARG A  67      29.252  14.163  17.457  1.00  0.00      RA0  H
ATOM    624  CA  ARG A  67      29.454  13.340  15.473  1.00  0.00      RA0  C
ATOM    625  CB  ARG A  67      30.072  12.065  16.058  1.00  0.00      RA0  C
ATOM    626  CG  ARG A  67      31.427  12.197  16.748  1.00  0.00      RA0  C
ATOM    627  CD  ARG A  67      32.088  10.830  16.956  1.00  0.00      RA0  C
ATOM    628  NE  ARG A  67      32.612  10.304  15.694  1.00  0.00      RA0  N
ATOM    629  HE  ARG A  67      33.071  10.967  15.079  1.00  0.00      RA0  H
ATOM    630  CZ  ARG A  67      32.550   8.981  15.362  1.00  0.00      RA0  C
ATOM    631  NH1 ARG A  67      31.871   8.114  16.148  1.00  0.00      RA0  N
ATOM    632 HH11 ARG A  67      31.796   7.135  15.927  1.00  0.00      RA0  H
ATOM    633 HH12 ARG A  67      31.406   8.424  16.982  1.00  0.00      RA0  H
ATOM    634  NH2 ARG A  67      33.169   8.564  14.239  1.00  0.00      RA0  N
ATOM    635 HH21 ARG A  67      33.176   7.612  13.918  1.00  0.00      RA0  H
ATOM    636 HH22 ARG A  67      33.658   9.243  13.665  1.00  0.00      RA0  H
ATOM    637  C   ARG A  67      28.188  12.911  14.731  1.00  0.00      RA0  C
ATOM    638  O   ARG A  67      28.254  12.355  13.637  1.00  0.00      RA0  O
ATOM    639  N   TYR A  68      27.042  13.117  15.373  1.00  0.00      RA0  N
ATOM    640  H   TYR A  68      27.043  13.518  16.290  1.00  0.00      RA0  H
ATOM    641  CA  TYR A  68      25.729  12.846  14.764  1.00  0.00      RA0  C
ATOM    642  CB  TYR A  68      24.783  12.374  15.868  1.00  0.00      RA0  C
ATOM    643  CG  TYR A  68      23.392  12.170  15.324  1.00  0.00      RA0  C
ATOM    644  CD1 TYR A  68      23.176  11.271  14.288  1.00  0.00      RA0  C
ATOM    645  CE1 TYR A  68      21.892  11.083  13.795  1.00  0.00      RA0  C
ATOM    646  CD2 TYR A  68      22.329  12.882  15.868  1.00  0.00      RA0  C
ATOM    647  CE2 TYR A  68      21.043  12.688  15.378  1.00  0.00      RA0  C
ATOM    648  CZ  TYR A  68      20.827  11.787  14.342  1.00  0.00      RA0  C
ATOM    649  OH  TYR A  68      19.553  11.593  13.849  1.00  0.00      RA0  O
ATOM    650  HH  TYR A  68      19.597  10.853  13.251  1.00  0.00      RA0  H
ATOM    651  C   TYR A  68      25.182  14.082  14.049  1.00  0.00      RA0  C
ATOM    652  O   TYR A  68      24.587  14.004  12.970  1.00  0.00      RA0  O
ATOM    653  N   LEU A  69      25.409  15.257  14.618  1.00  0.00      RA0  N
ATOM    654  H   LEU A  69      25.886  15.288  15.497  1.00  0.00      RA0  H
ATOM    655  CA  LEU A  69      24.885  16.493  14.010  1.00  0.00      RA0  C
ATOM    656  CB  LEU A  69      24.988  17.622  15.037  1.00  0.00      RA0  C
ATOM    657  CG  LEU A  69      24.234  18.891  14.637  1.00  0.00      RA0  C
ATOM    658  CD1 LEU A  69      22.723  18.679  14.679  1.00  0.00      RA0  C
ATOM    659  CD2 LEU A  69      24.663  20.100  15.468  1.00  0.00      RA0  C
ATOM    660  C   LEU A  69      25.563  16.920  12.701  1.00  0.00      RA0  C
ATOM    661  O   LEU A  69      24.902  17.411  11.761  1.00  0.00      RA0  O
ATOM    662  N   LEU A  70      26.889  16.776  12.653  1.00  0.00      RA0  N
ATOM    663  H   LEU A  70      27.367  16.244  13.355  1.00  0.00      RA0  H
ATOM    664  CA  LEU A  70      27.696  17.335  11.584  1.00  0.00      RA0  C
ATOM    665  CB  LEU A  70      28.893  18.084  12.170  1.00  0.00      RA0  C
ATOM    666  CG  LEU A  70      28.494  19.190  13.146  1.00  0.00      RA0  C
ATOM    667  CD1 LEU A  70      29.708  19.779  13.862  1.00  0.00      RA0  C
ATOM    668  CD2 LEU A  70      27.654  20.269  12.466  1.00  0.00      RA0  C
ATOM    669  C   LEU A  70      28.190  16.294  10.605  1.00  0.00      RA0  C
ATOM    670  O   LEU A  70      28.403  15.156  10.966  1.00  0.00      RA0  O
ATOM    671  N   ALA A  71      28.416  16.706   9.355  1.00  0.00      RA0  N
ATOM    672  H   ALA A  71      28.282  17.674   9.132  1.00  0.00      RA0  H
ATOM    673  CA  ALA A  71      28.853  15.767   8.340  1.00  0.00      RA0  C
ATOM    674  CB  ALA A  71      28.327  16.198   6.973  1.00  0.00      RA0  C
ATOM    675  C   ALA A  71      30.368  15.588   8.235  1.00  0.00      RA0  C
ATOM    676  O   ALA A  71      30.833  14.540   7.759  1.00  0.00      RA0  O
ATOM    677  N   ASN A  72      31.134  16.589   8.665  1.00  0.00      RA0  N
ATOM    678  H   ASN A  72      30.711  17.405   9.062  1.00  0.00      RA0  H
ATOM    679  CA  ASN A  72      32.539  16.342   8.981  1.00  0.00      RA0  C
ATOM    680  CB  ASN A  72      33.355  17.624   9.088  1.00  0.00      RA0  C
ATOM    681  CG  ASN A  72      34.812  17.374   8.743  1.00  0.00      RA0  C
ATOM    682  OD1 ASN A  72      35.365  16.276   8.872  1.00  0.00      RA0  O
ATOM    683  ND2 ASN A  72      35.420  18.481   8.279  1.00  0.00      RA0  N
ATOM    684 HD21 ASN A  72      34.887  19.333   8.198  1.00  0.00      RA0  H
ATOM    685 HD22 ASN A  72      36.371  18.558   7.982  1.00  0.00      RA0  H
ATOM    686  C   ASN A  72      32.503  15.581  10.309  1.00  0.00      RA0  C
ATOM    687  O   ASN A  72      31.427  15.435  10.899  1.00  0.00      RA0  O
ATOM    688  N   ASP A  73      33.647  15.069  10.759  1.00  0.00      RA0  N
ATOM    689  H   ASP A  73      34.516  15.307  10.330  1.00  0.00      RA0  H
ATOM    690  CA  ASP A  73      33.706  14.238  11.957  1.00  0.00      RA0  C
ATOM    691  CB  ASP A  73      34.159  12.797  11.725  1.00  0.00      RA0  C
ATOM    692  CG  ASP A  73      33.886  11.989  12.984  1.00  0.00      RA0  C
ATOM    693  OD1 ASP A  73      33.340  12.528  13.941  1.00  0.00      RA0  O
ATOM    694  OD2 ASP A  73      34.198  10.804  13.015  1.00  0.00      RA0  O
ATOM    695  C   ASP A  73      34.573  14.867  13.033  1.00  0.00      RA0  C
ATOM    696  O   ASP A  73      35.803  14.869  12.924  1.00  0.00      RA0  O
ATOM    697  N   VAL A  74      33.951  15.352  14.101  1.00  0.00      RA0  N
ATOM    698  H   VAL A  74      32.985  15.115  14.207  1.00  0.00      RA0  H
ATOM    699  CA  VAL A  74      34.717  16.007  15.148  1.00  0.00      RA0  C
ATOM    700  CB  VAL A  74      33.791  16.799  16.069  1.00  0.00      RA0  C
ATOM    701  CG1 VAL A  74      33.051  17.880  15.280  1.00  0.00      RA0  C
ATOM    702  CG2 VAL A  74      32.832  15.871  16.811  1.00  0.00      RA0  C
ATOM    703  C   VAL A  74      35.604  15.060  15.948  1.00  0.00      RA0  C
ATOM    704  O   VAL A  74      36.333  15.528  16.833  1.00  0.00      RA0  O
ATOM    705  N   ALA A  75      35.537  13.750  15.655  1.00  0.00      RA0  N
ATOM    706  H   ALA A  75      34.886  13.414  14.968  1.00  0.00      RA0  H
ATOM    707  CA  ALA A  75      36.504  12.790  16.211  1.00  0.00      RA0  C
ATOM    708  CB  ALA A  75      36.229  11.371  15.715  1.00  0.00      RA0  C
ATOM    709  C   ALA A  75      37.930  13.195  15.816  1.00  0.00      RA0  C
ATOM    710  O   ALA A  75      38.893  12.833  16.499  1.00  0.00      RA0  O
ATOM    711  N   LYS A  76      38.038  13.933  14.713  1.00  0.00      RA0  N
ATOM    712  H   LYS A  76      37.212  14.172  14.198  1.00  0.00      RA0  H
ATOM    713  CA  LYS A  76      39.319  14.412  14.204  1.00  0.00      RA0  C
ATOM    714  CB  LYS A  76      39.180  14.901  12.764  1.00  0.00      RA0  C
ATOM    715  CG  LYS A  76      38.624  13.886  11.766  1.00  0.00      RA0  C
ATOM    716  CD  LYS A  76      38.286  14.588  10.450  1.00  0.00      RA0  C
ATOM    717  CE  LYS A  76      37.646  13.670   9.411  1.00  0.00      RA0  C
ATOM    718  NZ  LYS A  76      37.245  14.474   8.248  1.00  0.00      RA0  N
ATOM    719  HZ1 LYS A  76      36.776  13.878   7.539  1.00  0.00      RA0  H
ATOM    720  HZ2 LYS A  76      36.575  15.209   8.559  1.00  0.00      RA0  H
ATOM    721  HZ3 LYS A  76      38.073  14.934   7.824  1.00  0.00      RA0  H
ATOM    722  C   LYS A  76      39.898  15.565  15.013  1.00  0.00      RA0  C
ATOM    723  O   LYS A  76      41.055  15.924  14.815  1.00  0.00      RA0  O
ATOM    724  N   LEU A  77      39.123  16.143  15.923  1.00  0.00      RA0  N
ATOM    725  H   LEU A  77      38.209  15.782  16.110  1.00  0.00      RA0  H
ATOM    726  CA  LEU A  77      39.623  17.176  16.810  1.00  0.00      RA0  C
ATOM    727  CB  LEU A  77      38.500  18.144  17.167  1.00  0.00      RA0  C
ATOM    728  CG  LEU A  77      37.834  18.784  15.950  1.00  0.00      RA0  C
ATOM    729  CD1 LEU A  77      36.698  19.732  16.343  1.00  0.00      RA0  C
ATOM    730  CD2 LEU A  77      38.856  19.469  15.049  1.00  0.00      RA0  C
ATOM    731  C   LEU A  77      40.167  16.489  18.054  1.00  0.00      RA0  C
ATOM    732  O   LEU A  77      39.427  16.189  18.980  1.00  0.00      RA0  O
ATOM    733  N   THR A  78      41.473  16.235  18.068  1.00  0.00      RA0  N
ATOM    734  H   THR A  78      42.039  16.485  17.284  1.00  0.00      RA0  H
ATOM    735  CA  THR A  78      42.107  15.488  19.185  1.00  0.00      RA0  C
ATOM    736  CB  THR A  78      42.817  14.367  18.447  1.00  0.00      RA0  C
ATOM    737  OG1 THR A  78      43.295  14.893  17.186  1.00  0.00      RA0  O
ATOM    738  HG1 THR A  78      42.590  14.699  16.564  1.00  0.00      RA0  H
ATOM    739  CG2 THR A  78      41.897  13.171  18.197  1.00  0.00      RA0  C
ATOM    740  C   THR A  78      43.078  16.304  20.027  1.00  0.00      RA0  C
ATOM    741  O   THR A  78      43.410  15.889  21.155  1.00  0.00      RA0  O
ATOM    742  N   LYS A  79      43.528  17.453  19.501  1.00  0.00      RA0  N
ATOM    743  H   LYS A  79      43.097  17.819  18.679  1.00  0.00      RA0  H
ATOM    744  CA  LYS A  79      44.312  18.401  20.272  1.00  0.00      RA0  C
ATOM    745  CB  LYS A  79      45.448  18.856  19.363  1.00  0.00      RA0  C
ATOM    746  CG  LYS A  79      46.103  17.571  18.848  1.00  0.00      RA0  C
ATOM    747  CD  LYS A  79      46.909  17.692  17.557  1.00  0.00      RA0  C
ATOM    748  CE  LYS A  79      47.389  16.313  17.087  1.00  0.00      RA0  C
ATOM    749  NZ  LYS A  79      46.245  15.409  16.861  1.00  0.00      RA0  N
ATOM    750  HZ1 LYS A  79      46.600  14.486  16.541  1.00  0.00      RA0  H
ATOM    751  HZ2 LYS A  79      45.693  15.267  17.732  1.00  0.00      RA0  H
ATOM    752  HZ3 LYS A  79      45.607  15.792  16.136  1.00  0.00      RA0  H
ATOM    753  C   LYS A  79      43.414  19.517  20.757  1.00  0.00      RA0  C
ATOM    754  O   LYS A  79      42.652  20.118  19.980  1.00  0.00      RA0  O
ATOM    755  N   SER A  80      43.494  19.801  22.042  1.00  0.00      RA0  N
ATOM    756  H   SER A  80      44.168  19.351  22.623  1.00  0.00      RA0  H
ATOM    757  CA  SER A  80      42.700  20.851  22.634  1.00  0.00      RA0  C
ATOM    758  CB  SER A  80      43.131  20.918  24.108  1.00  0.00      RA0  C
ATOM    759  OG  SER A  80      42.236  21.688  24.912  1.00  0.00      RA0  O
ATOM    760  HG  SER A  80      41.461  21.157  25.079  1.00  0.00      RA0  H
ATOM    761  C   SER A  80      42.842  22.179  21.880  1.00  0.00      RA0  C
ATOM    762  O   SER A  80      43.950  22.597  21.542  1.00  0.00      RA0  O
ATOM    763  N   GLY A  81      41.709  22.810  21.592  1.00  0.00      RA0  N
ATOM    764  H   GLY A  81      40.841  22.398  21.863  1.00  0.00      RA0  H
ATOM    765  CA  GLY A  81      41.659  24.027  20.776  1.00  0.00      RA0  C
ATOM    766  C   GLY A  81      41.477  23.854  19.277  1.00  0.00      RA0  C
ATOM    767  O   GLY A  81      41.195  24.831  18.591  1.00  0.00      RA0  O
ATOM    768  N   LYS A  82      41.617  22.633  18.765  1.00  0.00      RA0  N
ATOM    769  H   LYS A  82      41.736  21.864  19.395  1.00  0.00      RA0  H
ATOM    770  CA  LYS A  82      41.534  22.380  17.344  1.00  0.00      RA0  C
ATOM    771  CB  LYS A  82      42.046  20.961  17.046  1.00  0.00      RA0  C
ATOM    772  CG  LYS A  82      42.294  20.647  15.569  1.00  0.00      RA0  C
ATOM    773  CD  LYS A  82      43.217  21.684  14.942  1.00  0.00      RA0  C
ATOM    774  CE  LYS A  82      43.395  21.568  13.430  1.00  0.00      RA0  C
ATOM    775  NZ  LYS A  82      43.679  22.913  12.917  1.00  0.00      RA0  N
ATOM    776  HZ1 LYS A  82      43.638  22.943  11.881  1.00  0.00      RA0  H
ATOM    777  HZ2 LYS A  82      42.933  23.534  13.294  1.00  0.00      RA0  H
ATOM    778  HZ3 LYS A  82      44.587  23.318  13.224  1.00  0.00      RA0  H
ATOM    779  C   LYS A  82      40.106  22.609  16.820  1.00  0.00      RA0  C
ATOM    780  O   LYS A  82      39.126  22.282  17.484  1.00  0.00      RA0  O
ATOM    781  N   ALA A  83      40.029  23.199  15.641  1.00  0.00      RA0  N
ATOM    782  H   ALA A  83      40.860  23.438  15.143  1.00  0.00      RA0  H
ATOM    783  CA  ALA A  83      38.765  23.489  14.979  1.00  0.00      RA0  C
ATOM    784  CB  ALA A  83      38.620  24.991  14.747  1.00  0.00      RA0  C
ATOM    785  C   ALA A  83      38.671  22.791  13.623  1.00  0.00      RA0  C
ATOM    786  O   ALA A  83      39.659  22.429  13.001  1.00  0.00      RA0  O
ATOM    787  N   LEU A  84      37.443  22.581  13.172  1.00  0.00      RA0  N
ATOM    788  H   LEU A  84      36.640  22.834  13.721  1.00  0.00      RA0  H
ATOM    789  CA  LEU A  84      37.234  22.187  11.795  1.00  0.00      RA0  C
ATOM    790  CB  LEU A  84      37.205  20.656  11.591  1.00  0.00      RA0  C
ATOM    791  CG  LEU A  84      36.133  19.796  12.278  1.00  0.00      RA0  C
ATOM    792  CD1 LEU A  84      34.746  19.930  11.656  1.00  0.00      RA0  C
ATOM    793  CD2 LEU A  84      36.539  18.321  12.272  1.00  0.00      RA0  C
ATOM    794  C   LEU A  84      36.040  22.924  11.189  1.00  0.00      RA0  C
ATOM    795  O   LEU A  84      35.225  23.529  11.883  1.00  0.00      RA0  O
ATOM    796  N   TYR A  85      35.998  22.850   9.877  1.00  0.00      RA0  N
ATOM    797  H   TYR A  85      36.645  22.267   9.390  1.00  0.00      RA0  H
ATOM    798  CA  TYR A  85      34.907  23.412   9.072  1.00  0.00      RA0  C
ATOM    799  CB  TYR A  85      35.557  24.056   7.841  1.00  0.00      RA0  C
ATOM    800  CG  TYR A  85      34.573  24.657   6.861  1.00  0.00      RA0  C
ATOM    801  CD1 TYR A  85      34.293  26.017   6.910  1.00  0.00      RA0  C
ATOM    802  CE1 TYR A  85      33.462  26.593   5.957  1.00  0.00      RA0  C
ATOM    803  CD2 TYR A  85      33.982  23.871   5.878  1.00  0.00      RA0  C
ATOM    804  CE2 TYR A  85      33.143  24.444   4.930  1.00  0.00      RA0  C
ATOM    805  CZ  TYR A  85      32.888  25.810   4.962  1.00  0.00      RA0  C
ATOM    806  OH  TYR A  85      32.072  26.379   4.006  1.00  0.00      RA0  O
ATOM    807  HH  TYR A  85      31.442  26.951   4.463  1.00  0.00      RA0  H
ATOM    808  C   TYR A  85      33.967  22.272   8.678  1.00  0.00      RA0  C
ATOM    809  O   TYR A  85      34.404  21.226   8.177  1.00  0.00      RA0  O
ATOM    810  N   SER A  86      32.653  22.482   8.855  1.00  0.00      RA0  N
ATOM    811  H   SER A  86      32.287  23.353   9.200  1.00  0.00      RA0  H
ATOM    812  CA  SER A  86      31.685  21.431   8.538  1.00  0.00      RA0  C
ATOM    813  CB  SER A  86      31.442  20.594   9.806  1.00  0.00      RA0  C
ATOM    814  OG  SER A  86      30.672  19.407   9.531  1.00  0.00      RA0  O
ATOM    815  HG  SER A  86      29.756  19.688   9.497  1.00  0.00      RA0  H
ATOM    816  C   SER A  86      30.361  21.981   8.001  1.00  0.00      RA0  C
ATOM    817  O   SER A  86      29.965  23.107   8.309  1.00  0.00      RA0  O
ATOM    818  N   GLY A  87      29.716  21.168   7.167  1.00  0.00      RA0  N
ATOM    819  H   GLY A  87      30.150  20.300   6.933  1.00  0.00      RA0  H
ATOM    820  CA  GLY A  87      28.287  21.302   6.928  1.00  0.00      RA0  C
ATOM    821  C   GLY A  87      27.473  20.679   8.039  1.00  0.00      RA0  C
ATOM    822  O   GLY A  87      27.917  19.744   8.707  1.00  0.00      RA0  O
ATOM    823  N   MSE A  88      26.250  21.194   8.186  1.00  0.00      RA0  N
ATOM    824  H   MSE A  88      25.969  21.984   7.632  1.00  0.00      RA0  H
ATOM    825  CA  MSE A  88      25.238  20.667   9.074  1.00  0.00      RA0  C
ATOM    826  CB  MSE A  88      24.886  21.679  10.163  1.00  0.00      RA0  C
ATOM    827  CG  MSE A  88      23.739  21.200  11.055  1.00  0.00      RA0  C
ATOM    828  SE  MSE A  88      23.484  22.276  12.475  1.00  0.00      RA0  S
ATOM    829  CE  MSE A  88      23.348  23.837  11.590  1.00  0.00      RA0  C
ATOM    830  C   MSE A  88      24.063  20.421   8.138  1.00  0.00      RA0  C
ATOM    831  O   MSE A  88      23.555  21.362   7.509  1.00  0.00      RA0  O
ATOM    832  N   LEU A  89      23.687  19.165   8.001  1.00  0.00      RA0  N
ATOM    833  H   LEU A  89      23.955  18.466   8.666  1.00  0.00      RA0  H
ATOM    834  CA  LEU A  89      22.754  18.756   6.944  1.00  0.00      RA0  C
ATOM    835  CB  LEU A  89      23.297  17.565   6.155  1.00  0.00      RA0  C
ATOM    836  CG  LEU A  89      24.713  17.727   5.607  1.00  0.00      RA0  C
ATOM    837  CD1 LEU A  89      25.130  16.477   4.834  1.00  0.00      RA0  C
ATOM    838  CD2 LEU A  89      24.883  18.995   4.773  1.00  0.00      RA0  C
ATOM    839  C   LEU A  89      21.370  18.368   7.461  1.00  0.00      RA0  C
ATOM    840  O   LEU A  89      21.208  17.885   8.590  1.00  0.00      RA0  O
ATOM    841  N   ASN A  90      20.384  18.489   6.575  1.00  0.00      RA0  N
ATOM    842  H   ASN A  90      20.622  18.782   5.647  1.00  0.00      RA0  H
ATOM    843  CA  ASN A  90      19.064  17.944   6.872  1.00  0.00      RA0  C
ATOM    844  CB  ASN A  90      17.974  18.781   6.186  1.00  0.00      RA0  C
ATOM    845  CG  ASN A  90      18.148  18.787   4.675  1.00  0.00      RA0  C
ATOM    846  OD1 ASN A  90      18.359  17.761   4.037  1.00  0.00      RA0  O
ATOM    847  ND2 ASN A  90      18.030  20.008   4.124  1.00  0.00      RA0  N
ATOM    848 HD21 ASN A  90      17.943  20.833   4.698  1.00  0.00      RA0  H
ATOM    849 HD22 ASN A  90      18.034  20.217   3.141  1.00  0.00      RA0  H
ATOM    850  C   ASN A  90      19.018  16.487   6.403  1.00  0.00      RA0  C
ATOM    851  O   ASN A  90      19.973  15.979   5.830  1.00  0.00      RA0  O
ATOM    852  N   ALA A  91      17.918  15.791   6.668  1.00  0.00      RA0  N
ATOM    853  H   ALA A  91      17.128  16.247   7.072  1.00  0.00      RA0  H
ATOM    854  CA  ALA A  91      17.838  14.369   6.357  1.00  0.00      RA0  C
ATOM    855  CB  ALA A  91      16.559  13.764   6.935  1.00  0.00      RA0  C
ATOM    856  C   ALA A  91      17.886  14.091   4.858  1.00  0.00      RA0  C
ATOM    857  O   ALA A  91      18.229  12.989   4.455  1.00  0.00      RA0  O
ATOM    858  N   SER A  92      17.542  15.083   4.027  1.00  0.00      RA0  N
ATOM    859  H   SER A  92      17.301  15.996   4.350  1.00  0.00      RA0  H
ATOM    860  CA  SER A  92      17.594  14.959   2.575  1.00  0.00      RA0  C
ATOM    861  CB  SER A  92      16.542  15.951   2.128  1.00  0.00      RA0  C
ATOM    862  OG  SER A  92      15.732  16.211   3.289  1.00  0.00      RA0  O
ATOM    863  HG  SER A  92      15.111  16.876   3.023  1.00  0.00      RA0  H
ATOM    864  C   SER A  92      18.997  15.185   2.018  1.00  0.00      RA0  C
ATOM    865  O   SER A  92      19.215  15.090   0.808  1.00  0.00      RA0  O
ATOM    866  N   GLY A  93      19.932  15.485   2.901  1.00  0.00      RA0  N
ATOM    867  H   GLY A  93      19.695  15.646   3.861  1.00  0.00      RA0  H
ATOM    868  CA  GLY A  93      21.322  15.742   2.489  1.00  0.00      RA0  C
ATOM    869  C   GLY A  93      21.556  17.152   1.966  1.00  0.00      RA0  C
ATOM    870  O   GLY A  93      22.609  17.446   1.413  1.00  0.00      RA0  O
ATOM    871  N   GLY A  94      20.597  18.049   2.151  1.00  0.00      RA0  N
ATOM    872  H   GLY A  94      19.809  17.802   2.714  1.00  0.00      RA0  H
ATOM    873  CA  GLY A  94      20.797  19.454   1.844  1.00  0.00      RA0  C
ATOM    874  C   GLY A  94      21.469  20.174   3.011  1.00  0.00      RA0  C
ATOM    875  O   GLY A  94      21.515  19.672   4.143  1.00  0.00      RA0  O
ATOM    876  N   VAL A  95      22.004  21.355   2.748  1.00  0.00      RA0  N
ATOM    877  H   VAL A  95      21.821  21.815   1.875  1.00  0.00      RA0  H
ATOM    878  CA  VAL A  95      22.779  22.059   3.750  1.00  0.00      RA0  C
ATOM    879  CB  VAL A  95      23.939  22.807   3.094  1.00  0.00      RA0  C
ATOM    880  CG1 VAL A  95      24.865  23.416   4.144  1.00  0.00      RA0  C
ATOM    881  CG2 VAL A  95      24.702  21.901   2.132  1.00  0.00      RA0  C
ATOM    882  C   VAL A  95      21.909  23.021   4.523  1.00  0.00      RA0  C
ATOM    883  O   VAL A  95      21.337  23.957   3.934  1.00  0.00      RA0  O
ATOM    884  N   ILE A  96      21.837  22.795   5.828  1.00  0.00      RA0  N
ATOM    885  H   ILE A  96      22.351  22.026   6.204  1.00  0.00      RA0  H
ATOM    886  CA  ILE A  96      21.205  23.724   6.764  1.00  0.00      RA0  C
ATOM    887  CB  ILE A  96      20.925  23.007   8.088  1.00  0.00      RA0  C
ATOM    888  CG2 ILE A  96      20.335  23.932   9.150  1.00  0.00      RA0  C
ATOM    889  CG1 ILE A  96      20.038  21.791   7.865  1.00  0.00      RA0  C
ATOM    890  CD1 ILE A  96      19.692  21.110   9.184  1.00  0.00      RA0  C
ATOM    891  C   ILE A  96      22.105  24.922   7.010  1.00  0.00      RA0  C
ATOM    892  O   ILE A  96      21.636  26.055   7.018  1.00  0.00      RA0  O
ATOM    893  N   ASP A  97      23.403  24.677   7.207  1.00  0.00      RA0  N
ATOM    894  H   ASP A  97      23.796  23.757   7.259  1.00  0.00      RA0  H
ATOM    895  CA  ASP A  97      24.364  25.760   7.328  1.00  0.00      RA0  C
ATOM    896  CB  ASP A  97      24.227  26.773   8.498  1.00  0.00      RA0  C
ATOM    897  CG  ASP A  97      24.666  28.145   7.960  1.00  0.00      RA0  C
ATOM    898  OD1 ASP A  97      24.932  28.222   6.767  1.00  0.00      RA0  O
ATOM    899  OD2 ASP A  97      24.745  29.140   8.687  1.00  0.00      RA0  O
ATOM    900  C   ASP A  97      25.776  25.150   7.217  1.00  0.00      RA0  C
ATOM    901  O   ASP A  97      25.940  23.916   7.271  1.00  0.00      RA0  O
ATOM    902  N   ASP A  98      26.755  26.031   7.049  1.00  0.00      RA0  N
ATOM    903  H   ASP A  98      26.541  27.013   7.023  1.00  0.00      RA0  H
ATOM    904  CA  ASP A  98      28.135  25.692   7.330  1.00  0.00      RA0  C
ATOM    905  CB  ASP A  98      29.047  25.773   6.093  1.00  0.00      RA0  C
ATOM    906  CG  ASP A  98      29.837  27.062   5.966  1.00  0.00      RA0  C
ATOM    907  OD1 ASP A  98      29.677  27.754   4.964  1.00  0.00      RA0  O
ATOM    908  OD2 ASP A  98      30.707  27.319   6.792  1.00  0.00      RA0  O
ATOM    909  C   ASP A  98      28.626  26.441   8.568  1.00  0.00      RA0  C
ATOM    910  O   ASP A  98      28.047  27.450   8.983  1.00  0.00      RA0  O
ATOM    911  N   LEU A  99      29.680  25.920   9.185  1.00  0.00      RA0  N
ATOM    912  H   LEU A  99      30.196  25.165   8.777  1.00  0.00      RA0  H
ATOM    913  CA  LEU A  99      30.116  26.463  10.453  1.00  0.00      RA0  C
ATOM    914  CB  LEU A  99      29.138  26.063  11.572  1.00  0.00      RA0  C
ATOM    915  CG  LEU A  99      28.690  24.591  11.592  1.00  0.00      RA0  C
ATOM    916  CD1 LEU A  99      29.736  23.623  12.151  1.00  0.00      RA0  C
ATOM    917  CD2 LEU A  99      27.359  24.438  12.328  1.00  0.00      RA0  C
ATOM    918  C   LEU A  99      31.535  26.002  10.793  1.00  0.00      RA0  C
ATOM    919  O   LEU A  99      32.080  25.076  10.152  1.00  0.00      RA0  O
ATOM    920  N   ILE A 100      32.117  26.674  11.778  1.00  0.00      RA0  N
ATOM    921  H   ILE A 100      31.590  27.394  12.233  1.00  0.00      RA0  H
ATOM    922  CA  ILE A 100      33.357  26.250  12.405  1.00  0.00      RA0  C
ATOM    923  CB  ILE A 100      34.322  27.436  12.517  1.00  0.00      RA0  C
ATOM    924  CG2 ILE A 100      35.693  26.997  13.037  1.00  0.00      RA0  C
ATOM    925  CG1 ILE A 100      34.439  28.196  11.197  1.00  0.00      RA0  C
ATOM    926  CD1 ILE A 100      35.165  27.389  10.124  1.00  0.00      RA0  C
ATOM    927  C   ILE A 100      33.032  25.724  13.796  1.00  0.00      RA0  C
ATOM    928  O   ILE A 100      32.209  26.305  14.514  1.00  0.00      RA0  O
ATOM    929  N   VAL A 101      33.655  24.612  14.165  1.00  0.00      RA0  N
ATOM    930  H   VAL A 101      34.332  24.195  13.553  1.00  0.00      RA0  H
ATOM    931  CA  VAL A 101      33.464  24.010  15.481  1.00  0.00      RA0  C
ATOM    932  CB  VAL A 101      32.660  22.708  15.376  1.00  0.00      RA0  C
ATOM    933  CG1 VAL A 101      33.146  21.843  14.220  1.00  0.00      RA0  C
ATOM    934  CG2 VAL A 101      32.626  21.945  16.703  1.00  0.00      RA0  C
ATOM    935  C   VAL A 101      34.820  23.781  16.126  1.00  0.00      RA0  C
ATOM    936  O   VAL A 101      35.731  23.291  15.460  1.00  0.00      RA0  O
ATOM    937  N   TYR A 102      34.922  24.184  17.397  1.00  0.00      RA0  N
ATOM    938  H   TYR A 102      34.095  24.472  17.869  1.00  0.00      RA0  H
ATOM    939  CA  TYR A 102      36.137  24.019  18.230  1.00  0.00      RA0  C
ATOM    940  CB  TYR A 102      36.492  25.322  18.956  1.00  0.00      RA0  C
ATOM    941  CG  TYR A 102      36.682  26.492  18.015  1.00  0.00      RA0  C
ATOM    942  CD1 TYR A 102      35.579  27.168  17.506  1.00  0.00      RA0  C
ATOM    943  CE1 TYR A 102      35.756  28.250  16.654  1.00  0.00      RA0  C
ATOM    944  CD2 TYR A 102      37.964  26.910  17.676  1.00  0.00      RA0  C
ATOM    945  CE2 TYR A 102      38.142  27.997  16.824  1.00  0.00      RA0  C
ATOM    946  CZ  TYR A 102      37.036  28.663  16.308  1.00  0.00      RA0  C
ATOM    947  OH  TYR A 102      37.192  29.734  15.453  1.00  0.00      RA0  O
ATOM    948  HH  TYR A 102      38.111  29.914  15.286  1.00  0.00      RA0  H
ATOM    949  C   TYR A 102      35.944  22.933  19.282  1.00  0.00      RA0  C
ATOM    950  O   TYR A 102      34.884  22.843  19.913  1.00  0.00      RA0  O
ATOM    951  N   TYR A 103      36.987  22.137  19.493  1.00  0.00      RA0  N
ATOM    952  H   TYR A 103      37.828  22.287  18.966  1.00  0.00      RA0  H
ATOM    953  CA  TYR A 103      37.063  21.205  20.621  1.00  0.00      RA0  C
ATOM    954  CB  TYR A 103      37.659  19.890  20.126  1.00  0.00      RA0  C
ATOM    955  CG  TYR A 103      38.318  19.096  21.228  1.00  0.00      RA0  C
ATOM    956  CD1 TYR A 103      37.573  18.597  22.289  1.00  0.00      RA0  C
ATOM    957  CE1 TYR A 103      38.201  17.867  23.289  1.00  0.00      RA0  C
ATOM    958  CD2 TYR A 103      39.686  18.855  21.166  1.00  0.00      RA0  C
ATOM    959  CE2 TYR A 103      40.311  18.123  22.167  1.00  0.00      RA0  C
ATOM    960  CZ  TYR A 103      39.569  17.633  23.233  1.00  0.00      RA0  C
ATOM    961  OH  TYR A 103      40.187  16.913  24.234  1.00  0.00      RA0  O
ATOM    962  HH  TYR A 103      41.088  16.733  24.001  1.00  0.00      RA0  H
ATOM    963  C   TYR A 103      37.952  21.838  21.675  1.00  0.00      RA0  C
ATOM    964  O   TYR A 103      39.070  22.255  21.346  1.00  0.00      RA0  O
ATOM    965  N   PHE A 104      37.469  21.916  22.917  1.00  0.00      RA0  N
ATOM    966  H   PHE A 104      36.545  21.587  23.132  1.00  0.00      RA0  H
ATOM    967  CA  PHE A 104      38.297  22.371  24.068  1.00  0.00      RA0  C
ATOM    968  CB  PHE A 104      37.656  23.568  24.762  1.00  0.00      RA0  C
ATOM    969  CG  PHE A 104      37.587  24.726  23.798  1.00  0.00      RA0  C
ATOM    970  CD1 PHE A 104      38.760  25.278  23.295  1.00  0.00      RA0  C
ATOM    971  CD2 PHE A 104      36.355  25.242  23.418  1.00  0.00      RA0  C
ATOM    972  CE1 PHE A 104      38.702  26.360  22.426  1.00  0.00      RA0  C
ATOM    973  CE2 PHE A 104      36.297  26.327  22.552  1.00  0.00      RA0  C
ATOM    974  CZ  PHE A 104      37.470  26.891  22.064  1.00  0.00      RA0  C
ATOM    975  C   PHE A 104      38.549  21.234  25.057  1.00  0.00      RA0  C
ATOM    976  O   PHE A 104      39.695  20.881  25.318  1.00  0.00      RA0  O
ATOM    977  N   THR A 105      37.473  20.666  25.599  1.00  0.00      RA0  N
ATOM    978  H   THR A 105      36.550  21.025  25.447  1.00  0.00      RA0  H
ATOM    979  CA  THR A 105      37.528  19.428  26.379  1.00  0.00      RA0  C
ATOM    980  CB  THR A 105      37.443  19.954  27.793  1.00  0.00      RA0  C
ATOM    981  OG1 THR A 105      37.282  21.378  27.694  1.00  0.00      RA0  O
ATOM    982  HG1 THR A 105      37.369  21.725  28.573  1.00  0.00      RA0  H
ATOM    983  CG2 THR A 105      38.681  19.603  28.622  1.00  0.00      RA0  C
ATOM    984  C   THR A 105      36.371  18.515  25.975  1.00  0.00      RA0  C
ATOM    985  O   THR A 105      35.486  18.910  25.222  1.00  0.00      RA0  O
ATOM    986  N   GLU A 106      36.339  17.300  26.515  1.00  0.00      RA0  N
ATOM    987  H   GLU A 106      37.098  16.959  27.066  1.00  0.00      RA0  H
ATOM    988  CA  GLU A 106      35.233  16.397  26.204  1.00  0.00      RA0  C
ATOM    989  CB  GLU A 106      35.555  14.945  26.554  1.00  0.00      RA0  C
ATOM    990  CG  GLU A 106      36.814  14.436  25.827  1.00  0.00      RA0  C
ATOM    991  CD  GLU A 106      36.653  14.347  24.309  1.00  0.00      RA0  C
ATOM    992  OE1 GLU A 106      36.116  15.247  23.672  1.00  0.00      RA0  O
ATOM    993  OE2 GLU A 106      37.125  13.384  23.716  1.00  0.00      RA0  O
ATOM    994  C   GLU A 106      33.906  16.919  26.732  1.00  0.00      RA0  C
ATOM    995  O   GLU A 106      32.848  16.421  26.346  1.00  0.00      RA0  O
ATOM    996  N   ASP A 107      33.960  17.891  27.637  1.00  0.00      RA0  N
ATOM    997  H   ASP A 107      34.835  18.278  27.906  1.00  0.00      RA0  H
ATOM    998  CA  ASP A 107      32.769  18.505  28.199  1.00  0.00      RA0  C
ATOM    999  CB  ASP A 107      32.971  18.522  29.722  1.00  0.00      RA0  C
ATOM   1000  CG  ASP A 107      31.762  19.001  30.503  1.00  0.00      RA0  C
ATOM   1001  OD1 ASP A 107      30.706  18.375  30.460  1.00  0.00      RA0  O
ATOM   1002  OD2 ASP A 107      31.889  19.988  31.217  1.00  0.00      RA0  O
ATOM   1003  C   ASP A 107      32.470  19.884  27.594  1.00  0.00      RA0  C
ATOM   1004  O   ASP A 107      31.556  20.554  28.051  1.00  0.00      RA0  O
ATOM   1005  N   PHE A 108      33.236  20.316  26.583  1.00  0.00      RA0  N
ATOM   1006  H   PHE A 108      33.900  19.727  26.118  1.00  0.00      RA0  H
ATOM   1007  CA  PHE A 108      33.162  21.700  26.101  1.00  0.00      RA0  C
ATOM   1008  CB  PHE A 108      33.927  22.634  27.041  1.00  0.00      RA0  C
ATOM   1009  CG  PHE A 108      33.721  24.065  26.607  1.00  0.00      RA0  C
ATOM   1010  CD1 PHE A 108      32.479  24.483  26.146  1.00  0.00      RA0  C
ATOM   1011  CD2 PHE A 108      34.777  24.966  26.669  1.00  0.00      RA0  C
ATOM   1012  CE1 PHE A 108      32.302  25.792  25.721  1.00  0.00      RA0  C
ATOM   1013  CE2 PHE A 108      34.598  26.278  26.247  1.00  0.00      RA0  C
ATOM   1014  CZ  PHE A 108      33.363  26.688  25.761  1.00  0.00      RA0  C
ATOM   1015  C   PHE A 108      33.666  21.852  24.650  1.00  0.00      RA0  C
ATOM   1016  O   PHE A 108      34.880  21.753  24.368  1.00  0.00      RA0  O
ATOM   1017  N   PHE A 109      32.701  22.061  23.750  1.00  0.00      RA0  N
ATOM   1018  H   PHE A 109      31.761  22.162  24.093  1.00  0.00      RA0  H
ATOM   1019  CA  PHE A 109      32.924  22.476  22.360  1.00  0.00      RA0  C
ATOM   1020  CB  PHE A 109      32.341  21.448  21.384  1.00  0.00      RA0  C
ATOM   1021  CG  PHE A 109      33.134  20.158  21.299  1.00  0.00      RA0  C
ATOM   1022  CD1 PHE A 109      33.355  19.365  22.421  1.00  0.00      RA0  C
ATOM   1023  CD2 PHE A 109      33.615  19.742  20.063  1.00  0.00      RA0  C
ATOM   1024  CE1 PHE A 109      34.028  18.155  22.305  1.00  0.00      RA0  C
ATOM   1025  CE2 PHE A 109      34.285  18.530  19.943  1.00  0.00      RA0  C
ATOM   1026  CZ  PHE A 109      34.482  17.732  21.062  1.00  0.00      RA0  C
ATOM   1027  C   PHE A 109      32.241  23.819  22.089  1.00  0.00      RA0  C
ATOM   1028  O   PHE A 109      31.394  24.282  22.856  1.00  0.00      RA0  O
ATOM   1029  N   ARG A 110      32.585  24.424  20.962  1.00  0.00      RA0  N
ATOM   1030  H   ARG A 110      33.240  23.992  20.337  1.00  0.00      RA0  H
ATOM   1031  CA  ARG A 110      32.041  25.717  20.583  1.00  0.00      RA0  C
ATOM   1032  CB  ARG A 110      33.062  26.775  21.003  1.00  0.00      RA0  C
ATOM   1033  CG  ARG A 110      33.070  28.098  20.236  1.00  0.00      RA0  C
ATOM   1034  CD  ARG A 110      33.964  29.104  20.962  1.00  0.00      RA0  C
ATOM   1035  NE  ARG A 110      33.407  29.310  22.294  1.00  0.00      RA0  N
ATOM   1036  HE  ARG A 110      32.444  29.024  22.417  1.00  0.00      RA0  H
ATOM   1037  CZ  ARG A 110      34.082  29.866  23.337  1.00  0.00      RA0  C
ATOM   1038  NH1 ARG A 110      35.353  30.304  23.168  1.00  0.00      RA0  N
ATOM   1039 HH11 ARG A 110      35.890  30.731  23.905  1.00  0.00      RA0  H
ATOM   1040 HH12 ARG A 110      35.809  30.218  22.278  1.00  0.00      RA0  H
ATOM   1041  NH2 ARG A 110      33.450  29.960  24.524  1.00  0.00      RA0  N
ATOM   1042 HH21 ARG A 110      33.858  30.324  25.359  1.00  0.00      RA0  H
ATOM   1043 HH22 ARG A 110      32.483  29.636  24.605  1.00  0.00      RA0  H
ATOM   1044  C   ARG A 110      31.746  25.749  19.088  1.00  0.00      RA0  C
ATOM   1045  O   ARG A 110      32.562  25.276  18.300  1.00  0.00      RA0  O
ATOM   1046  N   LEU A 111      30.580  26.287  18.710  1.00  0.00      RA0  N
ATOM   1047  H   LEU A 111      29.993  26.715  19.397  1.00  0.00      RA0  H
ATOM   1048  CA  LEU A 111      30.212  26.506  17.300  1.00  0.00      RA0  C
ATOM   1049  CB  LEU A 111      28.812  25.960  17.023  1.00  0.00      RA0  C
ATOM   1050  CG  LEU A 111      28.629  24.457  17.209  1.00  0.00      RA0  C
ATOM   1051  CD1 LEU A 111      27.152  24.092  17.335  1.00  0.00      RA0  C
ATOM   1052  CD2 LEU A 111      29.284  23.662  16.085  1.00  0.00      RA0  C
ATOM   1053  C   LEU A 111      30.144  27.988  17.047  1.00  0.00      RA0  C
ATOM   1054  O   LEU A 111      29.820  28.761  17.961  1.00  0.00      RA0  O
ATOM   1055  N   VAL A 112      30.389  28.387  15.807  1.00  0.00      RA0  N
ATOM   1056  H   VAL A 112      30.679  27.732  15.104  1.00  0.00      RA0  H
ATOM   1057  CA  VAL A 112      30.190  29.775  15.392  1.00  0.00      RA0  C
ATOM   1058  CB  VAL A 112      31.528  30.473  15.117  1.00  0.00      RA0  C
ATOM   1059  CG1 VAL A 112      31.301  31.946  14.774  1.00  0.00      RA0  C
ATOM   1060  CG2 VAL A 112      32.506  30.321  16.285  1.00  0.00      RA0  C
ATOM   1061  C   VAL A 112      29.307  29.795  14.147  1.00  0.00      RA0  C
ATOM   1062  O   VAL A 112      29.639  29.175  13.139  1.00  0.00      RA0  O
ATOM   1063  N   VAL A 113      28.195  30.511  14.213  1.00  0.00      RA0  N
ATOM   1064  H   VAL A 113      27.979  31.044  15.032  1.00  0.00      RA0  H
ATOM   1065  CA  VAL A 113      27.286  30.606  13.069  1.00  0.00      RA0  C
ATOM   1066  CB  VAL A 113      26.022  29.758  13.284  1.00  0.00      RA0  C
ATOM   1067  CG1 VAL A 113      26.323  28.260  13.341  1.00  0.00      RA0  C
ATOM   1068  CG2 VAL A 113      25.242  30.239  14.510  1.00  0.00      RA0  C
ATOM   1069  C   VAL A 113      26.872  32.037  12.745  1.00  0.00      RA0  C
ATOM   1070  O   VAL A 113      26.968  32.956  13.570  1.00  0.00      RA0  O
ATOM   1071  N   ASN A 114      26.368  32.203  11.529  1.00  0.00      RA0  N
ATOM   1072  H   ASN A 114      26.149  31.378  11.002  1.00  0.00      RA0  H
ATOM   1073  CA  ASN A 114      25.969  33.509  11.022  1.00  0.00      RA0  C
ATOM   1074  CB  ASN A 114      25.809  33.431   9.497  1.00  0.00      RA0  C
ATOM   1075  CG  ASN A 114      27.021  32.824   8.824  1.00  0.00      RA0  C
ATOM   1076  OD1 ASN A 114      28.027  33.504   8.641  1.00  0.00      RA0  O
ATOM   1077  ND2 ASN A 114      26.879  31.523   8.477  1.00  0.00      RA0  N
ATOM   1078 HD21 ASN A 114      26.052  30.952   8.592  1.00  0.00      RA0  H
ATOM   1079 HD22 ASN A 114      27.607  30.975   8.058  1.00  0.00      RA0  H
ATOM   1080  C   ASN A 114      24.621  33.987  11.529  1.00  0.00      RA0  C
ATOM   1081  O   ASN A 114      23.769  33.189  11.905  1.00  0.00      RA0  O
ATOM   1082  N   SER A 115      24.446  35.308  11.508  1.00  0.00      RA0  N
ATOM   1083  H   SER A 115      25.219  35.898  11.283  1.00  0.00      RA0  H
ATOM   1084  CA  SER A 115      23.211  35.933  11.928  1.00  0.00      RA0  C
ATOM   1085  CB  SER A 115      23.335  37.459  11.882  1.00  0.00      RA0  C
ATOM   1086  OG  SER A 115      22.481  38.055  12.866  1.00  0.00      RA0  O
ATOM   1087  HG  SER A 115      21.597  37.753  12.684  1.00  0.00      RA0  H
ATOM   1088  C   SER A 115      22.004  35.426  11.128  1.00  0.00      RA0  C
ATOM   1089  O   SER A 115      20.951  35.137  11.684  1.00  0.00      RA0  O
ATOM   1090  N   ALA A 116      22.161  35.353   9.815  1.00  0.00      RA0  N
ATOM   1091  H   ALA A 116      23.061  35.500   9.411  1.00  0.00      RA0  H
ATOM   1092  CA  ALA A 116      21.043  35.018   8.928  1.00  0.00      RA0  C
ATOM   1093  CB  ALA A 116      21.508  34.977   7.473  1.00  0.00      RA0  C
ATOM   1094  C   ALA A 116      20.420  33.676   9.263  1.00  0.00      RA0  C
ATOM   1095  O   ALA A 116      19.203  33.489   9.107  1.00  0.00      RA0  O
ATOM   1096  N   THR A 117      21.240  32.742   9.737  1.00  0.00      RA0  N
ATOM   1097  H   THR A 117      22.227  32.864   9.840  1.00  0.00      RA0  H
ATOM   1098  CA  THR A 117      20.803  31.366  10.039  1.00  0.00      RA0  C
ATOM   1099  CB  THR A 117      21.820  30.526   9.298  1.00  0.00      RA0  C
ATOM   1100  OG1 THR A 117      22.893  31.381   8.866  1.00  0.00      RA0  O
ATOM   1101  HG1 THR A 117      23.569  30.725   8.652  1.00  0.00      RA0  H
ATOM   1102  CG2 THR A 117      21.204  29.833   8.090  1.00  0.00      RA0  C
ATOM   1103  C   THR A 117      20.765  31.032  11.528  1.00  0.00      RA0  C
ATOM   1104  O   THR A 117      20.453  29.895  11.901  1.00  0.00      RA0  O
ATOM   1105  N   ARG A 118      21.031  32.024  12.371  1.00  0.00      RA0  N
ATOM   1106  H   ARG A 118      21.284  32.916  11.998  1.00  0.00      RA0  H
ATOM   1107  CA  ARG A 118      21.119  31.830  13.819  1.00  0.00      RA0  C
ATOM   1108  CB  ARG A 118      21.347  33.197  14.470  1.00  0.00      RA0  C
ATOM   1109  CG  ARG A 118      21.227  33.220  15.992  1.00  0.00      RA0  C
ATOM   1110  CD  ARG A 118      21.375  34.637  16.552  1.00  0.00      RA0  C
ATOM   1111  NE  ARG A 118      20.920  34.705  17.939  1.00  0.00      RA0  N
ATOM   1112  HE  ARG A 118      19.954  34.420  18.054  1.00  0.00      RA0  H
ATOM   1113  CZ  ARG A 118      21.753  35.190  18.912  1.00  0.00      RA0  C
ATOM   1114  NH1 ARG A 118      23.022  35.524  18.609  1.00  0.00      RA0  N
ATOM   1115 HH11 ARG A 118      23.612  35.934  19.325  1.00  0.00      RA0  H
ATOM   1116 HH12 ARG A 118      23.435  35.372  17.701  1.00  0.00      RA0  H
ATOM   1117  NH2 ARG A 118      21.310  35.331  20.177  1.00  0.00      RA0  N
ATOM   1118 HH21 ARG A 118      21.932  35.667  20.913  1.00  0.00      RA0  H
ATOM   1119 HH22 ARG A 118      20.373  35.113  20.452  1.00  0.00      RA0  H
ATOM   1120  C   ARG A 118      19.916  31.116  14.423  1.00  0.00      RA0  C
ATOM   1121  O   ARG A 118      20.052  30.100  15.112  1.00  0.00      RA0  O
ATOM   1122  N   GLU A 119      18.728  31.646  14.183  1.00  0.00      RA0  N
ATOM   1123  H   GLU A 119      18.662  32.472  13.627  1.00  0.00      RA0  H
ATOM   1124  CA  GLU A 119      17.547  31.080  14.828  1.00  0.00      RA0  C
ATOM   1125  CB  GLU A 119      16.389  32.078  14.818  1.00  0.00      RA0  C
ATOM   1126  CG  GLU A 119      16.791  33.437  15.411  1.00  0.00      RA0  C
ATOM   1127  CD  GLU A 119      17.301  33.294  16.838  1.00  0.00      RA0  C
ATOM   1128  OE1 GLU A 119      16.833  32.415  17.556  1.00  0.00      RA0  O
ATOM   1129  OE2 GLU A 119      18.166  34.072  17.236  1.00  0.00      RA0  O
ATOM   1130  C   GLU A 119      17.167  29.693  14.294  1.00  0.00      RA0  C
ATOM   1131  O   GLU A 119      16.825  28.813  15.062  1.00  0.00      RA0  O
ATOM   1132  N   LYS A 120      17.286  29.493  12.992  1.00  0.00      RA0  N
ATOM   1133  H   LYS A 120      17.704  30.217  12.448  1.00  0.00      RA0  H
ATOM   1134  CA  LYS A 120      17.100  28.161  12.407  1.00  0.00      RA0  C
ATOM   1135  CB  LYS A 120      17.268  28.231  10.884  1.00  0.00      RA0  C
ATOM   1136  CG  LYS A 120      17.034  26.878  10.205  1.00  0.00      RA0  C
ATOM   1137  CD  LYS A 120      17.358  26.843   8.708  1.00  0.00      RA0  C
ATOM   1138  CE  LYS A 120      18.826  27.156   8.403  1.00  0.00      RA0  C
ATOM   1139  NZ  LYS A 120      19.193  26.667   7.066  1.00  0.00      RA0  N
ATOM   1140  HZ1 LYS A 120      20.198  26.853   6.860  1.00  0.00      RA0  H
ATOM   1141  HZ2 LYS A 120      19.080  25.632   7.037  1.00  0.00      RA0  H
ATOM   1142  HZ3 LYS A 120      18.626  27.030   6.281  1.00  0.00      RA0  H
ATOM   1143  C   LYS A 120      18.073  27.158  12.976  1.00  0.00      RA0  C
ATOM   1144  O   LYS A 120      17.715  26.044  13.303  1.00  0.00      RA0  O
ATOM   1145  N   ASP A 121      19.339  27.552  13.045  1.00  0.00      RA0  N
ATOM   1146  H   ASP A 121      19.663  28.410  12.651  1.00  0.00      RA0  H
ATOM   1147  CA  ASP A 121      20.385  26.683  13.575  1.00  0.00      RA0  C
ATOM   1148  CB  ASP A 121      21.776  27.259  13.346  1.00  0.00      RA0  C
ATOM   1149  CG  ASP A 121      22.004  27.408  11.858  1.00  0.00      RA0  C
ATOM   1150  OD1 ASP A 121      21.301  26.766  11.072  1.00  0.00      RA0  O
ATOM   1151  OD2 ASP A 121      22.874  28.191  11.496  1.00  0.00      RA0  O
ATOM   1152  C   ASP A 121      20.154  26.364  15.050  1.00  0.00      RA0  C
ATOM   1153  O   ASP A 121      20.295  25.218  15.483  1.00  0.00      RA0  O
ATOM   1154  N   LEU A 122      19.828  27.387  15.828  1.00  0.00      RA0  N
ATOM   1155  H   LEU A 122      19.744  28.294  15.416  1.00  0.00      RA0  H
ATOM   1156  CA  LEU A 122      19.602  27.193  17.256  1.00  0.00      RA0  C
ATOM   1157  CB  LEU A 122      19.361  28.517  17.979  1.00  0.00      RA0  C
ATOM   1158  CG  LEU A 122      20.638  29.345  18.120  1.00  0.00      RA0  C
ATOM   1159  CD1 LEU A 122      20.368  30.693  18.792  1.00  0.00      RA0  C
ATOM   1160  CD2 LEU A 122      21.744  28.557  18.822  1.00  0.00      RA0  C
ATOM   1161  C   LEU A 122      18.452  26.245  17.509  1.00  0.00      RA0  C
ATOM   1162  O   LEU A 122      18.522  25.412  18.398  1.00  0.00      RA0  O
ATOM   1163  N   SER A 123      17.383  26.364  16.730  1.00  0.00      RA0  N
ATOM   1164  H   SER A 123      17.358  27.059  16.010  1.00  0.00      RA0  H
ATOM   1165  CA  SER A 123      16.226  25.489  16.918  1.00  0.00      RA0  C
ATOM   1166  CB  SER A 123      15.087  26.071  16.092  1.00  0.00      RA0  C
ATOM   1167  OG  SER A 123      14.900  27.433  16.495  1.00  0.00      RA0  O
ATOM   1168  HG  SER A 123      15.584  27.959  16.089  1.00  0.00      RA0  H
ATOM   1169  C   SER A 123      16.595  24.052  16.582  1.00  0.00      RA0  C
ATOM   1170  O   SER A 123      16.212  23.125  17.291  1.00  0.00      RA0  O
ATOM   1171  N   TRP A 124      17.343  23.880  15.498  1.00  0.00      RA0  N
ATOM   1172  H   TRP A 124      17.646  24.674  14.964  1.00  0.00      RA0  H
ATOM   1173  CA  TRP A 124      17.787  22.548  15.055  1.00  0.00      RA0  C
ATOM   1174  CB  TRP A 124      18.418  22.677  13.667  1.00  0.00      RA0  C
ATOM   1175  CG  TRP A 124      18.817  21.330  13.109  1.00  0.00      RA0  C
ATOM   1176  CD2 TRP A 124      17.968  20.327  12.514  1.00  0.00      RA0  C
ATOM   1177  CE2 TRP A 124      18.795  19.254  12.107  1.00  0.00      RA0  C
ATOM   1178  CE3 TRP A 124      16.597  20.259  12.293  1.00  0.00      RA0  C
ATOM   1179  CD1 TRP A 124      20.114  20.803  13.030  1.00  0.00      RA0  C
ATOM   1180  NE1 TRP A 124      20.106  19.578  12.438  1.00  0.00      RA0  N
ATOM   1181  HE1 TRP A 124      20.893  19.021  12.256  1.00  0.00      RA0  H
ATOM   1182  CZ2 TRP A 124      18.231  18.148  11.484  1.00  0.00      RA0  C
ATOM   1183  CZ3 TRP A 124      16.046  19.146  11.671  1.00  0.00      RA0  C
ATOM   1184  CH2 TRP A 124      16.860  18.094  11.266  1.00  0.00      RA0  C
ATOM   1185  C   TRP A 124      18.760  21.909  16.045  1.00  0.00      RA0  C
ATOM   1186  O   TRP A 124      18.593  20.764  16.438  1.00  0.00      RA0  O
ATOM   1187  N   ILE A 125      19.761  22.681  16.455  1.00  0.00      RA0  N
ATOM   1188  H   ILE A 125      19.820  23.605  16.091  1.00  0.00      RA0  H
ATOM   1189  CA  ILE A 125      20.746  22.218  17.430  1.00  0.00      RA0  C
ATOM   1190  CB  ILE A 125      21.849  23.258  17.656  1.00  0.00      RA0  C
ATOM   1191  CG2 ILE A 125      22.770  22.872  18.815  1.00  0.00      RA0  C
ATOM   1192  CG1 ILE A 125      22.652  23.461  16.370  1.00  0.00      RA0  C
ATOM   1193  CD1 ILE A 125      23.551  24.695  16.437  1.00  0.00      RA0  C
ATOM   1194  C   ILE A 125      20.050  21.835  18.742  1.00  0.00      RA0  C
ATOM   1195  O   ILE A 125      20.290  20.760  19.269  1.00  0.00      RA0  O
ATOM   1196  N   THR A 126      19.185  22.715  19.246  1.00  0.00      RA0  N
ATOM   1197  H   THR A 126      19.020  23.584  18.781  1.00  0.00      RA0  H
ATOM   1198  CA  THR A 126      18.413  22.427  20.459  1.00  0.00      RA0  C
ATOM   1199  CB  THR A 126      17.576  23.644  20.843  1.00  0.00      RA0  C
ATOM   1200  OG1 THR A 126      18.449  24.768  21.012  1.00  0.00      RA0  O
ATOM   1201  HG1 THR A 126      18.613  25.117  20.145  1.00  0.00      RA0  H
ATOM   1202  CG2 THR A 126      16.765  23.409  22.118  1.00  0.00      RA0  C
ATOM   1203  C   THR A 126      17.638  21.140  20.388  1.00  0.00      RA0  C
ATOM   1204  O   THR A 126      17.679  20.344  21.333  1.00  0.00      RA0  O
ATOM   1205  N   GLN A 127      16.919  20.950  19.285  1.00  0.00      RA0  N
ATOM   1206  H   GLN A 127      16.931  21.647  18.565  1.00  0.00      RA0  H
ATOM   1207  CA  GLN A 127      16.103  19.760  19.063  1.00  0.00      RA0  C
ATOM   1208  CB  GLN A 127      15.406  19.879  17.707  1.00  0.00      RA0  C
ATOM   1209  CG  GLN A 127      14.535  18.679  17.336  1.00  0.00      RA0  C
ATOM   1210  CD  GLN A 127      13.852  18.963  16.014  1.00  0.00      RA0  C
ATOM   1211  OE1 GLN A 127      12.815  19.614  15.953  1.00  0.00      RA0  O
ATOM   1212  NE2 GLN A 127      14.492  18.444  14.951  1.00  0.00      RA0  N
ATOM   1213 HE21 GLN A 127      15.332  17.904  15.047  1.00  0.00      RA0  H
ATOM   1214 HE22 GLN A 127      14.154  18.582  14.021  1.00  0.00      RA0  H
ATOM   1215  C   GLN A 127      16.927  18.464  19.147  1.00  0.00      RA0  C
ATOM   1216  O   GLN A 127      16.596  17.540  19.877  1.00  0.00      RA0  O
ATOM   1217  N   HIS A 128      18.018  18.419  18.397  1.00  0.00      RA0  N
ATOM   1218  H   HIS A 128      18.299  19.240  17.892  1.00  0.00      RA0  H
ATOM   1219  CA  HIS A 128      18.844  17.228  18.341  1.00  0.00      RA0  C
ATOM   1220  CB  HIS A 128      19.639  17.157  17.035  1.00  0.00      RA0  C
ATOM   1221  CG  HIS A 128      18.688  16.790  15.923  1.00  0.00      RA0  C
ATOM   1222  ND1 HIS A 128      18.525  15.538  15.456  1.00  0.00      RA0  N
ATOM   1223  HD1 HIS A 128      19.006  14.732  15.744  1.00  0.00      RA0  H
ATOM   1224  CD2 HIS A 128      17.816  17.641  15.243  1.00  0.00      RA0  C
ATOM   1225  NE2 HIS A 128      17.114  16.886  14.363  1.00  0.00      RA0  N
ATOM   1226  CE1 HIS A 128      17.553  15.592  14.492  1.00  0.00      RA0  C
ATOM   1227  C   HIS A 128      19.769  17.062  19.563  1.00  0.00      RA0  C
ATOM   1228  O   HIS A 128      20.225  15.953  19.833  1.00  0.00      RA0  O
ATOM   1229  N   ALA A 129      20.027  18.136  20.308  1.00  0.00      RA0  N
ATOM   1230  H   ALA A 129      19.633  19.024  20.066  1.00  0.00      RA0  H
ATOM   1231  CA  ALA A 129      20.873  18.057  21.500  1.00  0.00      RA0  C
ATOM   1232  CB  ALA A 129      21.303  19.445  21.973  1.00  0.00      RA0  C
ATOM   1233  C   ALA A 129      20.202  17.338  22.680  1.00  0.00      RA0  C
ATOM   1234  O   ALA A 129      20.880  16.738  23.501  1.00  0.00      RA0  O
ATOM   1235  N   GLU A 130      18.881  17.425  22.754  1.00  0.00      RA0  N
ATOM   1236  H   GLU A 130      18.372  17.866  22.013  1.00  0.00      RA0  H
ATOM   1237  CA  GLU A 130      18.113  17.027  23.947  1.00  0.00      RA0  C
ATOM   1238  CB  GLU A 130      16.623  17.366  23.738  1.00  0.00      RA0  C
ATOM   1239  CG  GLU A 130      15.687  17.118  24.927  1.00  0.00      RA0  C
ATOM   1240  CD  GLU A 130      15.349  15.643  25.035  1.00  0.00      RA0  C
ATOM   1241  OE1 GLU A 130      15.297  14.976  24.003  1.00  0.00      RA0  O
ATOM   1242  OE2 GLU A 130      15.144  15.165  26.148  1.00  0.00      RA0  O
ATOM   1243  C   GLU A 130      18.400  15.609  24.440  1.00  0.00      RA0  C
ATOM   1244  O   GLU A 130      18.651  15.430  25.640  1.00  0.00      RA0  O
ATOM   1245  N   PRO A 131      18.393  14.603  23.570  1.00  0.00      RA0  N
ATOM   1246  CD  PRO A 131      18.043  14.605  22.145  1.00  0.00      RA0  C
ATOM   1247  CA  PRO A 131      18.648  13.234  24.018  1.00  0.00      RA0  C
ATOM   1248  CB  PRO A 131      18.322  12.359  22.801  1.00  0.00      RA0  C
ATOM   1249  CG  PRO A 131      17.472  13.223  21.882  1.00  0.00      RA0  C
ATOM   1250  C   PRO A 131      20.074  12.993  24.479  1.00  0.00      RA0  C
ATOM   1251  O   PRO A 131      20.319  12.039  25.221  1.00  0.00      RA0  O
ATOM   1252  N   PHE A 132      20.994  13.857  24.056  1.00  0.00      RA0  N
ATOM   1253  H   PHE A 132      20.708  14.667  23.540  1.00  0.00      RA0  H
ATOM   1254  CA  PHE A 132      22.381  13.799  24.487  1.00  0.00      RA0  C
ATOM   1255  CB  PHE A 132      23.314  14.295  23.381  1.00  0.00      RA0  C
ATOM   1256  CG  PHE A 132      23.126  13.527  22.094  1.00  0.00      RA0  C
ATOM   1257  CD1 PHE A 132      23.930  12.428  21.821  1.00  0.00      RA0  C
ATOM   1258  CD2 PHE A 132      22.167  13.928  21.171  1.00  0.00      RA0  C
ATOM   1259  CE1 PHE A 132      23.782  11.738  20.624  1.00  0.00      RA0  C
ATOM   1260  CE2 PHE A 132      22.017  13.237  19.975  1.00  0.00      RA0  C
ATOM   1261  CZ  PHE A 132      22.829  12.144  19.699  1.00  0.00      RA0  C
ATOM   1262  C   PHE A 132      22.668  14.592  25.770  1.00  0.00      RA0  C
ATOM   1263  O   PHE A 132      23.759  14.469  26.353  1.00  0.00      RA0  O
ATOM   1264  N   GLY A 133      21.702  15.400  26.203  1.00  0.00      RA0  N
ATOM   1265  H   GLY A 133      20.862  15.515  25.669  1.00  0.00      RA0  H
ATOM   1266  CA  GLY A 133      21.820  16.178  27.431  1.00  0.00      RA0  C
ATOM   1267  C   GLY A 133      22.832  17.306  27.350  1.00  0.00      RA0  C
ATOM   1268  O   GLY A 133      23.558  17.570  28.316  1.00  0.00      RA0  O
ATOM   1269  N   ILE A 134      22.864  17.993  26.212  1.00  0.00      RA0  N
ATOM   1270  H   ILE A 134      22.136  17.870  25.538  1.00  0.00      RA0  H
ATOM   1271  CA  ILE A 134      23.862  19.032  25.986  1.00  0.00      RA0  C
ATOM   1272  CB  ILE A 134      24.285  19.069  24.518  1.00  0.00      RA0  C
ATOM   1273  CG2 ILE A 134      25.362  20.125  24.269  1.00  0.00      RA0  C
ATOM   1274  CG1 ILE A 134      24.750  17.682  24.087  1.00  0.00      RA0  C
ATOM   1275  CD1 ILE A 134      25.852  17.144  24.998  1.00  0.00      RA0  C
ATOM   1276  C   ILE A 134      23.293  20.373  26.433  1.00  0.00      RA0  C
ATOM   1277  O   ILE A 134      22.166  20.722  26.075  1.00  0.00      RA0  O
ATOM   1278  N   GLU A 135      24.065  21.094  27.242  1.00  0.00      RA0  N
ATOM   1279  H   GLU A 135      24.978  20.754  27.462  1.00  0.00      RA0  H
ATOM   1280  CA  GLU A 135      23.728  22.449  27.678  1.00  0.00      RA0  C
ATOM   1281  CB  GLU A 135      24.479  22.607  29.005  1.00  0.00      RA0  C
ATOM   1282  CG  GLU A 135      24.618  23.980  29.662  1.00  0.00      RA0  C
ATOM   1283  CD  GLU A 135      25.596  23.829  30.819  1.00  0.00      RA0  C
ATOM   1284  OE1 GLU A 135      26.616  24.516  30.840  1.00  0.00      RA0  O
ATOM   1285  OE2 GLU A 135      25.377  22.982  31.685  1.00  0.00      RA0  O
ATOM   1286  C   GLU A 135      24.204  23.447  26.613  1.00  0.00      RA0  C
ATOM   1287  O   GLU A 135      25.387  23.508  26.304  1.00  0.00      RA0  O
ATOM   1288  N   ILE A 136      23.267  24.219  26.067  1.00  0.00      RA0  N
ATOM   1289  H   ILE A 136      22.356  24.246  26.475  1.00  0.00      RA0  H
ATOM   1290  CA  ILE A 136      23.543  25.167  24.980  1.00  0.00      RA0  C
ATOM   1291  CB  ILE A 136      22.476  25.002  23.902  1.00  0.00      RA0  C
ATOM   1292  CG2 ILE A 136      22.673  25.979  22.742  1.00  0.00      RA0  C
ATOM   1293  CG1 ILE A 136      22.428  23.546  23.446  1.00  0.00      RA0  C
ATOM   1294  CD1 ILE A 136      21.335  23.309  22.412  1.00  0.00      RA0  C
ATOM   1295  C   ILE A 136      23.525  26.578  25.545  1.00  0.00      RA0  C
ATOM   1296  O   ILE A 136      22.514  26.993  26.112  1.00  0.00      RA0  O
ATOM   1297  N   THR A 137      24.636  27.308  25.390  1.00  0.00      RA0  N
ATOM   1298  H   THR A 137      25.458  26.901  24.995  1.00  0.00      RA0  H
ATOM   1299  CA  THR A 137      24.751  28.675  25.878  1.00  0.00      RA0  C
ATOM   1300  CB  THR A 137      25.771  28.553  26.993  1.00  0.00      RA0  C
ATOM   1301  OG1 THR A 137      25.447  27.365  27.729  1.00  0.00      RA0  O
ATOM   1302  HG1 THR A 137      26.203  27.118  28.248  1.00  0.00      RA0  H
ATOM   1303  CG2 THR A 137      25.828  29.785  27.897  1.00  0.00      RA0  C
ATOM   1304  C   THR A 137      25.140  29.591  24.728  1.00  0.00      RA0  C
ATOM   1305  O   THR A 137      26.202  29.420  24.130  1.00  0.00      RA0  O
ATOM   1306  N   VAL A 138      24.276  30.548  24.409  1.00  0.00      RA0  N
ATOM   1307  H   VAL A 138      23.496  30.726  25.006  1.00  0.00      RA0  H
ATOM   1308  CA  VAL A 138      24.569  31.510  23.345  1.00  0.00      RA0  C
ATOM   1309  CB  VAL A 138      23.271  31.978  22.696  1.00  0.00      RA0  C
ATOM   1310  CG1 VAL A 138      23.557  32.879  21.499  1.00  0.00      RA0  C
ATOM   1311  CG2 VAL A 138      22.410  30.775  22.307  1.00  0.00      RA0  C
ATOM   1312  C   VAL A 138      25.368  32.678  23.936  1.00  0.00      RA0  C
ATOM   1313  O   VAL A 138      24.944  33.289  24.920  1.00  0.00      RA0  O
ATOM   1314  N   ARG A 139      26.488  33.018  23.307  1.00  0.00      RA0  N
ATOM   1315  H   ARG A 139      26.673  32.628  22.409  1.00  0.00      RA0  H
ATOM   1316  CA  ARG A 139      27.450  33.974  23.874  1.00  0.00      RA0  C
ATOM   1317  CB  ARG A 139      28.872  33.478  23.643  1.00  0.00      RA0  C
ATOM   1318  CG  ARG A 139      29.074  32.058  24.175  1.00  0.00      RA0  C
ATOM   1319  CD  ARG A 139      28.614  31.916  25.628  1.00  0.00      RA0  C
ATOM   1320  NE  ARG A 139      29.092  33.047  26.414  1.00  0.00      RA0  N
ATOM   1321  HE  ARG A 139      28.572  33.913  26.370  1.00  0.00      RA0  H
ATOM   1322  CZ  ARG A 139      30.280  32.995  27.061  1.00  0.00      RA0  C
ATOM   1323  NH1 ARG A 139      30.955  31.823  27.121  1.00  0.00      RA0  N
ATOM   1324 HH11 ARG A 139      31.798  31.707  27.644  1.00  0.00      RA0  H
ATOM   1325 HH12 ARG A 139      30.632  30.995  26.628  1.00  0.00      RA0  H
ATOM   1326  NH2 ARG A 139      30.745  34.131  27.617  1.00  0.00      RA0  N
ATOM   1327 HH21 ARG A 139      31.580  34.226  28.157  1.00  0.00      RA0  H
ATOM   1328 HH22 ARG A 139      30.229  35.004  27.483  1.00  0.00      RA0  H
ATOM   1329  C   ARG A 139      27.259  35.386  23.330  1.00  0.00      RA0  C
ATOM   1330  O   ARG A 139      28.145  35.986  22.706  1.00  0.00      RA0  O
ATOM   1331  N   ASP A 140      26.099  35.947  23.626  1.00  0.00      RA0  N
ATOM   1332  H   ASP A 140      25.418  35.428  24.145  1.00  0.00      RA0  H
ATOM   1333  CA  ASP A 140      25.763  37.288  23.171  1.00  0.00      RA0  C
ATOM   1334  CB  ASP A 140      24.239  37.498  23.142  1.00  0.00      RA0  C
ATOM   1335  CG  ASP A 140      23.530  36.528  22.199  1.00  0.00      RA0  C
ATOM   1336  OD1 ASP A 140      23.941  36.365  21.052  1.00  0.00      RA0  O
ATOM   1337  OD2 ASP A 140      22.527  35.940  22.594  1.00  0.00      RA0  O
ATOM   1338  C   ASP A 140      26.461  38.356  24.001  1.00  0.00      RA0  C
ATOM   1339  O   ASP A 140      26.303  39.538  23.728  1.00  0.00      RA0  O
ATOM   1340  N   ASP A 141      27.195  37.921  25.031  1.00  0.00      RA0  N
ATOM   1341  H   ASP A 141      27.324  36.945  25.205  1.00  0.00      RA0  H
ATOM   1342  CA  ASP A 141      28.079  38.774  25.811  1.00  0.00      RA0  C
ATOM   1343  CB  ASP A 141      28.319  38.135  27.184  1.00  0.00      RA0  C
ATOM   1344  CG  ASP A 141      29.136  36.853  27.066  1.00  0.00      RA0  C
ATOM   1345  OD1 ASP A 141      28.679  35.885  26.461  1.00  0.00      RA0  O
ATOM   1346  OD2 ASP A 141      30.228  36.790  27.619  1.00  0.00      RA0  O
ATOM   1347  C   ASP A 141      29.436  39.080  25.147  1.00  0.00      RA0  C
ATOM   1348  O   ASP A 141      30.193  39.924  25.662  1.00  0.00      RA0  O
ATOM   1349  N   LEU A 142      29.715  38.394  24.033  1.00  0.00      RA0  N
ATOM   1350  H   LEU A 142      29.034  37.792  23.612  1.00  0.00      RA0  H
ATOM   1351  CA  LEU A 142      30.966  38.532  23.283  1.00  0.00      RA0  C
ATOM   1352  CB  LEU A 142      31.614  37.166  23.048  1.00  0.00      RA0  C
ATOM   1353  CG  LEU A 142      31.907  36.377  24.326  1.00  0.00      RA0  C
ATOM   1354  CD1 LEU A 142      32.443  34.979  24.014  1.00  0.00      RA0  C
ATOM   1355  CD2 LEU A 142      32.840  37.133  25.271  1.00  0.00      RA0  C
ATOM   1356  C   LEU A 142      30.768  39.226  21.951  1.00  0.00      RA0  C
ATOM   1357  O   LEU A 142      29.785  38.975  21.236  1.00  0.00      RA0  O
ATOM   1358  N   SER A 143      31.742  40.055  21.608  1.00  0.00      RA0  N
ATOM   1359  H   SER A 143      32.496  40.278  22.223  1.00  0.00      RA0  H
ATOM   1360  CA  SER A 143      31.886  40.617  20.278  1.00  0.00      RA0  C
ATOM   1361  CB  SER A 143      32.142  42.086  20.498  1.00  0.00      RA0  C
ATOM   1362  OG  SER A 143      32.034  42.275  21.905  1.00  0.00      RA0  O
ATOM   1363  HG  SER A 143      31.130  42.042  22.104  1.00  0.00      RA0  H
ATOM   1364  C   SER A 143      33.074  39.904  19.640  1.00  0.00      RA0  C
ATOM   1365  O   SER A 143      33.806  39.158  20.310  1.00  0.00      RA0  O
ATOM   1366  N   MSE A 144      33.253  40.097  18.350  1.00  0.00      RA0  N
ATOM   1367  H   MSE A 144      32.690  40.718  17.800  1.00  0.00      RA0  H
ATOM   1368  CA  MSE A 144      34.328  39.411  17.655  1.00  0.00      RA0  C
ATOM   1369  CB  MSE A 144      33.845  38.030  17.197  1.00  0.00      RA0  C
ATOM   1370  CG  MSE A 144      34.950  37.129  16.643  1.00  0.00      RA0  C
ATOM   1371  SE  MSE A 144      34.397  35.431  16.419  1.00  0.00      RA0  S
ATOM   1372  CE  MSE A 144      32.877  35.776  15.519  1.00  0.00      RA0  C
ATOM   1373  C   MSE A 144      34.823  40.277  16.518  1.00  0.00      RA0  C
ATOM   1374  O   MSE A 144      34.018  40.927  15.822  1.00  0.00      RA0  O
ATOM   1375  N   ILE A 145      36.145  40.281  16.350  1.00  0.00      RA0  N
ATOM   1376  H   ILE A 145      36.722  39.723  16.951  1.00  0.00      RA0  H
ATOM   1377  CA  ILE A 145      36.817  41.057  15.315  1.00  0.00      RA0  C
ATOM   1378  CB  ILE A 145      37.632  42.195  15.943  1.00  0.00      RA0  C
ATOM   1379  CG2 ILE A 145      38.310  43.044  14.865  1.00  0.00      RA0  C
ATOM   1380  CG1 ILE A 145      36.781  43.049  16.886  1.00  0.00      RA0  C
ATOM   1381  CD1 ILE A 145      37.596  44.107  17.632  1.00  0.00      RA0  C
ATOM   1382  C   ILE A 145      37.729  40.128  14.530  1.00  0.00      RA0  C
ATOM   1383  O   ILE A 145      38.504  39.373  15.126  1.00  0.00      RA0  O
ATOM   1384  N   ALA A 146      37.627  40.164  13.204  1.00  0.00      RA0  N
ATOM   1385  H   ALA A 146      37.037  40.862  12.797  1.00  0.00      RA0  H
ATOM   1386  CA  ALA A 146      38.491  39.366  12.339  1.00  0.00      RA0  C
ATOM   1387  CB  ALA A 146      37.700  38.888  11.129  1.00  0.00      RA0  C
ATOM   1388  C   ALA A 146      39.592  40.260  11.825  1.00  0.00      RA0  C
ATOM   1389  O   ALA A 146      39.320  41.270  11.191  1.00  0.00      RA0  O
ATOM   1390  N   VAL A 147      40.832  39.879  12.100  1.00  0.00      RA0  N
ATOM   1391  H   VAL A 147      40.996  39.037  12.600  1.00  0.00      RA0  H
ATOM   1392  CA  VAL A 147      41.994  40.689  11.695  1.00  0.00      RA0  C
ATOM   1393  CB  VAL A 147      42.872  40.977  12.915  1.00  0.00      RA0  C
ATOM   1394  CG1 VAL A 147      44.032  41.906  12.561  1.00  0.00      RA0  C
ATOM   1395  CG2 VAL A 147      42.038  41.525  14.075  1.00  0.00      RA0  C
ATOM   1396  C   VAL A 147      42.735  39.835  10.682  1.00  0.00      RA0  C
ATOM   1397  O   VAL A 147      43.186  38.736  11.015  1.00  0.00      RA0  O
ATOM   1398  N   GLN A 148      42.820  40.325   9.451  1.00  0.00      RA0  N
ATOM   1399  H   GLN A 148      42.579  41.273   9.260  1.00  0.00      RA0  H
ATOM   1400  CA  GLN A 148      43.218  39.503   8.302  1.00  0.00      RA0  C
ATOM   1401  CB  GLN A 148      41.974  39.165   7.473  1.00  0.00      RA0  C
ATOM   1402  CG  GLN A 148      40.681  38.999   8.286  1.00  0.00      RA0  C
ATOM   1403  CD  GLN A 148      40.340  37.543   8.548  1.00  0.00      RA0  C
ATOM   1404  OE1 GLN A 148      39.547  36.962   7.806  1.00  0.00      RA0  O
ATOM   1405  NE2 GLN A 148      40.916  37.010   9.643  1.00  0.00      RA0  N
ATOM   1406 HE21 GLN A 148      41.569  37.512  10.219  1.00  0.00      RA0  H
ATOM   1407 HE22 GLN A 148      40.721  36.079   9.975  1.00  0.00      RA0  H
ATOM   1408  C   GLN A 148      44.283  40.159   7.421  1.00  0.00      RA0  C
ATOM   1409  O   GLN A 148      44.236  41.371   7.132  1.00  0.00      RA0  O
ATOM   1410  N   GLY A 149      45.222  39.347   6.947  1.00  0.00      RA0  N
ATOM   1411  H   GLY A 149      45.308  38.404   7.262  1.00  0.00      RA0  H
ATOM   1412  CA  GLY A 149      46.256  39.825   6.042  1.00  0.00      RA0  C
ATOM   1413  C   GLY A 149      47.621  39.353   6.499  1.00  0.00      RA0  C
ATOM   1414  O   GLY A 149      47.767  38.836   7.614  1.00  0.00      RA0  O
ATOM   1415  N   PRO A 150      48.615  39.532   5.647  1.00  0.00      RA0  N
ATOM   1416  CD  PRO A 150      48.492  40.149   4.333  1.00  0.00      RA0  C
ATOM   1417  CA  PRO A 150      49.959  39.020   5.916  1.00  0.00      RA0  C
ATOM   1418  CB  PRO A 150      50.689  39.248   4.587  1.00  0.00      RA0  C
ATOM   1419  CG  PRO A 150      49.933  40.378   3.898  1.00  0.00      RA0  C
ATOM   1420  C   PRO A 150      50.669  39.625   7.147  1.00  0.00      RA0  C
ATOM   1421  O   PRO A 150      51.533  38.974   7.746  1.00  0.00      RA0  O
ATOM   1422  N   ASN A 151      50.253  40.809   7.565  1.00  0.00      RA0  N
ATOM   1423  H   ASN A 151      49.536  41.288   7.052  1.00  0.00      RA0  H
ATOM   1424  CA  ASN A 151      50.760  41.443   8.778  1.00  0.00      RA0  C
ATOM   1425  CB  ASN A 151      51.190  42.892   8.552  1.00  0.00      RA0  C
ATOM   1426  CG  ASN A 151      52.502  42.980   7.809  1.00  0.00      RA0  C
ATOM   1427  OD1 ASN A 151      53.502  42.380   8.187  1.00  0.00      RA0  O
ATOM   1428  ND2 ASN A 151      52.439  43.763   6.717  1.00  0.00      RA0  N
ATOM   1429 HD21 ASN A 151      51.599  44.282   6.520  1.00  0.00      RA0  H
ATOM   1430 HD22 ASN A 151      53.195  43.874   6.074  1.00  0.00      RA0  H
ATOM   1431  C   ASN A 151      49.733  41.475   9.912  1.00  0.00      RA0  C
ATOM   1432  O   ASN A 151      49.956  42.116  10.946  1.00  0.00      RA0  O
ATOM   1433  N   ALA A 152      48.610  40.780   9.739  1.00  0.00      RA0  N
ATOM   1434  H   ALA A 152      48.500  40.203   8.927  1.00  0.00      RA0  H
ATOM   1435  CA  ALA A 152      47.525  40.831  10.724  1.00  0.00      RA0  C
ATOM   1436  CB  ALA A 152      46.307  40.084  10.210  1.00  0.00      RA0  C
ATOM   1437  C   ALA A 152      47.870  40.232  12.082  1.00  0.00      RA0  C
ATOM   1438  O   ALA A 152      47.643  40.855  13.112  1.00  0.00      RA0  O
ATOM   1439  N   GLN A 153      48.417  39.025  12.076  1.00  0.00      RA0  N
ATOM   1440  H   GLN A 153      48.620  38.602  11.194  1.00  0.00      RA0  H
ATOM   1441  CA  GLN A 153      48.786  38.360  13.322  1.00  0.00      RA0  C
ATOM   1442  CB  GLN A 153      49.246  36.938  13.023  1.00  0.00      RA0  C
ATOM   1443  CG  GLN A 153      48.073  36.158  12.431  1.00  0.00      RA0  C
ATOM   1444  CD  GLN A 153      48.530  34.801  11.951  1.00  0.00      RA0  C
ATOM   1445  OE1 GLN A 153      49.632  34.645  11.440  1.00  0.00      RA0  O
ATOM   1446  NE2 GLN A 153      47.623  33.828  12.142  1.00  0.00      RA0  N
ATOM   1447 HE21 GLN A 153      46.698  34.015  12.491  1.00  0.00      RA0  H
ATOM   1448 HE22 GLN A 153      47.852  32.874  11.949  1.00  0.00      RA0  H
ATOM   1449  C   GLN A 153      49.832  39.187  14.072  1.00  0.00      RA0  C
ATOM   1450  O   GLN A 153      49.689  39.419  15.253  1.00  0.00      RA0  O
ATOM   1451  N   ALA A 154      50.851  39.664  13.363  1.00  0.00      RA0  N
ATOM   1452  H   ALA A 154      50.899  39.474  12.385  1.00  0.00      RA0  H
ATOM   1453  CA  ALA A 154      51.905  40.471  13.987  1.00  0.00      RA0  C
ATOM   1454  CB  ALA A 154      52.976  40.833  12.957  1.00  0.00      RA0  C
ATOM   1455  C   ALA A 154      51.351  41.767  14.598  1.00  0.00      RA0  C
ATOM   1456  O   ALA A 154      51.682  42.119  15.731  1.00  0.00      RA0  O
ATOM   1457  N   LYS A 155      50.525  42.479  13.847  1.00  0.00      RA0  N
ATOM   1458  H   LYS A 155      50.272  42.157  12.933  1.00  0.00      RA0  H
ATOM   1459  CA  LYS A 155      49.955  43.733  14.328  1.00  0.00      RA0  C
ATOM   1460  CB  LYS A 155      49.235  44.476  13.206  1.00  0.00      RA0  C
ATOM   1461  CG  LYS A 155      50.190  45.187  12.245  1.00  0.00      RA0  C
ATOM   1462  CD  LYS A 155      49.435  45.829  11.081  1.00  0.00      RA0  C
ATOM   1463  CE  LYS A 155      50.311  46.698  10.177  1.00  0.00      RA0  C
ATOM   1464  NZ  LYS A 155      49.524  47.103   9.008  1.00  0.00      RA0  N
ATOM   1465  HZ1 LYS A 155      50.065  47.642   8.297  1.00  0.00      RA0  H
ATOM   1466  HZ2 LYS A 155      49.269  46.273   8.432  1.00  0.00      RA0  H
ATOM   1467  HZ3 LYS A 155      48.658  47.631   9.221  1.00  0.00      RA0  H
ATOM   1468  C   LYS A 155      49.019  43.509  15.502  1.00  0.00      RA0  C
ATOM   1469  O   LYS A 155      49.099  44.228  16.516  1.00  0.00      RA0  O
ATOM   1470  N   ALA A 156      48.162  42.490  15.413  1.00  0.00      RA0  N
ATOM   1471  H   ALA A 156      48.142  41.923  14.590  1.00  0.00      RA0  H
ATOM   1472  CA  ALA A 156      47.302  42.150  16.552  1.00  0.00      RA0  C
ATOM   1473  CB  ALA A 156      46.380  40.978  16.209  1.00  0.00      RA0  C
ATOM   1474  C   ALA A 156      48.114  41.792  17.779  1.00  0.00      RA0  C
ATOM   1475  O   ALA A 156      47.756  42.196  18.881  1.00  0.00      RA0  O
ATOM   1476  N   ALA A 157      49.205  41.055  17.580  1.00  0.00      RA0  N
ATOM   1477  H   ALA A 157      49.470  40.791  16.651  1.00  0.00      RA0  H
ATOM   1478  CA  ALA A 157      49.982  40.538  18.704  1.00  0.00      RA0  C
ATOM   1479  CB  ALA A 157      51.041  39.543  18.228  1.00  0.00      RA0  C
ATOM   1480  C   ALA A 157      50.677  41.640  19.516  1.00  0.00      RA0  C
ATOM   1481  O   ALA A 157      50.990  41.430  20.683  1.00  0.00      RA0  O
ATOM   1482  N   THR A 158      50.868  42.824  18.922  1.00  0.00      RA0  N
ATOM   1483  H   THR A 158      50.593  42.960  17.970  1.00  0.00      RA0  H
ATOM   1484  CA  THR A 158      51.429  43.975  19.664  1.00  0.00      RA0  C
ATOM   1485  CB  THR A 158      51.828  45.120  18.719  1.00  0.00      RA0  C
ATOM   1486  OG1 THR A 158      50.707  45.709  18.057  1.00  0.00      RA0  O
ATOM   1487  HG1 THR A 158      50.311  45.056  17.495  1.00  0.00      RA0  H
ATOM   1488  CG2 THR A 158      52.855  44.636  17.695  1.00  0.00      RA0  C
ATOM   1489  C   THR A 158      50.521  44.382  20.809  1.00  0.00      RA0  C
ATOM   1490  O   THR A 158      50.962  45.065  21.722  1.00  0.00      RA0  O
ATOM   1491  N   LEU A 159      49.248  43.993  20.740  1.00  0.00      RA0  N
ATOM   1492  H   LEU A 159      48.926  43.433  19.975  1.00  0.00      RA0  H
ATOM   1493  CA  LEU A 159      48.252  44.320  21.759  1.00  0.00      RA0  C
ATOM   1494  CB  LEU A 159      46.926  44.644  21.084  1.00  0.00      RA0  C
ATOM   1495  CG  LEU A 159      47.124  45.696  19.992  1.00  0.00      RA0  C
ATOM   1496  CD1 LEU A 159      45.869  45.864  19.150  1.00  0.00      RA0  C
ATOM   1497  CD2 LEU A 159      47.626  47.030  20.548  1.00  0.00      RA0  C
ATOM   1498  C   LEU A 159      48.105  43.238  22.813  1.00  0.00      RA0  C
ATOM   1499  O   LEU A 159      47.451  43.472  23.828  1.00  0.00      RA0  O
ATOM   1500  N   PHE A 160      48.698  42.073  22.573  1.00  0.00      RA0  N
ATOM   1501  H   PHE A 160      49.362  42.013  21.829  1.00  0.00      RA0  H
ATOM   1502  CA  PHE A 160      48.603  40.937  23.502  1.00  0.00      RA0  C
ATOM   1503  CB  PHE A 160      48.949  39.617  22.806  1.00  0.00      RA0  C
ATOM   1504  CG  PHE A 160      47.973  39.279  21.700  1.00  0.00      RA0  C
ATOM   1505  CD1 PHE A 160      46.770  39.963  21.563  1.00  0.00      RA0  C
ATOM   1506  CD2 PHE A 160      48.290  38.262  20.806  1.00  0.00      RA0  C
ATOM   1507  CE1 PHE A 160      45.906  39.656  20.518  1.00  0.00      RA0  C
ATOM   1508  CE2 PHE A 160      47.427  37.953  19.762  1.00  0.00      RA0  C
ATOM   1509  CZ  PHE A 160      46.241  38.661  19.608  1.00  0.00      RA0  C
ATOM   1510  C   PHE A 160      49.512  41.150  24.702  1.00  0.00      RA0  C
ATOM   1511  O   PHE A 160      50.613  41.693  24.567  1.00  0.00      RA0  O
ATOM   1512  N   ASN A 161      49.063  40.712  25.872  1.00  0.00      RA0  N
ATOM   1513  H   ASN A 161      48.167  40.272  25.880  1.00  0.00      RA0  H
ATOM   1514  CA  ASN A 161      49.950  40.653  27.032  1.00  0.00      RA0  C
ATOM   1515  CB  ASN A 161      49.201  40.736  28.366  1.00  0.00      RA0  C
ATOM   1516  CG  ASN A 161      48.436  39.464  28.669  1.00  0.00      RA0  C
ATOM   1517  OD1 ASN A 161      48.945  38.351  28.611  1.00  0.00      RA0  O
ATOM   1518  ND2 ASN A 161      47.165  39.700  29.034  1.00  0.00      RA0  N
ATOM   1519 HD21 ASN A 161      46.800  40.633  29.006  1.00  0.00      RA0  H
ATOM   1520 HD22 ASN A 161      46.541  38.978  29.334  1.00  0.00      RA0  H
ATOM   1521  C   ASN A 161      50.853  39.435  26.959  1.00  0.00      RA0  C
ATOM   1522  O   ASN A 161      50.729  38.619  26.053  1.00  0.00      RA0  O
ATOM   1523  N   ASP A 162      51.794  39.296  27.889  1.00  0.00      RA0  N
ATOM   1524  H   ASP A 162      52.009  40.011  28.556  1.00  0.00      RA0  H
ATOM   1525  CA  ASP A 162      52.735  38.177  27.810  1.00  0.00      RA0  C
ATOM   1526  CB  ASP A 162      53.883  38.403  28.786  1.00  0.00      RA0  C
ATOM   1527  CG  ASP A 162      54.650  39.585  28.213  1.00  0.00      RA0  C
ATOM   1528  OD1 ASP A 162      55.723  39.379  27.656  1.00  0.00      RA0  O
ATOM   1529  OD2 ASP A 162      54.137  40.704  28.218  1.00  0.00      RA0  O
ATOM   1530  C   ASP A 162      52.051  36.797  27.793  1.00  0.00      RA0  C
ATOM   1531  O   ASP A 162      52.419  35.931  27.012  1.00  0.00      RA0  O
ATOM   1532  N   ALA A 163      51.038  36.602  28.628  1.00  0.00      RA0  N
ATOM   1533  H   ALA A 163      50.660  37.388  29.118  1.00  0.00      RA0  H
ATOM   1534  CA  ALA A 163      50.345  35.322  28.698  1.00  0.00      RA0  C
ATOM   1535  CB  ALA A 163      49.338  35.305  29.849  1.00  0.00      RA0  C
ATOM   1536  C   ALA A 163      49.621  35.020  27.395  1.00  0.00      RA0  C
ATOM   1537  O   ALA A 163      49.547  33.860  26.982  1.00  0.00      RA0  O
ATOM   1538  N   GLN A 164      49.090  36.067  26.761  1.00  0.00      RA0  N
ATOM   1539  H   GLN A 164      49.264  36.980  27.136  1.00  0.00      RA0  H
ATOM   1540  CA  GLN A 164      48.368  35.918  25.499  1.00  0.00      RA0  C
ATOM   1541  CB  GLN A 164      47.535  37.165  25.232  1.00  0.00      RA0  C
ATOM   1542  CG  GLN A 164      46.505  37.342  26.346  1.00  0.00      RA0  C
ATOM   1543  CD  GLN A 164      45.804  38.668  26.192  1.00  0.00      RA0  C
ATOM   1544  OE1 GLN A 164      46.419  39.678  25.875  1.00  0.00      RA0  O
ATOM   1545  NE2 GLN A 164      44.492  38.619  26.462  1.00  0.00      RA0  N
ATOM   1546 HE21 GLN A 164      44.056  37.742  26.684  1.00  0.00      RA0  H
ATOM   1547 HE22 GLN A 164      43.907  39.430  26.428  1.00  0.00      RA0  H
ATOM   1548  C   GLN A 164      49.346  35.587  24.361  1.00  0.00      RA0  C
ATOM   1549  O   GLN A 164      49.126  34.668  23.565  1.00  0.00      RA0  O
ATOM   1550  N   ARG A 165      50.458  36.308  24.315  1.00  0.00      RA0  N
ATOM   1551  H   ARG A 165      50.611  37.032  24.987  1.00  0.00      RA0  H
ATOM   1552  CA  ARG A 165      51.531  35.935  23.381  1.00  0.00      RA0  C
ATOM   1553  CB  ARG A 165      52.677  36.942  23.485  1.00  0.00      RA0  C
ATOM   1554  CG  ARG A 165      52.475  38.081  22.479  1.00  0.00      RA0  C
ATOM   1555  CD  ARG A 165      53.443  39.258  22.633  1.00  0.00      RA0  C
ATOM   1556  NE  ARG A 165      52.965  40.226  23.621  1.00  0.00      RA0  N
ATOM   1557  HE  ARG A 165      52.145  40.763  23.376  1.00  0.00      RA0  H
ATOM   1558  CZ  ARG A 165      53.603  40.378  24.818  1.00  0.00      RA0  C
ATOM   1559  NH1 ARG A 165      54.681  39.623  25.112  1.00  0.00      RA0  N
ATOM   1560 HH11 ARG A 165      55.126  39.687  26.024  1.00  0.00      RA0  H
ATOM   1561 HH12 ARG A 165      55.083  38.966  24.473  1.00  0.00      RA0  H
ATOM   1562  NH2 ARG A 165      53.137  41.283  25.698  1.00  0.00      RA0  N
ATOM   1563 HH21 ARG A 165      53.568  41.385  26.613  1.00  0.00      RA0  H
ATOM   1564 HH22 ARG A 165      52.342  41.862  25.472  1.00  0.00      RA0  H
ATOM   1565  C   ARG A 165      51.980  34.494  23.535  1.00  0.00      RA0  C
ATOM   1566  O   ARG A 165      52.159  33.776  22.545  1.00  0.00      RA0  O
ATOM   1567  N   GLN A 166      52.157  34.057  24.776  1.00  0.00      RA0  N
ATOM   1568  H   GLN A 166      52.007  34.683  25.542  1.00  0.00      RA0  H
ATOM   1569  CA  GLN A 166      52.576  32.684  25.045  1.00  0.00      RA0  C
ATOM   1570  CB  GLN A 166      52.862  32.529  26.536  1.00  0.00      RA0  C
ATOM   1571  CG  GLN A 166      53.456  31.173  26.909  1.00  0.00      RA0  C
ATOM   1572  CD  GLN A 166      53.796  31.185  28.383  1.00  0.00      RA0  C
ATOM   1573  OE1 GLN A 166      53.223  30.464  29.191  1.00  0.00      RA0  O
ATOM   1574  NE2 GLN A 166      54.769  32.060  28.695  1.00  0.00      RA0  N
ATOM   1575 HE21 GLN A 166      55.202  32.619  27.986  1.00  0.00      RA0  H
ATOM   1576 HE22 GLN A 166      55.077  32.170  29.639  1.00  0.00      RA0  H
ATOM   1577  C   GLN A 166      51.533  31.681  24.562  1.00  0.00      RA0  C
ATOM   1578  O   GLN A 166      51.876  30.670  23.956  1.00  0.00      RA0  O
ATOM   1579  N   ALA A 167      50.258  31.982  24.804  1.00  0.00      RA0  N
ATOM   1580  H   ALA A 167      50.036  32.816  25.310  1.00  0.00      RA0  H
ATOM   1581  CA  ALA A 167      49.158  31.086  24.378  1.00  0.00      RA0  C
ATOM   1582  CB  ALA A 167      47.807  31.660  24.807  1.00  0.00      RA0  C
ATOM   1583  C   ALA A 167      49.116  30.813  22.872  1.00  0.00      RA0  C
ATOM   1584  O   ALA A 167      48.801  29.685  22.428  1.00  0.00      RA0  O
ATOM   1585  N   VAL A 168      49.425  31.834  22.089  1.00  0.00      RA0  N
ATOM   1586  H   VAL A 168      49.769  32.683  22.496  1.00  0.00      RA0  H
ATOM   1587  CA  VAL A 168      49.321  31.743  20.625  1.00  0.00      RA0  C
ATOM   1588  CB  VAL A 168      48.665  33.004  20.059  1.00  0.00      RA0  C
ATOM   1589  CG1 VAL A 168      47.308  33.231  20.721  1.00  0.00      RA0  C
ATOM   1590  CG2 VAL A 168      49.573  34.230  20.187  1.00  0.00      RA0  C
ATOM   1591  C   VAL A 168      50.657  31.484  19.929  1.00  0.00      RA0  C
ATOM   1592  O   VAL A 168      50.715  31.423  18.695  1.00  0.00      RA0  O
ATOM   1593  N   GLU A 169      51.728  31.355  20.708  1.00  0.00      RA0  N
ATOM   1594  H   GLU A 169      51.651  31.323  21.704  1.00  0.00      RA0  H
ATOM   1595  CA  GLU A 169      53.048  31.167  20.125  1.00  0.00      RA0  C
ATOM   1596  CB  GLU A 169      54.148  31.192  21.187  1.00  0.00      RA0  C
ATOM   1597  CG  GLU A 169      55.536  30.970  20.578  1.00  0.00      RA0  C
ATOM   1598  CD  GLU A 169      55.742  31.920  19.412  1.00  0.00      RA0  C
ATOM   1599  OE1 GLU A 169      55.847  33.121  19.641  1.00  0.00      RA0  O
ATOM   1600  OE2 GLU A 169      55.790  31.454  18.273  1.00  0.00      RA0  O
ATOM   1601  C   GLU A 169      53.058  29.870  19.317  1.00  0.00      RA0  C
ATOM   1602  O   GLU A 169      52.779  28.805  19.838  1.00  0.00      RA0  O
ATOM   1603  N   GLY A 170      53.408  29.971  18.043  1.00  0.00      RA0  N
ATOM   1604  H   GLY A 170      53.797  30.860  17.782  1.00  0.00      RA0  H
ATOM   1605  CA  GLY A 170      53.506  28.805  17.182  1.00  0.00      RA0  C
ATOM   1606  C   GLY A 170      52.162  28.201  16.796  1.00  0.00      RA0  C
ATOM   1607  O   GLY A 170      52.104  27.085  16.275  1.00  0.00      RA0  O
ATOM   1608  N   MSE A 171      51.077  28.930  17.048  1.00  0.00      RA0  N
ATOM   1609  H   MSE A 171      51.154  29.872  17.388  1.00  0.00      RA0  H
ATOM   1610  CA  MSE A 171      49.757  28.348  16.869  1.00  0.00      RA0  C
ATOM   1611  CB  MSE A 171      48.683  29.209  17.543  1.00  0.00      RA0  C
ATOM   1612  CG  MSE A 171      47.297  28.564  17.512  1.00  0.00      RA0  C
ATOM   1613  SE  MSE A 171      46.071  29.397  18.535  1.00  0.00      RA0  S
ATOM   1614  CE  MSE A 171      46.003  30.967  17.664  1.00  0.00      RA0  C
ATOM   1615  C   MSE A 171      49.476  28.143  15.389  1.00  0.00      RA0  C
ATOM   1616  O   MSE A 171      49.657  29.058  14.559  1.00  0.00      RA0  O
ATOM   1617  N   LYS A 172      49.040  26.931  15.073  1.00  0.00      RA0  N
ATOM   1618  H   LYS A 172      48.719  26.357  15.824  1.00  0.00      RA0  H
ATOM   1619  CA  LYS A 172      48.779  26.534  13.705  1.00  0.00      RA0  C
ATOM   1620  CB  LYS A 172      48.993  25.013  13.661  1.00  0.00      RA0  C
ATOM   1621  CG  LYS A 172      50.402  24.604  14.104  1.00  0.00      RA0  C
ATOM   1622  CD  LYS A 172      51.501  25.186  13.210  1.00  0.00      RA0  C
ATOM   1623  CE  LYS A 172      52.914  24.783  13.648  1.00  0.00      RA0  C
ATOM   1624  NZ  LYS A 172      53.194  25.300  14.994  1.00  0.00      RA0  N
ATOM   1625  HZ1 LYS A 172      54.182  25.140  15.269  1.00  0.00      RA0  H
ATOM   1626  HZ2 LYS A 172      52.998  26.325  15.033  1.00  0.00      RA0  H
ATOM   1627  HZ3 LYS A 172      52.563  24.885  15.706  1.00  0.00      RA0  H
ATOM   1628  C   LYS A 172      47.375  26.970  13.306  1.00  0.00      RA0  C
ATOM   1629  O   LYS A 172      46.557  27.358  14.161  1.00  0.00      RA0  O
ATOM   1630  N   PRO A 173      47.092  26.928  12.007  1.00  0.00      RA0  N
ATOM   1631  CD  PRO A 173      48.024  26.693  10.905  1.00  0.00      RA0  C
ATOM   1632  CA  PRO A 173      45.761  27.243  11.526  1.00  0.00      RA0  C
ATOM   1633  CB  PRO A 173      45.871  27.079  10.007  1.00  0.00      RA0  C
ATOM   1634  CG  PRO A 173      47.344  27.317   9.696  1.00  0.00      RA0  C
ATOM   1635  C   PRO A 173      44.672  26.386  12.117  1.00  0.00      RA0  C
ATOM   1636  O   PRO A 173      44.882  25.207  12.420  1.00  0.00      RA0  O
ATOM   1637  N   PHE A 174      43.490  26.985  12.253  1.00  0.00      RA0  N
ATOM   1638  H   PHE A 174      43.403  27.956  12.029  1.00  0.00      RA0  H
ATOM   1639  CA  PHE A 174      42.322  26.266  12.761  1.00  0.00      RA0  C
ATOM   1640  CB  PHE A 174      41.799  25.209  11.784  1.00  0.00      RA0  C
ATOM   1641  CG  PHE A 174      40.789  25.828  10.848  1.00  0.00      RA0  C
ATOM   1642  CD1 PHE A 174      41.160  26.853   9.986  1.00  0.00      RA0  C
ATOM   1643  CD2 PHE A 174      39.479  25.364  10.855  1.00  0.00      RA0  C
ATOM   1644  CE1 PHE A 174      40.220  27.416   9.132  1.00  0.00      RA0  C
ATOM   1645  CE2 PHE A 174      38.539  25.925  10.000  1.00  0.00      RA0  C
ATOM   1646  CZ  PHE A 174      38.909  26.952   9.139  1.00  0.00      RA0  C
ATOM   1647  C   PHE A 174      42.534  25.730  14.172  1.00  0.00      RA0  C
ATOM   1648  O   PHE A 174      42.263  24.574  14.453  1.00  0.00      RA0  O
ATOM   1649  N   PHE A 175      42.978  26.638  15.037  1.00  0.00      RA0  N
ATOM   1650  H   PHE A 175      43.191  27.584  14.770  1.00  0.00      RA0  H
ATOM   1651  CA  PHE A 175      42.992  26.464  16.470  1.00  0.00      RA0  C
ATOM   1652  CB  PHE A 175      44.413  26.333  17.014  1.00  0.00      RA0  C
ATOM   1653  CG  PHE A 175      45.002  24.955  16.843  1.00  0.00      RA0  C
ATOM   1654  CD1 PHE A 175      45.703  24.628  15.690  1.00  0.00      RA0  C
ATOM   1655  CD2 PHE A 175      44.876  24.026  17.869  1.00  0.00      RA0  C
ATOM   1656  CE1 PHE A 175      46.320  23.388  15.585  1.00  0.00      RA0  C
ATOM   1657  CE2 PHE A 175      45.492  22.785  17.764  1.00  0.00      RA0  C
ATOM   1658  CZ  PHE A 175      46.235  22.475  16.631  1.00  0.00      RA0  C
ATOM   1659  C   PHE A 175      42.410  27.704  17.092  1.00  0.00      RA0  C
ATOM   1660  O   PHE A 175      42.512  28.793  16.518  1.00  0.00      RA0  O
ATOM   1661  N   GLY A 176      41.847  27.534  18.283  1.00  0.00      RA0  N
ATOM   1662  H   GLY A 176      41.795  26.633  18.718  1.00  0.00      RA0  H
ATOM   1663  CA  GLY A 176      41.388  28.641  19.101  1.00  0.00      RA0  C
ATOM   1664  C   GLY A 176      41.825  28.478  20.534  1.00  0.00      RA0  C
ATOM   1665  O   GLY A 176      41.907  27.354  21.041  1.00  0.00      RA0  O
ATOM   1666  N   VAL A 177      42.139  29.584  21.200  1.00  0.00      RA0  N
ATOM   1667  H   VAL A 177      42.168  30.476  20.742  1.00  0.00      RA0  H
ATOM   1668  CA  VAL A 177      42.519  29.532  22.587  1.00  0.00      RA0  C
ATOM   1669  CB  VAL A 177      44.043  29.344  22.681  1.00  0.00      RA0  C
ATOM   1670  CG1 VAL A 177      44.791  30.477  21.975  1.00  0.00      RA0  C
ATOM   1671  CG2 VAL A 177      44.520  29.129  24.119  1.00  0.00      RA0  C
ATOM   1672  C   VAL A 177      42.041  30.750  23.388  1.00  0.00      RA0  C
ATOM   1673  O   VAL A 177      42.105  31.891  22.928  1.00  0.00      RA0  O
ATOM   1674  N   GLN A 178      41.555  30.479  24.588  1.00  0.00      RA0  N
ATOM   1675  H   GLN A 178      41.657  29.545  24.926  1.00  0.00      RA0  H
ATOM   1676  CA  GLN A 178      41.186  31.500  25.553  1.00  0.00      RA0  C
ATOM   1677  CB  GLN A 178      40.080  30.977  26.470  1.00  0.00      RA0  C
ATOM   1678  CG  GLN A 178      39.308  32.078  27.201  1.00  0.00      RA0  C
ATOM   1679  CD  GLN A 178      38.416  32.813  26.219  1.00  0.00      RA0  C
ATOM   1680  OE1 GLN A 178      37.717  32.207  25.405  1.00  0.00      RA0  O
ATOM   1681  NE2 GLN A 178      38.474  34.151  26.355  1.00  0.00      RA0  N
ATOM   1682 HE21 GLN A 178      39.033  34.571  27.080  1.00  0.00      RA0  H
ATOM   1683 HE22 GLN A 178      37.975  34.794  25.772  1.00  0.00      RA0  H
ATOM   1684  C   GLN A 178      42.415  31.912  26.358  1.00  0.00      RA0  C
ATOM   1685  O   GLN A 178      43.094  31.076  26.975  1.00  0.00      RA0  O
ATOM   1686  N   ALA A 179      42.707  33.204  26.330  1.00  0.00      RA0  N
ATOM   1687  H   ALA A 179      42.170  33.840  25.782  1.00  0.00      RA0  H
ATOM   1688  CA  ALA A 179      43.784  33.759  27.131  1.00  0.00      RA0  C
ATOM   1689  CB  ALA A 179      44.993  34.049  26.247  1.00  0.00      RA0  C
ATOM   1690  C   ALA A 179      43.255  35.042  27.758  1.00  0.00      RA0  C
ATOM   1691  O   ALA A 179      43.239  36.105  27.120  1.00  0.00      RA0  O
ATOM   1692  N   GLY A 180      42.746  34.898  28.984  1.00  0.00      RA0  N
ATOM   1693  H   GLY A 180      42.714  33.978  29.371  1.00  0.00      RA0  H
ATOM   1694  CA  GLY A 180      42.057  35.972  29.670  1.00  0.00      RA0  C
ATOM   1695  C   GLY A 180      40.810  36.407  28.929  1.00  0.00      RA0  C
ATOM   1696  O   GLY A 180      39.985  35.568  28.546  1.00  0.00      RA0  O
ATOM   1697  N   ASP A 181      40.701  37.712  28.683  1.00  0.00      RA0  N
ATOM   1698  H   ASP A 181      41.344  38.362  29.085  1.00  0.00      RA0  H
ATOM   1699  CA  ASP A 181      39.529  38.296  28.017  1.00  0.00      RA0  C
ATOM   1700  CB  ASP A 181      39.473  39.830  28.142  1.00  0.00      RA0  C
ATOM   1701  CG  ASP A 181      38.875  40.287  29.462  1.00  0.00      RA0  C
ATOM   1702  OD1 ASP A 181      39.514  40.095  30.492  1.00  0.00      RA0  O
ATOM   1703  OD2 ASP A 181      37.783  40.865  29.458  1.00  0.00      RA0  O
ATOM   1704  C   ASP A 181      39.459  37.959  26.533  1.00  0.00      RA0  C
ATOM   1705  O   ASP A 181      38.399  38.139  25.930  1.00  0.00      RA0  O
ATOM   1706  N   LEU A 182      40.560  37.449  25.952  1.00  0.00      RA0  N
ATOM   1707  H   LEU A 182      41.332  37.133  26.502  1.00  0.00      RA0  H
ATOM   1708  CA  LEU A 182      40.642  37.233  24.509  1.00  0.00      RA0  C
ATOM   1709  CB  LEU A 182      41.922  37.830  23.921  1.00  0.00      RA0  C
ATOM   1710  CG  LEU A 182      42.091  39.340  24.108  1.00  0.00      RA0  C
ATOM   1711  CD1 LEU A 182      43.362  39.845  23.423  1.00  0.00      RA0  C
ATOM   1712  CD2 LEU A 182      40.871  40.131  23.646  1.00  0.00      RA0  C
ATOM   1713  C   LEU A 182      40.566  35.774  24.165  1.00  0.00      RA0  C
ATOM   1714  O   LEU A 182      41.315  34.957  24.688  1.00  0.00      RA0  O
ATOM   1715  N   PHE A 183      39.626  35.464  23.275  1.00  0.00      RA0  N
ATOM   1716  H   PHE A 183      39.045  36.198  22.916  1.00  0.00      RA0  H
ATOM   1717  CA  PHE A 183      39.596  34.178  22.589  1.00  0.00      RA0  C
ATOM   1718  CB  PHE A 183      38.155  33.688  22.464  1.00  0.00      RA0  C
ATOM   1719  CG  PHE A 183      38.114  32.406  21.670  1.00  0.00      RA0  C
ATOM   1720  CD1 PHE A 183      38.717  31.260  22.171  1.00  0.00      RA0  C
ATOM   1721  CD2 PHE A 183      37.471  32.373  20.438  1.00  0.00      RA0  C
ATOM   1722  CE1 PHE A 183      38.675  30.080  21.439  1.00  0.00      RA0  C
ATOM   1723  CE2 PHE A 183      37.429  31.193  19.706  1.00  0.00      RA0  C
ATOM   1724  CZ  PHE A 183      38.031  30.045  20.208  1.00  0.00      RA0  C
ATOM   1725  C   PHE A 183      40.194  34.416  21.213  1.00  0.00      RA0  C
ATOM   1726  O   PHE A 183      39.650  35.194  20.429  1.00  0.00      RA0  O
ATOM   1727  N   ILE A 184      41.337  33.787  20.943  1.00  0.00      RA0  N
ATOM   1728  H   ILE A 184      41.708  33.092  21.559  1.00  0.00      RA0  H
ATOM   1729  CA  ILE A 184      42.100  34.086  19.731  1.00  0.00      RA0  C
ATOM   1730  CB  ILE A 184      43.507  34.551  20.110  1.00  0.00      RA0  C
ATOM   1731  CG2 ILE A 184      44.305  34.968  18.875  1.00  0.00      RA0  C
ATOM   1732  CG1 ILE A 184      43.447  35.658  21.164  1.00  0.00      RA0  C
ATOM   1733  CD1 ILE A 184      44.807  35.979  21.784  1.00  0.00      RA0  C
ATOM   1734  C   ILE A 184      42.159  32.841  18.879  1.00  0.00      RA0  C
ATOM   1735  O   ILE A 184      42.575  31.784  19.353  1.00  0.00      RA0  O
ATOM   1736  N   ALA A 185      41.710  32.970  17.637  1.00  0.00      RA0  N
ATOM   1737  H   ALA A 185      41.386  33.854  17.293  1.00  0.00      RA0  H
ATOM   1738  CA  ALA A 185      41.616  31.830  16.725  1.00  0.00      RA0  C
ATOM   1739  CB  ALA A 185      40.152  31.447  16.516  1.00  0.00      RA0  C
ATOM   1740  C   ALA A 185      42.277  32.134  15.389  1.00  0.00      RA0  C
ATOM   1741  O   ALA A 185      42.167  33.234  14.874  1.00  0.00      RA0  O
ATOM   1742  N   THR A 186      42.990  31.141  14.862  1.00  0.00      RA0  N
ATOM   1743  H   THR A 186      43.052  30.256  15.329  1.00  0.00      RA0  H
ATOM   1744  CA  THR A 186      43.633  31.230  13.551  1.00  0.00      RA0  C
ATOM   1745  CB  THR A 186      44.840  30.305  13.632  1.00  0.00      RA0  C
ATOM   1746  OG1 THR A 186      44.631  29.352  14.688  1.00  0.00      RA0  O
ATOM   1747  HG1 THR A 186      45.432  28.832  14.741  1.00  0.00      RA0  H
ATOM   1748  CG2 THR A 186      46.156  31.053  13.834  1.00  0.00      RA0  C
ATOM   1749  C   THR A 186      42.669  30.774  12.458  1.00  0.00      RA0  C
ATOM   1750  O   THR A 186      42.839  29.702  11.833  1.00  0.00      RA0  O
ATOM   1751  N   THR A 187      41.649  31.616  12.254  1.00  0.00      RA0  N
ATOM   1752  H   THR A 187      41.533  32.442  12.808  1.00  0.00      RA0  H
ATOM   1753  CA  THR A 187      40.588  31.408  11.282  1.00  0.00      RA0  C
ATOM   1754  CB  THR A 187      39.393  31.025  12.136  1.00  0.00      RA0  C
ATOM   1755  OG1 THR A 187      39.559  31.648  13.415  1.00  0.00      RA0  O
ATOM   1756  HG1 THR A 187      39.032  32.445  13.350  1.00  0.00      RA0  H
ATOM   1757  CG2 THR A 187      39.265  29.511  12.316  1.00  0.00      RA0  C
ATOM   1758  C   THR A 187      40.383  32.686  10.472  1.00  0.00      RA0  C
ATOM   1759  O   THR A 187      40.945  33.751  10.779  1.00  0.00      RA0  O
ATOM   1760  N   GLY A 188      39.570  32.584   9.423  1.00  0.00      RA0  N
ATOM   1761  H   GLY A 188      39.057  31.764   9.165  1.00  0.00      RA0  H
ATOM   1762  CA  GLY A 188      39.319  33.722   8.585  1.00  0.00      RA0  C
ATOM   1763  C   GLY A 188      38.484  33.350   7.377  1.00  0.00      RA0  C
ATOM   1764  O   GLY A 188      38.259  32.169   7.109  1.00  0.00      RA0  O
ATOM   1765  N   TYR A 189      38.034  34.376   6.693  1.00  0.00      RA0  N
ATOM   1766  H   TYR A 189      38.348  35.282   6.989  1.00  0.00      RA0  H
ATOM   1767  CA  TYR A 189      37.176  34.275   5.523  1.00  0.00      RA0  C
ATOM   1768  CB  TYR A 189      35.843  34.864   5.993  1.00  0.00      RA0  C
ATOM   1769  CG  TYR A 189      34.633  34.582   5.135  1.00  0.00      RA0  C
ATOM   1770  CD1 TYR A 189      34.446  33.362   4.494  1.00  0.00      RA0  C
ATOM   1771  CE1 TYR A 189      33.281  33.141   3.763  1.00  0.00      RA0  C
ATOM   1772  CD2 TYR A 189      33.665  35.573   5.034  1.00  0.00      RA0  C
ATOM   1773  CE2 TYR A 189      32.503  35.352   4.312  1.00  0.00      RA0  C
ATOM   1774  CZ  TYR A 189      32.315  34.139   3.666  1.00  0.00      RA0  C
ATOM   1775  OH  TYR A 189      31.174  33.949   2.915  1.00  0.00      RA0  O
ATOM   1776  HH  TYR A 189      30.544  34.629   3.108  1.00  0.00      RA0  H
ATOM   1777  C   TYR A 189      37.773  35.015   4.324  1.00  0.00      RA0  C
ATOM   1778  O   TYR A 189      37.037  35.478   3.454  1.00  0.00      RA0  O
ATOM   1779  N   THR A 190      39.113  35.092   4.246  1.00  0.00      RA0  N
ATOM   1780  H   THR A 190      39.680  34.679   4.956  1.00  0.00      RA0  H
ATOM   1781  CA  THR A 190      39.760  35.962   3.272  1.00  0.00      RA0  C
ATOM   1782  CB  THR A 190      40.383  36.954   4.216  1.00  0.00      RA0  C
ATOM   1783  OG1 THR A 190      40.598  36.214   5.428  1.00  0.00      RA0  O
ATOM   1784  HG1 THR A 190      40.371  36.790   6.153  1.00  0.00      RA0  H
ATOM   1785  CG2 THR A 190      39.460  38.140   4.508  1.00  0.00      RA0  C
ATOM   1786  C   THR A 190      40.745  35.308   2.321  1.00  0.00      RA0  C
ATOM   1787  O   THR A 190      41.059  35.900   1.287  1.00  0.00      RA0  O
ATOM   1788  N   GLY A 191      41.231  34.122   2.655  1.00  0.00      RA0  N
ATOM   1789  H   GLY A 191      40.936  33.714   3.518  1.00  0.00      RA0  H
ATOM   1790  CA  GLY A 191      42.315  33.493   1.897  1.00  0.00      RA0  C
ATOM   1791  C   GLY A 191      43.697  33.959   2.369  1.00  0.00      RA0  C
ATOM   1792  O   GLY A 191      44.704  33.636   1.746  1.00  0.00      RA0  O
ATOM   1793  N   GLU A 192      43.716  34.765   3.436  1.00  0.00      RA0  N
ATOM   1794  H   GLU A 192      42.899  34.947   3.982  1.00  0.00      RA0  H
ATOM   1795  CA  GLU A 192      44.948  35.243   4.050  1.00  0.00      RA0  C
ATOM   1796  CB  GLU A 192      44.963  36.772   4.084  1.00  0.00      RA0  C
ATOM   1797  CG  GLU A 192      44.669  37.389   2.715  1.00  0.00      RA0  C
ATOM   1798  CD  GLU A 192      45.603  36.787   1.687  1.00  0.00      RA0  C
ATOM   1799  OE1 GLU A 192      46.785  36.644   1.980  1.00  0.00      RA0  O
ATOM   1800  OE2 GLU A 192      45.145  36.432   0.601  1.00  0.00      RA0  O
ATOM   1801  C   GLU A 192      45.079  34.658   5.443  1.00  0.00      RA0  C
ATOM   1802  O   GLU A 192      44.120  34.139   6.001  1.00  0.00      RA0  O
ATOM   1803  N   ALA A 193      46.273  34.795   6.018  1.00  0.00      RA0  N
ATOM   1804  H   ALA A 193      46.950  35.330   5.515  1.00  0.00      RA0  H
ATOM   1805  CA  ALA A 193      46.501  34.558   7.441  1.00  0.00      RA0  C
ATOM   1806  CB  ALA A 193      47.996  34.587   7.762  1.00  0.00      RA0  C
ATOM   1807  C   ALA A 193      45.797  35.615   8.278  1.00  0.00      RA0  C
ATOM   1808  O   ALA A 193      45.417  36.662   7.786  1.00  0.00      RA0  O
ATOM   1809  N   GLY A 194      45.619  35.310   9.551  1.00  0.00      RA0  N
ATOM   1810  H   GLY A 194      45.857  34.424   9.952  1.00  0.00      RA0  H
ATOM   1811  CA  GLY A 194      44.989  36.252  10.455  1.00  0.00      RA0  C
ATOM   1812  C   GLY A 194      44.460  35.601  11.697  1.00  0.00      RA0  C
ATOM   1813  O   GLY A 194      44.756  34.437  11.964  1.00  0.00      RA0  O
ATOM   1814  N   TYR A 195      43.694  36.388  12.467  1.00  0.00      RA0  N
ATOM   1815  H   TYR A 195      43.416  37.303  12.174  1.00  0.00      RA0  H
ATOM   1816  CA  TYR A 195      43.018  35.893  13.639  1.00  0.00      RA0  C
ATOM   1817  CB  TYR A 195      43.584  36.522  14.913  1.00  0.00      RA0  C
ATOM   1818  CG  TYR A 195      44.939  35.976  15.285  1.00  0.00      RA0  C
ATOM   1819  CD1 TYR A 195      45.219  34.627  15.122  1.00  0.00      RA0  C
ATOM   1820  CE1 TYR A 195      46.455  34.129  15.514  1.00  0.00      RA0  C
ATOM   1821  CD2 TYR A 195      45.897  36.828  15.825  1.00  0.00      RA0  C
ATOM   1822  CE2 TYR A 195      47.131  36.327  16.223  1.00  0.00      RA0  C
ATOM   1823  CZ  TYR A 195      47.408  34.975  16.065  1.00  0.00      RA0  C
ATOM   1824  OH  TYR A 195      48.630  34.463  16.445  1.00  0.00      RA0  O
ATOM   1825  HH  TYR A 195      49.120  35.102  16.947  1.00  0.00      RA0  H
ATOM   1826  C   TYR A 195      41.549  36.328  13.574  1.00  0.00      RA0  C
ATOM   1827  O   TYR A 195      41.222  37.317  12.900  1.00  0.00      RA0  O
ATOM   1828  N   GLU A 196      40.713  35.591  14.292  1.00  0.00      RA0  N
ATOM   1829  H   GLU A 196      41.036  34.745  14.718  1.00  0.00      RA0  H
ATOM   1830  CA  GLU A 196      39.442  36.110  14.790  1.00  0.00      RA0  C
ATOM   1831  CB  GLU A 196      38.285  35.346  14.107  1.00  0.00      RA0  C
ATOM   1832  CG  GLU A 196      38.388  35.661  12.594  1.00  0.00      RA0  C
ATOM   1833  CD  GLU A 196      37.378  34.982  11.678  1.00  0.00      RA0  C
ATOM   1834  OE1 GLU A 196      37.286  33.758  11.726  1.00  0.00      RA0  O
ATOM   1835  OE2 GLU A 196      36.738  35.671  10.864  1.00  0.00      RA0  O
ATOM   1836  C   GLU A 196      39.548  36.155  16.312  1.00  0.00      RA0  C
ATOM   1837  O   GLU A 196      40.030  35.204  16.966  1.00  0.00      RA0  O
ATOM   1838  N   ILE A 197      39.134  37.269  16.880  1.00  0.00      RA0  N
ATOM   1839  H   ILE A 197      38.681  37.981  16.344  1.00  0.00      RA0  H
ATOM   1840  CA  ILE A 197      39.331  37.519  18.301  1.00  0.00      RA0  C
ATOM   1841  CB  ILE A 197      40.351  38.637  18.533  1.00  0.00      RA0  C
ATOM   1842  CG2 ILE A 197      40.532  38.890  20.030  1.00  0.00      RA0  C
ATOM   1843  CG1 ILE A 197      41.684  38.321  17.850  1.00  0.00      RA0  C
ATOM   1844  CD1 ILE A 197      42.714  39.441  17.983  1.00  0.00      RA0  C
ATOM   1845  C   ILE A 197      37.992  37.864  18.938  1.00  0.00      RA0  C
ATOM   1846  O   ILE A 197      37.379  38.861  18.577  1.00  0.00      RA0  O
ATOM   1847  N   ALA A 198      37.529  37.025  19.869  1.00  0.00      RA0  N
ATOM   1848  H   ALA A 198      38.121  36.287  20.192  1.00  0.00      RA0  H
ATOM   1849  CA  ALA A 198      36.277  37.299  20.579  1.00  0.00      RA0  C
ATOM   1850  CB  ALA A 198      35.434  36.031  20.701  1.00  0.00      RA0  C
ATOM   1851  C   ALA A 198      36.610  37.807  21.973  1.00  0.00      RA0  C
ATOM   1852  O   ALA A 198      37.544  37.323  22.614  1.00  0.00      RA0  O
ATOM   1853  N   LEU A 199      35.836  38.781  22.442  1.00  0.00      RA0  N
ATOM   1854  H   LEU A 199      35.048  39.132  21.924  1.00  0.00      RA0  H
ATOM   1855  CA  LEU A 199      36.077  39.382  23.745  1.00  0.00      RA0  C
ATOM   1856  CB  LEU A 199      37.193  40.427  23.554  1.00  0.00      RA0  C
ATOM   1857  CG  LEU A 199      36.842  41.719  22.796  1.00  0.00      RA0  C
ATOM   1858  CD1 LEU A 199      37.907  42.770  23.081  1.00  0.00      RA0  C
ATOM   1859  CD2 LEU A 199      36.653  41.573  21.281  1.00  0.00      RA0  C
ATOM   1860  C   LEU A 199      34.791  40.024  24.251  1.00  0.00      RA0  C
ATOM   1861  O   LEU A 199      33.848  40.211  23.482  1.00  0.00      RA0  O
ATOM   1862  N   PRO A 200      34.731  40.356  25.543  1.00  0.00      RA0  N
ATOM   1863  CD  PRO A 200      35.719  40.070  26.578  1.00  0.00      RA0  C
ATOM   1864  CA  PRO A 200      33.512  40.955  26.107  1.00  0.00      RA0  C
ATOM   1865  CB  PRO A 200      33.850  41.097  27.589  1.00  0.00      RA0  C
ATOM   1866  CG  PRO A 200      34.905  40.032  27.860  1.00  0.00      RA0  C
ATOM   1867  C   PRO A 200      33.071  42.178  25.358  1.00  0.00      RA0  C
ATOM   1868  O   PRO A 200      33.899  42.999  24.964  1.00  0.00      RA0  O
ATOM   1869  N   ASN A 201      31.760  42.311  25.160  1.00  0.00      RA0  N
ATOM   1870  H   ASN A 201      31.178  41.541  25.429  1.00  0.00      RA0  H
ATOM   1871  CA  ASN A 201      31.212  43.471  24.462  1.00  0.00      RA0  C
ATOM   1872  CB  ASN A 201      29.685  43.516  24.634  1.00  0.00      RA0  C
ATOM   1873  CG  ASN A 201      28.998  42.446  23.804  1.00  0.00      RA0  C
ATOM   1874  OD1 ASN A 201      29.466  42.067  22.739  1.00  0.00      RA0  O
ATOM   1875  ND2 ASN A 201      27.860  41.974  24.345  1.00  0.00      RA0  N
ATOM   1876 HD21 ASN A 201      27.504  42.298  25.221  1.00  0.00      RA0  H
ATOM   1877 HD22 ASN A 201      27.321  41.255  23.888  1.00  0.00      RA0  H
ATOM   1878  C   ASN A 201      31.800  44.788  24.983  1.00  0.00      RA0  C
ATOM   1879  O   ASN A 201      32.125  45.698  24.208  1.00  0.00      RA0  O
ATOM   1880  N   GLU A 202      31.935  44.870  26.299  1.00  0.00      RA0  N
ATOM   1881  H   GLU A 202      31.874  44.053  26.873  1.00  0.00      RA0  H
ATOM   1882  CA  GLU A 202      32.386  46.099  26.965  1.00  0.00      RA0  C
ATOM   1883  CB  GLU A 202      31.966  46.102  28.450  1.00  0.00      RA0  C
ATOM   1884  CG  GLU A 202      33.028  45.926  29.553  1.00  0.00      RA0  C
ATOM   1885  CD  GLU A 202      33.590  44.515  29.624  1.00  0.00      RA0  C
ATOM   1886  OE1 GLU A 202      33.832  43.910  28.591  1.00  0.00      RA0  O
ATOM   1887  OE2 GLU A 202      33.857  44.019  30.716  1.00  0.00      RA0  O
ATOM   1888  C   GLU A 202      33.868  46.439  26.747  1.00  0.00      RA0  C
ATOM   1889  O   GLU A 202      34.297  47.572  27.036  1.00  0.00      RA0  O
ATOM   1890  N   LYS A 203      34.639  45.457  26.281  1.00  0.00      RA0  N
ATOM   1891  H   LYS A 203      34.230  44.554  26.149  1.00  0.00      RA0  H
ATOM   1892  CA  LYS A 203      36.055  45.639  25.902  1.00  0.00      RA0  C
ATOM   1893  CB  LYS A 203      36.954  44.439  26.204  1.00  0.00      RA0  C
ATOM   1894  CG  LYS A 203      36.926  43.804  27.583  1.00  0.00      RA0  C
ATOM   1895  CD  LYS A 203      37.185  44.760  28.741  1.00  0.00      RA0  C
ATOM   1896  CE  LYS A 203      37.159  43.979  30.051  1.00  0.00      RA0  C
ATOM   1897  NZ  LYS A 203      36.083  42.983  29.978  1.00  0.00      RA0  N
ATOM   1898  HZ1 LYS A 203      36.476  42.035  29.779  1.00  0.00      RA0  H
ATOM   1899  HZ2 LYS A 203      35.526  42.990  30.855  1.00  0.00      RA0  H
ATOM   1900  HZ3 LYS A 203      35.364  43.262  29.272  1.00  0.00      RA0  H
ATOM   1901  C   LYS A 203      36.285  45.904  24.414  1.00  0.00      RA0  C
ATOM   1902  O   LYS A 203      37.393  46.235  23.996  1.00  0.00      RA0  O
ATOM   1903  N   ALA A 204      35.250  45.707  23.604  1.00  0.00      RA0  N
ATOM   1904  H   ALA A 204      34.349  45.518  23.999  1.00  0.00      RA0  H
ATOM   1905  CA  ALA A 204      35.403  45.662  22.157  1.00  0.00      RA0  C
ATOM   1906  CB  ALA A 204      34.089  45.253  21.494  1.00  0.00      RA0  C
ATOM   1907  C   ALA A 204      35.881  46.979  21.553  1.00  0.00      RA0  C
ATOM   1908  O   ALA A 204      36.794  46.997  20.704  1.00  0.00      RA0  O
ATOM   1909  N   ALA A 205      35.277  48.078  21.979  1.00  0.00      RA0  N
ATOM   1910  H   ALA A 205      34.668  48.022  22.770  1.00  0.00      RA0  H
ATOM   1911  CA  ALA A 205      35.531  49.388  21.340  1.00  0.00      RA0  C
ATOM   1912  CB  ALA A 205      34.616  50.461  21.930  1.00  0.00      RA0  C
ATOM   1913  C   ALA A 205      36.972  49.794  21.545  1.00  0.00      RA0  C
ATOM   1914  O   ALA A 205      37.616  50.274  20.637  1.00  0.00      RA0  O
ATOM   1915  N   ASP A 206      37.483  49.586  22.747  1.00  0.00      RA0  N
ATOM   1916  H   ASP A 206      36.937  49.275  23.530  1.00  0.00      RA0  H
ATOM   1917  CA  ASP A 206      38.866  49.965  23.032  1.00  0.00      RA0  C
ATOM   1918  CB  ASP A 206      39.164  49.823  24.524  1.00  0.00      RA0  C
ATOM   1919  CG  ASP A 206      38.034  50.415  25.333  1.00  0.00      RA0  C
ATOM   1920  OD1 ASP A 206      38.160  51.555  25.772  1.00  0.00      RA0  O
ATOM   1921  OD2 ASP A 206      37.030  49.730  25.521  1.00  0.00      RA0  O
ATOM   1922  C   ASP A 206      39.848  49.089  22.256  1.00  0.00      RA0  C
ATOM   1923  O   ASP A 206      40.889  49.562  21.834  1.00  0.00      RA0  O
ATOM   1924  N   PHE A 207      39.524  47.812  22.099  1.00  0.00      RA0  N
ATOM   1925  H   PHE A 207      38.658  47.489  22.489  1.00  0.00      RA0  H
ATOM   1926  CA  PHE A 207      40.396  46.894  21.394  1.00  0.00      RA0  C
ATOM   1927  CB  PHE A 207      39.934  45.459  21.621  1.00  0.00      RA0  C
ATOM   1928  CG  PHE A 207      40.924  44.489  21.023  1.00  0.00      RA0  C
ATOM   1929  CD1 PHE A 207      42.280  44.619  21.298  1.00  0.00      RA0  C
ATOM   1930  CD2 PHE A 207      40.475  43.460  20.205  1.00  0.00      RA0  C
ATOM   1931  CE1 PHE A 207      43.187  43.715  20.759  1.00  0.00      RA0  C
ATOM   1932  CE2 PHE A 207      41.382  42.556  19.667  1.00  0.00      RA0  C
ATOM   1933  CZ  PHE A 207      42.738  42.682  19.945  1.00  0.00      RA0  C
ATOM   1934  C   PHE A 207      40.414  47.237  19.906  1.00  0.00      RA0  C
ATOM   1935  O   PHE A 207      41.479  47.299  19.293  1.00  0.00      RA0  O
ATOM   1936  N   TRP A 208      39.238  47.512  19.343  1.00  0.00      RA0  N
ATOM   1937  H   TRP A 208      38.416  47.435  19.906  1.00  0.00      RA0  H
ATOM   1938  CA  TRP A 208      39.124  48.045  17.980  1.00  0.00      RA0  C
ATOM   1939  CB  TRP A 208      37.654  48.363  17.688  1.00  0.00      RA0  C
ATOM   1940  CG  TRP A 208      37.428  48.883  16.284  1.00  0.00      RA0  C
ATOM   1941  CD2 TRP A 208      37.070  48.134  15.102  1.00  0.00      RA0  C
ATOM   1942  CE2 TRP A 208      36.920  49.057  14.039  1.00  0.00      RA0  C
ATOM   1943  CE3 TRP A 208      36.864  46.780  14.869  1.00  0.00      RA0  C
ATOM   1944  CD1 TRP A 208      37.478  50.220  15.860  1.00  0.00      RA0  C
ATOM   1945  NE1 TRP A 208      37.178  50.330  14.539  1.00  0.00      RA0  N
ATOM   1946  HE1 TRP A 208      37.138  51.167  14.029  1.00  0.00      RA0  H
ATOM   1947  CZ2 TRP A 208      36.566  48.597  12.776  1.00  0.00      RA0  C
ATOM   1948  CZ3 TRP A 208      36.510  46.334  13.601  1.00  0.00      RA0  C
ATOM   1949  CH2 TRP A 208      36.361  47.239  12.557  1.00  0.00      RA0  C
ATOM   1950  C   TRP A 208      40.012  49.281  17.774  1.00  0.00      RA0  C
ATOM   1951  O   TRP A 208      40.789  49.361  16.814  1.00  0.00      RA0  O
ATOM   1952  N   ARG A 209      39.881  50.268  18.660  1.00  0.00      RA0  N
ATOM   1953  H   ARG A 209      39.239  50.173  19.426  1.00  0.00      RA0  H
ATOM   1954  CA  ARG A 209      40.678  51.485  18.541  1.00  0.00      RA0  C
ATOM   1955  CB  ARG A 209      40.389  52.365  19.755  1.00  0.00      RA0  C
ATOM   1956  CG  ARG A 209      39.179  53.272  19.621  1.00  0.00      RA0  C
ATOM   1957  CD  ARG A 209      39.613  54.722  19.395  1.00  0.00      RA0  C
ATOM   1958  NE  ARG A 209      40.719  54.810  18.441  1.00  0.00      RA0  N
ATOM   1959  HE  ARG A 209      41.667  54.846  18.806  1.00  0.00      RA0  H
ATOM   1960  CZ  ARG A 209      40.493  54.782  17.096  1.00  0.00      RA0  C
ATOM   1961  NH1 ARG A 209      39.234  54.660  16.611  1.00  0.00      RA0  N
ATOM   1962 HH11 ARG A 209      39.013  54.676  15.634  1.00  0.00      RA0  H
ATOM   1963 HH12 ARG A 209      38.435  54.526  17.220  1.00  0.00      RA0  H
ATOM   1964  NH2 ARG A 209      41.555  54.871  16.274  1.00  0.00      RA0  N
ATOM   1965 HH21 ARG A 209      41.515  54.876  15.277  1.00  0.00      RA0  H
ATOM   1966 HH22 ARG A 209      42.477  54.933  16.695  1.00  0.00      RA0  H
ATOM   1967  C   ARG A 209      42.182  51.183  18.623  1.00  0.00      RA0  C
ATOM   1968  O   ARG A 209      42.974  51.759  17.883  1.00  0.00      RA0  O
ATOM   1969  N   ALA A 210      42.564  50.281  19.527  1.00  0.00      RA0  N
ATOM   1970  H   ALA A 210      41.894  49.880  20.154  1.00  0.00      RA0  H
ATOM   1971  CA  ALA A 210      43.973  49.900  19.650  1.00  0.00      RA0  C
ATOM   1972  CB  ALA A 210      44.159  48.927  20.814  1.00  0.00      RA0  C
ATOM   1973  C   ALA A 210      44.485  49.255  18.351  1.00  0.00      RA0  C
ATOM   1974  O   ALA A 210      45.640  49.465  17.961  1.00  0.00      RA0  O
ATOM   1975  N   LEU A 211      43.615  48.486  17.688  1.00  0.00      RA0  N
ATOM   1976  H   LEU A 211      42.695  48.362  18.065  1.00  0.00      RA0  H
ATOM   1977  CA  LEU A 211      43.980  47.816  16.445  1.00  0.00      RA0  C
ATOM   1978  CB  LEU A 211      42.893  46.823  16.036  1.00  0.00      RA0  C
ATOM   1979  CG  LEU A 211      42.904  45.480  16.761  1.00  0.00      RA0  C
ATOM   1980  CD1 LEU A 211      41.538  44.799  16.692  1.00  0.00      RA0  C
ATOM   1981  CD2 LEU A 211      44.009  44.565  16.230  1.00  0.00      RA0  C
ATOM   1982  C   LEU A 211      44.160  48.818  15.300  1.00  0.00      RA0  C
ATOM   1983  O   LEU A 211      45.096  48.693  14.533  1.00  0.00      RA0  O
ATOM   1984  N   VAL A 212      43.303  49.829  15.232  1.00  0.00      RA0  N
ATOM   1985  H   VAL A 212      42.561  49.855  15.906  1.00  0.00      RA0  H
ATOM   1986  CA  VAL A 212      43.474  50.924  14.281  1.00  0.00      RA0  C
ATOM   1987  CB  VAL A 212      42.413  52.017  14.448  1.00  0.00      RA0  C
ATOM   1988  CG1 VAL A 212      42.632  53.122  13.413  1.00  0.00      RA0  C
ATOM   1989  CG2 VAL A 212      40.985  51.481  14.387  1.00  0.00      RA0  C
ATOM   1990  C   VAL A 212      44.844  51.543  14.477  1.00  0.00      RA0  C
ATOM   1991  O   VAL A 212      45.622  51.698  13.519  1.00  0.00      RA0  O
ATOM   1992  N   GLU A 213      45.154  51.866  15.726  1.00  0.00      RA0  N
ATOM   1993  H   GLU A 213      44.510  51.730  16.485  1.00  0.00      RA0  H
ATOM   1994  CA  GLU A 213      46.448  52.480  16.040  1.00  0.00      RA0  C
ATOM   1995  CB  GLU A 213      46.460  53.001  17.486  1.00  0.00      RA0  C
ATOM   1996  CG  GLU A 213      45.872  54.421  17.605  1.00  0.00      RA0  C
ATOM   1997  CD  GLU A 213      44.535  54.460  18.335  1.00  0.00      RA0  C
ATOM   1998  OE1 GLU A 213      43.656  55.218  17.927  1.00  0.00      RA0  O
ATOM   1999  OE2 GLU A 213      44.371  53.762  19.329  1.00  0.00      RA0  O
ATOM   2000  C   GLU A 213      47.628  51.559  15.686  1.00  0.00      RA0  C
ATOM   2001  O   GLU A 213      48.710  52.037  15.319  1.00  0.00      RA0  O
ATOM   2002  N   ALA A 214      47.415  50.247  15.776  1.00  0.00      RA0  N
ATOM   2003  H   ALA A 214      46.538  49.931  16.143  1.00  0.00      RA0  H
ATOM   2004  CA  ALA A 214      48.424  49.241  15.402  1.00  0.00      RA0  C
ATOM   2005  CB  ALA A 214      48.064  47.869  15.978  1.00  0.00      RA0  C
ATOM   2006  C   ALA A 214      48.627  49.103  13.890  1.00  0.00      RA0  C
ATOM   2007  O   ALA A 214      49.448  48.297  13.454  1.00  0.00      RA0  O
ATOM   2008  N   GLY A 215      47.862  49.854  13.101  1.00  0.00      RA0  N
ATOM   2009  H   GLY A 215      47.132  50.411  13.500  1.00  0.00      RA0  H
ATOM   2010  CA  GLY A 215      48.031  49.877  11.666  1.00  0.00      RA0  C
ATOM   2011  C   GLY A 215      47.119  48.898  10.949  1.00  0.00      RA0  C
ATOM   2012  O   GLY A 215      47.398  48.508   9.817  1.00  0.00      RA0  O
ATOM   2013  N   VAL A 216      46.016  48.507  11.586  1.00  0.00      RA0  N
ATOM   2014  H   VAL A 216      45.761  48.904  12.472  1.00  0.00      RA0  H
ATOM   2015  CA  VAL A 216      45.030  47.614  10.938  1.00  0.00      RA0  C
ATOM   2016  CB  VAL A 216      44.544  46.567  11.937  1.00  0.00      RA0  C
ATOM   2017  CG1 VAL A 216      43.723  45.499  11.228  1.00  0.00      RA0  C
ATOM   2018  CG2 VAL A 216      45.713  45.949  12.702  1.00  0.00      RA0  C
ATOM   2019  C   VAL A 216      43.867  48.464  10.407  1.00  0.00      RA0  C
ATOM   2020  O   VAL A 216      43.235  49.198  11.162  1.00  0.00      RA0  O
ATOM   2021  N   LYS A 217      43.595  48.357   9.112  1.00  0.00      RA0  N
ATOM   2022  H   LYS A 217      44.056  47.653   8.565  1.00  0.00      RA0  H
ATOM   2023  CA  LYS A 217      42.593  49.191   8.446  1.00  0.00      RA0  C
ATOM   2024  CB  LYS A 217      42.883  49.414   6.954  1.00  0.00      RA0  C
ATOM   2025  CG  LYS A 217      42.211  50.707   6.454  1.00  0.00      RA0  C
ATOM   2026  CD  LYS A 217      41.227  50.528   5.290  1.00  0.00      RA0  C
ATOM   2027  CE  LYS A 217      40.465  51.820   4.941  1.00  0.00      RA0  C
ATOM   2028  NZ  LYS A 217      39.724  51.643   3.685  1.00  0.00      RA0  N
ATOM   2029  HZ1 LYS A 217      38.749  51.283   3.794  1.00  0.00      RA0  H
ATOM   2030  HZ2 LYS A 217      39.724  52.494   3.087  1.00  0.00      RA0  H
ATOM   2031  HZ3 LYS A 217      40.259  51.008   3.052  1.00  0.00      RA0  H
ATOM   2032  C   LYS A 217      41.187  48.640   8.645  1.00  0.00      RA0  C
ATOM   2033  O   LYS A 217      40.949  47.459   8.367  1.00  0.00      RA0  O
ATOM   2034  N   PRO A 218      40.240  49.470   9.110  1.00  0.00      RA0  N
ATOM   2035  CD  PRO A 218      40.436  50.789   9.695  1.00  0.00      RA0  C
ATOM   2036  CA  PRO A 218      38.845  49.048   9.072  1.00  0.00      RA0  C
ATOM   2037  CB  PRO A 218      38.122  50.264   9.663  1.00  0.00      RA0  C
ATOM   2038  CG  PRO A 218      39.163  51.007  10.498  1.00  0.00      RA0  C
ATOM   2039  C   PRO A 218      38.347  48.677   7.649  1.00  0.00      RA0  C
ATOM   2040  O   PRO A 218      38.499  49.440   6.697  1.00  0.00      RA0  O
ATOM   2041  N   CYS A 219      37.719  47.510   7.563  1.00  0.00      RA0  N
ATOM   2042  H   CYS A 219      37.577  46.920   8.360  1.00  0.00      RA0  H
ATOM   2043  CA  CYS A 219      37.224  46.966   6.307  1.00  0.00      RA0  C
ATOM   2044  CB  CYS A 219      38.146  45.832   5.871  1.00  0.00      RA0  C
ATOM   2045  SG  CYS A 219      39.881  46.330   5.748  1.00  0.00      RA0  S
ATOM   2046  C   CYS A 219      35.773  46.522   6.465  1.00  0.00      RA0  C
ATOM   2047  O   CYS A 219      35.413  45.922   7.468  1.00  0.00      RA0  O
ATOM   2048  N   GLY A 220      34.983  46.773   5.422  1.00  0.00      RA0  N
ATOM   2049  H   GLY A 220      35.381  47.236   4.623  1.00  0.00      RA0  H
ATOM   2050  CA  GLY A 220      33.552  46.565   5.440  1.00  0.00      RA0  C
ATOM   2051  C   GLY A 220      33.083  45.327   4.699  1.00  0.00      RA0  C
ATOM   2052  O   GLY A 220      33.852  44.474   4.286  1.00  0.00      RA0  O
ATOM   2053  N   LEU A 221      31.771  45.231   4.564  1.00  0.00      RA0  N
ATOM   2054  H   LEU A 221      31.211  45.982   4.917  1.00  0.00      RA0  H
ATOM   2055  CA  LEU A 221      31.127  44.069   3.968  1.00  0.00      RA0  C
ATOM   2056  CB  LEU A 221      29.614  44.151   4.137  1.00  0.00      RA0  C
ATOM   2057  CG  LEU A 221      29.168  44.268   5.592  1.00  0.00      RA0  C
ATOM   2058  CD1 LEU A 221      27.682  44.607   5.674  1.00  0.00      RA0  C
ATOM   2059  CD2 LEU A 221      29.535  43.035   6.419  1.00  0.00      RA0  C
ATOM   2060  C   LEU A 221      31.454  43.911   2.501  1.00  0.00      RA0  C
ATOM   2061  O   LEU A 221      31.499  42.783   1.981  1.00  0.00      RA0  O
ATOM   2062  N   GLY A 222      31.651  45.020   1.799  1.00  0.00      RA0  N
ATOM   2063  H   GLY A 222      31.628  45.917   2.245  1.00  0.00      RA0  H
ATOM   2064  CA  GLY A 222      31.971  44.962   0.369  1.00  0.00      RA0  C
ATOM   2065  C   GLY A 222      33.273  44.205   0.122  1.00  0.00      RA0  C
ATOM   2066  O   GLY A 222      33.332  43.260  -0.639  1.00  0.00      RA0  O
ATOM   2067  N   ALA A 223      34.314  44.594   0.835  1.00  0.00      RA0  N
ATOM   2068  H   ALA A 223      34.199  45.360   1.465  1.00  0.00      RA0  H
ATOM   2069  CA  ALA A 223      35.586  43.875   0.781  1.00  0.00      RA0  C
ATOM   2070  CB  ALA A 223      36.654  44.637   1.560  1.00  0.00      RA0  C
ATOM   2071  C   ALA A 223      35.477  42.455   1.366  1.00  0.00      RA0  C
ATOM   2072  O   ALA A 223      36.089  41.507   0.856  1.00  0.00      RA0  O
ATOM   2073  N   ARG A 224      34.691  42.279   2.425  1.00  0.00      RA0  N
ATOM   2074  H   ARG A 224      34.228  43.067   2.834  1.00  0.00      RA0  H
ATOM   2075  CA  ARG A 224      34.478  40.940   2.972  1.00  0.00      RA0  C
ATOM   2076  CB  ARG A 224      33.666  40.823   4.283  1.00  0.00      RA0  C
ATOM   2077  CG  ARG A 224      33.851  39.442   4.976  1.00  0.00      RA0  C
ATOM   2078  CD  ARG A 224      34.068  39.469   6.511  1.00  0.00      RA0  C
ATOM   2079  NE  ARG A 224      34.051  38.139   7.157  1.00  0.00      RA0  N
ATOM   2080  HE  ARG A 224      33.229  37.589   6.976  1.00  0.00      RA0  H
ATOM   2081  CZ  ARG A 224      35.037  37.753   8.047  1.00  0.00      RA0  C
ATOM   2082  NH1 ARG A 224      36.133  38.526   8.181  1.00  0.00      RA0  N
ATOM   2083 HH11 ARG A 224      36.878  38.258   8.802  1.00  0.00      RA0  H
ATOM   2084 HH12 ARG A 224      36.244  39.382   7.671  1.00  0.00      RA0  H
ATOM   2085  NH2 ARG A 224      34.925  36.616   8.788  1.00  0.00      RA0  N
ATOM   2086 HH21 ARG A 224      35.622  36.316   9.471  1.00  0.00      RA0  H
ATOM   2087 HH22 ARG A 224      34.138  35.998   8.716  1.00  0.00      RA0  H
ATOM   2088  C   ARG A 224      34.041  40.003   1.827  1.00  0.00      RA0  C
ATOM   2089  O   ARG A 224      34.525  38.876   1.697  1.00  0.00      RA0  O
ATOM   2090  N   ASP A 225      33.130  40.476   0.983  1.00  0.00      RA0  N
ATOM   2091  H   ASP A 225      32.759  41.404   1.065  1.00  0.00      RA0  H
ATOM   2092  CA  ASP A 225      32.631  39.627  -0.077  1.00  0.00      RA0  C
ATOM   2093  CB  ASP A 225      31.285  40.034  -0.686  1.00  0.00      RA0  C
ATOM   2094  CG  ASP A 225      30.877  38.979  -1.719  1.00  0.00      RA0  C
ATOM   2095  OD1 ASP A 225      30.333  37.938  -1.342  1.00  0.00      RA0  O
ATOM   2096  OD2 ASP A 225      31.107  39.191  -2.908  1.00  0.00      RA0  O
ATOM   2097  C   ASP A 225      33.641  39.385  -1.205  1.00  0.00      RA0  C
ATOM   2098  O   ASP A 225      33.788  38.242  -1.635  1.00  0.00      RA0  O
ATOM   2099  N   THR A 226      34.304  40.433  -1.695  1.00  0.00      RA0  N
ATOM   2100  H   THR A 226      34.172  41.331  -1.277  1.00  0.00      RA0  H
ATOM   2101  CA  THR A 226      35.314  40.237  -2.754  1.00  0.00      RA0  C
ATOM   2102  CB  THR A 226      35.705  41.646  -3.168  1.00  0.00      RA0  C
ATOM   2103  OG1 THR A 226      35.657  42.496  -2.013  1.00  0.00      RA0  O
ATOM   2104  HG1 THR A 226      34.769  42.855  -1.965  1.00  0.00      RA0  H
ATOM   2105  CG2 THR A 226      34.763  42.197  -4.239  1.00  0.00      RA0  C
ATOM   2106  C   THR A 226      36.448  39.327  -2.276  1.00  0.00      RA0  C
ATOM   2107  O   THR A 226      36.926  38.467  -3.028  1.00  0.00      RA0  O
ATOM   2108  N   LEU A 227      36.856  39.517  -1.033  1.00  0.00      RA0  N
ATOM   2109  H   LEU A 227      36.398  40.212  -0.476  1.00  0.00      RA0  H
ATOM   2110  CA  LEU A 227      37.914  38.685  -0.456  1.00  0.00      RA0  C
ATOM   2111  CB  LEU A 227      38.295  39.176   0.939  1.00  0.00      RA0  C
ATOM   2112  CG  LEU A 227      39.074  40.491   0.929  1.00  0.00      RA0  C
ATOM   2113  CD1 LEU A 227      38.917  41.254   2.238  1.00  0.00      RA0  C
ATOM   2114  CD2 LEU A 227      40.544  40.281   0.584  1.00  0.00      RA0  C
ATOM   2115  C   LEU A 227      37.532  37.211  -0.385  1.00  0.00      RA0  C
ATOM   2116  O   LEU A 227      38.288  36.330  -0.819  1.00  0.00      RA0  O
ATOM   2117  N   ARG A 228      36.357  36.916   0.162  1.00  0.00      RA0  N
ATOM   2118  H   ARG A 228      35.731  37.642   0.459  1.00  0.00      RA0  H
ATOM   2119  CA  ARG A 228      35.964  35.525   0.333  1.00  0.00      RA0  C
ATOM   2120  CB  ARG A 228      34.761  35.416   1.282  1.00  0.00      RA0  C
ATOM   2121  CG  ARG A 228      33.400  35.877   0.743  1.00  0.00      RA0  C
ATOM   2122  CD  ARG A 228      32.595  34.792   0.015  1.00  0.00      RA0  C
ATOM   2123  NE  ARG A 228      31.553  35.404  -0.798  1.00  0.00      RA0  N
ATOM   2124  HE  ARG A 228      31.476  36.414  -0.785  1.00  0.00      RA0  H
ATOM   2125  CZ  ARG A 228      30.706  34.649  -1.552  1.00  0.00      RA0  C
ATOM   2126  NH1 ARG A 228      30.857  33.302  -1.617  1.00  0.00      RA0  N
ATOM   2127 HH11 ARG A 228      30.201  32.708  -2.113  1.00  0.00      RA0  H
ATOM   2128 HH12 ARG A 228      31.623  32.816  -1.169  1.00  0.00      RA0  H
ATOM   2129  NH2 ARG A 228      29.725  35.293  -2.218  1.00  0.00      RA0  N
ATOM   2130 HH21 ARG A 228      29.049  34.816  -2.799  1.00  0.00      RA0  H
ATOM   2131 HH22 ARG A 228      29.660  36.304  -2.137  1.00  0.00      RA0  H
ATOM   2132  C   ARG A 228      35.668  34.814  -1.003  1.00  0.00      RA0  C
ATOM   2133  O   ARG A 228      35.923  33.623  -1.156  1.00  0.00      RA0  O
ATOM   2134  N   LEU A 229      35.145  35.532  -1.977  1.00  0.00      RA0  N
ATOM   2135  H   LEU A 229      34.923  36.501  -1.833  1.00  0.00      RA0  H
ATOM   2136  CA  LEU A 229      34.809  34.909  -3.261  1.00  0.00      RA0  C
ATOM   2137  CB  LEU A 229      33.919  35.825  -4.099  1.00  0.00      RA0  C
ATOM   2138  CG  LEU A 229      33.399  35.071  -5.320  1.00  0.00      RA0  C
ATOM   2139  CD1 LEU A 229      32.666  33.808  -4.886  1.00  0.00      RA0  C
ATOM   2140  CD2 LEU A 229      32.539  35.935  -6.236  1.00  0.00      RA0  C
ATOM   2141  C   LEU A 229      36.111  34.576  -4.022  1.00  0.00      RA0  C
ATOM   2142  O   LEU A 229      36.287  33.467  -4.555  1.00  0.00      RA0  O
ATOM   2143  N   GLU A 230      37.034  35.540  -4.032  1.00  0.00      RA0  N
ATOM   2144  H   GLU A 230      36.833  36.436  -3.627  1.00  0.00      RA0  H
ATOM   2145  CA  GLU A 230      38.381  35.294  -4.562  1.00  0.00      RA0  C
ATOM   2146  CB  GLU A 230      39.307  36.495  -4.408  1.00  0.00      RA0  C
ATOM   2147  CG  GLU A 230      39.003  37.681  -5.321  1.00  0.00      RA0  C
ATOM   2148  CD  GLU A 230      40.066  38.735  -5.104  1.00  0.00      RA0  C
ATOM   2149  OE1 GLU A 230      40.937  38.524  -4.272  1.00  0.00      RA0  O
ATOM   2150  OE2 GLU A 230      40.040  39.768  -5.765  1.00  0.00      RA0  O
ATOM   2151  C   GLU A 230      39.019  34.066  -3.917  1.00  0.00      RA0  C
ATOM   2152  O   GLU A 230      39.668  33.269  -4.598  1.00  0.00      RA0  O
ATOM   2153  N   ALA A 231      38.831  33.907  -2.617  1.00  0.00      RA0  N
ATOM   2154  H   ALA A 231      38.267  34.571  -2.124  1.00  0.00      RA0  H
ATOM   2155  CA  ALA A 231      39.380  32.767  -1.858  1.00  0.00      RA0  C
ATOM   2156  CB  ALA A 231      39.396  33.100  -0.371  1.00  0.00      RA0  C
ATOM   2157  C   ALA A 231      38.647  31.439  -2.040  1.00  0.00      RA0  C
ATOM   2158  O   ALA A 231      39.074  30.408  -1.501  1.00  0.00      RA0  O
ATOM   2159  N   GLY A 232      37.567  31.457  -2.827  1.00  0.00      RA0  N
ATOM   2160  H   GLY A 232      37.241  32.322  -3.206  1.00  0.00      RA0  H
ATOM   2161  CA  GLY A 232      36.742  30.290  -3.072  1.00  0.00      RA0  C
ATOM   2162  C   GLY A 232      35.941  29.830  -1.874  1.00  0.00      RA0  C
ATOM   2163  O   GLY A 232      35.687  28.643  -1.730  1.00  0.00      RA0  O
ATOM   2164  N   MSE A 233      35.543  30.755  -1.019  1.00  0.00      RA0  N
ATOM   2165  H   MSE A 233      35.613  31.724  -1.255  1.00  0.00      RA0  H
ATOM   2166  CA  MSE A 233      34.851  30.396   0.205  1.00  0.00      RA0  C
ATOM   2167  CB  MSE A 233      35.391  31.211   1.377  1.00  0.00      RA0  C
ATOM   2168  CG  MSE A 233      36.850  30.880   1.688  1.00  0.00      RA0  C
ATOM   2169  SE  MSE A 233      37.521  31.889   3.018  1.00  0.00      RA0  S
ATOM   2170  CE  MSE A 233      39.108  31.059   3.182  1.00  0.00      RA0  C
ATOM   2171  C   MSE A 233      33.343  30.613   0.033  1.00  0.00      RA0  C
ATOM   2172  O   MSE A 233      32.922  31.559  -0.633  1.00  0.00      RA0  O
ATOM   2173  N   ASN A 234      32.553  29.646   0.524  1.00  0.00      RA0  N
ATOM   2174  H   ASN A 234      32.934  28.967   1.148  1.00  0.00      RA0  H
ATOM   2175  CA  ASN A 234      31.112  29.673   0.312  1.00  0.00      RA0  C
ATOM   2176  CB  ASN A 234      30.488  28.311   0.625  1.00  0.00      RA0  C
ATOM   2177  CG  ASN A 234      30.837  27.289  -0.434  1.00  0.00      RA0  C
ATOM   2178  OD1 ASN A 234      31.413  27.596  -1.471  1.00  0.00      RA0  O
ATOM   2179  ND2 ASN A 234      30.444  26.045  -0.115  1.00  0.00      RA0  N
ATOM   2180 HD21 ASN A 234      30.013  25.853   0.769  1.00  0.00      RA0  H
ATOM   2181 HD22 ASN A 234      30.586  25.283  -0.753  1.00  0.00      RA0  H
ATOM   2182  C   ASN A 234      30.404  30.690   1.155  1.00  0.00      RA0  C
ATOM   2183  O   ASN A 234      30.860  31.034   2.257  1.00  0.00      RA0  O
ATOM   2184  N   LEU A 235      29.266  31.150   0.627  1.00  0.00      RA0  N
ATOM   2185  H   LEU A 235      28.999  30.877  -0.302  1.00  0.00      RA0  H
ATOM   2186  CA  LEU A 235      28.326  31.974   1.328  1.00  0.00      RA0  C
ATOM   2187  CB  LEU A 235      28.258  33.370   0.714  1.00  0.00      RA0  C
ATOM   2188  CG  LEU A 235      27.403  34.351   1.517  1.00  0.00      RA0  C
ATOM   2189  CD1 LEU A 235      27.770  34.360   3.002  1.00  0.00      RA0  C
ATOM   2190  CD2 LEU A 235      27.464  35.755   0.918  1.00  0.00      RA0  C
ATOM   2191  C   LEU A 235      26.971  31.277   1.303  1.00  0.00      RA0  C
ATOM   2192  O   LEU A 235      26.360  31.076   0.224  1.00  0.00      RA0  O
ATOM   2193  N   TYR A 236      26.522  30.899   2.494  1.00  0.00      RA0  N
ATOM   2194  H   TYR A 236      27.063  31.101   3.310  1.00  0.00      RA0  H
ATOM   2195  CA  TYR A 236      25.247  30.214   2.640  1.00  0.00      RA0  C
ATOM   2196  CB  TYR A 236      24.917  29.899   4.091  1.00  0.00      RA0  C
ATOM   2197  CG  TYR A 236      23.674  29.033   4.163  1.00  0.00      RA0  C
ATOM   2198  CD1 TYR A 236      23.736  27.684   3.824  1.00  0.00      RA0  C
ATOM   2199  CE1 TYR A 236      22.612  26.875   3.959  1.00  0.00      RA0  C
ATOM   2200  CD2 TYR A 236      22.468  29.577   4.587  1.00  0.00      RA0  C
ATOM   2201  CE2 TYR A 236      21.342  28.770   4.711  1.00  0.00      RA0  C
ATOM   2202  CZ  TYR A 236      21.416  27.413   4.423  1.00  0.00      RA0  C
ATOM   2203  OH  TYR A 236      20.302  26.609   4.615  1.00  0.00      RA0  O
ATOM   2204  HH  TYR A 236      20.527  25.710   4.356  1.00  0.00      RA0  H
ATOM   2205  C   TYR A 236      24.144  31.086   2.032  1.00  0.00      RA0  C
ATOM   2206  O   TYR A 236      24.106  32.313   2.217  1.00  0.00      RA0  O
ATOM   2207  N   GLY A 237      23.246  30.435   1.316  1.00  0.00      RA0  N
ATOM   2208  H   GLY A 237      23.348  29.451   1.180  1.00  0.00      RA0  H
ATOM   2209  CA  GLY A 237      22.192  31.105   0.599  1.00  0.00      RA0  C
ATOM   2210  C   GLY A 237      22.547  31.302  -0.857  1.00  0.00      RA0  C
ATOM   2211  O   GLY A 237      21.666  31.439  -1.692  1.00  0.00      RA0  O
ATOM   2212  N   GLN A 238      23.843  31.343  -1.166  1.00  0.00      RA0  N
ATOM   2213  H   GLN A 238      24.541  31.221  -0.461  1.00  0.00      RA0  H
ATOM   2214  CA  GLN A 238      24.307  31.522  -2.538  1.00  0.00      RA0  C
ATOM   2215  CB  GLN A 238      25.230  32.728  -2.625  1.00  0.00      RA0  C
ATOM   2216  CG  GLN A 238      24.439  33.993  -2.288  1.00  0.00      RA0  C
ATOM   2217  CD  GLN A 238      25.318  35.204  -2.472  1.00  0.00      RA0  C
ATOM   2218  OE1 GLN A 238      25.392  36.092  -1.630  1.00  0.00      RA0  O
ATOM   2219  NE2 GLN A 238      26.017  35.175  -3.611  1.00  0.00      RA0  N
ATOM   2220 HE21 GLN A 238      25.849  34.485  -4.327  1.00  0.00      RA0  H
ATOM   2221 HE22 GLN A 238      26.771  35.796  -3.815  1.00  0.00      RA0  H
ATOM   2222  C   GLN A 238      24.942  30.239  -3.057  1.00  0.00      RA0  C
ATOM   2223  O   GLN A 238      24.418  29.622  -3.995  1.00  0.00      RA0  O
ATOM   2224  N   GLU A 239      26.053  29.798  -2.480  1.00  0.00      RA0  N
ATOM   2225  H   GLU A 239      26.491  30.340  -1.760  1.00  0.00      RA0  H
ATOM   2226  CA  GLU A 239      26.675  28.534  -2.930  1.00  0.00      RA0  C
ATOM   2227  CB  GLU A 239      28.124  28.489  -2.449  1.00  0.00      RA0  C
ATOM   2228  CG  GLU A 239      29.141  29.242  -3.317  1.00  0.00      RA0  C
ATOM   2229  CD  GLU A 239      28.842  30.723  -3.439  1.00  0.00      RA0  C
ATOM   2230  OE1 GLU A 239      28.899  31.445  -2.443  1.00  0.00      RA0  O
ATOM   2231  OE2 GLU A 239      28.578  31.165  -4.553  1.00  0.00      RA0  O
ATOM   2232  C   GLU A 239      25.933  27.271  -2.514  1.00  0.00      RA0  C
ATOM   2233  O   GLU A 239      26.139  26.226  -3.112  1.00  0.00      RA0  O
ATOM   2234  N   MSE A 240      25.119  27.368  -1.464  1.00  0.00      RA0  N
ATOM   2235  H   MSE A 240      24.982  28.231  -0.977  1.00  0.00      RA0  H
ATOM   2236  CA  MSE A 240      24.269  26.270  -1.053  1.00  0.00      RA0  C
ATOM   2237  CB  MSE A 240      25.050  25.204  -0.279  1.00  0.00      RA0  C
ATOM   2238  CG  MSE A 240      25.625  25.672   1.061  1.00  0.00      RA0  C
ATOM   2239  SE  MSE A 240      26.942  26.889   0.930  1.00  0.00      RA0  S
ATOM   2240  CE  MSE A 240      27.373  26.944   2.675  1.00  0.00      RA0  C
ATOM   2241  C   MSE A 240      23.074  26.743  -0.209  1.00  0.00      RA0  C
ATOM   2242  O   MSE A 240      23.028  27.868   0.285  1.00  0.00      RA0  O
ATOM   2243  N   ASP A 241      22.115  25.848  -0.068  1.00  0.00      RA0  N
ATOM   2244  H   ASP A 241      22.066  24.962  -0.534  1.00  0.00      RA0  H
ATOM   2245  CA  ASP A 241      20.985  26.060   0.851  1.00  0.00      RA0  C
ATOM   2246  CB  ASP A 241      19.933  26.956   0.194  1.00  0.00      RA0  C
ATOM   2247  CG  ASP A 241      19.082  26.089  -0.714  1.00  0.00      RA0  C
ATOM   2248  OD1 ASP A 241      19.616  25.449  -1.610  1.00  0.00      RA0  O
ATOM   2249  OD2 ASP A 241      17.888  25.962  -0.463  1.00  0.00      RA0  O
ATOM   2250  C   ASP A 241      20.379  24.703   1.105  1.00  0.00      RA0  C
ATOM   2251  O   ASP A 241      20.979  23.675   0.726  1.00  0.00      RA0  O
ATOM   2252  N   GLU A 242      19.212  24.647   1.743  1.00  0.00      RA0  N
ATOM   2253  H   GLU A 242      18.644  25.468   1.787  1.00  0.00      RA0  H
ATOM   2254  CA  GLU A 242      18.651  23.352   2.133  1.00  0.00      RA0  C
ATOM   2255  CB  GLU A 242      17.365  23.586   2.925  1.00  0.00      RA0  C
ATOM   2256  CG  GLU A 242      17.470  24.575   4.085  1.00  0.00      RA0  C
ATOM   2257  CD  GLU A 242      17.933  23.864   5.335  1.00  0.00      RA0  C
ATOM   2258  OE1 GLU A 242      18.239  22.679   5.270  1.00  0.00      RA0  O
ATOM   2259  OE2 GLU A 242      17.962  24.496   6.385  1.00  0.00      RA0  O
ATOM   2260  C   GLU A 242      18.278  22.431   0.982  1.00  0.00      RA0  C
ATOM   2261  O   GLU A 242      18.046  21.243   1.204  1.00  0.00      RA0  O
ATOM   2262  N   THR A 243      18.251  22.974  -0.234  1.00  0.00      RA0  N
ATOM   2263  H   THR A 243      18.482  23.940  -0.379  1.00  0.00      RA0  H
ATOM   2264  CA  THR A 243      17.926  22.200  -1.441  1.00  0.00      RA0  C
ATOM   2265  CB  THR A 243      16.908  22.985  -2.286  1.00  0.00      RA0  C
ATOM   2266  OG1 THR A 243      17.408  24.239  -2.768  1.00  0.00      RA0  O
ATOM   2267  HG1 THR A 243      17.772  24.746  -2.036  1.00  0.00      RA0  H
ATOM   2268  CG2 THR A 243      15.626  23.208  -1.481  1.00  0.00      RA0  C
ATOM   2269  C   THR A 243      19.141  21.692  -2.195  1.00  0.00      RA0  C
ATOM   2270  O   THR A 243      18.994  20.964  -3.182  1.00  0.00      RA0  O
ATOM   2271  N   ILE A 244      20.331  22.094  -1.749  1.00  0.00      RA0  N
ATOM   2272  H   ILE A 244      20.398  22.642  -0.912  1.00  0.00      RA0  H
ATOM   2273  CA  ILE A 244      21.581  21.781  -2.428  1.00  0.00      RA0  C
ATOM   2274  CB  ILE A 244      22.321  23.071  -2.807  1.00  0.00      RA0  C
ATOM   2275  CG2 ILE A 244      23.716  22.810  -3.379  1.00  0.00      RA0  C
ATOM   2276  CG1 ILE A 244      21.472  23.865  -3.797  1.00  0.00      RA0  C
ATOM   2277  CD1 ILE A 244      21.094  23.016  -5.012  1.00  0.00      RA0  C
ATOM   2278  C   ILE A 244      22.465  20.857  -1.601  1.00  0.00      RA0  C
ATOM   2279  O   ILE A 244      22.743  21.144  -0.436  1.00  0.00      RA0  O
ATOM   2280  N   SER A 245      22.978  19.801  -2.244  1.00  0.00      RA0  N
ATOM   2281  H   SER A 245      22.798  19.692  -3.218  1.00  0.00      RA0  H
ATOM   2282  CA  SER A 245      23.866  18.868  -1.601  1.00  0.00      RA0  C
ATOM   2283  CB  SER A 245      23.975  17.659  -2.535  1.00  0.00      RA0  C
ATOM   2284  OG  SER A 245      24.957  16.727  -2.070  1.00  0.00      RA0  O
ATOM   2285  HG  SER A 245      24.447  15.991  -1.724  1.00  0.00      RA0  H
ATOM   2286  C   SER A 245      25.237  19.526  -1.367  1.00  0.00      RA0  C
ATOM   2287  O   SER A 245      25.682  20.283  -2.225  1.00  0.00      RA0  O
ATOM   2288  N   PRO A 246      25.924  19.234  -0.270  1.00  0.00      RA0  N
ATOM   2289  CD  PRO A 246      25.503  18.382   0.832  1.00  0.00      RA0  C
ATOM   2290  CA  PRO A 246      27.298  19.749  -0.108  1.00  0.00      RA0  C
ATOM   2291  CB  PRO A 246      27.702  19.197   1.264  1.00  0.00      RA0  C
ATOM   2292  CG  PRO A 246      26.812  17.980   1.496  1.00  0.00      RA0  C
ATOM   2293  C   PRO A 246      28.197  19.301  -1.264  1.00  0.00      RA0  C
ATOM   2294  O   PRO A 246      29.143  20.032  -1.632  1.00  0.00      RA0  O
ATOM   2295  N   LEU A 247      27.880  18.149  -1.874  1.00  0.00      RA0  N
ATOM   2296  H   LEU A 247      27.051  17.648  -1.612  1.00  0.00      RA0  H
ATOM   2297  CA  LEU A 247      28.665  17.623  -2.980  1.00  0.00      RA0  C
ATOM   2298  CB  LEU A 247      28.189  16.220  -3.356  1.00  0.00      RA0  C
ATOM   2299  CG  LEU A 247      28.177  15.239  -2.182  1.00  0.00      RA0  C
ATOM   2300  CD1 LEU A 247      27.593  13.889  -2.594  1.00  0.00      RA0  C
ATOM   2301  CD2 LEU A 247      29.551  15.089  -1.529  1.00  0.00      RA0  C
ATOM   2302  C   LEU A 247      28.625  18.535  -4.204  1.00  0.00      RA0  C
ATOM   2303  O   LEU A 247      29.546  18.526  -5.009  1.00  0.00      RA0  O
ATOM   2304  N   ALA A 248      27.568  19.327  -4.321  1.00  0.00      RA0  N
ATOM   2305  H   ALA A 248      26.885  19.363  -3.591  1.00  0.00      RA0  H
ATOM   2306  CA  ALA A 248      27.369  20.270  -5.437  1.00  0.00      RA0  C
ATOM   2307  CB  ALA A 248      25.898  20.291  -5.855  1.00  0.00      RA0  C
ATOM   2308  C   ALA A 248      27.794  21.707  -5.074  1.00  0.00      RA0  C
ATOM   2309  O   ALA A 248      27.575  22.639  -5.859  1.00  0.00      RA0  O
ATOM   2310  N   ALA A 249      28.371  21.860  -3.885  1.00  0.00      RA0  N
ATOM   2311  H   ALA A 249      28.528  21.073  -3.289  1.00  0.00      RA0  H
ATOM   2312  CA  ALA A 249      28.788  23.152  -3.359  1.00  0.00      RA0  C
ATOM   2313  CB  ALA A 249      27.959  23.517  -2.129  1.00  0.00      RA0  C
ATOM   2314  C   ALA A 249      30.270  23.147  -2.963  1.00  0.00      RA0  C
ATOM   2315  O   ALA A 249      30.702  23.907  -2.115  1.00  0.00      RA0  O
ATOM   2316  N   ASN A 250      31.036  22.280  -3.607  1.00  0.00      RA0  N
ATOM   2317  H   ASN A 250      30.617  21.700  -4.303  1.00  0.00      RA0  H
ATOM   2318  CA  ASN A 250      32.482  22.179  -3.337  1.00  0.00      RA0  C
ATOM   2319  CB  ASN A 250      33.254  23.406  -3.836  1.00  0.00      RA0  C
ATOM   2320  CG  ASN A 250      34.744  23.173  -3.694  1.00  0.00      RA0  C
ATOM   2321  OD1 ASN A 250      35.253  22.086  -3.960  1.00  0.00      RA0  O
ATOM   2322  ND2 ASN A 250      35.416  24.262  -3.273  1.00  0.00      RA0  N
ATOM   2323 HD21 ASN A 250      34.925  25.111  -3.061  1.00  0.00      RA0  H
ATOM   2324 HD22 ASN A 250      36.406  24.276  -3.143  1.00  0.00      RA0  H
ATOM   2325  C   ASN A 250      32.761  21.910  -1.864  1.00  0.00      RA0  C
ATOM   2326  O   ASN A 250      33.743  22.427  -1.336  1.00  0.00      RA0  O
ATOM   2327  N   MSE A 251      31.903  21.100  -1.211  1.00  0.00      RA0  N
ATOM   2328  H   MSE A 251      31.083  20.755  -1.673  1.00  0.00      RA0  H
ATOM   2329  CA  MSE A 251      32.087  20.727   0.185  1.00  0.00      RA0  C
ATOM   2330  CB  MSE A 251      30.921  21.204   1.049  1.00  0.00      RA0  C
ATOM   2331  CG  MSE A 251      30.720  22.718   1.023  1.00  0.00      RA0  C
ATOM   2332  SE  MSE A 251      29.297  23.240   1.991  1.00  0.00      RA0  S
ATOM   2333  CE  MSE A 251      29.918  22.751   3.607  1.00  0.00      RA0  C
ATOM   2334  C   MSE A 251      32.289  19.230   0.356  1.00  0.00      RA0  C
ATOM   2335  O   MSE A 251      32.310  18.724   1.466  1.00  0.00      RA0  O
ATOM   2336  N   GLY A 252      32.527  18.521  -0.744  1.00  0.00      RA0  N
ATOM   2337  H   GLY A 252      32.519  18.972  -1.634  1.00  0.00      RA0  H
ATOM   2338  CA  GLY A 252      32.811  17.085  -0.658  1.00  0.00      RA0  C
ATOM   2339  C   GLY A 252      33.976  16.799   0.295  1.00  0.00      RA0  C
ATOM   2340  O   GLY A 252      33.971  15.798   1.058  1.00  0.00      RA0  O
ATOM   2341  N   TRP A 253      34.991  17.641   0.210  1.00  0.00      RA0  N
ATOM   2342  H   TRP A 253      34.925  18.405  -0.428  1.00  0.00      RA0  H
ATOM   2343  CA  TRP A 253      36.197  17.479   0.996  1.00  0.00      RA0  C
ATOM   2344  CB  TRP A 253      37.294  18.465   0.568  1.00  0.00      RA0  C
ATOM   2345  CG  TRP A 253      36.859  19.901   0.741  1.00  0.00      RA0  C
ATOM   2346  CD2 TRP A 253      37.253  20.835   1.769  1.00  0.00      RA0  C
ATOM   2347  CE2 TRP A 253      36.590  22.058   1.513  1.00  0.00      RA0  C
ATOM   2348  CE3 TRP A 253      38.106  20.729   2.861  1.00  0.00      RA0  C
ATOM   2349  CD1 TRP A 253      35.980  20.620  -0.079  1.00  0.00      RA0  C
ATOM   2350  NE1 TRP A 253      35.814  21.888   0.371  1.00  0.00      RA0  N
ATOM   2351  HE1 TRP A 253      35.237  22.562  -0.060  1.00  0.00      RA0  H
ATOM   2352  CZ2 TRP A 253      36.793  23.141   2.360  1.00  0.00      RA0  C
ATOM   2353  CZ3 TRP A 253      38.303  21.820   3.699  1.00  0.00      RA0  C
ATOM   2354  CH2 TRP A 253      37.648  23.022   3.450  1.00  0.00      RA0  C
ATOM   2355  C   TRP A 253      35.916  17.534   2.484  1.00  0.00      RA0  C
ATOM   2356  O   TRP A 253      36.757  17.128   3.276  1.00  0.00      RA0  O
ATOM   2357  N   THR A 254      34.758  18.071   2.869  1.00  0.00      RA0  N
ATOM   2358  H   THR A 254      34.045  18.290   2.209  1.00  0.00      RA0  H
ATOM   2359  CA  THR A 254      34.404  18.171   4.283  1.00  0.00      RA0  C
ATOM   2360  CB  THR A 254      33.797  19.537   4.642  1.00  0.00      RA0  C
ATOM   2361  OG1 THR A 254      32.694  19.890   3.803  1.00  0.00      RA0  O
ATOM   2362  HG1 THR A 254      32.917  19.653   2.914  1.00  0.00      RA0  H
ATOM   2363  CG2 THR A 254      34.862  20.626   4.599  1.00  0.00      RA0  C
ATOM   2364  C   THR A 254      33.587  16.989   4.797  1.00  0.00      RA0  C
ATOM   2365  O   THR A 254      33.267  16.939   5.988  1.00  0.00      RA0  O
ATOM   2366  N   ILE A 255      33.257  16.046   3.925  1.00  0.00      RA0  N
ATOM   2367  H   ILE A 255      33.649  16.013   3.004  1.00  0.00      RA0  H
ATOM   2368  CA  ILE A 255      32.444  14.906   4.342  1.00  0.00      RA0  C
ATOM   2369  CB  ILE A 255      31.508  14.424   3.241  1.00  0.00      RA0  C
ATOM   2370  CG2 ILE A 255      30.526  13.413   3.837  1.00  0.00      RA0  C
ATOM   2371  CG1 ILE A 255      30.801  15.592   2.545  1.00  0.00      RA0  C
ATOM   2372  CD1 ILE A 255      29.958  16.451   3.489  1.00  0.00      RA0  C
ATOM   2373  C   ILE A 255      33.352  13.791   4.823  1.00  0.00      RA0  C
ATOM   2374  O   ILE A 255      34.159  13.254   4.058  1.00  0.00      RA0  O
ATOM   2375  N   ALA A 256      33.192  13.431   6.087  1.00  0.00      RA0  N
ATOM   2376  H   ALA A 256      32.430  13.855   6.584  1.00  0.00      RA0  H
ATOM   2377  CA  ALA A 256      33.960  12.356   6.709  1.00  0.00      RA0  C
ATOM   2378  CB  ALA A 256      34.191  12.643   8.182  1.00  0.00      RA0  C
ATOM   2379  C   ALA A 256      33.215  11.032   6.566  1.00  0.00      RA0  C
ATOM   2380  O   ALA A 256      32.539  10.595   7.469  1.00  0.00      RA0  O
ATOM   2381  N   TRP A 257      33.338  10.385   5.405  1.00  0.00      RA0  N
ATOM   2382  H   TRP A 257      33.909  10.792   4.691  1.00  0.00      RA0  H
ATOM   2383  CA  TRP A 257      32.592   9.142   5.141  1.00  0.00      RA0  C
ATOM   2384  CB  TRP A 257      32.775   8.677   3.690  1.00  0.00      RA0  C
ATOM   2385  CG  TRP A 257      32.519   9.781   2.687  1.00  0.00      RA0  C
ATOM   2386  CD2 TRP A 257      31.269  10.173   2.078  1.00  0.00      RA0  C
ATOM   2387  CE2 TRP A 257      31.545  11.225   1.172  1.00  0.00      RA0  C
ATOM   2388  CE3 TRP A 257      29.964   9.723   2.222  1.00  0.00      RA0  C
ATOM   2389  CD1 TRP A 257      33.479  10.629   2.115  1.00  0.00      RA0  C
ATOM   2390  NE1 TRP A 257      32.911  11.482   1.224  1.00  0.00      RA0  N
ATOM   2391  HE1 TRP A 257      33.385  12.177   0.718  1.00  0.00      RA0  H
ATOM   2392  CZ2 TRP A 257      30.511  11.794   0.437  1.00  0.00      RA0  C
ATOM   2393  CZ3 TRP A 257      28.939  10.302   1.482  1.00  0.00      RA0  C
ATOM   2394  CH2 TRP A 257      29.211  11.331   0.590  1.00  0.00      RA0  C
ATOM   2395  C   TRP A 257      33.013   8.009   6.068  1.00  0.00      RA0  C
ATOM   2396  O   TRP A 257      32.180   7.220   6.548  1.00  0.00      RA0  O
ATOM   2397  N   GLU A 258      34.316   7.914   6.324  1.00  0.00      RA0  N
ATOM   2398  H   GLU A 258      34.954   8.616   6.026  1.00  0.00      RA0  H
ATOM   2399  CA  GLU A 258      34.824   6.879   7.215  1.00  0.00      RA0  C
ATOM   2400  CB  GLU A 258      36.083   6.243   6.632  1.00  0.00      RA0  C
ATOM   2401  CG  GLU A 258      35.665   5.426   5.411  1.00  0.00      RA0  C
ATOM   2402  CD  GLU A 258      34.498   4.549   5.821  1.00  0.00      RA0  C
ATOM   2403  OE1 GLU A 258      34.679   3.709   6.700  1.00  0.00      RA0  O
ATOM   2404  OE2 GLU A 258      33.404   4.727   5.284  1.00  0.00      RA0  O
ATOM   2405  C   GLU A 258      35.008   7.492   8.597  1.00  0.00      RA0  C
ATOM   2406  O   GLU A 258      35.400   8.650   8.685  1.00  0.00      RA0  O
ATOM   2407  N   PRO A 259      34.736   6.765   9.685  1.00  0.00      RA0  N
ATOM   2408  CD  PRO A 259      34.883   7.311  11.029  1.00  0.00      RA0  C
ATOM   2409  CA  PRO A 259      34.299   5.371   9.697  1.00  0.00      RA0  C
ATOM   2410  CB  PRO A 259      34.597   4.959  11.138  1.00  0.00      RA0  C
ATOM   2411  CG  PRO A 259      34.357   6.222  11.955  1.00  0.00      RA0  C
ATOM   2412  C   PRO A 259      32.834   5.247   9.296  1.00  0.00      RA0  C
ATOM   2413  O   PRO A 259      32.029   6.113   9.667  1.00  0.00      RA0  O
ATOM   2414  N   ALA A 260      32.529   4.188   8.555  1.00  0.00      RA0  N
ATOM   2415  H   ALA A 260      33.292   3.656   8.176  1.00  0.00      RA0  H
ATOM   2416  CA  ALA A 260      31.192   3.923   8.026  1.00  0.00      RA0  C
ATOM   2417  CB  ALA A 260      31.186   2.641   7.194  1.00  0.00      RA0  C
ATOM   2418  C   ALA A 260      30.138   3.805   9.102  1.00  0.00      RA0  C
ATOM   2419  O   ALA A 260      28.960   4.052   8.837  1.00  0.00      RA0  O
ATOM   2420  N   ASP A 261      30.539   3.435  10.314  1.00  0.00      RA0  N
ATOM   2421  H   ASP A 261      31.507   3.314  10.550  1.00  0.00      RA0  H
ATOM   2422  CA  ASP A 261      29.585   3.218  11.397  1.00  0.00      RA0  C
ATOM   2423  CB  ASP A 261      30.266   2.328  12.431  1.00  0.00      RA0  C
ATOM   2424  CG  ASP A 261      31.584   2.998  12.816  1.00  0.00      RA0  C
ATOM   2425  OD1 ASP A 261      32.596   2.667  12.203  1.00  0.00      RA0  O
ATOM   2426  OD2 ASP A 261      31.609   3.868  13.689  1.00  0.00      RA0  O
ATOM   2427  C   ASP A 261      29.212   4.466  12.159  1.00  0.00      RA0  C
ATOM   2428  O   ASP A 261      28.453   4.397  13.132  1.00  0.00      RA0  O
ATOM   2429  N   ARG A 262      29.736   5.609  11.747  1.00  0.00      RA0  N
ATOM   2430  H   ARG A 262      30.358   5.607  10.964  1.00  0.00      RA0  H
ATOM   2431  CA  ARG A 262      29.318   6.867  12.343  1.00  0.00      RA0  C
ATOM   2432  CB  ARG A 262      30.381   7.957  12.220  1.00  0.00      RA0  C
ATOM   2433  CG  ARG A 262      29.817   9.279  12.756  1.00  0.00      RA0  C
ATOM   2434  CD  ARG A 262      30.707  10.498  12.532  1.00  0.00      RA0  C
ATOM   2435  NE  ARG A 262      30.955  10.755  11.116  1.00  0.00      RA0  N
ATOM   2436  HE  ARG A 262      31.499  10.066  10.625  1.00  0.00      RA0  H
ATOM   2437  CZ  ARG A 262      30.537  11.942  10.585  1.00  0.00      RA0  C
ATOM   2438  NH1 ARG A 262      29.768  12.777  11.327  1.00  0.00      RA0  N
ATOM   2439 HH11 ARG A 262      29.501  13.712  11.044  1.00  0.00      RA0  H
ATOM   2440 HH12 ARG A 262      29.389  12.502  12.224  1.00  0.00      RA0  H
ATOM   2441  NH2 ARG A 262      30.905  12.241   9.316  1.00  0.00      RA0  N
ATOM   2442 HH21 ARG A 262      30.659  13.109   8.865  1.00  0.00      RA0  H
ATOM   2443 HH22 ARG A 262      31.446  11.590   8.763  1.00  0.00      RA0  H
ATOM   2444  C   ARG A 262      28.042   7.389  11.657  1.00  0.00      RA0  C
ATOM   2445  O   ARG A 262      28.080   7.868  10.541  1.00  0.00      RA0  O
ATOM   2446  N   ASP A 263      26.942   7.332  12.388  1.00  0.00      RA0  N
ATOM   2447  H   ASP A 263      26.995   6.971  13.317  1.00  0.00      RA0  H
ATOM   2448  CA  ASP A 263      25.668   7.872  11.955  1.00  0.00      RA0  C
ATOM   2449  CB  ASP A 263      24.506   7.286  12.752  1.00  0.00      RA0  C
ATOM   2450  CG  ASP A 263      23.220   7.877  12.216  1.00  0.00      RA0  C
ATOM   2451  OD1 ASP A 263      23.144   8.116  11.012  1.00  0.00      RA0  O
ATOM   2452  OD2 ASP A 263      22.301   8.103  12.999  1.00  0.00      RA0  O
ATOM   2453  C   ASP A 263      25.683   9.379  12.085  1.00  0.00      RA0  C
ATOM   2454  O   ASP A 263      26.083   9.924  13.117  1.00  0.00      RA0  O
ATOM   2455  N   PHE A 264      25.256  10.062  11.034  1.00  0.00      RA0  N
ATOM   2456  H   PHE A 264      24.735   9.567  10.331  1.00  0.00      RA0  H
ATOM   2457  CA  PHE A 264      25.059  11.496  11.096  1.00  0.00      RA0  C
ATOM   2458  CB  PHE A 264      26.328  12.286  10.744  1.00  0.00      RA0  C
ATOM   2459  CG  PHE A 264      26.780  12.103   9.313  1.00  0.00      RA0  C
ATOM   2460  CD1 PHE A 264      26.308  12.950   8.317  1.00  0.00      RA0  C
ATOM   2461  CD2 PHE A 264      27.702  11.112   8.997  1.00  0.00      RA0  C
ATOM   2462  CE1 PHE A 264      26.789  12.837   7.018  1.00  0.00      RA0  C
ATOM   2463  CE2 PHE A 264      28.190  11.003   7.700  1.00  0.00      RA0  C
ATOM   2464  CZ  PHE A 264      27.749  11.879   6.715  1.00  0.00      RA0  C
ATOM   2465  C   PHE A 264      23.870  11.875  10.224  1.00  0.00      RA0  C
ATOM   2466  O   PHE A 264      23.512  11.145   9.305  1.00  0.00      RA0  O
ATOM   2467  N   ILE A 265      23.266  13.012  10.523  1.00  0.00      RA0  N
ATOM   2468  H   ILE A 265      23.693  13.593  11.219  1.00  0.00      RA0  H
ATOM   2469  CA  ILE A 265      22.069  13.439   9.815  1.00  0.00      RA0  C
ATOM   2470  CB  ILE A 265      21.448  14.657  10.504  1.00  0.00      RA0  C
ATOM   2471  CG2 ILE A 265      20.094  15.011   9.886  1.00  0.00      RA0  C
ATOM   2472  CG1 ILE A 265      21.356  14.465  12.014  1.00  0.00      RA0  C
ATOM   2473  CD1 ILE A 265      20.970  15.755  12.736  1.00  0.00      RA0  C
ATOM   2474  C   ILE A 265      22.411  13.803   8.383  1.00  0.00      RA0  C
ATOM   2475  O   ILE A 265      23.336  14.573   8.142  1.00  0.00      RA0  O
ATOM   2476  N   GLY A 266      21.694  13.189   7.447  1.00  0.00      RA0  N
ATOM   2477  H   GLY A 266      21.035  12.480   7.701  1.00  0.00      RA0  H
ATOM   2478  CA  GLY A 266      21.956  13.377   6.009  1.00  0.00      RA0  C
ATOM   2479  C   GLY A 266      22.772  12.263   5.385  1.00  0.00      RA0  C
ATOM   2480  O   GLY A 266      22.902  12.218   4.166  1.00  0.00      RA0  O
ATOM   2481  N   ARG A 267      23.273  11.338   6.203  1.00  0.00      RA0  N
ATOM   2482  H   ARG A 267      23.029  11.331   7.175  1.00  0.00      RA0  H
ATOM   2483  CA  ARG A 267      24.264  10.372   5.743  1.00  0.00      RA0  C
ATOM   2484  CB  ARG A 267      24.816   9.441   6.835  1.00  0.00      RA0  C
ATOM   2485  CG  ARG A 267      25.920   8.589   6.192  1.00  0.00      RA0  C
ATOM   2486  CD  ARG A 267      26.709   7.585   7.039  1.00  0.00      RA0  C
ATOM   2487  NE  ARG A 267      27.640   6.896   6.142  1.00  0.00      RA0  N
ATOM   2488  HE  ARG A 267      27.259   6.600   5.251  1.00  0.00      RA0  H
ATOM   2489  CZ  ARG A 267      28.965   6.714   6.423  1.00  0.00      RA0  C
ATOM   2490  NH1 ARG A 267      29.450   6.994   7.658  1.00  0.00      RA0  N
ATOM   2491 HH11 ARG A 267      30.438   6.922   7.855  1.00  0.00      RA0  H
ATOM   2492 HH12 ARG A 267      28.849   7.265   8.421  1.00  0.00      RA0  H
ATOM   2493  NH2 ARG A 267      29.775   6.265   5.439  1.00  0.00      RA0  N
ATOM   2494 HH21 ARG A 267      30.762   6.097   5.584  1.00  0.00      RA0  H
ATOM   2495 HH22 ARG A 267      29.402   6.096   4.509  1.00  0.00      RA0  H
ATOM   2496  C   ARG A 267      23.779   9.532   4.586  1.00  0.00      RA0  C
ATOM   2497  O   ARG A 267      24.436   9.471   3.571  1.00  0.00      RA0  O
ATOM   2498  N   GLU A 268      22.630   8.882   4.712  1.00  0.00      RA0  N
ATOM   2499  H   GLU A 268      22.003   9.179   5.435  1.00  0.00      RA0  H
ATOM   2500  CA  GLU A 268      22.198   7.978   3.636  1.00  0.00      RA0  C
ATOM   2501  CB  GLU A 268      21.042   7.077   4.105  1.00  0.00      RA0  C
ATOM   2502  CG  GLU A 268      20.174   7.607   5.260  1.00  0.00      RA0  C
ATOM   2503  CD  GLU A 268      19.655   8.992   4.932  1.00  0.00      RA0  C
ATOM   2504  OE1 GLU A 268      18.816   9.104   4.046  1.00  0.00      RA0  O
ATOM   2505  OE2 GLU A 268      20.150   9.962   5.509  1.00  0.00      RA0  O
ATOM   2506  C   GLU A 268      21.822   8.751   2.370  1.00  0.00      RA0  C
ATOM   2507  O   GLU A 268      22.071   8.283   1.265  1.00  0.00      RA0  O
ATOM   2508  N   ALA A 269      21.224   9.927   2.516  1.00  0.00      RA0  N
ATOM   2509  H   ALA A 269      20.875  10.183   3.425  1.00  0.00      RA0  H
ATOM   2510  CA  ALA A 269      20.878  10.736   1.313  1.00  0.00      RA0  C
ATOM   2511  CB  ALA A 269      20.114  11.984   1.727  1.00  0.00      RA0  C
ATOM   2512  C   ALA A 269      22.157  11.136   0.573  1.00  0.00      RA0  C
ATOM   2513  O   ALA A 269      22.237  11.113  -0.660  1.00  0.00      RA0  O
ATOM   2514  N   LEU A 270      23.169  11.466   1.347  1.00  0.00      RA0  N
ATOM   2515  H   LEU A 270      23.041  11.439   2.342  1.00  0.00      RA0  H
ATOM   2516  CA  LEU A 270      24.458  11.851   0.806  1.00  0.00      RA0  C
ATOM   2517  CB  LEU A 270      25.343  12.375   1.927  1.00  0.00      RA0  C
ATOM   2518  CG  LEU A 270      26.284  13.451   1.415  1.00  0.00      RA0  C
ATOM   2519  CD1 LEU A 270      25.513  14.523   0.649  1.00  0.00      RA0  C
ATOM   2520  CD2 LEU A 270      27.111  14.047   2.548  1.00  0.00      RA0  C
ATOM   2521  C   LEU A 270      25.115  10.691   0.071  1.00  0.00      RA0  C
ATOM   2522  O   LEU A 270      25.678  10.870  -1.011  1.00  0.00      RA0  O
ATOM   2523  N   GLU A 271      25.041   9.490   0.650  1.00  0.00      RA0  N
ATOM   2524  H   GLU A 271      24.574   9.400   1.534  1.00  0.00      RA0  H
ATOM   2525  CA  GLU A 271      25.599   8.306   0.008  1.00  0.00      RA0  C
ATOM   2526  CB  GLU A 271      25.755   7.139   0.997  1.00  0.00      RA0  C
ATOM   2527  CG  GLU A 271      26.643   7.667   2.139  1.00  0.00      RA0  C
ATOM   2528  CD  GLU A 271      27.496   6.615   2.831  1.00  0.00      RA0  C
ATOM   2529  OE1 GLU A 271      26.962   5.737   3.487  1.00  0.00      RA0  O
ATOM   2530  OE2 GLU A 271      28.720   6.706   2.785  1.00  0.00      RA0  O
ATOM   2531  C   GLU A 271      24.949   8.043  -1.335  1.00  0.00      RA0  C
ATOM   2532  O   GLU A 271      25.613   7.631  -2.296  1.00  0.00      RA0  O
ATOM   2533  N   VAL A 272      23.629   8.230  -1.400  1.00  0.00      RA0  N
ATOM   2534  H   VAL A 272      23.133   8.507  -0.573  1.00  0.00      RA0  H
ATOM   2535  CA  VAL A 272      22.913   8.064  -2.654  1.00  0.00      RA0  C
ATOM   2536  CB  VAL A 272      21.402   8.123  -2.417  1.00  0.00      RA0  C
ATOM   2537  CG1 VAL A 272      20.620   8.110  -3.732  1.00  0.00      RA0  C
ATOM   2538  CG2 VAL A 272      20.966   6.989  -1.489  1.00  0.00      RA0  C
ATOM   2539  C   VAL A 272      23.351   9.134  -3.669  1.00  0.00      RA0  C
ATOM   2540  O   VAL A 272      23.580   8.838  -4.844  1.00  0.00      RA0  O
ATOM   2541  N   GLN A 273      23.486  10.370  -3.202  1.00  0.00      RA0  N
ATOM   2542  H   GLN A 273      23.305  10.542  -2.232  1.00  0.00      RA0  H
ATOM   2543  CA  GLN A 273      23.943  11.461  -4.065  1.00  0.00      RA0  C
ATOM   2544  CB  GLN A 273      23.832  12.775  -3.295  1.00  0.00      RA0  C
ATOM   2545  CG  GLN A 273      22.351  13.072  -3.040  1.00  0.00      RA0  C
ATOM   2546  CD  GLN A 273      22.197  14.028  -1.876  1.00  0.00      RA0  C
ATOM   2547  OE1 GLN A 273      23.091  14.807  -1.566  1.00  0.00      RA0  O
ATOM   2548  NE2 GLN A 273      21.004  13.936  -1.260  1.00  0.00      RA0  N
ATOM   2549 HE21 GLN A 273      20.359  13.222  -1.531  1.00  0.00      RA0  H
ATOM   2550 HE22 GLN A 273      20.693  14.532  -0.513  1.00  0.00      RA0  H
ATOM   2551  C   GLN A 273      25.334  11.173  -4.634  1.00  0.00      RA0  C
ATOM   2552  O   GLN A 273      25.568  11.387  -5.817  1.00  0.00      RA0  O
ATOM   2553  N   ARG A 274      26.231  10.646  -3.796  1.00  0.00      RA0  N
ATOM   2554  H   ARG A 274      25.969  10.467  -2.848  1.00  0.00      RA0  H
ATOM   2555  CA  ARG A 274      27.565  10.283  -4.262  1.00  0.00      RA0  C
ATOM   2556  CB  ARG A 274      28.348   9.838  -3.030  1.00  0.00      RA0  C
ATOM   2557  CG  ARG A 274      29.794   9.413  -3.271  1.00  0.00      RA0  C
ATOM   2558  CD  ARG A 274      30.239   8.470  -2.150  1.00  0.00      RA0  C
ATOM   2559  NE  ARG A 274      29.352   7.306  -2.137  1.00  0.00      RA0  N
ATOM   2560  HE  ARG A 274      29.004   6.958  -3.022  1.00  0.00      RA0  H
ATOM   2561  CZ  ARG A 274      28.976   6.673  -0.987  1.00  0.00      RA0  C
ATOM   2562  NH1 ARG A 274      29.473   7.080   0.194  1.00  0.00      RA0  N
ATOM   2563 HH11 ARG A 274      29.179   6.657   1.066  1.00  0.00      RA0  H
ATOM   2564 HH12 ARG A 274      30.135   7.823   0.271  1.00  0.00      RA0  H
ATOM   2565  NH2 ARG A 274      28.101   5.655  -1.044  1.00  0.00      RA0  N
ATOM   2566 HH21 ARG A 274      27.756   5.131  -0.264  1.00  0.00      RA0  H
ATOM   2567 HH22 ARG A 274      27.727   5.364  -1.947  1.00  0.00      RA0  H
ATOM   2568  C   ARG A 274      27.530   9.170  -5.311  1.00  0.00      RA0  C
ATOM   2569  O   ARG A 274      28.216   9.245  -6.333  1.00  0.00      RA0  O
ATOM   2570  N   GLU A 275      26.704   8.163  -5.069  1.00  0.00      RA0  N
ATOM   2571  H   GLU A 275      26.220   8.100  -4.194  1.00  0.00      RA0  H
ATOM   2572  CA  GLU A 275      26.486   7.079  -6.026  1.00  0.00      RA0  C
ATOM   2573  CB  GLU A 275      25.533   6.040  -5.433  1.00  0.00      RA0  C
ATOM   2574  CG  GLU A 275      26.189   4.707  -5.069  1.00  0.00      RA0  C
ATOM   2575  CD  GLU A 275      27.010   4.809  -3.803  1.00  0.00      RA0  C
ATOM   2576  OE1 GLU A 275      26.610   4.237  -2.794  1.00  0.00      RA0  O
ATOM   2577  OE2 GLU A 275      28.073   5.419  -3.807  1.00  0.00      RA0  O
ATOM   2578  C   GLU A 275      25.951   7.572  -7.361  1.00  0.00      RA0  C
ATOM   2579  O   GLU A 275      26.364   7.113  -8.426  1.00  0.00      RA0  O
ATOM   2580  N   HIS A 276      24.971   8.463  -7.308  1.00  0.00      RA0  N
ATOM   2581  H   HIS A 276      24.704   8.835  -6.419  1.00  0.00      RA0  H
ATOM   2582  CA  HIS A 276      24.309   8.917  -8.514  1.00  0.00      RA0  C
ATOM   2583  CB  HIS A 276      22.924   9.485  -8.193  1.00  0.00      RA0  C
ATOM   2584  CG  HIS A 276      21.900   8.388  -8.018  1.00  0.00      RA0  C
ATOM   2585  ND1 HIS A 276      20.670   8.447  -8.561  1.00  0.00      RA0  N
ATOM   2586  HD1 HIS A 276      20.322   9.176  -9.116  1.00  0.00      RA0  H
ATOM   2587  CD2 HIS A 276      22.014   7.191  -7.302  1.00  0.00      RA0  C
ATOM   2588  NE2 HIS A 276      20.835   6.531  -7.421  1.00  0.00      RA0  N
ATOM   2589  CE1 HIS A 276      20.009   7.304  -8.195  1.00  0.00      RA0  C
ATOM   2590  C   HIS A 276      25.104   9.966  -9.265  1.00  0.00      RA0  C
ATOM   2591  O   HIS A 276      24.933  10.098 -10.475  1.00  0.00      RA0  O
ATOM   2592  N   GLY A 277      25.919  10.718  -8.523  1.00  0.00      RA0  N
ATOM   2593  H   GLY A 277      25.926  10.597  -7.531  1.00  0.00      RA0  H
ATOM   2594  CA  GLY A 277      26.588  11.904  -9.048  1.00  0.00      RA0  C
ATOM   2595  C   GLY A 277      25.760  13.145  -8.814  1.00  0.00      RA0  C
ATOM   2596  O   GLY A 277      24.514  13.078  -8.742  1.00  0.00      RA0  O
ATOM   2597  N   THR A 278      26.440  14.288  -8.703  1.00  0.00      RA0  N
ATOM   2598  H   THR A 278      27.435  14.324  -8.744  1.00  0.00      RA0  H
ATOM   2599  CA  THR A 278      25.757  15.568  -8.526  1.00  0.00      RA0  C
ATOM   2600  CB  THR A 278      26.008  15.882  -7.062  1.00  0.00      RA0  C
ATOM   2601  OG1 THR A 278      27.181  15.159  -6.660  1.00  0.00      RA0  O
ATOM   2602  HG1 THR A 278      27.917  15.651  -7.009  1.00  0.00      RA0  H
ATOM   2603  CG2 THR A 278      24.826  15.503  -6.167  1.00  0.00      RA0  C
ATOM   2604  C   THR A 278      26.320  16.617  -9.470  1.00  0.00      RA0  C
ATOM   2605  O   THR A 278      27.309  16.391 -10.188  1.00  0.00      RA0  O
ATOM   2606  N   GLU A 279      25.679  17.769  -9.444  1.00  0.00      RA0  N
ATOM   2607  H   GLU A 279      24.892  17.878  -8.841  1.00  0.00      RA0  H
ATOM   2608  CA  GLU A 279      26.239  18.968 -10.038  1.00  0.00      RA0  C
ATOM   2609  CB  GLU A 279      25.310  20.164  -9.879  1.00  0.00      RA0  C
ATOM   2610  CG  GLU A 279      23.870  20.022 -10.350  1.00  0.00      RA0  C
ATOM   2611  CD  GLU A 279      23.163  21.288  -9.920  1.00  0.00      RA0  C
ATOM   2612  OE1 GLU A 279      21.961  21.261  -9.679  1.00  0.00      RA0  O
ATOM   2613  OE2 GLU A 279      23.825  22.310  -9.776  1.00  0.00      RA0  O
ATOM   2614  C   GLU A 279      27.507  19.356  -9.262  1.00  0.00      RA0  C
ATOM   2615  O   GLU A 279      27.809  18.772  -8.218  1.00  0.00      RA0  O
ATOM   2616  N   LYS A 280      28.275  20.295  -9.804  1.00  0.00      RA0  N
ATOM   2617  H   LYS A 280      28.002  20.780 -10.639  1.00  0.00      RA0  H
ATOM   2618  CA  LYS A 280      29.527  20.680  -9.184  1.00  0.00      RA0  C
ATOM   2619  CB  LYS A 280      30.719  19.961  -9.809  1.00  0.00      RA0  C
ATOM   2620  CG  LYS A 280      30.935  20.240 -11.293  1.00  0.00      RA0  C
ATOM   2621  CD  LYS A 280      32.089  19.377 -11.792  1.00  0.00      RA0  C
ATOM   2622  CE  LYS A 280      32.355  19.473 -13.291  1.00  0.00      RA0  C
ATOM   2623  NZ  LYS A 280      33.156  18.305 -13.679  1.00  0.00      RA0  N
ATOM   2624  HZ1 LYS A 280      33.311  18.250 -14.702  1.00  0.00      RA0  H
ATOM   2625  HZ2 LYS A 280      34.037  18.224 -13.144  1.00  0.00      RA0  H
ATOM   2626  HZ3 LYS A 280      32.593  17.453 -13.453  1.00  0.00      RA0  H
ATOM   2627  C   LYS A 280      29.683  22.178  -9.211  1.00  0.00      RA0  C
ATOM   2628  O   LYS A 280      29.246  22.849 -10.129  1.00  0.00      RA0  O
ATOM   2629  N   LEU A 281      30.353  22.677  -8.200  1.00  0.00      RA0  N
ATOM   2630  H   LEU A 281      30.804  22.061  -7.559  1.00  0.00      RA0  H
ATOM   2631  CA  LEU A 281      30.658  24.089  -8.112  1.00  0.00      RA0  C
ATOM   2632  CB  LEU A 281      30.672  24.521  -6.646  1.00  0.00      RA0  C
ATOM   2633  CG  LEU A 281      30.801  26.029  -6.430  1.00  0.00      RA0  C
ATOM   2634  CD1 LEU A 281      29.531  26.772  -6.836  1.00  0.00      RA0  C
ATOM   2635  CD2 LEU A 281      31.195  26.362  -4.992  1.00  0.00      RA0  C
ATOM   2636  C   LEU A 281      32.011  24.336  -8.760  1.00  0.00      RA0  C
ATOM   2637  O   LEU A 281      33.034  23.759  -8.374  1.00  0.00      RA0  O
ATOM   2638  N   VAL A 282      32.001  25.160  -9.805  1.00  0.00      RA0  N
ATOM   2639  H   VAL A 282      31.163  25.645 -10.042  1.00  0.00      RA0  H
ATOM   2640  CA  VAL A 282      33.204  25.528 -10.522  1.00  0.00      RA0  C
ATOM   2641  CB  VAL A 282      33.129  25.105 -11.991  1.00  0.00      RA0  C
ATOM   2642  CG1 VAL A 282      33.016  23.587 -12.127  1.00  0.00      RA0  C
ATOM   2643  CG2 VAL A 282      32.012  25.854 -12.721  1.00  0.00      RA0  C
ATOM   2644  C   VAL A 282      33.445  27.044 -10.439  1.00  0.00      RA0  C
ATOM   2645  O   VAL A 282      32.574  27.810 -10.004  1.00  0.00      RA0  O
ATOM   2646  N   GLY A 283      34.626  27.468 -10.858  1.00  0.00      RA0  N
ATOM   2647  H   GLY A 283      35.243  26.818 -11.302  1.00  0.00      RA0  H
ATOM   2648  CA  GLY A 283      34.939  28.875 -11.012  1.00  0.00      RA0  C
ATOM   2649  C   GLY A 283      34.754  29.281 -12.453  1.00  0.00      RA0  C
ATOM   2650  O   GLY A 283      34.875  28.456 -13.373  1.00  0.00      RA0  O
ATOM   2651  N   LEU A 284      34.425  30.550 -12.656  1.00  0.00      RA0  N
ATOM   2652  H   LEU A 284      34.308  31.168 -11.875  1.00  0.00      RA0  H
ATOM   2653  CA  LEU A 284      34.368  31.156 -13.992  1.00  0.00      RA0  C
ATOM   2654  CB  LEU A 284      32.943  31.551 -14.376  1.00  0.00      RA0  C
ATOM   2655  CG  LEU A 284      31.933  30.408 -14.450  1.00  0.00      RA0  C
ATOM   2656  CD1 LEU A 284      30.536  30.949 -14.754  1.00  0.00      RA0  C
ATOM   2657  CD2 LEU A 284      32.344  29.325 -15.447  1.00  0.00      RA0  C
ATOM   2658  C   LEU A 284      35.194  32.425 -13.939  1.00  0.00      RA0  C
ATOM   2659  O   LEU A 284      35.170  33.133 -12.939  1.00  0.00      RA0  O
ATOM   2660  N   VAL A 285      35.932  32.657 -15.018  1.00  0.00      RA0  N
ATOM   2661  H   VAL A 285      35.894  32.014 -15.786  1.00  0.00      RA0  H
ATOM   2662  CA  VAL A 285      36.717  33.865 -15.231  1.00  0.00      RA0  C
ATOM   2663  CB  VAL A 285      38.199  33.477 -15.267  1.00  0.00      RA0  C
ATOM   2664  CG1 VAL A 285      39.080  34.584 -15.845  1.00  0.00      RA0  C
ATOM   2665  CG2 VAL A 285      38.670  33.007 -13.889  1.00  0.00      RA0  C
ATOM   2666  C   VAL A 285      36.307  34.525 -16.554  1.00  0.00      RA0  C
ATOM   2667  O   VAL A 285      36.271  33.894 -17.616  1.00  0.00      RA0  O
ATOM   2668  N   MSE A 286      36.020  35.818 -16.490  1.00  0.00      RA0  N
ATOM   2669  H   MSE A 286      36.113  36.325 -15.628  1.00  0.00      RA0  H
ATOM   2670  CA  MSE A 286      35.698  36.579 -17.670  1.00  0.00      RA0  C
ATOM   2671  CB  MSE A 286      34.247  37.045 -17.638  1.00  0.00      RA0  C
ATOM   2672  CG  MSE A 286      33.813  37.648 -18.973  1.00  0.00      RA0  C
ATOM   2673  SE  MSE A 286      32.092  38.164 -18.953  1.00  0.00      RA0  S
ATOM   2674  CE  MSE A 286      32.272  39.491 -17.758  1.00  0.00      RA0  C
ATOM   2675  C   MSE A 286      36.644  37.771 -17.754  1.00  0.00      RA0  C
ATOM   2676  O   MSE A 286      36.491  38.724 -17.011  1.00  0.00      RA0  O
ATOM   2677  N   THR A 287      37.660  37.670 -18.609  1.00  0.00      RA0  N
ATOM   2678  H   THR A 287      37.679  36.901 -19.248  1.00  0.00      RA0  H
ATOM   2679  CA  THR A 287      38.602  38.789 -18.835  1.00  0.00      RA0  C
ATOM   2680  CB  THR A 287      39.798  38.113 -19.480  1.00  0.00      RA0  C
ATOM   2681  OG1 THR A 287      39.416  36.773 -19.835  1.00  0.00      RA0  O
ATOM   2682  HG1 THR A 287      38.906  36.849 -20.650  1.00  0.00      RA0  H
ATOM   2683  CG2 THR A 287      40.999  38.079 -18.535  1.00  0.00      RA0  C
ATOM   2684  C   THR A 287      38.007  39.900 -19.698  1.00  0.00      RA0  C
ATOM   2685  O   THR A 287      38.496  41.041 -19.694  1.00  0.00      RA0  O
ATOM   2686  N   GLU A 288      36.976  39.563 -20.459  1.00  0.00      RA0  N
ATOM   2687  H   GLU A 288      36.699  38.605 -20.442  1.00  0.00      RA0  H
ATOM   2688  CA  GLU A 288      36.258  40.542 -21.252  1.00  0.00      RA0  C
ATOM   2689  CB  GLU A 288      35.344  39.854 -22.284  1.00  0.00      RA0  C
ATOM   2690  CG  GLU A 288      35.387  38.310 -22.399  1.00  0.00      RA0  C
ATOM   2691  CD  GLU A 288      36.793  37.751 -22.592  1.00  0.00      RA0  C
ATOM   2692  OE1 GLU A 288      37.417  38.042 -23.607  1.00  0.00      RA0  O
ATOM   2693  OE2 GLU A 288      37.276  37.055 -21.692  1.00  0.00      RA0  O
ATOM   2694  C   GLU A 288      35.578  41.524 -20.326  1.00  0.00      RA0  C
ATOM   2695  O   GLU A 288      35.261  41.196 -19.186  1.00  0.00      RA0  O
ATOM   2696  N   LYS A 289      35.355  42.734 -20.814  1.00  0.00      RA0  N
ATOM   2697  H   LYS A 289      35.460  42.877 -21.797  1.00  0.00      RA0  H
ATOM   2698  CA  LYS A 289      34.808  43.781 -19.965  1.00  0.00      RA0  C
ATOM   2699  CB  LYS A 289      34.846  45.133 -20.674  1.00  0.00      RA0  C
ATOM   2700  CG  LYS A 289      36.143  45.912 -20.453  1.00  0.00      RA0  C
ATOM   2701  CD  LYS A 289      36.265  46.523 -19.051  1.00  0.00      RA0  C
ATOM   2702  CE  LYS A 289      37.531  47.375 -18.943  1.00  0.00      RA0  C
ATOM   2703  NZ  LYS A 289      37.576  48.144 -17.696  1.00  0.00      RA0  N
ATOM   2704  HZ1 LYS A 289      38.340  48.843 -17.751  1.00  0.00      RA0  H
ATOM   2705  HZ2 LYS A 289      36.729  48.704 -17.459  1.00  0.00      RA0  H
ATOM   2706  HZ3 LYS A 289      37.804  47.629 -16.820  1.00  0.00      RA0  H
ATOM   2707  C   LYS A 289      33.379  43.426 -19.595  1.00  0.00      RA0  C
ATOM   2708  O   LYS A 289      32.632  42.874 -20.400  1.00  0.00      RA0  O
ATOM   2709  N   GLY A 290      33.013  43.721 -18.356  1.00  0.00      RA0  N
ATOM   2710  H   GLY A 290      33.707  44.055 -17.722  1.00  0.00      RA0  H
ATOM   2711  CA  GLY A 290      31.687  43.389 -17.865  1.00  0.00      RA0  C
ATOM   2712  C   GLY A 290      31.833  42.752 -16.507  1.00  0.00      RA0  C
ATOM   2713  O   GLY A 290      32.950  42.444 -16.062  1.00  0.00      RA0  O
ATOM   2714  N   VAL A 291      30.708  42.562 -15.838  1.00  0.00      RA0  N
ATOM   2715  H   VAL A 291      29.834  42.804 -16.258  1.00  0.00      RA0  H
ATOM   2716  CA  VAL A 291      30.709  41.920 -14.517  1.00  0.00      RA0  C
ATOM   2717  CB  VAL A 291      30.394  42.943 -13.403  1.00  0.00      RA0  C
ATOM   2718  CG1 VAL A 291      30.401  42.311 -12.006  1.00  0.00      RA0  C
ATOM   2719  CG2 VAL A 291      31.340  44.146 -13.446  1.00  0.00      RA0  C
ATOM   2720  C   VAL A 291      29.698  40.769 -14.489  1.00  0.00      RA0  C
ATOM   2721  O   VAL A 291      28.548  40.905 -14.924  1.00  0.00      RA0  O
ATOM   2722  N   LEU A 292      30.166  39.625 -14.000  1.00  0.00      RA0  N
ATOM   2723  H   LEU A 292      31.099  39.645 -13.644  1.00  0.00      RA0  H
ATOM   2724  CA  LEU A 292      29.327  38.462 -13.794  1.00  0.00      RA0  C
ATOM   2725  CB  LEU A 292      30.202  37.226 -13.574  1.00  0.00      RA0  C
ATOM   2726  CG  LEU A 292      31.070  36.864 -14.783  1.00  0.00      RA0  C
ATOM   2727  CD1 LEU A 292      32.120  35.807 -14.441  1.00  0.00      RA0  C
ATOM   2728  CD2 LEU A 292      30.224  36.458 -15.990  1.00  0.00      RA0  C
ATOM   2729  C   LEU A 292      28.431  38.707 -12.569  1.00  0.00      RA0  C
ATOM   2730  O   LEU A 292      28.914  39.162 -11.524  1.00  0.00      RA0  O
ATOM   2731  N   ARG A 293      27.134  38.411 -12.709  1.00  0.00      RA0  N
ATOM   2732  H   ARG A 293      26.830  37.963 -13.549  1.00  0.00      RA0  H
ATOM   2733  CA  ARG A 293      26.157  38.651 -11.644  1.00  0.00      RA0  C
ATOM   2734  CB  ARG A 293      25.024  39.551 -12.135  1.00  0.00      RA0  C
ATOM   2735  CG  ARG A 293      25.514  40.962 -12.453  1.00  0.00      RA0  C
ATOM   2736  CD  ARG A 293      24.374  41.938 -12.736  1.00  0.00      RA0  C
ATOM   2737  NE  ARG A 293      23.696  41.665 -14.004  1.00  0.00      RA0  N
ATOM   2738  HE  ARG A 293      24.059  40.949 -14.602  1.00  0.00      RA0  H
ATOM   2739  CZ  ARG A 293      22.648  42.443 -14.364  1.00  0.00      RA0  C
ATOM   2740  NH1 ARG A 293      22.223  43.404 -13.543  1.00  0.00      RA0  N
ATOM   2741 HH11 ARG A 293      21.384  43.916 -13.780  1.00  0.00      RA0  H
ATOM   2742 HH12 ARG A 293      22.708  43.687 -12.709  1.00  0.00      RA0  H
ATOM   2743  NH2 ARG A 293      22.051  42.257 -15.546  1.00  0.00      RA0  N
ATOM   2744 HH21 ARG A 293      21.337  42.925 -15.839  1.00  0.00      RA0  H
ATOM   2745 HH22 ARG A 293      22.283  41.514 -16.166  1.00  0.00      RA0  H
ATOM   2746  C   ARG A 293      25.599  37.355 -11.079  1.00  0.00      RA0  C
ATOM   2747  O   ARG A 293      25.424  36.381 -11.806  1.00  0.00      RA0  O
ATOM   2748  N   ASN A 294      25.240  37.378  -9.799  1.00  0.00      RA0  N
ATOM   2749  H   ASN A 294      25.443  38.169  -9.229  1.00  0.00      RA0  H
ATOM   2750  CA  ASN A 294      24.497  36.266  -9.191  1.00  0.00      RA0  C
ATOM   2751  CB  ASN A 294      23.980  36.710  -7.837  1.00  0.00      RA0  C
ATOM   2752  CG  ASN A 294      25.072  36.892  -6.819  1.00  0.00      RA0  C
ATOM   2753  OD1 ASN A 294      26.221  37.237  -7.100  1.00  0.00      RA0  O
ATOM   2754  ND2 ASN A 294      24.607  36.706  -5.587  1.00  0.00      RA0  N
ATOM   2755 HD21 ASN A 294      23.678  36.327  -5.530  1.00  0.00      RA0  H
ATOM   2756 HD22 ASN A 294      25.118  36.893  -4.752  1.00  0.00      RA0  H
ATOM   2757  C   ASN A 294      23.291  35.885 -10.049  1.00  0.00      RA0  C
ATOM   2758  O   ASN A 294      22.611  36.762 -10.617  1.00  0.00      RA0  O
ATOM   2759  N   GLU A 295      23.046  34.590 -10.131  1.00  0.00      RA0  N
ATOM   2760  H   GLU A 295      23.538  33.973  -9.513  1.00  0.00      RA0  H
ATOM   2761  CA  GLU A 295      21.881  34.003 -10.797  1.00  0.00      RA0  C
ATOM   2762  CB  GLU A 295      20.548  34.510 -10.220  1.00  0.00      RA0  C
ATOM   2763  CG  GLU A 295      20.244  34.042  -8.786  1.00  0.00      RA0  C
ATOM   2764  CD  GLU A 295      21.158  34.707  -7.770  1.00  0.00      RA0  C
ATOM   2765  OE1 GLU A 295      20.902  35.853  -7.406  1.00  0.00      RA0  O
ATOM   2766  OE2 GLU A 295      22.130  34.083  -7.346  1.00  0.00      RA0  O
ATOM   2767  C   GLU A 295      21.911  34.023 -12.341  1.00  0.00      RA0  C
ATOM   2768  O   GLU A 295      20.986  33.530 -12.981  1.00  0.00      RA0  O
ATOM   2769  N   LEU A 296      22.949  34.586 -12.954  1.00  0.00      RA0  N
ATOM   2770  H   LEU A 296      23.674  34.984 -12.391  1.00  0.00      RA0  H
ATOM   2771  CA  LEU A 296      23.110  34.493 -14.398  1.00  0.00      RA0  C
ATOM   2772  CB  LEU A 296      24.351  35.308 -14.782  1.00  0.00      RA0  C
ATOM   2773  CG  LEU A 296      24.545  35.638 -16.264  1.00  0.00      RA0  C
ATOM   2774  CD1 LEU A 296      23.427  36.526 -16.812  1.00  0.00      RA0  C
ATOM   2775  CD2 LEU A 296      25.912  36.280 -16.506  1.00  0.00      RA0  C
ATOM   2776  C   LEU A 296      23.217  33.013 -14.834  1.00  0.00      RA0  C
ATOM   2777  O   LEU A 296      23.923  32.228 -14.197  1.00  0.00      RA0  O
ATOM   2778  N   PRO A 297      22.509  32.611 -15.885  1.00  0.00      RA0  N
ATOM   2779  CD  PRO A 297      21.463  33.366 -16.557  1.00  0.00      RA0  C
ATOM   2780  CA  PRO A 297      22.690  31.265 -16.443  1.00  0.00      RA0  C
ATOM   2781  CB  PRO A 297      21.586  31.187 -17.501  1.00  0.00      RA0  C
ATOM   2782  CG  PRO A 297      20.579  32.282 -17.154  1.00  0.00      RA0  C
ATOM   2783  C   PRO A 297      24.068  31.043 -17.084  1.00  0.00      RA0  C
ATOM   2784  O   PRO A 297      24.695  31.984 -17.585  1.00  0.00      RA0  O
ATOM   2785  N   VAL A 298      24.496  29.790 -17.072  1.00  0.00      RA0  N
ATOM   2786  H   VAL A 298      23.909  29.076 -16.680  1.00  0.00      RA0  H
ATOM   2787  CA  VAL A 298      25.767  29.376 -17.650  1.00  0.00      RA0  C
ATOM   2788  CB  VAL A 298      26.715  28.918 -16.538  1.00  0.00      RA0  C
ATOM   2789  CG1 VAL A 298      28.072  28.511 -17.106  1.00  0.00      RA0  C
ATOM   2790  CG2 VAL A 298      26.841  29.963 -15.431  1.00  0.00      RA0  C
ATOM   2791  C   VAL A 298      25.457  28.200 -18.559  1.00  0.00      RA0  C
ATOM   2792  O   VAL A 298      24.972  27.172 -18.079  1.00  0.00      RA0  O
ATOM   2793  N   ARG A 299      25.730  28.330 -19.853  1.00  0.00      RA0  N
ATOM   2794  H   ARG A 299      26.208  29.133 -20.205  1.00  0.00      RA0  H
ATOM   2795  CA  ARG A 299      25.339  27.304 -20.783  1.00  0.00      RA0  C
ATOM   2796  CB  ARG A 299      24.389  27.851 -21.836  1.00  0.00      RA0  C
ATOM   2797  CG  ARG A 299      23.063  28.229 -21.203  1.00  0.00      RA0  C
ATOM   2798  CD  ARG A 299      22.013  28.658 -22.217  1.00  0.00      RA0  C
ATOM   2799  NE  ARG A 299      20.756  28.804 -21.502  1.00  0.00      RA0  N
ATOM   2800  HE  ARG A 299      20.446  28.007 -20.962  1.00  0.00      RA0  H
ATOM   2801  CZ  ARG A 299      20.107  29.992 -21.427  1.00  0.00      RA0  C
ATOM   2802  NH1 ARG A 299      20.520  31.025 -22.199  1.00  0.00      RA0  N
ATOM   2803 HH11 ARG A 299      20.085  31.927 -22.179  1.00  0.00      RA0  H
ATOM   2804 HH12 ARG A 299      21.297  30.921 -22.830  1.00  0.00      RA0  H
ATOM   2805  NH2 ARG A 299      19.074  30.097 -20.568  1.00  0.00      RA0  N
ATOM   2806 HH21 ARG A 299      18.469  30.885 -20.466  1.00  0.00      RA0  H
ATOM   2807 HH22 ARG A 299      18.901  29.319 -19.926  1.00  0.00      RA0  H
ATOM   2808  C   ARG A 299      26.519  26.656 -21.488  1.00  0.00      RA0  C
ATOM   2809  O   ARG A 299      27.532  27.302 -21.806  1.00  0.00      RA0  O
ATOM   2810  N   PHE A 300      26.362  25.362 -21.718  1.00  0.00      RA0  N
ATOM   2811  H   PHE A 300      25.521  24.875 -21.454  1.00  0.00      RA0  H
ATOM   2812  CA  PHE A 300      27.330  24.589 -22.461  1.00  0.00      RA0  C
ATOM   2813  CB  PHE A 300      28.557  24.257 -21.597  1.00  0.00      RA0  C
ATOM   2814  CG  PHE A 300      28.183  23.441 -20.377  1.00  0.00      RA0  C
ATOM   2815  CD1 PHE A 300      27.730  24.070 -19.221  1.00  0.00      RA0  C
ATOM   2816  CD2 PHE A 300      28.309  22.055 -20.401  1.00  0.00      RA0  C
ATOM   2817  CE1 PHE A 300      27.423  23.322 -18.091  1.00  0.00      RA0  C
ATOM   2818  CE2 PHE A 300      28.003  21.306 -19.271  1.00  0.00      RA0  C
ATOM   2819  CZ  PHE A 300      27.573  21.941 -18.111  1.00  0.00      RA0  C
ATOM   2820  C   PHE A 300      26.674  23.306 -22.983  1.00  0.00      RA0  C
ATOM   2821  O   PHE A 300      25.535  22.967 -22.621  1.00  0.00      RA0  O
ATOM   2822  N   THR A 301      27.376  22.629 -23.884  1.00  0.00      RA0  N
ATOM   2823  H   THR A 301      28.279  22.909 -24.200  1.00  0.00      RA0  H
ATOM   2824  CA  THR A 301      26.934  21.344 -24.416  1.00  0.00      RA0  C
ATOM   2825  CB  THR A 301      26.796  21.600 -25.899  1.00  0.00      RA0  C
ATOM   2826  OG1 THR A 301      26.369  22.962 -26.069  1.00  0.00      RA0  O
ATOM   2827  HG1 THR A 301      26.252  23.089 -27.001  1.00  0.00      RA0  H
ATOM   2828  CG2 THR A 301      25.855  20.616 -26.591  1.00  0.00      RA0  C
ATOM   2829  C   THR A 301      27.989  20.306 -24.065  1.00  0.00      RA0  C
ATOM   2830  O   THR A 301      29.174  20.558 -24.288  1.00  0.00      RA0  O
ATOM   2831  N   ASP A 302      27.580  19.152 -23.528  1.00  0.00      RA0  N
ATOM   2832  H   ASP A 302      26.609  18.911 -23.479  1.00  0.00      RA0  H
ATOM   2833  CA  ASP A 302      28.564  18.123 -23.156  1.00  0.00      RA0  C
ATOM   2834  CB  ASP A 302      27.982  17.209 -22.072  1.00  0.00      RA0  C
ATOM   2835  CG  ASP A 302      27.501  15.918 -22.701  1.00  0.00      RA0  C
ATOM   2836  OD1 ASP A 302      26.585  15.942 -23.512  1.00  0.00      RA0  O
ATOM   2837  OD2 ASP A 302      28.096  14.880 -22.438  1.00  0.00      RA0  O
ATOM   2838  C   ASP A 302      28.993  17.345 -24.374  1.00  0.00      RA0  C
ATOM   2839  O   ASP A 302      28.489  17.576 -25.474  1.00  0.00      RA0  O
ATOM   2840  N   ALA A 303      29.948  16.438 -24.178  1.00  0.00      RA0  N
ATOM   2841  H   ALA A 303      30.078  16.117 -23.239  1.00  0.00      RA0  H
ATOM   2842  CA  ALA A 303      30.554  15.735 -25.303  1.00  0.00      RA0  C
ATOM   2843  CB  ALA A 303      31.693  14.837 -24.821  1.00  0.00      RA0  C
ATOM   2844  C   ALA A 303      29.544  14.886 -26.056  1.00  0.00      RA0  C
ATOM   2845  O   ALA A 303      29.715  14.642 -27.238  1.00  0.00      RA0  O
ATOM   2846  N   GLN A 304      28.482  14.467 -25.370  1.00  0.00      RA0  N
ATOM   2847  H   GLN A 304      28.325  14.779 -24.429  1.00  0.00      RA0  H
ATOM   2848  CA  GLN A 304      27.435  13.648 -25.963  1.00  0.00      RA0  C
ATOM   2849  CB  GLN A 304      26.870  12.647 -24.959  1.00  0.00      RA0  C
ATOM   2850  CG  GLN A 304      27.416  11.232 -25.192  1.00  0.00      RA0  C
ATOM   2851  CD  GLN A 304      28.908  11.130 -24.907  1.00  0.00      RA0  C
ATOM   2852  OE1 GLN A 304      29.324  10.675 -23.848  1.00  0.00      RA0  O
ATOM   2853  NE2 GLN A 304      29.705  11.498 -25.930  1.00  0.00      RA0  N
ATOM   2854 HE21 GLN A 304      29.331  11.911 -26.763  1.00  0.00      RA0  H
ATOM   2855 HE22 GLN A 304      30.697  11.390 -25.873  1.00  0.00      RA0  H
ATOM   2856  C   GLN A 304      26.352  14.498 -26.663  1.00  0.00      RA0  C
ATOM   2857  O   GLN A 304      25.423  13.951 -27.245  1.00  0.00      RA0  O
ATOM   2858  N   GLY A 305      26.476  15.823 -26.599  1.00  0.00      RA0  N
ATOM   2859  H   GLY A 305      27.160  16.212 -25.978  1.00  0.00      RA0  H
ATOM   2860  CA  GLY A 305      25.537  16.742 -27.241  1.00  0.00      RA0  C
ATOM   2861  C   GLY A 305      24.366  17.210 -26.386  1.00  0.00      RA0  C
ATOM   2862  O   GLY A 305      23.473  17.922 -26.886  1.00  0.00      RA0  O
ATOM   2863  N   ASN A 306      24.350  16.828 -25.110  1.00  0.00      RA0  N
ATOM   2864  H   ASN A 306      25.162  16.389 -24.728  1.00  0.00      RA0  H
ATOM   2865  CA  ASN A 306      23.293  17.265 -24.215  1.00  0.00      RA0  C
ATOM   2866  CB  ASN A 306      23.329  16.527 -22.876  1.00  0.00      RA0  C
ATOM   2867  CG  ASN A 306      23.101  15.042 -23.027  1.00  0.00      RA0  C
ATOM   2868  OD1 ASN A 306      21.978  14.577 -23.202  1.00  0.00      RA0  O
ATOM   2869  ND2 ASN A 306      24.229  14.317 -22.918  1.00  0.00      RA0  N
ATOM   2870 HD21 ASN A 306      25.119  14.779 -22.797  1.00  0.00      RA0  H
ATOM   2871 HD22 ASN A 306      24.258  13.320 -22.956  1.00  0.00      RA0  H
ATOM   2872  C   ASN A 306      23.555  18.737 -23.892  1.00  0.00      RA0  C
ATOM   2873  O   ASN A 306      24.662  19.087 -23.502  1.00  0.00      RA0  O
ATOM   2874  N   GLN A 307      22.558  19.592 -24.094  1.00  0.00      RA0  N
ATOM   2875  H   GLN A 307      21.655  19.227 -24.310  1.00  0.00      RA0  H
ATOM   2876  CA  GLN A 307      22.691  21.008 -23.702  1.00  0.00      RA0  C
ATOM   2877  CB  GLN A 307      21.764  21.847 -24.571  1.00  0.00      RA0  C
ATOM   2878  CG  GLN A 307      22.136  21.625 -26.035  1.00  0.00      RA0  C
ATOM   2879  CD  GLN A 307      21.075  22.206 -26.938  1.00  0.00      RA0  C
ATOM   2880  OE1 GLN A 307      20.573  23.305 -26.736  1.00  0.00      RA0  O
ATOM   2881  NE2 GLN A 307      20.755  21.387 -27.955  1.00  0.00      RA0  N
ATOM   2882 HE21 GLN A 307      21.217  20.503 -28.048  1.00  0.00      RA0  H
ATOM   2883 HE22 GLN A 307      20.059  21.637 -28.627  1.00  0.00      RA0  H
ATOM   2884  C   GLN A 307      22.391  21.139 -22.219  1.00  0.00      RA0  C
ATOM   2885  O   GLN A 307      21.406  20.566 -21.713  1.00  0.00      RA0  O
ATOM   2886  N   HIS A 308      23.245  21.895 -21.530  1.00  0.00      RA0  N
ATOM   2887  H   HIS A 308      23.928  22.440 -22.011  1.00  0.00      RA0  H
ATOM   2888  CA  HIS A 308      23.174  22.063 -20.094  1.00  0.00      RA0  C
ATOM   2889  CB  HIS A 308      24.329  21.328 -19.425  1.00  0.00      RA0  C
ATOM   2890  CG  HIS A 308      24.070  19.837 -19.447  1.00  0.00      RA0  C
ATOM   2891  ND1 HIS A 308      22.869  19.280 -19.710  1.00  0.00      RA0  N
ATOM   2892  HD1 HIS A 308      22.045  19.738 -19.993  1.00  0.00      RA0  H
ATOM   2893  CD2 HIS A 308      24.986  18.816 -19.177  1.00  0.00      RA0  C
ATOM   2894  NE2 HIS A 308      24.319  17.639 -19.274  1.00  0.00      RA0  N
ATOM   2895  CE1 HIS A 308      23.020  17.923 -19.600  1.00  0.00      RA0  C
ATOM   2896  C   HIS A 308      23.109  23.530 -19.723  1.00  0.00      RA0  C
ATOM   2897  O   HIS A 308      23.609  24.399 -20.439  1.00  0.00      RA0  O
ATOM   2898  N   GLU A 309      22.458  23.777 -18.599  1.00  0.00      RA0  N
ATOM   2899  H   GLU A 309      22.042  23.056 -18.045  1.00  0.00      RA0  H
ATOM   2900  CA  GLU A 309      22.377  25.103 -18.018  1.00  0.00      RA0  C
ATOM   2901  CB  GLU A 309      21.027  25.749 -18.359  1.00  0.00      RA0  C
ATOM   2902  CG  GLU A 309      20.896  27.204 -17.902  1.00  0.00      RA0  C
ATOM   2903  CD  GLU A 309      19.701  27.858 -18.578  1.00  0.00      RA0  C
ATOM   2904  OE1 GLU A 309      19.235  27.362 -19.599  1.00  0.00      RA0  O
ATOM   2905  OE2 GLU A 309      19.259  28.913 -18.137  1.00  0.00      RA0  O
ATOM   2906  C   GLU A 309      22.650  25.033 -16.528  1.00  0.00      RA0  C
ATOM   2907  O   GLU A 309      21.931  24.375 -15.789  1.00  0.00      RA0  O
ATOM   2908  N   GLY A 310      23.709  25.710 -16.106  1.00  0.00      RA0  N
ATOM   2909  H   GLY A 310      24.195  26.265 -16.769  1.00  0.00      RA0  H
ATOM   2910  CA  GLY A 310      23.991  25.941 -14.712  1.00  0.00      RA0  C
ATOM   2911  C   GLY A 310      23.645  27.360 -14.335  1.00  0.00      RA0  C
ATOM   2912  O   GLY A 310      22.960  28.061 -15.068  1.00  0.00      RA0  O
ATOM   2913  N   ILE A 311      24.158  27.787 -13.192  1.00  0.00      RA0  N
ATOM   2914  H   ILE A 311      24.730  27.188 -12.624  1.00  0.00      RA0  H
ATOM   2915  CA  ILE A 311      23.850  29.107 -12.679  1.00  0.00      RA0  C
ATOM   2916  CB  ILE A 311      22.547  29.011 -11.871  1.00  0.00      RA0  C
ATOM   2917  CG2 ILE A 311      22.664  27.987 -10.738  1.00  0.00      RA0  C
ATOM   2918  CG1 ILE A 311      22.067  30.373 -11.381  1.00  0.00      RA0  C
ATOM   2919  CD1 ILE A 311      20.743  30.275 -10.622  1.00  0.00      RA0  C
ATOM   2920  C   ILE A 311      24.996  29.670 -11.857  1.00  0.00      RA0  C
ATOM   2921  O   ILE A 311      25.632  28.948 -11.116  1.00  0.00      RA0  O
ATOM   2922  N   ILE A 312      25.275  30.961 -12.016  1.00  0.00      RA0  N
ATOM   2923  H   ILE A 312      24.690  31.502 -12.622  1.00  0.00      RA0  H
ATOM   2924  CA  ILE A 312      26.184  31.649 -11.097  1.00  0.00      RA0  C
ATOM   2925  CB  ILE A 312      26.553  33.019 -11.666  1.00  0.00      RA0  C
ATOM   2926  CG2 ILE A 312      27.362  33.856 -10.677  1.00  0.00      RA0  C
ATOM   2927  CG1 ILE A 312      27.298  32.841 -12.987  1.00  0.00      RA0  C
ATOM   2928  CD1 ILE A 312      27.776  34.166 -13.576  1.00  0.00      RA0  C
ATOM   2929  C   ILE A 312      25.583  31.771  -9.706  1.00  0.00      RA0  C
ATOM   2930  O   ILE A 312      24.445  32.273  -9.526  1.00  0.00      RA0  O
ATOM   2931  N   THR A 313      26.355  31.344  -8.720  1.00  0.00      RA0  N
ATOM   2932  H   THR A 313      27.266  30.954  -8.863  1.00  0.00      RA0  H
ATOM   2933  CA  THR A 313      25.942  31.436  -7.336  1.00  0.00      RA0  C
ATOM   2934  CB  THR A 313      26.457  30.171  -6.667  1.00  0.00      RA0  C
ATOM   2935  OG1 THR A 313      27.816  29.942  -7.057  1.00  0.00      RA0  O
ATOM   2936  HG1 THR A 313      28.314  30.197  -6.276  1.00  0.00      RA0  H
ATOM   2937  CG2 THR A 313      25.607  28.967  -7.073  1.00  0.00      RA0  C
ATOM   2938  C   THR A 313      26.412  32.753  -6.728  1.00  0.00      RA0  C
ATOM   2939  O   THR A 313      25.665  33.424  -5.992  1.00  0.00      RA0  O
ATOM   2940  N   SER A 314      27.657  33.130  -7.030  1.00  0.00      RA0  N
ATOM   2941  H   SER A 314      28.262  32.535  -7.563  1.00  0.00      RA0  H
ATOM   2942  CA  SER A 314      28.190  34.438  -6.623  1.00  0.00      RA0  C
ATOM   2943  CB  SER A 314      29.040  34.308  -5.359  1.00  0.00      RA0  C
ATOM   2944  OG  SER A 314      28.294  33.932  -4.196  1.00  0.00      RA0  O
ATOM   2945  HG  SER A 314      28.238  32.969  -4.210  1.00  0.00      RA0  H
ATOM   2946  C   SER A 314      29.105  34.945  -7.690  1.00  0.00      RA0  C
ATOM   2947  O   SER A 314      29.994  34.209  -8.140  1.00  0.00      RA0  O
ATOM   2948  N   GLY A 315      28.901  36.186  -8.097  1.00  0.00      RA0  N
ATOM   2949  H   GLY A 315      28.133  36.690  -7.690  1.00  0.00      RA0  H
ATOM   2950  CA  GLY A 315      29.794  36.828  -9.023  1.00  0.00      RA0  C
ATOM   2951  C   GLY A 315      30.290  38.164  -8.514  1.00  0.00      RA0  C
ATOM   2952  O   GLY A 315      29.679  38.787  -7.626  1.00  0.00      RA0  O
ATOM   2953  N   THR A 316      31.434  38.590  -9.028  1.00  0.00      RA0  N
ATOM   2954  H   THR A 316      31.953  38.005  -9.660  1.00  0.00      RA0  H
ATOM   2955  CA  THR A 316      31.988  39.885  -8.655  1.00  0.00      RA0  C
ATOM   2956  CB  THR A 316      32.465  39.946  -7.189  1.00  0.00      RA0  C
ATOM   2957  OG1 THR A 316      32.435  41.307  -6.752  1.00  0.00      RA0  O
ATOM   2958  HG1 THR A 316      32.336  41.274  -5.802  1.00  0.00      RA0  H
ATOM   2959  CG2 THR A 316      33.836  39.307  -6.928  1.00  0.00      RA0  C
ATOM   2960  C   THR A 316      33.059  40.335  -9.637  1.00  0.00      RA0  C
ATOM   2961  O   THR A 316      33.493  39.572 -10.521  1.00  0.00      RA0  O
ATOM   2962  N   PHE A 317      33.474  41.591  -9.496  1.00  0.00      RA0  N
ATOM   2963  H   PHE A 317      33.122  42.100  -8.708  1.00  0.00      RA0  H
ATOM   2964  CA  PHE A 317      34.704  42.043 -10.130  1.00  0.00      RA0  C
ATOM   2965  CB  PHE A 317      34.535  43.495 -10.578  1.00  0.00      RA0  C
ATOM   2966  CG  PHE A 317      35.690  43.951 -11.441  1.00  0.00      RA0  C
ATOM   2967  CD1 PHE A 317      36.810  44.566 -10.839  1.00  0.00      RA0  C
ATOM   2968  CD2 PHE A 317      35.621  43.765 -12.839  1.00  0.00      RA0  C
ATOM   2969  CE1 PHE A 317      37.871  45.015 -11.649  1.00  0.00      RA0  C
ATOM   2970  CE2 PHE A 317      36.680  44.215 -13.651  1.00  0.00      RA0  C
ATOM   2971  CZ  PHE A 317      37.790  44.842 -13.047  1.00  0.00      RA0  C
ATOM   2972  C   PHE A 317      35.833  41.884  -9.098  1.00  0.00      RA0  C
ATOM   2973  O   PHE A 317      35.757  42.443  -7.987  1.00  0.00      RA0  O
ATOM   2974  N   SER A 318      36.827  41.062  -9.440  1.00  0.00      RA0  N
ATOM   2975  H   SER A 318      36.899  40.722 -10.377  1.00  0.00      RA0  H
ATOM   2976  CA  SER A 318      37.974  40.804  -8.559  1.00  0.00      RA0  C
ATOM   2977  CB  SER A 318      38.622  39.503  -9.062  1.00  0.00      RA0  C
ATOM   2978  OG  SER A 318      39.883  39.229  -8.444  1.00  0.00      RA0  O
ATOM   2979  HG  SER A 318      39.723  39.140  -7.503  1.00  0.00      RA0  H
ATOM   2980  C   SER A 318      38.959  41.989  -8.500  1.00  0.00      RA0  C
ATOM   2981  O   SER A 318      39.617  42.278  -9.506  1.00  0.00      RA0  O
ATOM   2982  N   PRO A 319      39.077  42.671  -7.354  1.00  0.00      RA0  N
ATOM   2983  CD  PRO A 319      38.285  42.494  -6.148  1.00  0.00      RA0  C
ATOM   2984  CA  PRO A 319      40.064  43.743  -7.245  1.00  0.00      RA0  C
ATOM   2985  CB  PRO A 319      39.800  44.297  -5.840  1.00  0.00      RA0  C
ATOM   2986  CG  PRO A 319      38.385  43.852  -5.473  1.00  0.00      RA0  C
ATOM   2987  C   PRO A 319      41.499  43.247  -7.414  1.00  0.00      RA0  C
ATOM   2988  O   PRO A 319      42.308  43.949  -7.980  1.00  0.00      RA0  O
ATOM   2989  N   THR A 320      41.809  42.052  -6.922  1.00  0.00      RA0  N
ATOM   2990  H   THR A 320      41.155  41.475  -6.426  1.00  0.00      RA0  H
ATOM   2991  CA  THR A 320      43.177  41.529  -7.035  1.00  0.00      RA0  C
ATOM   2992  CB  THR A 320      43.268  40.375  -6.052  1.00  0.00      RA0  C
ATOM   2993  OG1 THR A 320      42.604  40.764  -4.846  1.00  0.00      RA0  O
ATOM   2994  HG1 THR A 320      41.766  40.287  -4.830  1.00  0.00      RA0  H
ATOM   2995  CG2 THR A 320      44.711  39.949  -5.776  1.00  0.00      RA0  C
ATOM   2996  C   THR A 320      43.516  41.153  -8.466  1.00  0.00      RA0  C
ATOM   2997  O   THR A 320      44.624  41.454  -8.958  1.00  0.00      RA0  O
ATOM   2998  N   LEU A 321      42.585  40.511  -9.159  1.00  0.00      RA0  N
ATOM   2999  H   LEU A 321      41.677  40.339  -8.769  1.00  0.00      RA0  H
ATOM   3000  CA  LEU A 321      42.878  40.035 -10.511  1.00  0.00      RA0  C
ATOM   3001  CB  LEU A 321      42.068  38.777 -10.801  1.00  0.00      RA0  C
ATOM   3002  CG  LEU A 321      42.400  37.641  -9.839  1.00  0.00      RA0  C
ATOM   3003  CD1 LEU A 321      41.436  36.465  -9.979  1.00  0.00      RA0  C
ATOM   3004  CD2 LEU A 321      43.856  37.212  -9.980  1.00  0.00      RA0  C
ATOM   3005  C   LEU A 321      42.640  41.067 -11.603  1.00  0.00      RA0  C
ATOM   3006  O   LEU A 321      43.277  41.029 -12.647  1.00  0.00      RA0  O
ATOM   3007  N   GLY A 322      41.710  41.986 -11.366  1.00  0.00      RA0  N
ATOM   3008  H   GLY A 322      41.198  41.953 -10.509  1.00  0.00      RA0  H
ATOM   3009  CA  GLY A 322      41.354  43.001 -12.326  1.00  0.00      RA0  C
ATOM   3010  C   GLY A 322      40.411  42.552 -13.429  1.00  0.00      RA0  C
ATOM   3011  O   GLY A 322      40.387  43.142 -14.494  1.00  0.00      RA0  O
ATOM   3012  N   TYR A 323      39.611  41.518 -13.164  1.00  0.00      RA0  N
ATOM   3013  H   TYR A 323      39.607  41.067 -12.270  1.00  0.00      RA0  H
ATOM   3014  CA  TYR A 323      38.576  41.082 -14.083  1.00  0.00      RA0  C
ATOM   3015  CB  TYR A 323      39.143  40.206 -15.209  1.00  0.00      RA0  C
ATOM   3016  CG  TYR A 323      40.012  39.082 -14.688  1.00  0.00      RA0  C
ATOM   3017  CD1 TYR A 323      39.451  37.992 -14.031  1.00  0.00      RA0  C
ATOM   3018  CE1 TYR A 323      40.259  36.949 -13.598  1.00  0.00      RA0  C
ATOM   3019  CD2 TYR A 323      41.386  39.129 -14.892  1.00  0.00      RA0  C
ATOM   3020  CE2 TYR A 323      42.194  38.079 -14.471  1.00  0.00      RA0  C
ATOM   3021  CZ  TYR A 323      41.628  36.983 -13.830  1.00  0.00      RA0  C
ATOM   3022  OH  TYR A 323      42.423  35.931 -13.422  1.00  0.00      RA0  O
ATOM   3023  HH  TYR A 323      43.330  36.122 -13.628  1.00  0.00      RA0  H
ATOM   3024  C   TYR A 323      37.495  40.349 -13.273  1.00  0.00      RA0  C
ATOM   3025  O   TYR A 323      37.658  40.139 -12.075  1.00  0.00      RA0  O
ATOM   3026  N   SER A 324      36.418  39.952 -13.952  1.00  0.00      RA0  N
ATOM   3027  H   SER A 324      36.397  39.974 -14.953  1.00  0.00      RA0  H
ATOM   3028  CA  SER A 324      35.267  39.346 -13.283  1.00  0.00      RA0  C
ATOM   3029  CB  SER A 324      34.031  39.701 -14.085  1.00  0.00      RA0  C
ATOM   3030  OG  SER A 324      33.895  41.120 -14.001  1.00  0.00      RA0  O
ATOM   3031  HG  SER A 324      33.914  41.460 -14.895  1.00  0.00      RA0  H
ATOM   3032  C   SER A 324      35.474  37.865 -12.982  1.00  0.00      RA0  C
ATOM   3033  O   SER A 324      36.028  37.139 -13.800  1.00  0.00      RA0  O
ATOM   3034  N   ILE A 325      35.016  37.433 -11.809  1.00  0.00      RA0  N
ATOM   3035  H   ILE A 325      34.518  38.046 -11.191  1.00  0.00      RA0  H
ATOM   3036  CA  ILE A 325      35.057  36.023 -11.440  1.00  0.00      RA0  C
ATOM   3037  CB  ILE A 325      36.154  35.747 -10.410  1.00  0.00      RA0  C
ATOM   3038  CG2 ILE A 325      37.560  35.924 -10.987  1.00  0.00      RA0  C
ATOM   3039  CG1 ILE A 325      35.913  36.595  -9.161  1.00  0.00      RA0  C
ATOM   3040  CD1 ILE A 325      36.814  36.199  -7.996  1.00  0.00      RA0  C
ATOM   3041  C   ILE A 325      33.720  35.598 -10.854  1.00  0.00      RA0  C
ATOM   3042  O   ILE A 325      32.936  36.431 -10.374  1.00  0.00      RA0  O
ATOM   3043  N   ALA A 326      33.504  34.293 -10.824  1.00  0.00      RA0  N
ATOM   3044  H   ALA A 326      34.141  33.637 -11.238  1.00  0.00      RA0  H
ATOM   3045  CA  ALA A 326      32.285  33.768 -10.225  1.00  0.00      RA0  C
ATOM   3046  CB  ALA A 326      31.139  33.809 -11.236  1.00  0.00      RA0  C
ATOM   3047  C   ALA A 326      32.440  32.346  -9.779  1.00  0.00      RA0  C
ATOM   3048  O   ALA A 326      33.253  31.591 -10.332  1.00  0.00      RA0  O
ATOM   3049  N   LEU A 327      31.649  31.977  -8.775  1.00  0.00      RA0  N
ATOM   3050  H   LEU A 327      31.003  32.647  -8.409  1.00  0.00      RA0  H
ATOM   3051  CA  LEU A 327      31.360  30.590  -8.485  1.00  0.00      RA0  C
ATOM   3052  CB  LEU A 327      31.272  30.329  -6.982  1.00  0.00      RA0  C
ATOM   3053  CG  LEU A 327      32.636  30.468  -6.304  1.00  0.00      RA0  C
ATOM   3054  CD1 LEU A 327      32.603  30.042  -4.835  1.00  0.00      RA0  C
ATOM   3055  CD2 LEU A 327      33.728  29.739  -7.081  1.00  0.00      RA0  C
ATOM   3056  C   LEU A 327      30.035  30.255  -9.205  1.00  0.00      RA0  C
ATOM   3057  O   LEU A 327      29.129  31.098  -9.287  1.00  0.00      RA0  O
ATOM   3058  N   ALA A 328      29.974  29.054  -9.764  1.00  0.00      RA0  N
ATOM   3059  H   ALA A 328      30.746  28.417  -9.690  1.00  0.00      RA0  H
ATOM   3060  CA  ALA A 328      28.781  28.571 -10.476  1.00  0.00      RA0  C
ATOM   3061  CB  ALA A 328      28.922  28.807 -11.979  1.00  0.00      RA0  C
ATOM   3062  C   ALA A 328      28.548  27.092 -10.243  1.00  0.00      RA0  C
ATOM   3063  O   ALA A 328      29.489  26.294 -10.209  1.00  0.00      RA0  O
ATOM   3064  N   ARG A 329      27.274  26.747 -10.086  1.00  0.00      RA0  N
ATOM   3065  H   ARG A 329      26.577  27.454 -10.224  1.00  0.00      RA0  H
ATOM   3066  CA  ARG A 329      26.834  25.349 -10.011  1.00  0.00      RA0  C
ATOM   3067  CB  ARG A 329      25.654  25.227  -9.068  1.00  0.00      RA0  C
ATOM   3068  CG  ARG A 329      26.037  25.017  -7.606  1.00  0.00      RA0  C
ATOM   3069  CD  ARG A 329      24.765  24.839  -6.783  1.00  0.00      RA0  C
ATOM   3070  NE  ARG A 329      23.818  24.037  -7.556  1.00  0.00      RA0  N
ATOM   3071  HE  ARG A 329      24.157  23.199  -8.011  1.00  0.00      RA0  H
ATOM   3072  CZ  ARG A 329      22.547  24.476  -7.770  1.00  0.00      RA0  C
ATOM   3073  NH1 ARG A 329      22.127  25.607  -7.157  1.00  0.00      RA0  N
ATOM   3074 HH11 ARG A 329      21.202  25.975  -7.276  1.00  0.00      RA0  H
ATOM   3075 HH12 ARG A 329      22.738  26.119  -6.546  1.00  0.00      RA0  H
ATOM   3076  NH2 ARG A 329      21.743  23.768  -8.588  1.00  0.00      RA0  N
ATOM   3077 HH21 ARG A 329      20.794  23.983  -8.813  1.00  0.00      RA0  H
ATOM   3078 HH22 ARG A 329      22.115  22.931  -9.041  1.00  0.00      RA0  H
ATOM   3079  C   ARG A 329      26.426  24.886 -11.388  1.00  0.00      RA0  C
ATOM   3080  O   ARG A 329      25.532  25.466 -11.999  1.00  0.00      RA0  O
ATOM   3081  N   VAL A 330      27.076  23.837 -11.877  1.00  0.00      RA0  N
ATOM   3082  H   VAL A 330      27.744  23.342 -11.315  1.00  0.00      RA0  H
ATOM   3083  CA  VAL A 330      26.872  23.373 -13.250  1.00  0.00      RA0  C
ATOM   3084  CB  VAL A 330      28.030  23.818 -14.159  1.00  0.00      RA0  C
ATOM   3085  CG1 VAL A 330      28.073  25.337 -14.342  1.00  0.00      RA0  C
ATOM   3086  CG2 VAL A 330      29.361  23.250 -13.667  1.00  0.00      RA0  C
ATOM   3087  C   VAL A 330      26.727  21.859 -13.287  1.00  0.00      RA0  C
ATOM   3088  O   VAL A 330      27.312  21.162 -12.449  1.00  0.00      RA0  O
ATOM   3089  N   PRO A 331      25.943  21.344 -14.233  1.00  0.00      RA0  N
ATOM   3090  CD  PRO A 331      25.024  22.078 -15.091  1.00  0.00      RA0  C
ATOM   3091  CA  PRO A 331      25.950  19.905 -14.494  1.00  0.00      RA0  C
ATOM   3092  CB  PRO A 331      24.982  19.774 -15.672  1.00  0.00      RA0  C
ATOM   3093  CG  PRO A 331      24.072  21.000 -15.586  1.00  0.00      RA0  C
ATOM   3094  C   PRO A 331      27.348  19.347 -14.784  1.00  0.00      RA0  C
ATOM   3095  O   PRO A 331      28.232  20.051 -15.286  1.00  0.00      RA0  O
ATOM   3096  N   GLU A 332      27.531  18.066 -14.471  1.00  0.00      RA0  N
ATOM   3097  H   GLU A 332      26.766  17.548 -14.096  1.00  0.00      RA0  H
ATOM   3098  CA  GLU A 332      28.723  17.330 -14.878  1.00  0.00      RA0  C
ATOM   3099  CB  GLU A 332      28.800  15.898 -14.344  1.00  0.00      RA0  C
ATOM   3100  CG  GLU A 332      29.714  15.737 -13.119  1.00  0.00      RA0  C
ATOM   3101  CD  GLU A 332      31.167  16.121 -13.402  1.00  0.00      RA0  C
ATOM   3102  OE1 GLU A 332      31.961  16.182 -12.469  1.00  0.00      RA0  O
ATOM   3103  OE2 GLU A 332      31.543  16.440 -14.530  1.00  0.00      RA0  O
ATOM   3104  C   GLU A 332      28.862  17.352 -16.391  1.00  0.00      RA0  C
ATOM   3105  O   GLU A 332      27.873  17.349 -17.132  1.00  0.00      RA0  O
ATOM   3106  N   GLY A 333      30.109  17.367 -16.828  1.00  0.00      RA0  N
ATOM   3107  H   GLY A 333      30.832  17.326 -16.140  1.00  0.00      RA0  H
ATOM   3108  CA  GLY A 333      30.447  17.276 -18.229  1.00  0.00      RA0  C
ATOM   3109  C   GLY A 333      30.902  18.586 -18.822  1.00  0.00      RA0  C
ATOM   3110  O   GLY A 333      31.150  18.640 -20.008  1.00  0.00      RA0  O
ATOM   3111  N   ILE A 334      31.018  19.642 -18.012  1.00  0.00      RA0  N
ATOM   3112  H   ILE A 334      30.754  19.548 -17.056  1.00  0.00      RA0  H
ATOM   3113  CA  ILE A 334      31.517  20.923 -18.524  1.00  0.00      RA0  C
ATOM   3114  CB  ILE A 334      31.320  22.025 -17.470  1.00  0.00      RA0  C
ATOM   3115  CG2 ILE A 334      32.254  21.843 -16.274  1.00  0.00      RA0  C
ATOM   3116  CG1 ILE A 334      31.403  23.427 -18.076  1.00  0.00      RA0  C
ATOM   3117  CD1 ILE A 334      30.959  24.508 -17.090  1.00  0.00      RA0  C
ATOM   3118  C   ILE A 334      32.975  20.818 -19.015  1.00  0.00      RA0  C
ATOM   3119  O   ILE A 334      33.771  20.034 -18.478  1.00  0.00      RA0  O
ATOM   3120  N   GLY A 335      33.296  21.587 -20.051  1.00  0.00      RA0  N
ATOM   3121  H   GLY A 335      32.608  22.227 -20.389  1.00  0.00      RA0  H
ATOM   3122  CA  GLY A 335      34.659  21.696 -20.582  1.00  0.00      RA0  C
ATOM   3123  C   GLY A 335      35.442  22.889 -20.041  1.00  0.00      RA0  C
ATOM   3124  O   GLY A 335      35.270  23.319 -18.883  1.00  0.00      RA0  O
ATOM   3125  N   GLU A 336      36.312  23.417 -20.896  1.00  0.00      RA0  N
ATOM   3126  H   GLU A 336      36.343  23.081 -21.835  1.00  0.00      RA0  H
ATOM   3127  CA  GLU A 336      37.242  24.464 -20.519  1.00  0.00      RA0  C
ATOM   3128  CB  GLU A 336      38.400  24.498 -21.523  1.00  0.00      RA0  C
ATOM   3129  CG  GLU A 336      39.827  24.212 -21.035  1.00  0.00      RA0  C
ATOM   3130  CD  GLU A 336      40.355  25.322 -20.140  1.00  0.00      RA0  C
ATOM   3131  OE1 GLU A 336      40.575  26.445 -20.608  1.00  0.00      RA0  O
ATOM   3132  OE2 GLU A 336      40.577  25.062 -18.955  1.00  0.00      RA0  O
ATOM   3133  C   GLU A 336      36.572  25.829 -20.582  1.00  0.00      RA0  C
ATOM   3134  O   GLU A 336      37.055  26.778 -19.986  1.00  0.00      RA0  O
ATOM   3135  N   THR A 337      35.461  25.909 -21.305  1.00  0.00      RA0  N
ATOM   3136  H   THR A 337      35.072  25.133 -21.793  1.00  0.00      RA0  H
ATOM   3137  CA  THR A 337      34.717  27.161 -21.467  1.00  0.00      RA0  C
ATOM   3138  CB  THR A 337      35.169  27.573 -22.866  1.00  0.00      RA0  C
ATOM   3139  OG1 THR A 337      36.520  27.126 -23.028  1.00  0.00      RA0  O
ATOM   3140  HG1 THR A 337      37.014  27.515 -22.312  1.00  0.00      RA0  H
ATOM   3141  CG2 THR A 337      35.017  29.050 -23.228  1.00  0.00      RA0  C
ATOM   3142  C   THR A 337      33.204  26.953 -21.365  1.00  0.00      RA0  C
ATOM   3143  O   THR A 337      32.696  25.840 -21.477  1.00  0.00      RA0  O
ATOM   3144  N   ALA A 338      32.487  28.051 -21.176  1.00  0.00      RA0  N
ATOM   3145  H   ALA A 338      32.916  28.955 -21.089  1.00  0.00      RA0  H
ATOM   3146  CA  ALA A 338      31.041  28.030 -21.187  1.00  0.00      RA0  C
ATOM   3147  CB  ALA A 338      30.492  27.752 -19.789  1.00  0.00      RA0  C
ATOM   3148  C   ALA A 338      30.565  29.390 -21.661  1.00  0.00      RA0  C
ATOM   3149  O   ALA A 338      31.390  30.274 -21.979  1.00  0.00      RA0  O
ATOM   3150  N   ILE A 339      29.248  29.554 -21.759  1.00  0.00      RA0  N
ATOM   3151  H   ILE A 339      28.601  28.840 -21.485  1.00  0.00      RA0  H
ATOM   3152  CA  ILE A 339      28.680  30.798 -22.271  1.00  0.00      RA0  C
ATOM   3153  CB  ILE A 339      27.906  30.486 -23.551  1.00  0.00      RA0  C
ATOM   3154  CG2 ILE A 339      27.287  31.754 -24.110  1.00  0.00      RA0  C
ATOM   3155  CG1 ILE A 339      28.758  29.771 -24.601  1.00  0.00      RA0  C
ATOM   3156  CD1 ILE A 339      29.811  30.691 -25.218  1.00  0.00      RA0  C
ATOM   3157  C   ILE A 339      27.754  31.433 -21.261  1.00  0.00      RA0  C
ATOM   3158  O   ILE A 339      26.894  30.753 -20.693  1.00  0.00      RA0  O
ATOM   3159  N   VAL A 340      27.913  32.744 -21.070  1.00  0.00      RA0  N
ATOM   3160  H   VAL A 340      28.600  33.259 -21.588  1.00  0.00      RA0  H
ATOM   3161  CA  VAL A 340      26.991  33.543 -20.267  1.00  0.00      RA0  C
ATOM   3162  CB  VAL A 340      27.661  34.079 -19.000  1.00  0.00      RA0  C
ATOM   3163  CG1 VAL A 340      28.116  32.946 -18.078  1.00  0.00      RA0  C
ATOM   3164  CG2 VAL A 340      28.792  35.044 -19.346  1.00  0.00      RA0  C
ATOM   3165  C   VAL A 340      26.496  34.702 -21.155  1.00  0.00      RA0  C
ATOM   3166  O   VAL A 340      27.145  35.050 -22.142  1.00  0.00      RA0  O
ATOM   3167  N   GLN A 341      25.339  35.269 -20.835  1.00  0.00      RA0  N
ATOM   3168  H   GLN A 341      24.901  35.015 -19.976  1.00  0.00      RA0  H
ATOM   3169  CA  GLN A 341      24.821  36.437 -21.565  1.00  0.00      RA0  C
ATOM   3170  CB  GLN A 341      23.301  36.362 -21.485  1.00  0.00      RA0  C
ATOM   3171  CG  GLN A 341      22.666  36.002 -22.822  1.00  0.00      RA0  C
ATOM   3172  CD  GLN A 341      22.670  37.254 -23.661  1.00  0.00      RA0  C
ATOM   3173  OE1 GLN A 341      22.854  38.353 -23.140  1.00  0.00      RA0  O
ATOM   3174  NE2 GLN A 341      22.398  37.037 -24.958  1.00  0.00      RA0  N
ATOM   3175 HE21 GLN A 341      22.431  36.090 -25.303  1.00  0.00      RA0  H
ATOM   3176 HE22 GLN A 341      22.195  37.742 -25.642  1.00  0.00      RA0  H
ATOM   3177  C   GLN A 341      25.349  37.761 -20.982  1.00  0.00      RA0  C
ATOM   3178  O   GLN A 341      25.161  38.040 -19.801  1.00  0.00      RA0  O
ATOM   3179  N   ILE A 342      26.028  38.563 -21.807  1.00  0.00      RA0  N
ATOM   3180  H   ILE A 342      26.205  38.257 -22.738  1.00  0.00      RA0  H
ATOM   3181  CA  ILE A 342      26.585  39.864 -21.359  1.00  0.00      RA0  C
ATOM   3182  CB  ILE A 342      28.104  39.799 -21.079  1.00  0.00      RA0  C
ATOM   3183  CG2 ILE A 342      28.710  41.185 -20.818  1.00  0.00      RA0  C
ATOM   3184  CG1 ILE A 342      28.439  38.857 -19.915  1.00  0.00      RA0  C
ATOM   3185  CD1 ILE A 342      27.983  39.365 -18.542  1.00  0.00      RA0  C
ATOM   3186  C   ILE A 342      26.260  40.925 -22.412  1.00  0.00      RA0  C
ATOM   3187  O   ILE A 342      26.634  40.773 -23.577  1.00  0.00      RA0  O
ATOM   3188  N   ARG A 343      25.548  41.979 -22.001  1.00  0.00      RA0  N
ATOM   3189  H   ARG A 343      25.366  42.067 -21.022  1.00  0.00      RA0  H
ATOM   3190  CA  ARG A 343      25.081  43.025 -22.916  1.00  0.00      RA0  C
ATOM   3191  CB  ARG A 343      26.221  43.892 -23.477  1.00  0.00      RA0  C
ATOM   3192  CG  ARG A 343      27.044  44.595 -22.404  1.00  0.00      RA0  C
ATOM   3193  CD  ARG A 343      27.135  46.118 -22.571  1.00  0.00      RA0  C
ATOM   3194  NE  ARG A 343      28.076  46.520 -23.615  1.00  0.00      RA0  N
ATOM   3195  HE  ARG A 343      27.790  46.593 -24.574  1.00  0.00      RA0  H
ATOM   3196  CZ  ARG A 343      29.401  46.506 -23.364  1.00  0.00      RA0  C
ATOM   3197  NH1 ARG A 343      29.873  46.319 -22.140  1.00  0.00      RA0  N
ATOM   3198 HH11 ARG A 343      30.806  45.934 -22.070  1.00  0.00      RA0  H
ATOM   3199 HH12 ARG A 343      29.339  46.467 -21.309  1.00  0.00      RA0  H
ATOM   3200  NH2 ARG A 343      30.255  46.618 -24.366  1.00  0.00      RA0  N
ATOM   3201 HH21 ARG A 343      31.233  46.453 -24.188  1.00  0.00      RA0  H
ATOM   3202 HH22 ARG A 343      29.941  46.804 -25.299  1.00  0.00      RA0  H
ATOM   3203  C   ARG A 343      24.265  42.442 -24.067  1.00  0.00      RA0  C
ATOM   3204  O   ARG A 343      24.450  42.807 -25.229  1.00  0.00      RA0  O
ATOM   3205  N   ASN A 344      23.366  41.521 -23.721  1.00  0.00      RA0  N
ATOM   3206  H   ASN A 344      23.348  41.201 -22.777  1.00  0.00      RA0  H
ATOM   3207  CA  ASN A 344      22.421  40.918 -24.669  1.00  0.00      RA0  C
ATOM   3208  CB  ASN A 344      21.519  42.003 -25.296  1.00  0.00      RA0  C
ATOM   3209  CG  ASN A 344      20.368  41.410 -26.084  1.00  0.00      RA0  C
ATOM   3210  OD1 ASN A 344      19.615  40.569 -25.604  1.00  0.00      RA0  O
ATOM   3211  ND2 ASN A 344      20.252  41.909 -27.314  1.00  0.00      RA0  N
ATOM   3212 HD21 ASN A 344      20.873  42.625 -27.669  1.00  0.00      RA0  H
ATOM   3213 HD22 ASN A 344      19.574  41.603 -27.972  1.00  0.00      RA0  H
ATOM   3214  C   ASN A 344      23.093  40.014 -25.721  1.00  0.00      RA0  C
ATOM   3215  O   ASN A 344      22.540  39.768 -26.793  1.00  0.00      RA0  O
ATOM   3216  N   ARG A 345      24.282  39.515 -25.398  1.00  0.00      RA0  N
ATOM   3217  H   ARG A 345      24.667  39.691 -24.494  1.00  0.00      RA0  H
ATOM   3218  CA  ARG A 345      25.063  38.723 -26.332  1.00  0.00      RA0  C
ATOM   3219  CB  ARG A 345      26.095  39.520 -27.135  1.00  0.00      RA0  C
ATOM   3220  CG  ARG A 345      26.390  38.787 -28.456  1.00  0.00      RA0  C
ATOM   3221  CD  ARG A 345      27.746  39.087 -29.087  1.00  0.00      RA0  C
ATOM   3222  NE  ARG A 345      28.832  38.782 -28.158  1.00  0.00      RA0  N
ATOM   3223  HE  ARG A 345      28.634  38.343 -27.275  1.00  0.00      RA0  H
ATOM   3224  CZ  ARG A 345      30.084  39.198 -28.417  1.00  0.00      RA0  C
ATOM   3225  NH1 ARG A 345      30.989  39.126 -27.450  1.00  0.00      RA0  N
ATOM   3226 HH11 ARG A 345      31.939  39.396 -27.591  1.00  0.00      RA0  H
ATOM   3227 HH12 ARG A 345      30.683  38.827 -26.539  1.00  0.00      RA0  H
ATOM   3228  NH2 ARG A 345      30.396  39.707 -29.600  1.00  0.00      RA0  N
ATOM   3229 HH21 ARG A 345      31.258  40.173 -29.820  1.00  0.00      RA0  H
ATOM   3230 HH22 ARG A 345      29.741  39.762 -30.367  1.00  0.00      RA0  H
ATOM   3231  C   ARG A 345      25.727  37.587 -25.583  1.00  0.00      RA0  C
ATOM   3232  O   ARG A 345      25.883  37.655 -24.383  1.00  0.00      RA0  O
ATOM   3233  N   GLU A 346      26.084  36.536 -26.309  1.00  0.00      RA0  N
ATOM   3234  H   GLU A 346      25.808  36.500 -27.266  1.00  0.00      RA0  H
ATOM   3235  CA  GLU A 346      26.852  35.451 -25.729  1.00  0.00      RA0  C
ATOM   3236  CB  GLU A 346      26.785  34.217 -26.636  1.00  0.00      RA0  C
ATOM   3237  CG  GLU A 346      25.374  33.840 -27.131  1.00  0.00      RA0  C
ATOM   3238  CD  GLU A 346      24.359  33.714 -26.003  1.00  0.00      RA0  C
ATOM   3239  OE1 GLU A 346      24.444  32.782 -25.210  1.00  0.00      RA0  O
ATOM   3240  OE2 GLU A 346      23.458  34.545 -25.935  1.00  0.00      RA0  O
ATOM   3241  C   GLU A 346      28.269  35.924 -25.459  1.00  0.00      RA0  C
ATOM   3242  O   GLU A 346      28.894  36.633 -26.287  1.00  0.00      RA0  O
ATOM   3243  N   MSE A 347      28.756  35.515 -24.305  1.00  0.00      RA0  N
ATOM   3244  H   MSE A 347      28.137  35.008 -23.705  1.00  0.00      RA0  H
ATOM   3245  CA  MSE A 347      30.084  35.818 -23.850  1.00  0.00      RA0  C
ATOM   3246  CB  MSE A 347      30.055  36.845 -22.722  1.00  0.00      RA0  C
ATOM   3247  CG  MSE A 347      31.462  37.320 -22.366  1.00  0.00      RA0  C
ATOM   3248  SE  MSE A 347      32.162  38.327 -23.678  1.00  0.00      RA0  S
ATOM   3249  CE  MSE A 347      31.612  39.910 -23.029  1.00  0.00      RA0  C
ATOM   3250  C   MSE A 347      30.685  34.509 -23.359  1.00  0.00      RA0  C
ATOM   3251  O   MSE A 347      30.230  33.957 -22.361  1.00  0.00      RA0  O
ATOM   3252  N   PRO A 348      31.711  34.019 -24.045  1.00  0.00      RA0  N
ATOM   3253  CD  PRO A 348      32.219  34.513 -25.318  1.00  0.00      RA0  C
ATOM   3254  CA  PRO A 348      32.458  32.885 -23.541  1.00  0.00      RA0  C
ATOM   3255  CB  PRO A 348      33.432  32.567 -24.683  1.00  0.00      RA0  C
ATOM   3256  CG  PRO A 348      32.899  33.292 -25.918  1.00  0.00      RA0  C
ATOM   3257  C   PRO A 348      33.202  33.247 -22.267  1.00  0.00      RA0  C
ATOM   3258  O   PRO A 348      33.696  34.375 -22.104  1.00  0.00      RA0  O
ATOM   3259  N   VAL A 349      33.222  32.312 -21.336  1.00  0.00      RA0  N
ATOM   3260  H   VAL A 349      32.831  31.409 -21.513  1.00  0.00      RA0  H
ATOM   3261  CA  VAL A 349      33.948  32.492 -20.109  1.00  0.00      RA0  C
ATOM   3262  CB  VAL A 349      33.013  32.640 -18.904  1.00  0.00      RA0  C
ATOM   3263  CG1 VAL A 349      32.296  33.986 -18.922  1.00  0.00      RA0  C
ATOM   3264  CG2 VAL A 349      32.036  31.468 -18.800  1.00  0.00      RA0  C
ATOM   3265  C   VAL A 349      34.827  31.280 -19.931  1.00  0.00      RA0  C
ATOM   3266  O   VAL A 349      34.558  30.225 -20.490  1.00  0.00      RA0  O
ATOM   3267  N   LYS A 350      35.887  31.447 -19.159  1.00  0.00      RA0  N
ATOM   3268  H   LYS A 350      36.010  32.314 -18.671  1.00  0.00      RA0  H
ATOM   3269  CA  LYS A 350      36.790  30.350 -18.882  1.00  0.00      RA0  C
ATOM   3270  CB  LYS A 350      38.233  30.835 -18.724  1.00  0.00      RA0  C
ATOM   3271  CG  LYS A 350      39.100  29.659 -18.271  1.00  0.00      RA0  C
ATOM   3272  CD  LYS A 350      40.607  29.892 -18.189  1.00  0.00      RA0  C
ATOM   3273  CE  LYS A 350      41.285  28.592 -17.753  1.00  0.00      RA0  C
ATOM   3274  NZ  LYS A 350      40.538  27.477 -18.347  1.00  0.00      RA0  N
ATOM   3275  HZ1 LYS A 350      39.872  26.976 -17.721  1.00  0.00      RA0  H
ATOM   3276  HZ2 LYS A 350      40.052  27.707 -19.237  1.00  0.00      RA0  H
ATOM   3277  HZ3 LYS A 350      41.154  26.721 -18.727  1.00  0.00      RA0  H
ATOM   3278  C   LYS A 350      36.316  29.641 -17.614  1.00  0.00      RA0  C
ATOM   3279  O   LYS A 350      35.999  30.274 -16.601  1.00  0.00      RA0  O
ATOM   3280  N   VAL A 351      36.255  28.318 -17.676  1.00  0.00      RA0  N
ATOM   3281  H   VAL A 351      36.614  27.842 -18.480  1.00  0.00      RA0  H
ATOM   3282  CA  VAL A 351      35.904  27.497 -16.539  1.00  0.00      RA0  C
ATOM   3283  CB  VAL A 351      35.115  26.274 -16.998  1.00  0.00      RA0  C
ATOM   3284  CG1 VAL A 351      34.710  25.381 -15.824  1.00  0.00      RA0  C
ATOM   3285  CG2 VAL A 351      33.913  26.718 -17.827  1.00  0.00      RA0  C
ATOM   3286  C   VAL A 351      37.164  27.076 -15.787  1.00  0.00      RA0  C
ATOM   3287  O   VAL A 351      38.088  26.550 -16.388  1.00  0.00      RA0  O
ATOM   3288  N   THR A 352      37.174  27.295 -14.482  1.00  0.00      RA0  N
ATOM   3289  H   THR A 352      36.341  27.566 -14.005  1.00  0.00      RA0  H
ATOM   3290  CA  THR A 352      38.346  27.051 -13.661  1.00  0.00      RA0  C
ATOM   3291  CB  THR A 352      38.943  28.451 -13.498  1.00  0.00      RA0  C
ATOM   3292  OG1 THR A 352      38.568  29.238 -14.641  1.00  0.00      RA0  O
ATOM   3293  HG1 THR A 352      37.637  29.411 -14.566  1.00  0.00      RA0  H
ATOM   3294  CG2 THR A 352      40.467  28.451 -13.341  1.00  0.00      RA0  C
ATOM   3295  C   THR A 352      37.972  26.343 -12.384  1.00  0.00      RA0  C
ATOM   3296  O   THR A 352      36.804  26.043 -12.109  1.00  0.00      RA0  O
ATOM   3297  N   LYS A 353      38.988  26.084 -11.576  1.00  0.00      RA0  N
ATOM   3298  H   LYS A 353      39.892  26.419 -11.827  1.00  0.00      RA0  H
ATOM   3299  CA  LYS A 353      38.787  25.613 -10.208  1.00  0.00      RA0  C
ATOM   3300  CB  LYS A 353      40.139  25.236  -9.590  1.00  0.00      RA0  C
ATOM   3301  CG  LYS A 353      40.692  23.979 -10.266  1.00  0.00      RA0  C
ATOM   3302  CD  LYS A 353      41.907  23.374  -9.559  1.00  0.00      RA0  C
ATOM   3303  CE  LYS A 353      42.350  22.065 -10.221  1.00  0.00      RA0  C
ATOM   3304  NZ  LYS A 353      43.441  21.449  -9.450  1.00  0.00      RA0  N
ATOM   3305  HZ1 LYS A 353      43.728  20.561  -9.910  1.00  0.00      RA0  H
ATOM   3306  HZ2 LYS A 353      44.254  22.095  -9.410  1.00  0.00      RA0  H
ATOM   3307  HZ3 LYS A 353      43.112  21.244  -8.485  1.00  0.00      RA0  H
ATOM   3308  C   LYS A 353      38.029  26.695  -9.424  1.00  0.00      RA0  C
ATOM   3309  O   LYS A 353      38.202  27.881  -9.719  1.00  0.00      RA0  O
ATOM   3310  N   PRO A 354      37.258  26.302  -8.410  1.00  0.00      RA0  N
ATOM   3311  CD  PRO A 354      36.986  24.916  -8.036  1.00  0.00      RA0  C
ATOM   3312  CA  PRO A 354      36.501  27.253  -7.598  1.00  0.00      RA0  C
ATOM   3313  CB  PRO A 354      35.412  26.359  -6.997  1.00  0.00      RA0  C
ATOM   3314  CG  PRO A 354      36.097  25.011  -6.804  1.00  0.00      RA0  C
ATOM   3315  C   PRO A 354      37.339  27.971  -6.530  1.00  0.00      RA0  C
ATOM   3316  O   PRO A 354      37.011  27.956  -5.349  1.00  0.00      RA0  O
ATOM   3317  N   VAL A 355      38.428  28.601  -6.960  1.00  0.00      RA0  N
ATOM   3318  H   VAL A 355      38.679  28.668  -7.931  1.00  0.00      RA0  H
ATOM   3319  CA  VAL A 355      39.315  29.351  -6.064  1.00  0.00      RA0  C
ATOM   3320  CB  VAL A 355      40.161  28.399  -5.200  1.00  0.00      RA0  C
ATOM   3321  CG1 VAL A 355      40.972  27.420  -6.053  1.00  0.00      RA0  C
ATOM   3322  CG2 VAL A 355      41.021  29.161  -4.188  1.00  0.00      RA0  C
ATOM   3323  C   VAL A 355      40.171  30.197  -7.002  1.00  0.00      RA0  C
ATOM   3324  O   VAL A 355      40.488  29.763  -8.113  1.00  0.00      RA0  O
ATOM   3325  N   PHE A 356      40.529  31.393  -6.555  1.00  0.00      RA0  N
ATOM   3326  H   PHE A 356      40.255  31.700  -5.641  1.00  0.00      RA0  H
ATOM   3327  CA  PHE A 356      41.155  32.376  -7.446  1.00  0.00      RA0  C
ATOM   3328  CB  PHE A 356      40.145  33.457  -7.848  1.00  0.00      RA0  C
ATOM   3329  CG  PHE A 356      38.873  32.842  -8.384  1.00  0.00      RA0  C
ATOM   3330  CD1 PHE A 356      37.750  32.749  -7.569  1.00  0.00      RA0  C
ATOM   3331  CD2 PHE A 356      38.821  32.372  -9.691  1.00  0.00      RA0  C
ATOM   3332  CE1 PHE A 356      36.575  32.195  -8.061  1.00  0.00      RA0  C
ATOM   3333  CE2 PHE A 356      37.645  31.818 -10.184  1.00  0.00      RA0  C
ATOM   3334  CZ  PHE A 356      36.522  31.735  -9.371  1.00  0.00      RA0  C
ATOM   3335  C   PHE A 356      42.409  33.037  -6.865  1.00  0.00      RA0  C
ATOM   3336  O   PHE A 356      43.353  33.247  -7.599  1.00  0.00      RA0  O
ATOM   3337  N   VAL A 357      42.399  33.345  -5.575  1.00  0.00      RA0  N
ATOM   3338  H   VAL A 357      41.607  33.143  -4.993  1.00  0.00      RA0  H
ATOM   3339  CA  VAL A 357      43.499  34.057  -4.912  1.00  0.00      RA0  C
ATOM   3340  CB  VAL A 357      43.203  35.562  -4.785  1.00  0.00      RA0  C
ATOM   3341  CG1 VAL A 357      44.300  36.278  -3.995  1.00  0.00      RA0  C
ATOM   3342  CG2 VAL A 357      42.988  36.238  -6.140  1.00  0.00      RA0  C
ATOM   3343  C   VAL A 357      43.699  33.458  -3.520  1.00  0.00      RA0  C
ATOM   3344  O   VAL A 357      42.740  33.229  -2.797  1.00  0.00      RA0  O
ATOM   3345  N   ARG A 358      44.946  33.183  -3.150  1.00  0.00      RA0  N
ATOM   3346  H   ARG A 358      45.728  33.391  -3.748  1.00  0.00      RA0  H
ATOM   3347  CA  ARG A 358      45.290  32.775  -1.790  1.00  0.00      RA0  C
ATOM   3348  CB  ARG A 358      45.519  31.262  -1.773  1.00  0.00      RA0  C
ATOM   3349  CG  ARG A 358      44.415  30.426  -1.123  1.00  0.00      RA0  C
ATOM   3350  CD  ARG A 358      44.845  29.865   0.236  1.00  0.00      RA0  C
ATOM   3351  NE  ARG A 358      45.177  30.948   1.157  1.00  0.00      RA0  N
ATOM   3352  HE  ARG A 358      44.483  31.671   1.257  1.00  0.00      RA0  H
ATOM   3353  CZ  ARG A 358      46.392  31.018   1.777  1.00  0.00      RA0  C
ATOM   3354  NH1 ARG A 358      47.315  30.050   1.588  1.00  0.00      RA0  N
ATOM   3355 HH11 ARG A 358      48.232  30.122   1.995  1.00  0.00      RA0  H
ATOM   3356 HH12 ARG A 358      47.125  29.236   1.033  1.00  0.00      RA0  H
ATOM   3357  NH2 ARG A 358      46.663  32.080   2.558  1.00  0.00      RA0  N
ATOM   3358 HH21 ARG A 358      47.540  32.187   3.047  1.00  0.00      RA0  H
ATOM   3359 HH22 ARG A 358      46.003  32.839   2.636  1.00  0.00      RA0  H
ATOM   3360  C   ARG A 358      46.601  33.472  -1.436  1.00  0.00      RA0  C
ATOM   3361  O   ARG A 358      47.474  33.559  -2.291  1.00  0.00      RA0  O
ATOM   3362  N   ASN A 359      46.729  33.924  -0.197  1.00  0.00      RA0  N
ATOM   3363  H   ASN A 359      45.905  34.134   0.335  1.00  0.00      RA0  H
ATOM   3364  CA  ASN A 359      47.998  34.501   0.307  1.00  0.00      RA0  C
ATOM   3365  CB  ASN A 359      49.082  33.448   0.515  1.00  0.00      RA0  C
ATOM   3366  CG  ASN A 359      49.485  33.433   1.970  1.00  0.00      RA0  C
ATOM   3367  OD1 ASN A 359      49.254  32.442   2.668  1.00  0.00      RA0  O
ATOM   3368  ND2 ASN A 359      50.060  34.567   2.406  1.00  0.00      RA0  N
ATOM   3369 HD21 ASN A 359      50.187  35.340   1.778  1.00  0.00      RA0  H
ATOM   3370 HD22 ASN A 359      50.370  34.707   3.346  1.00  0.00      RA0  H
ATOM   3371  C   ASN A 359      48.561  35.541  -0.626  1.00  0.00      RA0  C
ATOM   3372  O   ASN A 359      49.753  35.507  -1.003  1.00  0.00      RA0  O
ATOM   3373  N   GLY A 360      47.702  36.480  -1.005  1.00  0.00      RA0  N
ATOM   3374  H   GLY A 360      46.815  36.483  -0.535  1.00  0.00      RA0  H
ATOM   3375  CA  GLY A 360      48.109  37.622  -1.768  1.00  0.00      RA0  C
ATOM   3376  C   GLY A 360      48.455  37.393  -3.200  1.00  0.00      RA0  C
ATOM   3377  O   GLY A 360      48.970  38.312  -3.858  1.00  0.00      RA0  O
ATOM   3378  N   LYS A 361      48.157  36.206  -3.727  1.00  0.00      RA0  N
ATOM   3379  H   LYS A 361      47.745  35.467  -3.190  1.00  0.00      RA0  H
ATOM   3380  CA  LYS A 361      48.555  35.894  -5.075  1.00  0.00      RA0  C
ATOM   3381  CB  LYS A 361      49.896  35.153  -5.034  1.00  0.00      RA0  C
ATOM   3382  CG  LYS A 361      50.424  34.790  -6.422  1.00  0.00      RA0  C
ATOM   3383  CD  LYS A 361      51.589  33.803  -6.399  1.00  0.00      RA0  C
ATOM   3384  CE  LYS A 361      51.858  33.236  -7.796  1.00  0.00      RA0  C
ATOM   3385  NZ  LYS A 361      50.682  32.480  -8.251  1.00  0.00      RA0  N
ATOM   3386  HZ1 LYS A 361      50.802  32.148  -9.228  1.00  0.00      RA0  H
ATOM   3387  HZ2 LYS A 361      50.500  31.674  -7.625  1.00  0.00      RA0  H
ATOM   3388  HZ3 LYS A 361      49.825  33.072  -8.226  1.00  0.00      RA0  H
ATOM   3389  C   LYS A 361      47.501  35.067  -5.793  1.00  0.00      RA0  C
ATOM   3390  O   LYS A 361      46.890  34.198  -5.193  1.00  0.00      RA0  O
ATOM   3391  N   ALA A 362      47.345  35.328  -7.092  1.00  0.00      RA0  N
ATOM   3392  H   ALA A 362      47.830  36.116  -7.465  1.00  0.00      RA0  H
ATOM   3393  CA  ALA A 362      46.536  34.514  -7.970  1.00  0.00      RA0  C
ATOM   3394  CB  ALA A 362      46.689  34.968  -9.420  1.00  0.00      RA0  C
ATOM   3395  C   ALA A 362      47.009  33.070  -7.892  1.00  0.00      RA0  C
ATOM   3396  O   ALA A 362      48.212  32.796  -7.850  1.00  0.00      RA0  O
ATOM   3397  N   VAL A 363      46.048  32.154  -7.859  1.00  0.00      RA0  N
ATOM   3398  H   VAL A 363      45.103  32.479  -7.944  1.00  0.00      RA0  H
ATOM   3399  CA  VAL A 363      46.343  30.718  -7.868  1.00  0.00      RA0  C
ATOM   3400  CB  VAL A 363      45.084  29.873  -7.652  1.00  0.00      RA0  C
ATOM   3401  CG1 VAL A 363      44.489  30.146  -6.269  1.00  0.00      RA0  C
ATOM   3402  CG2 VAL A 363      44.074  30.057  -8.786  1.00  0.00      RA0  C
ATOM   3403  C   VAL A 363      47.023  30.360  -9.192  1.00  0.00      RA0  C
ATOM   3404  O   VAL A 363      46.891  31.065 -10.242  1.00  0.00      RA0  O
ATOM   3405  N   ALA A 364      47.768  29.261  -9.159  1.00  0.00      RA0  N
ATOM   3406  H   ALA A 364      47.783  28.717  -8.322  1.00  0.00      RA0  H
ATOM   3407  CA  ALA A 364      48.611  28.868 -10.295  1.00  0.00      RA0  C
ATOM   3408  CB  ALA A 364      49.230  27.492 -10.047  1.00  0.00      RA0  C
ATOM   3409  C   ALA A 364      47.902  28.848 -11.638  1.00  0.00      RA0  C
ATOM   3410  O   ALA A 364      48.486  29.249 -12.620  1.00  0.00      RA0  O
ATOM   3411  N   GLY A 365      46.645  28.411 -11.692  1.00  0.00      RA0  N
ATOM   3412  H   GLY A 365      46.162  28.186 -10.850  1.00  0.00      RA0  H
ATOM   3413  CA  GLY A 365      45.936  28.351 -12.980  1.00  0.00      RA0  C
ATOM   3414  C   GLY A 365      45.653  29.709 -13.591  1.00  0.00      RA0  C
ATOM   3415  O   GLY A 365      45.342  29.814 -14.775  1.00  0.00      RA0  O
ATOM   3416  N   LEU A 366      45.784  30.757 -12.792  1.00  0.00      RA0  N
ATOM   3417  H   LEU A 366      46.118  30.656 -11.860  1.00  0.00      RA0  H
ATOM   3418  CA  LEU A 366      45.544  32.127 -13.278  1.00  0.00      RA0  C
ATOM   3419  CB  LEU A 366      44.561  32.850 -12.357  1.00  0.00      RA0  C
ATOM   3420  CG  LEU A 366      43.190  32.174 -12.312  1.00  0.00      RA0  C
ATOM   3421  CD1 LEU A 366      42.271  32.828 -11.283  1.00  0.00      RA0  C
ATOM   3422  CD2 LEU A 366      42.543  32.110 -13.697  1.00  0.00      RA0  C
ATOM   3423  C   LEU A 366      46.807  32.966 -13.459  1.00  0.00      RA0  C
ATOM   3424  O   LEU A 366      46.720  34.191 -13.624  1.00  0.00      RA0  O
ATOM   3425  N   CYS A 367      47.976  32.332 -13.390  1.00  0.00      RA0  N
ATOM   3426  H   CYS A 367      48.055  31.338 -13.269  1.00  0.00      RA0  H
ATOM   3427  CA  CYS A 367      49.235  33.019 -13.722  1.00  0.00      RA0  C
ATOM   3428  CB  CYS A 367      49.744  33.782 -12.498  1.00  0.00      RA0  C
ATOM   3429  SG  CYS A 367      49.939  32.755 -11.014  1.00  0.00      RA0  S
ATOM   3430  C   CYS A 367      50.294  32.088 -14.318  1.00  0.00      RA0  C
ATOM   3431  O   CYS A 367      50.122  30.864 -14.369  1.00  0.00      RA0  O
END
HEADER lig.004.08.pdb
ATOM      1  N   ASN A   2      19.507  51.441 -23.459  1.00  0.00      LA0  N
ATOM      2  H   ASN A   2      20.352  51.056 -23.086  1.00  0.00      LA0  H
ATOM      3  CA  ASN A   2      19.341  52.893 -23.428  1.00  0.00      LA0  C
ATOM      4  CB  ASN A   2      18.975  53.356 -22.011  1.00  0.00      LA0  C
ATOM      5  CG  ASN A   2      18.654  54.841 -22.002  1.00  0.00      LA0  C
ATOM      6  OD1 ASN A   2      18.508  55.482 -23.035  1.00  0.00      LA0  O
ATOM      7  ND2 ASN A   2      18.539  55.365 -20.783  1.00  0.00      LA0  N
ATOM      8 HD21 ASN A   2      18.731  54.814 -19.962  1.00  0.00      LA0  H
ATOM      9 HD22 ASN A   2      18.280  56.318 -20.658  1.00  0.00      LA0  H
ATOM     10  C   ASN A   2      20.586  53.605 -23.922  1.00  0.00      LA0  C
ATOM     11  O   ASN A   2      21.596  53.673 -23.229  1.00  0.00      LA0  O
ATOM     12  N   VAL A   3      20.471  54.110 -25.157  1.00  0.00      LA0  N
ATOM     13  H   VAL A   3      19.611  54.027 -25.658  1.00  0.00      LA0  H
ATOM     14  CA  VAL A   3      21.590  54.862 -25.724  1.00  0.00      LA0  C
ATOM     15  CB  VAL A   3      22.174  54.122 -26.946  1.00  0.00      LA0  C
ATOM     16  CG1 VAL A   3      23.389  54.834 -27.546  1.00  0.00      LA0  C
ATOM     17  CG2 VAL A   3      22.533  52.676 -26.607  1.00  0.00      LA0  C
ATOM     18  C   VAL A   3      21.164  56.279 -26.094  1.00  0.00      LA0  C
ATOM     19  O   VAL A   3      20.699  56.548 -27.196  1.00  0.00      LA0  O
ATOM     20  N   PRO A   4      21.315  57.208 -25.123  1.00  0.00      LA0  N
ATOM     21  CD  PRO A   4      21.669  56.998 -23.728  1.00  0.00      LA0  C
ATOM     22  CA  PRO A   4      21.069  58.618 -25.438  1.00  0.00      LA0  C
ATOM     23  CB  PRO A   4      21.281  59.309 -24.088  1.00  0.00      LA0  C
ATOM     24  CG  PRO A   4      21.072  58.218 -23.043  1.00  0.00      LA0  C
ATOM     25  C   PRO A   4      21.972  59.132 -26.550  1.00  0.00      LA0  C
ATOM     26  O   PRO A   4      23.192  58.983 -26.540  1.00  0.00      LA0  O
ATOM     27  N   ALA A   5      21.290  59.703 -27.550  1.00  0.00      LA0  N
ATOM     28  H   ALA A   5      20.315  59.878 -27.427  1.00  0.00      LA0  H
ATOM     29  CA  ALA A   5      21.983  60.003 -28.801  1.00  0.00      LA0  C
ATOM     30  CB  ALA A   5      20.973  60.259 -29.920  1.00  0.00      LA0  C
ATOM     31  C   ALA A   5      22.957  61.167 -28.747  1.00  0.00      LA0  C
ATOM     32  O   ALA A   5      23.792  61.354 -29.622  1.00  0.00      LA0  O
ATOM     33  N   GLU A   6      22.810  61.954 -27.678  1.00  0.00      LA0  N
ATOM     34  H   GLU A   6      22.163  61.752 -26.940  1.00  0.00      LA0  H
ATOM     35  CA  GLU A   6      23.693  63.104 -27.534  1.00  0.00      LA0  C
ATOM     36  CB  GLU A   6      22.933  64.238 -26.827  1.00  0.00      LA0  C
ATOM     37  CG  GLU A   6      22.876  64.265 -25.287  1.00  0.00      LA0  C
ATOM     38  CD  GLU A   6      22.215  63.067 -24.613  1.00  0.00      LA0  C
ATOM     39  OE1 GLU A   6      22.504  62.842 -23.436  1.00  0.00      LA0  O
ATOM     40  OE2 GLU A   6      21.409  62.375 -25.234  1.00  0.00      LA0  O
ATOM     41  C   GLU A   6      25.047  62.794 -26.908  1.00  0.00      LA0  C
ATOM     42  O   GLU A   6      25.914  63.649 -26.749  1.00  0.00      LA0  O
ATOM     43  N   LEU A   7      25.198  61.511 -26.554  1.00  0.00      LA0  N
ATOM     44  H   LEU A   7      24.499  60.822 -26.744  1.00  0.00      LA0  H
ATOM     45  CA  LEU A   7      26.466  61.128 -25.954  1.00  0.00      LA0  C
ATOM     46  CB  LEU A   7      26.244  60.064 -24.885  1.00  0.00      LA0  C
ATOM     47  CG  LEU A   7      25.150  60.383 -23.874  1.00  0.00      LA0  C
ATOM     48  CD1 LEU A   7      24.836  59.181 -23.002  1.00  0.00      LA0  C
ATOM     49  CD2 LEU A   7      25.505  61.578 -23.011  1.00  0.00      LA0  C
ATOM     50  C   LEU A   7      27.449  60.583 -26.964  1.00  0.00      LA0  C
ATOM     51  O   LEU A   7      27.112  59.801 -27.844  1.00  0.00      LA0  O
ATOM     52  N   LYS A   8      28.707  60.980 -26.753  1.00  0.00      LA0  N
ATOM     53  H   LYS A   8      28.898  61.662 -26.048  1.00  0.00      LA0  H
ATOM     54  CA  LYS A   8      29.729  60.039 -27.188  1.00  0.00      LA0  C
ATOM     55  CB  LYS A   8      31.009  60.751 -27.619  1.00  0.00      LA0  C
ATOM     56  CG  LYS A   8      30.937  61.063 -29.113  1.00  0.00      LA0  C
ATOM     57  CD  LYS A   8      32.311  60.961 -29.769  1.00  0.00      LA0  C
ATOM     58  CE  LYS A   8      32.232  60.841 -31.291  1.00  0.00      LA0  C
ATOM     59  NZ  LYS A   8      33.574  60.591 -31.823  1.00  0.00      LA0  N
ATOM     60  HZ1 LYS A   8      33.598  60.723 -32.858  1.00  0.00      LA0  H
ATOM     61  HZ2 LYS A   8      34.233  61.334 -31.498  1.00  0.00      LA0  H
ATOM     62  HZ3 LYS A   8      33.952  59.658 -31.566  1.00  0.00      LA0  H
ATOM     63  C   LYS A   8      29.977  59.030 -26.086  1.00  0.00      LA0  C
ATOM     64  O   LYS A   8      29.432  59.146 -24.996  1.00  0.00      LA0  O
ATOM     65  N   TYR A   9      30.782  58.019 -26.405  1.00  0.00      LA0  N
ATOM     66  H   TYR A   9      31.244  57.978 -27.291  1.00  0.00      LA0  H
ATOM     67  CA  TYR A   9      30.942  56.926 -25.454  1.00  0.00      LA0  C
ATOM     68  CB  TYR A   9      30.084  55.725 -25.867  1.00  0.00      LA0  C
ATOM     69  CG  TYR A   9      28.608  56.038 -25.729  1.00  0.00      LA0  C
ATOM     70  CD1 TYR A   9      27.917  56.624 -26.811  1.00  0.00      LA0  C
ATOM     71  CE1 TYR A   9      26.548  56.904 -26.679  1.00  0.00      LA0  C
ATOM     72  CD2 TYR A   9      27.958  55.727 -24.518  1.00  0.00      LA0  C
ATOM     73  CE2 TYR A   9      26.587  56.003 -24.388  1.00  0.00      LA0  C
ATOM     74  CZ  TYR A   9      25.900  56.592 -25.468  1.00  0.00      LA0  C
ATOM     75  OH  TYR A   9      24.556  56.872 -25.325  1.00  0.00      LA0  O
ATOM     76  HH  TYR A   9      24.308  57.578 -25.922  1.00  0.00      LA0  H
ATOM     77  C   TYR A   9      32.399  56.545 -25.368  1.00  0.00      LA0  C
ATOM     78  O   TYR A   9      33.191  56.895 -26.238  1.00  0.00      LA0  O
ATOM     79  N   SER A  10      32.729  55.849 -24.274  1.00  0.00      LA0  N
ATOM     80  H   SER A  10      32.032  55.502 -23.644  1.00  0.00      LA0  H
ATOM     81  CA  SER A  10      34.127  55.468 -24.129  1.00  0.00      LA0  C
ATOM     82  CB  SER A  10      34.454  55.249 -22.645  1.00  0.00      LA0  C
ATOM     83  OG  SER A  10      33.908  54.010 -22.173  1.00  0.00      LA0  O
ATOM     84  HG  SER A  10      34.268  53.910 -21.279  1.00  0.00      LA0  H
ATOM     85  C   SER A  10      34.493  54.291 -25.021  1.00  0.00      LA0  C
ATOM     86  O   SER A  10      33.808  53.989 -25.992  1.00  0.00      LA0  O
ATOM     87  N   LYS A  11      35.600  53.627 -24.656  1.00  0.00      LA0  N
ATOM     88  H   LYS A  11      36.046  53.774 -23.774  1.00  0.00      LA0  H
ATOM     89  CA  LYS A  11      35.928  52.424 -25.411  1.00  0.00      LA0  C
ATOM     90  CB  LYS A  11      37.451  52.198 -25.419  1.00  0.00      LA0  C
ATOM     91  CG  LYS A  11      38.266  53.481 -25.181  1.00  0.00      LA0  C
ATOM     92  CD  LYS A  11      39.774  53.284 -24.970  1.00  0.00      LA0  C
ATOM     93  CE  LYS A  11      40.169  52.321 -23.838  1.00  0.00      LA0  C
ATOM     94  NZ  LYS A  11      39.623  52.721 -22.531  1.00  0.00      LA0  N
ATOM     95  HZ1 LYS A  11      39.704  51.911 -21.877  1.00  0.00      LA0  H
ATOM     96  HZ2 LYS A  11      40.061  53.557 -22.104  1.00  0.00      LA0  H
ATOM     97  HZ3 LYS A  11      38.586  52.819 -22.582  1.00  0.00      LA0  H
ATOM     98  C   LYS A  11      35.201  51.202 -24.860  1.00  0.00      LA0  C
ATOM     99  O   LYS A  11      35.148  50.151 -25.485  1.00  0.00      LA0  O
ATOM    100  N   GLU A  12      34.665  51.391 -23.638  1.00  0.00      LA0  N
ATOM    101  H   GLU A  12      34.717  52.268 -23.161  1.00  0.00      LA0  H
ATOM    102  CA  GLU A  12      34.174  50.236 -22.901  1.00  0.00      LA0  C
ATOM    103  CB  GLU A  12      35.079  49.942 -21.693  1.00  0.00      LA0  C
ATOM    104  CG  GLU A  12      36.541  49.618 -22.037  1.00  0.00      LA0  C
ATOM    105  CD  GLU A  12      37.481  50.810 -21.899  1.00  0.00      LA0  C
ATOM    106  OE1 GLU A  12      37.131  51.940 -22.242  1.00  0.00      LA0  O
ATOM    107  OE2 GLU A  12      38.614  50.605 -21.472  1.00  0.00      LA0  O
ATOM    108  C   GLU A  12      32.723  50.351 -22.467  1.00  0.00      LA0  C
ATOM    109  O   GLU A  12      31.852  49.630 -22.942  1.00  0.00      LA0  O
ATOM    110  N   HIS A  13      32.494  51.274 -21.519  1.00  0.00      LA0  N
ATOM    111  H   HIS A  13      33.241  51.825 -21.136  1.00  0.00      LA0  H
ATOM    112  CA  HIS A  13      31.183  51.250 -20.869  1.00  0.00      LA0  C
ATOM    113  CB  HIS A  13      31.188  50.221 -19.733  1.00  0.00      LA0  C
ATOM    114  CG  HIS A  13      29.977  49.318 -19.810  1.00  0.00      LA0  C
ATOM    115  ND1 HIS A  13      28.823  49.632 -20.427  1.00  0.00      LA0  N
ATOM    116  HD1 HIS A  13      28.617  50.440 -20.948  1.00  0.00      LA0  H
ATOM    117  CD2 HIS A  13      29.853  48.036 -19.269  1.00  0.00      LA0  C
ATOM    118  NE2 HIS A  13      28.609  47.585 -19.572  1.00  0.00      LA0  N
ATOM    119  CE1 HIS A  13      27.976  48.573 -20.281  1.00  0.00      LA0  C
ATOM    120  C   HIS A  13      30.652  52.580 -20.354  1.00  0.00      LA0  C
ATOM    121  O   HIS A  13      29.605  52.646 -19.709  1.00  0.00      LA0  O
ATOM    122  N   GLU A  14      31.407  53.641 -20.650  1.00  0.00      LA0  N
ATOM    123  H   GLU A  14      32.254  53.546 -21.174  1.00  0.00      LA0  H
ATOM    124  CA  GLU A  14      31.027  54.937 -20.100  1.00  0.00      LA0  C
ATOM    125  CB  GLU A  14      32.168  55.575 -19.291  1.00  0.00      LA0  C
ATOM    126  CG  GLU A  14      32.961  54.639 -18.369  1.00  0.00      LA0  C
ATOM    127  CD  GLU A  14      34.047  53.955 -19.172  1.00  0.00      LA0  C
ATOM    128  OE1 GLU A  14      33.911  52.783 -19.500  1.00  0.00      LA0  O
ATOM    129  OE2 GLU A  14      35.009  54.614 -19.543  1.00  0.00      LA0  O
ATOM    130  C   GLU A  14      30.555  55.882 -21.184  1.00  0.00      LA0  C
ATOM    131  O   GLU A  14      30.582  55.564 -22.369  1.00  0.00      LA0  O
ATOM    132  N   TRP A  15      30.115  57.061 -20.737  1.00  0.00      LA0  N
ATOM    133  H   TRP A  15      30.149  57.286 -19.764  1.00  0.00      LA0  H
ATOM    134  CA  TRP A  15      29.679  58.058 -21.702  1.00  0.00      LA0  C
ATOM    135  CB  TRP A  15      28.151  58.169 -21.758  1.00  0.00      LA0  C
ATOM    136  CG  TRP A  15      27.535  58.609 -20.447  1.00  0.00      LA0  C
ATOM    137  CD2 TRP A  15      27.367  59.943 -19.915  1.00  0.00      LA0  C
ATOM    138  CE2 TRP A  15      26.692  59.817 -18.655  1.00  0.00      LA0  C
ATOM    139  CE3 TRP A  15      27.724  61.225 -20.385  1.00  0.00      LA0  C
ATOM    140  CD1 TRP A  15      26.963  57.764 -19.489  1.00  0.00      LA0  C
ATOM    141  NE1 TRP A  15      26.464  58.464 -18.436  1.00  0.00      LA0  N
ATOM    142  HE1 TRP A  15      26.019  58.080 -17.644  1.00  0.00      LA0  H
ATOM    143  CZ2 TRP A  15      26.388  60.968 -17.897  1.00  0.00      LA0  C
ATOM    144  CZ3 TRP A  15      27.413  62.367 -19.618  1.00  0.00      LA0  C
ATOM    145  CH2 TRP A  15      26.750  62.240 -18.380  1.00  0.00      LA0  C
ATOM    146  C   TRP A  15      30.307  59.408 -21.462  1.00  0.00      LA0  C
ATOM    147  O   TRP A  15      30.829  59.704 -20.392  1.00  0.00      LA0  O
ATOM    148  N   LEU A  16      30.202  60.205 -22.527  1.00  0.00      LA0  N
ATOM    149  H   LEU A  16      29.731  59.868 -23.341  1.00  0.00      LA0  H
ATOM    150  CA  LEU A  16      30.777  61.536 -22.548  1.00  0.00      LA0  C
ATOM    151  CB  LEU A  16      32.141  61.498 -23.226  1.00  0.00      LA0  C
ATOM    152  CG  LEU A  16      32.918  62.775 -22.939  1.00  0.00      LA0  C
ATOM    153  CD1 LEU A  16      33.310  62.837 -21.470  1.00  0.00      LA0  C
ATOM    154  CD2 LEU A  16      34.118  62.945 -23.858  1.00  0.00      LA0  C
ATOM    155  C   LEU A  16      29.874  62.497 -23.290  1.00  0.00      LA0  C
ATOM    156  O   LEU A  16      29.719  62.426 -24.503  1.00  0.00      LA0  O
ATOM    157  N   ARG A  17      29.279  63.403 -22.519  1.00  0.00      LA0  N
ATOM    158  H   ARG A  17      29.489  63.442 -21.542  1.00  0.00      LA0  H
ATOM    159  CA  ARG A  17      28.463  64.407 -23.185  1.00  0.00      LA0  C
ATOM    160  CB  ARG A  17      27.175  64.623 -22.390  1.00  0.00      LA0  C
ATOM    161  CG  ARG A  17      26.124  65.527 -23.042  1.00  0.00      LA0  C
ATOM    162  CD  ARG A  17      24.723  65.311 -22.462  1.00  0.00      LA0  C
ATOM    163  NE  ARG A  17      24.736  65.318 -21.005  1.00  0.00      LA0  N
ATOM    164  HE  ARG A  17      25.234  66.047 -20.527  1.00  0.00      LA0  H
ATOM    165  CZ  ARG A  17      24.127  64.364 -20.275  1.00  0.00      LA0  C
ATOM    166  NH1 ARG A  17      23.412  63.391 -20.838  1.00  0.00      LA0  N
ATOM    167 HH11 ARG A  17      23.010  62.672 -20.267  1.00  0.00      LA0  H
ATOM    168 HH12 ARG A  17      23.246  63.343 -21.837  1.00  0.00      LA0  H
ATOM    169  NH2 ARG A  17      24.263  64.411 -18.955  1.00  0.00      LA0  N
ATOM    170 HH21 ARG A  17      23.858  63.701 -18.370  1.00  0.00      LA0  H
ATOM    171 HH22 ARG A  17      24.787  65.172 -18.545  1.00  0.00      LA0  H
ATOM    172  C   ARG A  17      29.221  65.698 -23.371  1.00  0.00      LA0  C
ATOM    173  O   ARG A  17      29.871  66.193 -22.458  1.00  0.00      LA0  O
ATOM    174  N   LYS A  18      29.076  66.235 -24.591  1.00  0.00      LA0  N
ATOM    175  H   LYS A  18      28.533  65.746 -25.274  1.00  0.00      LA0  H
ATOM    176  CA  LYS A  18      29.380  67.654 -24.748  1.00  0.00      LA0  C
ATOM    177  CB  LYS A  18      29.592  67.987 -26.228  1.00  0.00      LA0  C
ATOM    178  CG  LYS A  18      30.006  69.436 -26.512  1.00  0.00      LA0  C
ATOM    179  CD  LYS A  18      31.328  69.794 -25.840  1.00  0.00      LA0  C
ATOM    180  CE  LYS A  18      31.917  71.127 -26.295  1.00  0.00      LA0  C
ATOM    181  NZ  LYS A  18      33.283  71.233 -25.775  1.00  0.00      LA0  N
ATOM    182  HZ1 LYS A  18      33.804  72.023 -26.219  1.00  0.00      LA0  H
ATOM    183  HZ2 LYS A  18      33.332  71.318 -24.740  1.00  0.00      LA0  H
ATOM    184  HZ3 LYS A  18      33.862  70.429 -26.100  1.00  0.00      LA0  H
ATOM    185  C   LYS A  18      28.230  68.452 -24.166  1.00  0.00      LA0  C
ATOM    186  O   LYS A  18      27.212  68.682 -24.805  1.00  0.00      LA0  O
ATOM    187  N   GLU A  19      28.408  68.793 -22.891  1.00  0.00      LA0  N
ATOM    188  H   GLU A  19      29.304  68.693 -22.451  1.00  0.00      LA0  H
ATOM    189  CA  GLU A  19      27.251  69.389 -22.241  1.00  0.00      LA0  C
ATOM    190  CB  GLU A  19      27.268  69.019 -20.760  1.00  0.00      LA0  C
ATOM    191  CG  GLU A  19      25.889  68.594 -20.246  1.00  0.00      LA0  C
ATOM    192  CD  GLU A  19      26.053  67.923 -18.902  1.00  0.00      LA0  C
ATOM    193  OE1 GLU A  19      25.896  66.710 -18.808  1.00  0.00      LA0  O
ATOM    194  OE2 GLU A  19      26.419  68.596 -17.950  1.00  0.00      LA0  O
ATOM    195  C   GLU A  19      27.136  70.874 -22.520  1.00  0.00      LA0  C
ATOM    196  O   GLU A  19      28.025  71.477 -23.108  1.00  0.00      LA0  O
ATOM    197  N   ALA A  20      25.997  71.444 -22.091  1.00  0.00      LA0  N
ATOM    198  H   ALA A  20      25.336  70.888 -21.592  1.00  0.00      LA0  H
ATOM    199  CA  ALA A  20      25.705  72.838 -22.439  1.00  0.00      LA0  C
ATOM    200  CB  ALA A  20      24.311  73.225 -21.942  1.00  0.00      LA0  C
ATOM    201  C   ALA A  20      26.703  73.871 -21.935  1.00  0.00      LA0  C
ATOM    202  O   ALA A  20      26.865  74.946 -22.495  1.00  0.00      LA0  O
ATOM    203  N   ASP A  21      27.371  73.484 -20.842  1.00  0.00      LA0  N
ATOM    204  H   ASP A  21      27.279  72.566 -20.458  1.00  0.00      LA0  H
ATOM    205  CA  ASP A  21      28.421  74.336 -20.287  1.00  0.00      LA0  C
ATOM    206  CB  ASP A  21      28.637  73.977 -18.809  1.00  0.00      LA0  C
ATOM    207  CG  ASP A  21      29.157  72.557 -18.592  1.00  0.00      LA0  C
ATOM    208  OD1 ASP A  21      29.007  71.678 -19.438  1.00  0.00      LA0  O
ATOM    209  OD2 ASP A  21      29.731  72.298 -17.549  1.00  0.00      LA0  O
ATOM    210  C   ASP A  21      29.736  74.321 -21.057  1.00  0.00      LA0  C
ATOM    211  O   ASP A  21      30.657  75.090 -20.807  1.00  0.00      LA0  O
ATOM    212  N   GLY A  22      29.792  73.394 -22.021  1.00  0.00      LA0  N
ATOM    213  H   GLY A  22      29.041  72.749 -22.139  1.00  0.00      LA0  H
ATOM    214  CA  GLY A  22      31.007  73.278 -22.813  1.00  0.00      LA0  C
ATOM    215  C   GLY A  22      31.888  72.118 -22.397  1.00  0.00      LA0  C
ATOM    216  O   GLY A  22      32.746  71.666 -23.157  1.00  0.00      LA0  O
ATOM    217  N   THR A  23      31.657  71.659 -21.157  1.00  0.00      LA0  N
ATOM    218  H   THR A  23      30.843  71.929 -20.638  1.00  0.00      LA0  H
ATOM    219  CA  THR A  23      32.544  70.610 -20.672  1.00  0.00      LA0  C
ATOM    220  CB  THR A  23      32.596  70.594 -19.140  1.00  0.00      LA0  C
ATOM    221  OG1 THR A  23      31.307  70.318 -18.586  1.00  0.00      LA0  O
ATOM    222  HG1 THR A  23      30.842  71.157 -18.620  1.00  0.00      LA0  H
ATOM    223  CG2 THR A  23      33.157  71.902 -18.581  1.00  0.00      LA0  C
ATOM    224  C   THR A  23      32.192  69.240 -21.210  1.00  0.00      LA0  C
ATOM    225  O   THR A  23      31.223  69.044 -21.939  1.00  0.00      LA0  O
ATOM    226  N   TYR A  24      33.043  68.299 -20.799  1.00  0.00      LA0  N
ATOM    227  H   TYR A  24      33.842  68.503 -20.232  1.00  0.00      LA0  H
ATOM    228  CA  TYR A  24      32.749  66.912 -21.099  1.00  0.00      LA0  C
ATOM    229  CB  TYR A  24      33.987  66.276 -21.724  1.00  0.00      LA0  C
ATOM    230  CG  TYR A  24      34.205  66.896 -23.078  1.00  0.00      LA0  C
ATOM    231  CD1 TYR A  24      35.191  67.891 -23.226  1.00  0.00      LA0  C
ATOM    232  CE1 TYR A  24      35.309  68.543 -24.463  1.00  0.00      LA0  C
ATOM    233  CD2 TYR A  24      33.387  66.480 -24.145  1.00  0.00      LA0  C
ATOM    234  CE2 TYR A  24      33.508  67.129 -25.378  1.00  0.00      LA0  C
ATOM    235  CZ  TYR A  24      34.437  68.178 -25.507  1.00  0.00      LA0  C
ATOM    236  OH  TYR A  24      34.451  68.893 -26.685  1.00  0.00      LA0  O
ATOM    237  HH  TYR A  24      35.300  69.331 -26.797  1.00  0.00      LA0  H
ATOM    238  C   TYR A  24      32.299  66.197 -19.850  1.00  0.00      LA0  C
ATOM    239  O   TYR A  24      33.089  65.823 -18.991  1.00  0.00      LA0  O
ATOM    240  N   THR A  25      30.981  66.045 -19.766  1.00  0.00      LA0  N
ATOM    241  H   THR A  25      30.383  66.325 -20.520  1.00  0.00      LA0  H
ATOM    242  CA  THR A  25      30.493  65.315 -18.605  1.00  0.00      LA0  C
ATOM    243  CB  THR A  25      29.051  65.737 -18.323  1.00  0.00      LA0  C
ATOM    244  OG1 THR A  25      28.915  67.167 -18.348  1.00  0.00      LA0  O
ATOM    245  HG1 THR A  25      27.958  67.279 -18.319  1.00  0.00      LA0  H
ATOM    246  CG2 THR A  25      28.553  65.203 -16.986  1.00  0.00      LA0  C
ATOM    247  C   THR A  25      30.622  63.809 -18.806  1.00  0.00      LA0  C
ATOM    248  O   THR A  25      30.305  63.284 -19.865  1.00  0.00      LA0  O
ATOM    249  N   VAL A  26      31.134  63.151 -17.763  1.00  0.00      LA0  N
ATOM    250  H   VAL A  26      31.313  63.645 -16.916  1.00  0.00      LA0  H
ATOM    251  CA  VAL A  26      31.354  61.708 -17.817  1.00  0.00      LA0  C
ATOM    252  CB  VAL A  26      32.793  61.376 -17.388  1.00  0.00      LA0  C
ATOM    253  CG1 VAL A  26      33.177  59.922 -17.686  1.00  0.00      LA0  C
ATOM    254  CG2 VAL A  26      33.801  62.356 -17.982  1.00  0.00      LA0  C
ATOM    255  C   VAL A  26      30.387  61.026 -16.874  1.00  0.00      LA0  C
ATOM    256  O   VAL A  26      30.085  61.553 -15.808  1.00  0.00      LA0  O
ATOM    257  N   GLY A  27      29.943  59.836 -17.285  1.00  0.00      LA0  N
ATOM    258  H   GLY A  27      30.192  59.492 -18.195  1.00  0.00      LA0  H
ATOM    259  CA  GLY A  27      29.176  58.991 -16.373  1.00  0.00      LA0  C
ATOM    260  C   GLY A  27      29.236  57.572 -16.888  1.00  0.00      LA0  C
ATOM    261  O   GLY A  27      29.809  57.336 -17.943  1.00  0.00      LA0  O
ATOM    262  N   ILE A  28      28.650  56.634 -16.135  1.00  0.00      LA0  N
ATOM    263  H   ILE A  28      28.099  56.881 -15.339  1.00  0.00      LA0  H
ATOM    264  CA  ILE A  28      28.628  55.294 -16.726  1.00  0.00      LA0  C
ATOM    265  CB  ILE A  28      28.969  54.202 -15.705  1.00  0.00      LA0  C
ATOM    266  CG2 ILE A  28      30.423  54.342 -15.255  1.00  0.00      LA0  C
ATOM    267  CG1 ILE A  28      27.985  54.153 -14.532  1.00  0.00      LA0  C
ATOM    268  CD1 ILE A  28      28.268  52.984 -13.587  1.00  0.00      LA0  C
ATOM    269  C   ILE A  28      27.311  55.014 -17.420  1.00  0.00      LA0  C
ATOM    270  O   ILE A  28      26.352  55.759 -17.265  1.00  0.00      LA0  O
ATOM    271  N   THR A  29      27.300  53.934 -18.210  1.00  0.00      LA0  N
ATOM    272  H   THR A  29      28.096  53.334 -18.296  1.00  0.00      LA0  H
ATOM    273  CA  THR A  29      26.034  53.676 -18.888  1.00  0.00      LA0  C
ATOM    274  CB  THR A  29      26.289  53.167 -20.307  1.00  0.00      LA0  C
ATOM    275  OG1 THR A  29      27.016  51.934 -20.275  1.00  0.00      LA0  O
ATOM    276  HG1 THR A  29      27.896  52.166 -19.981  1.00  0.00      LA0  H
ATOM    277  CG2 THR A  29      27.028  54.202 -21.155  1.00  0.00      LA0  C
ATOM    278  C   THR A  29      25.105  52.742 -18.131  1.00  0.00      LA0  C
ATOM    279  O   THR A  29      25.478  52.116 -17.143  1.00  0.00      LA0  O
ATOM    280  N   GLU A  30      23.882  52.651 -18.677  1.00  0.00      LA0  N
ATOM    281  H   GLU A  30      23.660  53.230 -19.462  1.00  0.00      LA0  H
ATOM    282  CA  GLU A  30      22.810  51.851 -18.085  1.00  0.00      LA0  C
ATOM    283  CB  GLU A  30      21.637  51.786 -19.068  1.00  0.00      LA0  C
ATOM    284  CG  GLU A  30      20.267  51.783 -18.391  1.00  0.00      LA0  C
ATOM    285  CD  GLU A  30      20.056  53.125 -17.722  1.00  0.00      LA0  C
ATOM    286  OE1 GLU A  30      20.342  53.236 -16.535  1.00  0.00      LA0  O
ATOM    287  OE2 GLU A  30      19.626  54.057 -18.395  1.00  0.00      LA0  O
ATOM    288  C   GLU A  30      23.215  50.452 -17.656  1.00  0.00      LA0  C
ATOM    289  O   GLU A  30      23.184  50.063 -16.496  1.00  0.00      LA0  O
ATOM    290  N   HIS A  31      23.659  49.693 -18.669  1.00  0.00      LA0  N
ATOM    291  H   HIS A  31      23.707  50.066 -19.594  1.00  0.00      LA0  H
ATOM    292  CA  HIS A  31      24.024  48.319 -18.332  1.00  0.00      LA0  C
ATOM    293  CB  HIS A  31      24.143  47.470 -19.601  1.00  0.00      LA0  C
ATOM    294  CG  HIS A  31      24.139  45.985 -19.295  1.00  0.00      LA0  C
ATOM    295  ND1 HIS A  31      23.178  45.324 -18.619  1.00  0.00      LA0  N
ATOM    296  HD1 HIS A  31      22.375  45.671 -18.165  1.00  0.00      LA0  H
ATOM    297  CD2 HIS A  31      25.097  45.055 -19.695  1.00  0.00      LA0  C
ATOM    298  NE2 HIS A  31      24.711  43.829 -19.269  1.00  0.00      LA0  N
ATOM    299  CE1 HIS A  31      23.527  44.000 -18.604  1.00  0.00      LA0  C
ATOM    300  C   HIS A  31      25.239  48.188 -17.424  1.00  0.00      LA0  C
ATOM    301  O   HIS A  31      25.408  47.195 -16.735  1.00  0.00      LA0  O
ATOM    302  N   ALA A  32      26.067  49.249 -17.410  1.00  0.00      LA0  N
ATOM    303  H   ALA A  32      25.846  50.092 -17.897  1.00  0.00      LA0  H
ATOM    304  CA  ALA A  32      27.167  49.210 -16.447  1.00  0.00      LA0  C
ATOM    305  CB  ALA A  32      28.156  50.353 -16.691  1.00  0.00      LA0  C
ATOM    306  C   ALA A  32      26.676  49.266 -15.012  1.00  0.00      LA0  C
ATOM    307  O   ALA A  32      27.038  48.451 -14.171  1.00  0.00      LA0  O
ATOM    308  N   GLN A  33      25.783  50.245 -14.772  1.00  0.00      LA0  N
ATOM    309  H   GLN A  33      25.479  50.854 -15.509  1.00  0.00      LA0  H
ATOM    310  CA  GLN A  33      25.220  50.308 -13.422  1.00  0.00      LA0  C
ATOM    311  CB  GLN A  33      24.490  51.645 -13.193  1.00  0.00      LA0  C
ATOM    312  CG  GLN A  33      23.265  51.967 -14.059  1.00  0.00      LA0  C
ATOM    313  CD  GLN A  33      21.986  51.520 -13.380  1.00  0.00      LA0  C
ATOM    314  OE1 GLN A  33      21.991  50.728 -12.445  1.00  0.00      LA0  O
ATOM    315  NE2 GLN A  33      20.892  52.135 -13.830  1.00  0.00      LA0  N
ATOM    316 HE21 GLN A  33      20.866  52.648 -14.695  1.00  0.00      LA0  H
ATOM    317 HE22 GLN A  33      20.047  52.119 -13.294  1.00  0.00      LA0  H
ATOM    318  C   GLN A  33      24.429  49.064 -13.034  1.00  0.00      LA0  C
ATOM    319  O   GLN A  33      24.545  48.537 -11.935  1.00  0.00      LA0  O
ATOM    320  N   GLU A  34      23.706  48.553 -14.045  1.00  0.00      LA0  N
ATOM    321  H   GLU A  34      23.582  49.104 -14.871  1.00  0.00      LA0  H
ATOM    322  CA  GLU A  34      23.018  47.270 -13.898  1.00  0.00      LA0  C
ATOM    323  CB  GLU A  34      22.280  46.963 -15.205  1.00  0.00      LA0  C
ATOM    324  CG  GLU A  34      20.844  46.446 -15.050  1.00  0.00      LA0  C
ATOM    325  CD  GLU A  34      20.708  45.036 -15.596  1.00  0.00      LA0  C
ATOM    326  OE1 GLU A  34      20.065  44.207 -14.963  1.00  0.00      LA0  O
ATOM    327  OE2 GLU A  34      21.287  44.717 -16.625  1.00  0.00      LA0  O
ATOM    328  C   GLU A  34      23.926  46.117 -13.467  1.00  0.00      LA0  C
ATOM    329  O   GLU A  34      23.640  45.365 -12.539  1.00  0.00      LA0  O
ATOM    330  N   LEU A  35      25.069  46.018 -14.169  1.00  0.00      LA0  N
ATOM    331  H   LEU A  35      25.240  46.659 -14.918  1.00  0.00      LA0  H
ATOM    332  CA  LEU A  35      26.054  44.988 -13.824  1.00  0.00      LA0  C
ATOM    333  CB  LEU A  35      27.209  44.957 -14.828  1.00  0.00      LA0  C
ATOM    334  CG  LEU A  35      26.828  44.448 -16.218  1.00  0.00      LA0  C
ATOM    335  CD1 LEU A  35      27.955  44.677 -17.223  1.00  0.00      LA0  C
ATOM    336  CD2 LEU A  35      26.363  42.992 -16.197  1.00  0.00      LA0  C
ATOM    337  C   LEU A  35      26.629  45.111 -12.425  1.00  0.00      LA0  C
ATOM    338  O   LEU A  35      26.888  44.133 -11.730  1.00  0.00      LA0  O
ATOM    339  N   LEU A  36      26.821  46.379 -12.045  1.00  0.00      LA0  N
ATOM    340  H   LEU A  36      26.590  47.135 -12.661  1.00  0.00      LA0  H
ATOM    341  CA  LEU A  36      27.362  46.612 -10.712  1.00  0.00      LA0  C
ATOM    342  CB  LEU A  36      27.930  48.025 -10.618  1.00  0.00      LA0  C
ATOM    343  CG  LEU A  36      29.103  48.237 -11.572  1.00  0.00      LA0  C
ATOM    344  CD1 LEU A  36      29.524  49.703 -11.634  1.00  0.00      LA0  C
ATOM    345  CD2 LEU A  36      30.272  47.311 -11.243  1.00  0.00      LA0  C
ATOM    346  C   LEU A  36      26.393  46.354  -9.577  1.00  0.00      LA0  C
ATOM    347  O   LEU A  36      26.778  45.895  -8.507  1.00  0.00      LA0  O
ATOM    348  N   GLY A  37      25.125  46.675  -9.850  1.00  0.00      LA0  N
ATOM    349  H   GLY A  37      24.895  47.108 -10.721  1.00  0.00      LA0  H
ATOM    350  CA  GLY A  37      24.191  46.740  -8.732  1.00  0.00      LA0  C
ATOM    351  C   GLY A  37      24.288  48.095  -8.061  1.00  0.00      LA0  C
ATOM    352  O   GLY A  37      25.005  48.982  -8.515  1.00  0.00      LA0  O
ATOM    353  N   ASP A  38      23.542  48.206  -6.961  1.00  0.00      LA0  N
ATOM    354  H   ASP A  38      22.931  47.470  -6.660  1.00  0.00      LA0  H
ATOM    355  CA  ASP A  38      23.421  49.474  -6.238  1.00  0.00      LA0  C
ATOM    356  CB  ASP A  38      22.508  49.303  -5.016  1.00  0.00      LA0  C
ATOM    357  CG  ASP A  38      21.250  48.538  -5.387  1.00  0.00      LA0  C
ATOM    358  OD1 ASP A  38      20.236  49.170  -5.667  1.00  0.00      LA0  O
ATOM    359  OD2 ASP A  38      21.300  47.307  -5.414  1.00  0.00      LA0  O
ATOM    360  C   ASP A  38      24.750  50.051  -5.797  1.00  0.00      LA0  C
ATOM    361  O   ASP A  38      25.495  49.454  -5.024  1.00  0.00      LA0  O
ATOM    362  N   MET A  39      25.042  51.237  -6.339  1.00  0.00      LA0  N
ATOM    363  H   MET A  39      24.369  51.696  -6.919  1.00  0.00      LA0  H
ATOM    364  CA  MET A  39      26.273  51.904  -5.932  1.00  0.00      LA0  C
ATOM    365  CB  MET A  39      26.616  53.025  -6.914  1.00  0.00      LA0  C
ATOM    366  CG  MET A  39      27.974  52.857  -7.598  1.00  0.00      LA0  C
ATOM    367  SD  MET A  39      28.095  51.370  -8.606  1.00  0.00      LA0  S
ATOM    368  CE  MET A  39      26.747  51.718  -9.748  1.00  0.00      LA0  C
ATOM    369  C   MET A  39      26.149  52.459  -4.534  1.00  0.00      LA0  C
ATOM    370  O   MET A  39      25.097  52.948  -4.148  1.00  0.00      LA0  O
ATOM    371  N   VAL A  40      27.257  52.357  -3.790  1.00  0.00      LA0  N
ATOM    372  H   VAL A  40      28.060  51.895  -4.164  1.00  0.00      LA0  H
ATOM    373  CA  VAL A  40      27.267  53.018  -2.486  1.00  0.00      LA0  C
ATOM    374  CB  VAL A  40      27.240  52.007  -1.326  1.00  0.00      LA0  C
ATOM    375  CG1 VAL A  40      27.205  52.672   0.055  1.00  0.00      LA0  C
ATOM    376  CG2 VAL A  40      26.020  51.097  -1.464  1.00  0.00      LA0  C
ATOM    377  C   VAL A  40      28.385  54.041  -2.355  1.00  0.00      LA0  C
ATOM    378  O   VAL A  40      28.249  55.064  -1.700  1.00  0.00      LA0  O
ATOM    379  N   PHE A  41      29.489  53.750  -3.052  1.00  0.00      LA0  N
ATOM    380  H   PHE A  41      29.612  52.905  -3.574  1.00  0.00      LA0  H
ATOM    381  CA  PHE A  41      30.496  54.798  -3.133  1.00  0.00      LA0  C
ATOM    382  CB  PHE A  41      31.774  54.362  -2.402  1.00  0.00      LA0  C
ATOM    383  CG  PHE A  41      32.852  55.422  -2.457  1.00  0.00      LA0  C
ATOM    384  CD1 PHE A  41      32.627  56.693  -1.883  1.00  0.00      LA0  C
ATOM    385  CD2 PHE A  41      34.075  55.112  -3.090  1.00  0.00      LA0  C
ATOM    386  CE1 PHE A  41      33.637  57.672  -1.950  1.00  0.00      LA0  C
ATOM    387  CE2 PHE A  41      35.087  56.089  -3.155  1.00  0.00      LA0  C
ATOM    388  CZ  PHE A  41      34.856  57.360  -2.589  1.00  0.00      LA0  C
ATOM    389  C   PHE A  41      30.772  55.120  -4.580  1.00  0.00      LA0  C
ATOM    390  O   PHE A  41      31.140  54.253  -5.363  1.00  0.00      LA0  O
ATOM    391  N   VAL A  42      30.584  56.395  -4.924  1.00  0.00      LA0  N
ATOM    392  H   VAL A  42      30.237  57.102  -4.302  1.00  0.00      LA0  H
ATOM    393  CA  VAL A  42      31.144  56.727  -6.226  1.00  0.00      LA0  C
ATOM    394  CB  VAL A  42      30.105  57.347  -7.166  1.00  0.00      LA0  C
ATOM    395  CG1 VAL A  42      30.645  57.433  -8.597  1.00  0.00      LA0  C
ATOM    396  CG2 VAL A  42      28.780  56.586  -7.118  1.00  0.00      LA0  C
ATOM    397  C   VAL A  42      32.339  57.629  -6.046  1.00  0.00      LA0  C
ATOM    398  O   VAL A  42      32.237  58.729  -5.518  1.00  0.00      LA0  O
ATOM    399  N   ASP A  43      33.478  57.084  -6.480  1.00  0.00      LA0  N
ATOM    400  H   ASP A  43      33.485  56.199  -6.946  1.00  0.00      LA0  H
ATOM    401  CA  ASP A  43      34.707  57.865  -6.405  1.00  0.00      LA0  C
ATOM    402  CB  ASP A  43      35.881  56.896  -6.595  1.00  0.00      LA0  C
ATOM    403  CG  ASP A  43      37.207  57.590  -6.813  1.00  0.00      LA0  C
ATOM    404  OD1 ASP A  43      37.577  58.438  -6.006  1.00  0.00      LA0  O
ATOM    405  OD2 ASP A  43      37.845  57.290  -7.816  1.00  0.00      LA0  O
ATOM    406  C   ASP A  43      34.683  59.041  -7.370  1.00  0.00      LA0  C
ATOM    407  O   ASP A  43      34.006  59.035  -8.396  1.00  0.00      LA0  O
ATOM    408  N   LEU A  44      35.402  60.079  -6.935  1.00  0.00      LA0  N
ATOM    409  H   LEU A  44      36.072  59.892  -6.211  1.00  0.00      LA0  H
ATOM    410  CA  LEU A  44      35.328  61.376  -7.590  1.00  0.00      LA0  C
ATOM    411  CB  LEU A  44      34.439  62.330  -6.783  1.00  0.00      LA0  C
ATOM    412  CG  LEU A  44      32.966  61.923  -6.683  1.00  0.00      LA0  C
ATOM    413  CD1 LEU A  44      32.242  62.712  -5.596  1.00  0.00      LA0  C
ATOM    414  CD2 LEU A  44      32.242  62.012  -8.027  1.00  0.00      LA0  C
ATOM    415  C   LEU A  44      36.715  61.970  -7.731  1.00  0.00      LA0  C
ATOM    416  O   LEU A  44      37.331  62.403  -6.765  1.00  0.00      LA0  O
ATOM    417  N   PRO A  45      37.201  61.999  -8.990  1.00  0.00      LA0  N
ATOM    418  CD  PRO A  45      36.552  61.525 -10.206  1.00  0.00      LA0  C
ATOM    419  CA  PRO A  45      38.533  62.567  -9.218  1.00  0.00      LA0  C
ATOM    420  CB  PRO A  45      38.777  62.243 -10.696  1.00  0.00      LA0  C
ATOM    421  CG  PRO A  45      37.389  62.126 -11.327  1.00  0.00      LA0  C
ATOM    422  C   PRO A  45      38.583  64.051  -8.891  1.00  0.00      LA0  C
ATOM    423  O   PRO A  45      37.901  64.866  -9.497  1.00  0.00      LA0  O
ATOM    424  N   GLU A  46      39.429  64.348  -7.893  1.00  0.00      LA0  N
ATOM    425  H   GLU A  46      39.821  63.587  -7.380  1.00  0.00      LA0  H
ATOM    426  CA  GLU A  46      39.564  65.722  -7.401  1.00  0.00      LA0  C
ATOM    427  CB  GLU A  46      40.700  65.768  -6.367  1.00  0.00      LA0  C
ATOM    428  CG  GLU A  46      40.855  67.076  -5.575  1.00  0.00      LA0  C
ATOM    429  CD  GLU A  46      39.596  67.372  -4.780  1.00  0.00      LA0  C
ATOM    430  OE1 GLU A  46      39.508  66.929  -3.638  1.00  0.00      LA0  O
ATOM    431  OE2 GLU A  46      38.712  68.050  -5.302  1.00  0.00      LA0  O
ATOM    432  C   GLU A  46      39.740  66.789  -8.476  1.00  0.00      LA0  C
ATOM    433  O   GLU A  46      40.410  66.599  -9.489  1.00  0.00      LA0  O
ATOM    434  N   VAL A  47      39.093  67.929  -8.208  1.00  0.00      LA0  N
ATOM    435  H   VAL A  47      38.712  68.027  -7.284  1.00  0.00      LA0  H
ATOM    436  CA  VAL A  47      39.220  69.064  -9.117  1.00  0.00      LA0  C
ATOM    437  CB  VAL A  47      38.252  70.177  -8.680  1.00  0.00      LA0  C
ATOM    438  CG1 VAL A  47      38.335  71.434  -9.553  1.00  0.00      LA0  C
ATOM    439  CG2 VAL A  47      36.821  69.633  -8.632  1.00  0.00      LA0  C
ATOM    440  C   VAL A  47      40.662  69.547  -9.207  1.00  0.00      LA0  C
ATOM    441  O   VAL A  47      41.343  69.775  -8.217  1.00  0.00      LA0  O
ATOM    442  N   GLY A  48      41.112  69.656 -10.461  1.00  0.00      LA0  N
ATOM    443  H   GLY A  48      40.493  69.461 -11.222  1.00  0.00      LA0  H
ATOM    444  CA  GLY A  48      42.516  69.999 -10.652  1.00  0.00      LA0  C
ATOM    445  C   GLY A  48      43.427  68.807 -10.896  1.00  0.00      LA0  C
ATOM    446  O   GLY A  48      44.611  68.953 -11.169  1.00  0.00      LA0  O
ATOM    447  N   ALA A  49      42.833  67.605 -10.804  1.00  0.00      LA0  N
ATOM    448  H   ALA A  49      41.870  67.499 -10.552  1.00  0.00      LA0  H
ATOM    449  CA  ALA A  49      43.622  66.467 -11.265  1.00  0.00      LA0  C
ATOM    450  CB  ALA A  49      43.121  65.165 -10.637  1.00  0.00      LA0  C
ATOM    451  C   ALA A  49      43.565  66.345 -12.774  1.00  0.00      LA0  C
ATOM    452  O   ALA A  49      42.633  66.819 -13.414  1.00  0.00      LA0  O
ATOM    453  N   THR A  50      44.592  65.677 -13.303  1.00  0.00      LA0  N
ATOM    454  H   THR A  50      45.334  65.318 -12.743  1.00  0.00      LA0  H
ATOM    455  CA  THR A  50      44.650  65.535 -14.751  1.00  0.00      LA0  C
ATOM    456  CB  THR A  50      45.784  66.417 -15.284  1.00  0.00      LA0  C
ATOM    457  OG1 THR A  50      45.708  67.711 -14.673  1.00  0.00      LA0  O
ATOM    458  HG1 THR A  50      46.388  68.249 -15.055  1.00  0.00      LA0  H
ATOM    459  CG2 THR A  50      45.797  66.540 -16.811  1.00  0.00      LA0  C
ATOM    460  C   THR A  50      44.853  64.080 -15.119  1.00  0.00      LA0  C
ATOM    461  O   THR A  50      45.689  63.405 -14.532  1.00  0.00      LA0  O
ATOM    462  N   VAL A  51      44.038  63.628 -16.080  1.00  0.00      LA0  N
ATOM    463  H   VAL A  51      43.410  64.265 -16.535  1.00  0.00      LA0  H
ATOM    464  CA  VAL A  51      44.117  62.235 -16.530  1.00  0.00      LA0  C
ATOM    465  CB  VAL A  51      42.952  61.411 -15.959  1.00  0.00      LA0  C
ATOM    466  CG1 VAL A  51      43.230  60.966 -14.521  1.00  0.00      LA0  C
ATOM    467  CG2 VAL A  51      41.622  62.162 -16.071  1.00  0.00      LA0  C
ATOM    468  C   VAL A  51      44.114  62.201 -18.047  1.00  0.00      LA0  C
ATOM    469  O   VAL A  51      43.869  63.227 -18.675  1.00  0.00      LA0  O
ATOM    470  N   SER A  52      44.390  61.021 -18.610  1.00  0.00      LA0  N
ATOM    471  H   SER A  52      44.618  60.189 -18.097  1.00  0.00      LA0  H
ATOM    472  CA  SER A  52      44.458  61.002 -20.067  1.00  0.00      LA0  C
ATOM    473  CB  SER A  52      45.865  60.617 -20.538  1.00  0.00      LA0  C
ATOM    474  OG  SER A  52      46.818  60.890 -19.502  1.00  0.00      LA0  O
ATOM    475  HG  SER A  52      46.752  60.119 -18.929  1.00  0.00      LA0  H
ATOM    476  C   SER A  52      43.390  60.154 -20.736  1.00  0.00      LA0  C
ATOM    477  O   SER A  52      42.711  59.347 -20.112  1.00  0.00      LA0  O
ATOM    478  N   ALA A  53      43.257  60.386 -22.051  1.00  0.00      LA0  N
ATOM    479  H   ALA A  53      43.832  61.084 -22.479  1.00  0.00      LA0  H
ATOM    480  CA  ALA A  53      42.253  59.681 -22.844  1.00  0.00      LA0  C
ATOM    481  CB  ALA A  53      42.145  60.301 -24.239  1.00  0.00      LA0  C
ATOM    482  C   ALA A  53      42.536  58.200 -22.987  1.00  0.00      LA0  C
ATOM    483  O   ALA A  53      43.183  57.737 -23.919  1.00  0.00      LA0  O
ATOM    484  N   GLY A  54      42.020  57.467 -22.004  1.00  0.00      LA0  N
ATOM    485  H   GLY A  54      41.507  57.927 -21.271  1.00  0.00      LA0  H
ATOM    486  CA  GLY A  54      42.319  56.046 -22.002  1.00  0.00      LA0  C
ATOM    487  C   GLY A  54      42.577  55.511 -20.615  1.00  0.00      LA0  C
ATOM    488  O   GLY A  54      42.212  54.376 -20.319  1.00  0.00      LA0  O
ATOM    489  N   ASP A  55      43.192  56.389 -19.805  1.00  0.00      LA0  N
ATOM    490  H   ASP A  55      43.504  57.282 -20.136  1.00  0.00      LA0  H
ATOM    491  CA  ASP A  55      43.481  56.108 -18.397  1.00  0.00      LA0  C
ATOM    492  CB  ASP A  55      44.175  57.297 -17.703  1.00  0.00      LA0  C
ATOM    493  CG  ASP A  55      45.412  57.862 -18.397  1.00  0.00      LA0  C
ATOM    494  OD1 ASP A  55      45.706  57.517 -19.540  1.00  0.00      LA0  O
ATOM    495  OD2 ASP A  55      46.065  58.712 -17.796  1.00  0.00      LA0  O
ATOM    496  C   ASP A  55      42.192  55.867 -17.644  1.00  0.00      LA0  C
ATOM    497  O   ASP A  55      41.110  56.168 -18.142  1.00  0.00      LA0  O
ATOM    498  N   ASP A  56      42.324  55.332 -16.427  1.00  0.00      LA0  N
ATOM    499  H   ASP A  56      43.198  55.123 -15.983  1.00  0.00      LA0  H
ATOM    500  CA  ASP A  56      41.129  55.374 -15.593  1.00  0.00      LA0  C
ATOM    501  CB  ASP A  56      41.143  54.237 -14.560  1.00  0.00      LA0  C
ATOM    502  CG  ASP A  56      42.318  54.374 -13.613  1.00  0.00      LA0  C
ATOM    503  OD1 ASP A  56      43.426  53.997 -13.993  1.00  0.00      LA0  O
ATOM    504  OD2 ASP A  56      42.115  54.863 -12.506  1.00  0.00      LA0  O
ATOM    505  C   ASP A  56      40.944  56.755 -14.981  1.00  0.00      LA0  C
ATOM    506  O   ASP A  56      41.702  57.685 -15.241  1.00  0.00      LA0  O
ATOM    507  N   CYS A  57      39.873  56.873 -14.195  1.00  0.00      LA0  N
ATOM    508  H   CYS A  57      39.269  56.083 -14.095  1.00  0.00      LA0  H
ATOM    509  CA  CYS A  57      39.605  58.184 -13.614  1.00  0.00      LA0  C
ATOM    510  CB  CYS A  57      38.886  59.093 -14.611  1.00  0.00      LA0  C
ATOM    511  SG  CYS A  57      37.279  58.442 -15.132  1.00  0.00      LA0  S
ATOM    512  C   CYS A  57      38.841  58.144 -12.313  1.00  0.00      LA0  C
ATOM    513  O   CYS A  57      38.970  59.034 -11.484  1.00  0.00      LA0  O
ATOM    514  N   ALA A  58      38.027  57.085 -12.181  1.00  0.00      LA0  N
ATOM    515  H   ALA A  58      37.925  56.391 -12.895  1.00  0.00      LA0  H
ATOM    516  CA  ALA A  58      37.262  56.937 -10.948  1.00  0.00      LA0  C
ATOM    517  CB  ALA A  58      35.998  57.804 -10.974  1.00  0.00      LA0  C
ATOM    518  C   ALA A  58      36.844  55.497 -10.772  1.00  0.00      LA0  C
ATOM    519  O   ALA A  58      36.804  54.731 -11.731  1.00  0.00      LA0  O
ATOM    520  N   VAL A  59      36.518  55.164  -9.520  1.00  0.00      LA0  N
ATOM    521  H   VAL A  59      36.681  55.836  -8.792  1.00  0.00      LA0  H
ATOM    522  CA  VAL A  59      35.966  53.835  -9.265  1.00  0.00      LA0  C
ATOM    523  CB  VAL A  59      36.787  53.108  -8.184  1.00  0.00      LA0  C
ATOM    524  CG1 VAL A  59      36.384  51.637  -8.057  1.00  0.00      LA0  C
ATOM    525  CG2 VAL A  59      38.292  53.231  -8.439  1.00  0.00      LA0  C
ATOM    526  C   VAL A  59      34.492  53.899  -8.883  1.00  0.00      LA0  C
ATOM    527  O   VAL A  59      34.062  54.683  -8.046  1.00  0.00      LA0  O
ATOM    528  N   ALA A  60      33.705  53.036  -9.534  1.00  0.00      LA0  N
ATOM    529  H   ALA A  60      34.114  52.404 -10.195  1.00  0.00      LA0  H
ATOM    530  CA  ALA A  60      32.321  52.944  -9.077  1.00  0.00      LA0  C
ATOM    531  CB  ALA A  60      31.360  52.844 -10.262  1.00  0.00      LA0  C
ATOM    532  C   ALA A  60      32.125  51.745  -8.174  1.00  0.00      LA0  C
ATOM    533  O   ALA A  60      32.113  50.609  -8.633  1.00  0.00      LA0  O
ATOM    534  N   GLU A  61      32.000  52.044  -6.877  1.00  0.00      LA0  N
ATOM    535  H   GLU A  61      31.952  52.995  -6.565  1.00  0.00      LA0  H
ATOM    536  CA  GLU A  61      31.877  50.957  -5.911  1.00  0.00      LA0  C
ATOM    537  CB  GLU A  61      32.725  51.229  -4.667  1.00  0.00      LA0  C
ATOM    538  CG  GLU A  61      34.162  51.662  -4.973  1.00  0.00      LA0  C
ATOM    539  CD  GLU A  61      35.096  51.090  -3.931  1.00  0.00      LA0  C
ATOM    540  OE1 GLU A  61      35.804  51.833  -3.260  1.00  0.00      LA0  O
ATOM    541  OE2 GLU A  61      35.125  49.877  -3.791  1.00  0.00      LA0  O
ATOM    542  C   GLU A  61      30.444  50.672  -5.504  1.00  0.00      LA0  C
ATOM    543  O   GLU A  61      29.715  51.533  -5.019  1.00  0.00      LA0  O
ATOM    544  N   SER A  62      30.052  49.419  -5.732  1.00  0.00      LA0  N
ATOM    545  H   SER A  62      30.675  48.717  -6.080  1.00  0.00      LA0  H
ATOM    546  CA  SER A  62      28.688  49.059  -5.371  1.00  0.00      LA0  C
ATOM    547  CB  SER A  62      28.002  48.436  -6.592  1.00  0.00      LA0  C
ATOM    548  OG  SER A  62      28.591  47.168  -6.909  1.00  0.00      LA0  O
ATOM    549  HG  SER A  62      28.058  46.815  -7.617  1.00  0.00      LA0  H
ATOM    550  C   SER A  62      28.639  48.142  -4.160  1.00  0.00      LA0  C
ATOM    551  O   SER A  62      29.662  47.803  -3.580  1.00  0.00      LA0  O
ATOM    552  N   VAL A  63      27.408  47.701  -3.844  1.00  0.00      LA0  N
ATOM    553  H   VAL A  63      26.609  48.119  -4.278  1.00  0.00      LA0  H
ATOM    554  CA  VAL A  63      27.248  46.580  -2.912  1.00  0.00      LA0  C
ATOM    555  CB  VAL A  63      25.777  46.421  -2.483  1.00  0.00      LA0  C
ATOM    556  CG1 VAL A  63      25.311  47.575  -1.602  1.00  0.00      LA0  C
ATOM    557  CG2 VAL A  63      24.839  46.208  -3.677  1.00  0.00      LA0  C
ATOM    558  C   VAL A  63      27.747  45.234  -3.426  1.00  0.00      LA0  C
ATOM    559  O   VAL A  63      27.824  44.259  -2.693  1.00  0.00      LA0  O
ATOM    560  N   LYS A  64      28.010  45.198  -4.741  1.00  0.00      LA0  N
ATOM    561  H   LYS A  64      28.012  46.029  -5.295  1.00  0.00      LA0  H
ATOM    562  CA  LYS A  64      28.117  43.882  -5.357  1.00  0.00      LA0  C
ATOM    563  CB  LYS A  64      26.762  43.607  -6.044  1.00  0.00      LA0  C
ATOM    564  CG  LYS A  64      26.577  42.288  -6.798  1.00  0.00      LA0  C
ATOM    565  CD  LYS A  64      26.801  42.467  -8.301  1.00  0.00      LA0  C
ATOM    566  CE  LYS A  64      27.317  41.201  -8.976  1.00  0.00      LA0  C
ATOM    567  NZ  LYS A  64      28.649  40.882  -8.452  1.00  0.00      LA0  N
ATOM    568  HZ1 LYS A  64      29.229  40.454  -9.198  1.00  0.00      LA0  H
ATOM    569  HZ2 LYS A  64      29.126  41.729  -8.079  1.00  0.00      LA0  H
ATOM    570  HZ3 LYS A  64      28.612  40.194  -7.666  1.00  0.00      LA0  H
ATOM    571  C   LYS A  64      29.346  43.702  -6.245  1.00  0.00      LA0  C
ATOM    572  O   LYS A  64      29.610  42.617  -6.765  1.00  0.00      LA0  O
ATOM    573  N   ALA A  65      30.079  44.811  -6.422  1.00  0.00      LA0  N
ATOM    574  H   ALA A  65      29.833  45.686  -5.996  1.00  0.00      LA0  H
ATOM    575  CA  ALA A  65      31.274  44.814  -7.262  1.00  0.00      LA0  C
ATOM    576  CB  ALA A  65      30.928  44.509  -8.729  1.00  0.00      LA0  C
ATOM    577  C   ALA A  65      31.901  46.192  -7.198  1.00  0.00      LA0  C
ATOM    578  O   ALA A  65      31.488  47.038  -6.415  1.00  0.00      LA0  O
ATOM    579  N   ALA A  66      32.875  46.396  -8.090  1.00  0.00      LA0  N
ATOM    580  H   ALA A  66      33.289  45.666  -8.634  1.00  0.00      LA0  H
ATOM    581  CA  ALA A  66      33.277  47.761  -8.395  1.00  0.00      LA0  C
ATOM    582  CB  ALA A  66      34.420  48.217  -7.491  1.00  0.00      LA0  C
ATOM    583  C   ALA A  66      33.738  47.776  -9.832  1.00  0.00      LA0  C
ATOM    584  O   ALA A  66      34.139  46.743 -10.353  1.00  0.00      LA0  O
ATOM    585  N   SER A  67      33.651  48.951 -10.454  1.00  0.00      LA0  N
ATOM    586  H   SER A  67      33.297  49.757  -9.977  1.00  0.00      LA0  H
ATOM    587  CA  SER A  67      34.192  49.024 -11.806  1.00  0.00      LA0  C
ATOM    588  CB  SER A  67      33.084  49.250 -12.843  1.00  0.00      LA0  C
ATOM    589  OG  SER A  67      33.564  49.033 -14.178  1.00  0.00      LA0  O
ATOM    590  HG  SER A  67      33.976  49.849 -14.478  1.00  0.00      LA0  H
ATOM    591  C   SER A  67      35.201  50.134 -11.893  1.00  0.00      LA0  C
ATOM    592  O   SER A  67      35.154  51.100 -11.138  1.00  0.00      LA0  O
ATOM    593  N   ASP A  68      36.087  49.957 -12.875  1.00  0.00      LA0  N
ATOM    594  H   ASP A  68      36.030  49.163 -13.483  1.00  0.00      LA0  H
ATOM    595  CA  ASP A  68      36.821  51.118 -13.359  1.00  0.00      LA0  C
ATOM    596  CB  ASP A  68      38.041  50.671 -14.192  1.00  0.00      LA0  C
ATOM    597  CG  ASP A  68      37.726  49.558 -15.194  1.00  0.00      LA0  C
ATOM    598  OD1 ASP A  68      38.560  48.679 -15.394  1.00  0.00      LA0  O
ATOM    599  OD2 ASP A  68      36.662  49.551 -15.804  1.00  0.00      LA0  O
ATOM    600  C   ASP A  68      35.887  52.019 -14.149  1.00  0.00      LA0  C
ATOM    601  O   ASP A  68      34.822  51.598 -14.595  1.00  0.00      LA0  O
ATOM    602  N   ILE A  69      36.322  53.279 -14.257  1.00  0.00      LA0  N
ATOM    603  H   ILE A  69      37.112  53.579 -13.719  1.00  0.00      LA0  H
ATOM    604  CA  ILE A  69      35.673  54.260 -15.126  1.00  0.00      LA0  C
ATOM    605  CB  ILE A  69      34.856  55.265 -14.290  1.00  0.00      LA0  C
ATOM    606  CG2 ILE A  69      34.208  56.359 -15.146  1.00  0.00      LA0  C
ATOM    607  CG1 ILE A  69      33.829  54.559 -13.401  1.00  0.00      LA0  C
ATOM    608  CD1 ILE A  69      33.303  55.454 -12.281  1.00  0.00      LA0  C
ATOM    609  C   ILE A  69      36.819  54.972 -15.811  1.00  0.00      LA0  C
ATOM    610  O   ILE A  69      37.767  55.365 -15.139  1.00  0.00      LA0  O
ATOM    611  N   TYR A  70      36.738  55.084 -17.139  1.00  0.00      LA0  N
ATOM    612  H   TYR A  70      35.930  54.822 -17.676  1.00  0.00      LA0  H
ATOM    613  CA  TYR A  70      37.883  55.696 -17.804  1.00  0.00      LA0  C
ATOM    614  CB  TYR A  70      38.244  54.929 -19.083  1.00  0.00      LA0  C
ATOM    615  CG  TYR A  70      38.649  53.520 -18.727  1.00  0.00      LA0  C
ATOM    616  CD1 TYR A  70      39.987  53.267 -18.362  1.00  0.00      LA0  C
ATOM    617  CE1 TYR A  70      40.360  51.969 -17.987  1.00  0.00      LA0  C
ATOM    618  CD2 TYR A  70      37.677  52.501 -18.755  1.00  0.00      LA0  C
ATOM    619  CE2 TYR A  70      38.050  51.202 -18.380  1.00  0.00      LA0  C
ATOM    620  CZ  TYR A  70      39.383  50.956 -17.995  1.00  0.00      LA0  C
ATOM    621  OH  TYR A  70      39.736  49.677 -17.611  1.00  0.00      LA0  O
ATOM    622  HH  TYR A  70      39.837  49.665 -16.654  1.00  0.00      LA0  H
ATOM    623  C   TYR A  70      37.676  57.162 -18.104  1.00  0.00      LA0  C
ATOM    624  O   TYR A  70      36.563  57.672 -18.141  1.00  0.00      LA0  O
ATOM    625  N   ALA A  71      38.815  57.823 -18.336  1.00  0.00      LA0  N
ATOM    626  H   ALA A  71      39.688  57.338 -18.288  1.00  0.00      LA0  H
ATOM    627  CA  ALA A  71      38.752  59.170 -18.882  1.00  0.00      LA0  C
ATOM    628  CB  ALA A  71      39.982  59.973 -18.475  1.00  0.00      LA0  C
ATOM    629  C   ALA A  71      38.679  59.116 -20.394  1.00  0.00      LA0  C
ATOM    630  O   ALA A  71      39.589  58.663 -21.079  1.00  0.00      LA0  O
ATOM    631  N   PRO A  72      37.513  59.559 -20.911  1.00  0.00      LA0  N
ATOM    632  CD  PRO A  72      36.339  60.022 -20.184  1.00  0.00      LA0  C
ATOM    633  CA  PRO A  72      37.303  59.504 -22.357  1.00  0.00      LA0  C
ATOM    634  CB  PRO A  72      35.809  59.830 -22.480  1.00  0.00      LA0  C
ATOM    635  CG  PRO A  72      35.203  59.595 -21.098  1.00  0.00      LA0  C
ATOM    636  C   PRO A  72      38.207  60.442 -23.148  1.00  0.00      LA0  C
ATOM    637  O   PRO A  72      38.801  60.078 -24.154  1.00  0.00      LA0  O
ATOM    638  N   VAL A  73      38.264  61.682 -22.643  1.00  0.00      LA0  N
ATOM    639  H   VAL A  73      37.839  61.880 -21.763  1.00  0.00      LA0  H
ATOM    640  CA  VAL A  73      39.220  62.643 -23.189  1.00  0.00      LA0  C
ATOM    641  CB  VAL A  73      38.521  63.966 -23.534  1.00  0.00      LA0  C
ATOM    642  CG1 VAL A  73      37.607  63.806 -24.746  1.00  0.00      LA0  C
ATOM    643  CG2 VAL A  73      37.761  64.547 -22.340  1.00  0.00      LA0  C
ATOM    644  C   VAL A  73      40.296  62.856 -22.145  1.00  0.00      LA0  C
ATOM    645  O   VAL A  73      40.124  62.418 -21.011  1.00  0.00      LA0  O
ATOM    646  N   SER A  74      41.383  63.524 -22.545  1.00  0.00      LA0  N
ATOM    647  H   SER A  74      41.463  63.962 -23.446  1.00  0.00      LA0  H
ATOM    648  CA  SER A  74      42.314  63.869 -21.478  1.00  0.00      LA0  C
ATOM    649  CB  SER A  74      43.752  63.943 -21.997  1.00  0.00      LA0  C
ATOM    650  OG  SER A  74      43.987  62.907 -22.958  1.00  0.00      LA0  O
ATOM    651  HG  SER A  74      43.683  63.286 -23.786  1.00  0.00      LA0  H
ATOM    652  C   SER A  74      41.912  65.173 -20.823  1.00  0.00      LA0  C
ATOM    653  O   SER A  74      40.960  65.826 -21.237  1.00  0.00      LA0  O
ATOM    654  N   GLY A  75      42.676  65.541 -19.794  1.00  0.00      LA0  N
ATOM    655  H   GLY A  75      43.340  64.917 -19.381  1.00  0.00      LA0  H
ATOM    656  CA  GLY A  75      42.461  66.887 -19.298  1.00  0.00      LA0  C
ATOM    657  C   GLY A  75      42.199  66.954 -17.815  1.00  0.00      LA0  C
ATOM    658  O   GLY A  75      42.527  66.061 -17.039  1.00  0.00      LA0  O
ATOM    659  N   GLU A  76      41.630  68.111 -17.478  1.00  0.00      LA0  N
ATOM    660  H   GLU A  76      41.181  68.624 -18.211  1.00  0.00      LA0  H
ATOM    661  CA  GLU A  76      41.586  68.597 -16.106  1.00  0.00      LA0  C
ATOM    662  CB  GLU A  76      41.980  70.071 -16.186  1.00  0.00      LA0  C
ATOM    663  CG  GLU A  76      42.049  70.920 -14.916  1.00  0.00      LA0  C
ATOM    664  CD  GLU A  76      42.332  72.344 -15.363  1.00  0.00      LA0  C
ATOM    665  OE1 GLU A  76      43.412  72.613 -15.887  1.00  0.00      LA0  O
ATOM    666  OE2 GLU A  76      41.442  73.189 -15.298  1.00  0.00      LA0  O
ATOM    667  C   GLU A  76      40.197  68.410 -15.536  1.00  0.00      LA0  C
ATOM    668  O   GLU A  76      39.201  68.747 -16.166  1.00  0.00      LA0  O
ATOM    669  N   ILE A  77      40.142  67.851 -14.326  1.00  0.00      LA0  N
ATOM    670  H   ILE A  77      40.988  67.633 -13.837  1.00  0.00      LA0  H
ATOM    671  CA  ILE A  77      38.810  67.707 -13.744  1.00  0.00      LA0  C
ATOM    672  CB  ILE A  77      38.770  66.638 -12.643  1.00  0.00      LA0  C
ATOM    673  CG2 ILE A  77      37.315  66.302 -12.298  1.00  0.00      LA0  C
ATOM    674  CG1 ILE A  77      39.596  65.390 -12.980  1.00  0.00      LA0  C
ATOM    675  CD1 ILE A  77      39.109  64.617 -14.207  1.00  0.00      LA0  C
ATOM    676  C   ILE A  77      38.331  69.033 -13.192  1.00  0.00      LA0  C
ATOM    677  O   ILE A  77      38.919  69.581 -12.271  1.00  0.00      LA0  O
ATOM    678  N   VAL A  78      37.261  69.543 -13.806  1.00  0.00      LA0  N
ATOM    679  H   VAL A  78      36.797  69.020 -14.522  1.00  0.00      LA0  H
ATOM    680  CA  VAL A  78      36.807  70.845 -13.324  1.00  0.00      LA0  C
ATOM    681  CB  VAL A  78      36.523  71.807 -14.482  1.00  0.00      LA0  C
ATOM    682  CG1 VAL A  78      37.838  72.233 -15.132  1.00  0.00      LA0  C
ATOM    683  CG2 VAL A  78      35.520  71.240 -15.493  1.00  0.00      LA0  C
ATOM    684  C   VAL A  78      35.652  70.807 -12.342  1.00  0.00      LA0  C
ATOM    685  O   VAL A  78      35.427  71.742 -11.585  1.00  0.00      LA0  O
ATOM    686  N   ALA A  79      34.926  69.682 -12.373  1.00  0.00      LA0  N
ATOM    687  H   ALA A  79      35.115  68.940 -13.019  1.00  0.00      LA0  H
ATOM    688  CA  ALA A  79      33.842  69.561 -11.404  1.00  0.00      LA0  C
ATOM    689  CB  ALA A  79      32.544  70.170 -11.942  1.00  0.00      LA0  C
ATOM    690  C   ALA A  79      33.592  68.108 -11.103  1.00  0.00      LA0  C
ATOM    691  O   ALA A  79      33.900  67.245 -11.914  1.00  0.00      LA0  O
ATOM    692  N   VAL A  80      33.017  67.871  -9.924  1.00  0.00      LA0  N
ATOM    693  H   VAL A  80      32.758  68.609  -9.300  1.00  0.00      LA0  H
ATOM    694  CA  VAL A  80      32.566  66.515  -9.629  1.00  0.00      LA0  C
ATOM    695  CB  VAL A  80      33.418  65.858  -8.531  1.00  0.00      LA0  C
ATOM    696  CG1 VAL A  80      34.812  65.520  -9.054  1.00  0.00      LA0  C
ATOM    697  CG2 VAL A  80      33.472  66.692  -7.247  1.00  0.00      LA0  C
ATOM    698  C   VAL A  80      31.117  66.580  -9.210  1.00  0.00      LA0  C
ATOM    699  O   VAL A  80      30.614  67.650  -8.895  1.00  0.00      LA0  O
ATOM    700  N   ASN A  81      30.478  65.410  -9.214  1.00  0.00      LA0  N
ATOM    701  H   ASN A  81      30.934  64.572  -9.517  1.00  0.00      LA0  H
ATOM    702  CA  ASN A  81      29.167  65.349  -8.574  1.00  0.00      LA0  C
ATOM    703  CB  ASN A  81      28.293  64.334  -9.311  1.00  0.00      LA0  C
ATOM    704  CG  ASN A  81      26.870  64.302  -8.782  1.00  0.00      LA0  C
ATOM    705  OD1 ASN A  81      26.518  64.917  -7.785  1.00  0.00      LA0  O
ATOM    706  ND2 ASN A  81      26.053  63.550  -9.522  1.00  0.00      LA0  N
ATOM    707 HD21 ASN A  81      26.408  63.060 -10.321  1.00  0.00      LA0  H
ATOM    708 HD22 ASN A  81      25.080  63.441  -9.324  1.00  0.00      LA0  H
ATOM    709  C   ASN A  81      29.357  64.979  -7.119  1.00  0.00      LA0  C
ATOM    710  O   ASN A  81      29.324  63.813  -6.744  1.00  0.00      LA0  O
ATOM    711  N   ASP A  82      29.628  66.029  -6.332  1.00  0.00      LA0  N
ATOM    712  H   ASP A  82      29.473  66.965  -6.661  1.00  0.00      LA0  H
ATOM    713  CA  ASP A  82      30.047  65.860  -4.936  1.00  0.00      LA0  C
ATOM    714  CB  ASP A  82      30.182  67.234  -4.263  1.00  0.00      LA0  C
ATOM    715  CG  ASP A  82      28.871  67.994  -4.359  1.00  0.00      LA0  C
ATOM    716  OD1 ASP A  82      28.083  67.922  -3.421  1.00  0.00      LA0  O
ATOM    717  OD2 ASP A  82      28.625  68.609  -5.392  1.00  0.00      LA0  O
ATOM    718  C   ASP A  82      29.181  64.916  -4.115  1.00  0.00      LA0  C
ATOM    719  O   ASP A  82      29.665  64.047  -3.391  1.00  0.00      LA0  O
ATOM    720  N   ALA A  83      27.866  65.080  -4.342  1.00  0.00      LA0  N
ATOM    721  H   ALA A  83      27.617  65.955  -4.767  1.00  0.00      LA0  H
ATOM    722  CA  ALA A  83      26.856  64.189  -3.771  1.00  0.00      LA0  C
ATOM    723  CB  ALA A  83      25.532  64.330  -4.524  1.00  0.00      LA0  C
ATOM    724  C   ALA A  83      27.232  62.718  -3.732  1.00  0.00      LA0  C
ATOM    725  O   ALA A  83      27.077  62.048  -2.720  1.00  0.00      LA0  O
ATOM    726  N   LEU A  84      27.779  62.244  -4.863  1.00  0.00      LA0  N
ATOM    727  H   LEU A  84      27.972  62.888  -5.606  1.00  0.00      LA0  H
ATOM    728  CA  LEU A  84      28.061  60.813  -5.012  1.00  0.00      LA0  C
ATOM    729  CB  LEU A  84      28.609  60.520  -6.406  1.00  0.00      LA0  C
ATOM    730  CG  LEU A  84      27.662  60.888  -7.549  1.00  0.00      LA0  C
ATOM    731  CD1 LEU A  84      28.291  60.557  -8.900  1.00  0.00      LA0  C
ATOM    732  CD2 LEU A  84      26.276  60.257  -7.404  1.00  0.00      LA0  C
ATOM    733  C   LEU A  84      28.935  60.135  -3.960  1.00  0.00      LA0  C
ATOM    734  O   LEU A  84      28.946  58.915  -3.836  1.00  0.00      LA0  O
ATOM    735  N   SER A  85      29.636  60.978  -3.185  1.00  0.00      LA0  N
ATOM    736  H   SER A  85      29.642  61.955  -3.395  1.00  0.00      LA0  H
ATOM    737  CA  SER A  85      30.352  60.462  -2.016  1.00  0.00      LA0  C
ATOM    738  CB  SER A  85      31.099  61.608  -1.331  1.00  0.00      LA0  C
ATOM    739  OG  SER A  85      31.709  62.456  -2.314  1.00  0.00      LA0  O
ATOM    740  HG  SER A  85      31.051  63.096  -2.578  1.00  0.00      LA0  H
ATOM    741  C   SER A  85      29.472  59.740  -0.997  1.00  0.00      LA0  C
ATOM    742  O   SER A  85      29.792  58.665  -0.502  1.00  0.00      LA0  O
ATOM    743  N   ASP A  86      28.336  60.405  -0.725  1.00  0.00      LA0  N
ATOM    744  H   ASP A  86      28.141  61.267  -1.195  1.00  0.00      LA0  H
ATOM    745  CA  ASP A  86      27.445  59.928   0.335  1.00  0.00      LA0  C
ATOM    746  CB  ASP A  86      27.589  60.811   1.581  1.00  0.00      LA0  C
ATOM    747  CG  ASP A  86      28.892  60.522   2.308  1.00  0.00      LA0  C
ATOM    748  OD1 ASP A  86      29.938  61.054   1.937  1.00  0.00      LA0  O
ATOM    749  OD2 ASP A  86      28.876  59.764   3.271  1.00  0.00      LA0  O
ATOM    750  C   ASP A  86      25.984  59.833  -0.091  1.00  0.00      LA0  C
ATOM    751  O   ASP A  86      25.079  59.538   0.681  1.00  0.00      LA0  O
ATOM    752  N   SER A  87      25.783  60.090  -1.386  1.00  0.00      LA0  N
ATOM    753  H   SER A  87      26.529  60.432  -1.952  1.00  0.00      LA0  H
ATOM    754  CA  SER A  87      24.477  59.911  -2.016  1.00  0.00      LA0  C
ATOM    755  CB  SER A  87      23.666  61.206  -1.937  1.00  0.00      LA0  C
ATOM    756  OG  SER A  87      23.683  61.681  -0.580  1.00  0.00      LA0  O
ATOM    757  HG  SER A  87      23.802  60.904  -0.036  1.00  0.00      LA0  H
ATOM    758  C   SER A  87      24.682  59.425  -3.443  1.00  0.00      LA0  C
ATOM    759  O   SER A  87      24.810  60.176  -4.403  1.00  0.00      LA0  O
ATOM    760  N   PRO A  88      24.842  58.085  -3.513  1.00  0.00      LA0  N
ATOM    761  CD  PRO A  88      24.763  57.147  -2.394  1.00  0.00      LA0  C
ATOM    762  CA  PRO A  88      25.270  57.458  -4.766  1.00  0.00      LA0  C
ATOM    763  CB  PRO A  88      26.036  56.259  -4.219  1.00  0.00      LA0  C
ATOM    764  CG  PRO A  88      25.226  55.833  -2.991  1.00  0.00      LA0  C
ATOM    765  C   PRO A  88      24.147  57.056  -5.719  1.00  0.00      LA0  C
ATOM    766  O   PRO A  88      24.377  56.776  -6.892  1.00  0.00      LA0  O
ATOM    767  N   GLU A  89      22.930  56.997  -5.160  1.00  0.00      LA0  N
ATOM    768  H   GLU A  89      22.789  57.430  -4.266  1.00  0.00      LA0  H
ATOM    769  CA  GLU A  89      21.759  56.431  -5.832  1.00  0.00      LA0  C
ATOM    770  CB  GLU A  89      20.515  56.557  -4.929  1.00  0.00      LA0  C
ATOM    771  CG  GLU A  89      19.988  57.976  -4.634  1.00  0.00      LA0  C
ATOM    772  CD  GLU A  89      21.089  58.842  -4.053  1.00  0.00      LA0  C
ATOM    773  OE1 GLU A  89      21.537  58.575  -2.941  1.00  0.00      LA0  O
ATOM    774  OE2 GLU A  89      21.575  59.717  -4.762  1.00  0.00      LA0  O
ATOM    775  C   GLU A  89      21.497  56.930  -7.241  1.00  0.00      LA0  C
ATOM    776  O   GLU A  89      21.095  56.171  -8.115  1.00  0.00      LA0  O
ATOM    777  N   LEU A  90      21.822  58.219  -7.441  1.00  0.00      LA0  N
ATOM    778  H   LEU A  90      21.984  58.772  -6.617  1.00  0.00      LA0  H
ATOM    779  CA  LEU A  90      21.774  58.822  -8.778  1.00  0.00      LA0  C
ATOM    780  CB  LEU A  90      22.496  60.167  -8.754  1.00  0.00      LA0  C
ATOM    781  CG  LEU A  90      21.831  61.217  -7.864  1.00  0.00      LA0  C
ATOM    782  CD1 LEU A  90      22.714  62.455  -7.703  1.00  0.00      LA0  C
ATOM    783  CD2 LEU A  90      20.424  61.568  -8.351  1.00  0.00      LA0  C
ATOM    784  C   LEU A  90      22.317  57.965  -9.920  1.00  0.00      LA0  C
ATOM    785  O   LEU A  90      21.773  57.872 -11.016  1.00  0.00      LA0  O
ATOM    786  N   VAL A  91      23.449  57.314  -9.611  1.00  0.00      LA0  N
ATOM    787  H   VAL A  91      23.793  57.348  -8.670  1.00  0.00      LA0  H
ATOM    788  CA  VAL A  91      24.080  56.489 -10.642  1.00  0.00      LA0  C
ATOM    789  CB  VAL A  91      25.491  56.079 -10.191  1.00  0.00      LA0  C
ATOM    790  CG1 VAL A  91      26.251  55.271 -11.242  1.00  0.00      LA0  C
ATOM    791  CG2 VAL A  91      26.296  57.323  -9.823  1.00  0.00      LA0  C
ATOM    792  C   VAL A  91      23.242  55.294 -11.084  1.00  0.00      LA0  C
ATOM    793  O   VAL A  91      23.299  54.846 -12.221  1.00  0.00      LA0  O
ATOM    794  N   ASN A  92      22.443  54.800 -10.134  1.00  0.00      LA0  N
ATOM    795  H   ASN A  92      22.383  55.217  -9.227  1.00  0.00      LA0  H
ATOM    796  CA  ASN A  92      21.568  53.702 -10.532  1.00  0.00      LA0  C
ATOM    797  CB  ASN A  92      21.473  52.614  -9.460  1.00  0.00      LA0  C
ATOM    798  CG  ASN A  92      22.837  52.004  -9.208  1.00  0.00      LA0  C
ATOM    799  OD1 ASN A  92      23.639  52.529  -8.449  1.00  0.00      LA0  O
ATOM    800  ND2 ASN A  92      23.069  50.854  -9.844  1.00  0.00      LA0  N
ATOM    801 HD21 ASN A  92      22.437  50.516 -10.548  1.00  0.00      LA0  H
ATOM    802 HD22 ASN A  92      23.889  50.318  -9.637  1.00  0.00      LA0  H
ATOM    803  C   ASN A  92      20.181  54.133 -10.966  1.00  0.00      LA0  C
ATOM    804  O   ASN A  92      19.464  53.376 -11.606  1.00  0.00      LA0  O
ATOM    805  N   SER A  93      19.821  55.379 -10.608  1.00  0.00      LA0  N
ATOM    806  H   SER A  93      20.392  55.992 -10.058  1.00  0.00      LA0  H
ATOM    807  CA  SER A  93      18.545  55.871 -11.122  1.00  0.00      LA0  C
ATOM    808  CB  SER A  93      18.040  57.039 -10.268  1.00  0.00      LA0  C
ATOM    809  OG  SER A  93      19.121  57.920  -9.939  1.00  0.00      LA0  O
ATOM    810  HG  SER A  93      19.140  58.627 -10.592  1.00  0.00      LA0  H
ATOM    811  C   SER A  93      18.603  56.246 -12.589  1.00  0.00      LA0  C
ATOM    812  O   SER A  93      17.855  55.742 -13.418  1.00  0.00      LA0  O
ATOM    813  N   GLU A  94      19.540  57.163 -12.862  1.00  0.00      LA0  N
ATOM    814  H   GLU A  94      20.062  57.604 -12.125  1.00  0.00      LA0  H
ATOM    815  CA  GLU A  94      19.748  57.613 -14.234  1.00  0.00      LA0  C
ATOM    816  CB  GLU A  94      18.696  58.642 -14.697  1.00  0.00      LA0  C
ATOM    817  CG  GLU A  94      17.895  59.387 -13.616  1.00  0.00      LA0  C
ATOM    818  CD  GLU A  94      18.751  60.383 -12.863  1.00  0.00      LA0  C
ATOM    819  OE1 GLU A  94      18.647  61.568 -13.163  1.00  0.00      LA0  O
ATOM    820  OE2 GLU A  94      19.501  59.985 -11.973  1.00  0.00      LA0  O
ATOM    821  C   GLU A  94      21.156  58.127 -14.456  1.00  0.00      LA0  C
ATOM    822  O   GLU A  94      21.467  59.313 -14.397  1.00  0.00      LA0  O
ATOM    823  N   PRO A  95      22.046  57.166 -14.791  1.00  0.00      LA0  N
ATOM    824  CD  PRO A  95      21.774  55.755 -15.041  1.00  0.00      LA0  C
ATOM    825  CA  PRO A  95      23.465  57.508 -14.945  1.00  0.00      LA0  C
ATOM    826  CB  PRO A  95      24.112  56.135 -15.130  1.00  0.00      LA0  C
ATOM    827  CG  PRO A  95      23.025  55.272 -15.763  1.00  0.00      LA0  C
ATOM    828  C   PRO A  95      23.762  58.483 -16.079  1.00  0.00      LA0  C
ATOM    829  O   PRO A  95      24.829  59.074 -16.152  1.00  0.00      LA0  O
ATOM    830  N   TYR A  96      22.767  58.640 -16.967  1.00  0.00      LA0  N
ATOM    831  H   TYR A  96      21.932  58.102 -16.870  1.00  0.00      LA0  H
ATOM    832  CA  TYR A  96      22.921  59.620 -18.041  1.00  0.00      LA0  C
ATOM    833  CB  TYR A  96      22.048  59.214 -19.229  1.00  0.00      LA0  C
ATOM    834  CG  TYR A  96      22.407  57.823 -19.702  1.00  0.00      LA0  C
ATOM    835  CD1 TYR A  96      23.699  57.590 -20.210  1.00  0.00      LA0  C
ATOM    836  CE1 TYR A  96      24.028  56.315 -20.693  1.00  0.00      LA0  C
ATOM    837  CD2 TYR A  96      21.441  56.799 -19.638  1.00  0.00      LA0  C
ATOM    838  CE2 TYR A  96      21.769  55.523 -20.126  1.00  0.00      LA0  C
ATOM    839  CZ  TYR A  96      23.056  55.301 -20.654  1.00  0.00      LA0  C
ATOM    840  OH  TYR A  96      23.384  54.054 -21.149  1.00  0.00      LA0  O
ATOM    841  HH  TYR A  96      22.757  53.844 -21.842  1.00  0.00      LA0  H
ATOM    842  C   TYR A  96      22.644  61.066 -17.648  1.00  0.00      LA0  C
ATOM    843  O   TYR A  96      23.033  62.016 -18.330  1.00  0.00      LA0  O
ATOM    844  N   ALA A  97      21.924  61.189 -16.524  1.00  0.00      LA0  N
ATOM    845  H   ALA A  97      21.666  60.399 -15.969  1.00  0.00      LA0  H
ATOM    846  CA  ALA A  97      21.588  62.522 -16.047  1.00  0.00      LA0  C
ATOM    847  CB  ALA A  97      20.073  62.751 -16.114  1.00  0.00      LA0  C
ATOM    848  C   ALA A  97      22.136  62.772 -14.652  1.00  0.00      LA0  C
ATOM    849  O   ALA A  97      23.247  63.265 -14.509  1.00  0.00      LA0  O
ATOM    850  N   GLY A  98      21.343  62.413 -13.632  1.00  0.00      LA0  N
ATOM    851  H   GLY A  98      20.487  61.900 -13.748  1.00  0.00      LA0  H
ATOM    852  CA  GLY A  98      21.759  62.694 -12.259  1.00  0.00      LA0  C
ATOM    853  C   GLY A  98      22.985  61.912 -11.844  1.00  0.00      LA0  C
ATOM    854  O   GLY A  98      23.858  62.389 -11.128  1.00  0.00      LA0  O
ATOM    855  N   GLY A  99      23.050  60.691 -12.391  1.00  0.00      LA0  N
ATOM    856  H   GLY A  99      22.247  60.342 -12.883  1.00  0.00      LA0  H
ATOM    857  CA  GLY A  99      24.248  59.883 -12.177  1.00  0.00      LA0  C
ATOM    858  C   GLY A  99      25.491  60.251 -12.971  1.00  0.00      LA0  C
ATOM    859  O   GLY A  99      26.360  59.419 -13.213  1.00  0.00      LA0  O
ATOM    860  N   TRP A 100      25.567  61.536 -13.352  1.00  0.00      LA0  N
ATOM    861  H   TRP A 100      24.848  62.189 -13.119  1.00  0.00      LA0  H
ATOM    862  CA  TRP A 100      26.849  62.001 -13.863  1.00  0.00      LA0  C
ATOM    863  CB  TRP A 100      26.702  63.378 -14.523  1.00  0.00      LA0  C
ATOM    864  CG  TRP A 100      26.520  64.505 -13.524  1.00  0.00      LA0  C
ATOM    865  CD2 TRP A 100      27.515  65.445 -13.061  1.00  0.00      LA0  C
ATOM    866  CE2 TRP A 100      26.870  66.331 -12.134  1.00  0.00      LA0  C
ATOM    867  CE3 TRP A 100      28.885  65.615 -13.354  1.00  0.00      LA0  C
ATOM    868  CD1 TRP A 100      25.342  64.866 -12.851  1.00  0.00      LA0  C
ATOM    869  NE1 TRP A 100      25.541  65.934 -12.033  1.00  0.00      LA0  N
ATOM    870  HE1 TRP A 100      24.861  66.342 -11.458  1.00  0.00      LA0  H
ATOM    871  CZ2 TRP A 100      27.607  67.365 -11.518  1.00  0.00      LA0  C
ATOM    872  CZ3 TRP A 100      29.612  66.652 -12.730  1.00  0.00      LA0  C
ATOM    873  CH2 TRP A 100      28.976  67.524 -11.821  1.00  0.00      LA0  C
ATOM    874  C   TRP A 100      27.897  61.999 -12.767  1.00  0.00      LA0  C
ATOM    875  O   TRP A 100      27.610  62.290 -11.614  1.00  0.00      LA0  O
ATOM    876  N   ILE A 101      29.111  61.630 -13.167  1.00  0.00      LA0  N
ATOM    877  H   ILE A 101      29.279  61.456 -14.135  1.00  0.00      LA0  H
ATOM    878  CA  ILE A 101      30.141  61.495 -12.145  1.00  0.00      LA0  C
ATOM    879  CB  ILE A 101      30.937  60.206 -12.395  1.00  0.00      LA0  C
ATOM    880  CG2 ILE A 101      32.039  59.964 -11.357  1.00  0.00      LA0  C
ATOM    881  CG1 ILE A 101      29.955  59.030 -12.462  1.00  0.00      LA0  C
ATOM    882  CD1 ILE A 101      30.571  57.737 -12.987  1.00  0.00      LA0  C
ATOM    883  C   ILE A 101      31.017  62.730 -12.035  1.00  0.00      LA0  C
ATOM    884  O   ILE A 101      31.194  63.308 -10.970  1.00  0.00      LA0  O
ATOM    885  N   PHE A 102      31.549  63.134 -13.197  1.00  0.00      LA0  N
ATOM    886  H   PHE A 102      31.346  62.677 -14.065  1.00  0.00      LA0  H
ATOM    887  CA  PHE A 102      32.396  64.322 -13.151  1.00  0.00      LA0  C
ATOM    888  CB  PHE A 102      33.828  63.992 -12.686  1.00  0.00      LA0  C
ATOM    889  CG  PHE A 102      34.587  63.110 -13.652  1.00  0.00      LA0  C
ATOM    890  CD1 PHE A 102      34.417  61.709 -13.602  1.00  0.00      LA0  C
ATOM    891  CD2 PHE A 102      35.478  63.705 -14.571  1.00  0.00      LA0  C
ATOM    892  CE1 PHE A 102      35.169  60.889 -14.463  1.00  0.00      LA0  C
ATOM    893  CE2 PHE A 102      36.233  62.887 -15.432  1.00  0.00      LA0  C
ATOM    894  CZ  PHE A 102      36.080  61.487 -15.360  1.00  0.00      LA0  C
ATOM    895  C   PHE A 102      32.378  65.083 -14.455  1.00  0.00      LA0  C
ATOM    896  O   PHE A 102      31.876  64.603 -15.461  1.00  0.00      LA0  O
ATOM    897  N   LYS A 103      32.941  66.289 -14.395  1.00  0.00      LA0  N
ATOM    898  H   LYS A 103      33.356  66.600 -13.542  1.00  0.00      LA0  H
ATOM    899  CA  LYS A 103      33.105  67.071 -15.610  1.00  0.00      LA0  C
ATOM    900  CB  LYS A 103      32.395  68.412 -15.488  1.00  0.00      LA0  C
ATOM    901  CG  LYS A 103      30.903  68.312 -15.778  1.00  0.00      LA0  C
ATOM    902  CD  LYS A 103      30.186  69.628 -15.496  1.00  0.00      LA0  C
ATOM    903  CE  LYS A 103      28.767  69.650 -16.059  1.00  0.00      LA0  C
ATOM    904  NZ  LYS A 103      28.807  69.684 -17.527  1.00  0.00      LA0  N
ATOM    905  HZ1 LYS A 103      27.835  69.625 -17.891  1.00  0.00      LA0  H
ATOM    906  HZ2 LYS A 103      29.221  70.581 -17.871  1.00  0.00      LA0  H
ATOM    907  HZ3 LYS A 103      29.338  68.880 -17.923  1.00  0.00      LA0  H
ATOM    908  C   LYS A 103      34.568  67.302 -15.870  1.00  0.00      LA0  C
ATOM    909  O   LYS A 103      35.285  67.891 -15.065  1.00  0.00      LA0  O
ATOM    910  N   ILE A 104      34.975  66.805 -17.034  1.00  0.00      LA0  N
ATOM    911  H   ILE A 104      34.327  66.363 -17.658  1.00  0.00      LA0  H
ATOM    912  CA  ILE A 104      36.345  67.068 -17.437  1.00  0.00      LA0  C
ATOM    913  CB  ILE A 104      37.033  65.742 -17.826  1.00  0.00      LA0  C
ATOM    914  CG2 ILE A 104      36.312  65.030 -18.970  1.00  0.00      LA0  C
ATOM    915  CG1 ILE A 104      38.535  65.893 -18.076  1.00  0.00      LA0  C
ATOM    916  CD1 ILE A 104      39.235  64.549 -18.287  1.00  0.00      LA0  C
ATOM    917  C   ILE A 104      36.399  68.141 -18.514  1.00  0.00      LA0  C
ATOM    918  O   ILE A 104      35.603  68.201 -19.446  1.00  0.00      LA0  O
ATOM    919  N   LYS A 105      37.375  69.019 -18.309  1.00  0.00      LA0  N
ATOM    920  H   LYS A 105      37.966  68.885 -17.516  1.00  0.00      LA0  H
ATOM    921  CA  LYS A 105      37.810  69.927 -19.359  1.00  0.00      LA0  C
ATOM    922  CB  LYS A 105      38.419  71.134 -18.653  1.00  0.00      LA0  C
ATOM    923  CG  LYS A 105      39.371  72.055 -19.416  1.00  0.00      LA0  C
ATOM    924  CD  LYS A 105      40.166  72.808 -18.355  1.00  0.00      LA0  C
ATOM    925  CE  LYS A 105      41.333  73.665 -18.836  1.00  0.00      LA0  C
ATOM    926  NZ  LYS A 105      42.137  73.999 -17.654  1.00  0.00      LA0  N
ATOM    927  HZ1 LYS A 105      42.760  74.816 -17.756  1.00  0.00      LA0  H
ATOM    928  HZ2 LYS A 105      41.549  74.108 -16.797  1.00  0.00      LA0  H
ATOM    929  HZ3 LYS A 105      42.721  73.182 -17.366  1.00  0.00      LA0  H
ATOM    930  C   LYS A 105      38.835  69.172 -20.176  1.00  0.00      LA0  C
ATOM    931  O   LYS A 105      39.863  68.757 -19.655  1.00  0.00      LA0  O
ATOM    932  N   ALA A 106      38.484  68.988 -21.453  1.00  0.00      LA0  N
ATOM    933  H   ALA A 106      37.661  69.412 -21.822  1.00  0.00      LA0  H
ATOM    934  CA  ALA A 106      39.407  68.252 -22.312  1.00  0.00      LA0  C
ATOM    935  CB  ALA A 106      38.763  67.960 -23.666  1.00  0.00      LA0  C
ATOM    936  C   ALA A 106      40.694  69.009 -22.559  1.00  0.00      LA0  C
ATOM    937  O   ALA A 106      40.781  70.210 -22.319  1.00  0.00      LA0  O
ATOM    938  N   SER A 107      41.667  68.261 -23.082  1.00  0.00      LA0  N
ATOM    939  H   SER A 107      41.548  67.269 -23.182  1.00  0.00      LA0  H
ATOM    940  CA  SER A 107      42.832  68.928 -23.654  1.00  0.00      LA0  C
ATOM    941  CB  SER A 107      43.945  67.918 -23.927  1.00  0.00      LA0  C
ATOM    942  OG  SER A 107      43.701  66.719 -23.184  1.00  0.00      LA0  O
ATOM    943  HG  SER A 107      43.198  66.150 -23.781  1.00  0.00      LA0  H
ATOM    944  C   SER A 107      42.484  69.664 -24.936  1.00  0.00      LA0  C
ATOM    945  O   SER A 107      42.851  70.813 -25.147  1.00  0.00      LA0  O
ATOM    946  N   ASP A 108      41.729  68.928 -25.765  1.00  0.00      LA0  N
ATOM    947  H   ASP A 108      41.482  67.978 -25.545  1.00  0.00      LA0  H
ATOM    948  CA  ASP A 108      41.266  69.497 -27.026  1.00  0.00      LA0  C
ATOM    949  CB  ASP A 108      42.288  69.179 -28.136  1.00  0.00      LA0  C
ATOM    950  CG  ASP A 108      42.026  69.858 -29.482  1.00  0.00      LA0  C
ATOM    951  OD1 ASP A 108      40.954  70.407 -29.716  1.00  0.00      LA0  O
ATOM    952  OD2 ASP A 108      42.897  69.789 -30.342  1.00  0.00      LA0  O
ATOM    953  C   ASP A 108      39.902  68.913 -27.326  1.00  0.00      LA0  C
ATOM    954  O   ASP A 108      39.610  67.761 -27.026  1.00  0.00      LA0  O
ATOM    955  N   GLU A 109      39.060  69.751 -27.939  1.00  0.00      LA0  N
ATOM    956  H   GLU A 109      39.471  70.603 -28.269  1.00  0.00      LA0  H
ATOM    957  CA  GLU A 109      37.777  69.257 -28.440  1.00  0.00      LA0  C
ATOM    958  CB  GLU A 109      37.035  70.398 -29.144  1.00  0.00      LA0  C
ATOM    959  CG  GLU A 109      36.904  71.694 -28.328  1.00  0.00      LA0  C
ATOM    960  CD  GLU A 109      35.712  71.655 -27.389  1.00  0.00      LA0  C
ATOM    961  OE1 GLU A 109      34.657  72.166 -27.751  1.00  0.00      LA0  O
ATOM    962  OE2 GLU A 109      35.814  71.136 -26.280  1.00  0.00      LA0  O
ATOM    963  C   GLU A 109      37.936  68.060 -29.379  1.00  0.00      LA0  C
ATOM    964  O   GLU A 109      37.131  67.134 -29.409  1.00  0.00      LA0  O
ATOM    965  N   SER A 110      39.050  68.100 -30.135  1.00  0.00      LA0  N
ATOM    966  H   SER A 110      39.703  68.857 -30.036  1.00  0.00      LA0  H
ATOM    967  CA  SER A 110      39.316  67.025 -31.090  1.00  0.00      LA0  C
ATOM    968  CB  SER A 110      40.562  67.350 -31.919  1.00  0.00      LA0  C
ATOM    969  OG  SER A 110      41.728  67.303 -31.095  1.00  0.00      LA0  O
ATOM    970  HG  SER A 110      42.009  68.209 -30.941  1.00  0.00      LA0  H
ATOM    971  C   SER A 110      39.401  65.617 -30.509  1.00  0.00      LA0  C
ATOM    972  O   SER A 110      39.137  64.625 -31.182  1.00  0.00      LA0  O
ATOM    973  N   GLU A 111      39.739  65.562 -29.203  1.00  0.00      LA0  N
ATOM    974  H   GLU A 111      39.945  66.405 -28.701  1.00  0.00      LA0  H
ATOM    975  CA  GLU A 111      39.844  64.257 -28.545  1.00  0.00      LA0  C
ATOM    976  CB  GLU A 111      40.299  64.403 -27.093  1.00  0.00      LA0  C
ATOM    977  CG  GLU A 111      41.632  65.129 -26.908  1.00  0.00      LA0  C
ATOM    978  CD  GLU A 111      41.983  65.176 -25.433  1.00  0.00      LA0  C
ATOM    979  OE1 GLU A 111      41.337  65.887 -24.673  1.00  0.00      LA0  O
ATOM    980  OE2 GLU A 111      42.921  64.508 -25.024  1.00  0.00      LA0  O
ATOM    981  C   GLU A 111      38.595  63.385 -28.618  1.00  0.00      LA0  C
ATOM    982  O   GLU A 111      38.652  62.164 -28.495  1.00  0.00      LA0  O
ATOM    983  N   LEU A 112      37.457  64.055 -28.885  1.00  0.00      LA0  N
ATOM    984  H   LEU A 112      37.479  65.057 -28.929  1.00  0.00      LA0  H
ATOM    985  CA  LEU A 112      36.216  63.334 -29.185  1.00  0.00      LA0  C
ATOM    986  CB  LEU A 112      35.121  64.313 -29.605  1.00  0.00      LA0  C
ATOM    987  CG  LEU A 112      34.517  65.095 -28.442  1.00  0.00      LA0  C
ATOM    988  CD1 LEU A 112      33.606  66.218 -28.940  1.00  0.00      LA0  C
ATOM    989  CD2 LEU A 112      33.795  64.169 -27.462  1.00  0.00      LA0  C
ATOM    990  C   LEU A 112      36.298  62.218 -30.219  1.00  0.00      LA0  C
ATOM    991  O   LEU A 112      35.543  61.249 -30.174  1.00  0.00      LA0  O
ATOM    992  N   GLU A 113      37.244  62.360 -31.158  1.00  0.00      LA0  N
ATOM    993  H   GLU A 113      37.855  63.153 -31.199  1.00  0.00      LA0  H
ATOM    994  CA  GLU A 113      37.266  61.291 -32.152  1.00  0.00      LA0  C
ATOM    995  CB  GLU A 113      37.483  61.838 -33.566  1.00  0.00      LA0  C
ATOM    996  CG  GLU A 113      36.401  62.863 -33.954  1.00  0.00      LA0  C
ATOM    997  CD  GLU A 113      35.015  62.348 -33.583  1.00  0.00      LA0  C
ATOM    998  OE1 GLU A 113      34.546  61.374 -34.165  1.00  0.00      LA0  O
ATOM    999  OE2 GLU A 113      34.420  62.870 -32.643  1.00  0.00      LA0  O
ATOM   1000  C   GLU A 113      38.090  60.064 -31.821  1.00  0.00      LA0  C
ATOM   1001  O   GLU A 113      38.216  59.124 -32.592  1.00  0.00      LA0  O
ATOM   1002  N   SER A 114      38.569  60.075 -30.572  1.00  0.00      LA0  N
ATOM   1003  H   SER A 114      38.574  60.904 -30.015  1.00  0.00      LA0  H
ATOM   1004  CA  SER A 114      38.993  58.805 -29.987  1.00  0.00      LA0  C
ATOM   1005  CB  SER A 114      39.938  59.081 -28.816  1.00  0.00      LA0  C
ATOM   1006  OG  SER A 114      40.652  60.302 -29.050  1.00  0.00      LA0  O
ATOM   1007  HG  SER A 114      40.160  60.985 -28.601  1.00  0.00      LA0  H
ATOM   1008  C   SER A 114      37.828  57.936 -29.517  1.00  0.00      LA0  C
ATOM   1009  O   SER A 114      37.986  56.792 -29.111  1.00  0.00      LA0  O
ATOM   1010  N   LEU A 115      36.639  58.563 -29.536  1.00  0.00      LA0  N
ATOM   1011  H   LEU A 115      36.510  59.452 -29.971  1.00  0.00      LA0  H
ATOM   1012  CA  LEU A 115      35.521  57.970 -28.815  1.00  0.00      LA0  C
ATOM   1013  CB  LEU A 115      35.044  58.961 -27.763  1.00  0.00      LA0  C
ATOM   1014  CG  LEU A 115      36.173  59.340 -26.813  1.00  0.00      LA0  C
ATOM   1015  CD1 LEU A 115      35.878  60.655 -26.106  1.00  0.00      LA0  C
ATOM   1016  CD2 LEU A 115      36.532  58.189 -25.871  1.00  0.00      LA0  C
ATOM   1017  C   LEU A 115      34.379  57.578 -29.720  1.00  0.00      LA0  C
ATOM   1018  O   LEU A 115      34.174  58.151 -30.789  1.00  0.00      LA0  O
ATOM   1019  N   LEU A 116      33.650  56.567 -29.230  1.00  0.00      LA0  N
ATOM   1020  H   LEU A 116      33.779  56.301 -28.271  1.00  0.00      LA0  H
ATOM   1021  CA  LEU A 116      32.546  56.011 -30.010  1.00  0.00      LA0  C
ATOM   1022  CB  LEU A 116      32.113  54.662 -29.423  1.00  0.00      LA0  C
ATOM   1023  CG  LEU A 116      32.972  53.444 -29.800  1.00  0.00      LA0  C
ATOM   1024  CD1 LEU A 116      34.395  53.462 -29.235  1.00  0.00      LA0  C
ATOM   1025  CD2 LEU A 116      32.255  52.150 -29.421  1.00  0.00      LA0  C
ATOM   1026  C   LEU A 116      31.374  56.969 -30.026  1.00  0.00      LA0  C
ATOM   1027  O   LEU A 116      31.261  57.821 -29.155  1.00  0.00      LA0  O
ATOM   1028  N   ASP A 117      30.521  56.823 -31.041  1.00  0.00      LA0  N
ATOM   1029  H   ASP A 117      30.587  56.124 -31.754  1.00  0.00      LA0  H
ATOM   1030  CA  ASP A 117      29.311  57.636 -31.002  1.00  0.00      LA0  C
ATOM   1031  CB  ASP A 117      29.029  58.215 -32.400  1.00  0.00      LA0  C
ATOM   1032  CG  ASP A 117      28.393  57.177 -33.307  1.00  0.00      LA0  C
ATOM   1033  OD1 ASP A 117      27.240  57.364 -33.673  1.00  0.00      LA0  O
ATOM   1034  OD2 ASP A 117      29.015  56.159 -33.583  1.00  0.00      LA0  O
ATOM   1035  C   ASP A 117      28.148  56.835 -30.431  1.00  0.00      LA0  C
ATOM   1036  O   ASP A 117      28.337  55.731 -29.927  1.00  0.00      LA0  O
ATOM   1037  N   ALA A 118      26.941  57.414 -30.555  1.00  0.00      LA0  N
ATOM   1038  H   ALA A 118      26.859  58.286 -31.034  1.00  0.00      LA0  H
ATOM   1039  CA  ALA A 118      25.751  56.672 -30.147  1.00  0.00      LA0  C
ATOM   1040  CB  ALA A 118      24.499  57.531 -30.327  1.00  0.00      LA0  C
ATOM   1041  C   ALA A 118      25.573  55.355 -30.885  1.00  0.00      LA0  C
ATOM   1042  O   ALA A 118      25.475  54.293 -30.282  1.00  0.00      LA0  O
ATOM   1043  N   THR A 119      25.591  55.462 -32.221  1.00  0.00      LA0  N
ATOM   1044  H   THR A 119      25.753  56.343 -32.667  1.00  0.00      LA0  H
ATOM   1045  CA  THR A 119      25.399  54.267 -33.045  1.00  0.00      LA0  C
ATOM   1046  CB  THR A 119      25.413  54.644 -34.530  1.00  0.00      LA0  C
ATOM   1047  OG1 THR A 119      25.011  56.008 -34.726  1.00  0.00      LA0  O
ATOM   1048  HG1 THR A 119      25.797  56.533 -34.571  1.00  0.00      LA0  H
ATOM   1049  CG2 THR A 119      24.558  53.687 -35.362  1.00  0.00      LA0  C
ATOM   1050  C   THR A 119      26.430  53.178 -32.774  1.00  0.00      LA0  C
ATOM   1051  O   THR A 119      26.155  51.991 -32.610  1.00  0.00      LA0  O
ATOM   1052  N   ALA A 120      27.680  53.657 -32.675  1.00  0.00      LA0  N
ATOM   1053  H   ALA A 120      27.877  54.625 -32.865  1.00  0.00      LA0  H
ATOM   1054  CA  ALA A 120      28.726  52.708 -32.309  1.00  0.00      LA0  C
ATOM   1055  CB  ALA A 120      30.110  53.344 -32.409  1.00  0.00      LA0  C
ATOM   1056  C   ALA A 120      28.548  52.091 -30.932  1.00  0.00      LA0  C
ATOM   1057  O   ALA A 120      28.909  50.945 -30.699  1.00  0.00      LA0  O
ATOM   1058  N   TYR A 121      27.939  52.873 -30.028  1.00  0.00      LA0  N
ATOM   1059  H   TYR A 121      27.661  53.812 -30.245  1.00  0.00      LA0  H
ATOM   1060  CA  TYR A 121      27.609  52.266 -28.743  1.00  0.00      LA0  C
ATOM   1061  CB  TYR A 121      27.343  53.319 -27.671  1.00  0.00      LA0  C
ATOM   1062  CG  TYR A 121      27.420  52.695 -26.294  1.00  0.00      LA0  C
ATOM   1063  CD1 TYR A 121      28.657  52.196 -25.836  1.00  0.00      LA0  C
ATOM   1064  CE1 TYR A 121      28.723  51.583 -24.576  1.00  0.00      LA0  C
ATOM   1065  CD2 TYR A 121      26.251  52.622 -25.510  1.00  0.00      LA0  C
ATOM   1066  CE2 TYR A 121      26.318  52.018 -24.245  1.00  0.00      LA0  C
ATOM   1067  CZ  TYR A 121      27.551  51.495 -23.802  1.00  0.00      LA0  C
ATOM   1068  OH  TYR A 121      27.617  50.874 -22.572  1.00  0.00      LA0  O
ATOM   1069  HH  TYR A 121      26.939  51.230 -22.001  1.00  0.00      LA0  H
ATOM   1070  C   TYR A 121      26.488  51.244 -28.780  1.00  0.00      LA0  C
ATOM   1071  O   TYR A 121      26.521  50.262 -28.050  1.00  0.00      LA0  O
ATOM   1072  N   GLU A 122      25.522  51.468 -29.686  1.00  0.00      LA0  N
ATOM   1073  H   GLU A 122      25.495  52.323 -30.210  1.00  0.00      LA0  H
ATOM   1074  CA  GLU A 122      24.515  50.421 -29.892  1.00  0.00      LA0  C
ATOM   1075  CB  GLU A 122      23.484  50.836 -30.941  1.00  0.00      LA0  C
ATOM   1076  CG  GLU A 122      22.755  52.136 -30.603  1.00  0.00      LA0  C
ATOM   1077  CD  GLU A 122      21.770  52.458 -31.707  1.00  0.00      LA0  C
ATOM   1078  OE1 GLU A 122      22.207  52.805 -32.803  1.00  0.00      LA0  O
ATOM   1079  OE2 GLU A 122      20.569  52.357 -31.467  1.00  0.00      LA0  O
ATOM   1080  C   GLU A 122      25.152  49.100 -30.288  1.00  0.00      LA0  C
ATOM   1081  O   GLU A 122      24.930  48.050 -29.697  1.00  0.00      LA0  O
ATOM   1082  N   ALA A 123      26.058  49.229 -31.275  1.00  0.00      LA0  N
ATOM   1083  H   ALA A 123      26.130  50.114 -31.744  1.00  0.00      LA0  H
ATOM   1084  CA  ALA A 123      26.889  48.072 -31.617  1.00  0.00      LA0  C
ATOM   1085  CB  ALA A 123      27.856  48.424 -32.748  1.00  0.00      LA0  C
ATOM   1086  C   ALA A 123      27.679  47.507 -30.441  1.00  0.00      LA0  C
ATOM   1087  O   ALA A 123      27.767  46.307 -30.226  1.00  0.00      LA0  O
ATOM   1088  N   LEU A 124      28.224  48.439 -29.649  1.00  0.00      LA0  N
ATOM   1089  H   LEU A 124      28.119  49.404 -29.885  1.00  0.00      LA0  H
ATOM   1090  CA  LEU A 124      28.959  48.025 -28.455  1.00  0.00      LA0  C
ATOM   1091  CB  LEU A 124      29.808  49.189 -27.925  1.00  0.00      LA0  C
ATOM   1092  CG  LEU A 124      30.947  48.780 -26.983  1.00  0.00      LA0  C
ATOM   1093  CD1 LEU A 124      31.947  47.844 -27.663  1.00  0.00      LA0  C
ATOM   1094  CD2 LEU A 124      31.634  49.987 -26.347  1.00  0.00      LA0  C
ATOM   1095  C   LEU A 124      28.109  47.398 -27.354  1.00  0.00      LA0  C
ATOM   1096  O   LEU A 124      28.621  46.772 -26.434  1.00  0.00      LA0  O
ATOM   1097  N   LEU A 125      26.784  47.557 -27.472  1.00  0.00      LA0  N
ATOM   1098  H   LEU A 125      26.385  48.147 -28.175  1.00  0.00      LA0  H
ATOM   1099  CA  LEU A 125      25.959  46.666 -26.664  1.00  0.00      LA0  C
ATOM   1100  CB  LEU A 125      24.534  47.199 -26.490  1.00  0.00      LA0  C
ATOM   1101  CG  LEU A 125      24.427  48.578 -25.836  1.00  0.00      LA0  C
ATOM   1102  CD1 LEU A 125      22.977  49.060 -25.834  1.00  0.00      LA0  C
ATOM   1103  CD2 LEU A 125      25.025  48.612 -24.430  1.00  0.00      LA0  C
ATOM   1104  C   LEU A 125      25.935  45.282 -27.274  1.00  0.00      LA0  C
ATOM   1105  O   LEU A 125      26.506  44.336 -26.747  1.00  0.00      LA0  O
ATOM   1106  N   GLU A 126      25.289  45.238 -28.446  1.00  0.00      LA0  N
ATOM   1107  H   GLU A 126      24.918  46.077 -28.846  1.00  0.00      LA0  H
ATOM   1108  CA  GLU A 126      24.956  43.946 -29.042  1.00  0.00      LA0  C
ATOM   1109  CB  GLU A 126      24.084  44.150 -30.286  1.00  0.00      LA0  C
ATOM   1110  CG  GLU A 126      22.806  44.968 -30.035  1.00  0.00      LA0  C
ATOM   1111  CD  GLU A 126      21.836  44.226 -29.129  1.00  0.00      LA0  C
ATOM   1112  OE1 GLU A 126      21.847  44.459 -27.920  1.00  0.00      LA0  O
ATOM   1113  OE2 GLU A 126      21.046  43.431 -29.635  1.00  0.00      LA0  O
ATOM   1114  C   GLU A 126      26.117  43.007 -29.338  1.00  0.00      LA0  C
ATOM   1115  O   GLU A 126      25.950  41.800 -29.415  1.00  0.00      LA0  O
ATOM   1116  N   ASP A 127      27.315  43.594 -29.493  1.00  0.00      LA0  N
ATOM   1117  H   ASP A 127      27.416  44.587 -29.466  1.00  0.00      LA0  H
ATOM   1118  CA  ASP A 127      28.449  42.689 -29.668  1.00  0.00      LA0  C
ATOM   1119  CB  ASP A 127      29.251  43.019 -30.941  1.00  0.00      LA0  C
ATOM   1120  CG  ASP A 127      29.911  41.750 -31.470  1.00  0.00      LA0  C
ATOM   1121  OD1 ASP A 127      29.202  40.803 -31.814  1.00  0.00      LA0  O
ATOM   1122  OD2 ASP A 127      31.137  41.652 -31.459  1.00  0.00      LA0  O
ATOM   1123  C   ASP A 127      29.333  42.495 -28.436  1.00  0.00      LA0  C
ATOM   1124  O   ASP A 127      30.534  42.252 -28.499  1.00  0.00      LA0  O
ATOM   1125  N   GLU A 128      28.687  42.570 -27.263  1.00  0.00      LA0  N
ATOM   1126  H   GLU A 128      27.729  42.861 -27.196  1.00  0.00      LA0  H
ATOM   1127  CA  GLU A 128      29.489  42.166 -26.110  1.00  0.00      LA0  C
ATOM   1128  CB  GLU A 128      29.856  43.345 -25.214  1.00  0.00      LA0  C
ATOM   1129  CG  GLU A 128      31.258  43.174 -24.612  1.00  0.00      LA0  C
ATOM   1130  CD  GLU A 128      31.390  44.029 -23.369  1.00  0.00      LA0  C
ATOM   1131  OE1 GLU A 128      32.161  44.993 -23.365  1.00  0.00      LA0  O
ATOM   1132  OE2 GLU A 128      30.661  43.779 -22.415  1.00  0.00      LA0  O
ATOM   1133  C   GLU A 128      28.918  41.017 -25.302  1.00  0.00      LA0  C
ATOM   1134  O   GLU A 128      29.282  39.857 -25.501  1.00  0.00      LA0  O
END
