# Supplementary material for: Large scale analyses of genotype-phenotype relationships of glycine decarboxylase mutations and neurological disease severity
Source: PLoS Comput Biol. 2020 May 18;16(5):e1007871. doi: 10.1371/journal.pcbi.1007871 (PMC7259800; doi:10.1371/journal.pcbi.1007871)
Supplement: S1 Appendix — (ZIP) [file pcbi.1007871.s011.zip › S1_Appendix/cluspro.TH.ecoli/model.004.09.pdb]

HEADER rec.pdb
REMARK original generated coordinate pdb file
ATOM      1  N   GLN A   4      22.318  45.643  17.313  1.00  0.00      RA0  N
ATOM      2  H   GLN A   4      21.353  45.822  17.140  1.00  0.00      RA0  H
ATOM      3  CA  GLN A   4      23.356  46.702  17.078  1.00  0.00      RA0  C
ATOM      4  CB  GLN A   4      22.868  48.052  17.604  1.00  0.00      RA0  C
ATOM      5  CG  GLN A   4      23.786  49.206  17.203  1.00  0.00      RA0  C
ATOM      6  CD  GLN A   4      23.184  50.514  17.667  1.00  0.00      RA0  C
ATOM      7  OE1 GLN A   4      22.874  50.708  18.835  1.00  0.00      RA0  O
ATOM      8  NE2 GLN A   4      23.029  51.409  16.675  1.00  0.00      RA0  N
ATOM      9 HE21 GLN A   4      23.296  51.196  15.736  1.00  0.00      RA0  H
ATOM     10 HE22 GLN A   4      22.638  52.311  16.862  1.00  0.00      RA0  H
ATOM     11  C   GLN A   4      24.669  46.292  17.706  1.00  0.00      RA0  C
ATOM     12  O   GLN A   4      24.709  45.892  18.876  1.00  0.00      RA0  O
ATOM     13  N   THR A   5      25.745  46.374  16.923  1.00  0.00      RA0  N
ATOM     14  H   THR A   5      25.673  46.794  16.023  1.00  0.00      RA0  H
ATOM     15  CA  THR A   5      27.040  45.928  17.398  1.00  0.00      RA0  C
ATOM     16  CB  THR A   5      27.993  45.734  16.194  1.00  0.00      RA0  C
ATOM     17  OG1 THR A   5      29.302  45.343  16.626  1.00  0.00      RA0  O
ATOM     18  HG1 THR A   5      29.761  44.996  15.851  1.00  0.00      RA0  H
ATOM     19  CG2 THR A   5      28.080  46.973  15.300  1.00  0.00      RA0  C
ATOM     20  C   THR A   5      27.567  46.895  18.439  1.00  0.00      RA0  C
ATOM     21  O   THR A   5      27.394  48.098  18.287  1.00  0.00      RA0  O
ATOM     22  N   PRO A   6      28.258  46.395  19.466  1.00  0.00      RA0  N
ATOM     23  CD  PRO A   6      28.411  44.983  19.788  1.00  0.00      RA0  C
ATOM     24  CA  PRO A   6      28.957  47.285  20.399  1.00  0.00      RA0  C
ATOM     25  CB  PRO A   6      29.665  46.299  21.334  1.00  0.00      RA0  C
ATOM     26  CG  PRO A   6      28.859  45.005  21.240  1.00  0.00      RA0  C
ATOM     27  C   PRO A   6      29.941  48.233  19.721  1.00  0.00      RA0  C
ATOM     28  O   PRO A   6      30.283  49.284  20.285  1.00  0.00      RA0  O
ATOM     29  N   LEU A   7      30.378  47.879  18.514  1.00  0.00      RA0  N
ATOM     30  H   LEU A   7      30.058  47.036  18.075  1.00  0.00      RA0  H
ATOM     31  CA  LEU A   7      31.322  48.712  17.757  1.00  0.00      RA0  C
ATOM     32  CB  LEU A   7      32.175  47.819  16.861  1.00  0.00      RA0  C
ATOM     33  CG  LEU A   7      33.075  46.901  17.677  1.00  0.00      RA0  C
ATOM     34  CD1 LEU A   7      33.838  45.902  16.811  1.00  0.00      RA0  C
ATOM     35  CD2 LEU A   7      34.020  47.728  18.536  1.00  0.00      RA0  C
ATOM     36  C   LEU A   7      30.719  49.845  16.928  1.00  0.00      RA0  C
ATOM     37  O   LEU A   7      31.447  50.554  16.256  1.00  0.00      RA0  O
ATOM     38  N   TYR A   8      29.406  50.055  17.033  1.00  0.00      RA0  N
ATOM     39  H   TYR A   8      28.875  49.477  17.656  1.00  0.00      RA0  H
ATOM     40  CA  TYR A   8      28.697  50.975  16.166  1.00  0.00      RA0  C
ATOM     41  CB  TYR A   8      27.231  51.035  16.581  1.00  0.00      RA0  C
ATOM     42  CG  TYR A   8      26.401  51.545  15.432  1.00  0.00      RA0  C
ATOM     43  CD1 TYR A   8      26.011  52.878  15.379  1.00  0.00      RA0  C
ATOM     44  CE1 TYR A   8      25.227  53.328  14.324  1.00  0.00      RA0  C
ATOM     45  CD2 TYR A   8      26.022  50.664  14.428  1.00  0.00      RA0  C
ATOM     46  CE2 TYR A   8      25.237  51.115  13.377  1.00  0.00      RA0  C
ATOM     47  CZ  TYR A   8      24.835  52.443  13.326  1.00  0.00      RA0  C
ATOM     48  OH  TYR A   8      24.044  52.879  12.284  1.00  0.00      RA0  O
ATOM     49  HH  TYR A   8      23.987  52.200  11.624  1.00  0.00      RA0  H
ATOM     50  C   TYR A   8      29.324  52.367  16.213  1.00  0.00      RA0  C
ATOM     51  O   TYR A   8      29.574  52.947  15.173  1.00  0.00      RA0  O
ATOM     52  N   GLU A   9      29.592  52.896  17.409  1.00  0.00      RA0  N
ATOM     53  H   GLU A   9      29.481  52.343  18.233  1.00  0.00      RA0  H
ATOM     54  CA  GLU A   9      30.170  54.230  17.533  1.00  0.00      RA0  C
ATOM     55  CB  GLU A   9      30.093  54.624  19.015  1.00  0.00      RA0  C
ATOM     56  CG  GLU A   9      30.982  55.776  19.485  1.00  0.00      RA0  C
ATOM     57  CD  GLU A   9      32.330  55.220  19.894  1.00  0.00      RA0  C
ATOM     58  OE1 GLU A   9      32.503  54.002  19.870  1.00  0.00      RA0  O
ATOM     59  OE2 GLU A   9      33.213  56.001  20.231  1.00  0.00      RA0  O
ATOM     60  C   GLU A   9      31.558  54.315  16.916  1.00  0.00      RA0  C
ATOM     61  O   GLU A   9      31.888  55.305  16.257  1.00  0.00      RA0  O
ATOM     62  N   GLN A  10      32.378  53.293  17.147  1.00  0.00      RA0  N
ATOM     63  H   GLN A  10      32.125  52.645  17.864  1.00  0.00      RA0  H
ATOM     64  CA  GLN A  10      33.695  53.234  16.494  1.00  0.00      RA0  C
ATOM     65  CB  GLN A  10      34.525  52.062  17.005  1.00  0.00      RA0  C
ATOM     66  CG  GLN A  10      35.129  52.376  18.369  1.00  0.00      RA0  C
ATOM     67  CD  GLN A  10      35.869  53.696  18.274  1.00  0.00      RA0  C
ATOM     68  OE1 GLN A  10      36.844  53.855  17.534  1.00  0.00      RA0  O
ATOM     69  NE2 GLN A  10      35.357  54.639  19.071  1.00  0.00      RA0  N
ATOM     70 HE21 GLN A  10      34.499  54.474  19.585  1.00  0.00      RA0  H
ATOM     71 HE22 GLN A  10      35.660  55.577  19.225  1.00  0.00      RA0  H
ATOM     72  C   GLN A  10      33.576  53.174  14.974  1.00  0.00      RA0  C
ATOM     73  O   GLN A  10      34.322  53.856  14.263  1.00  0.00      RA0  O
ATOM     74  N   HIS A  11      32.625  52.393  14.458  1.00  0.00      RA0  N
ATOM     75  H   HIS A  11      32.025  51.880  15.072  1.00  0.00      RA0  H
ATOM     76  CA  HIS A  11      32.386  52.402  13.014  1.00  0.00      RA0  C
ATOM     77  CB  HIS A  11      31.223  51.504  12.619  1.00  0.00      RA0  C
ATOM     78  CG  HIS A  11      31.496  50.058  12.927  1.00  0.00      RA0  C
ATOM     79  ND1 HIS A  11      32.632  49.407  12.617  1.00  0.00      RA0  N
ATOM     80  HD1 HIS A  11      33.408  49.744  12.115  1.00  0.00      RA0  H
ATOM     81  CD2 HIS A  11      30.617  49.168  13.546  1.00  0.00      RA0  C
ATOM     82  NE2 HIS A  11      31.238  47.970  13.610  1.00  0.00      RA0  N
ATOM     83  CE1 HIS A  11      32.476  48.116  13.041  1.00  0.00      RA0  C
ATOM     84  C   HIS A  11      32.086  53.799  12.504  1.00  0.00      RA0  C
ATOM     85  O   HIS A  11      32.635  54.214  11.489  1.00  0.00      RA0  O
ATOM     86  N   THR A  12      31.245  54.553  13.210  1.00  0.00      RA0  N
ATOM     87  H   THR A  12      30.754  54.205  14.014  1.00  0.00      RA0  H
ATOM     88  CA  THR A  12      30.918  55.903  12.727  1.00  0.00      RA0  C
ATOM     89  CB  THR A  12      29.741  56.404  13.543  1.00  0.00      RA0  C
ATOM     90  OG1 THR A  12      29.646  55.617  14.730  1.00  0.00      RA0  O
ATOM     91  HG1 THR A  12      30.386  55.856  15.282  1.00  0.00      RA0  H
ATOM     92  CG2 THR A  12      28.437  56.293  12.750  1.00  0.00      RA0  C
ATOM     93  C   THR A  12      32.141  56.811  12.783  1.00  0.00      RA0  C
ATOM     94  O   THR A  12      32.362  57.626  11.882  1.00  0.00      RA0  O
ATOM     95  N   LEU A  13      32.932  56.679  13.840  1.00  0.00      RA0  N
ATOM     96  H   LEU A  13      32.730  55.994  14.545  1.00  0.00      RA0  H
ATOM     97  CA  LEU A  13      34.150  57.471  13.973  1.00  0.00      RA0  C
ATOM     98  CB  LEU A  13      34.778  57.308  15.355  1.00  0.00      RA0  C
ATOM     99  CG  LEU A  13      33.912  57.905  16.463  1.00  0.00      RA0  C
ATOM    100  CD1 LEU A  13      34.625  57.856  17.812  1.00  0.00      RA0  C
ATOM    101  CD2 LEU A  13      33.446  59.323  16.125  1.00  0.00      RA0  C
ATOM    102  C   LEU A  13      35.166  57.137  12.881  1.00  0.00      RA0  C
ATOM    103  O   LEU A  13      35.982  57.983  12.507  1.00  0.00      RA0  O
ATOM    104  N   CYS A  14      35.106  55.903  12.378  1.00  0.00      RA0  N
ATOM    105  H   CYS A  14      34.453  55.248  12.762  1.00  0.00      RA0  H
ATOM    106  CA  CYS A  14      35.954  55.426  11.284  1.00  0.00      RA0  C
ATOM    107  CB  CYS A  14      36.264  53.944  11.491  1.00  0.00      RA0  C
ATOM    108  SG  CYS A  14      37.170  53.622  13.031  1.00  0.00      RA0  S
ATOM    109  C   CYS A  14      35.397  55.732   9.892  1.00  0.00      RA0  C
ATOM    110  O   CYS A  14      35.986  55.323   8.897  1.00  0.00      RA0  O
ATOM    111  N   GLY A  15      34.279  56.453   9.826  1.00  0.00      RA0  N
ATOM    112  H   GLY A  15      33.790  56.709  10.662  1.00  0.00      RA0  H
ATOM    113  CA  GLY A  15      33.716  56.889   8.549  1.00  0.00      RA0  C
ATOM    114  C   GLY A  15      32.884  55.831   7.838  1.00  0.00      RA0  C
ATOM    115  O   GLY A  15      32.760  55.840   6.615  1.00  0.00      RA0  O
ATOM    116  N   ALA A  16      32.291  54.925   8.598  1.00  0.00      RA0  N
ATOM    117  H   ALA A  16      32.392  54.967   9.594  1.00  0.00      RA0  H
ATOM    118  CA  ALA A  16      31.456  53.867   8.003  1.00  0.00      RA0  C
ATOM    119  CB  ALA A  16      30.861  52.977   9.084  1.00  0.00      RA0  C
ATOM    120  C   ALA A  16      30.290  54.405   7.149  1.00  0.00      RA0  C
ATOM    121  O   ALA A  16      29.627  55.384   7.501  1.00  0.00      RA0  O
ATOM    122  N   ARG A  17      30.083  53.784   5.991  1.00  0.00      RA0  N
ATOM    123  H   ARG A  17      30.671  53.013   5.744  1.00  0.00      RA0  H
ATOM    124  CA  ARG A  17      28.847  53.954   5.233  1.00  0.00      RA0  C
ATOM    125  CB  ARG A  17      29.124  54.048   3.730  1.00  0.00      RA0  C
ATOM    126  CG  ARG A  17      29.695  55.377   3.208  1.00  0.00      RA0  C
ATOM    127  CD  ARG A  17      31.116  55.729   3.664  1.00  0.00      RA0  C
ATOM    128  NE  ARG A  17      31.655  56.841   2.880  1.00  0.00      RA0  N
ATOM    129  HE  ARG A  17      31.121  57.073   2.061  1.00  0.00      RA0  H
ATOM    130  CZ  ARG A  17      32.858  57.390   3.231  1.00  0.00      RA0  C
ATOM    131  NH1 ARG A  17      33.463  56.997   4.371  1.00  0.00      RA0  N
ATOM    132 HH11 ARG A  17      34.393  57.262   4.645  1.00  0.00      RA0  H
ATOM    133 HH12 ARG A  17      32.998  56.393   5.036  1.00  0.00      RA0  H
ATOM    134  NH2 ARG A  17      33.432  58.311   2.423  1.00  0.00      RA0  N
ATOM    135 HH21 ARG A  17      34.312  58.741   2.642  1.00  0.00      RA0  H
ATOM    136 HH22 ARG A  17      32.997  58.599   1.565  1.00  0.00      RA0  H
ATOM    137  C   ARG A  17      28.052  52.692   5.551  1.00  0.00      RA0  C
ATOM    138  O   ARG A  17      28.424  51.601   5.152  1.00  0.00      RA0  O
ATOM    139  N   MSE A  18      26.942  52.849   6.263  1.00  0.00      RA0  N
ATOM    140  H   MSE A  18      26.565  53.766   6.385  1.00  0.00      RA0  H
ATOM    141  CA  MSE A  18      26.193  51.711   6.787  1.00  0.00      RA0  C
ATOM    142  CB  MSE A  18      25.446  52.093   8.064  1.00  0.00      RA0  C
ATOM    143  CG  MSE A  18      26.320  52.612   9.202  1.00  0.00      RA0  C
ATOM    144  SE  MSE A  18      27.433  51.368   9.862  1.00  0.00      RA0  S
ATOM    145  CE  MSE A  18      27.930  52.288  11.325  1.00  0.00      RA0  C
ATOM    146  C   MSE A  18      25.153  51.143   5.804  1.00  0.00      RA0  C
ATOM    147  O   MSE A  18      24.553  51.880   5.013  1.00  0.00      RA0  O
ATOM    148  N   VAL A  19      24.946  49.837   5.891  1.00  0.00      RA0  N
ATOM    149  H   VAL A  19      25.460  49.257   6.529  1.00  0.00      RA0  H
ATOM    150  CA  VAL A  19      23.825  49.171   5.232  1.00  0.00      RA0  C
ATOM    151  CB  VAL A  19      24.275  48.432   3.966  1.00  0.00      RA0  C
ATOM    152  CG1 VAL A  19      24.671  49.388   2.839  1.00  0.00      RA0  C
ATOM    153  CG2 VAL A  19      25.377  47.424   4.297  1.00  0.00      RA0  C
ATOM    154  C   VAL A  19      23.218  48.169   6.201  1.00  0.00      RA0  C
ATOM    155  O   VAL A  19      23.788  47.884   7.248  1.00  0.00      RA0  O
ATOM    156  N   ASP A  20      22.059  47.624   5.854  1.00  0.00      RA0  N
ATOM    157  H   ASP A  20      21.676  47.750   4.943  1.00  0.00      RA0  H
ATOM    158  CA  ASP A  20      21.501  46.561   6.663  1.00  0.00      RA0  C
ATOM    159  CB  ASP A  20      20.003  46.350   6.490  1.00  0.00      RA0  C
ATOM    160  CG  ASP A  20      19.704  45.119   7.321  1.00  0.00      RA0  C
ATOM    161  OD1 ASP A  20      19.932  45.185   8.520  1.00  0.00      RA0  O
ATOM    162  OD2 ASP A  20      19.335  44.074   6.784  1.00  0.00      RA0  O
ATOM    163  C   ASP A  20      22.132  45.251   6.279  1.00  0.00      RA0  C
ATOM    164  O   ASP A  20      22.216  44.922   5.097  1.00  0.00      RA0  O
ATOM    165  N   PHE A  21      22.592  44.496   7.272  1.00  0.00      RA0  N
ATOM    166  H   PHE A  21      22.305  44.766   8.190  1.00  0.00      RA0  H
ATOM    167  CA  PHE A  21      23.096  43.151   7.053  1.00  0.00      RA0  C
ATOM    168  CB  PHE A  21      24.582  43.112   7.389  1.00  0.00      RA0  C
ATOM    169  CG  PHE A  21      25.232  41.905   6.762  1.00  0.00      RA0  C
ATOM    170  CD1 PHE A  21      24.980  41.598   5.430  1.00  0.00      RA0  C
ATOM    171  CD2 PHE A  21      26.099  41.117   7.508  1.00  0.00      RA0  C
ATOM    172  CE1 PHE A  21      25.614  40.515   4.836  1.00  0.00      RA0  C
ATOM    173  CE2 PHE A  21      26.733  40.033   6.912  1.00  0.00      RA0  C
ATOM    174  CZ  PHE A  21      26.499  39.738   5.574  1.00  0.00      RA0  C
ATOM    175  C   PHE A  21      22.320  42.193   7.937  1.00  0.00      RA0  C
ATOM    176  O   PHE A  21      22.596  42.069   9.137  1.00  0.00      RA0  O
ATOM    177  N   HIS A  22      21.303  41.559   7.363  1.00  0.00      RA0  N
ATOM    178  H   HIS A  22      20.985  41.944   6.496  1.00  0.00      RA0  H
ATOM    179  CA  HIS A  22      20.471  40.614   8.117  1.00  0.00      RA0  C
ATOM    180  CB  HIS A  22      21.199  39.306   8.443  1.00  0.00      RA0  C
ATOM    181  CG  HIS A  22      22.000  38.789   7.276  1.00  0.00      RA0  C
ATOM    182  ND1 HIS A  22      21.532  38.653   6.021  1.00  0.00      RA0  N
ATOM    183  HD1 HIS A  22      20.633  38.882   5.704  1.00  0.00      RA0  H
ATOM    184  CD2 HIS A  22      23.328  38.358   7.312  1.00  0.00      RA0  C
ATOM    185  NE2 HIS A  22      23.657  37.956   6.062  1.00  0.00      RA0  N
ATOM    186  CE1 HIS A  22      22.554  38.138   5.266  1.00  0.00      RA0  C
ATOM    187  C   HIS A  22      19.960  41.183   9.440  1.00  0.00      RA0  C
ATOM    188  O   HIS A  22      19.955  40.491  10.463  1.00  0.00      RA0  O
ATOM    189  N   GLY A  23      19.505  42.437   9.388  1.00  0.00      RA0  N
ATOM    190  H   GLY A  23      19.615  43.020   8.573  1.00  0.00      RA0  H
ATOM    191  CA  GLY A  23      18.932  43.124  10.542  1.00  0.00      RA0  C
ATOM    192  C   GLY A  23      19.890  43.995  11.343  1.00  0.00      RA0  C
ATOM    193  O   GLY A  23      19.437  44.796  12.172  1.00  0.00      RA0  O
ATOM    194  N   TRP A  24      21.199  43.837  11.104  1.00  0.00      RA0  N
ATOM    195  H   TRP A  24      21.472  43.275  10.322  1.00  0.00      RA0  H
ATOM    196  CA  TRP A  24      22.255  44.642  11.761  1.00  0.00      RA0  C
ATOM    197  CB  TRP A  24      23.522  43.825  12.013  1.00  0.00      RA0  C
ATOM    198  CG  TRP A  24      23.334  42.671  12.965  1.00  0.00      RA0  C
ATOM    199  CD2 TRP A  24      23.851  42.552  14.307  1.00  0.00      RA0  C
ATOM    200  CE2 TRP A  24      23.487  41.276  14.792  1.00  0.00      RA0  C
ATOM    201  CE3 TRP A  24      24.592  43.408  15.111  1.00  0.00      RA0  C
ATOM    202  CD1 TRP A  24      22.681  41.457  12.713  1.00  0.00      RA0  C
ATOM    203  NE1 TRP A  24      22.773  40.632  13.789  1.00  0.00      RA0  N
ATOM    204  HE1 TRP A  24      22.430  39.711  13.824  1.00  0.00      RA0  H
ATOM    205  CZ2 TRP A  24      23.874  40.887  16.069  1.00  0.00      RA0  C
ATOM    206  CZ3 TRP A  24      24.974  43.006  16.386  1.00  0.00      RA0  C
ATOM    207  CH2 TRP A  24      24.617  41.751  16.864  1.00  0.00      RA0  C
ATOM    208  C   TRP A  24      22.688  45.819  10.866  1.00  0.00      RA0  C
ATOM    209  O   TRP A  24      22.888  45.636   9.658  1.00  0.00      RA0  O
ATOM    210  N   MSE A  25      22.893  46.987  11.457  1.00  0.00      RA0  N
ATOM    211  H   MSE A  25      22.787  47.042  12.446  1.00  0.00      RA0  H
ATOM    212  CA  MSE A  25      23.476  48.111  10.726  1.00  0.00      RA0  C
ATOM    213  CB  MSE A  25      22.975  49.439  11.283  1.00  0.00      RA0  C
ATOM    214  CG  MSE A  25      21.482  49.601  11.007  1.00  0.00      RA0  C
ATOM    215  SE  MSE A  25      21.138  49.612   9.242  1.00  0.00      RA0  S
ATOM    216  CE  MSE A  25      19.378  49.245   9.329  1.00  0.00      RA0  C
ATOM    217  C   MSE A  25      24.996  47.992  10.758  1.00  0.00      RA0  C
ATOM    218  O   MSE A  25      25.620  48.212  11.805  1.00  0.00      RA0  O
ATOM    219  N   MSE A  26      25.570  47.665   9.596  1.00  0.00      RA0  N
ATOM    220  H   MSE A  26      25.003  47.594   8.769  1.00  0.00      RA0  H
ATOM    221  CA  MSE A  26      26.991  47.305   9.476  1.00  0.00      RA0  C
ATOM    222  CB  MSE A  26      27.115  45.805   9.183  1.00  0.00      RA0  C
ATOM    223  CG  MSE A  26      26.559  44.889  10.270  1.00  0.00      RA0  C
ATOM    224  SE  MSE A  26      27.443  45.027  11.828  1.00  0.00      RA0  S
ATOM    225  CE  MSE A  26      29.010  44.349  11.259  1.00  0.00      RA0  C
ATOM    226  C   MSE A  26      27.654  48.087   8.358  1.00  0.00      RA0  C
ATOM    227  O   MSE A  26      27.010  48.437   7.362  1.00  0.00      RA0  O
ATOM    228  N   PRO A  27      28.947  48.385   8.499  1.00  0.00      RA0  N
ATOM    229  CD  PRO A  27      29.790  48.116   9.654  1.00  0.00      RA0  C
ATOM    230  CA  PRO A  27      29.642  49.103   7.432  1.00  0.00      RA0  C
ATOM    231  CB  PRO A  27      31.016  49.385   8.040  1.00  0.00      RA0  C
ATOM    232  CG  PRO A  27      30.865  49.182   9.544  1.00  0.00      RA0  C
ATOM    233  C   PRO A  27      29.809  48.337   6.132  1.00  0.00      RA0  C
ATOM    234  O   PRO A  27      30.370  47.255   6.112  1.00  0.00      RA0  O
ATOM    235  N   LEU A  28      29.304  48.907   5.043  1.00  0.00      RA0  N
ATOM    236  H   LEU A  28      28.809  49.771   5.139  1.00  0.00      RA0  H
ATOM    237  CA  LEU A  28      29.578  48.382   3.716  1.00  0.00      RA0  C
ATOM    238  CB  LEU A  28      28.649  49.022   2.688  1.00  0.00      RA0  C
ATOM    239  CG  LEU A  28      28.781  48.386   1.304  1.00  0.00      RA0  C
ATOM    240  CD1 LEU A  28      28.439  46.896   1.333  1.00  0.00      RA0  C
ATOM    241  CD2 LEU A  28      27.969  49.141   0.252  1.00  0.00      RA0  C
ATOM    242  C   LEU A  28      31.047  48.677   3.374  1.00  0.00      RA0  C
ATOM    243  O   LEU A  28      31.740  47.875   2.750  1.00  0.00      RA0  O
ATOM    244  N   HIS A  29      31.473  49.864   3.749  1.00  0.00      RA0  N
ATOM    245  H   HIS A  29      30.891  50.526   4.226  1.00  0.00      RA0  H
ATOM    246  CA  HIS A  29      32.866  50.280   3.592  1.00  0.00      RA0  C
ATOM    247  CB  HIS A  29      33.246  50.546   2.127  1.00  0.00      RA0  C
ATOM    248  CG  HIS A  29      32.273  51.477   1.446  1.00  0.00      RA0  C
ATOM    249  ND1 HIS A  29      31.264  51.055   0.663  1.00  0.00      RA0  N
ATOM    250  HD1 HIS A  29      31.050  50.122   0.437  1.00  0.00      RA0  H
ATOM    251  CD2 HIS A  29      32.255  52.872   1.485  1.00  0.00      RA0  C
ATOM    252  NE2 HIS A  29      31.223  53.291   0.716  1.00  0.00      RA0  N
ATOM    253  CE1 HIS A  29      30.610  52.171   0.209  1.00  0.00      RA0  C
ATOM    254  C   HIS A  29      33.078  51.495   4.461  1.00  0.00      RA0  C
ATOM    255  O   HIS A  29      32.143  52.009   5.054  1.00  0.00      RA0  O
ATOM    256  N   TYR A  30      34.310  51.984   4.483  1.00  0.00      RA0  N
ATOM    257  H   TYR A  30      35.057  51.469   4.040  1.00  0.00      RA0  H
ATOM    258  CA  TYR A  30      34.651  53.153   5.285  1.00  0.00      RA0  C
ATOM    259  CB  TYR A  30      35.694  52.801   6.347  1.00  0.00      RA0  C
ATOM    260  CG  TYR A  30      35.188  51.808   7.365  1.00  0.00      RA0  C
ATOM    261  CD1 TYR A  30      35.234  50.442   7.106  1.00  0.00      RA0  C
ATOM    262  CE1 TYR A  30      34.866  49.538   8.095  1.00  0.00      RA0  C
ATOM    263  CD2 TYR A  30      34.713  52.268   8.586  1.00  0.00      RA0  C
ATOM    264  CE2 TYR A  30      34.352  51.365   9.576  1.00  0.00      RA0  C
ATOM    265  CZ  TYR A  30      34.458  50.001   9.341  1.00  0.00      RA0  C
ATOM    266  OH  TYR A  30      34.164  49.108  10.351  1.00  0.00      RA0  O
ATOM    267  HH  TYR A  30      34.286  48.222  10.023  1.00  0.00      RA0  H
ATOM    268  C   TYR A  30      35.253  54.249   4.414  1.00  0.00      RA0  C
ATOM    269  O   TYR A  30      35.986  55.144   4.908  1.00  0.00      RA0  O
ATOM    270  N   GLY A  31      34.939  54.191   3.122  1.00  0.00      RA0  N
ATOM    271  H   GLY A  31      34.412  53.416   2.780  1.00  0.00      RA0  H
ATOM    272  CA  GLY A  31      35.396  55.192   2.164  1.00  0.00      RA0  C
ATOM    273  C   GLY A  31      35.870  54.611   0.843  1.00  0.00      RA0  C
ATOM    274  O   GLY A  31      35.830  55.287  -0.186  1.00  0.00      RA0  O
ATOM    275  N   SER A  32      36.371  53.386   0.873  1.00  0.00      RA0  N
ATOM    276  H   SER A  32      36.517  52.845   1.706  1.00  0.00      RA0  H
ATOM    277  CA  SER A  32      36.822  52.713  -0.340  1.00  0.00      RA0  C
ATOM    278  CB  SER A  32      38.070  53.420  -0.898  1.00  0.00      RA0  C
ATOM    279  OG  SER A  32      38.987  52.498  -1.476  1.00  0.00      RA0  O
ATOM    280  HG  SER A  32      39.555  52.313  -0.725  1.00  0.00      RA0  H
ATOM    281  C   SER A  32      36.839  51.207  -0.179  1.00  0.00      RA0  C
ATOM    282  O   SER A  32      37.762  50.674   0.427  1.00  0.00      RA0  O
ATOM    283  N   GLN A  33      35.845  50.502  -0.721  1.00  0.00      RA0  N
ATOM    284  H   GLN A  33      35.117  50.974  -1.214  1.00  0.00      RA0  H
ATOM    285  CA  GLN A  33      35.849  49.061  -0.607  1.00  0.00      RA0  C
ATOM    286  CB  GLN A  33      34.513  48.407  -0.961  1.00  0.00      RA0  C
ATOM    287  CG  GLN A  33      34.211  48.253  -2.448  1.00  0.00      RA0  C
ATOM    288  CD  GLN A  33      32.946  47.433  -2.565  1.00  0.00      RA0  C
ATOM    289  OE1 GLN A  33      31.948  47.707  -1.908  1.00  0.00      RA0  O
ATOM    290  NE2 GLN A  33      33.054  46.393  -3.411  1.00  0.00      RA0  N
ATOM    291 HE21 GLN A  33      33.899  46.218  -3.919  1.00  0.00      RA0  H
ATOM    292 HE22 GLN A  33      32.293  45.759  -3.559  1.00  0.00      RA0  H
ATOM    293  C   GLN A  33      37.031  48.413  -1.333  1.00  0.00      RA0  C
ATOM    294  O   GLN A  33      37.523  47.372  -0.893  1.00  0.00      RA0  O
ATOM    295  N   ILE A  34      37.509  49.068  -2.395  1.00  0.00      RA0  N
ATOM    296  H   ILE A  34      37.148  49.974  -2.602  1.00  0.00      RA0  H
ATOM    297  CA  ILE A  34      38.654  48.569  -3.148  1.00  0.00      RA0  C
ATOM    298  CB  ILE A  34      38.803  49.357  -4.449  1.00  0.00      RA0  C
ATOM    299  CG2 ILE A  34      39.996  48.867  -5.268  1.00  0.00      RA0  C
ATOM    300  CG1 ILE A  34      37.504  49.292  -5.255  1.00  0.00      RA0  C
ATOM    301  CD1 ILE A  34      37.157  47.866  -5.693  1.00  0.00      RA0  C
ATOM    302  C   ILE A  34      39.923  48.647  -2.283  1.00  0.00      RA0  C
ATOM    303  O   ILE A  34      40.670  47.668  -2.171  1.00  0.00      RA0  O
ATOM    304  N   ASP A  35      40.147  49.782  -1.638  1.00  0.00      RA0  N
ATOM    305  H   ASP A  35      39.509  50.550  -1.691  1.00  0.00      RA0  H
ATOM    306  CA  ASP A  35      41.325  49.899  -0.740  1.00  0.00      RA0  C
ATOM    307  CB  ASP A  35      41.690  51.328  -0.309  1.00  0.00      RA0  C
ATOM    308  CG  ASP A  35      41.140  51.650   1.068  1.00  0.00      RA0  C
ATOM    309  OD1 ASP A  35      41.752  51.282   2.059  1.00  0.00      RA0  O
ATOM    310  OD2 ASP A  35      40.104  52.293   1.179  1.00  0.00      RA0  O
ATOM    311  C   ASP A  35      41.294  48.934   0.434  1.00  0.00      RA0  C
ATOM    312  O   ASP A  35      42.322  48.467   0.867  1.00  0.00      RA0  O
ATOM    313  N   GLU A  36      40.101  48.658   0.971  1.00  0.00      RA0  N
ATOM    314  H   GLU A  36      39.309  49.168   0.629  1.00  0.00      RA0  H
ATOM    315  CA  GLU A  36      39.930  47.753   2.067  1.00  0.00      RA0  C
ATOM    316  CB  GLU A  36      38.460  47.850   2.499  1.00  0.00      RA0  C
ATOM    317  CG  GLU A  36      38.290  48.978   3.512  1.00  0.00      RA0  C
ATOM    318  CD  GLU A  36      36.955  49.709   3.469  1.00  0.00      RA0  C
ATOM    319  OE1 GLU A  36      35.914  49.067   3.594  1.00  0.00      RA0  O
ATOM    320  OE2 GLU A  36      36.965  50.942   3.362  1.00  0.00      RA0  O
ATOM    321  C   GLU A  36      40.307  46.333   1.615  1.00  0.00      RA0  C
ATOM    322  O   GLU A  36      41.005  45.602   2.312  1.00  0.00      RA0  O
ATOM    323  N   HIS A  37      39.879  45.973   0.420  1.00  0.00      RA0  N
ATOM    324  H   HIS A  37      39.311  46.614  -0.102  1.00  0.00      RA0  H
ATOM    325  CA  HIS A  37      40.215  44.681  -0.162  1.00  0.00      RA0  C
ATOM    326  CB  HIS A  37      39.547  44.559  -1.531  1.00  0.00      RA0  C
ATOM    327  CG  HIS A  37      39.746  43.174  -2.092  1.00  0.00      RA0  C
ATOM    328  ND1 HIS A  37      38.758  42.265  -2.168  1.00  0.00      RA0  N
ATOM    329  HD1 HIS A  37      37.826  42.390  -1.874  1.00  0.00      RA0  H
ATOM    330  CD2 HIS A  37      40.917  42.616  -2.612  1.00  0.00      RA0  C
ATOM    331  NE2 HIS A  37      40.623  41.357  -3.000  1.00  0.00      RA0  N
ATOM    332  CE1 HIS A  37      39.300  41.140  -2.735  1.00  0.00      RA0  C
ATOM    333  C   HIS A  37      41.729  44.562  -0.269  1.00  0.00      RA0  C
ATOM    334  O   HIS A  37      42.311  43.566   0.198  1.00  0.00      RA0  O
ATOM    335  N   HIS A  38      42.358  45.585  -0.838  1.00  0.00      RA0  N
ATOM    336  H   HIS A  38      41.834  46.386  -1.138  1.00  0.00      RA0  H
ATOM    337  CA  HIS A  38      43.808  45.520  -1.079  1.00  0.00      RA0  C
ATOM    338  CB  HIS A  38      44.279  46.652  -1.986  1.00  0.00      RA0  C
ATOM    339  CG  HIS A  38      43.776  46.450  -3.393  1.00  0.00      RA0  C
ATOM    340  ND1 HIS A  38      43.801  45.274  -4.050  1.00  0.00      RA0  N
ATOM    341  HD1 HIS A  38      44.121  44.408  -3.718  1.00  0.00      RA0  H
ATOM    342  CD2 HIS A  38      43.239  47.425  -4.235  1.00  0.00      RA0  C
ATOM    343  NE2 HIS A  38      42.939  46.826  -5.412  1.00  0.00      RA0  N
ATOM    344  CE1 HIS A  38      43.286  45.504  -5.300  1.00  0.00      RA0  C
ATOM    345  C   HIS A  38      44.615  45.560   0.230  1.00  0.00      RA0  C
ATOM    346  O   HIS A  38      45.719  44.999   0.309  1.00  0.00      RA0  O
ATOM    347  N   ALA A  39      44.057  46.171   1.266  1.00  0.00      RA0  N
ATOM    348  H   ALA A  39      43.199  46.675   1.148  1.00  0.00      RA0  H
ATOM    349  CA  ALA A  39      44.681  46.177   2.596  1.00  0.00      RA0  C
ATOM    350  CB  ALA A  39      43.873  47.029   3.577  1.00  0.00      RA0  C
ATOM    351  C   ALA A  39      44.804  44.774   3.160  1.00  0.00      RA0  C
ATOM    352  O   ALA A  39      45.803  44.428   3.774  1.00  0.00      RA0  O
ATOM    353  N   VAL A  40      43.775  43.962   2.980  1.00  0.00      RA0  N
ATOM    354  H   VAL A  40      42.982  44.275   2.451  1.00  0.00      RA0  H
ATOM    355  CA  VAL A  40      43.819  42.610   3.499  1.00  0.00      RA0  C
ATOM    356  CB  VAL A  40      42.427  41.994   3.511  1.00  0.00      RA0  C
ATOM    357  CG1 VAL A  40      42.466  40.541   3.978  1.00  0.00      RA0  C
ATOM    358  CG2 VAL A  40      41.499  42.846   4.379  1.00  0.00      RA0  C
ATOM    359  C   VAL A  40      44.815  41.795   2.686  1.00  0.00      RA0  C
ATOM    360  O   VAL A  40      45.540  40.958   3.235  1.00  0.00      RA0  O
ATOM    361  N   ARG A  41      44.833  42.021   1.384  1.00  0.00      RA0  N
ATOM    362  H   ARG A  41      44.208  42.699   0.994  1.00  0.00      RA0  H
ATOM    363  CA  ARG A  41      45.711  41.256   0.514  1.00  0.00      RA0  C
ATOM    364  CB  ARG A  41      45.376  41.518  -0.955  1.00  0.00      RA0  C
ATOM    365  CG  ARG A  41      44.046  40.934  -1.428  1.00  0.00      RA0  C
ATOM    366  CD  ARG A  41      44.040  39.405  -1.498  1.00  0.00      RA0  C
ATOM    367  NE  ARG A  41      42.763  38.922  -2.021  1.00  0.00      RA0  N
ATOM    368  HE  ARG A  41      42.388  39.373  -2.849  1.00  0.00      RA0  H
ATOM    369  CZ  ARG A  41      42.113  37.911  -1.374  1.00  0.00      RA0  C
ATOM    370  NH1 ARG A  41      42.698  37.294  -0.332  1.00  0.00      RA0  N
ATOM    371 HH11 ARG A  41      42.219  36.606   0.224  1.00  0.00      RA0  H
ATOM    372 HH12 ARG A  41      43.658  37.460  -0.053  1.00  0.00      RA0  H
ATOM    373  NH2 ARG A  41      40.884  37.545  -1.783  1.00  0.00      RA0  N
ATOM    374 HH21 ARG A  41      40.303  36.869  -1.314  1.00  0.00      RA0  H
ATOM    375 HH22 ARG A  41      40.520  37.964  -2.631  1.00  0.00      RA0  H
ATOM    376  C   ARG A  41      47.191  41.564   0.743  1.00  0.00      RA0  C
ATOM    377  O   ARG A  41      48.022  40.713   0.488  1.00  0.00      RA0  O
ATOM    378  N   THR A  42      47.504  42.765   1.203  1.00  0.00      RA0  N
ATOM    379  H   THR A  42      46.801  43.439   1.429  1.00  0.00      RA0  H
ATOM    380  CA  THR A  42      48.920  43.214   1.247  1.00  0.00      RA0  C
ATOM    381  CB  THR A  42      49.234  44.243   0.153  1.00  0.00      RA0  C
ATOM    382  OG1 THR A  42      48.282  45.306   0.142  1.00  0.00      RA0  O
ATOM    383  HG1 THR A  42      47.443  44.917  -0.067  1.00  0.00      RA0  H
ATOM    384  CG2 THR A  42      49.295  43.587  -1.229  1.00  0.00      RA0  C
ATOM    385  C   THR A  42      49.447  43.592   2.627  1.00  0.00      RA0  C
ATOM    386  O   THR A  42      50.678  43.744   2.797  1.00  0.00      RA0  O
ATOM    387  N   ASP A  43      48.563  43.801   3.601  1.00  0.00      RA0  N
ATOM    388  H   ASP A  43      47.579  43.654   3.493  1.00  0.00      RA0  H
ATOM    389  CA  ASP A  43      49.004  44.310   4.898  1.00  0.00      RA0  C
ATOM    390  CB  ASP A  43      49.096  45.840   4.902  1.00  0.00      RA0  C
ATOM    391  CG  ASP A  43      49.623  46.321   6.243  1.00  0.00      RA0  C
ATOM    392  OD1 ASP A  43      50.084  45.514   7.043  1.00  0.00      RA0  O
ATOM    393  OD2 ASP A  43      49.539  47.509   6.534  1.00  0.00      RA0  O
ATOM    394  C   ASP A  43      48.089  43.764   6.004  1.00  0.00      RA0  C
ATOM    395  O   ASP A  43      48.233  42.591   6.395  1.00  0.00      RA0  O
ATOM    396  N   ALA A  44      47.140  44.565   6.489  1.00  0.00      RA0  N
ATOM    397  H   ALA A  44      46.987  45.497   6.156  1.00  0.00      RA0  H
ATOM    398  CA  ALA A  44      46.194  44.086   7.503  1.00  0.00      RA0  C
ATOM    399  CB  ALA A  44      46.794  44.191   8.905  1.00  0.00      RA0  C
ATOM    400  C   ALA A  44      44.907  44.912   7.458  1.00  0.00      RA0  C
ATOM    401  O   ALA A  44      44.949  46.151   7.470  1.00  0.00      RA0  O
ATOM    402  N   GLY A  45      43.784  44.199   7.443  1.00  0.00      RA0  N
ATOM    403  H   GLY A  45      43.810  43.197   7.426  1.00  0.00      RA0  H
ATOM    404  CA  GLY A  45      42.471  44.813   7.598  1.00  0.00      RA0  C
ATOM    405  C   GLY A  45      41.689  44.078   8.662  1.00  0.00      RA0  C
ATOM    406  O   GLY A  45      42.001  42.941   8.989  1.00  0.00      RA0  O
ATOM    407  N   MSE A  46      40.634  44.695   9.171  1.00  0.00      RA0  N
ATOM    408  H   MSE A  46      40.381  45.620   8.873  1.00  0.00      RA0  H
ATOM    409  CA  MSE A  46      39.783  44.020  10.113  1.00  0.00      RA0  C
ATOM    410  CB  MSE A  46      40.166  44.379  11.546  1.00  0.00      RA0  C
ATOM    411  CG  MSE A  46      39.997  45.870  11.819  1.00  0.00      RA0  C
ATOM    412  SE  MSE A  46      40.452  46.306  13.496  1.00  0.00      RA0  S
ATOM    413  CE  MSE A  46      40.461  48.083  13.251  1.00  0.00      RA0  C
ATOM    414  C   MSE A  46      38.309  44.298   9.904  1.00  0.00      RA0  C
ATOM    415  O   MSE A  46      37.922  45.360   9.435  1.00  0.00      RA0  O
ATOM    416  N   PHE A  47      37.522  43.309  10.307  1.00  0.00      RA0  N
ATOM    417  H   PHE A  47      37.925  42.536  10.801  1.00  0.00      RA0  H
ATOM    418  CA  PHE A  47      36.079  43.300  10.121  1.00  0.00      RA0  C
ATOM    419  CB  PHE A  47      35.648  42.155   9.201  1.00  0.00      RA0  C
ATOM    420  CG  PHE A  47      36.371  42.180   7.877  1.00  0.00      RA0  C
ATOM    421  CD1 PHE A  47      37.590  41.526   7.734  1.00  0.00      RA0  C
ATOM    422  CD2 PHE A  47      35.804  42.839   6.794  1.00  0.00      RA0  C
ATOM    423  CE1 PHE A  47      38.236  41.519   6.505  1.00  0.00      RA0  C
ATOM    424  CE2 PHE A  47      36.448  42.827   5.563  1.00  0.00      RA0  C
ATOM    425  CZ  PHE A  47      37.659  42.163   5.419  1.00  0.00      RA0  C
ATOM    426  C   PHE A  47      35.406  43.063  11.465  1.00  0.00      RA0  C
ATOM    427  O   PHE A  47      35.855  42.232  12.288  1.00  0.00      RA0  O
ATOM    428  N   ASP A  48      34.328  43.799  11.710  1.00  0.00      RA0  N
ATOM    429  H   ASP A  48      33.950  44.384  10.996  1.00  0.00      RA0  H
ATOM    430  CA  ASP A  48      33.477  43.515  12.842  1.00  0.00      RA0  C
ATOM    431  CB  ASP A  48      32.502  44.626  13.193  1.00  0.00      RA0  C
ATOM    432  CG  ASP A  48      31.655  44.044  14.301  1.00  0.00      RA0  C
ATOM    433  OD1 ASP A  48      32.239  43.442  15.184  1.00  0.00      RA0  O
ATOM    434  OD2 ASP A  48      30.431  44.124  14.276  1.00  0.00      RA0  O
ATOM    435  C   ASP A  48      32.610  42.324  12.472  1.00  0.00      RA0  C
ATOM    436  O   ASP A  48      31.790  42.437  11.560  1.00  0.00      RA0  O
ATOM    437  N   VAL A  49      32.811  41.207  13.143  1.00  0.00      RA0  N
ATOM    438  H   VAL A  49      33.384  41.263  13.966  1.00  0.00      RA0  H
ATOM    439  CA  VAL A  49      31.989  40.024  12.914  1.00  0.00      RA0  C
ATOM    440  CB  VAL A  49      32.840  38.859  12.401  1.00  0.00      RA0  C
ATOM    441  CG1 VAL A  49      33.169  39.060  10.921  1.00  0.00      RA0  C
ATOM    442  CG2 VAL A  49      34.110  38.679  13.231  1.00  0.00      RA0  C
ATOM    443  C   VAL A  49      31.198  39.673  14.179  1.00  0.00      RA0  C
ATOM    444  O   VAL A  49      30.904  38.514  14.425  1.00  0.00      RA0  O
ATOM    445  N   SER A  50      30.753  40.704  14.897  1.00  0.00      RA0  N
ATOM    446  H   SER A  50      31.007  41.652  14.670  1.00  0.00      RA0  H
ATOM    447  CA  SER A  50      29.992  40.524  16.126  1.00  0.00      RA0  C
ATOM    448  CB  SER A  50      30.058  41.782  16.986  1.00  0.00      RA0  C
ATOM    449  OG  SER A  50      31.418  41.999  17.373  1.00  0.00      RA0  O
ATOM    450  HG  SER A  50      31.790  42.540  16.678  1.00  0.00      RA0  H
ATOM    451  C   SER A  50      28.561  40.100  15.828  1.00  0.00      RA0  C
ATOM    452  O   SER A  50      27.840  39.673  16.732  1.00  0.00      RA0  O
ATOM    453  N   HIS A  51      28.182  40.234  14.568  1.00  0.00      RA0  N
ATOM    454  H   HIS A  51      28.822  40.657  13.930  1.00  0.00      RA0  H
ATOM    455  CA  HIS A  51      26.905  39.713  14.046  1.00  0.00      RA0  C
ATOM    456  CB  HIS A  51      26.576  40.329  12.682  1.00  0.00      RA0  C
ATOM    457  CG  HIS A  51      27.313  39.613  11.575  1.00  0.00      RA0  C
ATOM    458  ND1 HIS A  51      26.696  38.838  10.666  1.00  0.00      RA0  N
ATOM    459  HD1 HIS A  51      25.729  38.696  10.604  1.00  0.00      RA0  H
ATOM    460  CD2 HIS A  51      28.685  39.621  11.305  1.00  0.00      RA0  C
ATOM    461  NE2 HIS A  51      28.886  38.833  10.220  1.00  0.00      RA0  N
ATOM    462  CE1 HIS A  51      27.664  38.352   9.826  1.00  0.00      RA0  C
ATOM    463  C   HIS A  51      26.854  38.188  14.001  1.00  0.00      RA0  C
ATOM    464  O   HIS A  51      25.781  37.616  13.793  1.00  0.00      RA0  O
ATOM    465  N   MSE A  52      27.981  37.529  14.208  1.00  0.00      RA0  N
ATOM    466  H   MSE A  52      28.814  37.987  14.525  1.00  0.00      RA0  H
ATOM    467  CA  MSE A  52      27.973  36.092  14.266  1.00  0.00      RA0  C
ATOM    468  CB  MSE A  52      29.261  35.503  13.692  1.00  0.00      RA0  C
ATOM    469  CG  MSE A  52      29.501  35.936  12.246  1.00  0.00      RA0  C
ATOM    470  SE  MSE A  52      30.945  35.165  11.500  1.00  0.00      RA0  S
ATOM    471  CE  MSE A  52      30.287  33.496  11.358  1.00  0.00      RA0  C
ATOM    472  C   MSE A  52      27.752  35.628  15.676  1.00  0.00      RA0  C
ATOM    473  O   MSE A  52      28.115  36.314  16.642  1.00  0.00      RA0  O
ATOM    474  N   THR A  53      27.146  34.449  15.781  1.00  0.00      RA0  N
ATOM    475  H   THR A  53      26.971  33.886  14.995  1.00  0.00      RA0  H
ATOM    476  CA  THR A  53      26.714  33.896  17.062  1.00  0.00      RA0  C
ATOM    477  CB  THR A  53      25.291  33.441  16.821  1.00  0.00      RA0  C
ATOM    478  OG1 THR A  53      24.512  34.600  16.482  1.00  0.00      RA0  O
ATOM    479  HG1 THR A  53      24.966  35.013  15.752  1.00  0.00      RA0  H
ATOM    480  CG2 THR A  53      24.698  32.672  17.999  1.00  0.00      RA0  C
ATOM    481  C   THR A  53      27.675  32.794  17.498  1.00  0.00      RA0  C
ATOM    482  O   THR A  53      27.947  31.852  16.754  1.00  0.00      RA0  O
ATOM    483  N   ILE A  54      28.219  32.942  18.699  1.00  0.00      RA0  N
ATOM    484  H   ILE A  54      27.929  33.701  19.283  1.00  0.00      RA0  H
ATOM    485  CA  ILE A  54      29.060  31.923  19.308  1.00  0.00      RA0  C
ATOM    486  CB  ILE A  54      30.194  32.599  20.071  1.00  0.00      RA0  C
ATOM    487  CG2 ILE A  54      31.087  31.577  20.769  1.00  0.00      RA0  C
ATOM    488  CG1 ILE A  54      30.978  33.520  19.136  1.00  0.00      RA0  C
ATOM    489  CD1 ILE A  54      32.049  34.324  19.872  1.00  0.00      RA0  C
ATOM    490  C   ILE A  54      28.161  31.103  20.242  1.00  0.00      RA0  C
ATOM    491  O   ILE A  54      27.425  31.665  21.073  1.00  0.00      RA0  O
ATOM    492  N   VAL A  55      28.184  29.787  20.052  1.00  0.00      RA0  N
ATOM    493  H   VAL A  55      28.853  29.373  19.434  1.00  0.00      RA0  H
ATOM    494  CA  VAL A  55      27.349  28.884  20.811  1.00  0.00      RA0  C
ATOM    495  CB  VAL A  55      26.453  28.087  19.863  1.00  0.00      RA0  C
ATOM    496  CG1 VAL A  55      25.564  27.118  20.639  1.00  0.00      RA0  C
ATOM    497  CG2 VAL A  55      25.652  29.007  18.943  1.00  0.00      RA0  C
ATOM    498  C   VAL A  55      28.281  27.951  21.538  1.00  0.00      RA0  C
ATOM    499  O   VAL A  55      29.040  27.205  20.907  1.00  0.00      RA0  O
ATOM    500  N   ASP A  56      28.211  27.986  22.860  1.00  0.00      RA0  N
ATOM    501  H   ASP A  56      27.577  28.598  23.319  1.00  0.00      RA0  H
ATOM    502  CA  ASP A  56      28.956  27.048  23.671  1.00  0.00      RA0  C
ATOM    503  CB  ASP A  56      29.435  27.726  24.977  1.00  0.00      RA0  C
ATOM    504  CG  ASP A  56      30.526  28.783  24.779  1.00  0.00      RA0  C
ATOM    505  OD1 ASP A  56      30.965  29.007  23.660  1.00  0.00      RA0  O
ATOM    506  OD2 ASP A  56      30.974  29.398  25.751  1.00  0.00      RA0  O
ATOM    507  C   ASP A  56      28.116  25.828  24.017  1.00  0.00      RA0  C
ATOM    508  O   ASP A  56      26.960  25.950  24.410  1.00  0.00      RA0  O
ATOM    509  N   LEU A  57      28.729  24.659  23.855  1.00  0.00      RA0  N
ATOM    510  H   LEU A  57      29.703  24.643  23.624  1.00  0.00      RA0  H
ATOM    511  CA  LEU A  57      28.103  23.379  24.134  1.00  0.00      RA0  C
ATOM    512  CB  LEU A  57      28.128  22.490  22.896  1.00  0.00      RA0  C
ATOM    513  CG  LEU A  57      27.406  23.061  21.679  1.00  0.00      RA0  C
ATOM    514  CD1 LEU A  57      27.515  22.106  20.495  1.00  0.00      RA0  C
ATOM    515  CD2 LEU A  57      25.950  23.413  21.979  1.00  0.00      RA0  C
ATOM    516  C   LEU A  57      28.813  22.653  25.271  1.00  0.00      RA0  C
ATOM    517  O   LEU A  57      30.009  22.434  25.190  1.00  0.00      RA0  O
ATOM    518  N   ARG A  58      28.069  22.237  26.300  1.00  0.00      RA0  N
ATOM    519  H   ARG A  58      27.080  22.405  26.318  1.00  0.00      RA0  H
ATOM    520  CA  ARG A  58      28.656  21.606  27.470  1.00  0.00      RA0  C
ATOM    521  CB  ARG A  58      28.545  22.584  28.615  1.00  0.00      RA0  C
ATOM    522  CG  ARG A  58      29.801  23.405  28.878  1.00  0.00      RA0  C
ATOM    523  CD  ARG A  58      30.023  23.520  30.386  1.00  0.00      RA0  C
ATOM    524  NE  ARG A  58      30.150  22.182  30.961  1.00  0.00      RA0  N
ATOM    525  HE  ARG A  58      30.998  21.667  30.764  1.00  0.00      RA0  H
ATOM    526  CZ  ARG A  58      29.095  21.578  31.588  1.00  0.00      RA0  C
ATOM    527  NH1 ARG A  58      27.962  22.279  31.806  1.00  0.00      RA0  N
ATOM    528 HH11 ARG A  58      27.105  21.935  32.208  1.00  0.00      RA0  H
ATOM    529 HH12 ARG A  58      27.828  23.240  31.507  1.00  0.00      RA0  H
ATOM    530  NH2 ARG A  58      29.202  20.279  31.933  1.00  0.00      RA0  N
ATOM    531 HH21 ARG A  58      28.487  19.761  32.400  1.00  0.00      RA0  H
ATOM    532 HH22 ARG A  58      30.052  19.772  31.684  1.00  0.00      RA0  H
ATOM    533  C   ARG A  58      27.929  20.296  27.806  1.00  0.00      RA0  C
ATOM    534  O   ARG A  58      26.718  20.205  27.682  1.00  0.00      RA0  O
ATOM    535  N   GLY A  59      28.672  19.309  28.271  1.00  0.00      RA0  N
ATOM    536  H   GLY A  59      29.662  19.425  28.405  1.00  0.00      RA0  H
ATOM    537  CA  GLY A  59      28.104  18.014  28.623  1.00  0.00      RA0  C
ATOM    538  C   GLY A  59      29.040  16.897  28.203  1.00  0.00      RA0  C
ATOM    539  O   GLY A  59      29.740  17.010  27.195  1.00  0.00      RA0  O
ATOM    540  N   SER A  60      29.039  15.806  28.966  1.00  0.00      RA0  N
ATOM    541  H   SER A  60      28.429  15.751  29.755  1.00  0.00      RA0  H
ATOM    542  CA  SER A  60      29.957  14.700  28.725  1.00  0.00      RA0  C
ATOM    543  CB  SER A  60      29.784  13.848  29.959  1.00  0.00      RA0  C
ATOM    544  OG  SER A  60      29.429  14.785  30.988  1.00  0.00      RA0  O
ATOM    545  HG  SER A  60      30.106  15.459  30.975  1.00  0.00      RA0  H
ATOM    546  C   SER A  60      29.752  14.043  27.361  1.00  0.00      RA0  C
ATOM    547  O   SER A  60      30.701  13.465  26.814  1.00  0.00      RA0  O
ATOM    548  N   ARG A  61      28.539  14.152  26.803  1.00  0.00      RA0  N
ATOM    549  H   ARG A  61      27.846  14.723  27.239  1.00  0.00      RA0  H
ATOM    550  CA  ARG A  61      28.235  13.580  25.491  1.00  0.00      RA0  C
ATOM    551  CB  ARG A  61      26.829  12.992  25.543  1.00  0.00      RA0  C
ATOM    552  CG  ARG A  61      26.640  12.139  26.802  1.00  0.00      RA0  C
ATOM    553  CD  ARG A  61      25.264  11.481  26.860  1.00  0.00      RA0  C
ATOM    554  NE  ARG A  61      25.061  10.706  25.643  1.00  0.00      RA0  N
ATOM    555  HE  ARG A  61      25.886  10.390  25.151  1.00  0.00      RA0  H
ATOM    556  CZ  ARG A  61      23.826  10.515  25.111  1.00  0.00      RA0  C
ATOM    557  NH1 ARG A  61      22.738  10.929  25.801  1.00  0.00      RA0  N
ATOM    558 HH11 ARG A  61      21.793  10.905  25.441  1.00  0.00      RA0  H
ATOM    559 HH12 ARG A  61      22.831  11.317  26.721  1.00  0.00      RA0  H
ATOM    560  NH2 ARG A  61      23.738   9.930  23.901  1.00  0.00      RA0  N
ATOM    561 HH21 ARG A  61      22.889   9.704  23.424  1.00  0.00      RA0  H
ATOM    562 HH22 ARG A  61      24.594   9.701  23.393  1.00  0.00      RA0  H
ATOM    563  C   ARG A  61      28.377  14.586  24.343  1.00  0.00      RA0  C
ATOM    564  O   ARG A  61      27.883  14.349  23.255  1.00  0.00      RA0  O
ATOM    565  N   THR A  62      29.068  15.696  24.556  1.00  0.00      RA0  N
ATOM    566  H   THR A  62      29.506  15.911  25.431  1.00  0.00      RA0  H
ATOM    567  CA  THR A  62      29.125  16.716  23.498  1.00  0.00      RA0  C
ATOM    568  CB  THR A  62      29.754  17.997  24.035  1.00  0.00      RA0  C
ATOM    569  OG1 THR A  62      29.008  18.442  25.168  1.00  0.00      RA0  O
ATOM    570  HG1 THR A  62      29.542  18.234  25.928  1.00  0.00      RA0  H
ATOM    571  CG2 THR A  62      29.781  19.097  22.977  1.00  0.00      RA0  C
ATOM    572  C   THR A  62      29.753  16.227  22.195  1.00  0.00      RA0  C
ATOM    573  O   THR A  62      29.208  16.500  21.115  1.00  0.00      RA0  O
ATOM    574  N   ARG A  63      30.862  15.494  22.279  1.00  0.00      RA0  N
ATOM    575  H   ARG A  63      31.247  15.287  23.179  1.00  0.00      RA0  H
ATOM    576  CA  ARG A  63      31.512  14.989  21.056  1.00  0.00      RA0  C
ATOM    577  CB  ARG A  63      32.855  14.319  21.352  1.00  0.00      RA0  C
ATOM    578  CG  ARG A  63      33.631  14.116  20.048  1.00  0.00      RA0  C
ATOM    579  CD  ARG A  63      34.928  13.320  20.183  1.00  0.00      RA0  C
ATOM    580  NE  ARG A  63      35.872  13.942  21.107  1.00  0.00      RA0  N
ATOM    581  HE  ARG A  63      35.780  13.810  22.110  1.00  0.00      RA0  H
ATOM    582  CZ  ARG A  63      36.945  14.651  20.656  1.00  0.00      RA0  C
ATOM    583  NH1 ARG A  63      37.068  14.956  19.350  1.00  0.00      RA0  N
ATOM    584 HH11 ARG A  63      37.882  15.444  19.016  1.00  0.00      RA0  H
ATOM    585 HH12 ARG A  63      36.377  14.741  18.654  1.00  0.00      RA0  H
ATOM    586  NH2 ARG A  63      37.882  15.041  21.535  1.00  0.00      RA0  N
ATOM    587 HH21 ARG A  63      38.722  15.525  21.292  1.00  0.00      RA0  H
ATOM    588 HH22 ARG A  63      37.710  14.832  22.519  1.00  0.00      RA0  H
ATOM    589  C   ARG A  63      30.575  14.030  20.331  1.00  0.00      RA0  C
ATOM    590  O   ARG A  63      30.398  14.108  19.117  1.00  0.00      RA0  O
ATOM    591  N   GLU A  64      29.966  13.136  21.094  1.00  0.00      RA0  N
ATOM    592  H   GLU A  64      30.094  13.168  22.083  1.00  0.00      RA0  H
ATOM    593  CA  GLU A  64      29.007  12.179  20.558  1.00  0.00      RA0  C
ATOM    594  CB  GLU A  64      28.369  11.349  21.674  1.00  0.00      RA0  C
ATOM    595  CG  GLU A  64      27.357  10.336  21.128  1.00  0.00      RA0  C
ATOM    596  CD  GLU A  64      26.444   9.862  22.241  1.00  0.00      RA0  C
ATOM    597  OE1 GLU A  64      26.636  10.265  23.381  1.00  0.00      RA0  O
ATOM    598  OE2 GLU A  64      25.505   9.119  21.977  1.00  0.00      RA0  O
ATOM    599  C   GLU A  64      27.896  12.887  19.786  1.00  0.00      RA0  C
ATOM    600  O   GLU A  64      27.583  12.517  18.641  1.00  0.00      RA0  O
ATOM    601  N   PHE A  65      27.315  13.903  20.412  1.00  0.00      RA0  N
ATOM    602  H   PHE A  65      27.592  14.105  21.353  1.00  0.00      RA0  H
ATOM    603  CA  PHE A  65      26.271  14.717  19.787  1.00  0.00      RA0  C
ATOM    604  CB  PHE A  65      25.863  15.844  20.739  1.00  0.00      RA0  C
ATOM    605  CG  PHE A  65      24.978  16.851  20.041  1.00  0.00      RA0  C
ATOM    606  CD1 PHE A  65      23.863  16.438  19.319  1.00  0.00      RA0  C
ATOM    607  CD2 PHE A  65      25.288  18.204  20.120  1.00  0.00      RA0  C
ATOM    608  CE1 PHE A  65      23.078  17.374  18.659  1.00  0.00      RA0  C
ATOM    609  CE2 PHE A  65      24.499  19.141  19.465  1.00  0.00      RA0  C
ATOM    610  CZ  PHE A  65      23.397  18.725  18.727  1.00  0.00      RA0  C
ATOM    611  C   PHE A  65      26.731  15.273  18.458  1.00  0.00      RA0  C
ATOM    612  O   PHE A  65      26.046  15.148  17.451  1.00  0.00      RA0  O
ATOM    613  N   LEU A  66      27.892  15.922  18.460  1.00  0.00      RA0  N
ATOM    614  H   LEU A  66      28.440  15.950  19.300  1.00  0.00      RA0  H
ATOM    615  CA  LEU A  66      28.377  16.573  17.243  1.00  0.00      RA0  C
ATOM    616  CB  LEU A  66      29.517  17.530  17.567  1.00  0.00      RA0  C
ATOM    617  CG  LEU A  66      29.018  18.731  18.362  1.00  0.00      RA0  C
ATOM    618  CD1 LEU A  66      30.166  19.640  18.788  1.00  0.00      RA0  C
ATOM    619  CD2 LEU A  66      27.941  19.499  17.596  1.00  0.00      RA0  C
ATOM    620  C   LEU A  66      28.764  15.604  16.132  1.00  0.00      RA0  C
ATOM    621  O   LEU A  66      28.697  15.968  14.960  1.00  0.00      RA0  O
ATOM    622  N   ARG A  67      29.192  14.397  16.484  1.00  0.00      RA0  N
ATOM    623  H   ARG A  67      29.253  14.163  17.457  1.00  0.00      RA0  H
ATOM    624  CA  ARG A  67      29.454  13.340  15.473  1.00  0.00      RA0  C
ATOM    625  CB  ARG A  67      30.069  12.064  16.059  1.00  0.00      RA0  C
ATOM    626  CG  ARG A  67      31.425  12.193  16.748  1.00  0.00      RA0  C
ATOM    627  CD  ARG A  67      32.084  10.824  16.954  1.00  0.00      RA0  C
ATOM    628  NE  ARG A  67      32.599  10.294  15.690  1.00  0.00      RA0  N
ATOM    629  HE  ARG A  67      33.050  10.955  15.065  1.00  0.00      RA0  H
ATOM    630  CZ  ARG A  67      32.541   8.968  15.369  1.00  0.00      RA0  C
ATOM    631  NH1 ARG A  67      31.868   8.106  16.166  1.00  0.00      RA0  N
ATOM    632 HH11 ARG A  67      31.797   7.124  15.955  1.00  0.00      RA0  H
ATOM    633 HH12 ARG A  67      31.403   8.423  16.997  1.00  0.00      RA0  H
ATOM    634  NH2 ARG A  67      33.157   8.542  14.248  1.00  0.00      RA0  N
ATOM    635 HH21 ARG A  67      33.167   7.588  13.933  1.00  0.00      RA0  H
ATOM    636 HH22 ARG A  67      33.643   9.219  13.668  1.00  0.00      RA0  H
ATOM    637  C   ARG A  67      28.188  12.911  14.731  1.00  0.00      RA0  C
ATOM    638  O   ARG A  67      28.254  12.355  13.637  1.00  0.00      RA0  O
ATOM    639  N   TYR A  68      27.042  13.117  15.373  1.00  0.00      RA0  N
ATOM    640  H   TYR A  68      27.043  13.518  16.290  1.00  0.00      RA0  H
ATOM    641  CA  TYR A  68      25.729  12.846  14.764  1.00  0.00      RA0  C
ATOM    642  CB  TYR A  68      24.781  12.375  15.867  1.00  0.00      RA0  C
ATOM    643  CG  TYR A  68      23.396  12.156  15.315  1.00  0.00      RA0  C
ATOM    644  CD1 TYR A  68      23.198  11.253  14.279  1.00  0.00      RA0  C
ATOM    645  CE1 TYR A  68      21.921  11.050  13.776  1.00  0.00      RA0  C
ATOM    646  CD2 TYR A  68      22.321  12.855  15.850  1.00  0.00      RA0  C
ATOM    647  CE2 TYR A  68      21.041  12.646  15.351  1.00  0.00      RA0  C
ATOM    648  CZ  TYR A  68      20.843  11.741  14.314  1.00  0.00      RA0  C
ATOM    649  OH  TYR A  68      19.576  11.530  13.812  1.00  0.00      RA0  O
ATOM    650  HH  TYR A  68      19.634  10.790  13.215  1.00  0.00      RA0  H
ATOM    651  C   TYR A  68      25.182  14.082  14.049  1.00  0.00      RA0  C
ATOM    652  O   TYR A  68      24.587  14.004  12.970  1.00  0.00      RA0  O
ATOM    653  N   LEU A  69      25.409  15.257  14.618  1.00  0.00      RA0  N
ATOM    654  H   LEU A  69      25.886  15.289  15.496  1.00  0.00      RA0  H
ATOM    655  CA  LEU A  69      24.885  16.493  14.010  1.00  0.00      RA0  C
ATOM    656  CB  LEU A  69      24.988  17.622  15.037  1.00  0.00      RA0  C
ATOM    657  CG  LEU A  69      24.234  18.890  14.637  1.00  0.00      RA0  C
ATOM    658  CD1 LEU A  69      22.722  18.677  14.680  1.00  0.00      RA0  C
ATOM    659  CD2 LEU A  69      24.662  20.100  15.468  1.00  0.00      RA0  C
ATOM    660  C   LEU A  69      25.563  16.920  12.701  1.00  0.00      RA0  C
ATOM    661  O   LEU A  69      24.902  17.411  11.761  1.00  0.00      RA0  O
ATOM    662  N   LEU A  70      26.889  16.776  12.653  1.00  0.00      RA0  N
ATOM    663  H   LEU A  70      27.368  16.243  13.354  1.00  0.00      RA0  H
ATOM    664  CA  LEU A  70      27.696  17.335  11.584  1.00  0.00      RA0  C
ATOM    665  CB  LEU A  70      28.892  18.083  12.170  1.00  0.00      RA0  C
ATOM    666  CG  LEU A  70      28.493  19.190  13.146  1.00  0.00      RA0  C
ATOM    667  CD1 LEU A  70      29.708  19.779  13.863  1.00  0.00      RA0  C
ATOM    668  CD2 LEU A  70      27.654  20.269  12.466  1.00  0.00      RA0  C
ATOM    669  C   LEU A  70      28.190  16.294  10.605  1.00  0.00      RA0  C
ATOM    670  O   LEU A  70      28.403  15.156  10.966  1.00  0.00      RA0  O
ATOM    671  N   ALA A  71      28.416  16.706   9.355  1.00  0.00      RA0  N
ATOM    672  H   ALA A  71      28.296  17.676   9.133  1.00  0.00      RA0  H
ATOM    673  CA  ALA A  71      28.853  15.767   8.340  1.00  0.00      RA0  C
ATOM    674  CB  ALA A  71      28.332  16.199   6.971  1.00  0.00      RA0  C
ATOM    675  C   ALA A  71      30.368  15.588   8.235  1.00  0.00      RA0  C
ATOM    676  O   ALA A  71      30.833  14.540   7.759  1.00  0.00      RA0  O
ATOM    677  N   ASN A  72      31.134  16.589   8.665  1.00  0.00      RA0  N
ATOM    678  H   ASN A  72      30.720  17.412   9.055  1.00  0.00      RA0  H
ATOM    679  CA  ASN A  72      32.539  16.342   8.981  1.00  0.00      RA0  C
ATOM    680  CB  ASN A  72      33.350  17.632   9.072  1.00  0.00      RA0  C
ATOM    681  CG  ASN A  72      34.828  17.428   8.767  1.00  0.00      RA0  C
ATOM    682  OD1 ASN A  72      35.431  16.362   8.884  1.00  0.00      RA0  O
ATOM    683  ND2 ASN A  72      35.425  18.560   8.412  1.00  0.00      RA0  N
ATOM    684 HD21 ASN A  72      34.911  19.407   8.251  1.00  0.00      RA0  H
ATOM    685 HD22 ASN A  72      36.403  18.770   8.320  1.00  0.00      RA0  H
ATOM    686  C   ASN A  72      32.503  15.581  10.309  1.00  0.00      RA0  C
ATOM    687  O   ASN A  72      31.427  15.435  10.899  1.00  0.00      RA0  O
ATOM    688  N   ASP A  73      33.647  15.069  10.759  1.00  0.00      RA0  N
ATOM    689  H   ASP A  73      34.512  15.275  10.298  1.00  0.00      RA0  H
ATOM    690  CA  ASP A  73      33.706  14.238  11.957  1.00  0.00      RA0  C
ATOM    691  CB  ASP A  73      34.146  12.790  11.743  1.00  0.00      RA0  C
ATOM    692  CG  ASP A  73      33.850  11.997  13.010  1.00  0.00      RA0  C
ATOM    693  OD1 ASP A  73      33.304  12.552  13.959  1.00  0.00      RA0  O
ATOM    694  OD2 ASP A  73      34.138  10.806  13.056  1.00  0.00      RA0  O
ATOM    695  C   ASP A  73      34.573  14.867  13.033  1.00  0.00      RA0  C
ATOM    696  O   ASP A  73      35.803  14.869  12.924  1.00  0.00      RA0  O
ATOM    697  N   VAL A  74      33.951  15.352  14.101  1.00  0.00      RA0  N
ATOM    698  H   VAL A  74      32.985  15.112  14.202  1.00  0.00      RA0  H
ATOM    699  CA  VAL A  74      34.717  16.007  15.148  1.00  0.00      RA0  C
ATOM    700  CB  VAL A  74      33.791  16.799  16.069  1.00  0.00      RA0  C
ATOM    701  CG1 VAL A  74      33.051  17.881  15.281  1.00  0.00      RA0  C
ATOM    702  CG2 VAL A  74      32.831  15.869  16.809  1.00  0.00      RA0  C
ATOM    703  C   VAL A  74      35.604  15.060  15.948  1.00  0.00      RA0  C
ATOM    704  O   VAL A  74      36.333  15.528  16.833  1.00  0.00      RA0  O
ATOM    705  N   ALA A  75      35.537  13.750  15.655  1.00  0.00      RA0  N
ATOM    706  H   ALA A  75      34.895  13.418  14.957  1.00  0.00      RA0  H
ATOM    707  CA  ALA A  75      36.504  12.790  16.211  1.00  0.00      RA0  C
ATOM    708  CB  ALA A  75      36.227  11.371  15.715  1.00  0.00      RA0  C
ATOM    709  C   ALA A  75      37.930  13.195  15.816  1.00  0.00      RA0  C
ATOM    710  O   ALA A  75      38.893  12.833  16.499  1.00  0.00      RA0  O
ATOM    711  N   LYS A  76      38.038  13.933  14.713  1.00  0.00      RA0  N
ATOM    712  H   LYS A  76      37.220  14.160  14.179  1.00  0.00      RA0  H
ATOM    713  CA  LYS A  76      39.319  14.412  14.204  1.00  0.00      RA0  C
ATOM    714  CB  LYS A  76      39.168  15.108  12.850  1.00  0.00      RA0  C
ATOM    715  CG  LYS A  76      38.819  14.422  11.532  1.00  0.00      RA0  C
ATOM    716  CD  LYS A  76      38.579  15.578  10.549  1.00  0.00      RA0  C
ATOM    717  CE  LYS A  76      38.468  15.240   9.064  1.00  0.00      RA0  C
ATOM    718  NZ  LYS A  76      38.108  16.465   8.335  1.00  0.00      RA0  N
ATOM    719  HZ1 LYS A  76      38.616  16.553   7.428  1.00  0.00      RA0  H
ATOM    720  HZ2 LYS A  76      37.075  16.508   8.204  1.00  0.00      RA0  H
ATOM    721  HZ3 LYS A  76      38.377  17.306   8.889  1.00  0.00      RA0  H
ATOM    722  C   LYS A  76      39.898  15.565  15.013  1.00  0.00      RA0  C
ATOM    723  O   LYS A  76      41.055  15.924  14.815  1.00  0.00      RA0  O
ATOM    724  N   LEU A  77      39.123  16.143  15.923  1.00  0.00      RA0  N
ATOM    725  H   LEU A  77      38.211  15.778  16.106  1.00  0.00      RA0  H
ATOM    726  CA  LEU A  77      39.623  17.176  16.810  1.00  0.00      RA0  C
ATOM    727  CB  LEU A  77      38.502  18.146  17.167  1.00  0.00      RA0  C
ATOM    728  CG  LEU A  77      37.839  18.790  15.950  1.00  0.00      RA0  C
ATOM    729  CD1 LEU A  77      36.712  19.746  16.344  1.00  0.00      RA0  C
ATOM    730  CD2 LEU A  77      38.866  19.465  15.046  1.00  0.00      RA0  C
ATOM    731  C   LEU A  77      40.167  16.489  18.054  1.00  0.00      RA0  C
ATOM    732  O   LEU A  77      39.427  16.189  18.980  1.00  0.00      RA0  O
ATOM    733  N   THR A  78      41.473  16.235  18.068  1.00  0.00      RA0  N
ATOM    734  H   THR A  78      41.984  16.289  17.209  1.00  0.00      RA0  H
ATOM    735  CA  THR A  78      42.107  15.488  19.185  1.00  0.00      RA0  C
ATOM    736  CB  THR A  78      42.698  14.310  18.453  1.00  0.00      RA0  C
ATOM    737  OG1 THR A  78      41.980  14.235  17.212  1.00  0.00      RA0  O
ATOM    738  HG1 THR A  78      41.238  13.651  17.351  1.00  0.00      RA0  H
ATOM    739  CG2 THR A  78      42.622  12.996  19.233  1.00  0.00      RA0  C
ATOM    740  C   THR A  78      43.078  16.304  20.027  1.00  0.00      RA0  C
ATOM    741  O   THR A  78      43.410  15.889  21.155  1.00  0.00      RA0  O
ATOM    742  N   LYS A  79      43.528  17.453  19.501  1.00  0.00      RA0  N
ATOM    743  H   LYS A  79      43.132  17.785  18.647  1.00  0.00      RA0  H
ATOM    744  CA  LYS A  79      44.312  18.401  20.272  1.00  0.00      RA0  C
ATOM    745  CB  LYS A  79      45.398  19.061  19.396  1.00  0.00      RA0  C
ATOM    746  CG  LYS A  79      46.409  18.177  18.642  1.00  0.00      RA0  C
ATOM    747  CD  LYS A  79      47.349  18.999  17.729  1.00  0.00      RA0  C
ATOM    748  CE  LYS A  79      48.422  18.176  16.987  1.00  0.00      RA0  C
ATOM    749  NZ  LYS A  79      49.227  19.003  16.067  1.00  0.00      RA0  N
ATOM    750  HZ1 LYS A  79      49.937  18.447  15.538  1.00  0.00      RA0  H
ATOM    751  HZ2 LYS A  79      48.696  19.431  15.285  1.00  0.00      RA0  H
ATOM    752  HZ3 LYS A  79      49.792  19.766  16.491  1.00  0.00      RA0  H
ATOM    753  C   LYS A  79      43.414  19.517  20.757  1.00  0.00      RA0  C
ATOM    754  O   LYS A  79      42.652  20.118  19.980  1.00  0.00      RA0  O
ATOM    755  N   SER A  80      43.494  19.801  22.042  1.00  0.00      RA0  N
ATOM    756  H   SER A  80      44.162  19.340  22.621  1.00  0.00      RA0  H
ATOM    757  CA  SER A  80      42.700  20.851  22.634  1.00  0.00      RA0  C
ATOM    758  CB  SER A  80      43.132  20.916  24.108  1.00  0.00      RA0  C
ATOM    759  OG  SER A  80      42.236  21.684  24.913  1.00  0.00      RA0  O
ATOM    760  HG  SER A  80      41.461  21.151  25.078  1.00  0.00      RA0  H
ATOM    761  C   SER A  80      42.842  22.179  21.880  1.00  0.00      RA0  C
ATOM    762  O   SER A  80      43.950  22.597  21.542  1.00  0.00      RA0  O
ATOM    763  N   GLY A  81      41.709  22.810  21.592  1.00  0.00      RA0  N
ATOM    764  H   GLY A  81      40.842  22.395  21.860  1.00  0.00      RA0  H
ATOM    765  CA  GLY A  81      41.659  24.027  20.776  1.00  0.00      RA0  C
ATOM    766  C   GLY A  81      41.477  23.854  19.277  1.00  0.00      RA0  C
ATOM    767  O   GLY A  81      41.195  24.831  18.591  1.00  0.00      RA0  O
ATOM    768  N   LYS A  82      41.617  22.633  18.765  1.00  0.00      RA0  N
ATOM    769  H   LYS A  82      41.736  21.861  19.392  1.00  0.00      RA0  H
ATOM    770  CA  LYS A  82      41.534  22.380  17.344  1.00  0.00      RA0  C
ATOM    771  CB  LYS A  82      42.069  20.973  17.023  1.00  0.00      RA0  C
ATOM    772  CG  LYS A  82      42.293  20.664  15.537  1.00  0.00      RA0  C
ATOM    773  CD  LYS A  82      43.203  21.691  14.871  1.00  0.00      RA0  C
ATOM    774  CE  LYS A  82      43.339  21.562  13.352  1.00  0.00      RA0  C
ATOM    775  NZ  LYS A  82      43.618  22.899  12.810  1.00  0.00      RA0  N
ATOM    776  HZ1 LYS A  82      43.456  22.931  11.785  1.00  0.00      RA0  H
ATOM    777  HZ2 LYS A  82      42.938  23.548  13.257  1.00  0.00      RA0  H
ATOM    778  HZ3 LYS A  82      44.567  23.283  13.004  1.00  0.00      RA0  H
ATOM    779  C   LYS A  82      40.106  22.609  16.820  1.00  0.00      RA0  C
ATOM    780  O   LYS A  82      39.126  22.282  17.484  1.00  0.00      RA0  O
ATOM    781  N   ALA A  83      40.029  23.199  15.641  1.00  0.00      RA0  N
ATOM    782  H   ALA A  83      40.855  23.433  15.132  1.00  0.00      RA0  H
ATOM    783  CA  ALA A  83      38.765  23.489  14.979  1.00  0.00      RA0  C
ATOM    784  CB  ALA A  83      38.609  24.992  14.766  1.00  0.00      RA0  C
ATOM    785  C   ALA A  83      38.671  22.791  13.623  1.00  0.00      RA0  C
ATOM    786  O   ALA A  83      39.659  22.429  13.001  1.00  0.00      RA0  O
ATOM    787  N   LEU A  84      37.443  22.581  13.172  1.00  0.00      RA0  N
ATOM    788  H   LEU A  84      36.655  22.811  13.752  1.00  0.00      RA0  H
ATOM    789  CA  LEU A  84      37.234  22.187  11.795  1.00  0.00      RA0  C
ATOM    790  CB  LEU A  84      37.164  20.650  11.663  1.00  0.00      RA0  C
ATOM    791  CG  LEU A  84      36.044  19.836  12.327  1.00  0.00      RA0  C
ATOM    792  CD1 LEU A  84      34.693  19.967  11.631  1.00  0.00      RA0  C
ATOM    793  CD2 LEU A  84      36.420  18.355  12.382  1.00  0.00      RA0  C
ATOM    794  C   LEU A  84      36.040  22.924  11.189  1.00  0.00      RA0  C
ATOM    795  O   LEU A  84      35.225  23.529  11.883  1.00  0.00      RA0  O
ATOM    796  N   TYR A  85      35.998  22.850   9.877  1.00  0.00      RA0  N
ATOM    797  H   TYR A  85      36.637  22.235   9.405  1.00  0.00      RA0  H
ATOM    798  CA  TYR A  85      34.907  23.412   9.072  1.00  0.00      RA0  C
ATOM    799  CB  TYR A  85      35.567  24.041   7.832  1.00  0.00      RA0  C
ATOM    800  CG  TYR A  85      34.623  24.695   6.842  1.00  0.00      RA0  C
ATOM    801  CD1 TYR A  85      34.523  26.081   6.790  1.00  0.00      RA0  C
ATOM    802  CE1 TYR A  85      33.724  26.698   5.830  1.00  0.00      RA0  C
ATOM    803  CD2 TYR A  85      33.886  23.933   5.939  1.00  0.00      RA0  C
ATOM    804  CE2 TYR A  85      33.080  24.548   4.983  1.00  0.00      RA0  C
ATOM    805  CZ  TYR A  85      32.998  25.935   4.920  1.00  0.00      RA0  C
ATOM    806  OH  TYR A  85      32.203  26.545   3.970  1.00  0.00      RA0  O
ATOM    807  HH  TYR A  85      31.532  27.045   4.452  1.00  0.00      RA0  H
ATOM    808  C   TYR A  85      33.967  22.272   8.678  1.00  0.00      RA0  C
ATOM    809  O   TYR A  85      34.404  21.226   8.177  1.00  0.00      RA0  O
ATOM    810  N   SER A  86      32.653  22.482   8.855  1.00  0.00      RA0  N
ATOM    811  H   SER A  86      32.298  23.356   9.197  1.00  0.00      RA0  H
ATOM    812  CA  SER A  86      31.685  21.431   8.538  1.00  0.00      RA0  C
ATOM    813  CB  SER A  86      31.425  20.587   9.803  1.00  0.00      RA0  C
ATOM    814  OG  SER A  86      30.637  19.411   9.526  1.00  0.00      RA0  O
ATOM    815  HG  SER A  86      29.729  19.707   9.471  1.00  0.00      RA0  H
ATOM    816  C   SER A  86      30.361  21.981   8.001  1.00  0.00      RA0  C
ATOM    817  O   SER A  86      29.965  23.107   8.309  1.00  0.00      RA0  O
ATOM    818  N   GLY A  87      29.716  21.168   7.167  1.00  0.00      RA0  N
ATOM    819  H   GLY A  87      30.160  20.307   6.924  1.00  0.00      RA0  H
ATOM    820  CA  GLY A  87      28.287  21.302   6.928  1.00  0.00      RA0  C
ATOM    821  C   GLY A  87      27.473  20.679   8.039  1.00  0.00      RA0  C
ATOM    822  O   GLY A  87      27.917  19.744   8.707  1.00  0.00      RA0  O
ATOM    823  N   MSE A  88      26.250  21.194   8.186  1.00  0.00      RA0  N
ATOM    824  H   MSE A  88      25.969  21.985   7.632  1.00  0.00      RA0  H
ATOM    825  CA  MSE A  88      25.238  20.667   9.074  1.00  0.00      RA0  C
ATOM    826  CB  MSE A  88      24.886  21.679  10.163  1.00  0.00      RA0  C
ATOM    827  CG  MSE A  88      23.739  21.200  11.055  1.00  0.00      RA0  C
ATOM    828  SE  MSE A  88      23.484  22.276  12.475  1.00  0.00      RA0  S
ATOM    829  CE  MSE A  88      23.349  23.837  11.590  1.00  0.00      RA0  C
ATOM    830  C   MSE A  88      24.063  20.421   8.138  1.00  0.00      RA0  C
ATOM    831  O   MSE A  88      23.555  21.362   7.509  1.00  0.00      RA0  O
ATOM    832  N   LEU A  89      23.687  19.165   8.001  1.00  0.00      RA0  N
ATOM    833  H   LEU A  89      23.956  18.466   8.665  1.00  0.00      RA0  H
ATOM    834  CA  LEU A  89      22.754  18.756   6.944  1.00  0.00      RA0  C
ATOM    835  CB  LEU A  89      23.298  17.566   6.157  1.00  0.00      RA0  C
ATOM    836  CG  LEU A  89      24.715  17.734   5.617  1.00  0.00      RA0  C
ATOM    837  CD1 LEU A  89      25.142  16.481   4.855  1.00  0.00      RA0  C
ATOM    838  CD2 LEU A  89      24.883  18.997   4.775  1.00  0.00      RA0  C
ATOM    839  C   LEU A  89      21.370  18.368   7.461  1.00  0.00      RA0  C
ATOM    840  O   LEU A  89      21.208  17.885   8.590  1.00  0.00      RA0  O
ATOM    841  N   ASN A  90      20.384  18.489   6.575  1.00  0.00      RA0  N
ATOM    842  H   ASN A  90      20.622  18.782   5.647  1.00  0.00      RA0  H
ATOM    843  CA  ASN A  90      19.064  17.944   6.872  1.00  0.00      RA0  C
ATOM    844  CB  ASN A  90      17.974  18.780   6.186  1.00  0.00      RA0  C
ATOM    845  CG  ASN A  90      18.148  18.787   4.675  1.00  0.00      RA0  C
ATOM    846  OD1 ASN A  90      18.359  17.760   4.037  1.00  0.00      RA0  O
ATOM    847  ND2 ASN A  90      18.030  20.007   4.124  1.00  0.00      RA0  N
ATOM    848 HD21 ASN A  90      17.944  20.834   4.697  1.00  0.00      RA0  H
ATOM    849 HD22 ASN A  90      18.035  20.217   3.141  1.00  0.00      RA0  H
ATOM    850  C   ASN A  90      19.018  16.487   6.403  1.00  0.00      RA0  C
ATOM    851  O   ASN A  90      19.973  15.979   5.830  1.00  0.00      RA0  O
ATOM    852  N   ALA A  91      17.918  15.791   6.668  1.00  0.00      RA0  N
ATOM    853  H   ALA A  91      17.128  16.247   7.072  1.00  0.00      RA0  H
ATOM    854  CA  ALA A  91      17.838  14.369   6.357  1.00  0.00      RA0  C
ATOM    855  CB  ALA A  91      16.558  13.764   6.935  1.00  0.00      RA0  C
ATOM    856  C   ALA A  91      17.886  14.091   4.858  1.00  0.00      RA0  C
ATOM    857  O   ALA A  91      18.229  12.989   4.455  1.00  0.00      RA0  O
ATOM    858  N   SER A  92      17.542  15.083   4.027  1.00  0.00      RA0  N
ATOM    859  H   SER A  92      17.302  15.997   4.349  1.00  0.00      RA0  H
ATOM    860  CA  SER A  92      17.594  14.959   2.575  1.00  0.00      RA0  C
ATOM    861  CB  SER A  92      16.542  15.951   2.128  1.00  0.00      RA0  C
ATOM    862  OG  SER A  92      15.730  16.210   3.289  1.00  0.00      RA0  O
ATOM    863  HG  SER A  92      15.110  16.877   3.023  1.00  0.00      RA0  H
ATOM    864  C   SER A  92      18.997  15.185   2.018  1.00  0.00      RA0  C
ATOM    865  O   SER A  92      19.215  15.090   0.808  1.00  0.00      RA0  O
ATOM    866  N   GLY A  93      19.932  15.485   2.901  1.00  0.00      RA0  N
ATOM    867  H   GLY A  93      19.695  15.646   3.861  1.00  0.00      RA0  H
ATOM    868  CA  GLY A  93      21.322  15.742   2.489  1.00  0.00      RA0  C
ATOM    869  C   GLY A  93      21.556  17.152   1.966  1.00  0.00      RA0  C
ATOM    870  O   GLY A  93      22.609  17.446   1.413  1.00  0.00      RA0  O
ATOM    871  N   GLY A  94      20.597  18.049   2.151  1.00  0.00      RA0  N
ATOM    872  H   GLY A  94      19.808  17.802   2.714  1.00  0.00      RA0  H
ATOM    873  CA  GLY A  94      20.797  19.454   1.844  1.00  0.00      RA0  C
ATOM    874  C   GLY A  94      21.469  20.174   3.011  1.00  0.00      RA0  C
ATOM    875  O   GLY A  94      21.515  19.672   4.143  1.00  0.00      RA0  O
ATOM    876  N   VAL A  95      22.004  21.355   2.748  1.00  0.00      RA0  N
ATOM    877  H   VAL A  95      21.820  21.815   1.875  1.00  0.00      RA0  H
ATOM    878  CA  VAL A  95      22.779  22.059   3.750  1.00  0.00      RA0  C
ATOM    879  CB  VAL A  95      23.938  22.808   3.094  1.00  0.00      RA0  C
ATOM    880  CG1 VAL A  95      24.865  23.417   4.144  1.00  0.00      RA0  C
ATOM    881  CG2 VAL A  95      24.701  21.904   2.130  1.00  0.00      RA0  C
ATOM    882  C   VAL A  95      21.909  23.021   4.523  1.00  0.00      RA0  C
ATOM    883  O   VAL A  95      21.337  23.957   3.934  1.00  0.00      RA0  O
ATOM    884  N   ILE A  96      21.837  22.795   5.828  1.00  0.00      RA0  N
ATOM    885  H   ILE A  96      22.351  22.025   6.204  1.00  0.00      RA0  H
ATOM    886  CA  ILE A  96      21.205  23.724   6.764  1.00  0.00      RA0  C
ATOM    887  CB  ILE A  96      20.925  23.007   8.089  1.00  0.00      RA0  C
ATOM    888  CG2 ILE A  96      20.336  23.931   9.151  1.00  0.00      RA0  C
ATOM    889  CG1 ILE A  96      20.038  21.791   7.865  1.00  0.00      RA0  C
ATOM    890  CD1 ILE A  96      19.694  21.109   9.184  1.00  0.00      RA0  C
ATOM    891  C   ILE A  96      22.105  24.922   7.010  1.00  0.00      RA0  C
ATOM    892  O   ILE A  96      21.636  26.055   7.018  1.00  0.00      RA0  O
ATOM    893  N   ASP A  97      23.403  24.677   7.207  1.00  0.00      RA0  N
ATOM    894  H   ASP A  97      23.796  23.757   7.259  1.00  0.00      RA0  H
ATOM    895  CA  ASP A  97      24.364  25.760   7.328  1.00  0.00      RA0  C
ATOM    896  CB  ASP A  97      24.226  26.774   8.495  1.00  0.00      RA0  C
ATOM    897  CG  ASP A  97      24.667  28.146   7.955  1.00  0.00      RA0  C
ATOM    898  OD1 ASP A  97      24.939  28.221   6.764  1.00  0.00      RA0  O
ATOM    899  OD2 ASP A  97      24.743  29.143   8.682  1.00  0.00      RA0  O
ATOM    900  C   ASP A  97      25.776  25.150   7.217  1.00  0.00      RA0  C
ATOM    901  O   ASP A  97      25.940  23.916   7.271  1.00  0.00      RA0  O
ATOM    902  N   ASP A  98      26.755  26.031   7.049  1.00  0.00      RA0  N
ATOM    903  H   ASP A  98      26.540  27.013   7.024  1.00  0.00      RA0  H
ATOM    904  CA  ASP A  98      28.135  25.692   7.330  1.00  0.00      RA0  C
ATOM    905  CB  ASP A  98      29.032  25.751   6.082  1.00  0.00      RA0  C
ATOM    906  CG  ASP A  98      29.929  26.970   5.999  1.00  0.00      RA0  C
ATOM    907  OD1 ASP A  98      29.780  27.746   5.058  1.00  0.00      RA0  O
ATOM    908  OD2 ASP A  98      30.854  27.088   6.796  1.00  0.00      RA0  O
ATOM    909  C   ASP A  98      28.626  26.441   8.568  1.00  0.00      RA0  C
ATOM    910  O   ASP A  98      28.047  27.450   8.983  1.00  0.00      RA0  O
ATOM    911  N   LEU A  99      29.680  25.920   9.185  1.00  0.00      RA0  N
ATOM    912  H   LEU A  99      30.212  25.182   8.765  1.00  0.00      RA0  H
ATOM    913  CA  LEU A  99      30.116  26.463  10.453  1.00  0.00      RA0  C
ATOM    914  CB  LEU A  99      29.138  26.063  11.572  1.00  0.00      RA0  C
ATOM    915  CG  LEU A  99      28.690  24.591  11.592  1.00  0.00      RA0  C
ATOM    916  CD1 LEU A  99      29.737  23.623  12.152  1.00  0.00      RA0  C
ATOM    917  CD2 LEU A  99      27.359  24.438  12.328  1.00  0.00      RA0  C
ATOM    918  C   LEU A  99      31.535  26.002  10.793  1.00  0.00      RA0  C
ATOM    919  O   LEU A  99      32.080  25.076  10.152  1.00  0.00      RA0  O
ATOM    920  N   ILE A 100      32.117  26.674  11.778  1.00  0.00      RA0  N
ATOM    921  H   ILE A 100      31.592  27.396  12.232  1.00  0.00      RA0  H
ATOM    922  CA  ILE A 100      33.357  26.250  12.405  1.00  0.00      RA0  C
ATOM    923  CB  ILE A 100      34.293  27.455  12.538  1.00  0.00      RA0  C
ATOM    924  CG2 ILE A 100      35.666  27.041  13.065  1.00  0.00      RA0  C
ATOM    925  CG1 ILE A 100      34.367  28.267  11.244  1.00  0.00      RA0  C
ATOM    926  CD1 ILE A 100      34.976  27.494  10.076  1.00  0.00      RA0  C
ATOM    927  C   ILE A 100      33.032  25.724  13.796  1.00  0.00      RA0  C
ATOM    928  O   ILE A 100      32.209  26.305  14.514  1.00  0.00      RA0  O
ATOM    929  N   VAL A 101      33.655  24.612  14.165  1.00  0.00      RA0  N
ATOM    930  H   VAL A 101      34.331  24.195  13.550  1.00  0.00      RA0  H
ATOM    931  CA  VAL A 101      33.464  24.010  15.481  1.00  0.00      RA0  C
ATOM    932  CB  VAL A 101      32.656  22.711  15.380  1.00  0.00      RA0  C
ATOM    933  CG1 VAL A 101      33.138  21.842  14.227  1.00  0.00      RA0  C
ATOM    934  CG2 VAL A 101      32.621  21.951  16.709  1.00  0.00      RA0  C
ATOM    935  C   VAL A 101      34.820  23.781  16.126  1.00  0.00      RA0  C
ATOM    936  O   VAL A 101      35.731  23.291  15.460  1.00  0.00      RA0  O
ATOM    937  N   TYR A 102      34.922  24.184  17.397  1.00  0.00      RA0  N
ATOM    938  H   TYR A 102      34.095  24.471  17.868  1.00  0.00      RA0  H
ATOM    939  CA  TYR A 102      36.137  24.019  18.230  1.00  0.00      RA0  C
ATOM    940  CB  TYR A 102      36.495  25.316  18.963  1.00  0.00      RA0  C
ATOM    941  CG  TYR A 102      36.647  26.502  18.036  1.00  0.00      RA0  C
ATOM    942  CD1 TYR A 102      35.523  27.179  17.580  1.00  0.00      RA0  C
ATOM    943  CE1 TYR A 102      35.662  28.288  16.757  1.00  0.00      RA0  C
ATOM    944  CD2 TYR A 102      37.914  26.936  17.659  1.00  0.00      RA0  C
ATOM    945  CE2 TYR A 102      38.055  28.048  16.835  1.00  0.00      RA0  C
ATOM    946  CZ  TYR A 102      36.927  28.726  16.386  1.00  0.00      RA0  C
ATOM    947  OH  TYR A 102      37.043  29.837  15.577  1.00  0.00      RA0  O
ATOM    948  HH  TYR A 102      37.944  29.981  15.313  1.00  0.00      RA0  H
ATOM    949  C   TYR A 102      35.944  22.933  19.282  1.00  0.00      RA0  C
ATOM    950  O   TYR A 102      34.884  22.843  19.913  1.00  0.00      RA0  O
ATOM    951  N   TYR A 103      36.987  22.137  19.493  1.00  0.00      RA0  N
ATOM    952  H   TYR A 103      37.827  22.283  18.964  1.00  0.00      RA0  H
ATOM    953  CA  TYR A 103      37.063  21.205  20.621  1.00  0.00      RA0  C
ATOM    954  CB  TYR A 103      37.647  19.886  20.121  1.00  0.00      RA0  C
ATOM    955  CG  TYR A 103      38.346  19.097  21.202  1.00  0.00      RA0  C
ATOM    956  CD1 TYR A 103      37.651  18.620  22.307  1.00  0.00      RA0  C
ATOM    957  CE1 TYR A 103      38.320  17.888  23.280  1.00  0.00      RA0  C
ATOM    958  CD2 TYR A 103      39.704  18.835  21.071  1.00  0.00      RA0  C
ATOM    959  CE2 TYR A 103      40.370  18.096  22.040  1.00  0.00      RA0  C
ATOM    960  CZ  TYR A 103      39.678  17.626  23.148  1.00  0.00      RA0  C
ATOM    961  OH  TYR A 103      40.340  16.896  24.113  1.00  0.00      RA0  O
ATOM    962  HH  TYR A 103      41.207  16.659  23.806  1.00  0.00      RA0  H
ATOM    963  C   TYR A 103      37.952  21.838  21.675  1.00  0.00      RA0  C
ATOM    964  O   TYR A 103      39.070  22.255  21.346  1.00  0.00      RA0  O
ATOM    965  N   PHE A 104      37.469  21.916  22.917  1.00  0.00      RA0  N
ATOM    966  H   PHE A 104      36.545  21.586  23.133  1.00  0.00      RA0  H
ATOM    967  CA  PHE A 104      38.297  22.371  24.068  1.00  0.00      RA0  C
ATOM    968  CB  PHE A 104      37.655  23.569  24.762  1.00  0.00      RA0  C
ATOM    969  CG  PHE A 104      37.588  24.727  23.798  1.00  0.00      RA0  C
ATOM    970  CD1 PHE A 104      38.761  25.278  23.296  1.00  0.00      RA0  C
ATOM    971  CD2 PHE A 104      36.356  25.243  23.418  1.00  0.00      RA0  C
ATOM    972  CE1 PHE A 104      38.703  26.361  22.428  1.00  0.00      RA0  C
ATOM    973  CE2 PHE A 104      36.299  26.328  22.554  1.00  0.00      RA0  C
ATOM    974  CZ  PHE A 104      37.471  26.892  22.066  1.00  0.00      RA0  C
ATOM    975  C   PHE A 104      38.549  21.234  25.057  1.00  0.00      RA0  C
ATOM    976  O   PHE A 104      39.695  20.881  25.318  1.00  0.00      RA0  O
ATOM    977  N   THR A 105      37.473  20.666  25.599  1.00  0.00      RA0  N
ATOM    978  H   THR A 105      36.550  21.025  25.448  1.00  0.00      RA0  H
ATOM    979  CA  THR A 105      37.528  19.428  26.379  1.00  0.00      RA0  C
ATOM    980  CB  THR A 105      37.445  19.954  27.793  1.00  0.00      RA0  C
ATOM    981  OG1 THR A 105      37.280  21.378  27.695  1.00  0.00      RA0  O
ATOM    982  HG1 THR A 105      37.370  21.724  28.573  1.00  0.00      RA0  H
ATOM    983  CG2 THR A 105      38.685  19.607  28.619  1.00  0.00      RA0  C
ATOM    984  C   THR A 105      36.371  18.515  25.975  1.00  0.00      RA0  C
ATOM    985  O   THR A 105      35.486  18.910  25.222  1.00  0.00      RA0  O
ATOM    986  N   GLU A 106      36.339  17.300  26.515  1.00  0.00      RA0  N
ATOM    987  H   GLU A 106      37.097  16.960  27.067  1.00  0.00      RA0  H
ATOM    988  CA  GLU A 106      35.233  16.397  26.204  1.00  0.00      RA0  C
ATOM    989  CB  GLU A 106      35.562  14.945  26.546  1.00  0.00      RA0  C
ATOM    990  CG  GLU A 106      36.831  14.455  25.824  1.00  0.00      RA0  C
ATOM    991  CD  GLU A 106      36.687  14.391  24.303  1.00  0.00      RA0  C
ATOM    992  OE1 GLU A 106      36.216  15.330  23.670  1.00  0.00      RA0  O
ATOM    993  OE2 GLU A 106      37.109  13.409  23.704  1.00  0.00      RA0  O
ATOM    994  C   GLU A 106      33.906  16.919  26.732  1.00  0.00      RA0  C
ATOM    995  O   GLU A 106      32.848  16.421  26.346  1.00  0.00      RA0  O
ATOM    996  N   ASP A 107      33.960  17.891  27.637  1.00  0.00      RA0  N
ATOM    997  H   ASP A 107      34.836  18.275  27.909  1.00  0.00      RA0  H
ATOM    998  CA  ASP A 107      32.769  18.505  28.199  1.00  0.00      RA0  C
ATOM    999  CB  ASP A 107      32.974  18.548  29.724  1.00  0.00      RA0  C
ATOM   1000  CG  ASP A 107      31.753  18.976  30.523  1.00  0.00      RA0  C
ATOM   1001  OD1 ASP A 107      30.709  18.334  30.453  1.00  0.00      RA0  O
ATOM   1002  OD2 ASP A 107      31.857  19.933  31.283  1.00  0.00      RA0  O
ATOM   1003  C   ASP A 107      32.470  19.884  27.594  1.00  0.00      RA0  C
ATOM   1004  O   ASP A 107      31.556  20.554  28.051  1.00  0.00      RA0  O
ATOM   1005  N   PHE A 108      33.236  20.316  26.583  1.00  0.00      RA0  N
ATOM   1006  H   PHE A 108      33.902  19.728  26.119  1.00  0.00      RA0  H
ATOM   1007  CA  PHE A 108      33.162  21.700  26.101  1.00  0.00      RA0  C
ATOM   1008  CB  PHE A 108      33.928  22.634  27.039  1.00  0.00      RA0  C
ATOM   1009  CG  PHE A 108      33.718  24.065  26.606  1.00  0.00      RA0  C
ATOM   1010  CD1 PHE A 108      32.472  24.480  26.151  1.00  0.00      RA0  C
ATOM   1011  CD2 PHE A 108      34.773  24.968  26.662  1.00  0.00      RA0  C
ATOM   1012  CE1 PHE A 108      32.291  25.789  25.727  1.00  0.00      RA0  C
ATOM   1013  CE2 PHE A 108      34.589  26.280  26.241  1.00  0.00      RA0  C
ATOM   1014  CZ  PHE A 108      33.350  26.687  25.762  1.00  0.00      RA0  C
ATOM   1015  C   PHE A 108      33.666  21.852  24.650  1.00  0.00      RA0  C
ATOM   1016  O   PHE A 108      34.880  21.753  24.368  1.00  0.00      RA0  O
ATOM   1017  N   PHE A 109      32.701  22.061  23.750  1.00  0.00      RA0  N
ATOM   1018  H   PHE A 109      31.761  22.162  24.092  1.00  0.00      RA0  H
ATOM   1019  CA  PHE A 109      32.924  22.476  22.360  1.00  0.00      RA0  C
ATOM   1020  CB  PHE A 109      32.344  21.445  21.384  1.00  0.00      RA0  C
ATOM   1021  CG  PHE A 109      33.143  20.159  21.298  1.00  0.00      RA0  C
ATOM   1022  CD1 PHE A 109      33.385  19.376  22.422  1.00  0.00      RA0  C
ATOM   1023  CD2 PHE A 109      33.611  19.737  20.059  1.00  0.00      RA0  C
ATOM   1024  CE1 PHE A 109      34.067  18.171  22.305  1.00  0.00      RA0  C
ATOM   1025  CE2 PHE A 109      34.290  18.531  19.938  1.00  0.00      RA0  C
ATOM   1026  CZ  PHE A 109      34.511  17.743  21.060  1.00  0.00      RA0  C
ATOM   1027  C   PHE A 109      32.241  23.819  22.089  1.00  0.00      RA0  C
ATOM   1028  O   PHE A 109      31.394  24.282  22.856  1.00  0.00      RA0  O
ATOM   1029  N   ARG A 110      32.585  24.424  20.962  1.00  0.00      RA0  N
ATOM   1030  H   ARG A 110      33.240  23.993  20.336  1.00  0.00      RA0  H
ATOM   1031  CA  ARG A 110      32.041  25.717  20.583  1.00  0.00      RA0  C
ATOM   1032  CB  ARG A 110      33.061  26.776  21.003  1.00  0.00      RA0  C
ATOM   1033  CG  ARG A 110      33.058  28.103  20.245  1.00  0.00      RA0  C
ATOM   1034  CD  ARG A 110      33.955  29.108  20.968  1.00  0.00      RA0  C
ATOM   1035  NE  ARG A 110      33.403  29.311  22.302  1.00  0.00      RA0  N
ATOM   1036  HE  ARG A 110      32.441  29.024  22.425  1.00  0.00      RA0  H
ATOM   1037  CZ  ARG A 110      34.080  29.868  23.344  1.00  0.00      RA0  C
ATOM   1038  NH1 ARG A 110      35.349  30.309  23.172  1.00  0.00      RA0  N
ATOM   1039 HH11 ARG A 110      35.888  30.737  23.908  1.00  0.00      RA0  H
ATOM   1040 HH12 ARG A 110      35.802  30.225  22.281  1.00  0.00      RA0  H
ATOM   1041  NH2 ARG A 110      33.448  29.961  24.532  1.00  0.00      RA0  N
ATOM   1042 HH21 ARG A 110      33.858  30.325  25.366  1.00  0.00      RA0  H
ATOM   1043 HH22 ARG A 110      32.482  29.637  24.613  1.00  0.00      RA0  H
ATOM   1044  C   ARG A 110      31.746  25.749  19.088  1.00  0.00      RA0  C
ATOM   1045  O   ARG A 110      32.562  25.276  18.300  1.00  0.00      RA0  O
ATOM   1046  N   LEU A 111      30.580  26.287  18.710  1.00  0.00      RA0  N
ATOM   1047  H   LEU A 111      29.992  26.716  19.397  1.00  0.00      RA0  H
ATOM   1048  CA  LEU A 111      30.212  26.506  17.300  1.00  0.00      RA0  C
ATOM   1049  CB  LEU A 111      28.812  25.960  17.023  1.00  0.00      RA0  C
ATOM   1050  CG  LEU A 111      28.628  24.457  17.210  1.00  0.00      RA0  C
ATOM   1051  CD1 LEU A 111      27.151  24.095  17.341  1.00  0.00      RA0  C
ATOM   1052  CD2 LEU A 111      29.277  23.662  16.083  1.00  0.00      RA0  C
ATOM   1053  C   LEU A 111      30.144  27.988  17.047  1.00  0.00      RA0  C
ATOM   1054  O   LEU A 111      29.820  28.761  17.961  1.00  0.00      RA0  O
ATOM   1055  N   VAL A 112      30.389  28.387  15.807  1.00  0.00      RA0  N
ATOM   1056  H   VAL A 112      30.679  27.733  15.103  1.00  0.00      RA0  H
ATOM   1057  CA  VAL A 112      30.190  29.775  15.392  1.00  0.00      RA0  C
ATOM   1058  CB  VAL A 112      31.527  30.474  15.118  1.00  0.00      RA0  C
ATOM   1059  CG1 VAL A 112      31.299  31.944  14.765  1.00  0.00      RA0  C
ATOM   1060  CG2 VAL A 112      32.499  30.333  16.293  1.00  0.00      RA0  C
ATOM   1061  C   VAL A 112      29.307  29.795  14.147  1.00  0.00      RA0  C
ATOM   1062  O   VAL A 112      29.639  29.175  13.139  1.00  0.00      RA0  O
ATOM   1063  N   VAL A 113      28.195  30.511  14.213  1.00  0.00      RA0  N
ATOM   1064  H   VAL A 113      27.979  31.044  15.032  1.00  0.00      RA0  H
ATOM   1065  CA  VAL A 113      27.286  30.606  13.069  1.00  0.00      RA0  C
ATOM   1066  CB  VAL A 113      26.022  29.759  13.284  1.00  0.00      RA0  C
ATOM   1067  CG1 VAL A 113      26.323  28.260  13.341  1.00  0.00      RA0  C
ATOM   1068  CG2 VAL A 113      25.242  30.239  14.510  1.00  0.00      RA0  C
ATOM   1069  C   VAL A 113      26.872  32.037  12.745  1.00  0.00      RA0  C
ATOM   1070  O   VAL A 113      26.968  32.956  13.570  1.00  0.00      RA0  O
ATOM   1071  N   ASN A 114      26.368  32.203  11.529  1.00  0.00      RA0  N
ATOM   1072  H   ASN A 114      26.150  31.378  11.001  1.00  0.00      RA0  H
ATOM   1073  CA  ASN A 114      25.969  33.509  11.022  1.00  0.00      RA0  C
ATOM   1074  CB  ASN A 114      25.810  33.430   9.497  1.00  0.00      RA0  C
ATOM   1075  CG  ASN A 114      27.025  32.820   8.831  1.00  0.00      RA0  C
ATOM   1076  OD1 ASN A 114      28.036  33.496   8.662  1.00  0.00      RA0  O
ATOM   1077  ND2 ASN A 114      26.879  31.522   8.476  1.00  0.00      RA0  N
ATOM   1078 HD21 ASN A 114      26.050  30.953   8.584  1.00  0.00      RA0  H
ATOM   1079 HD22 ASN A 114      27.610  30.977   8.058  1.00  0.00      RA0  H
ATOM   1080  C   ASN A 114      24.621  33.987  11.529  1.00  0.00      RA0  C
ATOM   1081  O   ASN A 114      23.769  33.189  11.905  1.00  0.00      RA0  O
ATOM   1082  N   SER A 115      24.446  35.308  11.508  1.00  0.00      RA0  N
ATOM   1083  H   SER A 115      25.219  35.897  11.282  1.00  0.00      RA0  H
ATOM   1084  CA  SER A 115      23.211  35.933  11.928  1.00  0.00      RA0  C
ATOM   1085  CB  SER A 115      23.335  37.459  11.882  1.00  0.00      RA0  C
ATOM   1086  OG  SER A 115      22.481  38.056  12.864  1.00  0.00      RA0  O
ATOM   1087  HG  SER A 115      21.596  37.755  12.680  1.00  0.00      RA0  H
ATOM   1088  C   SER A 115      22.004  35.426  11.128  1.00  0.00      RA0  C
ATOM   1089  O   SER A 115      20.951  35.137  11.684  1.00  0.00      RA0  O
ATOM   1090  N   ALA A 116      22.161  35.353   9.815  1.00  0.00      RA0  N
ATOM   1091  H   ALA A 116      23.061  35.500   9.412  1.00  0.00      RA0  H
ATOM   1092  CA  ALA A 116      21.043  35.018   8.928  1.00  0.00      RA0  C
ATOM   1093  CB  ALA A 116      21.508  34.976   7.473  1.00  0.00      RA0  C
ATOM   1094  C   ALA A 116      20.420  33.676   9.263  1.00  0.00      RA0  C
ATOM   1095  O   ALA A 116      19.203  33.489   9.107  1.00  0.00      RA0  O
ATOM   1096  N   THR A 117      21.240  32.742   9.737  1.00  0.00      RA0  N
ATOM   1097  H   THR A 117      22.227  32.863   9.839  1.00  0.00      RA0  H
ATOM   1098  CA  THR A 117      20.803  31.366  10.039  1.00  0.00      RA0  C
ATOM   1099  CB  THR A 117      21.821  30.526   9.299  1.00  0.00      RA0  C
ATOM   1100  OG1 THR A 117      22.891  31.383   8.861  1.00  0.00      RA0  O
ATOM   1101  HG1 THR A 117      23.567  30.727   8.647  1.00  0.00      RA0  H
ATOM   1102  CG2 THR A 117      21.202  29.829   8.095  1.00  0.00      RA0  C
ATOM   1103  C   THR A 117      20.765  31.032  11.528  1.00  0.00      RA0  C
ATOM   1104  O   THR A 117      20.453  29.895  11.901  1.00  0.00      RA0  O
ATOM   1105  N   ARG A 118      21.031  32.024  12.371  1.00  0.00      RA0  N
ATOM   1106  H   ARG A 118      21.284  32.916  11.998  1.00  0.00      RA0  H
ATOM   1107  CA  ARG A 118      21.119  31.830  13.819  1.00  0.00      RA0  C
ATOM   1108  CB  ARG A 118      21.347  33.197  14.470  1.00  0.00      RA0  C
ATOM   1109  CG  ARG A 118      21.227  33.221  15.992  1.00  0.00      RA0  C
ATOM   1110  CD  ARG A 118      21.376  34.638  16.553  1.00  0.00      RA0  C
ATOM   1111  NE  ARG A 118      20.920  34.705  17.940  1.00  0.00      RA0  N
ATOM   1112  HE  ARG A 118      19.954  34.421  18.055  1.00  0.00      RA0  H
ATOM   1113  CZ  ARG A 118      21.753  35.190  18.912  1.00  0.00      RA0  C
ATOM   1114  NH1 ARG A 118      23.022  35.525  18.609  1.00  0.00      RA0  N
ATOM   1115 HH11 ARG A 118      23.612  35.935  19.325  1.00  0.00      RA0  H
ATOM   1116 HH12 ARG A 118      23.435  35.373  17.701  1.00  0.00      RA0  H
ATOM   1117  NH2 ARG A 118      21.310  35.332  20.177  1.00  0.00      RA0  N
ATOM   1118 HH21 ARG A 118      21.933  35.667  20.913  1.00  0.00      RA0  H
ATOM   1119 HH22 ARG A 118      20.373  35.114  20.453  1.00  0.00      RA0  H
ATOM   1120  C   ARG A 118      19.916  31.116  14.423  1.00  0.00      RA0  C
ATOM   1121  O   ARG A 118      20.052  30.100  15.112  1.00  0.00      RA0  O
ATOM   1122  N   GLU A 119      18.728  31.646  14.183  1.00  0.00      RA0  N
ATOM   1123  H   GLU A 119      18.662  32.472  13.627  1.00  0.00      RA0  H
ATOM   1124  CA  GLU A 119      17.547  31.080  14.828  1.00  0.00      RA0  C
ATOM   1125  CB  GLU A 119      16.390  32.078  14.818  1.00  0.00      RA0  C
ATOM   1126  CG  GLU A 119      16.791  33.437  15.411  1.00  0.00      RA0  C
ATOM   1127  CD  GLU A 119      17.300  33.294  16.838  1.00  0.00      RA0  C
ATOM   1128  OE1 GLU A 119      16.832  32.415  17.556  1.00  0.00      RA0  O
ATOM   1129  OE2 GLU A 119      18.166  34.072  17.236  1.00  0.00      RA0  O
ATOM   1130  C   GLU A 119      17.167  29.693  14.294  1.00  0.00      RA0  C
ATOM   1131  O   GLU A 119      16.825  28.813  15.062  1.00  0.00      RA0  O
ATOM   1132  N   LYS A 120      17.286  29.493  12.992  1.00  0.00      RA0  N
ATOM   1133  H   LYS A 120      17.704  30.217  12.448  1.00  0.00      RA0  H
ATOM   1134  CA  LYS A 120      17.100  28.161  12.407  1.00  0.00      RA0  C
ATOM   1135  CB  LYS A 120      17.267  28.232  10.884  1.00  0.00      RA0  C
ATOM   1136  CG  LYS A 120      17.035  26.879  10.206  1.00  0.00      RA0  C
ATOM   1137  CD  LYS A 120      17.357  26.842   8.708  1.00  0.00      RA0  C
ATOM   1138  CE  LYS A 120      18.825  27.153   8.400  1.00  0.00      RA0  C
ATOM   1139  NZ  LYS A 120      19.190  26.661   7.063  1.00  0.00      RA0  N
ATOM   1140  HZ1 LYS A 120      20.194  26.847   6.854  1.00  0.00      RA0  H
ATOM   1141  HZ2 LYS A 120      19.076  25.625   7.037  1.00  0.00      RA0  H
ATOM   1142  HZ3 LYS A 120      18.622  27.022   6.278  1.00  0.00      RA0  H
ATOM   1143  C   LYS A 120      18.073  27.158  12.976  1.00  0.00      RA0  C
ATOM   1144  O   LYS A 120      17.715  26.044  13.303  1.00  0.00      RA0  O
ATOM   1145  N   ASP A 121      19.339  27.552  13.045  1.00  0.00      RA0  N
ATOM   1146  H   ASP A 121      19.664  28.410  12.651  1.00  0.00      RA0  H
ATOM   1147  CA  ASP A 121      20.385  26.683  13.575  1.00  0.00      RA0  C
ATOM   1148  CB  ASP A 121      21.775  27.259  13.346  1.00  0.00      RA0  C
ATOM   1149  CG  ASP A 121      22.005  27.408  11.859  1.00  0.00      RA0  C
ATOM   1150  OD1 ASP A 121      21.301  26.767  11.072  1.00  0.00      RA0  O
ATOM   1151  OD2 ASP A 121      22.876  28.190  11.497  1.00  0.00      RA0  O
ATOM   1152  C   ASP A 121      20.154  26.364  15.050  1.00  0.00      RA0  C
ATOM   1153  O   ASP A 121      20.295  25.218  15.483  1.00  0.00      RA0  O
ATOM   1154  N   LEU A 122      19.828  27.387  15.828  1.00  0.00      RA0  N
ATOM   1155  H   LEU A 122      19.743  28.295  15.417  1.00  0.00      RA0  H
ATOM   1156  CA  LEU A 122      19.602  27.193  17.256  1.00  0.00      RA0  C
ATOM   1157  CB  LEU A 122      19.361  28.517  17.979  1.00  0.00      RA0  C
ATOM   1158  CG  LEU A 122      20.638  29.345  18.120  1.00  0.00      RA0  C
ATOM   1159  CD1 LEU A 122      20.368  30.692  18.791  1.00  0.00      RA0  C
ATOM   1160  CD2 LEU A 122      21.744  28.557  18.822  1.00  0.00      RA0  C
ATOM   1161  C   LEU A 122      18.452  26.245  17.509  1.00  0.00      RA0  C
ATOM   1162  O   LEU A 122      18.522  25.412  18.398  1.00  0.00      RA0  O
ATOM   1163  N   SER A 123      17.383  26.364  16.730  1.00  0.00      RA0  N
ATOM   1164  H   SER A 123      17.358  27.058  16.009  1.00  0.00      RA0  H
ATOM   1165  CA  SER A 123      16.226  25.489  16.918  1.00  0.00      RA0  C
ATOM   1166  CB  SER A 123      15.086  26.071  16.093  1.00  0.00      RA0  C
ATOM   1167  OG  SER A 123      14.899  27.433  16.495  1.00  0.00      RA0  O
ATOM   1168  HG  SER A 123      15.583  27.959  16.089  1.00  0.00      RA0  H
ATOM   1169  C   SER A 123      16.595  24.052  16.582  1.00  0.00      RA0  C
ATOM   1170  O   SER A 123      16.212  23.125  17.291  1.00  0.00      RA0  O
ATOM   1171  N   TRP A 124      17.343  23.880  15.498  1.00  0.00      RA0  N
ATOM   1172  H   TRP A 124      17.647  24.674  14.964  1.00  0.00      RA0  H
ATOM   1173  CA  TRP A 124      17.787  22.548  15.055  1.00  0.00      RA0  C
ATOM   1174  CB  TRP A 124      18.419  22.677  13.667  1.00  0.00      RA0  C
ATOM   1175  CG  TRP A 124      18.817  21.331  13.109  1.00  0.00      RA0  C
ATOM   1176  CD2 TRP A 124      17.969  20.326  12.514  1.00  0.00      RA0  C
ATOM   1177  CE2 TRP A 124      18.797  19.256  12.103  1.00  0.00      RA0  C
ATOM   1178  CE3 TRP A 124      16.599  20.261  12.288  1.00  0.00      RA0  C
ATOM   1179  CD1 TRP A 124      20.114  20.803  13.032  1.00  0.00      RA0  C
ATOM   1180  NE1 TRP A 124      20.108  19.579  12.440  1.00  0.00      RA0  N
ATOM   1181  HE1 TRP A 124      20.894  19.021  12.258  1.00  0.00      RA0  H
ATOM   1182  CZ2 TRP A 124      18.234  18.149  11.482  1.00  0.00      RA0  C
ATOM   1183  CZ3 TRP A 124      16.049  19.146  11.666  1.00  0.00      RA0  C
ATOM   1184  CH2 TRP A 124      16.863  18.096  11.260  1.00  0.00      RA0  C
ATOM   1185  C   TRP A 124      18.760  21.909  16.045  1.00  0.00      RA0  C
ATOM   1186  O   TRP A 124      18.593  20.764  16.438  1.00  0.00      RA0  O
ATOM   1187  N   ILE A 125      19.761  22.681  16.455  1.00  0.00      RA0  N
ATOM   1188  H   ILE A 125      19.820  23.605  16.091  1.00  0.00      RA0  H
ATOM   1189  CA  ILE A 125      20.746  22.218  17.430  1.00  0.00      RA0  C
ATOM   1190  CB  ILE A 125      21.849  23.257  17.656  1.00  0.00      RA0  C
ATOM   1191  CG2 ILE A 125      22.771  22.872  18.814  1.00  0.00      RA0  C
ATOM   1192  CG1 ILE A 125      22.651  23.461  16.370  1.00  0.00      RA0  C
ATOM   1193  CD1 ILE A 125      23.551  24.696  16.436  1.00  0.00      RA0  C
ATOM   1194  C   ILE A 125      20.050  21.835  18.742  1.00  0.00      RA0  C
ATOM   1195  O   ILE A 125      20.290  20.760  19.269  1.00  0.00      RA0  O
ATOM   1196  N   THR A 126      19.185  22.715  19.246  1.00  0.00      RA0  N
ATOM   1197  H   THR A 126      19.020  23.584  18.781  1.00  0.00      RA0  H
ATOM   1198  CA  THR A 126      18.413  22.427  20.459  1.00  0.00      RA0  C
ATOM   1199  CB  THR A 126      17.576  23.644  20.843  1.00  0.00      RA0  C
ATOM   1200  OG1 THR A 126      18.450  24.768  21.012  1.00  0.00      RA0  O
ATOM   1201  HG1 THR A 126      18.612  25.118  20.145  1.00  0.00      RA0  H
ATOM   1202  CG2 THR A 126      16.766  23.409  22.119  1.00  0.00      RA0  C
ATOM   1203  C   THR A 126      17.638  21.140  20.388  1.00  0.00      RA0  C
ATOM   1204  O   THR A 126      17.679  20.344  21.333  1.00  0.00      RA0  O
ATOM   1205  N   GLN A 127      16.919  20.950  19.285  1.00  0.00      RA0  N
ATOM   1206  H   GLN A 127      16.931  21.647  18.565  1.00  0.00      RA0  H
ATOM   1207  CA  GLN A 127      16.103  19.760  19.063  1.00  0.00      RA0  C
ATOM   1208  CB  GLN A 127      15.406  19.880  17.708  1.00  0.00      RA0  C
ATOM   1209  CG  GLN A 127      14.534  18.681  17.335  1.00  0.00      RA0  C
ATOM   1210  CD  GLN A 127      13.851  18.966  16.014  1.00  0.00      RA0  C
ATOM   1211  OE1 GLN A 127      12.811  19.611  15.954  1.00  0.00      RA0  O
ATOM   1212  NE2 GLN A 127      14.492  18.453  14.950  1.00  0.00      RA0  N
ATOM   1213 HE21 GLN A 127      15.336  17.919  15.044  1.00  0.00      RA0  H
ATOM   1214 HE22 GLN A 127      14.154  18.591  14.020  1.00  0.00      RA0  H
ATOM   1215  C   GLN A 127      16.927  18.464  19.147  1.00  0.00      RA0  C
ATOM   1216  O   GLN A 127      16.596  17.540  19.877  1.00  0.00      RA0  O
ATOM   1217  N   HIS A 128      18.018  18.419  18.397  1.00  0.00      RA0  N
ATOM   1218  H   HIS A 128      18.299  19.240  17.893  1.00  0.00      RA0  H
ATOM   1219  CA  HIS A 128      18.844  17.228  18.341  1.00  0.00      RA0  C
ATOM   1220  CB  HIS A 128      19.639  17.158  17.036  1.00  0.00      RA0  C
ATOM   1221  CG  HIS A 128      18.688  16.795  15.923  1.00  0.00      RA0  C
ATOM   1222  ND1 HIS A 128      18.519  15.543  15.457  1.00  0.00      RA0  N
ATOM   1223  HD1 HIS A 128      18.997  14.735  15.747  1.00  0.00      RA0  H
ATOM   1224  CD2 HIS A 128      17.820  17.649  15.241  1.00  0.00      RA0  C
ATOM   1225  NE2 HIS A 128      17.115  16.896  14.361  1.00  0.00      RA0  N
ATOM   1226  CE1 HIS A 128      17.548  15.599  14.491  1.00  0.00      RA0  C
ATOM   1227  C   HIS A 128      19.769  17.062  19.563  1.00  0.00      RA0  C
ATOM   1228  O   HIS A 128      20.225  15.953  19.833  1.00  0.00      RA0  O
ATOM   1229  N   ALA A 129      20.027  18.136  20.308  1.00  0.00      RA0  N
ATOM   1230  H   ALA A 129      19.633  19.024  20.066  1.00  0.00      RA0  H
ATOM   1231  CA  ALA A 129      20.873  18.057  21.500  1.00  0.00      RA0  C
ATOM   1232  CB  ALA A 129      21.303  19.444  21.974  1.00  0.00      RA0  C
ATOM   1233  C   ALA A 129      20.202  17.338  22.680  1.00  0.00      RA0  C
ATOM   1234  O   ALA A 129      20.880  16.738  23.501  1.00  0.00      RA0  O
ATOM   1235  N   GLU A 130      18.881  17.425  22.754  1.00  0.00      RA0  N
ATOM   1236  H   GLU A 130      18.372  17.866  22.013  1.00  0.00      RA0  H
ATOM   1237  CA  GLU A 130      18.113  17.027  23.947  1.00  0.00      RA0  C
ATOM   1238  CB  GLU A 130      16.623  17.367  23.739  1.00  0.00      RA0  C
ATOM   1239  CG  GLU A 130      15.686  17.117  24.926  1.00  0.00      RA0  C
ATOM   1240  CD  GLU A 130      15.348  15.643  25.034  1.00  0.00      RA0  C
ATOM   1241  OE1 GLU A 130      15.297  14.977  24.003  1.00  0.00      RA0  O
ATOM   1242  OE2 GLU A 130      15.145  15.164  26.146  1.00  0.00      RA0  O
ATOM   1243  C   GLU A 130      18.400  15.609  24.440  1.00  0.00      RA0  C
ATOM   1244  O   GLU A 130      18.651  15.430  25.640  1.00  0.00      RA0  O
ATOM   1245  N   PRO A 131      18.393  14.603  23.570  1.00  0.00      RA0  N
ATOM   1246  CD  PRO A 131      18.043  14.604  22.145  1.00  0.00      RA0  C
ATOM   1247  CA  PRO A 131      18.648  13.234  24.018  1.00  0.00      RA0  C
ATOM   1248  CB  PRO A 131      18.322  12.359  22.802  1.00  0.00      RA0  C
ATOM   1249  CG  PRO A 131      17.472  13.223  21.882  1.00  0.00      RA0  C
ATOM   1250  C   PRO A 131      20.074  12.993  24.479  1.00  0.00      RA0  C
ATOM   1251  O   PRO A 131      20.319  12.039  25.221  1.00  0.00      RA0  O
ATOM   1252  N   PHE A 132      20.994  13.857  24.056  1.00  0.00      RA0  N
ATOM   1253  H   PHE A 132      20.708  14.667  23.540  1.00  0.00      RA0  H
ATOM   1254  CA  PHE A 132      22.381  13.799  24.487  1.00  0.00      RA0  C
ATOM   1255  CB  PHE A 132      23.314  14.295  23.381  1.00  0.00      RA0  C
ATOM   1256  CG  PHE A 132      23.126  13.528  22.094  1.00  0.00      RA0  C
ATOM   1257  CD1 PHE A 132      23.931  12.429  21.821  1.00  0.00      RA0  C
ATOM   1258  CD2 PHE A 132      22.167  13.928  21.171  1.00  0.00      RA0  C
ATOM   1259  CE1 PHE A 132      23.782  11.739  20.624  1.00  0.00      RA0  C
ATOM   1260  CE2 PHE A 132      22.017  13.238  19.975  1.00  0.00      RA0  C
ATOM   1261  CZ  PHE A 132      22.829  12.145  19.698  1.00  0.00      RA0  C
ATOM   1262  C   PHE A 132      22.668  14.592  25.770  1.00  0.00      RA0  C
ATOM   1263  O   PHE A 132      23.759  14.469  26.353  1.00  0.00      RA0  O
ATOM   1264  N   GLY A 133      21.702  15.400  26.203  1.00  0.00      RA0  N
ATOM   1265  H   GLY A 133      20.862  15.516  25.669  1.00  0.00      RA0  H
ATOM   1266  CA  GLY A 133      21.820  16.178  27.431  1.00  0.00      RA0  C
ATOM   1267  C   GLY A 133      22.832  17.306  27.350  1.00  0.00      RA0  C
ATOM   1268  O   GLY A 133      23.558  17.570  28.316  1.00  0.00      RA0  O
ATOM   1269  N   ILE A 134      22.864  17.993  26.212  1.00  0.00      RA0  N
ATOM   1270  H   ILE A 134      22.136  17.870  25.538  1.00  0.00      RA0  H
ATOM   1271  CA  ILE A 134      23.862  19.032  25.986  1.00  0.00      RA0  C
ATOM   1272  CB  ILE A 134      24.285  19.069  24.518  1.00  0.00      RA0  C
ATOM   1273  CG2 ILE A 134      25.362  20.125  24.269  1.00  0.00      RA0  C
ATOM   1274  CG1 ILE A 134      24.751  17.682  24.088  1.00  0.00      RA0  C
ATOM   1275  CD1 ILE A 134      25.854  17.146  24.999  1.00  0.00      RA0  C
ATOM   1276  C   ILE A 134      23.293  20.373  26.433  1.00  0.00      RA0  C
ATOM   1277  O   ILE A 134      22.166  20.722  26.075  1.00  0.00      RA0  O
ATOM   1278  N   GLU A 135      24.065  21.094  27.242  1.00  0.00      RA0  N
ATOM   1279  H   GLU A 135      24.977  20.753  27.463  1.00  0.00      RA0  H
ATOM   1280  CA  GLU A 135      23.728  22.449  27.678  1.00  0.00      RA0  C
ATOM   1281  CB  GLU A 135      24.489  22.606  29.002  1.00  0.00      RA0  C
ATOM   1282  CG  GLU A 135      24.659  23.979  29.654  1.00  0.00      RA0  C
ATOM   1283  CD  GLU A 135      25.614  23.811  30.828  1.00  0.00      RA0  C
ATOM   1284  OE1 GLU A 135      26.638  24.493  30.871  1.00  0.00      RA0  O
ATOM   1285  OE2 GLU A 135      25.373  22.959  31.684  1.00  0.00      RA0  O
ATOM   1286  C   GLU A 135      24.204  23.447  26.613  1.00  0.00      RA0  C
ATOM   1287  O   GLU A 135      25.387  23.508  26.304  1.00  0.00      RA0  O
ATOM   1288  N   ILE A 136      23.267  24.219  26.067  1.00  0.00      RA0  N
ATOM   1289  H   ILE A 136      22.357  24.246  26.476  1.00  0.00      RA0  H
ATOM   1290  CA  ILE A 136      23.543  25.167  24.980  1.00  0.00      RA0  C
ATOM   1291  CB  ILE A 136      22.476  25.002  23.902  1.00  0.00      RA0  C
ATOM   1292  CG2 ILE A 136      22.673  25.979  22.742  1.00  0.00      RA0  C
ATOM   1293  CG1 ILE A 136      22.428  23.546  23.446  1.00  0.00      RA0  C
ATOM   1294  CD1 ILE A 136      21.335  23.309  22.411  1.00  0.00      RA0  C
ATOM   1295  C   ILE A 136      23.525  26.578  25.545  1.00  0.00      RA0  C
ATOM   1296  O   ILE A 136      22.514  26.993  26.112  1.00  0.00      RA0  O
ATOM   1297  N   THR A 137      24.636  27.308  25.390  1.00  0.00      RA0  N
ATOM   1298  H   THR A 137      25.458  26.901  24.993  1.00  0.00      RA0  H
ATOM   1299  CA  THR A 137      24.751  28.675  25.878  1.00  0.00      RA0  C
ATOM   1300  CB  THR A 137      25.771  28.551  26.992  1.00  0.00      RA0  C
ATOM   1301  OG1 THR A 137      25.445  27.363  27.728  1.00  0.00      RA0  O
ATOM   1302  HG1 THR A 137      26.201  27.113  28.244  1.00  0.00      RA0  H
ATOM   1303  CG2 THR A 137      25.834  29.783  27.896  1.00  0.00      RA0  C
ATOM   1304  C   THR A 137      25.140  29.591  24.728  1.00  0.00      RA0  C
ATOM   1305  O   THR A 137      26.202  29.420  24.130  1.00  0.00      RA0  O
ATOM   1306  N   VAL A 138      24.276  30.548  24.409  1.00  0.00      RA0  N
ATOM   1307  H   VAL A 138      23.496  30.726  25.006  1.00  0.00      RA0  H
ATOM   1308  CA  VAL A 138      24.569  31.510  23.345  1.00  0.00      RA0  C
ATOM   1309  CB  VAL A 138      23.271  31.978  22.696  1.00  0.00      RA0  C
ATOM   1310  CG1 VAL A 138      23.557  32.879  21.499  1.00  0.00      RA0  C
ATOM   1311  CG2 VAL A 138      22.410  30.775  22.307  1.00  0.00      RA0  C
ATOM   1312  C   VAL A 138      25.368  32.678  23.936  1.00  0.00      RA0  C
ATOM   1313  O   VAL A 138      24.944  33.289  24.920  1.00  0.00      RA0  O
ATOM   1314  N   ARG A 139      26.488  33.018  23.307  1.00  0.00      RA0  N
ATOM   1315  H   ARG A 139      26.673  32.628  22.409  1.00  0.00      RA0  H
ATOM   1316  CA  ARG A 139      27.450  33.974  23.874  1.00  0.00      RA0  C
ATOM   1317  CB  ARG A 139      28.871  33.477  23.643  1.00  0.00      RA0  C
ATOM   1318  CG  ARG A 139      29.074  32.058  24.175  1.00  0.00      RA0  C
ATOM   1319  CD  ARG A 139      28.613  31.916  25.628  1.00  0.00      RA0  C
ATOM   1320  NE  ARG A 139      29.091  33.047  26.415  1.00  0.00      RA0  N
ATOM   1321  HE  ARG A 139      28.570  33.913  26.369  1.00  0.00      RA0  H
ATOM   1322  CZ  ARG A 139      30.278  32.994  27.063  1.00  0.00      RA0  C
ATOM   1323  NH1 ARG A 139      30.952  31.822  27.124  1.00  0.00      RA0  N
ATOM   1324 HH11 ARG A 139      31.794  31.706  27.649  1.00  0.00      RA0  H
ATOM   1325 HH12 ARG A 139      30.629  30.994  26.631  1.00  0.00      RA0  H
ATOM   1326  NH2 ARG A 139      30.742  34.131  27.620  1.00  0.00      RA0  N
ATOM   1327 HH21 ARG A 139      31.577  34.225  28.161  1.00  0.00      RA0  H
ATOM   1328 HH22 ARG A 139      30.227  35.004  27.485  1.00  0.00      RA0  H
ATOM   1329  C   ARG A 139      27.259  35.386  23.330  1.00  0.00      RA0  C
ATOM   1330  O   ARG A 139      28.145  35.986  22.706  1.00  0.00      RA0  O
ATOM   1331  N   ASP A 140      26.099  35.947  23.626  1.00  0.00      RA0  N
ATOM   1332  H   ASP A 140      25.417  35.428  24.145  1.00  0.00      RA0  H
ATOM   1333  CA  ASP A 140      25.763  37.288  23.171  1.00  0.00      RA0  C
ATOM   1334  CB  ASP A 140      24.239  37.498  23.142  1.00  0.00      RA0  C
ATOM   1335  CG  ASP A 140      23.530  36.528  22.199  1.00  0.00      RA0  C
ATOM   1336  OD1 ASP A 140      23.940  36.365  21.052  1.00  0.00      RA0  O
ATOM   1337  OD2 ASP A 140      22.527  35.940  22.594  1.00  0.00      RA0  O
ATOM   1338  C   ASP A 140      26.461  38.356  24.001  1.00  0.00      RA0  C
ATOM   1339  O   ASP A 140      26.303  39.538  23.728  1.00  0.00      RA0  O
ATOM   1340  N   ASP A 141      27.195  37.921  25.031  1.00  0.00      RA0  N
ATOM   1341  H   ASP A 141      27.324  36.945  25.205  1.00  0.00      RA0  H
ATOM   1342  CA  ASP A 141      28.079  38.774  25.811  1.00  0.00      RA0  C
ATOM   1343  CB  ASP A 141      28.320  38.135  27.184  1.00  0.00      RA0  C
ATOM   1344  CG  ASP A 141      29.137  36.853  27.066  1.00  0.00      RA0  C
ATOM   1345  OD1 ASP A 141      28.679  35.885  26.461  1.00  0.00      RA0  O
ATOM   1346  OD2 ASP A 141      30.229  36.789  27.619  1.00  0.00      RA0  O
ATOM   1347  C   ASP A 141      29.436  39.080  25.147  1.00  0.00      RA0  C
ATOM   1348  O   ASP A 141      30.193  39.924  25.662  1.00  0.00      RA0  O
ATOM   1349  N   LEU A 142      29.715  38.394  24.033  1.00  0.00      RA0  N
ATOM   1350  H   LEU A 142      29.034  37.792  23.612  1.00  0.00      RA0  H
ATOM   1351  CA  LEU A 142      30.966  38.532  23.283  1.00  0.00      RA0  C
ATOM   1352  CB  LEU A 142      31.614  37.166  23.048  1.00  0.00      RA0  C
ATOM   1353  CG  LEU A 142      31.907  36.377  24.326  1.00  0.00      RA0  C
ATOM   1354  CD1 LEU A 142      32.443  34.979  24.013  1.00  0.00      RA0  C
ATOM   1355  CD2 LEU A 142      32.840  37.133  25.271  1.00  0.00      RA0  C
ATOM   1356  C   LEU A 142      30.768  39.226  21.951  1.00  0.00      RA0  C
ATOM   1357  O   LEU A 142      29.785  38.975  21.236  1.00  0.00      RA0  O
ATOM   1358  N   SER A 143      31.742  40.055  21.608  1.00  0.00      RA0  N
ATOM   1359  H   SER A 143      32.496  40.278  22.223  1.00  0.00      RA0  H
ATOM   1360  CA  SER A 143      31.886  40.617  20.278  1.00  0.00      RA0  C
ATOM   1361  CB  SER A 143      32.142  42.086  20.497  1.00  0.00      RA0  C
ATOM   1362  OG  SER A 143      32.033  42.276  21.904  1.00  0.00      RA0  O
ATOM   1363  HG  SER A 143      31.130  42.042  22.102  1.00  0.00      RA0  H
ATOM   1364  C   SER A 143      33.074  39.904  19.640  1.00  0.00      RA0  C
ATOM   1365  O   SER A 143      33.806  39.158  20.310  1.00  0.00      RA0  O
ATOM   1366  N   MSE A 144      33.253  40.097  18.350  1.00  0.00      RA0  N
ATOM   1367  H   MSE A 144      32.690  40.718  17.800  1.00  0.00      RA0  H
ATOM   1368  CA  MSE A 144      34.328  39.411  17.655  1.00  0.00      RA0  C
ATOM   1369  CB  MSE A 144      33.844  38.030  17.200  1.00  0.00      RA0  C
ATOM   1370  CG  MSE A 144      34.949  37.127  16.647  1.00  0.00      RA0  C
ATOM   1371  SE  MSE A 144      34.395  35.429  16.429  1.00  0.00      RA0  S
ATOM   1372  CE  MSE A 144      32.876  35.772  15.527  1.00  0.00      RA0  C
ATOM   1373  C   MSE A 144      34.823  40.277  16.518  1.00  0.00      RA0  C
ATOM   1374  O   MSE A 144      34.018  40.927  15.822  1.00  0.00      RA0  O
ATOM   1375  N   ILE A 145      36.145  40.281  16.350  1.00  0.00      RA0  N
ATOM   1376  H   ILE A 145      36.723  39.722  16.949  1.00  0.00      RA0  H
ATOM   1377  CA  ILE A 145      36.817  41.057  15.315  1.00  0.00      RA0  C
ATOM   1378  CB  ILE A 145      37.632  42.196  15.942  1.00  0.00      RA0  C
ATOM   1379  CG2 ILE A 145      38.310  43.044  14.865  1.00  0.00      RA0  C
ATOM   1380  CG1 ILE A 145      36.780  43.050  16.885  1.00  0.00      RA0  C
ATOM   1381  CD1 ILE A 145      37.596  44.107  17.631  1.00  0.00      RA0  C
ATOM   1382  C   ILE A 145      37.729  40.128  14.530  1.00  0.00      RA0  C
ATOM   1383  O   ILE A 145      38.504  39.373  15.126  1.00  0.00      RA0  O
ATOM   1384  N   ALA A 146      37.627  40.164  13.204  1.00  0.00      RA0  N
ATOM   1385  H   ALA A 146      37.035  40.858  12.793  1.00  0.00      RA0  H
ATOM   1386  CA  ALA A 146      38.491  39.366  12.339  1.00  0.00      RA0  C
ATOM   1387  CB  ALA A 146      37.696  38.909  11.119  1.00  0.00      RA0  C
ATOM   1388  C   ALA A 146      39.592  40.260  11.825  1.00  0.00      RA0  C
ATOM   1389  O   ALA A 146      39.320  41.270  11.191  1.00  0.00      RA0  O
ATOM   1390  N   VAL A 147      40.832  39.879  12.100  1.00  0.00      RA0  N
ATOM   1391  H   VAL A 147      40.996  39.035  12.597  1.00  0.00      RA0  H
ATOM   1392  CA  VAL A 147      41.994  40.689  11.695  1.00  0.00      RA0  C
ATOM   1393  CB  VAL A 147      42.872  40.978  12.915  1.00  0.00      RA0  C
ATOM   1394  CG1 VAL A 147      44.032  41.906  12.561  1.00  0.00      RA0  C
ATOM   1395  CG2 VAL A 147      42.038  41.525  14.075  1.00  0.00      RA0  C
ATOM   1396  C   VAL A 147      42.735  39.835  10.682  1.00  0.00      RA0  C
ATOM   1397  O   VAL A 147      43.186  38.736  11.015  1.00  0.00      RA0  O
ATOM   1398  N   GLN A 148      42.820  40.325   9.451  1.00  0.00      RA0  N
ATOM   1399  H   GLN A 148      42.581  41.274   9.262  1.00  0.00      RA0  H
ATOM   1400  CA  GLN A 148      43.218  39.503   8.302  1.00  0.00      RA0  C
ATOM   1401  CB  GLN A 148      41.980  39.152   7.470  1.00  0.00      RA0  C
ATOM   1402  CG  GLN A 148      40.670  39.115   8.270  1.00  0.00      RA0  C
ATOM   1403  CD  GLN A 148      40.196  37.700   8.542  1.00  0.00      RA0  C
ATOM   1404  OE1 GLN A 148      39.281  37.226   7.864  1.00  0.00      RA0  O
ATOM   1405  NE2 GLN A 148      40.808  37.079   9.568  1.00  0.00      RA0  N
ATOM   1406 HE21 GLN A 148      41.551  37.502  10.096  1.00  0.00      RA0  H
ATOM   1407 HE22 GLN A 148      40.563  36.160   9.899  1.00  0.00      RA0  H
ATOM   1408  C   GLN A 148      44.283  40.159   7.421  1.00  0.00      RA0  C
ATOM   1409  O   GLN A 148      44.236  41.371   7.132  1.00  0.00      RA0  O
ATOM   1410  N   GLY A 149      45.222  39.347   6.947  1.00  0.00      RA0  N
ATOM   1411  H   GLY A 149      45.310  38.401   7.254  1.00  0.00      RA0  H
ATOM   1412  CA  GLY A 149      46.256  39.825   6.042  1.00  0.00      RA0  C
ATOM   1413  C   GLY A 149      47.621  39.353   6.499  1.00  0.00      RA0  C
ATOM   1414  O   GLY A 149      47.767  38.836   7.614  1.00  0.00      RA0  O
ATOM   1415  N   PRO A 150      48.615  39.532   5.647  1.00  0.00      RA0  N
ATOM   1416  CD  PRO A 150      48.491  40.145   4.331  1.00  0.00      RA0  C
ATOM   1417  CA  PRO A 150      49.959  39.020   5.916  1.00  0.00      RA0  C
ATOM   1418  CB  PRO A 150      50.689  39.249   4.588  1.00  0.00      RA0  C
ATOM   1419  CG  PRO A 150      49.931  40.377   3.897  1.00  0.00      RA0  C
ATOM   1420  C   PRO A 150      50.669  39.625   7.147  1.00  0.00      RA0  C
ATOM   1421  O   PRO A 150      51.533  38.974   7.746  1.00  0.00      RA0  O
ATOM   1422  N   ASN A 151      50.253  40.809   7.565  1.00  0.00      RA0  N
ATOM   1423  H   ASN A 151      49.535  41.285   7.051  1.00  0.00      RA0  H
ATOM   1424  CA  ASN A 151      50.760  41.443   8.778  1.00  0.00      RA0  C
ATOM   1425  CB  ASN A 151      51.188  42.892   8.553  1.00  0.00      RA0  C
ATOM   1426  CG  ASN A 151      52.502  42.985   7.815  1.00  0.00      RA0  C
ATOM   1427  OD1 ASN A 151      53.505  42.397   8.204  1.00  0.00      RA0  O
ATOM   1428  ND2 ASN A 151      52.438  43.759   6.718  1.00  0.00      RA0  N
ATOM   1429 HD21 ASN A 151      51.596  44.272   6.513  1.00  0.00      RA0  H
ATOM   1430 HD22 ASN A 151      53.194  43.869   6.075  1.00  0.00      RA0  H
ATOM   1431  C   ASN A 151      49.733  41.475   9.912  1.00  0.00      RA0  C
ATOM   1432  O   ASN A 151      49.956  42.116  10.946  1.00  0.00      RA0  O
ATOM   1433  N   ALA A 152      48.610  40.780   9.739  1.00  0.00      RA0  N
ATOM   1434  H   ALA A 152      48.502  40.201   8.928  1.00  0.00      RA0  H
ATOM   1435  CA  ALA A 152      47.525  40.831  10.724  1.00  0.00      RA0  C
ATOM   1436  CB  ALA A 152      46.307  40.084  10.210  1.00  0.00      RA0  C
ATOM   1437  C   ALA A 152      47.870  40.232  12.082  1.00  0.00      RA0  C
ATOM   1438  O   ALA A 152      47.643  40.855  13.112  1.00  0.00      RA0  O
ATOM   1439  N   GLN A 153      48.417  39.025  12.076  1.00  0.00      RA0  N
ATOM   1440  H   GLN A 153      48.617  38.597  11.195  1.00  0.00      RA0  H
ATOM   1441  CA  GLN A 153      48.786  38.360  13.322  1.00  0.00      RA0  C
ATOM   1442  CB  GLN A 153      49.250  36.940  13.024  1.00  0.00      RA0  C
ATOM   1443  CG  GLN A 153      48.080  36.127  12.472  1.00  0.00      RA0  C
ATOM   1444  CD  GLN A 153      48.583  34.809  11.936  1.00  0.00      RA0  C
ATOM   1445  OE1 GLN A 153      49.734  34.694  11.537  1.00  0.00      RA0  O
ATOM   1446  NE2 GLN A 153      47.658  33.831  11.933  1.00  0.00      RA0  N
ATOM   1447 HE21 GLN A 153      46.714  33.972  12.249  1.00  0.00      RA0  H
ATOM   1448 HE22 GLN A 153      47.894  32.911  11.620  1.00  0.00      RA0  H
ATOM   1449  C   GLN A 153      49.832  39.187  14.072  1.00  0.00      RA0  C
ATOM   1450  O   GLN A 153      49.689  39.419  15.253  1.00  0.00      RA0  O
ATOM   1451  N   ALA A 154      50.851  39.664  13.363  1.00  0.00      RA0  N
ATOM   1452  H   ALA A 154      50.900  39.471  12.385  1.00  0.00      RA0  H
ATOM   1453  CA  ALA A 154      51.905  40.471  13.987  1.00  0.00      RA0  C
ATOM   1454  CB  ALA A 154      52.975  40.833  12.957  1.00  0.00      RA0  C
ATOM   1455  C   ALA A 154      51.351  41.767  14.598  1.00  0.00      RA0  C
ATOM   1456  O   ALA A 154      51.682  42.119  15.731  1.00  0.00      RA0  O
ATOM   1457  N   LYS A 155      50.525  42.479  13.847  1.00  0.00      RA0  N
ATOM   1458  H   LYS A 155      50.271  42.156  12.933  1.00  0.00      RA0  H
ATOM   1459  CA  LYS A 155      49.955  43.733  14.328  1.00  0.00      RA0  C
ATOM   1460  CB  LYS A 155      49.235  44.476  13.205  1.00  0.00      RA0  C
ATOM   1461  CG  LYS A 155      50.190  45.187  12.245  1.00  0.00      RA0  C
ATOM   1462  CD  LYS A 155      49.435  45.829  11.081  1.00  0.00      RA0  C
ATOM   1463  CE  LYS A 155      50.311  46.698  10.177  1.00  0.00      RA0  C
ATOM   1464  NZ  LYS A 155      49.524  47.102   9.007  1.00  0.00      RA0  N
ATOM   1465  HZ1 LYS A 155      50.064  47.641   8.296  1.00  0.00      RA0  H
ATOM   1466  HZ2 LYS A 155      49.269  46.272   8.431  1.00  0.00      RA0  H
ATOM   1467  HZ3 LYS A 155      48.658  47.630   9.220  1.00  0.00      RA0  H
ATOM   1468  C   LYS A 155      49.019  43.509  15.502  1.00  0.00      RA0  C
ATOM   1469  O   LYS A 155      49.099  44.228  16.516  1.00  0.00      RA0  O
ATOM   1470  N   ALA A 156      48.162  42.490  15.413  1.00  0.00      RA0  N
ATOM   1471  H   ALA A 156      48.142  41.922  14.591  1.00  0.00      RA0  H
ATOM   1472  CA  ALA A 156      47.302  42.150  16.552  1.00  0.00      RA0  C
ATOM   1473  CB  ALA A 156      46.380  40.978  16.209  1.00  0.00      RA0  C
ATOM   1474  C   ALA A 156      48.114  41.792  17.779  1.00  0.00      RA0  C
ATOM   1475  O   ALA A 156      47.756  42.196  18.881  1.00  0.00      RA0  O
ATOM   1476  N   ALA A 157      49.205  41.055  17.580  1.00  0.00      RA0  N
ATOM   1477  H   ALA A 157      49.470  40.790  16.651  1.00  0.00      RA0  H
ATOM   1478  CA  ALA A 157      49.982  40.538  18.704  1.00  0.00      RA0  C
ATOM   1479  CB  ALA A 157      51.042  39.544  18.228  1.00  0.00      RA0  C
ATOM   1480  C   ALA A 157      50.677  41.640  19.516  1.00  0.00      RA0  C
ATOM   1481  O   ALA A 157      50.990  41.430  20.683  1.00  0.00      RA0  O
ATOM   1482  N   THR A 158      50.868  42.824  18.922  1.00  0.00      RA0  N
ATOM   1483  H   THR A 158      50.594  42.961  17.970  1.00  0.00      RA0  H
ATOM   1484  CA  THR A 158      51.429  43.975  19.664  1.00  0.00      RA0  C
ATOM   1485  CB  THR A 158      51.828  45.119  18.719  1.00  0.00      RA0  C
ATOM   1486  OG1 THR A 158      50.709  45.709  18.056  1.00  0.00      RA0  O
ATOM   1487  HG1 THR A 158      50.310  45.055  17.498  1.00  0.00      RA0  H
ATOM   1488  CG2 THR A 158      52.856  44.635  17.696  1.00  0.00      RA0  C
ATOM   1489  C   THR A 158      50.521  44.382  20.809  1.00  0.00      RA0  C
ATOM   1490  O   THR A 158      50.962  45.065  21.722  1.00  0.00      RA0  O
ATOM   1491  N   LEU A 159      49.248  43.993  20.740  1.00  0.00      RA0  N
ATOM   1492  H   LEU A 159      48.926  43.432  19.976  1.00  0.00      RA0  H
ATOM   1493  CA  LEU A 159      48.252  44.320  21.759  1.00  0.00      RA0  C
ATOM   1494  CB  LEU A 159      46.925  44.643  21.084  1.00  0.00      RA0  C
ATOM   1495  CG  LEU A 159      47.124  45.696  19.992  1.00  0.00      RA0  C
ATOM   1496  CD1 LEU A 159      45.869  45.864  19.149  1.00  0.00      RA0  C
ATOM   1497  CD2 LEU A 159      47.626  47.030  20.548  1.00  0.00      RA0  C
ATOM   1498  C   LEU A 159      48.105  43.238  22.813  1.00  0.00      RA0  C
ATOM   1499  O   LEU A 159      47.451  43.472  23.828  1.00  0.00      RA0  O
ATOM   1500  N   PHE A 160      48.698  42.073  22.573  1.00  0.00      RA0  N
ATOM   1501  H   PHE A 160      49.365  42.014  21.831  1.00  0.00      RA0  H
ATOM   1502  CA  PHE A 160      48.603  40.937  23.502  1.00  0.00      RA0  C
ATOM   1503  CB  PHE A 160      48.942  39.616  22.806  1.00  0.00      RA0  C
ATOM   1504  CG  PHE A 160      47.966  39.282  21.698  1.00  0.00      RA0  C
ATOM   1505  CD1 PHE A 160      46.765  39.971  21.560  1.00  0.00      RA0  C
ATOM   1506  CD2 PHE A 160      48.280  38.264  20.804  1.00  0.00      RA0  C
ATOM   1507  CE1 PHE A 160      45.902  39.668  20.513  1.00  0.00      RA0  C
ATOM   1508  CE2 PHE A 160      47.417  37.959  19.758  1.00  0.00      RA0  C
ATOM   1509  CZ  PHE A 160      46.234  38.672  19.603  1.00  0.00      RA0  C
ATOM   1510  C   PHE A 160      49.512  41.150  24.702  1.00  0.00      RA0  C
ATOM   1511  O   PHE A 160      50.613  41.693  24.567  1.00  0.00      RA0  O
ATOM   1512  N   ASN A 161      49.063  40.712  25.872  1.00  0.00      RA0  N
ATOM   1513  H   ASN A 161      48.166  40.272  25.881  1.00  0.00      RA0  H
ATOM   1514  CA  ASN A 161      49.950  40.653  27.032  1.00  0.00      RA0  C
ATOM   1515  CB  ASN A 161      49.201  40.736  28.366  1.00  0.00      RA0  C
ATOM   1516  CG  ASN A 161      48.436  39.464  28.668  1.00  0.00      RA0  C
ATOM   1517  OD1 ASN A 161      48.944  38.350  28.609  1.00  0.00      RA0  O
ATOM   1518  ND2 ASN A 161      47.165  39.700  29.035  1.00  0.00      RA0  N
ATOM   1519 HD21 ASN A 161      46.802  40.634  29.007  1.00  0.00      RA0  H
ATOM   1520 HD22 ASN A 161      46.541  38.979  29.335  1.00  0.00      RA0  H
ATOM   1521  C   ASN A 161      50.853  39.435  26.959  1.00  0.00      RA0  C
ATOM   1522  O   ASN A 161      50.729  38.619  26.053  1.00  0.00      RA0  O
ATOM   1523  N   ASP A 162      51.794  39.296  27.889  1.00  0.00      RA0  N
ATOM   1524  H   ASP A 162      52.004  40.008  28.562  1.00  0.00      RA0  H
ATOM   1525  CA  ASP A 162      52.735  38.177  27.810  1.00  0.00      RA0  C
ATOM   1526  CB  ASP A 162      53.862  38.407  28.808  1.00  0.00      RA0  C
ATOM   1527  CG  ASP A 162      54.585  39.645  28.298  1.00  0.00      RA0  C
ATOM   1528  OD1 ASP A 162      55.626  39.503  27.668  1.00  0.00      RA0  O
ATOM   1529  OD2 ASP A 162      54.065  40.752  28.434  1.00  0.00      RA0  O
ATOM   1530  C   ASP A 162      52.051  36.797  27.793  1.00  0.00      RA0  C
ATOM   1531  O   ASP A 162      52.419  35.931  27.012  1.00  0.00      RA0  O
ATOM   1532  N   ALA A 163      51.038  36.602  28.628  1.00  0.00      RA0  N
ATOM   1533  H   ALA A 163      50.660  37.387  29.119  1.00  0.00      RA0  H
ATOM   1534  CA  ALA A 163      50.345  35.322  28.698  1.00  0.00      RA0  C
ATOM   1535  CB  ALA A 163      49.338  35.305  29.849  1.00  0.00      RA0  C
ATOM   1536  C   ALA A 163      49.621  35.020  27.395  1.00  0.00      RA0  C
ATOM   1537  O   ALA A 163      49.547  33.860  26.982  1.00  0.00      RA0  O
ATOM   1538  N   GLN A 164      49.090  36.067  26.761  1.00  0.00      RA0  N
ATOM   1539  H   GLN A 164      49.264  36.980  27.136  1.00  0.00      RA0  H
ATOM   1540  CA  GLN A 164      48.368  35.918  25.499  1.00  0.00      RA0  C
ATOM   1541  CB  GLN A 164      47.535  37.165  25.233  1.00  0.00      RA0  C
ATOM   1542  CG  GLN A 164      46.504  37.342  26.345  1.00  0.00      RA0  C
ATOM   1543  CD  GLN A 164      45.803  38.668  26.191  1.00  0.00      RA0  C
ATOM   1544  OE1 GLN A 164      46.419  39.678  25.875  1.00  0.00      RA0  O
ATOM   1545  NE2 GLN A 164      44.491  38.620  26.460  1.00  0.00      RA0  N
ATOM   1546 HE21 GLN A 164      44.055  37.743  26.681  1.00  0.00      RA0  H
ATOM   1547 HE22 GLN A 164      43.907  39.431  26.425  1.00  0.00      RA0  H
ATOM   1548  C   GLN A 164      49.346  35.587  24.361  1.00  0.00      RA0  C
ATOM   1549  O   GLN A 164      49.126  34.668  23.565  1.00  0.00      RA0  O
ATOM   1550  N   ARG A 165      50.458  36.308  24.315  1.00  0.00      RA0  N
ATOM   1551  H   ARG A 165      50.610  37.033  24.987  1.00  0.00      RA0  H
ATOM   1552  CA  ARG A 165      51.531  35.935  23.381  1.00  0.00      RA0  C
ATOM   1553  CB  ARG A 165      52.674  36.947  23.469  1.00  0.00      RA0  C
ATOM   1554  CG  ARG A 165      52.417  38.124  22.520  1.00  0.00      RA0  C
ATOM   1555  CD  ARG A 165      53.388  39.302  22.653  1.00  0.00      RA0  C
ATOM   1556  NE  ARG A 165      52.968  40.238  23.696  1.00  0.00      RA0  N
ATOM   1557  HE  ARG A 165      52.152  40.803  23.508  1.00  0.00      RA0  H
ATOM   1558  CZ  ARG A 165      53.656  40.324  24.872  1.00  0.00      RA0  C
ATOM   1559  NH1 ARG A 165      54.720  39.525  25.085  1.00  0.00      RA0  N
ATOM   1560 HH11 ARG A 165      55.205  39.551  25.975  1.00  0.00      RA0  H
ATOM   1561 HH12 ARG A 165      55.068  38.878  24.405  1.00  0.00      RA0  H
ATOM   1562  NH2 ARG A 165      53.260  41.206  25.811  1.00  0.00      RA0  N
ATOM   1563 HH21 ARG A 165      53.720  41.244  26.718  1.00  0.00      RA0  H
ATOM   1564 HH22 ARG A 165      52.492  41.835  25.644  1.00  0.00      RA0  H
ATOM   1565  C   ARG A 165      51.980  34.494  23.535  1.00  0.00      RA0  C
ATOM   1566  O   ARG A 165      52.159  33.776  22.545  1.00  0.00      RA0  O
ATOM   1567  N   GLN A 166      52.157  34.057  24.776  1.00  0.00      RA0  N
ATOM   1568  H   GLN A 166      52.006  34.682  25.543  1.00  0.00      RA0  H
ATOM   1569  CA  GLN A 166      52.576  32.684  25.045  1.00  0.00      RA0  C
ATOM   1570  CB  GLN A 166      52.861  32.529  26.536  1.00  0.00      RA0  C
ATOM   1571  CG  GLN A 166      53.450  31.170  26.910  1.00  0.00      RA0  C
ATOM   1572  CD  GLN A 166      53.787  31.181  28.385  1.00  0.00      RA0  C
ATOM   1573  OE1 GLN A 166      53.202  30.471  29.194  1.00  0.00      RA0  O
ATOM   1574  NE2 GLN A 166      54.772  32.043  28.695  1.00  0.00      RA0  N
ATOM   1575 HE21 GLN A 166      55.214  32.593  27.985  1.00  0.00      RA0  H
ATOM   1576 HE22 GLN A 166      55.080  32.151  29.640  1.00  0.00      RA0  H
ATOM   1577  C   GLN A 166      51.533  31.681  24.562  1.00  0.00      RA0  C
ATOM   1578  O   GLN A 166      51.876  30.670  23.956  1.00  0.00      RA0  O
ATOM   1579  N   ALA A 167      50.258  31.982  24.804  1.00  0.00      RA0  N
ATOM   1580  H   ALA A 167      50.035  32.816  25.310  1.00  0.00      RA0  H
ATOM   1581  CA  ALA A 167      49.158  31.086  24.378  1.00  0.00      RA0  C
ATOM   1582  CB  ALA A 167      47.807  31.660  24.807  1.00  0.00      RA0  C
ATOM   1583  C   ALA A 167      49.116  30.813  22.872  1.00  0.00      RA0  C
ATOM   1584  O   ALA A 167      48.801  29.685  22.428  1.00  0.00      RA0  O
ATOM   1585  N   VAL A 168      49.425  31.834  22.089  1.00  0.00      RA0  N
ATOM   1586  H   VAL A 168      49.769  32.683  22.496  1.00  0.00      RA0  H
ATOM   1587  CA  VAL A 168      49.321  31.743  20.625  1.00  0.00      RA0  C
ATOM   1588  CB  VAL A 168      48.664  33.004  20.058  1.00  0.00      RA0  C
ATOM   1589  CG1 VAL A 168      47.306  33.228  20.718  1.00  0.00      RA0  C
ATOM   1590  CG2 VAL A 168      49.571  34.230  20.187  1.00  0.00      RA0  C
ATOM   1591  C   VAL A 168      50.657  31.484  19.929  1.00  0.00      RA0  C
ATOM   1592  O   VAL A 168      50.715  31.423  18.695  1.00  0.00      RA0  O
ATOM   1593  N   GLU A 169      51.728  31.355  20.708  1.00  0.00      RA0  N
ATOM   1594  H   GLU A 169      51.651  31.323  21.704  1.00  0.00      RA0  H
ATOM   1595  CA  GLU A 169      53.048  31.167  20.125  1.00  0.00      RA0  C
ATOM   1596  CB  GLU A 169      54.145  31.188  21.189  1.00  0.00      RA0  C
ATOM   1597  CG  GLU A 169      55.536  30.999  20.576  1.00  0.00      RA0  C
ATOM   1598  CD  GLU A 169      55.733  31.992  19.445  1.00  0.00      RA0  C
ATOM   1599  OE1 GLU A 169      55.890  33.178  19.723  1.00  0.00      RA0  O
ATOM   1600  OE2 GLU A 169      55.726  31.576  18.286  1.00  0.00      RA0  O
ATOM   1601  C   GLU A 169      53.058  29.870  19.317  1.00  0.00      RA0  C
ATOM   1602  O   GLU A 169      52.779  28.805  19.838  1.00  0.00      RA0  O
ATOM   1603  N   GLY A 170      53.408  29.971  18.043  1.00  0.00      RA0  N
ATOM   1604  H   GLY A 170      53.785  30.863  17.777  1.00  0.00      RA0  H
ATOM   1605  CA  GLY A 170      53.506  28.805  17.182  1.00  0.00      RA0  C
ATOM   1606  C   GLY A 170      52.162  28.201  16.796  1.00  0.00      RA0  C
ATOM   1607  O   GLY A 170      52.104  27.085  16.275  1.00  0.00      RA0  O
ATOM   1608  N   MSE A 171      51.077  28.930  17.048  1.00  0.00      RA0  N
ATOM   1609  H   MSE A 171      51.154  29.874  17.381  1.00  0.00      RA0  H
ATOM   1610  CA  MSE A 171      49.757  28.348  16.869  1.00  0.00      RA0  C
ATOM   1611  CB  MSE A 171      48.684  29.213  17.537  1.00  0.00      RA0  C
ATOM   1612  CG  MSE A 171      47.296  28.576  17.504  1.00  0.00      RA0  C
ATOM   1613  SE  MSE A 171      46.068  29.446  18.494  1.00  0.00      RA0  S
ATOM   1614  CE  MSE A 171      46.050  31.001  17.593  1.00  0.00      RA0  C
ATOM   1615  C   MSE A 171      49.476  28.143  15.389  1.00  0.00      RA0  C
ATOM   1616  O   MSE A 171      49.657  29.058  14.559  1.00  0.00      RA0  O
ATOM   1617  N   LYS A 172      49.040  26.931  15.073  1.00  0.00      RA0  N
ATOM   1618  H   LYS A 172      48.722  26.351  15.819  1.00  0.00      RA0  H
ATOM   1619  CA  LYS A 172      48.779  26.534  13.705  1.00  0.00      RA0  C
ATOM   1620  CB  LYS A 172      48.963  25.006  13.641  1.00  0.00      RA0  C
ATOM   1621  CG  LYS A 172      50.368  24.532  14.021  1.00  0.00      RA0  C
ATOM   1622  CD  LYS A 172      51.460  25.123  13.124  1.00  0.00      RA0  C
ATOM   1623  CE  LYS A 172      52.870  24.707  13.546  1.00  0.00      RA0  C
ATOM   1624  NZ  LYS A 172      53.116  25.127  14.932  1.00  0.00      RA0  N
ATOM   1625  HZ1 LYS A 172      54.129  25.071  15.149  1.00  0.00      RA0  H
ATOM   1626  HZ2 LYS A 172      52.786  26.106  15.084  1.00  0.00      RA0  H
ATOM   1627  HZ3 LYS A 172      52.587  24.520  15.587  1.00  0.00      RA0  H
ATOM   1628  C   LYS A 172      47.375  26.970  13.306  1.00  0.00      RA0  C
ATOM   1629  O   LYS A 172      46.557  27.358  14.161  1.00  0.00      RA0  O
ATOM   1630  N   PRO A 173      47.092  26.928  12.007  1.00  0.00      RA0  N
ATOM   1631  CD  PRO A 173      48.036  26.725  10.910  1.00  0.00      RA0  C
ATOM   1632  CA  PRO A 173      45.761  27.243  11.526  1.00  0.00      RA0  C
ATOM   1633  CB  PRO A 173      45.873  27.051  10.013  1.00  0.00      RA0  C
ATOM   1634  CG  PRO A 173      47.339  27.305   9.700  1.00  0.00      RA0  C
ATOM   1635  C   PRO A 173      44.672  26.386  12.117  1.00  0.00      RA0  C
ATOM   1636  O   PRO A 173      44.882  25.207  12.420  1.00  0.00      RA0  O
ATOM   1637  N   PHE A 174      43.490  26.985  12.253  1.00  0.00      RA0  N
ATOM   1638  H   PHE A 174      43.354  27.879  11.817  1.00  0.00      RA0  H
ATOM   1639  CA  PHE A 174      42.322  26.266  12.761  1.00  0.00      RA0  C
ATOM   1640  CB  PHE A 174      41.827  25.160  11.814  1.00  0.00      RA0  C
ATOM   1641  CG  PHE A 174      40.536  25.446  11.083  1.00  0.00      RA0  C
ATOM   1642  CD1 PHE A 174      39.595  26.368  11.586  1.00  0.00      RA0  C
ATOM   1643  CD2 PHE A 174      40.294  24.748   9.882  1.00  0.00      RA0  C
ATOM   1644  CE1 PHE A 174      38.409  26.607  10.867  1.00  0.00      RA0  C
ATOM   1645  CE2 PHE A 174      39.109  24.985   9.161  1.00  0.00      RA0  C
ATOM   1646  CZ  PHE A 174      38.179  25.918   9.660  1.00  0.00      RA0  C
ATOM   1647  C   PHE A 174      42.534  25.730  14.172  1.00  0.00      RA0  C
ATOM   1648  O   PHE A 174      42.263  24.574  14.453  1.00  0.00      RA0  O
ATOM   1649  N   PHE A 175      42.978  26.638  15.037  1.00  0.00      RA0  N
ATOM   1650  H   PHE A 175      43.183  27.579  14.751  1.00  0.00      RA0  H
ATOM   1651  CA  PHE A 175      42.992  26.464  16.470  1.00  0.00      RA0  C
ATOM   1652  CB  PHE A 175      44.411  26.324  17.014  1.00  0.00      RA0  C
ATOM   1653  CG  PHE A 175      45.005  24.954  16.806  1.00  0.00      RA0  C
ATOM   1654  CD1 PHE A 175      45.676  24.648  15.628  1.00  0.00      RA0  C
ATOM   1655  CD2 PHE A 175      44.913  24.007  17.819  1.00  0.00      RA0  C
ATOM   1656  CE1 PHE A 175      46.295  23.413  15.484  1.00  0.00      RA0  C
ATOM   1657  CE2 PHE A 175      45.532  22.771  17.675  1.00  0.00      RA0  C
ATOM   1658  CZ  PHE A 175      46.244  22.484  16.517  1.00  0.00      RA0  C
ATOM   1659  C   PHE A 175      42.410  27.704  17.092  1.00  0.00      RA0  C
ATOM   1660  O   PHE A 175      42.512  28.793  16.518  1.00  0.00      RA0  O
ATOM   1661  N   GLY A 176      41.847  27.534  18.283  1.00  0.00      RA0  N
ATOM   1662  H   GLY A 176      41.794  26.632  18.717  1.00  0.00      RA0  H
ATOM   1663  CA  GLY A 176      41.388  28.641  19.101  1.00  0.00      RA0  C
ATOM   1664  C   GLY A 176      41.825  28.478  20.534  1.00  0.00      RA0  C
ATOM   1665  O   GLY A 176      41.907  27.354  21.041  1.00  0.00      RA0  O
ATOM   1666  N   VAL A 177      42.139  29.584  21.200  1.00  0.00      RA0  N
ATOM   1667  H   VAL A 177      42.169  30.476  20.742  1.00  0.00      RA0  H
ATOM   1668  CA  VAL A 177      42.519  29.532  22.587  1.00  0.00      RA0  C
ATOM   1669  CB  VAL A 177      44.043  29.344  22.681  1.00  0.00      RA0  C
ATOM   1670  CG1 VAL A 177      44.791  30.475  21.971  1.00  0.00      RA0  C
ATOM   1671  CG2 VAL A 177      44.521  29.133  24.119  1.00  0.00      RA0  C
ATOM   1672  C   VAL A 177      42.041  30.750  23.388  1.00  0.00      RA0  C
ATOM   1673  O   VAL A 177      42.105  31.891  22.928  1.00  0.00      RA0  O
ATOM   1674  N   GLN A 178      41.555  30.479  24.588  1.00  0.00      RA0  N
ATOM   1675  H   GLN A 178      41.657  29.545  24.926  1.00  0.00      RA0  H
ATOM   1676  CA  GLN A 178      41.186  31.500  25.553  1.00  0.00      RA0  C
ATOM   1677  CB  GLN A 178      40.079  30.977  26.470  1.00  0.00      RA0  C
ATOM   1678  CG  GLN A 178      39.307  32.078  27.201  1.00  0.00      RA0  C
ATOM   1679  CD  GLN A 178      38.415  32.813  26.220  1.00  0.00      RA0  C
ATOM   1680  OE1 GLN A 178      37.714  32.208  25.406  1.00  0.00      RA0  O
ATOM   1681  NE2 GLN A 178      38.474  34.151  26.354  1.00  0.00      RA0  N
ATOM   1682 HE21 GLN A 178      39.035  34.571  27.079  1.00  0.00      RA0  H
ATOM   1683 HE22 GLN A 178      37.974  34.794  25.772  1.00  0.00      RA0  H
ATOM   1684  C   GLN A 178      42.415  31.912  26.358  1.00  0.00      RA0  C
ATOM   1685  O   GLN A 178      43.094  31.076  26.975  1.00  0.00      RA0  O
ATOM   1686  N   ALA A 179      42.707  33.204  26.330  1.00  0.00      RA0  N
ATOM   1687  H   ALA A 179      42.170  33.840  25.782  1.00  0.00      RA0  H
ATOM   1688  CA  ALA A 179      43.784  33.759  27.131  1.00  0.00      RA0  C
ATOM   1689  CB  ALA A 179      44.993  34.048  26.247  1.00  0.00      RA0  C
ATOM   1690  C   ALA A 179      43.255  35.042  27.758  1.00  0.00      RA0  C
ATOM   1691  O   ALA A 179      43.239  36.105  27.120  1.00  0.00      RA0  O
ATOM   1692  N   GLY A 180      42.746  34.898  28.984  1.00  0.00      RA0  N
ATOM   1693  H   GLY A 180      42.714  33.978  29.371  1.00  0.00      RA0  H
ATOM   1694  CA  GLY A 180      42.057  35.972  29.670  1.00  0.00      RA0  C
ATOM   1695  C   GLY A 180      40.810  36.407  28.929  1.00  0.00      RA0  C
ATOM   1696  O   GLY A 180      39.985  35.568  28.546  1.00  0.00      RA0  O
ATOM   1697  N   ASP A 181      40.701  37.712  28.683  1.00  0.00      RA0  N
ATOM   1698  H   ASP A 181      41.344  38.362  29.085  1.00  0.00      RA0  H
ATOM   1699  CA  ASP A 181      39.529  38.296  28.017  1.00  0.00      RA0  C
ATOM   1700  CB  ASP A 181      39.469  39.829  28.138  1.00  0.00      RA0  C
ATOM   1701  CG  ASP A 181      38.877  40.288  29.460  1.00  0.00      RA0  C
ATOM   1702  OD1 ASP A 181      39.520  40.088  30.485  1.00  0.00      RA0  O
ATOM   1703  OD2 ASP A 181      37.790  40.876  29.463  1.00  0.00      RA0  O
ATOM   1704  C   ASP A 181      39.459  37.959  26.533  1.00  0.00      RA0  C
ATOM   1705  O   ASP A 181      38.399  38.139  25.930  1.00  0.00      RA0  O
ATOM   1706  N   LEU A 182      40.560  37.449  25.952  1.00  0.00      RA0  N
ATOM   1707  H   LEU A 182      41.332  37.133  26.503  1.00  0.00      RA0  H
ATOM   1708  CA  LEU A 182      40.642  37.233  24.509  1.00  0.00      RA0  C
ATOM   1709  CB  LEU A 182      41.922  37.831  23.922  1.00  0.00      RA0  C
ATOM   1710  CG  LEU A 182      42.089  39.341  24.109  1.00  0.00      RA0  C
ATOM   1711  CD1 LEU A 182      43.359  39.848  23.425  1.00  0.00      RA0  C
ATOM   1712  CD2 LEU A 182      40.868  40.129  23.643  1.00  0.00      RA0  C
ATOM   1713  C   LEU A 182      40.566  35.774  24.165  1.00  0.00      RA0  C
ATOM   1714  O   LEU A 182      41.315  34.957  24.688  1.00  0.00      RA0  O
ATOM   1715  N   PHE A 183      39.626  35.464  23.275  1.00  0.00      RA0  N
ATOM   1716  H   PHE A 183      39.045  36.197  22.915  1.00  0.00      RA0  H
ATOM   1717  CA  PHE A 183      39.596  34.178  22.589  1.00  0.00      RA0  C
ATOM   1718  CB  PHE A 183      38.155  33.688  22.465  1.00  0.00      RA0  C
ATOM   1719  CG  PHE A 183      38.113  32.407  21.670  1.00  0.00      RA0  C
ATOM   1720  CD1 PHE A 183      38.716  31.260  22.170  1.00  0.00      RA0  C
ATOM   1721  CD2 PHE A 183      37.469  32.375  20.438  1.00  0.00      RA0  C
ATOM   1722  CE1 PHE A 183      38.673  30.081  21.437  1.00  0.00      RA0  C
ATOM   1723  CE2 PHE A 183      37.427  31.194  19.706  1.00  0.00      RA0  C
ATOM   1724  CZ  PHE A 183      38.028  30.046  20.207  1.00  0.00      RA0  C
ATOM   1725  C   PHE A 183      40.194  34.416  21.213  1.00  0.00      RA0  C
ATOM   1726  O   PHE A 183      39.650  35.194  20.429  1.00  0.00      RA0  O
ATOM   1727  N   ILE A 184      41.337  33.787  20.943  1.00  0.00      RA0  N
ATOM   1728  H   ILE A 184      41.708  33.091  21.558  1.00  0.00      RA0  H
ATOM   1729  CA  ILE A 184      42.100  34.086  19.731  1.00  0.00      RA0  C
ATOM   1730  CB  ILE A 184      43.507  34.550  20.111  1.00  0.00      RA0  C
ATOM   1731  CG2 ILE A 184      44.306  34.965  18.876  1.00  0.00      RA0  C
ATOM   1732  CG1 ILE A 184      43.447  35.659  21.162  1.00  0.00      RA0  C
ATOM   1733  CD1 ILE A 184      44.807  35.981  21.783  1.00  0.00      RA0  C
ATOM   1734  C   ILE A 184      42.159  32.841  18.879  1.00  0.00      RA0  C
ATOM   1735  O   ILE A 184      42.575  31.784  19.353  1.00  0.00      RA0  O
ATOM   1736  N   ALA A 185      41.710  32.970  17.637  1.00  0.00      RA0  N
ATOM   1737  H   ALA A 185      41.388  33.853  17.288  1.00  0.00      RA0  H
ATOM   1738  CA  ALA A 185      41.616  31.830  16.725  1.00  0.00      RA0  C
ATOM   1739  CB  ALA A 185      40.152  31.459  16.486  1.00  0.00      RA0  C
ATOM   1740  C   ALA A 185      42.277  32.134  15.389  1.00  0.00      RA0  C
ATOM   1741  O   ALA A 185      42.167  33.234  14.874  1.00  0.00      RA0  O
ATOM   1742  N   THR A 186      42.990  31.141  14.862  1.00  0.00      RA0  N
ATOM   1743  H   THR A 186      43.066  30.260  15.334  1.00  0.00      RA0  H
ATOM   1744  CA  THR A 186      43.633  31.230  13.551  1.00  0.00      RA0  C
ATOM   1745  CB  THR A 186      44.830  30.296  13.619  1.00  0.00      RA0  C
ATOM   1746  OG1 THR A 186      44.760  29.525  14.829  1.00  0.00      RA0  O
ATOM   1747  HG1 THR A 186      45.484  28.902  14.783  1.00  0.00      RA0  H
ATOM   1748  CG2 THR A 186      46.167  31.028  13.513  1.00  0.00      RA0  C
ATOM   1749  C   THR A 186      42.669  30.774  12.458  1.00  0.00      RA0  C
ATOM   1750  O   THR A 186      42.839  29.702  11.833  1.00  0.00      RA0  O
ATOM   1751  N   THR A 187      41.649  31.616  12.254  1.00  0.00      RA0  N
ATOM   1752  H   THR A 187      41.541  32.420  12.840  1.00  0.00      RA0  H
ATOM   1753  CA  THR A 187      40.588  31.408  11.282  1.00  0.00      RA0  C
ATOM   1754  CB  THR A 187      39.362  31.095  12.118  1.00  0.00      RA0  C
ATOM   1755  OG1 THR A 187      39.320  32.037  13.196  1.00  0.00      RA0  O
ATOM   1756  HG1 THR A 187      38.705  32.716  12.900  1.00  0.00      RA0  H
ATOM   1757  CG2 THR A 187      39.376  29.678  12.688  1.00  0.00      RA0  C
ATOM   1758  C   THR A 187      40.383  32.686  10.472  1.00  0.00      RA0  C
ATOM   1759  O   THR A 187      40.945  33.751  10.779  1.00  0.00      RA0  O
ATOM   1760  N   GLY A 188      39.570  32.584   9.423  1.00  0.00      RA0  N
ATOM   1761  H   GLY A 188      39.125  31.717   9.192  1.00  0.00      RA0  H
ATOM   1762  CA  GLY A 188      39.319  33.722   8.585  1.00  0.00      RA0  C
ATOM   1763  C   GLY A 188      38.484  33.350   7.377  1.00  0.00      RA0  C
ATOM   1764  O   GLY A 188      38.259  32.169   7.109  1.00  0.00      RA0  O
ATOM   1765  N   TYR A 189      38.034  34.376   6.693  1.00  0.00      RA0  N
ATOM   1766  H   TYR A 189      38.356  35.279   6.976  1.00  0.00      RA0  H
ATOM   1767  CA  TYR A 189      37.176  34.275   5.523  1.00  0.00      RA0  C
ATOM   1768  CB  TYR A 189      35.837  34.847   6.000  1.00  0.00      RA0  C
ATOM   1769  CG  TYR A 189      34.624  34.610   5.130  1.00  0.00      RA0  C
ATOM   1770  CD1 TYR A 189      34.353  33.374   4.554  1.00  0.00      RA0  C
ATOM   1771  CE1 TYR A 189      33.172  33.193   3.835  1.00  0.00      RA0  C
ATOM   1772  CD2 TYR A 189      33.733  35.662   4.960  1.00  0.00      RA0  C
ATOM   1773  CE2 TYR A 189      32.557  35.483   4.247  1.00  0.00      RA0  C
ATOM   1774  CZ  TYR A 189      32.276  34.248   3.680  1.00  0.00      RA0  C
ATOM   1775  OH  TYR A 189      31.116  34.092   2.950  1.00  0.00      RA0  O
ATOM   1776  HH  TYR A 189      30.727  34.939   2.774  1.00  0.00      RA0  H
ATOM   1777  C   TYR A 189      37.773  35.015   4.324  1.00  0.00      RA0  C
ATOM   1778  O   TYR A 189      37.037  35.478   3.454  1.00  0.00      RA0  O
ATOM   1779  N   THR A 190      39.113  35.092   4.246  1.00  0.00      RA0  N
ATOM   1780  H   THR A 190      39.676  34.656   4.946  1.00  0.00      RA0  H
ATOM   1781  CA  THR A 190      39.760  35.962   3.272  1.00  0.00      RA0  C
ATOM   1782  CB  THR A 190      40.345  36.952   4.247  1.00  0.00      RA0  C
ATOM   1783  OG1 THR A 190      40.345  36.262   5.510  1.00  0.00      RA0  O
ATOM   1784  HG1 THR A 190      40.220  36.915   6.192  1.00  0.00      RA0  H
ATOM   1785  CG2 THR A 190      39.479  38.205   4.388  1.00  0.00      RA0  C
ATOM   1786  C   THR A 190      40.745  35.308   2.321  1.00  0.00      RA0  C
ATOM   1787  O   THR A 190      41.059  35.900   1.287  1.00  0.00      RA0  O
ATOM   1788  N   GLY A 191      41.231  34.122   2.655  1.00  0.00      RA0  N
ATOM   1789  H   GLY A 191      40.905  33.699   3.499  1.00  0.00      RA0  H
ATOM   1790  CA  GLY A 191      42.315  33.493   1.897  1.00  0.00      RA0  C
ATOM   1791  C   GLY A 191      43.697  33.959   2.369  1.00  0.00      RA0  C
ATOM   1792  O   GLY A 191      44.704  33.636   1.746  1.00  0.00      RA0  O
ATOM   1793  N   GLU A 192      43.716  34.765   3.436  1.00  0.00      RA0  N
ATOM   1794  H   GLU A 192      42.880  34.945   3.949  1.00  0.00      RA0  H
ATOM   1795  CA  GLU A 192      44.948  35.243   4.050  1.00  0.00      RA0  C
ATOM   1796  CB  GLU A 192      44.956  36.772   4.088  1.00  0.00      RA0  C
ATOM   1797  CG  GLU A 192      44.604  37.415   2.742  1.00  0.00      RA0  C
ATOM   1798  CD  GLU A 192      45.565  36.945   1.669  1.00  0.00      RA0  C
ATOM   1799  OE1 GLU A 192      46.760  36.897   1.928  1.00  0.00      RA0  O
ATOM   1800  OE2 GLU A 192      45.118  36.621   0.570  1.00  0.00      RA0  O
ATOM   1801  C   GLU A 192      45.079  34.658   5.443  1.00  0.00      RA0  C
ATOM   1802  O   GLU A 192      44.120  34.139   6.001  1.00  0.00      RA0  O
ATOM   1803  N   ALA A 193      46.273  34.795   6.018  1.00  0.00      RA0  N
ATOM   1804  H   ALA A 193      46.966  35.264   5.477  1.00  0.00      RA0  H
ATOM   1805  CA  ALA A 193      46.501  34.558   7.441  1.00  0.00      RA0  C
ATOM   1806  CB  ALA A 193      47.996  34.581   7.762  1.00  0.00      RA0  C
ATOM   1807  C   ALA A 193      45.797  35.615   8.278  1.00  0.00      RA0  C
ATOM   1808  O   ALA A 193      45.417  36.662   7.786  1.00  0.00      RA0  O
ATOM   1809  N   GLY A 194      45.619  35.310   9.551  1.00  0.00      RA0  N
ATOM   1810  H   GLY A 194      45.847  34.412   9.932  1.00  0.00      RA0  H
ATOM   1811  CA  GLY A 194      44.989  36.252  10.455  1.00  0.00      RA0  C
ATOM   1812  C   GLY A 194      44.460  35.601  11.697  1.00  0.00      RA0  C
ATOM   1813  O   GLY A 194      44.756  34.437  11.964  1.00  0.00      RA0  O
ATOM   1814  N   TYR A 195      43.694  36.388  12.467  1.00  0.00      RA0  N
ATOM   1815  H   TYR A 195      43.412  37.301  12.172  1.00  0.00      RA0  H
ATOM   1816  CA  TYR A 195      43.018  35.893  13.639  1.00  0.00      RA0  C
ATOM   1817  CB  TYR A 195      43.602  36.508  14.912  1.00  0.00      RA0  C
ATOM   1818  CG  TYR A 195      44.938  35.913  15.278  1.00  0.00      RA0  C
ATOM   1819  CD1 TYR A 195      45.176  34.560  15.079  1.00  0.00      RA0  C
ATOM   1820  CE1 TYR A 195      46.393  34.012  15.459  1.00  0.00      RA0  C
ATOM   1821  CD2 TYR A 195      45.920  36.718  15.844  1.00  0.00      RA0  C
ATOM   1822  CE2 TYR A 195      47.135  36.166  16.233  1.00  0.00      RA0  C
ATOM   1823  CZ  TYR A 195      47.370  34.810  16.040  1.00  0.00      RA0  C
ATOM   1824  OH  TYR A 195      48.570  34.248  16.415  1.00  0.00      RA0  O
ATOM   1825  HH  TYR A 195      49.087  34.862  16.920  1.00  0.00      RA0  H
ATOM   1826  C   TYR A 195      41.549  36.328  13.574  1.00  0.00      RA0  C
ATOM   1827  O   TYR A 195      41.222  37.317  12.900  1.00  0.00      RA0  O
ATOM   1828  N   GLU A 196      40.713  35.591  14.292  1.00  0.00      RA0  N
ATOM   1829  H   GLU A 196      41.024  34.731  14.699  1.00  0.00      RA0  H
ATOM   1830  CA  GLU A 196      39.442  36.110  14.790  1.00  0.00      RA0  C
ATOM   1831  CB  GLU A 196      38.278  35.357  14.108  1.00  0.00      RA0  C
ATOM   1832  CG  GLU A 196      38.361  35.715  12.605  1.00  0.00      RA0  C
ATOM   1833  CD  GLU A 196      37.359  35.032  11.686  1.00  0.00      RA0  C
ATOM   1834  OE1 GLU A 196      37.265  33.809  11.747  1.00  0.00      RA0  O
ATOM   1835  OE2 GLU A 196      36.729  35.715  10.861  1.00  0.00      RA0  O
ATOM   1836  C   GLU A 196      39.548  36.155  16.312  1.00  0.00      RA0  C
ATOM   1837  O   GLU A 196      40.030  35.204  16.966  1.00  0.00      RA0  O
ATOM   1838  N   ILE A 197      39.134  37.269  16.880  1.00  0.00      RA0  N
ATOM   1839  H   ILE A 197      38.681  37.980  16.343  1.00  0.00      RA0  H
ATOM   1840  CA  ILE A 197      39.331  37.519  18.301  1.00  0.00      RA0  C
ATOM   1841  CB  ILE A 197      40.351  38.637  18.533  1.00  0.00      RA0  C
ATOM   1842  CG2 ILE A 197      40.533  38.889  20.029  1.00  0.00      RA0  C
ATOM   1843  CG1 ILE A 197      41.683  38.322  17.848  1.00  0.00      RA0  C
ATOM   1844  CD1 ILE A 197      42.713  39.442  17.981  1.00  0.00      RA0  C
ATOM   1845  C   ILE A 197      37.992  37.864  18.938  1.00  0.00      RA0  C
ATOM   1846  O   ILE A 197      37.379  38.861  18.577  1.00  0.00      RA0  O
ATOM   1847  N   ALA A 198      37.529  37.025  19.869  1.00  0.00      RA0  N
ATOM   1848  H   ALA A 198      38.120  36.285  20.191  1.00  0.00      RA0  H
ATOM   1849  CA  ALA A 198      36.277  37.299  20.579  1.00  0.00      RA0  C
ATOM   1850  CB  ALA A 198      35.434  36.031  20.701  1.00  0.00      RA0  C
ATOM   1851  C   ALA A 198      36.610  37.807  21.973  1.00  0.00      RA0  C
ATOM   1852  O   ALA A 198      37.544  37.323  22.614  1.00  0.00      RA0  O
ATOM   1853  N   LEU A 199      35.836  38.781  22.442  1.00  0.00      RA0  N
ATOM   1854  H   LEU A 199      35.048  39.132  21.924  1.00  0.00      RA0  H
ATOM   1855  CA  LEU A 199      36.077  39.382  23.745  1.00  0.00      RA0  C
ATOM   1856  CB  LEU A 199      37.193  40.428  23.558  1.00  0.00      RA0  C
ATOM   1857  CG  LEU A 199      36.850  41.720  22.795  1.00  0.00      RA0  C
ATOM   1858  CD1 LEU A 199      37.924  42.765  23.065  1.00  0.00      RA0  C
ATOM   1859  CD2 LEU A 199      36.651  41.565  21.282  1.00  0.00      RA0  C
ATOM   1860  C   LEU A 199      34.791  40.024  24.251  1.00  0.00      RA0  C
ATOM   1861  O   LEU A 199      33.848  40.211  23.482  1.00  0.00      RA0  O
ATOM   1862  N   PRO A 200      34.731  40.356  25.543  1.00  0.00      RA0  N
ATOM   1863  CD  PRO A 200      35.721  40.070  26.578  1.00  0.00      RA0  C
ATOM   1864  CA  PRO A 200      33.512  40.955  26.107  1.00  0.00      RA0  C
ATOM   1865  CB  PRO A 200      33.853  41.100  27.588  1.00  0.00      RA0  C
ATOM   1866  CG  PRO A 200      34.908  40.036  27.862  1.00  0.00      RA0  C
ATOM   1867  C   PRO A 200      33.071  42.178  25.358  1.00  0.00      RA0  C
ATOM   1868  O   PRO A 200      33.899  42.999  24.964  1.00  0.00      RA0  O
ATOM   1869  N   ASN A 201      31.760  42.311  25.160  1.00  0.00      RA0  N
ATOM   1870  H   ASN A 201      31.178  41.542  25.430  1.00  0.00      RA0  H
ATOM   1871  CA  ASN A 201      31.212  43.471  24.462  1.00  0.00      RA0  C
ATOM   1872  CB  ASN A 201      29.685  43.516  24.634  1.00  0.00      RA0  C
ATOM   1873  CG  ASN A 201      28.998  42.446  23.805  1.00  0.00      RA0  C
ATOM   1874  OD1 ASN A 201      29.466  42.067  22.739  1.00  0.00      RA0  O
ATOM   1875  ND2 ASN A 201      27.860  41.973  24.346  1.00  0.00      RA0  N
ATOM   1876 HD21 ASN A 201      27.505  42.296  25.221  1.00  0.00      RA0  H
ATOM   1877 HD22 ASN A 201      27.322  41.254  23.888  1.00  0.00      RA0  H
ATOM   1878  C   ASN A 201      31.800  44.788  24.983  1.00  0.00      RA0  C
ATOM   1879  O   ASN A 201      32.125  45.698  24.208  1.00  0.00      RA0  O
ATOM   1880  N   GLU A 202      31.935  44.870  26.299  1.00  0.00      RA0  N
ATOM   1881  H   GLU A 202      31.876  44.051  26.870  1.00  0.00      RA0  H
ATOM   1882  CA  GLU A 202      32.386  46.099  26.965  1.00  0.00      RA0  C
ATOM   1883  CB  GLU A 202      31.964  46.094  28.450  1.00  0.00      RA0  C
ATOM   1884  CG  GLU A 202      33.032  45.927  29.549  1.00  0.00      RA0  C
ATOM   1885  CD  GLU A 202      33.590  44.517  29.629  1.00  0.00      RA0  C
ATOM   1886  OE1 GLU A 202      33.825  43.905  28.599  1.00  0.00      RA0  O
ATOM   1887  OE2 GLU A 202      33.860  44.029  30.724  1.00  0.00      RA0  O
ATOM   1888  C   GLU A 202      33.868  46.439  26.747  1.00  0.00      RA0  C
ATOM   1889  O   GLU A 202      34.297  47.572  27.036  1.00  0.00      RA0  O
ATOM   1890  N   LYS A 203      34.639  45.457  26.281  1.00  0.00      RA0  N
ATOM   1891  H   LYS A 203      34.226  44.560  26.129  1.00  0.00      RA0  H
ATOM   1892  CA  LYS A 203      36.055  45.639  25.902  1.00  0.00      RA0  C
ATOM   1893  CB  LYS A 203      36.953  44.435  26.196  1.00  0.00      RA0  C
ATOM   1894  CG  LYS A 203      36.925  43.803  27.578  1.00  0.00      RA0  C
ATOM   1895  CD  LYS A 203      37.171  44.762  28.737  1.00  0.00      RA0  C
ATOM   1896  CE  LYS A 203      37.144  43.980  30.048  1.00  0.00      RA0  C
ATOM   1897  NZ  LYS A 203      36.073  42.978  29.973  1.00  0.00      RA0  N
ATOM   1898  HZ1 LYS A 203      36.475  42.033  29.770  1.00  0.00      RA0  H
ATOM   1899  HZ2 LYS A 203      35.511  42.982  30.847  1.00  0.00      RA0  H
ATOM   1900  HZ3 LYS A 203      35.355  43.253  29.265  1.00  0.00      RA0  H
ATOM   1901  C   LYS A 203      36.285  45.904  24.414  1.00  0.00      RA0  C
ATOM   1902  O   LYS A 203      37.393  46.235  23.996  1.00  0.00      RA0  O
ATOM   1903  N   ALA A 204      35.250  45.707  23.604  1.00  0.00      RA0  N
ATOM   1904  H   ALA A 204      34.350  45.513  23.999  1.00  0.00      RA0  H
ATOM   1905  CA  ALA A 204      35.403  45.662  22.157  1.00  0.00      RA0  C
ATOM   1906  CB  ALA A 204      34.088  45.253  21.495  1.00  0.00      RA0  C
ATOM   1907  C   ALA A 204      35.881  46.979  21.553  1.00  0.00      RA0  C
ATOM   1908  O   ALA A 204      36.794  46.997  20.704  1.00  0.00      RA0  O
ATOM   1909  N   ALA A 205      35.277  48.078  21.979  1.00  0.00      RA0  N
ATOM   1910  H   ALA A 205      34.668  48.022  22.770  1.00  0.00      RA0  H
ATOM   1911  CA  ALA A 205      35.531  49.388  21.340  1.00  0.00      RA0  C
ATOM   1912  CB  ALA A 205      34.616  50.462  21.930  1.00  0.00      RA0  C
ATOM   1913  C   ALA A 205      36.972  49.794  21.545  1.00  0.00      RA0  C
ATOM   1914  O   ALA A 205      37.616  50.274  20.637  1.00  0.00      RA0  O
ATOM   1915  N   ASP A 206      37.483  49.586  22.747  1.00  0.00      RA0  N
ATOM   1916  H   ASP A 206      36.938  49.273  23.529  1.00  0.00      RA0  H
ATOM   1917  CA  ASP A 206      38.866  49.965  23.032  1.00  0.00      RA0  C
ATOM   1918  CB  ASP A 206      39.159  49.816  24.524  1.00  0.00      RA0  C
ATOM   1919  CG  ASP A 206      38.023  50.399  25.333  1.00  0.00      RA0  C
ATOM   1920  OD1 ASP A 206      38.140  51.540  25.774  1.00  0.00      RA0  O
ATOM   1921  OD2 ASP A 206      37.023  49.705  25.519  1.00  0.00      RA0  O
ATOM   1922  C   ASP A 206      39.848  49.089  22.256  1.00  0.00      RA0  C
ATOM   1923  O   ASP A 206      40.889  49.562  21.834  1.00  0.00      RA0  O
ATOM   1924  N   PHE A 207      39.524  47.812  22.099  1.00  0.00      RA0  N
ATOM   1925  H   PHE A 207      38.659  47.489  22.489  1.00  0.00      RA0  H
ATOM   1926  CA  PHE A 207      40.396  46.894  21.394  1.00  0.00      RA0  C
ATOM   1927  CB  PHE A 207      39.934  45.459  21.620  1.00  0.00      RA0  C
ATOM   1928  CG  PHE A 207      40.923  44.489  21.021  1.00  0.00      RA0  C
ATOM   1929  CD1 PHE A 207      42.280  44.619  21.295  1.00  0.00      RA0  C
ATOM   1930  CD2 PHE A 207      40.473  43.458  20.206  1.00  0.00      RA0  C
ATOM   1931  CE1 PHE A 207      43.185  43.713  20.756  1.00  0.00      RA0  C
ATOM   1932  CE2 PHE A 207      41.379  42.554  19.668  1.00  0.00      RA0  C
ATOM   1933  CZ  PHE A 207      42.736  42.680  19.944  1.00  0.00      RA0  C
ATOM   1934  C   PHE A 207      40.414  47.237  19.906  1.00  0.00      RA0  C
ATOM   1935  O   PHE A 207      41.479  47.299  19.293  1.00  0.00      RA0  O
ATOM   1936  N   TRP A 208      39.238  47.512  19.343  1.00  0.00      RA0  N
ATOM   1937  H   TRP A 208      38.415  47.436  19.906  1.00  0.00      RA0  H
ATOM   1938  CA  TRP A 208      39.124  48.045  17.980  1.00  0.00      RA0  C
ATOM   1939  CB  TRP A 208      37.654  48.363  17.689  1.00  0.00      RA0  C
ATOM   1940  CG  TRP A 208      37.427  48.883  16.285  1.00  0.00      RA0  C
ATOM   1941  CD2 TRP A 208      37.069  48.135  15.103  1.00  0.00      RA0  C
ATOM   1942  CE2 TRP A 208      36.918  49.058  14.041  1.00  0.00      RA0  C
ATOM   1943  CE3 TRP A 208      36.863  46.781  14.869  1.00  0.00      RA0  C
ATOM   1944  CD1 TRP A 208      37.476  50.221  15.862  1.00  0.00      RA0  C
ATOM   1945  NE1 TRP A 208      37.176  50.330  14.541  1.00  0.00      RA0  N
ATOM   1946  HE1 TRP A 208      37.136  51.168  14.032  1.00  0.00      RA0  H
ATOM   1947  CZ2 TRP A 208      36.563  48.598  12.777  1.00  0.00      RA0  C
ATOM   1948  CZ3 TRP A 208      36.509  46.335  13.601  1.00  0.00      RA0  C
ATOM   1949  CH2 TRP A 208      36.359  47.241  12.557  1.00  0.00      RA0  C
ATOM   1950  C   TRP A 208      40.012  49.281  17.774  1.00  0.00      RA0  C
ATOM   1951  O   TRP A 208      40.789  49.361  16.814  1.00  0.00      RA0  O
ATOM   1952  N   ARG A 209      39.881  50.268  18.660  1.00  0.00      RA0  N
ATOM   1953  H   ARG A 209      39.239  50.173  19.426  1.00  0.00      RA0  H
ATOM   1954  CA  ARG A 209      40.678  51.485  18.541  1.00  0.00      RA0  C
ATOM   1955  CB  ARG A 209      40.389  52.358  19.760  1.00  0.00      RA0  C
ATOM   1956  CG  ARG A 209      39.222  53.319  19.616  1.00  0.00      RA0  C
ATOM   1957  CD  ARG A 209      39.718  54.743  19.359  1.00  0.00      RA0  C
ATOM   1958  NE  ARG A 209      40.789  54.777  18.362  1.00  0.00      RA0  N
ATOM   1959  HE  ARG A 209      41.752  54.778  18.689  1.00  0.00      RA0  H
ATOM   1960  CZ  ARG A 209      40.499  54.761  17.029  1.00  0.00      RA0  C
ATOM   1961  NH1 ARG A 209      39.217  54.663  16.599  1.00  0.00      RA0  N
ATOM   1962 HH11 ARG A 209      38.956  54.691  15.633  1.00  0.00      RA0  H
ATOM   1963 HH12 ARG A 209      38.443  54.533  17.240  1.00  0.00      RA0  H
ATOM   1964  NH2 ARG A 209      41.519  54.840  16.158  1.00  0.00      RA0  N
ATOM   1965 HH21 ARG A 209      41.432  54.851  15.163  1.00  0.00      RA0  H
ATOM   1966 HH22 ARG A 209      42.462  54.886  16.530  1.00  0.00      RA0  H
ATOM   1967  C   ARG A 209      42.182  51.183  18.623  1.00  0.00      RA0  C
ATOM   1968  O   ARG A 209      42.974  51.759  17.883  1.00  0.00      RA0  O
ATOM   1969  N   ALA A 210      42.564  50.281  19.527  1.00  0.00      RA0  N
ATOM   1970  H   ALA A 210      41.894  49.879  20.153  1.00  0.00      RA0  H
ATOM   1971  CA  ALA A 210      43.973  49.900  19.650  1.00  0.00      RA0  C
ATOM   1972  CB  ALA A 210      44.159  48.927  20.814  1.00  0.00      RA0  C
ATOM   1973  C   ALA A 210      44.485  49.255  18.351  1.00  0.00      RA0  C
ATOM   1974  O   ALA A 210      45.640  49.465  17.961  1.00  0.00      RA0  O
ATOM   1975  N   LEU A 211      43.615  48.486  17.688  1.00  0.00      RA0  N
ATOM   1976  H   LEU A 211      42.694  48.363  18.064  1.00  0.00      RA0  H
ATOM   1977  CA  LEU A 211      43.980  47.816  16.445  1.00  0.00      RA0  C
ATOM   1978  CB  LEU A 211      42.893  46.823  16.035  1.00  0.00      RA0  C
ATOM   1979  CG  LEU A 211      42.904  45.480  16.760  1.00  0.00      RA0  C
ATOM   1980  CD1 LEU A 211      41.537  44.799  16.690  1.00  0.00      RA0  C
ATOM   1981  CD2 LEU A 211      44.009  44.565  16.230  1.00  0.00      RA0  C
ATOM   1982  C   LEU A 211      44.160  48.818  15.300  1.00  0.00      RA0  C
ATOM   1983  O   LEU A 211      45.096  48.693  14.533  1.00  0.00      RA0  O
ATOM   1984  N   VAL A 212      43.303  49.829  15.232  1.00  0.00      RA0  N
ATOM   1985  H   VAL A 212      42.562  49.857  15.907  1.00  0.00      RA0  H
ATOM   1986  CA  VAL A 212      43.474  50.924  14.281  1.00  0.00      RA0  C
ATOM   1987  CB  VAL A 212      42.412  52.017  14.435  1.00  0.00      RA0  C
ATOM   1988  CG1 VAL A 212      42.629  53.102  13.379  1.00  0.00      RA0  C
ATOM   1989  CG2 VAL A 212      40.984  51.479  14.385  1.00  0.00      RA0  C
ATOM   1990  C   VAL A 212      44.844  51.543  14.477  1.00  0.00      RA0  C
ATOM   1991  O   VAL A 212      45.622  51.698  13.519  1.00  0.00      RA0  O
ATOM   1992  N   GLU A 213      45.154  51.866  15.726  1.00  0.00      RA0  N
ATOM   1993  H   GLU A 213      44.503  51.746  16.482  1.00  0.00      RA0  H
ATOM   1994  CA  GLU A 213      46.448  52.480  16.040  1.00  0.00      RA0  C
ATOM   1995  CB  GLU A 213      46.496  52.919  17.514  1.00  0.00      RA0  C
ATOM   1996  CG  GLU A 213      46.018  54.357  17.802  1.00  0.00      RA0  C
ATOM   1997  CD  GLU A 213      44.554  54.459  18.217  1.00  0.00      RA0  C
ATOM   1998  OE1 GLU A 213      43.800  55.171  17.560  1.00  0.00      RA0  O
ATOM   1999  OE2 GLU A 213      44.169  53.887  19.232  1.00  0.00      RA0  O
ATOM   2000  C   GLU A 213      47.628  51.559  15.686  1.00  0.00      RA0  C
ATOM   2001  O   GLU A 213      48.710  52.037  15.319  1.00  0.00      RA0  O
ATOM   2002  N   ALA A 214      47.415  50.247  15.776  1.00  0.00      RA0  N
ATOM   2003  H   ALA A 214      46.537  49.932  16.141  1.00  0.00      RA0  H
ATOM   2004  CA  ALA A 214      48.424  49.241  15.402  1.00  0.00      RA0  C
ATOM   2005  CB  ALA A 214      48.064  47.869  15.978  1.00  0.00      RA0  C
ATOM   2006  C   ALA A 214      48.627  49.103  13.890  1.00  0.00      RA0  C
ATOM   2007  O   ALA A 214      49.448  48.297  13.454  1.00  0.00      RA0  O
ATOM   2008  N   GLY A 215      47.862  49.854  13.101  1.00  0.00      RA0  N
ATOM   2009  H   GLY A 215      47.133  50.412  13.500  1.00  0.00      RA0  H
ATOM   2010  CA  GLY A 215      48.031  49.877  11.666  1.00  0.00      RA0  C
ATOM   2011  C   GLY A 215      47.119  48.898  10.949  1.00  0.00      RA0  C
ATOM   2012  O   GLY A 215      47.398  48.508   9.817  1.00  0.00      RA0  O
ATOM   2013  N   VAL A 216      46.016  48.507  11.586  1.00  0.00      RA0  N
ATOM   2014  H   VAL A 216      45.761  48.905  12.472  1.00  0.00      RA0  H
ATOM   2015  CA  VAL A 216      45.030  47.614  10.938  1.00  0.00      RA0  C
ATOM   2016  CB  VAL A 216      44.544  46.567  11.937  1.00  0.00      RA0  C
ATOM   2017  CG1 VAL A 216      43.723  45.499  11.227  1.00  0.00      RA0  C
ATOM   2018  CG2 VAL A 216      45.713  45.949  12.702  1.00  0.00      RA0  C
ATOM   2019  C   VAL A 216      43.867  48.464  10.407  1.00  0.00      RA0  C
ATOM   2020  O   VAL A 216      43.235  49.198  11.162  1.00  0.00      RA0  O
ATOM   2021  N   LYS A 217      43.595  48.357   9.112  1.00  0.00      RA0  N
ATOM   2022  H   LYS A 217      44.057  47.653   8.566  1.00  0.00      RA0  H
ATOM   2023  CA  LYS A 217      42.593  49.191   8.446  1.00  0.00      RA0  C
ATOM   2024  CB  LYS A 217      42.864  49.406   6.949  1.00  0.00      RA0  C
ATOM   2025  CG  LYS A 217      42.137  50.672   6.467  1.00  0.00      RA0  C
ATOM   2026  CD  LYS A 217      41.267  50.522   5.217  1.00  0.00      RA0  C
ATOM   2027  CE  LYS A 217      40.430  51.780   4.916  1.00  0.00      RA0  C
ATOM   2028  NZ  LYS A 217      39.732  51.622   3.632  1.00  0.00      RA0  N
ATOM   2029  HZ1 LYS A 217      38.742  51.297   3.703  1.00  0.00      RA0  H
ATOM   2030  HZ2 LYS A 217      39.795  52.457   3.013  1.00  0.00      RA0  H
ATOM   2031  HZ3 LYS A 217      40.268  50.947   3.045  1.00  0.00      RA0  H
ATOM   2032  C   LYS A 217      41.187  48.640   8.645  1.00  0.00      RA0  C
ATOM   2033  O   LYS A 217      40.949  47.459   8.367  1.00  0.00      RA0  O
ATOM   2034  N   PRO A 218      40.240  49.470   9.110  1.00  0.00      RA0  N
ATOM   2035  CD  PRO A 218      40.436  50.785   9.706  1.00  0.00      RA0  C
ATOM   2036  CA  PRO A 218      38.845  49.048   9.072  1.00  0.00      RA0  C
ATOM   2037  CB  PRO A 218      38.121  50.265   9.658  1.00  0.00      RA0  C
ATOM   2038  CG  PRO A 218      39.158  51.001  10.504  1.00  0.00      RA0  C
ATOM   2039  C   PRO A 218      38.347  48.677   7.649  1.00  0.00      RA0  C
ATOM   2040  O   PRO A 218      38.499  49.440   6.697  1.00  0.00      RA0  O
ATOM   2041  N   CYS A 219      37.719  47.510   7.563  1.00  0.00      RA0  N
ATOM   2042  H   CYS A 219      37.577  46.919   8.360  1.00  0.00      RA0  H
ATOM   2043  CA  CYS A 219      37.224  46.966   6.307  1.00  0.00      RA0  C
ATOM   2044  CB  CYS A 219      38.145  45.832   5.868  1.00  0.00      RA0  C
ATOM   2045  SG  CYS A 219      39.880  46.330   5.738  1.00  0.00      RA0  S
ATOM   2046  C   CYS A 219      35.773  46.522   6.465  1.00  0.00      RA0  C
ATOM   2047  O   CYS A 219      35.413  45.922   7.468  1.00  0.00      RA0  O
ATOM   2048  N   GLY A 220      34.983  46.773   5.422  1.00  0.00      RA0  N
ATOM   2049  H   GLY A 220      35.379  47.236   4.623  1.00  0.00      RA0  H
ATOM   2050  CA  GLY A 220      33.552  46.565   5.440  1.00  0.00      RA0  C
ATOM   2051  C   GLY A 220      33.083  45.327   4.699  1.00  0.00      RA0  C
ATOM   2052  O   GLY A 220      33.852  44.474   4.286  1.00  0.00      RA0  O
ATOM   2053  N   LEU A 221      31.771  45.231   4.564  1.00  0.00      RA0  N
ATOM   2054  H   LEU A 221      31.211  45.977   4.928  1.00  0.00      RA0  H
ATOM   2055  CA  LEU A 221      31.127  44.069   3.968  1.00  0.00      RA0  C
ATOM   2056  CB  LEU A 221      29.614  44.152   4.136  1.00  0.00      RA0  C
ATOM   2057  CG  LEU A 221      29.167  44.266   5.591  1.00  0.00      RA0  C
ATOM   2058  CD1 LEU A 221      27.682  44.604   5.675  1.00  0.00      RA0  C
ATOM   2059  CD2 LEU A 221      29.536  43.030   6.415  1.00  0.00      RA0  C
ATOM   2060  C   LEU A 221      31.454  43.911   2.501  1.00  0.00      RA0  C
ATOM   2061  O   LEU A 221      31.499  42.783   1.981  1.00  0.00      RA0  O
ATOM   2062  N   GLY A 222      31.651  45.020   1.799  1.00  0.00      RA0  N
ATOM   2063  H   GLY A 222      31.629  45.912   2.254  1.00  0.00      RA0  H
ATOM   2064  CA  GLY A 222      31.971  44.962   0.369  1.00  0.00      RA0  C
ATOM   2065  C   GLY A 222      33.273  44.205   0.122  1.00  0.00      RA0  C
ATOM   2066  O   GLY A 222      33.332  43.260  -0.639  1.00  0.00      RA0  O
ATOM   2067  N   ALA A 223      34.314  44.594   0.835  1.00  0.00      RA0  N
ATOM   2068  H   ALA A 223      34.194  45.333   1.497  1.00  0.00      RA0  H
ATOM   2069  CA  ALA A 223      35.586  43.875   0.781  1.00  0.00      RA0  C
ATOM   2070  CB  ALA A 223      36.654  44.637   1.561  1.00  0.00      RA0  C
ATOM   2071  C   ALA A 223      35.477  42.455   1.366  1.00  0.00      RA0  C
ATOM   2072  O   ALA A 223      36.089  41.507   0.856  1.00  0.00      RA0  O
ATOM   2073  N   ARG A 224      34.691  42.279   2.425  1.00  0.00      RA0  N
ATOM   2074  H   ARG A 224      34.239  43.064   2.852  1.00  0.00      RA0  H
ATOM   2075  CA  ARG A 224      34.478  40.940   2.972  1.00  0.00      RA0  C
ATOM   2076  CB  ARG A 224      33.530  40.888   4.185  1.00  0.00      RA0  C
ATOM   2077  CG  ARG A 224      33.526  39.596   5.046  1.00  0.00      RA0  C
ATOM   2078  CD  ARG A 224      34.772  39.283   5.918  1.00  0.00      RA0  C
ATOM   2079  NE  ARG A 224      34.486  38.244   6.931  1.00  0.00      RA0  N
ATOM   2080  HE  ARG A 224      33.535  37.919   6.918  1.00  0.00      RA0  H
ATOM   2081  CZ  ARG A 224      35.417  37.752   7.832  1.00  0.00      RA0  C
ATOM   2082  NH1 ARG A 224      36.709  38.137   7.751  1.00  0.00      RA0  N
ATOM   2083 HH11 ARG A 224      37.419  37.738   8.351  1.00  0.00      RA0  H
ATOM   2084 HH12 ARG A 224      37.030  38.816   7.088  1.00  0.00      RA0  H
ATOM   2085  NH2 ARG A 224      35.044  36.866   8.794  1.00  0.00      RA0  N
ATOM   2086 HH21 ARG A 224      35.690  36.473   9.479  1.00  0.00      RA0  H
ATOM   2087 HH22 ARG A 224      34.099  36.543   8.893  1.00  0.00      RA0  H
ATOM   2088  C   ARG A 224      34.041  40.003   1.827  1.00  0.00      RA0  C
ATOM   2089  O   ARG A 224      34.525  38.876   1.697  1.00  0.00      RA0  O
ATOM   2090  N   ASP A 225      33.130  40.476   0.983  1.00  0.00      RA0  N
ATOM   2091  H   ASP A 225      32.733  41.389   1.096  1.00  0.00      RA0  H
ATOM   2092  CA  ASP A 225      32.631  39.627  -0.077  1.00  0.00      RA0  C
ATOM   2093  CB  ASP A 225      31.206  39.868  -0.589  1.00  0.00      RA0  C
ATOM   2094  CG  ASP A 225      30.590  38.487  -0.843  1.00  0.00      RA0  C
ATOM   2095  OD1 ASP A 225      30.246  37.809   0.122  1.00  0.00      RA0  O
ATOM   2096  OD2 ASP A 225      30.478  38.046  -1.987  1.00  0.00      RA0  O
ATOM   2097  C   ASP A 225      33.641  39.385  -1.205  1.00  0.00      RA0  C
ATOM   2098  O   ASP A 225      33.788  38.242  -1.635  1.00  0.00      RA0  O
ATOM   2099  N   THR A 226      34.304  40.433  -1.695  1.00  0.00      RA0  N
ATOM   2100  H   THR A 226      34.201  41.314  -1.238  1.00  0.00      RA0  H
ATOM   2101  CA  THR A 226      35.314  40.237  -2.754  1.00  0.00      RA0  C
ATOM   2102  CB  THR A 226      35.718  41.649  -3.149  1.00  0.00      RA0  C
ATOM   2103  OG1 THR A 226      35.693  42.484  -1.983  1.00  0.00      RA0  O
ATOM   2104  HG1 THR A 226      34.789  42.774  -1.873  1.00  0.00      RA0  H
ATOM   2105  CG2 THR A 226      34.769  42.243  -4.188  1.00  0.00      RA0  C
ATOM   2106  C   THR A 226      36.448  39.327  -2.276  1.00  0.00      RA0  C
ATOM   2107  O   THR A 226      36.926  38.467  -3.028  1.00  0.00      RA0  O
ATOM   2108  N   LEU A 227      36.856  39.517  -1.033  1.00  0.00      RA0  N
ATOM   2109  H   LEU A 227      36.399  40.207  -0.471  1.00  0.00      RA0  H
ATOM   2110  CA  LEU A 227      37.914  38.685  -0.456  1.00  0.00      RA0  C
ATOM   2111  CB  LEU A 227      38.298  39.185   0.935  1.00  0.00      RA0  C
ATOM   2112  CG  LEU A 227      39.074  40.503   0.916  1.00  0.00      RA0  C
ATOM   2113  CD1 LEU A 227      38.910  41.282   2.215  1.00  0.00      RA0  C
ATOM   2114  CD2 LEU A 227      40.547  40.293   0.585  1.00  0.00      RA0  C
ATOM   2115  C   LEU A 227      37.532  37.211  -0.385  1.00  0.00      RA0  C
ATOM   2116  O   LEU A 227      38.288  36.330  -0.819  1.00  0.00      RA0  O
ATOM   2117  N   ARG A 228      36.357  36.916   0.162  1.00  0.00      RA0  N
ATOM   2118  H   ARG A 228      35.730  37.639   0.465  1.00  0.00      RA0  H
ATOM   2119  CA  ARG A 228      35.964  35.525   0.333  1.00  0.00      RA0  C
ATOM   2120  CB  ARG A 228      34.764  35.409   1.282  1.00  0.00      RA0  C
ATOM   2121  CG  ARG A 228      33.402  35.858   0.737  1.00  0.00      RA0  C
ATOM   2122  CD  ARG A 228      32.596  34.761   0.030  1.00  0.00      RA0  C
ATOM   2123  NE  ARG A 228      31.521  35.363  -0.745  1.00  0.00      RA0  N
ATOM   2124  HE  ARG A 228      31.378  36.362  -0.650  1.00  0.00      RA0  H
ATOM   2125  CZ  ARG A 228      30.691  34.625  -1.530  1.00  0.00      RA0  C
ATOM   2126  NH1 ARG A 228      30.860  33.283  -1.639  1.00  0.00      RA0  N
ATOM   2127 HH11 ARG A 228      30.214  32.695  -2.155  1.00  0.00      RA0  H
ATOM   2128 HH12 ARG A 228      31.631  32.797  -1.201  1.00  0.00      RA0  H
ATOM   2129  NH2 ARG A 228      29.709  35.282  -2.179  1.00  0.00      RA0  N
ATOM   2130 HH21 ARG A 228      29.031  34.822  -2.770  1.00  0.00      RA0  H
ATOM   2131 HH22 ARG A 228      29.653  36.293  -2.071  1.00  0.00      RA0  H
ATOM   2132  C   ARG A 228      35.668  34.814  -1.003  1.00  0.00      RA0  C
ATOM   2133  O   ARG A 228      35.923  33.623  -1.156  1.00  0.00      RA0  O
ATOM   2134  N   LEU A 229      35.145  35.532  -1.977  1.00  0.00      RA0  N
ATOM   2135  H   LEU A 229      34.916  36.498  -1.827  1.00  0.00      RA0  H
ATOM   2136  CA  LEU A 229      34.809  34.909  -3.261  1.00  0.00      RA0  C
ATOM   2137  CB  LEU A 229      33.935  35.841  -4.098  1.00  0.00      RA0  C
ATOM   2138  CG  LEU A 229      33.470  35.143  -5.374  1.00  0.00      RA0  C
ATOM   2139  CD1 LEU A 229      32.676  33.887  -5.037  1.00  0.00      RA0  C
ATOM   2140  CD2 LEU A 229      32.693  36.068  -6.307  1.00  0.00      RA0  C
ATOM   2141  C   LEU A 229      36.111  34.576  -4.022  1.00  0.00      RA0  C
ATOM   2142  O   LEU A 229      36.287  33.467  -4.555  1.00  0.00      RA0  O
ATOM   2143  N   GLU A 230      37.034  35.540  -4.032  1.00  0.00      RA0  N
ATOM   2144  H   GLU A 230      36.834  36.435  -3.626  1.00  0.00      RA0  H
ATOM   2145  CA  GLU A 230      38.381  35.294  -4.562  1.00  0.00      RA0  C
ATOM   2146  CB  GLU A 230      39.306  36.499  -4.420  1.00  0.00      RA0  C
ATOM   2147  CG  GLU A 230      38.985  37.680  -5.335  1.00  0.00      RA0  C
ATOM   2148  CD  GLU A 230      40.043  38.742  -5.127  1.00  0.00      RA0  C
ATOM   2149  OE1 GLU A 230      40.923  38.536  -4.303  1.00  0.00      RA0  O
ATOM   2150  OE2 GLU A 230      40.004  39.777  -5.784  1.00  0.00      RA0  O
ATOM   2151  C   GLU A 230      39.019  34.066  -3.917  1.00  0.00      RA0  C
ATOM   2152  O   GLU A 230      39.668  33.269  -4.598  1.00  0.00      RA0  O
ATOM   2153  N   ALA A 231      38.831  33.907  -2.617  1.00  0.00      RA0  N
ATOM   2154  H   ALA A 231      38.269  34.572  -2.123  1.00  0.00      RA0  H
ATOM   2155  CA  ALA A 231      39.380  32.767  -1.858  1.00  0.00      RA0  C
ATOM   2156  CB  ALA A 231      39.397  33.098  -0.370  1.00  0.00      RA0  C
ATOM   2157  C   ALA A 231      38.647  31.439  -2.040  1.00  0.00      RA0  C
ATOM   2158  O   ALA A 231      39.074  30.408  -1.501  1.00  0.00      RA0  O
ATOM   2159  N   GLY A 232      37.567  31.457  -2.827  1.00  0.00      RA0  N
ATOM   2160  H   GLY A 232      37.242  32.322  -3.208  1.00  0.00      RA0  H
ATOM   2161  CA  GLY A 232      36.742  30.290  -3.072  1.00  0.00      RA0  C
ATOM   2162  C   GLY A 232      35.941  29.830  -1.874  1.00  0.00      RA0  C
ATOM   2163  O   GLY A 232      35.687  28.643  -1.730  1.00  0.00      RA0  O
ATOM   2164  N   MSE A 233      35.543  30.755  -1.019  1.00  0.00      RA0  N
ATOM   2165  H   MSE A 233      35.613  31.724  -1.255  1.00  0.00      RA0  H
ATOM   2166  CA  MSE A 233      34.851  30.396   0.205  1.00  0.00      RA0  C
ATOM   2167  CB  MSE A 233      35.397  31.204   1.382  1.00  0.00      RA0  C
ATOM   2168  CG  MSE A 233      36.852  30.848   1.692  1.00  0.00      RA0  C
ATOM   2169  SE  MSE A 233      37.552  31.847   3.015  1.00  0.00      RA0  S
ATOM   2170  CE  MSE A 233      39.112  30.968   3.196  1.00  0.00      RA0  C
ATOM   2171  C   MSE A 233      33.343  30.613   0.033  1.00  0.00      RA0  C
ATOM   2172  O   MSE A 233      32.922  31.559  -0.633  1.00  0.00      RA0  O
ATOM   2173  N   ASN A 234      32.553  29.646   0.524  1.00  0.00      RA0  N
ATOM   2174  H   ASN A 234      32.934  28.971   1.153  1.00  0.00      RA0  H
ATOM   2175  CA  ASN A 234      31.112  29.673   0.312  1.00  0.00      RA0  C
ATOM   2176  CB  ASN A 234      30.494  28.307   0.617  1.00  0.00      RA0  C
ATOM   2177  CG  ASN A 234      30.865  27.296  -0.444  1.00  0.00      RA0  C
ATOM   2178  OD1 ASN A 234      31.375  27.632  -1.507  1.00  0.00      RA0  O
ATOM   2179  ND2 ASN A 234      30.570  26.032  -0.100  1.00  0.00      RA0  N
ATOM   2180 HD21 ASN A 234      30.199  25.815   0.804  1.00  0.00      RA0  H
ATOM   2181 HD22 ASN A 234      30.727  25.276  -0.744  1.00  0.00      RA0  H
ATOM   2182  C   ASN A 234      30.404  30.690   1.155  1.00  0.00      RA0  C
ATOM   2183  O   ASN A 234      30.860  31.034   2.257  1.00  0.00      RA0  O
ATOM   2184  N   LEU A 235      29.266  31.150   0.627  1.00  0.00      RA0  N
ATOM   2185  H   LEU A 235      28.997  30.875  -0.301  1.00  0.00      RA0  H
ATOM   2186  CA  LEU A 235      28.326  31.974   1.328  1.00  0.00      RA0  C
ATOM   2187  CB  LEU A 235      28.232  33.351   0.676  1.00  0.00      RA0  C
ATOM   2188  CG  LEU A 235      27.282  34.310   1.391  1.00  0.00      RA0  C
ATOM   2189  CD1 LEU A 235      27.683  34.536   2.850  1.00  0.00      RA0  C
ATOM   2190  CD2 LEU A 235      27.140  35.627   0.626  1.00  0.00      RA0  C
ATOM   2191  C   LEU A 235      26.971  31.277   1.303  1.00  0.00      RA0  C
ATOM   2192  O   LEU A 235      26.360  31.076   0.224  1.00  0.00      RA0  O
ATOM   2193  N   TYR A 236      26.522  30.899   2.494  1.00  0.00      RA0  N
ATOM   2194  H   TYR A 236      27.059  31.112   3.310  1.00  0.00      RA0  H
ATOM   2195  CA  TYR A 236      25.247  30.214   2.640  1.00  0.00      RA0  C
ATOM   2196  CB  TYR A 236      24.916  29.899   4.091  1.00  0.00      RA0  C
ATOM   2197  CG  TYR A 236      23.674  29.033   4.163  1.00  0.00      RA0  C
ATOM   2198  CD1 TYR A 236      23.737  27.685   3.823  1.00  0.00      RA0  C
ATOM   2199  CE1 TYR A 236      22.613  26.875   3.958  1.00  0.00      RA0  C
ATOM   2200  CD2 TYR A 236      22.468  29.576   4.588  1.00  0.00      RA0  C
ATOM   2201  CE2 TYR A 236      21.343  28.768   4.712  1.00  0.00      RA0  C
ATOM   2202  CZ  TYR A 236      21.417  27.411   4.423  1.00  0.00      RA0  C
ATOM   2203  OH  TYR A 236      20.303  26.607   4.615  1.00  0.00      RA0  O
ATOM   2204  HH  TYR A 236      20.529  25.709   4.355  1.00  0.00      RA0  H
ATOM   2205  C   TYR A 236      24.144  31.086   2.032  1.00  0.00      RA0  C
ATOM   2206  O   TYR A 236      24.106  32.313   2.217  1.00  0.00      RA0  O
ATOM   2207  N   GLY A 237      23.246  30.435   1.316  1.00  0.00      RA0  N
ATOM   2208  H   GLY A 237      23.347  29.450   1.182  1.00  0.00      RA0  H
ATOM   2209  CA  GLY A 237      22.192  31.105   0.599  1.00  0.00      RA0  C
ATOM   2210  C   GLY A 237      22.547  31.302  -0.857  1.00  0.00      RA0  C
ATOM   2211  O   GLY A 237      21.666  31.439  -1.692  1.00  0.00      RA0  O
ATOM   2212  N   GLN A 238      23.843  31.343  -1.166  1.00  0.00      RA0  N
ATOM   2213  H   GLN A 238      24.540  31.221  -0.460  1.00  0.00      RA0  H
ATOM   2214  CA  GLN A 238      24.307  31.522  -2.538  1.00  0.00      RA0  C
ATOM   2215  CB  GLN A 238      25.187  32.764  -2.653  1.00  0.00      RA0  C
ATOM   2216  CG  GLN A 238      24.275  33.991  -2.546  1.00  0.00      RA0  C
ATOM   2217  CD  GLN A 238      25.037  35.290  -2.694  1.00  0.00      RA0  C
ATOM   2218  OE1 GLN A 238      24.722  36.291  -2.061  1.00  0.00      RA0  O
ATOM   2219  NE2 GLN A 238      26.058  35.242  -3.560  1.00  0.00      RA0  N
ATOM   2220 HE21 GLN A 238      26.245  34.446  -4.150  1.00  0.00      RA0  H
ATOM   2221 HE22 GLN A 238      26.715  35.984  -3.670  1.00  0.00      RA0  H
ATOM   2222  C   GLN A 238      24.942  30.239  -3.057  1.00  0.00      RA0  C
ATOM   2223  O   GLN A 238      24.418  29.622  -3.995  1.00  0.00      RA0  O
ATOM   2224  N   GLU A 239      26.053  29.798  -2.480  1.00  0.00      RA0  N
ATOM   2225  H   GLU A 239      26.490  30.337  -1.756  1.00  0.00      RA0  H
ATOM   2226  CA  GLU A 239      26.675  28.534  -2.930  1.00  0.00      RA0  C
ATOM   2227  CB  GLU A 239      28.123  28.496  -2.449  1.00  0.00      RA0  C
ATOM   2228  CG  GLU A 239      29.138  29.242  -3.326  1.00  0.00      RA0  C
ATOM   2229  CD  GLU A 239      28.829  30.719  -3.480  1.00  0.00      RA0  C
ATOM   2230  OE1 GLU A 239      28.876  31.464  -2.501  1.00  0.00      RA0  O
ATOM   2231  OE2 GLU A 239      28.568  31.135  -4.604  1.00  0.00      RA0  O
ATOM   2232  C   GLU A 239      25.933  27.271  -2.514  1.00  0.00      RA0  C
ATOM   2233  O   GLU A 239      26.139  26.226  -3.112  1.00  0.00      RA0  O
ATOM   2234  N   MSE A 240      25.119  27.368  -1.464  1.00  0.00      RA0  N
ATOM   2235  H   MSE A 240      24.986  28.229  -0.973  1.00  0.00      RA0  H
ATOM   2236  CA  MSE A 240      24.269  26.270  -1.053  1.00  0.00      RA0  C
ATOM   2237  CB  MSE A 240      25.055  25.211  -0.274  1.00  0.00      RA0  C
ATOM   2238  CG  MSE A 240      25.628  25.684   1.066  1.00  0.00      RA0  C
ATOM   2239  SE  MSE A 240      26.937  26.913   0.936  1.00  0.00      RA0  S
ATOM   2240  CE  MSE A 240      27.392  26.955   2.677  1.00  0.00      RA0  C
ATOM   2241  C   MSE A 240      23.074  26.743  -0.209  1.00  0.00      RA0  C
ATOM   2242  O   MSE A 240      23.028  27.868   0.285  1.00  0.00      RA0  O
ATOM   2243  N   ASP A 241      22.115  25.848  -0.068  1.00  0.00      RA0  N
ATOM   2244  H   ASP A 241      22.065  24.962  -0.533  1.00  0.00      RA0  H
ATOM   2245  CA  ASP A 241      20.985  26.060   0.851  1.00  0.00      RA0  C
ATOM   2246  CB  ASP A 241      19.933  26.957   0.195  1.00  0.00      RA0  C
ATOM   2247  CG  ASP A 241      19.083  26.094  -0.717  1.00  0.00      RA0  C
ATOM   2248  OD1 ASP A 241      19.617  25.459  -1.616  1.00  0.00      RA0  O
ATOM   2249  OD2 ASP A 241      17.890  25.966  -0.467  1.00  0.00      RA0  O
ATOM   2250  C   ASP A 241      20.379  24.703   1.105  1.00  0.00      RA0  C
ATOM   2251  O   ASP A 241      20.979  23.675   0.726  1.00  0.00      RA0  O
ATOM   2252  N   GLU A 242      19.212  24.647   1.743  1.00  0.00      RA0  N
ATOM   2253  H   GLU A 242      18.645  25.468   1.785  1.00  0.00      RA0  H
ATOM   2254  CA  GLU A 242      18.651  23.352   2.133  1.00  0.00      RA0  C
ATOM   2255  CB  GLU A 242      17.367  23.586   2.926  1.00  0.00      RA0  C
ATOM   2256  CG  GLU A 242      17.472  24.574   4.086  1.00  0.00      RA0  C
ATOM   2257  CD  GLU A 242      17.932  23.862   5.336  1.00  0.00      RA0  C
ATOM   2258  OE1 GLU A 242      18.243  22.678   5.268  1.00  0.00      RA0  O
ATOM   2259  OE2 GLU A 242      17.955  24.490   6.388  1.00  0.00      RA0  O
ATOM   2260  C   GLU A 242      18.278  22.431   0.982  1.00  0.00      RA0  C
ATOM   2261  O   GLU A 242      18.046  21.243   1.204  1.00  0.00      RA0  O
ATOM   2262  N   THR A 243      18.251  22.974  -0.234  1.00  0.00      RA0  N
ATOM   2263  H   THR A 243      18.482  23.940  -0.378  1.00  0.00      RA0  H
ATOM   2264  CA  THR A 243      17.926  22.200  -1.441  1.00  0.00      RA0  C
ATOM   2265  CB  THR A 243      16.909  22.986  -2.285  1.00  0.00      RA0  C
ATOM   2266  OG1 THR A 243      17.412  24.237  -2.770  1.00  0.00      RA0  O
ATOM   2267  HG1 THR A 243      17.774  24.746  -2.037  1.00  0.00      RA0  H
ATOM   2268  CG2 THR A 243      15.628  23.212  -1.482  1.00  0.00      RA0  C
ATOM   2269  C   THR A 243      19.141  21.692  -2.195  1.00  0.00      RA0  C
ATOM   2270  O   THR A 243      18.994  20.964  -3.182  1.00  0.00      RA0  O
ATOM   2271  N   ILE A 244      20.331  22.094  -1.749  1.00  0.00      RA0  N
ATOM   2272  H   ILE A 244      20.399  22.641  -0.912  1.00  0.00      RA0  H
ATOM   2273  CA  ILE A 244      21.581  21.781  -2.428  1.00  0.00      RA0  C
ATOM   2274  CB  ILE A 244      22.319  23.071  -2.811  1.00  0.00      RA0  C
ATOM   2275  CG2 ILE A 244      23.716  22.810  -3.378  1.00  0.00      RA0  C
ATOM   2276  CG1 ILE A 244      21.469  23.856  -3.806  1.00  0.00      RA0  C
ATOM   2277  CD1 ILE A 244      21.077  22.991  -5.006  1.00  0.00      RA0  C
ATOM   2278  C   ILE A 244      22.465  20.857  -1.601  1.00  0.00      RA0  C
ATOM   2279  O   ILE A 244      22.743  21.144  -0.436  1.00  0.00      RA0  O
ATOM   2280  N   SER A 245      22.978  19.801  -2.244  1.00  0.00      RA0  N
ATOM   2281  H   SER A 245      22.799  19.692  -3.218  1.00  0.00      RA0  H
ATOM   2282  CA  SER A 245      23.866  18.868  -1.601  1.00  0.00      RA0  C
ATOM   2283  CB  SER A 245      23.978  17.664  -2.540  1.00  0.00      RA0  C
ATOM   2284  OG  SER A 245      24.932  16.713  -2.059  1.00  0.00      RA0  O
ATOM   2285  HG  SER A 245      24.404  15.984  -1.730  1.00  0.00      RA0  H
ATOM   2286  C   SER A 245      25.237  19.526  -1.367  1.00  0.00      RA0  C
ATOM   2287  O   SER A 245      25.682  20.283  -2.225  1.00  0.00      RA0  O
ATOM   2288  N   PRO A 246      25.924  19.234  -0.270  1.00  0.00      RA0  N
ATOM   2289  CD  PRO A 246      25.502  18.387   0.835  1.00  0.00      RA0  C
ATOM   2290  CA  PRO A 246      27.298  19.749  -0.108  1.00  0.00      RA0  C
ATOM   2291  CB  PRO A 246      27.703  19.201   1.265  1.00  0.00      RA0  C
ATOM   2292  CG  PRO A 246      26.810  17.987   1.500  1.00  0.00      RA0  C
ATOM   2293  C   PRO A 246      28.197  19.301  -1.264  1.00  0.00      RA0  C
ATOM   2294  O   PRO A 246      29.143  20.032  -1.632  1.00  0.00      RA0  O
ATOM   2295  N   LEU A 247      27.880  18.149  -1.874  1.00  0.00      RA0  N
ATOM   2296  H   LEU A 247      27.073  17.640  -1.570  1.00  0.00      RA0  H
ATOM   2297  CA  LEU A 247      28.665  17.623  -2.980  1.00  0.00      RA0  C
ATOM   2298  CB  LEU A 247      28.192  16.214  -3.340  1.00  0.00      RA0  C
ATOM   2299  CG  LEU A 247      28.208  15.242  -2.155  1.00  0.00      RA0  C
ATOM   2300  CD1 LEU A 247      27.531  13.919  -2.512  1.00  0.00      RA0  C
ATOM   2301  CD2 LEU A 247      29.612  15.022  -1.589  1.00  0.00      RA0  C
ATOM   2302  C   LEU A 247      28.625  18.535  -4.204  1.00  0.00      RA0  C
ATOM   2303  O   LEU A 247      29.546  18.526  -5.009  1.00  0.00      RA0  O
ATOM   2304  N   ALA A 248      27.568  19.327  -4.321  1.00  0.00      RA0  N
ATOM   2305  H   ALA A 248      26.902  19.370  -3.579  1.00  0.00      RA0  H
ATOM   2306  CA  ALA A 248      27.369  20.270  -5.437  1.00  0.00      RA0  C
ATOM   2307  CB  ALA A 248      25.898  20.292  -5.856  1.00  0.00      RA0  C
ATOM   2308  C   ALA A 248      27.794  21.707  -5.074  1.00  0.00      RA0  C
ATOM   2309  O   ALA A 248      27.575  22.639  -5.859  1.00  0.00      RA0  O
ATOM   2310  N   ALA A 249      28.371  21.860  -3.885  1.00  0.00      RA0  N
ATOM   2311  H   ALA A 249      28.567  21.069  -3.304  1.00  0.00      RA0  H
ATOM   2312  CA  ALA A 249      28.788  23.152  -3.359  1.00  0.00      RA0  C
ATOM   2313  CB  ALA A 249      27.960  23.517  -2.128  1.00  0.00      RA0  C
ATOM   2314  C   ALA A 249      30.270  23.147  -2.963  1.00  0.00      RA0  C
ATOM   2315  O   ALA A 249      30.702  23.907  -2.115  1.00  0.00      RA0  O
ATOM   2316  N   ASN A 250      31.036  22.280  -3.607  1.00  0.00      RA0  N
ATOM   2317  H   ASN A 250      30.634  21.669  -4.289  1.00  0.00      RA0  H
ATOM   2318  CA  ASN A 250      32.482  22.179  -3.337  1.00  0.00      RA0  C
ATOM   2319  CB  ASN A 250      33.231  23.423  -3.852  1.00  0.00      RA0  C
ATOM   2320  CG  ASN A 250      34.742  23.247  -3.898  1.00  0.00      RA0  C
ATOM   2321  OD1 ASN A 250      35.298  22.554  -4.737  1.00  0.00      RA0  O
ATOM   2322  ND2 ASN A 250      35.402  23.986  -3.003  1.00  0.00      RA0  N
ATOM   2323 HD21 ASN A 250      34.894  24.504  -2.316  1.00  0.00      RA0  H
ATOM   2324 HD22 ASN A 250      36.398  23.997  -3.034  1.00  0.00      RA0  H
ATOM   2325  C   ASN A 250      32.761  21.910  -1.864  1.00  0.00      RA0  C
ATOM   2326  O   ASN A 250      33.743  22.427  -1.336  1.00  0.00      RA0  O
ATOM   2327  N   MSE A 251      31.903  21.100  -1.211  1.00  0.00      RA0  N
ATOM   2328  H   MSE A 251      31.149  20.701  -1.735  1.00  0.00      RA0  H
ATOM   2329  CA  MSE A 251      32.087  20.727   0.185  1.00  0.00      RA0  C
ATOM   2330  CB  MSE A 251      30.922  21.206   1.051  1.00  0.00      RA0  C
ATOM   2331  CG  MSE A 251      30.730  22.721   1.040  1.00  0.00      RA0  C
ATOM   2332  SE  MSE A 251      29.320  23.239   2.028  1.00  0.00      RA0  S
ATOM   2333  CE  MSE A 251      29.940  22.693   3.626  1.00  0.00      RA0  C
ATOM   2334  C   MSE A 251      32.289  19.230   0.356  1.00  0.00      RA0  C
ATOM   2335  O   MSE A 251      32.310  18.724   1.466  1.00  0.00      RA0  O
ATOM   2336  N   GLY A 252      32.527  18.521  -0.744  1.00  0.00      RA0  N
ATOM   2337  H   GLY A 252      32.675  18.964  -1.634  1.00  0.00      RA0  H
ATOM   2338  CA  GLY A 252      32.811  17.085  -0.658  1.00  0.00      RA0  C
ATOM   2339  C   GLY A 252      33.976  16.799   0.295  1.00  0.00      RA0  C
ATOM   2340  O   GLY A 252      33.971  15.798   1.058  1.00  0.00      RA0  O
ATOM   2341  N   TRP A 253      34.991  17.641   0.210  1.00  0.00      RA0  N
ATOM   2342  H   TRP A 253      34.945  18.309  -0.539  1.00  0.00      RA0  H
ATOM   2343  CA  TRP A 253      36.197  17.479   0.996  1.00  0.00      RA0  C
ATOM   2344  CB  TRP A 253      37.289  18.471   0.562  1.00  0.00      RA0  C
ATOM   2345  CG  TRP A 253      36.858  19.920   0.659  1.00  0.00      RA0  C
ATOM   2346  CD2 TRP A 253      37.081  20.876   1.724  1.00  0.00      RA0  C
ATOM   2347  CE2 TRP A 253      36.486  22.116   1.314  1.00  0.00      RA0  C
ATOM   2348  CE3 TRP A 253      37.719  20.798   2.980  1.00  0.00      RA0  C
ATOM   2349  CD1 TRP A 253      36.158  20.631  -0.324  1.00  0.00      RA0  C
ATOM   2350  NE1 TRP A 253      35.938  21.914   0.056  1.00  0.00      RA0  N
ATOM   2351  HE1 TRP A 253      35.435  22.564  -0.485  1.00  0.00      RA0  H
ATOM   2352  CZ2 TRP A 253      36.548  23.246   2.157  1.00  0.00      RA0  C
ATOM   2353  CZ3 TRP A 253      37.778  21.932   3.818  1.00  0.00      RA0  C
ATOM   2354  CH2 TRP A 253      37.191  23.149   3.409  1.00  0.00      RA0  C
ATOM   2355  C   TRP A 253      35.916  17.534   2.484  1.00  0.00      RA0  C
ATOM   2356  O   TRP A 253      36.757  17.128   3.276  1.00  0.00      RA0  O
ATOM   2357  N   THR A 254      34.758  18.071   2.869  1.00  0.00      RA0  N
ATOM   2358  H   THR A 254      34.094  18.341   2.175  1.00  0.00      RA0  H
ATOM   2359  CA  THR A 254      34.404  18.171   4.283  1.00  0.00      RA0  C
ATOM   2360  CB  THR A 254      33.650  19.478   4.619  1.00  0.00      RA0  C
ATOM   2361  OG1 THR A 254      32.317  19.489   4.087  1.00  0.00      RA0  O
ATOM   2362  HG1 THR A 254      32.386  19.364   3.146  1.00  0.00      RA0  H
ATOM   2363  CG2 THR A 254      34.401  20.724   4.174  1.00  0.00      RA0  C
ATOM   2364  C   THR A 254      33.587  16.989   4.797  1.00  0.00      RA0  C
ATOM   2365  O   THR A 254      33.267  16.939   5.988  1.00  0.00      RA0  O
ATOM   2366  N   ILE A 255      33.257  16.046   3.925  1.00  0.00      RA0  N
ATOM   2367  H   ILE A 255      33.623  16.053   2.992  1.00  0.00      RA0  H
ATOM   2368  CA  ILE A 255      32.444  14.906   4.342  1.00  0.00      RA0  C
ATOM   2369  CB  ILE A 255      31.468  14.430   3.263  1.00  0.00      RA0  C
ATOM   2370  CG2 ILE A 255      30.439  13.493   3.906  1.00  0.00      RA0  C
ATOM   2371  CG1 ILE A 255      30.796  15.591   2.516  1.00  0.00      RA0  C
ATOM   2372  CD1 ILE A 255      29.975  16.530   3.406  1.00  0.00      RA0  C
ATOM   2373  C   ILE A 255      33.352  13.791   4.823  1.00  0.00      RA0  C
ATOM   2374  O   ILE A 255      34.159  13.254   4.058  1.00  0.00      RA0  O
ATOM   2375  N   ALA A 256      33.192  13.431   6.087  1.00  0.00      RA0  N
ATOM   2376  H   ALA A 256      32.472  13.910   6.593  1.00  0.00      RA0  H
ATOM   2377  CA  ALA A 256      33.960  12.356   6.709  1.00  0.00      RA0  C
ATOM   2378  CB  ALA A 256      34.255  12.665   8.170  1.00  0.00      RA0  C
ATOM   2379  C   ALA A 256      33.215  11.032   6.566  1.00  0.00      RA0  C
ATOM   2380  O   ALA A 256      32.539  10.595   7.469  1.00  0.00      RA0  O
ATOM   2381  N   TRP A 257      33.338  10.385   5.405  1.00  0.00      RA0  N
ATOM   2382  H   TRP A 257      33.980  10.783   4.742  1.00  0.00      RA0  H
ATOM   2383  CA  TRP A 257      32.592   9.142   5.141  1.00  0.00      RA0  C
ATOM   2384  CB  TRP A 257      32.762   8.690   3.685  1.00  0.00      RA0  C
ATOM   2385  CG  TRP A 257      32.371   9.774   2.704  1.00  0.00      RA0  C
ATOM   2386  CD2 TRP A 257      31.052  10.157   2.259  1.00  0.00      RA0  C
ATOM   2387  CE2 TRP A 257      31.215  11.212   1.298  1.00  0.00      RA0  C
ATOM   2388  CE3 TRP A 257      29.757   9.699   2.579  1.00  0.00      RA0  C
ATOM   2389  CD1 TRP A 257      33.246  10.619   2.007  1.00  0.00      RA0  C
ATOM   2390  NE1 TRP A 257      32.574  11.470   1.184  1.00  0.00      RA0  N
ATOM   2391  HE1 TRP A 257      32.972  12.168   0.614  1.00  0.00      RA0  H
ATOM   2392  CZ2 TRP A 257      30.085  11.787   0.680  1.00  0.00      RA0  C
ATOM   2393  CZ3 TRP A 257      28.634  10.283   1.956  1.00  0.00      RA0  C
ATOM   2394  CH2 TRP A 257      28.799  11.313   1.006  1.00  0.00      RA0  C
ATOM   2395  C   TRP A 257      33.013   8.009   6.068  1.00  0.00      RA0  C
ATOM   2396  O   TRP A 257      32.180   7.220   6.548  1.00  0.00      RA0  O
ATOM   2397  N   GLU A 258      34.316   7.914   6.324  1.00  0.00      RA0  N
ATOM   2398  H   GLU A 258      34.930   8.627   5.993  1.00  0.00      RA0  H
ATOM   2399  CA  GLU A 258      34.824   6.879   7.215  1.00  0.00      RA0  C
ATOM   2400  CB  GLU A 258      36.055   6.163   6.671  1.00  0.00      RA0  C
ATOM   2401  CG  GLU A 258      35.723   5.416   5.377  1.00  0.00      RA0  C
ATOM   2402  CD  GLU A 258      34.451   4.582   5.476  1.00  0.00      RA0  C
ATOM   2403  OE1 GLU A 258      34.417   3.630   6.247  1.00  0.00      RA0  O
ATOM   2404  OE2 GLU A 258      33.502   4.864   4.744  1.00  0.00      RA0  O
ATOM   2405  C   GLU A 258      35.008   7.492   8.597  1.00  0.00      RA0  C
ATOM   2406  O   GLU A 258      35.400   8.650   8.685  1.00  0.00      RA0  O
ATOM   2407  N   PRO A 259      34.736   6.765   9.685  1.00  0.00      RA0  N
ATOM   2408  CD  PRO A 259      34.897   7.310  11.030  1.00  0.00      RA0  C
ATOM   2409  CA  PRO A 259      34.299   5.371   9.697  1.00  0.00      RA0  C
ATOM   2410  CB  PRO A 259      34.599   4.958  11.138  1.00  0.00      RA0  C
ATOM   2411  CG  PRO A 259      34.371   6.222  11.957  1.00  0.00      RA0  C
ATOM   2412  C   PRO A 259      32.834   5.247   9.296  1.00  0.00      RA0  C
ATOM   2413  O   PRO A 259      32.029   6.113   9.667  1.00  0.00      RA0  O
ATOM   2414  N   ALA A 260      32.529   4.188   8.555  1.00  0.00      RA0  N
ATOM   2415  H   ALA A 260      33.298   3.657   8.187  1.00  0.00      RA0  H
ATOM   2416  CA  ALA A 260      31.192   3.923   8.026  1.00  0.00      RA0  C
ATOM   2417  CB  ALA A 260      31.186   2.644   7.188  1.00  0.00      RA0  C
ATOM   2418  C   ALA A 260      30.138   3.805   9.102  1.00  0.00      RA0  C
ATOM   2419  O   ALA A 260      28.960   4.052   8.837  1.00  0.00      RA0  O
ATOM   2420  N   ASP A 261      30.539   3.435  10.314  1.00  0.00      RA0  N
ATOM   2421  H   ASP A 261      31.507   3.314  10.549  1.00  0.00      RA0  H
ATOM   2422  CA  ASP A 261      29.585   3.218  11.397  1.00  0.00      RA0  C
ATOM   2423  CB  ASP A 261      30.273   2.327  12.424  1.00  0.00      RA0  C
ATOM   2424  CG  ASP A 261      31.606   2.985  12.773  1.00  0.00      RA0  C
ATOM   2425  OD1 ASP A 261      32.603   2.630  12.148  1.00  0.00      RA0  O
ATOM   2426  OD2 ASP A 261      31.655   3.877  13.624  1.00  0.00      RA0  O
ATOM   2427  C   ASP A 261      29.212   4.466  12.159  1.00  0.00      RA0  C
ATOM   2428  O   ASP A 261      28.453   4.397  13.132  1.00  0.00      RA0  O
ATOM   2429  N   ARG A 262      29.736   5.609  11.747  1.00  0.00      RA0  N
ATOM   2430  H   ARG A 262      30.368   5.607  10.973  1.00  0.00      RA0  H
ATOM   2431  CA  ARG A 262      29.318   6.867  12.343  1.00  0.00      RA0  C
ATOM   2432  CB  ARG A 262      30.380   7.958  12.218  1.00  0.00      RA0  C
ATOM   2433  CG  ARG A 262      29.810   9.284  12.738  1.00  0.00      RA0  C
ATOM   2434  CD  ARG A 262      30.703  10.504  12.533  1.00  0.00      RA0  C
ATOM   2435  NE  ARG A 262      30.987  10.767  11.125  1.00  0.00      RA0  N
ATOM   2436  HE  ARG A 262      31.552  10.090  10.643  1.00  0.00      RA0  H
ATOM   2437  CZ  ARG A 262      30.589  11.961  10.590  1.00  0.00      RA0  C
ATOM   2438  NH1 ARG A 262      29.805  12.794  11.320  1.00  0.00      RA0  N
ATOM   2439 HH11 ARG A 262      29.552  13.732  11.036  1.00  0.00      RA0  H
ATOM   2440 HH12 ARG A 262      29.405  12.516  12.207  1.00  0.00      RA0  H
ATOM   2441  NH2 ARG A 262      30.992  12.266   9.334  1.00  0.00      RA0  N
ATOM   2442 HH21 ARG A 262      30.760  13.137   8.879  1.00  0.00      RA0  H
ATOM   2443 HH22 ARG A 262      31.550  11.623   8.789  1.00  0.00      RA0  H
ATOM   2444  C   ARG A 262      28.042   7.389  11.657  1.00  0.00      RA0  C
ATOM   2445  O   ARG A 262      28.080   7.868  10.541  1.00  0.00      RA0  O
ATOM   2446  N   ASP A 263      26.942   7.332  12.388  1.00  0.00      RA0  N
ATOM   2447  H   ASP A 263      26.996   6.973  13.318  1.00  0.00      RA0  H
ATOM   2448  CA  ASP A 263      25.668   7.872  11.955  1.00  0.00      RA0  C
ATOM   2449  CB  ASP A 263      24.499   7.287  12.740  1.00  0.00      RA0  C
ATOM   2450  CG  ASP A 263      23.223   7.855  12.156  1.00  0.00      RA0  C
ATOM   2451  OD1 ASP A 263      23.183   8.070  10.946  1.00  0.00      RA0  O
ATOM   2452  OD2 ASP A 263      22.280   8.089  12.907  1.00  0.00      RA0  O
ATOM   2453  C   ASP A 263      25.683   9.379  12.085  1.00  0.00      RA0  C
ATOM   2454  O   ASP A 263      26.083   9.924  13.117  1.00  0.00      RA0  O
ATOM   2455  N   PHE A 264      25.256  10.062  11.034  1.00  0.00      RA0  N
ATOM   2456  H   PHE A 264      24.735   9.567  10.332  1.00  0.00      RA0  H
ATOM   2457  CA  PHE A 264      25.059  11.496  11.096  1.00  0.00      RA0  C
ATOM   2458  CB  PHE A 264      26.330  12.288  10.750  1.00  0.00      RA0  C
ATOM   2459  CG  PHE A 264      26.792  12.107   9.322  1.00  0.00      RA0  C
ATOM   2460  CD1 PHE A 264      26.307  12.939   8.319  1.00  0.00      RA0  C
ATOM   2461  CD2 PHE A 264      27.737  11.135   9.016  1.00  0.00      RA0  C
ATOM   2462  CE1 PHE A 264      26.799  12.830   7.024  1.00  0.00      RA0  C
ATOM   2463  CE2 PHE A 264      28.235  11.030   7.723  1.00  0.00      RA0  C
ATOM   2464  CZ  PHE A 264      27.782  11.892   6.731  1.00  0.00      RA0  C
ATOM   2465  C   PHE A 264      23.870  11.875  10.224  1.00  0.00      RA0  C
ATOM   2466  O   PHE A 264      23.512  11.145   9.305  1.00  0.00      RA0  O
ATOM   2467  N   ILE A 265      23.266  13.012  10.523  1.00  0.00      RA0  N
ATOM   2468  H   ILE A 265      23.693  13.594  11.218  1.00  0.00      RA0  H
ATOM   2469  CA  ILE A 265      22.069  13.439   9.815  1.00  0.00      RA0  C
ATOM   2470  CB  ILE A 265      21.448  14.656  10.505  1.00  0.00      RA0  C
ATOM   2471  CG2 ILE A 265      20.095  15.012   9.886  1.00  0.00      RA0  C
ATOM   2472  CG1 ILE A 265      21.353  14.460  12.015  1.00  0.00      RA0  C
ATOM   2473  CD1 ILE A 265      20.967  15.748  12.740  1.00  0.00      RA0  C
ATOM   2474  C   ILE A 265      22.411  13.803   8.383  1.00  0.00      RA0  C
ATOM   2475  O   ILE A 265      23.336  14.573   8.142  1.00  0.00      RA0  O
ATOM   2476  N   GLY A 266      21.694  13.189   7.447  1.00  0.00      RA0  N
ATOM   2477  H   GLY A 266      21.034  12.482   7.702  1.00  0.00      RA0  H
ATOM   2478  CA  GLY A 266      21.956  13.377   6.009  1.00  0.00      RA0  C
ATOM   2479  C   GLY A 266      22.772  12.263   5.385  1.00  0.00      RA0  C
ATOM   2480  O   GLY A 266      22.902  12.218   4.166  1.00  0.00      RA0  O
ATOM   2481  N   ARG A 267      23.273  11.338   6.203  1.00  0.00      RA0  N
ATOM   2482  H   ARG A 267      23.031  11.333   7.175  1.00  0.00      RA0  H
ATOM   2483  CA  ARG A 267      24.264  10.372   5.743  1.00  0.00      RA0  C
ATOM   2484  CB  ARG A 267      24.816   9.444   6.831  1.00  0.00      RA0  C
ATOM   2485  CG  ARG A 267      25.952   8.661   6.163  1.00  0.00      RA0  C
ATOM   2486  CD  ARG A 267      26.745   7.629   6.962  1.00  0.00      RA0  C
ATOM   2487  NE  ARG A 267      27.740   7.062   6.051  1.00  0.00      RA0  N
ATOM   2488  HE  ARG A 267      27.454   6.899   5.094  1.00  0.00      RA0  H
ATOM   2489  CZ  ARG A 267      29.034   6.848   6.426  1.00  0.00      RA0  C
ATOM   2490  NH1 ARG A 267      29.425   7.043   7.711  1.00  0.00      RA0  N
ATOM   2491 HH11 ARG A 267      30.393   6.944   7.980  1.00  0.00      RA0  H
ATOM   2492 HH12 ARG A 267      28.777   7.285   8.445  1.00  0.00      RA0  H
ATOM   2493  NH2 ARG A 267      29.905   6.454   5.475  1.00  0.00      RA0  N
ATOM   2494 HH21 ARG A 267      30.883   6.295   5.677  1.00  0.00      RA0  H
ATOM   2495 HH22 ARG A 267      29.597   6.331   4.516  1.00  0.00      RA0  H
ATOM   2496  C   ARG A 267      23.779   9.532   4.586  1.00  0.00      RA0  C
ATOM   2497  O   ARG A 267      24.436   9.471   3.571  1.00  0.00      RA0  O
ATOM   2498  N   GLU A 268      22.630   8.882   4.712  1.00  0.00      RA0  N
ATOM   2499  H   GLU A 268      22.001   9.184   5.431  1.00  0.00      RA0  H
ATOM   2500  CA  GLU A 268      22.198   7.978   3.636  1.00  0.00      RA0  C
ATOM   2501  CB  GLU A 268      21.052   7.065   4.102  1.00  0.00      RA0  C
ATOM   2502  CG  GLU A 268      20.189   7.590   5.262  1.00  0.00      RA0  C
ATOM   2503  CD  GLU A 268      19.655   8.969   4.932  1.00  0.00      RA0  C
ATOM   2504  OE1 GLU A 268      18.809   9.069   4.052  1.00  0.00      RA0  O
ATOM   2505  OE2 GLU A 268      20.141   9.946   5.506  1.00  0.00      RA0  O
ATOM   2506  C   GLU A 268      21.822   8.751   2.370  1.00  0.00      RA0  C
ATOM   2507  O   GLU A 268      22.071   8.283   1.265  1.00  0.00      RA0  O
ATOM   2508  N   ALA A 269      21.224   9.927   2.516  1.00  0.00      RA0  N
ATOM   2509  H   ALA A 269      20.885  10.181   3.426  1.00  0.00      RA0  H
ATOM   2510  CA  ALA A 269      20.878  10.736   1.313  1.00  0.00      RA0  C
ATOM   2511  CB  ALA A 269      20.112  11.983   1.728  1.00  0.00      RA0  C
ATOM   2512  C   ALA A 269      22.157  11.136   0.573  1.00  0.00      RA0  C
ATOM   2513  O   ALA A 269      22.237  11.113  -0.660  1.00  0.00      RA0  O
ATOM   2514  N   LEU A 270      23.169  11.466   1.347  1.00  0.00      RA0  N
ATOM   2515  H   LEU A 270      23.045  11.432   2.342  1.00  0.00      RA0  H
ATOM   2516  CA  LEU A 270      24.458  11.851   0.806  1.00  0.00      RA0  C
ATOM   2517  CB  LEU A 270      25.341  12.395   1.919  1.00  0.00      RA0  C
ATOM   2518  CG  LEU A 270      26.156  13.573   1.413  1.00  0.00      RA0  C
ATOM   2519  CD1 LEU A 270      25.255  14.604   0.739  1.00  0.00      RA0  C
ATOM   2520  CD2 LEU A 270      27.007  14.184   2.520  1.00  0.00      RA0  C
ATOM   2521  C   LEU A 270      25.115  10.691   0.071  1.00  0.00      RA0  C
ATOM   2522  O   LEU A 270      25.678  10.870  -1.011  1.00  0.00      RA0  O
ATOM   2523  N   GLU A 271      25.041   9.490   0.650  1.00  0.00      RA0  N
ATOM   2524  H   GLU A 271      24.601   9.396   1.546  1.00  0.00      RA0  H
ATOM   2525  CA  GLU A 271      25.599   8.306   0.008  1.00  0.00      RA0  C
ATOM   2526  CB  GLU A 271      25.528   7.072   0.924  1.00  0.00      RA0  C
ATOM   2527  CG  GLU A 271      26.289   7.146   2.265  1.00  0.00      RA0  C
ATOM   2528  CD  GLU A 271      27.799   6.996   2.116  1.00  0.00      RA0  C
ATOM   2529  OE1 GLU A 271      28.469   6.671   3.100  1.00  0.00      RA0  O
ATOM   2530  OE2 GLU A 271      28.321   7.206   1.027  1.00  0.00      RA0  O
ATOM   2531  C   GLU A 271      24.949   8.043  -1.335  1.00  0.00      RA0  C
ATOM   2532  O   GLU A 271      25.613   7.631  -2.296  1.00  0.00      RA0  O
ATOM   2533  N   VAL A 272      23.629   8.230  -1.400  1.00  0.00      RA0  N
ATOM   2534  H   VAL A 272      23.132   8.486  -0.568  1.00  0.00      RA0  H
ATOM   2535  CA  VAL A 272      22.913   8.064  -2.654  1.00  0.00      RA0  C
ATOM   2536  CB  VAL A 272      21.402   8.115  -2.422  1.00  0.00      RA0  C
ATOM   2537  CG1 VAL A 272      20.626   8.090  -3.741  1.00  0.00      RA0  C
ATOM   2538  CG2 VAL A 272      20.970   6.981  -1.492  1.00  0.00      RA0  C
ATOM   2539  C   VAL A 272      23.351   9.134  -3.669  1.00  0.00      RA0  C
ATOM   2540  O   VAL A 272      23.580   8.838  -4.844  1.00  0.00      RA0  O
ATOM   2541  N   GLN A 273      23.486  10.370  -3.202  1.00  0.00      RA0  N
ATOM   2542  H   GLN A 273      23.318  10.531  -2.228  1.00  0.00      RA0  H
ATOM   2543  CA  GLN A 273      23.943  11.461  -4.065  1.00  0.00      RA0  C
ATOM   2544  CB  GLN A 273      23.818  12.777  -3.301  1.00  0.00      RA0  C
ATOM   2545  CG  GLN A 273      22.329  13.048  -3.057  1.00  0.00      RA0  C
ATOM   2546  CD  GLN A 273      22.143  14.018  -1.910  1.00  0.00      RA0  C
ATOM   2547  OE1 GLN A 273      22.993  14.856  -1.637  1.00  0.00      RA0  O
ATOM   2548  NE2 GLN A 273      20.970  13.872  -1.269  1.00  0.00      RA0  N
ATOM   2549 HE21 GLN A 273      20.370  13.107  -1.504  1.00  0.00      RA0  H
ATOM   2550 HE22 GLN A 273      20.636  14.476  -0.537  1.00  0.00      RA0  H
ATOM   2551  C   GLN A 273      25.334  11.173  -4.634  1.00  0.00      RA0  C
ATOM   2552  O   GLN A 273      25.568  11.387  -5.817  1.00  0.00      RA0  O
ATOM   2553  N   ARG A 274      26.231  10.646  -3.796  1.00  0.00      RA0  N
ATOM   2554  H   ARG A 274      25.969  10.454  -2.850  1.00  0.00      RA0  H
ATOM   2555  CA  ARG A 274      27.565  10.283  -4.262  1.00  0.00      RA0  C
ATOM   2556  CB  ARG A 274      28.342   9.877  -3.009  1.00  0.00      RA0  C
ATOM   2557  CG  ARG A 274      29.752   9.352  -3.239  1.00  0.00      RA0  C
ATOM   2558  CD  ARG A 274      30.556   9.321  -1.944  1.00  0.00      RA0  C
ATOM   2559  NE  ARG A 274      30.172   8.282  -0.987  1.00  0.00      RA0  N
ATOM   2560  HE  ARG A 274      29.250   8.216  -0.583  1.00  0.00      RA0  H
ATOM   2561  CZ  ARG A 274      31.157   7.506  -0.486  1.00  0.00      RA0  C
ATOM   2562  NH1 ARG A 274      32.365   7.504  -1.037  1.00  0.00      RA0  N
ATOM   2563 HH11 ARG A 274      33.082   6.949  -0.600  1.00  0.00      RA0  H
ATOM   2564 HH12 ARG A 274      32.603   8.016  -1.869  1.00  0.00      RA0  H
ATOM   2565  NH2 ARG A 274      30.942   6.736   0.571  1.00  0.00      RA0  N
ATOM   2566 HH21 ARG A 274      31.691   6.183   0.949  1.00  0.00      RA0  H
ATOM   2567 HH22 ARG A 274      30.026   6.711   1.002  1.00  0.00      RA0  H
ATOM   2568  C   ARG A 274      27.530   9.170  -5.311  1.00  0.00      RA0  C
ATOM   2569  O   ARG A 274      28.216   9.245  -6.333  1.00  0.00      RA0  O
ATOM   2570  N   GLU A 275      26.704   8.163  -5.069  1.00  0.00      RA0  N
ATOM   2571  H   GLU A 275      26.190   8.116  -4.209  1.00  0.00      RA0  H
ATOM   2572  CA  GLU A 275      26.486   7.079  -6.026  1.00  0.00      RA0  C
ATOM   2573  CB  GLU A 275      25.537   6.014  -5.471  1.00  0.00      RA0  C
ATOM   2574  CG  GLU A 275      26.124   5.187  -4.328  1.00  0.00      RA0  C
ATOM   2575  CD  GLU A 275      25.113   4.137  -3.911  1.00  0.00      RA0  C
ATOM   2576  OE1 GLU A 275      23.953   4.486  -3.697  1.00  0.00      RA0  O
ATOM   2577  OE2 GLU A 275      25.487   2.968  -3.813  1.00  0.00      RA0  O
ATOM   2578  C   GLU A 275      25.951   7.572  -7.361  1.00  0.00      RA0  C
ATOM   2579  O   GLU A 275      26.364   7.113  -8.426  1.00  0.00      RA0  O
ATOM   2580  N   HIS A 276      24.971   8.463  -7.308  1.00  0.00      RA0  N
ATOM   2581  H   HIS A 276      24.689   8.815  -6.415  1.00  0.00      RA0  H
ATOM   2582  CA  HIS A 276      24.309   8.917  -8.514  1.00  0.00      RA0  C
ATOM   2583  CB  HIS A 276      22.937   9.506  -8.184  1.00  0.00      RA0  C
ATOM   2584  CG  HIS A 276      21.872   8.438  -8.123  1.00  0.00      RA0  C
ATOM   2585  ND1 HIS A 276      20.677   8.570  -8.729  1.00  0.00      RA0  N
ATOM   2586  HD1 HIS A 276      20.386   9.339  -9.261  1.00  0.00      RA0  H
ATOM   2587  CD2 HIS A 276      21.911   7.202  -7.468  1.00  0.00      RA0  C
ATOM   2588  NE2 HIS A 276      20.718   6.593  -7.690  1.00  0.00      RA0  N
ATOM   2589  CE1 HIS A 276      19.961   7.432  -8.464  1.00  0.00      RA0  C
ATOM   2590  C   HIS A 276      25.104   9.966  -9.265  1.00  0.00      RA0  C
ATOM   2591  O   HIS A 276      24.933  10.098 -10.475  1.00  0.00      RA0  O
ATOM   2592  N   GLY A 277      25.919  10.718  -8.523  1.00  0.00      RA0  N
ATOM   2593  H   GLY A 277      25.922  10.597  -7.531  1.00  0.00      RA0  H
ATOM   2594  CA  GLY A 277      26.588  11.904  -9.048  1.00  0.00      RA0  C
ATOM   2595  C   GLY A 277      25.760  13.145  -8.814  1.00  0.00      RA0  C
ATOM   2596  O   GLY A 277      24.514  13.078  -8.742  1.00  0.00      RA0  O
ATOM   2597  N   THR A 278      26.440  14.288  -8.703  1.00  0.00      RA0  N
ATOM   2598  H   THR A 278      27.436  14.326  -8.729  1.00  0.00      RA0  H
ATOM   2599  CA  THR A 278      25.757  15.568  -8.526  1.00  0.00      RA0  C
ATOM   2600  CB  THR A 278      26.017  15.874  -7.063  1.00  0.00      RA0  C
ATOM   2601  OG1 THR A 278      27.155  15.096  -6.661  1.00  0.00      RA0  O
ATOM   2602  HG1 THR A 278      27.917  15.608  -6.910  1.00  0.00      RA0  H
ATOM   2603  CG2 THR A 278      24.817  15.547  -6.171  1.00  0.00      RA0  C
ATOM   2604  C   THR A 278      26.320  16.617  -9.470  1.00  0.00      RA0  C
ATOM   2605  O   THR A 278      27.309  16.391 -10.188  1.00  0.00      RA0  O
ATOM   2606  N   GLU A 279      25.679  17.769  -9.444  1.00  0.00      RA0  N
ATOM   2607  H   GLU A 279      24.895  17.878  -8.838  1.00  0.00      RA0  H
ATOM   2608  CA  GLU A 279      26.239  18.968 -10.038  1.00  0.00      RA0  C
ATOM   2609  CB  GLU A 279      25.306  20.163  -9.888  1.00  0.00      RA0  C
ATOM   2610  CG  GLU A 279      23.877  20.014 -10.389  1.00  0.00      RA0  C
ATOM   2611  CD  GLU A 279      23.154  21.268  -9.952  1.00  0.00      RA0  C
ATOM   2612  OE1 GLU A 279      21.955  21.227  -9.701  1.00  0.00      RA0  O
ATOM   2613  OE2 GLU A 279      23.804  22.298  -9.808  1.00  0.00      RA0  O
ATOM   2614  C   GLU A 279      27.507  19.356  -9.262  1.00  0.00      RA0  C
ATOM   2615  O   GLU A 279      27.809  18.772  -8.218  1.00  0.00      RA0  O
ATOM   2616  N   LYS A 280      28.275  20.295  -9.804  1.00  0.00      RA0  N
ATOM   2617  H   LYS A 280      28.006  20.780 -10.640  1.00  0.00      RA0  H
ATOM   2618  CA  LYS A 280      29.527  20.680  -9.184  1.00  0.00      RA0  C
ATOM   2619  CB  LYS A 280      30.720  19.950  -9.794  1.00  0.00      RA0  C
ATOM   2620  CG  LYS A 280      30.976  20.232 -11.271  1.00  0.00      RA0  C
ATOM   2621  CD  LYS A 280      32.119  19.340 -11.742  1.00  0.00      RA0  C
ATOM   2622  CE  LYS A 280      32.458  19.460 -13.225  1.00  0.00      RA0  C
ATOM   2623  NZ  LYS A 280      33.230  18.269 -13.600  1.00  0.00      RA0  N
ATOM   2624  HZ1 LYS A 280      33.454  18.238 -14.611  1.00  0.00      RA0  H
ATOM   2625  HZ2 LYS A 280      34.064  18.138 -13.003  1.00  0.00      RA0  H
ATOM   2626  HZ3 LYS A 280      32.624  17.433 -13.434  1.00  0.00      RA0  H
ATOM   2627  C   LYS A 280      29.683  22.178  -9.211  1.00  0.00      RA0  C
ATOM   2628  O   LYS A 280      29.246  22.849 -10.129  1.00  0.00      RA0  O
ATOM   2629  N   LEU A 281      30.353  22.677  -8.200  1.00  0.00      RA0  N
ATOM   2630  H   LEU A 281      30.809  22.063  -7.558  1.00  0.00      RA0  H
ATOM   2631  CA  LEU A 281      30.658  24.089  -8.112  1.00  0.00      RA0  C
ATOM   2632  CB  LEU A 281      30.672  24.525  -6.647  1.00  0.00      RA0  C
ATOM   2633  CG  LEU A 281      30.796  26.036  -6.440  1.00  0.00      RA0  C
ATOM   2634  CD1 LEU A 281      29.518  26.770  -6.837  1.00  0.00      RA0  C
ATOM   2635  CD2 LEU A 281      31.203  26.379  -5.008  1.00  0.00      RA0  C
ATOM   2636  C   LEU A 281      32.011  24.336  -8.760  1.00  0.00      RA0  C
ATOM   2637  O   LEU A 281      33.034  23.759  -8.374  1.00  0.00      RA0  O
ATOM   2638  N   VAL A 282      32.001  25.160  -9.805  1.00  0.00      RA0  N
ATOM   2639  H   VAL A 282      31.162  25.645 -10.039  1.00  0.00      RA0  H
ATOM   2640  CA  VAL A 282      33.204  25.528 -10.522  1.00  0.00      RA0  C
ATOM   2641  CB  VAL A 282      33.129  25.105 -11.991  1.00  0.00      RA0  C
ATOM   2642  CG1 VAL A 282      33.015  23.587 -12.128  1.00  0.00      RA0  C
ATOM   2643  CG2 VAL A 282      32.012  25.855 -12.721  1.00  0.00      RA0  C
ATOM   2644  C   VAL A 282      33.445  27.044 -10.439  1.00  0.00      RA0  C
ATOM   2645  O   VAL A 282      32.574  27.810 -10.004  1.00  0.00      RA0  O
ATOM   2646  N   GLY A 283      34.626  27.468 -10.858  1.00  0.00      RA0  N
ATOM   2647  H   GLY A 283      35.247  26.815 -11.292  1.00  0.00      RA0  H
ATOM   2648  CA  GLY A 283      34.939  28.875 -11.012  1.00  0.00      RA0  C
ATOM   2649  C   GLY A 283      34.754  29.281 -12.453  1.00  0.00      RA0  C
ATOM   2650  O   GLY A 283      34.875  28.456 -13.373  1.00  0.00      RA0  O
ATOM   2651  N   LEU A 284      34.425  30.550 -12.656  1.00  0.00      RA0  N
ATOM   2652  H   LEU A 284      34.306  31.168 -11.876  1.00  0.00      RA0  H
ATOM   2653  CA  LEU A 284      34.368  31.156 -13.992  1.00  0.00      RA0  C
ATOM   2654  CB  LEU A 284      32.943  31.551 -14.376  1.00  0.00      RA0  C
ATOM   2655  CG  LEU A 284      31.933  30.408 -14.451  1.00  0.00      RA0  C
ATOM   2656  CD1 LEU A 284      30.537  30.949 -14.754  1.00  0.00      RA0  C
ATOM   2657  CD2 LEU A 284      32.344  29.326 -15.449  1.00  0.00      RA0  C
ATOM   2658  C   LEU A 284      35.194  32.425 -13.939  1.00  0.00      RA0  C
ATOM   2659  O   LEU A 284      35.170  33.133 -12.939  1.00  0.00      RA0  O
ATOM   2660  N   VAL A 285      35.932  32.657 -15.018  1.00  0.00      RA0  N
ATOM   2661  H   VAL A 285      35.892  32.012 -15.784  1.00  0.00      RA0  H
ATOM   2662  CA  VAL A 285      36.717  33.865 -15.231  1.00  0.00      RA0  C
ATOM   2663  CB  VAL A 285      38.199  33.474 -15.268  1.00  0.00      RA0  C
ATOM   2664  CG1 VAL A 285      39.080  34.574 -15.859  1.00  0.00      RA0  C
ATOM   2665  CG2 VAL A 285      38.672  33.013 -13.888  1.00  0.00      RA0  C
ATOM   2666  C   VAL A 285      36.307  34.525 -16.554  1.00  0.00      RA0  C
ATOM   2667  O   VAL A 285      36.271  33.894 -17.616  1.00  0.00      RA0  O
ATOM   2668  N   MSE A 286      36.020  35.818 -16.490  1.00  0.00      RA0  N
ATOM   2669  H   MSE A 286      36.101  36.317 -15.621  1.00  0.00      RA0  H
ATOM   2670  CA  MSE A 286      35.698  36.579 -17.670  1.00  0.00      RA0  C
ATOM   2671  CB  MSE A 286      34.250  37.047 -17.618  1.00  0.00      RA0  C
ATOM   2672  CG  MSE A 286      33.803  37.698 -18.923  1.00  0.00      RA0  C
ATOM   2673  SE  MSE A 286      32.085  38.213 -18.835  1.00  0.00      RA0  S
ATOM   2674  CE  MSE A 286      32.296  39.483 -17.588  1.00  0.00      RA0  C
ATOM   2675  C   MSE A 286      36.644  37.771 -17.754  1.00  0.00      RA0  C
ATOM   2676  O   MSE A 286      36.491  38.724 -17.011  1.00  0.00      RA0  O
ATOM   2677  N   THR A 287      37.660  37.670 -18.609  1.00  0.00      RA0  N
ATOM   2678  H   THR A 287      37.820  36.823 -19.115  1.00  0.00      RA0  H
ATOM   2679  CA  THR A 287      38.602  38.789 -18.835  1.00  0.00      RA0  C
ATOM   2680  CB  THR A 287      39.804  38.091 -19.428  1.00  0.00      RA0  C
ATOM   2681  OG1 THR A 287      39.691  36.706 -19.067  1.00  0.00      RA0  O
ATOM   2682  HG1 THR A 287      40.515  36.294 -19.301  1.00  0.00      RA0  H
ATOM   2683  CG2 THR A 287      41.129  38.690 -18.952  1.00  0.00      RA0  C
ATOM   2684  C   THR A 287      38.007  39.900 -19.698  1.00  0.00      RA0  C
ATOM   2685  O   THR A 287      38.496  41.041 -19.694  1.00  0.00      RA0  O
ATOM   2686  N   GLU A 288      36.976  39.563 -20.459  1.00  0.00      RA0  N
ATOM   2687  H   GLU A 288      36.562  38.663 -20.350  1.00  0.00      RA0  H
ATOM   2688  CA  GLU A 288      36.258  40.542 -21.252  1.00  0.00      RA0  C
ATOM   2689  CB  GLU A 288      35.297  39.912 -22.280  1.00  0.00      RA0  C
ATOM   2690  CG  GLU A 288      35.211  40.644 -23.641  1.00  0.00      RA0  C
ATOM   2691  CD  GLU A 288      33.847  41.285 -23.900  1.00  0.00      RA0  C
ATOM   2692  OE1 GLU A 288      33.464  42.198 -23.174  1.00  0.00      RA0  O
ATOM   2693  OE2 GLU A 288      33.152  40.897 -24.847  1.00  0.00      RA0  O
ATOM   2694  C   GLU A 288      35.578  41.524 -20.326  1.00  0.00      RA0  C
ATOM   2695  O   GLU A 288      35.261  41.196 -19.186  1.00  0.00      RA0  O
ATOM   2696  N   LYS A 289      35.355  42.734 -20.814  1.00  0.00      RA0  N
ATOM   2697  H   LYS A 289      35.266  42.808 -21.809  1.00  0.00      RA0  H
ATOM   2698  CA  LYS A 289      34.808  43.781 -19.965  1.00  0.00      RA0  C
ATOM   2699  CB  LYS A 289      35.118  45.183 -20.479  1.00  0.00      RA0  C
ATOM   2700  CG  LYS A 289      36.646  45.306 -20.385  1.00  0.00      RA0  C
ATOM   2701  CD  LYS A 289      37.162  44.708 -19.062  1.00  0.00      RA0  C
ATOM   2702  CE  LYS A 289      38.665  44.408 -19.033  1.00  0.00      RA0  C
ATOM   2703  NZ  LYS A 289      38.916  43.240 -18.171  1.00  0.00      RA0  N
ATOM   2704  HZ1 LYS A 289      39.932  43.145 -17.981  1.00  0.00      RA0  H
ATOM   2705  HZ2 LYS A 289      38.410  43.323 -17.267  1.00  0.00      RA0  H
ATOM   2706  HZ3 LYS A 289      38.593  42.381 -18.670  1.00  0.00      RA0  H
ATOM   2707  C   LYS A 289      33.379  43.426 -19.595  1.00  0.00      RA0  C
ATOM   2708  O   LYS A 289      32.632  42.874 -20.400  1.00  0.00      RA0  O
ATOM   2709  N   GLY A 290      33.013  43.721 -18.356  1.00  0.00      RA0  N
ATOM   2710  H   GLY A 290      33.672  44.009 -17.662  1.00  0.00      RA0  H
ATOM   2711  CA  GLY A 290      31.687  43.389 -17.865  1.00  0.00      RA0  C
ATOM   2712  C   GLY A 290      31.833  42.752 -16.507  1.00  0.00      RA0  C
ATOM   2713  O   GLY A 290      32.950  42.444 -16.062  1.00  0.00      RA0  O
ATOM   2714  N   VAL A 291      30.708  42.562 -15.838  1.00  0.00      RA0  N
ATOM   2715  H   VAL A 291      29.805  42.745 -16.228  1.00  0.00      RA0  H
ATOM   2716  CA  VAL A 291      30.709  41.920 -14.517  1.00  0.00      RA0  C
ATOM   2717  CB  VAL A 291      30.399  42.936 -13.405  1.00  0.00      RA0  C
ATOM   2718  CG1 VAL A 291      30.406  42.275 -12.024  1.00  0.00      RA0  C
ATOM   2719  CG2 VAL A 291      31.356  44.130 -13.443  1.00  0.00      RA0  C
ATOM   2720  C   VAL A 291      29.698  40.769 -14.489  1.00  0.00      RA0  C
ATOM   2721  O   VAL A 291      28.548  40.905 -14.924  1.00  0.00      RA0  O
ATOM   2722  N   LEU A 292      30.166  39.625 -14.000  1.00  0.00      RA0  N
ATOM   2723  H   LEU A 292      31.055  39.640 -13.547  1.00  0.00      RA0  H
ATOM   2724  CA  LEU A 292      29.327  38.462 -13.794  1.00  0.00      RA0  C
ATOM   2725  CB  LEU A 292      30.204  37.231 -13.564  1.00  0.00      RA0  C
ATOM   2726  CG  LEU A 292      31.066  36.880 -14.778  1.00  0.00      RA0  C
ATOM   2727  CD1 LEU A 292      32.112  35.811 -14.454  1.00  0.00      RA0  C
ATOM   2728  CD2 LEU A 292      30.205  36.493 -15.980  1.00  0.00      RA0  C
ATOM   2729  C   LEU A 292      28.431  38.707 -12.569  1.00  0.00      RA0  C
ATOM   2730  O   LEU A 292      28.914  39.162 -11.524  1.00  0.00      RA0  O
ATOM   2731  N   ARG A 293      27.134  38.411 -12.709  1.00  0.00      RA0  N
ATOM   2732  H   ARG A 293      26.818  37.917 -13.518  1.00  0.00      RA0  H
ATOM   2733  CA  ARG A 293      26.157  38.651 -11.644  1.00  0.00      RA0  C
ATOM   2734  CB  ARG A 293      24.816  39.224 -12.087  1.00  0.00      RA0  C
ATOM   2735  CG  ARG A 293      24.543  40.583 -12.707  1.00  0.00      RA0  C
ATOM   2736  CD  ARG A 293      23.019  40.805 -12.624  1.00  0.00      RA0  C
ATOM   2737  NE  ARG A 293      22.264  39.638 -13.105  1.00  0.00      RA0  N
ATOM   2738  HE  ARG A 293      22.389  39.403 -14.072  1.00  0.00      RA0  H
ATOM   2739  CZ  ARG A 293      21.476  38.892 -12.251  1.00  0.00      RA0  C
ATOM   2740  NH1 ARG A 293      21.355  39.240 -10.954  1.00  0.00      RA0  N
ATOM   2741 HH11 ARG A 293      20.853  38.621 -10.312  1.00  0.00      RA0  H
ATOM   2742 HH12 ARG A 293      21.756  40.065 -10.560  1.00  0.00      RA0  H
ATOM   2743  NH2 ARG A 293      20.831  37.794 -12.700  1.00  0.00      RA0  N
ATOM   2744 HH21 ARG A 293      20.290  37.257 -12.028  1.00  0.00      RA0  H
ATOM   2745 HH22 ARG A 293      20.850  37.452 -13.638  1.00  0.00      RA0  H
ATOM   2746  C   ARG A 293      25.599  37.355 -11.079  1.00  0.00      RA0  C
ATOM   2747  O   ARG A 293      25.424  36.381 -11.806  1.00  0.00      RA0  O
ATOM   2748  N   ASN A 294      25.240  37.378  -9.799  1.00  0.00      RA0  N
ATOM   2749  H   ASN A 294      25.474  38.165  -9.232  1.00  0.00      RA0  H
ATOM   2750  CA  ASN A 294      24.497  36.266  -9.191  1.00  0.00      RA0  C
ATOM   2751  CB  ASN A 294      23.950  36.609  -7.804  1.00  0.00      RA0  C
ATOM   2752  CG  ASN A 294      25.045  36.812  -6.785  1.00  0.00      RA0  C
ATOM   2753  OD1 ASN A 294      26.234  36.868  -7.098  1.00  0.00      RA0  O
ATOM   2754  ND2 ASN A 294      24.562  36.957  -5.539  1.00  0.00      RA0  N
ATOM   2755 HD21 ASN A 294      23.575  36.894  -5.377  1.00  0.00      RA0  H
ATOM   2756 HD22 ASN A 294      25.128  37.110  -4.728  1.00  0.00      RA0  H
ATOM   2757  C   ASN A 294      23.291  35.885 -10.049  1.00  0.00      RA0  C
ATOM   2758  O   ASN A 294      22.611  36.762 -10.617  1.00  0.00      RA0  O
ATOM   2759  N   GLU A 295      23.046  34.590 -10.131  1.00  0.00      RA0  N
ATOM   2760  H   GLU A 295      23.677  33.960  -9.681  1.00  0.00      RA0  H
ATOM   2761  CA  GLU A 295      21.881  34.003 -10.797  1.00  0.00      RA0  C
ATOM   2762  CB  GLU A 295      20.471  34.478 -10.356  1.00  0.00      RA0  C
ATOM   2763  CG  GLU A 295      20.225  35.280  -9.068  1.00  0.00      RA0  C
ATOM   2764  CD  GLU A 295      20.075  36.751  -9.435  1.00  0.00      RA0  C
ATOM   2765  OE1 GLU A 295      19.499  37.043 -10.478  1.00  0.00      RA0  O
ATOM   2766  OE2 GLU A 295      20.573  37.620  -8.721  1.00  0.00      RA0  O
ATOM   2767  C   GLU A 295      21.911  34.023 -12.341  1.00  0.00      RA0  C
ATOM   2768  O   GLU A 295      20.986  33.530 -12.981  1.00  0.00      RA0  O
ATOM   2769  N   LEU A 296      22.949  34.586 -12.954  1.00  0.00      RA0  N
ATOM   2770  H   LEU A 296      23.692  34.964 -12.400  1.00  0.00      RA0  H
ATOM   2771  CA  LEU A 296      23.110  34.493 -14.398  1.00  0.00      RA0  C
ATOM   2772  CB  LEU A 296      24.349  35.307 -14.785  1.00  0.00      RA0  C
ATOM   2773  CG  LEU A 296      24.491  35.689 -16.260  1.00  0.00      RA0  C
ATOM   2774  CD1 LEU A 296      23.362  36.609 -16.727  1.00  0.00      RA0  C
ATOM   2775  CD2 LEU A 296      25.857  36.317 -16.536  1.00  0.00      RA0  C
ATOM   2776  C   LEU A 296      23.217  33.013 -14.834  1.00  0.00      RA0  C
ATOM   2777  O   LEU A 296      23.923  32.228 -14.197  1.00  0.00      RA0  O
ATOM   2778  N   PRO A 297      22.509  32.611 -15.885  1.00  0.00      RA0  N
ATOM   2779  CD  PRO A 297      21.466  33.367 -16.561  1.00  0.00      RA0  C
ATOM   2780  CA  PRO A 297      22.690  31.265 -16.443  1.00  0.00      RA0  C
ATOM   2781  CB  PRO A 297      21.585  31.186 -17.501  1.00  0.00      RA0  C
ATOM   2782  CG  PRO A 297      20.580  32.283 -17.157  1.00  0.00      RA0  C
ATOM   2783  C   PRO A 297      24.068  31.043 -17.084  1.00  0.00      RA0  C
ATOM   2784  O   PRO A 297      24.695  31.984 -17.585  1.00  0.00      RA0  O
ATOM   2785  N   VAL A 298      24.496  29.790 -17.072  1.00  0.00      RA0  N
ATOM   2786  H   VAL A 298      23.910  29.074 -16.682  1.00  0.00      RA0  H
ATOM   2787  CA  VAL A 298      25.767  29.376 -17.650  1.00  0.00      RA0  C
ATOM   2788  CB  VAL A 298      26.715  28.918 -16.538  1.00  0.00      RA0  C
ATOM   2789  CG1 VAL A 298      28.072  28.512 -17.106  1.00  0.00      RA0  C
ATOM   2790  CG2 VAL A 298      26.840  29.961 -15.430  1.00  0.00      RA0  C
ATOM   2791  C   VAL A 298      25.457  28.200 -18.559  1.00  0.00      RA0  C
ATOM   2792  O   VAL A 298      24.972  27.172 -18.079  1.00  0.00      RA0  O
ATOM   2793  N   ARG A 299      25.730  28.330 -19.853  1.00  0.00      RA0  N
ATOM   2794  H   ARG A 299      26.209  29.133 -20.203  1.00  0.00      RA0  H
ATOM   2795  CA  ARG A 299      25.339  27.304 -20.783  1.00  0.00      RA0  C
ATOM   2796  CB  ARG A 299      24.381  27.853 -21.830  1.00  0.00      RA0  C
ATOM   2797  CG  ARG A 299      23.054  28.216 -21.189  1.00  0.00      RA0  C
ATOM   2798  CD  ARG A 299      21.999  28.658 -22.192  1.00  0.00      RA0  C
ATOM   2799  NE  ARG A 299      20.741  28.781 -21.473  1.00  0.00      RA0  N
ATOM   2800  HE  ARG A 299      20.460  27.990 -20.908  1.00  0.00      RA0  H
ATOM   2801  CZ  ARG A 299      20.030  29.935 -21.448  1.00  0.00      RA0  C
ATOM   2802  NH1 ARG A 299      20.402  30.961 -22.249  1.00  0.00      RA0  N
ATOM   2803 HH11 ARG A 299      19.919  31.838 -22.266  1.00  0.00      RA0  H
ATOM   2804 HH12 ARG A 299      21.195  30.875 -22.862  1.00  0.00      RA0  H
ATOM   2805  NH2 ARG A 299      18.978  30.015 -20.611  1.00  0.00      RA0  N
ATOM   2806 HH21 ARG A 299      18.331  30.773 -20.545  1.00  0.00      RA0  H
ATOM   2807 HH22 ARG A 299      18.834  29.249 -19.947  1.00  0.00      RA0  H
ATOM   2808  C   ARG A 299      26.519  26.656 -21.488  1.00  0.00      RA0  C
ATOM   2809  O   ARG A 299      27.532  27.302 -21.806  1.00  0.00      RA0  O
ATOM   2810  N   PHE A 300      26.362  25.362 -21.718  1.00  0.00      RA0  N
ATOM   2811  H   PHE A 300      25.523  24.873 -21.454  1.00  0.00      RA0  H
ATOM   2812  CA  PHE A 300      27.330  24.589 -22.461  1.00  0.00      RA0  C
ATOM   2813  CB  PHE A 300      28.558  24.258 -21.598  1.00  0.00      RA0  C
ATOM   2814  CG  PHE A 300      28.185  23.443 -20.377  1.00  0.00      RA0  C
ATOM   2815  CD1 PHE A 300      27.733  24.074 -19.222  1.00  0.00      RA0  C
ATOM   2816  CD2 PHE A 300      28.310  22.057 -20.400  1.00  0.00      RA0  C
ATOM   2817  CE1 PHE A 300      27.426  23.327 -18.091  1.00  0.00      RA0  C
ATOM   2818  CE2 PHE A 300      28.004  21.309 -19.269  1.00  0.00      RA0  C
ATOM   2819  CZ  PHE A 300      27.574  21.945 -18.110  1.00  0.00      RA0  C
ATOM   2820  C   PHE A 300      26.674  23.306 -22.983  1.00  0.00      RA0  C
ATOM   2821  O   PHE A 300      25.535  22.967 -22.621  1.00  0.00      RA0  O
ATOM   2822  N   THR A 301      27.376  22.629 -23.884  1.00  0.00      RA0  N
ATOM   2823  H   THR A 301      28.280  22.909 -24.199  1.00  0.00      RA0  H
ATOM   2824  CA  THR A 301      26.934  21.344 -24.416  1.00  0.00      RA0  C
ATOM   2825  CB  THR A 301      26.796  21.600 -25.900  1.00  0.00      RA0  C
ATOM   2826  OG1 THR A 301      26.369  22.962 -26.070  1.00  0.00      RA0  O
ATOM   2827  HG1 THR A 301      26.250  23.087 -27.001  1.00  0.00      RA0  H
ATOM   2828  CG2 THR A 301      25.855  20.615 -26.591  1.00  0.00      RA0  C
ATOM   2829  C   THR A 301      27.989  20.306 -24.065  1.00  0.00      RA0  C
ATOM   2830  O   THR A 301      29.174  20.558 -24.288  1.00  0.00      RA0  O
ATOM   2831  N   ASP A 302      27.580  19.152 -23.528  1.00  0.00      RA0  N
ATOM   2832  H   ASP A 302      26.609  18.911 -23.480  1.00  0.00      RA0  H
ATOM   2833  CA  ASP A 302      28.564  18.123 -23.156  1.00  0.00      RA0  C
ATOM   2834  CB  ASP A 302      27.981  17.209 -22.072  1.00  0.00      RA0  C
ATOM   2835  CG  ASP A 302      27.502  15.917 -22.700  1.00  0.00      RA0  C
ATOM   2836  OD1 ASP A 302      26.586  15.940 -23.512  1.00  0.00      RA0  O
ATOM   2837  OD2 ASP A 302      28.097  14.880 -22.437  1.00  0.00      RA0  O
ATOM   2838  C   ASP A 302      28.993  17.345 -24.374  1.00  0.00      RA0  C
ATOM   2839  O   ASP A 302      28.489  17.576 -25.474  1.00  0.00      RA0  O
ATOM   2840  N   ALA A 303      29.948  16.438 -24.178  1.00  0.00      RA0  N
ATOM   2841  H   ALA A 303      30.077  16.116 -23.239  1.00  0.00      RA0  H
ATOM   2842  CA  ALA A 303      30.554  15.735 -25.303  1.00  0.00      RA0  C
ATOM   2843  CB  ALA A 303      31.693  14.837 -24.821  1.00  0.00      RA0  C
ATOM   2844  C   ALA A 303      29.544  14.886 -26.056  1.00  0.00      RA0  C
ATOM   2845  O   ALA A 303      29.715  14.642 -27.238  1.00  0.00      RA0  O
ATOM   2846  N   GLN A 304      28.482  14.467 -25.370  1.00  0.00      RA0  N
ATOM   2847  H   GLN A 304      28.324  14.779 -24.429  1.00  0.00      RA0  H
ATOM   2848  CA  GLN A 304      27.435  13.648 -25.963  1.00  0.00      RA0  C
ATOM   2849  CB  GLN A 304      26.869  12.648 -24.957  1.00  0.00      RA0  C
ATOM   2850  CG  GLN A 304      27.424  11.235 -25.180  1.00  0.00      RA0  C
ATOM   2851  CD  GLN A 304      28.915  11.141 -24.888  1.00  0.00      RA0  C
ATOM   2852  OE1 GLN A 304      29.328  10.692 -23.825  1.00  0.00      RA0  O
ATOM   2853  NE2 GLN A 304      29.714  11.507 -25.909  1.00  0.00      RA0  N
ATOM   2854 HE21 GLN A 304      29.342  11.914 -26.745  1.00  0.00      RA0  H
ATOM   2855 HE22 GLN A 304      30.706  11.405 -25.847  1.00  0.00      RA0  H
ATOM   2856  C   GLN A 304      26.352  14.498 -26.663  1.00  0.00      RA0  C
ATOM   2857  O   GLN A 304      25.423  13.951 -27.245  1.00  0.00      RA0  O
ATOM   2858  N   GLY A 305      26.476  15.823 -26.599  1.00  0.00      RA0  N
ATOM   2859  H   GLY A 305      27.161  16.212 -25.980  1.00  0.00      RA0  H
ATOM   2860  CA  GLY A 305      25.537  16.742 -27.241  1.00  0.00      RA0  C
ATOM   2861  C   GLY A 305      24.366  17.210 -26.386  1.00  0.00      RA0  C
ATOM   2862  O   GLY A 305      23.473  17.922 -26.886  1.00  0.00      RA0  O
ATOM   2863  N   ASN A 306      24.350  16.828 -25.110  1.00  0.00      RA0  N
ATOM   2864  H   ASN A 306      25.162  16.387 -24.727  1.00  0.00      RA0  H
ATOM   2865  CA  ASN A 306      23.293  17.265 -24.215  1.00  0.00      RA0  C
ATOM   2866  CB  ASN A 306      23.329  16.527 -22.875  1.00  0.00      RA0  C
ATOM   2867  CG  ASN A 306      23.102  15.041 -23.026  1.00  0.00      RA0  C
ATOM   2868  OD1 ASN A 306      21.979  14.576 -23.201  1.00  0.00      RA0  O
ATOM   2869  ND2 ASN A 306      24.231  14.317 -22.919  1.00  0.00      RA0  N
ATOM   2870 HD21 ASN A 306      25.120  14.780 -22.796  1.00  0.00      RA0  H
ATOM   2871 HD22 ASN A 306      24.261  13.321 -22.958  1.00  0.00      RA0  H
ATOM   2872  C   ASN A 306      23.555  18.737 -23.892  1.00  0.00      RA0  C
ATOM   2873  O   ASN A 306      24.662  19.087 -23.502  1.00  0.00      RA0  O
ATOM   2874  N   GLN A 307      22.558  19.592 -24.094  1.00  0.00      RA0  N
ATOM   2875  H   GLN A 307      21.655  19.227 -24.310  1.00  0.00      RA0  H
ATOM   2876  CA  GLN A 307      22.691  21.008 -23.702  1.00  0.00      RA0  C
ATOM   2877  CB  GLN A 307      21.765  21.847 -24.572  1.00  0.00      RA0  C
ATOM   2878  CG  GLN A 307      22.140  21.626 -26.036  1.00  0.00      RA0  C
ATOM   2879  CD  GLN A 307      21.087  22.219 -26.940  1.00  0.00      RA0  C
ATOM   2880  OE1 GLN A 307      20.592  23.321 -26.735  1.00  0.00      RA0  O
ATOM   2881  NE2 GLN A 307      20.764  21.407 -27.962  1.00  0.00      RA0  N
ATOM   2882 HE21 GLN A 307      21.221  20.520 -28.058  1.00  0.00      RA0  H
ATOM   2883 HE22 GLN A 307      20.074  21.666 -28.637  1.00  0.00      RA0  H
ATOM   2884  C   GLN A 307      22.391  21.139 -22.219  1.00  0.00      RA0  C
ATOM   2885  O   GLN A 307      21.406  20.566 -21.713  1.00  0.00      RA0  O
ATOM   2886  N   HIS A 308      23.245  21.895 -21.530  1.00  0.00      RA0  N
ATOM   2887  H   HIS A 308      23.929  22.439 -22.011  1.00  0.00      RA0  H
ATOM   2888  CA  HIS A 308      23.174  22.063 -20.094  1.00  0.00      RA0  C
ATOM   2889  CB  HIS A 308      24.329  21.330 -19.424  1.00  0.00      RA0  C
ATOM   2890  CG  HIS A 308      24.070  19.839 -19.440  1.00  0.00      RA0  C
ATOM   2891  ND1 HIS A 308      22.869  19.281 -19.697  1.00  0.00      RA0  N
ATOM   2892  HD1 HIS A 308      22.044  19.738 -19.979  1.00  0.00      RA0  H
ATOM   2893  CD2 HIS A 308      24.987  18.819 -19.170  1.00  0.00      RA0  C
ATOM   2894  NE2 HIS A 308      24.321  17.642 -19.261  1.00  0.00      RA0  N
ATOM   2895  CE1 HIS A 308      23.021  17.926 -19.584  1.00  0.00      RA0  C
ATOM   2896  C   HIS A 308      23.109  23.530 -19.723  1.00  0.00      RA0  C
ATOM   2897  O   HIS A 308      23.609  24.399 -20.439  1.00  0.00      RA0  O
ATOM   2898  N   GLU A 309      22.458  23.777 -18.599  1.00  0.00      RA0  N
ATOM   2899  H   GLU A 309      22.043  23.056 -18.044  1.00  0.00      RA0  H
ATOM   2900  CA  GLU A 309      22.377  25.103 -18.018  1.00  0.00      RA0  C
ATOM   2901  CB  GLU A 309      21.026  25.745 -18.356  1.00  0.00      RA0  C
ATOM   2902  CG  GLU A 309      20.884  27.198 -17.893  1.00  0.00      RA0  C
ATOM   2903  CD  GLU A 309      19.691  27.846 -18.575  1.00  0.00      RA0  C
ATOM   2904  OE1 GLU A 309      19.213  27.330 -19.580  1.00  0.00      RA0  O
ATOM   2905  OE2 GLU A 309      19.261  28.914 -18.156  1.00  0.00      RA0  O
ATOM   2906  C   GLU A 309      22.650  25.033 -16.528  1.00  0.00      RA0  C
ATOM   2907  O   GLU A 309      21.931  24.375 -15.789  1.00  0.00      RA0  O
ATOM   2908  N   GLY A 310      23.709  25.710 -16.106  1.00  0.00      RA0  N
ATOM   2909  H   GLY A 310      24.195  26.265 -16.769  1.00  0.00      RA0  H
ATOM   2910  CA  GLY A 310      23.991  25.941 -14.712  1.00  0.00      RA0  C
ATOM   2911  C   GLY A 310      23.645  27.360 -14.335  1.00  0.00      RA0  C
ATOM   2912  O   GLY A 310      22.960  28.061 -15.068  1.00  0.00      RA0  O
ATOM   2913  N   ILE A 311      24.158  27.787 -13.192  1.00  0.00      RA0  N
ATOM   2914  H   ILE A 311      24.730  27.187 -12.625  1.00  0.00      RA0  H
ATOM   2915  CA  ILE A 311      23.850  29.107 -12.679  1.00  0.00      RA0  C
ATOM   2916  CB  ILE A 311      22.546  29.012 -11.873  1.00  0.00      RA0  C
ATOM   2917  CG2 ILE A 311      22.662  27.992 -10.735  1.00  0.00      RA0  C
ATOM   2918  CG1 ILE A 311      22.062  30.375 -11.391  1.00  0.00      RA0  C
ATOM   2919  CD1 ILE A 311      20.734  30.281 -10.639  1.00  0.00      RA0  C
ATOM   2920  C   ILE A 311      24.996  29.670 -11.857  1.00  0.00      RA0  C
ATOM   2921  O   ILE A 311      25.632  28.948 -11.116  1.00  0.00      RA0  O
ATOM   2922  N   ILE A 312      25.275  30.961 -12.016  1.00  0.00      RA0  N
ATOM   2923  H   ILE A 312      24.705  31.495 -12.641  1.00  0.00      RA0  H
ATOM   2924  CA  ILE A 312      26.184  31.649 -11.097  1.00  0.00      RA0  C
ATOM   2925  CB  ILE A 312      26.552  33.020 -11.666  1.00  0.00      RA0  C
ATOM   2926  CG2 ILE A 312      27.362  33.856 -10.677  1.00  0.00      RA0  C
ATOM   2927  CG1 ILE A 312      27.295  32.843 -12.988  1.00  0.00      RA0  C
ATOM   2928  CD1 ILE A 312      27.766  34.169 -13.581  1.00  0.00      RA0  C
ATOM   2929  C   ILE A 312      25.583  31.771  -9.706  1.00  0.00      RA0  C
ATOM   2930  O   ILE A 312      24.445  32.273  -9.526  1.00  0.00      RA0  O
ATOM   2931  N   THR A 313      26.355  31.344  -8.720  1.00  0.00      RA0  N
ATOM   2932  H   THR A 313      27.267  30.953  -8.862  1.00  0.00      RA0  H
ATOM   2933  CA  THR A 313      25.942  31.436  -7.336  1.00  0.00      RA0  C
ATOM   2934  CB  THR A 313      26.455  30.166  -6.676  1.00  0.00      RA0  C
ATOM   2935  OG1 THR A 313      27.801  29.925  -7.098  1.00  0.00      RA0  O
ATOM   2936  HG1 THR A 313      28.320  30.163  -6.325  1.00  0.00      RA0  H
ATOM   2937  CG2 THR A 313      25.586  28.969  -7.065  1.00  0.00      RA0  C
ATOM   2938  C   THR A 313      26.412  32.753  -6.728  1.00  0.00      RA0  C
ATOM   2939  O   THR A 313      25.665  33.424  -5.992  1.00  0.00      RA0  O
ATOM   2940  N   SER A 314      27.657  33.130  -7.030  1.00  0.00      RA0  N
ATOM   2941  H   SER A 314      28.269  32.539  -7.560  1.00  0.00      RA0  H
ATOM   2942  CA  SER A 314      28.190  34.438  -6.623  1.00  0.00      RA0  C
ATOM   2943  CB  SER A 314      29.016  34.304  -5.340  1.00  0.00      RA0  C
ATOM   2944  OG  SER A 314      28.244  33.890  -4.204  1.00  0.00      RA0  O
ATOM   2945  HG  SER A 314      28.279  32.926  -4.192  1.00  0.00      RA0  H
ATOM   2946  C   SER A 314      29.105  34.945  -7.690  1.00  0.00      RA0  C
ATOM   2947  O   SER A 314      29.994  34.209  -8.140  1.00  0.00      RA0  O
ATOM   2948  N   GLY A 315      28.901  36.186  -8.097  1.00  0.00      RA0  N
ATOM   2949  H   GLY A 315      28.174  36.745  -7.686  1.00  0.00      RA0  H
ATOM   2950  CA  GLY A 315      29.794  36.828  -9.023  1.00  0.00      RA0  C
ATOM   2951  C   GLY A 315      30.290  38.164  -8.514  1.00  0.00      RA0  C
ATOM   2952  O   GLY A 315      29.679  38.787  -7.626  1.00  0.00      RA0  O
ATOM   2953  N   THR A 316      31.434  38.590  -9.028  1.00  0.00      RA0  N
ATOM   2954  H   THR A 316      31.963  38.052  -9.690  1.00  0.00      RA0  H
ATOM   2955  CA  THR A 316      31.988  39.885  -8.655  1.00  0.00      RA0  C
ATOM   2956  CB  THR A 316      32.453  39.654  -7.207  1.00  0.00      RA0  C
ATOM   2957  OG1 THR A 316      31.558  40.319  -6.317  1.00  0.00      RA0  O
ATOM   2958  HG1 THR A 316      30.709  39.900  -6.456  1.00  0.00      RA0  H
ATOM   2959  CG2 THR A 316      33.926  39.899  -6.882  1.00  0.00      RA0  C
ATOM   2960  C   THR A 316      33.059  40.335  -9.637  1.00  0.00      RA0  C
ATOM   2961  O   THR A 316      33.493  39.572 -10.521  1.00  0.00      RA0  O
ATOM   2962  N   PHE A 317      33.474  41.591  -9.496  1.00  0.00      RA0  N
ATOM   2963  H   PHE A 317      33.124  42.140  -8.737  1.00  0.00      RA0  H
ATOM   2964  CA  PHE A 317      34.704  42.043 -10.130  1.00  0.00      RA0  C
ATOM   2965  CB  PHE A 317      34.552  43.496 -10.575  1.00  0.00      RA0  C
ATOM   2966  CG  PHE A 317      35.685  43.886 -11.490  1.00  0.00      RA0  C
ATOM   2967  CD1 PHE A 317      36.847  44.445 -10.970  1.00  0.00      RA0  C
ATOM   2968  CD2 PHE A 317      35.557  43.692 -12.860  1.00  0.00      RA0  C
ATOM   2969  CE1 PHE A 317      37.871  44.833 -11.825  1.00  0.00      RA0  C
ATOM   2970  CE2 PHE A 317      36.580  44.083 -13.715  1.00  0.00      RA0  C
ATOM   2971  CZ  PHE A 317      37.731  44.665 -13.197  1.00  0.00      RA0  C
ATOM   2972  C   PHE A 317      35.833  41.884  -9.098  1.00  0.00      RA0  C
ATOM   2973  O   PHE A 317      35.757  42.443  -7.987  1.00  0.00      RA0  O
ATOM   2974  N   SER A 318      36.827  41.062  -9.440  1.00  0.00      RA0  N
ATOM   2975  H   SER A 318      36.899  40.700 -10.370  1.00  0.00      RA0  H
ATOM   2976  CA  SER A 318      37.974  40.804  -8.559  1.00  0.00      RA0  C
ATOM   2977  CB  SER A 318      38.612  39.504  -9.067  1.00  0.00      RA0  C
ATOM   2978  OG  SER A 318      39.881  39.230  -8.464  1.00  0.00      RA0  O
ATOM   2979  HG  SER A 318      39.729  39.133  -7.523  1.00  0.00      RA0  H
ATOM   2980  C   SER A 318      38.959  41.989  -8.500  1.00  0.00      RA0  C
ATOM   2981  O   SER A 318      39.617  42.278  -9.506  1.00  0.00      RA0  O
ATOM   2982  N   PRO A 319      39.077  42.671  -7.354  1.00  0.00      RA0  N
ATOM   2983  CD  PRO A 319      38.280  42.505  -6.149  1.00  0.00      RA0  C
ATOM   2984  CA  PRO A 319      40.064  43.743  -7.245  1.00  0.00      RA0  C
ATOM   2985  CB  PRO A 319      39.789  44.314  -5.848  1.00  0.00      RA0  C
ATOM   2986  CG  PRO A 319      38.370  43.874  -5.492  1.00  0.00      RA0  C
ATOM   2987  C   PRO A 319      41.499  43.247  -7.414  1.00  0.00      RA0  C
ATOM   2988  O   PRO A 319      42.308  43.949  -7.980  1.00  0.00      RA0  O
ATOM   2989  N   THR A 320      41.809  42.052  -6.922  1.00  0.00      RA0  N
ATOM   2990  H   THR A 320      41.156  41.474  -6.425  1.00  0.00      RA0  H
ATOM   2991  CA  THR A 320      43.177  41.529  -7.035  1.00  0.00      RA0  C
ATOM   2992  CB  THR A 320      43.265  40.373  -6.055  1.00  0.00      RA0  C
ATOM   2993  OG1 THR A 320      42.590  40.762  -4.855  1.00  0.00      RA0  O
ATOM   2994  HG1 THR A 320      41.755  40.280  -4.845  1.00  0.00      RA0  H
ATOM   2995  CG2 THR A 320      44.707  39.951  -5.769  1.00  0.00      RA0  C
ATOM   2996  C   THR A 320      43.516  41.153  -8.466  1.00  0.00      RA0  C
ATOM   2997  O   THR A 320      44.624  41.454  -8.958  1.00  0.00      RA0  O
ATOM   2998  N   LEU A 321      42.585  40.511  -9.159  1.00  0.00      RA0  N
ATOM   2999  H   LEU A 321      41.679  40.334  -8.767  1.00  0.00      RA0  H
ATOM   3000  CA  LEU A 321      42.878  40.035 -10.511  1.00  0.00      RA0  C
ATOM   3001  CB  LEU A 321      42.069  38.777 -10.805  1.00  0.00      RA0  C
ATOM   3002  CG  LEU A 321      42.401  37.640  -9.844  1.00  0.00      RA0  C
ATOM   3003  CD1 LEU A 321      41.437  36.463  -9.987  1.00  0.00      RA0  C
ATOM   3004  CD2 LEU A 321      43.858  37.211  -9.985  1.00  0.00      RA0  C
ATOM   3005  C   LEU A 321      42.640  41.067 -11.603  1.00  0.00      RA0  C
ATOM   3006  O   LEU A 321      43.277  41.029 -12.647  1.00  0.00      RA0  O
ATOM   3007  N   GLY A 322      41.710  41.986 -11.366  1.00  0.00      RA0  N
ATOM   3008  H   GLY A 322      41.205  41.953 -10.504  1.00  0.00      RA0  H
ATOM   3009  CA  GLY A 322      41.354  43.001 -12.326  1.00  0.00      RA0  C
ATOM   3010  C   GLY A 322      40.411  42.552 -13.429  1.00  0.00      RA0  C
ATOM   3011  O   GLY A 322      40.387  43.142 -14.494  1.00  0.00      RA0  O
ATOM   3012  N   TYR A 323      39.611  41.518 -13.164  1.00  0.00      RA0  N
ATOM   3013  H   TYR A 323      39.607  41.065 -12.269  1.00  0.00      RA0  H
ATOM   3014  CA  TYR A 323      38.576  41.082 -14.083  1.00  0.00      RA0  C
ATOM   3015  CB  TYR A 323      39.142  40.209 -15.213  1.00  0.00      RA0  C
ATOM   3016  CG  TYR A 323      39.999  39.073 -14.696  1.00  0.00      RA0  C
ATOM   3017  CD1 TYR A 323      39.425  37.992 -14.036  1.00  0.00      RA0  C
ATOM   3018  CE1 TYR A 323      40.221  36.939 -13.603  1.00  0.00      RA0  C
ATOM   3019  CD2 TYR A 323      41.373  39.102 -14.905  1.00  0.00      RA0  C
ATOM   3020  CE2 TYR A 323      42.168  38.042 -14.482  1.00  0.00      RA0  C
ATOM   3021  CZ  TYR A 323      41.590  36.954 -13.839  1.00  0.00      RA0  C
ATOM   3022  OH  TYR A 323      42.368  35.889 -13.433  1.00  0.00      RA0  O
ATOM   3023  HH  TYR A 323      43.287  36.098 -13.552  1.00  0.00      RA0  H
ATOM   3024  C   TYR A 323      37.495  40.349 -13.273  1.00  0.00      RA0  C
ATOM   3025  O   TYR A 323      37.658  40.139 -12.075  1.00  0.00      RA0  O
ATOM   3026  N   SER A 324      36.418  39.952 -13.952  1.00  0.00      RA0  N
ATOM   3027  H   SER A 324      36.369  39.986 -14.951  1.00  0.00      RA0  H
ATOM   3028  CA  SER A 324      35.267  39.346 -13.283  1.00  0.00      RA0  C
ATOM   3029  CB  SER A 324      34.189  39.746 -14.246  1.00  0.00      RA0  C
ATOM   3030  OG  SER A 324      34.767  40.899 -14.878  1.00  0.00      RA0  O
ATOM   3031  HG  SER A 324      34.115  41.237 -15.483  1.00  0.00      RA0  H
ATOM   3032  C   SER A 324      35.474  37.865 -12.982  1.00  0.00      RA0  C
ATOM   3033  O   SER A 324      36.028  37.139 -13.800  1.00  0.00      RA0  O
ATOM   3034  N   ILE A 325      35.016  37.433 -11.809  1.00  0.00      RA0  N
ATOM   3035  H   ILE A 325      34.510  38.039 -11.190  1.00  0.00      RA0  H
ATOM   3036  CA  ILE A 325      35.057  36.023 -11.440  1.00  0.00      RA0  C
ATOM   3037  CB  ILE A 325      36.151  35.752 -10.406  1.00  0.00      RA0  C
ATOM   3038  CG2 ILE A 325      37.558  35.925 -10.980  1.00  0.00      RA0  C
ATOM   3039  CG1 ILE A 325      35.907  36.606  -9.161  1.00  0.00      RA0  C
ATOM   3040  CD1 ILE A 325      36.797  36.207  -7.990  1.00  0.00      RA0  C
ATOM   3041  C   ILE A 325      33.720  35.598 -10.854  1.00  0.00      RA0  C
ATOM   3042  O   ILE A 325      32.936  36.431 -10.374  1.00  0.00      RA0  O
ATOM   3043  N   ALA A 326      33.504  34.293 -10.824  1.00  0.00      RA0  N
ATOM   3044  H   ALA A 326      34.141  33.636 -11.238  1.00  0.00      RA0  H
ATOM   3045  CA  ALA A 326      32.285  33.768 -10.225  1.00  0.00      RA0  C
ATOM   3046  CB  ALA A 326      31.140  33.810 -11.237  1.00  0.00      RA0  C
ATOM   3047  C   ALA A 326      32.440  32.346  -9.779  1.00  0.00      RA0  C
ATOM   3048  O   ALA A 326      33.253  31.591 -10.332  1.00  0.00      RA0  O
ATOM   3049  N   LEU A 327      31.649  31.977  -8.775  1.00  0.00      RA0  N
ATOM   3050  H   LEU A 327      31.005  32.648  -8.409  1.00  0.00      RA0  H
ATOM   3051  CA  LEU A 327      31.360  30.590  -8.485  1.00  0.00      RA0  C
ATOM   3052  CB  LEU A 327      31.270  30.333  -6.981  1.00  0.00      RA0  C
ATOM   3053  CG  LEU A 327      32.630  30.489  -6.299  1.00  0.00      RA0  C
ATOM   3054  CD1 LEU A 327      32.591  30.098  -4.820  1.00  0.00      RA0  C
ATOM   3055  CD2 LEU A 327      33.727  29.743  -7.055  1.00  0.00      RA0  C
ATOM   3056  C   LEU A 327      30.035  30.255  -9.205  1.00  0.00      RA0  C
ATOM   3057  O   LEU A 327      29.129  31.098  -9.287  1.00  0.00      RA0  O
ATOM   3058  N   ALA A 328      29.974  29.054  -9.764  1.00  0.00      RA0  N
ATOM   3059  H   ALA A 328      30.745  28.416  -9.689  1.00  0.00      RA0  H
ATOM   3060  CA  ALA A 328      28.781  28.571 -10.476  1.00  0.00      RA0  C
ATOM   3061  CB  ALA A 328      28.922  28.807 -11.979  1.00  0.00      RA0  C
ATOM   3062  C   ALA A 328      28.548  27.092 -10.243  1.00  0.00      RA0  C
ATOM   3063  O   ALA A 328      29.489  26.294 -10.209  1.00  0.00      RA0  O
ATOM   3064  N   ARG A 329      27.274  26.747 -10.086  1.00  0.00      RA0  N
ATOM   3065  H   ARG A 329      26.577  27.453 -10.227  1.00  0.00      RA0  H
ATOM   3066  CA  ARG A 329      26.834  25.349 -10.011  1.00  0.00      RA0  C
ATOM   3067  CB  ARG A 329      25.654  25.223  -9.065  1.00  0.00      RA0  C
ATOM   3068  CG  ARG A 329      26.037  24.994  -7.606  1.00  0.00      RA0  C
ATOM   3069  CD  ARG A 329      24.767  24.807  -6.784  1.00  0.00      RA0  C
ATOM   3070  NE  ARG A 329      23.823  24.005  -7.559  1.00  0.00      RA0  N
ATOM   3071  HE  ARG A 329      24.162  23.176  -8.029  1.00  0.00      RA0  H
ATOM   3072  CZ  ARG A 329      22.544  24.429  -7.755  1.00  0.00      RA0  C
ATOM   3073  NH1 ARG A 329      22.111  25.541  -7.116  1.00  0.00      RA0  N
ATOM   3074 HH11 ARG A 329      21.177  25.890  -7.217  1.00  0.00      RA0  H
ATOM   3075 HH12 ARG A 329      22.719  26.054  -6.502  1.00  0.00      RA0  H
ATOM   3076  NH2 ARG A 329      21.743  23.726  -8.582  1.00  0.00      RA0  N
ATOM   3077 HH21 ARG A 329      20.783  23.921  -8.778  1.00  0.00      RA0  H
ATOM   3078 HH22 ARG A 329      22.124  22.913  -9.072  1.00  0.00      RA0  H
ATOM   3079  C   ARG A 329      26.426  24.886 -11.388  1.00  0.00      RA0  C
ATOM   3080  O   ARG A 329      25.532  25.466 -11.999  1.00  0.00      RA0  O
ATOM   3081  N   VAL A 330      27.076  23.837 -11.877  1.00  0.00      RA0  N
ATOM   3082  H   VAL A 330      27.744  23.341 -11.315  1.00  0.00      RA0  H
ATOM   3083  CA  VAL A 330      26.872  23.373 -13.250  1.00  0.00      RA0  C
ATOM   3084  CB  VAL A 330      28.030  23.817 -14.158  1.00  0.00      RA0  C
ATOM   3085  CG1 VAL A 330      28.073  25.336 -14.343  1.00  0.00      RA0  C
ATOM   3086  CG2 VAL A 330      29.361  23.250 -13.664  1.00  0.00      RA0  C
ATOM   3087  C   VAL A 330      26.727  21.859 -13.287  1.00  0.00      RA0  C
ATOM   3088  O   VAL A 330      27.312  21.162 -12.449  1.00  0.00      RA0  O
ATOM   3089  N   PRO A 331      25.943  21.344 -14.233  1.00  0.00      RA0  N
ATOM   3090  CD  PRO A 331      25.023  22.078 -15.091  1.00  0.00      RA0  C
ATOM   3091  CA  PRO A 331      25.950  19.905 -14.494  1.00  0.00      RA0  C
ATOM   3092  CB  PRO A 331      24.981  19.774 -15.671  1.00  0.00      RA0  C
ATOM   3093  CG  PRO A 331      24.071  21.000 -15.585  1.00  0.00      RA0  C
ATOM   3094  C   PRO A 331      27.348  19.347 -14.784  1.00  0.00      RA0  C
ATOM   3095  O   PRO A 331      28.232  20.051 -15.286  1.00  0.00      RA0  O
ATOM   3096  N   GLU A 332      27.531  18.066 -14.471  1.00  0.00      RA0  N
ATOM   3097  H   GLU A 332      26.766  17.548 -14.097  1.00  0.00      RA0  H
ATOM   3098  CA  GLU A 332      28.723  17.330 -14.878  1.00  0.00      RA0  C
ATOM   3099  CB  GLU A 332      28.805  15.903 -14.335  1.00  0.00      RA0  C
ATOM   3100  CG  GLU A 332      29.727  15.762 -13.112  1.00  0.00      RA0  C
ATOM   3101  CD  GLU A 332      31.184  16.125 -13.402  1.00  0.00      RA0  C
ATOM   3102  OE1 GLU A 332      31.994  16.130 -12.481  1.00  0.00      RA0  O
ATOM   3103  OE2 GLU A 332      31.553  16.481 -14.521  1.00  0.00      RA0  O
ATOM   3104  C   GLU A 332      28.862  17.352 -16.391  1.00  0.00      RA0  C
ATOM   3105  O   GLU A 332      27.873  17.349 -17.132  1.00  0.00      RA0  O
ATOM   3106  N   GLY A 333      30.109  17.367 -16.828  1.00  0.00      RA0  N
ATOM   3107  H   GLY A 333      30.834  17.336 -16.141  1.00  0.00      RA0  H
ATOM   3108  CA  GLY A 333      30.447  17.276 -18.229  1.00  0.00      RA0  C
ATOM   3109  C   GLY A 333      30.902  18.586 -18.822  1.00  0.00      RA0  C
ATOM   3110  O   GLY A 333      31.150  18.640 -20.008  1.00  0.00      RA0  O
ATOM   3111  N   ILE A 334      31.018  19.642 -18.012  1.00  0.00      RA0  N
ATOM   3112  H   ILE A 334      30.761  19.545 -17.054  1.00  0.00      RA0  H
ATOM   3113  CA  ILE A 334      31.517  20.923 -18.524  1.00  0.00      RA0  C
ATOM   3114  CB  ILE A 334      31.319  22.022 -17.467  1.00  0.00      RA0  C
ATOM   3115  CG2 ILE A 334      32.241  21.827 -16.264  1.00  0.00      RA0  C
ATOM   3116  CG1 ILE A 334      31.415  23.426 -18.066  1.00  0.00      RA0  C
ATOM   3117  CD1 ILE A 334      30.965  24.504 -17.080  1.00  0.00      RA0  C
ATOM   3118  C   ILE A 334      32.975  20.818 -19.015  1.00  0.00      RA0  C
ATOM   3119  O   ILE A 334      33.771  20.034 -18.478  1.00  0.00      RA0  O
ATOM   3120  N   GLY A 335      33.296  21.587 -20.051  1.00  0.00      RA0  N
ATOM   3121  H   GLY A 335      32.608  22.225 -20.390  1.00  0.00      RA0  H
ATOM   3122  CA  GLY A 335      34.659  21.696 -20.582  1.00  0.00      RA0  C
ATOM   3123  C   GLY A 335      35.442  22.889 -20.041  1.00  0.00      RA0  C
ATOM   3124  O   GLY A 335      35.270  23.319 -18.883  1.00  0.00      RA0  O
ATOM   3125  N   GLU A 336      36.312  23.417 -20.896  1.00  0.00      RA0  N
ATOM   3126  H   GLU A 336      36.344  23.082 -21.835  1.00  0.00      RA0  H
ATOM   3127  CA  GLU A 336      37.242  24.464 -20.519  1.00  0.00      RA0  C
ATOM   3128  CB  GLU A 336      38.404  24.472 -21.515  1.00  0.00      RA0  C
ATOM   3129  CG  GLU A 336      39.785  24.153 -20.946  1.00  0.00      RA0  C
ATOM   3130  CD  GLU A 336      40.228  25.261 -20.022  1.00  0.00      RA0  C
ATOM   3131  OE1 GLU A 336      40.171  26.429 -20.405  1.00  0.00      RA0  O
ATOM   3132  OE2 GLU A 336      40.619  24.960 -18.899  1.00  0.00      RA0  O
ATOM   3133  C   GLU A 336      36.572  25.829 -20.582  1.00  0.00      RA0  C
ATOM   3134  O   GLU A 336      37.055  26.778 -19.986  1.00  0.00      RA0  O
ATOM   3135  N   THR A 337      35.461  25.909 -21.305  1.00  0.00      RA0  N
ATOM   3136  H   THR A 337      35.070  25.132 -21.791  1.00  0.00      RA0  H
ATOM   3137  CA  THR A 337      34.717  27.161 -21.467  1.00  0.00      RA0  C
ATOM   3138  CB  THR A 337      35.172  27.575 -22.865  1.00  0.00      RA0  C
ATOM   3139  OG1 THR A 337      36.534  27.157 -23.017  1.00  0.00      RA0  O
ATOM   3140  HG1 THR A 337      37.014  27.531 -22.284  1.00  0.00      RA0  H
ATOM   3141  CG2 THR A 337      34.987  29.045 -23.240  1.00  0.00      RA0  C
ATOM   3142  C   THR A 337      33.204  26.953 -21.365  1.00  0.00      RA0  C
ATOM   3143  O   THR A 337      32.696  25.840 -21.477  1.00  0.00      RA0  O
ATOM   3144  N   ALA A 338      32.487  28.051 -21.176  1.00  0.00      RA0  N
ATOM   3145  H   ALA A 338      32.916  28.955 -21.090  1.00  0.00      RA0  H
ATOM   3146  CA  ALA A 338      31.041  28.030 -21.187  1.00  0.00      RA0  C
ATOM   3147  CB  ALA A 338      30.492  27.752 -19.788  1.00  0.00      RA0  C
ATOM   3148  C   ALA A 338      30.565  29.390 -21.661  1.00  0.00      RA0  C
ATOM   3149  O   ALA A 338      31.390  30.274 -21.979  1.00  0.00      RA0  O
ATOM   3150  N   ILE A 339      29.248  29.554 -21.759  1.00  0.00      RA0  N
ATOM   3151  H   ILE A 339      28.601  28.841 -21.484  1.00  0.00      RA0  H
ATOM   3152  CA  ILE A 339      28.680  30.798 -22.271  1.00  0.00      RA0  C
ATOM   3153  CB  ILE A 339      27.893  30.468 -23.542  1.00  0.00      RA0  C
ATOM   3154  CG2 ILE A 339      27.176  31.698 -24.079  1.00  0.00      RA0  C
ATOM   3155  CG1 ILE A 339      28.761  29.801 -24.610  1.00  0.00      RA0  C
ATOM   3156  CD1 ILE A 339      29.776  30.764 -25.222  1.00  0.00      RA0  C
ATOM   3157  C   ILE A 339      27.754  31.433 -21.261  1.00  0.00      RA0  C
ATOM   3158  O   ILE A 339      26.894  30.753 -20.693  1.00  0.00      RA0  O
ATOM   3159  N   VAL A 340      27.913  32.744 -21.070  1.00  0.00      RA0  N
ATOM   3160  H   VAL A 340      28.601  33.258 -21.587  1.00  0.00      RA0  H
ATOM   3161  CA  VAL A 340      26.991  33.543 -20.267  1.00  0.00      RA0  C
ATOM   3162  CB  VAL A 340      27.651  34.073 -18.992  1.00  0.00      RA0  C
ATOM   3163  CG1 VAL A 340      28.099  32.935 -18.072  1.00  0.00      RA0  C
ATOM   3164  CG2 VAL A 340      28.785  35.039 -19.321  1.00  0.00      RA0  C
ATOM   3165  C   VAL A 340      26.496  34.702 -21.155  1.00  0.00      RA0  C
ATOM   3166  O   VAL A 340      27.145  35.050 -22.142  1.00  0.00      RA0  O
ATOM   3167  N   GLN A 341      25.339  35.269 -20.835  1.00  0.00      RA0  N
ATOM   3168  H   GLN A 341      24.897  35.008 -19.979  1.00  0.00      RA0  H
ATOM   3169  CA  GLN A 341      24.821  36.437 -21.565  1.00  0.00      RA0  C
ATOM   3170  CB  GLN A 341      23.302  36.373 -21.470  1.00  0.00      RA0  C
ATOM   3171  CG  GLN A 341      22.653  36.005 -22.796  1.00  0.00      RA0  C
ATOM   3172  CD  GLN A 341      22.701  37.232 -23.667  1.00  0.00      RA0  C
ATOM   3173  OE1 GLN A 341      22.897  38.347 -23.183  1.00  0.00      RA0  O
ATOM   3174  NE2 GLN A 341      22.451  36.977 -24.959  1.00  0.00      RA0  N
ATOM   3175 HE21 GLN A 341      22.476  36.018 -25.270  1.00  0.00      RA0  H
ATOM   3176 HE22 GLN A 341      22.278  37.646 -25.681  1.00  0.00      RA0  H
ATOM   3177  C   GLN A 341      25.349  37.761 -20.982  1.00  0.00      RA0  C
ATOM   3178  O   GLN A 341      25.161  38.040 -19.801  1.00  0.00      RA0  O
ATOM   3179  N   ILE A 342      26.028  38.563 -21.807  1.00  0.00      RA0  N
ATOM   3180  H   ILE A 342      26.170  38.301 -22.756  1.00  0.00      RA0  H
ATOM   3181  CA  ILE A 342      26.585  39.864 -21.359  1.00  0.00      RA0  C
ATOM   3182  CB  ILE A 342      28.088  39.804 -21.060  1.00  0.00      RA0  C
ATOM   3183  CG2 ILE A 342      28.626  41.196 -20.724  1.00  0.00      RA0  C
ATOM   3184  CG1 ILE A 342      28.414  38.848 -19.909  1.00  0.00      RA0  C
ATOM   3185  CD1 ILE A 342      27.971  39.383 -18.546  1.00  0.00      RA0  C
ATOM   3186  C   ILE A 342      26.260  40.925 -22.412  1.00  0.00      RA0  C
ATOM   3187  O   ILE A 342      26.634  40.773 -23.577  1.00  0.00      RA0  O
ATOM   3188  N   ARG A 343      25.548  41.979 -22.001  1.00  0.00      RA0  N
ATOM   3189  H   ARG A 343      25.266  41.999 -21.043  1.00  0.00      RA0  H
ATOM   3190  CA  ARG A 343      25.081  43.025 -22.916  1.00  0.00      RA0  C
ATOM   3191  CB  ARG A 343      26.266  43.849 -23.440  1.00  0.00      RA0  C
ATOM   3192  CG  ARG A 343      27.236  44.254 -22.324  1.00  0.00      RA0  C
ATOM   3193  CD  ARG A 343      28.558  44.838 -22.831  1.00  0.00      RA0  C
ATOM   3194  NE  ARG A 343      29.207  43.947 -23.795  1.00  0.00      RA0  N
ATOM   3195  HE  ARG A 343      28.715  43.832 -24.664  1.00  0.00      RA0  H
ATOM   3196  CZ  ARG A 343      30.417  43.368 -23.514  1.00  0.00      RA0  C
ATOM   3197  NH1 ARG A 343      30.984  43.517 -22.304  1.00  0.00      RA0  N
ATOM   3198 HH11 ARG A 343      31.875  43.076 -22.082  1.00  0.00      RA0  H
ATOM   3199 HH12 ARG A 343      30.573  44.048 -21.563  1.00  0.00      RA0  H
ATOM   3200  NH2 ARG A 343      31.046  42.646 -24.457  1.00  0.00      RA0  N
ATOM   3201 HH21 ARG A 343      31.960  42.234 -24.260  1.00  0.00      RA0  H
ATOM   3202 HH22 ARG A 343      30.672  42.492 -25.368  1.00  0.00      RA0  H
ATOM   3203  C   ARG A 343      24.265  42.442 -24.067  1.00  0.00      RA0  C
ATOM   3204  O   ARG A 343      24.450  42.807 -25.229  1.00  0.00      RA0  O
ATOM   3205  N   ASN A 344      23.366  41.521 -23.721  1.00  0.00      RA0  N
ATOM   3206  H   ASN A 344      23.348  41.162 -22.790  1.00  0.00      RA0  H
ATOM   3207  CA  ASN A 344      22.421  40.918 -24.669  1.00  0.00      RA0  C
ATOM   3208  CB  ASN A 344      21.498  41.939 -25.343  1.00  0.00      RA0  C
ATOM   3209  CG  ASN A 344      20.200  41.271 -25.766  1.00  0.00      RA0  C
ATOM   3210  OD1 ASN A 344      19.263  41.161 -24.981  1.00  0.00      RA0  O
ATOM   3211  ND2 ASN A 344      20.143  40.911 -27.060  1.00  0.00      RA0  N
ATOM   3212 HD21 ASN A 344      21.002  40.885 -27.581  1.00  0.00      RA0  H
ATOM   3213 HD22 ASN A 344      19.300  40.623 -27.510  1.00  0.00      RA0  H
ATOM   3214  C   ASN A 344      23.093  40.014 -25.721  1.00  0.00      RA0  C
ATOM   3215  O   ASN A 344      22.540  39.768 -26.793  1.00  0.00      RA0  O
ATOM   3216  N   ARG A 345      24.282  39.515 -25.398  1.00  0.00      RA0  N
ATOM   3217  H   ARG A 345      24.651  39.578 -24.470  1.00  0.00      RA0  H
ATOM   3218  CA  ARG A 345      25.063  38.723 -26.332  1.00  0.00      RA0  C
ATOM   3219  CB  ARG A 345      26.161  39.661 -26.867  1.00  0.00      RA0  C
ATOM   3220  CG  ARG A 345      27.112  39.166 -27.967  1.00  0.00      RA0  C
ATOM   3221  CD  ARG A 345      28.507  39.819 -27.900  1.00  0.00      RA0  C
ATOM   3222  NE  ARG A 345      29.257  39.287 -26.759  1.00  0.00      RA0  N
ATOM   3223  HE  ARG A 345      28.796  38.526 -26.287  1.00  0.00      RA0  H
ATOM   3224  CZ  ARG A 345      30.524  39.678 -26.419  1.00  0.00      RA0  C
ATOM   3225  NH1 ARG A 345      31.133  39.105 -25.364  1.00  0.00      RA0  N
ATOM   3226 HH11 ARG A 345      32.039  39.428 -25.037  1.00  0.00      RA0  H
ATOM   3227 HH12 ARG A 345      30.719  38.345 -24.856  1.00  0.00      RA0  H
ATOM   3228  NH2 ARG A 345      31.171  40.632 -27.124  1.00  0.00      RA0  N
ATOM   3229 HH21 ARG A 345      32.099  40.923 -26.844  1.00  0.00      RA0  H
ATOM   3230 HH22 ARG A 345      30.770  41.056 -27.940  1.00  0.00      RA0  H
ATOM   3231  C   ARG A 345      25.727  37.587 -25.583  1.00  0.00      RA0  C
ATOM   3232  O   ARG A 345      25.883  37.655 -24.383  1.00  0.00      RA0  O
ATOM   3233  N   GLU A 346      26.084  36.536 -26.309  1.00  0.00      RA0  N
ATOM   3234  H   GLU A 346      25.847  36.497 -27.277  1.00  0.00      RA0  H
ATOM   3235  CA  GLU A 346      26.852  35.451 -25.729  1.00  0.00      RA0  C
ATOM   3236  CB  GLU A 346      26.791  34.211 -26.619  1.00  0.00      RA0  C
ATOM   3237  CG  GLU A 346      25.384  33.900 -27.151  1.00  0.00      RA0  C
ATOM   3238  CD  GLU A 346      24.314  34.009 -26.074  1.00  0.00      RA0  C
ATOM   3239  OE1 GLU A 346      24.493  33.491 -24.974  1.00  0.00      RA0  O
ATOM   3240  OE2 GLU A 346      23.288  34.625 -26.347  1.00  0.00      RA0  O
ATOM   3241  C   GLU A 346      28.269  35.924 -25.459  1.00  0.00      RA0  C
ATOM   3242  O   GLU A 346      28.894  36.633 -26.287  1.00  0.00      RA0  O
ATOM   3243  N   MSE A 347      28.756  35.515 -24.305  1.00  0.00      RA0  N
ATOM   3244  H   MSE A 347      28.178  34.959 -23.702  1.00  0.00      RA0  H
ATOM   3245  CA  MSE A 347      30.084  35.818 -23.850  1.00  0.00      RA0  C
ATOM   3246  CB  MSE A 347      29.995  36.770 -22.667  1.00  0.00      RA0  C
ATOM   3247  CG  MSE A 347      31.323  36.894 -21.928  1.00  0.00      RA0  C
ATOM   3248  SE  MSE A 347      32.419  38.066 -22.716  1.00  0.00      RA0  S
ATOM   3249  CE  MSE A 347      31.643  39.533 -22.025  1.00  0.00      RA0  C
ATOM   3250  C   MSE A 347      30.685  34.509 -23.359  1.00  0.00      RA0  C
ATOM   3251  O   MSE A 347      30.230  33.957 -22.361  1.00  0.00      RA0  O
ATOM   3252  N   PRO A 348      31.711  34.019 -24.045  1.00  0.00      RA0  N
ATOM   3253  CD  PRO A 348      32.204  34.518 -25.319  1.00  0.00      RA0  C
ATOM   3254  CA  PRO A 348      32.458  32.885 -23.541  1.00  0.00      RA0  C
ATOM   3255  CB  PRO A 348      33.429  32.573 -24.687  1.00  0.00      RA0  C
ATOM   3256  CG  PRO A 348      32.892  33.302 -25.920  1.00  0.00      RA0  C
ATOM   3257  C   PRO A 348      33.202  33.247 -22.267  1.00  0.00      RA0  C
ATOM   3258  O   PRO A 348      33.696  34.375 -22.104  1.00  0.00      RA0  O
ATOM   3259  N   VAL A 349      33.222  32.312 -21.336  1.00  0.00      RA0  N
ATOM   3260  H   VAL A 349      32.828  31.409 -21.509  1.00  0.00      RA0  H
ATOM   3261  CA  VAL A 349      33.948  32.492 -20.109  1.00  0.00      RA0  C
ATOM   3262  CB  VAL A 349      33.014  32.640 -18.903  1.00  0.00      RA0  C
ATOM   3263  CG1 VAL A 349      32.304  33.990 -18.916  1.00  0.00      RA0  C
ATOM   3264  CG2 VAL A 349      32.031  31.473 -18.803  1.00  0.00      RA0  C
ATOM   3265  C   VAL A 349      34.827  31.280 -19.931  1.00  0.00      RA0  C
ATOM   3266  O   VAL A 349      34.558  30.225 -20.490  1.00  0.00      RA0  O
ATOM   3267  N   LYS A 350      35.887  31.447 -19.159  1.00  0.00      RA0  N
ATOM   3268  H   LYS A 350      35.999  32.303 -18.652  1.00  0.00      RA0  H
ATOM   3269  CA  LYS A 350      36.790  30.350 -18.882  1.00  0.00      RA0  C
ATOM   3270  CB  LYS A 350      38.239  30.809 -18.725  1.00  0.00      RA0  C
ATOM   3271  CG  LYS A 350      39.019  29.642 -18.134  1.00  0.00      RA0  C
ATOM   3272  CD  LYS A 350      40.518  29.610 -18.353  1.00  0.00      RA0  C
ATOM   3273  CE  LYS A 350      41.031  28.330 -17.707  1.00  0.00      RA0  C
ATOM   3274  NZ  LYS A 350      40.059  27.263 -17.963  1.00  0.00      RA0  N
ATOM   3275  HZ1 LYS A 350      39.246  27.243 -17.324  1.00  0.00      RA0  H
ATOM   3276  HZ2 LYS A 350      39.718  27.243 -18.949  1.00  0.00      RA0  H
ATOM   3277  HZ3 LYS A 350      40.527  26.338 -17.901  1.00  0.00      RA0  H
ATOM   3278  C   LYS A 350      36.316  29.641 -17.614  1.00  0.00      RA0  C
ATOM   3279  O   LYS A 350      35.999  30.274 -16.601  1.00  0.00      RA0  O
ATOM   3280  N   VAL A 351      36.255  28.318 -17.676  1.00  0.00      RA0  N
ATOM   3281  H   VAL A 351      36.570  27.848 -18.502  1.00  0.00      RA0  H
ATOM   3282  CA  VAL A 351      35.904  27.497 -16.539  1.00  0.00      RA0  C
ATOM   3283  CB  VAL A 351      35.115  26.274 -16.999  1.00  0.00      RA0  C
ATOM   3284  CG1 VAL A 351      34.712  25.379 -15.825  1.00  0.00      RA0  C
ATOM   3285  CG2 VAL A 351      33.914  26.718 -17.827  1.00  0.00      RA0  C
ATOM   3286  C   VAL A 351      37.164  27.076 -15.787  1.00  0.00      RA0  C
ATOM   3287  O   VAL A 351      38.088  26.550 -16.388  1.00  0.00      RA0  O
ATOM   3288  N   THR A 352      37.174  27.295 -14.482  1.00  0.00      RA0  N
ATOM   3289  H   THR A 352      36.342  27.567 -14.003  1.00  0.00      RA0  H
ATOM   3290  CA  THR A 352      38.346  27.051 -13.661  1.00  0.00      RA0  C
ATOM   3291  CB  THR A 352      38.937  28.452 -13.506  1.00  0.00      RA0  C
ATOM   3292  OG1 THR A 352      38.554  29.221 -14.660  1.00  0.00      RA0  O
ATOM   3293  HG1 THR A 352      37.640  29.457 -14.541  1.00  0.00      RA0  H
ATOM   3294  CG2 THR A 352      40.462  28.456 -13.352  1.00  0.00      RA0  C
ATOM   3295  C   THR A 352      37.972  26.343 -12.384  1.00  0.00      RA0  C
ATOM   3296  O   THR A 352      36.804  26.043 -12.109  1.00  0.00      RA0  O
ATOM   3297  N   LYS A 353      38.988  26.084 -11.576  1.00  0.00      RA0  N
ATOM   3298  H   LYS A 353      39.904  26.381 -11.831  1.00  0.00      RA0  H
ATOM   3299  CA  LYS A 353      38.787  25.613 -10.208  1.00  0.00      RA0  C
ATOM   3300  CB  LYS A 353      40.120  25.542  -9.454  1.00  0.00      RA0  C
ATOM   3301  CG  LYS A 353      41.385  24.917 -10.033  1.00  0.00      RA0  C
ATOM   3302  CD  LYS A 353      42.465  25.161  -8.974  1.00  0.00      RA0  C
ATOM   3303  CE  LYS A 353      43.845  24.554  -9.216  1.00  0.00      RA0  C
ATOM   3304  NZ  LYS A 353      44.585  24.642  -7.952  1.00  0.00      RA0  N
ATOM   3305  HZ1 LYS A 353      45.293  23.883  -7.878  1.00  0.00      RA0  H
ATOM   3306  HZ2 LYS A 353      45.043  25.567  -7.792  1.00  0.00      RA0  H
ATOM   3307  HZ3 LYS A 353      43.954  24.413  -7.155  1.00  0.00      RA0  H
ATOM   3308  C   LYS A 353      38.029  26.695  -9.424  1.00  0.00      RA0  C
ATOM   3309  O   LYS A 353      38.202  27.881  -9.719  1.00  0.00      RA0  O
ATOM   3310  N   PRO A 354      37.258  26.302  -8.410  1.00  0.00      RA0  N
ATOM   3311  CD  PRO A 354      36.988  24.915  -8.034  1.00  0.00      RA0  C
ATOM   3312  CA  PRO A 354      36.501  27.253  -7.598  1.00  0.00      RA0  C
ATOM   3313  CB  PRO A 354      35.411  26.361  -6.998  1.00  0.00      RA0  C
ATOM   3314  CG  PRO A 354      36.101  25.016  -6.803  1.00  0.00      RA0  C
ATOM   3315  C   PRO A 354      37.339  27.971  -6.530  1.00  0.00      RA0  C
ATOM   3316  O   PRO A 354      37.011  27.956  -5.349  1.00  0.00      RA0  O
ATOM   3317  N   VAL A 355      38.428  28.601  -6.960  1.00  0.00      RA0  N
ATOM   3318  H   VAL A 355      38.694  28.651  -7.928  1.00  0.00      RA0  H
ATOM   3319  CA  VAL A 355      39.315  29.351  -6.064  1.00  0.00      RA0  C
ATOM   3320  CB  VAL A 355      40.162  28.402  -5.183  1.00  0.00      RA0  C
ATOM   3321  CG1 VAL A 355      41.002  27.422  -6.007  1.00  0.00      RA0  C
ATOM   3322  CG2 VAL A 355      40.994  29.162  -4.145  1.00  0.00      RA0  C
ATOM   3323  C   VAL A 355      40.171  30.197  -7.002  1.00  0.00      RA0  C
ATOM   3324  O   VAL A 355      40.488  29.763  -8.113  1.00  0.00      RA0  O
ATOM   3325  N   PHE A 356      40.529  31.393  -6.555  1.00  0.00      RA0  N
ATOM   3326  H   PHE A 356      40.266  31.696  -5.637  1.00  0.00      RA0  H
ATOM   3327  CA  PHE A 356      41.155  32.376  -7.446  1.00  0.00      RA0  C
ATOM   3328  CB  PHE A 356      40.145  33.458  -7.848  1.00  0.00      RA0  C
ATOM   3329  CG  PHE A 356      38.872  32.843  -8.383  1.00  0.00      RA0  C
ATOM   3330  CD1 PHE A 356      37.749  32.755  -7.568  1.00  0.00      RA0  C
ATOM   3331  CD2 PHE A 356      38.820  32.368  -9.688  1.00  0.00      RA0  C
ATOM   3332  CE1 PHE A 356      36.573  32.201  -8.059  1.00  0.00      RA0  C
ATOM   3333  CE2 PHE A 356      37.644  31.814 -10.180  1.00  0.00      RA0  C
ATOM   3334  CZ  PHE A 356      36.520  31.736  -9.367  1.00  0.00      RA0  C
ATOM   3335  C   PHE A 356      42.409  33.037  -6.865  1.00  0.00      RA0  C
ATOM   3336  O   PHE A 356      43.353  33.247  -7.599  1.00  0.00      RA0  O
ATOM   3337  N   VAL A 357      42.399  33.345  -5.575  1.00  0.00      RA0  N
ATOM   3338  H   VAL A 357      41.614  33.134  -4.988  1.00  0.00      RA0  H
ATOM   3339  CA  VAL A 357      43.499  34.057  -4.912  1.00  0.00      RA0  C
ATOM   3340  CB  VAL A 357      43.201  35.562  -4.784  1.00  0.00      RA0  C
ATOM   3341  CG1 VAL A 357      44.293  36.278  -3.987  1.00  0.00      RA0  C
ATOM   3342  CG2 VAL A 357      42.992  36.238  -6.139  1.00  0.00      RA0  C
ATOM   3343  C   VAL A 357      43.699  33.458  -3.520  1.00  0.00      RA0  C
ATOM   3344  O   VAL A 357      42.740  33.229  -2.797  1.00  0.00      RA0  O
ATOM   3345  N   ARG A 358      44.946  33.183  -3.150  1.00  0.00      RA0  N
ATOM   3346  H   ARG A 358      45.700  33.353  -3.792  1.00  0.00      RA0  H
ATOM   3347  CA  ARG A 358      45.290  32.775  -1.790  1.00  0.00      RA0  C
ATOM   3348  CB  ARG A 358      45.311  31.265  -1.620  1.00  0.00      RA0  C
ATOM   3349  CG  ARG A 358      43.918  30.641  -1.478  1.00  0.00      RA0  C
ATOM   3350  CD  ARG A 358      43.922  29.335  -0.677  1.00  0.00      RA0  C
ATOM   3351  NE  ARG A 358      43.583  29.516   0.739  1.00  0.00      RA0  N
ATOM   3352  HE  ARG A 358      42.652  29.269   1.015  1.00  0.00      RA0  H
ATOM   3353  CZ  ARG A 358      44.442  30.009   1.660  1.00  0.00      RA0  C
ATOM   3354  NH1 ARG A 358      45.696  30.306   1.344  1.00  0.00      RA0  N
ATOM   3355 HH11 ARG A 358      46.298  30.855   1.938  1.00  0.00      RA0  H
ATOM   3356 HH12 ARG A 358      46.095  29.987   0.476  1.00  0.00      RA0  H
ATOM   3357  NH2 ARG A 358      44.010  30.181   2.900  1.00  0.00      RA0  N
ATOM   3358 HH21 ARG A 358      44.572  30.581   3.632  1.00  0.00      RA0  H
ATOM   3359 HH22 ARG A 358      43.096  29.866   3.181  1.00  0.00      RA0  H
ATOM   3360  C   ARG A 358      46.601  33.472  -1.436  1.00  0.00      RA0  C
ATOM   3361  O   ARG A 358      47.474  33.559  -2.291  1.00  0.00      RA0  O
ATOM   3362  N   ASN A 359      46.729  33.924  -0.197  1.00  0.00      RA0  N
ATOM   3363  H   ASN A 359      45.946  33.970   0.419  1.00  0.00      RA0  H
ATOM   3364  CA  ASN A 359      47.998  34.501   0.307  1.00  0.00      RA0  C
ATOM   3365  CB  ASN A 359      49.055  33.415   0.611  1.00  0.00      RA0  C
ATOM   3366  CG  ASN A 359      48.658  32.459   1.734  1.00  0.00      RA0  C
ATOM   3367  OD1 ASN A 359      47.502  32.110   1.945  1.00  0.00      RA0  O
ATOM   3368  ND2 ASN A 359      49.696  31.986   2.435  1.00  0.00      RA0  N
ATOM   3369 HD21 ASN A 359      50.631  32.291   2.267  1.00  0.00      RA0  H
ATOM   3370 HD22 ASN A 359      49.564  31.287   3.147  1.00  0.00      RA0  H
ATOM   3371  C   ASN A 359      48.561  35.541  -0.626  1.00  0.00      RA0  C
ATOM   3372  O   ASN A 359      49.753  35.507  -1.003  1.00  0.00      RA0  O
ATOM   3373  N   GLY A 360      47.702  36.480  -1.005  1.00  0.00      RA0  N
ATOM   3374  H   GLY A 360      46.827  36.487  -0.512  1.00  0.00      RA0  H
ATOM   3375  CA  GLY A 360      48.109  37.622  -1.768  1.00  0.00      RA0  C
ATOM   3376  C   GLY A 360      48.455  37.393  -3.200  1.00  0.00      RA0  C
ATOM   3377  O   GLY A 360      48.970  38.312  -3.858  1.00  0.00      RA0  O
ATOM   3378  N   LYS A 361      48.157  36.206  -3.727  1.00  0.00      RA0  N
ATOM   3379  H   LYS A 361      47.749  35.463  -3.191  1.00  0.00      RA0  H
ATOM   3380  CA  LYS A 361      48.555  35.894  -5.075  1.00  0.00      RA0  C
ATOM   3381  CB  LYS A 361      49.867  35.095  -4.971  1.00  0.00      RA0  C
ATOM   3382  CG  LYS A 361      50.350  34.414  -6.254  1.00  0.00      RA0  C
ATOM   3383  CD  LYS A 361      51.338  33.267  -6.012  1.00  0.00      RA0  C
ATOM   3384  CE  LYS A 361      51.500  32.389  -7.258  1.00  0.00      RA0  C
ATOM   3385  NZ  LYS A 361      52.424  31.277  -6.992  1.00  0.00      RA0  N
ATOM   3386  HZ1 LYS A 361      52.461  30.632  -7.803  1.00  0.00      RA0  H
ATOM   3387  HZ2 LYS A 361      53.387  31.630  -6.808  1.00  0.00      RA0  H
ATOM   3388  HZ3 LYS A 361      52.120  30.723  -6.163  1.00  0.00      RA0  H
ATOM   3389  C   LYS A 361      47.501  35.067  -5.793  1.00  0.00      RA0  C
ATOM   3390  O   LYS A 361      46.890  34.198  -5.193  1.00  0.00      RA0  O
ATOM   3391  N   ALA A 362      47.345  35.328  -7.092  1.00  0.00      RA0  N
ATOM   3392  H   ALA A 362      47.911  36.049  -7.478  1.00  0.00      RA0  H
ATOM   3393  CA  ALA A 362      46.536  34.514  -7.970  1.00  0.00      RA0  C
ATOM   3394  CB  ALA A 362      46.686  34.969  -9.420  1.00  0.00      RA0  C
ATOM   3395  C   ALA A 362      47.009  33.070  -7.892  1.00  0.00      RA0  C
ATOM   3396  O   ALA A 362      48.212  32.796  -7.850  1.00  0.00      RA0  O
ATOM   3397  N   VAL A 363      46.048  32.154  -7.859  1.00  0.00      RA0  N
ATOM   3398  H   VAL A 363      45.103  32.484  -7.916  1.00  0.00      RA0  H
ATOM   3399  CA  VAL A 363      46.343  30.718  -7.868  1.00  0.00      RA0  C
ATOM   3400  CB  VAL A 363      45.088  29.866  -7.625  1.00  0.00      RA0  C
ATOM   3401  CG1 VAL A 363      44.549  30.099  -6.212  1.00  0.00      RA0  C
ATOM   3402  CG2 VAL A 363      44.023  30.055  -8.710  1.00  0.00      RA0  C
ATOM   3403  C   VAL A 363      47.023  30.360  -9.192  1.00  0.00      RA0  C
ATOM   3404  O   VAL A 363      46.891  31.065 -10.242  1.00  0.00      RA0  O
ATOM   3405  N   ALA A 364      47.768  29.261  -9.159  1.00  0.00      RA0  N
ATOM   3406  H   ALA A 364      47.620  28.618  -8.402  1.00  0.00      RA0  H
ATOM   3407  CA  ALA A 364      48.611  28.868 -10.295  1.00  0.00      RA0  C
ATOM   3408  CB  ALA A 364      49.314  27.529 -10.078  1.00  0.00      RA0  C
ATOM   3409  C   ALA A 364      47.902  28.848 -11.638  1.00  0.00      RA0  C
ATOM   3410  O   ALA A 364      48.486  29.249 -12.620  1.00  0.00      RA0  O
ATOM   3411  N   GLY A 365      46.645  28.411 -11.692  1.00  0.00      RA0  N
ATOM   3412  H   GLY A 365      46.252  28.067 -10.837  1.00  0.00      RA0  H
ATOM   3413  CA  GLY A 365      45.936  28.351 -12.980  1.00  0.00      RA0  C
ATOM   3414  C   GLY A 365      45.653  29.709 -13.591  1.00  0.00      RA0  C
ATOM   3415  O   GLY A 365      45.342  29.814 -14.775  1.00  0.00      RA0  O
ATOM   3416  N   LEU A 366      45.784  30.757 -12.792  1.00  0.00      RA0  N
ATOM   3417  H   LEU A 366      46.122  30.648 -11.860  1.00  0.00      RA0  H
ATOM   3418  CA  LEU A 366      45.544  32.127 -13.278  1.00  0.00      RA0  C
ATOM   3419  CB  LEU A 366      44.561  32.849 -12.356  1.00  0.00      RA0  C
ATOM   3420  CG  LEU A 366      43.195  32.165 -12.303  1.00  0.00      RA0  C
ATOM   3421  CD1 LEU A 366      42.277  32.815 -11.269  1.00  0.00      RA0  C
ATOM   3422  CD2 LEU A 366      42.540  32.097 -13.684  1.00  0.00      RA0  C
ATOM   3423  C   LEU A 366      46.807  32.966 -13.459  1.00  0.00      RA0  C
ATOM   3424  O   LEU A 366      46.720  34.191 -13.624  1.00  0.00      RA0  O
ATOM   3425  N   CYS A 367      47.976  32.332 -13.390  1.00  0.00      RA0  N
ATOM   3426  H   CYS A 367      48.062  31.344 -13.224  1.00  0.00      RA0  H
ATOM   3427  CA  CYS A 367      49.235  33.019 -13.722  1.00  0.00      RA0  C
ATOM   3428  CB  CYS A 367      49.748  33.756 -12.484  1.00  0.00      RA0  C
ATOM   3429  SG  CYS A 367      50.024  32.676 -11.055  1.00  0.00      RA0  S
ATOM   3430  C   CYS A 367      50.294  32.088 -14.318  1.00  0.00      RA0  C
ATOM   3431  O   CYS A 367      50.122  30.864 -14.369  1.00  0.00      RA0  O
END
HEADER lig.004.09.pdb
ATOM      1  N   ASN A   2      64.161  14.474   6.348  1.00  0.00      LA0  N
ATOM      2  H   ASN A   2      63.736  14.988   5.602  1.00  0.00      LA0  H
ATOM      3  CA  ASN A   2      63.294  13.816   7.324  1.00  0.00      LA0  C
ATOM      4  CB  ASN A   2      62.462  14.861   8.074  1.00  0.00      LA0  C
ATOM      5  CG  ASN A   2      61.599  14.209   9.139  1.00  0.00      LA0  C
ATOM      6  OD1 ASN A   2      61.843  13.097   9.590  1.00  0.00      LA0  O
ATOM      7  ND2 ASN A   2      60.569  14.957   9.530  1.00  0.00      LA0  N
ATOM      8 HD21 ASN A   2      60.396  15.834   9.064  1.00  0.00      LA0  H
ATOM      9 HD22 ASN A   2      59.961  14.655  10.258  1.00  0.00      LA0  H
ATOM     10  C   ASN A   2      62.406  12.763   6.686  1.00  0.00      LA0  C
ATOM     11  O   ASN A   2      61.421  13.066   6.020  1.00  0.00      LA0  O
ATOM     12  N   VAL A   3      62.816  11.510   6.919  1.00  0.00      LA0  N
ATOM     13  H   VAL A   3      63.624  11.344   7.483  1.00  0.00      LA0  H
ATOM     14  CA  VAL A   3      62.040  10.385   6.398  1.00  0.00      LA0  C
ATOM     15  CB  VAL A   3      62.897   9.601   5.381  1.00  0.00      LA0  C
ATOM     16  CG1 VAL A   3      62.157   8.418   4.757  1.00  0.00      LA0  C
ATOM     17  CG2 VAL A   3      63.438  10.520   4.282  1.00  0.00      LA0  C
ATOM     18  C   VAL A   3      61.550   9.495   7.541  1.00  0.00      LA0  C
ATOM     19  O   VAL A   3      62.213   8.556   7.964  1.00  0.00      LA0  O
ATOM     20  N   PRO A   4      60.356   9.840   8.078  1.00  0.00      LA0  N
ATOM     21  CD  PRO A   4      59.526  10.987   7.747  1.00  0.00      LA0  C
ATOM     22  CA  PRO A   4      59.795   9.040   9.172  1.00  0.00      LA0  C
ATOM     23  CB  PRO A   4      58.502   9.786   9.515  1.00  0.00      LA0  C
ATOM     24  CG  PRO A   4      58.723  11.211   9.020  1.00  0.00      LA0  C
ATOM     25  C   PRO A   4      59.591   7.572   8.829  1.00  0.00      LA0  C
ATOM     26  O   PRO A   4      59.070   7.190   7.784  1.00  0.00      LA0  O
ATOM     27  N   ALA A   5      60.077   6.754   9.772  1.00  0.00      LA0  N
ATOM     28  H   ALA A   5      60.408   7.155  10.623  1.00  0.00      LA0  H
ATOM     29  CA  ALA A   5      60.197   5.324   9.496  1.00  0.00      LA0  C
ATOM     30  CB  ALA A   5      61.002   4.637  10.599  1.00  0.00      LA0  C
ATOM     31  C   ALA A   5      58.895   4.566   9.301  1.00  0.00      LA0  C
ATOM     32  O   ALA A   5      58.858   3.490   8.719  1.00  0.00      LA0  O
ATOM     33  N   GLU A   6      57.821   5.164   9.829  1.00  0.00      LA0  N
ATOM     34  H   GLU A   6      57.848   6.086  10.221  1.00  0.00      LA0  H
ATOM     35  CA  GLU A   6      56.543   4.469   9.753  1.00  0.00      LA0  C
ATOM     36  CB  GLU A   6      55.671   4.854  10.960  1.00  0.00      LA0  C
ATOM     37  CG  GLU A   6      54.799   6.124  10.880  1.00  0.00      LA0  C
ATOM     38  CD  GLU A   6      55.545   7.454  10.808  1.00  0.00      LA0  C
ATOM     39  OE1 GLU A   6      54.895   8.459  10.513  1.00  0.00      LA0  O
ATOM     40  OE2 GLU A   6      56.748   7.503  11.059  1.00  0.00      LA0  O
ATOM     41  C   GLU A   6      55.802   4.605   8.429  1.00  0.00      LA0  C
ATOM     42  O   GLU A   6      54.754   4.010   8.201  1.00  0.00      LA0  O
ATOM     43  N   LEU A   7      56.386   5.438   7.558  1.00  0.00      LA0  N
ATOM     44  H   LEU A   7      57.284   5.843   7.731  1.00  0.00      LA0  H
ATOM     45  CA  LEU A   7      55.649   5.722   6.336  1.00  0.00      LA0  C
ATOM     46  CB  LEU A   7      55.862   7.174   5.928  1.00  0.00      LA0  C
ATOM     47  CG  LEU A   7      55.507   8.172   7.023  1.00  0.00      LA0  C
ATOM     48  CD1 LEU A   7      56.056   9.557   6.726  1.00  0.00      LA0  C
ATOM     49  CD2 LEU A   7      54.008   8.226   7.258  1.00  0.00      LA0  C
ATOM     50  C   LEU A   7      55.983   4.819   5.171  1.00  0.00      LA0  C
ATOM     51  O   LEU A   7      57.120   4.428   4.932  1.00  0.00      LA0  O
ATOM     52  N   LYS A   8      54.915   4.555   4.414  1.00  0.00      LA0  N
ATOM     53  H   LYS A   8      54.023   4.881   4.728  1.00  0.00      LA0  H
ATOM     54  CA  LYS A   8      55.128   4.185   3.021  1.00  0.00      LA0  C
ATOM     55  CB  LYS A   8      53.969   3.302   2.563  1.00  0.00      LA0  C
ATOM     56  CG  LYS A   8      54.214   1.832   2.906  1.00  0.00      LA0  C
ATOM     57  CD  LYS A   8      54.990   1.134   1.791  1.00  0.00      LA0  C
ATOM     58  CE  LYS A   8      55.491  -0.267   2.129  1.00  0.00      LA0  C
ATOM     59  NZ  LYS A   8      55.646  -1.036   0.888  1.00  0.00      LA0  N
ATOM     60  HZ1 LYS A   8      55.944  -2.017   1.096  1.00  0.00      LA0  H
ATOM     61  HZ2 LYS A   8      54.708  -1.188   0.464  1.00  0.00      LA0  H
ATOM     62  HZ3 LYS A   8      56.270  -0.601   0.179  1.00  0.00      LA0  H
ATOM     63  C   LYS A   8      55.240   5.458   2.203  1.00  0.00      LA0  C
ATOM     64  O   LYS A   8      54.852   6.528   2.656  1.00  0.00      LA0  O
ATOM     65  N   TYR A   9      55.800   5.317   1.003  1.00  0.00      LA0  N
ATOM     66  H   TYR A   9      56.122   4.422   0.691  1.00  0.00      LA0  H
ATOM     67  CA  TYR A   9      56.072   6.508   0.205  1.00  0.00      LA0  C
ATOM     68  CB  TYR A   9      57.549   6.898   0.296  1.00  0.00      LA0  C
ATOM     69  CG  TYR A   9      57.932   7.350   1.686  1.00  0.00      LA0  C
ATOM     70  CD1 TYR A   9      58.458   6.415   2.601  1.00  0.00      LA0  C
ATOM     71  CE1 TYR A   9      58.833   6.853   3.881  1.00  0.00      LA0  C
ATOM     72  CD2 TYR A   9      57.765   8.706   2.021  1.00  0.00      LA0  C
ATOM     73  CE2 TYR A   9      58.146   9.144   3.299  1.00  0.00      LA0  C
ATOM     74  CZ  TYR A   9      58.672   8.213   4.213  1.00  0.00      LA0  C
ATOM     75  OH  TYR A   9      59.031   8.660   5.468  1.00  0.00      LA0  O
ATOM     76  HH  TYR A   9      59.064   7.923   6.076  1.00  0.00      LA0  H
ATOM     77  C   TYR A   9      55.748   6.242  -1.242  1.00  0.00      LA0  C
ATOM     78  O   TYR A   9      55.893   5.121  -1.721  1.00  0.00      LA0  O
ATOM     79  N   SER A  10      55.311   7.298  -1.930  1.00  0.00      LA0  N
ATOM     80  H   SER A  10      55.263   8.217  -1.533  1.00  0.00      LA0  H
ATOM     81  CA  SER A  10      55.244   7.098  -3.370  1.00  0.00      LA0  C
ATOM     82  CB  SER A  10      54.132   7.965  -3.972  1.00  0.00      LA0  C
ATOM     83  OG  SER A  10      54.446   9.353  -3.831  1.00  0.00      LA0  O
ATOM     84  HG  SER A  10      53.643   9.812  -4.118  1.00  0.00      LA0  H
ATOM     85  C   SER A  10      56.606   7.344  -3.997  1.00  0.00      LA0  C
ATOM     86  O   SER A  10      57.584   7.621  -3.313  1.00  0.00      LA0  O
ATOM     87  N   LYS A  11      56.633   7.239  -5.330  1.00  0.00      LA0  N
ATOM     88  H   LYS A  11      55.787   7.081  -5.840  1.00  0.00      LA0  H
ATOM     89  CA  LYS A  11      57.823   7.763  -6.006  1.00  0.00      LA0  C
ATOM     90  CB  LYS A  11      58.034   7.025  -7.334  1.00  0.00      LA0  C
ATOM     91  CG  LYS A  11      57.657   5.540  -7.234  1.00  0.00      LA0  C
ATOM     92  CD  LYS A  11      57.629   4.763  -8.554  1.00  0.00      LA0  C
ATOM     93  CE  LYS A  11      56.778   5.401  -9.659  1.00  0.00      LA0  C
ATOM     94  NZ  LYS A  11      55.440   5.773  -9.176  1.00  0.00      LA0  N
ATOM     95  HZ1 LYS A  11      54.995   6.431  -9.855  1.00  0.00      LA0  H
ATOM     96  HZ2 LYS A  11      54.804   4.996  -8.934  1.00  0.00      LA0  H
ATOM     97  HZ3 LYS A  11      55.516   6.435  -8.371  1.00  0.00      LA0  H
ATOM     98  C   LYS A  11      57.677   9.264  -6.239  1.00  0.00      LA0  C
ATOM     99  O   LYS A  11      58.627  10.025  -6.332  1.00  0.00      LA0  O
ATOM    100  N   GLU A  12      56.387   9.614  -6.314  1.00  0.00      LA0  N
ATOM    101  H   GLU A  12      55.680   8.914  -6.244  1.00  0.00      LA0  H
ATOM    102  CA  GLU A  12      55.860  10.924  -6.665  1.00  0.00      LA0  C
ATOM    103  CB  GLU A  12      54.395  10.698  -7.058  1.00  0.00      LA0  C
ATOM    104  CG  GLU A  12      54.096   9.906  -8.351  1.00  0.00      LA0  C
ATOM    105  CD  GLU A  12      54.715   8.511  -8.447  1.00  0.00      LA0  C
ATOM    106  OE1 GLU A  12      54.619   7.689  -7.530  1.00  0.00      LA0  O
ATOM    107  OE2 GLU A  12      55.309   8.219  -9.478  1.00  0.00      LA0  O
ATOM    108  C   GLU A  12      56.014  11.987  -5.578  1.00  0.00      LA0  C
ATOM    109  O   GLU A  12      55.910  13.177  -5.844  1.00  0.00      LA0  O
ATOM    110  N   HIS A  13      56.331  11.477  -4.363  1.00  0.00      LA0  N
ATOM    111  H   HIS A  13      56.131  10.502  -4.269  1.00  0.00      LA0  H
ATOM    112  CA  HIS A  13      56.801  12.206  -3.170  1.00  0.00      LA0  C
ATOM    113  CB  HIS A  13      57.494  13.561  -3.418  1.00  0.00      LA0  C
ATOM    114  CG  HIS A  13      58.741  13.411  -4.259  1.00  0.00      LA0  C
ATOM    115  ND1 HIS A  13      59.789  12.643  -3.916  1.00  0.00      LA0  N
ATOM    116  HD1 HIS A  13      59.873  12.113  -3.095  1.00  0.00      LA0  H
ATOM    117  CD2 HIS A  13      59.022  14.031  -5.479  1.00  0.00      LA0  C
ATOM    118  NE2 HIS A  13      60.256  13.623  -5.863  1.00  0.00      LA0  N
ATOM    119  CE1 HIS A  13      60.728  12.767  -4.904  1.00  0.00      LA0  C
ATOM    120  C   HIS A  13      55.799  12.372  -2.040  1.00  0.00      LA0  C
ATOM    121  O   HIS A  13      56.061  13.061  -1.052  1.00  0.00      LA0  O
ATOM    122  N   GLU A  14      54.661  11.686  -2.189  1.00  0.00      LA0  N
ATOM    123  H   GLU A  14      54.428  11.245  -3.058  1.00  0.00      LA0  H
ATOM    124  CA  GLU A  14      53.775  11.570  -1.034  1.00  0.00      LA0  C
ATOM    125  CB  GLU A  14      52.349  11.133  -1.396  1.00  0.00      LA0  C
ATOM    126  CG  GLU A  14      51.628  11.870  -2.525  1.00  0.00      LA0  C
ATOM    127  CD  GLU A  14      52.094  11.335  -3.860  1.00  0.00      LA0  C
ATOM    128  OE1 GLU A  14      52.844  12.024  -4.537  1.00  0.00      LA0  O
ATOM    129  OE2 GLU A  14      51.752  10.209  -4.210  1.00  0.00      LA0  O
ATOM    130  C   GLU A  14      54.289  10.586  -0.001  1.00  0.00      LA0  C
ATOM    131  O   GLU A  14      55.108   9.712  -0.268  1.00  0.00      LA0  O
ATOM    132  N   TRP A  15      53.731  10.759   1.198  1.00  0.00      LA0  N
ATOM    133  H   TRP A  15      53.081  11.505   1.327  1.00  0.00      LA0  H
ATOM    134  CA  TRP A  15      53.850   9.720   2.208  1.00  0.00      LA0  C
ATOM    135  CB  TRP A  15      54.555  10.217   3.472  1.00  0.00      LA0  C
ATOM    136  CG  TRP A  15      53.919  11.459   4.058  1.00  0.00      LA0  C
ATOM    137  CD2 TRP A  15      52.830  11.584   5.001  1.00  0.00      LA0  C
ATOM    138  CE2 TRP A  15      52.653  12.987   5.262  1.00  0.00      LA0  C
ATOM    139  CE3 TRP A  15      51.998  10.643   5.645  1.00  0.00      LA0  C
ATOM    140  CD1 TRP A  15      54.324  12.772   3.803  1.00  0.00      LA0  C
ATOM    141  NE1 TRP A  15      53.592  13.677   4.501  1.00  0.00      LA0  N
ATOM    142  HE1 TRP A  15      53.732  14.652   4.457  1.00  0.00      LA0  H
ATOM    143  CZ2 TRP A  15      51.651  13.415   6.159  1.00  0.00      LA0  C
ATOM    144  CZ3 TRP A  15      51.001  11.084   6.540  1.00  0.00      LA0  C
ATOM    145  CH2 TRP A  15      50.830  12.462   6.797  1.00  0.00      LA0  C
ATOM    146  C   TRP A  15      52.488   9.171   2.545  1.00  0.00      LA0  C
ATOM    147  O   TRP A  15      51.464   9.793   2.279  1.00  0.00      LA0  O
ATOM    148  N   LEU A  16      52.543   7.981   3.142  1.00  0.00      LA0  N
ATOM    149  H   LEU A  16      53.432   7.559   3.323  1.00  0.00      LA0  H
ATOM    150  CA  LEU A  16      51.325   7.237   3.399  1.00  0.00      LA0  C
ATOM    151  CB  LEU A  16      51.106   6.239   2.266  1.00  0.00      LA0  C
ATOM    152  CG  LEU A  16      49.641   5.854   2.127  1.00  0.00      LA0  C
ATOM    153  CD1 LEU A  16      48.826   7.029   1.606  1.00  0.00      LA0  C
ATOM    154  CD2 LEU A  16      49.444   4.616   1.266  1.00  0.00      LA0  C
ATOM    155  C   LEU A  16      51.419   6.508   4.719  1.00  0.00      LA0  C
ATOM    156  O   LEU A  16      52.276   5.654   4.911  1.00  0.00      LA0  O
ATOM    157  N   ARG A  17      50.515   6.877   5.626  1.00  0.00      LA0  N
ATOM    158  H   ARG A  17      49.836   7.578   5.403  1.00  0.00      LA0  H
ATOM    159  CA  ARG A  17      50.549   6.192   6.912  1.00  0.00      LA0  C
ATOM    160  CB  ARG A  17      50.729   7.210   8.040  1.00  0.00      LA0  C
ATOM    161  CG  ARG A  17      50.972   6.601   9.426  1.00  0.00      LA0  C
ATOM    162  CD  ARG A  17      51.554   7.600  10.425  1.00  0.00      LA0  C
ATOM    163  NE  ARG A  17      50.785   8.836  10.441  1.00  0.00      LA0  N
ATOM    164  HE  ARG A  17      49.783   8.786  10.506  1.00  0.00      LA0  H
ATOM    165  CZ  ARG A  17      51.375  10.041  10.337  1.00  0.00      LA0  C
ATOM    166  NH1 ARG A  17      52.702  10.172  10.291  1.00  0.00      LA0  N
ATOM    167 HH11 ARG A  17      53.122  11.073  10.194  1.00  0.00      LA0  H
ATOM    168 HH12 ARG A  17      53.327   9.376  10.357  1.00  0.00      LA0  H
ATOM    169  NH2 ARG A  17      50.591  11.109  10.275  1.00  0.00      LA0  N
ATOM    170 HH21 ARG A  17      50.973  12.036  10.192  1.00  0.00      LA0  H
ATOM    171 HH22 ARG A  17      49.589  10.977  10.310  1.00  0.00      LA0  H
ATOM    172  C   ARG A  17      49.325   5.340   7.138  1.00  0.00      LA0  C
ATOM    173  O   ARG A  17      48.205   5.753   6.865  1.00  0.00      LA0  O
ATOM    174  N   LYS A  18      49.592   4.141   7.672  1.00  0.00      LA0  N
ATOM    175  H   LYS A  18      50.541   3.896   7.864  1.00  0.00      LA0  H
ATOM    176  CA  LYS A  18      48.489   3.389   8.263  1.00  0.00      LA0  C
ATOM    177  CB  LYS A  18      48.896   1.923   8.433  1.00  0.00      LA0  C
ATOM    178  CG  LYS A  18      47.769   0.985   8.878  1.00  0.00      LA0  C
ATOM    179  CD  LYS A  18      46.649   0.944   7.844  1.00  0.00      LA0  C
ATOM    180  CE  LYS A  18      45.674  -0.215   8.021  1.00  0.00      LA0  C
ATOM    181  NZ  LYS A  18      44.860  -0.310   6.805  1.00  0.00      LA0  N
ATOM    182  HZ1 LYS A  18      44.338  -1.215   6.760  1.00  0.00      LA0  H
ATOM    183  HZ2 LYS A  18      44.203   0.484   6.677  1.00  0.00      LA0  H
ATOM    184  HZ3 LYS A  18      45.469  -0.411   5.963  1.00  0.00      LA0  H
ATOM    185  C   LYS A  18      48.125   3.996   9.604  1.00  0.00      LA0  C
ATOM    186  O   LYS A  18      48.799   3.780  10.604  1.00  0.00      LA0  O
ATOM    187  N   GLU A  19      47.063   4.800   9.577  1.00  0.00      LA0  N
ATOM    188  H   GLU A  19      46.488   4.893   8.759  1.00  0.00      LA0  H
ATOM    189  CA  GLU A  19      46.724   5.396  10.861  1.00  0.00      LA0  C
ATOM    190  CB  GLU A  19      46.345   6.858  10.656  1.00  0.00      LA0  C
ATOM    191  CG  GLU A  19      47.374   7.801  11.293  1.00  0.00      LA0  C
ATOM    192  CD  GLU A  19      47.171   9.214  10.782  1.00  0.00      LA0  C
ATOM    193  OE1 GLU A  19      48.116   9.810  10.273  1.00  0.00      LA0  O
ATOM    194  OE2 GLU A  19      46.050   9.706  10.799  1.00  0.00      LA0  O
ATOM    195  C   GLU A  19      45.699   4.574  11.618  1.00  0.00      LA0  C
ATOM    196  O   GLU A  19      45.220   3.560  11.123  1.00  0.00      LA0  O
ATOM    197  N   ALA A  20      45.405   5.023  12.851  1.00  0.00      LA0  N
ATOM    198  H   ALA A  20      45.765   5.909  13.138  1.00  0.00      LA0  H
ATOM    199  CA  ALA A  20      44.591   4.196  13.751  1.00  0.00      LA0  C
ATOM    200  CB  ALA A  20      44.505   4.845  15.133  1.00  0.00      LA0  C
ATOM    201  C   ALA A  20      43.179   3.899  13.264  1.00  0.00      LA0  C
ATOM    202  O   ALA A  20      42.603   2.847  13.504  1.00  0.00      LA0  O
ATOM    203  N   ASP A  21      42.671   4.893  12.533  1.00  0.00      LA0  N
ATOM    204  H   ASP A  21      43.210   5.724  12.390  1.00  0.00      LA0  H
ATOM    205  CA  ASP A  21      41.394   4.799  11.819  1.00  0.00      LA0  C
ATOM    206  CB  ASP A  21      41.065   6.164  11.197  1.00  0.00      LA0  C
ATOM    207  CG  ASP A  21      42.281   6.716  10.470  1.00  0.00      LA0  C
ATOM    208  OD1 ASP A  21      42.410   6.545   9.266  1.00  0.00      LA0  O
ATOM    209  OD2 ASP A  21      43.131   7.320  11.112  1.00  0.00      LA0  O
ATOM    210  C   ASP A  21      41.317   3.719  10.749  1.00  0.00      LA0  C
ATOM    211  O   ASP A  21      40.253   3.349  10.271  1.00  0.00      LA0  O
ATOM    212  N   GLY A  22      42.501   3.223  10.374  1.00  0.00      LA0  N
ATOM    213  H   GLY A  22      43.350   3.611  10.728  1.00  0.00      LA0  H
ATOM    214  CA  GLY A  22      42.510   2.155   9.386  1.00  0.00      LA0  C
ATOM    215  C   GLY A  22      42.820   2.634   7.985  1.00  0.00      LA0  C
ATOM    216  O   GLY A  22      43.325   1.880   7.152  1.00  0.00      LA0  O
ATOM    217  N   THR A  23      42.491   3.912   7.746  1.00  0.00      LA0  N
ATOM    218  H   THR A  23      42.234   4.541   8.482  1.00  0.00      LA0  H
ATOM    219  CA  THR A  23      42.776   4.393   6.404  1.00  0.00      LA0  C
ATOM    220  CB  THR A  23      41.725   5.417   5.930  1.00  0.00      LA0  C
ATOM    221  OG1 THR A  23      41.867   6.687   6.571  1.00  0.00      LA0  O
ATOM    222  HG1 THR A  23      41.755   6.539   7.510  1.00  0.00      LA0  H
ATOM    223  CG2 THR A  23      40.302   4.880   6.102  1.00  0.00      LA0  C
ATOM    224  C   THR A  23      44.204   4.894   6.275  1.00  0.00      LA0  C
ATOM    225  O   THR A  23      45.015   4.795   7.192  1.00  0.00      LA0  O
ATOM    226  N   TYR A  24      44.481   5.408   5.076  1.00  0.00      LA0  N
ATOM    227  H   TYR A  24      43.785   5.506   4.365  1.00  0.00      LA0  H
ATOM    228  CA  TYR A  24      45.836   5.854   4.818  1.00  0.00      LA0  C
ATOM    229  CB  TYR A  24      46.333   5.206   3.530  1.00  0.00      LA0  C
ATOM    230  CG  TYR A  24      46.474   3.722   3.748  1.00  0.00      LA0  C
ATOM    231  CD1 TYR A  24      45.432   2.863   3.342  1.00  0.00      LA0  C
ATOM    232  CE1 TYR A  24      45.524   1.496   3.645  1.00  0.00      LA0  C
ATOM    233  CD2 TYR A  24      47.638   3.245   4.379  1.00  0.00      LA0  C
ATOM    234  CE2 TYR A  24      47.730   1.879   4.677  1.00  0.00      LA0  C
ATOM    235  CZ  TYR A  24      46.656   1.033   4.343  1.00  0.00      LA0  C
ATOM    236  OH  TYR A  24      46.711  -0.282   4.756  1.00  0.00      LA0  O
ATOM    237  HH  TYR A  24      46.152  -0.836   4.201  1.00  0.00      LA0  H
ATOM    238  C   TYR A  24      45.919   7.355   4.753  1.00  0.00      LA0  C
ATOM    239  O   TYR A  24      45.345   7.995   3.881  1.00  0.00      LA0  O
ATOM    240  N   THR A  25      46.651   7.897   5.721  1.00  0.00      LA0  N
ATOM    241  H   THR A  25      47.099   7.318   6.404  1.00  0.00      LA0  H
ATOM    242  CA  THR A  25      46.855   9.338   5.667  1.00  0.00      LA0  C
ATOM    243  CB  THR A  25      47.164   9.838   7.072  1.00  0.00      LA0  C
ATOM    244  OG1 THR A  25      46.211   9.307   7.997  1.00  0.00      LA0  O
ATOM    245  HG1 THR A  25      46.577   9.574   8.848  1.00  0.00      LA0  H
ATOM    246  CG2 THR A  25      47.178  11.360   7.171  1.00  0.00      LA0  C
ATOM    247  C   THR A  25      47.943   9.716   4.677  1.00  0.00      LA0  C
ATOM    248  O   THR A  25      49.017   9.128   4.657  1.00  0.00      LA0  O
ATOM    249  N   VAL A  26      47.589  10.697   3.845  1.00  0.00      LA0  N
ATOM    250  H   VAL A  26      46.711  11.156   3.970  1.00  0.00      LA0  H
ATOM    251  CA  VAL A  26      48.467  11.126   2.764  1.00  0.00      LA0  C
ATOM    252  CB  VAL A  26      47.727  11.072   1.420  1.00  0.00      LA0  C
ATOM    253  CG1 VAL A  26      48.698  11.108   0.237  1.00  0.00      LA0  C
ATOM    254  CG2 VAL A  26      46.761   9.894   1.331  1.00  0.00      LA0  C
ATOM    255  C   VAL A  26      48.903  12.552   3.012  1.00  0.00      LA0  C
ATOM    256  O   VAL A  26      48.121  13.375   3.477  1.00  0.00      LA0  O
ATOM    257  N   GLY A  27      50.158  12.818   2.653  1.00  0.00      LA0  N
ATOM    258  H   GLY A  27      50.760  12.080   2.336  1.00  0.00      LA0  H
ATOM    259  CA  GLY A  27      50.621  14.202   2.612  1.00  0.00      LA0  C
ATOM    260  C   GLY A  27      51.859  14.234   1.752  1.00  0.00      LA0  C
ATOM    261  O   GLY A  27      52.310  13.189   1.306  1.00  0.00      LA0  O
ATOM    262  N   ILE A  28      52.402  15.435   1.525  1.00  0.00      LA0  N
ATOM    263  H   ILE A  28      52.064  16.256   1.980  1.00  0.00      LA0  H
ATOM    264  CA  ILE A  28      53.690  15.390   0.833  1.00  0.00      LA0  C
ATOM    265  CB  ILE A  28      53.849  16.531  -0.176  1.00  0.00      LA0  C
ATOM    266  CG2 ILE A  28      52.934  16.294  -1.375  1.00  0.00      LA0  C
ATOM    267  CG1 ILE A  28      53.660  17.909   0.463  1.00  0.00      LA0  C
ATOM    268  CD1 ILE A  28      53.886  19.064  -0.512  1.00  0.00      LA0  C
ATOM    269  C   ILE A  28      54.843  15.355   1.811  1.00  0.00      LA0  C
ATOM    270  O   ILE A  28      54.712  15.762   2.960  1.00  0.00      LA0  O
ATOM    271  N   THR A  29      55.959  14.808   1.317  1.00  0.00      LA0  N
ATOM    272  H   THR A  29      56.002  14.524   0.359  1.00  0.00      LA0  H
ATOM    273  CA  THR A  29      57.108  14.697   2.211  1.00  0.00      LA0  C
ATOM    274  CB  THR A  29      58.063  13.622   1.691  1.00  0.00      LA0  C
ATOM    275  OG1 THR A  29      58.392  13.845   0.312  1.00  0.00      LA0  O
ATOM    276  HG1 THR A  29      57.632  13.553  -0.194  1.00  0.00      LA0  H
ATOM    277  CG2 THR A  29      57.463  12.233   1.860  1.00  0.00      LA0  C
ATOM    278  C   THR A  29      57.839  16.009   2.405  1.00  0.00      LA0  C
ATOM    279  O   THR A  29      57.632  16.962   1.663  1.00  0.00      LA0  O
ATOM    280  N   GLU A  30      58.735  15.989   3.404  1.00  0.00      LA0  N
ATOM    281  H   GLU A  30      58.745  15.200   4.017  1.00  0.00      LA0  H
ATOM    282  CA  GLU A  30      59.596  17.131   3.720  1.00  0.00      LA0  C
ATOM    283  CB  GLU A  30      60.701  16.675   4.679  1.00  0.00      LA0  C
ATOM    284  CG  GLU A  30      61.088  17.710   5.737  1.00  0.00      LA0  C
ATOM    285  CD  GLU A  30      59.946  17.872   6.720  1.00  0.00      LA0  C
ATOM    286  OE1 GLU A  30      59.054  18.668   6.453  1.00  0.00      LA0  O
ATOM    287  OE2 GLU A  30      59.943  17.198   7.747  1.00  0.00      LA0  O
ATOM    288  C   GLU A  30      60.183  17.815   2.497  1.00  0.00      LA0  C
ATOM    289  O   GLU A  30      59.868  18.948   2.156  1.00  0.00      LA0  O
ATOM    290  N   HIS A  31      60.988  17.011   1.782  1.00  0.00      LA0  N
ATOM    291  H   HIS A  31      61.253  16.124   2.149  1.00  0.00      LA0  H
ATOM    292  CA  HIS A  31      61.617  17.569   0.586  1.00  0.00      LA0  C
ATOM    293  CB  HIS A  31      62.612  16.574  -0.012  1.00  0.00      LA0  C
ATOM    294  CG  HIS A  31      63.624  17.319  -0.852  1.00  0.00      LA0  C
ATOM    295  ND1 HIS A  31      64.330  18.378  -0.415  1.00  0.00      LA0  N
ATOM    296  HD1 HIS A  31      64.286  18.816   0.474  1.00  0.00      LA0  H
ATOM    297  CD2 HIS A  31      63.988  17.056  -2.175  1.00  0.00      LA0  C
ATOM    298  NE2 HIS A  31      64.922  17.974  -2.527  1.00  0.00      LA0  N
ATOM    299  CE1 HIS A  31      65.132  18.788  -1.442  1.00  0.00      LA0  C
ATOM    300  C   HIS A  31      60.654  18.111  -0.459  1.00  0.00      LA0  C
ATOM    301  O   HIS A  31      60.892  19.113  -1.120  1.00  0.00      LA0  O
ATOM    302  N   ALA A  32      59.505  17.425  -0.561  1.00  0.00      LA0  N
ATOM    303  H   ALA A  32      59.301  16.673   0.065  1.00  0.00      LA0  H
ATOM    304  CA  ALA A  32      58.495  17.965  -1.469  1.00  0.00      LA0  C
ATOM    305  CB  ALA A  32      57.335  16.984  -1.636  1.00  0.00      LA0  C
ATOM    306  C   ALA A  32      57.955  19.320  -1.034  1.00  0.00      LA0  C
ATOM    307  O   ALA A  32      57.752  20.225  -1.839  1.00  0.00      LA0  O
ATOM    308  N   GLN A  33      57.762  19.443   0.290  1.00  0.00      LA0  N
ATOM    309  H   GLN A  33      58.019  18.710   0.923  1.00  0.00      LA0  H
ATOM    310  CA  GLN A  33      57.323  20.748   0.770  1.00  0.00      LA0  C
ATOM    311  CB  GLN A  33      56.575  20.652   2.118  1.00  0.00      LA0  C
ATOM    312  CG  GLN A  33      57.330  20.276   3.403  1.00  0.00      LA0  C
ATOM    313  CD  GLN A  33      58.161  21.438   3.918  1.00  0.00      LA0  C
ATOM    314  OE1 GLN A  33      58.014  22.579   3.500  1.00  0.00      LA0  O
ATOM    315  NE2 GLN A  33      59.046  21.106   4.853  1.00  0.00      LA0  N
ATOM    316 HE21 GLN A  33      59.105  20.168   5.210  1.00  0.00      LA0  H
ATOM    317 HE22 GLN A  33      59.667  21.784   5.236  1.00  0.00      LA0  H
ATOM    318  C   GLN A  33      58.376  21.842   0.693  1.00  0.00      LA0  C
ATOM    319  O   GLN A  33      58.040  23.007   0.553  1.00  0.00      LA0  O
ATOM    320  N   GLU A  34      59.655  21.428   0.691  1.00  0.00      LA0  N
ATOM    321  H   GLU A  34      59.873  20.483   0.945  1.00  0.00      LA0  H
ATOM    322  CA  GLU A  34      60.719  22.381   0.354  1.00  0.00      LA0  C
ATOM    323  CB  GLU A  34      62.091  21.743   0.561  1.00  0.00      LA0  C
ATOM    324  CG  GLU A  34      62.397  21.232   1.970  1.00  0.00      LA0  C
ATOM    325  CD  GLU A  34      63.643  20.366   1.909  1.00  0.00      LA0  C
ATOM    326  OE1 GLU A  34      64.643  20.790   1.331  1.00  0.00      LA0  O
ATOM    327  OE2 GLU A  34      63.604  19.236   2.388  1.00  0.00      LA0  O
ATOM    328  C   GLU A  34      60.638  22.873  -1.088  1.00  0.00      LA0  C
ATOM    329  O   GLU A  34      60.570  24.066  -1.404  1.00  0.00      LA0  O
ATOM    330  N   LEU A  35      60.629  21.864  -1.982  1.00  0.00      LA0  N
ATOM    331  H   LEU A  35      60.721  20.929  -1.632  1.00  0.00      LA0  H
ATOM    332  CA  LEU A  35      60.578  22.126  -3.423  1.00  0.00      LA0  C
ATOM    333  CB  LEU A  35      60.447  20.822  -4.217  1.00  0.00      LA0  C
ATOM    334  CG  LEU A  35      61.640  19.873  -4.070  1.00  0.00      LA0  C
ATOM    335  CD1 LEU A  35      61.348  18.507  -4.693  1.00  0.00      LA0  C
ATOM    336  CD2 LEU A  35      62.940  20.485  -4.594  1.00  0.00      LA0  C
ATOM    337  C   LEU A  35      59.456  23.074  -3.790  1.00  0.00      LA0  C
ATOM    338  O   LEU A  35      59.661  24.178  -4.290  1.00  0.00      LA0  O
ATOM    339  N   LEU A  36      58.247  22.631  -3.426  1.00  0.00      LA0  N
ATOM    340  H   LEU A  36      58.152  21.727  -3.001  1.00  0.00      LA0  H
ATOM    341  CA  LEU A  36      57.112  23.539  -3.545  1.00  0.00      LA0  C
ATOM    342  CB  LEU A  36      55.835  22.792  -3.176  1.00  0.00      LA0  C
ATOM    343  CG  LEU A  36      55.503  21.822  -4.305  1.00  0.00      LA0  C
ATOM    344  CD1 LEU A  36      54.645  20.641  -3.859  1.00  0.00      LA0  C
ATOM    345  CD2 LEU A  36      54.912  22.581  -5.490  1.00  0.00      LA0  C
ATOM    346  C   LEU A  36      57.310  24.814  -2.749  1.00  0.00      LA0  C
ATOM    347  O   LEU A  36      57.501  25.896  -3.298  1.00  0.00      LA0  O
ATOM    348  N   GLY A  37      57.357  24.642  -1.437  1.00  0.00      LA0  N
ATOM    349  H   GLY A  37      57.173  23.759  -1.003  1.00  0.00      LA0  H
ATOM    350  CA  GLY A  37      57.537  25.810  -0.588  1.00  0.00      LA0  C
ATOM    351  C   GLY A  37      56.204  26.267  -0.065  1.00  0.00      LA0  C
ATOM    352  O   GLY A  37      55.180  25.637  -0.296  1.00  0.00      LA0  O
ATOM    353  N   ASP A  38      56.300  27.405   0.615  1.00  0.00      LA0  N
ATOM    354  H   ASP A  38      57.216  27.786   0.760  1.00  0.00      LA0  H
ATOM    355  CA  ASP A  38      55.202  28.239   1.109  1.00  0.00      LA0  C
ATOM    356  CB  ASP A  38      55.624  29.724   1.101  1.00  0.00      LA0  C
ATOM    357  CG  ASP A  38      57.137  29.900   1.208  1.00  0.00      LA0  C
ATOM    358  OD1 ASP A  38      57.621  30.188   2.296  1.00  0.00      LA0  O
ATOM    359  OD2 ASP A  38      57.834  29.694   0.207  1.00  0.00      LA0  O
ATOM    360  C   ASP A  38      53.905  28.085   0.335  1.00  0.00      LA0  C
ATOM    361  O   ASP A  38      53.733  28.609  -0.764  1.00  0.00      LA0  O
ATOM    362  N   MET A  39      53.003  27.297   0.928  1.00  0.00      LA0  N
ATOM    363  H   MET A  39      53.177  26.883   1.824  1.00  0.00      LA0  H
ATOM    364  CA  MET A  39      51.821  26.988   0.135  1.00  0.00      LA0  C
ATOM    365  CB  MET A  39      51.210  25.659   0.569  1.00  0.00      LA0  C
ATOM    366  CG  MET A  39      50.954  24.751  -0.633  1.00  0.00      LA0  C
ATOM    367  SD  MET A  39      52.469  24.169  -1.413  1.00  0.00      LA0  S
ATOM    368  CE  MET A  39      53.057  23.128  -0.065  1.00  0.00      LA0  C
ATOM    369  C   MET A  39      50.770  28.078   0.062  1.00  0.00      LA0  C
ATOM    370  O   MET A  39      50.227  28.535   1.055  1.00  0.00      LA0  O
ATOM    371  N   VAL A  40      50.492  28.460  -1.191  1.00  0.00      LA0  N
ATOM    372  H   VAL A  40      50.933  27.981  -1.947  1.00  0.00      LA0  H
ATOM    373  CA  VAL A  40      49.356  29.347  -1.439  1.00  0.00      LA0  C
ATOM    374  CB  VAL A  40      49.547  30.019  -2.815  1.00  0.00      LA0  C
ATOM    375  CG1 VAL A  40      48.281  30.529  -3.509  1.00  0.00      LA0  C
ATOM    376  CG2 VAL A  40      50.571  31.139  -2.669  1.00  0.00      LA0  C
ATOM    377  C   VAL A  40      48.046  28.583  -1.310  1.00  0.00      LA0  C
ATOM    378  O   VAL A  40      47.116  29.006  -0.633  1.00  0.00      LA0  O
ATOM    379  N   PHE A  41      48.038  27.414  -1.964  1.00  0.00      LA0  N
ATOM    380  H   PHE A  41      48.811  27.139  -2.538  1.00  0.00      LA0  H
ATOM    381  CA  PHE A  41      46.880  26.532  -1.905  1.00  0.00      LA0  C
ATOM    382  CB  PHE A  41      45.859  26.936  -2.982  1.00  0.00      LA0  C
ATOM    383  CG  PHE A  41      44.538  26.198  -2.855  1.00  0.00      LA0  C
ATOM    384  CD1 PHE A  41      43.896  26.080  -1.600  1.00  0.00      LA0  C
ATOM    385  CD2 PHE A  41      43.956  25.650  -4.018  1.00  0.00      LA0  C
ATOM    386  CE1 PHE A  41      42.655  25.423  -1.507  1.00  0.00      LA0  C
ATOM    387  CE2 PHE A  41      42.715  24.992  -3.928  1.00  0.00      LA0  C
ATOM    388  CZ  PHE A  41      42.074  24.889  -2.676  1.00  0.00      LA0  C
ATOM    389  C   PHE A  41      47.335  25.103  -2.097  1.00  0.00      LA0  C
ATOM    390  O   PHE A  41      48.296  24.833  -2.806  1.00  0.00      LA0  O
ATOM    391  N   VAL A  42      46.610  24.201  -1.434  1.00  0.00      LA0  N
ATOM    392  H   VAL A  42      45.859  24.467  -0.832  1.00  0.00      LA0  H
ATOM    393  CA  VAL A  42      46.672  22.818  -1.889  1.00  0.00      LA0  C
ATOM    394  CB  VAL A  42      47.056  21.864  -0.745  1.00  0.00      LA0  C
ATOM    395  CG1 VAL A  42      47.250  20.435  -1.258  1.00  0.00      LA0  C
ATOM    396  CG2 VAL A  42      48.283  22.338   0.030  1.00  0.00      LA0  C
ATOM    397  C   VAL A  42      45.266  22.510  -2.343  1.00  0.00      LA0  C
ATOM    398  O   VAL A  42      44.334  22.753  -1.584  1.00  0.00      LA0  O
ATOM    399  N   ASP A  43      45.132  21.993  -3.571  1.00  0.00      LA0  N
ATOM    400  H   ASP A  43      45.898  21.934  -4.212  1.00  0.00      LA0  H
ATOM    401  CA  ASP A  43      43.786  21.546  -3.931  1.00  0.00      LA0  C
ATOM    402  CB  ASP A  43      43.684  21.088  -5.385  1.00  0.00      LA0  C
ATOM    403  CG  ASP A  43      43.893  22.250  -6.325  1.00  0.00      LA0  C
ATOM    404  OD1 ASP A  43      43.034  23.122  -6.400  1.00  0.00      LA0  O
ATOM    405  OD2 ASP A  43      44.913  22.290  -7.001  1.00  0.00      LA0  O
ATOM    406  C   ASP A  43      43.309  20.426  -3.039  1.00  0.00      LA0  C
ATOM    407  O   ASP A  43      44.088  19.686  -2.446  1.00  0.00      LA0  O
ATOM    408  N   LEU A  44      41.985  20.343  -2.950  1.00  0.00      LA0  N
ATOM    409  H   LEU A  44      41.386  20.934  -3.487  1.00  0.00      LA0  H
ATOM    410  CA  LEU A  44      41.471  19.266  -2.122  1.00  0.00      LA0  C
ATOM    411  CB  LEU A  44      40.615  19.851  -0.996  1.00  0.00      LA0  C
ATOM    412  CG  LEU A  44      41.451  20.732  -0.058  1.00  0.00      LA0  C
ATOM    413  CD1 LEU A  44      40.592  21.586   0.871  1.00  0.00      LA0  C
ATOM    414  CD2 LEU A  44      42.493  19.917   0.711  1.00  0.00      LA0  C
ATOM    415  C   LEU A  44      40.726  18.272  -2.982  1.00  0.00      LA0  C
ATOM    416  O   LEU A  44      39.777  18.616  -3.674  1.00  0.00      LA0  O
ATOM    417  N   PRO A  45      41.203  17.009  -2.941  1.00  0.00      LA0  N
ATOM    418  CD  PRO A  45      42.354  16.517  -2.191  1.00  0.00      LA0  C
ATOM    419  CA  PRO A  45      40.522  15.970  -3.719  1.00  0.00      LA0  C
ATOM    420  CB  PRO A  45      41.437  14.754  -3.520  1.00  0.00      LA0  C
ATOM    421  CG  PRO A  45      42.185  15.004  -2.210  1.00  0.00      LA0  C
ATOM    422  C   PRO A  45      39.111  15.753  -3.208  1.00  0.00      LA0  C
ATOM    423  O   PRO A  45      38.912  15.231  -2.118  1.00  0.00      LA0  O
ATOM    424  N   GLU A  46      38.150  16.193  -4.042  1.00  0.00      LA0  N
ATOM    425  H   GLU A  46      38.428  16.722  -4.841  1.00  0.00      LA0  H
ATOM    426  CA  GLU A  46      36.747  16.161  -3.622  1.00  0.00      LA0  C
ATOM    427  CB  GLU A  46      35.829  16.685  -4.738  1.00  0.00      LA0  C
ATOM    428  CG  GLU A  46      34.384  17.032  -4.324  1.00  0.00      LA0  C
ATOM    429  CD  GLU A  46      34.281  18.248  -3.403  1.00  0.00      LA0  C
ATOM    430  OE1 GLU A  46      35.106  18.413  -2.509  1.00  0.00      LA0  O
ATOM    431  OE2 GLU A  46      33.321  19.006  -3.529  1.00  0.00      LA0  O
ATOM    432  C   GLU A  46      36.284  14.834  -3.042  1.00  0.00      LA0  C
ATOM    433  O   GLU A  46      36.153  13.802  -3.697  1.00  0.00      LA0  O
ATOM    434  N   VAL A  47      36.125  14.917  -1.720  1.00  0.00      LA0  N
ATOM    435  H   VAL A  47      36.138  15.827  -1.310  1.00  0.00      LA0  H
ATOM    436  CA  VAL A  47      36.021  13.689  -0.945  1.00  0.00      LA0  C
ATOM    437  CB  VAL A  47      36.276  14.009   0.532  1.00  0.00      LA0  C
ATOM    438  CG1 VAL A  47      35.778  12.956   1.502  1.00  0.00      LA0  C
ATOM    439  CG2 VAL A  47      37.750  14.299   0.764  1.00  0.00      LA0  C
ATOM    440  C   VAL A  47      34.724  12.948  -1.187  1.00  0.00      LA0  C
ATOM    441  O   VAL A  47      33.622  13.482  -1.161  1.00  0.00      LA0  O
ATOM    442  N   GLY A  48      34.929  11.661  -1.456  1.00  0.00      LA0  N
ATOM    443  H   GLY A  48      35.830  11.246  -1.317  1.00  0.00      LA0  H
ATOM    444  CA  GLY A  48      33.778  10.867  -1.829  1.00  0.00      LA0  C
ATOM    445  C   GLY A  48      34.046  10.018  -3.042  1.00  0.00      LA0  C
ATOM    446  O   GLY A  48      33.596   8.880  -3.132  1.00  0.00      LA0  O
ATOM    447  N   ALA A  49      34.794  10.636  -3.968  1.00  0.00      LA0  N
ATOM    448  H   ALA A  49      35.160  11.551  -3.789  1.00  0.00      LA0  H
ATOM    449  CA  ALA A  49      35.161   9.903  -5.174  1.00  0.00      LA0  C
ATOM    450  CB  ALA A  49      35.636  10.877  -6.255  1.00  0.00      LA0  C
ATOM    451  C   ALA A  49      36.244   8.871  -4.921  1.00  0.00      LA0  C
ATOM    452  O   ALA A  49      36.872   8.845  -3.868  1.00  0.00      LA0  O
ATOM    453  N   THR A  50      36.433   8.040  -5.947  1.00  0.00      LA0  N
ATOM    454  H   THR A  50      35.911   8.124  -6.792  1.00  0.00      LA0  H
ATOM    455  CA  THR A  50      37.448   6.999  -5.858  1.00  0.00      LA0  C
ATOM    456  CB  THR A  50      36.742   5.650  -6.028  1.00  0.00      LA0  C
ATOM    457  OG1 THR A  50      35.638   5.576  -5.115  1.00  0.00      LA0  O
ATOM    458  HG1 THR A  50      35.268   4.706  -5.194  1.00  0.00      LA0  H
ATOM    459  CG2 THR A  50      37.663   4.437  -5.870  1.00  0.00      LA0  C
ATOM    460  C   THR A  50      38.485   7.228  -6.939  1.00  0.00      LA0  C
ATOM    461  O   THR A  50      38.128   7.483  -8.083  1.00  0.00      LA0  O
ATOM    462  N   VAL A  51      39.756   7.163  -6.528  1.00  0.00      LA0  N
ATOM    463  H   VAL A  51      39.966   6.903  -5.584  1.00  0.00      LA0  H
ATOM    464  CA  VAL A  51      40.826   7.331  -7.514  1.00  0.00      LA0  C
ATOM    465  CB  VAL A  51      41.714   8.531  -7.155  1.00  0.00      LA0  C
ATOM    466  CG1 VAL A  51      40.950   9.851  -7.278  1.00  0.00      LA0  C
ATOM    467  CG2 VAL A  51      42.355   8.361  -5.776  1.00  0.00      LA0  C
ATOM    468  C   VAL A  51      41.651   6.062  -7.619  1.00  0.00      LA0  C
ATOM    469  O   VAL A  51      41.417   5.108  -6.882  1.00  0.00      LA0  O
ATOM    470  N   SER A  52      42.625   6.096  -8.528  1.00  0.00      LA0  N
ATOM    471  H   SER A  52      42.750   6.883  -9.136  1.00  0.00      LA0  H
ATOM    472  CA  SER A  52      43.518   4.952  -8.652  1.00  0.00      LA0  C
ATOM    473  CB  SER A  52      43.532   4.441 -10.096  1.00  0.00      LA0  C
ATOM    474  OG  SER A  52      42.373   4.909 -10.799  1.00  0.00      LA0  O
ATOM    475  HG  SER A  52      42.588   5.818 -11.048  1.00  0.00      LA0  H
ATOM    476  C   SER A  52      44.926   5.262  -8.175  1.00  0.00      LA0  C
ATOM    477  O   SER A  52      45.320   6.413  -8.022  1.00  0.00      LA0  O
ATOM    478  N   ALA A  53      45.687   4.182  -7.952  1.00  0.00      LA0  N
ATOM    479  H   ALA A  53      45.278   3.269  -7.995  1.00  0.00      LA0  H
ATOM    480  CA  ALA A  53      47.096   4.363  -7.610  1.00  0.00      LA0  C
ATOM    481  CB  ALA A  53      47.711   3.040  -7.148  1.00  0.00      LA0  C
ATOM    482  C   ALA A  53      47.897   4.900  -8.779  1.00  0.00      LA0  C
ATOM    483  O   ALA A  53      48.289   4.176  -9.687  1.00  0.00      LA0  O
ATOM    484  N   GLY A  54      48.106   6.215  -8.722  1.00  0.00      LA0  N
ATOM    485  H   GLY A  54      47.774   6.728  -7.925  1.00  0.00      LA0  H
ATOM    486  CA  GLY A  54      48.760   6.850  -9.859  1.00  0.00      LA0  C
ATOM    487  C   GLY A  54      47.972   7.998 -10.461  1.00  0.00      LA0  C
ATOM    488  O   GLY A  54      48.505   8.793 -11.225  1.00  0.00      LA0  O
ATOM    489  N   ASP A  55      46.692   8.065 -10.062  1.00  0.00      LA0  N
ATOM    490  H   ASP A  55      46.266   7.374  -9.481  1.00  0.00      LA0  H
ATOM    491  CA  ASP A  55      45.910   9.249 -10.422  1.00  0.00      LA0  C
ATOM    492  CB  ASP A  55      44.411   9.048 -10.141  1.00  0.00      LA0  C
ATOM    493  CG  ASP A  55      43.753   7.925 -10.939  1.00  0.00      LA0  C
ATOM    494  OD1 ASP A  55      44.432   7.121 -11.573  1.00  0.00      LA0  O
ATOM    495  OD2 ASP A  55      42.531   7.816 -10.884  1.00  0.00      LA0  O
ATOM    496  C   ASP A  55      46.410  10.427  -9.611  1.00  0.00      LA0  C
ATOM    497  O   ASP A  55      47.196  10.257  -8.681  1.00  0.00      LA0  O
ATOM    498  N   ASP A  56      45.947  11.624  -9.985  1.00  0.00      LA0  N
ATOM    499  H   ASP A  56      45.238  11.770 -10.675  1.00  0.00      LA0  H
ATOM    500  CA  ASP A  56      46.343  12.742  -9.138  1.00  0.00      LA0  C
ATOM    501  CB  ASP A  56      46.401  14.049  -9.953  1.00  0.00      LA0  C
ATOM    502  CG  ASP A  56      45.011  14.576 -10.263  1.00  0.00      LA0  C
ATOM    503  OD1 ASP A  56      44.368  14.049 -11.169  1.00  0.00      LA0  O
ATOM    504  OD2 ASP A  56      44.576  15.500  -9.577  1.00  0.00      LA0  O
ATOM    505  C   ASP A  56      45.469  12.847  -7.897  1.00  0.00      LA0  C
ATOM    506  O   ASP A  56      44.607  12.015  -7.627  1.00  0.00      LA0  O
ATOM    507  N   CYS A  57      45.732  13.917  -7.146  1.00  0.00      LA0  N
ATOM    508  H   CYS A  57      46.534  14.466  -7.379  1.00  0.00      LA0  H
ATOM    509  CA  CYS A  57      44.805  14.247  -6.075  1.00  0.00      LA0  C
ATOM    510  CB  CYS A  57      45.181  13.522  -4.782  1.00  0.00      LA0  C
ATOM    511  SG  CYS A  57      46.724  14.106  -4.034  1.00  0.00      LA0  S
ATOM    512  C   CYS A  57      44.667  15.736  -5.838  1.00  0.00      LA0  C
ATOM    513  O   CYS A  57      43.625  16.230  -5.420  1.00  0.00      LA0  O
ATOM    514  N   ALA A  58      45.783  16.438  -6.090  1.00  0.00      LA0  N
ATOM    515  H   ALA A  58      46.614  16.005  -6.444  1.00  0.00      LA0  H
ATOM    516  CA  ALA A  58      45.803  17.856  -5.755  1.00  0.00      LA0  C
ATOM    517  CB  ALA A  58      46.047  18.041  -4.257  1.00  0.00      LA0  C
ATOM    518  C   ALA A  58      46.936  18.545  -6.469  1.00  0.00      LA0  C
ATOM    519  O   ALA A  58      47.962  17.936  -6.734  1.00  0.00      LA0  O
ATOM    520  N   VAL A  59      46.742  19.842  -6.730  1.00  0.00      LA0  N
ATOM    521  H   VAL A  59      45.874  20.322  -6.589  1.00  0.00      LA0  H
ATOM    522  CA  VAL A  59      47.925  20.621  -7.066  1.00  0.00      LA0  C
ATOM    523  CB  VAL A  59      47.671  21.480  -8.320  1.00  0.00      LA0  C
ATOM    524  CG1 VAL A  59      48.865  22.356  -8.711  1.00  0.00      LA0  C
ATOM    525  CG2 VAL A  59      47.225  20.599  -9.489  1.00  0.00      LA0  C
ATOM    526  C   VAL A  59      48.309  21.464  -5.864  1.00  0.00      LA0  C
ATOM    527  O   VAL A  59      47.507  22.188  -5.287  1.00  0.00      LA0  O
ATOM    528  N   ALA A  60      49.580  21.332  -5.481  1.00  0.00      LA0  N
ATOM    529  H   ALA A  60      50.187  20.722  -5.991  1.00  0.00      LA0  H
ATOM    530  CA  ALA A  60      50.066  22.311  -4.523  1.00  0.00      LA0  C
ATOM    531  CB  ALA A  60      51.156  21.724  -3.634  1.00  0.00      LA0  C
ATOM    532  C   ALA A  60      50.595  23.532  -5.240  1.00  0.00      LA0  C
ATOM    533  O   ALA A  60      51.657  23.533  -5.855  1.00  0.00      LA0  O
ATOM    534  N   GLU A  61      49.774  24.575  -5.146  1.00  0.00      LA0  N
ATOM    535  H   GLU A  61      48.943  24.483  -4.593  1.00  0.00      LA0  H
ATOM    536  CA  GLU A  61      50.171  25.871  -5.680  1.00  0.00      LA0  C
ATOM    537  CB  GLU A  61      48.919  26.625  -6.146  1.00  0.00      LA0  C
ATOM    538  CG  GLU A  61      48.089  25.772  -7.114  1.00  0.00      LA0  C
ATOM    539  CD  GLU A  61      46.778  26.435  -7.497  1.00  0.00      LA0  C
ATOM    540  OE1 GLU A  61      46.512  26.629  -8.679  1.00  0.00      LA0  O
ATOM    541  OE2 GLU A  61      45.937  26.655  -6.637  1.00  0.00      LA0  O
ATOM    542  C   GLU A  61      50.924  26.645  -4.615  1.00  0.00      LA0  C
ATOM    543  O   GLU A  61      50.352  27.120  -3.644  1.00  0.00      LA0  O
ATOM    544  N   SER A  62      52.241  26.743  -4.795  1.00  0.00      LA0  N
ATOM    545  H   SER A  62      52.699  26.420  -5.625  1.00  0.00      LA0  H
ATOM    546  CA  SER A  62      52.945  27.507  -3.772  1.00  0.00      LA0  C
ATOM    547  CB  SER A  62      54.268  26.820  -3.414  1.00  0.00      LA0  C
ATOM    548  OG  SER A  62      55.217  26.939  -4.482  1.00  0.00      LA0  O
ATOM    549  HG  SER A  62      55.995  26.478  -4.179  1.00  0.00      LA0  H
ATOM    550  C   SER A  62      53.120  28.963  -4.167  1.00  0.00      LA0  C
ATOM    551  O   SER A  62      52.592  29.434  -5.177  1.00  0.00      LA0  O
ATOM    552  N   VAL A  63      53.929  29.681  -3.370  1.00  0.00      LA0  N
ATOM    553  H   VAL A  63      54.221  29.344  -2.471  1.00  0.00      LA0  H
ATOM    554  CA  VAL A  63      54.359  30.967  -3.908  1.00  0.00      LA0  C
ATOM    555  CB  VAL A  63      55.009  31.881  -2.847  1.00  0.00      LA0  C
ATOM    556  CG1 VAL A  63      53.994  32.240  -1.763  1.00  0.00      LA0  C
ATOM    557  CG2 VAL A  63      56.297  31.328  -2.235  1.00  0.00      LA0  C
ATOM    558  C   VAL A  63      55.216  30.821  -5.160  1.00  0.00      LA0  C
ATOM    559  O   VAL A  63      54.941  31.447  -6.180  1.00  0.00      LA0  O
ATOM    560  N   LYS A  64      56.217  29.932  -5.048  1.00  0.00      LA0  N
ATOM    561  H   LYS A  64      56.257  29.342  -4.241  1.00  0.00      LA0  H
ATOM    562  CA  LYS A  64      57.258  29.898  -6.071  1.00  0.00      LA0  C
ATOM    563  CB  LYS A  64      58.638  29.767  -5.402  1.00  0.00      LA0  C
ATOM    564  CG  LYS A  64      59.015  28.395  -4.817  1.00  0.00      LA0  C
ATOM    565  CD  LYS A  64      60.308  28.468  -3.992  1.00  0.00      LA0  C
ATOM    566  CE  LYS A  64      60.959  27.129  -3.606  1.00  0.00      LA0  C
ATOM    567  NZ  LYS A  64      60.036  26.269  -2.856  1.00  0.00      LA0  N
ATOM    568  HZ1 LYS A  64      60.539  25.519  -2.332  1.00  0.00      LA0  H
ATOM    569  HZ2 LYS A  64      59.453  26.818  -2.197  1.00  0.00      LA0  H
ATOM    570  HZ3 LYS A  64      59.403  25.784  -3.531  1.00  0.00      LA0  H
ATOM    571  C   LYS A  64      57.069  28.889  -7.191  1.00  0.00      LA0  C
ATOM    572  O   LYS A  64      57.726  28.947  -8.219  1.00  0.00      LA0  O
ATOM    573  N   ALA A  65      56.154  27.946  -6.941  1.00  0.00      LA0  N
ATOM    574  H   ALA A  65      55.586  27.932  -6.116  1.00  0.00      LA0  H
ATOM    575  CA  ALA A  65      56.034  26.834  -7.874  1.00  0.00      LA0  C
ATOM    576  CB  ALA A  65      57.002  25.710  -7.478  1.00  0.00      LA0  C
ATOM    577  C   ALA A  65      54.617  26.304  -7.862  1.00  0.00      LA0  C
ATOM    578  O   ALA A  65      53.744  26.851  -7.196  1.00  0.00      LA0  O
ATOM    579  N   ALA A  66      54.442  25.207  -8.603  1.00  0.00      LA0  N
ATOM    580  H   ALA A  66      55.151  24.849  -9.214  1.00  0.00      LA0  H
ATOM    581  CA  ALA A  66      53.232  24.406  -8.477  1.00  0.00      LA0  C
ATOM    582  CB  ALA A  66      52.111  24.935  -9.374  1.00  0.00      LA0  C
ATOM    583  C   ALA A  66      53.594  23.011  -8.924  1.00  0.00      LA0  C
ATOM    584  O   ALA A  66      54.496  22.852  -9.737  1.00  0.00      LA0  O
ATOM    585  N   SER A  67      52.882  22.036  -8.361  1.00  0.00      LA0  N
ATOM    586  H   SER A  67      52.220  22.230  -7.633  1.00  0.00      LA0  H
ATOM    587  CA  SER A  67      53.065  20.658  -8.810  1.00  0.00      LA0  C
ATOM    588  CB  SER A  67      54.231  19.976  -8.078  1.00  0.00      LA0  C
ATOM    589  OG  SER A  67      54.534  18.695  -8.644  1.00  0.00      LA0  O
ATOM    590  HG  SER A  67      53.883  18.061  -8.330  1.00  0.00      LA0  H
ATOM    591  C   SER A  67      51.791  19.930  -8.500  1.00  0.00      LA0  C
ATOM    592  O   SER A  67      51.082  20.305  -7.573  1.00  0.00      LA0  O
ATOM    593  N   ASP A  68      51.533  18.892  -9.290  1.00  0.00      LA0  N
ATOM    594  H   ASP A  68      52.158  18.561 -10.002  1.00  0.00      LA0  H
ATOM    595  CA  ASP A  68      50.524  17.947  -8.833  1.00  0.00      LA0  C
ATOM    596  CB  ASP A  68      49.961  17.127 -10.010  1.00  0.00      LA0  C
ATOM    597  CG  ASP A  68      51.037  16.700 -11.000  1.00  0.00      LA0  C
ATOM    598  OD1 ASP A  68      50.764  16.680 -12.193  1.00  0.00      LA0  O
ATOM    599  OD2 ASP A  68      52.155  16.399 -10.593  1.00  0.00      LA0  O
ATOM    600  C   ASP A  68      51.087  17.079  -7.721  1.00  0.00      LA0  C
ATOM    601  O   ASP A  68      52.271  17.137  -7.396  1.00  0.00      LA0  O
ATOM    602  N   ILE A  69      50.151  16.340  -7.114  1.00  0.00      LA0  N
ATOM    603  H   ILE A  69      49.207  16.435  -7.435  1.00  0.00      LA0  H
ATOM    604  CA  ILE A  69      50.393  15.434  -5.994  1.00  0.00      LA0  C
ATOM    605  CB  ILE A  69      49.907  16.083  -4.683  1.00  0.00      LA0  C
ATOM    606  CG2 ILE A  69      50.024  15.140  -3.483  1.00  0.00      LA0  C
ATOM    607  CG1 ILE A  69      50.595  17.424  -4.414  1.00  0.00      LA0  C
ATOM    608  CD1 ILE A  69      49.937  18.199  -3.273  1.00  0.00      LA0  C
ATOM    609  C   ILE A  69      49.542  14.224  -6.316  1.00  0.00      LA0  C
ATOM    610  O   ILE A  69      48.431  14.391  -6.814  1.00  0.00      LA0  O
ATOM    611  N   TYR A  70      50.094  13.030  -6.077  1.00  0.00      LA0  N
ATOM    612  H   TYR A  70      50.946  12.889  -5.562  1.00  0.00      LA0  H
ATOM    613  CA  TYR A  70      49.369  11.882  -6.608  1.00  0.00      LA0  C
ATOM    614  CB  TYR A  70      50.310  11.035  -7.477  1.00  0.00      LA0  C
ATOM    615  CG  TYR A  70      50.678  11.792  -8.737  1.00  0.00      LA0  C
ATOM    616  CD1 TYR A  70      49.927  11.569  -9.909  1.00  0.00      LA0  C
ATOM    617  CE1 TYR A  70      50.260  12.272 -11.079  1.00  0.00      LA0  C
ATOM    618  CD2 TYR A  70      51.758  12.700  -8.710  1.00  0.00      LA0  C
ATOM    619  CE2 TYR A  70      52.091  13.401  -9.879  1.00  0.00      LA0  C
ATOM    620  CZ  TYR A  70      51.337  13.182 -11.049  1.00  0.00      LA0  C
ATOM    621  OH  TYR A  70      51.662  13.871 -12.200  1.00  0.00      LA0  O
ATOM    622  HH  TYR A  70      51.680  14.814 -11.990  1.00  0.00      LA0  H
ATOM    623  C   TYR A  70      48.646  11.065  -5.553  1.00  0.00      LA0  C
ATOM    624  O   TYR A  70      48.592  11.401  -4.375  1.00  0.00      LA0  O
ATOM    625  N   ALA A  71      48.059   9.966  -6.043  1.00  0.00      LA0  N
ATOM    626  H   ALA A  71      48.055   9.796  -7.029  1.00  0.00      LA0  H
ATOM    627  CA  ALA A  71      47.444   9.020  -5.124  1.00  0.00      LA0  C
ATOM    628  CB  ALA A  71      46.026   8.684  -5.579  1.00  0.00      LA0  C
ATOM    629  C   ALA A  71      48.255   7.743  -5.038  1.00  0.00      LA0  C
ATOM    630  O   ALA A  71      48.347   6.968  -5.983  1.00  0.00      LA0  O
ATOM    631  N   PRO A  72      48.867   7.547  -3.847  1.00  0.00      LA0  N
ATOM    632  CD  PRO A  72      48.839   8.445  -2.698  1.00  0.00      LA0  C
ATOM    633  CA  PRO A  72      49.724   6.375  -3.634  1.00  0.00      LA0  C
ATOM    634  CB  PRO A  72      50.222   6.579  -2.199  1.00  0.00      LA0  C
ATOM    635  CG  PRO A  72      50.094   8.073  -1.925  1.00  0.00      LA0  C
ATOM    636  C   PRO A  72      49.046   5.024  -3.831  1.00  0.00      LA0  C
ATOM    637  O   PRO A  72      49.602   4.094  -4.401  1.00  0.00      LA0  O
ATOM    638  N   VAL A  73      47.823   4.954  -3.288  1.00  0.00      LA0  N
ATOM    639  H   VAL A  73      47.376   5.775  -2.939  1.00  0.00      LA0  H
ATOM    640  CA  VAL A  73      47.028   3.736  -3.429  1.00  0.00      LA0  C
ATOM    641  CB  VAL A  73      46.774   3.080  -2.063  1.00  0.00      LA0  C
ATOM    642  CG1 VAL A  73      48.051   2.453  -1.509  1.00  0.00      LA0  C
ATOM    643  CG2 VAL A  73      46.149   4.055  -1.062  1.00  0.00      LA0  C
ATOM    644  C   VAL A  73      45.724   4.108  -4.096  1.00  0.00      LA0  C
ATOM    645  O   VAL A  73      45.429   5.292  -4.229  1.00  0.00      LA0  O
ATOM    646  N   SER A  74      44.967   3.086  -4.505  1.00  0.00      LA0  N
ATOM    647  H   SER A  74      45.168   2.127  -4.283  1.00  0.00      LA0  H
ATOM    648  CA  SER A  74      43.655   3.456  -5.020  1.00  0.00      LA0  C
ATOM    649  CB  SER A  74      43.192   2.457  -6.084  1.00  0.00      LA0  C
ATOM    650  OG  SER A  74      44.309   2.024  -6.874  1.00  0.00      LA0  O
ATOM    651  HG  SER A  74      44.691   1.310  -6.357  1.00  0.00      LA0  H
ATOM    652  C   SER A  74      42.654   3.574  -3.888  1.00  0.00      LA0  C
ATOM    653  O   SER A  74      42.970   3.318  -2.731  1.00  0.00      LA0  O
ATOM    654  N   GLY A  75      41.432   3.967  -4.252  1.00  0.00      LA0  N
ATOM    655  H   GLY A  75      41.232   4.280  -5.181  1.00  0.00      LA0  H
ATOM    656  CA  GLY A  75      40.421   3.901  -3.213  1.00  0.00      LA0  C
ATOM    657  C   GLY A  75      39.653   5.186  -3.020  1.00  0.00      LA0  C
ATOM    658  O   GLY A  75      39.767   6.152  -3.768  1.00  0.00      LA0  O
ATOM    659  N   GLU A  76      38.818   5.110  -1.984  1.00  0.00      LA0  N
ATOM    660  H   GLU A  76      38.945   4.347  -1.347  1.00  0.00      LA0  H
ATOM    661  CA  GLU A  76      37.840   6.153  -1.707  1.00  0.00      LA0  C
ATOM    662  CB  GLU A  76      36.680   5.464  -0.982  1.00  0.00      LA0  C
ATOM    663  CG  GLU A  76      35.404   6.270  -0.732  1.00  0.00      LA0  C
ATOM    664  CD  GLU A  76      34.383   5.433   0.042  1.00  0.00      LA0  C
ATOM    665  OE1 GLU A  76      34.246   4.241  -0.199  1.00  0.00      LA0  O
ATOM    666  OE2 GLU A  76      33.699   5.953   0.917  1.00  0.00      LA0  O
ATOM    667  C   GLU A  76      38.461   7.274  -0.892  1.00  0.00      LA0  C
ATOM    668  O   GLU A  76      39.045   7.052   0.162  1.00  0.00      LA0  O
ATOM    669  N   ILE A  77      38.335   8.499  -1.412  1.00  0.00      LA0  N
ATOM    670  H   ILE A  77      37.804   8.624  -2.251  1.00  0.00      LA0  H
ATOM    671  CA  ILE A  77      38.842   9.618  -0.616  1.00  0.00      LA0  C
ATOM    672  CB  ILE A  77      39.096  10.856  -1.491  1.00  0.00      LA0  C
ATOM    673  CG2 ILE A  77      39.925  11.888  -0.722  1.00  0.00      LA0  C
ATOM    674  CG1 ILE A  77      39.742  10.523  -2.839  1.00  0.00      LA0  C
ATOM    675  CD1 ILE A  77      41.188  10.046  -2.712  1.00  0.00      LA0  C
ATOM    676  C   ILE A  77      37.841   9.947   0.476  1.00  0.00      LA0  C
ATOM    677  O   ILE A  77      36.683  10.212   0.181  1.00  0.00      LA0  O
ATOM    678  N   VAL A  78      38.302   9.874   1.735  1.00  0.00      LA0  N
ATOM    679  H   VAL A  78      39.274   9.698   1.901  1.00  0.00      LA0  H
ATOM    680  CA  VAL A  78      37.287   9.846   2.793  1.00  0.00      LA0  C
ATOM    681  CB  VAL A  78      37.278   8.500   3.515  1.00  0.00      LA0  C
ATOM    682  CG1 VAL A  78      36.713   7.436   2.583  1.00  0.00      LA0  C
ATOM    683  CG2 VAL A  78      38.644   8.129   4.099  1.00  0.00      LA0  C
ATOM    684  C   VAL A  78      37.224  10.980   3.800  1.00  0.00      LA0  C
ATOM    685  O   VAL A  78      36.281  11.046   4.583  1.00  0.00      LA0  O
ATOM    686  N   ALA A  79      38.241  11.863   3.731  1.00  0.00      LA0  N
ATOM    687  H   ALA A  79      39.016  11.673   3.128  1.00  0.00      LA0  H
ATOM    688  CA  ALA A  79      38.215  13.132   4.471  1.00  0.00      LA0  C
ATOM    689  CB  ALA A  79      38.213  12.923   5.990  1.00  0.00      LA0  C
ATOM    690  C   ALA A  79      39.463  13.930   4.157  1.00  0.00      LA0  C
ATOM    691  O   ALA A  79      40.518  13.344   3.947  1.00  0.00      LA0  O
ATOM    692  N   VAL A  80      39.330  15.267   4.156  1.00  0.00      LA0  N
ATOM    693  H   VAL A  80      38.440  15.728   4.197  1.00  0.00      LA0  H
ATOM    694  CA  VAL A  80      40.587  16.018   4.149  1.00  0.00      LA0  C
ATOM    695  CB  VAL A  80      40.695  17.018   2.981  1.00  0.00      LA0  C
ATOM    696  CG1 VAL A  80      40.559  16.360   1.612  1.00  0.00      LA0  C
ATOM    697  CG2 VAL A  80      39.770  18.212   3.167  1.00  0.00      LA0  C
ATOM    698  C   VAL A  80      40.878  16.728   5.464  1.00  0.00      LA0  C
ATOM    699  O   VAL A  80      40.081  16.714   6.406  1.00  0.00      LA0  O
ATOM    700  N   ASN A  81      42.063  17.363   5.440  1.00  0.00      LA0  N
ATOM    701  H   ASN A  81      42.632  17.254   4.622  1.00  0.00      LA0  H
ATOM    702  CA  ASN A  81      42.497  18.318   6.454  1.00  0.00      LA0  C
ATOM    703  CB  ASN A  81      44.020  18.419   6.434  1.00  0.00      LA0  C
ATOM    704  CG  ASN A  81      44.563  19.365   7.494  1.00  0.00      LA0  C
ATOM    705  OD1 ASN A  81      43.863  19.883   8.360  1.00  0.00      LA0  O
ATOM    706  ND2 ASN A  81      45.876  19.549   7.381  1.00  0.00      LA0  N
ATOM    707 HD21 ASN A  81      46.362  19.113   6.619  1.00  0.00      LA0  H
ATOM    708 HD22 ASN A  81      46.424  20.080   8.029  1.00  0.00      LA0  H
ATOM    709  C   ASN A  81      41.902  19.696   6.263  1.00  0.00      LA0  C
ATOM    710  O   ASN A  81      42.338  20.508   5.455  1.00  0.00      LA0  O
ATOM    711  N   ASP A  82      40.915  19.929   7.123  1.00  0.00      LA0  N
ATOM    712  H   ASP A  82      40.547  19.177   7.671  1.00  0.00      LA0  H
ATOM    713  CA  ASP A  82      40.250  21.223   7.257  1.00  0.00      LA0  C
ATOM    714  CB  ASP A  82      39.500  21.223   8.582  1.00  0.00      LA0  C
ATOM    715  CG  ASP A  82      38.415  20.171   8.552  1.00  0.00      LA0  C
ATOM    716  OD1 ASP A  82      37.276  20.548   8.345  1.00  0.00      LA0  O
ATOM    717  OD2 ASP A  82      38.694  18.987   8.744  1.00  0.00      LA0  O
ATOM    718  C   ASP A  82      41.135  22.454   7.183  1.00  0.00      LA0  C
ATOM    719  O   ASP A  82      40.832  23.442   6.524  1.00  0.00      LA0  O
ATOM    720  N   ALA A  83      42.262  22.358   7.906  1.00  0.00      LA0  N
ATOM    721  H   ALA A  83      42.552  21.465   8.255  1.00  0.00      LA0  H
ATOM    722  CA  ALA A  83      43.051  23.571   8.122  1.00  0.00      LA0  C
ATOM    723  CB  ALA A  83      44.017  23.359   9.278  1.00  0.00      LA0  C
ATOM    724  C   ALA A  83      43.805  24.125   6.923  1.00  0.00      LA0  C
ATOM    725  O   ALA A  83      44.433  25.176   6.963  1.00  0.00      LA0  O
ATOM    726  N   LEU A  84      43.704  23.379   5.812  1.00  0.00      LA0  N
ATOM    727  H   LEU A  84      43.184  22.523   5.789  1.00  0.00      LA0  H
ATOM    728  CA  LEU A  84      44.270  23.971   4.603  1.00  0.00      LA0  C
ATOM    729  CB  LEU A  84      44.477  22.892   3.535  1.00  0.00      LA0  C
ATOM    730  CG  LEU A  84      45.304  21.700   4.047  1.00  0.00      LA0  C
ATOM    731  CD1 LEU A  84      45.478  20.624   2.977  1.00  0.00      LA0  C
ATOM    732  CD2 LEU A  84      46.651  22.116   4.645  1.00  0.00      LA0  C
ATOM    733  C   LEU A  84      43.487  25.177   4.088  1.00  0.00      LA0  C
ATOM    734  O   LEU A  84      43.985  26.015   3.345  1.00  0.00      LA0  O
ATOM    735  N   SER A  85      42.233  25.249   4.565  1.00  0.00      LA0  N
ATOM    736  H   SER A  85      41.850  24.514   5.125  1.00  0.00      LA0  H
ATOM    737  CA  SER A  85      41.398  26.408   4.264  1.00  0.00      LA0  C
ATOM    738  CB  SER A  85      39.992  26.170   4.814  1.00  0.00      LA0  C
ATOM    739  OG  SER A  85      39.599  24.827   4.508  1.00  0.00      LA0  O
ATOM    740  HG  SER A  85      39.743  24.319   5.303  1.00  0.00      LA0  H
ATOM    741  C   SER A  85      41.948  27.742   4.748  1.00  0.00      LA0  C
ATOM    742  O   SER A  85      42.064  28.707   3.992  1.00  0.00      LA0  O
ATOM    743  N   ASP A  86      42.299  27.750   6.044  1.00  0.00      LA0  N
ATOM    744  H   ASP A  86      42.218  26.955   6.652  1.00  0.00      LA0  H
ATOM    745  CA  ASP A  86      42.819  28.990   6.626  1.00  0.00      LA0  C
ATOM    746  CB  ASP A  86      42.864  28.997   8.168  1.00  0.00      LA0  C
ATOM    747  CG  ASP A  86      42.075  27.860   8.781  1.00  0.00      LA0  C
ATOM    748  OD1 ASP A  86      42.630  26.773   8.920  1.00  0.00      LA0  O
ATOM    749  OD2 ASP A  86      40.907  28.058   9.098  1.00  0.00      LA0  O
ATOM    750  C   ASP A  86      44.206  29.293   6.111  1.00  0.00      LA0  C
ATOM    751  O   ASP A  86      44.463  30.300   5.450  1.00  0.00      LA0  O
ATOM    752  N   SER A  87      45.102  28.348   6.408  1.00  0.00      LA0  N
ATOM    753  H   SER A  87      44.859  27.551   6.969  1.00  0.00      LA0  H
ATOM    754  CA  SER A  87      46.470  28.560   5.948  1.00  0.00      LA0  C
ATOM    755  CB  SER A  87      47.216  29.468   6.943  1.00  0.00      LA0  C
ATOM    756  OG  SER A  87      46.395  30.582   7.338  1.00  0.00      LA0  O
ATOM    757  HG  SER A  87      45.970  30.886   6.542  1.00  0.00      LA0  H
ATOM    758  C   SER A  87      47.170  27.240   5.619  1.00  0.00      LA0  C
ATOM    759  O   SER A  87      47.543  26.431   6.463  1.00  0.00      LA0  O
ATOM    760  N   PRO A  88      47.262  27.001   4.288  1.00  0.00      LA0  N
ATOM    761  CD  PRO A  88      46.916  27.919   3.214  1.00  0.00      LA0  C
ATOM    762  CA  PRO A  88      47.684  25.687   3.794  1.00  0.00      LA0  C
ATOM    763  CB  PRO A  88      47.245  25.721   2.329  1.00  0.00      LA0  C
ATOM    764  CG  PRO A  88      47.339  27.191   1.947  1.00  0.00      LA0  C
ATOM    765  C   PRO A  88      49.158  25.377   3.972  1.00  0.00      LA0  C
ATOM    766  O   PRO A  88      49.581  24.229   3.888  1.00  0.00      LA0  O
ATOM    767  N   GLU A  89      49.933  26.430   4.255  1.00  0.00      LA0  N
ATOM    768  H   GLU A  89      49.562  27.357   4.363  1.00  0.00      LA0  H
ATOM    769  CA  GLU A  89      51.321  26.201   4.644  1.00  0.00      LA0  C
ATOM    770  CB  GLU A  89      52.154  27.483   4.443  1.00  0.00      LA0  C
ATOM    771  CG  GLU A  89      51.967  28.633   5.444  1.00  0.00      LA0  C
ATOM    772  CD  GLU A  89      50.495  28.866   5.693  1.00  0.00      LA0  C
ATOM    773  OE1 GLU A  89      49.823  29.486   4.868  1.00  0.00      LA0  O
ATOM    774  OE2 GLU A  89      50.004  28.327   6.679  1.00  0.00      LA0  O
ATOM    775  C   GLU A  89      51.503  25.547   6.014  1.00  0.00      LA0  C
ATOM    776  O   GLU A  89      52.610  25.269   6.464  1.00  0.00      LA0  O
ATOM    777  N   LEU A  90      50.357  25.170   6.619  1.00  0.00      LA0  N
ATOM    778  H   LEU A  90      49.538  25.731   6.466  1.00  0.00      LA0  H
ATOM    779  CA  LEU A  90      50.383  24.055   7.573  1.00  0.00      LA0  C
ATOM    780  CB  LEU A  90      48.975  23.632   8.002  1.00  0.00      LA0  C
ATOM    781  CG  LEU A  90      48.790  23.519   9.524  1.00  0.00      LA0  C
ATOM    782  CD1 LEU A  90      47.444  22.901   9.873  1.00  0.00      LA0  C
ATOM    783  CD2 LEU A  90      49.906  22.781  10.255  1.00  0.00      LA0  C
ATOM    784  C   LEU A  90      51.149  22.822   7.098  1.00  0.00      LA0  C
ATOM    785  O   LEU A  90      51.851  22.164   7.857  1.00  0.00      LA0  O
ATOM    786  N   VAL A  91      51.038  22.556   5.784  1.00  0.00      LA0  N
ATOM    787  H   VAL A  91      50.428  23.106   5.211  1.00  0.00      LA0  H
ATOM    788  CA  VAL A  91      51.880  21.495   5.218  1.00  0.00      LA0  C
ATOM    789  CB  VAL A  91      51.586  21.305   3.721  1.00  0.00      LA0  C
ATOM    790  CG1 VAL A  91      52.430  20.187   3.108  1.00  0.00      LA0  C
ATOM    791  CG2 VAL A  91      50.101  21.026   3.483  1.00  0.00      LA0  C
ATOM    792  C   VAL A  91      53.369  21.716   5.470  1.00  0.00      LA0  C
ATOM    793  O   VAL A  91      54.124  20.815   5.803  1.00  0.00      LA0  O
ATOM    794  N   ASN A  92      53.745  22.992   5.341  1.00  0.00      LA0  N
ATOM    795  H   ASN A  92      53.083  23.707   5.115  1.00  0.00      LA0  H
ATOM    796  CA  ASN A  92      55.138  23.355   5.593  1.00  0.00      LA0  C
ATOM    797  CB  ASN A  92      55.538  24.622   4.812  1.00  0.00      LA0  C
ATOM    798  CG  ASN A  92      55.037  24.613   3.375  1.00  0.00      LA0  C
ATOM    799  OD1 ASN A  92      53.904  24.976   3.081  1.00  0.00      LA0  O
ATOM    800  ND2 ASN A  92      55.927  24.209   2.469  1.00  0.00      LA0  N
ATOM    801 HD21 ASN A  92      56.836  23.871   2.731  1.00  0.00      LA0  H
ATOM    802 HD22 ASN A  92      55.674  24.234   1.504  1.00  0.00      LA0  H
ATOM    803  C   ASN A  92      55.486  23.553   7.069  1.00  0.00      LA0  C
ATOM    804  O   ASN A  92      56.601  23.925   7.408  1.00  0.00      LA0  O
ATOM    805  N   SER A  93      54.496  23.324   7.955  1.00  0.00      LA0  N
ATOM    806  H   SER A  93      53.585  23.051   7.657  1.00  0.00      LA0  H
ATOM    807  CA  SER A  93      54.768  23.697   9.346  1.00  0.00      LA0  C
ATOM    808  CB  SER A  93      54.189  25.083   9.628  1.00  0.00      LA0  C
ATOM    809  OG  SER A  93      52.811  25.119   9.250  1.00  0.00      LA0  O
ATOM    810  HG  SER A  93      52.800  25.388   8.331  1.00  0.00      LA0  H
ATOM    811  C   SER A  93      54.411  22.705  10.453  1.00  0.00      LA0  C
ATOM    812  O   SER A  93      54.893  22.814  11.576  1.00  0.00      LA0  O
ATOM    813  N   GLU A  94      53.576  21.714  10.102  1.00  0.00      LA0  N
ATOM    814  H   GLU A  94      53.087  21.762   9.230  1.00  0.00      LA0  H
ATOM    815  CA  GLU A  94      53.493  20.514  10.945  1.00  0.00      LA0  C
ATOM    816  CB  GLU A  94      52.323  20.617  11.951  1.00  0.00      LA0  C
ATOM    817  CG  GLU A  94      52.466  19.762  13.225  1.00  0.00      LA0  C
ATOM    818  CD  GLU A  94      51.169  19.708  14.031  1.00  0.00      LA0  C
ATOM    819  OE1 GLU A  94      50.377  18.792  13.824  1.00  0.00      LA0  O
ATOM    820  OE2 GLU A  94      50.949  20.529  14.923  1.00  0.00      LA0  O
ATOM    821  C   GLU A  94      53.372  19.254  10.082  1.00  0.00      LA0  C
ATOM    822  O   GLU A  94      52.435  18.472  10.206  1.00  0.00      LA0  O
ATOM    823  N   PRO A  95      54.354  19.074   9.158  1.00  0.00      LA0  N
ATOM    824  CD  PRO A  95      55.710  19.616   9.189  1.00  0.00      LA0  C
ATOM    825  CA  PRO A  95      54.107  18.274   7.945  1.00  0.00      LA0  C
ATOM    826  CB  PRO A  95      55.470  18.274   7.235  1.00  0.00      LA0  C
ATOM    827  CG  PRO A  95      56.491  18.668   8.300  1.00  0.00      LA0  C
ATOM    828  C   PRO A  95      53.518  16.890   8.164  1.00  0.00      LA0  C
ATOM    829  O   PRO A  95      52.390  16.592   7.792  1.00  0.00      LA0  O
ATOM    830  N   TYR A  96      54.328  16.045   8.817  1.00  0.00      LA0  N
ATOM    831  H   TYR A  96      55.229  16.353   9.118  1.00  0.00      LA0  H
ATOM    832  CA  TYR A  96      53.909  14.651   8.960  1.00  0.00      LA0  C
ATOM    833  CB  TYR A  96      55.126  13.790   9.312  1.00  0.00      LA0  C
ATOM    834  CG  TYR A  96      56.123  13.813   8.172  1.00  0.00      LA0  C
ATOM    835  CD1 TYR A  96      55.843  13.053   7.021  1.00  0.00      LA0  C
ATOM    836  CE1 TYR A  96      56.776  13.028   5.972  1.00  0.00      LA0  C
ATOM    837  CD2 TYR A  96      57.305  14.576   8.285  1.00  0.00      LA0  C
ATOM    838  CE2 TYR A  96      58.239  14.549   7.233  1.00  0.00      LA0  C
ATOM    839  CZ  TYR A  96      57.969  13.760   6.096  1.00  0.00      LA0  C
ATOM    840  OH  TYR A  96      58.892  13.680   5.072  1.00  0.00      LA0  O
ATOM    841  HH  TYR A  96      59.767  13.612   5.458  1.00  0.00      LA0  H
ATOM    842  C   TYR A  96      52.733  14.376   9.893  1.00  0.00      LA0  C
ATOM    843  O   TYR A  96      52.280  13.241  10.038  1.00  0.00      LA0  O
ATOM    844  N   ALA A  97      52.259  15.463  10.523  1.00  0.00      LA0  N
ATOM    845  H   ALA A  97      52.646  16.371  10.362  1.00  0.00      LA0  H
ATOM    846  CA  ALA A  97      51.008  15.353  11.258  1.00  0.00      LA0  C
ATOM    847  CB  ALA A  97      51.238  15.584  12.757  1.00  0.00      LA0  C
ATOM    848  C   ALA A  97      49.967  16.304  10.684  1.00  0.00      LA0  C
ATOM    849  O   ALA A  97      49.232  15.949   9.773  1.00  0.00      LA0  O
ATOM    850  N   GLY A  98      49.932  17.536  11.218  1.00  0.00      LA0  N
ATOM    851  H   GLY A  98      50.597  17.853  11.898  1.00  0.00      LA0  H
ATOM    852  CA  GLY A  98      48.896  18.472  10.781  1.00  0.00      LA0  C
ATOM    853  C   GLY A  98      49.026  19.034   9.374  1.00  0.00      LA0  C
ATOM    854  O   GLY A  98      48.168  19.772   8.909  1.00  0.00      LA0  O
ATOM    855  N   GLY A  99      50.119  18.650   8.703  1.00  0.00      LA0  N
ATOM    856  H   GLY A  99      50.808  18.059   9.124  1.00  0.00      LA0  H
ATOM    857  CA  GLY A  99      50.238  19.024   7.300  1.00  0.00      LA0  C
ATOM    858  C   GLY A  99      49.768  17.950   6.335  1.00  0.00      LA0  C
ATOM    859  O   GLY A  99      50.050  17.983   5.142  1.00  0.00      LA0  O
ATOM    860  N   TRP A 100      49.010  16.991   6.896  1.00  0.00      LA0  N
ATOM    861  H   TRP A 100      48.897  16.928   7.887  1.00  0.00      LA0  H
ATOM    862  CA  TRP A 100      48.348  16.045   6.005  1.00  0.00      LA0  C
ATOM    863  CB  TRP A 100      47.690  14.908   6.801  1.00  0.00      LA0  C
ATOM    864  CG  TRP A 100      46.462  15.326   7.592  1.00  0.00      LA0  C
ATOM    865  CD2 TRP A 100      45.101  14.871   7.415  1.00  0.00      LA0  C
ATOM    866  CE2 TRP A 100      44.298  15.512   8.419  1.00  0.00      LA0  C
ATOM    867  CE3 TRP A 100      44.496  13.983   6.501  1.00  0.00      LA0  C
ATOM    868  CD1 TRP A 100      46.402  16.212   8.679  1.00  0.00      LA0  C
ATOM    869  NE1 TRP A 100      45.139  16.326   9.169  1.00  0.00      LA0  N
ATOM    870  HE1 TRP A 100      44.869  16.892   9.922  1.00  0.00      LA0  H
ATOM    871  CZ2 TRP A 100      42.913  15.249   8.491  1.00  0.00      LA0  C
ATOM    872  CZ3 TRP A 100      43.110  13.731   6.581  1.00  0.00      LA0  C
ATOM    873  CH2 TRP A 100      42.323  14.357   7.571  1.00  0.00      LA0  C
ATOM    874  C   TRP A 100      47.365  16.701   5.052  1.00  0.00      LA0  C
ATOM    875  O   TRP A 100      46.839  17.776   5.311  1.00  0.00      LA0  O
ATOM    876  N   ILE A 101      47.147  16.000   3.938  1.00  0.00      LA0  N
ATOM    877  H   ILE A 101      47.615  15.127   3.814  1.00  0.00      LA0  H
ATOM    878  CA  ILE A 101      46.151  16.497   2.999  1.00  0.00      LA0  C
ATOM    879  CB  ILE A 101      46.685  16.442   1.558  1.00  0.00      LA0  C
ATOM    880  CG2 ILE A 101      45.710  17.092   0.567  1.00  0.00      LA0  C
ATOM    881  CG1 ILE A 101      48.082  17.067   1.470  1.00  0.00      LA0  C
ATOM    882  CD1 ILE A 101      48.769  16.801   0.131  1.00  0.00      LA0  C
ATOM    883  C   ILE A 101      44.841  15.744   3.141  1.00  0.00      LA0  C
ATOM    884  O   ILE A 101      43.798  16.318   3.426  1.00  0.00      LA0  O
ATOM    885  N   PHE A 102      44.936  14.421   2.937  1.00  0.00      LA0  N
ATOM    886  H   PHE A 102      45.817  13.965   2.801  1.00  0.00      LA0  H
ATOM    887  CA  PHE A 102      43.697  13.647   2.946  1.00  0.00      LA0  C
ATOM    888  CB  PHE A 102      43.034  13.614   1.555  1.00  0.00      LA0  C
ATOM    889  CG  PHE A 102      43.839  12.877   0.505  1.00  0.00      LA0  C
ATOM    890  CD1 PHE A 102      44.928  13.518  -0.126  1.00  0.00      LA0  C
ATOM    891  CD2 PHE A 102      43.462  11.564   0.149  1.00  0.00      LA0  C
ATOM    892  CE1 PHE A 102      45.629  12.849  -1.146  1.00  0.00      LA0  C
ATOM    893  CE2 PHE A 102      44.161  10.894  -0.874  1.00  0.00      LA0  C
ATOM    894  CZ  PHE A 102      45.229  11.549  -1.521  1.00  0.00      LA0  C
ATOM    895  C   PHE A 102      43.888  12.255   3.501  1.00  0.00      LA0  C
ATOM    896  O   PHE A 102      45.009  11.798   3.673  1.00  0.00      LA0  O
ATOM    897  N   LYS A 103      42.756  11.600   3.764  1.00  0.00      LA0  N
ATOM    898  H   LYS A 103      41.873  12.051   3.629  1.00  0.00      LA0  H
ATOM    899  CA  LYS A 103      42.821  10.175   4.058  1.00  0.00      LA0  C
ATOM    900  CB  LYS A 103      42.132   9.860   5.383  1.00  0.00      LA0  C
ATOM    901  CG  LYS A 103      43.017  10.100   6.604  1.00  0.00      LA0  C
ATOM    902  CD  LYS A 103      42.235   9.920   7.906  1.00  0.00      LA0  C
ATOM    903  CE  LYS A 103      43.097  10.068   9.161  1.00  0.00      LA0  C
ATOM    904  NZ  LYS A 103      43.996   8.920   9.305  1.00  0.00      LA0  N
ATOM    905  HZ1 LYS A 103      44.547   9.030  10.183  1.00  0.00      LA0  H
ATOM    906  HZ2 LYS A 103      43.457   8.032   9.431  1.00  0.00      LA0  H
ATOM    907  HZ3 LYS A 103      44.673   8.832   8.522  1.00  0.00      LA0  H
ATOM    908  C   LYS A 103      42.157   9.401   2.946  1.00  0.00      LA0  C
ATOM    909  O   LYS A 103      41.127   9.806   2.413  1.00  0.00      LA0  O
ATOM    910  N   ILE A 104      42.795   8.277   2.623  1.00  0.00      LA0  N
ATOM    911  H   ILE A 104      43.650   8.037   3.084  1.00  0.00      LA0  H
ATOM    912  CA  ILE A 104      42.220   7.408   1.609  1.00  0.00      LA0  C
ATOM    913  CB  ILE A 104      43.089   7.426   0.336  1.00  0.00      LA0  C
ATOM    914  CG2 ILE A 104      44.528   6.983   0.611  1.00  0.00      LA0  C
ATOM    915  CG1 ILE A 104      42.443   6.658  -0.822  1.00  0.00      LA0  C
ATOM    916  CD1 ILE A 104      43.220   6.802  -2.131  1.00  0.00      LA0  C
ATOM    917  C   ILE A 104      41.965   6.009   2.143  1.00  0.00      LA0  C
ATOM    918  O   ILE A 104      42.804   5.342   2.740  1.00  0.00      LA0  O
ATOM    919  N   LYS A 105      40.721   5.608   1.914  1.00  0.00      LA0  N
ATOM    920  H   LYS A 105      40.119   6.228   1.412  1.00  0.00      LA0  H
ATOM    921  CA  LYS A 105      40.301   4.230   2.124  1.00  0.00      LA0  C
ATOM    922  CB  LYS A 105      38.787   4.298   2.259  1.00  0.00      LA0  C
ATOM    923  CG  LYS A 105      37.914   3.054   2.400  1.00  0.00      LA0  C
ATOM    924  CD  LYS A 105      36.505   3.636   2.359  1.00  0.00      LA0  C
ATOM    925  CE  LYS A 105      35.288   2.733   2.510  1.00  0.00      LA0  C
ATOM    926  NZ  LYS A 105      34.123   3.629   2.479  1.00  0.00      LA0  N
ATOM    927  HZ1 LYS A 105      33.236   3.119   2.614  1.00  0.00      LA0  H
ATOM    928  HZ2 LYS A 105      34.192   4.324   3.253  1.00  0.00      LA0  H
ATOM    929  HZ3 LYS A 105      34.085   4.163   1.579  1.00  0.00      LA0  H
ATOM    930  C   LYS A 105      40.751   3.416   0.930  1.00  0.00      LA0  C
ATOM    931  O   LYS A 105      40.105   3.408  -0.110  1.00  0.00      LA0  O
ATOM    932  N   ALA A 106      41.917   2.782   1.124  1.00  0.00      LA0  N
ATOM    933  H   ALA A 106      42.379   2.860   2.004  1.00  0.00      LA0  H
ATOM    934  CA  ALA A 106      42.497   2.016   0.021  1.00  0.00      LA0  C
ATOM    935  CB  ALA A 106      43.838   1.409   0.428  1.00  0.00      LA0  C
ATOM    936  C   ALA A 106      41.606   0.893  -0.465  1.00  0.00      LA0  C
ATOM    937  O   ALA A 106      40.731   0.418   0.251  1.00  0.00      LA0  O
ATOM    938  N   SER A 107      41.881   0.485  -1.706  1.00  0.00      LA0  N
ATOM    939  H   SER A 107      42.622   0.913  -2.231  1.00  0.00      LA0  H
ATOM    940  CA  SER A 107      41.172  -0.673  -2.244  1.00  0.00      LA0  C
ATOM    941  CB  SER A 107      41.460  -0.827  -3.737  1.00  0.00      LA0  C
ATOM    942  OG  SER A 107      42.023   0.387  -4.247  1.00  0.00      LA0  O
ATOM    943  HG  SER A 107      42.977   0.291  -4.139  1.00  0.00      LA0  H
ATOM    944  C   SER A 107      41.517  -1.964  -1.525  1.00  0.00      LA0  C
ATOM    945  O   SER A 107      40.658  -2.766  -1.177  1.00  0.00      LA0  O
ATOM    946  N   ASP A 108      42.833  -2.102  -1.314  1.00  0.00      LA0  N
ATOM    947  H   ASP A 108      43.492  -1.420  -1.649  1.00  0.00      LA0  H
ATOM    948  CA  ASP A 108      43.327  -3.276  -0.605  1.00  0.00      LA0  C
ATOM    949  CB  ASP A 108      43.640  -4.397  -1.617  1.00  0.00      LA0  C
ATOM    950  CG  ASP A 108      43.982  -5.756  -1.003  1.00  0.00      LA0  C
ATOM    951  OD1 ASP A 108      44.245  -5.863   0.191  1.00  0.00      LA0  O
ATOM    952  OD2 ASP A 108      44.044  -6.727  -1.749  1.00  0.00      LA0  O
ATOM    953  C   ASP A 108      44.552  -2.861   0.178  1.00  0.00      LA0  C
ATOM    954  O   ASP A 108      45.338  -2.021  -0.246  1.00  0.00      LA0  O
ATOM    955  N   GLU A 109      44.701  -3.486   1.348  1.00  0.00      LA0  N
ATOM    956  H   GLU A 109      44.080  -4.257   1.505  1.00  0.00      LA0  H
ATOM    957  CA  GLU A 109      45.931  -3.299   2.115  1.00  0.00      LA0  C
ATOM    958  CB  GLU A 109      45.858  -4.124   3.403  1.00  0.00      LA0  C
ATOM    959  CG  GLU A 109      44.568  -3.936   4.218  1.00  0.00      LA0  C
ATOM    960  CD  GLU A 109      44.619  -2.698   5.096  1.00  0.00      LA0  C
ATOM    961  OE1 GLU A 109      44.847  -2.836   6.293  1.00  0.00      LA0  O
ATOM    962  OE2 GLU A 109      44.408  -1.586   4.616  1.00  0.00      LA0  O
ATOM    963  C   GLU A 109      47.179  -3.664   1.311  1.00  0.00      LA0  C
ATOM    964  O   GLU A 109      48.240  -3.060   1.433  1.00  0.00      LA0  O
ATOM    965  N   SER A 110      46.997  -4.671   0.436  1.00  0.00      LA0  N
ATOM    966  H   SER A 110      46.096  -5.104   0.340  1.00  0.00      LA0  H
ATOM    967  CA  SER A 110      48.117  -5.112  -0.395  1.00  0.00      LA0  C
ATOM    968  CB  SER A 110      47.721  -6.348  -1.209  1.00  0.00      LA0  C
ATOM    969  OG  SER A 110      46.758  -5.997  -2.204  1.00  0.00      LA0  O
ATOM    970  HG  SER A 110      45.904  -6.325  -1.908  1.00  0.00      LA0  H
ATOM    971  C   SER A 110      48.741  -4.045  -1.288  1.00  0.00      LA0  C
ATOM    972  O   SER A 110      49.920  -4.095  -1.626  1.00  0.00      LA0  O
ATOM    973  N   GLU A 111      47.911  -3.033  -1.621  1.00  0.00      LA0  N
ATOM    974  H   GLU A 111      46.955  -3.048  -1.322  1.00  0.00      LA0  H
ATOM    975  CA  GLU A 111      48.412  -1.936  -2.454  1.00  0.00      LA0  C
ATOM    976  CB  GLU A 111      47.323  -0.899  -2.728  1.00  0.00      LA0  C
ATOM    977  CG  GLU A 111      46.089  -1.427  -3.462  1.00  0.00      LA0  C
ATOM    978  CD  GLU A 111      45.140  -0.277  -3.745  1.00  0.00      LA0  C
ATOM    979  OE1 GLU A 111      44.514   0.237  -2.826  1.00  0.00      LA0  O
ATOM    980  OE2 GLU A 111      45.003   0.110  -4.898  1.00  0.00      LA0  O
ATOM    981  C   GLU A 111      49.662  -1.239  -1.930  1.00  0.00      LA0  C
ATOM    982  O   GLU A 111      50.434  -0.649  -2.680  1.00  0.00      LA0  O
ATOM    983  N   LEU A 112      49.865  -1.371  -0.605  1.00  0.00      LA0  N
ATOM    984  H   LEU A 112      49.185  -1.855  -0.049  1.00  0.00      LA0  H
ATOM    985  CA  LEU A 112      51.099  -0.871   0.006  1.00  0.00      LA0  C
ATOM    986  CB  LEU A 112      51.133  -1.197   1.498  1.00  0.00      LA0  C
ATOM    987  CG  LEU A 112      50.075  -0.454   2.311  1.00  0.00      LA0  C
ATOM    988  CD1 LEU A 112      50.046  -0.935   3.762  1.00  0.00      LA0  C
ATOM    989  CD2 LEU A 112      50.248   1.061   2.212  1.00  0.00      LA0  C
ATOM    990  C   LEU A 112      52.409  -1.316  -0.630  1.00  0.00      LA0  C
ATOM    991  O   LEU A 112      53.417  -0.613  -0.566  1.00  0.00      LA0  O
ATOM    992  N   GLU A 113      52.380  -2.494  -1.268  1.00  0.00      LA0  N
ATOM    993  H   GLU A 113      51.560  -3.068  -1.314  1.00  0.00      LA0  H
ATOM    994  CA  GLU A 113      53.657  -2.896  -1.856  1.00  0.00      LA0  C
ATOM    995  CB  GLU A 113      53.933  -4.389  -1.652  1.00  0.00      LA0  C
ATOM    996  CG  GLU A 113      53.919  -4.780  -0.162  1.00  0.00      LA0  C
ATOM    997  CD  GLU A 113      54.707  -3.774   0.668  1.00  0.00      LA0  C
ATOM    998  OE1 GLU A 113      55.920  -3.663   0.516  1.00  0.00      LA0  O
ATOM    999  OE2 GLU A 113      54.097  -3.030   1.430  1.00  0.00      LA0  O
ATOM   1000  C   GLU A 113      53.949  -2.397  -3.256  1.00  0.00      LA0  C
ATOM   1001  O   GLU A 113      54.958  -2.704  -3.875  1.00  0.00      LA0  O
ATOM   1002  N   SER A 114      53.048  -1.511  -3.695  1.00  0.00      LA0  N
ATOM   1003  H   SER A 114      52.168  -1.385  -3.241  1.00  0.00      LA0  H
ATOM   1004  CA  SER A 114      53.434  -0.630  -4.795  1.00  0.00      LA0  C
ATOM   1005  CB  SER A 114      52.176  -0.061  -5.453  1.00  0.00      LA0  C
ATOM   1006  OG  SER A 114      51.112  -1.018  -5.370  1.00  0.00      LA0  O
ATOM   1007  HG  SER A 114      50.622  -0.799  -4.581  1.00  0.00      LA0  H
ATOM   1008  C   SER A 114      54.350   0.512  -4.360  1.00  0.00      LA0  C
ATOM   1009  O   SER A 114      54.877   1.274  -5.163  1.00  0.00      LA0  O
ATOM   1010  N   LEU A 115      54.474   0.630  -3.027  1.00  0.00      LA0  N
ATOM   1011  H   LEU A 115      54.126  -0.056  -2.390  1.00  0.00      LA0  H
ATOM   1012  CA  LEU A 115      55.085   1.833  -2.483  1.00  0.00      LA0  C
ATOM   1013  CB  LEU A 115      54.081   2.543  -1.583  1.00  0.00      LA0  C
ATOM   1014  CG  LEU A 115      52.768   2.877  -2.283  1.00  0.00      LA0  C
ATOM   1015  CD1 LEU A 115      51.709   3.264  -1.264  1.00  0.00      LA0  C
ATOM   1016  CD2 LEU A 115      52.940   3.923  -3.386  1.00  0.00      LA0  C
ATOM   1017  C   LEU A 115      56.357   1.560  -1.713  1.00  0.00      LA0  C
ATOM   1018  O   LEU A 115      56.555   0.499  -1.123  1.00  0.00      LA0  O
ATOM   1019  N   LEU A 116      57.203   2.594  -1.751  1.00  0.00      LA0  N
ATOM   1020  H   LEU A 116      56.859   3.463  -2.110  1.00  0.00      LA0  H
ATOM   1021  CA  LEU A 116      58.508   2.537  -1.097  1.00  0.00      LA0  C
ATOM   1022  CB  LEU A 116      59.364   3.755  -1.480  1.00  0.00      LA0  C
ATOM   1023  CG  LEU A 116      59.892   3.838  -2.921  1.00  0.00      LA0  C
ATOM   1024  CD1 LEU A 116      58.819   4.135  -3.969  1.00  0.00      LA0  C
ATOM   1025  CD2 LEU A 116      61.015   4.868  -3.023  1.00  0.00      LA0  C
ATOM   1026  C   LEU A 116      58.350   2.514   0.407  1.00  0.00      LA0  C
ATOM   1027  O   LEU A 116      57.377   3.030   0.944  1.00  0.00      LA0  O
ATOM   1028  N   ASP A 117      59.332   1.898   1.060  1.00  0.00      LA0  N
ATOM   1029  H   ASP A 117      60.113   1.453   0.616  1.00  0.00      LA0  H
ATOM   1030  CA  ASP A 117      59.408   2.063   2.507  1.00  0.00      LA0  C
ATOM   1031  CB  ASP A 117      59.984   0.784   3.131  1.00  0.00      LA0  C
ATOM   1032  CG  ASP A 117      61.406   0.567   2.645  1.00  0.00      LA0  C
ATOM   1033  OD1 ASP A 117      62.328   0.921   3.367  1.00  0.00      LA0  O
ATOM   1034  OD2 ASP A 117      61.587   0.100   1.527  1.00  0.00      LA0  O
ATOM   1035  C   ASP A 117      60.246   3.289   2.836  1.00  0.00      LA0  C
ATOM   1036  O   ASP A 117      60.681   4.011   1.942  1.00  0.00      LA0  O
ATOM   1037  N   ALA A 118      60.480   3.480   4.146  1.00  0.00      LA0  N
ATOM   1038  H   ALA A 118      60.070   2.861   4.813  1.00  0.00      LA0  H
ATOM   1039  CA  ALA A 118      61.358   4.574   4.560  1.00  0.00      LA0  C
ATOM   1040  CB  ALA A 118      61.501   4.601   6.082  1.00  0.00      LA0  C
ATOM   1041  C   ALA A 118      62.737   4.535   3.923  1.00  0.00      LA0  C
ATOM   1042  O   ALA A 118      63.140   5.448   3.214  1.00  0.00      LA0  O
ATOM   1043  N   THR A 119      63.422   3.411   4.167  1.00  0.00      LA0  N
ATOM   1044  H   THR A 119      63.018   2.650   4.675  1.00  0.00      LA0  H
ATOM   1045  CA  THR A 119      64.776   3.258   3.637  1.00  0.00      LA0  C
ATOM   1046  CB  THR A 119      65.376   1.920   4.082  1.00  0.00      LA0  C
ATOM   1047  OG1 THR A 119      64.534   1.262   5.044  1.00  0.00      LA0  O
ATOM   1048  HG1 THR A 119      63.814   0.887   4.536  1.00  0.00      LA0  H
ATOM   1049  CG2 THR A 119      66.798   2.098   4.616  1.00  0.00      LA0  C
ATOM   1050  C   THR A 119      64.878   3.406   2.126  1.00  0.00      LA0  C
ATOM   1051  O   THR A 119      65.769   4.047   1.579  1.00  0.00      LA0  O
ATOM   1052  N   ALA A 120      63.880   2.811   1.448  1.00  0.00      LA0  N
ATOM   1053  H   ALA A 120      63.203   2.233   1.919  1.00  0.00      LA0  H
ATOM   1054  CA  ALA A 120      63.860   3.014  -0.001  1.00  0.00      LA0  C
ATOM   1055  CB  ALA A 120      62.789   2.153  -0.667  1.00  0.00      LA0  C
ATOM   1056  C   ALA A 120      63.666   4.460  -0.429  1.00  0.00      LA0  C
ATOM   1057  O   ALA A 120      64.220   4.920  -1.419  1.00  0.00      LA0  O
ATOM   1058  N   TYR A 121      62.868   5.179   0.375  1.00  0.00      LA0  N
ATOM   1059  H   TYR A 121      62.446   4.769   1.188  1.00  0.00      LA0  H
ATOM   1060  CA  TYR A 121      62.718   6.602   0.083  1.00  0.00      LA0  C
ATOM   1061  CB  TYR A 121      61.539   7.180   0.865  1.00  0.00      LA0  C
ATOM   1062  CG  TYR A 121      61.112   8.518   0.306  1.00  0.00      LA0  C
ATOM   1063  CD1 TYR A 121      60.570   8.578  -0.995  1.00  0.00      LA0  C
ATOM   1064  CE1 TYR A 121      60.153   9.818  -1.502  1.00  0.00      LA0  C
ATOM   1065  CD2 TYR A 121      61.258   9.668   1.108  1.00  0.00      LA0  C
ATOM   1066  CE2 TYR A 121      60.839  10.909   0.602  1.00  0.00      LA0  C
ATOM   1067  CZ  TYR A 121      60.289  10.965  -0.695  1.00  0.00      LA0  C
ATOM   1068  OH  TYR A 121      59.866  12.176  -1.202  1.00  0.00      LA0  O
ATOM   1069  HH  TYR A 121      59.701  12.793  -0.492  1.00  0.00      LA0  H
ATOM   1070  C   TYR A 121      63.983   7.416   0.302  1.00  0.00      LA0  C
ATOM   1071  O   TYR A 121      64.306   8.314  -0.468  1.00  0.00      LA0  O
ATOM   1072  N   GLU A 122      64.706   7.035   1.369  1.00  0.00      LA0  N
ATOM   1073  H   GLU A 122      64.360   6.327   1.988  1.00  0.00      LA0  H
ATOM   1074  CA  GLU A 122      66.017   7.648   1.593  1.00  0.00      LA0  C
ATOM   1075  CB  GLU A 122      66.680   7.094   2.855  1.00  0.00      LA0  C
ATOM   1076  CG  GLU A 122      65.856   7.315   4.123  1.00  0.00      LA0  C
ATOM   1077  CD  GLU A 122      66.584   6.728   5.313  1.00  0.00      LA0  C
ATOM   1078  OE1 GLU A 122      66.568   5.509   5.470  1.00  0.00      LA0  O
ATOM   1079  OE2 GLU A 122      67.162   7.494   6.083  1.00  0.00      LA0  O
ATOM   1080  C   GLU A 122      66.941   7.463   0.404  1.00  0.00      LA0  C
ATOM   1081  O   GLU A 122      67.491   8.408  -0.146  1.00  0.00      LA0  O
ATOM   1082  N   ALA A 123      67.017   6.182  -0.010  1.00  0.00      LA0  N
ATOM   1083  H   ALA A 123      66.570   5.475   0.540  1.00  0.00      LA0  H
ATOM   1084  CA  ALA A 123      67.773   5.846  -1.218  1.00  0.00      LA0  C
ATOM   1085  CB  ALA A 123      67.565   4.378  -1.599  1.00  0.00      LA0  C
ATOM   1086  C   ALA A 123      67.431   6.735  -2.400  1.00  0.00      LA0  C
ATOM   1087  O   ALA A 123      68.278   7.451  -2.908  1.00  0.00      LA0  O
ATOM   1088  N   LEU A 124      66.125   6.734  -2.731  1.00  0.00      LA0  N
ATOM   1089  H   LEU A 124      65.529   6.073  -2.276  1.00  0.00      LA0  H
ATOM   1090  CA  LEU A 124      65.609   7.559  -3.829  1.00  0.00      LA0  C
ATOM   1091  CB  LEU A 124      64.076   7.571  -3.772  1.00  0.00      LA0  C
ATOM   1092  CG  LEU A 124      63.383   8.187  -4.993  1.00  0.00      LA0  C
ATOM   1093  CD1 LEU A 124      63.654   7.389  -6.270  1.00  0.00      LA0  C
ATOM   1094  CD2 LEU A 124      61.887   8.395  -4.752  1.00  0.00      LA0  C
ATOM   1095  C   LEU A 124      66.154   8.982  -3.909  1.00  0.00      LA0  C
ATOM   1096  O   LEU A 124      66.452   9.517  -4.972  1.00  0.00      LA0  O
ATOM   1097  N   LEU A 125      66.271   9.584  -2.714  1.00  0.00      LA0  N
ATOM   1098  H   LEU A 125      66.093   9.067  -1.875  1.00  0.00      LA0  H
ATOM   1099  CA  LEU A 125      66.811  10.943  -2.687  1.00  0.00      LA0  C
ATOM   1100  CB  LEU A 125      66.689  11.530  -1.278  1.00  0.00      LA0  C
ATOM   1101  CG  LEU A 125      65.255  11.504  -0.735  1.00  0.00      LA0  C
ATOM   1102  CD1 LEU A 125      65.205  11.859   0.751  1.00  0.00      LA0  C
ATOM   1103  CD2 LEU A 125      64.293  12.361  -1.563  1.00  0.00      LA0  C
ATOM   1104  C   LEU A 125      68.237  11.040  -3.213  1.00  0.00      LA0  C
ATOM   1105  O   LEU A 125      68.563  11.879  -4.046  1.00  0.00      LA0  O
ATOM   1106  N   GLU A 126      69.055  10.103  -2.712  1.00  0.00      LA0  N
ATOM   1107  H   GLU A 126      68.693   9.398  -2.099  1.00  0.00      LA0  H
ATOM   1108  CA  GLU A 126      70.441  10.032  -3.175  1.00  0.00      LA0  C
ATOM   1109  CB  GLU A 126      71.250   9.087  -2.280  1.00  0.00      LA0  C
ATOM   1110  CG  GLU A 126      71.270   9.469  -0.793  1.00  0.00      LA0  C
ATOM   1111  CD  GLU A 126      72.076  10.736  -0.560  1.00  0.00      LA0  C
ATOM   1112  OE1 GLU A 126      71.475  11.795  -0.380  1.00  0.00      LA0  O
ATOM   1113  OE2 GLU A 126      73.304  10.657  -0.534  1.00  0.00      LA0  O
ATOM   1114  C   GLU A 126      70.573   9.631  -4.639  1.00  0.00      LA0  C
ATOM   1115  O   GLU A 126      71.383  10.170  -5.384  1.00  0.00      LA0  O
ATOM   1116  N   ASP A 127      69.700   8.684  -5.035  1.00  0.00      LA0  N
ATOM   1117  H   ASP A 127      69.143   8.204  -4.359  1.00  0.00      LA0  H
ATOM   1118  CA  ASP A 127      69.629   8.248  -6.435  1.00  0.00      LA0  C
ATOM   1119  CB  ASP A 127      68.484   7.245  -6.659  1.00  0.00      LA0  C
ATOM   1120  CG  ASP A 127      68.716   5.915  -5.955  1.00  0.00      LA0  C
ATOM   1121  OD1 ASP A 127      69.785   5.328  -6.120  1.00  0.00      LA0  O
ATOM   1122  OD2 ASP A 127      67.809   5.450  -5.265  1.00  0.00      LA0  O
ATOM   1123  C   ASP A 127      69.481   9.401  -7.413  1.00  0.00      LA0  C
ATOM   1124  O   ASP A 127      70.135   9.474  -8.448  1.00  0.00      LA0  O
ATOM   1125  N   GLU A 128      68.605  10.335  -7.008  1.00  0.00      LA0  N
ATOM   1126  H   GLU A 128      68.040  10.176  -6.195  1.00  0.00      LA0  H
ATOM   1127  CA  GLU A 128      68.683  11.632  -7.675  1.00  0.00      LA0  C
ATOM   1128  CB  GLU A 128      67.306  12.095  -8.164  1.00  0.00      LA0  C
ATOM   1129  CG  GLU A 128      67.423  13.243  -9.176  1.00  0.00      LA0  C
ATOM   1130  CD  GLU A 128      66.057  13.664  -9.682  1.00  0.00      LA0  C
ATOM   1131  OE1 GLU A 128      65.591  13.092 -10.667  1.00  0.00      LA0  O
ATOM   1132  OE2 GLU A 128      65.476  14.583  -9.107  1.00  0.00      LA0  O
ATOM   1133  C   GLU A 128      69.357  12.686  -6.812  1.00  0.00      LA0  C
ATOM   1134  O   GLU A 128      70.225  13.446  -7.239  1.00  0.00      LA0  O
END
