# Supplementary material for: Large scale analyses of genotype-phenotype relationships of glycine decarboxylase mutations and neurological disease severity
Source: PLoS Comput Biol. 2020 May 18;16(5):e1007871. doi: 10.1371/journal.pcbi.1007871 (PMC7259800; doi:10.1371/journal.pcbi.1007871)
Supplement: S1 Appendix — (ZIP) [file pcbi.1007871.s011.zip › S1_Appendix/cluspro.TH.ecoli/model.004.10.pdb]

HEADER rec.pdb
REMARK original generated coordinate pdb file
ATOM      1  N   GLN A   4      22.318  45.643  17.313  1.00  0.00      RA0  N
ATOM      2  H   GLN A   4      21.353  45.820  17.135  1.00  0.00      RA0  H
ATOM      3  CA  GLN A   4      23.356  46.702  17.078  1.00  0.00      RA0  C
ATOM      4  CB  GLN A   4      22.868  48.052  17.604  1.00  0.00      RA0  C
ATOM      5  CG  GLN A   4      23.787  49.205  17.201  1.00  0.00      RA0  C
ATOM      6  CD  GLN A   4      23.186  50.515  17.665  1.00  0.00      RA0  C
ATOM      7  OE1 GLN A   4      22.883  50.713  18.834  1.00  0.00      RA0  O
ATOM      8  NE2 GLN A   4      23.022  51.406  16.670  1.00  0.00      RA0  N
ATOM      9 HE21 GLN A   4      23.284  51.189  15.730  1.00  0.00      RA0  H
ATOM     10 HE22 GLN A   4      22.632  52.308  16.857  1.00  0.00      RA0  H
ATOM     11  C   GLN A   4      24.669  46.292  17.706  1.00  0.00      RA0  C
ATOM     12  O   GLN A   4      24.709  45.892  18.876  1.00  0.00      RA0  O
ATOM     13  N   THR A   5      25.745  46.374  16.923  1.00  0.00      RA0  N
ATOM     14  H   THR A   5      25.674  46.794  16.023  1.00  0.00      RA0  H
ATOM     15  CA  THR A   5      27.040  45.928  17.398  1.00  0.00      RA0  C
ATOM     16  CB  THR A   5      27.993  45.734  16.193  1.00  0.00      RA0  C
ATOM     17  OG1 THR A   5      29.302  45.342  16.625  1.00  0.00      RA0  O
ATOM     18  HG1 THR A   5      29.760  44.995  15.850  1.00  0.00      RA0  H
ATOM     19  CG2 THR A   5      28.080  46.973  15.301  1.00  0.00      RA0  C
ATOM     20  C   THR A   5      27.567  46.895  18.439  1.00  0.00      RA0  C
ATOM     21  O   THR A   5      27.394  48.098  18.287  1.00  0.00      RA0  O
ATOM     22  N   PRO A   6      28.258  46.395  19.466  1.00  0.00      RA0  N
ATOM     23  CD  PRO A   6      28.411  44.982  19.788  1.00  0.00      RA0  C
ATOM     24  CA  PRO A   6      28.957  47.285  20.399  1.00  0.00      RA0  C
ATOM     25  CB  PRO A   6      29.665  46.299  21.334  1.00  0.00      RA0  C
ATOM     26  CG  PRO A   6      28.859  45.005  21.239  1.00  0.00      RA0  C
ATOM     27  C   PRO A   6      29.941  48.233  19.721  1.00  0.00      RA0  C
ATOM     28  O   PRO A   6      30.283  49.284  20.285  1.00  0.00      RA0  O
ATOM     29  N   LEU A   7      30.378  47.879  18.514  1.00  0.00      RA0  N
ATOM     30  H   LEU A   7      30.058  47.036  18.075  1.00  0.00      RA0  H
ATOM     31  CA  LEU A   7      31.322  48.712  17.757  1.00  0.00      RA0  C
ATOM     32  CB  LEU A   7      32.175  47.819  16.861  1.00  0.00      RA0  C
ATOM     33  CG  LEU A   7      33.074  46.900  17.677  1.00  0.00      RA0  C
ATOM     34  CD1 LEU A   7      33.835  45.900  16.811  1.00  0.00      RA0  C
ATOM     35  CD2 LEU A   7      34.020  47.728  18.535  1.00  0.00      RA0  C
ATOM     36  C   LEU A   7      30.719  49.845  16.928  1.00  0.00      RA0  C
ATOM     37  O   LEU A   7      31.447  50.554  16.256  1.00  0.00      RA0  O
ATOM     38  N   TYR A   8      29.406  50.055  17.033  1.00  0.00      RA0  N
ATOM     39  H   TYR A   8      28.875  49.477  17.656  1.00  0.00      RA0  H
ATOM     40  CA  TYR A   8      28.697  50.975  16.166  1.00  0.00      RA0  C
ATOM     41  CB  TYR A   8      27.231  51.034  16.581  1.00  0.00      RA0  C
ATOM     42  CG  TYR A   8      26.401  51.548  15.434  1.00  0.00      RA0  C
ATOM     43  CD1 TYR A   8      26.013  52.881  15.384  1.00  0.00      RA0  C
ATOM     44  CE1 TYR A   8      25.228  53.334  14.330  1.00  0.00      RA0  C
ATOM     45  CD2 TYR A   8      26.019  50.670  14.429  1.00  0.00      RA0  C
ATOM     46  CE2 TYR A   8      25.233  51.123  13.380  1.00  0.00      RA0  C
ATOM     47  CZ  TYR A   8      24.833  52.452  13.331  1.00  0.00      RA0  C
ATOM     48  OH  TYR A   8      24.041  52.891  12.291  1.00  0.00      RA0  O
ATOM     49  HH  TYR A   8      23.981  52.213  11.631  1.00  0.00      RA0  H
ATOM     50  C   TYR A   8      29.324  52.367  16.213  1.00  0.00      RA0  C
ATOM     51  O   TYR A   8      29.574  52.947  15.173  1.00  0.00      RA0  O
ATOM     52  N   GLU A   9      29.592  52.896  17.409  1.00  0.00      RA0  N
ATOM     53  H   GLU A   9      29.480  52.344  18.234  1.00  0.00      RA0  H
ATOM     54  CA  GLU A   9      30.170  54.230  17.533  1.00  0.00      RA0  C
ATOM     55  CB  GLU A   9      30.093  54.625  19.014  1.00  0.00      RA0  C
ATOM     56  CG  GLU A   9      30.980  55.776  19.487  1.00  0.00      RA0  C
ATOM     57  CD  GLU A   9      32.329  55.222  19.896  1.00  0.00      RA0  C
ATOM     58  OE1 GLU A   9      32.502  54.004  19.875  1.00  0.00      RA0  O
ATOM     59  OE2 GLU A   9      33.213  56.004  20.231  1.00  0.00      RA0  O
ATOM     60  C   GLU A   9      31.558  54.315  16.916  1.00  0.00      RA0  C
ATOM     61  O   GLU A   9      31.888  55.305  16.257  1.00  0.00      RA0  O
ATOM     62  N   GLN A  10      32.378  53.293  17.147  1.00  0.00      RA0  N
ATOM     63  H   GLN A  10      32.123  52.645  17.864  1.00  0.00      RA0  H
ATOM     64  CA  GLN A  10      33.695  53.234  16.494  1.00  0.00      RA0  C
ATOM     65  CB  GLN A  10      34.525  52.061  17.004  1.00  0.00      RA0  C
ATOM     66  CG  GLN A  10      35.129  52.372  18.368  1.00  0.00      RA0  C
ATOM     67  CD  GLN A  10      35.871  53.690  18.272  1.00  0.00      RA0  C
ATOM     68  OE1 GLN A  10      36.848  53.847  17.535  1.00  0.00      RA0  O
ATOM     69  NE2 GLN A  10      35.358  54.635  19.067  1.00  0.00      RA0  N
ATOM     70 HE21 GLN A  10      34.500  54.473  19.582  1.00  0.00      RA0  H
ATOM     71 HE22 GLN A  10      35.664  55.573  19.218  1.00  0.00      RA0  H
ATOM     72  C   GLN A  10      33.576  53.174  14.974  1.00  0.00      RA0  C
ATOM     73  O   GLN A  10      34.322  53.856  14.263  1.00  0.00      RA0  O
ATOM     74  N   HIS A  11      32.625  52.393  14.458  1.00  0.00      RA0  N
ATOM     75  H   HIS A  11      32.024  51.880  15.072  1.00  0.00      RA0  H
ATOM     76  CA  HIS A  11      32.386  52.402  13.014  1.00  0.00      RA0  C
ATOM     77  CB  HIS A  11      31.223  51.504  12.619  1.00  0.00      RA0  C
ATOM     78  CG  HIS A  11      31.498  50.057  12.926  1.00  0.00      RA0  C
ATOM     79  ND1 HIS A  11      32.633  49.408  12.613  1.00  0.00      RA0  N
ATOM     80  HD1 HIS A  11      33.408  49.746  12.109  1.00  0.00      RA0  H
ATOM     81  CD2 HIS A  11      30.621  49.167  13.546  1.00  0.00      RA0  C
ATOM     82  NE2 HIS A  11      31.243  47.969  13.608  1.00  0.00      RA0  N
ATOM     83  CE1 HIS A  11      32.480  48.116  13.037  1.00  0.00      RA0  C
ATOM     84  C   HIS A  11      32.086  53.799  12.504  1.00  0.00      RA0  C
ATOM     85  O   HIS A  11      32.635  54.214  11.489  1.00  0.00      RA0  O
ATOM     86  N   THR A  12      31.245  54.553  13.210  1.00  0.00      RA0  N
ATOM     87  H   THR A  12      30.754  54.206  14.014  1.00  0.00      RA0  H
ATOM     88  CA  THR A  12      30.918  55.903  12.727  1.00  0.00      RA0  C
ATOM     89  CB  THR A  12      29.741  56.405  13.543  1.00  0.00      RA0  C
ATOM     90  OG1 THR A  12      29.647  55.618  14.731  1.00  0.00      RA0  O
ATOM     91  HG1 THR A  12      30.388  55.859  15.281  1.00  0.00      RA0  H
ATOM     92  CG2 THR A  12      28.437  56.293  12.750  1.00  0.00      RA0  C
ATOM     93  C   THR A  12      32.141  56.811  12.783  1.00  0.00      RA0  C
ATOM     94  O   THR A  12      32.362  57.626  11.882  1.00  0.00      RA0  O
ATOM     95  N   LEU A  13      32.932  56.679  13.840  1.00  0.00      RA0  N
ATOM     96  H   LEU A  13      32.730  55.994  14.544  1.00  0.00      RA0  H
ATOM     97  CA  LEU A  13      34.150  57.471  13.973  1.00  0.00      RA0  C
ATOM     98  CB  LEU A  13      34.778  57.307  15.355  1.00  0.00      RA0  C
ATOM     99  CG  LEU A  13      33.911  57.903  16.463  1.00  0.00      RA0  C
ATOM    100  CD1 LEU A  13      34.624  57.854  17.812  1.00  0.00      RA0  C
ATOM    101  CD2 LEU A  13      33.443  59.320  16.126  1.00  0.00      RA0  C
ATOM    102  C   LEU A  13      35.166  57.137  12.881  1.00  0.00      RA0  C
ATOM    103  O   LEU A  13      35.982  57.983  12.507  1.00  0.00      RA0  O
ATOM    104  N   CYS A  14      35.106  55.903  12.378  1.00  0.00      RA0  N
ATOM    105  H   CYS A  14      34.452  55.248  12.760  1.00  0.00      RA0  H
ATOM    106  CA  CYS A  14      35.954  55.426  11.284  1.00  0.00      RA0  C
ATOM    107  CB  CYS A  14      36.264  53.944  11.490  1.00  0.00      RA0  C
ATOM    108  SG  CYS A  14      37.169  53.621  13.030  1.00  0.00      RA0  S
ATOM    109  C   CYS A  14      35.397  55.732   9.892  1.00  0.00      RA0  C
ATOM    110  O   CYS A  14      35.986  55.323   8.897  1.00  0.00      RA0  O
ATOM    111  N   GLY A  15      34.279  56.453   9.826  1.00  0.00      RA0  N
ATOM    112  H   GLY A  15      33.791  56.711  10.661  1.00  0.00      RA0  H
ATOM    113  CA  GLY A  15      33.716  56.889   8.549  1.00  0.00      RA0  C
ATOM    114  C   GLY A  15      32.884  55.831   7.838  1.00  0.00      RA0  C
ATOM    115  O   GLY A  15      32.760  55.840   6.615  1.00  0.00      RA0  O
ATOM    116  N   ALA A  16      32.291  54.925   8.598  1.00  0.00      RA0  N
ATOM    117  H   ALA A  16      32.395  54.968   9.593  1.00  0.00      RA0  H
ATOM    118  CA  ALA A  16      31.456  53.867   8.003  1.00  0.00      RA0  C
ATOM    119  CB  ALA A  16      30.862  52.977   9.084  1.00  0.00      RA0  C
ATOM    120  C   ALA A  16      30.290  54.405   7.149  1.00  0.00      RA0  C
ATOM    121  O   ALA A  16      29.627  55.384   7.501  1.00  0.00      RA0  O
ATOM    122  N   ARG A  17      30.083  53.784   5.991  1.00  0.00      RA0  N
ATOM    123  H   ARG A  17      30.668  53.008   5.756  1.00  0.00      RA0  H
ATOM    124  CA  ARG A  17      28.847  53.954   5.233  1.00  0.00      RA0  C
ATOM    125  CB  ARG A  17      29.074  53.979   3.730  1.00  0.00      RA0  C
ATOM    126  CG  ARG A  17      29.322  55.363   3.143  1.00  0.00      RA0  C
ATOM    127  CD  ARG A  17      30.572  56.045   3.683  1.00  0.00      RA0  C
ATOM    128  NE  ARG A  17      31.021  57.019   2.705  1.00  0.00      RA0  N
ATOM    129  HE  ARG A  17      30.410  57.269   1.942  1.00  0.00      RA0  H
ATOM    130  CZ  ARG A  17      32.261  57.521   2.735  1.00  0.00      RA0  C
ATOM    131  NH1 ARG A  17      33.054  57.282   3.788  1.00  0.00      RA0  N
ATOM    132 HH11 ARG A  17      34.000  57.605   3.825  1.00  0.00      RA0  H
ATOM    133 HH12 ARG A  17      32.716  56.768   4.585  1.00  0.00      RA0  H
ATOM    134  NH2 ARG A  17      32.655  58.242   1.687  1.00  0.00      RA0  N
ATOM    135 HH21 ARG A  17      33.554  58.663   1.598  1.00  0.00      RA0  H
ATOM    136 HH22 ARG A  17      31.995  58.364   0.923  1.00  0.00      RA0  H
ATOM    137  C   ARG A  17      28.052  52.692   5.551  1.00  0.00      RA0  C
ATOM    138  O   ARG A  17      28.424  51.601   5.152  1.00  0.00      RA0  O
ATOM    139  N   MSE A  18      26.942  52.849   6.263  1.00  0.00      RA0  N
ATOM    140  H   MSE A  18      26.560  53.765   6.374  1.00  0.00      RA0  H
ATOM    141  CA  MSE A  18      26.193  51.711   6.787  1.00  0.00      RA0  C
ATOM    142  CB  MSE A  18      25.446  52.093   8.064  1.00  0.00      RA0  C
ATOM    143  CG  MSE A  18      26.320  52.614   9.202  1.00  0.00      RA0  C
ATOM    144  SE  MSE A  18      27.436  51.371   9.860  1.00  0.00      RA0  S
ATOM    145  CE  MSE A  18      27.929  52.289  11.325  1.00  0.00      RA0  C
ATOM    146  C   MSE A  18      25.153  51.143   5.804  1.00  0.00      RA0  C
ATOM    147  O   MSE A  18      24.553  51.880   5.013  1.00  0.00      RA0  O
ATOM    148  N   VAL A  19      24.946  49.837   5.891  1.00  0.00      RA0  N
ATOM    149  H   VAL A  19      25.463  49.255   6.524  1.00  0.00      RA0  H
ATOM    150  CA  VAL A  19      23.825  49.171   5.232  1.00  0.00      RA0  C
ATOM    151  CB  VAL A  19      24.277  48.434   3.965  1.00  0.00      RA0  C
ATOM    152  CG1 VAL A  19      24.674  49.389   2.837  1.00  0.00      RA0  C
ATOM    153  CG2 VAL A  19      25.380  47.428   4.295  1.00  0.00      RA0  C
ATOM    154  C   VAL A  19      23.218  48.169   6.201  1.00  0.00      RA0  C
ATOM    155  O   VAL A  19      23.788  47.884   7.248  1.00  0.00      RA0  O
ATOM    156  N   ASP A  20      22.059  47.624   5.854  1.00  0.00      RA0  N
ATOM    157  H   ASP A  20      21.687  47.743   4.937  1.00  0.00      RA0  H
ATOM    158  CA  ASP A  20      21.501  46.561   6.663  1.00  0.00      RA0  C
ATOM    159  CB  ASP A  20      20.004  46.351   6.491  1.00  0.00      RA0  C
ATOM    160  CG  ASP A  20      19.704  45.121   7.323  1.00  0.00      RA0  C
ATOM    161  OD1 ASP A  20      19.935  45.187   8.522  1.00  0.00      RA0  O
ATOM    162  OD2 ASP A  20      19.331  44.076   6.788  1.00  0.00      RA0  O
ATOM    163  C   ASP A  20      22.132  45.251   6.279  1.00  0.00      RA0  C
ATOM    164  O   ASP A  20      22.216  44.922   5.097  1.00  0.00      RA0  O
ATOM    165  N   PHE A  21      22.592  44.496   7.272  1.00  0.00      RA0  N
ATOM    166  H   PHE A  21      22.305  44.766   8.190  1.00  0.00      RA0  H
ATOM    167  CA  PHE A  21      23.096  43.151   7.053  1.00  0.00      RA0  C
ATOM    168  CB  PHE A  21      24.582  43.112   7.389  1.00  0.00      RA0  C
ATOM    169  CG  PHE A  21      25.232  41.908   6.756  1.00  0.00      RA0  C
ATOM    170  CD1 PHE A  21      24.974  41.603   5.425  1.00  0.00      RA0  C
ATOM    171  CD2 PHE A  21      26.106  41.121   7.496  1.00  0.00      RA0  C
ATOM    172  CE1 PHE A  21      25.609  40.522   4.825  1.00  0.00      RA0  C
ATOM    173  CE2 PHE A  21      26.740  40.041   6.895  1.00  0.00      RA0  C
ATOM    174  CZ  PHE A  21      26.501  39.747   5.558  1.00  0.00      RA0  C
ATOM    175  C   PHE A  21      22.320  42.193   7.937  1.00  0.00      RA0  C
ATOM    176  O   PHE A  21      22.596  42.069   9.137  1.00  0.00      RA0  O
ATOM    177  N   HIS A  22      21.303  41.559   7.363  1.00  0.00      RA0  N
ATOM    178  H   HIS A  22      20.986  41.943   6.495  1.00  0.00      RA0  H
ATOM    179  CA  HIS A  22      20.471  40.614   8.117  1.00  0.00      RA0  C
ATOM    180  CB  HIS A  22      21.199  39.305   8.443  1.00  0.00      RA0  C
ATOM    181  CG  HIS A  22      22.004  38.792   7.276  1.00  0.00      RA0  C
ATOM    182  ND1 HIS A  22      21.539  38.658   6.019  1.00  0.00      RA0  N
ATOM    183  HD1 HIS A  22      20.640  38.888   5.700  1.00  0.00      RA0  H
ATOM    184  CD2 HIS A  22      23.332  38.362   7.314  1.00  0.00      RA0  C
ATOM    185  NE2 HIS A  22      23.664  37.963   6.064  1.00  0.00      RA0  N
ATOM    186  CE1 HIS A  22      22.563  38.146   5.265  1.00  0.00      RA0  C
ATOM    187  C   HIS A  22      19.960  41.183   9.440  1.00  0.00      RA0  C
ATOM    188  O   HIS A  22      19.955  40.491  10.463  1.00  0.00      RA0  O
ATOM    189  N   GLY A  23      19.505  42.437   9.388  1.00  0.00      RA0  N
ATOM    190  H   GLY A  23      19.615  43.020   8.573  1.00  0.00      RA0  H
ATOM    191  CA  GLY A  23      18.932  43.124  10.542  1.00  0.00      RA0  C
ATOM    192  C   GLY A  23      19.890  43.995  11.343  1.00  0.00      RA0  C
ATOM    193  O   GLY A  23      19.437  44.796  12.172  1.00  0.00      RA0  O
ATOM    194  N   TRP A  24      21.199  43.837  11.104  1.00  0.00      RA0  N
ATOM    195  H   TRP A  24      21.472  43.276  10.322  1.00  0.00      RA0  H
ATOM    196  CA  TRP A  24      22.255  44.642  11.761  1.00  0.00      RA0  C
ATOM    197  CB  TRP A  24      23.522  43.825  12.013  1.00  0.00      RA0  C
ATOM    198  CG  TRP A  24      23.334  42.671  12.965  1.00  0.00      RA0  C
ATOM    199  CD2 TRP A  24      23.850  42.552  14.307  1.00  0.00      RA0  C
ATOM    200  CE2 TRP A  24      23.488  41.275  14.792  1.00  0.00      RA0  C
ATOM    201  CE3 TRP A  24      24.592  43.408  15.111  1.00  0.00      RA0  C
ATOM    202  CD1 TRP A  24      22.682  41.457  12.713  1.00  0.00      RA0  C
ATOM    203  NE1 TRP A  24      22.773  40.632  13.788  1.00  0.00      RA0  N
ATOM    204  HE1 TRP A  24      22.430  39.711  13.823  1.00  0.00      RA0  H
ATOM    205  CZ2 TRP A  24      23.874  40.886  16.069  1.00  0.00      RA0  C
ATOM    206  CZ3 TRP A  24      24.974  43.006  16.386  1.00  0.00      RA0  C
ATOM    207  CH2 TRP A  24      24.617  41.751  16.864  1.00  0.00      RA0  C
ATOM    208  C   TRP A  24      22.688  45.819  10.866  1.00  0.00      RA0  C
ATOM    209  O   TRP A  24      22.888  45.636   9.658  1.00  0.00      RA0  O
ATOM    210  N   MSE A  25      22.893  46.987  11.457  1.00  0.00      RA0  N
ATOM    211  H   MSE A  25      22.787  47.042  12.446  1.00  0.00      RA0  H
ATOM    212  CA  MSE A  25      23.476  48.111  10.726  1.00  0.00      RA0  C
ATOM    213  CB  MSE A  25      22.976  49.439  11.284  1.00  0.00      RA0  C
ATOM    214  CG  MSE A  25      21.484  49.601  11.006  1.00  0.00      RA0  C
ATOM    215  SE  MSE A  25      21.139  49.614   9.240  1.00  0.00      RA0  S
ATOM    216  CE  MSE A  25      19.380  49.248   9.327  1.00  0.00      RA0  C
ATOM    217  C   MSE A  25      24.996  47.992  10.758  1.00  0.00      RA0  C
ATOM    218  O   MSE A  25      25.620  48.212  11.805  1.00  0.00      RA0  O
ATOM    219  N   MSE A  26      25.570  47.665   9.596  1.00  0.00      RA0  N
ATOM    220  H   MSE A  26      25.003  47.595   8.769  1.00  0.00      RA0  H
ATOM    221  CA  MSE A  26      26.991  47.305   9.476  1.00  0.00      RA0  C
ATOM    222  CB  MSE A  26      27.115  45.805   9.183  1.00  0.00      RA0  C
ATOM    223  CG  MSE A  26      26.560  44.889  10.271  1.00  0.00      RA0  C
ATOM    224  SE  MSE A  26      27.444  45.028  11.828  1.00  0.00      RA0  S
ATOM    225  CE  MSE A  26      29.011  44.352  11.260  1.00  0.00      RA0  C
ATOM    226  C   MSE A  26      27.654  48.087   8.358  1.00  0.00      RA0  C
ATOM    227  O   MSE A  26      27.010  48.437   7.362  1.00  0.00      RA0  O
ATOM    228  N   PRO A  27      28.947  48.385   8.499  1.00  0.00      RA0  N
ATOM    229  CD  PRO A  27      29.790  48.116   9.654  1.00  0.00      RA0  C
ATOM    230  CA  PRO A  27      29.642  49.103   7.432  1.00  0.00      RA0  C
ATOM    231  CB  PRO A  27      31.017  49.385   8.040  1.00  0.00      RA0  C
ATOM    232  CG  PRO A  27      30.865  49.182   9.544  1.00  0.00      RA0  C
ATOM    233  C   PRO A  27      29.809  48.337   6.132  1.00  0.00      RA0  C
ATOM    234  O   PRO A  27      30.370  47.255   6.112  1.00  0.00      RA0  O
ATOM    235  N   LEU A  28      29.304  48.907   5.043  1.00  0.00      RA0  N
ATOM    236  H   LEU A  28      28.798  49.765   5.133  1.00  0.00      RA0  H
ATOM    237  CA  LEU A  28      29.578  48.382   3.716  1.00  0.00      RA0  C
ATOM    238  CB  LEU A  28      28.664  49.057   2.695  1.00  0.00      RA0  C
ATOM    239  CG  LEU A  28      28.886  48.578   1.259  1.00  0.00      RA0  C
ATOM    240  CD1 LEU A  28      28.475  47.117   1.066  1.00  0.00      RA0  C
ATOM    241  CD2 LEU A  28      28.212  49.507   0.249  1.00  0.00      RA0  C
ATOM    242  C   LEU A  28      31.047  48.677   3.374  1.00  0.00      RA0  C
ATOM    243  O   LEU A  28      31.740  47.875   2.750  1.00  0.00      RA0  O
ATOM    244  N   HIS A  29      31.473  49.864   3.749  1.00  0.00      RA0  N
ATOM    245  H   HIS A  29      30.881  50.520   4.221  1.00  0.00      RA0  H
ATOM    246  CA  HIS A  29      32.866  50.280   3.592  1.00  0.00      RA0  C
ATOM    247  CB  HIS A  29      33.298  50.521   2.139  1.00  0.00      RA0  C
ATOM    248  CG  HIS A  29      32.400  51.468   1.385  1.00  0.00      RA0  C
ATOM    249  ND1 HIS A  29      31.877  52.608   1.879  1.00  0.00      RA0  N
ATOM    250  HD1 HIS A  29      31.940  52.956   2.791  1.00  0.00      RA0  H
ATOM    251  CD2 HIS A  29      32.000  51.324   0.056  1.00  0.00      RA0  C
ATOM    252  NE2 HIS A  29      31.232  52.393  -0.249  1.00  0.00      RA0  N
ATOM    253  CE1 HIS A  29      31.156  53.180   0.864  1.00  0.00      RA0  C
ATOM    254  C   HIS A  29      33.078  51.495   4.461  1.00  0.00      RA0  C
ATOM    255  O   HIS A  29      32.143  52.009   5.054  1.00  0.00      RA0  O
ATOM    256  N   TYR A  30      34.310  51.984   4.483  1.00  0.00      RA0  N
ATOM    257  H   TYR A  30      35.062  51.471   4.045  1.00  0.00      RA0  H
ATOM    258  CA  TYR A  30      34.651  53.153   5.285  1.00  0.00      RA0  C
ATOM    259  CB  TYR A  30      35.693  52.802   6.348  1.00  0.00      RA0  C
ATOM    260  CG  TYR A  30      35.188  51.807   7.364  1.00  0.00      RA0  C
ATOM    261  CD1 TYR A  30      35.235  50.442   7.104  1.00  0.00      RA0  C
ATOM    262  CE1 TYR A  30      34.867  49.536   8.092  1.00  0.00      RA0  C
ATOM    263  CD2 TYR A  30      34.713  52.264   8.586  1.00  0.00      RA0  C
ATOM    264  CE2 TYR A  30      34.352  51.360   9.575  1.00  0.00      RA0  C
ATOM    265  CZ  TYR A  30      34.459  49.996   9.337  1.00  0.00      RA0  C
ATOM    266  OH  TYR A  30      34.167  49.102  10.346  1.00  0.00      RA0  O
ATOM    267  HH  TYR A  30      34.291  48.217  10.017  1.00  0.00      RA0  H
ATOM    268  C   TYR A  30      35.253  54.249   4.414  1.00  0.00      RA0  C
ATOM    269  O   TYR A  30      35.986  55.144   4.908  1.00  0.00      RA0  O
ATOM    270  N   GLY A  31      34.939  54.191   3.122  1.00  0.00      RA0  N
ATOM    271  H   GLY A  31      34.430  53.411   2.761  1.00  0.00      RA0  H
ATOM    272  CA  GLY A  31      35.396  55.192   2.164  1.00  0.00      RA0  C
ATOM    273  C   GLY A  31      35.870  54.611   0.843  1.00  0.00      RA0  C
ATOM    274  O   GLY A  31      35.830  55.287  -0.186  1.00  0.00      RA0  O
ATOM    275  N   SER A  32      36.371  53.386   0.873  1.00  0.00      RA0  N
ATOM    276  H   SER A  32      36.529  52.894   1.734  1.00  0.00      RA0  H
ATOM    277  CA  SER A  32      36.822  52.713  -0.340  1.00  0.00      RA0  C
ATOM    278  CB  SER A  32      38.169  53.225  -0.879  1.00  0.00      RA0  C
ATOM    279  OG  SER A  32      38.523  52.548  -2.099  1.00  0.00      RA0  O
ATOM    280  HG  SER A  32      37.768  52.616  -2.685  1.00  0.00      RA0  H
ATOM    281  C   SER A  32      36.839  51.207  -0.179  1.00  0.00      RA0  C
ATOM    282  O   SER A  32      37.762  50.674   0.427  1.00  0.00      RA0  O
ATOM    283  N   GLN A  33      35.845  50.502  -0.721  1.00  0.00      RA0  N
ATOM    284  H   GLN A  33      35.286  50.978  -1.403  1.00  0.00      RA0  H
ATOM    285  CA  GLN A  33      35.849  49.061  -0.607  1.00  0.00      RA0  C
ATOM    286  CB  GLN A  33      34.517  48.437  -1.041  1.00  0.00      RA0  C
ATOM    287  CG  GLN A  33      34.272  48.491  -2.549  1.00  0.00      RA0  C
ATOM    288  CD  GLN A  33      32.969  47.822  -2.912  1.00  0.00      RA0  C
ATOM    289  OE1 GLN A  33      32.491  46.917  -2.244  1.00  0.00      RA0  O
ATOM    290  NE2 GLN A  33      32.419  48.318  -4.022  1.00  0.00      RA0  N
ATOM    291 HE21 GLN A  33      32.893  49.057  -4.502  1.00  0.00      RA0  H
ATOM    292 HE22 GLN A  33      31.554  47.948  -4.360  1.00  0.00      RA0  H
ATOM    293  C   GLN A  33      37.031  48.413  -1.333  1.00  0.00      RA0  C
ATOM    294  O   GLN A  33      37.523  47.372  -0.893  1.00  0.00      RA0  O
ATOM    295  N   ILE A  34      37.509  49.068  -2.395  1.00  0.00      RA0  N
ATOM    296  H   ILE A  34      37.056  49.916  -2.686  1.00  0.00      RA0  H
ATOM    297  CA  ILE A  34      38.654  48.569  -3.148  1.00  0.00      RA0  C
ATOM    298  CB  ILE A  34      38.758  49.227  -4.520  1.00  0.00      RA0  C
ATOM    299  CG2 ILE A  34      39.988  48.793  -5.321  1.00  0.00      RA0  C
ATOM    300  CG1 ILE A  34      37.469  48.895  -5.275  1.00  0.00      RA0  C
ATOM    301  CD1 ILE A  34      37.182  47.402  -5.452  1.00  0.00      RA0  C
ATOM    302  C   ILE A  34      39.923  48.647  -2.283  1.00  0.00      RA0  C
ATOM    303  O   ILE A  34      40.670  47.668  -2.171  1.00  0.00      RA0  O
ATOM    304  N   ASP A  35      40.147  49.782  -1.638  1.00  0.00      RA0  N
ATOM    305  H   ASP A  35      39.520  50.560  -1.735  1.00  0.00      RA0  H
ATOM    306  CA  ASP A  35      41.325  49.899  -0.740  1.00  0.00      RA0  C
ATOM    307  CB  ASP A  35      41.585  51.355  -0.300  1.00  0.00      RA0  C
ATOM    308  CG  ASP A  35      41.158  51.654   1.132  1.00  0.00      RA0  C
ATOM    309  OD1 ASP A  35      40.225  52.422   1.346  1.00  0.00      RA0  O
ATOM    310  OD2 ASP A  35      41.778  51.171   2.071  1.00  0.00      RA0  O
ATOM    311  C   ASP A  35      41.294  48.934   0.434  1.00  0.00      RA0  C
ATOM    312  O   ASP A  35      42.322  48.467   0.867  1.00  0.00      RA0  O
ATOM    313  N   GLU A  36      40.101  48.658   0.971  1.00  0.00      RA0  N
ATOM    314  H   GLU A  36      39.313  49.172   0.623  1.00  0.00      RA0  H
ATOM    315  CA  GLU A  36      39.930  47.753   2.067  1.00  0.00      RA0  C
ATOM    316  CB  GLU A  36      38.460  47.859   2.507  1.00  0.00      RA0  C
ATOM    317  CG  GLU A  36      38.317  48.980   3.532  1.00  0.00      RA0  C
ATOM    318  CD  GLU A  36      36.975  49.700   3.562  1.00  0.00      RA0  C
ATOM    319  OE1 GLU A  36      35.943  49.054   3.723  1.00  0.00      RA0  O
ATOM    320  OE2 GLU A  36      36.977  50.935   3.484  1.00  0.00      RA0  O
ATOM    321  C   GLU A  36      40.307  46.333   1.615  1.00  0.00      RA0  C
ATOM    322  O   GLU A  36      41.005  45.602   2.312  1.00  0.00      RA0  O
ATOM    323  N   HIS A  37      39.879  45.973   0.420  1.00  0.00      RA0  N
ATOM    324  H   HIS A  37      39.312  46.615  -0.103  1.00  0.00      RA0  H
ATOM    325  CA  HIS A  37      40.215  44.681  -0.162  1.00  0.00      RA0  C
ATOM    326  CB  HIS A  37      39.549  44.557  -1.531  1.00  0.00      RA0  C
ATOM    327  CG  HIS A  37      39.745  43.171  -2.089  1.00  0.00      RA0  C
ATOM    328  ND1 HIS A  37      38.751  42.273  -2.184  1.00  0.00      RA0  N
ATOM    329  HD1 HIS A  37      37.813  42.415  -1.914  1.00  0.00      RA0  H
ATOM    330  CD2 HIS A  37      40.920  42.601  -2.588  1.00  0.00      RA0  C
ATOM    331  NE2 HIS A  37      40.621  41.344  -2.981  1.00  0.00      RA0  N
ATOM    332  CE1 HIS A  37      39.291  41.142  -2.740  1.00  0.00      RA0  C
ATOM    333  C   HIS A  37      41.729  44.562  -0.269  1.00  0.00      RA0  C
ATOM    334  O   HIS A  37      42.311  43.566   0.198  1.00  0.00      RA0  O
ATOM    335  N   HIS A  38      42.358  45.585  -0.838  1.00  0.00      RA0  N
ATOM    336  H   HIS A  38      41.832  46.386  -1.138  1.00  0.00      RA0  H
ATOM    337  CA  HIS A  38      43.808  45.520  -1.079  1.00  0.00      RA0  C
ATOM    338  CB  HIS A  38      44.278  46.657  -1.979  1.00  0.00      RA0  C
ATOM    339  CG  HIS A  38      43.796  46.455  -3.393  1.00  0.00      RA0  C
ATOM    340  ND1 HIS A  38      43.772  45.268  -4.032  1.00  0.00      RA0  N
ATOM    341  HD1 HIS A  38      44.035  44.392  -3.679  1.00  0.00      RA0  H
ATOM    342  CD2 HIS A  38      43.333  47.445  -4.262  1.00  0.00      RA0  C
ATOM    343  NE2 HIS A  38      43.032  46.842  -5.436  1.00  0.00      RA0  N
ATOM    344  CE1 HIS A  38      43.301  45.506  -5.297  1.00  0.00      RA0  C
ATOM    345  C   HIS A  38      44.615  45.560   0.230  1.00  0.00      RA0  C
ATOM    346  O   HIS A  38      45.719  44.999   0.309  1.00  0.00      RA0  O
ATOM    347  N   ALA A  39      44.057  46.171   1.266  1.00  0.00      RA0  N
ATOM    348  H   ALA A  39      43.201  46.679   1.146  1.00  0.00      RA0  H
ATOM    349  CA  ALA A  39      44.681  46.177   2.596  1.00  0.00      RA0  C
ATOM    350  CB  ALA A  39      43.873  47.029   3.577  1.00  0.00      RA0  C
ATOM    351  C   ALA A  39      44.804  44.774   3.160  1.00  0.00      RA0  C
ATOM    352  O   ALA A  39      45.803  44.428   3.774  1.00  0.00      RA0  O
ATOM    353  N   VAL A  40      43.775  43.962   2.980  1.00  0.00      RA0  N
ATOM    354  H   VAL A  40      42.981  44.277   2.454  1.00  0.00      RA0  H
ATOM    355  CA  VAL A  40      43.819  42.610   3.499  1.00  0.00      RA0  C
ATOM    356  CB  VAL A  40      42.427  41.993   3.511  1.00  0.00      RA0  C
ATOM    357  CG1 VAL A  40      42.464  40.536   3.971  1.00  0.00      RA0  C
ATOM    358  CG2 VAL A  40      41.502  42.842   4.383  1.00  0.00      RA0  C
ATOM    359  C   VAL A  40      44.815  41.795   2.686  1.00  0.00      RA0  C
ATOM    360  O   VAL A  40      45.540  40.958   3.235  1.00  0.00      RA0  O
ATOM    361  N   ARG A  41      44.833  42.021   1.384  1.00  0.00      RA0  N
ATOM    362  H   ARG A  41      44.210  42.702   0.996  1.00  0.00      RA0  H
ATOM    363  CA  ARG A  41      45.711  41.256   0.514  1.00  0.00      RA0  C
ATOM    364  CB  ARG A  41      45.377  41.517  -0.955  1.00  0.00      RA0  C
ATOM    365  CG  ARG A  41      44.055  40.914  -1.428  1.00  0.00      RA0  C
ATOM    366  CD  ARG A  41      44.069  39.385  -1.489  1.00  0.00      RA0  C
ATOM    367  NE  ARG A  41      42.796  38.888  -2.009  1.00  0.00      RA0  N
ATOM    368  HE  ARG A  41      42.415  39.333  -2.837  1.00  0.00      RA0  H
ATOM    369  CZ  ARG A  41      42.148  37.883  -1.352  1.00  0.00      RA0  C
ATOM    370  NH1 ARG A  41      42.739  37.268  -0.310  1.00  0.00      RA0  N
ATOM    371 HH11 ARG A  41      42.247  36.595   0.254  1.00  0.00      RA0  H
ATOM    372 HH12 ARG A  41      43.704  37.417  -0.040  1.00  0.00      RA0  H
ATOM    373  NH2 ARG A  41      40.915  37.519  -1.753  1.00  0.00      RA0  N
ATOM    374 HH21 ARG A  41      40.332  36.848  -1.280  1.00  0.00      RA0  H
ATOM    375 HH22 ARG A  41      40.547  37.937  -2.601  1.00  0.00      RA0  H
ATOM    376  C   ARG A  41      47.191  41.564   0.743  1.00  0.00      RA0  C
ATOM    377  O   ARG A  41      48.022  40.713   0.488  1.00  0.00      RA0  O
ATOM    378  N   THR A  42      47.504  42.765   1.203  1.00  0.00      RA0  N
ATOM    379  H   THR A  42      46.802  43.441   1.427  1.00  0.00      RA0  H
ATOM    380  CA  THR A  42      48.920  43.214   1.247  1.00  0.00      RA0  C
ATOM    381  CB  THR A  42      49.232  44.246   0.154  1.00  0.00      RA0  C
ATOM    382  OG1 THR A  42      48.285  45.313   0.154  1.00  0.00      RA0  O
ATOM    383  HG1 THR A  42      47.444  44.931  -0.063  1.00  0.00      RA0  H
ATOM    384  CG2 THR A  42      49.283  43.595  -1.230  1.00  0.00      RA0  C
ATOM    385  C   THR A  42      49.447  43.592   2.627  1.00  0.00      RA0  C
ATOM    386  O   THR A  42      50.678  43.744   2.797  1.00  0.00      RA0  O
ATOM    387  N   ASP A  43      48.563  43.801   3.601  1.00  0.00      RA0  N
ATOM    388  H   ASP A  43      47.579  43.659   3.492  1.00  0.00      RA0  H
ATOM    389  CA  ASP A  43      49.004  44.310   4.898  1.00  0.00      RA0  C
ATOM    390  CB  ASP A  43      49.097  45.841   4.903  1.00  0.00      RA0  C
ATOM    391  CG  ASP A  43      49.624  46.321   6.244  1.00  0.00      RA0  C
ATOM    392  OD1 ASP A  43      50.081  45.513   7.045  1.00  0.00      RA0  O
ATOM    393  OD2 ASP A  43      49.545  47.509   6.534  1.00  0.00      RA0  O
ATOM    394  C   ASP A  43      48.089  43.764   6.004  1.00  0.00      RA0  C
ATOM    395  O   ASP A  43      48.233  42.591   6.395  1.00  0.00      RA0  O
ATOM    396  N   ALA A  44      47.140  44.565   6.489  1.00  0.00      RA0  N
ATOM    397  H   ALA A  44      46.987  45.497   6.156  1.00  0.00      RA0  H
ATOM    398  CA  ALA A  44      46.194  44.086   7.503  1.00  0.00      RA0  C
ATOM    399  CB  ALA A  44      46.794  44.191   8.905  1.00  0.00      RA0  C
ATOM    400  C   ALA A  44      44.907  44.912   7.458  1.00  0.00      RA0  C
ATOM    401  O   ALA A  44      44.949  46.151   7.470  1.00  0.00      RA0  O
ATOM    402  N   GLY A  45      43.784  44.199   7.443  1.00  0.00      RA0  N
ATOM    403  H   GLY A  45      43.810  43.197   7.427  1.00  0.00      RA0  H
ATOM    404  CA  GLY A  45      42.471  44.813   7.598  1.00  0.00      RA0  C
ATOM    405  C   GLY A  45      41.689  44.078   8.662  1.00  0.00      RA0  C
ATOM    406  O   GLY A  45      42.001  42.941   8.989  1.00  0.00      RA0  O
ATOM    407  N   MSE A  46      40.634  44.695   9.171  1.00  0.00      RA0  N
ATOM    408  H   MSE A  46      40.383  45.620   8.872  1.00  0.00      RA0  H
ATOM    409  CA  MSE A  46      39.783  44.020  10.113  1.00  0.00      RA0  C
ATOM    410  CB  MSE A  46      40.166  44.380  11.545  1.00  0.00      RA0  C
ATOM    411  CG  MSE A  46      39.997  45.870  11.818  1.00  0.00      RA0  C
ATOM    412  SE  MSE A  46      40.451  46.308  13.495  1.00  0.00      RA0  S
ATOM    413  CE  MSE A  46      40.462  48.084  13.249  1.00  0.00      RA0  C
ATOM    414  C   MSE A  46      38.309  44.298   9.904  1.00  0.00      RA0  C
ATOM    415  O   MSE A  46      37.922  45.360   9.435  1.00  0.00      RA0  O
ATOM    416  N   PHE A  47      37.522  43.309  10.307  1.00  0.00      RA0  N
ATOM    417  H   PHE A  47      37.929  42.541  10.804  1.00  0.00      RA0  H
ATOM    418  CA  PHE A  47      36.079  43.300  10.121  1.00  0.00      RA0  C
ATOM    419  CB  PHE A  47      35.640  42.154   9.207  1.00  0.00      RA0  C
ATOM    420  CG  PHE A  47      36.377  42.150   7.890  1.00  0.00      RA0  C
ATOM    421  CD1 PHE A  47      37.571  41.450   7.761  1.00  0.00      RA0  C
ATOM    422  CD2 PHE A  47      35.846  42.829   6.801  1.00  0.00      RA0  C
ATOM    423  CE1 PHE A  47      38.229  41.417   6.539  1.00  0.00      RA0  C
ATOM    424  CE2 PHE A  47      36.502  42.792   5.577  1.00  0.00      RA0  C
ATOM    425  CZ  PHE A  47      37.690  42.083   5.447  1.00  0.00      RA0  C
ATOM    426  C   PHE A  47      35.406  43.063  11.465  1.00  0.00      RA0  C
ATOM    427  O   PHE A  47      35.855  42.232  12.288  1.00  0.00      RA0  O
ATOM    428  N   ASP A  48      34.328  43.799  11.710  1.00  0.00      RA0  N
ATOM    429  H   ASP A  48      33.951  44.389  10.999  1.00  0.00      RA0  H
ATOM    430  CA  ASP A  48      33.477  43.515  12.842  1.00  0.00      RA0  C
ATOM    431  CB  ASP A  48      32.502  44.626  13.194  1.00  0.00      RA0  C
ATOM    432  CG  ASP A  48      31.657  44.041  14.301  1.00  0.00      RA0  C
ATOM    433  OD1 ASP A  48      32.242  43.438  15.182  1.00  0.00      RA0  O
ATOM    434  OD2 ASP A  48      30.433  44.121  14.278  1.00  0.00      RA0  O
ATOM    435  C   ASP A  48      32.610  42.324  12.472  1.00  0.00      RA0  C
ATOM    436  O   ASP A  48      31.790  42.437  11.560  1.00  0.00      RA0  O
ATOM    437  N   VAL A  49      32.811  41.207  13.143  1.00  0.00      RA0  N
ATOM    438  H   VAL A  49      33.379  41.265  13.969  1.00  0.00      RA0  H
ATOM    439  CA  VAL A  49      31.989  40.024  12.914  1.00  0.00      RA0  C
ATOM    440  CB  VAL A  49      32.838  38.859  12.405  1.00  0.00      RA0  C
ATOM    441  CG1 VAL A  49      33.157  39.066  10.926  1.00  0.00      RA0  C
ATOM    442  CG2 VAL A  49      34.112  38.680  13.228  1.00  0.00      RA0  C
ATOM    443  C   VAL A  49      31.198  39.673  14.179  1.00  0.00      RA0  C
ATOM    444  O   VAL A  49      30.904  38.514  14.425  1.00  0.00      RA0  O
ATOM    445  N   SER A  50      30.753  40.704  14.897  1.00  0.00      RA0  N
ATOM    446  H   SER A  50      31.007  41.652  14.671  1.00  0.00      RA0  H
ATOM    447  CA  SER A  50      29.992  40.524  16.126  1.00  0.00      RA0  C
ATOM    448  CB  SER A  50      30.058  41.782  16.986  1.00  0.00      RA0  C
ATOM    449  OG  SER A  50      31.418  42.000  17.373  1.00  0.00      RA0  O
ATOM    450  HG  SER A  50      31.788  42.544  16.679  1.00  0.00      RA0  H
ATOM    451  C   SER A  50      28.561  40.100  15.828  1.00  0.00      RA0  C
ATOM    452  O   SER A  50      27.840  39.673  16.732  1.00  0.00      RA0  O
ATOM    453  N   HIS A  51      28.182  40.234  14.568  1.00  0.00      RA0  N
ATOM    454  H   HIS A  51      28.822  40.658  13.930  1.00  0.00      RA0  H
ATOM    455  CA  HIS A  51      26.905  39.713  14.046  1.00  0.00      RA0  C
ATOM    456  CB  HIS A  51      26.575  40.330  12.683  1.00  0.00      RA0  C
ATOM    457  CG  HIS A  51      27.306  39.612  11.574  1.00  0.00      RA0  C
ATOM    458  ND1 HIS A  51      26.682  38.848  10.660  1.00  0.00      RA0  N
ATOM    459  HD1 HIS A  51      25.713  38.717  10.597  1.00  0.00      RA0  H
ATOM    460  CD2 HIS A  51      28.678  39.607  11.304  1.00  0.00      RA0  C
ATOM    461  NE2 HIS A  51      28.872  38.823  10.215  1.00  0.00      RA0  N
ATOM    462  CE1 HIS A  51      27.645  38.357   9.817  1.00  0.00      RA0  C
ATOM    463  C   HIS A  51      26.854  38.188  14.001  1.00  0.00      RA0  C
ATOM    464  O   HIS A  51      25.781  37.616  13.793  1.00  0.00      RA0  O
ATOM    465  N   MSE A  52      27.981  37.529  14.208  1.00  0.00      RA0  N
ATOM    466  H   MSE A  52      28.813  37.987  14.526  1.00  0.00      RA0  H
ATOM    467  CA  MSE A  52      27.973  36.092  14.266  1.00  0.00      RA0  C
ATOM    468  CB  MSE A  52      29.261  35.503  13.691  1.00  0.00      RA0  C
ATOM    469  CG  MSE A  52      29.499  35.936  12.244  1.00  0.00      RA0  C
ATOM    470  SE  MSE A  52      30.943  35.165  11.496  1.00  0.00      RA0  S
ATOM    471  CE  MSE A  52      30.289  33.493  11.364  1.00  0.00      RA0  C
ATOM    472  C   MSE A  52      27.752  35.628  15.676  1.00  0.00      RA0  C
ATOM    473  O   MSE A  52      28.115  36.314  16.642  1.00  0.00      RA0  O
ATOM    474  N   THR A  53      27.146  34.449  15.781  1.00  0.00      RA0  N
ATOM    475  H   THR A  53      26.971  33.886  14.995  1.00  0.00      RA0  H
ATOM    476  CA  THR A  53      26.714  33.896  17.062  1.00  0.00      RA0  C
ATOM    477  CB  THR A  53      25.289  33.442  16.823  1.00  0.00      RA0  C
ATOM    478  OG1 THR A  53      24.510  34.601  16.479  1.00  0.00      RA0  O
ATOM    479  HG1 THR A  53      24.966  35.014  15.751  1.00  0.00      RA0  H
ATOM    480  CG2 THR A  53      24.698  32.670  18.001  1.00  0.00      RA0  C
ATOM    481  C   THR A  53      27.675  32.794  17.498  1.00  0.00      RA0  C
ATOM    482  O   THR A  53      27.947  31.852  16.754  1.00  0.00      RA0  O
ATOM    483  N   ILE A  54      28.219  32.942  18.699  1.00  0.00      RA0  N
ATOM    484  H   ILE A  54      27.928  33.701  19.283  1.00  0.00      RA0  H
ATOM    485  CA  ILE A  54      29.060  31.923  19.308  1.00  0.00      RA0  C
ATOM    486  CB  ILE A  54      30.195  32.599  20.071  1.00  0.00      RA0  C
ATOM    487  CG2 ILE A  54      31.088  31.575  20.766  1.00  0.00      RA0  C
ATOM    488  CG1 ILE A  54      30.978  33.521  19.136  1.00  0.00      RA0  C
ATOM    489  CD1 ILE A  54      32.049  34.324  19.873  1.00  0.00      RA0  C
ATOM    490  C   ILE A  54      28.161  31.103  20.242  1.00  0.00      RA0  C
ATOM    491  O   ILE A  54      27.425  31.665  21.073  1.00  0.00      RA0  O
ATOM    492  N   VAL A  55      28.184  29.787  20.052  1.00  0.00      RA0  N
ATOM    493  H   VAL A  55      28.854  29.373  19.434  1.00  0.00      RA0  H
ATOM    494  CA  VAL A  55      27.349  28.884  20.811  1.00  0.00      RA0  C
ATOM    495  CB  VAL A  55      26.453  28.087  19.863  1.00  0.00      RA0  C
ATOM    496  CG1 VAL A  55      25.564  27.117  20.639  1.00  0.00      RA0  C
ATOM    497  CG2 VAL A  55      25.652  29.007  18.943  1.00  0.00      RA0  C
ATOM    498  C   VAL A  55      28.281  27.951  21.538  1.00  0.00      RA0  C
ATOM    499  O   VAL A  55      29.040  27.205  20.907  1.00  0.00      RA0  O
ATOM    500  N   ASP A  56      28.211  27.986  22.860  1.00  0.00      RA0  N
ATOM    501  H   ASP A  56      27.577  28.599  23.319  1.00  0.00      RA0  H
ATOM    502  CA  ASP A  56      28.956  27.048  23.671  1.00  0.00      RA0  C
ATOM    503  CB  ASP A  56      29.437  27.726  24.976  1.00  0.00      RA0  C
ATOM    504  CG  ASP A  56      30.529  28.781  24.775  1.00  0.00      RA0  C
ATOM    505  OD1 ASP A  56      30.969  29.000  23.655  1.00  0.00      RA0  O
ATOM    506  OD2 ASP A  56      30.977  29.400  25.745  1.00  0.00      RA0  O
ATOM    507  C   ASP A  56      28.116  25.828  24.017  1.00  0.00      RA0  C
ATOM    508  O   ASP A  56      26.960  25.950  24.410  1.00  0.00      RA0  O
ATOM    509  N   LEU A  57      28.729  24.659  23.855  1.00  0.00      RA0  N
ATOM    510  H   LEU A  57      29.703  24.643  23.624  1.00  0.00      RA0  H
ATOM    511  CA  LEU A  57      28.103  23.379  24.134  1.00  0.00      RA0  C
ATOM    512  CB  LEU A  57      28.128  22.490  22.895  1.00  0.00      RA0  C
ATOM    513  CG  LEU A  57      27.406  23.063  21.679  1.00  0.00      RA0  C
ATOM    514  CD1 LEU A  57      27.517  22.109  20.493  1.00  0.00      RA0  C
ATOM    515  CD2 LEU A  57      25.950  23.413  21.978  1.00  0.00      RA0  C
ATOM    516  C   LEU A  57      28.813  22.653  25.271  1.00  0.00      RA0  C
ATOM    517  O   LEU A  57      30.009  22.434  25.190  1.00  0.00      RA0  O
ATOM    518  N   ARG A  58      28.069  22.237  26.300  1.00  0.00      RA0  N
ATOM    519  H   ARG A  58      27.080  22.408  26.319  1.00  0.00      RA0  H
ATOM    520  CA  ARG A  58      28.656  21.606  27.470  1.00  0.00      RA0  C
ATOM    521  CB  ARG A  58      28.564  22.594  28.609  1.00  0.00      RA0  C
ATOM    522  CG  ARG A  58      29.834  23.400  28.858  1.00  0.00      RA0  C
ATOM    523  CD  ARG A  58      30.069  23.525  30.364  1.00  0.00      RA0  C
ATOM    524  NE  ARG A  58      30.169  22.192  30.959  1.00  0.00      RA0  N
ATOM    525  HE  ARG A  58      31.000  21.651  30.766  1.00  0.00      RA0  H
ATOM    526  CZ  ARG A  58      29.105  21.594  31.577  1.00  0.00      RA0  C
ATOM    527  NH1 ARG A  58      27.967  22.295  31.785  1.00  0.00      RA0  N
ATOM    528 HH11 ARG A  58      27.098  21.949  32.160  1.00  0.00      RA0  H
ATOM    529 HH12 ARG A  58      27.843  23.260  31.502  1.00  0.00      RA0  H
ATOM    530  NH2 ARG A  58      29.208  20.294  31.920  1.00  0.00      RA0  N
ATOM    531 HH21 ARG A  58      28.495  19.777  32.390  1.00  0.00      RA0  H
ATOM    532 HH22 ARG A  58      30.055  19.782  31.669  1.00  0.00      RA0  H
ATOM    533  C   ARG A  58      27.929  20.296  27.806  1.00  0.00      RA0  C
ATOM    534  O   ARG A  58      26.718  20.205  27.682  1.00  0.00      RA0  O
ATOM    535  N   GLY A  59      28.672  19.309  28.271  1.00  0.00      RA0  N
ATOM    536  H   GLY A  59      29.662  19.427  28.405  1.00  0.00      RA0  H
ATOM    537  CA  GLY A  59      28.104  18.014  28.623  1.00  0.00      RA0  C
ATOM    538  C   GLY A  59      29.040  16.897  28.203  1.00  0.00      RA0  C
ATOM    539  O   GLY A  59      29.740  17.010  27.195  1.00  0.00      RA0  O
ATOM    540  N   SER A  60      29.039  15.806  28.966  1.00  0.00      RA0  N
ATOM    541  H   SER A  60      28.436  15.758  29.762  1.00  0.00      RA0  H
ATOM    542  CA  SER A  60      29.957  14.700  28.725  1.00  0.00      RA0  C
ATOM    543  CB  SER A  60      29.786  13.849  29.962  1.00  0.00      RA0  C
ATOM    544  OG  SER A  60      29.435  14.788  30.991  1.00  0.00      RA0  O
ATOM    545  HG  SER A  60      30.112  15.463  30.978  1.00  0.00      RA0  H
ATOM    546  C   SER A  60      29.752  14.043  27.361  1.00  0.00      RA0  C
ATOM    547  O   SER A  60      30.701  13.465  26.814  1.00  0.00      RA0  O
ATOM    548  N   ARG A  61      28.539  14.152  26.803  1.00  0.00      RA0  N
ATOM    549  H   ARG A  61      27.847  14.724  27.240  1.00  0.00      RA0  H
ATOM    550  CA  ARG A  61      28.235  13.580  25.491  1.00  0.00      RA0  C
ATOM    551  CB  ARG A  61      26.829  12.991  25.543  1.00  0.00      RA0  C
ATOM    552  CG  ARG A  61      26.640  12.140  26.803  1.00  0.00      RA0  C
ATOM    553  CD  ARG A  61      25.264  11.481  26.861  1.00  0.00      RA0  C
ATOM    554  NE  ARG A  61      25.062  10.706  25.644  1.00  0.00      RA0  N
ATOM    555  HE  ARG A  61      25.887  10.390  25.152  1.00  0.00      RA0  H
ATOM    556  CZ  ARG A  61      23.826  10.515  25.112  1.00  0.00      RA0  C
ATOM    557  NH1 ARG A  61      22.738  10.930  25.803  1.00  0.00      RA0  N
ATOM    558 HH11 ARG A  61      21.793  10.906  25.442  1.00  0.00      RA0  H
ATOM    559 HH12 ARG A  61      22.832  11.318  26.723  1.00  0.00      RA0  H
ATOM    560  NH2 ARG A  61      23.737   9.931  23.902  1.00  0.00      RA0  N
ATOM    561 HH21 ARG A  61      22.888   9.705  23.425  1.00  0.00      RA0  H
ATOM    562 HH22 ARG A  61      24.594   9.702  23.394  1.00  0.00      RA0  H
ATOM    563  C   ARG A  61      28.377  14.586  24.343  1.00  0.00      RA0  C
ATOM    564  O   ARG A  61      27.883  14.349  23.255  1.00  0.00      RA0  O
ATOM    565  N   THR A  62      29.068  15.696  24.556  1.00  0.00      RA0  N
ATOM    566  H   THR A  62      29.507  15.909  25.431  1.00  0.00      RA0  H
ATOM    567  CA  THR A  62      29.125  16.716  23.498  1.00  0.00      RA0  C
ATOM    568  CB  THR A  62      29.751  17.999  24.034  1.00  0.00      RA0  C
ATOM    569  OG1 THR A  62      29.007  18.442  25.169  1.00  0.00      RA0  O
ATOM    570  HG1 THR A  62      29.543  18.233  25.927  1.00  0.00      RA0  H
ATOM    571  CG2 THR A  62      29.770  19.098  22.975  1.00  0.00      RA0  C
ATOM    572  C   THR A  62      29.753  16.227  22.195  1.00  0.00      RA0  C
ATOM    573  O   THR A  62      29.208  16.500  21.115  1.00  0.00      RA0  O
ATOM    574  N   ARG A  63      30.862  15.494  22.279  1.00  0.00      RA0  N
ATOM    575  H   ARG A  63      31.249  15.288  23.179  1.00  0.00      RA0  H
ATOM    576  CA  ARG A  63      31.512  14.989  21.056  1.00  0.00      RA0  C
ATOM    577  CB  ARG A  63      32.853  14.315  21.350  1.00  0.00      RA0  C
ATOM    578  CG  ARG A  63      33.623  14.104  20.044  1.00  0.00      RA0  C
ATOM    579  CD  ARG A  63      34.915  13.300  20.175  1.00  0.00      RA0  C
ATOM    580  NE  ARG A  63      35.858  13.910  21.108  1.00  0.00      RA0  N
ATOM    581  HE  ARG A  63      35.763  13.763  22.109  1.00  0.00      RA0  H
ATOM    582  CZ  ARG A  63      36.922  14.642  20.673  1.00  0.00      RA0  C
ATOM    583  NH1 ARG A  63      37.050  14.968  19.372  1.00  0.00      RA0  N
ATOM    584 HH11 ARG A  63      37.858  15.472  19.049  1.00  0.00      RA0  H
ATOM    585 HH12 ARG A  63      36.365  14.750  18.670  1.00  0.00      RA0  H
ATOM    586  NH2 ARG A  63      37.846  15.033  21.566  1.00  0.00      RA0  N
ATOM    587 HH21 ARG A  63      38.680  15.535  21.342  1.00  0.00      RA0  H
ATOM    588 HH22 ARG A  63      37.668  14.802  22.544  1.00  0.00      RA0  H
ATOM    589  C   ARG A  63      30.575  14.030  20.331  1.00  0.00      RA0  C
ATOM    590  O   ARG A  63      30.398  14.108  19.117  1.00  0.00      RA0  O
ATOM    591  N   GLU A  64      29.966  13.136  21.094  1.00  0.00      RA0  N
ATOM    592  H   GLU A  64      30.094  13.168  22.083  1.00  0.00      RA0  H
ATOM    593  CA  GLU A  64      29.007  12.179  20.558  1.00  0.00      RA0  C
ATOM    594  CB  GLU A  64      28.369  11.350  21.675  1.00  0.00      RA0  C
ATOM    595  CG  GLU A  64      27.357  10.336  21.130  1.00  0.00      RA0  C
ATOM    596  CD  GLU A  64      26.444   9.863  22.243  1.00  0.00      RA0  C
ATOM    597  OE1 GLU A  64      26.637  10.266  23.382  1.00  0.00      RA0  O
ATOM    598  OE2 GLU A  64      25.505   9.119  21.979  1.00  0.00      RA0  O
ATOM    599  C   GLU A  64      27.896  12.887  19.786  1.00  0.00      RA0  C
ATOM    600  O   GLU A  64      27.583  12.517  18.641  1.00  0.00      RA0  O
ATOM    601  N   PHE A  65      27.315  13.903  20.412  1.00  0.00      RA0  N
ATOM    602  H   PHE A  65      27.592  14.105  21.353  1.00  0.00      RA0  H
ATOM    603  CA  PHE A  65      26.271  14.717  19.787  1.00  0.00      RA0  C
ATOM    604  CB  PHE A  65      25.863  15.844  20.739  1.00  0.00      RA0  C
ATOM    605  CG  PHE A  65      24.978  16.851  20.041  1.00  0.00      RA0  C
ATOM    606  CD1 PHE A  65      23.863  16.438  19.320  1.00  0.00      RA0  C
ATOM    607  CD2 PHE A  65      25.289  18.204  20.120  1.00  0.00      RA0  C
ATOM    608  CE1 PHE A  65      23.078  17.374  18.659  1.00  0.00      RA0  C
ATOM    609  CE2 PHE A  65      24.499  19.141  19.465  1.00  0.00      RA0  C
ATOM    610  CZ  PHE A  65      23.397  18.725  18.727  1.00  0.00      RA0  C
ATOM    611  C   PHE A  65      26.731  15.273  18.458  1.00  0.00      RA0  C
ATOM    612  O   PHE A  65      26.046  15.148  17.451  1.00  0.00      RA0  O
ATOM    613  N   LEU A  66      27.892  15.922  18.460  1.00  0.00      RA0  N
ATOM    614  H   LEU A  66      28.440  15.950  19.300  1.00  0.00      RA0  H
ATOM    615  CA  LEU A  66      28.377  16.573  17.243  1.00  0.00      RA0  C
ATOM    616  CB  LEU A  66      29.517  17.529  17.567  1.00  0.00      RA0  C
ATOM    617  CG  LEU A  66      29.019  18.732  18.362  1.00  0.00      RA0  C
ATOM    618  CD1 LEU A  66      30.168  19.640  18.787  1.00  0.00      RA0  C
ATOM    619  CD2 LEU A  66      27.942  19.499  17.596  1.00  0.00      RA0  C
ATOM    620  C   LEU A  66      28.764  15.604  16.132  1.00  0.00      RA0  C
ATOM    621  O   LEU A  66      28.697  15.968  14.960  1.00  0.00      RA0  O
ATOM    622  N   ARG A  67      29.192  14.397  16.484  1.00  0.00      RA0  N
ATOM    623  H   ARG A  67      29.252  14.163  17.457  1.00  0.00      RA0  H
ATOM    624  CA  ARG A  67      29.454  13.340  15.473  1.00  0.00      RA0  C
ATOM    625  CB  ARG A  67      30.072  12.066  16.058  1.00  0.00      RA0  C
ATOM    626  CG  ARG A  67      31.427  12.198  16.748  1.00  0.00      RA0  C
ATOM    627  CD  ARG A  67      32.088  10.830  16.956  1.00  0.00      RA0  C
ATOM    628  NE  ARG A  67      32.613  10.305  15.693  1.00  0.00      RA0  N
ATOM    629  HE  ARG A  67      33.070  10.969  15.079  1.00  0.00      RA0  H
ATOM    630  CZ  ARG A  67      32.550   8.981  15.362  1.00  0.00      RA0  C
ATOM    631  NH1 ARG A  67      31.870   8.115  16.148  1.00  0.00      RA0  N
ATOM    632 HH11 ARG A  67      31.796   7.135  15.926  1.00  0.00      RA0  H
ATOM    633 HH12 ARG A  67      31.403   8.425  16.981  1.00  0.00      RA0  H
ATOM    634  NH2 ARG A  67      33.170   8.564  14.240  1.00  0.00      RA0  N
ATOM    635 HH21 ARG A  67      33.177   7.612  13.918  1.00  0.00      RA0  H
ATOM    636 HH22 ARG A  67      33.659   9.245  13.667  1.00  0.00      RA0  H
ATOM    637  C   ARG A  67      28.188  12.911  14.731  1.00  0.00      RA0  C
ATOM    638  O   ARG A  67      28.254  12.355  13.637  1.00  0.00      RA0  O
ATOM    639  N   TYR A  68      27.042  13.117  15.373  1.00  0.00      RA0  N
ATOM    640  H   TYR A  68      27.043  13.518  16.290  1.00  0.00      RA0  H
ATOM    641  CA  TYR A  68      25.729  12.846  14.764  1.00  0.00      RA0  C
ATOM    642  CB  TYR A  68      24.781  12.376  15.867  1.00  0.00      RA0  C
ATOM    643  CG  TYR A  68      23.396  12.157  15.315  1.00  0.00      RA0  C
ATOM    644  CD1 TYR A  68      23.199  11.256  14.276  1.00  0.00      RA0  C
ATOM    645  CE1 TYR A  68      21.922  11.052  13.773  1.00  0.00      RA0  C
ATOM    646  CD2 TYR A  68      22.320  12.854  15.850  1.00  0.00      RA0  C
ATOM    647  CE2 TYR A  68      21.041  12.644  15.350  1.00  0.00      RA0  C
ATOM    648  CZ  TYR A  68      20.844  11.741  14.312  1.00  0.00      RA0  C
ATOM    649  OH  TYR A  68      19.577  11.528  13.810  1.00  0.00      RA0  O
ATOM    650  HH  TYR A  68      19.636  10.784  13.217  1.00  0.00      RA0  H
ATOM    651  C   TYR A  68      25.182  14.082  14.049  1.00  0.00      RA0  C
ATOM    652  O   TYR A  68      24.587  14.004  12.970  1.00  0.00      RA0  O
ATOM    653  N   LEU A  69      25.409  15.257  14.618  1.00  0.00      RA0  N
ATOM    654  H   LEU A  69      25.886  15.288  15.497  1.00  0.00      RA0  H
ATOM    655  CA  LEU A  69      24.885  16.493  14.010  1.00  0.00      RA0  C
ATOM    656  CB  LEU A  69      24.988  17.622  15.037  1.00  0.00      RA0  C
ATOM    657  CG  LEU A  69      24.234  18.891  14.637  1.00  0.00      RA0  C
ATOM    658  CD1 LEU A  69      22.722  18.678  14.680  1.00  0.00      RA0  C
ATOM    659  CD2 LEU A  69      24.663  20.100  15.468  1.00  0.00      RA0  C
ATOM    660  C   LEU A  69      25.563  16.920  12.701  1.00  0.00      RA0  C
ATOM    661  O   LEU A  69      24.902  17.411  11.761  1.00  0.00      RA0  O
ATOM    662  N   LEU A  70      26.889  16.776  12.653  1.00  0.00      RA0  N
ATOM    663  H   LEU A  70      27.367  16.244  13.355  1.00  0.00      RA0  H
ATOM    664  CA  LEU A  70      27.696  17.335  11.584  1.00  0.00      RA0  C
ATOM    665  CB  LEU A  70      28.893  18.084  12.170  1.00  0.00      RA0  C
ATOM    666  CG  LEU A  70      28.493  19.190  13.146  1.00  0.00      RA0  C
ATOM    667  CD1 LEU A  70      29.708  19.779  13.862  1.00  0.00      RA0  C
ATOM    668  CD2 LEU A  70      27.653  20.270  12.466  1.00  0.00      RA0  C
ATOM    669  C   LEU A  70      28.190  16.294  10.605  1.00  0.00      RA0  C
ATOM    670  O   LEU A  70      28.403  15.156  10.966  1.00  0.00      RA0  O
ATOM    671  N   ALA A  71      28.416  16.706   9.355  1.00  0.00      RA0  N
ATOM    672  H   ALA A  71      28.282  17.674   9.132  1.00  0.00      RA0  H
ATOM    673  CA  ALA A  71      28.853  15.767   8.340  1.00  0.00      RA0  C
ATOM    674  CB  ALA A  71      28.328  16.198   6.973  1.00  0.00      RA0  C
ATOM    675  C   ALA A  71      30.368  15.588   8.235  1.00  0.00      RA0  C
ATOM    676  O   ALA A  71      30.833  14.540   7.759  1.00  0.00      RA0  O
ATOM    677  N   ASN A  72      31.134  16.589   8.665  1.00  0.00      RA0  N
ATOM    678  H   ASN A  72      30.711  17.405   9.062  1.00  0.00      RA0  H
ATOM    679  CA  ASN A  72      32.539  16.342   8.981  1.00  0.00      RA0  C
ATOM    680  CB  ASN A  72      33.355  17.624   9.090  1.00  0.00      RA0  C
ATOM    681  CG  ASN A  72      34.811  17.374   8.743  1.00  0.00      RA0  C
ATOM    682  OD1 ASN A  72      35.365  16.277   8.872  1.00  0.00      RA0  O
ATOM    683  ND2 ASN A  72      35.418  18.481   8.278  1.00  0.00      RA0  N
ATOM    684 HD21 ASN A  72      34.884  19.334   8.202  1.00  0.00      RA0  H
ATOM    685 HD22 ASN A  72      36.368  18.560   7.980  1.00  0.00      RA0  H
ATOM    686  C   ASN A  72      32.503  15.581  10.309  1.00  0.00      RA0  C
ATOM    687  O   ASN A  72      31.427  15.435  10.899  1.00  0.00      RA0  O
ATOM    688  N   ASP A  73      33.647  15.069  10.759  1.00  0.00      RA0  N
ATOM    689  H   ASP A  73      34.516  15.307  10.329  1.00  0.00      RA0  H
ATOM    690  CA  ASP A  73      33.706  14.238  11.957  1.00  0.00      RA0  C
ATOM    691  CB  ASP A  73      34.158  12.799  11.726  1.00  0.00      RA0  C
ATOM    692  CG  ASP A  73      33.886  11.990  12.985  1.00  0.00      RA0  C
ATOM    693  OD1 ASP A  73      33.339  12.527  13.942  1.00  0.00      RA0  O
ATOM    694  OD2 ASP A  73      34.200  10.806  13.013  1.00  0.00      RA0  O
ATOM    695  C   ASP A  73      34.573  14.867  13.033  1.00  0.00      RA0  C
ATOM    696  O   ASP A  73      35.803  14.869  12.924  1.00  0.00      RA0  O
ATOM    697  N   VAL A  74      33.951  15.352  14.101  1.00  0.00      RA0  N
ATOM    698  H   VAL A  74      32.985  15.115  14.207  1.00  0.00      RA0  H
ATOM    699  CA  VAL A  74      34.717  16.007  15.148  1.00  0.00      RA0  C
ATOM    700  CB  VAL A  74      33.791  16.799  16.069  1.00  0.00      RA0  C
ATOM    701  CG1 VAL A  74      33.051  17.880  15.280  1.00  0.00      RA0  C
ATOM    702  CG2 VAL A  74      32.832  15.870  16.811  1.00  0.00      RA0  C
ATOM    703  C   VAL A  74      35.604  15.060  15.948  1.00  0.00      RA0  C
ATOM    704  O   VAL A  74      36.333  15.528  16.833  1.00  0.00      RA0  O
ATOM    705  N   ALA A  75      35.537  13.750  15.655  1.00  0.00      RA0  N
ATOM    706  H   ALA A  75      34.886  13.414  14.968  1.00  0.00      RA0  H
ATOM    707  CA  ALA A  75      36.504  12.790  16.211  1.00  0.00      RA0  C
ATOM    708  CB  ALA A  75      36.229  11.371  15.715  1.00  0.00      RA0  C
ATOM    709  C   ALA A  75      37.930  13.195  15.816  1.00  0.00      RA0  C
ATOM    710  O   ALA A  75      38.893  12.833  16.499  1.00  0.00      RA0  O
ATOM    711  N   LYS A  76      38.038  13.933  14.713  1.00  0.00      RA0  N
ATOM    712  H   LYS A  76      37.212  14.171  14.198  1.00  0.00      RA0  H
ATOM    713  CA  LYS A  76      39.319  14.412  14.204  1.00  0.00      RA0  C
ATOM    714  CB  LYS A  76      39.180  14.900  12.764  1.00  0.00      RA0  C
ATOM    715  CG  LYS A  76      38.624  13.883  11.769  1.00  0.00      RA0  C
ATOM    716  CD  LYS A  76      38.287  14.584  10.451  1.00  0.00      RA0  C
ATOM    717  CE  LYS A  76      37.643  13.668   9.413  1.00  0.00      RA0  C
ATOM    718  NZ  LYS A  76      37.245  14.475   8.250  1.00  0.00      RA0  N
ATOM    719  HZ1 LYS A  76      36.775  13.880   7.541  1.00  0.00      RA0  H
ATOM    720  HZ2 LYS A  76      36.576  15.212   8.559  1.00  0.00      RA0  H
ATOM    721  HZ3 LYS A  76      38.075  14.932   7.827  1.00  0.00      RA0  H
ATOM    722  C   LYS A  76      39.898  15.565  15.013  1.00  0.00      RA0  C
ATOM    723  O   LYS A  76      41.055  15.924  14.815  1.00  0.00      RA0  O
ATOM    724  N   LEU A  77      39.123  16.143  15.923  1.00  0.00      RA0  N
ATOM    725  H   LEU A  77      38.209  15.782  16.109  1.00  0.00      RA0  H
ATOM    726  CA  LEU A  77      39.623  17.176  16.810  1.00  0.00      RA0  C
ATOM    727  CB  LEU A  77      38.500  18.144  17.167  1.00  0.00      RA0  C
ATOM    728  CG  LEU A  77      37.834  18.784  15.950  1.00  0.00      RA0  C
ATOM    729  CD1 LEU A  77      36.698  19.732  16.342  1.00  0.00      RA0  C
ATOM    730  CD2 LEU A  77      38.857  19.469  15.049  1.00  0.00      RA0  C
ATOM    731  C   LEU A  77      40.167  16.489  18.054  1.00  0.00      RA0  C
ATOM    732  O   LEU A  77      39.427  16.189  18.980  1.00  0.00      RA0  O
ATOM    733  N   THR A  78      41.473  16.235  18.068  1.00  0.00      RA0  N
ATOM    734  H   THR A  78      42.035  16.498  17.287  1.00  0.00      RA0  H
ATOM    735  CA  THR A  78      42.107  15.488  19.185  1.00  0.00      RA0  C
ATOM    736  CB  THR A  78      42.832  14.371  18.451  1.00  0.00      RA0  C
ATOM    737  OG1 THR A  78      43.362  14.910  17.214  1.00  0.00      RA0  O
ATOM    738  HG1 THR A  78      42.667  14.739  16.574  1.00  0.00      RA0  H
ATOM    739  CG2 THR A  78      41.908  13.191  18.146  1.00  0.00      RA0  C
ATOM    740  C   THR A  78      43.078  16.304  20.027  1.00  0.00      RA0  C
ATOM    741  O   THR A  78      43.410  15.889  21.155  1.00  0.00      RA0  O
ATOM    742  N   LYS A  79      43.528  17.453  19.501  1.00  0.00      RA0  N
ATOM    743  H   LYS A  79      43.092  17.827  18.685  1.00  0.00      RA0  H
ATOM    744  CA  LYS A  79      44.312  18.401  20.272  1.00  0.00      RA0  C
ATOM    745  CB  LYS A  79      45.444  18.842  19.351  1.00  0.00      RA0  C
ATOM    746  CG  LYS A  79      46.055  17.539  18.825  1.00  0.00      RA0  C
ATOM    747  CD  LYS A  79      46.730  17.604  17.459  1.00  0.00      RA0  C
ATOM    748  CE  LYS A  79      47.109  16.199  16.974  1.00  0.00      RA0  C
ATOM    749  NZ  LYS A  79      45.911  15.355  16.808  1.00  0.00      RA0  N
ATOM    750  HZ1 LYS A  79      46.195  14.403  16.504  1.00  0.00      RA0  H
ATOM    751  HZ2 LYS A  79      45.358  15.262  17.685  1.00  0.00      RA0  H
ATOM    752  HZ3 LYS A  79      45.269  15.750  16.095  1.00  0.00      RA0  H
ATOM    753  C   LYS A  79      43.414  19.517  20.757  1.00  0.00      RA0  C
ATOM    754  O   LYS A  79      42.652  20.118  19.980  1.00  0.00      RA0  O
ATOM    755  N   SER A  80      43.494  19.801  22.042  1.00  0.00      RA0  N
ATOM    756  H   SER A  80      44.169  19.352  22.623  1.00  0.00      RA0  H
ATOM    757  CA  SER A  80      42.700  20.851  22.634  1.00  0.00      RA0  C
ATOM    758  CB  SER A  80      43.131  20.918  24.108  1.00  0.00      RA0  C
ATOM    759  OG  SER A  80      42.236  21.687  24.912  1.00  0.00      RA0  O
ATOM    760  HG  SER A  80      41.461  21.156  25.080  1.00  0.00      RA0  H
ATOM    761  C   SER A  80      42.842  22.179  21.880  1.00  0.00      RA0  C
ATOM    762  O   SER A  80      43.950  22.597  21.542  1.00  0.00      RA0  O
ATOM    763  N   GLY A  81      41.709  22.810  21.592  1.00  0.00      RA0  N
ATOM    764  H   GLY A  81      40.841  22.399  21.864  1.00  0.00      RA0  H
ATOM    765  CA  GLY A  81      41.659  24.027  20.776  1.00  0.00      RA0  C
ATOM    766  C   GLY A  81      41.477  23.854  19.277  1.00  0.00      RA0  C
ATOM    767  O   GLY A  81      41.195  24.831  18.591  1.00  0.00      RA0  O
ATOM    768  N   LYS A  82      41.617  22.633  18.765  1.00  0.00      RA0  N
ATOM    769  H   LYS A  82      41.736  21.865  19.396  1.00  0.00      RA0  H
ATOM    770  CA  LYS A  82      41.534  22.380  17.344  1.00  0.00      RA0  C
ATOM    771  CB  LYS A  82      42.047  20.962  17.045  1.00  0.00      RA0  C
ATOM    772  CG  LYS A  82      42.295  20.648  15.568  1.00  0.00      RA0  C
ATOM    773  CD  LYS A  82      43.217  21.685  14.941  1.00  0.00      RA0  C
ATOM    774  CE  LYS A  82      43.395  21.570  13.429  1.00  0.00      RA0  C
ATOM    775  NZ  LYS A  82      43.680  22.915  12.916  1.00  0.00      RA0  N
ATOM    776  HZ1 LYS A  82      43.642  22.945  11.880  1.00  0.00      RA0  H
ATOM    777  HZ2 LYS A  82      42.935  23.537  13.292  1.00  0.00      RA0  H
ATOM    778  HZ3 LYS A  82      44.588  23.319  13.226  1.00  0.00      RA0  H
ATOM    779  C   LYS A  82      40.106  22.609  16.820  1.00  0.00      RA0  C
ATOM    780  O   LYS A  82      39.126  22.282  17.484  1.00  0.00      RA0  O
ATOM    781  N   ALA A  83      40.029  23.199  15.641  1.00  0.00      RA0  N
ATOM    782  H   ALA A  83      40.859  23.439  15.143  1.00  0.00      RA0  H
ATOM    783  CA  ALA A  83      38.765  23.489  14.979  1.00  0.00      RA0  C
ATOM    784  CB  ALA A  83      38.620  24.991  14.747  1.00  0.00      RA0  C
ATOM    785  C   ALA A  83      38.671  22.791  13.623  1.00  0.00      RA0  C
ATOM    786  O   ALA A  83      39.659  22.429  13.001  1.00  0.00      RA0  O
ATOM    787  N   LEU A  84      37.443  22.581  13.172  1.00  0.00      RA0  N
ATOM    788  H   LEU A  84      36.640  22.834  13.721  1.00  0.00      RA0  H
ATOM    789  CA  LEU A  84      37.234  22.187  11.795  1.00  0.00      RA0  C
ATOM    790  CB  LEU A  84      37.205  20.656  11.591  1.00  0.00      RA0  C
ATOM    791  CG  LEU A  84      36.133  19.796  12.277  1.00  0.00      RA0  C
ATOM    792  CD1 LEU A  84      34.746  19.930  11.654  1.00  0.00      RA0  C
ATOM    793  CD2 LEU A  84      36.538  18.320  12.272  1.00  0.00      RA0  C
ATOM    794  C   LEU A  84      36.040  22.924  11.189  1.00  0.00      RA0  C
ATOM    795  O   LEU A  84      35.225  23.529  11.883  1.00  0.00      RA0  O
ATOM    796  N   TYR A  85      35.998  22.850   9.877  1.00  0.00      RA0  N
ATOM    797  H   TYR A  85      36.644  22.267   9.389  1.00  0.00      RA0  H
ATOM    798  CA  TYR A  85      34.907  23.412   9.072  1.00  0.00      RA0  C
ATOM    799  CB  TYR A  85      35.551  24.058   7.836  1.00  0.00      RA0  C
ATOM    800  CG  TYR A  85      34.569  24.654   6.849  1.00  0.00      RA0  C
ATOM    801  CD1 TYR A  85      34.368  26.029   6.822  1.00  0.00      RA0  C
ATOM    802  CE1 TYR A  85      33.540  26.595   5.860  1.00  0.00      RA0  C
ATOM    803  CD2 TYR A  85      33.902  23.849   5.932  1.00  0.00      RA0  C
ATOM    804  CE2 TYR A  85      33.064  24.412   4.978  1.00  0.00      RA0  C
ATOM    805  CZ  TYR A  85      32.887  25.789   4.934  1.00  0.00      RA0  C
ATOM    806  OH  TYR A  85      32.068  26.349   3.974  1.00  0.00      RA0  O
ATOM    807  HH  TYR A  85      31.439  26.921   4.432  1.00  0.00      RA0  H
ATOM    808  C   TYR A  85      33.967  22.272   8.678  1.00  0.00      RA0  C
ATOM    809  O   TYR A  85      34.404  21.226   8.177  1.00  0.00      RA0  O
ATOM    810  N   SER A  86      32.653  22.482   8.855  1.00  0.00      RA0  N
ATOM    811  H   SER A  86      32.287  23.354   9.198  1.00  0.00      RA0  H
ATOM    812  CA  SER A  86      31.685  21.431   8.538  1.00  0.00      RA0  C
ATOM    813  CB  SER A  86      31.443  20.594   9.806  1.00  0.00      RA0  C
ATOM    814  OG  SER A  86      30.672  19.407   9.531  1.00  0.00      RA0  O
ATOM    815  HG  SER A  86      29.757  19.689   9.496  1.00  0.00      RA0  H
ATOM    816  C   SER A  86      30.361  21.981   8.001  1.00  0.00      RA0  C
ATOM    817  O   SER A  86      29.965  23.107   8.309  1.00  0.00      RA0  O
ATOM    818  N   GLY A  87      29.716  21.168   7.167  1.00  0.00      RA0  N
ATOM    819  H   GLY A  87      30.151  20.301   6.933  1.00  0.00      RA0  H
ATOM    820  CA  GLY A  87      28.287  21.302   6.928  1.00  0.00      RA0  C
ATOM    821  C   GLY A  87      27.473  20.679   8.039  1.00  0.00      RA0  C
ATOM    822  O   GLY A  87      27.917  19.744   8.707  1.00  0.00      RA0  O
ATOM    823  N   MSE A  88      26.250  21.194   8.186  1.00  0.00      RA0  N
ATOM    824  H   MSE A  88      25.969  21.984   7.632  1.00  0.00      RA0  H
ATOM    825  CA  MSE A  88      25.238  20.667   9.074  1.00  0.00      RA0  C
ATOM    826  CB  MSE A  88      24.886  21.679  10.163  1.00  0.00      RA0  C
ATOM    827  CG  MSE A  88      23.740  21.200  11.055  1.00  0.00      RA0  C
ATOM    828  SE  MSE A  88      23.484  22.276  12.475  1.00  0.00      RA0  S
ATOM    829  CE  MSE A  88      23.349  23.838  11.590  1.00  0.00      RA0  C
ATOM    830  C   MSE A  88      24.063  20.421   8.138  1.00  0.00      RA0  C
ATOM    831  O   MSE A  88      23.555  21.362   7.509  1.00  0.00      RA0  O
ATOM    832  N   LEU A  89      23.687  19.165   8.001  1.00  0.00      RA0  N
ATOM    833  H   LEU A  89      23.955  18.466   8.666  1.00  0.00      RA0  H
ATOM    834  CA  LEU A  89      22.754  18.756   6.944  1.00  0.00      RA0  C
ATOM    835  CB  LEU A  89      23.297  17.565   6.155  1.00  0.00      RA0  C
ATOM    836  CG  LEU A  89      24.713  17.728   5.608  1.00  0.00      RA0  C
ATOM    837  CD1 LEU A  89      25.132  16.478   4.836  1.00  0.00      RA0  C
ATOM    838  CD2 LEU A  89      24.882  18.995   4.772  1.00  0.00      RA0  C
ATOM    839  C   LEU A  89      21.370  18.368   7.461  1.00  0.00      RA0  C
ATOM    840  O   LEU A  89      21.208  17.885   8.590  1.00  0.00      RA0  O
ATOM    841  N   ASN A  90      20.384  18.489   6.575  1.00  0.00      RA0  N
ATOM    842  H   ASN A  90      20.622  18.782   5.647  1.00  0.00      RA0  H
ATOM    843  CA  ASN A  90      19.064  17.944   6.872  1.00  0.00      RA0  C
ATOM    844  CB  ASN A  90      17.974  18.781   6.186  1.00  0.00      RA0  C
ATOM    845  CG  ASN A  90      18.148  18.787   4.675  1.00  0.00      RA0  C
ATOM    846  OD1 ASN A  90      18.359  17.761   4.036  1.00  0.00      RA0  O
ATOM    847  ND2 ASN A  90      18.031  20.008   4.124  1.00  0.00      RA0  N
ATOM    848 HD21 ASN A  90      17.944  20.834   4.699  1.00  0.00      RA0  H
ATOM    849 HD22 ASN A  90      18.035  20.216   3.142  1.00  0.00      RA0  H
ATOM    850  C   ASN A  90      19.018  16.487   6.403  1.00  0.00      RA0  C
ATOM    851  O   ASN A  90      19.973  15.979   5.830  1.00  0.00      RA0  O
ATOM    852  N   ALA A  91      17.918  15.791   6.668  1.00  0.00      RA0  N
ATOM    853  H   ALA A  91      17.129  16.247   7.072  1.00  0.00      RA0  H
ATOM    854  CA  ALA A  91      17.838  14.369   6.357  1.00  0.00      RA0  C
ATOM    855  CB  ALA A  91      16.558  13.765   6.935  1.00  0.00      RA0  C
ATOM    856  C   ALA A  91      17.886  14.091   4.858  1.00  0.00      RA0  C
ATOM    857  O   ALA A  91      18.229  12.989   4.455  1.00  0.00      RA0  O
ATOM    858  N   SER A  92      17.542  15.083   4.027  1.00  0.00      RA0  N
ATOM    859  H   SER A  92      17.301  15.996   4.350  1.00  0.00      RA0  H
ATOM    860  CA  SER A  92      17.594  14.959   2.575  1.00  0.00      RA0  C
ATOM    861  CB  SER A  92      16.542  15.951   2.129  1.00  0.00      RA0  C
ATOM    862  OG  SER A  92      15.733  16.210   3.290  1.00  0.00      RA0  O
ATOM    863  HG  SER A  92      15.113  16.877   3.026  1.00  0.00      RA0  H
ATOM    864  C   SER A  92      18.997  15.185   2.018  1.00  0.00      RA0  C
ATOM    865  O   SER A  92      19.215  15.090   0.808  1.00  0.00      RA0  O
ATOM    866  N   GLY A  93      19.932  15.485   2.901  1.00  0.00      RA0  N
ATOM    867  H   GLY A  93      19.695  15.646   3.861  1.00  0.00      RA0  H
ATOM    868  CA  GLY A  93      21.322  15.742   2.489  1.00  0.00      RA0  C
ATOM    869  C   GLY A  93      21.556  17.152   1.966  1.00  0.00      RA0  C
ATOM    870  O   GLY A  93      22.609  17.446   1.413  1.00  0.00      RA0  O
ATOM    871  N   GLY A  94      20.597  18.049   2.151  1.00  0.00      RA0  N
ATOM    872  H   GLY A  94      19.808  17.802   2.714  1.00  0.00      RA0  H
ATOM    873  CA  GLY A  94      20.797  19.454   1.844  1.00  0.00      RA0  C
ATOM    874  C   GLY A  94      21.469  20.174   3.011  1.00  0.00      RA0  C
ATOM    875  O   GLY A  94      21.515  19.672   4.143  1.00  0.00      RA0  O
ATOM    876  N   VAL A  95      22.004  21.355   2.748  1.00  0.00      RA0  N
ATOM    877  H   VAL A  95      21.820  21.815   1.875  1.00  0.00      RA0  H
ATOM    878  CA  VAL A  95      22.779  22.059   3.750  1.00  0.00      RA0  C
ATOM    879  CB  VAL A  95      23.938  22.807   3.094  1.00  0.00      RA0  C
ATOM    880  CG1 VAL A  95      24.865  23.417   4.144  1.00  0.00      RA0  C
ATOM    881  CG2 VAL A  95      24.702  21.902   2.130  1.00  0.00      RA0  C
ATOM    882  C   VAL A  95      21.909  23.021   4.523  1.00  0.00      RA0  C
ATOM    883  O   VAL A  95      21.337  23.957   3.934  1.00  0.00      RA0  O
ATOM    884  N   ILE A  96      21.837  22.795   5.828  1.00  0.00      RA0  N
ATOM    885  H   ILE A  96      22.351  22.025   6.204  1.00  0.00      RA0  H
ATOM    886  CA  ILE A  96      21.205  23.724   6.764  1.00  0.00      RA0  C
ATOM    887  CB  ILE A  96      20.926  23.007   8.088  1.00  0.00      RA0  C
ATOM    888  CG2 ILE A  96      20.336  23.931   9.150  1.00  0.00      RA0  C
ATOM    889  CG1 ILE A  96      20.039  21.791   7.864  1.00  0.00      RA0  C
ATOM    890  CD1 ILE A  96      19.693  21.111   9.184  1.00  0.00      RA0  C
ATOM    891  C   ILE A  96      22.105  24.922   7.010  1.00  0.00      RA0  C
ATOM    892  O   ILE A  96      21.636  26.055   7.018  1.00  0.00      RA0  O
ATOM    893  N   ASP A  97      23.403  24.677   7.207  1.00  0.00      RA0  N
ATOM    894  H   ASP A  97      23.796  23.757   7.259  1.00  0.00      RA0  H
ATOM    895  CA  ASP A  97      24.364  25.760   7.328  1.00  0.00      RA0  C
ATOM    896  CB  ASP A  97      24.227  26.772   8.496  1.00  0.00      RA0  C
ATOM    897  CG  ASP A  97      24.667  28.145   7.958  1.00  0.00      RA0  C
ATOM    898  OD1 ASP A  97      24.933  28.220   6.765  1.00  0.00      RA0  O
ATOM    899  OD2 ASP A  97      24.745  29.141   8.684  1.00  0.00      RA0  O
ATOM    900  C   ASP A  97      25.776  25.150   7.217  1.00  0.00      RA0  C
ATOM    901  O   ASP A  97      25.940  23.916   7.271  1.00  0.00      RA0  O
ATOM    902  N   ASP A  98      26.755  26.031   7.049  1.00  0.00      RA0  N
ATOM    903  H   ASP A  98      26.541  27.013   7.023  1.00  0.00      RA0  H
ATOM    904  CA  ASP A  98      28.135  25.692   7.330  1.00  0.00      RA0  C
ATOM    905  CB  ASP A  98      29.041  25.764   6.089  1.00  0.00      RA0  C
ATOM    906  CG  ASP A  98      29.873  27.026   5.980  1.00  0.00      RA0  C
ATOM    907  OD1 ASP A  98      29.714  27.751   5.001  1.00  0.00      RA0  O
ATOM    908  OD2 ASP A  98      30.768  27.228   6.794  1.00  0.00      RA0  O
ATOM    909  C   ASP A  98      28.626  26.441   8.568  1.00  0.00      RA0  C
ATOM    910  O   ASP A  98      28.047  27.450   8.983  1.00  0.00      RA0  O
ATOM    911  N   LEU A  99      29.680  25.920   9.185  1.00  0.00      RA0  N
ATOM    912  H   LEU A  99      30.200  25.171   8.772  1.00  0.00      RA0  H
ATOM    913  CA  LEU A  99      30.116  26.463  10.453  1.00  0.00      RA0  C
ATOM    914  CB  LEU A  99      29.138  26.063  11.572  1.00  0.00      RA0  C
ATOM    915  CG  LEU A  99      28.690  24.591  11.592  1.00  0.00      RA0  C
ATOM    916  CD1 LEU A  99      29.737  23.623  12.153  1.00  0.00      RA0  C
ATOM    917  CD2 LEU A  99      27.359  24.439  12.329  1.00  0.00      RA0  C
ATOM    918  C   LEU A  99      31.535  26.002  10.793  1.00  0.00      RA0  C
ATOM    919  O   LEU A  99      32.080  25.076  10.152  1.00  0.00      RA0  O
ATOM    920  N   ILE A 100      32.117  26.674  11.778  1.00  0.00      RA0  N
ATOM    921  H   ILE A 100      31.590  27.394  12.233  1.00  0.00      RA0  H
ATOM    922  CA  ILE A 100      33.357  26.250  12.405  1.00  0.00      RA0  C
ATOM    923  CB  ILE A 100      34.324  27.435  12.514  1.00  0.00      RA0  C
ATOM    924  CG2 ILE A 100      35.695  26.995  13.031  1.00  0.00      RA0  C
ATOM    925  CG1 ILE A 100      34.437  28.193  11.191  1.00  0.00      RA0  C
ATOM    926  CD1 ILE A 100      35.144  27.377  10.110  1.00  0.00      RA0  C
ATOM    927  C   ILE A 100      33.032  25.724  13.796  1.00  0.00      RA0  C
ATOM    928  O   ILE A 100      32.209  26.305  14.514  1.00  0.00      RA0  O
ATOM    929  N   VAL A 101      33.655  24.612  14.165  1.00  0.00      RA0  N
ATOM    930  H   VAL A 101      34.331  24.195  13.553  1.00  0.00      RA0  H
ATOM    931  CA  VAL A 101      33.464  24.010  15.481  1.00  0.00      RA0  C
ATOM    932  CB  VAL A 101      32.661  22.708  15.375  1.00  0.00      RA0  C
ATOM    933  CG1 VAL A 101      33.146  21.844  14.219  1.00  0.00      RA0  C
ATOM    934  CG2 VAL A 101      32.626  21.945  16.702  1.00  0.00      RA0  C
ATOM    935  C   VAL A 101      34.820  23.781  16.126  1.00  0.00      RA0  C
ATOM    936  O   VAL A 101      35.731  23.291  15.460  1.00  0.00      RA0  O
ATOM    937  N   TYR A 102      34.922  24.184  17.397  1.00  0.00      RA0  N
ATOM    938  H   TYR A 102      34.095  24.472  17.869  1.00  0.00      RA0  H
ATOM    939  CA  TYR A 102      36.137  24.019  18.230  1.00  0.00      RA0  C
ATOM    940  CB  TYR A 102      36.494  25.322  18.955  1.00  0.00      RA0  C
ATOM    941  CG  TYR A 102      36.673  26.494  18.015  1.00  0.00      RA0  C
ATOM    942  CD1 TYR A 102      35.564  27.163  17.510  1.00  0.00      RA0  C
ATOM    943  CE1 TYR A 102      35.730  28.246  16.657  1.00  0.00      RA0  C
ATOM    944  CD2 TYR A 102      37.951  26.920  17.669  1.00  0.00      RA0  C
ATOM    945  CE2 TYR A 102      38.119  28.008  16.816  1.00  0.00      RA0  C
ATOM    946  CZ  TYR A 102      37.006  28.668  16.306  1.00  0.00      RA0  C
ATOM    947  OH  TYR A 102      37.149  29.740  15.449  1.00  0.00      RA0  O
ATOM    948  HH  TYR A 102      38.065  29.941  15.293  1.00  0.00      RA0  H
ATOM    949  C   TYR A 102      35.944  22.933  19.282  1.00  0.00      RA0  C
ATOM    950  O   TYR A 102      34.884  22.843  19.913  1.00  0.00      RA0  O
ATOM    951  N   TYR A 103      36.987  22.137  19.493  1.00  0.00      RA0  N
ATOM    952  H   TYR A 103      37.827  22.287  18.966  1.00  0.00      RA0  H
ATOM    953  CA  TYR A 103      37.063  21.205  20.621  1.00  0.00      RA0  C
ATOM    954  CB  TYR A 103      37.659  19.890  20.125  1.00  0.00      RA0  C
ATOM    955  CG  TYR A 103      38.317  19.096  21.228  1.00  0.00      RA0  C
ATOM    956  CD1 TYR A 103      37.572  18.596  22.288  1.00  0.00      RA0  C
ATOM    957  CE1 TYR A 103      38.199  17.867  23.289  1.00  0.00      RA0  C
ATOM    958  CD2 TYR A 103      39.686  18.857  21.168  1.00  0.00      RA0  C
ATOM    959  CE2 TYR A 103      40.310  18.124  22.170  1.00  0.00      RA0  C
ATOM    960  CZ  TYR A 103      39.566  17.634  23.235  1.00  0.00      RA0  C
ATOM    961  OH  TYR A 103      40.184  16.915  24.236  1.00  0.00      RA0  O
ATOM    962  HH  TYR A 103      41.087  16.737  24.007  1.00  0.00      RA0  H
ATOM    963  C   TYR A 103      37.952  21.838  21.675  1.00  0.00      RA0  C
ATOM    964  O   TYR A 103      39.070  22.255  21.346  1.00  0.00      RA0  O
ATOM    965  N   PHE A 104      37.469  21.916  22.917  1.00  0.00      RA0  N
ATOM    966  H   PHE A 104      36.545  21.587  23.132  1.00  0.00      RA0  H
ATOM    967  CA  PHE A 104      38.297  22.371  24.068  1.00  0.00      RA0  C
ATOM    968  CB  PHE A 104      37.656  23.569  24.763  1.00  0.00      RA0  C
ATOM    969  CG  PHE A 104      37.588  24.726  23.798  1.00  0.00      RA0  C
ATOM    970  CD1 PHE A 104      38.761  25.279  23.298  1.00  0.00      RA0  C
ATOM    971  CD2 PHE A 104      36.356  25.242  23.417  1.00  0.00      RA0  C
ATOM    972  CE1 PHE A 104      38.703  26.362  22.429  1.00  0.00      RA0  C
ATOM    973  CE2 PHE A 104      36.299  26.326  22.552  1.00  0.00      RA0  C
ATOM    974  CZ  PHE A 104      37.471  26.891  22.065  1.00  0.00      RA0  C
ATOM    975  C   PHE A 104      38.549  21.234  25.057  1.00  0.00      RA0  C
ATOM    976  O   PHE A 104      39.695  20.881  25.318  1.00  0.00      RA0  O
ATOM    977  N   THR A 105      37.473  20.666  25.599  1.00  0.00      RA0  N
ATOM    978  H   THR A 105      36.551  21.026  25.447  1.00  0.00      RA0  H
ATOM    979  CA  THR A 105      37.528  19.428  26.379  1.00  0.00      RA0  C
ATOM    980  CB  THR A 105      37.444  19.954  27.793  1.00  0.00      RA0  C
ATOM    981  OG1 THR A 105      37.283  21.378  27.695  1.00  0.00      RA0  O
ATOM    982  HG1 THR A 105      37.377  21.723  28.573  1.00  0.00      RA0  H
ATOM    983  CG2 THR A 105      38.683  19.605  28.620  1.00  0.00      RA0  C
ATOM    984  C   THR A 105      36.371  18.515  25.975  1.00  0.00      RA0  C
ATOM    985  O   THR A 105      35.486  18.910  25.222  1.00  0.00      RA0  O
ATOM    986  N   GLU A 106      36.339  17.300  26.515  1.00  0.00      RA0  N
ATOM    987  H   GLU A 106      37.098  16.959  27.065  1.00  0.00      RA0  H
ATOM    988  CA  GLU A 106      35.233  16.397  26.204  1.00  0.00      RA0  C
ATOM    989  CB  GLU A 106      35.556  14.945  26.555  1.00  0.00      RA0  C
ATOM    990  CG  GLU A 106      36.814  14.435  25.827  1.00  0.00      RA0  C
ATOM    991  CD  GLU A 106      36.652  14.345  24.309  1.00  0.00      RA0  C
ATOM    992  OE1 GLU A 106      36.112  15.244  23.673  1.00  0.00      RA0  O
ATOM    993  OE2 GLU A 106      37.127  13.384  23.716  1.00  0.00      RA0  O
ATOM    994  C   GLU A 106      33.906  16.919  26.732  1.00  0.00      RA0  C
ATOM    995  O   GLU A 106      32.848  16.421  26.346  1.00  0.00      RA0  O
ATOM    996  N   ASP A 107      33.960  17.891  27.637  1.00  0.00      RA0  N
ATOM    997  H   ASP A 107      34.836  18.275  27.907  1.00  0.00      RA0  H
ATOM    998  CA  ASP A 107      32.769  18.505  28.199  1.00  0.00      RA0  C
ATOM    999  CB  ASP A 107      32.975  18.533  29.721  1.00  0.00      RA0  C
ATOM   1000  CG  ASP A 107      31.755  18.969  30.516  1.00  0.00      RA0  C
ATOM   1001  OD1 ASP A 107      30.706  18.335  30.443  1.00  0.00      RA0  O
ATOM   1002  OD2 ASP A 107      31.863  19.926  31.275  1.00  0.00      RA0  O
ATOM   1003  C   ASP A 107      32.470  19.884  27.594  1.00  0.00      RA0  C
ATOM   1004  O   ASP A 107      31.556  20.554  28.051  1.00  0.00      RA0  O
ATOM   1005  N   PHE A 108      33.236  20.316  26.583  1.00  0.00      RA0  N
ATOM   1006  H   PHE A 108      33.899  19.727  26.116  1.00  0.00      RA0  H
ATOM   1007  CA  PHE A 108      33.162  21.700  26.101  1.00  0.00      RA0  C
ATOM   1008  CB  PHE A 108      33.926  22.635  27.040  1.00  0.00      RA0  C
ATOM   1009  CG  PHE A 108      33.717  24.066  26.607  1.00  0.00      RA0  C
ATOM   1010  CD1 PHE A 108      32.473  24.481  26.148  1.00  0.00      RA0  C
ATOM   1011  CD2 PHE A 108      34.771  24.969  26.666  1.00  0.00      RA0  C
ATOM   1012  CE1 PHE A 108      32.293  25.790  25.723  1.00  0.00      RA0  C
ATOM   1013  CE2 PHE A 108      34.589  26.280  26.244  1.00  0.00      RA0  C
ATOM   1014  CZ  PHE A 108      33.353  26.687  25.760  1.00  0.00      RA0  C
ATOM   1015  C   PHE A 108      33.666  21.852  24.650  1.00  0.00      RA0  C
ATOM   1016  O   PHE A 108      34.880  21.753  24.368  1.00  0.00      RA0  O
ATOM   1017  N   PHE A 109      32.701  22.061  23.750  1.00  0.00      RA0  N
ATOM   1018  H   PHE A 109      31.761  22.162  24.093  1.00  0.00      RA0  H
ATOM   1019  CA  PHE A 109      32.924  22.476  22.360  1.00  0.00      RA0  C
ATOM   1020  CB  PHE A 109      32.341  21.448  21.384  1.00  0.00      RA0  C
ATOM   1021  CG  PHE A 109      33.133  20.158  21.300  1.00  0.00      RA0  C
ATOM   1022  CD1 PHE A 109      33.354  19.365  22.421  1.00  0.00      RA0  C
ATOM   1023  CD2 PHE A 109      33.616  19.742  20.064  1.00  0.00      RA0  C
ATOM   1024  CE1 PHE A 109      34.026  18.155  22.305  1.00  0.00      RA0  C
ATOM   1025  CE2 PHE A 109      34.285  18.530  19.943  1.00  0.00      RA0  C
ATOM   1026  CZ  PHE A 109      34.481  17.731  21.062  1.00  0.00      RA0  C
ATOM   1027  C   PHE A 109      32.241  23.819  22.089  1.00  0.00      RA0  C
ATOM   1028  O   PHE A 109      31.394  24.282  22.856  1.00  0.00      RA0  O
ATOM   1029  N   ARG A 110      32.585  24.424  20.962  1.00  0.00      RA0  N
ATOM   1030  H   ARG A 110      33.240  23.992  20.337  1.00  0.00      RA0  H
ATOM   1031  CA  ARG A 110      32.041  25.717  20.583  1.00  0.00      RA0  C
ATOM   1032  CB  ARG A 110      33.061  26.776  21.003  1.00  0.00      RA0  C
ATOM   1033  CG  ARG A 110      33.068  28.099  20.237  1.00  0.00      RA0  C
ATOM   1034  CD  ARG A 110      33.962  29.105  20.962  1.00  0.00      RA0  C
ATOM   1035  NE  ARG A 110      33.405  29.310  22.295  1.00  0.00      RA0  N
ATOM   1036  HE  ARG A 110      32.442  29.025  22.416  1.00  0.00      RA0  H
ATOM   1037  CZ  ARG A 110      34.083  29.865  23.338  1.00  0.00      RA0  C
ATOM   1038  NH1 ARG A 110      35.354  30.302  23.167  1.00  0.00      RA0  N
ATOM   1039 HH11 ARG A 110      35.892  30.728  23.905  1.00  0.00      RA0  H
ATOM   1040 HH12 ARG A 110      35.809  30.218  22.277  1.00  0.00      RA0  H
ATOM   1041  NH2 ARG A 110      33.451  29.958  24.525  1.00  0.00      RA0  N
ATOM   1042 HH21 ARG A 110      33.861  30.320  25.361  1.00  0.00      RA0  H
ATOM   1043 HH22 ARG A 110      32.484  29.635  24.606  1.00  0.00      RA0  H
ATOM   1044  C   ARG A 110      31.746  25.749  19.088  1.00  0.00      RA0  C
ATOM   1045  O   ARG A 110      32.562  25.276  18.300  1.00  0.00      RA0  O
ATOM   1046  N   LEU A 111      30.580  26.287  18.710  1.00  0.00      RA0  N
ATOM   1047  H   LEU A 111      29.993  26.716  19.397  1.00  0.00      RA0  H
ATOM   1048  CA  LEU A 111      30.212  26.506  17.300  1.00  0.00      RA0  C
ATOM   1049  CB  LEU A 111      28.811  25.960  17.024  1.00  0.00      RA0  C
ATOM   1050  CG  LEU A 111      28.629  24.457  17.209  1.00  0.00      RA0  C
ATOM   1051  CD1 LEU A 111      27.152  24.093  17.336  1.00  0.00      RA0  C
ATOM   1052  CD2 LEU A 111      29.283  23.661  16.086  1.00  0.00      RA0  C
ATOM   1053  C   LEU A 111      30.144  27.988  17.047  1.00  0.00      RA0  C
ATOM   1054  O   LEU A 111      29.820  28.761  17.961  1.00  0.00      RA0  O
ATOM   1055  N   VAL A 112      30.389  28.387  15.807  1.00  0.00      RA0  N
ATOM   1056  H   VAL A 112      30.679  27.732  15.104  1.00  0.00      RA0  H
ATOM   1057  CA  VAL A 112      30.190  29.775  15.392  1.00  0.00      RA0  C
ATOM   1058  CB  VAL A 112      31.527  30.473  15.118  1.00  0.00      RA0  C
ATOM   1059  CG1 VAL A 112      31.300  31.947  14.776  1.00  0.00      RA0  C
ATOM   1060  CG2 VAL A 112      32.505  30.321  16.285  1.00  0.00      RA0  C
ATOM   1061  C   VAL A 112      29.307  29.795  14.147  1.00  0.00      RA0  C
ATOM   1062  O   VAL A 112      29.639  29.175  13.139  1.00  0.00      RA0  O
ATOM   1063  N   VAL A 113      28.195  30.511  14.213  1.00  0.00      RA0  N
ATOM   1064  H   VAL A 113      27.979  31.043  15.033  1.00  0.00      RA0  H
ATOM   1065  CA  VAL A 113      27.286  30.606  13.069  1.00  0.00      RA0  C
ATOM   1066  CB  VAL A 113      26.022  29.759  13.284  1.00  0.00      RA0  C
ATOM   1067  CG1 VAL A 113      26.323  28.260  13.341  1.00  0.00      RA0  C
ATOM   1068  CG2 VAL A 113      25.242  30.239  14.510  1.00  0.00      RA0  C
ATOM   1069  C   VAL A 113      26.872  32.037  12.745  1.00  0.00      RA0  C
ATOM   1070  O   VAL A 113      26.968  32.956  13.570  1.00  0.00      RA0  O
ATOM   1071  N   ASN A 114      26.368  32.203  11.529  1.00  0.00      RA0  N
ATOM   1072  H   ASN A 114      26.149  31.378  11.001  1.00  0.00      RA0  H
ATOM   1073  CA  ASN A 114      25.969  33.509  11.022  1.00  0.00      RA0  C
ATOM   1074  CB  ASN A 114      25.813  33.431   9.497  1.00  0.00      RA0  C
ATOM   1075  CG  ASN A 114      27.031  32.825   8.832  1.00  0.00      RA0  C
ATOM   1076  OD1 ASN A 114      28.040  33.504   8.666  1.00  0.00      RA0  O
ATOM   1077  ND2 ASN A 114      26.888  31.527   8.474  1.00  0.00      RA0  N
ATOM   1078 HD21 ASN A 114      26.060  30.957   8.581  1.00  0.00      RA0  H
ATOM   1079 HD22 ASN A 114      27.619  30.983   8.055  1.00  0.00      RA0  H
ATOM   1080  C   ASN A 114      24.621  33.987  11.529  1.00  0.00      RA0  C
ATOM   1081  O   ASN A 114      23.769  33.189  11.905  1.00  0.00      RA0  O
ATOM   1082  N   SER A 115      24.446  35.308  11.508  1.00  0.00      RA0  N
ATOM   1083  H   SER A 115      25.219  35.898  11.282  1.00  0.00      RA0  H
ATOM   1084  CA  SER A 115      23.211  35.933  11.928  1.00  0.00      RA0  C
ATOM   1085  CB  SER A 115      23.335  37.459  11.882  1.00  0.00      RA0  C
ATOM   1086  OG  SER A 115      22.481  38.055  12.864  1.00  0.00      RA0  O
ATOM   1087  HG  SER A 115      21.596  37.751  12.683  1.00  0.00      RA0  H
ATOM   1088  C   SER A 115      22.004  35.426  11.128  1.00  0.00      RA0  C
ATOM   1089  O   SER A 115      20.951  35.137  11.684  1.00  0.00      RA0  O
ATOM   1090  N   ALA A 116      22.161  35.353   9.815  1.00  0.00      RA0  N
ATOM   1091  H   ALA A 116      23.061  35.500   9.412  1.00  0.00      RA0  H
ATOM   1092  CA  ALA A 116      21.043  35.018   8.928  1.00  0.00      RA0  C
ATOM   1093  CB  ALA A 116      21.508  34.977   7.473  1.00  0.00      RA0  C
ATOM   1094  C   ALA A 116      20.420  33.676   9.263  1.00  0.00      RA0  C
ATOM   1095  O   ALA A 116      19.203  33.489   9.107  1.00  0.00      RA0  O
ATOM   1096  N   THR A 117      21.240  32.742   9.737  1.00  0.00      RA0  N
ATOM   1097  H   THR A 117      22.227  32.864   9.840  1.00  0.00      RA0  H
ATOM   1098  CA  THR A 117      20.803  31.366  10.039  1.00  0.00      RA0  C
ATOM   1099  CB  THR A 117      21.820  30.526   9.298  1.00  0.00      RA0  C
ATOM   1100  OG1 THR A 117      22.893  31.382   8.865  1.00  0.00      RA0  O
ATOM   1101  HG1 THR A 117      23.570  30.726   8.653  1.00  0.00      RA0  H
ATOM   1102  CG2 THR A 117      21.203  29.834   8.089  1.00  0.00      RA0  C
ATOM   1103  C   THR A 117      20.765  31.032  11.528  1.00  0.00      RA0  C
ATOM   1104  O   THR A 117      20.453  29.895  11.901  1.00  0.00      RA0  O
ATOM   1105  N   ARG A 118      21.031  32.024  12.371  1.00  0.00      RA0  N
ATOM   1106  H   ARG A 118      21.284  32.916  11.998  1.00  0.00      RA0  H
ATOM   1107  CA  ARG A 118      21.119  31.830  13.819  1.00  0.00      RA0  C
ATOM   1108  CB  ARG A 118      21.347  33.197  14.470  1.00  0.00      RA0  C
ATOM   1109  CG  ARG A 118      21.227  33.221  15.992  1.00  0.00      RA0  C
ATOM   1110  CD  ARG A 118      21.376  34.638  16.553  1.00  0.00      RA0  C
ATOM   1111  NE  ARG A 118      20.920  34.706  17.940  1.00  0.00      RA0  N
ATOM   1112  HE  ARG A 118      19.954  34.421  18.054  1.00  0.00      RA0  H
ATOM   1113  CZ  ARG A 118      21.753  35.191  18.912  1.00  0.00      RA0  C
ATOM   1114  NH1 ARG A 118      23.023  35.525  18.609  1.00  0.00      RA0  N
ATOM   1115 HH11 ARG A 118      23.613  35.935  19.325  1.00  0.00      RA0  H
ATOM   1116 HH12 ARG A 118      23.435  35.373  17.700  1.00  0.00      RA0  H
ATOM   1117  NH2 ARG A 118      21.311  35.332  20.177  1.00  0.00      RA0  N
ATOM   1118 HH21 ARG A 118      21.934  35.667  20.913  1.00  0.00      RA0  H
ATOM   1119 HH22 ARG A 118      20.374  35.114  20.452  1.00  0.00      RA0  H
ATOM   1120  C   ARG A 118      19.916  31.116  14.423  1.00  0.00      RA0  C
ATOM   1121  O   ARG A 118      20.052  30.100  15.112  1.00  0.00      RA0  O
ATOM   1122  N   GLU A 119      18.728  31.646  14.183  1.00  0.00      RA0  N
ATOM   1123  H   GLU A 119      18.662  32.472  13.627  1.00  0.00      RA0  H
ATOM   1124  CA  GLU A 119      17.547  31.080  14.828  1.00  0.00      RA0  C
ATOM   1125  CB  GLU A 119      16.390  32.078  14.819  1.00  0.00      RA0  C
ATOM   1126  CG  GLU A 119      16.792  33.437  15.411  1.00  0.00      RA0  C
ATOM   1127  CD  GLU A 119      17.301  33.295  16.838  1.00  0.00      RA0  C
ATOM   1128  OE1 GLU A 119      16.834  32.415  17.556  1.00  0.00      RA0  O
ATOM   1129  OE2 GLU A 119      18.167  34.074  17.235  1.00  0.00      RA0  O
ATOM   1130  C   GLU A 119      17.167  29.693  14.294  1.00  0.00      RA0  C
ATOM   1131  O   GLU A 119      16.825  28.813  15.062  1.00  0.00      RA0  O
ATOM   1132  N   LYS A 120      17.286  29.493  12.992  1.00  0.00      RA0  N
ATOM   1133  H   LYS A 120      17.704  30.217  12.448  1.00  0.00      RA0  H
ATOM   1134  CA  LYS A 120      17.100  28.161  12.407  1.00  0.00      RA0  C
ATOM   1135  CB  LYS A 120      17.267  28.233  10.884  1.00  0.00      RA0  C
ATOM   1136  CG  LYS A 120      17.036  26.880  10.206  1.00  0.00      RA0  C
ATOM   1137  CD  LYS A 120      17.358  26.844   8.708  1.00  0.00      RA0  C
ATOM   1138  CE  LYS A 120      18.826  27.156   8.402  1.00  0.00      RA0  C
ATOM   1139  NZ  LYS A 120      19.192  26.666   7.064  1.00  0.00      RA0  N
ATOM   1140  HZ1 LYS A 120      20.197  26.852   6.858  1.00  0.00      RA0  H
ATOM   1141  HZ2 LYS A 120      19.079  25.631   7.036  1.00  0.00      RA0  H
ATOM   1142  HZ3 LYS A 120      18.625  27.028   6.279  1.00  0.00      RA0  H
ATOM   1143  C   LYS A 120      18.073  27.158  12.976  1.00  0.00      RA0  C
ATOM   1144  O   LYS A 120      17.715  26.044  13.303  1.00  0.00      RA0  O
ATOM   1145  N   ASP A 121      19.339  27.552  13.045  1.00  0.00      RA0  N
ATOM   1146  H   ASP A 121      19.664  28.410  12.650  1.00  0.00      RA0  H
ATOM   1147  CA  ASP A 121      20.385  26.683  13.575  1.00  0.00      RA0  C
ATOM   1148  CB  ASP A 121      21.775  27.258  13.346  1.00  0.00      RA0  C
ATOM   1149  CG  ASP A 121      22.004  27.408  11.858  1.00  0.00      RA0  C
ATOM   1150  OD1 ASP A 121      21.301  26.767  11.071  1.00  0.00      RA0  O
ATOM   1151  OD2 ASP A 121      22.875  28.190  11.496  1.00  0.00      RA0  O
ATOM   1152  C   ASP A 121      20.154  26.364  15.050  1.00  0.00      RA0  C
ATOM   1153  O   ASP A 121      20.295  25.218  15.483  1.00  0.00      RA0  O
ATOM   1154  N   LEU A 122      19.828  27.387  15.828  1.00  0.00      RA0  N
ATOM   1155  H   LEU A 122      19.743  28.295  15.416  1.00  0.00      RA0  H
ATOM   1156  CA  LEU A 122      19.602  27.193  17.256  1.00  0.00      RA0  C
ATOM   1157  CB  LEU A 122      19.361  28.517  17.979  1.00  0.00      RA0  C
ATOM   1158  CG  LEU A 122      20.638  29.345  18.120  1.00  0.00      RA0  C
ATOM   1159  CD1 LEU A 122      20.368  30.693  18.791  1.00  0.00      RA0  C
ATOM   1160  CD2 LEU A 122      21.744  28.557  18.822  1.00  0.00      RA0  C
ATOM   1161  C   LEU A 122      18.452  26.245  17.509  1.00  0.00      RA0  C
ATOM   1162  O   LEU A 122      18.522  25.412  18.398  1.00  0.00      RA0  O
ATOM   1163  N   SER A 123      17.383  26.364  16.730  1.00  0.00      RA0  N
ATOM   1164  H   SER A 123      17.359  27.059  16.010  1.00  0.00      RA0  H
ATOM   1165  CA  SER A 123      16.226  25.489  16.918  1.00  0.00      RA0  C
ATOM   1166  CB  SER A 123      15.086  26.071  16.093  1.00  0.00      RA0  C
ATOM   1167  OG  SER A 123      14.900  27.434  16.495  1.00  0.00      RA0  O
ATOM   1168  HG  SER A 123      15.583  27.959  16.089  1.00  0.00      RA0  H
ATOM   1169  C   SER A 123      16.595  24.052  16.582  1.00  0.00      RA0  C
ATOM   1170  O   SER A 123      16.212  23.125  17.291  1.00  0.00      RA0  O
ATOM   1171  N   TRP A 124      17.343  23.880  15.498  1.00  0.00      RA0  N
ATOM   1172  H   TRP A 124      17.646  24.674  14.964  1.00  0.00      RA0  H
ATOM   1173  CA  TRP A 124      17.787  22.548  15.055  1.00  0.00      RA0  C
ATOM   1174  CB  TRP A 124      18.419  22.676  13.667  1.00  0.00      RA0  C
ATOM   1175  CG  TRP A 124      18.818  21.330  13.110  1.00  0.00      RA0  C
ATOM   1176  CD2 TRP A 124      17.969  20.325  12.516  1.00  0.00      RA0  C
ATOM   1177  CE2 TRP A 124      18.798  19.254  12.108  1.00  0.00      RA0  C
ATOM   1178  CE3 TRP A 124      16.599  20.257  12.295  1.00  0.00      RA0  C
ATOM   1179  CD1 TRP A 124      20.115  20.804  13.031  1.00  0.00      RA0  C
ATOM   1180  NE1 TRP A 124      20.109  19.579  12.440  1.00  0.00      RA0  N
ATOM   1181  HE1 TRP A 124      20.896  19.023  12.257  1.00  0.00      RA0  H
ATOM   1182  CZ2 TRP A 124      18.234  18.146  11.486  1.00  0.00      RA0  C
ATOM   1183  CZ3 TRP A 124      16.048  19.142  11.673  1.00  0.00      RA0  C
ATOM   1184  CH2 TRP A 124      16.863  18.091  11.268  1.00  0.00      RA0  C
ATOM   1185  C   TRP A 124      18.760  21.909  16.045  1.00  0.00      RA0  C
ATOM   1186  O   TRP A 124      18.593  20.764  16.438  1.00  0.00      RA0  O
ATOM   1187  N   ILE A 125      19.761  22.681  16.455  1.00  0.00      RA0  N
ATOM   1188  H   ILE A 125      19.820  23.605  16.091  1.00  0.00      RA0  H
ATOM   1189  CA  ILE A 125      20.746  22.218  17.430  1.00  0.00      RA0  C
ATOM   1190  CB  ILE A 125      21.849  23.258  17.656  1.00  0.00      RA0  C
ATOM   1191  CG2 ILE A 125      22.771  22.872  18.815  1.00  0.00      RA0  C
ATOM   1192  CG1 ILE A 125      22.652  23.461  16.370  1.00  0.00      RA0  C
ATOM   1193  CD1 ILE A 125      23.550  24.696  16.437  1.00  0.00      RA0  C
ATOM   1194  C   ILE A 125      20.050  21.835  18.742  1.00  0.00      RA0  C
ATOM   1195  O   ILE A 125      20.290  20.760  19.269  1.00  0.00      RA0  O
ATOM   1196  N   THR A 126      19.185  22.715  19.246  1.00  0.00      RA0  N
ATOM   1197  H   THR A 126      19.020  23.584  18.781  1.00  0.00      RA0  H
ATOM   1198  CA  THR A 126      18.413  22.427  20.459  1.00  0.00      RA0  C
ATOM   1199  CB  THR A 126      17.576  23.644  20.843  1.00  0.00      RA0  C
ATOM   1200  OG1 THR A 126      18.449  24.768  21.012  1.00  0.00      RA0  O
ATOM   1201  HG1 THR A 126      18.612  25.118  20.145  1.00  0.00      RA0  H
ATOM   1202  CG2 THR A 126      16.766  23.409  22.119  1.00  0.00      RA0  C
ATOM   1203  C   THR A 126      17.638  21.140  20.388  1.00  0.00      RA0  C
ATOM   1204  O   THR A 126      17.679  20.344  21.333  1.00  0.00      RA0  O
ATOM   1205  N   GLN A 127      16.919  20.950  19.285  1.00  0.00      RA0  N
ATOM   1206  H   GLN A 127      16.931  21.647  18.565  1.00  0.00      RA0  H
ATOM   1207  CA  GLN A 127      16.103  19.760  19.063  1.00  0.00      RA0  C
ATOM   1208  CB  GLN A 127      15.406  19.880  17.707  1.00  0.00      RA0  C
ATOM   1209  CG  GLN A 127      14.535  18.680  17.336  1.00  0.00      RA0  C
ATOM   1210  CD  GLN A 127      13.852  18.964  16.014  1.00  0.00      RA0  C
ATOM   1211  OE1 GLN A 127      12.815  19.614  15.952  1.00  0.00      RA0  O
ATOM   1212  NE2 GLN A 127      14.491  18.444  14.951  1.00  0.00      RA0  N
ATOM   1213 HE21 GLN A 127      15.332  17.906  15.047  1.00  0.00      RA0  H
ATOM   1214 HE22 GLN A 127      14.153  18.579  14.021  1.00  0.00      RA0  H
ATOM   1215  C   GLN A 127      16.927  18.464  19.147  1.00  0.00      RA0  C
ATOM   1216  O   GLN A 127      16.596  17.540  19.877  1.00  0.00      RA0  O
ATOM   1217  N   HIS A 128      18.018  18.419  18.397  1.00  0.00      RA0  N
ATOM   1218  H   HIS A 128      18.299  19.240  17.892  1.00  0.00      RA0  H
ATOM   1219  CA  HIS A 128      18.844  17.228  18.341  1.00  0.00      RA0  C
ATOM   1220  CB  HIS A 128      19.639  17.157  17.036  1.00  0.00      RA0  C
ATOM   1221  CG  HIS A 128      18.689  16.790  15.924  1.00  0.00      RA0  C
ATOM   1222  ND1 HIS A 128      18.525  15.537  15.459  1.00  0.00      RA0  N
ATOM   1223  HD1 HIS A 128      19.007  14.732  15.749  1.00  0.00      RA0  H
ATOM   1224  CD2 HIS A 128      17.817  17.640  15.243  1.00  0.00      RA0  C
ATOM   1225  NE2 HIS A 128      17.115  16.883  14.363  1.00  0.00      RA0  N
ATOM   1226  CE1 HIS A 128      17.552  15.589  14.494  1.00  0.00      RA0  C
ATOM   1227  C   HIS A 128      19.769  17.062  19.563  1.00  0.00      RA0  C
ATOM   1228  O   HIS A 128      20.225  15.953  19.833  1.00  0.00      RA0  O
ATOM   1229  N   ALA A 129      20.027  18.136  20.308  1.00  0.00      RA0  N
ATOM   1230  H   ALA A 129      19.633  19.024  20.066  1.00  0.00      RA0  H
ATOM   1231  CA  ALA A 129      20.873  18.057  21.500  1.00  0.00      RA0  C
ATOM   1232  CB  ALA A 129      21.303  19.444  21.974  1.00  0.00      RA0  C
ATOM   1233  C   ALA A 129      20.202  17.338  22.680  1.00  0.00      RA0  C
ATOM   1234  O   ALA A 129      20.880  16.738  23.501  1.00  0.00      RA0  O
ATOM   1235  N   GLU A 130      18.881  17.425  22.754  1.00  0.00      RA0  N
ATOM   1236  H   GLU A 130      18.372  17.866  22.013  1.00  0.00      RA0  H
ATOM   1237  CA  GLU A 130      18.113  17.027  23.947  1.00  0.00      RA0  C
ATOM   1238  CB  GLU A 130      16.623  17.367  23.738  1.00  0.00      RA0  C
ATOM   1239  CG  GLU A 130      15.687  17.116  24.926  1.00  0.00      RA0  C
ATOM   1240  CD  GLU A 130      15.349  15.643  25.033  1.00  0.00      RA0  C
ATOM   1241  OE1 GLU A 130      15.297  14.977  24.002  1.00  0.00      RA0  O
ATOM   1242  OE2 GLU A 130      15.145  15.163  26.145  1.00  0.00      RA0  O
ATOM   1243  C   GLU A 130      18.400  15.609  24.440  1.00  0.00      RA0  C
ATOM   1244  O   GLU A 130      18.651  15.430  25.640  1.00  0.00      RA0  O
ATOM   1245  N   PRO A 131      18.393  14.603  23.570  1.00  0.00      RA0  N
ATOM   1246  CD  PRO A 131      18.043  14.604  22.145  1.00  0.00      RA0  C
ATOM   1247  CA  PRO A 131      18.648  13.234  24.018  1.00  0.00      RA0  C
ATOM   1248  CB  PRO A 131      18.322  12.359  22.801  1.00  0.00      RA0  C
ATOM   1249  CG  PRO A 131      17.472  13.223  21.882  1.00  0.00      RA0  C
ATOM   1250  C   PRO A 131      20.074  12.993  24.479  1.00  0.00      RA0  C
ATOM   1251  O   PRO A 131      20.319  12.039  25.221  1.00  0.00      RA0  O
ATOM   1252  N   PHE A 132      20.994  13.857  24.056  1.00  0.00      RA0  N
ATOM   1253  H   PHE A 132      20.708  14.667  23.540  1.00  0.00      RA0  H
ATOM   1254  CA  PHE A 132      22.381  13.799  24.487  1.00  0.00      RA0  C
ATOM   1255  CB  PHE A 132      23.315  14.295  23.381  1.00  0.00      RA0  C
ATOM   1256  CG  PHE A 132      23.126  13.528  22.094  1.00  0.00      RA0  C
ATOM   1257  CD1 PHE A 132      23.930  12.428  21.821  1.00  0.00      RA0  C
ATOM   1258  CD2 PHE A 132      22.167  13.928  21.171  1.00  0.00      RA0  C
ATOM   1259  CE1 PHE A 132      23.781  11.738  20.624  1.00  0.00      RA0  C
ATOM   1260  CE2 PHE A 132      22.017  13.238  19.975  1.00  0.00      RA0  C
ATOM   1261  CZ  PHE A 132      22.828  12.145  19.698  1.00  0.00      RA0  C
ATOM   1262  C   PHE A 132      22.668  14.592  25.770  1.00  0.00      RA0  C
ATOM   1263  O   PHE A 132      23.759  14.469  26.353  1.00  0.00      RA0  O
ATOM   1264  N   GLY A 133      21.702  15.400  26.203  1.00  0.00      RA0  N
ATOM   1265  H   GLY A 133      20.862  15.515  25.669  1.00  0.00      RA0  H
ATOM   1266  CA  GLY A 133      21.820  16.178  27.431  1.00  0.00      RA0  C
ATOM   1267  C   GLY A 133      22.832  17.306  27.350  1.00  0.00      RA0  C
ATOM   1268  O   GLY A 133      23.558  17.570  28.316  1.00  0.00      RA0  O
ATOM   1269  N   ILE A 134      22.864  17.993  26.212  1.00  0.00      RA0  N
ATOM   1270  H   ILE A 134      22.136  17.870  25.538  1.00  0.00      RA0  H
ATOM   1271  CA  ILE A 134      23.862  19.032  25.986  1.00  0.00      RA0  C
ATOM   1272  CB  ILE A 134      24.285  19.070  24.518  1.00  0.00      RA0  C
ATOM   1273  CG2 ILE A 134      25.363  20.125  24.269  1.00  0.00      RA0  C
ATOM   1274  CG1 ILE A 134      24.750  17.683  24.087  1.00  0.00      RA0  C
ATOM   1275  CD1 ILE A 134      25.853  17.145  24.998  1.00  0.00      RA0  C
ATOM   1276  C   ILE A 134      23.293  20.373  26.433  1.00  0.00      RA0  C
ATOM   1277  O   ILE A 134      22.166  20.722  26.075  1.00  0.00      RA0  O
ATOM   1278  N   GLU A 135      24.065  21.094  27.242  1.00  0.00      RA0  N
ATOM   1279  H   GLU A 135      24.978  20.754  27.462  1.00  0.00      RA0  H
ATOM   1280  CA  GLU A 135      23.728  22.449  27.678  1.00  0.00      RA0  C
ATOM   1281  CB  GLU A 135      24.473  22.609  29.007  1.00  0.00      RA0  C
ATOM   1282  CG  GLU A 135      24.663  23.995  29.621  1.00  0.00      RA0  C
ATOM   1283  CD  GLU A 135      25.605  23.826  30.803  1.00  0.00      RA0  C
ATOM   1284  OE1 GLU A 135      26.615  24.527  30.877  1.00  0.00      RA0  O
ATOM   1285  OE2 GLU A 135      25.372  22.946  31.632  1.00  0.00      RA0  O
ATOM   1286  C   GLU A 135      24.204  23.447  26.613  1.00  0.00      RA0  C
ATOM   1287  O   GLU A 135      25.387  23.508  26.304  1.00  0.00      RA0  O
ATOM   1288  N   ILE A 136      23.267  24.219  26.067  1.00  0.00      RA0  N
ATOM   1289  H   ILE A 136      22.356  24.245  26.475  1.00  0.00      RA0  H
ATOM   1290  CA  ILE A 136      23.543  25.167  24.980  1.00  0.00      RA0  C
ATOM   1291  CB  ILE A 136      22.476  25.002  23.902  1.00  0.00      RA0  C
ATOM   1292  CG2 ILE A 136      22.673  25.979  22.742  1.00  0.00      RA0  C
ATOM   1293  CG1 ILE A 136      22.428  23.545  23.446  1.00  0.00      RA0  C
ATOM   1294  CD1 ILE A 136      21.335  23.309  22.412  1.00  0.00      RA0  C
ATOM   1295  C   ILE A 136      23.525  26.578  25.545  1.00  0.00      RA0  C
ATOM   1296  O   ILE A 136      22.514  26.993  26.112  1.00  0.00      RA0  O
ATOM   1297  N   THR A 137      24.636  27.308  25.390  1.00  0.00      RA0  N
ATOM   1298  H   THR A 137      25.458  26.902  24.992  1.00  0.00      RA0  H
ATOM   1299  CA  THR A 137      24.751  28.675  25.878  1.00  0.00      RA0  C
ATOM   1300  CB  THR A 137      25.773  28.550  26.991  1.00  0.00      RA0  C
ATOM   1301  OG1 THR A 137      25.446  27.364  27.730  1.00  0.00      RA0  O
ATOM   1302  HG1 THR A 137      26.206  27.107  28.239  1.00  0.00      RA0  H
ATOM   1303  CG2 THR A 137      25.840  29.783  27.892  1.00  0.00      RA0  C
ATOM   1304  C   THR A 137      25.140  29.591  24.728  1.00  0.00      RA0  C
ATOM   1305  O   THR A 137      26.202  29.420  24.130  1.00  0.00      RA0  O
ATOM   1306  N   VAL A 138      24.276  30.548  24.409  1.00  0.00      RA0  N
ATOM   1307  H   VAL A 138      23.496  30.726  25.006  1.00  0.00      RA0  H
ATOM   1308  CA  VAL A 138      24.569  31.510  23.345  1.00  0.00      RA0  C
ATOM   1309  CB  VAL A 138      23.271  31.978  22.696  1.00  0.00      RA0  C
ATOM   1310  CG1 VAL A 138      23.557  32.879  21.499  1.00  0.00      RA0  C
ATOM   1311  CG2 VAL A 138      22.410  30.775  22.307  1.00  0.00      RA0  C
ATOM   1312  C   VAL A 138      25.368  32.678  23.936  1.00  0.00      RA0  C
ATOM   1313  O   VAL A 138      24.944  33.289  24.920  1.00  0.00      RA0  O
ATOM   1314  N   ARG A 139      26.488  33.018  23.307  1.00  0.00      RA0  N
ATOM   1315  H   ARG A 139      26.673  32.628  22.409  1.00  0.00      RA0  H
ATOM   1316  CA  ARG A 139      27.450  33.974  23.874  1.00  0.00      RA0  C
ATOM   1317  CB  ARG A 139      28.872  33.478  23.643  1.00  0.00      RA0  C
ATOM   1318  CG  ARG A 139      29.074  32.058  24.175  1.00  0.00      RA0  C
ATOM   1319  CD  ARG A 139      28.614  31.915  25.627  1.00  0.00      RA0  C
ATOM   1320  NE  ARG A 139      29.091  33.047  26.414  1.00  0.00      RA0  N
ATOM   1321  HE  ARG A 139      28.570  33.912  26.371  1.00  0.00      RA0  H
ATOM   1322  CZ  ARG A 139      30.280  32.995  27.059  1.00  0.00      RA0  C
ATOM   1323  NH1 ARG A 139      30.956  31.823  27.118  1.00  0.00      RA0  N
ATOM   1324 HH11 ARG A 139      31.800  31.709  27.640  1.00  0.00      RA0  H
ATOM   1325 HH12 ARG A 139      30.633  30.995  26.626  1.00  0.00      RA0  H
ATOM   1326  NH2 ARG A 139      30.744  34.132  27.616  1.00  0.00      RA0  N
ATOM   1327 HH21 ARG A 139      31.581  34.227  28.154  1.00  0.00      RA0  H
ATOM   1328 HH22 ARG A 139      30.228  35.005  27.482  1.00  0.00      RA0  H
ATOM   1329  C   ARG A 139      27.259  35.386  23.330  1.00  0.00      RA0  C
ATOM   1330  O   ARG A 139      28.145  35.986  22.706  1.00  0.00      RA0  O
ATOM   1331  N   ASP A 140      26.099  35.947  23.626  1.00  0.00      RA0  N
ATOM   1332  H   ASP A 140      25.418  35.428  24.145  1.00  0.00      RA0  H
ATOM   1333  CA  ASP A 140      25.763  37.288  23.171  1.00  0.00      RA0  C
ATOM   1334  CB  ASP A 140      24.240  37.498  23.142  1.00  0.00      RA0  C
ATOM   1335  CG  ASP A 140      23.531  36.528  22.199  1.00  0.00      RA0  C
ATOM   1336  OD1 ASP A 140      23.941  36.365  21.052  1.00  0.00      RA0  O
ATOM   1337  OD2 ASP A 140      22.527  35.940  22.595  1.00  0.00      RA0  O
ATOM   1338  C   ASP A 140      26.461  38.356  24.001  1.00  0.00      RA0  C
ATOM   1339  O   ASP A 140      26.303  39.538  23.728  1.00  0.00      RA0  O
ATOM   1340  N   ASP A 141      27.195  37.921  25.031  1.00  0.00      RA0  N
ATOM   1341  H   ASP A 141      27.323  36.945  25.205  1.00  0.00      RA0  H
ATOM   1342  CA  ASP A 141      28.079  38.774  25.811  1.00  0.00      RA0  C
ATOM   1343  CB  ASP A 141      28.319  38.135  27.184  1.00  0.00      RA0  C
ATOM   1344  CG  ASP A 141      29.136  36.853  27.065  1.00  0.00      RA0  C
ATOM   1345  OD1 ASP A 141      28.679  35.885  26.462  1.00  0.00      RA0  O
ATOM   1346  OD2 ASP A 141      30.229  36.790  27.618  1.00  0.00      RA0  O
ATOM   1347  C   ASP A 141      29.436  39.080  25.147  1.00  0.00      RA0  C
ATOM   1348  O   ASP A 141      30.193  39.924  25.662  1.00  0.00      RA0  O
ATOM   1349  N   LEU A 142      29.715  38.394  24.033  1.00  0.00      RA0  N
ATOM   1350  H   LEU A 142      29.034  37.792  23.612  1.00  0.00      RA0  H
ATOM   1351  CA  LEU A 142      30.966  38.532  23.283  1.00  0.00      RA0  C
ATOM   1352  CB  LEU A 142      31.614  37.166  23.047  1.00  0.00      RA0  C
ATOM   1353  CG  LEU A 142      31.907  36.377  24.325  1.00  0.00      RA0  C
ATOM   1354  CD1 LEU A 142      32.443  34.979  24.013  1.00  0.00      RA0  C
ATOM   1355  CD2 LEU A 142      32.840  37.132  25.271  1.00  0.00      RA0  C
ATOM   1356  C   LEU A 142      30.768  39.226  21.951  1.00  0.00      RA0  C
ATOM   1357  O   LEU A 142      29.785  38.975  21.236  1.00  0.00      RA0  O
ATOM   1358  N   SER A 143      31.742  40.055  21.608  1.00  0.00      RA0  N
ATOM   1359  H   SER A 143      32.495  40.278  22.224  1.00  0.00      RA0  H
ATOM   1360  CA  SER A 143      31.886  40.617  20.278  1.00  0.00      RA0  C
ATOM   1361  CB  SER A 143      32.142  42.087  20.496  1.00  0.00      RA0  C
ATOM   1362  OG  SER A 143      32.033  42.278  21.903  1.00  0.00      RA0  O
ATOM   1363  HG  SER A 143      31.130  42.043  22.101  1.00  0.00      RA0  H
ATOM   1364  C   SER A 143      33.074  39.904  19.640  1.00  0.00      RA0  C
ATOM   1365  O   SER A 143      33.806  39.158  20.310  1.00  0.00      RA0  O
ATOM   1366  N   MSE A 144      33.253  40.097  18.350  1.00  0.00      RA0  N
ATOM   1367  H   MSE A 144      32.690  40.718  17.800  1.00  0.00      RA0  H
ATOM   1368  CA  MSE A 144      34.328  39.411  17.655  1.00  0.00      RA0  C
ATOM   1369  CB  MSE A 144      33.845  38.030  17.198  1.00  0.00      RA0  C
ATOM   1370  CG  MSE A 144      34.950  37.127  16.647  1.00  0.00      RA0  C
ATOM   1371  SE  MSE A 144      34.395  35.429  16.427  1.00  0.00      RA0  S
ATOM   1372  CE  MSE A 144      32.873  35.773  15.530  1.00  0.00      RA0  C
ATOM   1373  C   MSE A 144      34.823  40.277  16.518  1.00  0.00      RA0  C
ATOM   1374  O   MSE A 144      34.018  40.927  15.822  1.00  0.00      RA0  O
ATOM   1375  N   ILE A 145      36.145  40.281  16.350  1.00  0.00      RA0  N
ATOM   1376  H   ILE A 145      36.722  39.723  16.951  1.00  0.00      RA0  H
ATOM   1377  CA  ILE A 145      36.817  41.057  15.315  1.00  0.00      RA0  C
ATOM   1378  CB  ILE A 145      37.632  42.196  15.942  1.00  0.00      RA0  C
ATOM   1379  CG2 ILE A 145      38.310  43.044  14.865  1.00  0.00      RA0  C
ATOM   1380  CG1 ILE A 145      36.780  43.049  16.885  1.00  0.00      RA0  C
ATOM   1381  CD1 ILE A 145      37.596  44.107  17.632  1.00  0.00      RA0  C
ATOM   1382  C   ILE A 145      37.729  40.128  14.530  1.00  0.00      RA0  C
ATOM   1383  O   ILE A 145      38.504  39.373  15.126  1.00  0.00      RA0  O
ATOM   1384  N   ALA A 146      37.627  40.164  13.204  1.00  0.00      RA0  N
ATOM   1385  H   ALA A 146      37.039  40.863  12.798  1.00  0.00      RA0  H
ATOM   1386  CA  ALA A 146      38.491  39.366  12.339  1.00  0.00      RA0  C
ATOM   1387  CB  ALA A 146      37.703  38.889  11.127  1.00  0.00      RA0  C
ATOM   1388  C   ALA A 146      39.592  40.260  11.825  1.00  0.00      RA0  C
ATOM   1389  O   ALA A 146      39.320  41.270  11.191  1.00  0.00      RA0  O
ATOM   1390  N   VAL A 147      40.832  39.879  12.100  1.00  0.00      RA0  N
ATOM   1391  H   VAL A 147      40.997  39.037  12.600  1.00  0.00      RA0  H
ATOM   1392  CA  VAL A 147      41.994  40.689  11.695  1.00  0.00      RA0  C
ATOM   1393  CB  VAL A 147      42.872  40.977  12.915  1.00  0.00      RA0  C
ATOM   1394  CG1 VAL A 147      44.032  41.906  12.561  1.00  0.00      RA0  C
ATOM   1395  CG2 VAL A 147      42.038  41.524  14.075  1.00  0.00      RA0  C
ATOM   1396  C   VAL A 147      42.735  39.835  10.682  1.00  0.00      RA0  C
ATOM   1397  O   VAL A 147      43.186  38.736  11.015  1.00  0.00      RA0  O
ATOM   1398  N   GLN A 148      42.820  40.325   9.451  1.00  0.00      RA0  N
ATOM   1399  H   GLN A 148      42.577  41.272   9.259  1.00  0.00      RA0  H
ATOM   1400  CA  GLN A 148      43.218  39.503   8.302  1.00  0.00      RA0  C
ATOM   1401  CB  GLN A 148      41.973  39.166   7.475  1.00  0.00      RA0  C
ATOM   1402  CG  GLN A 148      40.686  38.972   8.292  1.00  0.00      RA0  C
ATOM   1403  CD  GLN A 148      40.375  37.510   8.553  1.00  0.00      RA0  C
ATOM   1404  OE1 GLN A 148      39.612  36.906   7.798  1.00  0.00      RA0  O
ATOM   1405  NE2 GLN A 148      40.942  36.993   9.661  1.00  0.00      RA0  N
ATOM   1406 HE21 GLN A 148      41.572  37.512  10.247  1.00  0.00      RA0  H
ATOM   1407 HE22 GLN A 148      40.762  36.059   9.989  1.00  0.00      RA0  H
ATOM   1408  C   GLN A 148      44.283  40.159   7.421  1.00  0.00      RA0  C
ATOM   1409  O   GLN A 148      44.236  41.371   7.132  1.00  0.00      RA0  O
ATOM   1410  N   GLY A 149      45.222  39.347   6.947  1.00  0.00      RA0  N
ATOM   1411  H   GLY A 149      45.307  38.403   7.261  1.00  0.00      RA0  H
ATOM   1412  CA  GLY A 149      46.256  39.825   6.042  1.00  0.00      RA0  C
ATOM   1413  C   GLY A 149      47.621  39.353   6.499  1.00  0.00      RA0  C
ATOM   1414  O   GLY A 149      47.767  38.836   7.614  1.00  0.00      RA0  O
ATOM   1415  N   PRO A 150      48.615  39.532   5.647  1.00  0.00      RA0  N
ATOM   1416  CD  PRO A 150      48.492  40.149   4.333  1.00  0.00      RA0  C
ATOM   1417  CA  PRO A 150      49.959  39.020   5.916  1.00  0.00      RA0  C
ATOM   1418  CB  PRO A 150      50.689  39.248   4.587  1.00  0.00      RA0  C
ATOM   1419  CG  PRO A 150      49.933  40.378   3.898  1.00  0.00      RA0  C
ATOM   1420  C   PRO A 150      50.669  39.625   7.147  1.00  0.00      RA0  C
ATOM   1421  O   PRO A 150      51.533  38.974   7.746  1.00  0.00      RA0  O
ATOM   1422  N   ASN A 151      50.253  40.809   7.565  1.00  0.00      RA0  N
ATOM   1423  H   ASN A 151      49.535  41.287   7.052  1.00  0.00      RA0  H
ATOM   1424  CA  ASN A 151      50.760  41.443   8.778  1.00  0.00      RA0  C
ATOM   1425  CB  ASN A 151      51.190  42.891   8.551  1.00  0.00      RA0  C
ATOM   1426  CG  ASN A 151      52.502  42.979   7.807  1.00  0.00      RA0  C
ATOM   1427  OD1 ASN A 151      53.502  42.377   8.184  1.00  0.00      RA0  O
ATOM   1428  ND2 ASN A 151      52.439  43.763   6.717  1.00  0.00      RA0  N
ATOM   1429 HD21 ASN A 151      51.599  44.283   6.520  1.00  0.00      RA0  H
ATOM   1430 HD22 ASN A 151      53.195  43.875   6.073  1.00  0.00      RA0  H
ATOM   1431  C   ASN A 151      49.733  41.475   9.912  1.00  0.00      RA0  C
ATOM   1432  O   ASN A 151      49.956  42.116  10.946  1.00  0.00      RA0  O
ATOM   1433  N   ALA A 152      48.610  40.780   9.739  1.00  0.00      RA0  N
ATOM   1434  H   ALA A 152      48.500  40.203   8.927  1.00  0.00      RA0  H
ATOM   1435  CA  ALA A 152      47.525  40.831  10.724  1.00  0.00      RA0  C
ATOM   1436  CB  ALA A 152      46.308  40.084  10.210  1.00  0.00      RA0  C
ATOM   1437  C   ALA A 152      47.870  40.232  12.082  1.00  0.00      RA0  C
ATOM   1438  O   ALA A 152      47.643  40.855  13.112  1.00  0.00      RA0  O
ATOM   1439  N   GLN A 153      48.417  39.025  12.076  1.00  0.00      RA0  N
ATOM   1440  H   GLN A 153      48.620  38.601  11.194  1.00  0.00      RA0  H
ATOM   1441  CA  GLN A 153      48.786  38.360  13.322  1.00  0.00      RA0  C
ATOM   1442  CB  GLN A 153      49.246  36.938  13.023  1.00  0.00      RA0  C
ATOM   1443  CG  GLN A 153      48.074  36.157  12.431  1.00  0.00      RA0  C
ATOM   1444  CD  GLN A 153      48.533  34.799  11.956  1.00  0.00      RA0  C
ATOM   1445  OE1 GLN A 153      49.638  34.641  11.453  1.00  0.00      RA0  O
ATOM   1446  NE2 GLN A 153      47.622  33.828  12.139  1.00  0.00      RA0  N
ATOM   1447 HE21 GLN A 153      46.696  34.016  12.483  1.00  0.00      RA0  H
ATOM   1448 HE22 GLN A 153      47.852  32.874  11.947  1.00  0.00      RA0  H
ATOM   1449  C   GLN A 153      49.832  39.187  14.072  1.00  0.00      RA0  C
ATOM   1450  O   GLN A 153      49.689  39.419  15.253  1.00  0.00      RA0  O
ATOM   1451  N   ALA A 154      50.851  39.664  13.363  1.00  0.00      RA0  N
ATOM   1452  H   ALA A 154      50.899  39.474  12.385  1.00  0.00      RA0  H
ATOM   1453  CA  ALA A 154      51.905  40.471  13.987  1.00  0.00      RA0  C
ATOM   1454  CB  ALA A 154      52.975  40.833  12.957  1.00  0.00      RA0  C
ATOM   1455  C   ALA A 154      51.351  41.767  14.598  1.00  0.00      RA0  C
ATOM   1456  O   ALA A 154      51.682  42.119  15.731  1.00  0.00      RA0  O
ATOM   1457  N   LYS A 155      50.525  42.479  13.847  1.00  0.00      RA0  N
ATOM   1458  H   LYS A 155      50.271  42.156  12.933  1.00  0.00      RA0  H
ATOM   1459  CA  LYS A 155      49.955  43.733  14.328  1.00  0.00      RA0  C
ATOM   1460  CB  LYS A 155      49.236  44.476  13.205  1.00  0.00      RA0  C
ATOM   1461  CG  LYS A 155      50.190  45.186  12.244  1.00  0.00      RA0  C
ATOM   1462  CD  LYS A 155      49.435  45.830  11.081  1.00  0.00      RA0  C
ATOM   1463  CE  LYS A 155      50.312  46.699  10.177  1.00  0.00      RA0  C
ATOM   1464  NZ  LYS A 155      49.525  47.103   9.007  1.00  0.00      RA0  N
ATOM   1465  HZ1 LYS A 155      50.065  47.641   8.297  1.00  0.00      RA0  H
ATOM   1466  HZ2 LYS A 155      49.269  46.273   8.432  1.00  0.00      RA0  H
ATOM   1467  HZ3 LYS A 155      48.660  47.633   9.220  1.00  0.00      RA0  H
ATOM   1468  C   LYS A 155      49.019  43.509  15.502  1.00  0.00      RA0  C
ATOM   1469  O   LYS A 155      49.099  44.228  16.516  1.00  0.00      RA0  O
ATOM   1470  N   ALA A 156      48.162  42.490  15.413  1.00  0.00      RA0  N
ATOM   1471  H   ALA A 156      48.142  41.923  14.590  1.00  0.00      RA0  H
ATOM   1472  CA  ALA A 156      47.302  42.150  16.552  1.00  0.00      RA0  C
ATOM   1473  CB  ALA A 156      46.380  40.978  16.209  1.00  0.00      RA0  C
ATOM   1474  C   ALA A 156      48.114  41.792  17.779  1.00  0.00      RA0  C
ATOM   1475  O   ALA A 156      47.756  42.196  18.881  1.00  0.00      RA0  O
ATOM   1476  N   ALA A 157      49.205  41.055  17.580  1.00  0.00      RA0  N
ATOM   1477  H   ALA A 157      49.470  40.792  16.651  1.00  0.00      RA0  H
ATOM   1478  CA  ALA A 157      49.982  40.538  18.704  1.00  0.00      RA0  C
ATOM   1479  CB  ALA A 157      51.042  39.543  18.228  1.00  0.00      RA0  C
ATOM   1480  C   ALA A 157      50.677  41.640  19.516  1.00  0.00      RA0  C
ATOM   1481  O   ALA A 157      50.990  41.430  20.683  1.00  0.00      RA0  O
ATOM   1482  N   THR A 158      50.868  42.824  18.922  1.00  0.00      RA0  N
ATOM   1483  H   THR A 158      50.593  42.960  17.970  1.00  0.00      RA0  H
ATOM   1484  CA  THR A 158      51.429  43.975  19.664  1.00  0.00      RA0  C
ATOM   1485  CB  THR A 158      51.828  45.120  18.719  1.00  0.00      RA0  C
ATOM   1486  OG1 THR A 158      50.707  45.709  18.057  1.00  0.00      RA0  O
ATOM   1487  HG1 THR A 158      50.312  45.056  17.495  1.00  0.00      RA0  H
ATOM   1488  CG2 THR A 158      52.855  44.636  17.695  1.00  0.00      RA0  C
ATOM   1489  C   THR A 158      50.521  44.382  20.809  1.00  0.00      RA0  C
ATOM   1490  O   THR A 158      50.962  45.065  21.722  1.00  0.00      RA0  O
ATOM   1491  N   LEU A 159      49.248  43.993  20.740  1.00  0.00      RA0  N
ATOM   1492  H   LEU A 159      48.926  43.433  19.975  1.00  0.00      RA0  H
ATOM   1493  CA  LEU A 159      48.252  44.320  21.759  1.00  0.00      RA0  C
ATOM   1494  CB  LEU A 159      46.925  44.643  21.084  1.00  0.00      RA0  C
ATOM   1495  CG  LEU A 159      47.124  45.696  19.992  1.00  0.00      RA0  C
ATOM   1496  CD1 LEU A 159      45.869  45.864  19.149  1.00  0.00      RA0  C
ATOM   1497  CD2 LEU A 159      47.626  47.031  20.548  1.00  0.00      RA0  C
ATOM   1498  C   LEU A 159      48.105  43.238  22.813  1.00  0.00      RA0  C
ATOM   1499  O   LEU A 159      47.451  43.472  23.828  1.00  0.00      RA0  O
ATOM   1500  N   PHE A 160      48.698  42.073  22.573  1.00  0.00      RA0  N
ATOM   1501  H   PHE A 160      49.362  42.014  21.828  1.00  0.00      RA0  H
ATOM   1502  CA  PHE A 160      48.603  40.937  23.502  1.00  0.00      RA0  C
ATOM   1503  CB  PHE A 160      48.953  39.618  22.807  1.00  0.00      RA0  C
ATOM   1504  CG  PHE A 160      47.980  39.275  21.699  1.00  0.00      RA0  C
ATOM   1505  CD1 PHE A 160      46.779  39.960  21.553  1.00  0.00      RA0  C
ATOM   1506  CD2 PHE A 160      48.299  38.253  20.811  1.00  0.00      RA0  C
ATOM   1507  CE1 PHE A 160      45.919  39.650  20.506  1.00  0.00      RA0  C
ATOM   1508  CE2 PHE A 160      47.440  37.940  19.765  1.00  0.00      RA0  C
ATOM   1509  CZ  PHE A 160      46.256  38.649  19.603  1.00  0.00      RA0  C
ATOM   1510  C   PHE A 160      49.512  41.150  24.702  1.00  0.00      RA0  C
ATOM   1511  O   PHE A 160      50.613  41.693  24.567  1.00  0.00      RA0  O
ATOM   1512  N   ASN A 161      49.063  40.712  25.872  1.00  0.00      RA0  N
ATOM   1513  H   ASN A 161      48.167  40.272  25.880  1.00  0.00      RA0  H
ATOM   1514  CA  ASN A 161      49.950  40.653  27.032  1.00  0.00      RA0  C
ATOM   1515  CB  ASN A 161      49.201  40.736  28.366  1.00  0.00      RA0  C
ATOM   1516  CG  ASN A 161      48.436  39.465  28.668  1.00  0.00      RA0  C
ATOM   1517  OD1 ASN A 161      48.945  38.351  28.611  1.00  0.00      RA0  O
ATOM   1518  ND2 ASN A 161      47.164  39.701  29.033  1.00  0.00      RA0  N
ATOM   1519 HD21 ASN A 161      46.799  40.634  29.002  1.00  0.00      RA0  H
ATOM   1520 HD22 ASN A 161      46.540  38.980  29.335  1.00  0.00      RA0  H
ATOM   1521  C   ASN A 161      50.853  39.435  26.959  1.00  0.00      RA0  C
ATOM   1522  O   ASN A 161      50.729  38.619  26.053  1.00  0.00      RA0  O
ATOM   1523  N   ASP A 162      51.794  39.296  27.889  1.00  0.00      RA0  N
ATOM   1524  H   ASP A 162      52.002  40.007  28.561  1.00  0.00      RA0  H
ATOM   1525  CA  ASP A 162      52.735  38.177  27.810  1.00  0.00      RA0  C
ATOM   1526  CB  ASP A 162      53.882  38.410  28.783  1.00  0.00      RA0  C
ATOM   1527  CG  ASP A 162      54.665  39.564  28.174  1.00  0.00      RA0  C
ATOM   1528  OD1 ASP A 162      55.727  39.323  27.610  1.00  0.00      RA0  O
ATOM   1529  OD2 ASP A 162      54.173  40.693  28.154  1.00  0.00      RA0  O
ATOM   1530  C   ASP A 162      52.051  36.797  27.793  1.00  0.00      RA0  C
ATOM   1531  O   ASP A 162      52.419  35.931  27.012  1.00  0.00      RA0  O
ATOM   1532  N   ALA A 163      51.038  36.602  28.628  1.00  0.00      RA0  N
ATOM   1533  H   ALA A 163      50.660  37.388  29.118  1.00  0.00      RA0  H
ATOM   1534  CA  ALA A 163      50.345  35.322  28.698  1.00  0.00      RA0  C
ATOM   1535  CB  ALA A 163      49.338  35.305  29.849  1.00  0.00      RA0  C
ATOM   1536  C   ALA A 163      49.621  35.020  27.395  1.00  0.00      RA0  C
ATOM   1537  O   ALA A 163      49.547  33.860  26.982  1.00  0.00      RA0  O
ATOM   1538  N   GLN A 164      49.090  36.067  26.761  1.00  0.00      RA0  N
ATOM   1539  H   GLN A 164      49.264  36.980  27.136  1.00  0.00      RA0  H
ATOM   1540  CA  GLN A 164      48.368  35.918  25.499  1.00  0.00      RA0  C
ATOM   1541  CB  GLN A 164      47.534  37.165  25.232  1.00  0.00      RA0  C
ATOM   1542  CG  GLN A 164      46.503  37.342  26.344  1.00  0.00      RA0  C
ATOM   1543  CD  GLN A 164      45.803  38.668  26.190  1.00  0.00      RA0  C
ATOM   1544  OE1 GLN A 164      46.419  39.678  25.874  1.00  0.00      RA0  O
ATOM   1545  NE2 GLN A 164      44.491  38.621  26.461  1.00  0.00      RA0  N
ATOM   1546 HE21 GLN A 164      44.055  37.744  26.682  1.00  0.00      RA0  H
ATOM   1547 HE22 GLN A 164      43.907  39.432  26.426  1.00  0.00      RA0  H
ATOM   1548  C   GLN A 164      49.346  35.587  24.361  1.00  0.00      RA0  C
ATOM   1549  O   GLN A 164      49.126  34.668  23.565  1.00  0.00      RA0  O
ATOM   1550  N   ARG A 165      50.458  36.308  24.315  1.00  0.00      RA0  N
ATOM   1551  H   ARG A 165      50.612  37.031  24.988  1.00  0.00      RA0  H
ATOM   1552  CA  ARG A 165      51.531  35.935  23.381  1.00  0.00      RA0  C
ATOM   1553  CB  ARG A 165      52.674  36.946  23.479  1.00  0.00      RA0  C
ATOM   1554  CG  ARG A 165      52.488  38.060  22.444  1.00  0.00      RA0  C
ATOM   1555  CD  ARG A 165      53.446  39.245  22.597  1.00  0.00      RA0  C
ATOM   1556  NE  ARG A 165      52.956  40.213  23.578  1.00  0.00      RA0  N
ATOM   1557  HE  ARG A 165      52.136  40.747  23.332  1.00  0.00      RA0  H
ATOM   1558  CZ  ARG A 165      53.586  40.368  24.779  1.00  0.00      RA0  C
ATOM   1559  NH1 ARG A 165      54.663  39.619  25.081  1.00  0.00      RA0  N
ATOM   1560 HH11 ARG A 165      55.108  39.692  25.993  1.00  0.00      RA0  H
ATOM   1561 HH12 ARG A 165      55.064  38.956  24.448  1.00  0.00      RA0  H
ATOM   1562  NH2 ARG A 165      53.113  41.269  25.659  1.00  0.00      RA0  N
ATOM   1563 HH21 ARG A 165      53.551  41.376  26.568  1.00  0.00      RA0  H
ATOM   1564 HH22 ARG A 165      52.308  41.836  25.436  1.00  0.00      RA0  H
ATOM   1565  C   ARG A 165      51.980  34.494  23.535  1.00  0.00      RA0  C
ATOM   1566  O   ARG A 165      52.159  33.776  22.545  1.00  0.00      RA0  O
ATOM   1567  N   GLN A 166      52.157  34.057  24.776  1.00  0.00      RA0  N
ATOM   1568  H   GLN A 166      52.008  34.683  25.542  1.00  0.00      RA0  H
ATOM   1569  CA  GLN A 166      52.576  32.684  25.045  1.00  0.00      RA0  C
ATOM   1570  CB  GLN A 166      52.861  32.529  26.536  1.00  0.00      RA0  C
ATOM   1571  CG  GLN A 166      53.452  31.171  26.909  1.00  0.00      RA0  C
ATOM   1572  CD  GLN A 166      53.791  31.182  28.383  1.00  0.00      RA0  C
ATOM   1573  OE1 GLN A 166      53.212  30.465  29.192  1.00  0.00      RA0  O
ATOM   1574  NE2 GLN A 166      54.770  32.051  28.695  1.00  0.00      RA0  N
ATOM   1575 HE21 GLN A 166      55.207  32.606  27.986  1.00  0.00      RA0  H
ATOM   1576 HE22 GLN A 166      55.079  32.159  29.639  1.00  0.00      RA0  H
ATOM   1577  C   GLN A 166      51.533  31.681  24.562  1.00  0.00      RA0  C
ATOM   1578  O   GLN A 166      51.876  30.670  23.956  1.00  0.00      RA0  O
ATOM   1579  N   ALA A 167      50.258  31.982  24.804  1.00  0.00      RA0  N
ATOM   1580  H   ALA A 167      50.036  32.816  25.310  1.00  0.00      RA0  H
ATOM   1581  CA  ALA A 167      49.158  31.086  24.378  1.00  0.00      RA0  C
ATOM   1582  CB  ALA A 167      47.807  31.660  24.807  1.00  0.00      RA0  C
ATOM   1583  C   ALA A 167      49.116  30.813  22.872  1.00  0.00      RA0  C
ATOM   1584  O   ALA A 167      48.801  29.685  22.428  1.00  0.00      RA0  O
ATOM   1585  N   VAL A 168      49.425  31.834  22.089  1.00  0.00      RA0  N
ATOM   1586  H   VAL A 168      49.768  32.683  22.496  1.00  0.00      RA0  H
ATOM   1587  CA  VAL A 168      49.321  31.743  20.625  1.00  0.00      RA0  C
ATOM   1588  CB  VAL A 168      48.665  33.004  20.059  1.00  0.00      RA0  C
ATOM   1589  CG1 VAL A 168      47.308  33.231  20.721  1.00  0.00      RA0  C
ATOM   1590  CG2 VAL A 168      49.573  34.230  20.187  1.00  0.00      RA0  C
ATOM   1591  C   VAL A 168      50.657  31.484  19.929  1.00  0.00      RA0  C
ATOM   1592  O   VAL A 168      50.715  31.423  18.695  1.00  0.00      RA0  O
ATOM   1593  N   GLU A 169      51.728  31.355  20.708  1.00  0.00      RA0  N
ATOM   1594  H   GLU A 169      51.651  31.324  21.704  1.00  0.00      RA0  H
ATOM   1595  CA  GLU A 169      53.048  31.167  20.125  1.00  0.00      RA0  C
ATOM   1596  CB  GLU A 169      54.147  31.192  21.188  1.00  0.00      RA0  C
ATOM   1597  CG  GLU A 169      55.536  30.977  20.577  1.00  0.00      RA0  C
ATOM   1598  CD  GLU A 169      55.737  31.933  19.415  1.00  0.00      RA0  C
ATOM   1599  OE1 GLU A 169      55.844  33.133  19.650  1.00  0.00      RA0  O
ATOM   1600  OE2 GLU A 169      55.779  31.473  18.273  1.00  0.00      RA0  O
ATOM   1601  C   GLU A 169      53.058  29.870  19.317  1.00  0.00      RA0  C
ATOM   1602  O   GLU A 169      52.779  28.805  19.838  1.00  0.00      RA0  O
ATOM   1603  N   GLY A 170      53.408  29.971  18.043  1.00  0.00      RA0  N
ATOM   1604  H   GLY A 170      53.796  30.860  17.781  1.00  0.00      RA0  H
ATOM   1605  CA  GLY A 170      53.506  28.805  17.182  1.00  0.00      RA0  C
ATOM   1606  C   GLY A 170      52.162  28.201  16.796  1.00  0.00      RA0  C
ATOM   1607  O   GLY A 170      52.104  27.085  16.275  1.00  0.00      RA0  O
ATOM   1608  N   MSE A 171      51.077  28.930  17.048  1.00  0.00      RA0  N
ATOM   1609  H   MSE A 171      51.154  29.872  17.387  1.00  0.00      RA0  H
ATOM   1610  CA  MSE A 171      49.757  28.348  16.869  1.00  0.00      RA0  C
ATOM   1611  CB  MSE A 171      48.683  29.208  17.542  1.00  0.00      RA0  C
ATOM   1612  CG  MSE A 171      47.297  28.564  17.511  1.00  0.00      RA0  C
ATOM   1613  SE  MSE A 171      46.071  29.396  18.535  1.00  0.00      RA0  S
ATOM   1614  CE  MSE A 171      46.004  30.968  17.665  1.00  0.00      RA0  C
ATOM   1615  C   MSE A 171      49.476  28.143  15.389  1.00  0.00      RA0  C
ATOM   1616  O   MSE A 171      49.657  29.058  14.559  1.00  0.00      RA0  O
ATOM   1617  N   LYS A 172      49.040  26.931  15.073  1.00  0.00      RA0  N
ATOM   1618  H   LYS A 172      48.719  26.357  15.824  1.00  0.00      RA0  H
ATOM   1619  CA  LYS A 172      48.779  26.534  13.705  1.00  0.00      RA0  C
ATOM   1620  CB  LYS A 172      48.992  25.013  13.661  1.00  0.00      RA0  C
ATOM   1621  CG  LYS A 172      50.400  24.602  14.106  1.00  0.00      RA0  C
ATOM   1622  CD  LYS A 172      51.501  25.182  13.213  1.00  0.00      RA0  C
ATOM   1623  CE  LYS A 172      52.912  24.776  13.653  1.00  0.00      RA0  C
ATOM   1624  NZ  LYS A 172      53.190  25.291  15.000  1.00  0.00      RA0  N
ATOM   1625  HZ1 LYS A 172      54.177  25.128  15.278  1.00  0.00      RA0  H
ATOM   1626  HZ2 LYS A 172      52.997  26.316  15.040  1.00  0.00      RA0  H
ATOM   1627  HZ3 LYS A 172      52.556  24.877  15.711  1.00  0.00      RA0  H
ATOM   1628  C   LYS A 172      47.375  26.970  13.306  1.00  0.00      RA0  C
ATOM   1629  O   LYS A 172      46.557  27.358  14.161  1.00  0.00      RA0  O
ATOM   1630  N   PRO A 173      47.092  26.928  12.007  1.00  0.00      RA0  N
ATOM   1631  CD  PRO A 173      48.024  26.693  10.906  1.00  0.00      RA0  C
ATOM   1632  CA  PRO A 173      45.761  27.243  11.526  1.00  0.00      RA0  C
ATOM   1633  CB  PRO A 173      45.870  27.080  10.007  1.00  0.00      RA0  C
ATOM   1634  CG  PRO A 173      47.343  27.317   9.698  1.00  0.00      RA0  C
ATOM   1635  C   PRO A 173      44.672  26.386  12.117  1.00  0.00      RA0  C
ATOM   1636  O   PRO A 173      44.882  25.207  12.420  1.00  0.00      RA0  O
ATOM   1637  N   PHE A 174      43.490  26.985  12.253  1.00  0.00      RA0  N
ATOM   1638  H   PHE A 174      43.403  27.956  12.028  1.00  0.00      RA0  H
ATOM   1639  CA  PHE A 174      42.322  26.266  12.761  1.00  0.00      RA0  C
ATOM   1640  CB  PHE A 174      41.797  25.210  11.783  1.00  0.00      RA0  C
ATOM   1641  CG  PHE A 174      40.787  25.832  10.850  1.00  0.00      RA0  C
ATOM   1642  CD1 PHE A 174      41.160  26.854   9.985  1.00  0.00      RA0  C
ATOM   1643  CD2 PHE A 174      39.474  25.375  10.864  1.00  0.00      RA0  C
ATOM   1644  CE1 PHE A 174      40.218  27.421   9.135  1.00  0.00      RA0  C
ATOM   1645  CE2 PHE A 174      38.534  25.941  10.013  1.00  0.00      RA0  C
ATOM   1646  CZ  PHE A 174      38.905  26.964   9.149  1.00  0.00      RA0  C
ATOM   1647  C   PHE A 174      42.534  25.730  14.172  1.00  0.00      RA0  C
ATOM   1648  O   PHE A 174      42.263  24.574  14.453  1.00  0.00      RA0  O
ATOM   1649  N   PHE A 175      42.978  26.638  15.037  1.00  0.00      RA0  N
ATOM   1650  H   PHE A 175      43.193  27.584  14.770  1.00  0.00      RA0  H
ATOM   1651  CA  PHE A 175      42.992  26.464  16.470  1.00  0.00      RA0  C
ATOM   1652  CB  PHE A 175      44.412  26.334  17.014  1.00  0.00      RA0  C
ATOM   1653  CG  PHE A 175      45.002  24.956  16.844  1.00  0.00      RA0  C
ATOM   1654  CD1 PHE A 175      45.704  24.629  15.691  1.00  0.00      RA0  C
ATOM   1655  CD2 PHE A 175      44.875  24.027  17.869  1.00  0.00      RA0  C
ATOM   1656  CE1 PHE A 175      46.322  23.389  15.586  1.00  0.00      RA0  C
ATOM   1657  CE2 PHE A 175      45.492  22.786  17.764  1.00  0.00      RA0  C
ATOM   1658  CZ  PHE A 175      46.236  22.476  16.632  1.00  0.00      RA0  C
ATOM   1659  C   PHE A 175      42.410  27.704  17.092  1.00  0.00      RA0  C
ATOM   1660  O   PHE A 175      42.512  28.793  16.518  1.00  0.00      RA0  O
ATOM   1661  N   GLY A 176      41.847  27.534  18.283  1.00  0.00      RA0  N
ATOM   1662  H   GLY A 176      41.795  26.633  18.718  1.00  0.00      RA0  H
ATOM   1663  CA  GLY A 176      41.388  28.641  19.101  1.00  0.00      RA0  C
ATOM   1664  C   GLY A 176      41.825  28.478  20.534  1.00  0.00      RA0  C
ATOM   1665  O   GLY A 176      41.907  27.354  21.041  1.00  0.00      RA0  O
ATOM   1666  N   VAL A 177      42.139  29.584  21.200  1.00  0.00      RA0  N
ATOM   1667  H   VAL A 177      42.168  30.476  20.742  1.00  0.00      RA0  H
ATOM   1668  CA  VAL A 177      42.519  29.532  22.587  1.00  0.00      RA0  C
ATOM   1669  CB  VAL A 177      44.043  29.344  22.681  1.00  0.00      RA0  C
ATOM   1670  CG1 VAL A 177      44.791  30.477  21.975  1.00  0.00      RA0  C
ATOM   1671  CG2 VAL A 177      44.520  29.129  24.119  1.00  0.00      RA0  C
ATOM   1672  C   VAL A 177      42.041  30.750  23.388  1.00  0.00      RA0  C
ATOM   1673  O   VAL A 177      42.105  31.891  22.928  1.00  0.00      RA0  O
ATOM   1674  N   GLN A 178      41.555  30.479  24.588  1.00  0.00      RA0  N
ATOM   1675  H   GLN A 178      41.657  29.545  24.927  1.00  0.00      RA0  H
ATOM   1676  CA  GLN A 178      41.186  31.500  25.553  1.00  0.00      RA0  C
ATOM   1677  CB  GLN A 178      40.080  30.977  26.470  1.00  0.00      RA0  C
ATOM   1678  CG  GLN A 178      39.308  32.078  27.201  1.00  0.00      RA0  C
ATOM   1679  CD  GLN A 178      38.416  32.813  26.220  1.00  0.00      RA0  C
ATOM   1680  OE1 GLN A 178      37.715  32.208  25.405  1.00  0.00      RA0  O
ATOM   1681  NE2 GLN A 178      38.474  34.151  26.355  1.00  0.00      RA0  N
ATOM   1682 HE21 GLN A 178      39.034  34.571  27.079  1.00  0.00      RA0  H
ATOM   1683 HE22 GLN A 178      37.974  34.794  25.772  1.00  0.00      RA0  H
ATOM   1684  C   GLN A 178      42.415  31.912  26.358  1.00  0.00      RA0  C
ATOM   1685  O   GLN A 178      43.094  31.076  26.975  1.00  0.00      RA0  O
ATOM   1686  N   ALA A 179      42.707  33.204  26.330  1.00  0.00      RA0  N
ATOM   1687  H   ALA A 179      42.171  33.840  25.782  1.00  0.00      RA0  H
ATOM   1688  CA  ALA A 179      43.784  33.759  27.131  1.00  0.00      RA0  C
ATOM   1689  CB  ALA A 179      44.993  34.048  26.247  1.00  0.00      RA0  C
ATOM   1690  C   ALA A 179      43.255  35.042  27.758  1.00  0.00      RA0  C
ATOM   1691  O   ALA A 179      43.239  36.105  27.120  1.00  0.00      RA0  O
ATOM   1692  N   GLY A 180      42.746  34.898  28.984  1.00  0.00      RA0  N
ATOM   1693  H   GLY A 180      42.714  33.978  29.371  1.00  0.00      RA0  H
ATOM   1694  CA  GLY A 180      42.057  35.972  29.670  1.00  0.00      RA0  C
ATOM   1695  C   GLY A 180      40.810  36.407  28.929  1.00  0.00      RA0  C
ATOM   1696  O   GLY A 180      39.985  35.568  28.546  1.00  0.00      RA0  O
ATOM   1697  N   ASP A 181      40.701  37.712  28.683  1.00  0.00      RA0  N
ATOM   1698  H   ASP A 181      41.344  38.362  29.085  1.00  0.00      RA0  H
ATOM   1699  CA  ASP A 181      39.529  38.296  28.017  1.00  0.00      RA0  C
ATOM   1700  CB  ASP A 181      39.473  39.829  28.137  1.00  0.00      RA0  C
ATOM   1701  CG  ASP A 181      38.877  40.287  29.455  1.00  0.00      RA0  C
ATOM   1702  OD1 ASP A 181      39.521  40.094  30.481  1.00  0.00      RA0  O
ATOM   1703  OD2 ASP A 181      37.786  40.864  29.452  1.00  0.00      RA0  O
ATOM   1704  C   ASP A 181      39.459  37.959  26.533  1.00  0.00      RA0  C
ATOM   1705  O   ASP A 181      38.399  38.139  25.930  1.00  0.00      RA0  O
ATOM   1706  N   LEU A 182      40.560  37.449  25.952  1.00  0.00      RA0  N
ATOM   1707  H   LEU A 182      41.332  37.133  26.503  1.00  0.00      RA0  H
ATOM   1708  CA  LEU A 182      40.642  37.233  24.509  1.00  0.00      RA0  C
ATOM   1709  CB  LEU A 182      41.922  37.831  23.921  1.00  0.00      RA0  C
ATOM   1710  CG  LEU A 182      42.089  39.341  24.108  1.00  0.00      RA0  C
ATOM   1711  CD1 LEU A 182      43.359  39.847  23.423  1.00  0.00      RA0  C
ATOM   1712  CD2 LEU A 182      40.868  40.129  23.643  1.00  0.00      RA0  C
ATOM   1713  C   LEU A 182      40.566  35.774  24.165  1.00  0.00      RA0  C
ATOM   1714  O   LEU A 182      41.315  34.957  24.688  1.00  0.00      RA0  O
ATOM   1715  N   PHE A 183      39.626  35.464  23.275  1.00  0.00      RA0  N
ATOM   1716  H   PHE A 183      39.045  36.198  22.916  1.00  0.00      RA0  H
ATOM   1717  CA  PHE A 183      39.596  34.178  22.589  1.00  0.00      RA0  C
ATOM   1718  CB  PHE A 183      38.155  33.688  22.464  1.00  0.00      RA0  C
ATOM   1719  CG  PHE A 183      38.114  32.406  21.670  1.00  0.00      RA0  C
ATOM   1720  CD1 PHE A 183      38.717  31.259  22.171  1.00  0.00      RA0  C
ATOM   1721  CD2 PHE A 183      37.471  32.374  20.438  1.00  0.00      RA0  C
ATOM   1722  CE1 PHE A 183      38.674  30.080  21.439  1.00  0.00      RA0  C
ATOM   1723  CE2 PHE A 183      37.430  31.193  19.706  1.00  0.00      RA0  C
ATOM   1724  CZ  PHE A 183      38.031  30.045  20.207  1.00  0.00      RA0  C
ATOM   1725  C   PHE A 183      40.194  34.416  21.213  1.00  0.00      RA0  C
ATOM   1726  O   PHE A 183      39.650  35.194  20.429  1.00  0.00      RA0  O
ATOM   1727  N   ILE A 184      41.337  33.787  20.943  1.00  0.00      RA0  N
ATOM   1728  H   ILE A 184      41.708  33.092  21.559  1.00  0.00      RA0  H
ATOM   1729  CA  ILE A 184      42.100  34.086  19.731  1.00  0.00      RA0  C
ATOM   1730  CB  ILE A 184      43.507  34.550  20.111  1.00  0.00      RA0  C
ATOM   1731  CG2 ILE A 184      44.305  34.968  18.876  1.00  0.00      RA0  C
ATOM   1732  CG1 ILE A 184      43.447  35.658  21.164  1.00  0.00      RA0  C
ATOM   1733  CD1 ILE A 184      44.807  35.978  21.785  1.00  0.00      RA0  C
ATOM   1734  C   ILE A 184      42.159  32.841  18.879  1.00  0.00      RA0  C
ATOM   1735  O   ILE A 184      42.575  31.784  19.353  1.00  0.00      RA0  O
ATOM   1736  N   ALA A 185      41.710  32.970  17.637  1.00  0.00      RA0  N
ATOM   1737  H   ALA A 185      41.386  33.854  17.292  1.00  0.00      RA0  H
ATOM   1738  CA  ALA A 185      41.616  31.830  16.725  1.00  0.00      RA0  C
ATOM   1739  CB  ALA A 185      40.152  31.452  16.501  1.00  0.00      RA0  C
ATOM   1740  C   ALA A 185      42.277  32.134  15.389  1.00  0.00      RA0  C
ATOM   1741  O   ALA A 185      42.167  33.234  14.874  1.00  0.00      RA0  O
ATOM   1742  N   THR A 186      42.990  31.141  14.862  1.00  0.00      RA0  N
ATOM   1743  H   THR A 186      43.054  30.256  15.330  1.00  0.00      RA0  H
ATOM   1744  CA  THR A 186      43.633  31.230  13.551  1.00  0.00      RA0  C
ATOM   1745  CB  THR A 186      44.841  30.305  13.632  1.00  0.00      RA0  C
ATOM   1746  OG1 THR A 186      44.630  29.349  14.685  1.00  0.00      RA0  O
ATOM   1747  HG1 THR A 186      45.432  28.832  14.742  1.00  0.00      RA0  H
ATOM   1748  CG2 THR A 186      46.156  31.053  13.837  1.00  0.00      RA0  C
ATOM   1749  C   THR A 186      42.669  30.774  12.458  1.00  0.00      RA0  C
ATOM   1750  O   THR A 186      42.839  29.702  11.833  1.00  0.00      RA0  O
ATOM   1751  N   THR A 187      41.649  31.616  12.254  1.00  0.00      RA0  N
ATOM   1752  H   THR A 187      41.532  32.448  12.800  1.00  0.00      RA0  H
ATOM   1753  CA  THR A 187      40.588  31.408  11.282  1.00  0.00      RA0  C
ATOM   1754  CB  THR A 187      39.373  31.018  12.115  1.00  0.00      RA0  C
ATOM   1755  OG1 THR A 187      39.422  31.747  13.347  1.00  0.00      RA0  O
ATOM   1756  HG1 THR A 187      38.850  32.502  13.186  1.00  0.00      RA0  H
ATOM   1757  CG2 THR A 187      39.324  29.515  12.404  1.00  0.00      RA0  C
ATOM   1758  C   THR A 187      40.383  32.686  10.472  1.00  0.00      RA0  C
ATOM   1759  O   THR A 187      40.945  33.751  10.779  1.00  0.00      RA0  O
ATOM   1760  N   GLY A 188      39.570  32.584   9.423  1.00  0.00      RA0  N
ATOM   1761  H   GLY A 188      39.058  31.763   9.163  1.00  0.00      RA0  H
ATOM   1762  CA  GLY A 188      39.319  33.722   8.585  1.00  0.00      RA0  C
ATOM   1763  C   GLY A 188      38.484  33.350   7.377  1.00  0.00      RA0  C
ATOM   1764  O   GLY A 188      38.259  32.169   7.109  1.00  0.00      RA0  O
ATOM   1765  N   TYR A 189      38.034  34.376   6.693  1.00  0.00      RA0  N
ATOM   1766  H   TYR A 189      38.349  35.281   6.989  1.00  0.00      RA0  H
ATOM   1767  CA  TYR A 189      37.176  34.275   5.523  1.00  0.00      RA0  C
ATOM   1768  CB  TYR A 189      35.844  34.865   5.999  1.00  0.00      RA0  C
ATOM   1769  CG  TYR A 189      34.629  34.626   5.132  1.00  0.00      RA0  C
ATOM   1770  CD1 TYR A 189      34.343  33.383   4.577  1.00  0.00      RA0  C
ATOM   1771  CE1 TYR A 189      33.161  33.203   3.861  1.00  0.00      RA0  C
ATOM   1772  CD2 TYR A 189      33.750  35.684   4.943  1.00  0.00      RA0  C
ATOM   1773  CE2 TYR A 189      32.571  35.507   4.234  1.00  0.00      RA0  C
ATOM   1774  CZ  TYR A 189      32.275  34.265   3.689  1.00  0.00      RA0  C
ATOM   1775  OH  TYR A 189      31.111  34.109   2.964  1.00  0.00      RA0  O
ATOM   1776  HH  TYR A 189      30.744  34.958   2.752  1.00  0.00      RA0  H
ATOM   1777  C   TYR A 189      37.773  35.015   4.324  1.00  0.00      RA0  C
ATOM   1778  O   TYR A 189      37.037  35.478   3.454  1.00  0.00      RA0  O
ATOM   1779  N   THR A 190      39.113  35.092   4.246  1.00  0.00      RA0  N
ATOM   1780  H   THR A 190      39.682  34.683   4.957  1.00  0.00      RA0  H
ATOM   1781  CA  THR A 190      39.760  35.962   3.272  1.00  0.00      RA0  C
ATOM   1782  CB  THR A 190      40.390  36.953   4.212  1.00  0.00      RA0  C
ATOM   1783  OG1 THR A 190      40.637  36.206   5.412  1.00  0.00      RA0  O
ATOM   1784  HG1 THR A 190      40.416  36.772   6.147  1.00  0.00      RA0  H
ATOM   1785  CG2 THR A 190      39.462  38.128   4.529  1.00  0.00      RA0  C
ATOM   1786  C   THR A 190      40.745  35.308   2.321  1.00  0.00      RA0  C
ATOM   1787  O   THR A 190      41.059  35.900   1.287  1.00  0.00      RA0  O
ATOM   1788  N   GLY A 191      41.231  34.122   2.655  1.00  0.00      RA0  N
ATOM   1789  H   GLY A 191      40.939  33.716   3.519  1.00  0.00      RA0  H
ATOM   1790  CA  GLY A 191      42.315  33.493   1.897  1.00  0.00      RA0  C
ATOM   1791  C   GLY A 191      43.697  33.959   2.369  1.00  0.00      RA0  C
ATOM   1792  O   GLY A 191      44.704  33.636   1.746  1.00  0.00      RA0  O
ATOM   1793  N   GLU A 192      43.716  34.765   3.436  1.00  0.00      RA0  N
ATOM   1794  H   GLU A 192      42.899  34.948   3.982  1.00  0.00      RA0  H
ATOM   1795  CA  GLU A 192      44.948  35.243   4.050  1.00  0.00      RA0  C
ATOM   1796  CB  GLU A 192      44.963  36.771   4.081  1.00  0.00      RA0  C
ATOM   1797  CG  GLU A 192      44.663  37.387   2.712  1.00  0.00      RA0  C
ATOM   1798  CD  GLU A 192      45.596  36.788   1.681  1.00  0.00      RA0  C
ATOM   1799  OE1 GLU A 192      46.779  36.650   1.970  1.00  0.00      RA0  O
ATOM   1800  OE2 GLU A 192      45.138  36.431   0.597  1.00  0.00      RA0  O
ATOM   1801  C   GLU A 192      45.079  34.658   5.443  1.00  0.00      RA0  C
ATOM   1802  O   GLU A 192      44.120  34.139   6.001  1.00  0.00      RA0  O
ATOM   1803  N   ALA A 193      46.273  34.795   6.018  1.00  0.00      RA0  N
ATOM   1804  H   ALA A 193      46.953  35.325   5.514  1.00  0.00      RA0  H
ATOM   1805  CA  ALA A 193      46.501  34.558   7.441  1.00  0.00      RA0  C
ATOM   1806  CB  ALA A 193      47.996  34.587   7.762  1.00  0.00      RA0  C
ATOM   1807  C   ALA A 193      45.797  35.615   8.278  1.00  0.00      RA0  C
ATOM   1808  O   ALA A 193      45.417  36.662   7.786  1.00  0.00      RA0  O
ATOM   1809  N   GLY A 194      45.619  35.310   9.551  1.00  0.00      RA0  N
ATOM   1810  H   GLY A 194      45.857  34.424   9.951  1.00  0.00      RA0  H
ATOM   1811  CA  GLY A 194      44.989  36.252  10.455  1.00  0.00      RA0  C
ATOM   1812  C   GLY A 194      44.460  35.601  11.697  1.00  0.00      RA0  C
ATOM   1813  O   GLY A 194      44.756  34.437  11.964  1.00  0.00      RA0  O
ATOM   1814  N   TYR A 195      43.694  36.388  12.467  1.00  0.00      RA0  N
ATOM   1815  H   TYR A 195      43.417  37.303  12.173  1.00  0.00      RA0  H
ATOM   1816  CA  TYR A 195      43.018  35.893  13.639  1.00  0.00      RA0  C
ATOM   1817  CB  TYR A 195      43.584  36.523  14.914  1.00  0.00      RA0  C
ATOM   1818  CG  TYR A 195      44.939  35.978  15.285  1.00  0.00      RA0  C
ATOM   1819  CD1 TYR A 195      45.220  34.628  15.122  1.00  0.00      RA0  C
ATOM   1820  CE1 TYR A 195      46.456  34.132  15.514  1.00  0.00      RA0  C
ATOM   1821  CD2 TYR A 195      45.896  36.831  15.824  1.00  0.00      RA0  C
ATOM   1822  CE2 TYR A 195      47.130  36.331  16.222  1.00  0.00      RA0  C
ATOM   1823  CZ  TYR A 195      47.409  34.979  16.065  1.00  0.00      RA0  C
ATOM   1824  OH  TYR A 195      48.631  34.468  16.445  1.00  0.00      RA0  O
ATOM   1825  HH  TYR A 195      49.121  35.108  16.945  1.00  0.00      RA0  H
ATOM   1826  C   TYR A 195      41.549  36.328  13.574  1.00  0.00      RA0  C
ATOM   1827  O   TYR A 195      41.222  37.317  12.900  1.00  0.00      RA0  O
ATOM   1828  N   GLU A 196      40.713  35.591  14.292  1.00  0.00      RA0  N
ATOM   1829  H   GLU A 196      41.032  34.741  14.714  1.00  0.00      RA0  H
ATOM   1830  CA  GLU A 196      39.442  36.110  14.790  1.00  0.00      RA0  C
ATOM   1831  CB  GLU A 196      38.280  35.343  14.116  1.00  0.00      RA0  C
ATOM   1832  CG  GLU A 196      38.326  35.687  12.606  1.00  0.00      RA0  C
ATOM   1833  CD  GLU A 196      37.320  34.973  11.710  1.00  0.00      RA0  C
ATOM   1834  OE1 GLU A 196      37.289  33.745  11.748  1.00  0.00      RA0  O
ATOM   1835  OE2 GLU A 196      36.622  35.640  10.924  1.00  0.00      RA0  O
ATOM   1836  C   GLU A 196      39.548  36.155  16.312  1.00  0.00      RA0  C
ATOM   1837  O   GLU A 196      40.030  35.204  16.966  1.00  0.00      RA0  O
ATOM   1838  N   ILE A 197      39.134  37.269  16.880  1.00  0.00      RA0  N
ATOM   1839  H   ILE A 197      38.681  37.980  16.344  1.00  0.00      RA0  H
ATOM   1840  CA  ILE A 197      39.331  37.519  18.301  1.00  0.00      RA0  C
ATOM   1841  CB  ILE A 197      40.351  38.637  18.533  1.00  0.00      RA0  C
ATOM   1842  CG2 ILE A 197      40.529  38.891  20.030  1.00  0.00      RA0  C
ATOM   1843  CG1 ILE A 197      41.685  38.320  17.853  1.00  0.00      RA0  C
ATOM   1844  CD1 ILE A 197      42.717  39.438  17.991  1.00  0.00      RA0  C
ATOM   1845  C   ILE A 197      37.992  37.864  18.938  1.00  0.00      RA0  C
ATOM   1846  O   ILE A 197      37.379  38.861  18.577  1.00  0.00      RA0  O
ATOM   1847  N   ALA A 198      37.529  37.025  19.869  1.00  0.00      RA0  N
ATOM   1848  H   ALA A 198      38.121  36.286  20.192  1.00  0.00      RA0  H
ATOM   1849  CA  ALA A 198      36.277  37.299  20.579  1.00  0.00      RA0  C
ATOM   1850  CB  ALA A 198      35.434  36.031  20.701  1.00  0.00      RA0  C
ATOM   1851  C   ALA A 198      36.610  37.807  21.973  1.00  0.00      RA0  C
ATOM   1852  O   ALA A 198      37.544  37.323  22.614  1.00  0.00      RA0  O
ATOM   1853  N   LEU A 199      35.836  38.781  22.442  1.00  0.00      RA0  N
ATOM   1854  H   LEU A 199      35.048  39.131  21.924  1.00  0.00      RA0  H
ATOM   1855  CA  LEU A 199      36.077  39.382  23.745  1.00  0.00      RA0  C
ATOM   1856  CB  LEU A 199      37.194  40.425  23.553  1.00  0.00      RA0  C
ATOM   1857  CG  LEU A 199      36.850  41.718  22.793  1.00  0.00      RA0  C
ATOM   1858  CD1 LEU A 199      37.925  42.761  23.068  1.00  0.00      RA0  C
ATOM   1859  CD2 LEU A 199      36.650  41.569  21.279  1.00  0.00      RA0  C
ATOM   1860  C   LEU A 199      34.791  40.024  24.251  1.00  0.00      RA0  C
ATOM   1861  O   LEU A 199      33.848  40.211  23.482  1.00  0.00      RA0  O
ATOM   1862  N   PRO A 200      34.731  40.356  25.543  1.00  0.00      RA0  N
ATOM   1863  CD  PRO A 200      35.722  40.067  26.575  1.00  0.00      RA0  C
ATOM   1864  CA  PRO A 200      33.512  40.955  26.107  1.00  0.00      RA0  C
ATOM   1865  CB  PRO A 200      33.853  41.100  27.588  1.00  0.00      RA0  C
ATOM   1866  CG  PRO A 200      34.912  40.040  27.861  1.00  0.00      RA0  C
ATOM   1867  C   PRO A 200      33.071  42.178  25.358  1.00  0.00      RA0  C
ATOM   1868  O   PRO A 200      33.899  42.999  24.964  1.00  0.00      RA0  O
ATOM   1869  N   ASN A 201      31.760  42.311  25.160  1.00  0.00      RA0  N
ATOM   1870  H   ASN A 201      31.179  41.541  25.429  1.00  0.00      RA0  H
ATOM   1871  CA  ASN A 201      31.212  43.471  24.462  1.00  0.00      RA0  C
ATOM   1872  CB  ASN A 201      29.685  43.516  24.634  1.00  0.00      RA0  C
ATOM   1873  CG  ASN A 201      28.999  42.446  23.803  1.00  0.00      RA0  C
ATOM   1874  OD1 ASN A 201      29.468  42.067  22.737  1.00  0.00      RA0  O
ATOM   1875  ND2 ASN A 201      27.861  41.971  24.344  1.00  0.00      RA0  N
ATOM   1876 HD21 ASN A 201      27.505  42.295  25.220  1.00  0.00      RA0  H
ATOM   1877 HD22 ASN A 201      27.322  41.252  23.886  1.00  0.00      RA0  H
ATOM   1878  C   ASN A 201      31.800  44.788  24.983  1.00  0.00      RA0  C
ATOM   1879  O   ASN A 201      32.125  45.698  24.208  1.00  0.00      RA0  O
ATOM   1880  N   GLU A 202      31.935  44.870  26.299  1.00  0.00      RA0  N
ATOM   1881  H   GLU A 202      31.869  44.056  26.876  1.00  0.00      RA0  H
ATOM   1882  CA  GLU A 202      32.386  46.099  26.965  1.00  0.00      RA0  C
ATOM   1883  CB  GLU A 202      31.954  46.095  28.446  1.00  0.00      RA0  C
ATOM   1884  CG  GLU A 202      33.018  45.934  29.548  1.00  0.00      RA0  C
ATOM   1885  CD  GLU A 202      33.588  44.527  29.620  1.00  0.00      RA0  C
ATOM   1886  OE1 GLU A 202      33.808  43.914  28.587  1.00  0.00      RA0  O
ATOM   1887  OE2 GLU A 202      33.877  44.040  30.710  1.00  0.00      RA0  O
ATOM   1888  C   GLU A 202      33.868  46.439  26.747  1.00  0.00      RA0  C
ATOM   1889  O   GLU A 202      34.297  47.572  27.036  1.00  0.00      RA0  O
ATOM   1890  N   LYS A 203      34.639  45.457  26.281  1.00  0.00      RA0  N
ATOM   1891  H   LYS A 203      34.225  44.560  26.127  1.00  0.00      RA0  H
ATOM   1892  CA  LYS A 203      36.055  45.639  25.902  1.00  0.00      RA0  C
ATOM   1893  CB  LYS A 203      36.949  44.437  26.199  1.00  0.00      RA0  C
ATOM   1894  CG  LYS A 203      36.908  43.803  27.578  1.00  0.00      RA0  C
ATOM   1895  CD  LYS A 203      37.180  44.758  28.735  1.00  0.00      RA0  C
ATOM   1896  CE  LYS A 203      37.160  43.962  30.035  1.00  0.00      RA0  C
ATOM   1897  NZ  LYS A 203      36.076  42.975  29.967  1.00  0.00      RA0  N
ATOM   1898  HZ1 LYS A 203      36.465  42.026  29.762  1.00  0.00      RA0  H
ATOM   1899  HZ2 LYS A 203      35.533  42.988  30.851  1.00  0.00      RA0  H
ATOM   1900  HZ3 LYS A 203      35.345  43.257  29.276  1.00  0.00      RA0  H
ATOM   1901  C   LYS A 203      36.285  45.904  24.414  1.00  0.00      RA0  C
ATOM   1902  O   LYS A 203      37.393  46.235  23.996  1.00  0.00      RA0  O
ATOM   1903  N   ALA A 204      35.250  45.707  23.604  1.00  0.00      RA0  N
ATOM   1904  H   ALA A 204      34.349  45.515  23.999  1.00  0.00      RA0  H
ATOM   1905  CA  ALA A 204      35.403  45.662  22.157  1.00  0.00      RA0  C
ATOM   1906  CB  ALA A 204      34.088  45.253  21.494  1.00  0.00      RA0  C
ATOM   1907  C   ALA A 204      35.881  46.979  21.553  1.00  0.00      RA0  C
ATOM   1908  O   ALA A 204      36.794  46.997  20.704  1.00  0.00      RA0  O
ATOM   1909  N   ALA A 205      35.277  48.078  21.979  1.00  0.00      RA0  N
ATOM   1910  H   ALA A 205      34.668  48.022  22.770  1.00  0.00      RA0  H
ATOM   1911  CA  ALA A 205      35.531  49.388  21.340  1.00  0.00      RA0  C
ATOM   1912  CB  ALA A 205      34.615  50.461  21.930  1.00  0.00      RA0  C
ATOM   1913  C   ALA A 205      36.972  49.794  21.545  1.00  0.00      RA0  C
ATOM   1914  O   ALA A 205      37.616  50.274  20.637  1.00  0.00      RA0  O
ATOM   1915  N   ASP A 206      37.483  49.586  22.747  1.00  0.00      RA0  N
ATOM   1916  H   ASP A 206      36.932  49.277  23.527  1.00  0.00      RA0  H
ATOM   1917  CA  ASP A 206      38.866  49.965  23.032  1.00  0.00      RA0  C
ATOM   1918  CB  ASP A 206      39.158  49.816  24.524  1.00  0.00      RA0  C
ATOM   1919  CG  ASP A 206      38.020  50.403  25.329  1.00  0.00      RA0  C
ATOM   1920  OD1 ASP A 206      38.133  51.546  25.763  1.00  0.00      RA0  O
ATOM   1921  OD2 ASP A 206      37.020  49.711  25.519  1.00  0.00      RA0  O
ATOM   1922  C   ASP A 206      39.848  49.089  22.256  1.00  0.00      RA0  C
ATOM   1923  O   ASP A 206      40.889  49.562  21.834  1.00  0.00      RA0  O
ATOM   1924  N   PHE A 207      39.524  47.812  22.099  1.00  0.00      RA0  N
ATOM   1925  H   PHE A 207      38.659  47.489  22.489  1.00  0.00      RA0  H
ATOM   1926  CA  PHE A 207      40.396  46.894  21.394  1.00  0.00      RA0  C
ATOM   1927  CB  PHE A 207      39.935  45.459  21.620  1.00  0.00      RA0  C
ATOM   1928  CG  PHE A 207      40.925  44.489  21.022  1.00  0.00      RA0  C
ATOM   1929  CD1 PHE A 207      42.281  44.619  21.298  1.00  0.00      RA0  C
ATOM   1930  CD2 PHE A 207      40.476  43.459  20.206  1.00  0.00      RA0  C
ATOM   1931  CE1 PHE A 207      43.188  43.714  20.759  1.00  0.00      RA0  C
ATOM   1932  CE2 PHE A 207      41.383  42.555  19.668  1.00  0.00      RA0  C
ATOM   1933  CZ  PHE A 207      42.739  42.681  19.946  1.00  0.00      RA0  C
ATOM   1934  C   PHE A 207      40.414  47.237  19.906  1.00  0.00      RA0  C
ATOM   1935  O   PHE A 207      41.479  47.299  19.293  1.00  0.00      RA0  O
ATOM   1936  N   TRP A 208      39.238  47.512  19.343  1.00  0.00      RA0  N
ATOM   1937  H   TRP A 208      38.416  47.436  19.906  1.00  0.00      RA0  H
ATOM   1938  CA  TRP A 208      39.124  48.045  17.980  1.00  0.00      RA0  C
ATOM   1939  CB  TRP A 208      37.654  48.363  17.688  1.00  0.00      RA0  C
ATOM   1940  CG  TRP A 208      37.428  48.883  16.284  1.00  0.00      RA0  C
ATOM   1941  CD2 TRP A 208      37.070  48.133  15.103  1.00  0.00      RA0  C
ATOM   1942  CE2 TRP A 208      36.920  49.055  14.039  1.00  0.00      RA0  C
ATOM   1943  CE3 TRP A 208      36.864  46.779  14.870  1.00  0.00      RA0  C
ATOM   1944  CD1 TRP A 208      37.477  50.220  15.859  1.00  0.00      RA0  C
ATOM   1945  NE1 TRP A 208      37.178  50.328  14.538  1.00  0.00      RA0  N
ATOM   1946  HE1 TRP A 208      37.138  51.166  14.028  1.00  0.00      RA0  H
ATOM   1947  CZ2 TRP A 208      36.565  48.595  12.776  1.00  0.00      RA0  C
ATOM   1948  CZ3 TRP A 208      36.510  46.332  13.602  1.00  0.00      RA0  C
ATOM   1949  CH2 TRP A 208      36.361  47.237  12.558  1.00  0.00      RA0  C
ATOM   1950  C   TRP A 208      40.012  49.281  17.774  1.00  0.00      RA0  C
ATOM   1951  O   TRP A 208      40.789  49.361  16.814  1.00  0.00      RA0  O
ATOM   1952  N   ARG A 209      39.881  50.268  18.660  1.00  0.00      RA0  N
ATOM   1953  H   ARG A 209      39.239  50.173  19.426  1.00  0.00      RA0  H
ATOM   1954  CA  ARG A 209      40.678  51.485  18.541  1.00  0.00      RA0  C
ATOM   1955  CB  ARG A 209      40.390  52.357  19.761  1.00  0.00      RA0  C
ATOM   1956  CG  ARG A 209      39.224  53.318  19.618  1.00  0.00      RA0  C
ATOM   1957  CD  ARG A 209      39.717  54.741  19.348  1.00  0.00      RA0  C
ATOM   1958  NE  ARG A 209      40.789  54.768  18.353  1.00  0.00      RA0  N
ATOM   1959  HE  ARG A 209      41.752  54.779  18.681  1.00  0.00      RA0  H
ATOM   1960  CZ  ARG A 209      40.505  54.735  17.019  1.00  0.00      RA0  C
ATOM   1961  NH1 ARG A 209      39.226  54.624  16.584  1.00  0.00      RA0  N
ATOM   1962 HH11 ARG A 209      38.968  54.639  15.617  1.00  0.00      RA0  H
ATOM   1963 HH12 ARG A 209      38.449  54.500  17.223  1.00  0.00      RA0  H
ATOM   1964  NH2 ARG A 209      41.531  54.811  16.155  1.00  0.00      RA0  N
ATOM   1965 HH21 ARG A 209      41.449  54.812  15.160  1.00  0.00      RA0  H
ATOM   1966 HH22 ARG A 209      42.471  54.866  16.532  1.00  0.00      RA0  H
ATOM   1967  C   ARG A 209      42.182  51.183  18.623  1.00  0.00      RA0  C
ATOM   1968  O   ARG A 209      42.974  51.759  17.883  1.00  0.00      RA0  O
ATOM   1969  N   ALA A 210      42.564  50.281  19.527  1.00  0.00      RA0  N
ATOM   1970  H   ALA A 210      41.894  49.879  20.153  1.00  0.00      RA0  H
ATOM   1971  CA  ALA A 210      43.973  49.900  19.650  1.00  0.00      RA0  C
ATOM   1972  CB  ALA A 210      44.159  48.927  20.814  1.00  0.00      RA0  C
ATOM   1973  C   ALA A 210      44.485  49.255  18.351  1.00  0.00      RA0  C
ATOM   1974  O   ALA A 210      45.640  49.465  17.961  1.00  0.00      RA0  O
ATOM   1975  N   LEU A 211      43.615  48.486  17.688  1.00  0.00      RA0  N
ATOM   1976  H   LEU A 211      42.695  48.363  18.064  1.00  0.00      RA0  H
ATOM   1977  CA  LEU A 211      43.980  47.816  16.445  1.00  0.00      RA0  C
ATOM   1978  CB  LEU A 211      42.893  46.823  16.035  1.00  0.00      RA0  C
ATOM   1979  CG  LEU A 211      42.903  45.480  16.761  1.00  0.00      RA0  C
ATOM   1980  CD1 LEU A 211      41.537  44.799  16.690  1.00  0.00      RA0  C
ATOM   1981  CD2 LEU A 211      44.009  44.566  16.231  1.00  0.00      RA0  C
ATOM   1982  C   LEU A 211      44.160  48.818  15.300  1.00  0.00      RA0  C
ATOM   1983  O   LEU A 211      45.096  48.693  14.533  1.00  0.00      RA0  O
ATOM   1984  N   VAL A 212      43.303  49.829  15.232  1.00  0.00      RA0  N
ATOM   1985  H   VAL A 212      42.562  49.857  15.907  1.00  0.00      RA0  H
ATOM   1986  CA  VAL A 212      43.474  50.924  14.281  1.00  0.00      RA0  C
ATOM   1987  CB  VAL A 212      42.411  52.016  14.433  1.00  0.00      RA0  C
ATOM   1988  CG1 VAL A 212      42.627  53.097  13.371  1.00  0.00      RA0  C
ATOM   1989  CG2 VAL A 212      40.984  51.477  14.388  1.00  0.00      RA0  C
ATOM   1990  C   VAL A 212      44.844  51.543  14.477  1.00  0.00      RA0  C
ATOM   1991  O   VAL A 212      45.622  51.698  13.519  1.00  0.00      RA0  O
ATOM   1992  N   GLU A 213      45.154  51.866  15.726  1.00  0.00      RA0  N
ATOM   1993  H   GLU A 213      44.503  51.746  16.482  1.00  0.00      RA0  H
ATOM   1994  CA  GLU A 213      46.448  52.480  16.040  1.00  0.00      RA0  C
ATOM   1995  CB  GLU A 213      46.510  52.927  17.512  1.00  0.00      RA0  C
ATOM   1996  CG  GLU A 213      46.031  54.363  17.805  1.00  0.00      RA0  C
ATOM   1997  CD  GLU A 213      44.565  54.467  18.205  1.00  0.00      RA0  C
ATOM   1998  OE1 GLU A 213      43.818  55.186  17.548  1.00  0.00      RA0  O
ATOM   1999  OE2 GLU A 213      44.167  53.881  19.204  1.00  0.00      RA0  O
ATOM   2000  C   GLU A 213      47.628  51.559  15.686  1.00  0.00      RA0  C
ATOM   2001  O   GLU A 213      48.710  52.037  15.319  1.00  0.00      RA0  O
ATOM   2002  N   ALA A 214      47.415  50.247  15.776  1.00  0.00      RA0  N
ATOM   2003  H   ALA A 214      46.537  49.932  16.141  1.00  0.00      RA0  H
ATOM   2004  CA  ALA A 214      48.424  49.241  15.402  1.00  0.00      RA0  C
ATOM   2005  CB  ALA A 214      48.064  47.869  15.978  1.00  0.00      RA0  C
ATOM   2006  C   ALA A 214      48.627  49.103  13.890  1.00  0.00      RA0  C
ATOM   2007  O   ALA A 214      49.448  48.297  13.454  1.00  0.00      RA0  O
ATOM   2008  N   GLY A 215      47.862  49.854  13.101  1.00  0.00      RA0  N
ATOM   2009  H   GLY A 215      47.133  50.412  13.500  1.00  0.00      RA0  H
ATOM   2010  CA  GLY A 215      48.031  49.877  11.666  1.00  0.00      RA0  C
ATOM   2011  C   GLY A 215      47.119  48.898  10.949  1.00  0.00      RA0  C
ATOM   2012  O   GLY A 215      47.398  48.508   9.817  1.00  0.00      RA0  O
ATOM   2013  N   VAL A 216      46.016  48.507  11.586  1.00  0.00      RA0  N
ATOM   2014  H   VAL A 216      45.761  48.905  12.472  1.00  0.00      RA0  H
ATOM   2015  CA  VAL A 216      45.030  47.614  10.938  1.00  0.00      RA0  C
ATOM   2016  CB  VAL A 216      44.544  46.567  11.937  1.00  0.00      RA0  C
ATOM   2017  CG1 VAL A 216      43.724  45.499  11.227  1.00  0.00      RA0  C
ATOM   2018  CG2 VAL A 216      45.713  45.949  12.703  1.00  0.00      RA0  C
ATOM   2019  C   VAL A 216      43.867  48.464  10.407  1.00  0.00      RA0  C
ATOM   2020  O   VAL A 216      43.235  49.198  11.162  1.00  0.00      RA0  O
ATOM   2021  N   LYS A 217      43.595  48.357   9.112  1.00  0.00      RA0  N
ATOM   2022  H   LYS A 217      44.056  47.653   8.565  1.00  0.00      RA0  H
ATOM   2023  CA  LYS A 217      42.593  49.191   8.446  1.00  0.00      RA0  C
ATOM   2024  CB  LYS A 217      42.883  49.403   6.954  1.00  0.00      RA0  C
ATOM   2025  CG  LYS A 217      42.204  50.690   6.460  1.00  0.00      RA0  C
ATOM   2026  CD  LYS A 217      41.248  50.522   5.277  1.00  0.00      RA0  C
ATOM   2027  CE  LYS A 217      40.479  51.813   4.949  1.00  0.00      RA0  C
ATOM   2028  NZ  LYS A 217      39.738  51.653   3.692  1.00  0.00      RA0  N
ATOM   2029  HZ1 LYS A 217      38.769  51.278   3.792  1.00  0.00      RA0  H
ATOM   2030  HZ2 LYS A 217      39.718  52.518   3.114  1.00  0.00      RA0  H
ATOM   2031  HZ3 LYS A 217      40.287  51.037   3.050  1.00  0.00      RA0  H
ATOM   2032  C   LYS A 217      41.187  48.640   8.645  1.00  0.00      RA0  C
ATOM   2033  O   LYS A 217      40.949  47.459   8.367  1.00  0.00      RA0  O
ATOM   2034  N   PRO A 218      40.240  49.470   9.110  1.00  0.00      RA0  N
ATOM   2035  CD  PRO A 218      40.435  50.790   9.695  1.00  0.00      RA0  C
ATOM   2036  CA  PRO A 218      38.845  49.048   9.072  1.00  0.00      RA0  C
ATOM   2037  CB  PRO A 218      38.121  50.264   9.662  1.00  0.00      RA0  C
ATOM   2038  CG  PRO A 218      39.161  51.007  10.498  1.00  0.00      RA0  C
ATOM   2039  C   PRO A 218      38.347  48.677   7.649  1.00  0.00      RA0  C
ATOM   2040  O   PRO A 218      38.499  49.440   6.697  1.00  0.00      RA0  O
ATOM   2041  N   CYS A 219      37.719  47.510   7.563  1.00  0.00      RA0  N
ATOM   2042  H   CYS A 219      37.577  46.920   8.360  1.00  0.00      RA0  H
ATOM   2043  CA  CYS A 219      37.224  46.966   6.307  1.00  0.00      RA0  C
ATOM   2044  CB  CYS A 219      38.145  45.831   5.869  1.00  0.00      RA0  C
ATOM   2045  SG  CYS A 219      39.879  46.331   5.740  1.00  0.00      RA0  S
ATOM   2046  C   CYS A 219      35.773  46.522   6.465  1.00  0.00      RA0  C
ATOM   2047  O   CYS A 219      35.413  45.922   7.468  1.00  0.00      RA0  O
ATOM   2048  N   GLY A 220      34.983  46.773   5.422  1.00  0.00      RA0  N
ATOM   2049  H   GLY A 220      35.381  47.236   4.624  1.00  0.00      RA0  H
ATOM   2050  CA  GLY A 220      33.552  46.565   5.440  1.00  0.00      RA0  C
ATOM   2051  C   GLY A 220      33.083  45.327   4.699  1.00  0.00      RA0  C
ATOM   2052  O   GLY A 220      33.852  44.474   4.286  1.00  0.00      RA0  O
ATOM   2053  N   LEU A 221      31.771  45.231   4.564  1.00  0.00      RA0  N
ATOM   2054  H   LEU A 221      31.210  45.984   4.912  1.00  0.00      RA0  H
ATOM   2055  CA  LEU A 221      31.127  44.069   3.968  1.00  0.00      RA0  C
ATOM   2056  CB  LEU A 221      29.613  44.156   4.133  1.00  0.00      RA0  C
ATOM   2057  CG  LEU A 221      29.167  44.267   5.589  1.00  0.00      RA0  C
ATOM   2058  CD1 LEU A 221      27.681  44.604   5.673  1.00  0.00      RA0  C
ATOM   2059  CD2 LEU A 221      29.535  43.031   6.411  1.00  0.00      RA0  C
ATOM   2060  C   LEU A 221      31.454  43.911   2.501  1.00  0.00      RA0  C
ATOM   2061  O   LEU A 221      31.499  42.783   1.981  1.00  0.00      RA0  O
ATOM   2062  N   GLY A 222      31.651  45.020   1.799  1.00  0.00      RA0  N
ATOM   2063  H   GLY A 222      31.614  45.919   2.240  1.00  0.00      RA0  H
ATOM   2064  CA  GLY A 222      31.971  44.962   0.369  1.00  0.00      RA0  C
ATOM   2065  C   GLY A 222      33.273  44.205   0.122  1.00  0.00      RA0  C
ATOM   2066  O   GLY A 222      33.332  43.260  -0.639  1.00  0.00      RA0  O
ATOM   2067  N   ALA A 223      34.314  44.594   0.835  1.00  0.00      RA0  N
ATOM   2068  H   ALA A 223      34.198  45.363   1.462  1.00  0.00      RA0  H
ATOM   2069  CA  ALA A 223      35.586  43.875   0.781  1.00  0.00      RA0  C
ATOM   2070  CB  ALA A 223      36.655  44.636   1.561  1.00  0.00      RA0  C
ATOM   2071  C   ALA A 223      35.477  42.455   1.366  1.00  0.00      RA0  C
ATOM   2072  O   ALA A 223      36.089  41.507   0.856  1.00  0.00      RA0  O
ATOM   2073  N   ARG A 224      34.691  42.279   2.425  1.00  0.00      RA0  N
ATOM   2074  H   ARG A 224      34.229  43.066   2.838  1.00  0.00      RA0  H
ATOM   2075  CA  ARG A 224      34.478  40.940   2.972  1.00  0.00      RA0  C
ATOM   2076  CB  ARG A 224      33.689  40.818   4.300  1.00  0.00      RA0  C
ATOM   2077  CG  ARG A 224      33.919  39.447   5.003  1.00  0.00      RA0  C
ATOM   2078  CD  ARG A 224      33.876  39.439   6.554  1.00  0.00      RA0  C
ATOM   2079  NE  ARG A 224      33.884  38.091   7.167  1.00  0.00      RA0  N
ATOM   2080  HE  ARG A 224      33.101  37.512   6.915  1.00  0.00      RA0  H
ATOM   2081  CZ  ARG A 224      34.830  37.712   8.105  1.00  0.00      RA0  C
ATOM   2082  NH1 ARG A 224      35.880  38.523   8.336  1.00  0.00      RA0  N
ATOM   2083 HH11 ARG A 224      36.587  38.265   9.003  1.00  0.00      RA0  H
ATOM   2084 HH12 ARG A 224      35.991  39.397   7.858  1.00  0.00      RA0  H
ATOM   2085  NH2 ARG A 224      34.725  36.546   8.801  1.00  0.00      RA0  N
ATOM   2086 HH21 ARG A 224      35.401  36.249   9.506  1.00  0.00      RA0  H
ATOM   2087 HH22 ARG A 224      33.964  35.905   8.670  1.00  0.00      RA0  H
ATOM   2088  C   ARG A 224      34.041  40.003   1.827  1.00  0.00      RA0  C
ATOM   2089  O   ARG A 224      34.525  38.876   1.697  1.00  0.00      RA0  O
ATOM   2090  N   ASP A 225      33.130  40.476   0.983  1.00  0.00      RA0  N
ATOM   2091  H   ASP A 225      32.744  41.396   1.083  1.00  0.00      RA0  H
ATOM   2092  CA  ASP A 225      32.631  39.627  -0.077  1.00  0.00      RA0  C
ATOM   2093  CB  ASP A 225      31.205  39.862  -0.589  1.00  0.00      RA0  C
ATOM   2094  CG  ASP A 225      30.600  38.480  -0.861  1.00  0.00      RA0  C
ATOM   2095  OD1 ASP A 225      30.230  37.799   0.091  1.00  0.00      RA0  O
ATOM   2096  OD2 ASP A 225      30.524  38.039  -2.008  1.00  0.00      RA0  O
ATOM   2097  C   ASP A 225      33.641  39.385  -1.205  1.00  0.00      RA0  C
ATOM   2098  O   ASP A 225      33.788  38.242  -1.635  1.00  0.00      RA0  O
ATOM   2099  N   THR A 226      34.304  40.433  -1.695  1.00  0.00      RA0  N
ATOM   2100  H   THR A 226      34.199  41.327  -1.260  1.00  0.00      RA0  H
ATOM   2101  CA  THR A 226      35.314  40.237  -2.754  1.00  0.00      RA0  C
ATOM   2102  CB  THR A 226      35.710  41.643  -3.169  1.00  0.00      RA0  C
ATOM   2103  OG1 THR A 226      35.660  42.493  -2.014  1.00  0.00      RA0  O
ATOM   2104  HG1 THR A 226      34.774  42.857  -1.973  1.00  0.00      RA0  H
ATOM   2105  CG2 THR A 226      34.780  42.198  -4.249  1.00  0.00      RA0  C
ATOM   2106  C   THR A 226      36.448  39.327  -2.276  1.00  0.00      RA0  C
ATOM   2107  O   THR A 226      36.926  38.467  -3.028  1.00  0.00      RA0  O
ATOM   2108  N   LEU A 227      36.856  39.517  -1.033  1.00  0.00      RA0  N
ATOM   2109  H   LEU A 227      36.400  40.210  -0.473  1.00  0.00      RA0  H
ATOM   2110  CA  LEU A 227      37.914  38.685  -0.456  1.00  0.00      RA0  C
ATOM   2111  CB  LEU A 227      38.296  39.174   0.939  1.00  0.00      RA0  C
ATOM   2112  CG  LEU A 227      39.072  40.490   0.931  1.00  0.00      RA0  C
ATOM   2113  CD1 LEU A 227      38.917  41.251   2.242  1.00  0.00      RA0  C
ATOM   2114  CD2 LEU A 227      40.542  40.284   0.582  1.00  0.00      RA0  C
ATOM   2115  C   LEU A 227      37.532  37.211  -0.385  1.00  0.00      RA0  C
ATOM   2116  O   LEU A 227      38.288  36.330  -0.819  1.00  0.00      RA0  O
ATOM   2117  N   ARG A 228      36.357  36.916   0.162  1.00  0.00      RA0  N
ATOM   2118  H   ARG A 228      35.732  37.640   0.466  1.00  0.00      RA0  H
ATOM   2119  CA  ARG A 228      35.964  35.525   0.333  1.00  0.00      RA0  C
ATOM   2120  CB  ARG A 228      34.763  35.408   1.281  1.00  0.00      RA0  C
ATOM   2121  CG  ARG A 228      33.401  35.855   0.733  1.00  0.00      RA0  C
ATOM   2122  CD  ARG A 228      32.595  34.756   0.029  1.00  0.00      RA0  C
ATOM   2123  NE  ARG A 228      31.524  35.359  -0.750  1.00  0.00      RA0  N
ATOM   2124  HE  ARG A 228      31.387  36.360  -0.662  1.00  0.00      RA0  H
ATOM   2125  CZ  ARG A 228      30.690  34.623  -1.532  1.00  0.00      RA0  C
ATOM   2126  NH1 ARG A 228      30.853  33.280  -1.636  1.00  0.00      RA0  N
ATOM   2127 HH11 ARG A 228      30.204  32.694  -2.150  1.00  0.00      RA0  H
ATOM   2128 HH12 ARG A 228      31.623  32.792  -1.198  1.00  0.00      RA0  H
ATOM   2129  NH2 ARG A 228      29.709  35.283  -2.182  1.00  0.00      RA0  N
ATOM   2130 HH21 ARG A 228      29.028  34.825  -2.770  1.00  0.00      RA0  H
ATOM   2131 HH22 ARG A 228      29.659  36.295  -2.078  1.00  0.00      RA0  H
ATOM   2132  C   ARG A 228      35.668  34.814  -1.003  1.00  0.00      RA0  C
ATOM   2133  O   ARG A 228      35.923  33.623  -1.156  1.00  0.00      RA0  O
ATOM   2134  N   LEU A 229      35.145  35.532  -1.977  1.00  0.00      RA0  N
ATOM   2135  H   LEU A 229      34.919  36.499  -1.827  1.00  0.00      RA0  H
ATOM   2136  CA  LEU A 229      34.809  34.909  -3.261  1.00  0.00      RA0  C
ATOM   2137  CB  LEU A 229      33.918  35.823  -4.099  1.00  0.00      RA0  C
ATOM   2138  CG  LEU A 229      33.387  35.062  -5.311  1.00  0.00      RA0  C
ATOM   2139  CD1 LEU A 229      32.645  33.808  -4.863  1.00  0.00      RA0  C
ATOM   2140  CD2 LEU A 229      32.528  35.925  -6.230  1.00  0.00      RA0  C
ATOM   2141  C   LEU A 229      36.111  34.576  -4.022  1.00  0.00      RA0  C
ATOM   2142  O   LEU A 229      36.287  33.467  -4.555  1.00  0.00      RA0  O
ATOM   2143  N   GLU A 230      37.034  35.540  -4.032  1.00  0.00      RA0  N
ATOM   2144  H   GLU A 230      36.834  36.436  -3.627  1.00  0.00      RA0  H
ATOM   2145  CA  GLU A 230      38.381  35.294  -4.562  1.00  0.00      RA0  C
ATOM   2146  CB  GLU A 230      39.307  36.495  -4.409  1.00  0.00      RA0  C
ATOM   2147  CG  GLU A 230      39.002  37.679  -5.325  1.00  0.00      RA0  C
ATOM   2148  CD  GLU A 230      40.067  38.733  -5.110  1.00  0.00      RA0  C
ATOM   2149  OE1 GLU A 230      40.935  38.526  -4.272  1.00  0.00      RA0  O
ATOM   2150  OE2 GLU A 230      40.046  39.763  -5.777  1.00  0.00      RA0  O
ATOM   2151  C   GLU A 230      39.019  34.066  -3.917  1.00  0.00      RA0  C
ATOM   2152  O   GLU A 230      39.668  33.269  -4.598  1.00  0.00      RA0  O
ATOM   2153  N   ALA A 231      38.831  33.907  -2.617  1.00  0.00      RA0  N
ATOM   2154  H   ALA A 231      38.267  34.571  -2.124  1.00  0.00      RA0  H
ATOM   2155  CA  ALA A 231      39.380  32.767  -1.858  1.00  0.00      RA0  C
ATOM   2156  CB  ALA A 231      39.396  33.100  -0.371  1.00  0.00      RA0  C
ATOM   2157  C   ALA A 231      38.647  31.439  -2.040  1.00  0.00      RA0  C
ATOM   2158  O   ALA A 231      39.074  30.408  -1.501  1.00  0.00      RA0  O
ATOM   2159  N   GLY A 232      37.567  31.457  -2.827  1.00  0.00      RA0  N
ATOM   2160  H   GLY A 232      37.241  32.322  -3.206  1.00  0.00      RA0  H
ATOM   2161  CA  GLY A 232      36.742  30.290  -3.072  1.00  0.00      RA0  C
ATOM   2162  C   GLY A 232      35.941  29.830  -1.874  1.00  0.00      RA0  C
ATOM   2163  O   GLY A 232      35.687  28.643  -1.730  1.00  0.00      RA0  O
ATOM   2164  N   MSE A 233      35.543  30.755  -1.019  1.00  0.00      RA0  N
ATOM   2165  H   MSE A 233      35.614  31.724  -1.254  1.00  0.00      RA0  H
ATOM   2166  CA  MSE A 233      34.851  30.396   0.205  1.00  0.00      RA0  C
ATOM   2167  CB  MSE A 233      35.384  31.213   1.379  1.00  0.00      RA0  C
ATOM   2168  CG  MSE A 233      36.844  30.887   1.693  1.00  0.00      RA0  C
ATOM   2169  SE  MSE A 233      37.507  31.893   3.028  1.00  0.00      RA0  S
ATOM   2170  CE  MSE A 233      39.098  31.071   3.193  1.00  0.00      RA0  C
ATOM   2171  C   MSE A 233      33.343  30.613   0.033  1.00  0.00      RA0  C
ATOM   2172  O   MSE A 233      32.922  31.559  -0.633  1.00  0.00      RA0  O
ATOM   2173  N   ASN A 234      32.553  29.646   0.524  1.00  0.00      RA0  N
ATOM   2174  H   ASN A 234      32.934  28.968   1.150  1.00  0.00      RA0  H
ATOM   2175  CA  ASN A 234      31.112  29.673   0.312  1.00  0.00      RA0  C
ATOM   2176  CB  ASN A 234      30.489  28.310   0.623  1.00  0.00      RA0  C
ATOM   2177  CG  ASN A 234      30.844  27.289  -0.434  1.00  0.00      RA0  C
ATOM   2178  OD1 ASN A 234      31.408  27.601  -1.477  1.00  0.00      RA0  O
ATOM   2179  ND2 ASN A 234      30.470  26.041  -0.108  1.00  0.00      RA0  N
ATOM   2180 HD21 ASN A 234      30.053  25.845   0.781  1.00  0.00      RA0  H
ATOM   2181 HD22 ASN A 234      30.614  25.280  -0.747  1.00  0.00      RA0  H
ATOM   2182  C   ASN A 234      30.404  30.690   1.155  1.00  0.00      RA0  C
ATOM   2183  O   ASN A 234      30.860  31.034   2.257  1.00  0.00      RA0  O
ATOM   2184  N   LEU A 235      29.266  31.150   0.627  1.00  0.00      RA0  N
ATOM   2185  H   LEU A 235      28.997  30.874  -0.301  1.00  0.00      RA0  H
ATOM   2186  CA  LEU A 235      28.326  31.974   1.328  1.00  0.00      RA0  C
ATOM   2187  CB  LEU A 235      28.227  33.345   0.665  1.00  0.00      RA0  C
ATOM   2188  CG  LEU A 235      27.246  34.298   1.349  1.00  0.00      RA0  C
ATOM   2189  CD1 LEU A 235      27.640  34.580   2.800  1.00  0.00      RA0  C
ATOM   2190  CD2 LEU A 235      27.063  35.583   0.541  1.00  0.00      RA0  C
ATOM   2191  C   LEU A 235      26.971  31.277   1.303  1.00  0.00      RA0  C
ATOM   2192  O   LEU A 235      26.360  31.076   0.224  1.00  0.00      RA0  O
ATOM   2193  N   TYR A 236      26.522  30.899   2.494  1.00  0.00      RA0  N
ATOM   2194  H   TYR A 236      27.061  31.108   3.310  1.00  0.00      RA0  H
ATOM   2195  CA  TYR A 236      25.247  30.214   2.640  1.00  0.00      RA0  C
ATOM   2196  CB  TYR A 236      24.916  29.899   4.091  1.00  0.00      RA0  C
ATOM   2197  CG  TYR A 236      23.674  29.032   4.162  1.00  0.00      RA0  C
ATOM   2198  CD1 TYR A 236      23.737  27.684   3.824  1.00  0.00      RA0  C
ATOM   2199  CE1 TYR A 236      22.614  26.874   3.958  1.00  0.00      RA0  C
ATOM   2200  CD2 TYR A 236      22.468  29.576   4.586  1.00  0.00      RA0  C
ATOM   2201  CE2 TYR A 236      21.343  28.768   4.711  1.00  0.00      RA0  C
ATOM   2202  CZ  TYR A 236      21.418  27.411   4.423  1.00  0.00      RA0  C
ATOM   2203  OH  TYR A 236      20.303  26.608   4.614  1.00  0.00      RA0  O
ATOM   2204  HH  TYR A 236      20.529  25.709   4.356  1.00  0.00      RA0  H
ATOM   2205  C   TYR A 236      24.144  31.086   2.032  1.00  0.00      RA0  C
ATOM   2206  O   TYR A 236      24.106  32.313   2.217  1.00  0.00      RA0  O
ATOM   2207  N   GLY A 237      23.246  30.435   1.316  1.00  0.00      RA0  N
ATOM   2208  H   GLY A 237      23.348  29.450   1.182  1.00  0.00      RA0  H
ATOM   2209  CA  GLY A 237      22.192  31.105   0.599  1.00  0.00      RA0  C
ATOM   2210  C   GLY A 237      22.547  31.302  -0.857  1.00  0.00      RA0  C
ATOM   2211  O   GLY A 237      21.666  31.439  -1.692  1.00  0.00      RA0  O
ATOM   2212  N   GLN A 238      23.843  31.343  -1.166  1.00  0.00      RA0  N
ATOM   2213  H   GLN A 238      24.540  31.222  -0.460  1.00  0.00      RA0  H
ATOM   2214  CA  GLN A 238      24.307  31.522  -2.538  1.00  0.00      RA0  C
ATOM   2215  CB  GLN A 238      25.162  32.781  -2.676  1.00  0.00      RA0  C
ATOM   2216  CG  GLN A 238      24.210  33.984  -2.654  1.00  0.00      RA0  C
ATOM   2217  CD  GLN A 238      24.919  35.301  -2.894  1.00  0.00      RA0  C
ATOM   2218  OE1 GLN A 238      24.540  36.338  -2.358  1.00  0.00      RA0  O
ATOM   2219  NE2 GLN A 238      25.965  35.228  -3.726  1.00  0.00      RA0  N
ATOM   2220 HE21 GLN A 238      26.198  34.397  -4.247  1.00  0.00      RA0  H
ATOM   2221 HE22 GLN A 238      26.593  35.984  -3.894  1.00  0.00      RA0  H
ATOM   2222  C   GLN A 238      24.942  30.239  -3.057  1.00  0.00      RA0  C
ATOM   2223  O   GLN A 238      24.418  29.622  -3.995  1.00  0.00      RA0  O
ATOM   2224  N   GLU A 239      26.053  29.798  -2.480  1.00  0.00      RA0  N
ATOM   2225  H   GLU A 239      26.490  30.339  -1.757  1.00  0.00      RA0  H
ATOM   2226  CA  GLU A 239      26.675  28.534  -2.930  1.00  0.00      RA0  C
ATOM   2227  CB  GLU A 239      28.123  28.491  -2.447  1.00  0.00      RA0  C
ATOM   2228  CG  GLU A 239      29.142  29.233  -3.322  1.00  0.00      RA0  C
ATOM   2229  CD  GLU A 239      28.839  30.711  -3.473  1.00  0.00      RA0  C
ATOM   2230  OE1 GLU A 239      28.879  31.451  -2.490  1.00  0.00      RA0  O
ATOM   2231  OE2 GLU A 239      28.588  31.133  -4.597  1.00  0.00      RA0  O
ATOM   2232  C   GLU A 239      25.933  27.271  -2.514  1.00  0.00      RA0  C
ATOM   2233  O   GLU A 239      26.139  26.226  -3.112  1.00  0.00      RA0  O
ATOM   2234  N   MSE A 240      25.119  27.368  -1.464  1.00  0.00      RA0  N
ATOM   2235  H   MSE A 240      24.984  28.229  -0.974  1.00  0.00      RA0  H
ATOM   2236  CA  MSE A 240      24.269  26.270  -1.053  1.00  0.00      RA0  C
ATOM   2237  CB  MSE A 240      25.050  25.206  -0.276  1.00  0.00      RA0  C
ATOM   2238  CG  MSE A 240      25.631  25.675   1.061  1.00  0.00      RA0  C
ATOM   2239  SE  MSE A 240      26.945  26.897   0.927  1.00  0.00      RA0  S
ATOM   2240  CE  MSE A 240      27.387  26.946   2.670  1.00  0.00      RA0  C
ATOM   2241  C   MSE A 240      23.074  26.743  -0.209  1.00  0.00      RA0  C
ATOM   2242  O   MSE A 240      23.028  27.868   0.285  1.00  0.00      RA0  O
ATOM   2243  N   ASP A 241      22.115  25.848  -0.068  1.00  0.00      RA0  N
ATOM   2244  H   ASP A 241      22.066  24.962  -0.534  1.00  0.00      RA0  H
ATOM   2245  CA  ASP A 241      20.985  26.060   0.851  1.00  0.00      RA0  C
ATOM   2246  CB  ASP A 241      19.933  26.957   0.194  1.00  0.00      RA0  C
ATOM   2247  CG  ASP A 241      19.082  26.094  -0.716  1.00  0.00      RA0  C
ATOM   2248  OD1 ASP A 241      19.617  25.457  -1.615  1.00  0.00      RA0  O
ATOM   2249  OD2 ASP A 241      17.889  25.966  -0.465  1.00  0.00      RA0  O
ATOM   2250  C   ASP A 241      20.379  24.703   1.105  1.00  0.00      RA0  C
ATOM   2251  O   ASP A 241      20.979  23.675   0.726  1.00  0.00      RA0  O
ATOM   2252  N   GLU A 242      19.212  24.647   1.743  1.00  0.00      RA0  N
ATOM   2253  H   GLU A 242      18.645  25.468   1.786  1.00  0.00      RA0  H
ATOM   2254  CA  GLU A 242      18.651  23.352   2.133  1.00  0.00      RA0  C
ATOM   2255  CB  GLU A 242      17.366  23.585   2.927  1.00  0.00      RA0  C
ATOM   2256  CG  GLU A 242      17.470  24.575   4.086  1.00  0.00      RA0  C
ATOM   2257  CD  GLU A 242      17.934  23.865   5.335  1.00  0.00      RA0  C
ATOM   2258  OE1 GLU A 242      18.241  22.681   5.269  1.00  0.00      RA0  O
ATOM   2259  OE2 GLU A 242      17.962  24.497   6.386  1.00  0.00      RA0  O
ATOM   2260  C   GLU A 242      18.278  22.431   0.982  1.00  0.00      RA0  C
ATOM   2261  O   GLU A 242      18.046  21.243   1.204  1.00  0.00      RA0  O
ATOM   2262  N   THR A 243      18.251  22.974  -0.234  1.00  0.00      RA0  N
ATOM   2263  H   THR A 243      18.478  23.941  -0.377  1.00  0.00      RA0  H
ATOM   2264  CA  THR A 243      17.926  22.200  -1.441  1.00  0.00      RA0  C
ATOM   2265  CB  THR A 243      16.909  22.986  -2.286  1.00  0.00      RA0  C
ATOM   2266  OG1 THR A 243      17.412  24.238  -2.769  1.00  0.00      RA0  O
ATOM   2267  HG1 THR A 243      17.774  24.746  -2.037  1.00  0.00      RA0  H
ATOM   2268  CG2 THR A 243      15.628  23.212  -1.481  1.00  0.00      RA0  C
ATOM   2269  C   THR A 243      19.141  21.692  -2.195  1.00  0.00      RA0  C
ATOM   2270  O   THR A 243      18.994  20.964  -3.182  1.00  0.00      RA0  O
ATOM   2271  N   ILE A 244      20.331  22.094  -1.749  1.00  0.00      RA0  N
ATOM   2272  H   ILE A 244      20.399  22.640  -0.911  1.00  0.00      RA0  H
ATOM   2273  CA  ILE A 244      21.581  21.781  -2.428  1.00  0.00      RA0  C
ATOM   2274  CB  ILE A 244      22.320  23.070  -2.812  1.00  0.00      RA0  C
ATOM   2275  CG2 ILE A 244      23.716  22.808  -3.381  1.00  0.00      RA0  C
ATOM   2276  CG1 ILE A 244      21.469  23.856  -3.806  1.00  0.00      RA0  C
ATOM   2277  CD1 ILE A 244      21.074  22.992  -5.005  1.00  0.00      RA0  C
ATOM   2278  C   ILE A 244      22.465  20.857  -1.601  1.00  0.00      RA0  C
ATOM   2279  O   ILE A 244      22.743  21.144  -0.436  1.00  0.00      RA0  O
ATOM   2280  N   SER A 245      22.978  19.801  -2.244  1.00  0.00      RA0  N
ATOM   2281  H   SER A 245      22.798  19.692  -3.218  1.00  0.00      RA0  H
ATOM   2282  CA  SER A 245      23.866  18.868  -1.601  1.00  0.00      RA0  C
ATOM   2283  CB  SER A 245      23.975  17.659  -2.535  1.00  0.00      RA0  C
ATOM   2284  OG  SER A 245      24.957  16.727  -2.068  1.00  0.00      RA0  O
ATOM   2285  HG  SER A 245      24.448  15.992  -1.720  1.00  0.00      RA0  H
ATOM   2286  C   SER A 245      25.237  19.526  -1.367  1.00  0.00      RA0  C
ATOM   2287  O   SER A 245      25.682  20.283  -2.225  1.00  0.00      RA0  O
ATOM   2288  N   PRO A 246      25.924  19.234  -0.270  1.00  0.00      RA0  N
ATOM   2289  CD  PRO A 246      25.503  18.382   0.832  1.00  0.00      RA0  C
ATOM   2290  CA  PRO A 246      27.298  19.749  -0.108  1.00  0.00      RA0  C
ATOM   2291  CB  PRO A 246      27.702  19.197   1.264  1.00  0.00      RA0  C
ATOM   2292  CG  PRO A 246      26.812  17.980   1.496  1.00  0.00      RA0  C
ATOM   2293  C   PRO A 246      28.197  19.301  -1.264  1.00  0.00      RA0  C
ATOM   2294  O   PRO A 246      29.143  20.032  -1.632  1.00  0.00      RA0  O
ATOM   2295  N   LEU A 247      27.880  18.149  -1.874  1.00  0.00      RA0  N
ATOM   2296  H   LEU A 247      27.052  17.648  -1.612  1.00  0.00      RA0  H
ATOM   2297  CA  LEU A 247      28.665  17.623  -2.980  1.00  0.00      RA0  C
ATOM   2298  CB  LEU A 247      28.189  16.221  -3.358  1.00  0.00      RA0  C
ATOM   2299  CG  LEU A 247      28.179  15.238  -2.185  1.00  0.00      RA0  C
ATOM   2300  CD1 LEU A 247      27.597  13.887  -2.600  1.00  0.00      RA0  C
ATOM   2301  CD2 LEU A 247      29.555  15.087  -1.534  1.00  0.00      RA0  C
ATOM   2302  C   LEU A 247      28.625  18.535  -4.204  1.00  0.00      RA0  C
ATOM   2303  O   LEU A 247      29.546  18.526  -5.009  1.00  0.00      RA0  O
ATOM   2304  N   ALA A 248      27.568  19.327  -4.321  1.00  0.00      RA0  N
ATOM   2305  H   ALA A 248      26.885  19.362  -3.591  1.00  0.00      RA0  H
ATOM   2306  CA  ALA A 248      27.369  20.270  -5.437  1.00  0.00      RA0  C
ATOM   2307  CB  ALA A 248      25.897  20.292  -5.855  1.00  0.00      RA0  C
ATOM   2308  C   ALA A 248      27.794  21.707  -5.074  1.00  0.00      RA0  C
ATOM   2309  O   ALA A 248      27.575  22.639  -5.859  1.00  0.00      RA0  O
ATOM   2310  N   ALA A 249      28.371  21.860  -3.885  1.00  0.00      RA0  N
ATOM   2311  H   ALA A 249      28.528  21.073  -3.289  1.00  0.00      RA0  H
ATOM   2312  CA  ALA A 249      28.788  23.152  -3.359  1.00  0.00      RA0  C
ATOM   2313  CB  ALA A 249      27.959  23.517  -2.129  1.00  0.00      RA0  C
ATOM   2314  C   ALA A 249      30.270  23.147  -2.963  1.00  0.00      RA0  C
ATOM   2315  O   ALA A 249      30.702  23.907  -2.115  1.00  0.00      RA0  O
ATOM   2316  N   ASN A 250      31.036  22.280  -3.607  1.00  0.00      RA0  N
ATOM   2317  H   ASN A 250      30.617  21.700  -4.303  1.00  0.00      RA0  H
ATOM   2318  CA  ASN A 250      32.482  22.179  -3.337  1.00  0.00      RA0  C
ATOM   2319  CB  ASN A 250      33.254  23.406  -3.836  1.00  0.00      RA0  C
ATOM   2320  CG  ASN A 250      34.745  23.171  -3.693  1.00  0.00      RA0  C
ATOM   2321  OD1 ASN A 250      35.253  22.084  -3.957  1.00  0.00      RA0  O
ATOM   2322  ND2 ASN A 250      35.417  24.261  -3.274  1.00  0.00      RA0  N
ATOM   2323 HD21 ASN A 250      34.926  25.111  -3.064  1.00  0.00      RA0  H
ATOM   2324 HD22 ASN A 250      36.407  24.274  -3.142  1.00  0.00      RA0  H
ATOM   2325  C   ASN A 250      32.761  21.910  -1.864  1.00  0.00      RA0  C
ATOM   2326  O   ASN A 250      33.743  22.427  -1.336  1.00  0.00      RA0  O
ATOM   2327  N   MSE A 251      31.903  21.100  -1.211  1.00  0.00      RA0  N
ATOM   2328  H   MSE A 251      31.083  20.756  -1.673  1.00  0.00      RA0  H
ATOM   2329  CA  MSE A 251      32.087  20.727   0.185  1.00  0.00      RA0  C
ATOM   2330  CB  MSE A 251      30.919  21.203   1.048  1.00  0.00      RA0  C
ATOM   2331  CG  MSE A 251      30.718  22.717   1.022  1.00  0.00      RA0  C
ATOM   2332  SE  MSE A 251      29.283  23.235   1.974  1.00  0.00      RA0  S
ATOM   2333  CE  MSE A 251      29.878  22.729   3.595  1.00  0.00      RA0  C
ATOM   2334  C   MSE A 251      32.289  19.230   0.356  1.00  0.00      RA0  C
ATOM   2335  O   MSE A 251      32.310  18.724   1.466  1.00  0.00      RA0  O
ATOM   2336  N   GLY A 252      32.527  18.521  -0.744  1.00  0.00      RA0  N
ATOM   2337  H   GLY A 252      32.520  18.972  -1.634  1.00  0.00      RA0  H
ATOM   2338  CA  GLY A 252      32.811  17.085  -0.658  1.00  0.00      RA0  C
ATOM   2339  C   GLY A 252      33.976  16.799   0.295  1.00  0.00      RA0  C
ATOM   2340  O   GLY A 252      33.971  15.798   1.058  1.00  0.00      RA0  O
ATOM   2341  N   TRP A 253      34.991  17.641   0.210  1.00  0.00      RA0  N
ATOM   2342  H   TRP A 253      34.925  18.405  -0.428  1.00  0.00      RA0  H
ATOM   2343  CA  TRP A 253      36.197  17.479   0.996  1.00  0.00      RA0  C
ATOM   2344  CB  TRP A 253      37.294  18.464   0.567  1.00  0.00      RA0  C
ATOM   2345  CG  TRP A 253      36.860  19.901   0.739  1.00  0.00      RA0  C
ATOM   2346  CD2 TRP A 253      37.257  20.835   1.765  1.00  0.00      RA0  C
ATOM   2347  CE2 TRP A 253      36.593  22.058   1.510  1.00  0.00      RA0  C
ATOM   2348  CE3 TRP A 253      38.111  20.729   2.857  1.00  0.00      RA0  C
ATOM   2349  CD1 TRP A 253      35.981  20.620  -0.081  1.00  0.00      RA0  C
ATOM   2350  NE1 TRP A 253      35.817  21.888   0.368  1.00  0.00      RA0  N
ATOM   2351  HE1 TRP A 253      35.239  22.562  -0.062  1.00  0.00      RA0  H
ATOM   2352  CZ2 TRP A 253      36.799  23.142   2.355  1.00  0.00      RA0  C
ATOM   2353  CZ3 TRP A 253      38.309  21.822   3.693  1.00  0.00      RA0  C
ATOM   2354  CH2 TRP A 253      37.655  23.023   3.444  1.00  0.00      RA0  C
ATOM   2355  C   TRP A 253      35.916  17.534   2.484  1.00  0.00      RA0  C
ATOM   2356  O   TRP A 253      36.757  17.128   3.276  1.00  0.00      RA0  O
ATOM   2357  N   THR A 254      34.758  18.071   2.869  1.00  0.00      RA0  N
ATOM   2358  H   THR A 254      34.045  18.291   2.209  1.00  0.00      RA0  H
ATOM   2359  CA  THR A 254      34.404  18.171   4.283  1.00  0.00      RA0  C
ATOM   2360  CB  THR A 254      33.795  19.537   4.640  1.00  0.00      RA0  C
ATOM   2361  OG1 THR A 254      32.684  19.882   3.810  1.00  0.00      RA0  O
ATOM   2362  HG1 THR A 254      32.905  19.651   2.919  1.00  0.00      RA0  H
ATOM   2363  CG2 THR A 254      34.855  20.630   4.585  1.00  0.00      RA0  C
ATOM   2364  C   THR A 254      33.587  16.989   4.797  1.00  0.00      RA0  C
ATOM   2365  O   THR A 254      33.267  16.939   5.988  1.00  0.00      RA0  O
ATOM   2366  N   ILE A 255      33.257  16.046   3.925  1.00  0.00      RA0  N
ATOM   2367  H   ILE A 255      33.649  16.014   3.004  1.00  0.00      RA0  H
ATOM   2368  CA  ILE A 255      32.444  14.906   4.342  1.00  0.00      RA0  C
ATOM   2369  CB  ILE A 255      31.506  14.424   3.242  1.00  0.00      RA0  C
ATOM   2370  CG2 ILE A 255      30.523  13.417   3.842  1.00  0.00      RA0  C
ATOM   2371  CG1 ILE A 255      30.802  15.592   2.544  1.00  0.00      RA0  C
ATOM   2372  CD1 ILE A 255      29.960  16.454   3.487  1.00  0.00      RA0  C
ATOM   2373  C   ILE A 255      33.352  13.791   4.823  1.00  0.00      RA0  C
ATOM   2374  O   ILE A 255      34.159  13.254   4.058  1.00  0.00      RA0  O
ATOM   2375  N   ALA A 256      33.192  13.431   6.087  1.00  0.00      RA0  N
ATOM   2376  H   ALA A 256      32.430  13.854   6.584  1.00  0.00      RA0  H
ATOM   2377  CA  ALA A 256      33.960  12.356   6.709  1.00  0.00      RA0  C
ATOM   2378  CB  ALA A 256      34.191  12.642   8.182  1.00  0.00      RA0  C
ATOM   2379  C   ALA A 256      33.215  11.032   6.566  1.00  0.00      RA0  C
ATOM   2380  O   ALA A 256      32.539  10.595   7.469  1.00  0.00      RA0  O
ATOM   2381  N   TRP A 257      33.338  10.385   5.405  1.00  0.00      RA0  N
ATOM   2382  H   TRP A 257      33.909  10.793   4.692  1.00  0.00      RA0  H
ATOM   2383  CA  TRP A 257      32.592   9.142   5.141  1.00  0.00      RA0  C
ATOM   2384  CB  TRP A 257      32.780   8.678   3.692  1.00  0.00      RA0  C
ATOM   2385  CG  TRP A 257      32.527   9.785   2.691  1.00  0.00      RA0  C
ATOM   2386  CD2 TRP A 257      31.278  10.178   2.082  1.00  0.00      RA0  C
ATOM   2387  CE2 TRP A 257      31.553  11.234   1.182  1.00  0.00      RA0  C
ATOM   2388  CE3 TRP A 257      29.972   9.727   2.227  1.00  0.00      RA0  C
ATOM   2389  CD1 TRP A 257      33.488  10.635   2.122  1.00  0.00      RA0  C
ATOM   2390  NE1 TRP A 257      32.918  11.492   1.234  1.00  0.00      RA0  N
ATOM   2391  HE1 TRP A 257      33.392  12.191   0.734  1.00  0.00      RA0  H
ATOM   2392  CZ2 TRP A 257      30.519  11.804   0.448  1.00  0.00      RA0  C
ATOM   2393  CZ3 TRP A 257      28.948  10.308   1.489  1.00  0.00      RA0  C
ATOM   2394  CH2 TRP A 257      29.218  11.341   0.600  1.00  0.00      RA0  C
ATOM   2395  C   TRP A 257      33.013   8.009   6.068  1.00  0.00      RA0  C
ATOM   2396  O   TRP A 257      32.180   7.220   6.548  1.00  0.00      RA0  O
ATOM   2397  N   GLU A 258      34.316   7.914   6.324  1.00  0.00      RA0  N
ATOM   2398  H   GLU A 258      34.955   8.616   6.025  1.00  0.00      RA0  H
ATOM   2399  CA  GLU A 258      34.824   6.879   7.215  1.00  0.00      RA0  C
ATOM   2400  CB  GLU A 258      36.084   6.244   6.634  1.00  0.00      RA0  C
ATOM   2401  CG  GLU A 258      35.671   5.424   5.414  1.00  0.00      RA0  C
ATOM   2402  CD  GLU A 258      34.505   4.545   5.825  1.00  0.00      RA0  C
ATOM   2403  OE1 GLU A 258      34.687   3.707   6.706  1.00  0.00      RA0  O
ATOM   2404  OE2 GLU A 258      33.411   4.721   5.288  1.00  0.00      RA0  O
ATOM   2405  C   GLU A 258      35.008   7.492   8.597  1.00  0.00      RA0  C
ATOM   2406  O   GLU A 258      35.400   8.650   8.685  1.00  0.00      RA0  O
ATOM   2407  N   PRO A 259      34.736   6.765   9.685  1.00  0.00      RA0  N
ATOM   2408  CD  PRO A 259      34.883   7.310  11.031  1.00  0.00      RA0  C
ATOM   2409  CA  PRO A 259      34.299   5.371   9.697  1.00  0.00      RA0  C
ATOM   2410  CB  PRO A 259      34.596   4.959  11.139  1.00  0.00      RA0  C
ATOM   2411  CG  PRO A 259      34.357   6.222  11.957  1.00  0.00      RA0  C
ATOM   2412  C   PRO A 259      32.834   5.247   9.296  1.00  0.00      RA0  C
ATOM   2413  O   PRO A 259      32.029   6.113   9.667  1.00  0.00      RA0  O
ATOM   2414  N   ALA A 260      32.529   4.188   8.555  1.00  0.00      RA0  N
ATOM   2415  H   ALA A 260      33.292   3.657   8.175  1.00  0.00      RA0  H
ATOM   2416  CA  ALA A 260      31.192   3.923   8.026  1.00  0.00      RA0  C
ATOM   2417  CB  ALA A 260      31.186   2.641   7.194  1.00  0.00      RA0  C
ATOM   2418  C   ALA A 260      30.138   3.805   9.102  1.00  0.00      RA0  C
ATOM   2419  O   ALA A 260      28.960   4.052   8.837  1.00  0.00      RA0  O
ATOM   2420  N   ASP A 261      30.539   3.435  10.314  1.00  0.00      RA0  N
ATOM   2421  H   ASP A 261      31.507   3.313  10.549  1.00  0.00      RA0  H
ATOM   2422  CA  ASP A 261      29.585   3.218  11.397  1.00  0.00      RA0  C
ATOM   2423  CB  ASP A 261      30.263   2.324  12.429  1.00  0.00      RA0  C
ATOM   2424  CG  ASP A 261      31.581   2.990  12.818  1.00  0.00      RA0  C
ATOM   2425  OD1 ASP A 261      32.593   2.663  12.202  1.00  0.00      RA0  O
ATOM   2426  OD2 ASP A 261      31.606   3.854  13.697  1.00  0.00      RA0  O
ATOM   2427  C   ASP A 261      29.212   4.466  12.159  1.00  0.00      RA0  C
ATOM   2428  O   ASP A 261      28.453   4.397  13.132  1.00  0.00      RA0  O
ATOM   2429  N   ARG A 262      29.736   5.609  11.747  1.00  0.00      RA0  N
ATOM   2430  H   ARG A 262      30.358   5.607  10.964  1.00  0.00      RA0  H
ATOM   2431  CA  ARG A 262      29.318   6.867  12.343  1.00  0.00      RA0  C
ATOM   2432  CB  ARG A 262      30.381   7.958  12.220  1.00  0.00      RA0  C
ATOM   2433  CG  ARG A 262      29.817   9.279  12.756  1.00  0.00      RA0  C
ATOM   2434  CD  ARG A 262      30.706  10.498  12.531  1.00  0.00      RA0  C
ATOM   2435  NE  ARG A 262      30.955  10.755  11.115  1.00  0.00      RA0  N
ATOM   2436  HE  ARG A 262      31.498  10.066  10.624  1.00  0.00      RA0  H
ATOM   2437  CZ  ARG A 262      30.536  11.942  10.584  1.00  0.00      RA0  C
ATOM   2438  NH1 ARG A 262      29.767  12.777  11.326  1.00  0.00      RA0  N
ATOM   2439 HH11 ARG A 262      29.499  13.711  11.043  1.00  0.00      RA0  H
ATOM   2440 HH12 ARG A 262      29.387  12.502  12.223  1.00  0.00      RA0  H
ATOM   2441  NH2 ARG A 262      30.905  12.241   9.316  1.00  0.00      RA0  N
ATOM   2442 HH21 ARG A 262      30.658  13.109   8.864  1.00  0.00      RA0  H
ATOM   2443 HH22 ARG A 262      31.446  11.590   8.763  1.00  0.00      RA0  H
ATOM   2444  C   ARG A 262      28.042   7.389  11.657  1.00  0.00      RA0  C
ATOM   2445  O   ARG A 262      28.080   7.868  10.541  1.00  0.00      RA0  O
ATOM   2446  N   ASP A 263      26.942   7.332  12.388  1.00  0.00      RA0  N
ATOM   2447  H   ASP A 263      26.995   6.971  13.317  1.00  0.00      RA0  H
ATOM   2448  CA  ASP A 263      25.668   7.872  11.955  1.00  0.00      RA0  C
ATOM   2449  CB  ASP A 263      24.507   7.285  12.752  1.00  0.00      RA0  C
ATOM   2450  CG  ASP A 263      23.219   7.866  12.205  1.00  0.00      RA0  C
ATOM   2451  OD1 ASP A 263      23.156   8.111  11.002  1.00  0.00      RA0  O
ATOM   2452  OD2 ASP A 263      22.290   8.078  12.979  1.00  0.00      RA0  O
ATOM   2453  C   ASP A 263      25.683   9.379  12.085  1.00  0.00      RA0  C
ATOM   2454  O   ASP A 263      26.083   9.924  13.117  1.00  0.00      RA0  O
ATOM   2455  N   PHE A 264      25.256  10.062  11.034  1.00  0.00      RA0  N
ATOM   2456  H   PHE A 264      24.737   9.567  10.331  1.00  0.00      RA0  H
ATOM   2457  CA  PHE A 264      25.059  11.496  11.096  1.00  0.00      RA0  C
ATOM   2458  CB  PHE A 264      26.328  12.286  10.744  1.00  0.00      RA0  C
ATOM   2459  CG  PHE A 264      26.779  12.105   9.313  1.00  0.00      RA0  C
ATOM   2460  CD1 PHE A 264      26.303  12.952   8.317  1.00  0.00      RA0  C
ATOM   2461  CD2 PHE A 264      27.703  11.118   8.995  1.00  0.00      RA0  C
ATOM   2462  CE1 PHE A 264      26.784  12.841   7.018  1.00  0.00      RA0  C
ATOM   2463  CE2 PHE A 264      28.191  11.011   7.697  1.00  0.00      RA0  C
ATOM   2464  CZ  PHE A 264      27.746  11.886   6.713  1.00  0.00      RA0  C
ATOM   2465  C   PHE A 264      23.870  11.875  10.224  1.00  0.00      RA0  C
ATOM   2466  O   PHE A 264      23.512  11.145   9.305  1.00  0.00      RA0  O
ATOM   2467  N   ILE A 265      23.266  13.012  10.523  1.00  0.00      RA0  N
ATOM   2468  H   ILE A 265      23.692  13.594  11.219  1.00  0.00      RA0  H
ATOM   2469  CA  ILE A 265      22.069  13.439   9.815  1.00  0.00      RA0  C
ATOM   2470  CB  ILE A 265      21.448  14.656  10.505  1.00  0.00      RA0  C
ATOM   2471  CG2 ILE A 265      20.094  15.012   9.886  1.00  0.00      RA0  C
ATOM   2472  CG1 ILE A 265      21.353  14.460  12.015  1.00  0.00      RA0  C
ATOM   2473  CD1 ILE A 265      20.968  15.748  12.740  1.00  0.00      RA0  C
ATOM   2474  C   ILE A 265      22.411  13.803   8.383  1.00  0.00      RA0  C
ATOM   2475  O   ILE A 265      23.336  14.573   8.142  1.00  0.00      RA0  O
ATOM   2476  N   GLY A 266      21.694  13.189   7.447  1.00  0.00      RA0  N
ATOM   2477  H   GLY A 266      21.035  12.481   7.701  1.00  0.00      RA0  H
ATOM   2478  CA  GLY A 266      21.956  13.377   6.009  1.00  0.00      RA0  C
ATOM   2479  C   GLY A 266      22.772  12.263   5.385  1.00  0.00      RA0  C
ATOM   2480  O   GLY A 266      22.902  12.218   4.166  1.00  0.00      RA0  O
ATOM   2481  N   ARG A 267      23.273  11.338   6.203  1.00  0.00      RA0  N
ATOM   2482  H   ARG A 267      23.031  11.332   7.175  1.00  0.00      RA0  H
ATOM   2483  CA  ARG A 267      24.264  10.372   5.743  1.00  0.00      RA0  C
ATOM   2484  CB  ARG A 267      24.812   9.444   6.839  1.00  0.00      RA0  C
ATOM   2485  CG  ARG A 267      25.918   8.591   6.202  1.00  0.00      RA0  C
ATOM   2486  CD  ARG A 267      26.708   7.594   7.057  1.00  0.00      RA0  C
ATOM   2487  NE  ARG A 267      27.633   6.900   6.158  1.00  0.00      RA0  N
ATOM   2488  HE  ARG A 267      27.244   6.601   5.273  1.00  0.00      RA0  H
ATOM   2489  CZ  ARG A 267      28.961   6.723   6.426  1.00  0.00      RA0  C
ATOM   2490  NH1 ARG A 267      29.455   6.997   7.657  1.00  0.00      RA0  N
ATOM   2491 HH11 ARG A 267      30.444   6.924   7.845  1.00  0.00      RA0  H
ATOM   2492 HH12 ARG A 267      28.857   7.264   8.425  1.00  0.00      RA0  H
ATOM   2493  NH2 ARG A 267      29.766   6.283   5.433  1.00  0.00      RA0  N
ATOM   2494 HH21 ARG A 267      30.754   6.113   5.568  1.00  0.00      RA0  H
ATOM   2495 HH22 ARG A 267      29.385   6.124   4.504  1.00  0.00      RA0  H
ATOM   2496  C   ARG A 267      23.779   9.532   4.586  1.00  0.00      RA0  C
ATOM   2497  O   ARG A 267      24.436   9.471   3.571  1.00  0.00      RA0  O
ATOM   2498  N   GLU A 268      22.630   8.882   4.712  1.00  0.00      RA0  N
ATOM   2499  H   GLU A 268      22.007   9.174   5.441  1.00  0.00      RA0  H
ATOM   2500  CA  GLU A 268      22.198   7.978   3.636  1.00  0.00      RA0  C
ATOM   2501  CB  GLU A 268      21.051   7.064   4.105  1.00  0.00      RA0  C
ATOM   2502  CG  GLU A 268      20.186   7.587   5.265  1.00  0.00      RA0  C
ATOM   2503  CD  GLU A 268      19.657   8.965   4.931  1.00  0.00      RA0  C
ATOM   2504  OE1 GLU A 268      18.818   9.065   4.044  1.00  0.00      RA0  O
ATOM   2505  OE2 GLU A 268      20.142   9.942   5.503  1.00  0.00      RA0  O
ATOM   2506  C   GLU A 268      21.822   8.751   2.370  1.00  0.00      RA0  C
ATOM   2507  O   GLU A 268      22.071   8.283   1.265  1.00  0.00      RA0  O
ATOM   2508  N   ALA A 269      21.224   9.927   2.516  1.00  0.00      RA0  N
ATOM   2509  H   ALA A 269      20.864  10.172   3.423  1.00  0.00      RA0  H
ATOM   2510  CA  ALA A 269      20.878  10.736   1.313  1.00  0.00      RA0  C
ATOM   2511  CB  ALA A 269      20.114  11.984   1.728  1.00  0.00      RA0  C
ATOM   2512  C   ALA A 269      22.157  11.136   0.573  1.00  0.00      RA0  C
ATOM   2513  O   ALA A 269      22.237  11.113  -0.660  1.00  0.00      RA0  O
ATOM   2514  N   LEU A 270      23.169  11.466   1.347  1.00  0.00      RA0  N
ATOM   2515  H   LEU A 270      23.040  11.439   2.342  1.00  0.00      RA0  H
ATOM   2516  CA  LEU A 270      24.458  11.851   0.806  1.00  0.00      RA0  C
ATOM   2517  CB  LEU A 270      25.342  12.375   1.928  1.00  0.00      RA0  C
ATOM   2518  CG  LEU A 270      26.288  13.448   1.416  1.00  0.00      RA0  C
ATOM   2519  CD1 LEU A 270      25.523  14.519   0.645  1.00  0.00      RA0  C
ATOM   2520  CD2 LEU A 270      27.113  14.044   2.550  1.00  0.00      RA0  C
ATOM   2521  C   LEU A 270      25.115  10.691   0.071  1.00  0.00      RA0  C
ATOM   2522  O   LEU A 270      25.678  10.870  -1.011  1.00  0.00      RA0  O
ATOM   2523  N   GLU A 271      25.041   9.490   0.650  1.00  0.00      RA0  N
ATOM   2524  H   GLU A 271      24.578   9.400   1.536  1.00  0.00      RA0  H
ATOM   2525  CA  GLU A 271      25.599   8.306   0.008  1.00  0.00      RA0  C
ATOM   2526  CB  GLU A 271      25.783   7.138   0.994  1.00  0.00      RA0  C
ATOM   2527  CG  GLU A 271      26.661   7.671   2.144  1.00  0.00      RA0  C
ATOM   2528  CD  GLU A 271      27.505   6.616   2.847  1.00  0.00      RA0  C
ATOM   2529  OE1 GLU A 271      26.959   5.749   3.510  1.00  0.00      RA0  O
ATOM   2530  OE2 GLU A 271      28.730   6.691   2.786  1.00  0.00      RA0  O
ATOM   2531  C   GLU A 271      24.949   8.043  -1.335  1.00  0.00      RA0  C
ATOM   2532  O   GLU A 271      25.613   7.631  -2.296  1.00  0.00      RA0  O
ATOM   2533  N   VAL A 272      23.629   8.230  -1.400  1.00  0.00      RA0  N
ATOM   2534  H   VAL A 272      23.133   8.510  -0.574  1.00  0.00      RA0  H
ATOM   2535  CA  VAL A 272      22.913   8.064  -2.654  1.00  0.00      RA0  C
ATOM   2536  CB  VAL A 272      21.402   8.123  -2.416  1.00  0.00      RA0  C
ATOM   2537  CG1 VAL A 272      20.619   8.113  -3.731  1.00  0.00      RA0  C
ATOM   2538  CG2 VAL A 272      20.966   6.989  -1.489  1.00  0.00      RA0  C
ATOM   2539  C   VAL A 272      23.351   9.134  -3.669  1.00  0.00      RA0  C
ATOM   2540  O   VAL A 272      23.580   8.838  -4.844  1.00  0.00      RA0  O
ATOM   2541  N   GLN A 273      23.486  10.370  -3.202  1.00  0.00      RA0  N
ATOM   2542  H   GLN A 273      23.306  10.541  -2.232  1.00  0.00      RA0  H
ATOM   2543  CA  GLN A 273      23.943  11.461  -4.065  1.00  0.00      RA0  C
ATOM   2544  CB  GLN A 273      23.833  12.775  -3.296  1.00  0.00      RA0  C
ATOM   2545  CG  GLN A 273      22.352  13.074  -3.039  1.00  0.00      RA0  C
ATOM   2546  CD  GLN A 273      22.200  14.028  -1.874  1.00  0.00      RA0  C
ATOM   2547  OE1 GLN A 273      23.095  14.805  -1.561  1.00  0.00      RA0  O
ATOM   2548  NE2 GLN A 273      21.006  13.937  -1.259  1.00  0.00      RA0  N
ATOM   2549 HE21 GLN A 273      20.359  13.225  -1.531  1.00  0.00      RA0  H
ATOM   2550 HE22 GLN A 273      20.695  14.533  -0.512  1.00  0.00      RA0  H
ATOM   2551  C   GLN A 273      25.334  11.173  -4.634  1.00  0.00      RA0  C
ATOM   2552  O   GLN A 273      25.568  11.387  -5.817  1.00  0.00      RA0  O
ATOM   2553  N   ARG A 274      26.231  10.646  -3.796  1.00  0.00      RA0  N
ATOM   2554  H   ARG A 274      25.970  10.472  -2.847  1.00  0.00      RA0  H
ATOM   2555  CA  ARG A 274      27.565  10.283  -4.262  1.00  0.00      RA0  C
ATOM   2556  CB  ARG A 274      28.368   9.839  -3.039  1.00  0.00      RA0  C
ATOM   2557  CG  ARG A 274      29.829   9.456  -3.269  1.00  0.00      RA0  C
ATOM   2558  CD  ARG A 274      30.293   8.513  -2.157  1.00  0.00      RA0  C
ATOM   2559  NE  ARG A 274      29.457   7.314  -2.171  1.00  0.00      RA0  N
ATOM   2560  HE  ARG A 274      29.178   6.933  -3.067  1.00  0.00      RA0  H
ATOM   2561  CZ  ARG A 274      29.032   6.712  -1.021  1.00  0.00      RA0  C
ATOM   2562  NH1 ARG A 274      29.458   7.162   0.178  1.00  0.00      RA0  N
ATOM   2563 HH11 ARG A 274      29.119   6.776   1.053  1.00  0.00      RA0  H
ATOM   2564 HH12 ARG A 274      30.121   7.903   0.275  1.00  0.00      RA0  H
ATOM   2565  NH2 ARG A 274      28.182   5.676  -1.100  1.00  0.00      RA0  N
ATOM   2566 HH21 ARG A 274      27.790   5.205  -0.308  1.00  0.00      RA0  H
ATOM   2567 HH22 ARG A 274      27.876   5.318  -2.007  1.00  0.00      RA0  H
ATOM   2568  C   ARG A 274      27.530   9.170  -5.311  1.00  0.00      RA0  C
ATOM   2569  O   ARG A 274      28.216   9.245  -6.333  1.00  0.00      RA0  O
ATOM   2570  N   GLU A 275      26.704   8.163  -5.069  1.00  0.00      RA0  N
ATOM   2571  H   GLU A 275      26.213   8.102  -4.198  1.00  0.00      RA0  H
ATOM   2572  CA  GLU A 275      26.486   7.079  -6.026  1.00  0.00      RA0  C
ATOM   2573  CB  GLU A 275      25.549   6.016  -5.436  1.00  0.00      RA0  C
ATOM   2574  CG  GLU A 275      26.207   4.665  -5.109  1.00  0.00      RA0  C
ATOM   2575  CD  GLU A 275      27.102   4.763  -3.882  1.00  0.00      RA0  C
ATOM   2576  OE1 GLU A 275      26.764   4.180  -2.854  1.00  0.00      RA0  O
ATOM   2577  OE2 GLU A 275      28.143   5.418  -3.930  1.00  0.00      RA0  O
ATOM   2578  C   GLU A 275      25.951   7.572  -7.361  1.00  0.00      RA0  C
ATOM   2579  O   GLU A 275      26.364   7.113  -8.426  1.00  0.00      RA0  O
ATOM   2580  N   HIS A 276      24.971   8.463  -7.308  1.00  0.00      RA0  N
ATOM   2581  H   HIS A 276      24.709   8.840  -6.419  1.00  0.00      RA0  H
ATOM   2582  CA  HIS A 276      24.309   8.917  -8.514  1.00  0.00      RA0  C
ATOM   2583  CB  HIS A 276      22.923   9.485  -8.194  1.00  0.00      RA0  C
ATOM   2584  CG  HIS A 276      21.902   8.385  -8.012  1.00  0.00      RA0  C
ATOM   2585  ND1 HIS A 276      20.671   8.437  -8.555  1.00  0.00      RA0  N
ATOM   2586  HD1 HIS A 276      20.320   9.162  -9.115  1.00  0.00      RA0  H
ATOM   2587  CD2 HIS A 276      22.021   7.193  -7.289  1.00  0.00      RA0  C
ATOM   2588  NE2 HIS A 276      20.843   6.529  -7.403  1.00  0.00      RA0  N
ATOM   2589  CE1 HIS A 276      20.014   7.294  -8.181  1.00  0.00      RA0  C
ATOM   2590  C   HIS A 276      25.104   9.966  -9.265  1.00  0.00      RA0  C
ATOM   2591  O   HIS A 276      24.933  10.098 -10.475  1.00  0.00      RA0  O
ATOM   2592  N   GLY A 277      25.919  10.718  -8.523  1.00  0.00      RA0  N
ATOM   2593  H   GLY A 277      25.926  10.597  -7.531  1.00  0.00      RA0  H
ATOM   2594  CA  GLY A 277      26.588  11.904  -9.048  1.00  0.00      RA0  C
ATOM   2595  C   GLY A 277      25.760  13.145  -8.814  1.00  0.00      RA0  C
ATOM   2596  O   GLY A 277      24.514  13.078  -8.742  1.00  0.00      RA0  O
ATOM   2597  N   THR A 278      26.440  14.288  -8.703  1.00  0.00      RA0  N
ATOM   2598  H   THR A 278      27.435  14.324  -8.744  1.00  0.00      RA0  H
ATOM   2599  CA  THR A 278      25.757  15.568  -8.526  1.00  0.00      RA0  C
ATOM   2600  CB  THR A 278      26.009  15.883  -7.062  1.00  0.00      RA0  C
ATOM   2601  OG1 THR A 278      27.183  15.160  -6.661  1.00  0.00      RA0  O
ATOM   2602  HG1 THR A 278      27.917  15.654  -7.010  1.00  0.00      RA0  H
ATOM   2603  CG2 THR A 278      24.828  15.501  -6.167  1.00  0.00      RA0  C
ATOM   2604  C   THR A 278      26.320  16.617  -9.470  1.00  0.00      RA0  C
ATOM   2605  O   THR A 278      27.309  16.391 -10.188  1.00  0.00      RA0  O
ATOM   2606  N   GLU A 279      25.679  17.769  -9.444  1.00  0.00      RA0  N
ATOM   2607  H   GLU A 279      24.892  17.879  -8.842  1.00  0.00      RA0  H
ATOM   2608  CA  GLU A 279      26.239  18.968 -10.038  1.00  0.00      RA0  C
ATOM   2609  CB  GLU A 279      25.304  20.161  -9.884  1.00  0.00      RA0  C
ATOM   2610  CG  GLU A 279      23.871  20.019 -10.379  1.00  0.00      RA0  C
ATOM   2611  CD  GLU A 279      23.156  21.271  -9.923  1.00  0.00      RA0  C
ATOM   2612  OE1 GLU A 279      21.960  21.228  -9.658  1.00  0.00      RA0  O
ATOM   2613  OE2 GLU A 279      23.807  22.300  -9.779  1.00  0.00      RA0  O
ATOM   2614  C   GLU A 279      27.507  19.356  -9.262  1.00  0.00      RA0  C
ATOM   2615  O   GLU A 279      27.809  18.772  -8.218  1.00  0.00      RA0  O
ATOM   2616  N   LYS A 280      28.275  20.295  -9.804  1.00  0.00      RA0  N
ATOM   2617  H   LYS A 280      28.002  20.777 -10.641  1.00  0.00      RA0  H
ATOM   2618  CA  LYS A 280      29.527  20.680  -9.184  1.00  0.00      RA0  C
ATOM   2619  CB  LYS A 280      30.718  19.960  -9.809  1.00  0.00      RA0  C
ATOM   2620  CG  LYS A 280      30.937  20.239 -11.293  1.00  0.00      RA0  C
ATOM   2621  CD  LYS A 280      32.091  19.377 -11.790  1.00  0.00      RA0  C
ATOM   2622  CE  LYS A 280      32.358  19.474 -13.290  1.00  0.00      RA0  C
ATOM   2623  NZ  LYS A 280      33.156  18.304 -13.681  1.00  0.00      RA0  N
ATOM   2624  HZ1 LYS A 280      33.308  18.246 -14.703  1.00  0.00      RA0  H
ATOM   2625  HZ2 LYS A 280      34.036  18.220 -13.145  1.00  0.00      RA0  H
ATOM   2626  HZ3 LYS A 280      32.591  17.454 -13.453  1.00  0.00      RA0  H
ATOM   2627  C   LYS A 280      29.683  22.178  -9.211  1.00  0.00      RA0  C
ATOM   2628  O   LYS A 280      29.246  22.849 -10.129  1.00  0.00      RA0  O
ATOM   2629  N   LEU A 281      30.353  22.677  -8.200  1.00  0.00      RA0  N
ATOM   2630  H   LEU A 281      30.804  22.060  -7.559  1.00  0.00      RA0  H
ATOM   2631  CA  LEU A 281      30.658  24.089  -8.112  1.00  0.00      RA0  C
ATOM   2632  CB  LEU A 281      30.672  24.521  -6.646  1.00  0.00      RA0  C
ATOM   2633  CG  LEU A 281      30.805  26.029  -6.431  1.00  0.00      RA0  C
ATOM   2634  CD1 LEU A 281      29.536  26.775  -6.836  1.00  0.00      RA0  C
ATOM   2635  CD2 LEU A 281      31.202  26.362  -4.994  1.00  0.00      RA0  C
ATOM   2636  C   LEU A 281      32.011  24.336  -8.760  1.00  0.00      RA0  C
ATOM   2637  O   LEU A 281      33.034  23.759  -8.374  1.00  0.00      RA0  O
ATOM   2638  N   VAL A 282      32.001  25.160  -9.805  1.00  0.00      RA0  N
ATOM   2639  H   VAL A 282      31.163  25.645 -10.042  1.00  0.00      RA0  H
ATOM   2640  CA  VAL A 282      33.204  25.528 -10.522  1.00  0.00      RA0  C
ATOM   2641  CB  VAL A 282      33.129  25.105 -11.991  1.00  0.00      RA0  C
ATOM   2642  CG1 VAL A 282      33.015  23.587 -12.128  1.00  0.00      RA0  C
ATOM   2643  CG2 VAL A 282      32.013  25.855 -12.722  1.00  0.00      RA0  C
ATOM   2644  C   VAL A 282      33.445  27.044 -10.439  1.00  0.00      RA0  C
ATOM   2645  O   VAL A 282      32.574  27.810 -10.004  1.00  0.00      RA0  O
ATOM   2646  N   GLY A 283      34.626  27.468 -10.858  1.00  0.00      RA0  N
ATOM   2647  H   GLY A 283      35.244  26.817 -11.300  1.00  0.00      RA0  H
ATOM   2648  CA  GLY A 283      34.939  28.875 -11.012  1.00  0.00      RA0  C
ATOM   2649  C   GLY A 283      34.754  29.281 -12.453  1.00  0.00      RA0  C
ATOM   2650  O   GLY A 283      34.875  28.456 -13.373  1.00  0.00      RA0  O
ATOM   2651  N   LEU A 284      34.425  30.550 -12.656  1.00  0.00      RA0  N
ATOM   2652  H   LEU A 284      34.307  31.168 -11.876  1.00  0.00      RA0  H
ATOM   2653  CA  LEU A 284      34.368  31.156 -13.992  1.00  0.00      RA0  C
ATOM   2654  CB  LEU A 284      32.943  31.551 -14.376  1.00  0.00      RA0  C
ATOM   2655  CG  LEU A 284      31.932  30.409 -14.450  1.00  0.00      RA0  C
ATOM   2656  CD1 LEU A 284      30.536  30.951 -14.753  1.00  0.00      RA0  C
ATOM   2657  CD2 LEU A 284      32.343  29.326 -15.446  1.00  0.00      RA0  C
ATOM   2658  C   LEU A 284      35.194  32.425 -13.939  1.00  0.00      RA0  C
ATOM   2659  O   LEU A 284      35.170  33.133 -12.939  1.00  0.00      RA0  O
ATOM   2660  N   VAL A 285      35.932  32.657 -15.018  1.00  0.00      RA0  N
ATOM   2661  H   VAL A 285      35.893  32.011 -15.783  1.00  0.00      RA0  H
ATOM   2662  CA  VAL A 285      36.717  33.865 -15.231  1.00  0.00      RA0  C
ATOM   2663  CB  VAL A 285      38.199  33.476 -15.267  1.00  0.00      RA0  C
ATOM   2664  CG1 VAL A 285      39.080  34.583 -15.844  1.00  0.00      RA0  C
ATOM   2665  CG2 VAL A 285      38.669  33.003 -13.890  1.00  0.00      RA0  C
ATOM   2666  C   VAL A 285      36.307  34.525 -16.554  1.00  0.00      RA0  C
ATOM   2667  O   VAL A 285      36.271  33.894 -17.616  1.00  0.00      RA0  O
ATOM   2668  N   MSE A 286      36.020  35.818 -16.490  1.00  0.00      RA0  N
ATOM   2669  H   MSE A 286      36.103  36.319 -15.623  1.00  0.00      RA0  H
ATOM   2670  CA  MSE A 286      35.698  36.579 -17.670  1.00  0.00      RA0  C
ATOM   2671  CB  MSE A 286      34.250  37.042 -17.600  1.00  0.00      RA0  C
ATOM   2672  CG  MSE A 286      33.772  37.695 -18.893  1.00  0.00      RA0  C
ATOM   2673  SE  MSE A 286      32.034  38.133 -18.775  1.00  0.00      RA0  S
ATOM   2674  CE  MSE A 286      32.206  39.465 -17.587  1.00  0.00      RA0  C
ATOM   2675  C   MSE A 286      36.644  37.771 -17.754  1.00  0.00      RA0  C
ATOM   2676  O   MSE A 286      36.491  38.724 -17.011  1.00  0.00      RA0  O
ATOM   2677  N   THR A 287      37.660  37.670 -18.609  1.00  0.00      RA0  N
ATOM   2678  H   THR A 287      37.820  36.829 -19.124  1.00  0.00      RA0  H
ATOM   2679  CA  THR A 287      38.602  38.789 -18.835  1.00  0.00      RA0  C
ATOM   2680  CB  THR A 287      39.805  38.096 -19.431  1.00  0.00      RA0  C
ATOM   2681  OG1 THR A 287      39.692  36.705 -19.089  1.00  0.00      RA0  O
ATOM   2682  HG1 THR A 287      40.519  36.302 -19.325  1.00  0.00      RA0  H
ATOM   2683  CG2 THR A 287      41.129  38.688 -18.943  1.00  0.00      RA0  C
ATOM   2684  C   THR A 287      38.007  39.900 -19.698  1.00  0.00      RA0  C
ATOM   2685  O   THR A 287      38.496  41.041 -19.694  1.00  0.00      RA0  O
ATOM   2686  N   GLU A 288      36.976  39.563 -20.459  1.00  0.00      RA0  N
ATOM   2687  H   GLU A 288      36.553  38.670 -20.335  1.00  0.00      RA0  H
ATOM   2688  CA  GLU A 288      36.258  40.542 -21.252  1.00  0.00      RA0  C
ATOM   2689  CB  GLU A 288      35.292  39.872 -22.251  1.00  0.00      RA0  C
ATOM   2690  CG  GLU A 288      35.122  40.522 -23.650  1.00  0.00      RA0  C
ATOM   2691  CD  GLU A 288      33.896  41.433 -23.810  1.00  0.00      RA0  C
ATOM   2692  OE1 GLU A 288      33.886  42.521 -23.249  1.00  0.00      RA0  O
ATOM   2693  OE2 GLU A 288      32.961  41.086 -24.543  1.00  0.00      RA0  O
ATOM   2694  C   GLU A 288      35.578  41.524 -20.326  1.00  0.00      RA0  C
ATOM   2695  O   GLU A 288      35.261  41.196 -19.186  1.00  0.00      RA0  O
ATOM   2696  N   LYS A 289      35.355  42.734 -20.814  1.00  0.00      RA0  N
ATOM   2697  H   LYS A 289      35.358  42.840 -21.812  1.00  0.00      RA0  H
ATOM   2698  CA  LYS A 289      34.808  43.781 -19.965  1.00  0.00      RA0  C
ATOM   2699  CB  LYS A 289      35.296  45.199 -20.249  1.00  0.00      RA0  C
ATOM   2700  CG  LYS A 289      36.753  45.276 -19.724  1.00  0.00      RA0  C
ATOM   2701  CD  LYS A 289      36.951  44.866 -18.240  1.00  0.00      RA0  C
ATOM   2702  CE  LYS A 289      38.420  44.705 -17.783  1.00  0.00      RA0  C
ATOM   2703  NZ  LYS A 289      38.518  44.326 -16.356  1.00  0.00      RA0  N
ATOM   2704  HZ1 LYS A 289      39.488  44.053 -16.074  1.00  0.00      RA0  H
ATOM   2705  HZ2 LYS A 289      38.231  45.125 -15.754  1.00  0.00      RA0  H
ATOM   2706  HZ3 LYS A 289      37.894  43.517 -16.167  1.00  0.00      RA0  H
ATOM   2707  C   LYS A 289      33.379  43.426 -19.595  1.00  0.00      RA0  C
ATOM   2708  O   LYS A 289      32.632  42.874 -20.400  1.00  0.00      RA0  O
ATOM   2709  N   GLY A 290      33.013  43.721 -18.356  1.00  0.00      RA0  N
ATOM   2710  H   GLY A 290      33.648  44.177 -17.738  1.00  0.00      RA0  H
ATOM   2711  CA  GLY A 290      31.687  43.389 -17.865  1.00  0.00      RA0  C
ATOM   2712  C   GLY A 290      31.833  42.752 -16.507  1.00  0.00      RA0  C
ATOM   2713  O   GLY A 290      32.950  42.444 -16.062  1.00  0.00      RA0  O
ATOM   2714  N   VAL A 291      30.708  42.562 -15.838  1.00  0.00      RA0  N
ATOM   2715  H   VAL A 291      29.828  42.806 -16.261  1.00  0.00      RA0  H
ATOM   2716  CA  VAL A 291      30.709  41.920 -14.517  1.00  0.00      RA0  C
ATOM   2717  CB  VAL A 291      30.330  42.882 -13.385  1.00  0.00      RA0  C
ATOM   2718  CG1 VAL A 291      30.667  42.293 -12.015  1.00  0.00      RA0  C
ATOM   2719  CG2 VAL A 291      30.933  44.263 -13.560  1.00  0.00      RA0  C
ATOM   2720  C   VAL A 291      29.698  40.769 -14.489  1.00  0.00      RA0  C
ATOM   2721  O   VAL A 291      28.548  40.905 -14.924  1.00  0.00      RA0  O
ATOM   2722  N   LEU A 292      30.166  39.625 -14.000  1.00  0.00      RA0  N
ATOM   2723  H   LEU A 292      31.072  39.658 -13.587  1.00  0.00      RA0  H
ATOM   2724  CA  LEU A 292      29.327  38.462 -13.794  1.00  0.00      RA0  C
ATOM   2725  CB  LEU A 292      30.202  37.228 -13.565  1.00  0.00      RA0  C
ATOM   2726  CG  LEU A 292      31.055  36.846 -14.778  1.00  0.00      RA0  C
ATOM   2727  CD1 LEU A 292      32.125  35.811 -14.427  1.00  0.00      RA0  C
ATOM   2728  CD2 LEU A 292      30.193  36.395 -15.958  1.00  0.00      RA0  C
ATOM   2729  C   LEU A 292      28.431  38.707 -12.569  1.00  0.00      RA0  C
ATOM   2730  O   LEU A 292      28.914  39.162 -11.524  1.00  0.00      RA0  O
ATOM   2731  N   ARG A 293      27.134  38.411 -12.709  1.00  0.00      RA0  N
ATOM   2732  H   ARG A 293      26.833  37.981 -13.557  1.00  0.00      RA0  H
ATOM   2733  CA  ARG A 293      26.157  38.651 -11.644  1.00  0.00      RA0  C
ATOM   2734  CB  ARG A 293      25.119  39.608 -12.192  1.00  0.00      RA0  C
ATOM   2735  CG  ARG A 293      25.824  40.948 -12.406  1.00  0.00      RA0  C
ATOM   2736  CD  ARG A 293      25.069  41.975 -13.235  1.00  0.00      RA0  C
ATOM   2737  NE  ARG A 293      25.152  41.669 -14.658  1.00  0.00      RA0  N
ATOM   2738  HE  ARG A 293      25.964  41.978 -15.176  1.00  0.00      RA0  H
ATOM   2739  CZ  ARG A 293      24.187  40.993 -15.304  1.00  0.00      RA0  C
ATOM   2740  NH1 ARG A 293      23.089  40.586 -14.658  1.00  0.00      RA0  N
ATOM   2741 HH11 ARG A 293      22.365  40.074 -15.113  1.00  0.00      RA0  H
ATOM   2742 HH12 ARG A 293      22.972  40.792 -13.676  1.00  0.00      RA0  H
ATOM   2743  NH2 ARG A 293      24.365  40.750 -16.597  1.00  0.00      RA0  N
ATOM   2744 HH21 ARG A 293      23.773  40.180 -17.161  1.00  0.00      RA0  H
ATOM   2745 HH22 ARG A 293      25.164  41.200 -17.029  1.00  0.00      RA0  H
ATOM   2746  C   ARG A 293      25.599  37.355 -11.079  1.00  0.00      RA0  C
ATOM   2747  O   ARG A 293      25.424  36.381 -11.806  1.00  0.00      RA0  O
ATOM   2748  N   ASN A 294      25.240  37.378  -9.799  1.00  0.00      RA0  N
ATOM   2749  H   ASN A 294      25.459  38.195  -9.262  1.00  0.00      RA0  H
ATOM   2750  CA  ASN A 294      24.497  36.266  -9.191  1.00  0.00      RA0  C
ATOM   2751  CB  ASN A 294      23.980  36.614  -7.790  1.00  0.00      RA0  C
ATOM   2752  CG  ASN A 294      25.100  36.906  -6.812  1.00  0.00      RA0  C
ATOM   2753  OD1 ASN A 294      26.285  36.845  -7.114  1.00  0.00      RA0  O
ATOM   2754  ND2 ASN A 294      24.659  37.261  -5.602  1.00  0.00      RA0  N
ATOM   2755 HD21 ASN A 294      23.690  37.249  -5.367  1.00  0.00      RA0  H
ATOM   2756 HD22 ASN A 294      25.311  37.520  -4.891  1.00  0.00      RA0  H
ATOM   2757  C   ASN A 294      23.291  35.885 -10.049  1.00  0.00      RA0  C
ATOM   2758  O   ASN A 294      22.611  36.762 -10.617  1.00  0.00      RA0  O
ATOM   2759  N   GLU A 295      23.046  34.590 -10.131  1.00  0.00      RA0  N
ATOM   2760  H   GLU A 295      23.683  33.961  -9.693  1.00  0.00      RA0  H
ATOM   2761  CA  GLU A 295      21.881  34.003 -10.797  1.00  0.00      RA0  C
ATOM   2762  CB  GLU A 295      20.555  34.567 -10.274  1.00  0.00      RA0  C
ATOM   2763  CG  GLU A 295      20.372  34.355  -8.773  1.00  0.00      RA0  C
ATOM   2764  CD  GLU A 295      19.388  35.387  -8.276  1.00  0.00      RA0  C
ATOM   2765  OE1 GLU A 295      18.911  36.192  -9.073  1.00  0.00      RA0  O
ATOM   2766  OE2 GLU A 295      19.140  35.461  -7.076  1.00  0.00      RA0  O
ATOM   2767  C   GLU A 295      21.911  34.023 -12.341  1.00  0.00      RA0  C
ATOM   2768  O   GLU A 295      20.986  33.530 -12.981  1.00  0.00      RA0  O
ATOM   2769  N   LEU A 296      22.949  34.586 -12.954  1.00  0.00      RA0  N
ATOM   2770  H   LEU A 296      23.680  34.992 -12.404  1.00  0.00      RA0  H
ATOM   2771  CA  LEU A 296      23.110  34.493 -14.398  1.00  0.00      RA0  C
ATOM   2772  CB  LEU A 296      24.350  35.309 -14.785  1.00  0.00      RA0  C
ATOM   2773  CG  LEU A 296      24.492  35.703 -16.256  1.00  0.00      RA0  C
ATOM   2774  CD1 LEU A 296      23.365  36.629 -16.717  1.00  0.00      RA0  C
ATOM   2775  CD2 LEU A 296      25.858  36.336 -16.526  1.00  0.00      RA0  C
ATOM   2776  C   LEU A 296      23.217  33.013 -14.834  1.00  0.00      RA0  C
ATOM   2777  O   LEU A 296      23.923  32.228 -14.197  1.00  0.00      RA0  O
ATOM   2778  N   PRO A 297      22.509  32.611 -15.885  1.00  0.00      RA0  N
ATOM   2779  CD  PRO A 297      21.467  33.368 -16.561  1.00  0.00      RA0  C
ATOM   2780  CA  PRO A 297      22.690  31.265 -16.443  1.00  0.00      RA0  C
ATOM   2781  CB  PRO A 297      21.585  31.187 -17.501  1.00  0.00      RA0  C
ATOM   2782  CG  PRO A 297      20.581  32.285 -17.157  1.00  0.00      RA0  C
ATOM   2783  C   PRO A 297      24.068  31.043 -17.084  1.00  0.00      RA0  C
ATOM   2784  O   PRO A 297      24.695  31.984 -17.585  1.00  0.00      RA0  O
ATOM   2785  N   VAL A 298      24.496  29.790 -17.072  1.00  0.00      RA0  N
ATOM   2786  H   VAL A 298      23.909  29.075 -16.681  1.00  0.00      RA0  H
ATOM   2787  CA  VAL A 298      25.767  29.376 -17.650  1.00  0.00      RA0  C
ATOM   2788  CB  VAL A 298      26.715  28.918 -16.538  1.00  0.00      RA0  C
ATOM   2789  CG1 VAL A 298      28.072  28.512 -17.106  1.00  0.00      RA0  C
ATOM   2790  CG2 VAL A 298      26.840  29.961 -15.430  1.00  0.00      RA0  C
ATOM   2791  C   VAL A 298      25.457  28.200 -18.559  1.00  0.00      RA0  C
ATOM   2792  O   VAL A 298      24.972  27.172 -18.079  1.00  0.00      RA0  O
ATOM   2793  N   ARG A 299      25.730  28.330 -19.853  1.00  0.00      RA0  N
ATOM   2794  H   ARG A 299      26.208  29.133 -20.204  1.00  0.00      RA0  H
ATOM   2795  CA  ARG A 299      25.339  27.304 -20.783  1.00  0.00      RA0  C
ATOM   2796  CB  ARG A 299      24.384  27.851 -21.834  1.00  0.00      RA0  C
ATOM   2797  CG  ARG A 299      23.060  28.225 -21.194  1.00  0.00      RA0  C
ATOM   2798  CD  ARG A 299      22.008  28.668 -22.200  1.00  0.00      RA0  C
ATOM   2799  NE  ARG A 299      20.751  28.801 -21.482  1.00  0.00      RA0  N
ATOM   2800  HE  ARG A 299      20.453  28.004 -20.934  1.00  0.00      RA0  H
ATOM   2801  CZ  ARG A 299      20.073  29.974 -21.426  1.00  0.00      RA0  C
ATOM   2802  NH1 ARG A 299      20.468  31.007 -22.207  1.00  0.00      RA0  N
ATOM   2803 HH11 ARG A 299      20.010  31.898 -22.202  1.00  0.00      RA0  H
ATOM   2804 HH12 ARG A 299      21.255  30.914 -22.827  1.00  0.00      RA0  H
ATOM   2805  NH2 ARG A 299      19.029  30.065 -20.579  1.00  0.00      RA0  N
ATOM   2806 HH21 ARG A 299      18.405  30.839 -20.492  1.00  0.00      RA0  H
ATOM   2807 HH22 ARG A 299      18.868  29.290 -19.929  1.00  0.00      RA0  H
ATOM   2808  C   ARG A 299      26.519  26.656 -21.488  1.00  0.00      RA0  C
ATOM   2809  O   ARG A 299      27.532  27.302 -21.806  1.00  0.00      RA0  O
ATOM   2810  N   PHE A 300      26.362  25.362 -21.718  1.00  0.00      RA0  N
ATOM   2811  H   PHE A 300      25.522  24.875 -21.454  1.00  0.00      RA0  H
ATOM   2812  CA  PHE A 300      27.330  24.589 -22.461  1.00  0.00      RA0  C
ATOM   2813  CB  PHE A 300      28.557  24.257 -21.597  1.00  0.00      RA0  C
ATOM   2814  CG  PHE A 300      28.183  23.441 -20.377  1.00  0.00      RA0  C
ATOM   2815  CD1 PHE A 300      27.728  24.070 -19.223  1.00  0.00      RA0  C
ATOM   2816  CD2 PHE A 300      28.311  22.056 -20.402  1.00  0.00      RA0  C
ATOM   2817  CE1 PHE A 300      27.420  23.321 -18.093  1.00  0.00      RA0  C
ATOM   2818  CE2 PHE A 300      28.004  21.306 -19.272  1.00  0.00      RA0  C
ATOM   2819  CZ  PHE A 300      27.572  21.940 -18.113  1.00  0.00      RA0  C
ATOM   2820  C   PHE A 300      26.674  23.306 -22.983  1.00  0.00      RA0  C
ATOM   2821  O   PHE A 300      25.535  22.967 -22.621  1.00  0.00      RA0  O
ATOM   2822  N   THR A 301      27.376  22.629 -23.884  1.00  0.00      RA0  N
ATOM   2823  H   THR A 301      28.280  22.909 -24.200  1.00  0.00      RA0  H
ATOM   2824  CA  THR A 301      26.934  21.344 -24.416  1.00  0.00      RA0  C
ATOM   2825  CB  THR A 301      26.796  21.600 -25.899  1.00  0.00      RA0  C
ATOM   2826  OG1 THR A 301      26.370  22.962 -26.070  1.00  0.00      RA0  O
ATOM   2827  HG1 THR A 301      26.252  23.088 -27.001  1.00  0.00      RA0  H
ATOM   2828  CG2 THR A 301      25.854  20.616 -26.590  1.00  0.00      RA0  C
ATOM   2829  C   THR A 301      27.989  20.306 -24.065  1.00  0.00      RA0  C
ATOM   2830  O   THR A 301      29.174  20.558 -24.288  1.00  0.00      RA0  O
ATOM   2831  N   ASP A 302      27.580  19.152 -23.528  1.00  0.00      RA0  N
ATOM   2832  H   ASP A 302      26.609  18.912 -23.479  1.00  0.00      RA0  H
ATOM   2833  CA  ASP A 302      28.564  18.123 -23.156  1.00  0.00      RA0  C
ATOM   2834  CB  ASP A 302      27.980  17.209 -22.073  1.00  0.00      RA0  C
ATOM   2835  CG  ASP A 302      27.503  15.917 -22.701  1.00  0.00      RA0  C
ATOM   2836  OD1 ASP A 302      26.586  15.939 -23.511  1.00  0.00      RA0  O
ATOM   2837  OD2 ASP A 302      28.100  14.881 -22.439  1.00  0.00      RA0  O
ATOM   2838  C   ASP A 302      28.993  17.345 -24.374  1.00  0.00      RA0  C
ATOM   2839  O   ASP A 302      28.489  17.576 -25.474  1.00  0.00      RA0  O
ATOM   2840  N   ALA A 303      29.948  16.438 -24.178  1.00  0.00      RA0  N
ATOM   2841  H   ALA A 303      30.077  16.115 -23.239  1.00  0.00      RA0  H
ATOM   2842  CA  ALA A 303      30.554  15.735 -25.303  1.00  0.00      RA0  C
ATOM   2843  CB  ALA A 303      31.693  14.836 -24.821  1.00  0.00      RA0  C
ATOM   2844  C   ALA A 303      29.544  14.886 -26.056  1.00  0.00      RA0  C
ATOM   2845  O   ALA A 303      29.715  14.642 -27.238  1.00  0.00      RA0  O
ATOM   2846  N   GLN A 304      28.482  14.467 -25.370  1.00  0.00      RA0  N
ATOM   2847  H   GLN A 304      28.325  14.779 -24.429  1.00  0.00      RA0  H
ATOM   2848  CA  GLN A 304      27.435  13.648 -25.963  1.00  0.00      RA0  C
ATOM   2849  CB  GLN A 304      26.870  12.647 -24.959  1.00  0.00      RA0  C
ATOM   2850  CG  GLN A 304      27.412  11.230 -25.196  1.00  0.00      RA0  C
ATOM   2851  CD  GLN A 304      28.905  11.125 -24.919  1.00  0.00      RA0  C
ATOM   2852  OE1 GLN A 304      29.326  10.668 -23.863  1.00  0.00      RA0  O
ATOM   2853  NE2 GLN A 304      29.697  11.494 -25.946  1.00  0.00      RA0  N
ATOM   2854 HE21 GLN A 304      29.318  11.907 -26.776  1.00  0.00      RA0  H
ATOM   2855 HE22 GLN A 304      30.688  11.386 -25.895  1.00  0.00      RA0  H
ATOM   2856  C   GLN A 304      26.352  14.498 -26.663  1.00  0.00      RA0  C
ATOM   2857  O   GLN A 304      25.423  13.951 -27.245  1.00  0.00      RA0  O
ATOM   2858  N   GLY A 305      26.476  15.823 -26.599  1.00  0.00      RA0  N
ATOM   2859  H   GLY A 305      27.163  16.213 -25.981  1.00  0.00      RA0  H
ATOM   2860  CA  GLY A 305      25.537  16.742 -27.241  1.00  0.00      RA0  C
ATOM   2861  C   GLY A 305      24.366  17.210 -26.386  1.00  0.00      RA0  C
ATOM   2862  O   GLY A 305      23.473  17.922 -26.886  1.00  0.00      RA0  O
ATOM   2863  N   ASN A 306      24.350  16.828 -25.110  1.00  0.00      RA0  N
ATOM   2864  H   ASN A 306      25.163  16.389 -24.727  1.00  0.00      RA0  H
ATOM   2865  CA  ASN A 306      23.293  17.265 -24.215  1.00  0.00      RA0  C
ATOM   2866  CB  ASN A 306      23.328  16.526 -22.876  1.00  0.00      RA0  C
ATOM   2867  CG  ASN A 306      23.101  15.041 -23.030  1.00  0.00      RA0  C
ATOM   2868  OD1 ASN A 306      21.978  14.576 -23.208  1.00  0.00      RA0  O
ATOM   2869  ND2 ASN A 306      24.229  14.315 -22.920  1.00  0.00      RA0  N
ATOM   2870 HD21 ASN A 306      25.119  14.778 -22.795  1.00  0.00      RA0  H
ATOM   2871 HD22 ASN A 306      24.259  13.319 -22.962  1.00  0.00      RA0  H
ATOM   2872  C   ASN A 306      23.555  18.737 -23.892  1.00  0.00      RA0  C
ATOM   2873  O   ASN A 306      24.662  19.087 -23.502  1.00  0.00      RA0  O
ATOM   2874  N   GLN A 307      22.558  19.592 -24.094  1.00  0.00      RA0  N
ATOM   2875  H   GLN A 307      21.655  19.227 -24.310  1.00  0.00      RA0  H
ATOM   2876  CA  GLN A 307      22.691  21.008 -23.702  1.00  0.00      RA0  C
ATOM   2877  CB  GLN A 307      21.765  21.847 -24.571  1.00  0.00      RA0  C
ATOM   2878  CG  GLN A 307      22.135  21.625 -26.036  1.00  0.00      RA0  C
ATOM   2879  CD  GLN A 307      21.079  22.217 -26.937  1.00  0.00      RA0  C
ATOM   2880  OE1 GLN A 307      20.586  23.320 -26.734  1.00  0.00      RA0  O
ATOM   2881  NE2 GLN A 307      20.752  21.401 -27.955  1.00  0.00      RA0  N
ATOM   2882 HE21 GLN A 307      21.207  20.514 -28.050  1.00  0.00      RA0  H
ATOM   2883 HE22 GLN A 307      20.058  21.658 -28.627  1.00  0.00      RA0  H
ATOM   2884  C   GLN A 307      22.391  21.139 -22.219  1.00  0.00      RA0  C
ATOM   2885  O   GLN A 307      21.406  20.566 -21.713  1.00  0.00      RA0  O
ATOM   2886  N   HIS A 308      23.245  21.895 -21.530  1.00  0.00      RA0  N
ATOM   2887  H   HIS A 308      23.928  22.440 -22.011  1.00  0.00      RA0  H
ATOM   2888  CA  HIS A 308      23.174  22.063 -20.094  1.00  0.00      RA0  C
ATOM   2889  CB  HIS A 308      24.331  21.332 -19.425  1.00  0.00      RA0  C
ATOM   2890  CG  HIS A 308      24.072  19.842 -19.439  1.00  0.00      RA0  C
ATOM   2891  ND1 HIS A 308      22.872  19.283 -19.697  1.00  0.00      RA0  N
ATOM   2892  HD1 HIS A 308      22.047  19.739 -19.981  1.00  0.00      RA0  H
ATOM   2893  CD2 HIS A 308      24.989  18.822 -19.168  1.00  0.00      RA0  C
ATOM   2894  NE2 HIS A 308      24.324  17.645 -19.257  1.00  0.00      RA0  N
ATOM   2895  CE1 HIS A 308      23.024  17.928 -19.582  1.00  0.00      RA0  C
ATOM   2896  C   HIS A 308      23.109  23.530 -19.723  1.00  0.00      RA0  C
ATOM   2897  O   HIS A 308      23.609  24.399 -20.439  1.00  0.00      RA0  O
ATOM   2898  N   GLU A 309      22.458  23.777 -18.599  1.00  0.00      RA0  N
ATOM   2899  H   GLU A 309      22.043  23.056 -18.044  1.00  0.00      RA0  H
ATOM   2900  CA  GLU A 309      22.377  25.103 -18.018  1.00  0.00      RA0  C
ATOM   2901  CB  GLU A 309      21.026  25.746 -18.359  1.00  0.00      RA0  C
ATOM   2902  CG  GLU A 309      20.890  27.200 -17.897  1.00  0.00      RA0  C
ATOM   2903  CD  GLU A 309      19.694  27.850 -18.574  1.00  0.00      RA0  C
ATOM   2904  OE1 GLU A 309      19.224  27.346 -19.589  1.00  0.00      RA0  O
ATOM   2905  OE2 GLU A 309      19.255  28.909 -18.140  1.00  0.00      RA0  O
ATOM   2906  C   GLU A 309      22.650  25.033 -16.528  1.00  0.00      RA0  C
ATOM   2907  O   GLU A 309      21.931  24.375 -15.789  1.00  0.00      RA0  O
ATOM   2908  N   GLY A 310      23.709  25.710 -16.106  1.00  0.00      RA0  N
ATOM   2909  H   GLY A 310      24.195  26.265 -16.769  1.00  0.00      RA0  H
ATOM   2910  CA  GLY A 310      23.991  25.941 -14.712  1.00  0.00      RA0  C
ATOM   2911  C   GLY A 310      23.645  27.360 -14.335  1.00  0.00      RA0  C
ATOM   2912  O   GLY A 310      22.960  28.061 -15.068  1.00  0.00      RA0  O
ATOM   2913  N   ILE A 311      24.158  27.787 -13.192  1.00  0.00      RA0  N
ATOM   2914  H   ILE A 311      24.731  27.188 -12.626  1.00  0.00      RA0  H
ATOM   2915  CA  ILE A 311      23.850  29.107 -12.679  1.00  0.00      RA0  C
ATOM   2916  CB  ILE A 311      22.546  29.012 -11.872  1.00  0.00      RA0  C
ATOM   2917  CG2 ILE A 311      22.664  27.993 -10.734  1.00  0.00      RA0  C
ATOM   2918  CG1 ILE A 311      22.062  30.376 -11.390  1.00  0.00      RA0  C
ATOM   2919  CD1 ILE A 311      20.735  30.283 -10.637  1.00  0.00      RA0  C
ATOM   2920  C   ILE A 311      24.996  29.670 -11.857  1.00  0.00      RA0  C
ATOM   2921  O   ILE A 311      25.632  28.948 -11.116  1.00  0.00      RA0  O
ATOM   2922  N   ILE A 312      25.275  30.961 -12.016  1.00  0.00      RA0  N
ATOM   2923  H   ILE A 312      24.702  31.497 -12.637  1.00  0.00      RA0  H
ATOM   2924  CA  ILE A 312      26.184  31.649 -11.097  1.00  0.00      RA0  C
ATOM   2925  CB  ILE A 312      26.552  33.020 -11.666  1.00  0.00      RA0  C
ATOM   2926  CG2 ILE A 312      27.361  33.856 -10.677  1.00  0.00      RA0  C
ATOM   2927  CG1 ILE A 312      27.294  32.843 -12.988  1.00  0.00      RA0  C
ATOM   2928  CD1 ILE A 312      27.763  34.170 -13.580  1.00  0.00      RA0  C
ATOM   2929  C   ILE A 312      25.583  31.771  -9.706  1.00  0.00      RA0  C
ATOM   2930  O   ILE A 312      24.445  32.273  -9.526  1.00  0.00      RA0  O
ATOM   2931  N   THR A 313      26.355  31.344  -8.720  1.00  0.00      RA0  N
ATOM   2932  H   THR A 313      27.268  30.955  -8.863  1.00  0.00      RA0  H
ATOM   2933  CA  THR A 313      25.942  31.436  -7.336  1.00  0.00      RA0  C
ATOM   2934  CB  THR A 313      26.456  30.168  -6.673  1.00  0.00      RA0  C
ATOM   2935  OG1 THR A 313      27.803  29.926  -7.092  1.00  0.00      RA0  O
ATOM   2936  HG1 THR A 313      28.322  30.175  -6.322  1.00  0.00      RA0  H
ATOM   2937  CG2 THR A 313      25.591  28.970  -7.063  1.00  0.00      RA0  C
ATOM   2938  C   THR A 313      26.412  32.753  -6.728  1.00  0.00      RA0  C
ATOM   2939  O   THR A 313      25.665  33.424  -5.992  1.00  0.00      RA0  O
ATOM   2940  N   SER A 314      27.657  33.130  -7.030  1.00  0.00      RA0  N
ATOM   2941  H   SER A 314      28.268  32.543  -7.565  1.00  0.00      RA0  H
ATOM   2942  CA  SER A 314      28.190  34.438  -6.623  1.00  0.00      RA0  C
ATOM   2943  CB  SER A 314      29.006  34.305  -5.334  1.00  0.00      RA0  C
ATOM   2944  OG  SER A 314      28.227  33.888  -4.203  1.00  0.00      RA0  O
ATOM   2945  HG  SER A 314      28.265  32.925  -4.192  1.00  0.00      RA0  H
ATOM   2946  C   SER A 314      29.105  34.945  -7.690  1.00  0.00      RA0  C
ATOM   2947  O   SER A 314      29.994  34.209  -8.140  1.00  0.00      RA0  O
ATOM   2948  N   GLY A 315      28.901  36.186  -8.097  1.00  0.00      RA0  N
ATOM   2949  H   GLY A 315      28.146  36.715  -7.700  1.00  0.00      RA0  H
ATOM   2950  CA  GLY A 315      29.794  36.828  -9.023  1.00  0.00      RA0  C
ATOM   2951  C   GLY A 315      30.290  38.164  -8.514  1.00  0.00      RA0  C
ATOM   2952  O   GLY A 315      29.679  38.787  -7.626  1.00  0.00      RA0  O
ATOM   2953  N   THR A 316      31.434  38.590  -9.028  1.00  0.00      RA0  N
ATOM   2954  H   THR A 316      31.921  38.014  -9.689  1.00  0.00      RA0  H
ATOM   2955  CA  THR A 316      31.988  39.885  -8.655  1.00  0.00      RA0  C
ATOM   2956  CB  THR A 316      32.492  39.897  -7.196  1.00  0.00      RA0  C
ATOM   2957  OG1 THR A 316      32.451  41.231  -6.685  1.00  0.00      RA0  O
ATOM   2958  HG1 THR A 316      31.589  41.332  -6.294  1.00  0.00      RA0  H
ATOM   2959  CG2 THR A 316      33.878  39.269  -6.995  1.00  0.00      RA0  C
ATOM   2960  C   THR A 316      33.059  40.335  -9.637  1.00  0.00      RA0  C
ATOM   2961  O   THR A 316      33.493  39.572 -10.521  1.00  0.00      RA0  O
ATOM   2962  N   PHE A 317      33.474  41.591  -9.496  1.00  0.00      RA0  N
ATOM   2963  H   PHE A 317      33.110  42.105  -8.717  1.00  0.00      RA0  H
ATOM   2964  CA  PHE A 317      34.704  42.043 -10.130  1.00  0.00      RA0  C
ATOM   2965  CB  PHE A 317      34.542  43.490 -10.596  1.00  0.00      RA0  C
ATOM   2966  CG  PHE A 317      35.654  43.918 -11.523  1.00  0.00      RA0  C
ATOM   2967  CD1 PHE A 317      36.780  44.588 -10.997  1.00  0.00      RA0  C
ATOM   2968  CD2 PHE A 317      35.534  43.658 -12.905  1.00  0.00      RA0  C
ATOM   2969  CE1 PHE A 317      37.792  45.028 -11.872  1.00  0.00      RA0  C
ATOM   2970  CE2 PHE A 317      36.543  44.099 -13.781  1.00  0.00      RA0  C
ATOM   2971  CZ  PHE A 317      37.657  44.789 -13.255  1.00  0.00      RA0  C
ATOM   2972  C   PHE A 317      35.833  41.884  -9.098  1.00  0.00      RA0  C
ATOM   2973  O   PHE A 317      35.757  42.443  -7.987  1.00  0.00      RA0  O
ATOM   2974  N   SER A 318      36.827  41.062  -9.440  1.00  0.00      RA0  N
ATOM   2975  H   SER A 318      36.900  40.703 -10.371  1.00  0.00      RA0  H
ATOM   2976  CA  SER A 318      37.974  40.804  -8.559  1.00  0.00      RA0  C
ATOM   2977  CB  SER A 318      38.610  39.503  -9.067  1.00  0.00      RA0  C
ATOM   2978  OG  SER A 318      39.875  39.221  -8.458  1.00  0.00      RA0  O
ATOM   2979  HG  SER A 318      39.722  39.139  -7.516  1.00  0.00      RA0  H
ATOM   2980  C   SER A 318      38.959  41.989  -8.500  1.00  0.00      RA0  C
ATOM   2981  O   SER A 318      39.617  42.278  -9.506  1.00  0.00      RA0  O
ATOM   2982  N   PRO A 319      39.077  42.671  -7.354  1.00  0.00      RA0  N
ATOM   2983  CD  PRO A 319      38.287  42.491  -6.147  1.00  0.00      RA0  C
ATOM   2984  CA  PRO A 319      40.064  43.743  -7.245  1.00  0.00      RA0  C
ATOM   2985  CB  PRO A 319      39.799  44.301  -5.842  1.00  0.00      RA0  C
ATOM   2986  CG  PRO A 319      38.389  43.847  -5.469  1.00  0.00      RA0  C
ATOM   2987  C   PRO A 319      41.499  43.247  -7.414  1.00  0.00      RA0  C
ATOM   2988  O   PRO A 319      42.308  43.949  -7.980  1.00  0.00      RA0  O
ATOM   2989  N   THR A 320      41.809  42.052  -6.922  1.00  0.00      RA0  N
ATOM   2990  H   THR A 320      41.152  41.478  -6.427  1.00  0.00      RA0  H
ATOM   2991  CA  THR A 320      43.177  41.529  -7.035  1.00  0.00      RA0  C
ATOM   2992  CB  THR A 320      43.273  40.375  -6.052  1.00  0.00      RA0  C
ATOM   2993  OG1 THR A 320      42.608  40.759  -4.842  1.00  0.00      RA0  O
ATOM   2994  HG1 THR A 320      41.767  40.286  -4.834  1.00  0.00      RA0  H
ATOM   2995  CG2 THR A 320      44.718  39.947  -5.786  1.00  0.00      RA0  C
ATOM   2996  C   THR A 320      43.516  41.153  -8.466  1.00  0.00      RA0  C
ATOM   2997  O   THR A 320      44.624  41.454  -8.958  1.00  0.00      RA0  O
ATOM   2998  N   LEU A 321      42.585  40.511  -9.159  1.00  0.00      RA0  N
ATOM   2999  H   LEU A 321      41.676  40.343  -8.768  1.00  0.00      RA0  H
ATOM   3000  CA  LEU A 321      42.878  40.035 -10.511  1.00  0.00      RA0  C
ATOM   3001  CB  LEU A 321      42.069  38.777 -10.804  1.00  0.00      RA0  C
ATOM   3002  CG  LEU A 321      42.400  37.640  -9.842  1.00  0.00      RA0  C
ATOM   3003  CD1 LEU A 321      41.436  36.464  -9.984  1.00  0.00      RA0  C
ATOM   3004  CD2 LEU A 321      43.857  37.211  -9.982  1.00  0.00      RA0  C
ATOM   3005  C   LEU A 321      42.640  41.067 -11.603  1.00  0.00      RA0  C
ATOM   3006  O   LEU A 321      43.277  41.029 -12.647  1.00  0.00      RA0  O
ATOM   3007  N   GLY A 322      41.710  41.986 -11.366  1.00  0.00      RA0  N
ATOM   3008  H   GLY A 322      41.211  41.968 -10.499  1.00  0.00      RA0  H
ATOM   3009  CA  GLY A 322      41.354  43.001 -12.326  1.00  0.00      RA0  C
ATOM   3010  C   GLY A 322      40.411  42.552 -13.429  1.00  0.00      RA0  C
ATOM   3011  O   GLY A 322      40.387  43.142 -14.494  1.00  0.00      RA0  O
ATOM   3012  N   TYR A 323      39.611  41.518 -13.164  1.00  0.00      RA0  N
ATOM   3013  H   TYR A 323      39.609  41.068 -12.268  1.00  0.00      RA0  H
ATOM   3014  CA  TYR A 323      38.576  41.082 -14.083  1.00  0.00      RA0  C
ATOM   3015  CB  TYR A 323      39.141  40.210 -15.214  1.00  0.00      RA0  C
ATOM   3016  CG  TYR A 323      40.006  39.080 -14.699  1.00  0.00      RA0  C
ATOM   3017  CD1 TYR A 323      39.445  37.999 -14.029  1.00  0.00      RA0  C
ATOM   3018  CE1 TYR A 323      40.249  36.952 -13.598  1.00  0.00      RA0  C
ATOM   3019  CD2 TYR A 323      41.378  39.114 -14.921  1.00  0.00      RA0  C
ATOM   3020  CE2 TYR A 323      42.182  38.060 -14.501  1.00  0.00      RA0  C
ATOM   3021  CZ  TYR A 323      41.616  36.973 -13.846  1.00  0.00      RA0  C
ATOM   3022  OH  TYR A 323      42.405  35.916 -13.441  1.00  0.00      RA0  O
ATOM   3023  HH  TYR A 323      43.318  36.114 -13.614  1.00  0.00      RA0  H
ATOM   3024  C   TYR A 323      37.495  40.349 -13.273  1.00  0.00      RA0  C
ATOM   3025  O   TYR A 323      37.658  40.139 -12.075  1.00  0.00      RA0  O
ATOM   3026  N   SER A 324      36.418  39.952 -13.952  1.00  0.00      RA0  N
ATOM   3027  H   SER A 324      36.368  39.978 -14.952  1.00  0.00      RA0  H
ATOM   3028  CA  SER A 324      35.267  39.346 -13.283  1.00  0.00      RA0  C
ATOM   3029  CB  SER A 324      34.194  39.760 -14.247  1.00  0.00      RA0  C
ATOM   3030  OG  SER A 324      34.783  40.916 -14.864  1.00  0.00      RA0  O
ATOM   3031  HG  SER A 324      34.130  41.264 -15.467  1.00  0.00      RA0  H
ATOM   3032  C   SER A 324      35.474  37.865 -12.982  1.00  0.00      RA0  C
ATOM   3033  O   SER A 324      36.028  37.139 -13.800  1.00  0.00      RA0  O
ATOM   3034  N   ILE A 325      35.016  37.433 -11.809  1.00  0.00      RA0  N
ATOM   3035  H   ILE A 325      34.508  38.039 -11.191  1.00  0.00      RA0  H
ATOM   3036  CA  ILE A 325      35.057  36.023 -11.440  1.00  0.00      RA0  C
ATOM   3037  CB  ILE A 325      36.156  35.744 -10.412  1.00  0.00      RA0  C
ATOM   3038  CG2 ILE A 325      37.560  35.923 -10.990  1.00  0.00      RA0  C
ATOM   3039  CG1 ILE A 325      35.917  36.588  -9.160  1.00  0.00      RA0  C
ATOM   3040  CD1 ILE A 325      36.822  36.190  -8.000  1.00  0.00      RA0  C
ATOM   3041  C   ILE A 325      33.720  35.598 -10.854  1.00  0.00      RA0  C
ATOM   3042  O   ILE A 325      32.936  36.431 -10.374  1.00  0.00      RA0  O
ATOM   3043  N   ALA A 326      33.504  34.293 -10.824  1.00  0.00      RA0  N
ATOM   3044  H   ALA A 326      34.141  33.637 -11.239  1.00  0.00      RA0  H
ATOM   3045  CA  ALA A 326      32.285  33.768 -10.225  1.00  0.00      RA0  C
ATOM   3046  CB  ALA A 326      31.139  33.809 -11.236  1.00  0.00      RA0  C
ATOM   3047  C   ALA A 326      32.440  32.346  -9.779  1.00  0.00      RA0  C
ATOM   3048  O   ALA A 326      33.253  31.591 -10.332  1.00  0.00      RA0  O
ATOM   3049  N   LEU A 327      31.649  31.977  -8.775  1.00  0.00      RA0  N
ATOM   3050  H   LEU A 327      31.005  32.650  -8.411  1.00  0.00      RA0  H
ATOM   3051  CA  LEU A 327      31.360  30.590  -8.485  1.00  0.00      RA0  C
ATOM   3052  CB  LEU A 327      31.273  30.329  -6.982  1.00  0.00      RA0  C
ATOM   3053  CG  LEU A 327      32.637  30.470  -6.305  1.00  0.00      RA0  C
ATOM   3054  CD1 LEU A 327      32.607  30.044  -4.835  1.00  0.00      RA0  C
ATOM   3055  CD2 LEU A 327      33.729  29.741  -7.083  1.00  0.00      RA0  C
ATOM   3056  C   LEU A 327      30.035  30.255  -9.205  1.00  0.00      RA0  C
ATOM   3057  O   LEU A 327      29.129  31.098  -9.287  1.00  0.00      RA0  O
ATOM   3058  N   ALA A 328      29.974  29.054  -9.764  1.00  0.00      RA0  N
ATOM   3059  H   ALA A 328      30.746  28.417  -9.690  1.00  0.00      RA0  H
ATOM   3060  CA  ALA A 328      28.781  28.571 -10.476  1.00  0.00      RA0  C
ATOM   3061  CB  ALA A 328      28.922  28.807 -11.979  1.00  0.00      RA0  C
ATOM   3062  C   ALA A 328      28.548  27.092 -10.243  1.00  0.00      RA0  C
ATOM   3063  O   ALA A 328      29.489  26.294 -10.209  1.00  0.00      RA0  O
ATOM   3064  N   ARG A 329      27.274  26.747 -10.086  1.00  0.00      RA0  N
ATOM   3065  H   ARG A 329      26.577  27.454 -10.225  1.00  0.00      RA0  H
ATOM   3066  CA  ARG A 329      26.834  25.349 -10.011  1.00  0.00      RA0  C
ATOM   3067  CB  ARG A 329      25.655  25.221  -9.065  1.00  0.00      RA0  C
ATOM   3068  CG  ARG A 329      26.042  25.015  -7.605  1.00  0.00      RA0  C
ATOM   3069  CD  ARG A 329      24.774  24.837  -6.777  1.00  0.00      RA0  C
ATOM   3070  NE  ARG A 329      23.829  24.024  -7.540  1.00  0.00      RA0  N
ATOM   3071  HE  ARG A 329      24.169  23.188  -7.999  1.00  0.00      RA0  H
ATOM   3072  CZ  ARG A 329      22.551  24.447  -7.745  1.00  0.00      RA0  C
ATOM   3073  NH1 ARG A 329      22.117  25.565  -7.117  1.00  0.00      RA0  N
ATOM   3074 HH11 ARG A 329      21.185  25.918  -7.227  1.00  0.00      RA0  H
ATOM   3075 HH12 ARG A 329      22.724  26.080  -6.504  1.00  0.00      RA0  H
ATOM   3076  NH2 ARG A 329      21.752  23.739  -8.569  1.00  0.00      RA0  N
ATOM   3077 HH21 ARG A 329      20.790  23.930  -8.758  1.00  0.00      RA0  H
ATOM   3078 HH22 ARG A 329      22.136  22.928  -9.059  1.00  0.00      RA0  H
ATOM   3079  C   ARG A 329      26.426  24.886 -11.388  1.00  0.00      RA0  C
ATOM   3080  O   ARG A 329      25.532  25.466 -11.999  1.00  0.00      RA0  O
ATOM   3081  N   VAL A 330      27.076  23.837 -11.877  1.00  0.00      RA0  N
ATOM   3082  H   VAL A 330      27.748  23.346 -11.316  1.00  0.00      RA0  H
ATOM   3083  CA  VAL A 330      26.872  23.373 -13.250  1.00  0.00      RA0  C
ATOM   3084  CB  VAL A 330      28.030  23.818 -14.159  1.00  0.00      RA0  C
ATOM   3085  CG1 VAL A 330      28.072  25.337 -14.343  1.00  0.00      RA0  C
ATOM   3086  CG2 VAL A 330      29.361  23.250 -13.667  1.00  0.00      RA0  C
ATOM   3087  C   VAL A 330      26.727  21.859 -13.287  1.00  0.00      RA0  C
ATOM   3088  O   VAL A 330      27.312  21.162 -12.449  1.00  0.00      RA0  O
ATOM   3089  N   PRO A 331      25.943  21.344 -14.233  1.00  0.00      RA0  N
ATOM   3090  CD  PRO A 331      25.023  22.078 -15.091  1.00  0.00      RA0  C
ATOM   3091  CA  PRO A 331      25.950  19.905 -14.494  1.00  0.00      RA0  C
ATOM   3092  CB  PRO A 331      24.981  19.774 -15.671  1.00  0.00      RA0  C
ATOM   3093  CG  PRO A 331      24.071  21.000 -15.585  1.00  0.00      RA0  C
ATOM   3094  C   PRO A 331      27.348  19.347 -14.784  1.00  0.00      RA0  C
ATOM   3095  O   PRO A 331      28.232  20.051 -15.286  1.00  0.00      RA0  O
ATOM   3096  N   GLU A 332      27.531  18.066 -14.471  1.00  0.00      RA0  N
ATOM   3097  H   GLU A 332      26.766  17.548 -14.096  1.00  0.00      RA0  H
ATOM   3098  CA  GLU A 332      28.723  17.330 -14.878  1.00  0.00      RA0  C
ATOM   3099  CB  GLU A 332      28.803  15.896 -14.347  1.00  0.00      RA0  C
ATOM   3100  CG  GLU A 332      29.713  15.739 -13.117  1.00  0.00      RA0  C
ATOM   3101  CD  GLU A 332      31.166  16.121 -13.402  1.00  0.00      RA0  C
ATOM   3102  OE1 GLU A 332      31.962  16.182 -12.471  1.00  0.00      RA0  O
ATOM   3103  OE2 GLU A 332      31.540  16.438 -14.530  1.00  0.00      RA0  O
ATOM   3104  C   GLU A 332      28.862  17.352 -16.391  1.00  0.00      RA0  C
ATOM   3105  O   GLU A 332      27.873  17.349 -17.132  1.00  0.00      RA0  O
ATOM   3106  N   GLY A 333      30.109  17.367 -16.828  1.00  0.00      RA0  N
ATOM   3107  H   GLY A 333      30.830  17.324 -16.139  1.00  0.00      RA0  H
ATOM   3108  CA  GLY A 333      30.447  17.276 -18.229  1.00  0.00      RA0  C
ATOM   3109  C   GLY A 333      30.902  18.586 -18.822  1.00  0.00      RA0  C
ATOM   3110  O   GLY A 333      31.150  18.640 -20.008  1.00  0.00      RA0  O
ATOM   3111  N   ILE A 334      31.018  19.642 -18.012  1.00  0.00      RA0  N
ATOM   3112  H   ILE A 334      30.754  19.548 -17.056  1.00  0.00      RA0  H
ATOM   3113  CA  ILE A 334      31.517  20.923 -18.524  1.00  0.00      RA0  C
ATOM   3114  CB  ILE A 334      31.320  22.025 -17.471  1.00  0.00      RA0  C
ATOM   3115  CG2 ILE A 334      32.255  21.845 -16.276  1.00  0.00      RA0  C
ATOM   3116  CG1 ILE A 334      31.402  23.427 -18.077  1.00  0.00      RA0  C
ATOM   3117  CD1 ILE A 334      30.958  24.506 -17.090  1.00  0.00      RA0  C
ATOM   3118  C   ILE A 334      32.975  20.818 -19.015  1.00  0.00      RA0  C
ATOM   3119  O   ILE A 334      33.771  20.034 -18.478  1.00  0.00      RA0  O
ATOM   3120  N   GLY A 335      33.296  21.587 -20.051  1.00  0.00      RA0  N
ATOM   3121  H   GLY A 335      32.608  22.226 -20.390  1.00  0.00      RA0  H
ATOM   3122  CA  GLY A 335      34.659  21.696 -20.582  1.00  0.00      RA0  C
ATOM   3123  C   GLY A 335      35.442  22.889 -20.041  1.00  0.00      RA0  C
ATOM   3124  O   GLY A 335      35.270  23.319 -18.883  1.00  0.00      RA0  O
ATOM   3125  N   GLU A 336      36.312  23.417 -20.896  1.00  0.00      RA0  N
ATOM   3126  H   GLU A 336      36.342  23.082 -21.835  1.00  0.00      RA0  H
ATOM   3127  CA  GLU A 336      37.242  24.464 -20.519  1.00  0.00      RA0  C
ATOM   3128  CB  GLU A 336      38.495  24.391 -21.393  1.00  0.00      RA0  C
ATOM   3129  CG  GLU A 336      39.742  23.870 -20.666  1.00  0.00      RA0  C
ATOM   3130  CD  GLU A 336      40.327  24.964 -19.791  1.00  0.00      RA0  C
ATOM   3131  OE1 GLU A 336      40.404  26.103 -20.243  1.00  0.00      RA0  O
ATOM   3132  OE2 GLU A 336      40.702  24.707 -18.648  1.00  0.00      RA0  O
ATOM   3133  C   GLU A 336      36.572  25.829 -20.582  1.00  0.00      RA0  C
ATOM   3134  O   GLU A 336      37.055  26.778 -19.986  1.00  0.00      RA0  O
ATOM   3135  N   THR A 337      35.461  25.909 -21.305  1.00  0.00      RA0  N
ATOM   3136  H   THR A 337      35.072  25.133 -21.794  1.00  0.00      RA0  H
ATOM   3137  CA  THR A 337      34.717  27.161 -21.467  1.00  0.00      RA0  C
ATOM   3138  CB  THR A 337      35.174  27.569 -22.865  1.00  0.00      RA0  C
ATOM   3139  OG1 THR A 337      36.516  27.095 -23.030  1.00  0.00      RA0  O
ATOM   3140  HG1 THR A 337      37.014  27.453 -22.301  1.00  0.00      RA0  H
ATOM   3141  CG2 THR A 337      35.056  29.051 -23.218  1.00  0.00      RA0  C
ATOM   3142  C   THR A 337      33.204  26.953 -21.365  1.00  0.00      RA0  C
ATOM   3143  O   THR A 337      32.696  25.840 -21.477  1.00  0.00      RA0  O
ATOM   3144  N   ALA A 338      32.487  28.051 -21.176  1.00  0.00      RA0  N
ATOM   3145  H   ALA A 338      32.917  28.955 -21.090  1.00  0.00      RA0  H
ATOM   3146  CA  ALA A 338      31.041  28.030 -21.187  1.00  0.00      RA0  C
ATOM   3147  CB  ALA A 338      30.492  27.752 -19.789  1.00  0.00      RA0  C
ATOM   3148  C   ALA A 338      30.565  29.390 -21.661  1.00  0.00      RA0  C
ATOM   3149  O   ALA A 338      31.390  30.274 -21.979  1.00  0.00      RA0  O
ATOM   3150  N   ILE A 339      29.248  29.554 -21.759  1.00  0.00      RA0  N
ATOM   3151  H   ILE A 339      28.602  28.840 -21.485  1.00  0.00      RA0  H
ATOM   3152  CA  ILE A 339      28.680  30.798 -22.271  1.00  0.00      RA0  C
ATOM   3153  CB  ILE A 339      27.908  30.481 -23.552  1.00  0.00      RA0  C
ATOM   3154  CG2 ILE A 339      27.287  31.744 -24.122  1.00  0.00      RA0  C
ATOM   3155  CG1 ILE A 339      28.761  29.757 -24.595  1.00  0.00      RA0  C
ATOM   3156  CD1 ILE A 339      29.827  30.664 -25.210  1.00  0.00      RA0  C
ATOM   3157  C   ILE A 339      27.754  31.433 -21.261  1.00  0.00      RA0  C
ATOM   3158  O   ILE A 339      26.894  30.753 -20.693  1.00  0.00      RA0  O
ATOM   3159  N   VAL A 340      27.913  32.744 -21.070  1.00  0.00      RA0  N
ATOM   3160  H   VAL A 340      28.600  33.258 -21.589  1.00  0.00      RA0  H
ATOM   3161  CA  VAL A 340      26.991  33.543 -20.267  1.00  0.00      RA0  C
ATOM   3162  CB  VAL A 340      27.650  34.075 -18.992  1.00  0.00      RA0  C
ATOM   3163  CG1 VAL A 340      28.106  32.938 -18.075  1.00  0.00      RA0  C
ATOM   3164  CG2 VAL A 340      28.776  35.049 -19.321  1.00  0.00      RA0  C
ATOM   3165  C   VAL A 340      26.496  34.702 -21.155  1.00  0.00      RA0  C
ATOM   3166  O   VAL A 340      27.145  35.050 -22.142  1.00  0.00      RA0  O
ATOM   3167  N   GLN A 341      25.339  35.269 -20.835  1.00  0.00      RA0  N
ATOM   3168  H   GLN A 341      24.897  35.007 -19.980  1.00  0.00      RA0  H
ATOM   3169  CA  GLN A 341      24.821  36.437 -21.565  1.00  0.00      RA0  C
ATOM   3170  CB  GLN A 341      23.303  36.362 -21.470  1.00  0.00      RA0  C
ATOM   3171  CG  GLN A 341      22.659  36.027 -22.808  1.00  0.00      RA0  C
ATOM   3172  CD  GLN A 341      22.668  37.283 -23.641  1.00  0.00      RA0  C
ATOM   3173  OE1 GLN A 341      22.900  38.378 -23.130  1.00  0.00      RA0  O
ATOM   3174  NE2 GLN A 341      22.335  37.076 -24.924  1.00  0.00      RA0  N
ATOM   3175 HE21 GLN A 341      22.358  36.129 -25.269  1.00  0.00      RA0  H
ATOM   3176 HE22 GLN A 341      22.096  37.774 -25.601  1.00  0.00      RA0  H
ATOM   3177  C   GLN A 341      25.349  37.761 -20.982  1.00  0.00      RA0  C
ATOM   3178  O   GLN A 341      25.161  38.040 -19.801  1.00  0.00      RA0  O
ATOM   3179  N   ILE A 342      26.028  38.563 -21.807  1.00  0.00      RA0  N
ATOM   3180  H   ILE A 342      26.172  38.309 -22.758  1.00  0.00      RA0  H
ATOM   3181  CA  ILE A 342      26.585  39.864 -21.359  1.00  0.00      RA0  C
ATOM   3182  CB  ILE A 342      28.090  39.823 -21.025  1.00  0.00      RA0  C
ATOM   3183  CG2 ILE A 342      28.648  41.223 -20.724  1.00  0.00      RA0  C
ATOM   3184  CG1 ILE A 342      28.391  38.883 -19.850  1.00  0.00      RA0  C
ATOM   3185  CD1 ILE A 342      27.900  39.393 -18.490  1.00  0.00      RA0  C
ATOM   3186  C   ILE A 342      26.260  40.925 -22.412  1.00  0.00      RA0  C
ATOM   3187  O   ILE A 342      26.634  40.773 -23.577  1.00  0.00      RA0  O
ATOM   3188  N   ARG A 343      25.548  41.979 -22.001  1.00  0.00      RA0  N
ATOM   3189  H   ARG A 343      25.351  42.060 -21.024  1.00  0.00      RA0  H
ATOM   3190  CA  ARG A 343      25.081  43.025 -22.916  1.00  0.00      RA0  C
ATOM   3191  CB  ARG A 343      26.265  43.881 -23.388  1.00  0.00      RA0  C
ATOM   3192  CG  ARG A 343      26.950  44.576 -22.205  1.00  0.00      RA0  C
ATOM   3193  CD  ARG A 343      28.239  45.324 -22.557  1.00  0.00      RA0  C
ATOM   3194  NE  ARG A 343      29.322  44.412 -22.926  1.00  0.00      RA0  N
ATOM   3195  HE  ARG A 343      29.195  43.836 -23.731  1.00  0.00      RA0  H
ATOM   3196  CZ  ARG A 343      30.466  44.382 -22.201  1.00  0.00      RA0  C
ATOM   3197  NH1 ARG A 343      30.593  45.121 -21.100  1.00  0.00      RA0  N
ATOM   3198 HH11 ARG A 343      31.457  45.236 -20.593  1.00  0.00      RA0  H
ATOM   3199 HH12 ARG A 343      29.850  45.655 -20.688  1.00  0.00      RA0  H
ATOM   3200  NH2 ARG A 343      31.472  43.611 -22.601  1.00  0.00      RA0  N
ATOM   3201 HH21 ARG A 343      32.277  43.476 -22.008  1.00  0.00      RA0  H
ATOM   3202 HH22 ARG A 343      31.526  43.105 -23.460  1.00  0.00      RA0  H
ATOM   3203  C   ARG A 343      24.265  42.442 -24.067  1.00  0.00      RA0  C
ATOM   3204  O   ARG A 343      24.450  42.807 -25.229  1.00  0.00      RA0  O
ATOM   3205  N   ASN A 344      23.366  41.521 -23.721  1.00  0.00      RA0  N
ATOM   3206  H   ASN A 344      23.350  41.174 -22.786  1.00  0.00      RA0  H
ATOM   3207  CA  ASN A 344      22.421  40.918 -24.669  1.00  0.00      RA0  C
ATOM   3208  CB  ASN A 344      21.494  41.946 -25.324  1.00  0.00      RA0  C
ATOM   3209  CG  ASN A 344      20.367  41.221 -26.034  1.00  0.00      RA0  C
ATOM   3210  OD1 ASN A 344      19.627  40.440 -25.444  1.00  0.00      RA0  O
ATOM   3211  ND2 ASN A 344      20.250  41.556 -27.332  1.00  0.00      RA0  N
ATOM   3212 HD21 ASN A 344      20.921  42.174 -27.741  1.00  0.00      RA0  H
ATOM   3213 HD22 ASN A 344      19.526  41.175 -27.906  1.00  0.00      RA0  H
ATOM   3214  C   ASN A 344      23.093  40.014 -25.721  1.00  0.00      RA0  C
ATOM   3215  O   ASN A 344      22.540  39.768 -26.793  1.00  0.00      RA0  O
ATOM   3216  N   ARG A 345      24.282  39.515 -25.398  1.00  0.00      RA0  N
ATOM   3217  H   ARG A 345      24.658  39.592 -24.474  1.00  0.00      RA0  H
ATOM   3218  CA  ARG A 345      25.063  38.723 -26.332  1.00  0.00      RA0  C
ATOM   3219  CB  ARG A 345      26.146  39.693 -26.833  1.00  0.00      RA0  C
ATOM   3220  CG  ARG A 345      27.148  39.272 -27.914  1.00  0.00      RA0  C
ATOM   3221  CD  ARG A 345      28.498  39.996 -27.755  1.00  0.00      RA0  C
ATOM   3222  NE  ARG A 345      29.260  39.380 -26.667  1.00  0.00      RA0  N
ATOM   3223  HE  ARG A 345      28.912  38.475 -26.400  1.00  0.00      RA0  H
ATOM   3224  CZ  ARG A 345      30.400  39.900 -26.115  1.00  0.00      RA0  C
ATOM   3225  NH1 ARG A 345      31.065  39.192 -25.185  1.00  0.00      RA0  N
ATOM   3226 HH11 ARG A 345      31.894  39.579 -24.742  1.00  0.00      RA0  H
ATOM   3227 HH12 ARG A 345      30.772  38.278 -24.894  1.00  0.00      RA0  H
ATOM   3228  NH2 ARG A 345      30.876  41.107 -26.482  1.00  0.00      RA0  N
ATOM   3229 HH21 ARG A 345      31.724  41.455 -26.044  1.00  0.00      RA0  H
ATOM   3230 HH22 ARG A 345      30.428  41.677 -27.173  1.00  0.00      RA0  H
ATOM   3231  C   ARG A 345      25.727  37.587 -25.583  1.00  0.00      RA0  C
ATOM   3232  O   ARG A 345      25.883  37.655 -24.383  1.00  0.00      RA0  O
ATOM   3233  N   GLU A 346      26.084  36.536 -26.309  1.00  0.00      RA0  N
ATOM   3234  H   GLU A 346      25.852  36.502 -27.278  1.00  0.00      RA0  H
ATOM   3235  CA  GLU A 346      26.852  35.451 -25.729  1.00  0.00      RA0  C
ATOM   3236  CB  GLU A 346      26.788  34.224 -26.635  1.00  0.00      RA0  C
ATOM   3237  CG  GLU A 346      25.364  33.895 -27.107  1.00  0.00      RA0  C
ATOM   3238  CD  GLU A 346      24.353  33.952 -25.971  1.00  0.00      RA0  C
ATOM   3239  OE1 GLU A 346      24.521  33.269 -24.966  1.00  0.00      RA0  O
ATOM   3240  OE2 GLU A 346      23.379  34.686 -26.106  1.00  0.00      RA0  O
ATOM   3241  C   GLU A 346      28.269  35.924 -25.459  1.00  0.00      RA0  C
ATOM   3242  O   GLU A 346      28.894  36.633 -26.287  1.00  0.00      RA0  O
ATOM   3243  N   MSE A 347      28.756  35.515 -24.305  1.00  0.00      RA0  N
ATOM   3244  H   MSE A 347      28.177  34.960 -23.702  1.00  0.00      RA0  H
ATOM   3245  CA  MSE A 347      30.084  35.818 -23.850  1.00  0.00      RA0  C
ATOM   3246  CB  MSE A 347      29.985  36.773 -22.667  1.00  0.00      RA0  C
ATOM   3247  CG  MSE A 347      31.299  36.893 -21.900  1.00  0.00      RA0  C
ATOM   3248  SE  MSE A 347      32.418  38.071 -22.647  1.00  0.00      RA0  S
ATOM   3249  CE  MSE A 347      31.698  39.536 -21.887  1.00  0.00      RA0  C
ATOM   3250  C   MSE A 347      30.685  34.509 -23.359  1.00  0.00      RA0  C
ATOM   3251  O   MSE A 347      30.230  33.957 -22.361  1.00  0.00      RA0  O
ATOM   3252  N   PRO A 348      31.711  34.019 -24.045  1.00  0.00      RA0  N
ATOM   3253  CD  PRO A 348      32.205  34.518 -25.319  1.00  0.00      RA0  C
ATOM   3254  CA  PRO A 348      32.458  32.885 -23.541  1.00  0.00      RA0  C
ATOM   3255  CB  PRO A 348      33.429  32.573 -24.687  1.00  0.00      RA0  C
ATOM   3256  CG  PRO A 348      32.891  33.301 -25.920  1.00  0.00      RA0  C
ATOM   3257  C   PRO A 348      33.202  33.247 -22.267  1.00  0.00      RA0  C
ATOM   3258  O   PRO A 348      33.696  34.375 -22.104  1.00  0.00      RA0  O
ATOM   3259  N   VAL A 349      33.222  32.312 -21.336  1.00  0.00      RA0  N
ATOM   3260  H   VAL A 349      32.827  31.409 -21.509  1.00  0.00      RA0  H
ATOM   3261  CA  VAL A 349      33.948  32.492 -20.109  1.00  0.00      RA0  C
ATOM   3262  CB  VAL A 349      33.013  32.640 -18.904  1.00  0.00      RA0  C
ATOM   3263  CG1 VAL A 349      32.297  33.987 -18.920  1.00  0.00      RA0  C
ATOM   3264  CG2 VAL A 349      32.035  31.469 -18.801  1.00  0.00      RA0  C
ATOM   3265  C   VAL A 349      34.827  31.280 -19.931  1.00  0.00      RA0  C
ATOM   3266  O   VAL A 349      34.558  30.225 -20.490  1.00  0.00      RA0  O
ATOM   3267  N   LYS A 350      35.887  31.447 -19.159  1.00  0.00      RA0  N
ATOM   3268  H   LYS A 350      36.000  32.303 -18.652  1.00  0.00      RA0  H
ATOM   3269  CA  LYS A 350      36.790  30.350 -18.882  1.00  0.00      RA0  C
ATOM   3270  CB  LYS A 350      38.257  30.775 -18.754  1.00  0.00      RA0  C
ATOM   3271  CG  LYS A 350      39.015  29.557 -18.232  1.00  0.00      RA0  C
ATOM   3272  CD  LYS A 350      40.530  29.538 -18.245  1.00  0.00      RA0  C
ATOM   3273  CE  LYS A 350      41.010  28.338 -17.422  1.00  0.00      RA0  C
ATOM   3274  NZ  LYS A 350      40.333  27.109 -17.857  1.00  0.00      RA0  N
ATOM   3275  HZ1 LYS A 350      39.462  26.864 -17.344  1.00  0.00      RA0  H
ATOM   3276  HZ2 LYS A 350      40.096  27.115 -18.871  1.00  0.00      RA0  H
ATOM   3277  HZ3 LYS A 350      40.969  26.282 -17.819  1.00  0.00      RA0  H
ATOM   3278  C   LYS A 350      36.316  29.641 -17.614  1.00  0.00      RA0  C
ATOM   3279  O   LYS A 350      35.999  30.274 -16.601  1.00  0.00      RA0  O
ATOM   3280  N   VAL A 351      36.255  28.318 -17.676  1.00  0.00      RA0  N
ATOM   3281  H   VAL A 351      36.591  27.848 -18.493  1.00  0.00      RA0  H
ATOM   3282  CA  VAL A 351      35.904  27.497 -16.539  1.00  0.00      RA0  C
ATOM   3283  CB  VAL A 351      35.116  26.273 -16.999  1.00  0.00      RA0  C
ATOM   3284  CG1 VAL A 351      34.713  25.378 -15.826  1.00  0.00      RA0  C
ATOM   3285  CG2 VAL A 351      33.913  26.717 -17.827  1.00  0.00      RA0  C
ATOM   3286  C   VAL A 351      37.164  27.076 -15.787  1.00  0.00      RA0  C
ATOM   3287  O   VAL A 351      38.088  26.550 -16.388  1.00  0.00      RA0  O
ATOM   3288  N   THR A 352      37.174  27.295 -14.482  1.00  0.00      RA0  N
ATOM   3289  H   THR A 352      36.343  27.572 -14.005  1.00  0.00      RA0  H
ATOM   3290  CA  THR A 352      38.346  27.051 -13.661  1.00  0.00      RA0  C
ATOM   3291  CB  THR A 352      38.920  28.458 -13.494  1.00  0.00      RA0  C
ATOM   3292  OG1 THR A 352      38.565  29.225 -14.658  1.00  0.00      RA0  O
ATOM   3293  HG1 THR A 352      37.641  29.438 -14.579  1.00  0.00      RA0  H
ATOM   3294  CG2 THR A 352      40.436  28.491 -13.283  1.00  0.00      RA0  C
ATOM   3295  C   THR A 352      37.972  26.343 -12.384  1.00  0.00      RA0  C
ATOM   3296  O   THR A 352      36.804  26.043 -12.109  1.00  0.00      RA0  O
ATOM   3297  N   LYS A 353      38.988  26.084 -11.576  1.00  0.00      RA0  N
ATOM   3298  H   LYS A 353      39.893  26.414 -11.828  1.00  0.00      RA0  H
ATOM   3299  CA  LYS A 353      38.787  25.613 -10.208  1.00  0.00      RA0  C
ATOM   3300  CB  LYS A 353      40.139  25.237  -9.588  1.00  0.00      RA0  C
ATOM   3301  CG  LYS A 353      40.696  23.977 -10.255  1.00  0.00      RA0  C
ATOM   3302  CD  LYS A 353      41.912  23.379  -9.543  1.00  0.00      RA0  C
ATOM   3303  CE  LYS A 353      42.362  22.067 -10.195  1.00  0.00      RA0  C
ATOM   3304  NZ  LYS A 353      43.454  21.462  -9.419  1.00  0.00      RA0  N
ATOM   3305  HZ1 LYS A 353      43.746  20.572  -9.872  1.00  0.00      RA0  H
ATOM   3306  HZ2 LYS A 353      44.265  22.111  -9.382  1.00  0.00      RA0  H
ATOM   3307  HZ3 LYS A 353      43.125  21.261  -8.452  1.00  0.00      RA0  H
ATOM   3308  C   LYS A 353      38.029  26.695  -9.424  1.00  0.00      RA0  C
ATOM   3309  O   LYS A 353      38.202  27.881  -9.719  1.00  0.00      RA0  O
ATOM   3310  N   PRO A 354      37.258  26.302  -8.410  1.00  0.00      RA0  N
ATOM   3311  CD  PRO A 354      36.986  24.916  -8.036  1.00  0.00      RA0  C
ATOM   3312  CA  PRO A 354      36.501  27.253  -7.598  1.00  0.00      RA0  C
ATOM   3313  CB  PRO A 354      35.412  26.359  -6.997  1.00  0.00      RA0  C
ATOM   3314  CG  PRO A 354      36.097  25.011  -6.804  1.00  0.00      RA0  C
ATOM   3315  C   PRO A 354      37.339  27.971  -6.530  1.00  0.00      RA0  C
ATOM   3316  O   PRO A 354      37.011  27.956  -5.349  1.00  0.00      RA0  O
ATOM   3317  N   VAL A 355      38.428  28.601  -6.960  1.00  0.00      RA0  N
ATOM   3318  H   VAL A 355      38.680  28.668  -7.931  1.00  0.00      RA0  H
ATOM   3319  CA  VAL A 355      39.315  29.351  -6.064  1.00  0.00      RA0  C
ATOM   3320  CB  VAL A 355      40.161  28.399  -5.201  1.00  0.00      RA0  C
ATOM   3321  CG1 VAL A 355      40.972  27.420  -6.053  1.00  0.00      RA0  C
ATOM   3322  CG2 VAL A 355      41.021  29.161  -4.188  1.00  0.00      RA0  C
ATOM   3323  C   VAL A 355      40.171  30.197  -7.002  1.00  0.00      RA0  C
ATOM   3324  O   VAL A 355      40.488  29.763  -8.113  1.00  0.00      RA0  O
ATOM   3325  N   PHE A 356      40.529  31.393  -6.555  1.00  0.00      RA0  N
ATOM   3326  H   PHE A 356      40.255  31.700  -5.641  1.00  0.00      RA0  H
ATOM   3327  CA  PHE A 356      41.155  32.376  -7.446  1.00  0.00      RA0  C
ATOM   3328  CB  PHE A 356      40.145  33.457  -7.849  1.00  0.00      RA0  C
ATOM   3329  CG  PHE A 356      38.873  32.841  -8.385  1.00  0.00      RA0  C
ATOM   3330  CD1 PHE A 356      37.751  32.743  -7.568  1.00  0.00      RA0  C
ATOM   3331  CD2 PHE A 356      38.820  32.375  -9.694  1.00  0.00      RA0  C
ATOM   3332  CE1 PHE A 356      36.576  32.189  -8.061  1.00  0.00      RA0  C
ATOM   3333  CE2 PHE A 356      37.645  31.821 -10.187  1.00  0.00      RA0  C
ATOM   3334  CZ  PHE A 356      36.523  31.733  -9.373  1.00  0.00      RA0  C
ATOM   3335  C   PHE A 356      42.409  33.037  -6.865  1.00  0.00      RA0  C
ATOM   3336  O   PHE A 356      43.353  33.247  -7.599  1.00  0.00      RA0  O
ATOM   3337  N   VAL A 357      42.399  33.345  -5.575  1.00  0.00      RA0  N
ATOM   3338  H   VAL A 357      41.607  33.143  -4.993  1.00  0.00      RA0  H
ATOM   3339  CA  VAL A 357      43.499  34.057  -4.912  1.00  0.00      RA0  C
ATOM   3340  CB  VAL A 357      43.203  35.562  -4.785  1.00  0.00      RA0  C
ATOM   3341  CG1 VAL A 357      44.300  36.278  -3.996  1.00  0.00      RA0  C
ATOM   3342  CG2 VAL A 357      42.988  36.238  -6.140  1.00  0.00      RA0  C
ATOM   3343  C   VAL A 357      43.699  33.458  -3.520  1.00  0.00      RA0  C
ATOM   3344  O   VAL A 357      42.740  33.229  -2.797  1.00  0.00      RA0  O
ATOM   3345  N   ARG A 358      44.946  33.183  -3.150  1.00  0.00      RA0  N
ATOM   3346  H   ARG A 358      45.728  33.391  -3.748  1.00  0.00      RA0  H
ATOM   3347  CA  ARG A 358      45.290  32.775  -1.790  1.00  0.00      RA0  C
ATOM   3348  CB  ARG A 358      45.515  31.261  -1.778  1.00  0.00      RA0  C
ATOM   3349  CG  ARG A 358      44.445  30.425  -1.073  1.00  0.00      RA0  C
ATOM   3350  CD  ARG A 358      44.923  29.900   0.285  1.00  0.00      RA0  C
ATOM   3351  NE  ARG A 358      45.269  31.006   1.172  1.00  0.00      RA0  N
ATOM   3352  HE  ARG A 358      44.596  31.753   1.229  1.00  0.00      RA0  H
ATOM   3353  CZ  ARG A 358      46.465  31.062   1.828  1.00  0.00      RA0  C
ATOM   3354  NH1 ARG A 358      47.357  30.057   1.699  1.00  0.00      RA0  N
ATOM   3355 HH11 ARG A 358      48.258  30.094   2.143  1.00  0.00      RA0  H
ATOM   3356 HH12 ARG A 358      47.157  29.242   1.149  1.00  0.00      RA0  H
ATOM   3357  NH2 ARG A 358      46.742  32.146   2.577  1.00  0.00      RA0  N
ATOM   3358 HH21 ARG A 358      47.616  32.273   3.071  1.00  0.00      RA0  H
ATOM   3359 HH22 ARG A 358      46.087  32.912   2.625  1.00  0.00      RA0  H
ATOM   3360  C   ARG A 358      46.601  33.472  -1.436  1.00  0.00      RA0  C
ATOM   3361  O   ARG A 358      47.474  33.559  -2.291  1.00  0.00      RA0  O
ATOM   3362  N   ASN A 359      46.729  33.924  -0.197  1.00  0.00      RA0  N
ATOM   3363  H   ASN A 359      45.905  34.133   0.335  1.00  0.00      RA0  H
ATOM   3364  CA  ASN A 359      47.998  34.501   0.307  1.00  0.00      RA0  C
ATOM   3365  CB  ASN A 359      49.078  33.455   0.543  1.00  0.00      RA0  C
ATOM   3366  CG  ASN A 359      49.580  33.611   1.958  1.00  0.00      RA0  C
ATOM   3367  OD1 ASN A 359      49.295  32.764   2.810  1.00  0.00      RA0  O
ATOM   3368  ND2 ASN A 359      50.302  34.721   2.179  1.00  0.00      RA0  N
ATOM   3369 HD21 ASN A 359      50.485  35.356   1.422  1.00  0.00      RA0  H
ATOM   3370 HD22 ASN A 359      50.664  34.974   3.077  1.00  0.00      RA0  H
ATOM   3371  C   ASN A 359      48.561  35.541  -0.626  1.00  0.00      RA0  C
ATOM   3372  O   ASN A 359      49.753  35.507  -1.003  1.00  0.00      RA0  O
ATOM   3373  N   GLY A 360      47.702  36.480  -1.005  1.00  0.00      RA0  N
ATOM   3374  H   GLY A 360      46.816  36.484  -0.532  1.00  0.00      RA0  H
ATOM   3375  CA  GLY A 360      48.109  37.622  -1.768  1.00  0.00      RA0  C
ATOM   3376  C   GLY A 360      48.455  37.393  -3.200  1.00  0.00      RA0  C
ATOM   3377  O   GLY A 360      48.970  38.312  -3.858  1.00  0.00      RA0  O
ATOM   3378  N   LYS A 361      48.157  36.206  -3.727  1.00  0.00      RA0  N
ATOM   3379  H   LYS A 361      47.744  35.467  -3.190  1.00  0.00      RA0  H
ATOM   3380  CA  LYS A 361      48.555  35.894  -5.075  1.00  0.00      RA0  C
ATOM   3381  CB  LYS A 361      49.892  35.150  -5.034  1.00  0.00      RA0  C
ATOM   3382  CG  LYS A 361      50.402  34.765  -6.422  1.00  0.00      RA0  C
ATOM   3383  CD  LYS A 361      51.581  33.798  -6.400  1.00  0.00      RA0  C
ATOM   3384  CE  LYS A 361      51.852  33.248  -7.801  1.00  0.00      RA0  C
ATOM   3385  NZ  LYS A 361      50.696  32.463  -8.254  1.00  0.00      RA0  N
ATOM   3386  HZ1 LYS A 361      50.834  32.121  -9.224  1.00  0.00      RA0  H
ATOM   3387  HZ2 LYS A 361      50.530  31.663  -7.617  1.00  0.00      RA0  H
ATOM   3388  HZ3 LYS A 361      49.824  33.035  -8.245  1.00  0.00      RA0  H
ATOM   3389  C   LYS A 361      47.501  35.067  -5.793  1.00  0.00      RA0  C
ATOM   3390  O   LYS A 361      46.890  34.198  -5.193  1.00  0.00      RA0  O
ATOM   3391  N   ALA A 362      47.345  35.328  -7.092  1.00  0.00      RA0  N
ATOM   3392  H   ALA A 362      47.833  36.114  -7.467  1.00  0.00      RA0  H
ATOM   3393  CA  ALA A 362      46.536  34.514  -7.970  1.00  0.00      RA0  C
ATOM   3394  CB  ALA A 362      46.689  34.968  -9.420  1.00  0.00      RA0  C
ATOM   3395  C   ALA A 362      47.009  33.070  -7.892  1.00  0.00      RA0  C
ATOM   3396  O   ALA A 362      48.212  32.796  -7.850  1.00  0.00      RA0  O
ATOM   3397  N   VAL A 363      46.048  32.154  -7.859  1.00  0.00      RA0  N
ATOM   3398  H   VAL A 363      45.103  32.479  -7.944  1.00  0.00      RA0  H
ATOM   3399  CA  VAL A 363      46.343  30.718  -7.868  1.00  0.00      RA0  C
ATOM   3400  CB  VAL A 363      45.085  29.873  -7.652  1.00  0.00      RA0  C
ATOM   3401  CG1 VAL A 363      44.488  30.146  -6.270  1.00  0.00      RA0  C
ATOM   3402  CG2 VAL A 363      44.074  30.056  -8.786  1.00  0.00      RA0  C
ATOM   3403  C   VAL A 363      47.023  30.360  -9.192  1.00  0.00      RA0  C
ATOM   3404  O   VAL A 363      46.891  31.065 -10.242  1.00  0.00      RA0  O
ATOM   3405  N   ALA A 364      47.768  29.261  -9.159  1.00  0.00      RA0  N
ATOM   3406  H   ALA A 364      47.783  28.717  -8.321  1.00  0.00      RA0  H
ATOM   3407  CA  ALA A 364      48.611  28.868 -10.295  1.00  0.00      RA0  C
ATOM   3408  CB  ALA A 364      49.230  27.492 -10.047  1.00  0.00      RA0  C
ATOM   3409  C   ALA A 364      47.902  28.848 -11.638  1.00  0.00      RA0  C
ATOM   3410  O   ALA A 364      48.486  29.249 -12.620  1.00  0.00      RA0  O
ATOM   3411  N   GLY A 365      46.645  28.411 -11.692  1.00  0.00      RA0  N
ATOM   3412  H   GLY A 365      46.162  28.187 -10.850  1.00  0.00      RA0  H
ATOM   3413  CA  GLY A 365      45.936  28.351 -12.980  1.00  0.00      RA0  C
ATOM   3414  C   GLY A 365      45.653  29.709 -13.591  1.00  0.00      RA0  C
ATOM   3415  O   GLY A 365      45.342  29.814 -14.775  1.00  0.00      RA0  O
ATOM   3416  N   LEU A 366      45.784  30.757 -12.792  1.00  0.00      RA0  N
ATOM   3417  H   LEU A 366      46.119  30.656 -11.861  1.00  0.00      RA0  H
ATOM   3418  CA  LEU A 366      45.544  32.127 -13.278  1.00  0.00      RA0  C
ATOM   3419  CB  LEU A 366      44.562  32.850 -12.356  1.00  0.00      RA0  C
ATOM   3420  CG  LEU A 366      43.192  32.173 -12.309  1.00  0.00      RA0  C
ATOM   3421  CD1 LEU A 366      42.274  32.826 -11.278  1.00  0.00      RA0  C
ATOM   3422  CD2 LEU A 366      42.542  32.110 -13.693  1.00  0.00      RA0  C
ATOM   3423  C   LEU A 366      46.807  32.966 -13.459  1.00  0.00      RA0  C
ATOM   3424  O   LEU A 366      46.720  34.191 -13.624  1.00  0.00      RA0  O
ATOM   3425  N   CYS A 367      47.976  32.332 -13.390  1.00  0.00      RA0  N
ATOM   3426  H   CYS A 367      48.055  31.338 -13.268  1.00  0.00      RA0  H
ATOM   3427  CA  CYS A 367      49.235  33.019 -13.722  1.00  0.00      RA0  C
ATOM   3428  CB  CYS A 367      49.743  33.758 -12.483  1.00  0.00      RA0  C
ATOM   3429  SG  CYS A 367      49.898  32.704 -11.013  1.00  0.00      RA0  S
ATOM   3430  C   CYS A 367      50.294  32.088 -14.318  1.00  0.00      RA0  C
ATOM   3431  O   CYS A 367      50.122  30.864 -14.369  1.00  0.00      RA0  O
END
HEADER lig.004.10.pdb
ATOM      1  N   ASN A   2      15.813  60.568  -3.164  1.00  0.00      LA0  N
ATOM      2  H   ASN A   2      15.988  59.709  -3.650  1.00  0.00      LA0  H
ATOM      3  CA  ASN A   2      16.760  61.674  -3.307  1.00  0.00      LA0  C
ATOM      4  CB  ASN A   2      18.147  61.248  -2.813  1.00  0.00      LA0  C
ATOM      5  CG  ASN A   2      19.111  62.419  -2.833  1.00  0.00      LA0  C
ATOM      6  OD1 ASN A   2      18.729  63.582  -2.879  1.00  0.00      LA0  O
ATOM      7  ND2 ASN A   2      20.393  62.063  -2.780  1.00  0.00      LA0  N
ATOM      8 HD21 ASN A   2      20.654  61.090  -2.829  1.00  0.00      LA0  H
ATOM      9 HD22 ASN A   2      21.114  62.745  -2.720  1.00  0.00      LA0  H
ATOM     10  C   ASN A   2      16.821  62.205  -4.728  1.00  0.00      LA0  C
ATOM     11  O   ASN A   2      17.544  61.701  -5.581  1.00  0.00      LA0  O
ATOM     12  N   VAL A   3      16.006  63.246  -4.941  1.00  0.00      LA0  N
ATOM     13  H   VAL A   3      15.437  63.606  -4.203  1.00  0.00      LA0  H
ATOM     14  CA  VAL A   3      16.000  63.886  -6.255  1.00  0.00      LA0  C
ATOM     15  CB  VAL A   3      14.617  63.711  -6.917  1.00  0.00      LA0  C
ATOM     16  CG1 VAL A   3      14.548  64.328  -8.315  1.00  0.00      LA0  C
ATOM     17  CG2 VAL A   3      14.202  62.237  -6.970  1.00  0.00      LA0  C
ATOM     18  C   VAL A   3      16.390  65.358  -6.140  1.00  0.00      LA0  C
ATOM     19  O   VAL A   3      15.573  66.222  -5.851  1.00  0.00      LA0  O
ATOM     20  N   PRO A   4      17.701  65.627  -6.347  1.00  0.00      LA0  N
ATOM     21  CD  PRO A   4      18.786  64.670  -6.509  1.00  0.00      LA0  C
ATOM     22  CA  PRO A   4      18.162  67.020  -6.384  1.00  0.00      LA0  C
ATOM     23  CB  PRO A   4      19.681  66.863  -6.516  1.00  0.00      LA0  C
ATOM     24  CG  PRO A   4      20.003  65.449  -6.039  1.00  0.00      LA0  C
ATOM     25  C   PRO A   4      17.502  67.821  -7.504  1.00  0.00      LA0  C
ATOM     26  O   PRO A   4      17.059  67.273  -8.508  1.00  0.00      LA0  O
ATOM     27  N   ALA A   5      17.378  69.129  -7.246  1.00  0.00      LA0  N
ATOM     28  H   ALA A   5      18.054  69.571  -6.653  1.00  0.00      LA0  H
ATOM     29  CA  ALA A   5      16.358  69.865  -7.995  1.00  0.00      LA0  C
ATOM     30  CB  ALA A   5      15.786  70.998  -7.142  1.00  0.00      LA0  C
ATOM     31  C   ALA A   5      16.821  70.437  -9.321  1.00  0.00      LA0  C
ATOM     32  O   ALA A   5      16.106  70.509 -10.312  1.00  0.00      LA0  O
ATOM     33  N   GLU A   6      18.079  70.863  -9.261  1.00  0.00      LA0  N
ATOM     34  H   GLU A   6      18.579  70.700  -8.409  1.00  0.00      LA0  H
ATOM     35  CA  GLU A   6      18.789  71.436 -10.399  1.00  0.00      LA0  C
ATOM     36  CB  GLU A   6      20.046  72.166  -9.884  1.00  0.00      LA0  C
ATOM     37  CG  GLU A   6      21.186  71.315  -9.278  1.00  0.00      LA0  C
ATOM     38  CD  GLU A   6      20.670  70.369  -8.205  1.00  0.00      LA0  C
ATOM     39  OE1 GLU A   6      20.615  69.176  -8.467  1.00  0.00      LA0  O
ATOM     40  OE2 GLU A   6      20.213  70.821  -7.156  1.00  0.00      LA0  O
ATOM     41  C   GLU A   6      19.110  70.453 -11.517  1.00  0.00      LA0  C
ATOM     42  O   GLU A   6      19.282  70.821 -12.674  1.00  0.00      LA0  O
ATOM     43  N   LEU A   7      19.180  69.173 -11.124  1.00  0.00      LA0  N
ATOM     44  H   LEU A   7      19.165  68.972 -10.142  1.00  0.00      LA0  H
ATOM     45  CA  LEU A   7      19.464  68.157 -12.135  1.00  0.00      LA0  C
ATOM     46  CB  LEU A   7      19.681  66.785 -11.500  1.00  0.00      LA0  C
ATOM     47  CG  LEU A   7      20.790  66.729 -10.457  1.00  0.00      LA0  C
ATOM     48  CD1 LEU A   7      20.863  65.364  -9.791  1.00  0.00      LA0  C
ATOM     49  CD2 LEU A   7      22.140  67.132 -11.028  1.00  0.00      LA0  C
ATOM     50  C   LEU A   7      18.417  68.010 -13.221  1.00  0.00      LA0  C
ATOM     51  O   LEU A   7      17.214  67.984 -12.991  1.00  0.00      LA0  O
ATOM     52  N   LYS A   8      18.955  67.851 -14.434  1.00  0.00      LA0  N
ATOM     53  H   LYS A   8      19.949  67.904 -14.534  1.00  0.00      LA0  H
ATOM     54  CA  LYS A   8      18.103  67.256 -15.457  1.00  0.00      LA0  C
ATOM     55  CB  LYS A   8      18.539  67.766 -16.829  1.00  0.00      LA0  C
ATOM     56  CG  LYS A   8      17.876  69.103 -17.162  1.00  0.00      LA0  C
ATOM     57  CD  LYS A   8      16.539  68.892 -17.871  1.00  0.00      LA0  C
ATOM     58  CE  LYS A   8      15.696  70.154 -18.038  1.00  0.00      LA0  C
ATOM     59  NZ  LYS A   8      14.779  69.979 -19.171  1.00  0.00      LA0  N
ATOM     60  HZ1 LYS A   8      14.240  70.859 -19.346  1.00  0.00      LA0  H
ATOM     61  HZ2 LYS A   8      15.330  69.891 -20.049  1.00  0.00      LA0  H
ATOM     62  HZ3 LYS A   8      14.138  69.164 -19.092  1.00  0.00      LA0  H
ATOM     63  C   LYS A   8      18.181  65.746 -15.343  1.00  0.00      LA0  C
ATOM     64  O   LYS A   8      19.074  65.214 -14.695  1.00  0.00      LA0  O
ATOM     65  N   TYR A   9      17.214  65.077 -15.970  1.00  0.00      LA0  N
ATOM     66  H   TYR A   9      16.488  65.566 -16.454  1.00  0.00      LA0  H
ATOM     67  CA  TYR A   9      17.148  63.626 -15.828  1.00  0.00      LA0  C
ATOM     68  CB  TYR A   9      16.077  63.227 -14.808  1.00  0.00      LA0  C
ATOM     69  CG  TYR A   9      16.452  63.657 -13.410  1.00  0.00      LA0  C
ATOM     70  CD1 TYR A   9      15.975  64.886 -12.908  1.00  0.00      LA0  C
ATOM     71  CE1 TYR A   9      16.326  65.271 -11.604  1.00  0.00      LA0  C
ATOM     72  CD2 TYR A   9      17.266  62.806 -12.641  1.00  0.00      LA0  C
ATOM     73  CE2 TYR A   9      17.612  63.190 -11.337  1.00  0.00      LA0  C
ATOM     74  CZ  TYR A   9      17.143  64.417 -10.836  1.00  0.00      LA0  C
ATOM     75  OH  TYR A   9      17.507  64.780  -9.557  1.00  0.00      LA0  O
ATOM     76  HH  TYR A   9      17.228  65.681  -9.391  1.00  0.00      LA0  H
ATOM     77  C   TYR A   9      16.807  62.996 -17.154  1.00  0.00      LA0  C
ATOM     78  O   TYR A   9      16.112  63.591 -17.972  1.00  0.00      LA0  O
ATOM     79  N   SER A  10      17.312  61.776 -17.348  1.00  0.00      LA0  N
ATOM     80  H   SER A  10      17.829  61.291 -16.639  1.00  0.00      LA0  H
ATOM     81  CA  SER A  10      16.794  61.078 -18.516  1.00  0.00      LA0  C
ATOM     82  CB  SER A  10      17.854  60.120 -19.071  1.00  0.00      LA0  C
ATOM     83  OG  SER A  10      18.087  59.048 -18.154  1.00  0.00      LA0  O
ATOM     84  HG  SER A  10      18.828  58.557 -18.540  1.00  0.00      LA0  H
ATOM     85  C   SER A  10      15.484  60.388 -18.175  1.00  0.00      LA0  C
ATOM     86  O   SER A  10      14.947  60.541 -17.084  1.00  0.00      LA0  O
ATOM     87  N   LYS A  11      14.991  59.611 -19.146  1.00  0.00      LA0  N
ATOM     88  H   LYS A  11      15.501  59.460 -19.994  1.00  0.00      LA0  H
ATOM     89  CA  LYS A  11      13.914  58.694 -18.766  1.00  0.00      LA0  C
ATOM     90  CB  LYS A  11      12.985  58.458 -19.964  1.00  0.00      LA0  C
ATOM     91  CG  LYS A  11      12.833  59.717 -20.830  1.00  0.00      LA0  C
ATOM     92  CD  LYS A  11      12.103  59.532 -22.164  1.00  0.00      LA0  C
ATOM     93  CE  LYS A  11      12.643  58.396 -23.044  1.00  0.00      LA0  C
ATOM     94  NZ  LYS A  11      14.106  58.451 -23.180  1.00  0.00      LA0  N
ATOM     95  HZ1 LYS A  11      14.458  57.535 -23.538  1.00  0.00      LA0  H
ATOM     96  HZ2 LYS A  11      14.491  59.240 -23.725  1.00  0.00      LA0  H
ATOM     97  HZ3 LYS A  11      14.559  58.414 -22.239  1.00  0.00      LA0  H
ATOM     98  C   LYS A  11      14.493  57.379 -18.255  1.00  0.00      LA0  C
ATOM     99  O   LYS A  11      13.887  56.632 -17.502  1.00  0.00      LA0  O
ATOM    100  N   GLU A  12      15.727  57.168 -18.730  1.00  0.00      LA0  N
ATOM    101  H   GLU A  12      16.149  57.824 -19.353  1.00  0.00      LA0  H
ATOM    102  CA  GLU A  12      16.496  55.943 -18.576  1.00  0.00      LA0  C
ATOM    103  CB  GLU A  12      17.495  55.910 -19.740  1.00  0.00      LA0  C
ATOM    104  CG  GLU A  12      16.947  55.727 -21.171  1.00  0.00      LA0  C
ATOM    105  CD  GLU A  12      15.910  56.752 -21.632  1.00  0.00      LA0  C
ATOM    106  OE1 GLU A  12      16.069  57.966 -21.463  1.00  0.00      LA0  O
ATOM    107  OE2 GLU A  12      14.906  56.333 -22.197  1.00  0.00      LA0  O
ATOM    108  C   GLU A  12      17.181  55.785 -17.218  1.00  0.00      LA0  C
ATOM    109  O   GLU A  12      17.664  54.713 -16.879  1.00  0.00      LA0  O
ATOM    110  N   HIS A  13      17.128  56.900 -16.448  1.00  0.00      LA0  N
ATOM    111  H   HIS A  13      16.939  57.736 -16.961  1.00  0.00      LA0  H
ATOM    112  CA  HIS A  13      17.458  57.018 -15.014  1.00  0.00      LA0  C
ATOM    113  CB  HIS A  13      17.290  55.740 -14.166  1.00  0.00      LA0  C
ATOM    114  CG  HIS A  13      15.856  55.260 -14.148  1.00  0.00      LA0  C
ATOM    115  ND1 HIS A  13      14.859  55.909 -13.522  1.00  0.00      LA0  N
ATOM    116  HD1 HIS A  13      14.945  56.741 -13.010  1.00  0.00      LA0  H
ATOM    117  CD2 HIS A  13      15.336  54.101 -14.731  1.00  0.00      LA0  C
ATOM    118  NE2 HIS A  13      14.011  54.067 -14.444  1.00  0.00      LA0  N
ATOM    119  CE1 HIS A  13      13.716  55.179 -13.703  1.00  0.00      LA0  C
ATOM    120  C   HIS A  13      18.792  57.666 -14.676  1.00  0.00      LA0  C
ATOM    121  O   HIS A  13      19.235  57.664 -13.525  1.00  0.00      LA0  O
ATOM    122  N   GLU A  14      19.398  58.268 -15.705  1.00  0.00      LA0  N
ATOM    123  H   GLU A  14      19.086  58.124 -16.647  1.00  0.00      LA0  H
ATOM    124  CA  GLU A  14      20.532  59.146 -15.431  1.00  0.00      LA0  C
ATOM    125  CB  GLU A  14      21.402  59.422 -16.665  1.00  0.00      LA0  C
ATOM    126  CG  GLU A  14      21.889  58.223 -17.482  1.00  0.00      LA0  C
ATOM    127  CD  GLU A  14      20.805  57.797 -18.443  1.00  0.00      LA0  C
ATOM    128  OE1 GLU A  14      20.093  56.852 -18.142  1.00  0.00      LA0  O
ATOM    129  OE2 GLU A  14      20.617  58.447 -19.466  1.00  0.00      LA0  O
ATOM    130  C   GLU A  14      20.104  60.491 -14.880  1.00  0.00      LA0  C
ATOM    131  O   GLU A  14      18.988  60.962 -15.082  1.00  0.00      LA0  O
ATOM    132  N   TRP A  15      21.070  61.102 -14.191  1.00  0.00      LA0  N
ATOM    133  H   TRP A  15      21.946  60.639 -14.084  1.00  0.00      LA0  H
ATOM    134  CA  TRP A  15      20.967  62.525 -13.914  1.00  0.00      LA0  C
ATOM    135  CB  TRP A  15      21.101  62.846 -12.422  1.00  0.00      LA0  C
ATOM    136  CG  TRP A  15      22.381  62.314 -11.815  1.00  0.00      LA0  C
ATOM    137  CD2 TRP A  15      23.685  62.930 -11.715  1.00  0.00      LA0  C
ATOM    138  CE2 TRP A  15      24.538  62.007 -11.016  1.00  0.00      LA0  C
ATOM    139  CE3 TRP A  15      24.203  64.168 -12.148  1.00  0.00      LA0  C
ATOM    140  CD1 TRP A  15      22.523  61.076 -11.187  1.00  0.00      LA0  C
ATOM    141  NE1 TRP A  15      23.780  60.882 -10.713  1.00  0.00      LA0  N
ATOM    142  HE1 TRP A  15      24.078  60.069 -10.242  1.00  0.00      LA0  H
ATOM    143  CZ2 TRP A  15      25.886  62.341 -10.769  1.00  0.00      LA0  C
ATOM    144  CZ3 TRP A  15      25.553  64.488 -11.895  1.00  0.00      LA0  C
ATOM    145  CH2 TRP A  15      26.389  63.582 -11.210  1.00  0.00      LA0  C
ATOM    146  C   TRP A  15      22.007  63.280 -14.700  1.00  0.00      LA0  C
ATOM    147  O   TRP A  15      22.987  62.723 -15.185  1.00  0.00      LA0  O
ATOM    148  N   LEU A  16      21.737  64.581 -14.783  1.00  0.00      LA0  N
ATOM    149  H   LEU A  16      20.903  64.940 -14.363  1.00  0.00      LA0  H
ATOM    150  CA  LEU A  16      22.562  65.434 -15.613  1.00  0.00      LA0  C
ATOM    151  CB  LEU A  16      21.864  65.644 -16.954  1.00  0.00      LA0  C
ATOM    152  CG  LEU A  16      22.834  66.076 -18.042  1.00  0.00      LA0  C
ATOM    153  CD1 LEU A  16      23.884  64.999 -18.273  1.00  0.00      LA0  C
ATOM    154  CD2 LEU A  16      22.119  66.443 -19.336  1.00  0.00      LA0  C
ATOM    155  C   LEU A  16      22.820  66.754 -14.928  1.00  0.00      LA0  C
ATOM    156  O   LEU A  16      21.940  67.599 -14.803  1.00  0.00      LA0  O
ATOM    157  N   ARG A  17      24.068  66.891 -14.476  1.00  0.00      LA0  N
ATOM    158  H   ARG A  17      24.742  66.169 -14.638  1.00  0.00      LA0  H
ATOM    159  CA  ARG A  17      24.416  68.169 -13.870  1.00  0.00      LA0  C
ATOM    160  CB  ARG A  17      25.294  67.945 -12.635  1.00  0.00      LA0  C
ATOM    161  CG  ARG A  17      25.346  69.141 -11.678  1.00  0.00      LA0  C
ATOM    162  CD  ARG A  17      25.926  68.785 -10.304  1.00  0.00      LA0  C
ATOM    163  NE  ARG A  17      27.313  68.332 -10.399  1.00  0.00      LA0  N
ATOM    164  HE  ARG A  17      28.000  68.936 -10.818  1.00  0.00      LA0  H
ATOM    165  CZ  ARG A  17      27.734  67.153  -9.898  1.00  0.00      LA0  C
ATOM    166  NH1 ARG A  17      26.879  66.358  -9.259  1.00  0.00      LA0  N
ATOM    167 HH11 ARG A  17      27.153  65.479  -8.849  1.00  0.00      LA0  H
ATOM    168 HH12 ARG A  17      25.922  66.626  -9.164  1.00  0.00      LA0  H
ATOM    169  NH2 ARG A  17      29.010  66.808 -10.053  1.00  0.00      LA0  N
ATOM    170 HH21 ARG A  17      29.393  65.951  -9.711  1.00  0.00      LA0  H
ATOM    171 HH22 ARG A  17      29.624  67.452 -10.540  1.00  0.00      LA0  H
ATOM    172  C   ARG A  17      25.087  69.087 -14.862  1.00  0.00      LA0  C
ATOM    173  O   ARG A  17      26.073  68.728 -15.492  1.00  0.00      LA0  O
ATOM    174  N   LYS A  18      24.516  70.293 -14.964  1.00  0.00      LA0  N
ATOM    175  H   LYS A  18      23.712  70.510 -14.413  1.00  0.00      LA0  H
ATOM    176  CA  LYS A  18      25.276  71.339 -15.642  1.00  0.00      LA0  C
ATOM    177  CB  LYS A  18      24.334  72.469 -16.068  1.00  0.00      LA0  C
ATOM    178  CG  LYS A  18      24.994  73.633 -16.820  1.00  0.00      LA0  C
ATOM    179  CD  LYS A  18      25.582  73.202 -18.161  1.00  0.00      LA0  C
ATOM    180  CE  LYS A  18      26.000  74.373 -19.048  1.00  0.00      LA0  C
ATOM    181  NZ  LYS A  18      26.238  73.872 -20.405  1.00  0.00      LA0  N
ATOM    182  HZ1 LYS A  18      26.366  74.650 -21.090  1.00  0.00      LA0  H
ATOM    183  HZ2 LYS A  18      27.031  73.205 -20.482  1.00  0.00      LA0  H
ATOM    184  HZ3 LYS A  18      25.371  73.439 -20.792  1.00  0.00      LA0  H
ATOM    185  C   LYS A  18      26.339  71.857 -14.696  1.00  0.00      LA0  C
ATOM    186  O   LYS A  18      26.034  72.506 -13.703  1.00  0.00      LA0  O
ATOM    187  N   GLU A  19      27.589  71.513 -15.009  1.00  0.00      LA0  N
ATOM    188  H   GLU A  19      27.804  71.025 -15.859  1.00  0.00      LA0  H
ATOM    189  CA  GLU A  19      28.584  72.012 -14.069  1.00  0.00      LA0  C
ATOM    190  CB  GLU A  19      29.620  70.949 -13.719  1.00  0.00      LA0  C
ATOM    191  CG  GLU A  19      28.951  69.712 -13.138  1.00  0.00      LA0  C
ATOM    192  CD  GLU A  19      29.938  68.942 -12.291  1.00  0.00      LA0  C
ATOM    193  OE1 GLU A  19      29.972  69.157 -11.089  1.00  0.00      LA0  O
ATOM    194  OE2 GLU A  19      30.646  68.094 -12.812  1.00  0.00      LA0  O
ATOM    195  C   GLU A  19      29.227  73.304 -14.509  1.00  0.00      LA0  C
ATOM    196  O   GLU A  19      28.992  73.801 -15.604  1.00  0.00      LA0  O
ATOM    197  N   ALA A  20      30.063  73.830 -13.596  1.00  0.00      LA0  N
ATOM    198  H   ALA A  20      30.200  73.350 -12.732  1.00  0.00      LA0  H
ATOM    199  CA  ALA A  20      30.725  75.109 -13.864  1.00  0.00      LA0  C
ATOM    200  CB  ALA A  20      31.478  75.586 -12.621  1.00  0.00      LA0  C
ATOM    201  C   ALA A  20      31.687  75.105 -15.043  1.00  0.00      LA0  C
ATOM    202  O   ALA A  20      31.971  76.127 -15.651  1.00  0.00      LA0  O
ATOM    203  N   ASP A  21      32.163  73.890 -15.350  1.00  0.00      LA0  N
ATOM    204  H   ASP A  21      31.863  73.060 -14.883  1.00  0.00      LA0  H
ATOM    205  CA  ASP A  21      32.993  73.720 -16.542  1.00  0.00      LA0  C
ATOM    206  CB  ASP A  21      33.817  72.428 -16.416  1.00  0.00      LA0  C
ATOM    207  CG  ASP A  21      32.971  71.156 -16.405  1.00  0.00      LA0  C
ATOM    208  OD1 ASP A  21      31.783  71.176 -16.099  1.00  0.00      LA0  O
ATOM    209  OD2 ASP A  21      33.496  70.098 -16.707  1.00  0.00      LA0  O
ATOM    210  C   ASP A  21      32.230  73.764 -17.860  1.00  0.00      LA0  C
ATOM    211  O   ASP A  21      32.790  73.763 -18.949  1.00  0.00      LA0  O
ATOM    212  N   GLY A  22      30.898  73.800 -17.717  1.00  0.00      LA0  N
ATOM    213  H   GLY A  22      30.482  73.721 -16.813  1.00  0.00      LA0  H
ATOM    214  CA  GLY A  22      30.071  73.850 -18.911  1.00  0.00      LA0  C
ATOM    215  C   GLY A  22      29.486  72.507 -19.294  1.00  0.00      LA0  C
ATOM    216  O   GLY A  22      28.496  72.433 -20.022  1.00  0.00      LA0  O
ATOM    217  N   THR A  23      30.140  71.448 -18.791  1.00  0.00      LA0  N
ATOM    218  H   THR A  23      30.822  71.545 -18.063  1.00  0.00      LA0  H
ATOM    219  CA  THR A  23      29.729  70.136 -19.273  1.00  0.00      LA0  C
ATOM    220  CB  THR A  23      30.833  69.095 -19.064  1.00  0.00      LA0  C
ATOM    221  OG1 THR A  23      31.166  68.966 -17.677  1.00  0.00      LA0  O
ATOM    222  HG1 THR A  23      31.753  69.707 -17.500  1.00  0.00      LA0  H
ATOM    223  CG2 THR A  23      32.076  69.425 -19.891  1.00  0.00      LA0  C
ATOM    224  C   THR A  23      28.423  69.642 -18.691  1.00  0.00      LA0  C
ATOM    225  O   THR A  23      27.862  70.188 -17.744  1.00  0.00      LA0  O
ATOM    226  N   TYR A  24      27.984  68.555 -19.328  1.00  0.00      LA0  N
ATOM    227  H   TYR A  24      28.469  68.187 -20.122  1.00  0.00      LA0  H
ATOM    228  CA  TYR A  24      26.877  67.796 -18.785  1.00  0.00      LA0  C
ATOM    229  CB  TYR A  24      25.869  67.517 -19.896  1.00  0.00      LA0  C
ATOM    230  CG  TYR A  24      25.240  68.828 -20.284  1.00  0.00      LA0  C
ATOM    231  CD1 TYR A  24      25.636  69.451 -21.483  1.00  0.00      LA0  C
ATOM    232  CE1 TYR A  24      25.135  70.727 -21.778  1.00  0.00      LA0  C
ATOM    233  CD2 TYR A  24      24.299  69.406 -19.409  1.00  0.00      LA0  C
ATOM    234  CE2 TYR A  24      23.803  70.680 -19.704  1.00  0.00      LA0  C
ATOM    235  CZ  TYR A  24      24.258  71.338 -20.862  1.00  0.00      LA0  C
ATOM    236  OH  TYR A  24      23.858  72.641 -21.067  1.00  0.00      LA0  O
ATOM    237  HH  TYR A  24      23.968  72.881 -21.993  1.00  0.00      LA0  H
ATOM    238  C   TYR A  24      27.388  66.537 -18.136  1.00  0.00      LA0  C
ATOM    239  O   TYR A  24      27.692  65.532 -18.767  1.00  0.00      LA0  O
ATOM    240  N   THR A  25      27.497  66.651 -16.820  1.00  0.00      LA0  N
ATOM    241  H   THR A  25      27.260  67.505 -16.354  1.00  0.00      LA0  H
ATOM    242  CA  THR A  25      27.961  65.491 -16.080  1.00  0.00      LA0  C
ATOM    243  CB  THR A  25      28.603  65.986 -14.794  1.00  0.00      LA0  C
ATOM    244  OG1 THR A  25      29.505  67.061 -15.088  1.00  0.00      LA0  O
ATOM    245  HG1 THR A  25      29.651  67.448 -14.228  1.00  0.00      LA0  H
ATOM    246  CG2 THR A  25      29.324  64.881 -14.029  1.00  0.00      LA0  C
ATOM    247  C   THR A  25      26.851  64.488 -15.824  1.00  0.00      LA0  C
ATOM    248  O   THR A  25      25.928  64.718 -15.050  1.00  0.00      LA0  O
ATOM    249  N   VAL A  26      26.989  63.375 -16.543  1.00  0.00      LA0  N
ATOM    250  H   VAL A  26      27.809  63.281 -17.108  1.00  0.00      LA0  H
ATOM    251  CA  VAL A  26      26.070  62.253 -16.395  1.00  0.00      LA0  C
ATOM    252  CB  VAL A  26      26.116  61.394 -17.667  1.00  0.00      LA0  C
ATOM    253  CG1 VAL A  26      25.063  60.285 -17.678  1.00  0.00      LA0  C
ATOM    254  CG2 VAL A  26      26.029  62.255 -18.923  1.00  0.00      LA0  C
ATOM    255  C   VAL A  26      26.472  61.408 -15.204  1.00  0.00      LA0  C
ATOM    256  O   VAL A  26      27.653  61.177 -14.973  1.00  0.00      LA0  O
ATOM    257  N   GLY A  27      25.452  60.927 -14.492  1.00  0.00      LA0  N
ATOM    258  H   GLY A  27      24.517  61.238 -14.690  1.00  0.00      LA0  H
ATOM    259  CA  GLY A  27      25.670  59.850 -13.530  1.00  0.00      LA0  C
ATOM    260  C   GLY A  27      24.372  59.087 -13.420  1.00  0.00      LA0  C
ATOM    261  O   GLY A  27      23.385  59.512 -14.001  1.00  0.00      LA0  O
ATOM    262  N   ILE A  28      24.367  57.971 -12.681  1.00  0.00      LA0  N
ATOM    263  H   ILE A  28      25.156  57.689 -12.136  1.00  0.00      LA0  H
ATOM    264  CA  ILE A  28      23.025  57.417 -12.488  1.00  0.00      LA0  C
ATOM    265  CB  ILE A  28      22.959  55.897 -12.671  1.00  0.00      LA0  C
ATOM    266  CG2 ILE A  28      23.073  55.545 -14.155  1.00  0.00      LA0  C
ATOM    267  CG1 ILE A  28      23.951  55.144 -11.783  1.00  0.00      LA0  C
ATOM    268  CD1 ILE A  28      23.759  53.628 -11.857  1.00  0.00      LA0  C
ATOM    269  C   ILE A  28      22.428  57.846 -11.168  1.00  0.00      LA0  C
ATOM    270  O   ILE A  28      23.140  58.194 -10.232  1.00  0.00      LA0  O
ATOM    271  N   THR A  29      21.089  57.877 -11.163  1.00  0.00      LA0  N
ATOM    272  H   THR A  29      20.570  57.532 -11.947  1.00  0.00      LA0  H
ATOM    273  CA  THR A  29      20.431  58.425  -9.980  1.00  0.00      LA0  C
ATOM    274  CB  THR A  29      18.972  58.755 -10.296  1.00  0.00      LA0  C
ATOM    275  OG1 THR A  29      18.295  57.619 -10.854  1.00  0.00      LA0  O
ATOM    276  HG1 THR A  29      18.554  57.577 -11.778  1.00  0.00      LA0  H
ATOM    277  CG2 THR A  29      18.868  59.944 -11.242  1.00  0.00      LA0  C
ATOM    278  C   THR A  29      20.509  57.526  -8.765  1.00  0.00      LA0  C
ATOM    279  O   THR A  29      20.848  56.352  -8.864  1.00  0.00      LA0  O
ATOM    280  N   GLU A  30      20.107  58.124  -7.629  1.00  0.00      LA0  N
ATOM    281  H   GLU A  30      19.919  59.106  -7.626  1.00  0.00      LA0  H
ATOM    282  CA  GLU A  30      19.915  57.359  -6.396  1.00  0.00      LA0  C
ATOM    283  CB  GLU A  30      19.252  58.246  -5.340  1.00  0.00      LA0  C
ATOM    284  CG  GLU A  30      19.603  57.889  -3.894  1.00  0.00      LA0  C
ATOM    285  CD  GLU A  30      21.036  58.292  -3.599  1.00  0.00      LA0  C
ATOM    286  OE1 GLU A  30      21.832  57.421  -3.273  1.00  0.00      LA0  O
ATOM    287  OE2 GLU A  30      21.358  59.476  -3.699  1.00  0.00      LA0  O
ATOM    288  C   GLU A  30      19.076  56.118  -6.646  1.00  0.00      LA0  C
ATOM    289  O   GLU A  30      19.520  54.987  -6.518  1.00  0.00      LA0  O
ATOM    290  N   HIS A  31      17.859  56.400  -7.142  1.00  0.00      LA0  N
ATOM    291  H   HIS A  31      17.529  57.340  -7.128  1.00  0.00      LA0  H
ATOM    292  CA  HIS A  31      16.969  55.278  -7.434  1.00  0.00      LA0  C
ATOM    293  CB  HIS A  31      15.588  55.779  -7.857  1.00  0.00      LA0  C
ATOM    294  CG  HIS A  31      14.549  54.758  -7.455  1.00  0.00      LA0  C
ATOM    295  ND1 HIS A  31      14.457  54.225  -6.223  1.00  0.00      LA0  N
ATOM    296  HD1 HIS A  31      15.039  54.395  -5.438  1.00  0.00      LA0  H
ATOM    297  CD2 HIS A  31      13.542  54.210  -8.254  1.00  0.00      LA0  C
ATOM    298  NE2 HIS A  31      12.845  53.340  -7.484  1.00  0.00      LA0  N
ATOM    299  CE1 HIS A  31      13.409  53.348  -6.233  1.00  0.00      LA0  C
ATOM    300  C   HIS A  31      17.513  54.229  -8.389  1.00  0.00      LA0  C
ATOM    301  O   HIS A  31      17.290  53.035  -8.247  1.00  0.00      LA0  O
ATOM    302  N   ALA A  32      18.292  54.719  -9.368  1.00  0.00      LA0  N
ATOM    303  H   ALA A  32      18.470  55.699  -9.445  1.00  0.00      LA0  H
ATOM    304  CA  ALA A  32      18.951  53.740 -10.232  1.00  0.00      LA0  C
ATOM    305  CB  ALA A  32      19.676  54.432 -11.385  1.00  0.00      LA0  C
ATOM    306  C   ALA A  32      19.928  52.829  -9.500  1.00  0.00      LA0  C
ATOM    307  O   ALA A  32      19.943  51.617  -9.688  1.00  0.00      LA0  O
ATOM    308  N   GLN A  33      20.739  53.457  -8.633  1.00  0.00      LA0  N
ATOM    309  H   GLN A  33      20.627  54.433  -8.433  1.00  0.00      LA0  H
ATOM    310  CA  GLN A  33      21.683  52.624  -7.891  1.00  0.00      LA0  C
ATOM    311  CB  GLN A  33      22.839  53.474  -7.326  1.00  0.00      LA0  C
ATOM    312  CG  GLN A  33      22.542  54.479  -6.205  1.00  0.00      LA0  C
ATOM    313  CD  GLN A  33      22.746  53.844  -4.844  1.00  0.00      LA0  C
ATOM    314  OE1 GLN A  33      22.879  52.634  -4.708  1.00  0.00      LA0  O
ATOM    315  NE2 GLN A  33      22.868  54.719  -3.846  1.00  0.00      LA0  N
ATOM    316 HE21 GLN A  33      22.597  55.685  -3.919  1.00  0.00      LA0  H
ATOM    317 HE22 GLN A  33      23.257  54.433  -2.970  1.00  0.00      LA0  H
ATOM    318  C   GLN A  33      21.025  51.666  -6.904  1.00  0.00      LA0  C
ATOM    319  O   GLN A  33      21.426  50.515  -6.780  1.00  0.00      LA0  O
ATOM    320  N   GLU A  34      19.927  52.160  -6.299  1.00  0.00      LA0  N
ATOM    321  H   GLU A  34      19.724  53.135  -6.383  1.00  0.00      LA0  H
ATOM    322  CA  GLU A  34      19.044  51.300  -5.504  1.00  0.00      LA0  C
ATOM    323  CB  GLU A  34      17.793  52.064  -5.060  1.00  0.00      LA0  C
ATOM    324  CG  GLU A  34      18.000  53.275  -4.145  1.00  0.00      LA0  C
ATOM    325  CD  GLU A  34      16.679  54.017  -4.008  1.00  0.00      LA0  C
ATOM    326  OE1 GLU A  34      15.681  53.404  -3.635  1.00  0.00      LA0  O
ATOM    327  OE2 GLU A  34      16.625  55.204  -4.324  1.00  0.00      LA0  O
ATOM    328  C   GLU A  34      18.592  50.057  -6.259  1.00  0.00      LA0  C
ATOM    329  O   GLU A  34      18.785  48.922  -5.843  1.00  0.00      LA0  O
ATOM    330  N   LEU A  35      17.989  50.334  -7.428  1.00  0.00      LA0  N
ATOM    331  H   LEU A  35      17.865  51.292  -7.694  1.00  0.00      LA0  H
ATOM    332  CA  LEU A  35      17.457  49.242  -8.245  1.00  0.00      LA0  C
ATOM    333  CB  LEU A  35      16.705  49.787  -9.461  1.00  0.00      LA0  C
ATOM    334  CG  LEU A  35      15.474  50.630  -9.118  1.00  0.00      LA0  C
ATOM    335  CD1 LEU A  35      14.890  51.295 -10.366  1.00  0.00      LA0  C
ATOM    336  CD2 LEU A  35      14.422  49.840  -8.337  1.00  0.00      LA0  C
ATOM    337  C   LEU A  35      18.493  48.234  -8.706  1.00  0.00      LA0  C
ATOM    338  O   LEU A  35      18.236  47.042  -8.829  1.00  0.00      LA0  O
ATOM    339  N   LEU A  36      19.692  48.769  -8.969  1.00  0.00      LA0  N
ATOM    340  H   LEU A  36      19.856  49.752  -8.857  1.00  0.00      LA0  H
ATOM    341  CA  LEU A  36      20.727  47.836  -9.396  1.00  0.00      LA0  C
ATOM    342  CB  LEU A  36      21.805  48.544 -10.220  1.00  0.00      LA0  C
ATOM    343  CG  LEU A  36      21.264  49.217 -11.486  1.00  0.00      LA0  C
ATOM    344  CD1 LEU A  36      22.366  49.955 -12.244  1.00  0.00      LA0  C
ATOM    345  CD2 LEU A  36      20.513  48.243 -12.394  1.00  0.00      LA0  C
ATOM    346  C   LEU A  36      21.352  47.025  -8.277  1.00  0.00      LA0  C
ATOM    347  O   LEU A  36      21.723  45.869  -8.461  1.00  0.00      LA0  O
ATOM    348  N   GLY A  37      21.469  47.678  -7.117  1.00  0.00      LA0  N
ATOM    349  H   GLY A  37      21.153  48.623  -7.025  1.00  0.00      LA0  H
ATOM    350  CA  GLY A  37      22.306  47.087  -6.080  1.00  0.00      LA0  C
ATOM    351  C   GLY A  37      23.760  47.457  -6.298  1.00  0.00      LA0  C
ATOM    352  O   GLY A  37      24.111  48.145  -7.252  1.00  0.00      LA0  O
ATOM    353  N   ASP A  38      24.588  46.963  -5.374  1.00  0.00      LA0  N
ATOM    354  H   ASP A  38      24.248  46.478  -4.563  1.00  0.00      LA0  H
ATOM    355  CA  ASP A  38      26.011  47.306  -5.361  1.00  0.00      LA0  C
ATOM    356  CB  ASP A  38      26.712  46.617  -4.186  1.00  0.00      LA0  C
ATOM    357  CG  ASP A  38      25.950  46.884  -2.902  1.00  0.00      LA0  C
ATOM    358  OD1 ASP A  38      26.305  47.820  -2.191  1.00  0.00      LA0  O
ATOM    359  OD2 ASP A  38      24.986  46.166  -2.635  1.00  0.00      LA0  O
ATOM    360  C   ASP A  38      26.740  46.998  -6.653  1.00  0.00      LA0  C
ATOM    361  O   ASP A  38      26.815  45.860  -7.111  1.00  0.00      LA0  O
ATOM    362  N   MET A  39      27.251  48.080  -7.250  1.00  0.00      LA0  N
ATOM    363  H   MET A  39      27.200  48.962  -6.780  1.00  0.00      LA0  H
ATOM    364  CA  MET A  39      27.955  47.932  -8.520  1.00  0.00      LA0  C
ATOM    365  CB  MET A  39      28.085  49.292  -9.203  1.00  0.00      LA0  C
ATOM    366  CG  MET A  39      27.541  49.310 -10.630  1.00  0.00      LA0  C
ATOM    367  SD  MET A  39      25.772  48.980 -10.705  1.00  0.00      LA0  S
ATOM    368  CE  MET A  39      25.213  50.314  -9.630  1.00  0.00      LA0  C
ATOM    369  C   MET A  39      29.324  47.322  -8.338  1.00  0.00      LA0  C
ATOM    370  O   MET A  39      29.973  47.537  -7.322  1.00  0.00      LA0  O
ATOM    371  N   VAL A  40      29.752  46.567  -9.363  1.00  0.00      LA0  N
ATOM    372  H   VAL A  40      29.177  46.355 -10.157  1.00  0.00      LA0  H
ATOM    373  CA  VAL A  40      31.132  46.115  -9.217  1.00  0.00      LA0  C
ATOM    374  CB  VAL A  40      31.278  44.613  -8.936  1.00  0.00      LA0  C
ATOM    375  CG1 VAL A  40      32.241  44.439  -7.759  1.00  0.00      LA0  C
ATOM    376  CG2 VAL A  40      29.959  43.896  -8.658  1.00  0.00      LA0  C
ATOM    377  C   VAL A  40      32.120  46.591 -10.271  1.00  0.00      LA0  C
ATOM    378  O   VAL A  40      33.319  46.612 -10.038  1.00  0.00      LA0  O
ATOM    379  N   PHE A  41      31.563  47.020 -11.416  1.00  0.00      LA0  N
ATOM    380  H   PHE A  41      30.592  46.875 -11.617  1.00  0.00      LA0  H
ATOM    381  CA  PHE A  41      32.366  47.711 -12.431  1.00  0.00      LA0  C
ATOM    382  CB  PHE A  41      33.337  46.716 -13.113  1.00  0.00      LA0  C
ATOM    383  CG  PHE A  41      33.777  47.078 -14.517  1.00  0.00      LA0  C
ATOM    384  CD1 PHE A  41      34.763  48.065 -14.720  1.00  0.00      LA0  C
ATOM    385  CD2 PHE A  41      33.195  46.397 -15.608  1.00  0.00      LA0  C
ATOM    386  CE1 PHE A  41      35.185  48.372 -16.028  1.00  0.00      LA0  C
ATOM    387  CE2 PHE A  41      33.615  46.701 -16.915  1.00  0.00      LA0  C
ATOM    388  CZ  PHE A  41      34.609  47.682 -17.113  1.00  0.00      LA0  C
ATOM    389  C   PHE A  41      31.412  48.389 -13.393  1.00  0.00      LA0  C
ATOM    390  O   PHE A  41      30.294  47.926 -13.603  1.00  0.00      LA0  O
ATOM    391  N   VAL A  42      31.890  49.513 -13.940  1.00  0.00      LA0  N
ATOM    392  H   VAL A  42      32.789  49.883 -13.691  1.00  0.00      LA0  H
ATOM    393  CA  VAL A  42      31.116  50.138 -15.005  1.00  0.00      LA0  C
ATOM    394  CB  VAL A  42      30.677  51.557 -14.591  1.00  0.00      LA0  C
ATOM    395  CG1 VAL A  42      29.807  52.230 -15.657  1.00  0.00      LA0  C
ATOM    396  CG2 VAL A  42      29.975  51.562 -13.230  1.00  0.00      LA0  C
ATOM    397  C   VAL A  42      31.950  50.186 -16.273  1.00  0.00      LA0  C
ATOM    398  O   VAL A  42      33.007  50.805 -16.292  1.00  0.00      LA0  O
ATOM    399  N   ASP A  43      31.445  49.536 -17.335  1.00  0.00      LA0  N
ATOM    400  H   ASP A  43      30.608  48.986 -17.267  1.00  0.00      LA0  H
ATOM    401  CA  ASP A  43      32.066  49.766 -18.643  1.00  0.00      LA0  C
ATOM    402  CB  ASP A  43      31.435  48.911 -19.754  1.00  0.00      LA0  C
ATOM    403  CG  ASP A  43      31.480  47.417 -19.482  1.00  0.00      LA0  C
ATOM    404  OD1 ASP A  43      32.444  46.755 -19.862  1.00  0.00      LA0  O
ATOM    405  OD2 ASP A  43      30.507  46.881 -18.967  1.00  0.00      LA0  O
ATOM    406  C   ASP A  43      31.923  51.228 -19.028  1.00  0.00      LA0  C
ATOM    407  O   ASP A  43      30.821  51.762 -19.099  1.00  0.00      LA0  O
ATOM    408  N   LEU A  44      33.083  51.864 -19.214  1.00  0.00      LA0  N
ATOM    409  H   LEU A  44      33.936  51.348 -19.197  1.00  0.00      LA0  H
ATOM    410  CA  LEU A  44      33.063  53.304 -19.470  1.00  0.00      LA0  C
ATOM    411  CB  LEU A  44      34.226  53.970 -18.726  1.00  0.00      LA0  C
ATOM    412  CG  LEU A  44      34.121  53.896 -17.201  1.00  0.00      LA0  C
ATOM    413  CD1 LEU A  44      35.404  54.386 -16.534  1.00  0.00      LA0  C
ATOM    414  CD2 LEU A  44      32.895  54.638 -16.667  1.00  0.00      LA0  C
ATOM    415  C   LEU A  44      33.136  53.627 -20.953  1.00  0.00      LA0  C
ATOM    416  O   LEU A  44      33.806  52.934 -21.708  1.00  0.00      LA0  O
ATOM    417  N   PRO A  45      32.430  54.712 -21.361  1.00  0.00      LA0  N
ATOM    418  CD  PRO A  45      31.526  55.547 -20.574  1.00  0.00      LA0  C
ATOM    419  CA  PRO A  45      32.557  55.153 -22.755  1.00  0.00      LA0  C
ATOM    420  CB  PRO A  45      31.456  56.212 -22.869  1.00  0.00      LA0  C
ATOM    421  CG  PRO A  45      31.272  56.764 -21.455  1.00  0.00      LA0  C
ATOM    422  C   PRO A  45      33.942  55.710 -23.042  1.00  0.00      LA0  C
ATOM    423  O   PRO A  45      34.568  56.332 -22.193  1.00  0.00      LA0  O
ATOM    424  N   GLU A  46      34.388  55.464 -24.281  1.00  0.00      LA0  N
ATOM    425  H   GLU A  46      33.830  54.957 -24.933  1.00  0.00      LA0  H
ATOM    426  CA  GLU A  46      35.709  55.977 -24.644  1.00  0.00      LA0  C
ATOM    427  CB  GLU A  46      36.165  55.335 -25.962  1.00  0.00      LA0  C
ATOM    428  CG  GLU A  46      37.618  55.619 -26.371  1.00  0.00      LA0  C
ATOM    429  CD  GLU A  46      38.570  55.132 -25.294  1.00  0.00      LA0  C
ATOM    430  OE1 GLU A  46      38.947  53.963 -25.331  1.00  0.00      LA0  O
ATOM    431  OE2 GLU A  46      38.927  55.922 -24.421  1.00  0.00      LA0  O
ATOM    432  C   GLU A  46      35.759  57.497 -24.709  1.00  0.00      LA0  C
ATOM    433  O   GLU A  46      34.824  58.153 -25.165  1.00  0.00      LA0  O
ATOM    434  N   VAL A  47      36.881  58.036 -24.219  1.00  0.00      LA0  N
ATOM    435  H   VAL A  47      37.648  57.415 -24.028  1.00  0.00      LA0  H
ATOM    436  CA  VAL A  47      37.037  59.485 -24.291  1.00  0.00      LA0  C
ATOM    437  CB  VAL A  47      38.157  59.951 -23.347  1.00  0.00      LA0  C
ATOM    438  CG1 VAL A  47      38.341  61.472 -23.357  1.00  0.00      LA0  C
ATOM    439  CG2 VAL A  47      37.898  59.443 -21.927  1.00  0.00      LA0  C
ATOM    440  C   VAL A  47      37.269  59.937 -25.724  1.00  0.00      LA0  C
ATOM    441  O   VAL A  47      38.182  59.507 -26.414  1.00  0.00      LA0  O
ATOM    442  N   GLY A  48      36.358  60.814 -26.154  1.00  0.00      LA0  N
ATOM    443  H   GLY A  48      35.652  61.128 -25.521  1.00  0.00      LA0  H
ATOM    444  CA  GLY A  48      36.399  61.205 -27.558  1.00  0.00      LA0  C
ATOM    445  C   GLY A  48      35.459  60.409 -28.447  1.00  0.00      LA0  C
ATOM    446  O   GLY A  48      35.418  60.584 -29.658  1.00  0.00      LA0  O
ATOM    447  N   ALA A  49      34.675  59.529 -27.801  1.00  0.00      LA0  N
ATOM    448  H   ALA A  49      34.734  59.381 -26.813  1.00  0.00      LA0  H
ATOM    449  CA  ALA A  49      33.582  58.963 -28.583  1.00  0.00      LA0  C
ATOM    450  CB  ALA A  49      33.102  57.644 -27.974  1.00  0.00      LA0  C
ATOM    451  C   ALA A  49      32.421  59.934 -28.644  1.00  0.00      LA0  C
ATOM    452  O   ALA A  49      32.262  60.783 -27.775  1.00  0.00      LA0  O
ATOM    453  N   THR A  50      31.617  59.763 -29.694  1.00  0.00      LA0  N
ATOM    454  H   THR A  50      31.790  59.074 -30.393  1.00  0.00      LA0  H
ATOM    455  CA  THR A  50      30.484  60.667 -29.831  1.00  0.00      LA0  C
ATOM    456  CB  THR A  50      30.748  61.611 -31.007  1.00  0.00      LA0  C
ATOM    457  OG1 THR A  50      32.075  62.141 -30.894  1.00  0.00      LA0  O
ATOM    458  HG1 THR A  50      32.180  62.805 -31.561  1.00  0.00      LA0  H
ATOM    459  CG2 THR A  50      29.722  62.742 -31.125  1.00  0.00      LA0  C
ATOM    460  C   THR A  50      29.213  59.867 -30.015  1.00  0.00      LA0  C
ATOM    461  O   THR A  50      29.155  58.982 -30.859  1.00  0.00      LA0  O
ATOM    462  N   VAL A  51      28.233  60.183 -29.163  1.00  0.00      LA0  N
ATOM    463  H   VAL A  51      28.336  60.974 -28.555  1.00  0.00      LA0  H
ATOM    464  CA  VAL A  51      26.981  59.425 -29.175  1.00  0.00      LA0  C
ATOM    465  CB  VAL A  51      26.880  58.528 -27.930  1.00  0.00      LA0  C
ATOM    466  CG1 VAL A  51      27.774  57.293 -28.056  1.00  0.00      LA0  C
ATOM    467  CG2 VAL A  51      27.169  59.308 -26.644  1.00  0.00      LA0  C
ATOM    468  C   VAL A  51      25.800  60.372 -29.260  1.00  0.00      LA0  C
ATOM    469  O   VAL A  51      25.962  61.581 -29.128  1.00  0.00      LA0  O
ATOM    470  N   SER A  52      24.623  59.793 -29.484  1.00  0.00      LA0  N
ATOM    471  H   SER A  52      24.531  58.802 -29.597  1.00  0.00      LA0  H
ATOM    472  CA  SER A  52      23.442  60.644 -29.571  1.00  0.00      LA0  C
ATOM    473  CB  SER A  52      22.623  60.292 -30.816  1.00  0.00      LA0  C
ATOM    474  OG  SER A  52      23.469  59.697 -31.808  1.00  0.00      LA0  O
ATOM    475  HG  SER A  52      23.525  58.770 -31.547  1.00  0.00      LA0  H
ATOM    476  C   SER A  52      22.585  60.585 -28.319  1.00  0.00      LA0  C
ATOM    477  O   SER A  52      22.752  59.724 -27.464  1.00  0.00      LA0  O
ATOM    478  N   ALA A  53      21.644  61.537 -28.243  1.00  0.00      LA0  N
ATOM    479  H   ALA A  53      21.625  62.270 -28.926  1.00  0.00      LA0  H
ATOM    480  CA  ALA A  53      20.703  61.534 -27.127  1.00  0.00      LA0  C
ATOM    481  CB  ALA A  53      19.907  62.840 -27.090  1.00  0.00      LA0  C
ATOM    482  C   ALA A  53      19.739  60.363 -27.182  1.00  0.00      LA0  C
ATOM    483  O   ALA A  53      18.697  60.402 -27.826  1.00  0.00      LA0  O
ATOM    484  N   GLY A  54      20.153  59.304 -26.486  1.00  0.00      LA0  N
ATOM    485  H   GLY A  54      21.005  59.382 -25.961  1.00  0.00      LA0  H
ATOM    486  CA  GLY A  54      19.371  58.078 -26.571  1.00  0.00      LA0  C
ATOM    487  C   GLY A  54      20.182  56.853 -26.947  1.00  0.00      LA0  C
ATOM    488  O   GLY A  54      19.730  55.726 -26.783  1.00  0.00      LA0  O
ATOM    489  N   ASP A  55      21.404  57.119 -27.431  1.00  0.00      LA0  N
ATOM    490  H   ASP A  55      21.730  58.048 -27.599  1.00  0.00      LA0  H
ATOM    491  CA  ASP A  55      22.334  56.008 -27.632  1.00  0.00      LA0  C
ATOM    492  CB  ASP A  55      23.545  56.415 -28.488  1.00  0.00      LA0  C
ATOM    493  CG  ASP A  55      23.217  56.927 -29.888  1.00  0.00      LA0  C
ATOM    494  OD1 ASP A  55      22.059  57.176 -30.213  1.00  0.00      LA0  O
ATOM    495  OD2 ASP A  55      24.152  57.139 -30.656  1.00  0.00      LA0  O
ATOM    496  C   ASP A  55      22.841  55.558 -26.279  1.00  0.00      LA0  C
ATOM    497  O   ASP A  55      22.666  56.258 -25.282  1.00  0.00      LA0  O
ATOM    498  N   ASP A  56      23.464  54.374 -26.263  1.00  0.00      LA0  N
ATOM    499  H   ASP A  56      23.696  53.845 -27.081  1.00  0.00      LA0  H
ATOM    500  CA  ASP A  56      24.071  53.990 -24.996  1.00  0.00      LA0  C
ATOM    501  CB  ASP A  56      24.187  52.459 -24.887  1.00  0.00      LA0  C
ATOM    502  CG  ASP A  56      25.260  51.917 -25.815  1.00  0.00      LA0  C
ATOM    503  OD1 ASP A  56      25.011  51.822 -27.015  1.00  0.00      LA0  O
ATOM    504  OD2 ASP A  56      26.348  51.612 -25.327  1.00  0.00      LA0  O
ATOM    505  C   ASP A  56      25.397  54.702 -24.777  1.00  0.00      LA0  C
ATOM    506  O   ASP A  56      25.840  55.522 -25.577  1.00  0.00      LA0  O
ATOM    507  N   CYS A  57      26.006  54.365 -23.638  1.00  0.00      LA0  N
ATOM    508  H   CYS A  57      25.521  53.763 -23.005  1.00  0.00      LA0  H
ATOM    509  CA  CYS A  57      27.330  54.911 -23.374  1.00  0.00      LA0  C
ATOM    510  CB  CYS A  57      27.234  56.364 -22.901  1.00  0.00      LA0  C
ATOM    511  SG  CYS A  57      26.231  56.539 -21.406  1.00  0.00      LA0  S
ATOM    512  C   CYS A  57      28.119  54.087 -22.381  1.00  0.00      LA0  C
ATOM    513  O   CYS A  57      29.315  53.867 -22.524  1.00  0.00      LA0  O
ATOM    514  N   ALA A  58      27.401  53.659 -21.336  1.00  0.00      LA0  N
ATOM    515  H   ALA A  58      26.412  53.815 -21.275  1.00  0.00      LA0  H
ATOM    516  CA  ALA A  58      28.119  52.969 -20.273  1.00  0.00      LA0  C
ATOM    517  CB  ALA A  58      28.365  53.919 -19.100  1.00  0.00      LA0  C
ATOM    518  C   ALA A  58      27.319  51.788 -19.790  1.00  0.00      LA0  C
ATOM    519  O   ALA A  58      26.107  51.755 -19.952  1.00  0.00      LA0  O
ATOM    520  N   VAL A  59      28.022  50.820 -19.194  1.00  0.00      LA0  N
ATOM    521  H   VAL A  59      29.018  50.887 -19.097  1.00  0.00      LA0  H
ATOM    522  CA  VAL A  59      27.264  49.694 -18.653  1.00  0.00      LA0  C
ATOM    523  CB  VAL A  59      27.508  48.406 -19.459  1.00  0.00      LA0  C
ATOM    524  CG1 VAL A  59      26.601  47.267 -18.983  1.00  0.00      LA0  C
ATOM    525  CG2 VAL A  59      27.349  48.633 -20.964  1.00  0.00      LA0  C
ATOM    526  C   VAL A  59      27.598  49.489 -17.191  1.00  0.00      LA0  C
ATOM    527  O   VAL A  59      28.737  49.255 -16.816  1.00  0.00      LA0  O
ATOM    528  N   ALA A  60      26.563  49.618 -16.363  1.00  0.00      LA0  N
ATOM    529  H   ALA A  60      25.642  49.754 -16.731  1.00  0.00      LA0  H
ATOM    530  CA  ALA A  60      26.804  49.332 -14.956  1.00  0.00      LA0  C
ATOM    531  CB  ALA A  60      26.099  50.353 -14.064  1.00  0.00      LA0  C
ATOM    532  C   ALA A  60      26.311  47.953 -14.592  1.00  0.00      LA0  C
ATOM    533  O   ALA A  60      25.110  47.697 -14.544  1.00  0.00      LA0  O
ATOM    534  N   GLU A  61      27.281  47.070 -14.334  1.00  0.00      LA0  N
ATOM    535  H   GLU A  61      28.255  47.313 -14.367  1.00  0.00      LA0  H
ATOM    536  CA  GLU A  61      26.822  45.784 -13.827  1.00  0.00      LA0  C
ATOM    537  CB  GLU A  61      27.339  44.614 -14.682  1.00  0.00      LA0  C
ATOM    538  CG  GLU A  61      26.945  44.738 -16.163  1.00  0.00      LA0  C
ATOM    539  CD  GLU A  61      27.065  43.416 -16.909  1.00  0.00      LA0  C
ATOM    540  OE1 GLU A  61      28.167  43.031 -17.281  1.00  0.00      LA0  O
ATOM    541  OE2 GLU A  61      26.043  42.775 -17.147  1.00  0.00      LA0  O
ATOM    542  C   GLU A  61      27.117  45.644 -12.344  1.00  0.00      LA0  C
ATOM    543  O   GLU A  61      28.195  45.967 -11.846  1.00  0.00      LA0  O
ATOM    544  N   SER A  62      26.067  45.215 -11.638  1.00  0.00      LA0  N
ATOM    545  H   SER A  62      25.216  44.913 -12.071  1.00  0.00      LA0  H
ATOM    546  CA  SER A  62      26.212  45.145 -10.192  1.00  0.00      LA0  C
ATOM    547  CB  SER A  62      24.928  45.678  -9.544  1.00  0.00      LA0  C
ATOM    548  OG  SER A  62      23.846  44.750  -9.687  1.00  0.00      LA0  O
ATOM    549  HG  SER A  62      23.080  45.254  -9.425  1.00  0.00      LA0  H
ATOM    550  C   SER A  62      26.598  43.747  -9.737  1.00  0.00      LA0  C
ATOM    551  O   SER A  62      27.115  42.959 -10.515  1.00  0.00      LA0  O
ATOM    552  N   VAL A  63      26.275  43.435  -8.473  1.00  0.00      LA0  N
ATOM    553  H   VAL A  63      26.054  44.161  -7.819  1.00  0.00      LA0  H
ATOM    554  CA  VAL A  63      26.281  42.023  -8.087  1.00  0.00      LA0  C
ATOM    555  CB  VAL A  63      26.328  41.882  -6.558  1.00  0.00      LA0  C
ATOM    556  CG1 VAL A  63      27.654  42.404  -6.003  1.00  0.00      LA0  C
ATOM    557  CG2 VAL A  63      25.124  42.542  -5.876  1.00  0.00      LA0  C
ATOM    558  C   VAL A  63      25.131  41.193  -8.661  1.00  0.00      LA0  C
ATOM    559  O   VAL A  63      25.120  39.970  -8.588  1.00  0.00      LA0  O
ATOM    560  N   LYS A  64      24.135  41.904  -9.217  1.00  0.00      LA0  N
ATOM    561  H   LYS A  64      24.205  42.900  -9.300  1.00  0.00      LA0  H
ATOM    562  CA  LYS A  64      22.927  41.190  -9.625  1.00  0.00      LA0  C
ATOM    563  CB  LYS A  64      21.925  41.201  -8.466  1.00  0.00      LA0  C
ATOM    564  CG  LYS A  64      21.267  39.856  -8.158  1.00  0.00      LA0  C
ATOM    565  CD  LYS A  64      20.339  39.999  -6.949  1.00  0.00      LA0  C
ATOM    566  CE  LYS A  64      19.788  38.682  -6.397  1.00  0.00      LA0  C
ATOM    567  NZ  LYS A  64      18.924  38.019  -7.376  1.00  0.00      LA0  N
ATOM    568  HZ1 LYS A  64      18.585  37.103  -7.002  1.00  0.00      LA0  H
ATOM    569  HZ2 LYS A  64      18.111  38.564  -7.704  1.00  0.00      LA0  H
ATOM    570  HZ3 LYS A  64      19.451  37.664  -8.206  1.00  0.00      LA0  H
ATOM    571  C   LYS A  64      22.303  41.751 -10.893  1.00  0.00      LA0  C
ATOM    572  O   LYS A  64      22.256  41.134 -11.957  1.00  0.00      LA0  O
ATOM    573  N   ALA A  65      21.801  42.979 -10.722  1.00  0.00      LA0  N
ATOM    574  H   ALA A  65      22.053  43.519  -9.918  1.00  0.00      LA0  H
ATOM    575  CA  ALA A  65      21.156  43.606 -11.866  1.00  0.00      LA0  C
ATOM    576  CB  ALA A  65      20.085  44.589 -11.396  1.00  0.00      LA0  C
ATOM    577  C   ALA A  65      22.173  44.314 -12.735  1.00  0.00      LA0  C
ATOM    578  O   ALA A  65      23.329  44.478 -12.373  1.00  0.00      LA0  O
ATOM    579  N   ALA A  66      21.700  44.708 -13.913  1.00  0.00      LA0  N
ATOM    580  H   ALA A  66      20.742  44.625 -14.191  1.00  0.00      LA0  H
ATOM    581  CA  ALA A  66      22.605  45.434 -14.788  1.00  0.00      LA0  C
ATOM    582  CB  ALA A  66      23.193  44.509 -15.852  1.00  0.00      LA0  C
ATOM    583  C   ALA A  66      21.788  46.479 -15.484  1.00  0.00      LA0  C
ATOM    584  O   ALA A  66      20.590  46.294 -15.660  1.00  0.00      LA0  O
ATOM    585  N   SER A  67      22.474  47.552 -15.867  1.00  0.00      LA0  N
ATOM    586  H   SER A  67      23.434  47.691 -15.612  1.00  0.00      LA0  H
ATOM    587  CA  SER A  67      21.800  48.491 -16.746  1.00  0.00      LA0  C
ATOM    588  CB  SER A  67      21.178  49.646 -15.955  1.00  0.00      LA0  C
ATOM    589  OG  SER A  67      20.114  50.263 -16.689  1.00  0.00      LA0  O
ATOM    590  HG  SER A  67      20.500  50.790 -17.392  1.00  0.00      LA0  H
ATOM    591  C   SER A  67      22.806  49.018 -17.727  1.00  0.00      LA0  C
ATOM    592  O   SER A  67      23.926  49.364 -17.366  1.00  0.00      LA0  O
ATOM    593  N   ASP A  68      22.348  49.090 -18.972  1.00  0.00      LA0  N
ATOM    594  H   ASP A  68      21.436  48.774 -19.246  1.00  0.00      LA0  H
ATOM    595  CA  ASP A  68      22.997  50.047 -19.858  1.00  0.00      LA0  C
ATOM    596  CB  ASP A  68      22.668  49.770 -21.339  1.00  0.00      LA0  C
ATOM    597  CG  ASP A  68      21.344  49.037 -21.500  1.00  0.00      LA0  C
ATOM    598  OD1 ASP A  68      21.358  47.875 -21.894  1.00  0.00      LA0  O
ATOM    599  OD2 ASP A  68      20.307  49.607 -21.177  1.00  0.00      LA0  O
ATOM    600  C   ASP A  68      22.599  51.442 -19.415  1.00  0.00      LA0  C
ATOM    601  O   ASP A  68      21.633  51.639 -18.683  1.00  0.00      LA0  O
ATOM    602  N   ILE A  69      23.456  52.383 -19.803  1.00  0.00      LA0  N
ATOM    603  H   ILE A  69      24.224  52.132 -20.395  1.00  0.00      LA0  H
ATOM    604  CA  ILE A  69      23.327  53.764 -19.352  1.00  0.00      LA0  C
ATOM    605  CB  ILE A  69      24.471  54.095 -18.379  1.00  0.00      LA0  C
ATOM    606  CG2 ILE A  69      24.527  55.574 -17.980  1.00  0.00      LA0  C
ATOM    607  CG1 ILE A  69      24.422  53.173 -17.159  1.00  0.00      LA0  C
ATOM    608  CD1 ILE A  69      25.738  53.159 -16.389  1.00  0.00      LA0  C
ATOM    609  C   ILE A  69      23.421  54.593 -20.605  1.00  0.00      LA0  C
ATOM    610  O   ILE A  69      24.248  54.308 -21.468  1.00  0.00      LA0  O
ATOM    611  N   TYR A  70      22.514  55.567 -20.695  1.00  0.00      LA0  N
ATOM    612  H   TYR A  70      21.949  55.880 -19.926  1.00  0.00      LA0  H
ATOM    613  CA  TYR A  70      22.383  56.205 -21.994  1.00  0.00      LA0  C
ATOM    614  CB  TYR A  70      20.906  56.203 -22.412  1.00  0.00      LA0  C
ATOM    615  CG  TYR A  70      20.452  54.784 -22.698  1.00  0.00      LA0  C
ATOM    616  CD1 TYR A  70      20.403  54.346 -24.036  1.00  0.00      LA0  C
ATOM    617  CE1 TYR A  70      20.006  53.028 -24.315  1.00  0.00      LA0  C
ATOM    618  CD2 TYR A  70      20.096  53.932 -21.631  1.00  0.00      LA0  C
ATOM    619  CE2 TYR A  70      19.703  52.612 -21.906  1.00  0.00      LA0  C
ATOM    620  CZ  TYR A  70      19.666  52.175 -23.246  1.00  0.00      LA0  C
ATOM    621  OH  TYR A  70      19.285  50.878 -23.526  1.00  0.00      LA0  O
ATOM    622  HH  TYR A  70      19.579  50.312 -22.804  1.00  0.00      LA0  H
ATOM    623  C   TYR A  70      23.009  57.583 -22.016  1.00  0.00      LA0  C
ATOM    624  O   TYR A  70      23.536  58.078 -21.026  1.00  0.00      LA0  O
ATOM    625  N   ALA A  71      22.944  58.186 -23.206  1.00  0.00      LA0  N
ATOM    626  H   ALA A  71      22.569  57.701 -23.999  1.00  0.00      LA0  H
ATOM    627  CA  ALA A  71      23.365  59.577 -23.277  1.00  0.00      LA0  C
ATOM    628  CB  ALA A  71      24.201  59.821 -24.530  1.00  0.00      LA0  C
ATOM    629  C   ALA A  71      22.170  60.509 -23.281  1.00  0.00      LA0  C
ATOM    630  O   ALA A  71      21.376  60.533 -24.213  1.00  0.00      LA0  O
ATOM    631  N   PRO A  72      22.052  61.281 -22.176  1.00  0.00      LA0  N
ATOM    632  CD  PRO A  72      22.895  61.240 -20.987  1.00  0.00      LA0  C
ATOM    633  CA  PRO A  72      20.945  62.236 -22.055  1.00  0.00      LA0  C
ATOM    634  CB  PRO A  72      21.167  62.830 -20.658  1.00  0.00      LA0  C
ATOM    635  CG  PRO A  72      21.998  61.803 -19.895  1.00  0.00      LA0  C
ATOM    636  C   PRO A  72      20.901  63.296 -23.151  1.00  0.00      LA0  C
ATOM    637  O   PRO A  72      19.860  63.622 -23.705  1.00  0.00      LA0  O
ATOM    638  N   VAL A  73      22.098  63.838 -23.412  1.00  0.00      LA0  N
ATOM    639  H   VAL A  73      22.921  63.455 -22.999  1.00  0.00      LA0  H
ATOM    640  CA  VAL A  73      22.251  64.761 -24.534  1.00  0.00      LA0  C
ATOM    641  CB  VAL A  73      22.829  66.104 -24.060  1.00  0.00      LA0  C
ATOM    642  CG1 VAL A  73      21.822  66.869 -23.203  1.00  0.00      LA0  C
ATOM    643  CG2 VAL A  73      24.159  65.935 -23.323  1.00  0.00      LA0  C
ATOM    644  C   VAL A  73      23.174  64.095 -25.532  1.00  0.00      LA0  C
ATOM    645  O   VAL A  73      23.805  63.099 -25.189  1.00  0.00      LA0  O
ATOM    646  N   SER A  74      23.238  64.651 -26.746  1.00  0.00      LA0  N
ATOM    647  H   SER A  74      22.810  65.532 -26.971  1.00  0.00      LA0  H
ATOM    648  CA  SER A  74      24.236  64.064 -27.632  1.00  0.00      LA0  C
ATOM    649  CB  SER A  74      23.822  64.208 -29.099  1.00  0.00      LA0  C
ATOM    650  OG  SER A  74      22.409  64.003 -29.236  1.00  0.00      LA0  O
ATOM    651  HG  SER A  74      22.031  64.863 -29.034  1.00  0.00      LA0  H
ATOM    652  C   SER A  74      25.601  64.677 -27.387  1.00  0.00      LA0  C
ATOM    653  O   SER A  74      25.755  65.588 -26.580  1.00  0.00      LA0  O
ATOM    654  N   GLY A  75      26.588  64.154 -28.115  1.00  0.00      LA0  N
ATOM    655  H   GLY A  75      26.460  63.329 -28.665  1.00  0.00      LA0  H
ATOM    656  CA  GLY A  75      27.867  64.835 -28.047  1.00  0.00      LA0  C
ATOM    657  C   GLY A  75      29.018  63.931 -27.684  1.00  0.00      LA0  C
ATOM    658  O   GLY A  75      29.003  62.720 -27.881  1.00  0.00      LA0  O
ATOM    659  N   GLU A  76      30.044  64.619 -27.188  1.00  0.00      LA0  N
ATOM    660  H   GLU A  76      29.859  65.547 -26.862  1.00  0.00      LA0  H
ATOM    661  CA  GLU A  76      31.387  64.061 -27.117  1.00  0.00      LA0  C
ATOM    662  CB  GLU A  76      32.293  65.128 -27.724  1.00  0.00      LA0  C
ATOM    663  CG  GLU A  76      33.776  64.845 -27.958  1.00  0.00      LA0  C
ATOM    664  CD  GLU A  76      34.361  66.118 -28.544  1.00  0.00      LA0  C
ATOM    665  OE1 GLU A  76      34.064  66.449 -29.690  1.00  0.00      LA0  O
ATOM    666  OE2 GLU A  76      35.037  66.860 -27.833  1.00  0.00      LA0  O
ATOM    667  C   GLU A  76      31.757  63.725 -25.687  1.00  0.00      LA0  C
ATOM    668  O   GLU A  76      31.576  64.522 -24.773  1.00  0.00      LA0  O
ATOM    669  N   ILE A  77      32.269  62.505 -25.510  1.00  0.00      LA0  N
ATOM    670  H   ILE A  77      32.430  61.926 -26.310  1.00  0.00      LA0  H
ATOM    671  CA  ILE A  77      32.655  62.108 -24.157  1.00  0.00      LA0  C
ATOM    672  CB  ILE A  77      32.726  60.578 -24.016  1.00  0.00      LA0  C
ATOM    673  CG2 ILE A  77      32.890  60.180 -22.545  1.00  0.00      LA0  C
ATOM    674  CG1 ILE A  77      31.554  59.853 -24.690  1.00  0.00      LA0  C
ATOM    675  CD1 ILE A  77      30.181  60.159 -24.092  1.00  0.00      LA0  C
ATOM    676  C   ILE A  77      33.987  62.728 -23.775  1.00  0.00      LA0  C
ATOM    677  O   ILE A  77      35.047  62.194 -24.071  1.00  0.00      LA0  O
ATOM    678  N   VAL A  78      33.897  63.894 -23.129  1.00  0.00      LA0  N
ATOM    679  H   VAL A  78      33.003  64.235 -22.833  1.00  0.00      LA0  H
ATOM    680  CA  VAL A  78      35.165  64.575 -22.866  1.00  0.00      LA0  C
ATOM    681  CB  VAL A  78      34.998  66.099 -22.844  1.00  0.00      LA0  C
ATOM    682  CG1 VAL A  78      34.681  66.599 -24.252  1.00  0.00      LA0  C
ATOM    683  CG2 VAL A  78      33.978  66.577 -21.807  1.00  0.00      LA0  C
ATOM    684  C   VAL A  78      35.932  64.083 -21.652  1.00  0.00      LA0  C
ATOM    685  O   VAL A  78      37.139  64.253 -21.545  1.00  0.00      LA0  O
ATOM    686  N   ALA A  79      35.183  63.448 -20.741  1.00  0.00      LA0  N
ATOM    687  H   ALA A  79      34.188  63.372 -20.834  1.00  0.00      LA0  H
ATOM    688  CA  ALA A  79      35.875  62.851 -19.604  1.00  0.00      LA0  C
ATOM    689  CB  ALA A  79      36.038  63.860 -18.463  1.00  0.00      LA0  C
ATOM    690  C   ALA A  79      35.072  61.688 -19.089  1.00  0.00      LA0  C
ATOM    691  O   ALA A  79      33.859  61.657 -19.245  1.00  0.00      LA0  O
ATOM    692  N   VAL A  80      35.780  60.749 -18.460  1.00  0.00      LA0  N
ATOM    693  H   VAL A  80      36.768  60.832 -18.329  1.00  0.00      LA0  H
ATOM    694  CA  VAL A  80      35.046  59.731 -17.717  1.00  0.00      LA0  C
ATOM    695  CB  VAL A  80      35.284  58.322 -18.278  1.00  0.00      LA0  C
ATOM    696  CG1 VAL A  80      34.607  58.170 -19.636  1.00  0.00      LA0  C
ATOM    697  CG2 VAL A  80      36.768  57.941 -18.320  1.00  0.00      LA0  C
ATOM    698  C   VAL A  80      35.459  59.800 -16.269  1.00  0.00      LA0  C
ATOM    699  O   VAL A  80      36.434  60.459 -15.934  1.00  0.00      LA0  O
ATOM    700  N   ASN A  81      34.693  59.092 -15.440  1.00  0.00      LA0  N
ATOM    701  H   ASN A  81      33.892  58.599 -15.782  1.00  0.00      LA0  H
ATOM    702  CA  ASN A  81      35.186  58.854 -14.089  1.00  0.00      LA0  C
ATOM    703  CB  ASN A  81      34.003  58.740 -13.131  1.00  0.00      LA0  C
ATOM    704  CG  ASN A  81      34.440  58.580 -11.685  1.00  0.00      LA0  C
ATOM    705  OD1 ASN A  81      35.580  58.283 -11.361  1.00  0.00      LA0  O
ATOM    706  ND2 ASN A  81      33.456  58.802 -10.815  1.00  0.00      LA0  N
ATOM    707 HD21 ASN A  81      32.535  59.005 -11.153  1.00  0.00      LA0  H
ATOM    708 HD22 ASN A  81      33.581  58.774  -9.825  1.00  0.00      LA0  H
ATOM    709  C   ASN A  81      36.012  57.589 -14.097  1.00  0.00      LA0  C
ATOM    710  O   ASN A  81      35.490  56.487 -13.969  1.00  0.00      LA0  O
ATOM    711  N   ASP A  82      37.316  57.804 -14.301  1.00  0.00      LA0  N
ATOM    712  H   ASP A  82      37.693  58.735 -14.273  1.00  0.00      LA0  H
ATOM    713  CA  ASP A  82      38.266  56.694 -14.417  1.00  0.00      LA0  C
ATOM    714  CB  ASP A  82      39.697  57.243 -14.521  1.00  0.00      LA0  C
ATOM    715  CG  ASP A  82      39.970  58.219 -13.389  1.00  0.00      LA0  C
ATOM    716  OD1 ASP A  82      40.446  57.790 -12.342  1.00  0.00      LA0  O
ATOM    717  OD2 ASP A  82      39.657  59.396 -13.544  1.00  0.00      LA0  O
ATOM    718  C   ASP A  82      38.142  55.649 -13.319  1.00  0.00      LA0  C
ATOM    719  O   ASP A  82      38.084  54.447 -13.568  1.00  0.00      LA0  O
ATOM    720  N   ALA A  83      38.010  56.179 -12.093  1.00  0.00      LA0  N
ATOM    721  H   ALA A  83      38.269  57.146 -12.010  1.00  0.00      LA0  H
ATOM    722  CA  ALA A  83      37.801  55.335 -10.919  1.00  0.00      LA0  C
ATOM    723  CB  ALA A  83      37.459  56.184  -9.694  1.00  0.00      LA0  C
ATOM    724  C   ALA A  83      36.754  54.241 -11.054  1.00  0.00      LA0  C
ATOM    725  O   ALA A  83      36.919  53.152 -10.525  1.00  0.00      LA0  O
ATOM    726  N   LEU A  84      35.677  54.540 -11.800  1.00  0.00      LA0  N
ATOM    727  H   LEU A  84      35.642  55.407 -12.302  1.00  0.00      LA0  H
ATOM    728  CA  LEU A  84      34.612  53.533 -11.890  1.00  0.00      LA0  C
ATOM    729  CB  LEU A  84      33.330  54.123 -12.477  1.00  0.00      LA0  C
ATOM    730  CG  LEU A  84      32.758  55.296 -11.679  1.00  0.00      LA0  C
ATOM    731  CD1 LEU A  84      31.438  55.765 -12.287  1.00  0.00      LA0  C
ATOM    732  CD2 LEU A  84      32.621  55.000 -10.182  1.00  0.00      LA0  C
ATOM    733  C   LEU A  84      34.946  52.222 -12.593  1.00  0.00      LA0  C
ATOM    734  O   LEU A  84      34.171  51.269 -12.569  1.00  0.00      LA0  O
ATOM    735  N   SER A  85      36.142  52.206 -13.197  1.00  0.00      LA0  N
ATOM    736  H   SER A  85      36.703  53.031 -13.262  1.00  0.00      LA0  H
ATOM    737  CA  SER A  85      36.667  50.930 -13.677  1.00  0.00      LA0  C
ATOM    738  CB  SER A  85      37.915  51.171 -14.527  1.00  0.00      LA0  C
ATOM    739  OG  SER A  85      37.718  52.327 -15.354  1.00  0.00      LA0  O
ATOM    740  HG  SER A  85      38.037  53.066 -14.838  1.00  0.00      LA0  H
ATOM    741  C   SER A  85      36.969  49.937 -12.562  1.00  0.00      LA0  C
ATOM    742  O   SER A  85      36.663  48.752 -12.642  1.00  0.00      LA0  O
ATOM    743  N   ASP A  86      37.570  50.500 -11.506  1.00  0.00      LA0  N
ATOM    744  H   ASP A  86      37.768  51.479 -11.491  1.00  0.00      LA0  H
ATOM    745  CA  ASP A  86      38.125  49.596 -10.504  1.00  0.00      LA0  C
ATOM    746  CB  ASP A  86      39.658  49.691 -10.479  1.00  0.00      LA0  C
ATOM    747  CG  ASP A  86      40.221  49.496 -11.881  1.00  0.00      LA0  C
ATOM    748  OD1 ASP A  86      40.356  48.354 -12.321  1.00  0.00      LA0  O
ATOM    749  OD2 ASP A  86      40.502  50.495 -12.539  1.00  0.00      LA0  O
ATOM    750  C   ASP A  86      37.523  49.788  -9.127  1.00  0.00      LA0  C
ATOM    751  O   ASP A  86      37.256  48.834  -8.413  1.00  0.00      LA0  O
ATOM    752  N   SER A  87      37.273  51.068  -8.807  1.00  0.00      LA0  N
ATOM    753  H   SER A  87      37.571  51.776  -9.443  1.00  0.00      LA0  H
ATOM    754  CA  SER A  87      36.456  51.434  -7.645  1.00  0.00      LA0  C
ATOM    755  CB  SER A  87      37.110  52.570  -6.852  1.00  0.00      LA0  C
ATOM    756  OG  SER A  87      37.829  52.060  -5.725  1.00  0.00      LA0  O
ATOM    757  HG  SER A  87      37.161  51.743  -5.111  1.00  0.00      LA0  H
ATOM    758  C   SER A  87      35.037  51.862  -7.998  1.00  0.00      LA0  C
ATOM    759  O   SER A  87      34.744  53.032  -8.226  1.00  0.00      LA0  O
ATOM    760  N   PRO A  88      34.117  50.872  -8.014  1.00  0.00      LA0  N
ATOM    761  CD  PRO A  88      34.325  49.451  -7.755  1.00  0.00      LA0  C
ATOM    762  CA  PRO A  88      32.723  51.194  -8.338  1.00  0.00      LA0  C
ATOM    763  CB  PRO A  88      32.150  49.810  -8.626  1.00  0.00      LA0  C
ATOM    764  CG  PRO A  88      32.921  48.883  -7.685  1.00  0.00      LA0  C
ATOM    765  C   PRO A  88      31.964  51.915  -7.228  1.00  0.00      LA0  C
ATOM    766  O   PRO A  88      30.955  52.565  -7.474  1.00  0.00      LA0  O
ATOM    767  N   GLU A  89      32.470  51.752  -5.989  1.00  0.00      LA0  N
ATOM    768  H   GLU A  89      33.345  51.278  -5.891  1.00  0.00      LA0  H
ATOM    769  CA  GLU A  89      31.723  52.100  -4.777  1.00  0.00      LA0  C
ATOM    770  CB  GLU A  89      32.595  51.991  -3.514  1.00  0.00      LA0  C
ATOM    771  CG  GLU A  89      33.980  52.662  -3.540  1.00  0.00      LA0  C
ATOM    772  CD  GLU A  89      35.070  51.668  -3.913  1.00  0.00      LA0  C
ATOM    773  OE1 GLU A  89      34.865  50.836  -4.785  1.00  0.00      LA0  O
ATOM    774  OE2 GLU A  89      36.140  51.711  -3.319  1.00  0.00      LA0  O
ATOM    775  C   GLU A  89      30.983  53.420  -4.802  1.00  0.00      LA0  C
ATOM    776  O   GLU A  89      29.825  53.511  -4.419  1.00  0.00      LA0  O
ATOM    777  N   LEU A  90      31.691  54.423  -5.347  1.00  0.00      LA0  N
ATOM    778  H   LEU A  90      32.632  54.213  -5.609  1.00  0.00      LA0  H
ATOM    779  CA  LEU A  90      31.141  55.773  -5.491  1.00  0.00      LA0  C
ATOM    780  CB  LEU A  90      32.052  56.595  -6.401  1.00  0.00      LA0  C
ATOM    781  CG  LEU A  90      33.490  56.728  -5.897  1.00  0.00      LA0  C
ATOM    782  CD1 LEU A  90      34.391  57.378  -6.948  1.00  0.00      LA0  C
ATOM    783  CD2 LEU A  90      33.564  57.445  -4.547  1.00  0.00      LA0  C
ATOM    784  C   LEU A  90      29.702  55.877  -5.984  1.00  0.00      LA0  C
ATOM    785  O   LEU A  90      28.936  56.743  -5.577  1.00  0.00      LA0  O
ATOM    786  N   VAL A  91      29.367  54.949  -6.896  1.00  0.00      LA0  N
ATOM    787  H   VAL A  91      30.025  54.229  -7.118  1.00  0.00      LA0  H
ATOM    788  CA  VAL A  91      28.005  54.920  -7.430  1.00  0.00      LA0  C
ATOM    789  CB  VAL A  91      27.915  53.923  -8.598  1.00  0.00      LA0  C
ATOM    790  CG1 VAL A  91      26.522  53.890  -9.227  1.00  0.00      LA0  C
ATOM    791  CG2 VAL A  91      28.970  54.219  -9.663  1.00  0.00      LA0  C
ATOM    792  C   VAL A  91      26.943  54.623  -6.380  1.00  0.00      LA0  C
ATOM    793  O   VAL A  91      25.873  55.211  -6.361  1.00  0.00      LA0  O
ATOM    794  N   ASN A  92      27.281  53.671  -5.508  1.00  0.00      LA0  N
ATOM    795  H   ASN A  92      28.195  53.264  -5.498  1.00  0.00      LA0  H
ATOM    796  CA  ASN A  92      26.270  53.316  -4.514  1.00  0.00      LA0  C
ATOM    797  CB  ASN A  92      26.237  51.806  -4.246  1.00  0.00      LA0  C
ATOM    798  CG  ASN A  92      25.929  51.047  -5.524  1.00  0.00      LA0  C
ATOM    799  OD1 ASN A  92      26.807  50.767  -6.332  1.00  0.00      LA0  O
ATOM    800  ND2 ASN A  92      24.652  50.691  -5.675  1.00  0.00      LA0  N
ATOM    801 HD21 ASN A  92      23.948  51.037  -5.047  1.00  0.00      LA0  H
ATOM    802 HD22 ASN A  92      24.365  50.085  -6.418  1.00  0.00      LA0  H
ATOM    803  C   ASN A  92      26.387  54.090  -3.216  1.00  0.00      LA0  C
ATOM    804  O   ASN A  92      25.437  54.213  -2.455  1.00  0.00      LA0  O
ATOM    805  N   SER A  93      27.600  54.620  -2.991  1.00  0.00      LA0  N
ATOM    806  H   SER A  93      28.372  54.500  -3.615  1.00  0.00      LA0  H
ATOM    807  CA  SER A  93      27.792  55.406  -1.778  1.00  0.00      LA0  C
ATOM    808  CB  SER A  93      29.255  55.305  -1.347  1.00  0.00      LA0  C
ATOM    809  OG  SER A  93      30.121  55.708  -2.418  1.00  0.00      LA0  O
ATOM    810  HG  SER A  93      30.495  56.550  -2.139  1.00  0.00      LA0  H
ATOM    811  C   SER A  93      27.353  56.852  -1.921  1.00  0.00      LA0  C
ATOM    812  O   SER A  93      26.544  57.375  -1.164  1.00  0.00      LA0  O
ATOM    813  N   GLU A  94      27.938  57.481  -2.950  1.00  0.00      LA0  N
ATOM    814  H   GLU A  94      28.609  56.997  -3.516  1.00  0.00      LA0  H
ATOM    815  CA  GLU A  94      27.630  58.888  -3.175  1.00  0.00      LA0  C
ATOM    816  CB  GLU A  94      28.774  59.797  -2.678  1.00  0.00      LA0  C
ATOM    817  CG  GLU A  94      29.197  59.741  -1.195  1.00  0.00      LA0  C
ATOM    818  CD  GLU A  94      30.256  58.681  -0.893  1.00  0.00      LA0  C
ATOM    819  OE1 GLU A  94      31.063  58.349  -1.754  1.00  0.00      LA0  O
ATOM    820  OE2 GLU A  94      30.303  58.196   0.233  1.00  0.00      LA0  O
ATOM    821  C   GLU A  94      27.359  59.205  -4.644  1.00  0.00      LA0  C
ATOM    822  O   GLU A  94      28.118  59.941  -5.271  1.00  0.00      LA0  O
ATOM    823  N   PRO A  95      26.242  58.675  -5.212  1.00  0.00      LA0  N
ATOM    824  CD  PRO A  95      25.138  57.977  -4.560  1.00  0.00      LA0  C
ATOM    825  CA  PRO A  95      26.057  58.774  -6.670  1.00  0.00      LA0  C
ATOM    826  CB  PRO A  95      24.712  58.085  -6.920  1.00  0.00      LA0  C
ATOM    827  CG  PRO A  95      24.003  58.079  -5.571  1.00  0.00      LA0  C
ATOM    828  C   PRO A  95      26.126  60.184  -7.231  1.00  0.00      LA0  C
ATOM    829  O   PRO A  95      26.862  60.480  -8.163  1.00  0.00      LA0  O
ATOM    830  N   TYR A  96      25.352  61.076  -6.594  1.00  0.00      LA0  N
ATOM    831  H   TYR A  96      24.760  60.772  -5.847  1.00  0.00      LA0  H
ATOM    832  CA  TYR A  96      25.348  62.450  -7.100  1.00  0.00      LA0  C
ATOM    833  CB  TYR A  96      24.235  63.264  -6.429  1.00  0.00      LA0  C
ATOM    834  CG  TYR A  96      22.885  62.653  -6.737  1.00  0.00      LA0  C
ATOM    835  CD1 TYR A  96      22.420  62.656  -8.067  1.00  0.00      LA0  C
ATOM    836  CE1 TYR A  96      21.180  62.066  -8.360  1.00  0.00      LA0  C
ATOM    837  CD2 TYR A  96      22.127  62.093  -5.689  1.00  0.00      LA0  C
ATOM    838  CE2 TYR A  96      20.883  61.510  -5.985  1.00  0.00      LA0  C
ATOM    839  CZ  TYR A  96      20.431  61.491  -7.318  1.00  0.00      LA0  C
ATOM    840  OH  TYR A  96      19.228  60.887  -7.626  1.00  0.00      LA0  O
ATOM    841  HH  TYR A  96      18.612  61.088  -6.919  1.00  0.00      LA0  H
ATOM    842  C   TYR A  96      26.679  63.191  -7.034  1.00  0.00      LA0  C
ATOM    843  O   TYR A  96      26.915  64.160  -7.753  1.00  0.00      LA0  O
ATOM    844  N   ALA A  97      27.538  62.706  -6.126  1.00  0.00      LA0  N
ATOM    845  H   ALA A  97      27.353  61.845  -5.652  1.00  0.00      LA0  H
ATOM    846  CA  ALA A  97      28.837  63.356  -6.027  1.00  0.00      LA0  C
ATOM    847  CB  ALA A  97      29.203  63.606  -4.560  1.00  0.00      LA0  C
ATOM    848  C   ALA A  97      29.934  62.565  -6.716  1.00  0.00      LA0  C
ATOM    849  O   ALA A  97      30.450  62.956  -7.755  1.00  0.00      LA0  O
ATOM    850  N   GLY A  98      30.271  61.433  -6.080  1.00  0.00      LA0  N
ATOM    851  H   GLY A  98      29.714  61.091  -5.322  1.00  0.00      LA0  H
ATOM    852  CA  GLY A  98      31.363  60.621  -6.605  1.00  0.00      LA0  C
ATOM    853  C   GLY A  98      30.959  59.707  -7.745  1.00  0.00      LA0  C
ATOM    854  O   GLY A  98      31.732  59.428  -8.651  1.00  0.00      LA0  O
ATOM    855  N   GLY A  99      29.701  59.248  -7.677  1.00  0.00      LA0  N
ATOM    856  H   GLY A  99      29.088  59.551  -6.947  1.00  0.00      LA0  H
ATOM    857  CA  GLY A  99      29.239  58.312  -8.703  1.00  0.00      LA0  C
ATOM    858  C   GLY A  99      28.757  58.935 -10.003  1.00  0.00      LA0  C
ATOM    859  O   GLY A  99      27.829  58.464 -10.654  1.00  0.00      LA0  O
ATOM    860  N   TRP A 100      29.457  60.015 -10.379  1.00  0.00      LA0  N
ATOM    861  H   TRP A 100      30.271  60.270  -9.862  1.00  0.00      LA0  H
ATOM    862  CA  TRP A 100      29.257  60.479 -11.742  1.00  0.00      LA0  C
ATOM    863  CB  TRP A 100      29.697  61.942 -11.891  1.00  0.00      LA0  C
ATOM    864  CG  TRP A 100      31.196  62.127 -11.761  1.00  0.00      LA0  C
ATOM    865  CD2 TRP A 100      32.158  62.297 -12.824  1.00  0.00      LA0  C
ATOM    866  CE2 TRP A 100      33.449  62.441 -12.213  1.00  0.00      LA0  C
ATOM    867  CE3 TRP A 100      32.040  62.337 -14.230  1.00  0.00      LA0  C
ATOM    868  CD1 TRP A 100      31.948  62.178 -10.577  1.00  0.00      LA0  C
ATOM    869  NE1 TRP A 100      33.270  62.362 -10.836  1.00  0.00      LA0  N
ATOM    870  HE1 TRP A 100      33.981  62.413 -10.163  1.00  0.00      LA0  H
ATOM    871  CZ2 TRP A 100      34.592  62.629 -13.019  1.00  0.00      LA0  C
ATOM    872  CZ3 TRP A 100      33.191  62.525 -15.025  1.00  0.00      LA0  C
ATOM    873  CH2 TRP A 100      34.459  62.670 -14.423  1.00  0.00      LA0  C
ATOM    874  C   TRP A 100      29.993  59.552 -12.684  1.00  0.00      LA0  C
ATOM    875  O   TRP A 100      31.038  59.021 -12.342  1.00  0.00      LA0  O
ATOM    876  N   ILE A 101      29.394  59.348 -13.852  1.00  0.00      LA0  N
ATOM    877  H   ILE A 101      28.570  59.862 -14.074  1.00  0.00      LA0  H
ATOM    878  CA  ILE A 101      29.999  58.387 -14.764  1.00  0.00      LA0  C
ATOM    879  CB  ILE A 101      28.908  57.496 -15.369  1.00  0.00      LA0  C
ATOM    880  CG2 ILE A 101      29.472  56.410 -16.290  1.00  0.00      LA0  C
ATOM    881  CG1 ILE A 101      28.072  56.888 -14.241  1.00  0.00      LA0  C
ATOM    882  CD1 ILE A 101      26.802  56.214 -14.742  1.00  0.00      LA0  C
ATOM    883  C   ILE A 101      30.869  59.043 -15.819  1.00  0.00      LA0  C
ATOM    884  O   ILE A 101      31.994  58.628 -16.068  1.00  0.00      LA0  O
ATOM    885  N   PHE A 102      30.308  60.102 -16.425  1.00  0.00      LA0  N
ATOM    886  H   PHE A 102      29.400  60.448 -16.175  1.00  0.00      LA0  H
ATOM    887  CA  PHE A 102      31.101  60.783 -17.446  1.00  0.00      LA0  C
ATOM    888  CB  PHE A 102      31.158  59.993 -18.769  1.00  0.00      LA0  C
ATOM    889  CG  PHE A 102      29.815  59.850 -19.446  1.00  0.00      LA0  C
ATOM    890  CD1 PHE A 102      28.942  58.816 -19.048  1.00  0.00      LA0  C
ATOM    891  CD2 PHE A 102      29.470  60.742 -20.485  1.00  0.00      LA0  C
ATOM    892  CE1 PHE A 102      27.713  58.657 -19.712  1.00  0.00      LA0  C
ATOM    893  CE2 PHE A 102      28.241  60.581 -21.152  1.00  0.00      LA0  C
ATOM    894  CZ  PHE A 102      27.380  59.533 -20.767  1.00  0.00      LA0  C
ATOM    895  C   PHE A 102      30.658  62.209 -17.675  1.00  0.00      LA0  C
ATOM    896  O   PHE A 102      29.523  62.579 -17.408  1.00  0.00      LA0  O
ATOM    897  N   LYS A 103      31.607  62.995 -18.181  1.00  0.00      LA0  N
ATOM    898  H   LYS A 103      32.494  62.601 -18.415  1.00  0.00      LA0  H
ATOM    899  CA  LYS A 103      31.243  64.326 -18.640  1.00  0.00      LA0  C
ATOM    900  CB  LYS A 103      32.296  65.345 -18.218  1.00  0.00      LA0  C
ATOM    901  CG  LYS A 103      32.123  65.795 -16.771  1.00  0.00      LA0  C
ATOM    902  CD  LYS A 103      33.237  66.738 -16.319  1.00  0.00      LA0  C
ATOM    903  CE  LYS A 103      32.912  67.450 -15.004  1.00  0.00      LA0  C
ATOM    904  NZ  LYS A 103      31.872  68.469 -15.210  1.00  0.00      LA0  N
ATOM    905  HZ1 LYS A 103      31.442  68.711 -14.293  1.00  0.00      LA0  H
ATOM    906  HZ2 LYS A 103      32.284  69.334 -15.629  1.00  0.00      LA0  H
ATOM    907  HZ3 LYS A 103      31.127  68.140 -15.862  1.00  0.00      LA0  H
ATOM    908  C   LYS A 103      31.088  64.336 -20.140  1.00  0.00      LA0  C
ATOM    909  O   LYS A 103      32.024  64.083 -20.894  1.00  0.00      LA0  O
ATOM    910  N   ILE A 104      29.853  64.642 -20.537  1.00  0.00      LA0  N
ATOM    911  H   ILE A 104      29.126  64.845 -19.878  1.00  0.00      LA0  H
ATOM    912  CA  ILE A 104      29.649  64.830 -21.964  1.00  0.00      LA0  C
ATOM    913  CB  ILE A 104      28.441  63.996 -22.441  1.00  0.00      LA0  C
ATOM    914  CG2 ILE A 104      27.138  64.418 -21.765  1.00  0.00      LA0  C
ATOM    915  CG1 ILE A 104      28.317  63.938 -23.965  1.00  0.00      LA0  C
ATOM    916  CD1 ILE A 104      27.242  62.956 -24.436  1.00  0.00      LA0  C
ATOM    917  C   ILE A 104      29.554  66.309 -22.307  1.00  0.00      LA0  C
ATOM    918  O   ILE A 104      28.938  67.118 -21.622  1.00  0.00      LA0  O
ATOM    919  N   LYS A 105      30.240  66.631 -23.398  1.00  0.00      LA0  N
ATOM    920  H   LYS A 105      30.708  65.899 -23.892  1.00  0.00      LA0  H
ATOM    921  CA  LYS A 105      30.040  67.915 -24.053  1.00  0.00      LA0  C
ATOM    922  CB  LYS A 105      31.336  68.210 -24.803  1.00  0.00      LA0  C
ATOM    923  CG  LYS A 105      31.333  69.198 -25.968  1.00  0.00      LA0  C
ATOM    924  CD  LYS A 105      32.590  68.892 -26.777  1.00  0.00      LA0  C
ATOM    925  CE  LYS A 105      32.744  69.593 -28.123  1.00  0.00      LA0  C
ATOM    926  NZ  LYS A 105      33.798  68.885 -28.859  1.00  0.00      LA0  N
ATOM    927  HZ1 LYS A 105      34.241  69.418 -29.624  1.00  0.00      LA0  H
ATOM    928  HZ2 LYS A 105      34.533  68.502 -28.223  1.00  0.00      LA0  H
ATOM    929  HZ3 LYS A 105      33.427  67.994 -29.259  1.00  0.00      LA0  H
ATOM    930  C   LYS A 105      28.866  67.731 -24.989  1.00  0.00      LA0  C
ATOM    931  O   LYS A 105      28.915  66.890 -25.878  1.00  0.00      LA0  O
ATOM    932  N   ALA A 106      27.814  68.513 -24.723  1.00  0.00      LA0  N
ATOM    933  H   ALA A 106      27.869  69.232 -24.035  1.00  0.00      LA0  H
ATOM    934  CA  ALA A 106      26.631  68.357 -25.566  1.00  0.00      LA0  C
ATOM    935  CB  ALA A 106      25.447  69.128 -24.985  1.00  0.00      LA0  C
ATOM    936  C   ALA A 106      26.858  68.847 -26.980  1.00  0.00      LA0  C
ATOM    937  O   ALA A 106      27.829  69.542 -27.264  1.00  0.00      LA0  O
ATOM    938  N   SER A 107      25.899  68.485 -27.834  1.00  0.00      LA0  N
ATOM    939  H   SER A 107      25.173  67.854 -27.549  1.00  0.00      LA0  H
ATOM    940  CA  SER A 107      25.831  69.148 -29.133  1.00  0.00      LA0  C
ATOM    941  CB  SER A 107      24.895  68.387 -30.072  1.00  0.00      LA0  C
ATOM    942  OG  SER A 107      24.689  67.060 -29.578  1.00  0.00      LA0  O
ATOM    943  HG  SER A 107      23.900  67.115 -29.024  1.00  0.00      LA0  H
ATOM    944  C   SER A 107      25.366  70.587 -29.007  1.00  0.00      LA0  C
ATOM    945  O   SER A 107      25.947  71.510 -29.566  1.00  0.00      LA0  O
ATOM    946  N   ASP A 108      24.292  70.718 -28.214  1.00  0.00      LA0  N
ATOM    947  H   ASP A 108      23.848  69.919 -27.795  1.00  0.00      LA0  H
ATOM    948  CA  ASP A 108      23.723  72.040 -27.974  1.00  0.00      LA0  C
ATOM    949  CB  ASP A 108      22.642  72.331 -29.035  1.00  0.00      LA0  C
ATOM    950  CG  ASP A 108      22.071  73.751 -29.020  1.00  0.00      LA0  C
ATOM    951  OD1 ASP A 108      22.290  74.512 -28.083  1.00  0.00      LA0  O
ATOM    952  OD2 ASP A 108      21.340  74.087 -29.945  1.00  0.00      LA0  O
ATOM    953  C   ASP A 108      23.159  72.057 -26.569  1.00  0.00      LA0  C
ATOM    954  O   ASP A 108      22.649  71.064 -26.064  1.00  0.00      LA0  O
ATOM    955  N   GLU A 109      23.262  73.232 -25.942  1.00  0.00      LA0  N
ATOM    956  H   GLU A 109      23.553  74.000 -26.515  1.00  0.00      LA0  H
ATOM    957  CA  GLU A 109      22.602  73.427 -24.651  1.00  0.00      LA0  C
ATOM    958  CB  GLU A 109      22.843  74.861 -24.167  1.00  0.00      LA0  C
ATOM    959  CG  GLU A 109      24.313  75.310 -24.162  1.00  0.00      LA0  C
ATOM    960  CD  GLU A 109      25.048  74.837 -22.920  1.00  0.00      LA0  C
ATOM    961  OE1 GLU A 109      25.185  75.614 -21.982  1.00  0.00      LA0  O
ATOM    962  OE2 GLU A 109      25.511  73.701 -22.870  1.00  0.00      LA0  O
ATOM    963  C   GLU A 109      21.104  73.126 -24.707  1.00  0.00      LA0  C
ATOM    964  O   GLU A 109      20.501  72.618 -23.767  1.00  0.00      LA0  O
ATOM    965  N   SER A 110      20.522  73.431 -25.883  1.00  0.00      LA0  N
ATOM    966  H   SER A 110      21.070  73.801 -26.639  1.00  0.00      LA0  H
ATOM    967  CA  SER A 110      19.087  73.204 -26.059  1.00  0.00      LA0  C
ATOM    968  CB  SER A 110      18.634  73.727 -27.425  1.00  0.00      LA0  C
ATOM    969  OG  SER A 110      19.198  72.930 -28.468  1.00  0.00      LA0  O
ATOM    970  HG  SER A 110      19.891  73.450 -28.884  1.00  0.00      LA0  H
ATOM    971  C   SER A 110      18.606  71.774 -25.836  1.00  0.00      LA0  C
ATOM    972  O   SER A 110      17.465  71.529 -25.451  1.00  0.00      LA0  O
ATOM    973  N   GLU A 111      19.543  70.826 -26.046  1.00  0.00      LA0  N
ATOM    974  H   GLU A 111      20.456  71.089 -26.365  1.00  0.00      LA0  H
ATOM    975  CA  GLU A 111      19.200  69.414 -25.853  1.00  0.00      LA0  C
ATOM    976  CB  GLU A 111      20.391  68.506 -26.164  1.00  0.00      LA0  C
ATOM    977  CG  GLU A 111      20.944  68.646 -27.584  1.00  0.00      LA0  C
ATOM    978  CD  GLU A 111      22.075  67.657 -27.792  1.00  0.00      LA0  C
ATOM    979  OE1 GLU A 111      23.153  67.837 -27.239  1.00  0.00      LA0  O
ATOM    980  OE2 GLU A 111      21.898  66.697 -28.527  1.00  0.00      LA0  O
ATOM    981  C   GLU A 111      18.620  69.062 -24.487  1.00  0.00      LA0  C
ATOM    982  O   GLU A 111      17.911  68.073 -24.322  1.00  0.00      LA0  O
ATOM    983  N   LEU A 112      18.903  69.948 -23.513  1.00  0.00      LA0  N
ATOM    984  H   LEU A 112      19.516  70.716 -23.713  1.00  0.00      LA0  H
ATOM    985  CA  LEU A 112      18.276  69.834 -22.194  1.00  0.00      LA0  C
ATOM    986  CB  LEU A 112      18.647  71.026 -21.316  1.00  0.00      LA0  C
ATOM    987  CG  LEU A 112      20.107  71.017 -20.874  1.00  0.00      LA0  C
ATOM    988  CD1 LEU A 112      20.468  72.290 -20.107  1.00  0.00      LA0  C
ATOM    989  CD2 LEU A 112      20.439  69.754 -20.080  1.00  0.00      LA0  C
ATOM    990  C   LEU A 112      16.766  69.648 -22.155  1.00  0.00      LA0  C
ATOM    991  O   LEU A 112      16.229  69.019 -21.245  1.00  0.00      LA0  O
ATOM    992  N   GLU A 113      16.082  70.192 -23.171  1.00  0.00      LA0  N
ATOM    993  H   GLU A 113      16.524  70.704 -23.911  1.00  0.00      LA0  H
ATOM    994  CA  GLU A 113      14.635  70.014 -23.083  1.00  0.00      LA0  C
ATOM    995  CB  GLU A 113      13.876  71.287 -23.471  1.00  0.00      LA0  C
ATOM    996  CG  GLU A 113      14.279  72.488 -22.595  1.00  0.00      LA0  C
ATOM    997  CD  GLU A 113      14.336  72.093 -21.124  1.00  0.00      LA0  C
ATOM    998  OE1 GLU A 113      13.315  71.744 -20.538  1.00  0.00      LA0  O
ATOM    999  OE2 GLU A 113      15.426  72.059 -20.563  1.00  0.00      LA0  O
ATOM   1000  C   GLU A 113      14.062  68.745 -23.681  1.00  0.00      LA0  C
ATOM   1001  O   GLU A 113      12.862  68.527 -23.760  1.00  0.00      LA0  O
ATOM   1002  N   SER A 114      15.003  67.855 -24.014  1.00  0.00      LA0  N
ATOM   1003  H   SER A 114      15.967  68.107 -24.074  1.00  0.00      LA0  H
ATOM   1004  CA  SER A 114      14.605  66.458 -24.161  1.00  0.00      LA0  C
ATOM   1005  CB  SER A 114      15.628  65.731 -25.035  1.00  0.00      LA0  C
ATOM   1006  OG  SER A 114      16.173  66.642 -25.999  1.00  0.00      LA0  O
ATOM   1007  HG  SER A 114      16.963  67.003 -25.604  1.00  0.00      LA0  H
ATOM   1008  C   SER A 114      14.457  65.732 -22.825  1.00  0.00      LA0  C
ATOM   1009  O   SER A 114      14.044  64.581 -22.746  1.00  0.00      LA0  O
ATOM   1010  N   LEU A 115      14.877  66.449 -21.768  1.00  0.00      LA0  N
ATOM   1011  H   LEU A 115      15.107  67.419 -21.832  1.00  0.00      LA0  H
ATOM   1012  CA  LEU A 115      15.094  65.768 -20.500  1.00  0.00      LA0  C
ATOM   1013  CB  LEU A 115      16.569  65.876 -20.126  1.00  0.00      LA0  C
ATOM   1014  CG  LEU A 115      17.489  65.319 -21.206  1.00  0.00      LA0  C
ATOM   1015  CD1 LEU A 115      18.910  65.832 -21.026  1.00  0.00      LA0  C
ATOM   1016  CD2 LEU A 115      17.403  63.795 -21.308  1.00  0.00      LA0  C
ATOM   1017  C   LEU A 115      14.233  66.302 -19.380  1.00  0.00      LA0  C
ATOM   1018  O   LEU A 115      13.853  67.472 -19.341  1.00  0.00      LA0  O
ATOM   1019  N   LEU A 116      13.950  65.365 -18.469  1.00  0.00      LA0  N
ATOM   1020  H   LEU A 116      14.465  64.507 -18.510  1.00  0.00      LA0  H
ATOM   1021  CA  LEU A 116      13.074  65.635 -17.332  1.00  0.00      LA0  C
ATOM   1022  CB  LEU A 116      12.737  64.333 -16.589  1.00  0.00      LA0  C
ATOM   1023  CG  LEU A 116      11.771  63.343 -17.259  1.00  0.00      LA0  C
ATOM   1024  CD1 LEU A 116      12.318  62.676 -18.523  1.00  0.00      LA0  C
ATOM   1025  CD2 LEU A 116      11.323  62.276 -16.261  1.00  0.00      LA0  C
ATOM   1026  C   LEU A 116      13.731  66.593 -16.360  1.00  0.00      LA0  C
ATOM   1027  O   LEU A 116      14.950  66.661 -16.270  1.00  0.00      LA0  O
ATOM   1028  N   ASP A 117      12.877  67.321 -15.645  1.00  0.00      LA0  N
ATOM   1029  H   ASP A 117      11.881  67.286 -15.756  1.00  0.00      LA0  H
ATOM   1030  CA  ASP A 117      13.374  68.064 -14.492  1.00  0.00      LA0  C
ATOM   1031  CB  ASP A 117      12.572  69.366 -14.349  1.00  0.00      LA0  C
ATOM   1032  CG  ASP A 117      11.108  69.050 -14.092  1.00  0.00      LA0  C
ATOM   1033  OD1 ASP A 117      10.697  69.090 -12.941  1.00  0.00      LA0  O
ATOM   1034  OD2 ASP A 117      10.398  68.712 -15.032  1.00  0.00      LA0  O
ATOM   1035  C   ASP A 117      13.266  67.196 -13.247  1.00  0.00      LA0  C
ATOM   1036  O   ASP A 117      12.859  66.039 -13.324  1.00  0.00      LA0  O
ATOM   1037  N   ALA A 118      13.612  67.805 -12.100  1.00  0.00      LA0  N
ATOM   1038  H   ALA A 118      13.997  68.727 -12.123  1.00  0.00      LA0  H
ATOM   1039  CA  ALA A 118      13.432  67.098 -10.831  1.00  0.00      LA0  C
ATOM   1040  CB  ALA A 118      13.803  67.996  -9.655  1.00  0.00      LA0  C
ATOM   1041  C   ALA A 118      12.028  66.567 -10.604  1.00  0.00      LA0  C
ATOM   1042  O   ALA A 118      11.810  65.370 -10.468  1.00  0.00      LA0  O
ATOM   1043  N   THR A 119      11.079  67.511 -10.615  1.00  0.00      LA0  N
ATOM   1044  H   THR A 119      11.293  68.465 -10.824  1.00  0.00      LA0  H
ATOM   1045  CA  THR A 119       9.689  67.139 -10.357  1.00  0.00      LA0  C
ATOM   1046  CB  THR A 119       8.793  68.382 -10.356  1.00  0.00      LA0  C
ATOM   1047  OG1 THR A 119       9.569  69.589 -10.431  1.00  0.00      LA0  O
ATOM   1048  HG1 THR A 119       9.856  69.651 -11.343  1.00  0.00      LA0  H
ATOM   1049  CG2 THR A 119       7.864  68.394  -9.141  1.00  0.00      LA0  C
ATOM   1050  C   THR A 119       9.136  66.089 -11.308  1.00  0.00      LA0  C
ATOM   1051  O   THR A 119       8.444  65.150 -10.929  1.00  0.00      LA0  O
ATOM   1052  N   ALA A 120       9.512  66.255 -12.589  1.00  0.00      LA0  N
ATOM   1053  H   ALA A 120      10.021  67.074 -12.877  1.00  0.00      LA0  H
ATOM   1054  CA  ALA A 120       9.114  65.210 -13.532  1.00  0.00      LA0  C
ATOM   1055  CB  ALA A 120       9.448  65.605 -14.968  1.00  0.00      LA0  C
ATOM   1056  C   ALA A 120       9.718  63.844 -13.242  1.00  0.00      LA0  C
ATOM   1057  O   ALA A 120       9.090  62.809 -13.424  1.00  0.00      LA0  O
ATOM   1058  N   TYR A 121      10.966  63.879 -12.752  1.00  0.00      LA0  N
ATOM   1059  H   TYR A 121      11.437  64.752 -12.601  1.00  0.00      LA0  H
ATOM   1060  CA  TYR A 121      11.578  62.615 -12.348  1.00  0.00      LA0  C
ATOM   1061  CB  TYR A 121      13.077  62.809 -12.105  1.00  0.00      LA0  C
ATOM   1062  CG  TYR A 121      13.794  61.481 -12.007  1.00  0.00      LA0  C
ATOM   1063  CD1 TYR A 121      13.845  60.642 -13.140  1.00  0.00      LA0  C
ATOM   1064  CE1 TYR A 121      14.516  59.414 -13.046  1.00  0.00      LA0  C
ATOM   1065  CD2 TYR A 121      14.398  61.124 -10.785  1.00  0.00      LA0  C
ATOM   1066  CE2 TYR A 121      15.072  59.896 -10.691  1.00  0.00      LA0  C
ATOM   1067  CZ  TYR A 121      15.120  59.058 -11.824  1.00  0.00      LA0  C
ATOM   1068  OH  TYR A 121      15.774  57.845 -11.747  1.00  0.00      LA0  O
ATOM   1069  HH  TYR A 121      16.447  57.870 -11.069  1.00  0.00      LA0  H
ATOM   1070  C   TYR A 121      10.900  61.955 -11.157  1.00  0.00      LA0  C
ATOM   1071  O   TYR A 121      10.708  60.745 -11.120  1.00  0.00      LA0  O
ATOM   1072  N   GLU A 122      10.513  62.813 -10.197  1.00  0.00      LA0  N
ATOM   1073  H   GLU A 122      10.739  63.786 -10.271  1.00  0.00      LA0  H
ATOM   1074  CA  GLU A 122       9.738  62.309  -9.062  1.00  0.00      LA0  C
ATOM   1075  CB  GLU A 122       9.415  63.430  -8.075  1.00  0.00      LA0  C
ATOM   1076  CG  GLU A 122      10.656  64.121  -7.510  1.00  0.00      LA0  C
ATOM   1077  CD  GLU A 122      10.232  65.223  -6.563  1.00  0.00      LA0  C
ATOM   1078  OE1 GLU A 122       9.788  66.268  -7.037  1.00  0.00      LA0  O
ATOM   1079  OE2 GLU A 122      10.349  65.033  -5.354  1.00  0.00      LA0  O
ATOM   1080  C   GLU A 122       8.458  61.626  -9.503  1.00  0.00      LA0  C
ATOM   1081  O   GLU A 122       8.178  60.484  -9.161  1.00  0.00      LA0  O
ATOM   1082  N   ALA A 123       7.726  62.375 -10.352  1.00  0.00      LA0  N
ATOM   1083  H   ALA A 123       8.017  63.317 -10.528  1.00  0.00      LA0  H
ATOM   1084  CA  ALA A 123       6.515  61.826 -10.965  1.00  0.00      LA0  C
ATOM   1085  CB  ALA A 123       5.971  62.771 -12.038  1.00  0.00      LA0  C
ATOM   1086  C   ALA A 123       6.727  60.445 -11.558  1.00  0.00      LA0  C
ATOM   1087  O   ALA A 123       6.113  59.482 -11.130  1.00  0.00      LA0  O
ATOM   1088  N   LEU A 124       7.706  60.387 -12.481  1.00  0.00      LA0  N
ATOM   1089  H   LEU A 124       8.114  61.248 -12.787  1.00  0.00      LA0  H
ATOM   1090  CA  LEU A 124       8.083  59.124 -13.127  1.00  0.00      LA0  C
ATOM   1091  CB  LEU A 124       9.403  59.327 -13.881  1.00  0.00      LA0  C
ATOM   1092  CG  LEU A 124       9.832  58.166 -14.785  1.00  0.00      LA0  C
ATOM   1093  CD1 LEU A 124       8.846  57.935 -15.931  1.00  0.00      LA0  C
ATOM   1094  CD2 LEU A 124      11.267  58.340 -15.286  1.00  0.00      LA0  C
ATOM   1095  C   LEU A 124       8.168  57.908 -12.208  1.00  0.00      LA0  C
ATOM   1096  O   LEU A 124       7.753  56.801 -12.533  1.00  0.00      LA0  O
ATOM   1097  N   LEU A 125       8.744  58.167 -11.023  1.00  0.00      LA0  N
ATOM   1098  H   LEU A 125       8.981  59.108 -10.774  1.00  0.00      LA0  H
ATOM   1099  CA  LEU A 125       8.861  57.061 -10.074  1.00  0.00      LA0  C
ATOM   1100  CB  LEU A 125       9.756  57.461  -8.896  1.00  0.00      LA0  C
ATOM   1101  CG  LEU A 125      11.116  58.032  -9.324  1.00  0.00      LA0  C
ATOM   1102  CD1 LEU A 125      11.910  58.563  -8.131  1.00  0.00      LA0  C
ATOM   1103  CD2 LEU A 125      11.936  57.054 -10.171  1.00  0.00      LA0  C
ATOM   1104  C   LEU A 125       7.515  56.524  -9.604  1.00  0.00      LA0  C
ATOM   1105  O   LEU A 125       7.269  55.323  -9.589  1.00  0.00      LA0  O
ATOM   1106  N   GLU A 126       6.643  57.487  -9.268  1.00  0.00      LA0  N
ATOM   1107  H   GLU A 126       6.894  58.450  -9.380  1.00  0.00      LA0  H
ATOM   1108  CA  GLU A 126       5.279  57.123  -8.879  1.00  0.00      LA0  C
ATOM   1109  CB  GLU A 126       4.542  58.347  -8.324  1.00  0.00      LA0  C
ATOM   1110  CG  GLU A 126       5.182  58.974  -7.076  1.00  0.00      LA0  C
ATOM   1111  CD  GLU A 126       4.994  58.085  -5.858  1.00  0.00      LA0  C
ATOM   1112  OE1 GLU A 126       5.936  57.389  -5.482  1.00  0.00      LA0  O
ATOM   1113  OE2 GLU A 126       3.911  58.110  -5.272  1.00  0.00      LA0  O
ATOM   1114  C   GLU A 126       4.476  56.481 -10.004  1.00  0.00      LA0  C
ATOM   1115  O   GLU A 126       3.755  55.510  -9.809  1.00  0.00      LA0  O
ATOM   1116  N   ASP A 127       4.672  57.042 -11.215  1.00  0.00      LA0  N
ATOM   1117  H   ASP A 127       5.185  57.895 -11.292  1.00  0.00      LA0  H
ATOM   1118  CA  ASP A 127       4.045  56.494 -12.423  1.00  0.00      LA0  C
ATOM   1119  CB  ASP A 127       4.516  57.231 -13.689  1.00  0.00      LA0  C
ATOM   1120  CG  ASP A 127       4.025  58.671 -13.749  1.00  0.00      LA0  C
ATOM   1121  OD1 ASP A 127       2.824  58.899 -13.613  1.00  0.00      LA0  O
ATOM   1122  OD2 ASP A 127       4.844  59.563 -13.968  1.00  0.00      LA0  O
ATOM   1123  C   ASP A 127       4.278  55.002 -12.596  1.00  0.00      LA0  C
ATOM   1124  O   ASP A 127       3.381  54.230 -12.919  1.00  0.00      LA0  O
ATOM   1125  N   GLU A 128       5.536  54.621 -12.318  1.00  0.00      LA0  N
ATOM   1126  H   GLU A 128       6.242  55.310 -12.142  1.00  0.00      LA0  H
ATOM   1127  CA  GLU A 128       5.738  53.196 -12.066  1.00  0.00      LA0  C
ATOM   1128  CB  GLU A 128       6.925  52.645 -12.863  1.00  0.00      LA0  C
ATOM   1129  CG  GLU A 128       6.912  51.110 -12.901  1.00  0.00      LA0  C
ATOM   1130  CD  GLU A 128       8.068  50.572 -13.721  1.00  0.00      LA0  C
ATOM   1131  OE1 GLU A 128       7.914  50.426 -14.933  1.00  0.00      LA0  O
ATOM   1132  OE2 GLU A 128       9.110  50.272 -13.141  1.00  0.00      LA0  O
ATOM   1133  C   GLU A 128       5.863  52.884 -10.583  1.00  0.00      LA0  C
ATOM   1134  O   GLU A 128       5.270  51.952 -10.043  1.00  0.00      LA0  O
END
